# Supplementary material for: In silico screening by AlphaFold2 program revealed the potential binding partners of nuage-localizing proteins and piRNA-related proteins
Source: eLife. 2025 Apr 22;13:RP101967. doi: 10.7554/eLife.101967 (PMC12014135; doi:10.7554/eLife.101967)
Supplement: Figure 1—source data 1. [file elife-101967-fig1-data1.zip]

Archive with 27 entries (26 files):
- Figure 1-Source Data 1/
- Figure 1-Source Data 1/xi_BoYb_shu_rank_0.pdb
- __MACOSX/Figure 1-Source Data 1/._xi_BoYb_shu_rank_0.pdb
- Figure 1-Source Data 1/.DS_Store
- __MACOSX/Figure 1-Source Data 1/._.DS_Store
- Figure 1-Source Data 1/iii_me31B_tral_rank_0.pdb
- __MACOSX/Figure 1-Source Data 1/._iii_me31B_tral_rank_0.pdb
- Figure 1-Source Data 1/x_BoYb_spn-E_rank_0.pdb
- __MACOSX/Figure 1-Source Data 1/._x_BoYb_spn-E_rank_0.pdb
- Figure 1-Source Data 1/ix_aub_vret_rank_0.pdb
- __MACOSX/Figure 1-Source Data 1/._ix_aub_vret_rank_0.pdb
- Figure 1-Source Data 1/vi_tej_vas_rank_0.pdb
- __MACOSX/Figure 1-Source Data 1/._vi_tej_vas_rank_0.pdb
- Figure 1-Source Data 1/ii_aub_mael_rank_0.pdb
- __MACOSX/Figure 1-Source Data 1/._ii_aub_mael_rank_0.pdb
- Figure 1-Source Data 1/i_AGO3_mael_rank_0.pdb
- __MACOSX/Figure 1-Source Data 1/._i_AGO3_mael_rank_0.pdb
- Figure 1-Source Data 1/viii_spn-E_squ_rank_0.pdb
- __MACOSX/Figure 1-Source Data 1/._viii_spn-E_squ_rank_0.pdb
- Figure 1-Source Data 1/iv_cup_me31B_rank_0.pdb
- __MACOSX/Figure 1-Source Data 1/._iv_cup_me31B_rank_0.pdb
- Figure 1-Source Data 1/vii_spn-E_tej_rank_0.pdb
- __MACOSX/Figure 1-Source Data 1/._vii_spn-E_tej_rank_0.pdb
- Figure 1-Source Data 1/v_BoYb_vret_rank_0.pdb
- __MACOSX/Figure 1-Source Data 1/._v_BoYb_vret_rank_0.pdb
- Figure 1-Source Data 1/xii_me31B_vret_rank_0.pdb
- __MACOSX/Figure 1-Source Data 1/._xii_me31B_vret_rank_0.pdb
