# Supplementary material for: In silico screening by AlphaFold2 program revealed the potential binding partners of nuage-localizing proteins and piRNA-related proteins
Source: eLife. 2025 Apr 22;13:RP101967. doi: 10.7554/eLife.101967 (PMC12014135; doi:10.7554/eLife.101967)
Supplement: Figure 1—source data 1. [file elife-101967-fig1-data1.zip › Figure 1-Source Data 1/xi_BoYb_shu_rank_0.pdb]

ATOM      1  N   MET A   1       2.356   8.592 -75.051  1.00 19.82           N  
ATOM      2  H   MET A   1       3.065   7.873 -75.018  1.00 19.82           H  
ATOM      3  H2  MET A   1       1.511   8.191 -74.670  1.00 19.82           H  
ATOM      4  H3  MET A   1       2.642   9.384 -74.493  1.00 19.82           H  
ATOM      5  CA  MET A   1       2.096   8.987 -76.459  1.00 19.82           C  
ATOM      6  HA  MET A   1       1.362   9.793 -76.436  1.00 19.82           H  
ATOM      7  C   MET A   1       1.415   7.811 -77.169  1.00 19.82           C  
ATOM      8  CB  MET A   1       3.362   9.521 -77.154  1.00 19.82           C  
ATOM      9  HB2 MET A   1       3.826   8.735 -77.751  1.00 19.82           H  
ATOM     10  HB3 MET A   1       4.084   9.852 -76.408  1.00 19.82           H  
ATOM     11  O   MET A   1       0.858   7.003 -76.446  1.00 19.82           O  
ATOM     12  CG  MET A   1       3.015  10.727 -78.038  1.00 19.82           C  
ATOM     13  HG2 MET A   1       2.166  10.482 -78.676  1.00 19.82           H  
ATOM     14  HG3 MET A   1       2.725  11.558 -77.395  1.00 19.82           H  
ATOM     15  SD  MET A   1       4.380  11.266 -79.094  1.00 19.82           S  
ATOM     16  CE  MET A   1       3.704  12.822 -79.740  1.00 19.82           C  
ATOM     17  HE1 MET A   1       4.428  13.280 -80.415  1.00 19.82           H  
ATOM     18  HE2 MET A   1       2.781  12.627 -80.286  1.00 19.82           H  
ATOM     19  HE3 MET A   1       3.502  13.508 -78.917  1.00 19.82           H  
ATOM     20  N   ILE A   2       1.400   7.737 -78.508  1.00 19.78           N  
ATOM     21  H   ILE A   2       2.000   8.366 -79.023  1.00 19.78           H  
ATOM     22  CA  ILE A   2       0.271   7.173 -79.288  1.00 19.78           C  
ATOM     23  HA  ILE A   2      -0.605   7.713 -78.929  1.00 19.78           H  
ATOM     24  C   ILE A   2      -0.092   5.693 -78.983  1.00 19.78           C  
ATOM     25  CB  ILE A   2       0.362   7.560 -80.786  1.00 19.78           C  
ATOM     26  HB  ILE A   2       1.136   6.956 -81.260  1.00 19.78           H  
ATOM     27  O   ILE A   2      -1.074   5.501 -78.286  1.00 19.78           O  
ATOM     28  CG1 ILE A   2       0.750   9.055 -80.955  1.00 19.78           C  
ATOM     29 HG12 ILE A   2       0.062   9.674 -80.379  1.00 19.78           H  
ATOM     30 HG13 ILE A   2       1.757   9.208 -80.568  1.00 19.78           H  
ATOM     31  CG2 ILE A   2      -0.988   7.285 -81.474  1.00 19.78           C  
ATOM     32 HG21 ILE A   2      -1.349   6.278 -81.261  1.00 19.78           H  
ATOM     33 HG22 ILE A   2      -0.896   7.381 -82.556  1.00 19.78           H  
ATOM     34 HG23 ILE A   2      -1.741   7.988 -81.119  1.00 19.78           H  
ATOM     35  CD1 ILE A   2       0.772   9.575 -82.397  1.00 19.78           C  
ATOM     36 HD11 ILE A   2       1.396   8.930 -83.015  1.00 19.78           H  
ATOM     37 HD12 ILE A   2      -0.238   9.608 -82.806  1.00 19.78           H  
ATOM     38 HD13 ILE A   2       1.181  10.585 -82.410  1.00 19.78           H  
ATOM     39  N   LYS A   3       0.634   4.628 -79.366  1.00 21.18           N  
ATOM     40  H   LYS A   3       0.407   3.860 -78.752  1.00 21.18           H  
ATOM     41  CA  LYS A   3       0.778   4.119 -80.754  1.00 21.18           C  
ATOM     42  HA  LYS A   3       0.350   4.849 -81.440  1.00 21.18           H  
ATOM     43  C   LYS A   3      -0.107   2.847 -80.940  1.00 21.18           C  
ATOM     44  CB  LYS A   3       2.273   3.931 -81.107  1.00 21.18           C  
ATOM     45  HB2 LYS A   3       2.884   4.541 -80.441  1.00 21.18           H  
ATOM     46  HB3 LYS A   3       2.554   2.888 -80.963  1.00 21.18           H  
ATOM     47  O   LYS A   3      -0.873   2.534 -80.042  1.00 21.18           O  
ATOM     48  CG  LYS A   3       2.566   4.371 -82.555  1.00 21.18           C  
ATOM     49  HG2 LYS A   3       2.349   5.434 -82.653  1.00 21.18           H  
ATOM     50  HG3 LYS A   3       1.914   3.822 -83.234  1.00 21.18           H  
ATOM     51  CD  LYS A   3       4.018   4.119 -82.990  1.00 21.18           C  
ATOM     52  HD2 LYS A   3       4.213   3.047 -82.945  1.00 21.18           H  
ATOM     53  HD3 LYS A   3       4.700   4.635 -82.314  1.00 21.18           H  
ATOM     54  CE  LYS A   3       4.218   4.627 -84.428  1.00 21.18           C  
ATOM     55  HE2 LYS A   3       3.407   4.238 -85.044  1.00 21.18           H  
ATOM     56  HE3 LYS A   3       4.143   5.715 -84.431  1.00 21.18           H  
ATOM     57  NZ  LYS A   3       5.519   4.194 -85.000  1.00 21.18           N  
ATOM     58  HZ1 LYS A   3       5.569   3.186 -85.029  1.00 21.18           H  
ATOM     59  HZ2 LYS A   3       5.622   4.531 -85.947  1.00 21.18           H  
ATOM     60  HZ3 LYS A   3       6.293   4.535 -84.448  1.00 21.18           H  
ATOM     61  N   ILE A   4      -0.065   2.212 -82.120  1.00 21.95           N  
ATOM     62  H   ILE A   4       0.697   2.443 -82.740  1.00 21.95           H  
ATOM     63  CA  ILE A   4      -1.170   1.422 -82.736  1.00 21.95           C  
ATOM     64  HA  ILE A   4      -2.101   1.789 -82.304  1.00 21.95           H  
ATOM     65  C   ILE A   4      -1.135  -0.088 -82.325  1.00 21.95           C  
ATOM     66  CB  ILE A   4      -1.252   1.765 -84.263  1.00 21.95           C  
ATOM     67  HB  ILE A   4      -0.448   1.239 -84.778  1.00 21.95           H  
ATOM     68  O   ILE A   4      -0.619  -0.388 -81.252  1.00 21.95           O  
ATOM     69  CG1 ILE A   4      -1.089   3.297 -84.520  1.00 21.95           C  
ATOM     70 HG12 ILE A   4      -1.931   3.828 -84.077  1.00 21.95           H  
ATOM     71 HG13 ILE A   4      -0.181   3.672 -84.047  1.00 21.95           H  
ATOM     72  CG2 ILE A   4      -2.600   1.365 -84.900  1.00 21.95           C  
ATOM     73 HG21 ILE A   4      -3.432   1.817 -84.361  1.00 21.95           H  
ATOM     74 HG22 ILE A   4      -2.647   1.656 -85.949  1.00 21.95           H  
ATOM     75 HG23 ILE A   4      -2.740   0.284 -84.916  1.00 21.95           H  
ATOM     76  CD1 ILE A   4      -0.954   3.723 -85.988  1.00 21.95           C  
ATOM     77 HD11 ILE A   4      -1.901   3.611 -86.517  1.00 21.95           H  
ATOM     78 HD12 ILE A   4      -0.186   3.126 -86.479  1.00 21.95           H  
ATOM     79 HD13 ILE A   4      -0.668   4.774 -86.032  1.00 21.95           H  
ATOM     80  N   SER A   5      -1.733  -1.035 -83.066  1.00 21.27           N  
ATOM     81  H   SER A   5      -1.857  -0.873 -84.055  1.00 21.27           H  
ATOM     82  CA  SER A   5      -2.736  -1.962 -82.485  1.00 21.27           C  
ATOM     83  HA  SER A   5      -2.781  -1.821 -81.405  1.00 21.27           H  
ATOM     84  C   SER A   5      -2.563  -3.476 -82.727  1.00 21.27           C  
ATOM     85  CB  SER A   5      -4.108  -1.605 -83.085  1.00 21.27           C  
ATOM     86  HB2 SER A   5      -4.869  -2.279 -82.690  1.00 21.27           H  
ATOM     87  HB3 SER A   5      -4.067  -1.731 -84.167  1.00 21.27           H  
ATOM     88  O   SER A   5      -3.286  -4.255 -82.119  1.00 21.27           O  
ATOM     89  OG  SER A   5      -4.480  -0.270 -82.784  1.00 21.27           O  
ATOM     90  HG  SER A   5      -4.752  -0.250 -81.863  1.00 21.27           H  
ATOM     91  N   ASP A   6      -1.703  -3.895 -83.653  1.00 17.60           N  
ATOM     92  H   ASP A   6      -1.054  -3.176 -83.939  1.00 17.60           H  
ATOM     93  CA  ASP A   6      -2.223  -4.634 -84.819  1.00 17.60           C  
ATOM     94  HA  ASP A   6      -3.133  -4.110 -85.111  1.00 17.60           H  
ATOM     95  C   ASP A   6      -2.702  -6.112 -84.666  1.00 17.60           C  
ATOM     96  CB  ASP A   6      -1.265  -4.427 -86.012  1.00 17.60           C  
ATOM     97  HB2 ASP A   6      -1.707  -4.887 -86.897  1.00 17.60           H  
ATOM     98  HB3 ASP A   6      -0.326  -4.938 -85.799  1.00 17.60           H  
ATOM     99  O   ASP A   6      -3.900  -6.358 -84.749  1.00 17.60           O  
ATOM    100  CG  ASP A   6      -0.959  -2.949 -86.337  1.00 17.60           C  
ATOM    101  OD1 ASP A   6      -1.675  -2.048 -85.833  1.00 17.60           O  
ATOM    102  OD2 ASP A   6       0.050  -2.708 -87.033  1.00 17.60           O  
ATOM    103  N   GLU A   7      -1.812  -7.119 -84.666  1.00 17.67           N  
ATOM    104  H   GLU A   7      -0.887  -6.857 -84.356  1.00 17.67           H  
ATOM    105  CA  GLU A   7      -1.817  -8.028 -85.842  1.00 17.67           C  
ATOM    106  HA  GLU A   7      -2.385  -7.480 -86.593  1.00 17.67           H  
ATOM    107  C   GLU A   7      -2.550  -9.414 -85.852  1.00 17.67           C  
ATOM    108  CB  GLU A   7      -0.387  -8.112 -86.415  1.00 17.67           C  
ATOM    109  HB2 GLU A   7       0.247  -7.345 -85.969  1.00 17.67           H  
ATOM    110  HB3 GLU A   7       0.046  -9.080 -86.163  1.00 17.67           H  
ATOM    111  O   GLU A   7      -3.576  -9.533 -86.521  1.00 17.67           O  
ATOM    112  CG  GLU A   7      -0.384  -7.897 -87.939  1.00 17.67           C  
ATOM    113  HG2 GLU A   7      -1.193  -8.482 -88.376  1.00 17.67           H  
ATOM    114  HG3 GLU A   7      -0.580  -6.845 -88.148  1.00 17.67           H  
ATOM    115  CD  GLU A   7       0.928  -8.320 -88.611  1.00 17.67           C  
ATOM    116  OE1 GLU A   7       0.998  -8.310 -89.862  1.00 17.67           O  
ATOM    117  OE2 GLU A   7       1.836  -8.868 -87.942  1.00 17.67           O  
ATOM    118  N   LYS A   8      -1.967 -10.520 -85.334  1.00 17.41           N  
ATOM    119  H   LYS A   8      -1.205 -10.373 -84.688  1.00 17.41           H  
ATOM    120  CA  LYS A   8      -2.107 -11.886 -85.945  1.00 17.41           C  
ATOM    121  HA  LYS A   8      -2.735 -11.765 -86.828  1.00 17.41           H  
ATOM    122  C   LYS A   8      -2.884 -12.978 -85.153  1.00 17.41           C  
ATOM    123  CB  LYS A   8      -0.719 -12.347 -86.457  1.00 17.41           C  
ATOM    124  HB2 LYS A   8       0.058 -11.992 -85.780  1.00 17.41           H  
ATOM    125  HB3 LYS A   8      -0.658 -13.435 -86.489  1.00 17.41           H  
ATOM    126  O   LYS A   8      -3.384 -12.749 -84.061  1.00 17.41           O  
ATOM    127  CG  LYS A   8      -0.458 -11.816 -87.880  1.00 17.41           C  
ATOM    128  HG2 LYS A   8      -1.182 -12.264 -88.561  1.00 17.41           H  
ATOM    129  HG3 LYS A   8      -0.608 -10.736 -87.888  1.00 17.41           H  
ATOM    130  CD  LYS A   8       0.959 -12.119 -88.388  1.00 17.41           C  
ATOM    131  HD2 LYS A   8       1.122 -13.197 -88.404  1.00 17.41           H  
ATOM    132  HD3 LYS A   8       1.675 -11.664 -87.704  1.00 17.41           H  
ATOM    133  CE  LYS A   8       1.135 -11.549 -89.806  1.00 17.41           C  
ATOM    134  HE2 LYS A   8       1.200 -12.362 -90.530  1.00 17.41           H  
ATOM    135  HE3 LYS A   8       0.250 -10.957 -90.040  1.00 17.41           H  
ATOM    136  NZ  LYS A   8       2.311 -10.654 -89.903  1.00 17.41           N  
ATOM    137  HZ1 LYS A   8       2.276 -10.009 -89.127  1.00 17.41           H  
ATOM    138  HZ2 LYS A   8       2.201  -9.998 -90.663  1.00 17.41           H  
ATOM    139  HZ3 LYS A   8       3.206 -11.123 -89.894  1.00 17.41           H  
ATOM    140  N   THR A   9      -3.049 -14.159 -85.775  1.00 18.51           N  
ATOM    141  H   THR A   9      -2.525 -14.284 -86.630  1.00 18.51           H  
ATOM    142  CA  THR A   9      -4.111 -15.193 -85.567  1.00 18.51           C  
ATOM    143  HA  THR A   9      -4.608 -15.015 -84.613  1.00 18.51           H  
ATOM    144  C   THR A   9      -3.522 -16.646 -85.512  1.00 18.51           C  
ATOM    145  CB  THR A   9      -5.141 -14.981 -86.695  1.00 18.51           C  
ATOM    146  HB  THR A   9      -5.885 -15.777 -86.696  1.00 18.51           H  
ATOM    147  O   THR A   9      -2.302 -16.766 -85.489  1.00 18.51           O  
ATOM    148  CG2 THR A   9      -5.909 -13.665 -86.568  1.00 18.51           C  
ATOM    149 HG21 THR A   9      -5.249 -12.808 -86.701  1.00 18.51           H  
ATOM    150 HG22 THR A   9      -6.366 -13.604 -85.580  1.00 18.51           H  
ATOM    151 HG23 THR A   9      -6.700 -13.628 -87.317  1.00 18.51           H  
ATOM    152  OG1 THR A   9      -4.501 -14.922 -87.952  1.00 18.51           O  
ATOM    153  HG1 THR A   9      -4.955 -14.235 -88.446  1.00 18.51           H  
ATOM    154  N   TRP A  10      -4.210 -17.816 -85.455  1.00 17.19           N  
ATOM    155  H   TRP A  10      -3.590 -18.588 -85.258  1.00 17.19           H  
ATOM    156  CA  TRP A  10      -5.594 -18.200 -85.852  1.00 17.19           C  
ATOM    157  HA  TRP A  10      -6.284 -17.405 -85.572  1.00 17.19           H  
ATOM    158  C   TRP A  10      -6.182 -19.512 -85.223  1.00 17.19           C  
ATOM    159  CB  TRP A  10      -5.593 -18.368 -87.399  1.00 17.19           C  
ATOM    160  HB2 TRP A  10      -4.693 -17.894 -87.790  1.00 17.19           H  
ATOM    161  HB3 TRP A  10      -5.469 -19.419 -87.658  1.00 17.19           H  
ATOM    162  O   TRP A  10      -7.330 -19.498 -84.800  1.00 17.19           O  
ATOM    163  CG  TRP A  10      -6.732 -17.801 -88.214  1.00 17.19           C  
ATOM    164  CD1 TRP A  10      -6.544 -16.922 -89.226  1.00 17.19           C  
ATOM    165  HD1 TRP A  10      -5.579 -16.553 -89.540  1.00 17.19           H  
ATOM    166  CD2 TRP A  10      -8.186 -18.039 -88.183  1.00 17.19           C  
ATOM    167  CE2 TRP A  10      -8.800 -17.195 -89.162  1.00 17.19           C  
ATOM    168  CE3 TRP A  10      -9.065 -18.874 -87.456  1.00 17.19           C  
ATOM    169  HE3 TRP A  10      -8.672 -19.555 -86.716  1.00 17.19           H  
ATOM    170  NE1 TRP A  10      -7.752 -16.544 -89.768  1.00 17.19           N  
ATOM    171  HE1 TRP A  10      -7.845 -15.870 -90.514  1.00 17.19           H  
ATOM    172  CH2 TRP A  10     -11.024 -17.963 -88.602  1.00 17.19           C  
ATOM    173  HH2 TRP A  10     -12.095 -17.927 -88.735  1.00 17.19           H  
ATOM    174  CZ2 TRP A  10     -10.185 -17.143 -89.372  1.00 17.19           C  
ATOM    175  HZ2 TRP A  10     -10.602 -16.475 -90.112  1.00 17.19           H  
ATOM    176  CZ3 TRP A  10     -10.460 -18.833 -87.654  1.00 17.19           C  
ATOM    177  HZ3 TRP A  10     -11.103 -19.464 -87.059  1.00 17.19           H  
ATOM    178  N   GLN A  11      -5.477 -20.659 -85.218  1.00 17.69           N  
ATOM    179  H   GLN A  11      -4.483 -20.598 -85.387  1.00 17.69           H  
ATOM    180  CA  GLN A  11      -6.049 -22.043 -85.316  1.00 17.69           C  
ATOM    181  HA  GLN A  11      -7.126 -22.025 -85.148  1.00 17.69           H  
ATOM    182  C   GLN A  11      -5.431 -23.071 -84.310  1.00 17.69           C  
ATOM    183  CB  GLN A  11      -5.753 -22.484 -86.769  1.00 17.69           C  
ATOM    184  HB2 GLN A  11      -5.623 -23.565 -86.819  1.00 17.69           H  
ATOM    185  HB3 GLN A  11      -4.796 -22.067 -87.083  1.00 17.69           H  
ATOM    186  O   GLN A  11      -4.411 -22.738 -83.719  1.00 17.69           O  
ATOM    187  CG  GLN A  11      -6.833 -22.060 -87.781  1.00 17.69           C  
ATOM    188  HG2 GLN A  11      -6.992 -20.984 -87.720  1.00 17.69           H  
ATOM    189  HG3 GLN A  11      -7.782 -22.540 -87.540  1.00 17.69           H  
ATOM    190  CD  GLN A  11      -6.457 -22.422 -89.216  1.00 17.69           C  
ATOM    191  NE2 GLN A  11      -7.001 -21.742 -90.200  1.00 17.69           N  
ATOM    192 HE21 GLN A  11      -6.719 -22.013 -91.131  1.00 17.69           H  
ATOM    193 HE22 GLN A  11      -7.638 -20.981 -90.013  1.00 17.69           H  
ATOM    194  OE1 GLN A  11      -5.686 -23.326 -89.486  1.00 17.69           O  
ATOM    195  N   SER A  12      -5.885 -24.333 -84.084  1.00 17.72           N  
ATOM    196  H   SER A  12      -5.263 -24.841 -83.473  1.00 17.72           H  
ATOM    197  CA  SER A  12      -7.184 -25.023 -84.359  1.00 17.72           C  
ATOM    198  HA  SER A  12      -7.992 -24.372 -84.025  1.00 17.72           H  
ATOM    199  C   SER A  12      -7.434 -26.416 -83.700  1.00 17.72           C  
ATOM    200  CB  SER A  12      -7.393 -25.317 -85.853  1.00 17.72           C  
ATOM    201  HB2 SER A  12      -7.537 -24.380 -86.391  1.00 17.72           H  
ATOM    202  HB3 SER A  12      -8.306 -25.897 -85.987  1.00 17.72           H  
ATOM    203  O   SER A  12      -8.602 -26.723 -83.469  1.00 17.72           O  
ATOM    204  OG  SER A  12      -6.303 -26.040 -86.400  1.00 17.72           O  
ATOM    205  HG  SER A  12      -6.261 -25.888 -87.347  1.00 17.72           H  
ATOM    206  N   SER A  13      -6.440 -27.311 -83.530  1.00 17.43           N  
ATOM    207  H   SER A  13      -5.490 -27.006 -83.689  1.00 17.43           H  
ATOM    208  CA  SER A  13      -6.651 -28.788 -83.626  1.00 17.43           C  
ATOM    209  HA  SER A  13      -7.601 -28.932 -84.141  1.00 17.43           H  
ATOM    210  C   SER A  13      -6.817 -29.609 -82.310  1.00 17.43           C  
ATOM    211  CB  SER A  13      -5.597 -29.375 -84.576  1.00 17.43           C  
ATOM    212  HB2 SER A  13      -5.802 -30.430 -84.758  1.00 17.43           H  
ATOM    213  HB3 SER A  13      -5.643 -28.849 -85.530  1.00 17.43           H  
ATOM    214  O   SER A  13      -7.159 -29.047 -81.275  1.00 17.43           O  
ATOM    215  OG  SER A  13      -4.307 -29.228 -84.029  1.00 17.43           O  
ATOM    216  HG  SER A  13      -3.704 -29.842 -84.454  1.00 17.43           H  
ATOM    217  N   ARG A  14      -6.734 -30.961 -82.377  1.00 17.93           N  
ATOM    218  H   ARG A  14      -6.244 -31.354 -83.169  1.00 17.93           H  
ATOM    219  CA  ARG A  14      -7.616 -31.904 -81.633  1.00 17.93           C  
ATOM    220  HA  ARG A  14      -8.422 -31.341 -81.162  1.00 17.93           H  
ATOM    221  C   ARG A  14      -7.038 -32.784 -80.494  1.00 17.93           C  
ATOM    222  CB  ARG A  14      -8.219 -32.903 -82.639  1.00 17.93           C  
ATOM    223  HB2 ARG A  14      -7.393 -33.294 -83.232  1.00 17.93           H  
ATOM    224  HB3 ARG A  14      -8.645 -33.732 -82.074  1.00 17.93           H  
ATOM    225  O   ARG A  14      -7.718 -32.941 -79.492  1.00 17.93           O  
ATOM    226  CG  ARG A  14      -9.306 -32.445 -83.615  1.00 17.93           C  
ATOM    227  HG2 ARG A  14     -10.201 -32.164 -83.060  1.00 17.93           H  
ATOM    228  HG3 ARG A  14      -8.954 -31.606 -84.215  1.00 17.93           H  
ATOM    229  CD  ARG A  14      -9.583 -33.666 -84.512  1.00 17.93           C  
ATOM    230  HD2 ARG A  14      -8.703 -33.845 -85.129  1.00 17.93           H  
ATOM    231  HD3 ARG A  14      -9.727 -34.538 -83.875  1.00 17.93           H  
ATOM    232  NE  ARG A  14     -10.775 -33.513 -85.368  1.00 17.93           N  
ATOM    233  HE  ARG A  14     -11.316 -32.667 -85.253  1.00 17.93           H  
ATOM    234  NH1 ARG A  14     -10.571 -35.553 -86.396  1.00 17.93           N  
ATOM    235 HH11 ARG A  14     -10.913 -36.274 -87.015  1.00 17.93           H  
ATOM    236 HH12 ARG A  14      -9.714 -35.696 -85.881  1.00 17.93           H  
ATOM    237  NH2 ARG A  14     -12.328 -34.255 -86.866  1.00 17.93           N  
ATOM    238 HH21 ARG A  14     -12.866 -33.413 -86.721  1.00 17.93           H  
ATOM    239 HH22 ARG A  14     -12.663 -34.977 -87.488  1.00 17.93           H  
ATOM    240  CZ  ARG A  14     -11.218 -34.436 -86.205  1.00 17.93           C  
ATOM    241  N   ASP A  15      -5.952 -33.532 -80.726  1.00 16.05           N  
ATOM    242  H   ASP A  15      -5.352 -33.179 -81.458  1.00 16.05           H  
ATOM    243  CA  ASP A  15      -6.111 -35.010 -80.801  1.00 16.05           C  
ATOM    244  HA  ASP A  15      -7.084 -35.180 -81.263  1.00 16.05           H  
ATOM    245  C   ASP A  15      -6.183 -35.916 -79.537  1.00 16.05           C  
ATOM    246  CB  ASP A  15      -5.104 -35.579 -81.816  1.00 16.05           C  
ATOM    247  HB2 ASP A  15      -4.090 -35.323 -81.509  1.00 16.05           H  
ATOM    248  HB3 ASP A  15      -5.189 -36.665 -81.838  1.00 16.05           H  
ATOM    249  O   ASP A  15      -7.194 -36.592 -79.372  1.00 16.05           O  
ATOM    250  CG  ASP A  15      -5.386 -35.041 -83.221  1.00 16.05           C  
ATOM    251  OD1 ASP A  15      -6.381 -35.488 -83.839  1.00 16.05           O  
ATOM    252  OD2 ASP A  15      -4.682 -34.088 -83.623  1.00 16.05           O  
ATOM    253  N   SER A  16      -5.082 -36.133 -78.795  1.00 16.15           N  
ATOM    254  H   SER A  16      -4.338 -35.458 -78.899  1.00 16.15           H  
ATOM    255  CA  SER A  16      -4.693 -37.520 -78.395  1.00 16.15           C  
ATOM    256  HA  SER A  16      -5.203 -38.179 -79.099  1.00 16.15           H  
ATOM    257  C   SER A  16      -5.125 -38.087 -77.006  1.00 16.15           C  
ATOM    258  CB  SER A  16      -3.203 -37.721 -78.698  1.00 16.15           C  
ATOM    259  HB2 SER A  16      -2.946 -37.206 -79.624  1.00 16.15           H  
ATOM    260  HB3 SER A  16      -2.999 -38.782 -78.840  1.00 16.15           H  
ATOM    261  O   SER A  16      -5.993 -37.537 -76.343  1.00 16.15           O  
ATOM    262  OG  SER A  16      -2.389 -37.245 -77.650  1.00 16.15           O  
ATOM    263  HG  SER A  16      -2.731 -36.403 -77.339  1.00 16.15           H  
ATOM    264  N   VAL A  17      -4.573 -39.254 -76.606  1.00 16.52           N  
ATOM    265  H   VAL A  17      -3.694 -39.487 -77.047  1.00 16.52           H  
ATOM    266  CA  VAL A  17      -5.376 -40.436 -76.180  1.00 16.52           C  
ATOM    267  HA  VAL A  17      -6.423 -40.235 -76.409  1.00 16.52           H  
ATOM    268  C   VAL A  17      -5.354 -40.870 -74.695  1.00 16.52           C  
ATOM    269  CB  VAL A  17      -4.934 -41.662 -77.029  1.00 16.52           C  
ATOM    270  HB  VAL A  17      -3.880 -41.854 -76.828  1.00 16.52           H  
ATOM    271  O   VAL A  17      -6.371 -41.360 -74.220  1.00 16.52           O  
ATOM    272  CG1 VAL A  17      -5.706 -42.958 -76.737  1.00 16.52           C  
ATOM    273 HG11 VAL A  17      -5.500 -43.310 -75.726  1.00 16.52           H  
ATOM    274 HG12 VAL A  17      -6.778 -42.787 -76.840  1.00 16.52           H  
ATOM    275 HG13 VAL A  17      -5.398 -43.748 -77.422  1.00 16.52           H  
ATOM    276  CG2 VAL A  17      -5.078 -41.405 -78.538  1.00 16.52           C  
ATOM    277 HG21 VAL A  17      -4.420 -40.598 -78.859  1.00 16.52           H  
ATOM    278 HG22 VAL A  17      -4.799 -42.299 -79.096  1.00 16.52           H  
ATOM    279 HG23 VAL A  17      -6.111 -41.147 -78.771  1.00 16.52           H  
ATOM    280  N   TYR A  18      -4.198 -40.855 -74.019  1.00 15.76           N  
ATOM    281  H   TYR A  18      -3.448 -40.307 -74.416  1.00 15.76           H  
ATOM    282  CA  TYR A  18      -3.784 -41.970 -73.130  1.00 15.76           C  
ATOM    283  HA  TYR A  18      -4.018 -42.887 -73.672  1.00 15.76           H  
ATOM    284  C   TYR A  18      -4.500 -42.169 -71.761  1.00 15.76           C  
ATOM    285  CB  TYR A  18      -2.253 -41.935 -73.001  1.00 15.76           C  
ATOM    286  HB2 TYR A  18      -1.930 -42.685 -72.279  1.00 15.76           H  
ATOM    287  HB3 TYR A  18      -1.946 -40.963 -72.615  1.00 15.76           H  
ATOM    288  O   TYR A  18      -5.241 -41.319 -71.285  1.00 15.76           O  
ATOM    289  CG  TYR A  18      -1.541 -42.225 -74.313  1.00 15.76           C  
ATOM    290  CD1 TYR A  18      -1.453 -43.552 -74.779  1.00 15.76           C  
ATOM    291  HD1 TYR A  18      -1.877 -44.361 -74.202  1.00 15.76           H  
ATOM    292  CD2 TYR A  18      -0.986 -41.176 -75.074  1.00 15.76           C  
ATOM    293  HD2 TYR A  18      -1.044 -40.160 -74.713  1.00 15.76           H  
ATOM    294  CE1 TYR A  18      -0.803 -43.834 -75.996  1.00 15.76           C  
ATOM    295  HE1 TYR A  18      -0.725 -44.850 -76.351  1.00 15.76           H  
ATOM    296  CE2 TYR A  18      -0.337 -41.454 -76.294  1.00 15.76           C  
ATOM    297  HE2 TYR A  18       0.097 -40.649 -76.868  1.00 15.76           H  
ATOM    298  OH  TYR A  18       0.399 -43.062 -77.921  1.00 15.76           O  
ATOM    299  HH  TYR A  18       0.769 -42.272 -78.320  1.00 15.76           H  
ATOM    300  CZ  TYR A  18      -0.240 -42.787 -76.753  1.00 15.76           C  
ATOM    301  N   GLU A  19      -4.265 -43.345 -71.148  1.00 17.53           N  
ATOM    302  H   GLU A  19      -3.516 -43.896 -71.542  1.00 17.53           H  
ATOM    303  CA  GLU A  19      -5.302 -44.173 -70.489  1.00 17.53           C  
ATOM    304  HA  GLU A  19      -6.268 -43.928 -70.931  1.00 17.53           H  
ATOM    305  C   GLU A  19      -5.499 -44.078 -68.948  1.00 17.53           C  
ATOM    306  CB  GLU A  19      -5.001 -45.655 -70.813  1.00 17.53           C  
ATOM    307  HB2 GLU A  19      -4.043 -45.883 -70.346  1.00 17.53           H  
ATOM    308  HB3 GLU A  19      -5.761 -46.283 -70.348  1.00 17.53           H  
ATOM    309  O   GLU A  19      -6.607 -43.812 -68.499  1.00 17.53           O  
ATOM    310  CG  GLU A  19      -4.883 -46.059 -72.290  1.00 17.53           C  
ATOM    311  HG2 GLU A  19      -5.868 -46.009 -72.754  1.00 17.53           H  
ATOM    312  HG3 GLU A  19      -4.231 -45.359 -72.813  1.00 17.53           H  
ATOM    313  CD  GLU A  19      -4.283 -47.471 -72.420  1.00 17.53           C  
ATOM    314  OE1 GLU A  19      -4.942 -48.339 -73.035  1.00 17.53           O  
ATOM    315  OE2 GLU A  19      -3.144 -47.653 -71.931  1.00 17.53           O  
ATOM    316  N   VAL A  20      -4.500 -44.462 -68.130  1.00 16.88           N  
ATOM    317  H   VAL A  20      -3.587 -44.468 -68.561  1.00 16.88           H  
ATOM    318  CA  VAL A  20      -4.724 -45.598 -67.187  1.00 16.88           C  
ATOM    319  HA  VAL A  20      -5.401 -46.291 -67.685  1.00 16.88           H  
ATOM    320  C   VAL A  20      -5.372 -45.327 -65.808  1.00 16.88           C  
ATOM    321  CB  VAL A  20      -3.403 -46.375 -66.934  1.00 16.88           C  
ATOM    322  HB  VAL A  20      -2.757 -45.763 -66.305  1.00 16.88           H  
ATOM    323  O   VAL A  20      -6.216 -46.112 -65.395  1.00 16.88           O  
ATOM    324  CG1 VAL A  20      -3.638 -47.716 -66.221  1.00 16.88           C  
ATOM    325 HG11 VAL A  20      -4.046 -47.558 -65.222  1.00 16.88           H  
ATOM    326 HG12 VAL A  20      -2.698 -48.256 -66.110  1.00 16.88           H  
ATOM    327 HG13 VAL A  20      -4.334 -48.327 -66.795  1.00 16.88           H  
ATOM    328  CG2 VAL A  20      -2.608 -46.709 -68.205  1.00 16.88           C  
ATOM    329 HG21 VAL A  20      -3.200 -47.347 -68.861  1.00 16.88           H  
ATOM    330 HG22 VAL A  20      -1.697 -47.246 -67.941  1.00 16.88           H  
ATOM    331 HG23 VAL A  20      -2.313 -45.804 -68.737  1.00 16.88           H  
ATOM    332  N   GLY A  21      -4.867 -44.351 -65.041  1.00 16.43           N  
ATOM    333  H   GLY A  21      -4.349 -43.641 -65.539  1.00 16.43           H  
ATOM    334  CA  GLY A  21      -4.508 -44.526 -63.609  1.00 16.43           C  
ATOM    335  HA2 GLY A  21      -4.082 -43.588 -63.255  1.00 16.43           H  
ATOM    336  HA3 GLY A  21      -3.707 -45.265 -63.572  1.00 16.43           H  
ATOM    337  C   GLY A  21      -5.552 -44.959 -62.547  1.00 16.43           C  
ATOM    338  O   GLY A  21      -6.759 -44.810 -62.706  1.00 16.43           O  
ATOM    339  N   ASP A  22      -5.027 -45.457 -61.414  1.00 18.12           N  
ATOM    340  H   ASP A  22      -4.021 -45.519 -61.358  1.00 18.12           H  
ATOM    341  CA  ASP A  22      -5.754 -46.131 -60.318  1.00 18.12           C  
ATOM    342  HA  ASP A  22      -6.306 -46.957 -60.764  1.00 18.12           H  
ATOM    343  C   ASP A  22      -6.796 -45.301 -59.533  1.00 18.12           C  
ATOM    344  CB  ASP A  22      -4.737 -46.726 -59.320  1.00 18.12           C  
ATOM    345  HB2 ASP A  22      -5.214 -46.869 -58.351  1.00 18.12           H  
ATOM    346  HB3 ASP A  22      -3.917 -46.023 -59.174  1.00 18.12           H  
ATOM    347  O   ASP A  22      -6.773 -44.071 -59.456  1.00 18.12           O  
ATOM    348  CG  ASP A  22      -4.201 -48.089 -59.757  1.00 18.12           C  
ATOM    349  OD1 ASP A  22      -5.046 -48.967 -60.038  1.00 18.12           O  
ATOM    350  OD2 ASP A  22      -2.960 -48.240 -59.774  1.00 18.12           O  
ATOM    351  N   SER A  23      -7.715 -46.022 -58.878  1.00 19.25           N  
ATOM    352  H   SER A  23      -7.628 -47.027 -58.927  1.00 19.25           H  
ATOM    353  CA  SER A  23      -8.893 -45.478 -58.191  1.00 19.25           C  
ATOM    354  HA  SER A  23      -9.343 -44.737 -58.851  1.00 19.25           H  
ATOM    355  C   SER A  23      -8.612 -44.807 -56.837  1.00 19.25           C  
ATOM    356  CB  SER A  23      -9.917 -46.600 -57.984  1.00 19.25           C  
ATOM    357  HB2 SER A  23     -10.801 -46.194 -57.493  1.00 19.25           H  
ATOM    358  HB3 SER A  23     -10.211 -47.010 -58.950  1.00 19.25           H  
ATOM    359  O   SER A  23      -8.030 -45.415 -55.937  1.00 19.25           O  
ATOM    360  OG  SER A  23      -9.369 -47.632 -57.185  1.00 19.25           O  
ATOM    361  HG  SER A  23      -8.723 -47.235 -56.597  1.00 19.25           H  
ATOM    362  N   TYR A  24      -9.169 -43.608 -56.635  1.00 18.52           N  
ATOM    363  H   TYR A  24      -9.618 -43.161 -57.422  1.00 18.52           H  
ATOM    364  CA  TYR A  24      -9.196 -42.904 -55.345  1.00 18.52           C  
ATOM    365  HA  TYR A  24      -8.170 -42.740 -55.017  1.00 18.52           H  
ATOM    366  C   TYR A  24      -9.924 -43.712 -54.248  1.00 18.52           C  
ATOM    367  CB  TYR A  24      -9.868 -41.528 -55.525  1.00 18.52           C  
ATOM    368  HB2 TYR A  24     -10.640 -41.592 -56.291  1.00 18.52           H  
ATOM    369  HB3 TYR A  24     -10.379 -41.271 -54.597  1.00 18.52           H  
ATOM    370  O   TYR A  24     -11.145 -43.870 -54.278  1.00 18.52           O  
ATOM    371  CG  TYR A  24      -8.927 -40.383 -55.859  1.00 18.52           C  
ATOM    372  CD1 TYR A  24      -8.640 -39.413 -54.876  1.00 18.52           C  
ATOM    373  HD1 TYR A  24      -9.072 -39.500 -53.890  1.00 18.52           H  
ATOM    374  CD2 TYR A  24      -8.353 -40.269 -57.141  1.00 18.52           C  
ATOM    375  HD2 TYR A  24      -8.551 -41.014 -57.898  1.00 18.52           H  
ATOM    376  CE1 TYR A  24      -7.791 -38.329 -55.171  1.00 18.52           C  
ATOM    377  HE1 TYR A  24      -7.573 -37.591 -54.414  1.00 18.52           H  
ATOM    378  CE2 TYR A  24      -7.506 -39.184 -57.440  1.00 18.52           C  
ATOM    379  HE2 TYR A  24      -7.057 -39.094 -58.418  1.00 18.52           H  
ATOM    380  OH  TYR A  24      -6.409 -37.166 -56.751  1.00 18.52           O  
ATOM    381  HH  TYR A  24      -6.256 -36.600 -55.991  1.00 18.52           H  
ATOM    382  CZ  TYR A  24      -7.224 -38.212 -56.458  1.00 18.52           C  
ATOM    383  N   SER A  25      -9.178 -44.179 -53.241  1.00 20.46           N  
ATOM    384  H   SER A  25      -8.179 -44.046 -53.304  1.00 20.46           H  
ATOM    385  CA  SER A  25      -9.719 -44.861 -52.055  1.00 20.46           C  
ATOM    386  HA  SER A  25     -10.437 -45.611 -52.390  1.00 20.46           H  
ATOM    387  C   SER A  25     -10.436 -43.893 -51.103  1.00 20.46           C  
ATOM    388  CB  SER A  25      -8.595 -45.591 -51.313  1.00 20.46           C  
ATOM    389  HB2 SER A  25      -8.200 -46.385 -51.947  1.00 20.46           H  
ATOM    390  HB3 SER A  25      -7.794 -44.884 -51.094  1.00 20.46           H  
ATOM    391  O   SER A  25      -9.919 -42.828 -50.769  1.00 20.46           O  
ATOM    392  OG  SER A  25      -9.064 -46.142 -50.093  1.00 20.46           O  
ATOM    393  HG  SER A  25      -8.323 -46.577 -49.665  1.00 20.46           H  
ATOM    394  N   GLY A  26     -11.617 -44.284 -50.612  1.00 19.32           N  
ATOM    395  H   GLY A  26     -11.976 -45.174 -50.927  1.00 19.32           H  
ATOM    396  CA  GLY A  26     -12.461 -43.465 -49.731  1.00 19.32           C  
ATOM    397  HA2 GLY A  26     -12.338 -42.416 -50.000  1.00 19.32           H  
ATOM    398  HA3 GLY A  26     -13.504 -43.730 -49.903  1.00 19.32           H  
ATOM    399  C   GLY A  26     -12.191 -43.588 -48.223  1.00 19.32           C  
ATOM    400  O   GLY A  26     -13.005 -43.116 -47.435  1.00 19.32           O  
ATOM    401  N   GLN A  27     -11.111 -44.250 -47.790  1.00 21.34           N  
ATOM    402  H   GLN A  27     -10.453 -44.596 -48.474  1.00 21.34           H  
ATOM    403  CA  GLN A  27     -10.923 -44.631 -46.376  1.00 21.34           C  
ATOM    404  HA  GLN A  27     -11.876 -45.010 -46.008  1.00 21.34           H  
ATOM    405  C   GLN A  27     -10.559 -43.492 -45.403  1.00 21.34           C  
ATOM    406  CB  GLN A  27      -9.898 -45.772 -46.262  1.00 21.34           C  
ATOM    407  HB2 GLN A  27      -9.561 -45.841 -45.227  1.00 21.34           H  
ATOM    408  HB3 GLN A  27      -9.030 -45.556 -46.884  1.00 21.34           H  
ATOM    409  O   GLN A  27     -10.644 -43.705 -44.194  1.00 21.34           O  
ATOM    410  CG  GLN A  27     -10.497 -47.136 -46.642  1.00 21.34           C  
ATOM    411  HG2 GLN A  27     -10.722 -47.154 -47.708  1.00 21.34           H  
ATOM    412  HG3 GLN A  27     -11.426 -47.281 -46.091  1.00 21.34           H  
ATOM    413  CD  GLN A  27      -9.562 -48.298 -46.312  1.00 21.34           C  
ATOM    414  NE2 GLN A  27     -10.049 -49.519 -46.299  1.00 21.34           N  
ATOM    415 HE21 GLN A  27     -11.020 -49.703 -46.506  1.00 21.34           H  
ATOM    416 HE22 GLN A  27      -9.381 -50.240 -46.069  1.00 21.34           H  
ATOM    417  OE1 GLN A  27      -8.381 -48.147 -46.066  1.00 21.34           O  
ATOM    418  N   ASN A  28     -10.205 -42.292 -45.880  1.00 21.28           N  
ATOM    419  H   ASN A  28     -10.160 -42.187 -46.884  1.00 21.28           H  
ATOM    420  CA  ASN A  28      -9.722 -41.174 -45.047  1.00 21.28           C  
ATOM    421  HA  ASN A  28      -9.078 -41.598 -44.277  1.00 21.28           H  
ATOM    422  C   ASN A  28     -10.853 -40.452 -44.275  1.00 21.28           C  
ATOM    423  CB  ASN A  28      -8.839 -40.234 -45.895  1.00 21.28           C  
ATOM    424  HB2 ASN A  28      -9.390 -39.905 -46.776  1.00 21.28           H  
ATOM    425  HB3 ASN A  28      -8.591 -39.354 -45.301  1.00 21.28           H  
ATOM    426  O   ASN A  28     -11.033 -39.236 -44.356  1.00 21.28           O  
ATOM    427  CG  ASN A  28      -7.523 -40.863 -46.328  1.00 21.28           C  
ATOM    428  ND2 ASN A  28      -6.720 -40.151 -47.081  1.00 21.28           N  
ATOM    429 HD21 ASN A  28      -5.848 -40.596 -47.332  1.00 21.28           H  
ATOM    430 HD22 ASN A  28      -6.954 -39.207 -47.352  1.00 21.28           H  
ATOM    431  OD1 ASN A  28      -7.194 -41.989 -46.006  1.00 21.28           O  
ATOM    432  N   ALA A  29     -11.634 -41.216 -43.511  1.00 21.86           N  
ATOM    433  H   ALA A  29     -11.419 -42.203 -43.498  1.00 21.86           H  
ATOM    434  CA  ALA A  29     -12.735 -40.759 -42.673  1.00 21.86           C  
ATOM    435  HA  ALA A  29     -13.291 -40.001 -43.224  1.00 21.86           H  
ATOM    436  C   ALA A  29     -12.219 -40.100 -41.378  1.00 21.86           C  
ATOM    437  CB  ALA A  29     -13.676 -41.949 -42.431  1.00 21.86           C  
ATOM    438  HB1 ALA A  29     -13.144 -42.742 -41.905  1.00 21.86           H  
ATOM    439  HB2 ALA A  29     -14.036 -42.333 -43.386  1.00 21.86           H  
ATOM    440  HB3 ALA A  29     -14.528 -41.628 -41.832  1.00 21.86           H  
ATOM    441  O   ALA A  29     -12.380 -40.638 -40.280  1.00 21.86           O  
ATOM    442  N   ASN A  30     -11.597 -38.925 -41.522  1.00 22.60           N  
ATOM    443  H   ASN A  30     -11.422 -38.623 -42.469  1.00 22.60           H  
ATOM    444  CA  ASN A  30     -11.049 -38.110 -40.435  1.00 22.60           C  
ATOM    445  HA  ASN A  30     -10.225 -38.652 -39.971  1.00 22.60           H  
ATOM    446  C   ASN A  30     -12.105 -37.832 -39.350  1.00 22.60           C  
ATOM    447  CB  ASN A  30     -10.498 -36.795 -41.030  1.00 22.60           C  
ATOM    448  HB2 ASN A  30     -11.252 -36.340 -41.671  1.00 22.60           H  
ATOM    449  HB3 ASN A  30     -10.281 -36.101 -40.218  1.00 22.60           H  
ATOM    450  O   ASN A  30     -12.923 -36.918 -39.474  1.00 22.60           O  
ATOM    451  CG  ASN A  30      -9.212 -36.972 -41.819  1.00 22.60           C  
ATOM    452  ND2 ASN A  30      -8.803 -35.976 -42.569  1.00 22.60           N  
ATOM    453 HD21 ASN A  30      -9.329 -35.117 -42.639  1.00 22.60           H  
ATOM    454 HD22 ASN A  30      -7.930 -36.127 -43.055  1.00 22.60           H  
ATOM    455  OD1 ASN A  30      -8.547 -37.987 -41.755  1.00 22.60           O  
ATOM    456  N   ARG A  31     -12.094 -38.620 -38.267  1.00 22.81           N  
ATOM    457  H   ARG A  31     -11.436 -39.385 -38.252  1.00 22.81           H  
ATOM    458  CA  ARG A  31     -13.017 -38.438 -37.139  1.00 22.81           C  
ATOM    459  HA  ARG A  31     -14.020 -38.327 -37.553  1.00 22.81           H  
ATOM    460  C   ARG A  31     -12.647 -37.158 -36.379  1.00 22.81           C  
ATOM    461  CB  ARG A  31     -13.006 -39.654 -36.201  1.00 22.81           C  
ATOM    462  HB2 ARG A  31     -13.551 -39.389 -35.295  1.00 22.81           H  
ATOM    463  HB3 ARG A  31     -11.980 -39.898 -35.924  1.00 22.81           H  
ATOM    464  O   ARG A  31     -11.527 -37.076 -35.876  1.00 22.81           O  
ATOM    465  CG  ARG A  31     -13.679 -40.881 -36.833  1.00 22.81           C  
ATOM    466  HG2 ARG A  31     -13.078 -41.240 -37.668  1.00 22.81           H  
ATOM    467  HG3 ARG A  31     -14.665 -40.599 -37.202  1.00 22.81           H  
ATOM    468  CD  ARG A  31     -13.834 -41.997 -35.793  1.00 22.81           C  
ATOM    469  HD2 ARG A  31     -14.364 -41.591 -34.932  1.00 22.81           H  
ATOM    470  HD3 ARG A  31     -12.843 -42.319 -35.473  1.00 22.81           H  
ATOM    471  NE  ARG A  31     -14.568 -43.149 -36.353  1.00 22.81           N  
ATOM    472  HE  ARG A  31     -14.373 -43.363 -37.320  1.00 22.81           H  
ATOM    473  NH1 ARG A  31     -15.713 -43.796 -34.462  1.00 22.81           N  
ATOM    474 HH11 ARG A  31     -16.345 -44.437 -34.004  1.00 22.81           H  
ATOM    475 HH12 ARG A  31     -15.235 -43.075 -33.941  1.00 22.81           H  
ATOM    476  NH2 ARG A  31     -15.995 -44.921 -36.366  1.00 22.81           N  
ATOM    477 HH21 ARG A  31     -16.603 -45.566 -35.883  1.00 22.81           H  
ATOM    478 HH22 ARG A  31     -15.756 -45.099 -37.331  1.00 22.81           H  
ATOM    479  CZ  ARG A  31     -15.417 -43.944 -35.725  1.00 22.81           C  
ATOM    480  N   PRO A  32     -13.554 -36.173 -36.244  1.00 23.73           N  
ATOM    481  CA  PRO A  32     -13.242 -34.937 -35.540  1.00 23.73           C  
ATOM    482  HA  PRO A  32     -12.318 -34.511 -35.932  1.00 23.73           H  
ATOM    483  C   PRO A  32     -13.070 -35.207 -34.040  1.00 23.73           C  
ATOM    484  CB  PRO A  32     -14.398 -33.982 -35.857  1.00 23.73           C  
ATOM    485  HB2 PRO A  32     -14.608 -33.298 -35.035  1.00 23.73           H  
ATOM    486  HB3 PRO A  32     -14.164 -33.423 -36.763  1.00 23.73           H  
ATOM    487  O   PRO A  32     -14.038 -35.488 -33.331  1.00 23.73           O  
ATOM    488  CG  PRO A  32     -15.575 -34.918 -36.134  1.00 23.73           C  
ATOM    489  HG2 PRO A  32     -16.040 -35.214 -35.193  1.00 23.73           H  
ATOM    490  HG3 PRO A  32     -16.310 -34.460 -36.796  1.00 23.73           H  
ATOM    491  CD  PRO A  32     -14.907 -36.130 -36.781  1.00 23.73           C  
ATOM    492  HD2 PRO A  32     -15.465 -37.034 -36.535  1.00 23.73           H  
ATOM    493  HD3 PRO A  32     -14.864 -35.993 -37.861  1.00 23.73           H  
ATOM    494  N   LEU A  33     -11.833 -35.099 -33.551  1.00 25.97           N  
ATOM    495  H   LEU A  33     -11.073 -34.954 -34.201  1.00 25.97           H  
ATOM    496  CA  LEU A  33     -11.526 -35.107 -32.122  1.00 25.97           C  
ATOM    497  HA  LEU A  33     -11.993 -35.978 -31.664  1.00 25.97           H  
ATOM    498  C   LEU A  33     -12.136 -33.855 -31.477  1.00 25.97           C  
ATOM    499  CB  LEU A  33     -10.001 -35.188 -31.912  1.00 25.97           C  
ATOM    500  HB2 LEU A  33      -9.772 -34.920 -30.880  1.00 25.97           H  
ATOM    501  HB3 LEU A  33      -9.523 -34.447 -32.554  1.00 25.97           H  
ATOM    502  O   LEU A  33     -11.659 -32.736 -31.662  1.00 25.97           O  
ATOM    503  CG  LEU A  33      -9.395 -36.577 -32.197  1.00 25.97           C  
ATOM    504  HG  LEU A  33      -9.742 -36.934 -33.167  1.00 25.97           H  
ATOM    505  CD1 LEU A  33      -7.871 -36.481 -32.235  1.00 25.97           C  
ATOM    506 HD11 LEU A  33      -7.561 -35.789 -33.018  1.00 25.97           H  
ATOM    507 HD12 LEU A  33      -7.445 -37.459 -32.455  1.00 25.97           H  
ATOM    508 HD13 LEU A  33      -7.488 -36.136 -31.274  1.00 25.97           H  
ATOM    509  CD2 LEU A  33      -9.776 -37.599 -31.120  1.00 25.97           C  
ATOM    510 HD21 LEU A  33     -10.853 -37.767 -31.117  1.00 25.97           H  
ATOM    511 HD22 LEU A  33      -9.453 -37.249 -30.140  1.00 25.97           H  
ATOM    512 HD23 LEU A  33      -9.282 -38.547 -31.333  1.00 25.97           H  
ATOM    513  N   VAL A  34     -13.234 -34.045 -30.744  1.00 29.62           N  
ATOM    514  H   VAL A  34     -13.607 -34.981 -30.684  1.00 29.62           H  
ATOM    515  CA  VAL A  34     -13.953 -32.956 -30.075  1.00 29.62           C  
ATOM    516  HA  VAL A  34     -14.122 -32.162 -30.803  1.00 29.62           H  
ATOM    517  C   VAL A  34     -13.090 -32.400 -28.944  1.00 29.62           C  
ATOM    518  CB  VAL A  34     -15.325 -33.425 -29.551  1.00 29.62           C  
ATOM    519  HB  VAL A  34     -15.182 -34.229 -28.829  1.00 29.62           H  
ATOM    520  O   VAL A  34     -12.716 -33.128 -28.027  1.00 29.62           O  
ATOM    521  CG1 VAL A  34     -16.091 -32.282 -28.870  1.00 29.62           C  
ATOM    522 HG11 VAL A  34     -16.218 -31.449 -29.561  1.00 29.62           H  
ATOM    523 HG12 VAL A  34     -17.069 -32.638 -28.546  1.00 29.62           H  
ATOM    524 HG13 VAL A  34     -15.551 -31.943 -27.986  1.00 29.62           H  
ATOM    525  CG2 VAL A  34     -16.206 -33.951 -30.694  1.00 29.62           C  
ATOM    526 HG21 VAL A  34     -16.342 -33.179 -31.451  1.00 29.62           H  
ATOM    527 HG22 VAL A  34     -17.178 -34.255 -30.305  1.00 29.62           H  
ATOM    528 HG23 VAL A  34     -15.743 -34.821 -31.160  1.00 29.62           H  
ATOM    529  N   ALA A  35     -12.798 -31.099 -28.987  1.00 33.79           N  
ATOM    530  H   ALA A  35     -13.071 -30.565 -29.799  1.00 33.79           H  
ATOM    531  CA  ALA A  35     -12.056 -30.429 -27.926  1.00 33.79           C  
ATOM    532  HA  ALA A  35     -11.111 -30.955 -27.793  1.00 33.79           H  
ATOM    533  C   ALA A  35     -12.827 -30.484 -26.591  1.00 33.79           C  
ATOM    534  CB  ALA A  35     -11.742 -28.994 -28.366  1.00 33.79           C  
ATOM    535  HB1 ALA A  35     -11.166 -29.011 -29.291  1.00 33.79           H  
ATOM    536  HB2 ALA A  35     -11.157 -28.497 -27.592  1.00 33.79           H  
ATOM    537  HB3 ALA A  35     -12.668 -28.442 -28.522  1.00 33.79           H  
ATOM    538  O   ALA A  35     -13.954 -29.991 -26.490  1.00 33.79           O  
ATOM    539  N   THR A  36     -12.186 -31.064 -25.574  1.00 41.19           N  
ATOM    540  H   THR A  36     -11.280 -31.469 -25.761  1.00 41.19           H  
ATOM    541  CA  THR A  36     -12.679 -31.223 -24.194  1.00 41.19           C  
ATOM    542  HA  THR A  36     -13.509 -31.929 -24.177  1.00 41.19           H  
ATOM    543  C   THR A  36     -13.152 -29.907 -23.582  1.00 41.19           C  
ATOM    544  CB  THR A  36     -11.558 -31.766 -23.298  1.00 41.19           C  
ATOM    545  HB  THR A  36     -11.835 -31.655 -22.250  1.00 41.19           H  
ATOM    546  O   THR A  36     -12.506 -28.863 -23.737  1.00 41.19           O  
ATOM    547  CG2 THR A  36     -11.257 -33.237 -23.577  1.00 41.19           C  
ATOM    548 HG21 THR A  36     -12.146 -33.833 -23.371  1.00 41.19           H  
ATOM    549 HG22 THR A  36     -10.958 -33.377 -24.616  1.00 41.19           H  
ATOM    550 HG23 THR A  36     -10.452 -33.573 -22.923  1.00 41.19           H  
ATOM    551  OG1 THR A  36     -10.390 -31.013 -23.567  1.00 41.19           O  
ATOM    552  HG1 THR A  36     -10.673 -30.097 -23.615  1.00 41.19           H  
ATOM    553  N   ASN A  37     -14.253 -29.946 -22.837  1.00 41.72           N  
ATOM    554  H   ASN A  37     -14.629 -30.854 -22.601  1.00 41.72           H  
ATOM    555  CA  ASN A  37     -14.839 -28.767 -22.220  1.00 41.72           C  
ATOM    556  HA  ASN A  37     -14.829 -27.976 -22.971  1.00 41.72           H  
ATOM    557  C   ASN A  37     -14.026 -28.281 -21.010  1.00 41.72           C  
ATOM    558  CB  ASN A  37     -16.294 -29.067 -21.840  1.00 41.72           C  
ATOM    559  HB2 ASN A  37     -16.329 -29.629 -20.907  1.00 41.72           H  
ATOM    560  HB3 ASN A  37     -16.765 -29.671 -22.617  1.00 41.72           H  
ATOM    561  O   ASN A  37     -13.501 -29.069 -20.229  1.00 41.72           O  
ATOM    562  CG  ASN A  37     -17.065 -27.789 -21.675  1.00 41.72           C  
ATOM    563  ND2 ASN A  37     -17.674 -27.323 -22.735  1.00 41.72           N  
ATOM    564 HD21 ASN A  37     -18.012 -26.373 -22.695  1.00 41.72           H  
ATOM    565 HD22 ASN A  37     -17.590 -27.833 -23.602  1.00 41.72           H  
ATOM    566  OD1 ASN A  37     -17.048 -27.155 -20.631  1.00 41.72           O  
ATOM    567  N   CYS A  38     -13.979 -26.970 -20.760  1.00 59.58           N  
ATOM    568  H   CYS A  38     -14.484 -26.325 -21.350  1.00 59.58           H  
ATOM    569  CA  CYS A  38     -13.286 -26.466 -19.571  1.00 59.58           C  
ATOM    570  HA  CYS A  38     -12.284 -26.894 -19.573  1.00 59.58           H  
ATOM    571  C   CYS A  38     -13.941 -26.923 -18.251  1.00 59.58           C  
ATOM    572  CB  CYS A  38     -13.134 -24.944 -19.663  1.00 59.58           C  
ATOM    573  HB2 CYS A  38     -12.657 -24.680 -20.607  1.00 59.58           H  
ATOM    574  HB3 CYS A  38     -12.505 -24.597 -18.843  1.00 59.58           H  
ATOM    575  O   CYS A  38     -13.231 -27.066 -17.254  1.00 59.58           O  
ATOM    576  SG  CYS A  38     -14.748 -24.129 -19.554  1.00 59.58           S  
ATOM    577  HG  CYS A  38     -14.294 -22.899 -19.812  1.00 59.58           H  
ATOM    578  N   SER A  39     -15.251 -27.201 -18.247  1.00 63.76           N  
ATOM    579  H   SER A  39     -15.769 -27.041 -19.100  1.00 63.76           H  
ATOM    580  CA  SER A  39     -15.986 -27.728 -17.084  1.00 63.76           C  
ATOM    581  HA  SER A  39     -15.734 -27.111 -16.221  1.00 63.76           H  
ATOM    582  C   SER A  39     -15.618 -29.171 -16.710  1.00 63.76           C  
ATOM    583  CB  SER A  39     -17.501 -27.608 -17.296  1.00 63.76           C  
ATOM    584  HB2 SER A  39     -17.757 -26.562 -17.465  1.00 63.76           H  
ATOM    585  HB3 SER A  39     -18.014 -27.942 -16.394  1.00 63.76           H  
ATOM    586  O   SER A  39     -15.728 -29.534 -15.540  1.00 63.76           O  
ATOM    587  OG  SER A  39     -17.949 -28.373 -18.400  1.00 63.76           O  
ATOM    588  HG  SER A  39     -17.657 -27.932 -19.201  1.00 63.76           H  
ATOM    589  N   GLU A  40     -15.107 -29.973 -17.652  1.00 67.62           N  
ATOM    590  H   GLU A  40     -15.021 -29.622 -18.595  1.00 67.62           H  
ATOM    591  CA  GLU A  40     -14.639 -31.354 -17.416  1.00 67.62           C  
ATOM    592  HA  GLU A  40     -15.418 -31.924 -16.909  1.00 67.62           H  
ATOM    593  C   GLU A  40     -13.384 -31.408 -16.530  1.00 67.62           C  
ATOM    594  CB  GLU A  40     -14.351 -32.018 -18.776  1.00 67.62           C  
ATOM    595  HB2 GLU A  40     -13.752 -32.917 -18.636  1.00 67.62           H  
ATOM    596  HB3 GLU A  40     -13.747 -31.334 -19.372  1.00 67.62           H  
ATOM    597  O   GLU A  40     -13.095 -32.439 -15.917  1.00 67.62           O  
ATOM    598  CG  GLU A  40     -15.641 -32.401 -19.525  1.00 67.62           C  
ATOM    599  HG2 GLU A  40     -15.950 -33.395 -19.201  1.00 67.62           H  
ATOM    600  HG3 GLU A  40     -16.432 -31.707 -19.240  1.00 67.62           H  
ATOM    601  CD  GLU A  40     -15.505 -32.366 -21.057  1.00 67.62           C  
ATOM    602  OE1 GLU A  40     -16.540 -32.098 -21.710  1.00 67.62           O  
ATOM    603  OE2 GLU A  40     -14.375 -32.447 -21.588  1.00 67.62           O  
ATOM    604  N   TYR A  41     -12.657 -30.290 -16.428  1.00 75.38           N  
ATOM    605  H   TYR A  41     -12.964 -29.499 -16.976  1.00 75.38           H  
ATOM    606  CA  TYR A  41     -11.438 -30.141 -15.632  1.00 75.38           C  
ATOM    607  HA  TYR A  41     -11.058 -31.138 -15.412  1.00 75.38           H  
ATOM    608  C   TYR A  41     -11.656 -29.460 -14.269  1.00 75.38           C  
ATOM    609  CB  TYR A  41     -10.374 -29.415 -16.459  1.00 75.38           C  
ATOM    610  HB2 TYR A  41      -9.475 -29.348 -15.847  1.00 75.38           H  
ATOM    611  HB3 TYR A  41     -10.720 -28.404 -16.678  1.00 75.38           H  
ATOM    612  O   TYR A  41     -10.697 -28.946 -13.687  1.00 75.38           O  
ATOM    613  CG  TYR A  41      -9.965 -30.104 -17.740  1.00 75.38           C  
ATOM    614  CD1 TYR A  41      -9.165 -31.260 -17.676  1.00 75.38           C  
ATOM    615  HD1 TYR A  41      -8.890 -31.673 -16.717  1.00 75.38           H  
ATOM    616  CD2 TYR A  41     -10.363 -29.593 -18.988  1.00 75.38           C  
ATOM    617  HD2 TYR A  41     -11.025 -28.741 -19.050  1.00 75.38           H  
ATOM    618  CE1 TYR A  41      -8.758 -31.911 -18.853  1.00 75.38           C  
ATOM    619  HE1 TYR A  41      -8.169 -32.815 -18.806  1.00 75.38           H  
ATOM    620  CE2 TYR A  41      -9.936 -30.226 -20.170  1.00 75.38           C  
ATOM    621  HE2 TYR A  41     -10.251 -29.862 -21.137  1.00 75.38           H  
ATOM    622  OH  TYR A  41      -8.721 -31.991 -21.244  1.00 75.38           O  
ATOM    623  HH  TYR A  41      -8.394 -32.884 -21.112  1.00 75.38           H  
ATOM    624  CZ  TYR A  41      -9.137 -31.388 -20.106  1.00 75.38           C  
ATOM    625  N   ALA A  42     -12.889 -29.431 -13.761  1.00 86.72           N  
ATOM    626  H   ALA A  42     -13.633 -29.865 -14.287  1.00 86.72           H  
ATOM    627  CA  ALA A  42     -13.219 -29.017 -12.398  1.00 86.72           C  
ATOM    628  HA  ALA A  42     -12.305 -28.946 -11.808  1.00 86.72           H  
ATOM    629  C   ALA A  42     -14.112 -30.064 -11.713  1.00 86.72           C  
ATOM    630  CB  ALA A  42     -13.878 -27.630 -12.425  1.00 86.72           C  
ATOM    631  HB1 ALA A  42     -13.136 -26.876 -12.686  1.00 86.72           H  
ATOM    632  HB2 ALA A  42     -14.689 -27.613 -13.153  1.00 86.72           H  
ATOM    633  HB3 ALA A  42     -14.279 -27.390 -11.440  1.00 86.72           H  
ATOM    634  O   ALA A  42     -14.850 -30.790 -12.375  1.00 86.72           O  
ATOM    635  N   VAL A  43     -14.067 -30.113 -10.380  1.00 92.09           N  
ATOM    636  H   VAL A  43     -13.462 -29.457  -9.907  1.00 92.09           H  
ATOM    637  CA  VAL A  43     -14.995 -30.908  -9.556  1.00 92.09           C  
ATOM    638  HA  VAL A  43     -15.642 -31.503 -10.201  1.00 92.09           H  
ATOM    639  C   VAL A  43     -15.877 -29.939  -8.780  1.00 92.09           C  
ATOM    640  CB  VAL A  43     -14.246 -31.887  -8.629  1.00 92.09           C  
ATOM    641  HB  VAL A  43     -13.500 -31.340  -8.052  1.00 92.09           H  
ATOM    642  O   VAL A  43     -15.366 -29.078  -8.067  1.00 92.09           O  
ATOM    643  CG1 VAL A  43     -15.184 -32.602  -7.647  1.00 92.09           C  
ATOM    644 HG11 VAL A  43     -15.651 -31.885  -6.970  1.00 92.09           H  
ATOM    645 HG12 VAL A  43     -15.958 -33.146  -8.189  1.00 92.09           H  
ATOM    646 HG13 VAL A  43     -14.615 -33.310  -7.044  1.00 92.09           H  
ATOM    647  CG2 VAL A  43     -13.527 -32.962  -9.452  1.00 92.09           C  
ATOM    648 HG21 VAL A  43     -14.256 -33.537 -10.023  1.00 92.09           H  
ATOM    649 HG22 VAL A  43     -12.975 -33.631  -8.793  1.00 92.09           H  
ATOM    650 HG23 VAL A  43     -12.828 -32.499 -10.149  1.00 92.09           H  
ATOM    651  N   ALA A  44     -17.197 -30.055  -8.920  1.00 93.69           N  
ATOM    652  H   ALA A  44     -17.567 -30.785  -9.512  1.00 93.69           H  
ATOM    653  CA  ALA A  44     -18.145 -29.122  -8.320  1.00 93.69           C  
ATOM    654  HA  ALA A  44     -17.623 -28.483  -7.609  1.00 93.69           H  
ATOM    655  C   ALA A  44     -19.246 -29.861  -7.551  1.00 93.69           C  
ATOM    656  CB  ALA A  44     -18.695 -28.213  -9.418  1.00 93.69           C  
ATOM    657  HB1 ALA A  44     -19.299 -28.801 -10.110  1.00 93.69           H  
ATOM    658  HB2 ALA A  44     -17.872 -27.751  -9.963  1.00 93.69           H  
ATOM    659  HB3 ALA A  44     -19.307 -27.429  -8.973  1.00 93.69           H  
ATOM    660  O   ALA A  44     -19.986 -30.675  -8.101  1.00 93.69           O  
ATOM    661  N   HIS A  45     -19.363 -29.554  -6.263  1.00 92.21           N  
ATOM    662  H   HIS A  45     -18.737 -28.857  -5.885  1.00 92.21           H  
ATOM    663  CA  HIS A  45     -20.284 -30.195  -5.334  1.00 92.21           C  
ATOM    664  HA  HIS A  45     -20.928 -30.893  -5.868  1.00 92.21           H  
ATOM    665  C   HIS A  45     -21.189 -29.164  -4.664  1.00 92.21           C  
ATOM    666  CB  HIS A  45     -19.473 -30.971  -4.287  1.00 92.21           C  
ATOM    667  HB2 HIS A  45     -20.122 -31.180  -3.437  1.00 92.21           H  
ATOM    668  HB3 HIS A  45     -18.662 -30.341  -3.922  1.00 92.21           H  
ATOM    669  O   HIS A  45     -20.717 -28.189  -4.093  1.00 92.21           O  
ATOM    670  CG  HIS A  45     -18.904 -32.288  -4.755  1.00 92.21           C  
ATOM    671  CD2 HIS A  45     -19.385 -33.106  -5.744  1.00 92.21           C  
ATOM    672  HD2 HIS A  45     -20.223 -32.907  -6.395  1.00 92.21           H  
ATOM    673  ND1 HIS A  45     -17.832 -32.935  -4.189  1.00 92.21           N  
ATOM    674  HD1 HIS A  45     -17.141 -32.503  -3.593  1.00 92.21           H  
ATOM    675  CE1 HIS A  45     -17.689 -34.128  -4.795  1.00 92.21           C  
ATOM    676  HE1 HIS A  45     -16.904 -34.843  -4.602  1.00 92.21           H  
ATOM    677  NE2 HIS A  45     -18.631 -34.279  -5.734  1.00 92.21           N  
ATOM    678  N   ALA A  46     -22.496 -29.406  -4.684  1.00 91.39           N  
ATOM    679  H   ALA A  46     -22.839 -30.207  -5.194  1.00 91.39           H  
ATOM    680  CA  ALA A  46     -23.481 -28.630  -3.937  1.00 91.39           C  
ATOM    681  HA  ALA A  46     -22.994 -28.118  -3.106  1.00 91.39           H  
ATOM    682  C   ALA A  46     -24.556 -29.554  -3.349  1.00 91.39           C  
ATOM    683  CB  ALA A  46     -24.084 -27.567  -4.865  1.00 91.39           C  
ATOM    684  HB1 ALA A  46     -23.290 -26.958  -5.297  1.00 91.39           H  
ATOM    685  HB2 ALA A  46     -24.743 -26.910  -4.297  1.00 91.39           H  
ATOM    686  HB3 ALA A  46     -24.654 -28.045  -5.662  1.00 91.39           H  
ATOM    687  O   ALA A  46     -24.618 -30.748  -3.676  1.00 91.39           O  
ATOM    688  N   ASN A  47     -25.421 -28.992  -2.502  1.00 85.44           N  
ATOM    689  H   ASN A  47     -25.306 -28.014  -2.278  1.00 85.44           H  
ATOM    690  CA  ASN A  47     -26.661 -29.645  -2.080  1.00 85.44           C  
ATOM    691  HA  ASN A  47     -26.434 -30.694  -1.893  1.00 85.44           H  
ATOM    692  C   ASN A  47     -27.739 -29.632  -3.190  1.00 85.44           C  
ATOM    693  CB  ASN A  47     -27.138 -29.042  -0.742  1.00 85.44           C  
ATOM    694  HB2 ASN A  47     -26.347 -29.149   0.000  1.00 85.44           H  
ATOM    695  HB3 ASN A  47     -28.001 -29.611  -0.398  1.00 85.44           H  
ATOM    696  O   ASN A  47     -28.524 -30.575  -3.284  1.00 85.44           O  
ATOM    697  CG  ASN A  47     -27.537 -27.573  -0.799  1.00 85.44           C  
ATOM    698  ND2 ASN A  47     -28.142 -27.074   0.252  1.00 85.44           N  
ATOM    699 HD21 ASN A  47     -28.329 -27.632   1.073  1.00 85.44           H  
ATOM    700 HD22 ASN A  47     -28.418 -26.102   0.242  1.00 85.44           H  
ATOM    701  OD1 ASN A  47     -27.298 -26.875  -1.771  1.00 85.44           O  
ATOM    702  N   CYS A  48     -27.734 -28.616  -4.059  1.00 82.78           N  
ATOM    703  H   CYS A  48     -27.097 -27.854  -3.873  1.00 82.78           H  
ATOM    704  CA  CYS A  48     -28.587 -28.480  -5.241  1.00 82.78           C  
ATOM    705  HA  CYS A  48     -29.538 -28.972  -5.036  1.00 82.78           H  
ATOM    706  C   CYS A  48     -27.996 -29.155  -6.502  1.00 82.78           C  
ATOM    707  CB  CYS A  48     -28.866 -26.978  -5.441  1.00 82.78           C  
ATOM    708  HB2 CYS A  48     -29.561 -26.834  -6.269  1.00 82.78           H  
ATOM    709  HB3 CYS A  48     -29.309 -26.569  -4.533  1.00 82.78           H  
ATOM    710  O   CYS A  48     -26.885 -29.691  -6.488  1.00 82.78           O  
ATOM    711  SG  CYS A  48     -27.320 -26.093  -5.799  1.00 82.78           S  
ATOM    712  HG  CYS A  48     -27.835 -24.905  -6.130  1.00 82.78           H  
ATOM    713  N   GLN A  49     -28.748 -29.144  -7.612  1.00 81.63           N  
ATOM    714  H   GLN A  49     -29.638 -28.668  -7.589  1.00 81.63           H  
ATOM    715  CA  GLN A  49     -28.248 -29.564  -8.926  1.00 81.63           C  
ATOM    716  HA  GLN A  49     -27.535 -30.377  -8.787  1.00 81.63           H  
ATOM    717  C   GLN A  49     -27.517 -28.397  -9.606  1.00 81.63           C  
ATOM    718  CB  GLN A  49     -29.405 -30.104  -9.793  1.00 81.63           C  
ATOM    719  HB2 GLN A  49     -30.109 -29.300 -10.008  1.00 81.63           H  
ATOM    720  HB3 GLN A  49     -29.932 -30.881  -9.239  1.00 81.63           H  
ATOM    721  O   GLN A  49     -28.146 -27.424 -10.016  1.00 81.63           O  
ATOM    722  CG  GLN A  49     -28.893 -30.711 -11.113  1.00 81.63           C  
ATOM    723  HG2 GLN A  49     -28.345 -29.958 -11.679  1.00 81.63           H  
ATOM    724  HG3 GLN A  49     -28.203 -31.522 -10.877  1.00 81.63           H  
ATOM    725  CD  GLN A  49     -30.005 -31.249 -12.015  1.00 81.63           C  
ATOM    726  NE2 GLN A  49     -29.825 -32.402 -12.621  1.00 81.63           N  
ATOM    727 HE21 GLN A  49     -30.591 -32.743 -13.184  1.00 81.63           H  
ATOM    728 HE22 GLN A  49     -28.970 -32.927 -12.504  1.00 81.63           H  
ATOM    729  OE1 GLN A  49     -31.035 -30.633 -12.234  1.00 81.63           O  
ATOM    730  N   LEU A  50     -26.197 -28.514  -9.759  1.00 86.37           N  
ATOM    731  H   LEU A  50     -25.734 -29.327  -9.380  1.00 86.37           H  
ATOM    732  CA  LEU A  50     -25.397 -27.578 -10.549  1.00 86.37           C  
ATOM    733  HA  LEU A  50     -25.753 -26.565 -10.365  1.00 86.37           H  
ATOM    734  C   LEU A  50     -25.564 -27.866 -12.049  1.00 86.37           C  
ATOM    735  CB  LEU A  50     -23.917 -27.665 -10.128  1.00 86.37           C  
ATOM    736  HB2 LEU A  50     -23.335 -27.008 -10.775  1.00 86.37           H  
ATOM    737  HB3 LEU A  50     -23.571 -28.685 -10.297  1.00 86.37           H  
ATOM    738  O   LEU A  50     -25.573 -29.025 -12.466  1.00 86.37           O  
ATOM    739  CG  LEU A  50     -23.635 -27.281  -8.662  1.00 86.37           C  
ATOM    740  HG  LEU A  50     -24.238 -27.903  -8.001  1.00 86.37           H  
ATOM    741  CD1 LEU A  50     -22.163 -27.534  -8.339  1.00 86.37           C  
ATOM    742 HD11 LEU A  50     -21.914 -28.577  -8.532  1.00 86.37           H  
ATOM    743 HD12 LEU A  50     -21.968 -27.312  -7.290  1.00 86.37           H  
ATOM    744 HD13 LEU A  50     -21.539 -26.891  -8.961  1.00 86.37           H  
ATOM    745  CD2 LEU A  50     -23.939 -25.809  -8.383  1.00 86.37           C  
ATOM    746 HD21 LEU A  50     -23.385 -25.164  -9.066  1.00 86.37           H  
ATOM    747 HD22 LEU A  50     -25.006 -25.612  -8.488  1.00 86.37           H  
ATOM    748 HD23 LEU A  50     -23.660 -25.556  -7.360  1.00 86.37           H  
ATOM    749  N   ARG A  51     -25.649 -26.810 -12.865  1.00 80.10           N  
ATOM    750  H   ARG A  51     -25.648 -25.890 -12.449  1.00 80.10           H  
ATOM    751  CA  ARG A  51     -25.570 -26.882 -14.331  1.00 80.10           C  
ATOM    752  HA  ARG A  51     -25.383 -27.909 -14.645  1.00 80.10           H  
ATOM    753  C   ARG A  51     -24.401 -26.006 -14.793  1.00 80.10           C  
ATOM    754  CB  ARG A  51     -26.891 -26.425 -14.976  1.00 80.10           C  
ATOM    755  HB2 ARG A  51     -27.164 -25.441 -14.596  1.00 80.10           H  
ATOM    756  HB3 ARG A  51     -26.734 -26.343 -16.051  1.00 80.10           H  
ATOM    757  O   ARG A  51     -24.521 -24.787 -14.682  1.00 80.10           O  
ATOM    758  CG  ARG A  51     -28.045 -27.407 -14.724  1.00 80.10           C  
ATOM    759  HG2 ARG A  51     -28.279 -27.431 -13.660  1.00 80.10           H  
ATOM    760  HG3 ARG A  51     -27.746 -28.405 -15.045  1.00 80.10           H  
ATOM    761  CD  ARG A  51     -29.289 -26.975 -15.512  1.00 80.10           C  
ATOM    762  HD2 ARG A  51     -29.032 -26.941 -16.571  1.00 80.10           H  
ATOM    763  HD3 ARG A  51     -29.579 -25.975 -15.189  1.00 80.10           H  
ATOM    764  NE  ARG A  51     -30.416 -27.905 -15.302  1.00 80.10           N  
ATOM    765  HE  ARG A  51     -30.335 -28.550 -14.528  1.00 80.10           H  
ATOM    766  NH1 ARG A  51     -31.780 -27.136 -16.988  1.00 80.10           N  
ATOM    767 HH11 ARG A  51     -31.092 -26.434 -17.220  1.00 80.10           H  
ATOM    768 HH12 ARG A  51     -32.650 -27.180 -17.499  1.00 80.10           H  
ATOM    769  NH2 ARG A  51     -32.453 -28.829 -15.694  1.00 80.10           N  
ATOM    770 HH21 ARG A  51     -33.318 -28.865 -16.213  1.00 80.10           H  
ATOM    771 HH22 ARG A  51     -32.318 -29.441 -14.901  1.00 80.10           H  
ATOM    772  CZ  ARG A  51     -31.539 -27.951 -15.997  1.00 80.10           C  
ATOM    773  N   PRO A  52     -23.275 -26.582 -15.253  1.00 84.78           N  
ATOM    774  CA  PRO A  52     -22.163 -25.781 -15.738  1.00 84.78           C  
ATOM    775  HA  PRO A  52     -21.941 -25.008 -15.003  1.00 84.78           H  
ATOM    776  C   PRO A  52     -22.494 -25.131 -17.082  1.00 84.78           C  
ATOM    777  CB  PRO A  52     -20.965 -26.723 -15.855  1.00 84.78           C  
ATOM    778  HB2 PRO A  52     -20.407 -26.715 -14.918  1.00 84.78           H  
ATOM    779  HB3 PRO A  52     -20.306 -26.452 -16.680  1.00 84.78           H  
ATOM    780  O   PRO A  52     -23.030 -25.782 -17.979  1.00 84.78           O  
ATOM    781  CG  PRO A  52     -21.616 -28.089 -16.075  1.00 84.78           C  
ATOM    782  HG2 PRO A  52     -20.989 -28.900 -15.704  1.00 84.78           H  
ATOM    783  HG3 PRO A  52     -21.820 -28.224 -17.138  1.00 84.78           H  
ATOM    784  CD  PRO A  52     -22.939 -27.998 -15.309  1.00 84.78           C  
ATOM    785  HD2 PRO A  52     -22.807 -28.379 -14.297  1.00 84.78           H  
ATOM    786  HD3 PRO A  52     -23.705 -28.569 -15.833  1.00 84.78           H  
ATOM    787  N   VAL A  53     -22.095 -23.871 -17.231  1.00 82.59           N  
ATOM    788  H   VAL A  53     -21.647 -23.438 -16.436  1.00 82.59           H  
ATOM    789  CA  VAL A  53     -21.964 -23.192 -18.525  1.00 82.59           C  
ATOM    790  HA  VAL A  53     -22.875 -23.320 -19.111  1.00 82.59           H  
ATOM    791  C   VAL A  53     -20.802 -23.848 -19.273  1.00 82.59           C  
ATOM    792  CB  VAL A  53     -21.723 -21.688 -18.287  1.00 82.59           C  
ATOM    793  HB  VAL A  53     -20.942 -21.593 -17.532  1.00 82.59           H  
ATOM    794  O   VAL A  53     -19.688 -23.926 -18.759  1.00 82.59           O  
ATOM    795  CG1 VAL A  53     -21.266 -20.890 -19.513  1.00 82.59           C  
ATOM    796 HG11 VAL A  53     -20.727 -21.509 -20.230  1.00 82.59           H  
ATOM    797 HG12 VAL A  53     -20.585 -20.108 -19.176  1.00 82.59           H  
ATOM    798 HG13 VAL A  53     -22.113 -20.421 -20.015  1.00 82.59           H  
ATOM    799  CG2 VAL A  53     -22.993 -21.013 -17.750  1.00 82.59           C  
ATOM    800 HG21 VAL A  53     -22.784 -19.972 -17.505  1.00 82.59           H  
ATOM    801 HG22 VAL A  53     -23.784 -21.051 -18.500  1.00 82.59           H  
ATOM    802 HG23 VAL A  53     -23.344 -21.525 -16.854  1.00 82.59           H  
ATOM    803  N   ARG A  54     -21.047 -24.325 -20.492  1.00 71.62           N  
ATOM    804  H   ARG A  54     -21.988 -24.224 -20.846  1.00 71.62           H  
ATOM    805  CA  ARG A  54     -20.086 -25.049 -21.339  1.00 71.62           C  
ATOM    806  HA  ARG A  54     -19.271 -25.429 -20.723  1.00 71.62           H  
ATOM    807  C   ARG A  54     -19.438 -24.170 -22.404  1.00 71.62           C  
ATOM    808  CB  ARG A  54     -20.823 -26.230 -21.986  1.00 71.62           C  
ATOM    809  HB2 ARG A  54     -21.758 -25.888 -22.428  1.00 71.62           H  
ATOM    810  HB3 ARG A  54     -20.214 -26.648 -22.788  1.00 71.62           H  
ATOM    811  O   ARG A  54     -18.373 -24.529 -22.907  1.00 71.62           O  
ATOM    812  CG  ARG A  54     -21.108 -27.331 -20.957  1.00 71.62           C  
ATOM    813  HG2 ARG A  54     -20.165 -27.673 -20.532  1.00 71.62           H  
ATOM    814  HG3 ARG A  54     -21.739 -26.942 -20.158  1.00 71.62           H  
ATOM    815  CD  ARG A  54     -21.818 -28.506 -21.631  1.00 71.62           C  
ATOM    816  HD2 ARG A  54     -21.242 -28.801 -22.508  1.00 71.62           H  
ATOM    817  HD3 ARG A  54     -22.811 -28.184 -21.945  1.00 71.62           H  
ATOM    818  NE  ARG A  54     -21.925 -29.651 -20.709  1.00 71.62           N  
ATOM    819  HE  ARG A  54     -21.674 -29.471 -19.747  1.00 71.62           H  
ATOM    820  NH1 ARG A  54     -22.547 -31.239 -22.247  1.00 71.62           N  
ATOM    821 HH11 ARG A  54     -22.689 -32.210 -22.485  1.00 71.62           H  
ATOM    822 HH12 ARG A  54     -22.585 -30.521 -22.955  1.00 71.62           H  
ATOM    823  NH2 ARG A  54     -22.147 -31.842 -20.138  1.00 71.62           N  
ATOM    824 HH21 ARG A  54     -22.266 -32.807 -20.412  1.00 71.62           H  
ATOM    825 HH22 ARG A  54     -21.774 -31.640 -19.222  1.00 71.62           H  
ATOM    826  CZ  ARG A  54     -22.210 -30.899 -21.034  1.00 71.62           C  
ATOM    827  N   ARG A  55     -20.061 -23.046 -22.767  1.00 66.02           N  
ATOM    828  H   ARG A  55     -20.971 -22.893 -22.357  1.00 66.02           H  
ATOM    829  CA  ARG A  55     -19.592 -22.083 -23.781  1.00 66.02           C  
ATOM    830  HA  ARG A  55     -18.516 -22.198 -23.916  1.00 66.02           H  
ATOM    831  C   ARG A  55     -19.873 -20.657 -23.318  1.00 66.02           C  
ATOM    832  CB  ARG A  55     -20.309 -22.341 -25.120  1.00 66.02           C  
ATOM    833  HB2 ARG A  55     -21.379 -22.186 -24.980  1.00 66.02           H  
ATOM    834  HB3 ARG A  55     -19.964 -21.610 -25.851  1.00 66.02           H  
ATOM    835  O   ARG A  55     -20.865 -20.417 -22.644  1.00 66.02           O  
ATOM    836  CG  ARG A  55     -20.072 -23.749 -25.694  1.00 66.02           C  
ATOM    837  HG2 ARG A  55     -19.019 -23.855 -25.955  1.00 66.02           H  
ATOM    838  HG3 ARG A  55     -20.336 -24.509 -24.959  1.00 66.02           H  
ATOM    839  CD  ARG A  55     -20.944 -23.981 -26.930  1.00 66.02           C  
ATOM    840  HD2 ARG A  55     -20.789 -23.163 -27.634  1.00 66.02           H  
ATOM    841  HD3 ARG A  55     -21.987 -23.981 -26.611  1.00 66.02           H  
ATOM    842  NE  ARG A  55     -20.620 -25.263 -27.585  1.00 66.02           N  
ATOM    843  HE  ARG A  55     -19.827 -25.770 -27.217  1.00 66.02           H  
ATOM    844  NH1 ARG A  55     -22.336 -25.254 -29.108  1.00 66.02           N  
ATOM    845 HH11 ARG A  55     -22.826 -25.675 -29.884  1.00 66.02           H  
ATOM    846 HH12 ARG A  55     -22.695 -24.417 -28.672  1.00 66.02           H  
ATOM    847  NH2 ARG A  55     -20.862 -26.929 -29.121  1.00 66.02           N  
ATOM    848 HH21 ARG A  55     -21.355 -27.327 -29.907  1.00 66.02           H  
ATOM    849 HH22 ARG A  55     -20.030 -27.383 -28.772  1.00 66.02           H  
ATOM    850  CZ  ARG A  55     -21.273 -25.808 -28.596  1.00 66.02           C  
ATOM    851  N   PHE A  56     -19.059 -19.685 -23.736  1.00 69.68           N  
ATOM    852  H   PHE A  56     -18.257 -19.924 -24.302  1.00 69.68           H  
ATOM    853  CA  PHE A  56     -19.247 -18.280 -23.336  1.00 69.68           C  
ATOM    854  HA  PHE A  56     -19.188 -18.224 -22.249  1.00 69.68           H  
ATOM    855  C   PHE A  56     -20.626 -17.709 -23.734  1.00 69.68           C  
ATOM    856  CB  PHE A  56     -18.100 -17.438 -23.911  1.00 69.68           C  
ATOM    857  HB2 PHE A  56     -18.225 -17.343 -24.990  1.00 69.68           H  
ATOM    858  HB3 PHE A  56     -17.157 -17.955 -23.735  1.00 69.68           H  
ATOM    859  O   PHE A  56     -21.184 -16.891 -23.015  1.00 69.68           O  
ATOM    860  CG  PHE A  56     -17.996 -16.056 -23.295  1.00 69.68           C  
ATOM    861  CD1 PHE A  56     -18.671 -14.962 -23.871  1.00 69.68           C  
ATOM    862  HD1 PHE A  56     -19.273 -15.099 -24.757  1.00 69.68           H  
ATOM    863  CD2 PHE A  56     -17.233 -15.869 -22.128  1.00 69.68           C  
ATOM    864  HD2 PHE A  56     -16.705 -16.698 -21.681  1.00 69.68           H  
ATOM    865  CE1 PHE A  56     -18.582 -13.687 -23.283  1.00 69.68           C  
ATOM    866  HE1 PHE A  56     -19.106 -12.849 -23.718  1.00 69.68           H  
ATOM    867  CE2 PHE A  56     -17.143 -14.595 -21.543  1.00 69.68           C  
ATOM    868  HE2 PHE A  56     -16.535 -14.451 -20.662  1.00 69.68           H  
ATOM    869  CZ  PHE A  56     -17.816 -13.503 -22.119  1.00 69.68           C  
ATOM    870  HZ  PHE A  56     -17.743 -12.523 -21.671  1.00 69.68           H  
ATOM    871  N   ALA A  57     -21.220 -18.198 -24.829  1.00 65.71           N  
ATOM    872  H   ALA A  57     -20.723 -18.879 -25.384  1.00 65.71           H  
ATOM    873  CA  ALA A  57     -22.566 -17.815 -25.270  1.00 65.71           C  
ATOM    874  HA  ALA A  57     -22.626 -16.727 -25.292  1.00 65.71           H  
ATOM    875  C   ALA A  57     -23.712 -18.298 -24.349  1.00 65.71           C  
ATOM    876  CB  ALA A  57     -22.751 -18.337 -26.701  1.00 65.71           C  
ATOM    877  HB1 ALA A  57     -23.719 -18.012 -27.080  1.00 65.71           H  
ATOM    878  HB2 ALA A  57     -22.717 -19.426 -26.710  1.00 65.71           H  
ATOM    879  HB3 ALA A  57     -21.971 -17.937 -27.349  1.00 65.71           H  
ATOM    880  O   ALA A  57     -24.839 -17.842 -24.496  1.00 65.71           O  
ATOM    881  N   GLU A  58     -23.444 -19.207 -23.406  1.00 79.07           N  
ATOM    882  H   GLU A  58     -22.499 -19.550 -23.312  1.00 79.07           H  
ATOM    883  CA  GLU A  58     -24.418 -19.684 -22.411  1.00 79.07           C  
ATOM    884  HA  GLU A  58     -25.427 -19.604 -22.817  1.00 79.07           H  
ATOM    885  C   GLU A  58     -24.388 -18.832 -21.118  1.00 79.07           C  
ATOM    886  CB  GLU A  58     -24.139 -21.171 -22.111  1.00 79.07           C  
ATOM    887  HB2 GLU A  58     -24.817 -21.516 -21.331  1.00 79.07           H  
ATOM    888  HB3 GLU A  58     -23.122 -21.248 -21.727  1.00 79.07           H  
ATOM    889  O   GLU A  58     -25.187 -19.044 -20.204  1.00 79.07           O  
ATOM    890  CG  GLU A  58     -24.262 -22.124 -23.319  1.00 79.07           C  
ATOM    891  HG2 GLU A  58     -23.868 -21.639 -24.212  1.00 79.07           H  
ATOM    892  HG3 GLU A  58     -25.315 -22.341 -23.496  1.00 79.07           H  
ATOM    893  CD  GLU A  58     -23.483 -23.434 -23.102  1.00 79.07           C  
ATOM    894  OE1 GLU A  58     -22.966 -23.995 -24.097  1.00 79.07           O  
ATOM    895  OE2 GLU A  58     -23.313 -23.848 -21.934  1.00 79.07           O  
ATOM    896  N   VAL A  59     -23.463 -17.866 -21.013  1.00 78.67           N  
ATOM    897  H   VAL A  59     -22.877 -17.677 -21.813  1.00 78.67           H  
ATOM    898  CA  VAL A  59     -23.282 -17.017 -19.825  1.00 78.67           C  
ATOM    899  HA  VAL A  59     -23.363 -17.647 -18.939  1.00 78.67           H  
ATOM    900  C   VAL A  59     -24.378 -15.952 -19.757  1.00 78.67           C  
ATOM    901  CB  VAL A  59     -21.887 -16.359 -19.803  1.00 78.67           C  
ATOM    902  HB  VAL A  59     -21.765 -15.728 -20.683  1.00 78.67           H  
ATOM    903  O   VAL A  59     -24.371 -14.980 -20.508  1.00 78.67           O  
ATOM    904  CG1 VAL A  59     -21.693 -15.496 -18.549  1.00 78.67           C  
ATOM    905 HG11 VAL A  59     -20.690 -15.070 -18.545  1.00 78.67           H  
ATOM    906 HG12 VAL A  59     -21.843 -16.090 -17.647  1.00 78.67           H  
ATOM    907 HG13 VAL A  59     -22.406 -14.672 -18.555  1.00 78.67           H  
ATOM    908  CG2 VAL A  59     -20.765 -17.403 -19.785  1.00 78.67           C  
ATOM    909 HG21 VAL A  59     -20.784 -17.945 -18.839  1.00 78.67           H  
ATOM    910 HG22 VAL A  59     -20.886 -18.104 -20.610  1.00 78.67           H  
ATOM    911 HG23 VAL A  59     -19.805 -16.900 -19.902  1.00 78.67           H  
ATOM    912  N   SER A  60     -25.297 -16.106 -18.805  1.00 83.32           N  
ATOM    913  H   SER A  60     -25.258 -16.942 -18.238  1.00 83.32           H  
ATOM    914  CA  SER A  60     -26.373 -15.142 -18.545  1.00 83.32           C  
ATOM    915  HA  SER A  60     -26.640 -14.638 -19.474  1.00 83.32           H  
ATOM    916  C   SER A  60     -25.925 -14.069 -17.542  1.00 83.32           C  
ATOM    917  CB  SER A  60     -27.621 -15.888 -18.064  1.00 83.32           C  
ATOM    918  HB2 SER A  60     -28.420 -15.173 -17.865  1.00 83.32           H  
ATOM    919  HB3 SER A  60     -27.395 -16.429 -17.146  1.00 83.32           H  
ATOM    920  O   SER A  60     -26.048 -14.251 -16.334  1.00 83.32           O  
ATOM    921  OG  SER A  60     -28.048 -16.802 -19.059  1.00 83.32           O  
ATOM    922  HG  SER A  60     -27.286 -17.263 -19.415  1.00 83.32           H  
ATOM    923  N   LEU A  61     -25.386 -12.957 -18.049  1.00 87.60           N  
ATOM    924  H   LEU A  61     -25.335 -12.891 -19.056  1.00 87.60           H  
ATOM    925  CA  LEU A  61     -25.051 -11.735 -17.299  1.00 87.60           C  
ATOM    926  HA  LEU A  61     -25.551 -11.756 -16.330  1.00 87.60           H  
ATOM    927  C   LEU A  61     -25.591 -10.503 -18.058  1.00 87.60           C  
ATOM    928  CB  LEU A  61     -23.523 -11.646 -17.074  1.00 87.60           C  
ATOM    929  HB2 LEU A  61     -23.043 -11.659 -18.052  1.00 87.60           H  
ATOM    930  HB3 LEU A  61     -23.287 -10.690 -16.607  1.00 87.60           H  
ATOM    931  O   LEU A  61     -26.094 -10.632 -19.174  1.00 87.60           O  
ATOM    932  CG  LEU A  61     -22.896 -12.763 -16.214  1.00 87.60           C  
ATOM    933  HG  LEU A  61     -23.177 -13.738 -16.612  1.00 87.60           H  
ATOM    934  CD1 LEU A  61     -21.370 -12.645 -16.260  1.00 87.60           C  
ATOM    935 HD11 LEU A  61     -21.056 -11.687 -15.846  1.00 87.60           H  
ATOM    936 HD12 LEU A  61     -20.921 -13.457 -15.688  1.00 87.60           H  
ATOM    937 HD13 LEU A  61     -21.025 -12.716 -17.292  1.00 87.60           H  
ATOM    938  CD2 LEU A  61     -23.312 -12.698 -14.744  1.00 87.60           C  
ATOM    939 HD21 LEU A  61     -22.967 -11.766 -14.296  1.00 87.60           H  
ATOM    940 HD22 LEU A  61     -24.396 -12.769 -14.660  1.00 87.60           H  
ATOM    941 HD23 LEU A  61     -22.874 -13.537 -14.204  1.00 87.60           H  
ATOM    942  N   LEU A  62     -25.499  -9.305 -17.468  1.00 90.31           N  
ATOM    943  H   LEU A  62     -25.009  -9.241 -16.587  1.00 90.31           H  
ATOM    944  CA  LEU A  62     -25.975  -8.068 -18.113  1.00 90.31           C  
ATOM    945  HA  LEU A  62     -27.020  -8.238 -18.372  1.00 90.31           H  
ATOM    946  C   LEU A  62     -25.199  -7.757 -19.416  1.00 90.31           C  
ATOM    947  CB  LEU A  62     -25.898  -6.880 -17.134  1.00 90.31           C  
ATOM    948  HB2 LEU A  62     -24.986  -6.972 -16.544  1.00 90.31           H  
ATOM    949  HB3 LEU A  62     -25.819  -5.952 -17.699  1.00 90.31           H  
ATOM    950  O   LEU A  62     -23.982  -7.974 -19.448  1.00 90.31           O  
ATOM    951  CG  LEU A  62     -27.117  -6.762 -16.201  1.00 90.31           C  
ATOM    952  HG  LEU A  62     -27.365  -7.747 -15.805  1.00 90.31           H  
ATOM    953  CD1 LEU A  62     -26.779  -5.844 -15.030  1.00 90.31           C  
ATOM    954 HD11 LEU A  62     -25.966  -6.266 -14.440  1.00 90.31           H  
ATOM    955 HD12 LEU A  62     -26.485  -4.865 -15.407  1.00 90.31           H  
ATOM    956 HD13 LEU A  62     -27.652  -5.717 -14.389  1.00 90.31           H  
ATOM    957  CD2 LEU A  62     -28.350  -6.212 -16.915  1.00 90.31           C  
ATOM    958 HD21 LEU A  62     -29.173  -6.110 -16.208  1.00 90.31           H  
ATOM    959 HD22 LEU A  62     -28.135  -5.228 -17.332  1.00 90.31           H  
ATOM    960 HD23 LEU A  62     -28.666  -6.881 -17.715  1.00 90.31           H  
ATOM    961  N   PRO A  63     -25.854  -7.205 -20.463  1.00 85.36           N  
ATOM    962  CA  PRO A  63     -25.227  -6.959 -21.765  1.00 85.36           C  
ATOM    963  HA  PRO A  63     -24.990  -7.925 -22.210  1.00 85.36           H  
ATOM    964  C   PRO A  63     -23.940  -6.131 -21.705  1.00 85.36           C  
ATOM    965  CB  PRO A  63     -26.297  -6.276 -22.624  1.00 85.36           C  
ATOM    966  HB2 PRO A  63     -26.273  -5.196 -22.480  1.00 85.36           H  
ATOM    967  HB3 PRO A  63     -26.184  -6.521 -23.680  1.00 85.36           H  
ATOM    968  O   PRO A  63     -22.935  -6.558 -22.271  1.00 85.36           O  
ATOM    969  CG  PRO A  63     -27.596  -6.831 -22.050  1.00 85.36           C  
ATOM    970  HG2 PRO A  63     -28.441  -6.169 -22.243  1.00 85.36           H  
ATOM    971  HG3 PRO A  63     -27.783  -7.825 -22.455  1.00 85.36           H  
ATOM    972  CD  PRO A  63     -27.285  -6.931 -20.558  1.00 85.36           C  
ATOM    973  HD2 PRO A  63     -27.890  -7.730 -20.129  1.00 85.36           H  
ATOM    974  HD3 PRO A  63     -27.507  -5.982 -20.069  1.00 85.36           H  
ATOM    975  N   ASP A  64     -23.922  -5.014 -20.970  1.00 87.38           N  
ATOM    976  H   ASP A  64     -24.791  -4.650 -20.606  1.00 87.38           H  
ATOM    977  CA  ASP A  64     -22.736  -4.152 -20.843  1.00 87.38           C  
ATOM    978  HA  ASP A  64     -22.426  -3.825 -21.835  1.00 87.38           H  
ATOM    979  C   ASP A  64     -21.545  -4.860 -20.191  1.00 87.38           C  
ATOM    980  CB  ASP A  64     -23.089  -2.912 -20.017  1.00 87.38           C  
ATOM    981  HB2 ASP A  64     -22.188  -2.324 -19.844  1.00 87.38           H  
ATOM    982  HB3 ASP A  64     -23.487  -3.219 -19.050  1.00 87.38           H  
ATOM    983  O   ASP A  64     -20.397  -4.620 -20.569  1.00 87.38           O  
ATOM    984  CG  ASP A  64     -24.101  -2.054 -20.760  1.00 87.38           C  
ATOM    985  OD1 ASP A  64     -23.682  -1.428 -21.762  1.00 87.38           O  
ATOM    986  OD2 ASP A  64     -25.278  -2.110 -20.348  1.00 87.38           O  
ATOM    987  N   ILE A  65     -21.802  -5.781 -19.257  1.00 87.82           N  
ATOM    988  H   ILE A  65     -22.771  -5.974 -19.047  1.00 87.82           H  
ATOM    989  CA  ILE A  65     -20.764  -6.596 -18.618  1.00 87.82           C  
ATOM    990  HA  ILE A  65     -19.937  -5.943 -18.340  1.00 87.82           H  
ATOM    991  C   ILE A  65     -20.219  -7.609 -19.633  1.00 87.82           C  
ATOM    992  CB  ILE A  65     -21.298  -7.260 -17.324  1.00 87.82           C  
ATOM    993  HB  ILE A  65     -22.142  -7.901 -17.580  1.00 87.82           H  
ATOM    994  O   ILE A  65     -19.006  -7.714 -19.798  1.00 87.82           O  
ATOM    995  CG1 ILE A  65     -21.788  -6.176 -16.333  1.00 87.82           C  
ATOM    996 HG12 ILE A  65     -20.968  -5.495 -16.106  1.00 87.82           H  
ATOM    997 HG13 ILE A  65     -22.585  -5.597 -16.798  1.00 87.82           H  
ATOM    998  CG2 ILE A  65     -20.217  -8.143 -16.671  1.00 87.82           C  
ATOM    999 HG21 ILE A  65     -20.621  -8.671 -15.807  1.00 87.82           H  
ATOM   1000 HG22 ILE A  65     -19.375  -7.527 -16.356  1.00 87.82           H  
ATOM   1001 HG23 ILE A  65     -19.865  -8.898 -17.374  1.00 87.82           H  
ATOM   1002  CD1 ILE A  65     -22.344  -6.724 -15.015  1.00 87.82           C  
ATOM   1003 HD11 ILE A  65     -21.538  -7.131 -14.405  1.00 87.82           H  
ATOM   1004 HD12 ILE A  65     -22.820  -5.913 -14.464  1.00 87.82           H  
ATOM   1005 HD13 ILE A  65     -23.080  -7.502 -15.217  1.00 87.82           H  
ATOM   1006  N   LEU A  66     -21.092  -8.301 -20.376  1.00 85.68           N  
ATOM   1007  H   LEU A  66     -22.076  -8.130 -20.224  1.00 85.68           H  
ATOM   1008  CA  LEU A  66     -20.699  -9.258 -21.421  1.00 85.68           C  
ATOM   1009  HA  LEU A  66     -19.980  -9.961 -21.000  1.00 85.68           H  
ATOM   1010  C   LEU A  66     -20.010  -8.605 -22.627  1.00 85.68           C  
ATOM   1011  CB  LEU A  66     -21.941 -10.022 -21.915  1.00 85.68           C  
ATOM   1012  HB2 LEU A  66     -22.700  -9.297 -22.209  1.00 85.68           H  
ATOM   1013  HB3 LEU A  66     -21.667 -10.594 -22.801  1.00 85.68           H  
ATOM   1014  O   LEU A  66     -19.234  -9.260 -23.324  1.00 85.68           O  
ATOM   1015  CG  LEU A  66     -22.556 -10.997 -20.901  1.00 85.68           C  
ATOM   1016  HG  LEU A  66     -22.825 -10.459 -19.992  1.00 85.68           H  
ATOM   1017  CD1 LEU A  66     -23.820 -11.603 -21.506  1.00 85.68           C  
ATOM   1018 HD11 LEU A  66     -24.278 -12.289 -20.793  1.00 85.68           H  
ATOM   1019 HD12 LEU A  66     -24.541 -10.816 -21.726  1.00 85.68           H  
ATOM   1020 HD13 LEU A  66     -23.584 -12.154 -22.417  1.00 85.68           H  
ATOM   1021  CD2 LEU A  66     -21.597 -12.139 -20.553  1.00 85.68           C  
ATOM   1022 HD21 LEU A  66     -20.728 -11.759 -20.017  1.00 85.68           H  
ATOM   1023 HD22 LEU A  66     -21.277 -12.653 -21.460  1.00 85.68           H  
ATOM   1024 HD23 LEU A  66     -22.111 -12.856 -19.912  1.00 85.68           H  
ATOM   1025  N   GLU A  67     -20.304  -7.343 -22.924  1.00 81.21           N  
ATOM   1026  H   GLU A  67     -21.042  -6.887 -22.406  1.00 81.21           H  
ATOM   1027  CA  GLU A  67     -19.592  -6.565 -23.937  1.00 81.21           C  
ATOM   1028  HA  GLU A  67     -19.383  -7.199 -24.799  1.00 81.21           H  
ATOM   1029  C   GLU A  67     -18.248  -6.063 -23.403  1.00 81.21           C  
ATOM   1030  CB  GLU A  67     -20.463  -5.406 -24.417  1.00 81.21           C  
ATOM   1031  HB2 GLU A  67     -20.479  -4.632 -23.650  1.00 81.21           H  
ATOM   1032  HB3 GLU A  67     -21.482  -5.755 -24.583  1.00 81.21           H  
ATOM   1033  O   GLU A  67     -17.231  -6.243 -24.063  1.00 81.21           O  
ATOM   1034  CG  GLU A  67     -19.922  -4.838 -25.735  1.00 81.21           C  
ATOM   1035  HG2 GLU A  67     -20.228  -5.483 -26.559  1.00 81.21           H  
ATOM   1036  HG3 GLU A  67     -18.833  -4.808 -25.714  1.00 81.21           H  
ATOM   1037  CD  GLU A  67     -20.454  -3.427 -25.934  1.00 81.21           C  
ATOM   1038  OE1 GLU A  67     -19.640  -2.473 -25.958  1.00 81.21           O  
ATOM   1039  OE2 GLU A  67     -21.691  -3.249 -25.907  1.00 81.21           O  
ATOM   1040  N   THR A  68     -18.195  -5.538 -22.176  1.00 79.60           N  
ATOM   1041  H   THR A  68     -19.057  -5.388 -21.671  1.00 79.60           H  
ATOM   1042  CA  THR A  68     -16.931  -5.100 -21.561  1.00 79.60           C  
ATOM   1043  HA  THR A  68     -16.463  -4.374 -22.226  1.00 79.60           H  
ATOM   1044  C   THR A  68     -15.957  -6.268 -21.400  1.00 79.60           C  
ATOM   1045  CB  THR A  68     -17.171  -4.410 -20.213  1.00 79.60           C  
ATOM   1046  HB  THR A  68     -17.599  -5.115 -19.500  1.00 79.60           H  
ATOM   1047  O   THR A  68     -14.782  -6.138 -21.732  1.00 79.60           O  
ATOM   1048  CG2 THR A  68     -15.879  -3.832 -19.646  1.00 79.60           C  
ATOM   1049 HG21 THR A  68     -15.429  -3.147 -20.364  1.00 79.60           H  
ATOM   1050 HG22 THR A  68     -16.116  -3.283 -18.734  1.00 79.60           H  
ATOM   1051 HG23 THR A  68     -15.172  -4.625 -19.403  1.00 79.60           H  
ATOM   1052  OG1 THR A  68     -18.050  -3.323 -20.382  1.00 79.60           O  
ATOM   1053  HG1 THR A  68     -18.940  -3.681 -20.422  1.00 79.60           H  
ATOM   1054  N   MET A  69     -16.436  -7.447 -20.990  1.00 82.17           N  
ATOM   1055  H   MET A  69     -17.403  -7.495 -20.702  1.00 82.17           H  
ATOM   1056  CA  MET A  69     -15.645  -8.683 -20.992  1.00 82.17           C  
ATOM   1057  HA  MET A  69     -14.774  -8.549 -20.350  1.00 82.17           H  
ATOM   1058  C   MET A  69     -15.124  -9.026 -22.394  1.00 82.17           C  
ATOM   1059  CB  MET A  69     -16.486  -9.849 -20.451  1.00 82.17           C  
ATOM   1060  HB2 MET A  69     -17.448  -9.868 -20.964  1.00 82.17           H  
ATOM   1061  HB3 MET A  69     -15.970 -10.787 -20.658  1.00 82.17           H  
ATOM   1062  O   MET A  69     -13.972  -9.438 -22.515  1.00 82.17           O  
ATOM   1063  CG  MET A  69     -16.714  -9.744 -18.939  1.00 82.17           C  
ATOM   1064  HG2 MET A  69     -17.026  -8.727 -18.703  1.00 82.17           H  
ATOM   1065  HG3 MET A  69     -15.772  -9.930 -18.422  1.00 82.17           H  
ATOM   1066  SD  MET A  69     -17.985 -10.863 -18.288  1.00 82.17           S  
ATOM   1067  CE  MET A  69     -17.131 -12.449 -18.397  1.00 82.17           C  
ATOM   1068  HE1 MET A  69     -17.844 -13.247 -18.188  1.00 82.17           H  
ATOM   1069  HE2 MET A  69     -16.718 -12.584 -19.397  1.00 82.17           H  
ATOM   1070  HE3 MET A  69     -16.329 -12.479 -17.659  1.00 82.17           H  
ATOM   1071  N   ARG A  70     -15.926  -8.806 -23.448  1.00 73.60           N  
ATOM   1072  H   ARG A  70     -16.834  -8.395 -23.284  1.00 73.60           H  
ATOM   1073  CA  ARG A  70     -15.500  -9.019 -24.841  1.00 73.60           C  
ATOM   1074  HA  ARG A  70     -14.979  -9.976 -24.872  1.00 73.60           H  
ATOM   1075  C   ARG A  70     -14.435  -8.033 -25.304  1.00 73.60           C  
ATOM   1076  CB  ARG A  70     -16.703  -9.085 -25.797  1.00 73.60           C  
ATOM   1077  HB2 ARG A  70     -16.375  -8.819 -26.802  1.00 73.60           H  
ATOM   1078  HB3 ARG A  70     -17.471  -8.376 -25.490  1.00 73.60           H  
ATOM   1079  O   ARG A  70     -13.448  -8.456 -25.900  1.00 73.60           O  
ATOM   1080  CG  ARG A  70     -17.277 -10.510 -25.843  1.00 73.60           C  
ATOM   1081  HG2 ARG A  70     -17.530 -10.847 -24.838  1.00 73.60           H  
ATOM   1082  HG3 ARG A  70     -16.512 -11.175 -26.244  1.00 73.60           H  
ATOM   1083  CD  ARG A  70     -18.509 -10.610 -26.749  1.00 73.60           C  
ATOM   1084  HD2 ARG A  70     -18.307 -10.084 -27.682  1.00 73.60           H  
ATOM   1085  HD3 ARG A  70     -18.680 -11.663 -26.973  1.00 73.60           H  
ATOM   1086  NE  ARG A  70     -19.710 -10.060 -26.097  1.00 73.60           N  
ATOM   1087  HE  ARG A  70     -19.593  -9.758 -25.140  1.00 73.60           H  
ATOM   1088  NH1 ARG A  70     -21.156 -10.276 -27.869  1.00 73.60           N  
ATOM   1089 HH11 ARG A  70     -22.071 -10.126 -28.270  1.00 73.60           H  
ATOM   1090 HH12 ARG A  70     -20.386 -10.585 -28.445  1.00 73.60           H  
ATOM   1091  NH2 ARG A  70     -21.894  -9.454 -25.926  1.00 73.60           N  
ATOM   1092 HH21 ARG A  70     -21.712  -9.107 -24.996  1.00 73.60           H  
ATOM   1093 HH22 ARG A  70     -22.803  -9.303 -26.341  1.00 73.60           H  
ATOM   1094  CZ  ARG A  70     -20.911  -9.935 -26.632  1.00 73.60           C  
ATOM   1095  N   ASN A  71     -14.582  -6.761 -24.952  1.00 67.07           N  
ATOM   1096  H   ASN A  71     -15.459  -6.500 -24.523  1.00 67.07           H  
ATOM   1097  CA  ASN A  71     -13.622  -5.702 -25.262  1.00 67.07           C  
ATOM   1098  HA  ASN A  71     -13.378  -5.751 -26.324  1.00 67.07           H  
ATOM   1099  C   ASN A  71     -12.295  -5.884 -24.492  1.00 67.07           C  
ATOM   1100  CB  ASN A  71     -14.305  -4.346 -24.984  1.00 67.07           C  
ATOM   1101  HB2 ASN A  71     -13.599  -3.544 -25.202  1.00 67.07           H  
ATOM   1102  HB3 ASN A  71     -14.573  -4.290 -23.929  1.00 67.07           H  
ATOM   1103  O   ASN A  71     -11.240  -5.494 -24.980  1.00 67.07           O  
ATOM   1104  CG  ASN A  71     -15.557  -4.107 -25.828  1.00 67.07           C  
ATOM   1105  ND2 ASN A  71     -16.389  -3.164 -25.444  1.00 67.07           N  
ATOM   1106 HD21 ASN A  71     -17.240  -3.058 -25.978  1.00 67.07           H  
ATOM   1107 HD22 ASN A  71     -16.210  -2.610 -24.619  1.00 67.07           H  
ATOM   1108  OD1 ASN A  71     -15.805  -4.762 -26.825  1.00 67.07           O  
ATOM   1109  N   LEU A  72     -12.329  -6.542 -23.326  1.00 66.36           N  
ATOM   1110  H   LEU A  72     -13.240  -6.750 -22.942  1.00 66.36           H  
ATOM   1111  CA  LEU A  72     -11.151  -6.975 -22.558  1.00 66.36           C  
ATOM   1112  HA  LEU A  72     -10.354  -6.247 -22.705  1.00 66.36           H  
ATOM   1113  C   LEU A  72     -10.567  -8.330 -23.025  1.00 66.36           C  
ATOM   1114  CB  LEU A  72     -11.523  -7.007 -21.060  1.00 66.36           C  
ATOM   1115  HB2 LEU A  72     -10.705  -7.461 -20.501  1.00 66.36           H  
ATOM   1116  HB3 LEU A  72     -12.397  -7.648 -20.943  1.00 66.36           H  
ATOM   1117  O   LEU A  72      -9.631  -8.838 -22.408  1.00 66.36           O  
ATOM   1118  CG  LEU A  72     -11.821  -5.635 -20.425  1.00 66.36           C  
ATOM   1119  HG  LEU A  72     -12.556  -5.092 -21.019  1.00 66.36           H  
ATOM   1120  CD1 LEU A  72     -12.389  -5.842 -19.018  1.00 66.36           C  
ATOM   1121 HD11 LEU A  72     -12.624  -4.875 -18.572  1.00 66.36           H  
ATOM   1122 HD12 LEU A  72     -13.306  -6.427 -19.081  1.00 66.36           H  
ATOM   1123 HD13 LEU A  72     -11.665  -6.365 -18.394  1.00 66.36           H  
ATOM   1124  CD2 LEU A  72     -10.565  -4.768 -20.306  1.00 66.36           C  
ATOM   1125 HD21 LEU A  72     -10.184  -4.531 -21.299  1.00 66.36           H  
ATOM   1126 HD22 LEU A  72      -9.796  -5.294 -19.740  1.00 66.36           H  
ATOM   1127 HD23 LEU A  72     -10.811  -3.832 -19.804  1.00 66.36           H  
ATOM   1128  N   GLY A  73     -11.116  -8.952 -24.076  1.00 63.09           N  
ATOM   1129  H   GLY A  73     -11.872  -8.491 -24.562  1.00 63.09           H  
ATOM   1130  CA  GLY A  73     -10.657 -10.243 -24.605  1.00 63.09           C  
ATOM   1131  HA2 GLY A  73      -9.577 -10.201 -24.751  1.00 63.09           H  
ATOM   1132  HA3 GLY A  73     -11.129 -10.400 -25.575  1.00 63.09           H  
ATOM   1133  C   GLY A  73     -10.973 -11.462 -23.725  1.00 63.09           C  
ATOM   1134  O   GLY A  73     -10.472 -12.559 -23.983  1.00 63.09           O  
ATOM   1135  N   LEU A  74     -11.820 -11.315 -22.701  1.00 69.36           N  
ATOM   1136  H   LEU A  74     -12.291 -10.425 -22.625  1.00 69.36           H  
ATOM   1137  CA  LEU A  74     -12.141 -12.332 -21.687  1.00 69.36           C  
ATOM   1138  HA  LEU A  74     -11.235 -12.910 -21.508  1.00 69.36           H  
ATOM   1139  C   LEU A  74     -13.180 -13.354 -22.195  1.00 69.36           C  
ATOM   1140  CB  LEU A  74     -12.517 -11.640 -20.358  1.00 69.36           C  
ATOM   1141  HB2 LEU A  74     -12.703 -12.404 -19.603  1.00 69.36           H  
ATOM   1142  HB3 LEU A  74     -13.444 -11.086 -20.506  1.00 69.36           H  
ATOM   1143  O   LEU A  74     -14.116 -13.733 -21.495  1.00 69.36           O  
ATOM   1144  CG  LEU A  74     -11.438 -10.672 -19.825  1.00 69.36           C  
ATOM   1145  HG  LEU A  74     -11.240  -9.903 -20.571  1.00 69.36           H  
ATOM   1146  CD1 LEU A  74     -11.922  -9.969 -18.561  1.00 69.36           C  
ATOM   1147 HD11 LEU A  74     -12.887  -9.495 -18.745  1.00 69.36           H  
ATOM   1148 HD12 LEU A  74     -12.006 -10.692 -17.749  1.00 69.36           H  
ATOM   1149 HD13 LEU A  74     -11.205  -9.199 -18.278  1.00 69.36           H  
ATOM   1150  CD2 LEU A  74     -10.129 -11.390 -19.485  1.00 69.36           C  
ATOM   1151 HD21 LEU A  74      -9.674 -11.778 -20.396  1.00 69.36           H  
ATOM   1152 HD22 LEU A  74     -10.313 -12.203 -18.782  1.00 69.36           H  
ATOM   1153 HD23 LEU A  74      -9.431 -10.678 -19.045  1.00 69.36           H  
ATOM   1154  N   ASN A  75     -12.981 -13.815 -23.432  1.00 55.75           N  
ATOM   1155  H   ASN A  75     -12.177 -13.425 -23.902  1.00 55.75           H  
ATOM   1156  CA  ASN A  75     -13.935 -14.576 -24.251  1.00 55.75           C  
ATOM   1157  HA  ASN A  75     -14.945 -14.255 -23.998  1.00 55.75           H  
ATOM   1158  C   ASN A  75     -13.866 -16.093 -24.015  1.00 55.75           C  
ATOM   1159  CB  ASN A  75     -13.660 -14.246 -25.738  1.00 55.75           C  
ATOM   1160  HB2 ASN A  75     -14.377 -14.777 -26.363  1.00 55.75           H  
ATOM   1161  HB3 ASN A  75     -12.656 -14.577 -26.004  1.00 55.75           H  
ATOM   1162  O   ASN A  75     -14.636 -16.860 -24.594  1.00 55.75           O  
ATOM   1163  CG  ASN A  75     -13.775 -12.767 -26.054  1.00 55.75           C  
ATOM   1164  ND2 ASN A  75     -13.388 -12.317 -27.223  1.00 55.75           N  
ATOM   1165 HD21 ASN A  75     -13.431 -11.314 -27.340  1.00 55.75           H  
ATOM   1166 HD22 ASN A  75     -12.993 -12.923 -27.927  1.00 55.75           H  
ATOM   1167  OD1 ASN A  75     -14.212 -11.987 -25.242  1.00 55.75           O  
ATOM   1168  N   ARG A  76     -12.897 -16.547 -23.210  1.00 61.58           N  
ATOM   1169  H   ARG A  76     -12.354 -15.850 -22.721  1.00 61.58           H  
ATOM   1170  CA  ARG A  76     -12.644 -17.960 -22.911  1.00 61.58           C  
ATOM   1171  HA  ARG A  76     -13.259 -18.578 -23.566  1.00 61.58           H  
ATOM   1172  C   ARG A  76     -13.052 -18.268 -21.478  1.00 61.58           C  
ATOM   1173  CB  ARG A  76     -11.172 -18.318 -23.167  1.00 61.58           C  
ATOM   1174  HB2 ARG A  76     -10.993 -19.325 -22.790  1.00 61.58           H  
ATOM   1175  HB3 ARG A  76     -10.528 -17.629 -22.619  1.00 61.58           H  
ATOM   1176  O   ARG A  76     -12.488 -17.725 -20.534  1.00 61.58           O  
ATOM   1177  CG  ARG A  76     -10.814 -18.282 -24.660  1.00 61.58           C  
ATOM   1178  HG2 ARG A  76     -11.500 -18.930 -25.208  1.00 61.58           H  
ATOM   1179  HG3 ARG A  76     -10.911 -17.264 -25.038  1.00 61.58           H  
ATOM   1180  CD  ARG A  76      -9.377 -18.772 -24.880  1.00 61.58           C  
ATOM   1181  HD2 ARG A  76      -9.280 -19.769 -24.450  1.00 61.58           H  
ATOM   1182  HD3 ARG A  76      -8.694 -18.097 -24.365  1.00 61.58           H  
ATOM   1183  NE  ARG A  76      -9.032 -18.822 -26.315  1.00 61.58           N  
ATOM   1184  HE  ARG A  76      -9.681 -18.387 -26.955  1.00 61.58           H  
ATOM   1185  NH1 ARG A  76      -7.015 -19.911 -26.123  1.00 61.58           N  
ATOM   1186 HH11 ARG A  76      -7.111 -19.903 -25.117  1.00 61.58           H  
ATOM   1187 HH12 ARG A  76      -6.183 -20.281 -26.559  1.00 61.58           H  
ATOM   1188  NH2 ARG A  76      -7.762 -19.328 -28.139  1.00 61.58           N  
ATOM   1189 HH21 ARG A  76      -6.921 -19.710 -28.549  1.00 61.58           H  
ATOM   1190 HH22 ARG A  76      -8.433 -18.883 -28.748  1.00 61.58           H  
ATOM   1191  CZ  ARG A  76      -7.943 -19.353 -26.849  1.00 61.58           C  
ATOM   1192  N   LEU A  77     -14.005 -19.183 -21.338  1.00 71.84           N  
ATOM   1193  H   LEU A  77     -14.405 -19.586 -22.173  1.00 71.84           H  
ATOM   1194  CA  LEU A  77     -14.498 -19.652 -20.049  1.00 71.84           C  
ATOM   1195  HA  LEU A  77     -14.673 -18.786 -19.412  1.00 71.84           H  
ATOM   1196  C   LEU A  77     -13.454 -20.559 -19.375  1.00 71.84           C  
ATOM   1197  CB  LEU A  77     -15.826 -20.384 -20.312  1.00 71.84           C  
ATOM   1198  HB2 LEU A  77     -16.391 -19.850 -21.076  1.00 71.84           H  
ATOM   1199  HB3 LEU A  77     -15.605 -21.376 -20.705  1.00 71.84           H  
ATOM   1200  O   LEU A  77     -13.011 -21.543 -19.969  1.00 71.84           O  
ATOM   1201  CG  LEU A  77     -16.723 -20.515 -19.073  1.00 71.84           C  
ATOM   1202  HG  LEU A  77     -16.141 -20.856 -18.217  1.00 71.84           H  
ATOM   1203  CD1 LEU A  77     -17.402 -19.187 -18.744  1.00 71.84           C  
ATOM   1204 HD11 LEU A  77     -18.057 -19.314 -17.882  1.00 71.84           H  
ATOM   1205 HD12 LEU A  77     -16.652 -18.439 -18.486  1.00 71.84           H  
ATOM   1206 HD13 LEU A  77     -17.992 -18.835 -19.590  1.00 71.84           H  
ATOM   1207  CD2 LEU A  77     -17.813 -21.533 -19.373  1.00 71.84           C  
ATOM   1208 HD21 LEU A  77     -18.351 -21.257 -20.280  1.00 71.84           H  
ATOM   1209 HD22 LEU A  77     -17.378 -22.525 -19.502  1.00 71.84           H  
ATOM   1210 HD23 LEU A  77     -18.519 -21.572 -18.544  1.00 71.84           H  
ATOM   1211  N   LEU A  78     -13.074 -20.262 -18.133  1.00 73.01           N  
ATOM   1212  H   LEU A  78     -13.436 -19.414 -17.721  1.00 73.01           H  
ATOM   1213  CA  LEU A  78     -12.196 -21.114 -17.327  1.00 73.01           C  
ATOM   1214  HA  LEU A  78     -11.573 -21.700 -18.004  1.00 73.01           H  
ATOM   1215  C   LEU A  78     -12.996 -22.124 -16.492  1.00 73.01           C  
ATOM   1216  CB  LEU A  78     -11.257 -20.262 -16.449  1.00 73.01           C  
ATOM   1217  HB2 LEU A  78     -11.865 -19.676 -15.760  1.00 73.01           H  
ATOM   1218  HB3 LEU A  78     -10.638 -20.930 -15.851  1.00 73.01           H  
ATOM   1219  O   LEU A  78     -14.149 -21.896 -16.128  1.00 73.01           O  
ATOM   1220  CG  LEU A  78     -10.324 -19.307 -17.222  1.00 73.01           C  
ATOM   1221  HG  LEU A  78     -10.917 -18.585 -17.782  1.00 73.01           H  
ATOM   1222  CD1 LEU A  78      -9.448 -18.547 -16.225  1.00 73.01           C  
ATOM   1223 HD11 LEU A  78      -8.824 -19.239 -15.659  1.00 73.01           H  
ATOM   1224 HD12 LEU A  78      -8.810 -17.844 -16.760  1.00 73.01           H  
ATOM   1225 HD13 LEU A  78     -10.081 -17.984 -15.539  1.00 73.01           H  
ATOM   1226  CD2 LEU A  78      -9.395 -20.051 -18.187  1.00 73.01           C  
ATOM   1227 HD21 LEU A  78      -8.704 -19.341 -18.641  1.00 73.01           H  
ATOM   1228 HD22 LEU A  78      -8.827 -20.815 -17.657  1.00 73.01           H  
ATOM   1229 HD23 LEU A  78      -9.979 -20.504 -18.988  1.00 73.01           H  
ATOM   1230  N   ARG A  79     -12.339 -23.231 -16.124  1.00 79.89           N  
ATOM   1231  H   ARG A  79     -11.400 -23.335 -16.481  1.00 79.89           H  
ATOM   1232  CA  ARG A  79     -12.931 -24.376 -15.403  1.00 79.89           C  
ATOM   1233  HA  ARG A  79     -13.620 -24.881 -16.080  1.00 79.89           H  
ATOM   1234  C   ARG A  79     -13.785 -23.998 -14.184  1.00 79.89           C  
ATOM   1235  CB  ARG A  79     -11.814 -25.380 -15.046  1.00 79.89           C  
ATOM   1236  HB2 ARG A  79     -12.269 -26.287 -14.647  1.00 79.89           H  
ATOM   1237  HB3 ARG A  79     -11.301 -25.657 -15.966  1.00 79.89           H  
ATOM   1238  O   ARG A  79     -14.863 -24.548 -14.005  1.00 79.89           O  
ATOM   1239  CG  ARG A  79     -10.783 -24.839 -14.033  1.00 79.89           C  
ATOM   1240  HG2 ARG A  79     -11.291 -24.608 -13.096  1.00 79.89           H  
ATOM   1241  HG3 ARG A  79     -10.331 -23.925 -14.418  1.00 79.89           H  
ATOM   1242  CD  ARG A  79      -9.671 -25.832 -13.691  1.00 79.89           C  
ATOM   1243  HD2 ARG A  79      -8.990 -25.358 -12.984  1.00 79.89           H  
ATOM   1244  HD3 ARG A  79     -10.124 -26.690 -13.193  1.00 79.89           H  
ATOM   1245  NE  ARG A  79      -8.911 -26.272 -14.876  1.00 79.89           N  
ATOM   1246  HE  ARG A  79      -9.144 -25.847 -15.763  1.00 79.89           H  
ATOM   1247  NH1 ARG A  79      -7.718 -27.924 -13.820  1.00 79.89           N  
ATOM   1248 HH11 ARG A  79      -7.174 -28.773 -13.866  1.00 79.89           H  
ATOM   1249 HH12 ARG A  79      -8.179 -27.686 -12.953  1.00 79.89           H  
ATOM   1250  NH2 ARG A  79      -7.492 -27.623 -16.028  1.00 79.89           N  
ATOM   1251 HH21 ARG A  79      -7.797 -27.210 -16.897  1.00 79.89           H  
ATOM   1252 HH22 ARG A  79      -6.895 -28.437 -16.060  1.00 79.89           H  
ATOM   1253  CZ  ARG A  79      -8.046 -27.268 -14.899  1.00 79.89           C  
ATOM   1254  N   LEU A  80     -13.345 -23.021 -13.388  1.00 88.18           N  
ATOM   1255  H   LEU A  80     -12.467 -22.583 -13.627  1.00 88.18           H  
ATOM   1256  CA  LEU A  80     -14.069 -22.541 -12.205  1.00 88.18           C  
ATOM   1257  HA  LEU A  80     -14.380 -23.389 -11.595  1.00 88.18           H  
ATOM   1258  C   LEU A  80     -15.343 -21.775 -12.583  1.00 88.18           C  
ATOM   1259  CB  LEU A  80     -13.131 -21.634 -11.392  1.00 88.18           C  
ATOM   1260  HB2 LEU A  80     -12.726 -20.865 -12.049  1.00 88.18           H  
ATOM   1261  HB3 LEU A  80     -13.717 -21.130 -10.623  1.00 88.18           H  
ATOM   1262  O   LEU A  80     -16.424 -22.078 -12.084  1.00 88.18           O  
ATOM   1263  CG  LEU A  80     -11.972 -22.376 -10.710  1.00 88.18           C  
ATOM   1264  HG  LEU A  80     -11.418 -22.968 -11.439  1.00 88.18           H  
ATOM   1265  CD1 LEU A  80     -11.017 -21.353 -10.117  1.00 88.18           C  
ATOM   1266 HD11 LEU A  80     -10.175 -21.864  -9.649  1.00 88.18           H  
ATOM   1267 HD12 LEU A  80     -11.554 -20.760  -9.377  1.00 88.18           H  
ATOM   1268 HD13 LEU A  80     -10.632 -20.701 -10.901  1.00 88.18           H  
ATOM   1269  CD2 LEU A  80     -12.479 -23.288  -9.596  1.00 88.18           C  
ATOM   1270 HD21 LEU A  80     -13.272 -22.801  -9.028  1.00 88.18           H  
ATOM   1271 HD22 LEU A  80     -11.671 -23.523  -8.903  1.00 88.18           H  
ATOM   1272 HD23 LEU A  80     -12.864 -24.213 -10.025  1.00 88.18           H  
ATOM   1273  N   GLN A  81     -15.200 -20.826 -13.512  1.00 87.03           N  
ATOM   1274  H   GLN A  81     -14.298 -20.745 -13.959  1.00 87.03           H  
ATOM   1275  CA  GLN A  81     -16.252 -19.924 -13.989  1.00 87.03           C  
ATOM   1276  HA  GLN A  81     -16.608 -19.301 -13.168  1.00 87.03           H  
ATOM   1277  C   GLN A  81     -17.452 -20.698 -14.544  1.00 87.03           C  
ATOM   1278  CB  GLN A  81     -15.660 -19.020 -15.080  1.00 87.03           C  
ATOM   1279  HB2 GLN A  81     -15.282 -19.652 -15.884  1.00 87.03           H  
ATOM   1280  HB3 GLN A  81     -16.449 -18.398 -15.503  1.00 87.03           H  
ATOM   1281  O   GLN A  81     -18.591 -20.287 -14.332  1.00 87.03           O  
ATOM   1282  CG  GLN A  81     -14.529 -18.110 -14.562  1.00 87.03           C  
ATOM   1283  HG2 GLN A  81     -13.879 -18.656 -13.878  1.00 87.03           H  
ATOM   1284  HG3 GLN A  81     -14.964 -17.277 -14.009  1.00 87.03           H  
ATOM   1285  CD  GLN A  81     -13.644 -17.552 -15.670  1.00 87.03           C  
ATOM   1286  NE2 GLN A  81     -12.620 -16.807 -15.325  1.00 87.03           N  
ATOM   1287 HE21 GLN A  81     -12.488 -16.530 -14.363  1.00 87.03           H  
ATOM   1288 HE22 GLN A  81     -12.076 -16.434 -16.090  1.00 87.03           H  
ATOM   1289  OE1 GLN A  81     -13.786 -17.836 -16.846  1.00 87.03           O  
ATOM   1290  N   SER A  82     -17.196 -21.852 -15.178  1.00 84.74           N  
ATOM   1291  H   SER A  82     -16.230 -22.090 -15.348  1.00 84.74           H  
ATOM   1292  CA  SER A  82     -18.238 -22.749 -15.693  1.00 84.74           C  
ATOM   1293  HA  SER A  82     -18.769 -22.223 -16.486  1.00 84.74           H  
ATOM   1294  C   SER A  82     -19.293 -23.128 -14.647  1.00 84.74           C  
ATOM   1295  CB  SER A  82     -17.616 -24.008 -16.312  1.00 84.74           C  
ATOM   1296  HB2 SER A  82     -18.394 -24.521 -16.879  1.00 84.74           H  
ATOM   1297  HB3 SER A  82     -16.817 -23.731 -16.999  1.00 84.74           H  
ATOM   1298  O   SER A  82     -20.473 -23.169 -14.980  1.00 84.74           O  
ATOM   1299  OG  SER A  82     -17.137 -24.932 -15.353  1.00 84.74           O  
ATOM   1300  HG  SER A  82     -16.323 -24.633 -14.940  1.00 84.74           H  
ATOM   1301  N   TYR A  83     -18.903 -23.327 -13.383  1.00 92.23           N  
ATOM   1302  H   TYR A  83     -17.919 -23.241 -13.172  1.00 92.23           H  
ATOM   1303  CA  TYR A  83     -19.822 -23.645 -12.285  1.00 92.23           C  
ATOM   1304  HA  TYR A  83     -20.760 -24.022 -12.694  1.00 92.23           H  
ATOM   1305  C   TYR A  83     -20.172 -22.426 -11.426  1.00 92.23           C  
ATOM   1306  CB  TYR A  83     -19.218 -24.752 -11.410  1.00 92.23           C  
ATOM   1307  HB2 TYR A  83     -18.231 -24.436 -11.070  1.00 92.23           H  
ATOM   1308  HB3 TYR A  83     -19.841 -24.873 -10.524  1.00 92.23           H  
ATOM   1309  O   TYR A  83     -21.313 -22.301 -10.983  1.00 92.23           O  
ATOM   1310  CG  TYR A  83     -19.105 -26.102 -12.090  1.00 92.23           C  
ATOM   1311  CD1 TYR A  83     -20.215 -26.970 -12.117  1.00 92.23           C  
ATOM   1312  HD1 TYR A  83     -21.147 -26.665 -11.665  1.00 92.23           H  
ATOM   1313  CD2 TYR A  83     -17.889 -26.499 -12.679  1.00 92.23           C  
ATOM   1314  HD2 TYR A  83     -17.038 -25.834 -12.673  1.00 92.23           H  
ATOM   1315  CE1 TYR A  83     -20.106 -28.237 -12.725  1.00 92.23           C  
ATOM   1316  HE1 TYR A  83     -20.943 -28.919 -12.745  1.00 92.23           H  
ATOM   1317  CE2 TYR A  83     -17.783 -27.757 -13.303  1.00 92.23           C  
ATOM   1318  HE2 TYR A  83     -16.858 -28.057 -13.772  1.00 92.23           H  
ATOM   1319  OH  TYR A  83     -18.790 -29.835 -13.941  1.00 92.23           O  
ATOM   1320  HH  TYR A  83     -17.905 -29.996 -14.275  1.00 92.23           H  
ATOM   1321  CZ  TYR A  83     -18.890 -28.628 -13.327  1.00 92.23           C  
ATOM   1322  N   THR A  84     -19.220 -21.525 -11.163  1.00 93.73           N  
ATOM   1323  H   THR A  84     -18.298 -21.637 -11.561  1.00 93.73           H  
ATOM   1324  CA  THR A  84     -19.437 -20.426 -10.208  1.00 93.73           C  
ATOM   1325  HA  THR A  84     -19.975 -20.822  -9.347  1.00 93.73           H  
ATOM   1326  C   THR A  84     -20.299 -19.305 -10.776  1.00 93.73           C  
ATOM   1327  CB  THR A  84     -18.126 -19.833  -9.684  1.00 93.73           C  
ATOM   1328  HB  THR A  84     -18.360 -19.023  -8.994  1.00 93.73           H  
ATOM   1329  O   THR A  84     -21.137 -18.785 -10.047  1.00 93.73           O  
ATOM   1330  CG2 THR A  84     -17.259 -20.853  -8.948  1.00 93.73           C  
ATOM   1331 HG21 THR A  84     -16.314 -20.390  -8.667  1.00 93.73           H  
ATOM   1332 HG22 THR A  84     -17.775 -21.189  -8.048  1.00 93.73           H  
ATOM   1333 HG23 THR A  84     -17.050 -21.711  -9.587  1.00 93.73           H  
ATOM   1334  OG1 THR A  84     -17.379 -19.309 -10.749  1.00 93.73           O  
ATOM   1335  HG1 THR A  84     -17.287 -18.372 -10.562  1.00 93.73           H  
ATOM   1336  N   TRP A  85     -20.159 -18.943 -12.057  1.00 93.30           N  
ATOM   1337  H   TRP A  85     -19.478 -19.415 -12.636  1.00 93.30           H  
ATOM   1338  CA  TRP A  85     -20.973 -17.881 -12.656  1.00 93.30           C  
ATOM   1339  HA  TRP A  85     -20.879 -17.003 -12.017  1.00 93.30           H  
ATOM   1340  C   TRP A  85     -22.479 -18.201 -12.660  1.00 93.30           C  
ATOM   1341  CB  TRP A  85     -20.456 -17.477 -14.046  1.00 93.30           C  
ATOM   1342  HB2 TRP A  85     -21.191 -16.806 -14.489  1.00 93.30           H  
ATOM   1343  HB3 TRP A  85     -20.411 -18.362 -14.681  1.00 93.30           H  
ATOM   1344  O   TRP A  85     -23.225 -17.392 -12.106  1.00 93.30           O  
ATOM   1345  CG  TRP A  85     -19.128 -16.773 -14.129  1.00 93.30           C  
ATOM   1346  CD1 TRP A  85     -18.344 -16.368 -13.100  1.00 93.30           C  
ATOM   1347  HD1 TRP A  85     -18.574 -16.508 -12.054  1.00 93.30           H  
ATOM   1348  CD2 TRP A  85     -18.417 -16.371 -15.341  1.00 93.30           C  
ATOM   1349  CE2 TRP A  85     -17.197 -15.739 -14.965  1.00 93.30           C  
ATOM   1350  CE3 TRP A  85     -18.670 -16.492 -16.724  1.00 93.30           C  
ATOM   1351  HE3 TRP A  85     -19.589 -16.958 -17.047  1.00 93.30           H  
ATOM   1352  NE1 TRP A  85     -17.216 -15.736 -13.591  1.00 93.30           N  
ATOM   1353  HE1 TRP A  85     -16.487 -15.329 -13.022  1.00 93.30           H  
ATOM   1354  CH2 TRP A  85     -16.524 -15.457 -17.271  1.00 93.30           C  
ATOM   1355  HH2 TRP A  85     -15.804 -15.132 -18.008  1.00 93.30           H  
ATOM   1356  CZ2 TRP A  85     -16.258 -15.292 -15.903  1.00 93.30           C  
ATOM   1357  HZ2 TRP A  85     -15.341 -14.829 -15.568  1.00 93.30           H  
ATOM   1358  CZ3 TRP A  85     -17.740 -16.032 -17.678  1.00 93.30           C  
ATOM   1359  HZ3 TRP A  85     -17.952 -16.134 -18.733  1.00 93.30           H  
ATOM   1360  N   PRO A  86     -22.959 -19.353 -13.185  1.00 91.05           N  
ATOM   1361  CA  PRO A  86     -24.390 -19.670 -13.152  1.00 91.05           C  
ATOM   1362  HA  PRO A  86     -24.959 -18.855 -13.599  1.00 91.05           H  
ATOM   1363  C   PRO A  86     -24.927 -19.891 -11.730  1.00 91.05           C  
ATOM   1364  CB  PRO A  86     -24.553 -20.925 -14.017  1.00 91.05           C  
ATOM   1365  HB2 PRO A  86     -25.359 -21.570 -13.667  1.00 91.05           H  
ATOM   1366  HB3 PRO A  86     -24.730 -20.630 -15.051  1.00 91.05           H  
ATOM   1367  O   PRO A  86     -26.086 -19.583 -11.470  1.00 91.05           O  
ATOM   1368  CG  PRO A  86     -23.193 -21.608 -13.904  1.00 91.05           C  
ATOM   1369  HG2 PRO A  86     -23.134 -22.160 -12.966  1.00 91.05           H  
ATOM   1370  HG3 PRO A  86     -22.998 -22.275 -14.744  1.00 91.05           H  
ATOM   1371  CD  PRO A  86     -22.234 -20.419 -13.873  1.00 91.05           C  
ATOM   1372  HD2 PRO A  86     -22.007 -20.107 -14.892  1.00 91.05           H  
ATOM   1373  HD3 PRO A  86     -21.317 -20.710 -13.360  1.00 91.05           H  
ATOM   1374  N   HIS A  87     -24.105 -20.392 -10.797  1.00 93.52           N  
ATOM   1375  H   HIS A  87     -23.166 -20.654 -11.061  1.00 93.52           H  
ATOM   1376  CA  HIS A  87     -24.526 -20.591  -9.405  1.00 93.52           C  
ATOM   1377  HA  HIS A  87     -25.508 -21.066  -9.398  1.00 93.52           H  
ATOM   1378  C   HIS A  87     -24.691 -19.263  -8.658  1.00 93.52           C  
ATOM   1379  CB  HIS A  87     -23.545 -21.534  -8.697  1.00 93.52           C  
ATOM   1380  HB2 HIS A  87     -22.552 -21.085  -8.686  1.00 93.52           H  
ATOM   1381  HB3 HIS A  87     -23.489 -22.469  -9.254  1.00 93.52           H  
ATOM   1382  O   HIS A  87     -25.746 -19.015  -8.081  1.00 93.52           O  
ATOM   1383  CG  HIS A  87     -23.952 -21.858  -7.281  1.00 93.52           C  
ATOM   1384  CD2 HIS A  87     -23.459 -21.261  -6.158  1.00 93.52           C  
ATOM   1385  HD2 HIS A  87     -22.724 -20.471  -6.119  1.00 93.52           H  
ATOM   1386  ND1 HIS A  87     -24.901 -22.814  -6.910  1.00 93.52           N  
ATOM   1387  CE1 HIS A  87     -24.953 -22.771  -5.570  1.00 93.52           C  
ATOM   1388  HE1 HIS A  87     -25.580 -23.402  -4.958  1.00 93.52           H  
ATOM   1389  NE2 HIS A  87     -24.097 -21.853  -5.092  1.00 93.52           N  
ATOM   1390  HE2 HIS A  87     -23.937 -21.659  -4.114  1.00 93.52           H  
ATOM   1391  N   LEU A  88     -23.687 -18.379  -8.705  1.00 94.29           N  
ATOM   1392  H   LEU A  88     -22.863 -18.609  -9.242  1.00 94.29           H  
ATOM   1393  CA  LEU A  88     -23.724 -17.087  -8.006  1.00 94.29           C  
ATOM   1394  HA  LEU A  88     -24.043 -17.256  -6.978  1.00 94.29           H  
ATOM   1395  C   LEU A  88     -24.755 -16.121  -8.614  1.00 94.29           C  
ATOM   1396  CB  LEU A  88     -22.316 -16.460  -7.994  1.00 94.29           C  
ATOM   1397  HB2 LEU A  88     -21.977 -16.359  -9.025  1.00 94.29           H  
ATOM   1398  HB3 LEU A  88     -22.393 -15.458  -7.571  1.00 94.29           H  
ATOM   1399  O   LEU A  88     -25.376 -15.358  -7.875  1.00 94.29           O  
ATOM   1400  CG  LEU A  88     -21.251 -17.240  -7.196  1.00 94.29           C  
ATOM   1401  HG  LEU A  88     -21.153 -18.252  -7.588  1.00 94.29           H  
ATOM   1402  CD1 LEU A  88     -19.896 -16.542  -7.333  1.00 94.29           C  
ATOM   1403 HD11 LEU A  88     -19.961 -15.523  -6.950  1.00 94.29           H  
ATOM   1404 HD12 LEU A  88     -19.608 -16.515  -8.384  1.00 94.29           H  
ATOM   1405 HD13 LEU A  88     -19.137 -17.089  -6.775  1.00 94.29           H  
ATOM   1406  CD2 LEU A  88     -21.591 -17.354  -5.711  1.00 94.29           C  
ATOM   1407 HD21 LEU A  88     -22.473 -17.982  -5.584  1.00 94.29           H  
ATOM   1408 HD22 LEU A  88     -21.792 -16.368  -5.291  1.00 94.29           H  
ATOM   1409 HD23 LEU A  88     -20.764 -17.818  -5.174  1.00 94.29           H  
ATOM   1410  N   ALA A  89     -24.998 -16.186  -9.929  1.00 90.29           N  
ATOM   1411  H   ALA A  89     -24.443 -16.807 -10.500  1.00 90.29           H  
ATOM   1412  CA  ALA A  89     -26.058 -15.416 -10.589  1.00 90.29           C  
ATOM   1413  HA  ALA A  89     -25.921 -14.364 -10.340  1.00 90.29           H  
ATOM   1414  C   ALA A  89     -27.481 -15.805 -10.127  1.00 90.29           C  
ATOM   1415  CB  ALA A  89     -25.897 -15.569 -12.106  1.00 90.29           C  
ATOM   1416  HB1 ALA A  89     -26.019 -16.614 -12.392  1.00 90.29           H  
ATOM   1417  HB2 ALA A  89     -26.650 -14.970 -12.617  1.00 90.29           H  
ATOM   1418  HB3 ALA A  89     -24.910 -15.223 -12.413  1.00 90.29           H  
ATOM   1419  O   ALA A  89     -28.407 -15.008 -10.279  1.00 90.29           O  
ATOM   1420  N   GLY A  90     -27.650 -16.982  -9.505  1.00 86.04           N  
ATOM   1421  H   GLY A  90     -26.848 -17.586  -9.403  1.00 86.04           H  
ATOM   1422  CA  GLY A  90     -28.913 -17.454  -8.923  1.00 86.04           C  
ATOM   1423  HA2 GLY A  90     -29.677 -17.466  -9.700  1.00 86.04           H  
ATOM   1424  HA3 GLY A  90     -28.766 -18.474  -8.566  1.00 86.04           H  
ATOM   1425  C   GLY A  90     -29.447 -16.623  -7.746  1.00 86.04           C  
ATOM   1426  O   GLY A  90     -30.565 -16.869  -7.291  1.00 86.04           O  
ATOM   1427  N   GLY A  91     -28.689 -15.637  -7.257  1.00 82.53           N  
ATOM   1428  H   GLY A  91     -27.760 -15.518  -7.633  1.00 82.53           H  
ATOM   1429  CA  GLY A  91     -29.136 -14.695  -6.230  1.00 82.53           C  
ATOM   1430  HA2 GLY A  91     -30.159 -14.391  -6.450  1.00 82.53           H  
ATOM   1431  HA3 GLY A  91     -28.511 -13.803  -6.267  1.00 82.53           H  
ATOM   1432  C   GLY A  91     -29.093 -15.260  -4.807  1.00 82.53           C  
ATOM   1433  O   GLY A  91     -28.398 -16.239  -4.522  1.00 82.53           O  
ATOM   1434  N   SER A  92     -29.850 -14.635  -3.901  1.00 82.48           N  
ATOM   1435  H   SER A  92     -30.393 -13.843  -4.215  1.00 82.48           H  
ATOM   1436  CA  SER A  92     -29.796 -14.891  -2.453  1.00 82.48           C  
ATOM   1437  HA  SER A  92     -28.866 -14.452  -2.090  1.00 82.48           H  
ATOM   1438  C   SER A  92     -29.786 -16.382  -2.072  1.00 82.48           C  
ATOM   1439  CB  SER A  92     -30.935 -14.161  -1.741  1.00 82.48           C  
ATOM   1440  HB2 SER A  92     -30.942 -13.116  -2.052  1.00 82.48           H  
ATOM   1441  HB3 SER A  92     -31.891 -14.619  -1.994  1.00 82.48           H  
ATOM   1442  O   SER A  92     -30.467 -17.220  -2.671  1.00 82.48           O  
ATOM   1443  OG  SER A  92     -30.720 -14.225  -0.347  1.00 82.48           O  
ATOM   1444  HG  SER A  92     -31.172 -13.488   0.070  1.00 82.48           H  
ATOM   1445  N   GLY A  93     -28.955 -16.721  -1.083  1.00 84.18           N  
ATOM   1446  H   GLY A  93     -28.499 -15.966  -0.590  1.00 84.18           H  
ATOM   1447  CA  GLY A  93     -28.718 -18.088  -0.614  1.00 84.18           C  
ATOM   1448  HA2 GLY A  93     -29.671 -18.615  -0.578  1.00 84.18           H  
ATOM   1449  HA3 GLY A  93     -28.321 -18.039   0.400  1.00 84.18           H  
ATOM   1450  C   GLY A  93     -27.748 -18.930  -1.459  1.00 84.18           C  
ATOM   1451  O   GLY A  93     -27.310 -19.974  -0.973  1.00 84.18           O  
ATOM   1452  N   HIS A  94     -27.367 -18.508  -2.673  1.00 90.88           N  
ATOM   1453  H   HIS A  94     -27.777 -17.666  -3.051  1.00 90.88           H  
ATOM   1454  CA  HIS A  94     -26.372 -19.204  -3.504  1.00 90.88           C  
ATOM   1455  HA  HIS A  94     -26.376 -20.262  -3.241  1.00 90.88           H  
ATOM   1456  C   HIS A  94     -24.954 -18.675  -3.225  1.00 90.88           C  
ATOM   1457  CB  HIS A  94     -26.735 -19.130  -4.998  1.00 90.88           C  
ATOM   1458  HB2 HIS A  94     -26.638 -18.100  -5.342  1.00 90.88           H  
ATOM   1459  HB3 HIS A  94     -26.014 -19.727  -5.556  1.00 90.88           H  
ATOM   1460  O   HIS A  94     -24.429 -17.833  -3.952  1.00 90.88           O  
ATOM   1461  CG  HIS A  94     -28.123 -19.607  -5.347  1.00 90.88           C  
ATOM   1462  CD2 HIS A  94     -28.485 -20.789  -5.936  1.00 90.88           C  
ATOM   1463  HD2 HIS A  94     -27.807 -21.585  -6.206  1.00 90.88           H  
ATOM   1464  ND1 HIS A  94     -29.255 -18.842  -5.265  1.00 90.88           N  
ATOM   1465  HD1 HIS A  94     -29.279 -17.876  -4.973  1.00 90.88           H  
ATOM   1466  CE1 HIS A  94     -30.270 -19.519  -5.812  1.00 90.88           C  
ATOM   1467  HE1 HIS A  94     -31.253 -19.100  -5.967  1.00 90.88           H  
ATOM   1468  NE2 HIS A  94     -29.872 -20.749  -6.193  1.00 90.88           N  
ATOM   1469  N   GLY A  95     -24.331 -19.162  -2.150  1.00 91.72           N  
ATOM   1470  H   GLY A  95     -24.841 -19.813  -1.571  1.00 91.72           H  
ATOM   1471  CA  GLY A  95     -22.914 -18.915  -1.847  1.00 91.72           C  
ATOM   1472  HA2 GLY A  95     -22.758 -18.880  -0.769  1.00 91.72           H  
ATOM   1473  HA3 GLY A  95     -22.609 -17.949  -2.249  1.00 91.72           H  
ATOM   1474  C   GLY A  95     -21.990 -19.995  -2.412  1.00 91.72           C  
ATOM   1475  O   GLY A  95     -22.450 -21.076  -2.797  1.00 91.72           O  
ATOM   1476  N   ALA A  96     -20.682 -19.732  -2.438  1.00 94.78           N  
ATOM   1477  H   ALA A  96     -20.358 -18.858  -2.050  1.00 94.78           H  
ATOM   1478  CA  ALA A  96     -19.692 -20.682  -2.956  1.00 94.78           C  
ATOM   1479  HA  ALA A  96     -20.096 -21.687  -2.835  1.00 94.78           H  
ATOM   1480  C   ALA A  96     -18.341 -20.639  -2.221  1.00 94.78           C  
ATOM   1481  CB  ALA A  96     -19.495 -20.440  -4.460  1.00 94.78           C  
ATOM   1482  HB1 ALA A  96     -19.064 -19.453  -4.623  1.00 94.78           H  
ATOM   1483  HB2 ALA A  96     -18.821 -21.194  -4.865  1.00 94.78           H  
ATOM   1484  HB3 ALA A  96     -20.453 -20.509  -4.976  1.00 94.78           H  
ATOM   1485  O   ALA A  96     -17.813 -19.565  -1.941  1.00 94.78           O  
ATOM   1486  N   MET A  97     -17.739 -21.810  -2.000  1.00 95.21           N  
ATOM   1487  H   MET A  97     -18.251 -22.651  -2.224  1.00 95.21           H  
ATOM   1488  CA  MET A  97     -16.308 -21.954  -1.727  1.00 95.21           C  
ATOM   1489  HA  MET A  97     -15.931 -20.990  -1.385  1.00 95.21           H  
ATOM   1490  C   MET A  97     -15.584 -22.333  -3.025  1.00 95.21           C  
ATOM   1491  CB  MET A  97     -16.057 -22.954  -0.589  1.00 95.21           C  
ATOM   1492  HB2 MET A  97     -16.628 -22.649   0.288  1.00 95.21           H  
ATOM   1493  HB3 MET A  97     -16.391 -23.946  -0.893  1.00 95.21           H  
ATOM   1494  O   MET A  97     -15.993 -23.261  -3.724  1.00 95.21           O  
ATOM   1495  CG  MET A  97     -14.582 -22.996  -0.173  1.00 95.21           C  
ATOM   1496  HG2 MET A  97     -14.267 -21.981   0.071  1.00 95.21           H  
ATOM   1497  HG3 MET A  97     -13.978 -23.351  -1.008  1.00 95.21           H  
ATOM   1498  SD  MET A  97     -14.258 -24.051   1.267  1.00 95.21           S  
ATOM   1499  CE  MET A  97     -12.539 -23.590   1.613  1.00 95.21           C  
ATOM   1500  HE1 MET A  97     -11.900 -23.878   0.778  1.00 95.21           H  
ATOM   1501  HE2 MET A  97     -12.472 -22.512   1.765  1.00 95.21           H  
ATOM   1502  HE3 MET A  97     -12.205 -24.095   2.519  1.00 95.21           H  
ATOM   1503  N   ILE A  98     -14.519 -21.610  -3.362  1.00 95.92           N  
ATOM   1504  H   ILE A  98     -14.241 -20.871  -2.731  1.00 95.92           H  
ATOM   1505  CA  ILE A  98     -13.790 -21.716  -4.630  1.00 95.92           C  
ATOM   1506  HA  ILE A  98     -14.216 -22.519  -5.231  1.00 95.92           H  
ATOM   1507  C   ILE A  98     -12.336 -22.077  -4.310  1.00 95.92           C  
ATOM   1508  CB  ILE A  98     -13.922 -20.400  -5.440  1.00 95.92           C  
ATOM   1509  HB  ILE A  98     -13.413 -19.610  -4.888  1.00 95.92           H  
ATOM   1510  O   ILE A  98     -11.578 -21.244  -3.813  1.00 95.92           O  
ATOM   1511  CG1 ILE A  98     -15.404 -19.980  -5.624  1.00 95.92           C  
ATOM   1512 HG12 ILE A  98     -15.937 -20.769  -6.156  1.00 95.92           H  
ATOM   1513 HG13 ILE A  98     -15.871 -19.865  -4.646  1.00 95.92           H  
ATOM   1514  CG2 ILE A  98     -13.234 -20.559  -6.809  1.00 95.92           C  
ATOM   1515 HG21 ILE A  98     -13.174 -19.593  -7.311  1.00 95.92           H  
ATOM   1516 HG22 ILE A  98     -13.802 -21.256  -7.425  1.00 95.92           H  
ATOM   1517 HG23 ILE A  98     -12.217 -20.932  -6.685  1.00 95.92           H  
ATOM   1518  CD1 ILE A  98     -15.617 -18.650  -6.361  1.00 95.92           C  
ATOM   1519 HD11 ILE A  98     -15.077 -17.851  -5.853  1.00 95.92           H  
ATOM   1520 HD12 ILE A  98     -15.276 -18.719  -7.394  1.00 95.92           H  
ATOM   1521 HD13 ILE A  98     -16.679 -18.407  -6.364  1.00 95.92           H  
ATOM   1522  N   VAL A  99     -11.950 -23.324  -4.580  1.00 94.27           N  
ATOM   1523  H   VAL A  99     -12.608 -23.934  -5.042  1.00 94.27           H  
ATOM   1524  CA  VAL A  99     -10.634 -23.884  -4.228  1.00 94.27           C  
ATOM   1525  HA  VAL A  99     -10.121 -23.191  -3.561  1.00 94.27           H  
ATOM   1526  C   VAL A  99      -9.774 -24.050  -5.478  1.00 94.27           C  
ATOM   1527  CB  VAL A  99     -10.776 -25.216  -3.462  1.00 94.27           C  
ATOM   1528  HB  VAL A  99     -11.296 -25.935  -4.094  1.00 94.27           H  
ATOM   1529  O   VAL A  99     -10.223 -24.589  -6.493  1.00 94.27           O  
ATOM   1530  CG1 VAL A  99      -9.409 -25.793  -3.074  1.00 94.27           C  
ATOM   1531 HG11 VAL A  99      -9.536 -26.680  -2.455  1.00 94.27           H  
ATOM   1532 HG12 VAL A  99      -8.837 -25.052  -2.515  1.00 94.27           H  
ATOM   1533 HG13 VAL A  99      -8.847 -26.084  -3.961  1.00 94.27           H  
ATOM   1534  CG2 VAL A  99     -11.581 -25.035  -2.167  1.00 94.27           C  
ATOM   1535 HG21 VAL A  99     -12.594 -24.706  -2.397  1.00 94.27           H  
ATOM   1536 HG22 VAL A  99     -11.095 -24.300  -1.526  1.00 94.27           H  
ATOM   1537 HG23 VAL A  99     -11.645 -25.987  -1.639  1.00 94.27           H  
ATOM   1538  N   GLY A 100      -8.515 -23.621  -5.422  1.00 87.77           N  
ATOM   1539  H   GLY A 100      -8.183 -23.181  -4.575  1.00 87.77           H  
ATOM   1540  CA  GLY A 100      -7.546 -23.889  -6.483  1.00 87.77           C  
ATOM   1541  HA2 GLY A 100      -7.999 -23.702  -7.457  1.00 87.77           H  
ATOM   1542  HA3 GLY A 100      -7.280 -24.943  -6.415  1.00 87.77           H  
ATOM   1543  C   GLY A 100      -6.264 -23.069  -6.382  1.00 87.77           C  
ATOM   1544  O   GLY A 100      -6.143 -22.167  -5.562  1.00 87.77           O  
ATOM   1545  N   SER A 101      -5.289 -23.342  -7.248  1.00 77.70           N  
ATOM   1546  H   SER A 101      -5.415 -24.080  -7.926  1.00 77.70           H  
ATOM   1547  CA  SER A 101      -3.999 -22.648  -7.182  1.00 77.70           C  
ATOM   1548  HA  SER A 101      -3.641 -22.756  -6.159  1.00 77.70           H  
ATOM   1549  C   SER A 101      -4.099 -21.142  -7.495  1.00 77.70           C  
ATOM   1550  CB  SER A 101      -2.976 -23.327  -8.101  1.00 77.70           C  
ATOM   1551  HB2 SER A 101      -1.985 -22.917  -7.905  1.00 77.70           H  
ATOM   1552  HB3 SER A 101      -2.955 -24.393  -7.874  1.00 77.70           H  
ATOM   1553  O   SER A 101      -5.007 -20.712  -8.222  1.00 77.70           O  
ATOM   1554  OG  SER A 101      -3.280 -23.149  -9.473  1.00 77.70           O  
ATOM   1555  HG  SER A 101      -3.090 -22.239  -9.712  1.00 77.70           H  
ATOM   1556  N   PRO A 102      -3.114 -20.333  -7.063  1.00 74.24           N  
ATOM   1557  CA  PRO A 102      -2.855 -19.016  -7.641  1.00 74.24           C  
ATOM   1558  HA  PRO A 102      -3.633 -18.331  -7.303  1.00 74.24           H  
ATOM   1559  C   PRO A 102      -2.843 -19.050  -9.179  1.00 74.24           C  
ATOM   1560  CB  PRO A 102      -1.511 -18.569  -7.056  1.00 74.24           C  
ATOM   1561  HB2 PRO A 102      -1.460 -17.487  -6.934  1.00 74.24           H  
ATOM   1562  HB3 PRO A 102      -0.691 -18.923  -7.681  1.00 74.24           H  
ATOM   1563  O   PRO A 102      -2.569 -20.090  -9.786  1.00 74.24           O  
ATOM   1564  CG  PRO A 102      -1.471 -19.292  -5.709  1.00 74.24           C  
ATOM   1565  HG2 PRO A 102      -2.062 -18.744  -4.976  1.00 74.24           H  
ATOM   1566  HG3 PRO A 102      -0.451 -19.440  -5.352  1.00 74.24           H  
ATOM   1567  CD  PRO A 102      -2.142 -20.626  -6.022  1.00 74.24           C  
ATOM   1568  HD2 PRO A 102      -1.397 -21.330  -6.395  1.00 74.24           H  
ATOM   1569  HD3 PRO A 102      -2.623 -21.018  -5.126  1.00 74.24           H  
ATOM   1570  N   ALA A 103      -3.197 -17.920  -9.798  1.00 69.45           N  
ATOM   1571  H   ALA A 103      -3.370 -17.112  -9.218  1.00 69.45           H  
ATOM   1572  CA  ALA A 103      -3.354 -17.736 -11.248  1.00 69.45           C  
ATOM   1573  HA  ALA A 103      -3.758 -16.731 -11.377  1.00 69.45           H  
ATOM   1574  C   ALA A 103      -4.374 -18.656 -11.972  1.00 69.45           C  
ATOM   1575  CB  ALA A 103      -1.969 -17.711 -11.912  1.00 69.45           C  
ATOM   1576  HB1 ALA A 103      -1.324 -16.990 -11.409  1.00 69.45           H  
ATOM   1577  HB2 ALA A 103      -1.511 -18.699 -11.865  1.00 69.45           H  
ATOM   1578  HB3 ALA A 103      -2.067 -17.420 -12.958  1.00 69.45           H  
ATOM   1579  O   ALA A 103      -4.553 -18.519 -13.178  1.00 69.45           O  
ATOM   1580  N   SER A 104      -5.126 -19.528 -11.282  1.00 75.83           N  
ATOM   1581  H   SER A 104      -4.924 -19.663 -10.301  1.00 75.83           H  
ATOM   1582  CA  SER A 104      -6.147 -20.397 -11.915  1.00 75.83           C  
ATOM   1583  HA  SER A 104      -5.740 -20.720 -12.873  1.00 75.83           H  
ATOM   1584  C   SER A 104      -7.484 -19.705 -12.258  1.00 75.83           C  
ATOM   1585  CB  SER A 104      -6.373 -21.675 -11.097  1.00 75.83           C  
ATOM   1586  HB2 SER A 104      -5.421 -22.185 -10.949  1.00 75.83           H  
ATOM   1587  HB3 SER A 104      -7.034 -22.340 -11.652  1.00 75.83           H  
ATOM   1588  O   SER A 104      -8.456 -20.368 -12.620  1.00 75.83           O  
ATOM   1589  OG  SER A 104      -6.953 -21.392  -9.842  1.00 75.83           O  
ATOM   1590  HG  SER A 104      -6.249 -21.199  -9.218  1.00 75.83           H  
ATOM   1591  N   GLY A 105      -7.552 -18.371 -12.153  1.00 79.12           N  
ATOM   1592  H   GLY A 105      -6.687 -17.882 -11.972  1.00 79.12           H  
ATOM   1593  CA  GLY A 105      -8.741 -17.572 -12.477  1.00 79.12           C  
ATOM   1594  HA2 GLY A 105      -9.234 -18.005 -13.347  1.00 79.12           H  
ATOM   1595  HA3 GLY A 105      -8.421 -16.564 -12.743  1.00 79.12           H  
ATOM   1596  C   GLY A 105      -9.790 -17.449 -11.362  1.00 79.12           C  
ATOM   1597  O   GLY A 105     -10.883 -16.956 -11.634  1.00 79.12           O  
ATOM   1598  N   ARG A 106      -9.474 -17.867 -10.125  1.00 87.30           N  
ATOM   1599  H   ARG A 106      -8.564 -18.288 -10.003  1.00 87.30           H  
ATOM   1600  CA  ARG A 106     -10.395 -17.868  -8.965  1.00 87.30           C  
ATOM   1601  HA  ARG A 106     -11.222 -18.550  -9.164  1.00 87.30           H  
ATOM   1602  C   ARG A 106     -11.052 -16.516  -8.676  1.00 87.30           C  
ATOM   1603  CB  ARG A 106      -9.672 -18.325  -7.694  1.00 87.30           C  
ATOM   1604  HB2 ARG A 106      -8.817 -17.674  -7.508  1.00 87.30           H  
ATOM   1605  HB3 ARG A 106     -10.386 -18.206  -6.879  1.00 87.30           H  
ATOM   1606  O   ARG A 106     -12.269 -16.458  -8.564  1.00 87.30           O  
ATOM   1607  CG  ARG A 106      -9.228 -19.790  -7.692  1.00 87.30           C  
ATOM   1608  HG2 ARG A 106     -10.116 -20.422  -7.711  1.00 87.30           H  
ATOM   1609  HG3 ARG A 106      -8.624 -19.991  -8.577  1.00 87.30           H  
ATOM   1610  CD  ARG A 106      -8.437 -20.164  -6.438  1.00 87.30           C  
ATOM   1611  HD2 ARG A 106      -9.037 -19.938  -5.556  1.00 87.30           H  
ATOM   1612  HD3 ARG A 106      -8.274 -21.241  -6.458  1.00 87.30           H  
ATOM   1613  NE  ARG A 106      -7.134 -19.478  -6.377  1.00 87.30           N  
ATOM   1614  HE  ARG A 106      -6.587 -19.394  -7.222  1.00 87.30           H  
ATOM   1615  NH1 ARG A 106      -6.996 -19.174  -4.097  1.00 87.30           N  
ATOM   1616 HH11 ARG A 106      -6.708 -18.509  -3.394  1.00 87.30           H  
ATOM   1617 HH12 ARG A 106      -7.711 -19.864  -3.914  1.00 87.30           H  
ATOM   1618  NH2 ARG A 106      -5.507 -18.248  -5.397  1.00 87.30           N  
ATOM   1619 HH21 ARG A 106      -5.760 -17.326  -5.071  1.00 87.30           H  
ATOM   1620 HH22 ARG A 106      -4.863 -18.467  -4.650  1.00 87.30           H  
ATOM   1621  CZ  ARG A 106      -6.562 -18.986  -5.298  1.00 87.30           C  
ATOM   1622  N   THR A 107     -10.278 -15.434  -8.631  1.00 88.57           N  
ATOM   1623  H   THR A 107      -9.277 -15.551  -8.569  1.00 88.57           H  
ATOM   1624  CA  THR A 107     -10.788 -14.066  -8.434  1.00 88.57           C  
ATOM   1625  HA  THR A 107     -11.238 -13.990  -7.444  1.00 88.57           H  
ATOM   1626  C   THR A 107     -11.851 -13.696  -9.477  1.00 88.57           C  
ATOM   1627  CB  THR A 107      -9.595 -13.104  -8.490  1.00 88.57           C  
ATOM   1628  HB  THR A 107      -9.108 -13.222  -9.458  1.00 88.57           H  
ATOM   1629  O   THR A 107     -12.953 -13.253  -9.160  1.00 88.57           O  
ATOM   1630  CG2 THR A 107      -9.949 -11.634  -8.331  1.00 88.57           C  
ATOM   1631 HG21 THR A 107     -10.395 -11.271  -9.257  1.00 88.57           H  
ATOM   1632 HG22 THR A 107      -9.047 -11.060  -8.120  1.00 88.57           H  
ATOM   1633 HG23 THR A 107     -10.662 -11.500  -7.517  1.00 88.57           H  
ATOM   1634  OG1 THR A 107      -8.665 -13.472  -7.502  1.00 88.57           O  
ATOM   1635  HG1 THR A 107      -9.025 -13.185  -6.660  1.00 88.57           H  
ATOM   1636  N   PHE A 108     -11.591 -14.006 -10.750  1.00 88.04           N  
ATOM   1637  H   PHE A 108     -10.711 -14.448 -10.973  1.00 88.04           H  
ATOM   1638  CA  PHE A 108     -12.548 -13.764 -11.834  1.00 88.04           C  
ATOM   1639  HA  PHE A 108     -13.015 -12.799 -11.635  1.00 88.04           H  
ATOM   1640  C   PHE A 108     -13.705 -14.788 -11.883  1.00 88.04           C  
ATOM   1641  CB  PHE A 108     -11.785 -13.632 -13.160  1.00 88.04           C  
ATOM   1642  HB2 PHE A 108     -11.634 -14.620 -13.595  1.00 88.04           H  
ATOM   1643  HB3 PHE A 108     -10.802 -13.203 -12.969  1.00 88.04           H  
ATOM   1644  O   PHE A 108     -14.614 -14.675 -12.704  1.00 88.04           O  
ATOM   1645  CG  PHE A 108     -12.483 -12.719 -14.147  1.00 88.04           C  
ATOM   1646  CD1 PHE A 108     -13.090 -13.235 -15.305  1.00 88.04           C  
ATOM   1647  HD1 PHE A 108     -13.045 -14.292 -15.523  1.00 88.04           H  
ATOM   1648  CD2 PHE A 108     -12.539 -11.335 -13.890  1.00 88.04           C  
ATOM   1649  HD2 PHE A 108     -12.060 -10.922 -13.014  1.00 88.04           H  
ATOM   1650  CE1 PHE A 108     -13.769 -12.381 -16.189  1.00 88.04           C  
ATOM   1651  HE1 PHE A 108     -14.222 -12.781 -17.085  1.00 88.04           H  
ATOM   1652  CE2 PHE A 108     -13.224 -10.481 -14.770  1.00 88.04           C  
ATOM   1653  HE2 PHE A 108     -13.265  -9.421 -14.569  1.00 88.04           H  
ATOM   1654  CZ  PHE A 108     -13.852 -11.006 -15.912  1.00 88.04           C  
ATOM   1655  HZ  PHE A 108     -14.376 -10.347 -16.587  1.00 88.04           H  
ATOM   1656  N   ALA A 109     -13.712 -15.786 -10.995  1.00 92.27           N  
ATOM   1657  H   ALA A 109     -12.957 -15.847 -10.328  1.00 92.27           H  
ATOM   1658  CA  ALA A 109     -14.809 -16.737 -10.840  1.00 92.27           C  
ATOM   1659  HA  ALA A 109     -15.225 -16.941 -11.827  1.00 92.27           H  
ATOM   1660  C   ALA A 109     -15.972 -16.176  -9.992  1.00 92.27           C  
ATOM   1661  CB  ALA A 109     -14.240 -18.065 -10.316  1.00 92.27           C  
ATOM   1662  HB1 ALA A 109     -13.312 -18.306 -10.834  1.00 92.27           H  
ATOM   1663  HB2 ALA A 109     -14.055 -17.999  -9.244  1.00 92.27           H  
ATOM   1664  HB3 ALA A 109     -14.949 -18.874 -10.491  1.00 92.27           H  
ATOM   1665  O   ALA A 109     -17.065 -16.739 -10.061  1.00 92.27           O  
ATOM   1666  N   TYR A 110     -15.785 -15.062  -9.265  1.00 96.04           N  
ATOM   1667  H   TYR A 110     -14.849 -14.690  -9.183  1.00 96.04           H  
ATOM   1668  CA  TYR A 110     -16.869 -14.341  -8.572  1.00 96.04           C  
ATOM   1669  HA  TYR A 110     -17.805 -14.876  -8.733  1.00 96.04           H  
ATOM   1670  C   TYR A 110     -17.119 -12.914  -9.089  1.00 96.04           C  
ATOM   1671  CB  TYR A 110     -16.628 -14.341  -7.054  1.00 96.04           C  
ATOM   1672  HB2 TYR A 110     -17.544 -14.016  -6.561  1.00 96.04           H  
ATOM   1673  HB3 TYR A 110     -16.436 -15.366  -6.737  1.00 96.04           H  
ATOM   1674  O   TYR A 110     -18.254 -12.451  -9.007  1.00 96.04           O  
ATOM   1675  CG  TYR A 110     -15.497 -13.447  -6.577  1.00 96.04           C  
ATOM   1676  CD1 TYR A 110     -14.242 -14.005  -6.274  1.00 96.04           C  
ATOM   1677  HD1 TYR A 110     -14.081 -15.070  -6.358  1.00 96.04           H  
ATOM   1678  CD2 TYR A 110     -15.696 -12.057  -6.434  1.00 96.04           C  
ATOM   1679  HD2 TYR A 110     -16.663 -11.622  -6.639  1.00 96.04           H  
ATOM   1680  CE1 TYR A 110     -13.184 -13.174  -5.863  1.00 96.04           C  
ATOM   1681  HE1 TYR A 110     -12.227 -13.606  -5.610  1.00 96.04           H  
ATOM   1682  CE2 TYR A 110     -14.628 -11.222  -6.048  1.00 96.04           C  
ATOM   1683  HE2 TYR A 110     -14.763 -10.154  -5.963  1.00 96.04           H  
ATOM   1684  OH  TYR A 110     -12.308 -10.971  -5.473  1.00 96.04           O  
ATOM   1685  HH  TYR A 110     -11.487 -11.458  -5.374  1.00 96.04           H  
ATOM   1686  CZ  TYR A 110     -13.357 -11.776  -5.785  1.00 96.04           C  
ATOM   1687  N   ILE A 111     -16.107 -12.222  -9.636  1.00 95.20           N  
ATOM   1688  H   ILE A 111     -15.178 -12.613  -9.575  1.00 95.20           H  
ATOM   1689  CA  ILE A 111     -16.227 -10.794  -9.995  1.00 95.20           C  
ATOM   1690  HA  ILE A 111     -16.507 -10.267  -9.083  1.00 95.20           H  
ATOM   1691  C   ILE A 111     -17.385 -10.493 -10.972  1.00 95.20           C  
ATOM   1692  CB  ILE A 111     -14.856 -10.209 -10.427  1.00 95.20           C  
ATOM   1693  HB  ILE A 111     -14.340 -10.936 -11.055  1.00 95.20           H  
ATOM   1694  O   ILE A 111     -18.197  -9.634 -10.634  1.00 95.20           O  
ATOM   1695  CG1 ILE A 111     -13.996  -9.978  -9.166  1.00 95.20           C  
ATOM   1696 HG12 ILE A 111     -14.495  -9.270  -8.505  1.00 95.20           H  
ATOM   1697 HG13 ILE A 111     -13.897 -10.924  -8.635  1.00 95.20           H  
ATOM   1698  CG2 ILE A 111     -14.990  -8.909 -11.238  1.00 95.20           C  
ATOM   1699 HG21 ILE A 111     -15.513  -8.152 -10.654  1.00 95.20           H  
ATOM   1700 HG22 ILE A 111     -14.012  -8.524 -11.524  1.00 95.20           H  
ATOM   1701 HG23 ILE A 111     -15.538  -9.099 -12.161  1.00 95.20           H  
ATOM   1702  CD1 ILE A 111     -12.583  -9.462  -9.450  1.00 95.20           C  
ATOM   1703 HD11 ILE A 111     -12.616  -8.413  -9.745  1.00 95.20           H  
ATOM   1704 HD12 ILE A 111     -11.987  -9.543  -8.541  1.00 95.20           H  
ATOM   1705 HD13 ILE A 111     -12.123 -10.055 -10.241  1.00 95.20           H  
ATOM   1706  N   PRO A 112     -17.558 -11.177 -12.125  1.00 92.95           N  
ATOM   1707  CA  PRO A 112     -18.644 -10.830 -13.048  1.00 92.95           C  
ATOM   1708  HA  PRO A 112     -18.549  -9.765 -13.261  1.00 92.95           H  
ATOM   1709  C   PRO A 112     -20.063 -11.042 -12.472  1.00 92.95           C  
ATOM   1710  CB  PRO A 112     -18.364 -11.576 -14.359  1.00 92.95           C  
ATOM   1711  HB2 PRO A 112     -18.908 -12.519 -14.409  1.00 92.95           H  
ATOM   1712  HB3 PRO A 112     -18.608 -10.960 -15.224  1.00 92.95           H  
ATOM   1713  O   PRO A 112     -20.888 -10.144 -12.643  1.00 92.95           O  
ATOM   1714  CG  PRO A 112     -16.863 -11.851 -14.278  1.00 92.95           C  
ATOM   1715  HG2 PRO A 112     -16.319 -10.965 -14.602  1.00 92.95           H  
ATOM   1716  HG3 PRO A 112     -16.574 -12.718 -14.872  1.00 92.95           H  
ATOM   1717  CD  PRO A 112     -16.625 -12.075 -12.787  1.00 92.95           C  
ATOM   1718  HD2 PRO A 112     -15.586 -11.853 -12.546  1.00 92.95           H  
ATOM   1719  HD3 PRO A 112     -16.861 -13.106 -12.520  1.00 92.95           H  
ATOM   1720  N   PRO A 113     -20.366 -12.132 -11.727  1.00 94.91           N  
ATOM   1721  CA  PRO A 113     -21.605 -12.239 -10.946  1.00 94.91           C  
ATOM   1722  HA  PRO A 113     -22.447 -12.232 -11.637  1.00 94.91           H  
ATOM   1723  C   PRO A 113     -21.813 -11.122  -9.913  1.00 94.91           C  
ATOM   1724  CB  PRO A 113     -21.548 -13.604 -10.256  1.00 94.91           C  
ATOM   1725  HB2 PRO A 113     -21.026 -13.530  -9.302  1.00 94.91           H  
ATOM   1726  HB3 PRO A 113     -22.544 -14.024 -10.116  1.00 94.91           H  
ATOM   1727  O   PRO A 113     -22.928 -10.615  -9.801  1.00 94.91           O  
ATOM   1728  CG  PRO A 113     -20.715 -14.434 -11.222  1.00 94.91           C  
ATOM   1729  HG2 PRO A 113     -21.349 -14.789 -12.034  1.00 94.91           H  
ATOM   1730  HG3 PRO A 113     -20.223 -15.264 -10.713  1.00 94.91           H  
ATOM   1731  CD  PRO A 113     -19.704 -13.431 -11.768  1.00 94.91           C  
ATOM   1732  HD2 PRO A 113     -19.435 -13.719 -12.784  1.00 94.91           H  
ATOM   1733  HD3 PRO A 113     -18.811 -13.426 -11.141  1.00 94.91           H  
ATOM   1734  N   VAL A 114     -20.763 -10.700  -9.196  1.00 96.58           N  
ATOM   1735  H   VAL A 114     -19.870 -11.156  -9.319  1.00 96.58           H  
ATOM   1736  CA  VAL A 114     -20.848  -9.579  -8.239  1.00 96.58           C  
ATOM   1737  HA  VAL A 114     -21.681  -9.767  -7.561  1.00 96.58           H  
ATOM   1738  C   VAL A 114     -21.169  -8.272  -8.966  1.00 96.58           C  
ATOM   1739  CB  VAL A 114     -19.568  -9.460  -7.385  1.00 96.58           C  
ATOM   1740  HB  VAL A 114     -18.690  -9.464  -8.031  1.00 96.58           H  
ATOM   1741  O   VAL A 114     -22.119  -7.590  -8.594  1.00 96.58           O  
ATOM   1742  CG1 VAL A 114     -19.543  -8.180  -6.541  1.00 96.58           C  
ATOM   1743 HG11 VAL A 114     -20.460  -8.108  -5.955  1.00 96.58           H  
ATOM   1744 HG12 VAL A 114     -19.455  -7.301  -7.179  1.00 96.58           H  
ATOM   1745 HG13 VAL A 114     -18.687  -8.191  -5.867  1.00 96.58           H  
ATOM   1746  CG2 VAL A 114     -19.470 -10.636  -6.408  1.00 96.58           C  
ATOM   1747 HG21 VAL A 114     -18.558 -10.555  -5.817  1.00 96.58           H  
ATOM   1748 HG22 VAL A 114     -20.328 -10.618  -5.736  1.00 96.58           H  
ATOM   1749 HG23 VAL A 114     -19.467 -11.585  -6.945  1.00 96.58           H  
ATOM   1750  N   CYS A 115     -20.459  -7.947 -10.051  1.00 94.25           N  
ATOM   1751  H   CYS A 115     -19.668  -8.521 -10.304  1.00 94.25           H  
ATOM   1752  CA  CYS A 115     -20.745  -6.759 -10.860  1.00 94.25           C  
ATOM   1753  HA  CYS A 115     -20.697  -5.880 -10.217  1.00 94.25           H  
ATOM   1754  C   CYS A 115     -22.159  -6.793 -11.467  1.00 94.25           C  
ATOM   1755  CB  CYS A 115     -19.680  -6.624 -11.957  1.00 94.25           C  
ATOM   1756  HB2 CYS A 115     -19.657  -7.531 -12.560  1.00 94.25           H  
ATOM   1757  HB3 CYS A 115     -19.928  -5.779 -12.600  1.00 94.25           H  
ATOM   1758  O   CYS A 115     -22.812  -5.758 -11.563  1.00 94.25           O  
ATOM   1759  SG  CYS A 115     -18.045  -6.346 -11.217  1.00 94.25           S  
ATOM   1760  HG  CYS A 115     -18.331  -5.205 -10.583  1.00 94.25           H  
ATOM   1761  N   HIS A 116     -22.666  -7.973 -11.832  1.00 93.75           N  
ATOM   1762  H   HIS A 116     -22.069  -8.786 -11.777  1.00 93.75           H  
ATOM   1763  CA  HIS A 116     -24.039  -8.155 -12.306  1.00 93.75           C  
ATOM   1764  HA  HIS A 116     -24.238  -7.430 -13.095  1.00 93.75           H  
ATOM   1765  C   HIS A 116     -25.087  -7.895 -11.212  1.00 93.75           C  
ATOM   1766  CB  HIS A 116     -24.156  -9.562 -12.906  1.00 93.75           C  
ATOM   1767  HB2 HIS A 116     -23.592  -9.587 -13.839  1.00 93.75           H  
ATOM   1768  HB3 HIS A 116     -23.704 -10.282 -12.225  1.00 93.75           H  
ATOM   1769  O   HIS A 116     -26.100  -7.255 -11.488  1.00 93.75           O  
ATOM   1770  CG  HIS A 116     -25.567 -10.011 -13.178  1.00 93.75           C  
ATOM   1771  CD2 HIS A 116     -26.239 -11.009 -12.526  1.00 93.75           C  
ATOM   1772  HD2 HIS A 116     -25.843 -11.626 -11.734  1.00 93.75           H  
ATOM   1773  ND1 HIS A 116     -26.435  -9.472 -14.097  1.00 93.75           N  
ATOM   1774  HD1 HIS A 116     -26.289  -8.630 -14.635  1.00 93.75           H  
ATOM   1775  CE1 HIS A 116     -27.598 -10.137 -14.012  1.00 93.75           C  
ATOM   1776  HE1 HIS A 116     -28.483  -9.919 -14.592  1.00 93.75           H  
ATOM   1777  NE2 HIS A 116     -27.530 -11.079 -13.059  1.00 93.75           N  
ATOM   1778  N   ALA A 117     -24.848  -8.336  -9.974  1.00 93.86           N  
ATOM   1779  H   ALA A 117     -24.008  -8.868  -9.798  1.00 93.86           H  
ATOM   1780  CA  ALA A 117     -25.718  -8.029  -8.840  1.00 93.86           C  
ATOM   1781  HA  ALA A 117     -26.746  -8.272  -9.106  1.00 93.86           H  
ATOM   1782  C   ALA A 117     -25.693  -6.530  -8.490  1.00 93.86           C  
ATOM   1783  CB  ALA A 117     -25.309  -8.922  -7.667  1.00 93.86           C  
ATOM   1784  HB1 ALA A 117     -24.288  -8.699  -7.357  1.00 93.86           H  
ATOM   1785  HB2 ALA A 117     -25.373  -9.967  -7.968  1.00 93.86           H  
ATOM   1786  HB3 ALA A 117     -25.979  -8.750  -6.824  1.00 93.86           H  
ATOM   1787  O   ALA A 117     -26.746  -5.897  -8.462  1.00 93.86           O  
ATOM   1788  N   VAL A 118     -24.495  -5.947  -8.356  1.00 93.04           N  
ATOM   1789  H   VAL A 118     -23.678  -6.539  -8.402  1.00 93.04           H  
ATOM   1790  CA  VAL A 118     -24.293  -4.508  -8.112  1.00 93.04           C  
ATOM   1791  HA  VAL A 118     -24.759  -4.244  -7.163  1.00 93.04           H  
ATOM   1792  C   VAL A 118     -24.980  -3.662  -9.185  1.00 93.04           C  
ATOM   1793  CB  VAL A 118     -22.787  -4.183  -8.019  1.00 93.04           C  
ATOM   1794  HB  VAL A 118     -22.281  -4.599  -8.891  1.00 93.04           H  
ATOM   1795  O   VAL A 118     -25.727  -2.747  -8.856  1.00 93.04           O  
ATOM   1796  CG1 VAL A 118     -22.497  -2.678  -7.977  1.00 93.04           C  
ATOM   1797 HG11 VAL A 118     -23.073  -2.216  -7.174  1.00 93.04           H  
ATOM   1798 HG12 VAL A 118     -22.771  -2.210  -8.923  1.00 93.04           H  
ATOM   1799 HG13 VAL A 118     -21.434  -2.507  -7.809  1.00 93.04           H  
ATOM   1800  CG2 VAL A 118     -22.167  -4.801  -6.759  1.00 93.04           C  
ATOM   1801 HG21 VAL A 118     -22.364  -5.872  -6.713  1.00 93.04           H  
ATOM   1802 HG22 VAL A 118     -22.584  -4.334  -5.866  1.00 93.04           H  
ATOM   1803 HG23 VAL A 118     -21.088  -4.650  -6.762  1.00 93.04           H  
ATOM   1804  N   SER A 119     -24.792  -3.983 -10.468  1.00 89.76           N  
ATOM   1805  H   SER A 119     -24.158  -4.734 -10.700  1.00 89.76           H  
ATOM   1806  CA  SER A 119     -25.406  -3.212 -11.552  1.00 89.76           C  
ATOM   1807  HA  SER A 119     -25.167  -2.162 -11.388  1.00 89.76           H  
ATOM   1808  C   SER A 119     -26.931  -3.327 -11.589  1.00 89.76           C  
ATOM   1809  CB  SER A 119     -24.822  -3.617 -12.903  1.00 89.76           C  
ATOM   1810  HB2 SER A 119     -23.739  -3.502 -12.878  1.00 89.76           H  
ATOM   1811  HB3 SER A 119     -25.059  -4.662 -13.104  1.00 89.76           H  
ATOM   1812  O   SER A 119     -27.559  -2.354 -11.993  1.00 89.76           O  
ATOM   1813  OG  SER A 119     -25.349  -2.793 -13.928  1.00 89.76           O  
ATOM   1814  HG  SER A 119     -26.308  -2.835 -13.913  1.00 89.76           H  
ATOM   1815  N   ARG A 120     -27.529  -4.462 -11.187  1.00 88.96           N  
ATOM   1816  H   ARG A 120     -26.952  -5.218 -10.846  1.00 88.96           H  
ATOM   1817  CA  ARG A 120     -28.994  -4.576 -11.046  1.00 88.96           C  
ATOM   1818  HA  ARG A 120     -29.480  -4.185 -11.940  1.00 88.96           H  
ATOM   1819  C   ARG A 120     -29.502  -3.693  -9.912  1.00 88.96           C  
ATOM   1820  CB  ARG A 120     -29.452  -6.023 -10.824  1.00 88.96           C  
ATOM   1821  HB2 ARG A 120     -30.472  -6.000 -10.441  1.00 88.96           H  
ATOM   1822  HB3 ARG A 120     -28.820  -6.497 -10.072  1.00 88.96           H  
ATOM   1823  O   ARG A 120     -30.329  -2.835 -10.171  1.00 88.96           O  
ATOM   1824  CG  ARG A 120     -29.455  -6.848 -12.118  1.00 88.96           C  
ATOM   1825  HG2 ARG A 120     -30.036  -6.318 -12.872  1.00 88.96           H  
ATOM   1826  HG3 ARG A 120     -28.437  -6.970 -12.488  1.00 88.96           H  
ATOM   1827  CD  ARG A 120     -30.093  -8.225 -11.895  1.00 88.96           C  
ATOM   1828  HD2 ARG A 120     -30.141  -8.736 -12.856  1.00 88.96           H  
ATOM   1829  HD3 ARG A 120     -31.108  -8.082 -11.524  1.00 88.96           H  
ATOM   1830  NE  ARG A 120     -29.324  -9.042 -10.935  1.00 88.96           N  
ATOM   1831  HE  ARG A 120     -28.565  -8.571 -10.464  1.00 88.96           H  
ATOM   1832  NH1 ARG A 120     -30.475 -11.009 -11.213  1.00 88.96           N  
ATOM   1833 HH11 ARG A 120     -31.094 -10.533 -11.854  1.00 88.96           H  
ATOM   1834 HH12 ARG A 120     -30.557 -12.001 -11.040  1.00 88.96           H  
ATOM   1835  NH2 ARG A 120     -28.761 -10.938  -9.795  1.00 88.96           N  
ATOM   1836 HH21 ARG A 120     -28.043 -10.426  -9.302  1.00 88.96           H  
ATOM   1837 HH22 ARG A 120     -28.873 -11.931  -9.653  1.00 88.96           H  
ATOM   1838  CZ  ARG A 120     -29.521 -10.319 -10.655  1.00 88.96           C  
ATOM   1839  N   ALA A 121     -28.922  -3.812  -8.718  1.00 87.60           N  
ATOM   1840  H   ALA A 121     -28.209  -4.515  -8.590  1.00 87.60           H  
ATOM   1841  CA  ALA A 121     -29.322  -3.007  -7.563  1.00 87.60           C  
ATOM   1842  HA  ALA A 121     -30.350  -3.257  -7.299  1.00 87.60           H  
ATOM   1843  C   ALA A 121     -29.271  -1.494  -7.853  1.00 87.60           C  
ATOM   1844  CB  ALA A 121     -28.398  -3.381  -6.402  1.00 87.60           C  
ATOM   1845  HB1 ALA A 121     -28.449  -4.454  -6.221  1.00 87.60           H  
ATOM   1846  HB2 ALA A 121     -28.701  -2.842  -5.504  1.00 87.60           H  
ATOM   1847  HB3 ALA A 121     -27.372  -3.118  -6.657  1.00 87.60           H  
ATOM   1848  O   ALA A 121     -30.192  -0.761  -7.509  1.00 87.60           O  
ATOM   1849  N   LEU A 122     -28.231  -1.029  -8.557  1.00 83.34           N  
ATOM   1850  H   LEU A 122     -27.485  -1.669  -8.786  1.00 83.34           H  
ATOM   1851  CA  LEU A 122     -28.127   0.368  -8.993  1.00 83.34           C  
ATOM   1852  HA  LEU A 122     -28.266   1.014  -8.126  1.00 83.34           H  
ATOM   1853  C   LEU A 122     -29.226   0.777  -9.993  1.00 83.34           C  
ATOM   1854  CB  LEU A 122     -26.726   0.606  -9.583  1.00 83.34           C  
ATOM   1855  HB2 LEU A 122     -26.711   1.592 -10.046  1.00 83.34           H  
ATOM   1856  HB3 LEU A 122     -26.558  -0.139 -10.361  1.00 83.34           H  
ATOM   1857  O   LEU A 122     -29.716   1.900  -9.909  1.00 83.34           O  
ATOM   1858  CG  LEU A 122     -25.567   0.533  -8.575  1.00 83.34           C  
ATOM   1859  HG  LEU A 122     -25.595  -0.417  -8.042  1.00 83.34           H  
ATOM   1860  CD1 LEU A 122     -24.228   0.634  -9.311  1.00 83.34           C  
ATOM   1861 HD11 LEU A 122     -24.144  -0.187 -10.023  1.00 83.34           H  
ATOM   1862 HD12 LEU A 122     -23.408   0.574  -8.596  1.00 83.34           H  
ATOM   1863 HD13 LEU A 122     -24.175   1.579  -9.851  1.00 83.34           H  
ATOM   1864  CD2 LEU A 122     -25.624   1.649  -7.538  1.00 83.34           C  
ATOM   1865 HD21 LEU A 122     -24.774   1.553  -6.862  1.00 83.34           H  
ATOM   1866 HD22 LEU A 122     -26.533   1.565  -6.942  1.00 83.34           H  
ATOM   1867 HD23 LEU A 122     -25.607   2.620  -8.034  1.00 83.34           H  
ATOM   1868  N   MET A 123     -29.635  -0.116 -10.903  1.00 79.92           N  
ATOM   1869  H   MET A 123     -29.255  -1.051 -10.862  1.00 79.92           H  
ATOM   1870  CA  MET A 123     -30.767   0.113 -11.817  1.00 79.92           C  
ATOM   1871  HA  MET A 123     -30.640   1.083 -12.297  1.00 79.92           H  
ATOM   1872  C   MET A 123     -32.105   0.152 -11.058  1.00 79.92           C  
ATOM   1873  CB  MET A 123     -30.797  -0.966 -12.918  1.00 79.92           C  
ATOM   1874  HB2 MET A 123     -31.734  -0.889 -13.469  1.00 79.92           H  
ATOM   1875  HB3 MET A 123     -30.756  -1.957 -12.467  1.00 79.92           H  
ATOM   1876  O   MET A 123     -32.914   1.053 -11.291  1.00 79.92           O  
ATOM   1877  CG  MET A 123     -29.642  -0.817 -13.917  1.00 79.92           C  
ATOM   1878  HG2 MET A 123     -29.860   0.033 -14.564  1.00 79.92           H  
ATOM   1879  HG3 MET A 123     -28.726  -0.592 -13.371  1.00 79.92           H  
ATOM   1880  SD  MET A 123     -29.326  -2.281 -14.951  1.00 79.92           S  
ATOM   1881  CE  MET A 123     -28.086  -1.574 -16.069  1.00 79.92           C  
ATOM   1882  HE1 MET A 123     -27.239  -1.199 -15.494  1.00 79.92           H  
ATOM   1883  HE2 MET A 123     -28.528  -0.749 -16.627  1.00 79.92           H  
ATOM   1884  HE3 MET A 123     -27.743  -2.335 -16.770  1.00 79.92           H  
ATOM   1885  N   ASP A 124     -32.304  -0.764 -10.106  1.00 78.02           N  
ATOM   1886  H   ASP A 124     -31.622  -1.501 -10.005  1.00 78.02           H  
ATOM   1887  CA  ASP A 124     -33.498  -0.832  -9.254  1.00 78.02           C  
ATOM   1888  HA  ASP A 124     -34.376  -0.947  -9.889  1.00 78.02           H  
ATOM   1889  C   ASP A 124     -33.665   0.470  -8.440  1.00 78.02           C  
ATOM   1890  CB  ASP A 124     -33.414  -2.061  -8.319  1.00 78.02           C  
ATOM   1891  HB2 ASP A 124     -32.581  -1.921  -7.630  1.00 78.02           H  
ATOM   1892  HB3 ASP A 124     -34.325  -2.097  -7.723  1.00 78.02           H  
ATOM   1893  O   ASP A 124     -34.754   1.044  -8.383  1.00 78.02           O  
ATOM   1894  CG  ASP A 124     -33.249  -3.424  -9.022  1.00 78.02           C  
ATOM   1895  OD1 ASP A 124     -33.828  -3.614 -10.115  1.00 78.02           O  
ATOM   1896  OD2 ASP A 124     -32.552  -4.297  -8.446  1.00 78.02           O  
ATOM   1897  N   PHE A 125     -32.566   1.006  -7.888  1.00 72.49           N  
ATOM   1898  H   PHE A 125     -31.711   0.470  -7.922  1.00 72.49           H  
ATOM   1899  CA  PHE A 125     -32.560   2.293  -7.182  1.00 72.49           C  
ATOM   1900  HA  PHE A 125     -33.351   2.275  -6.432  1.00 72.49           H  
ATOM   1901  C   PHE A 125     -32.865   3.495  -8.089  1.00 72.49           C  
ATOM   1902  CB  PHE A 125     -31.206   2.506  -6.481  1.00 72.49           C  
ATOM   1903  HB2 PHE A 125     -31.214   3.487  -6.006  1.00 72.49           H  
ATOM   1904  HB3 PHE A 125     -30.431   2.525  -7.247  1.00 72.49           H  
ATOM   1905  O   PHE A 125     -33.428   4.479  -7.603  1.00 72.49           O  
ATOM   1906  CG  PHE A 125     -30.810   1.499  -5.415  1.00 72.49           C  
ATOM   1907  CD1 PHE A 125     -31.773   0.886  -4.587  1.00 72.49           C  
ATOM   1908  HD1 PHE A 125     -32.823   1.120  -4.690  1.00 72.49           H  
ATOM   1909  CD2 PHE A 125     -29.446   1.192  -5.232  1.00 72.49           C  
ATOM   1910  HD2 PHE A 125     -28.700   1.676  -5.845  1.00 72.49           H  
ATOM   1911  CE1 PHE A 125     -31.379  -0.058  -3.624  1.00 72.49           C  
ATOM   1912  HE1 PHE A 125     -32.121  -0.531  -2.998  1.00 72.49           H  
ATOM   1913  CE2 PHE A 125     -29.053   0.247  -4.269  1.00 72.49           C  
ATOM   1914  HE2 PHE A 125     -28.008   0.012  -4.130  1.00 72.49           H  
ATOM   1915  CZ  PHE A 125     -30.022  -0.391  -3.478  1.00 72.49           C  
ATOM   1916  HZ  PHE A 125     -29.726  -1.126  -2.745  1.00 72.49           H  
ATOM   1917  N   THR A 126     -32.514   3.456  -9.380  1.00 64.19           N  
ATOM   1918  H   THR A 126     -32.005   2.657  -9.729  1.00 64.19           H  
ATOM   1919  CA  THR A 126     -32.892   4.531 -10.315  1.00 64.19           C  
ATOM   1920  HA  THR A 126     -32.775   5.483  -9.797  1.00 64.19           H  
ATOM   1921  C   THR A 126     -34.367   4.482 -10.707  1.00 64.19           C  
ATOM   1922  CB  THR A 126     -31.995   4.610 -11.562  1.00 64.19           C  
ATOM   1923  HB  THR A 126     -32.484   5.235 -12.310  1.00 64.19           H  
ATOM   1924  O   THR A 126     -35.011   5.524 -10.665  1.00 64.19           O  
ATOM   1925  CG2 THR A 126     -30.646   5.242 -11.219  1.00 64.19           C  
ATOM   1926 HG21 THR A 126     -30.136   4.642 -10.466  1.00 64.19           H  
ATOM   1927 HG22 THR A 126     -30.031   5.286 -12.118  1.00 64.19           H  
ATOM   1928 HG23 THR A 126     -30.798   6.254 -10.842  1.00 64.19           H  
ATOM   1929  OG1 THR A 126     -31.696   3.359 -12.136  1.00 64.19           O  
ATOM   1930  HG1 THR A 126     -32.385   2.727 -11.917  1.00 64.19           H  
ATOM   1931  N   GLY A 127     -34.934   3.304 -11.000  1.00 60.37           N  
ATOM   1932  H   GLY A 127     -34.377   2.462 -10.964  1.00 60.37           H  
ATOM   1933  CA  GLY A 127     -36.352   3.189 -11.384  1.00 60.37           C  
ATOM   1934  HA2 GLY A 127     -36.575   2.151 -11.629  1.00 60.37           H  
ATOM   1935  HA3 GLY A 127     -36.543   3.802 -12.265  1.00 60.37           H  
ATOM   1936  C   GLY A 127     -37.311   3.637 -10.275  1.00 60.37           C  
ATOM   1937  O   GLY A 127     -38.242   4.397 -10.516  1.00 60.37           O  
ATOM   1938  N   GLN A 128     -37.009   3.283  -9.020  1.00 56.07           N  
ATOM   1939  H   GLN A 128     -36.225   2.661  -8.878  1.00 56.07           H  
ATOM   1940  CA  GLN A 128     -37.779   3.715  -7.841  1.00 56.07           C  
ATOM   1941  HA  GLN A 128     -38.823   3.443  -7.994  1.00 56.07           H  
ATOM   1942  C   GLN A 128     -37.768   5.238  -7.580  1.00 56.07           C  
ATOM   1943  CB  GLN A 128     -37.251   2.975  -6.601  1.00 56.07           C  
ATOM   1944  HB2 GLN A 128     -37.685   3.416  -5.704  1.00 56.07           H  
ATOM   1945  HB3 GLN A 128     -36.168   3.094  -6.549  1.00 56.07           H  
ATOM   1946  O   GLN A 128     -38.412   5.690  -6.635  1.00 56.07           O  
ATOM   1947  CG  GLN A 128     -37.607   1.483  -6.602  1.00 56.07           C  
ATOM   1948  HG2 GLN A 128     -37.220   1.007  -7.503  1.00 56.07           H  
ATOM   1949  HG3 GLN A 128     -38.692   1.379  -6.605  1.00 56.07           H  
ATOM   1950  CD  GLN A 128     -37.051   0.744  -5.387  1.00 56.07           C  
ATOM   1951  NE2 GLN A 128     -37.338  -0.533  -5.262  1.00 56.07           N  
ATOM   1952 HE21 GLN A 128     -37.891  -0.995  -5.970  1.00 56.07           H  
ATOM   1953 HE22 GLN A 128     -36.958  -0.997  -4.449  1.00 56.07           H  
ATOM   1954  OE1 GLN A 128     -36.358   1.273  -4.529  1.00 56.07           O  
ATOM   1955  N   CYS A 129     -37.025   6.034  -8.357  1.00 52.55           N  
ATOM   1956  H   CYS A 129     -36.536   5.624  -9.140  1.00 52.55           H  
ATOM   1957  CA  CYS A 129     -37.037   7.497  -8.272  1.00 52.55           C  
ATOM   1958  HA  CYS A 129     -37.443   7.795  -7.305  1.00 52.55           H  
ATOM   1959  C   CYS A 129     -37.953   8.183  -9.299  1.00 52.55           C  
ATOM   1960  CB  CYS A 129     -35.602   8.035  -8.358  1.00 52.55           C  
ATOM   1961  HB2 CYS A 129     -35.638   9.112  -8.521  1.00 52.55           H  
ATOM   1962  HB3 CYS A 129     -35.084   7.580  -9.203  1.00 52.55           H  
ATOM   1963  O   CYS A 129     -38.028   9.410  -9.267  1.00 52.55           O  
ATOM   1964  SG  CYS A 129     -34.720   7.711  -6.806  1.00 52.55           S  
ATOM   1965  HG  CYS A 129     -35.644   8.252  -6.007  1.00 52.55           H  
ATOM   1966  N   GLU A 130     -38.639   7.442 -10.176  1.00 46.59           N  
ATOM   1967  H   GLU A 130     -38.498   6.443 -10.201  1.00 46.59           H  
ATOM   1968  CA  GLU A 130     -39.578   8.019 -11.154  1.00 46.59           C  
ATOM   1969  HA  GLU A 130     -39.450   9.101 -11.178  1.00 46.59           H  
ATOM   1970  C   GLU A 130     -41.052   7.809 -10.742  1.00 46.59           C  
ATOM   1971  CB  GLU A 130     -39.236   7.522 -12.577  1.00 46.59           C  
ATOM   1972  HB2 GLU A 130     -39.955   7.949 -13.275  1.00 46.59           H  
ATOM   1973  HB3 GLU A 130     -39.310   6.435 -12.614  1.00 46.59           H  
ATOM   1974  O   GLU A 130     -41.837   8.750 -10.816  1.00 46.59           O  
ATOM   1975  CG  GLU A 130     -37.813   7.966 -12.992  1.00 46.59           C  
ATOM   1976  HG2 GLU A 130     -37.084   7.449 -12.367  1.00 46.59           H  
ATOM   1977  HG3 GLU A 130     -37.720   9.032 -12.787  1.00 46.59           H  
ATOM   1978  CD  GLU A 130     -37.443   7.719 -14.469  1.00 46.59           C  
ATOM   1979  OE1 GLU A 130     -36.577   8.476 -14.975  1.00 46.59           O  
ATOM   1980  OE2 GLU A 130     -37.972   6.768 -15.087  1.00 46.59           O  
ATOM   1981  N   ASP A 131     -41.412   6.649 -10.177  1.00 45.15           N  
ATOM   1982  H   ASP A 131     -40.733   5.902 -10.184  1.00 45.15           H  
ATOM   1983  CA  ASP A 131     -42.790   6.290  -9.763  1.00 45.15           C  
ATOM   1984  HA  ASP A 131     -43.470   6.635 -10.542  1.00 45.15           H  
ATOM   1985  C   ASP A 131     -43.277   6.949  -8.436  1.00 45.15           C  
ATOM   1986  CB  ASP A 131     -42.917   4.751  -9.689  1.00 45.15           C  
ATOM   1987  HB2 ASP A 131     -42.189   4.377  -8.970  1.00 45.15           H  
ATOM   1988  HB3 ASP A 131     -43.909   4.492  -9.319  1.00 45.15           H  
ATOM   1989  O   ASP A 131     -44.147   6.421  -7.740  1.00 45.15           O  
ATOM   1990  CG  ASP A 131     -42.746   4.011 -11.021  1.00 45.15           C  
ATOM   1991  OD1 ASP A 131     -43.220   4.528 -12.057  1.00 45.15           O  
ATOM   1992  OD2 ASP A 131     -42.188   2.888 -10.977  1.00 45.15           O  
ATOM   1993  N   VAL A 132     -42.706   8.085  -8.018  1.00 45.28           N  
ATOM   1994  H   VAL A 132     -42.089   8.542  -8.674  1.00 45.28           H  
ATOM   1995  CA  VAL A 132     -42.764   8.580  -6.617  1.00 45.28           C  
ATOM   1996  HA  VAL A 132     -42.809   7.682  -6.002  1.00 45.28           H  
ATOM   1997  C   VAL A 132     -44.041   9.365  -6.242  1.00 45.28           C  
ATOM   1998  CB  VAL A 132     -41.474   9.325  -6.181  1.00 45.28           C  
ATOM   1999  HB  VAL A 132     -41.608  10.397  -6.326  1.00 45.28           H  
ATOM   2000  O   VAL A 132     -44.013  10.210  -5.351  1.00 45.28           O  
ATOM   2001  CG1 VAL A 132     -41.150   9.055  -4.701  1.00 45.28           C  
ATOM   2002 HG11 VAL A 132     -41.999   9.331  -4.075  1.00 45.28           H  
ATOM   2003 HG12 VAL A 132     -40.937   7.996  -4.551  1.00 45.28           H  
ATOM   2004 HG13 VAL A 132     -40.292   9.653  -4.394  1.00 45.28           H  
ATOM   2005  CG2 VAL A 132     -40.222   8.921  -6.968  1.00 45.28           C  
ATOM   2006 HG21 VAL A 132     -40.337   9.224  -8.008  1.00 45.28           H  
ATOM   2007 HG22 VAL A 132     -40.079   7.841  -6.917  1.00 45.28           H  
ATOM   2008 HG23 VAL A 132     -39.345   9.429  -6.568  1.00 45.28           H  
ATOM   2009  N   GLU A 133     -45.187   9.092  -6.876  1.00 44.58           N  
ATOM   2010  H   GLU A 133     -45.171   8.361  -7.573  1.00 44.58           H  
ATOM   2011  CA  GLU A 133     -46.491   9.668  -6.474  1.00 44.58           C  
ATOM   2012  HA  GLU A 133     -46.334  10.710  -6.195  1.00 44.58           H  
ATOM   2013  C   GLU A 133     -47.106   9.001  -5.220  1.00 44.58           C  
ATOM   2014  CB  GLU A 133     -47.506   9.654  -7.640  1.00 44.58           C  
ATOM   2015  HB2 GLU A 133     -47.523   8.666  -8.100  1.00 44.58           H  
ATOM   2016  HB3 GLU A 133     -48.498   9.849  -7.232  1.00 44.58           H  
ATOM   2017  O   GLU A 133     -48.219   9.346  -4.818  1.00 44.58           O  
ATOM   2018  CG  GLU A 133     -47.253  10.727  -8.714  1.00 44.58           C  
ATOM   2019  HG2 GLU A 133     -46.422  10.411  -9.344  1.00 44.58           H  
ATOM   2020  HG3 GLU A 133     -46.961  11.651  -8.214  1.00 44.58           H  
ATOM   2021  CD  GLU A 133     -48.497  11.012  -9.586  1.00 44.58           C  
ATOM   2022  OE1 GLU A 133     -48.585  12.146 -10.114  1.00 44.58           O  
ATOM   2023  OE2 GLU A 133     -49.366  10.118  -9.718  1.00 44.58           O  
ATOM   2024  N   HIS A 134     -46.437   8.022  -4.598  1.00 39.41           N  
ATOM   2025  H   HIS A 134     -45.508   7.804  -4.929  1.00 39.41           H  
ATOM   2026  CA  HIS A 134     -46.949   7.262  -3.446  1.00 39.41           C  
ATOM   2027  HA  HIS A 134     -47.851   7.745  -3.069  1.00 39.41           H  
ATOM   2028  C   HIS A 134     -45.969   7.231  -2.263  1.00 39.41           C  
ATOM   2029  CB  HIS A 134     -47.330   5.837  -3.892  1.00 39.41           C  
ATOM   2030  HB2 HIS A 134     -46.522   5.420  -4.493  1.00 39.41           H  
ATOM   2031  HB3 HIS A 134     -47.438   5.213  -3.005  1.00 39.41           H  
ATOM   2032  O   HIS A 134     -44.755   7.247  -2.455  1.00 39.41           O  
ATOM   2033  CG  HIS A 134     -48.626   5.736  -4.667  1.00 39.41           C  
ATOM   2034  CD2 HIS A 134     -49.280   4.582  -5.006  1.00 39.41           C  
ATOM   2035  HD2 HIS A 134     -48.945   3.580  -4.782  1.00 39.41           H  
ATOM   2036  ND1 HIS A 134     -49.398   6.777  -5.129  1.00 39.41           N  
ATOM   2037  HD1 HIS A 134     -49.164   7.757  -5.064  1.00 39.41           H  
ATOM   2038  CE1 HIS A 134     -50.476   6.265  -5.740  1.00 39.41           C  
ATOM   2039  HE1 HIS A 134     -51.242   6.851  -6.227  1.00 39.41           H  
ATOM   2040  NE2 HIS A 134     -50.461   4.922  -5.676  1.00 39.41           N  
ATOM   2041  N   ASP A 135     -46.517   7.097  -1.046  1.00 39.84           N  
ATOM   2042  H   ASP A 135     -47.525   7.127  -1.004  1.00 39.84           H  
ATOM   2043  CA  ASP A 135     -45.847   7.151   0.275  1.00 39.84           C  
ATOM   2044  HA  ASP A 135     -45.311   8.097   0.339  1.00 39.84           H  
ATOM   2045  C   ASP A 135     -44.809   6.033   0.562  1.00 39.84           C  
ATOM   2046  CB  ASP A 135     -46.926   7.143   1.382  1.00 39.84           C  
ATOM   2047  HB2 ASP A 135     -47.520   6.234   1.287  1.00 39.84           H  
ATOM   2048  HB3 ASP A 135     -46.446   7.123   2.360  1.00 39.84           H  
ATOM   2049  O   ASP A 135     -44.518   5.712   1.718  1.00 39.84           O  
ATOM   2050  CG  ASP A 135     -47.846   8.363   1.379  1.00 39.84           C  
ATOM   2051  OD1 ASP A 135     -47.313   9.491   1.309  1.00 39.84           O  
ATOM   2052  OD2 ASP A 135     -49.076   8.147   1.461  1.00 39.84           O  
ATOM   2053  N   ILE A 136     -44.250   5.382  -0.460  1.00 39.62           N  
ATOM   2054  H   ILE A 136     -44.388   5.766  -1.384  1.00 39.62           H  
ATOM   2055  CA  ILE A 136     -43.292   4.289  -0.275  1.00 39.62           C  
ATOM   2056  HA  ILE A 136     -43.702   3.620   0.482  1.00 39.62           H  
ATOM   2057  C   ILE A 136     -41.976   4.858   0.263  1.00 39.62           C  
ATOM   2058  CB  ILE A 136     -43.096   3.454  -1.560  1.00 39.62           C  
ATOM   2059  HB  ILE A 136     -42.658   4.089  -2.330  1.00 39.62           H  
ATOM   2060  O   ILE A 136     -41.263   5.594  -0.419  1.00 39.62           O  
ATOM   2061  CG1 ILE A 136     -44.458   2.924  -2.070  1.00 39.62           C  
ATOM   2062 HG12 ILE A 136     -44.940   2.347  -1.281  1.00 39.62           H  
ATOM   2063 HG13 ILE A 136     -45.101   3.772  -2.307  1.00 39.62           H  
ATOM   2064  CG2 ILE A 136     -42.127   2.287  -1.270  1.00 39.62           C  
ATOM   2065 HG21 ILE A 136     -41.921   1.732  -2.186  1.00 39.62           H  
ATOM   2066 HG22 ILE A 136     -42.555   1.617  -0.525  1.00 39.62           H  
ATOM   2067 HG23 ILE A 136     -41.170   2.664  -0.908  1.00 39.62           H  
ATOM   2068  CD1 ILE A 136     -44.380   2.057  -3.333  1.00 39.62           C  
ATOM   2069 HD11 ILE A 136     -43.822   2.581  -4.109  1.00 39.62           H  
ATOM   2070 HD12 ILE A 136     -43.902   1.102  -3.115  1.00 39.62           H  
ATOM   2071 HD13 ILE A 136     -45.390   1.862  -3.695  1.00 39.62           H  
ATOM   2072  N   SER A 137     -41.633   4.469   1.491  1.00 42.21           N  
ATOM   2073  H   SER A 137     -42.300   3.931   2.026  1.00 42.21           H  
ATOM   2074  CA  SER A 137     -40.381   4.836   2.150  1.00 42.21           C  
ATOM   2075  HA  SER A 137     -40.366   5.915   2.302  1.00 42.21           H  
ATOM   2076  C   SER A 137     -39.185   4.432   1.281  1.00 42.21           C  
ATOM   2077  CB  SER A 137     -40.285   4.142   3.517  1.00 42.21           C  
ATOM   2078  HB2 SER A 137     -39.993   3.101   3.379  1.00 42.21           H  
ATOM   2079  HB3 SER A 137     -39.525   4.637   4.121  1.00 42.21           H  
ATOM   2080  O   SER A 137     -38.962   3.242   1.048  1.00 42.21           O  
ATOM   2081  OG  SER A 137     -41.530   4.161   4.197  1.00 42.21           O  
ATOM   2082  HG  SER A 137     -41.890   5.051   4.175  1.00 42.21           H  
ATOM   2083  N   GLN A 138     -38.410   5.408   0.795  1.00 48.78           N  
ATOM   2084  H   GLN A 138     -38.663   6.371   0.967  1.00 48.78           H  
ATOM   2085  CA  GLN A 138     -37.209   5.107   0.012  1.00 48.78           C  
ATOM   2086  HA  GLN A 138     -37.521   4.504  -0.840  1.00 48.78           H  
ATOM   2087  C   GLN A 138     -36.215   4.307   0.876  1.00 48.78           C  
ATOM   2088  CB  GLN A 138     -36.533   6.377  -0.529  1.00 48.78           C  
ATOM   2089  HB2 GLN A 138     -36.348   7.079   0.284  1.00 48.78           H  
ATOM   2090  HB3 GLN A 138     -35.571   6.083  -0.950  1.00 48.78           H  
ATOM   2091  O   GLN A 138     -35.909   4.744   1.985  1.00 48.78           O  
ATOM   2092  CG  GLN A 138     -37.352   7.059  -1.637  1.00 48.78           C  
ATOM   2093  HG2 GLN A 138     -37.650   6.308  -2.368  1.00 48.78           H  
ATOM   2094  HG3 GLN A 138     -38.259   7.489  -1.211  1.00 48.78           H  
ATOM   2095  CD  GLN A 138     -36.580   8.149  -2.383  1.00 48.78           C  
ATOM   2096  NE2 GLN A 138     -37.182   8.770  -3.373  1.00 48.78           N  
ATOM   2097 HE21 GLN A 138     -36.665   9.506  -3.832  1.00 48.78           H  
ATOM   2098 HE22 GLN A 138     -38.140   8.551  -3.606  1.00 48.78           H  
ATOM   2099  OE1 GLN A 138     -35.421   8.442  -2.132  1.00 48.78           O  
ATOM   2100  N   PRO A 139     -35.699   3.158   0.401  1.00 52.78           N  
ATOM   2101  CA  PRO A 139     -34.776   2.340   1.180  1.00 52.78           C  
ATOM   2102  HA  PRO A 139     -35.187   2.165   2.174  1.00 52.78           H  
ATOM   2103  C   PRO A 139     -33.411   3.022   1.323  1.00 52.78           C  
ATOM   2104  CB  PRO A 139     -34.682   1.007   0.427  1.00 52.78           C  
ATOM   2105  HB2 PRO A 139     -33.705   0.537   0.536  1.00 52.78           H  
ATOM   2106  HB3 PRO A 139     -35.467   0.338   0.780  1.00 52.78           H  
ATOM   2107  O   PRO A 139     -32.908   3.607   0.361  1.00 52.78           O  
ATOM   2108  CG  PRO A 139     -34.964   1.398  -1.024  1.00 52.78           C  
ATOM   2109  HG2 PRO A 139     -35.363   0.564  -1.601  1.00 52.78           H  
ATOM   2110  HG3 PRO A 139     -34.053   1.781  -1.484  1.00 52.78           H  
ATOM   2111  CD  PRO A 139     -35.986   2.525  -0.880  1.00 52.78           C  
ATOM   2112  HD2 PRO A 139     -35.886   3.229  -1.706  1.00 52.78           H  
ATOM   2113  HD3 PRO A 139     -36.994   2.111  -0.856  1.00 52.78           H  
ATOM   2114  N   ASP A 140     -32.798   2.893   2.502  1.00 62.29           N  
ATOM   2115  H   ASP A 140     -33.340   2.549   3.282  1.00 62.29           H  
ATOM   2116  CA  ASP A 140     -31.476   3.435   2.836  1.00 62.29           C  
ATOM   2117  HA  ASP A 140     -31.549   4.520   2.912  1.00 62.29           H  
ATOM   2118  C   ASP A 140     -30.407   3.066   1.794  1.00 62.29           C  
ATOM   2119  CB  ASP A 140     -31.008   2.887   4.192  1.00 62.29           C  
ATOM   2120  HB2 ASP A 140     -31.032   1.798   4.154  1.00 62.29           H  
ATOM   2121  HB3 ASP A 140     -29.973   3.197   4.336  1.00 62.29           H  
ATOM   2122  O   ASP A 140     -29.998   1.908   1.676  1.00 62.29           O  
ATOM   2123  CG  ASP A 140     -31.803   3.343   5.411  1.00 62.29           C  
ATOM   2124  OD1 ASP A 140     -32.620   4.274   5.264  1.00 62.29           O  
ATOM   2125  OD2 ASP A 140     -31.589   2.697   6.462  1.00 62.29           O  
ATOM   2126  N   ARG A 141     -29.911   4.067   1.057  1.00 69.50           N  
ATOM   2127  H   ARG A 141     -30.329   4.976   1.193  1.00 69.50           H  
ATOM   2128  CA  ARG A 141     -28.974   3.880  -0.072  1.00 69.50           C  
ATOM   2129  HA  ARG A 141     -29.113   2.868  -0.452  1.00 69.50           H  
ATOM   2130  C   ARG A 141     -27.491   3.951   0.311  1.00 69.50           C  
ATOM   2131  CB  ARG A 141     -29.312   4.850  -1.221  1.00 69.50           C  
ATOM   2132  HB2 ARG A 141     -28.684   4.607  -2.077  1.00 69.50           H  
ATOM   2133  HB3 ARG A 141     -29.096   5.873  -0.912  1.00 69.50           H  
ATOM   2134  O   ARG A 141     -26.633   3.889  -0.568  1.00 69.50           O  
ATOM   2135  CG  ARG A 141     -30.784   4.748  -1.645  1.00 69.50           C  
ATOM   2136  HG2 ARG A 141     -31.043   3.699  -1.788  1.00 69.50           H  
ATOM   2137  HG3 ARG A 141     -31.408   5.172  -0.859  1.00 69.50           H  
ATOM   2138  CD  ARG A 141     -31.076   5.511  -2.935  1.00 69.50           C  
ATOM   2139  HD2 ARG A 141     -30.877   6.571  -2.778  1.00 69.50           H  
ATOM   2140  HD3 ARG A 141     -30.419   5.132  -3.718  1.00 69.50           H  
ATOM   2141  NE  ARG A 141     -32.484   5.323  -3.328  1.00 69.50           N  
ATOM   2142  HE  ARG A 141     -33.107   4.979  -2.611  1.00 69.50           H  
ATOM   2143  NH1 ARG A 141     -32.281   5.963  -5.518  1.00 69.50           N  
ATOM   2144 HH11 ARG A 141     -31.359   6.335  -5.342  1.00 69.50           H  
ATOM   2145 HH12 ARG A 141     -32.702   5.963  -6.436  1.00 69.50           H  
ATOM   2146  NH2 ARG A 141     -34.189   5.082  -4.829  1.00 69.50           N  
ATOM   2147 HH21 ARG A 141     -34.795   4.672  -4.134  1.00 69.50           H  
ATOM   2148 HH22 ARG A 141     -34.493   5.160  -5.789  1.00 69.50           H  
ATOM   2149  CZ  ARG A 141     -32.981   5.465  -4.541  1.00 69.50           C  
ATOM   2150  N   TYR A 142     -27.177   4.114   1.596  1.00 73.78           N  
ATOM   2151  H   TYR A 142     -27.924   4.096   2.276  1.00 73.78           H  
ATOM   2152  CA  TYR A 142     -25.801   4.246   2.072  1.00 73.78           C  
ATOM   2153  HA  TYR A 142     -25.251   4.814   1.322  1.00 73.78           H  
ATOM   2154  C   TYR A 142     -25.077   2.894   2.203  1.00 73.78           C  
ATOM   2155  CB  TYR A 142     -25.747   5.084   3.360  1.00 73.78           C  
ATOM   2156  HB2 TYR A 142     -24.712   5.144   3.696  1.00 73.78           H  
ATOM   2157  HB3 TYR A 142     -26.058   6.099   3.113  1.00 73.78           H  
ATOM   2158  O   TYR A 142     -25.672   1.833   2.398  1.00 73.78           O  
ATOM   2159  CG  TYR A 142     -26.593   4.589   4.520  1.00 73.78           C  
ATOM   2160  CD1 TYR A 142     -27.778   5.270   4.866  1.00 73.78           C  
ATOM   2161  HD1 TYR A 142     -28.098   6.140   4.312  1.00 73.78           H  
ATOM   2162  CD2 TYR A 142     -26.175   3.480   5.283  1.00 73.78           C  
ATOM   2163  HD2 TYR A 142     -25.258   2.963   5.041  1.00 73.78           H  
ATOM   2164  CE1 TYR A 142     -28.543   4.845   5.969  1.00 73.78           C  
ATOM   2165  HE1 TYR A 142     -29.444   5.368   6.252  1.00 73.78           H  
ATOM   2166  CE2 TYR A 142     -26.957   3.036   6.367  1.00 73.78           C  
ATOM   2167  HE2 TYR A 142     -26.639   2.192   6.961  1.00 73.78           H  
ATOM   2168  OH  TYR A 142     -28.882   3.303   7.770  1.00 73.78           O  
ATOM   2169  HH  TYR A 142     -28.976   2.349   7.824  1.00 73.78           H  
ATOM   2170  CZ  TYR A 142     -28.144   3.716   6.710  1.00 73.78           C  
ATOM   2171  N   GLY A 143     -23.748   2.951   2.129  1.00 83.50           N  
ATOM   2172  H   GLY A 143     -23.341   3.855   1.938  1.00 83.50           H  
ATOM   2173  CA  GLY A 143     -22.856   1.797   2.190  1.00 83.50           C  
ATOM   2174  HA2 GLY A 143     -21.880   2.133   2.538  1.00 83.50           H  
ATOM   2175  HA3 GLY A 143     -23.246   1.085   2.917  1.00 83.50           H  
ATOM   2176  C   GLY A 143     -22.673   1.066   0.846  1.00 83.50           C  
ATOM   2177  O   GLY A 143     -23.175   1.503  -0.191  1.00 83.50           O  
ATOM   2178  N   PRO A 144     -21.887  -0.026   0.842  1.00 93.14           N  
ATOM   2179  CA  PRO A 144     -21.621  -0.843  -0.335  1.00 93.14           C  
ATOM   2180  HA  PRO A 144     -21.545  -0.204  -1.215  1.00 93.14           H  
ATOM   2181  C   PRO A 144     -22.684  -1.913  -0.606  1.00 93.14           C  
ATOM   2182  CB  PRO A 144     -20.256  -1.472  -0.076  1.00 93.14           C  
ATOM   2183  HB2 PRO A 144     -20.131  -2.418  -0.602  1.00 93.14           H  
ATOM   2184  HB3 PRO A 144     -19.486  -0.760  -0.372  1.00 93.14           H  
ATOM   2185  O   PRO A 144     -23.147  -2.600   0.304  1.00 93.14           O  
ATOM   2186  CG  PRO A 144     -20.246  -1.654   1.441  1.00 93.14           C  
ATOM   2187  HG2 PRO A 144     -20.773  -2.571   1.706  1.00 93.14           H  
ATOM   2188  HG3 PRO A 144     -19.234  -1.667   1.844  1.00 93.14           H  
ATOM   2189  CD  PRO A 144     -21.035  -0.446   1.940  1.00 93.14           C  
ATOM   2190  HD2 PRO A 144     -20.347   0.357   2.206  1.00 93.14           H  
ATOM   2191  HD3 PRO A 144     -21.650  -0.722   2.797  1.00 93.14           H  
ATOM   2192  N   ILE A 145     -22.968  -2.139  -1.890  1.00 93.96           N  
ATOM   2193  H   ILE A 145     -22.615  -1.482  -2.571  1.00 93.96           H  
ATOM   2194  CA  ILE A 145     -23.779  -3.270  -2.370  1.00 93.96           C  
ATOM   2195  HA  ILE A 145     -24.618  -3.403  -1.686  1.00 93.96           H  
ATOM   2196  C   ILE A 145     -22.965  -4.581  -2.353  1.00 93.96           C  
ATOM   2197  CB  ILE A 145     -24.353  -2.949  -3.770  1.00 93.96           C  
ATOM   2198  HB  ILE A 145     -23.515  -2.796  -4.449  1.00 93.96           H  
ATOM   2199  O   ILE A 145     -23.514  -5.661  -2.129  1.00 93.96           O  
ATOM   2200  CG1 ILE A 145     -25.217  -1.663  -3.770  1.00 93.96           C  
ATOM   2201 HG12 ILE A 145     -24.785  -0.906  -3.115  1.00 93.96           H  
ATOM   2202 HG13 ILE A 145     -26.214  -1.889  -3.392  1.00 93.96           H  
ATOM   2203  CG2 ILE A 145     -25.204  -4.126  -4.285  1.00 93.96           C  
ATOM   2204 HG21 ILE A 145     -24.586  -5.006  -4.463  1.00 93.96           H  
ATOM   2205 HG22 ILE A 145     -25.972  -4.371  -3.551  1.00 93.96           H  
ATOM   2206 HG23 ILE A 145     -25.698  -3.864  -5.220  1.00 93.96           H  
ATOM   2207  CD1 ILE A 145     -25.333  -1.025  -5.159  1.00 93.96           C  
ATOM   2208 HD11 ILE A 145     -25.823  -1.700  -5.860  1.00 93.96           H  
ATOM   2209 HD12 ILE A 145     -24.341  -0.774  -5.535  1.00 93.96           H  
ATOM   2210 HD13 ILE A 145     -25.915  -0.107  -5.086  1.00 93.96           H  
ATOM   2211  N   ALA A 146     -21.643  -4.505  -2.533  1.00 97.00           N  
ATOM   2212  H   ALA A 146     -21.255  -3.608  -2.787  1.00 97.00           H  
ATOM   2213  CA  ALA A 146     -20.726  -5.634  -2.382  1.00 97.00           C  
ATOM   2214  HA  ALA A 146     -21.234  -6.437  -1.847  1.00 97.00           H  
ATOM   2215  C   ALA A 146     -19.479  -5.257  -1.567  1.00 97.00           C  
ATOM   2216  CB  ALA A 146     -20.356  -6.157  -3.773  1.00 97.00           C  
ATOM   2217  HB1 ALA A 146     -19.693  -7.017  -3.675  1.00 97.00           H  
ATOM   2218  HB2 ALA A 146     -21.261  -6.458  -4.301  1.00 97.00           H  
ATOM   2219  HB3 ALA A 146     -19.852  -5.375  -4.342  1.00 97.00           H  
ATOM   2220  O   ALA A 146     -18.819  -4.259  -1.858  1.00 97.00           O  
ATOM   2221  N   LEU A 147     -19.123  -6.089  -0.587  1.00 97.03           N  
ATOM   2222  H   LEU A 147     -19.711  -6.892  -0.415  1.00 97.03           H  
ATOM   2223  CA  LEU A 147     -17.894  -5.984   0.203  1.00 97.03           C  
ATOM   2224  HA  LEU A 147     -17.403  -5.037  -0.021  1.00 97.03           H  
ATOM   2225  C   LEU A 147     -16.945  -7.119  -0.190  1.00 97.03           C  
ATOM   2226  CB  LEU A 147     -18.249  -5.989   1.703  1.00 97.03           C  
ATOM   2227  HB2 LEU A 147     -18.858  -5.109   1.912  1.00 97.03           H  
ATOM   2228  HB3 LEU A 147     -18.850  -6.874   1.911  1.00 97.03           H  
ATOM   2229  O   LEU A 147     -17.287  -8.296  -0.051  1.00 97.03           O  
ATOM   2230  CG  LEU A 147     -17.046  -6.001   2.667  1.00 97.03           C  
ATOM   2231  HG  LEU A 147     -16.492  -6.931   2.542  1.00 97.03           H  
ATOM   2232  CD1 LEU A 147     -16.090  -4.826   2.452  1.00 97.03           C  
ATOM   2233 HD11 LEU A 147     -16.633  -3.885   2.539  1.00 97.03           H  
ATOM   2234 HD12 LEU A 147     -15.625  -4.885   1.468  1.00 97.03           H  
ATOM   2235 HD13 LEU A 147     -15.297  -4.856   3.199  1.00 97.03           H  
ATOM   2236  CD2 LEU A 147     -17.552  -5.930   4.108  1.00 97.03           C  
ATOM   2237 HD21 LEU A 147     -18.070  -4.986   4.278  1.00 97.03           H  
ATOM   2238 HD22 LEU A 147     -16.713  -6.008   4.799  1.00 97.03           H  
ATOM   2239 HD23 LEU A 147     -18.243  -6.749   4.304  1.00 97.03           H  
ATOM   2240  N   ILE A 148     -15.754  -6.767  -0.676  1.00 98.07           N  
ATOM   2241  H   ILE A 148     -15.546  -5.782  -0.761  1.00 98.07           H  
ATOM   2242  CA  ILE A 148     -14.726  -7.720  -1.102  1.00 98.07           C  
ATOM   2243  HA  ILE A 148     -15.086  -8.733  -0.920  1.00 98.07           H  
ATOM   2244  C   ILE A 148     -13.475  -7.522  -0.244  1.00 98.07           C  
ATOM   2245  CB  ILE A 148     -14.428  -7.605  -2.615  1.00 98.07           C  
ATOM   2246  HB  ILE A 148     -13.983  -6.628  -2.804  1.00 98.07           H  
ATOM   2247  O   ILE A 148     -12.797  -6.497  -0.335  1.00 98.07           O  
ATOM   2248  CG1 ILE A 148     -15.699  -7.735  -3.493  1.00 98.07           C  
ATOM   2249 HG12 ILE A 148     -16.502  -7.124  -3.081  1.00 98.07           H  
ATOM   2250 HG13 ILE A 148     -16.038  -8.771  -3.497  1.00 98.07           H  
ATOM   2251  CG2 ILE A 148     -13.406  -8.699  -2.987  1.00 98.07           C  
ATOM   2252 HG21 ILE A 148     -13.292  -8.779  -4.068  1.00 98.07           H  
ATOM   2253 HG22 ILE A 148     -13.726  -9.672  -2.613  1.00 98.07           H  
ATOM   2254 HG23 ILE A 148     -12.431  -8.464  -2.559  1.00 98.07           H  
ATOM   2255  CD1 ILE A 148     -15.497  -7.263  -4.941  1.00 98.07           C  
ATOM   2256 HD11 ILE A 148     -15.183  -6.219  -4.949  1.00 98.07           H  
ATOM   2257 HD12 ILE A 148     -14.747  -7.866  -5.453  1.00 98.07           H  
ATOM   2258 HD13 ILE A 148     -16.439  -7.347  -5.482  1.00 98.07           H  
ATOM   2259  N   LEU A 149     -13.175  -8.525   0.579  1.00 96.46           N  
ATOM   2260  H   LEU A 149     -13.778  -9.335   0.579  1.00 96.46           H  
ATOM   2261  CA  LEU A 149     -11.996  -8.586   1.432  1.00 96.46           C  
ATOM   2262  HA  LEU A 149     -11.632  -7.571   1.589  1.00 96.46           H  
ATOM   2263  C   LEU A 149     -10.872  -9.362   0.748  1.00 96.46           C  
ATOM   2264  CB  LEU A 149     -12.362  -9.185   2.800  1.00 96.46           C  
ATOM   2265  HB2 LEU A 149     -12.814 -10.165   2.645  1.00 96.46           H  
ATOM   2266  HB3 LEU A 149     -11.447  -9.324   3.376  1.00 96.46           H  
ATOM   2267  O   LEU A 149     -11.090 -10.457   0.227  1.00 96.46           O  
ATOM   2268  CG  LEU A 149     -13.329  -8.307   3.616  1.00 96.46           C  
ATOM   2269  HG  LEU A 149     -14.250  -8.147   3.055  1.00 96.46           H  
ATOM   2270  CD1 LEU A 149     -13.681  -9.022   4.918  1.00 96.46           C  
ATOM   2271 HD11 LEU A 149     -14.371  -8.412   5.501  1.00 96.46           H  
ATOM   2272 HD12 LEU A 149     -14.162  -9.974   4.694  1.00 96.46           H  
ATOM   2273 HD13 LEU A 149     -12.776  -9.200   5.499  1.00 96.46           H  
ATOM   2274  CD2 LEU A 149     -12.713  -6.949   3.963  1.00 96.46           C  
ATOM   2275 HD21 LEU A 149     -11.763  -7.081   4.480  1.00 96.46           H  
ATOM   2276 HD22 LEU A 149     -12.556  -6.360   3.059  1.00 96.46           H  
ATOM   2277 HD23 LEU A 149     -13.392  -6.384   4.601  1.00 96.46           H  
ATOM   2278  N   VAL A 150      -9.664  -8.800   0.779  1.00 94.64           N  
ATOM   2279  H   VAL A 150      -9.591  -7.881   1.192  1.00 94.64           H  
ATOM   2280  CA  VAL A 150      -8.456  -9.357   0.147  1.00 94.64           C  
ATOM   2281  HA  VAL A 150      -8.626 -10.416  -0.047  1.00 94.64           H  
ATOM   2282  C   VAL A 150      -7.240  -9.234   1.089  1.00 94.64           C  
ATOM   2283  CB  VAL A 150      -8.185  -8.672  -1.208  1.00 94.64           C  
ATOM   2284  HB  VAL A 150      -7.364  -9.198  -1.695  1.00 94.64           H  
ATOM   2285  O   VAL A 150      -7.201  -8.323   1.909  1.00 94.64           O  
ATOM   2286  CG1 VAL A 150      -9.388  -8.699  -2.160  1.00 94.64           C  
ATOM   2287 HG11 VAL A 150      -9.798  -9.707  -2.215  1.00 94.64           H  
ATOM   2288 HG12 VAL A 150     -10.169  -8.027  -1.803  1.00 94.64           H  
ATOM   2289 HG13 VAL A 150      -9.081  -8.383  -3.157  1.00 94.64           H  
ATOM   2290  CG2 VAL A 150      -7.790  -7.206  -1.055  1.00 94.64           C  
ATOM   2291 HG21 VAL A 150      -8.554  -6.666  -0.495  1.00 94.64           H  
ATOM   2292 HG22 VAL A 150      -6.836  -7.118  -0.537  1.00 94.64           H  
ATOM   2293 HG23 VAL A 150      -7.702  -6.754  -2.044  1.00 94.64           H  
ATOM   2294  N   PRO A 151      -6.220 -10.106   1.017  1.00 89.15           N  
ATOM   2295  CA  PRO A 151      -5.148 -10.163   2.022  1.00 89.15           C  
ATOM   2296  HA  PRO A 151      -5.583 -10.069   3.017  1.00 89.15           H  
ATOM   2297  C   PRO A 151      -4.059  -9.078   1.901  1.00 89.15           C  
ATOM   2298  CB  PRO A 151      -4.558 -11.573   1.878  1.00 89.15           C  
ATOM   2299  HB2 PRO A 151      -5.142 -12.279   2.468  1.00 89.15           H  
ATOM   2300  HB3 PRO A 151      -3.506 -11.623   2.160  1.00 89.15           H  
ATOM   2301  O   PRO A 151      -3.162  -9.048   2.744  1.00 89.15           O  
ATOM   2302  CG  PRO A 151      -4.761 -11.858   0.393  1.00 89.15           C  
ATOM   2303  HG2 PRO A 151      -4.744 -12.922   0.154  1.00 89.15           H  
ATOM   2304  HG3 PRO A 151      -4.007 -11.319  -0.181  1.00 89.15           H  
ATOM   2305  CD  PRO A 151      -6.147 -11.274   0.164  1.00 89.15           C  
ATOM   2306  HD2 PRO A 151      -6.884 -11.997   0.513  1.00 89.15           H  
ATOM   2307  HD3 PRO A 151      -6.311 -11.035  -0.887  1.00 89.15           H  
ATOM   2308  N   ASP A 152      -4.080  -8.229   0.863  1.00 85.41           N  
ATOM   2309  H   ASP A 152      -4.862  -8.260   0.225  1.00 85.41           H  
ATOM   2310  CA  ASP A 152      -3.079  -7.172   0.652  1.00 85.41           C  
ATOM   2311  HA  ASP A 152      -2.867  -6.712   1.617  1.00 85.41           H  
ATOM   2312  C   ASP A 152      -3.539  -6.046  -0.297  1.00 85.41           C  
ATOM   2313  CB  ASP A 152      -1.767  -7.780   0.119  1.00 85.41           C  
ATOM   2314  HB2 ASP A 152      -1.012  -6.996   0.063  1.00 85.41           H  
ATOM   2315  HB3 ASP A 152      -1.397  -8.526   0.822  1.00 85.41           H  
ATOM   2316  O   ASP A 152      -4.403  -6.227  -1.160  1.00 85.41           O  
ATOM   2317  CG  ASP A 152      -1.914  -8.417  -1.265  1.00 85.41           C  
ATOM   2318  OD1 ASP A 152      -1.948  -7.679  -2.273  1.00 85.41           O  
ATOM   2319  OD2 ASP A 152      -1.943  -9.663  -1.357  1.00 85.41           O  
ATOM   2320  N   LEU A 153      -2.882  -4.886  -0.185  1.00 85.59           N  
ATOM   2321  H   LEU A 153      -2.250  -4.790   0.597  1.00 85.59           H  
ATOM   2322  CA  LEU A 153      -3.133  -3.687  -0.993  1.00 85.59           C  
ATOM   2323  HA  LEU A 153      -4.166  -3.377  -0.836  1.00 85.59           H  
ATOM   2324  C   LEU A 153      -2.945  -3.882  -2.509  1.00 85.59           C  
ATOM   2325  CB  LEU A 153      -2.191  -2.564  -0.520  1.00 85.59           C  
ATOM   2326  HB2 LEU A 153      -2.285  -1.715  -1.196  1.00 85.59           H  
ATOM   2327  HB3 LEU A 153      -1.165  -2.928  -0.590  1.00 85.59           H  
ATOM   2328  O   LEU A 153      -3.619  -3.204  -3.288  1.00 85.59           O  
ATOM   2329  CG  LEU A 153      -2.443  -2.067   0.914  1.00 85.59           C  
ATOM   2330  HG  LEU A 153      -2.478  -2.925   1.586  1.00 85.59           H  
ATOM   2331  CD1 LEU A 153      -1.283  -1.167   1.335  1.00 85.59           C  
ATOM   2332 HD11 LEU A 153      -1.123  -0.381   0.597  1.00 85.59           H  
ATOM   2333 HD12 LEU A 153      -0.373  -1.762   1.417  1.00 85.59           H  
ATOM   2334 HD13 LEU A 153      -1.490  -0.725   2.310  1.00 85.59           H  
ATOM   2335  CD2 LEU A 153      -3.752  -1.285   1.031  1.00 85.59           C  
ATOM   2336 HD21 LEU A 153      -3.747  -0.420   0.367  1.00 85.59           H  
ATOM   2337 HD22 LEU A 153      -4.600  -1.929   0.801  1.00 85.59           H  
ATOM   2338 HD23 LEU A 153      -3.877  -0.948   2.060  1.00 85.59           H  
ATOM   2339  N   ARG A 154      -2.063  -4.781  -2.971  1.00 80.31           N  
ATOM   2340  H   ARG A 154      -1.636  -5.413  -2.309  1.00 80.31           H  
ATOM   2341  CA  ARG A 154      -1.894  -5.042  -4.416  1.00 80.31           C  
ATOM   2342  HA  ARG A 154      -1.787  -4.090  -4.937  1.00 80.31           H  
ATOM   2343  C   ARG A 154      -3.162  -5.692  -4.970  1.00 80.31           C  
ATOM   2344  CB  ARG A 154      -0.623  -5.880  -4.666  1.00 80.31           C  
ATOM   2345  HB2 ARG A 154      -0.661  -6.778  -4.050  1.00 80.31           H  
ATOM   2346  HB3 ARG A 154       0.246  -5.304  -4.349  1.00 80.31           H  
ATOM   2347  O   ARG A 154      -3.654  -5.266  -6.015  1.00 80.31           O  
ATOM   2348  CG  ARG A 154      -0.431  -6.301  -6.137  1.00 80.31           C  
ATOM   2349  HG2 ARG A 154      -0.173  -5.421  -6.726  1.00 80.31           H  
ATOM   2350  HG3 ARG A 154      -1.355  -6.721  -6.535  1.00 80.31           H  
ATOM   2351  CD  ARG A 154       0.668  -7.363  -6.298  1.00 80.31           C  
ATOM   2352  HD2 ARG A 154       1.595  -6.974  -5.876  1.00 80.31           H  
ATOM   2353  HD3 ARG A 154       0.816  -7.544  -7.362  1.00 80.31           H  
ATOM   2354  NE  ARG A 154       0.304  -8.632  -5.629  1.00 80.31           N  
ATOM   2355  HE  ARG A 154      -0.558  -8.624  -5.102  1.00 80.31           H  
ATOM   2356  NH1 ARG A 154       2.200  -9.846  -6.106  1.00 80.31           N  
ATOM   2357 HH11 ARG A 154       2.758 -10.670  -5.933  1.00 80.31           H  
ATOM   2358 HH12 ARG A 154       2.550  -9.081  -6.664  1.00 80.31           H  
ATOM   2359  NH2 ARG A 154       0.661 -10.701  -4.743  1.00 80.31           N  
ATOM   2360 HH21 ARG A 154      -0.178 -10.597  -4.190  1.00 80.31           H  
ATOM   2361 HH22 ARG A 154       1.300 -11.446  -4.504  1.00 80.31           H  
ATOM   2362  CZ  ARG A 154       1.049  -9.718  -5.505  1.00 80.31           C  
ATOM   2363  N   ARG A 155      -3.727  -6.664  -4.247  1.00 88.65           N  
ATOM   2364  H   ARG A 155      -3.252  -6.950  -3.403  1.00 88.65           H  
ATOM   2365  CA  ARG A 155      -5.022  -7.276  -4.575  1.00 88.65           C  
ATOM   2366  HA  ARG A 155      -5.003  -7.599  -5.615  1.00 88.65           H  
ATOM   2367  C   ARG A 155      -6.174  -6.269  -4.475  1.00 88.65           C  
ATOM   2368  CB  ARG A 155      -5.260  -8.517  -3.701  1.00 88.65           C  
ATOM   2369  HB2 ARG A 155      -6.301  -8.819  -3.813  1.00 88.65           H  
ATOM   2370  HB3 ARG A 155      -5.091  -8.262  -2.655  1.00 88.65           H  
ATOM   2371  O   ARG A 155      -7.033  -6.307  -5.350  1.00 88.65           O  
ATOM   2372  CG  ARG A 155      -4.372  -9.714  -4.092  1.00 88.65           C  
ATOM   2373  HG2 ARG A 155      -4.641 -10.050  -5.094  1.00 88.65           H  
ATOM   2374  HG3 ARG A 155      -3.321  -9.428  -4.075  1.00 88.65           H  
ATOM   2375  CD  ARG A 155      -4.603 -10.847  -3.084  1.00 88.65           C  
ATOM   2376  HD2 ARG A 155      -5.678 -10.990  -2.973  1.00 88.65           H  
ATOM   2377  HD3 ARG A 155      -4.204 -10.529  -2.121  1.00 88.65           H  
ATOM   2378  NE  ARG A 155      -4.024 -12.149  -3.478  1.00 88.65           N  
ATOM   2379  HE  ARG A 155      -4.673 -12.847  -3.812  1.00 88.65           H  
ATOM   2380  NH1 ARG A 155      -1.848 -11.965  -2.681  1.00 88.65           N  
ATOM   2381 HH11 ARG A 155      -2.056 -11.065  -2.270  1.00 88.65           H  
ATOM   2382 HH12 ARG A 155      -1.025 -12.444  -2.344  1.00 88.65           H  
ATOM   2383  NH2 ARG A 155      -2.574 -13.869  -3.521  1.00 88.65           N  
ATOM   2384 HH21 ARG A 155      -1.716 -14.312  -3.223  1.00 88.65           H  
ATOM   2385 HH22 ARG A 155      -3.387 -14.417  -3.762  1.00 88.65           H  
ATOM   2386  CZ  ARG A 155      -2.821 -12.632  -3.226  1.00 88.65           C  
ATOM   2387  N   VAL A 156      -6.162  -5.321  -3.521  1.00 90.69           N  
ATOM   2388  H   VAL A 156      -5.470  -5.397  -2.789  1.00 90.69           H  
ATOM   2389  CA  VAL A 156      -7.187  -4.248  -3.441  1.00 90.69           C  
ATOM   2390  HA  VAL A 156      -8.161  -4.716  -3.300  1.00 90.69           H  
ATOM   2391  C   VAL A 156      -7.255  -3.477  -4.761  1.00 90.69           C  
ATOM   2392  CB  VAL A 156      -6.961  -3.264  -2.265  1.00 90.69           C  
ATOM   2393  HB  VAL A 156      -5.949  -2.862  -2.323  1.00 90.69           H  
ATOM   2394  O   VAL A 156      -8.319  -3.374  -5.367  1.00 90.69           O  
ATOM   2395  CG1 VAL A 156      -7.933  -2.075  -2.292  1.00 90.69           C  
ATOM   2396 HG11 VAL A 156      -7.748  -1.449  -3.164  1.00 90.69           H  
ATOM   2397 HG12 VAL A 156      -7.797  -1.460  -1.402  1.00 90.69           H  
ATOM   2398 HG13 VAL A 156      -8.964  -2.428  -2.315  1.00 90.69           H  
ATOM   2399  CG2 VAL A 156      -7.136  -3.933  -0.901  1.00 90.69           C  
ATOM   2400 HG21 VAL A 156      -8.151  -4.316  -0.797  1.00 90.69           H  
ATOM   2401 HG22 VAL A 156      -6.422  -4.748  -0.783  1.00 90.69           H  
ATOM   2402 HG23 VAL A 156      -6.953  -3.211  -0.105  1.00 90.69           H  
ATOM   2403  N   HIS A 157      -6.111  -2.995  -5.255  1.00 83.69           N  
ATOM   2404  H   HIS A 157      -5.264  -3.121  -4.721  1.00 83.69           H  
ATOM   2405  CA  HIS A 157      -6.054  -2.240  -6.509  1.00 83.69           C  
ATOM   2406  HA  HIS A 157      -6.779  -1.428  -6.456  1.00 83.69           H  
ATOM   2407  C   HIS A 157      -6.442  -3.094  -7.727  1.00 83.69           C  
ATOM   2408  CB  HIS A 157      -4.660  -1.620  -6.672  1.00 83.69           C  
ATOM   2409  HB2 HIS A 157      -4.579  -1.197  -7.674  1.00 83.69           H  
ATOM   2410  HB3 HIS A 157      -3.899  -2.394  -6.572  1.00 83.69           H  
ATOM   2411  O   HIS A 157      -7.186  -2.623  -8.585  1.00 83.69           O  
ATOM   2412  CG  HIS A 157      -4.388  -0.520  -5.675  1.00 83.69           C  
ATOM   2413  CD2 HIS A 157      -4.623   0.817  -5.850  1.00 83.69           C  
ATOM   2414  HD2 HIS A 157      -5.017   1.281  -6.742  1.00 83.69           H  
ATOM   2415  ND1 HIS A 157      -3.906  -0.675  -4.396  1.00 83.69           N  
ATOM   2416  HD1 HIS A 157      -3.676  -1.551  -3.949  1.00 83.69           H  
ATOM   2417  CE1 HIS A 157      -3.859   0.531  -3.812  1.00 83.69           C  
ATOM   2418  HE1 HIS A 157      -3.542   0.719  -2.797  1.00 83.69           H  
ATOM   2419  NE2 HIS A 157      -4.292   1.475  -4.661  1.00 83.69           N  
ATOM   2420  N   GLN A 158      -5.994  -4.353  -7.795  1.00 84.69           N  
ATOM   2421  H   GLN A 158      -5.392  -4.687  -7.057  1.00 84.69           H  
ATOM   2422  CA  GLN A 158      -6.315  -5.266  -8.902  1.00 84.69           C  
ATOM   2423  HA  GLN A 158      -6.057  -4.782  -9.844  1.00 84.69           H  
ATOM   2424  C   GLN A 158      -7.813  -5.604  -8.979  1.00 84.69           C  
ATOM   2425  CB  GLN A 158      -5.480  -6.550  -8.761  1.00 84.69           C  
ATOM   2426  HB2 GLN A 158      -5.564  -6.918  -7.739  1.00 84.69           H  
ATOM   2427  HB3 GLN A 158      -5.879  -7.312  -9.432  1.00 84.69           H  
ATOM   2428  O   GLN A 158      -8.406  -5.529 -10.055  1.00 84.69           O  
ATOM   2429  CG  GLN A 158      -4.003  -6.319  -9.120  1.00 84.69           C  
ATOM   2430  HG2 GLN A 158      -3.612  -5.461  -8.572  1.00 84.69           H  
ATOM   2431  HG3 GLN A 158      -3.940  -6.086 -10.183  1.00 84.69           H  
ATOM   2432  CD  GLN A 158      -3.104  -7.517  -8.825  1.00 84.69           C  
ATOM   2433  NE2 GLN A 158      -1.932  -7.573  -9.420  1.00 84.69           N  
ATOM   2434 HE21 GLN A 158      -1.401  -8.418  -9.262  1.00 84.69           H  
ATOM   2435 HE22 GLN A 158      -1.662  -6.859 -10.081  1.00 84.69           H  
ATOM   2436  OE1 GLN A 158      -3.403  -8.422  -8.063  1.00 84.69           O  
ATOM   2437  N   VAL A 159      -8.438  -5.950  -7.850  1.00 93.05           N  
ATOM   2438  H   VAL A 159      -7.904  -5.988  -6.994  1.00 93.05           H  
ATOM   2439  CA  VAL A 159      -9.870  -6.283  -7.783  1.00 93.05           C  
ATOM   2440  HA  VAL A 159     -10.110  -6.984  -8.582  1.00 93.05           H  
ATOM   2441  C   VAL A 159     -10.729  -5.045  -8.028  1.00 93.05           C  
ATOM   2442  CB  VAL A 159     -10.203  -6.967  -6.443  1.00 93.05           C  
ATOM   2443  HB  VAL A 159      -9.808  -6.365  -5.625  1.00 93.05           H  
ATOM   2444  O   VAL A 159     -11.639  -5.094  -8.853  1.00 93.05           O  
ATOM   2445  CG1 VAL A 159     -11.708  -7.147  -6.224  1.00 93.05           C  
ATOM   2446 HG11 VAL A 159     -12.153  -7.712  -7.042  1.00 93.05           H  
ATOM   2447 HG12 VAL A 159     -12.205  -6.180  -6.141  1.00 93.05           H  
ATOM   2448 HG13 VAL A 159     -11.864  -7.684  -5.288  1.00 93.05           H  
ATOM   2449  CG2 VAL A 159      -9.557  -8.358  -6.390  1.00 93.05           C  
ATOM   2450 HG21 VAL A 159      -9.796  -8.842  -5.443  1.00 93.05           H  
ATOM   2451 HG22 VAL A 159      -9.939  -8.976  -7.203  1.00 93.05           H  
ATOM   2452 HG23 VAL A 159      -8.473  -8.280  -6.471  1.00 93.05           H  
ATOM   2453  N   SER A 160     -10.397  -3.917  -7.396  1.00 89.64           N  
ATOM   2454  H   SER A 160      -9.632  -3.935  -6.737  1.00 89.64           H  
ATOM   2455  CA  SER A 160     -11.106  -2.647  -7.589  1.00 89.64           C  
ATOM   2456  HA  SER A 160     -12.152  -2.782  -7.313  1.00 89.64           H  
ATOM   2457  C   SER A 160     -11.072  -2.180  -9.049  1.00 89.64           C  
ATOM   2458  CB  SER A 160     -10.501  -1.606  -6.651  1.00 89.64           C  
ATOM   2459  HB2 SER A 160     -10.527  -1.996  -5.634  1.00 89.64           H  
ATOM   2460  HB3 SER A 160      -9.465  -1.412  -6.928  1.00 89.64           H  
ATOM   2461  O   SER A 160     -12.111  -1.819  -9.604  1.00 89.64           O  
ATOM   2462  OG  SER A 160     -11.235  -0.407  -6.688  1.00 89.64           O  
ATOM   2463  HG  SER A 160     -11.159  -0.023  -5.811  1.00 89.64           H  
ATOM   2464  N   ALA A 161      -9.923  -2.295  -9.728  1.00 82.11           N  
ATOM   2465  H   ALA A 161      -9.091  -2.589  -9.235  1.00 82.11           H  
ATOM   2466  CA  ALA A 161      -9.804  -1.984 -11.152  1.00 82.11           C  
ATOM   2467  HA  ALA A 161     -10.148  -0.961 -11.308  1.00 82.11           H  
ATOM   2468  C   ALA A 161     -10.673  -2.894 -12.043  1.00 82.11           C  
ATOM   2469  CB  ALA A 161      -8.325  -2.056 -11.549  1.00 82.11           C  
ATOM   2470  HB1 ALA A 161      -7.751  -1.337 -10.965  1.00 82.11           H  
ATOM   2471  HB2 ALA A 161      -7.936  -3.058 -11.367  1.00 82.11           H  
ATOM   2472  HB3 ALA A 161      -8.218  -1.818 -12.608  1.00 82.11           H  
ATOM   2473  O   ALA A 161     -11.300  -2.398 -12.980  1.00 82.11           O  
ATOM   2474  N   MET A 162     -10.762  -4.198 -11.747  1.00 87.22           N  
ATOM   2475  H   MET A 162     -10.232  -4.553 -10.964  1.00 87.22           H  
ATOM   2476  CA  MET A 162     -11.646  -5.119 -12.480  1.00 87.22           C  
ATOM   2477  HA  MET A 162     -11.461  -5.002 -13.548  1.00 87.22           H  
ATOM   2478  C   MET A 162     -13.130  -4.797 -12.260  1.00 87.22           C  
ATOM   2479  CB  MET A 162     -11.356  -6.579 -12.099  1.00 87.22           C  
ATOM   2480  HB2 MET A 162     -12.173  -7.202 -12.464  1.00 87.22           H  
ATOM   2481  HB3 MET A 162     -11.308  -6.677 -11.014  1.00 87.22           H  
ATOM   2482  O   MET A 162     -13.886  -4.741 -13.230  1.00 87.22           O  
ATOM   2483  CG  MET A 162     -10.059  -7.096 -12.729  1.00 87.22           C  
ATOM   2484  HG2 MET A 162     -10.117  -6.933 -13.805  1.00 87.22           H  
ATOM   2485  HG3 MET A 162      -9.216  -6.521 -12.347  1.00 87.22           H  
ATOM   2486  SD  MET A 162      -9.741  -8.865 -12.457  1.00 87.22           S  
ATOM   2487  CE  MET A 162      -9.231  -8.829 -10.719  1.00 87.22           C  
ATOM   2488  HE1 MET A 162      -8.906  -9.824 -10.413  1.00 87.22           H  
ATOM   2489  HE2 MET A 162      -8.404  -8.130 -10.594  1.00 87.22           H  
ATOM   2490  HE3 MET A 162     -10.068  -8.514 -10.096  1.00 87.22           H  
ATOM   2491  N   CYS A 163     -13.548  -4.534 -11.018  1.00 90.86           N  
ATOM   2492  H   CYS A 163     -12.898  -4.631 -10.250  1.00 90.86           H  
ATOM   2493  CA  CYS A 163     -14.922  -4.132 -10.713  1.00 90.86           C  
ATOM   2494  HA  CYS A 163     -15.605  -4.890 -11.095  1.00 90.86           H  
ATOM   2495  C   CYS A 163     -15.288  -2.809 -11.403  1.00 90.86           C  
ATOM   2496  CB  CYS A 163     -15.102  -4.031  -9.191  1.00 90.86           C  
ATOM   2497  HB2 CYS A 163     -14.341  -3.378  -8.765  1.00 90.86           H  
ATOM   2498  HB3 CYS A 163     -16.086  -3.616  -8.974  1.00 90.86           H  
ATOM   2499  O   CYS A 163     -16.332  -2.715 -12.048  1.00 90.86           O  
ATOM   2500  SG  CYS A 163     -14.987  -5.684  -8.445  1.00 90.86           S  
ATOM   2501  HG  CYS A 163     -15.375  -5.335  -7.215  1.00 90.86           H  
ATOM   2502  N   LEU A 164     -14.405  -1.807 -11.331  1.00 86.80           N  
ATOM   2503  H   LEU A 164     -13.572  -1.940 -10.775  1.00 86.80           H  
ATOM   2504  CA  LEU A 164     -14.599  -0.510 -11.975  1.00 86.80           C  
ATOM   2505  HA  LEU A 164     -15.544  -0.100 -11.618  1.00 86.80           H  
ATOM   2506  C   LEU A 164     -14.694  -0.637 -13.500  1.00 86.80           C  
ATOM   2507  CB  LEU A 164     -13.450   0.424 -11.558  1.00 86.80           C  
ATOM   2508  HB2 LEU A 164     -12.512   0.010 -11.929  1.00 86.80           H  
ATOM   2509  HB3 LEU A 164     -13.393   0.441 -10.469  1.00 86.80           H  
ATOM   2510  O   LEU A 164     -15.542   0.016 -14.102  1.00 86.80           O  
ATOM   2511  CG  LEU A 164     -13.584   1.873 -12.062  1.00 86.80           C  
ATOM   2512  HG  LEU A 164     -13.617   1.884 -13.152  1.00 86.80           H  
ATOM   2513  CD1 LEU A 164     -14.835   2.574 -11.528  1.00 86.80           C  
ATOM   2514 HD11 LEU A 164     -14.843   3.622 -11.825  1.00 86.80           H  
ATOM   2515 HD12 LEU A 164     -14.858   2.515 -10.440  1.00 86.80           H  
ATOM   2516 HD13 LEU A 164     -15.730   2.100 -11.932  1.00 86.80           H  
ATOM   2517  CD2 LEU A 164     -12.361   2.678 -11.619  1.00 86.80           C  
ATOM   2518 HD21 LEU A 164     -12.461   3.725 -11.904  1.00 86.80           H  
ATOM   2519 HD22 LEU A 164     -12.268   2.629 -10.534  1.00 86.80           H  
ATOM   2520 HD23 LEU A 164     -11.460   2.256 -12.065  1.00 86.80           H  
ATOM   2521  N   ALA A 165     -13.866  -1.481 -14.125  1.00 79.94           N  
ATOM   2522  H   ALA A 165     -13.168  -1.972 -13.585  1.00 79.94           H  
ATOM   2523  CA  ALA A 165     -13.925  -1.723 -15.563  1.00 79.94           C  
ATOM   2524  HA  ALA A 165     -13.799  -0.771 -16.079  1.00 79.94           H  
ATOM   2525  C   ALA A 165     -15.292  -2.286 -15.985  1.00 79.94           C  
ATOM   2526  CB  ALA A 165     -12.767  -2.644 -15.971  1.00 79.94           C  
ATOM   2527  HB1 ALA A 165     -11.816  -2.184 -15.703  1.00 79.94           H  
ATOM   2528  HB2 ALA A 165     -12.853  -3.606 -15.466  1.00 79.94           H  
ATOM   2529  HB3 ALA A 165     -12.792  -2.804 -17.049  1.00 79.94           H  
ATOM   2530  O   ALA A 165     -15.929  -1.715 -16.866  1.00 79.94           O  
ATOM   2531  N   LEU A 166     -15.768  -3.350 -15.326  1.00 87.85           N  
ATOM   2532  H   LEU A 166     -15.210  -3.739 -14.579  1.00 87.85           H  
ATOM   2533  CA  LEU A 166     -17.036  -4.009 -15.669  1.00 87.85           C  
ATOM   2534  HA  LEU A 166     -17.060  -4.183 -16.744  1.00 87.85           H  
ATOM   2535  C   LEU A 166     -18.283  -3.159 -15.364  1.00 87.85           C  
ATOM   2536  CB  LEU A 166     -17.127  -5.363 -14.941  1.00 87.85           C  
ATOM   2537  HB2 LEU A 166     -18.119  -5.777 -15.120  1.00 87.85           H  
ATOM   2538  HB3 LEU A 166     -17.033  -5.183 -13.871  1.00 87.85           H  
ATOM   2539  O   LEU A 166     -19.292  -3.314 -16.046  1.00 87.85           O  
ATOM   2540  CG  LEU A 166     -16.083  -6.417 -15.358  1.00 87.85           C  
ATOM   2541  HG  LEU A 166     -15.081  -6.059 -15.119  1.00 87.85           H  
ATOM   2542  CD1 LEU A 166     -16.339  -7.703 -14.574  1.00 87.85           C  
ATOM   2543 HD11 LEU A 166     -16.332  -7.471 -13.509  1.00 87.85           H  
ATOM   2544 HD12 LEU A 166     -17.309  -8.121 -14.843  1.00 87.85           H  
ATOM   2545 HD13 LEU A 166     -15.554  -8.429 -14.787  1.00 87.85           H  
ATOM   2546  CD2 LEU A 166     -16.127  -6.756 -16.849  1.00 87.85           C  
ATOM   2547 HD21 LEU A 166     -15.806  -5.892 -17.430  1.00 87.85           H  
ATOM   2548 HD22 LEU A 166     -15.446  -7.580 -17.061  1.00 87.85           H  
ATOM   2549 HD23 LEU A 166     -17.141  -7.030 -17.141  1.00 87.85           H  
ATOM   2550  N   LEU A 167     -18.233  -2.275 -14.360  1.00 88.80           N  
ATOM   2551  H   LEU A 167     -17.399  -2.251 -13.791  1.00 88.80           H  
ATOM   2552  CA  LEU A 167     -19.373  -1.434 -13.965  1.00 88.80           C  
ATOM   2553  HA  LEU A 167     -20.297  -1.968 -14.185  1.00 88.80           H  
ATOM   2554  C   LEU A 167     -19.468  -0.112 -14.747  1.00 88.80           C  
ATOM   2555  CB  LEU A 167     -19.310  -1.179 -12.446  1.00 88.80           C  
ATOM   2556  HB2 LEU A 167     -18.323  -0.785 -12.201  1.00 88.80           H  
ATOM   2557  HB3 LEU A 167     -20.042  -0.413 -12.190  1.00 88.80           H  
ATOM   2558  O   LEU A 167     -20.576   0.362 -14.994  1.00 88.80           O  
ATOM   2559  CG  LEU A 167     -19.592  -2.422 -11.578  1.00 88.80           C  
ATOM   2560  HG  LEU A 167     -18.953  -3.249 -11.887  1.00 88.80           H  
ATOM   2561  CD1 LEU A 167     -19.298  -2.112 -10.110  1.00 88.80           C  
ATOM   2562 HD11 LEU A 167     -19.475  -2.998  -9.500  1.00 88.80           H  
ATOM   2563 HD12 LEU A 167     -18.255  -1.815  -9.999  1.00 88.80           H  
ATOM   2564 HD13 LEU A 167     -19.936  -1.300  -9.761  1.00 88.80           H  
ATOM   2565  CD2 LEU A 167     -21.052  -2.870 -11.679  1.00 88.80           C  
ATOM   2566 HD21 LEU A 167     -21.264  -3.243 -12.681  1.00 88.80           H  
ATOM   2567 HD22 LEU A 167     -21.244  -3.672 -10.966  1.00 88.80           H  
ATOM   2568 HD23 LEU A 167     -21.717  -2.036 -11.456  1.00 88.80           H  
ATOM   2569  N   ARG A 168     -18.336   0.480 -15.163  1.00 78.97           N  
ATOM   2570  H   ARG A 168     -17.462   0.028 -14.935  1.00 78.97           H  
ATOM   2571  CA  ARG A 168     -18.281   1.833 -15.760  1.00 78.97           C  
ATOM   2572  HA  ARG A 168     -18.692   2.546 -15.045  1.00 78.97           H  
ATOM   2573  C   ARG A 168     -19.135   2.003 -17.019  1.00 78.97           C  
ATOM   2574  CB  ARG A 168     -16.810   2.200 -16.035  1.00 78.97           C  
ATOM   2575  HB2 ARG A 168     -16.270   2.163 -15.089  1.00 78.97           H  
ATOM   2576  HB3 ARG A 168     -16.383   1.459 -16.711  1.00 78.97           H  
ATOM   2577  O   ARG A 168     -19.603   3.108 -17.270  1.00 78.97           O  
ATOM   2578  CG  ARG A 168     -16.607   3.606 -16.632  1.00 78.97           C  
ATOM   2579  HG2 ARG A 168     -17.190   3.712 -17.547  1.00 78.97           H  
ATOM   2580  HG3 ARG A 168     -16.942   4.359 -15.920  1.00 78.97           H  
ATOM   2581  CD  ARG A 168     -15.147   3.864 -17.017  1.00 78.97           C  
ATOM   2582  HD2 ARG A 168     -14.840   3.098 -17.730  1.00 78.97           H  
ATOM   2583  HD3 ARG A 168     -15.094   4.836 -17.508  1.00 78.97           H  
ATOM   2584  NE  ARG A 168     -14.242   3.862 -15.852  1.00 78.97           N  
ATOM   2585  HE  ARG A 168     -14.685   3.880 -14.945  1.00 78.97           H  
ATOM   2586  NH1 ARG A 168     -12.267   3.881 -17.023  1.00 78.97           N  
ATOM   2587 HH11 ARG A 168     -11.258   3.926 -17.041  1.00 78.97           H  
ATOM   2588 HH12 ARG A 168     -12.796   3.887 -17.883  1.00 78.97           H  
ATOM   2589  NH2 ARG A 168     -12.228   3.918 -14.795  1.00 78.97           N  
ATOM   2590 HH21 ARG A 168     -12.705   3.938 -13.905  1.00 78.97           H  
ATOM   2591 HH22 ARG A 168     -11.220   3.967 -14.830  1.00 78.97           H  
ATOM   2592  CZ  ARG A 168     -12.923   3.885 -15.895  1.00 78.97           C  
ATOM   2593  N   LYS A 169     -19.332   0.957 -17.833  1.00 72.99           N  
ATOM   2594  H   LYS A 169     -18.921   0.067 -17.591  1.00 72.99           H  
ATOM   2595  CA  LYS A 169     -20.169   1.091 -19.039  1.00 72.99           C  
ATOM   2596  HA  LYS A 169     -19.903   2.034 -19.517  1.00 72.99           H  
ATOM   2597  C   LYS A 169     -21.659   1.232 -18.695  1.00 72.99           C  
ATOM   2598  CB  LYS A 169     -19.895  -0.035 -20.057  1.00 72.99           C  
ATOM   2599  HB2 LYS A 169     -20.246  -0.991 -19.670  1.00 72.99           H  
ATOM   2600  HB3 LYS A 169     -18.826  -0.100 -20.261  1.00 72.99           H  
ATOM   2601  O   LYS A 169     -22.331   2.068 -19.293  1.00 72.99           O  
ATOM   2602  CG  LYS A 169     -20.641   0.323 -21.354  1.00 72.99           C  
ATOM   2603  HG2 LYS A 169     -21.706   0.384 -21.132  1.00 72.99           H  
ATOM   2604  HG3 LYS A 169     -20.306   1.307 -21.682  1.00 72.99           H  
ATOM   2605  CD  LYS A 169     -20.500  -0.645 -22.531  1.00 72.99           C  
ATOM   2606  HD2 LYS A 169     -19.468  -0.685 -22.879  1.00 72.99           H  
ATOM   2607  HD3 LYS A 169     -20.846  -1.637 -22.243  1.00 72.99           H  
ATOM   2608  CE  LYS A 169     -21.424  -0.050 -23.602  1.00 72.99           C  
ATOM   2609  HE2 LYS A 169     -22.428   0.006 -23.179  1.00 72.99           H  
ATOM   2610  HE3 LYS A 169     -21.091   0.963 -23.827  1.00 72.99           H  
ATOM   2611  NZ  LYS A 169     -21.477  -0.845 -24.842  1.00 72.99           N  
ATOM   2612  HZ1 LYS A 169     -20.574  -1.104 -25.213  1.00 72.99           H  
ATOM   2613  HZ2 LYS A 169     -22.017  -0.416 -25.579  1.00 72.99           H  
ATOM   2614  HZ3 LYS A 169     -21.898  -1.753 -24.706  1.00 72.99           H  
ATOM   2615  N   ALA A 170     -22.142   0.445 -17.733  1.00 70.36           N  
ATOM   2616  H   ALA A 170     -21.503  -0.162 -17.239  1.00 70.36           H  
ATOM   2617  CA  ALA A 170     -23.550   0.415 -17.339  1.00 70.36           C  
ATOM   2618  HA  ALA A 170     -24.169   0.355 -18.234  1.00 70.36           H  
ATOM   2619  C   ALA A 170     -23.984   1.674 -16.567  1.00 70.36           C  
ATOM   2620  CB  ALA A 170     -23.778  -0.857 -16.511  1.00 70.36           C  
ATOM   2621  HB1 ALA A 170     -23.150  -0.847 -15.620  1.00 70.36           H  
ATOM   2622  HB2 ALA A 170     -24.824  -0.906 -16.207  1.00 70.36           H  
ATOM   2623  HB3 ALA A 170     -23.546  -1.737 -17.110  1.00 70.36           H  
ATOM   2624  O   ALA A 170     -25.129   2.100 -16.688  1.00 70.36           O  
ATOM   2625  N   HIS A 171     -23.072   2.287 -15.801  1.00 69.75           N  
ATOM   2626  H   HIS A 171     -22.148   1.884 -15.742  1.00 69.75           H  
ATOM   2627  CA  HIS A 171     -23.377   3.418 -14.920  1.00 69.75           C  
ATOM   2628  HA  HIS A 171     -24.416   3.718 -15.055  1.00 69.75           H  
ATOM   2629  C   HIS A 171     -22.502   4.630 -15.237  1.00 69.75           C  
ATOM   2630  CB  HIS A 171     -23.249   2.963 -13.462  1.00 69.75           C  
ATOM   2631  HB2 HIS A 171     -23.343   3.832 -12.810  1.00 69.75           H  
ATOM   2632  HB3 HIS A 171     -22.273   2.504 -13.304  1.00 69.75           H  
ATOM   2633  O   HIS A 171     -21.322   4.663 -14.896  1.00 69.75           O  
ATOM   2634  CG  HIS A 171     -24.334   1.986 -13.104  1.00 69.75           C  
ATOM   2635  CD2 HIS A 171     -24.240   0.626 -13.153  1.00 69.75           C  
ATOM   2636  HD2 HIS A 171     -23.354   0.058 -13.395  1.00 69.75           H  
ATOM   2637  ND1 HIS A 171     -25.660   2.342 -12.878  1.00 69.75           N  
ATOM   2638  HD1 HIS A 171     -26.346   1.194 -12.816  1.00 69.75           H  
ATOM   2639  CE1 HIS A 171     -27.415   1.132 -12.670  1.00 69.75           C  
ATOM   2640  HE1 HIS A 171     -25.519   0.146 -12.968  1.00 69.75           H  
ATOM   2641  NE2 HIS A 171     -25.815  -0.818 -13.026  1.00 69.75           N  
ATOM   2642  N   LYS A 172     -23.106   5.636 -15.884  1.00 56.12           N  
ATOM   2643  H   LYS A 172     -24.072   5.498 -16.145  1.00 56.12           H  
ATOM   2644  CA  LYS A 172     -22.468   6.917 -16.247  1.00 56.12           C  
ATOM   2645  HA  LYS A 172     -21.387   6.781 -16.279  1.00 56.12           H  
ATOM   2646  C   LYS A 172     -22.703   8.048 -15.236  1.00 56.12           C  
ATOM   2647  CB  LYS A 172     -22.948   7.369 -17.635  1.00 56.12           C  
ATOM   2648  HB2 LYS A 172     -22.526   8.352 -17.846  1.00 56.12           H  
ATOM   2649  HB3 LYS A 172     -24.033   7.467 -17.617  1.00 56.12           H  
ATOM   2650  O   LYS A 172     -22.156   9.128 -15.420  1.00 56.12           O  
ATOM   2651  CG  LYS A 172     -22.535   6.425 -18.770  1.00 56.12           C  
ATOM   2652  HG2 LYS A 172     -21.449   6.338 -18.799  1.00 56.12           H  
ATOM   2653  HG3 LYS A 172     -22.971   5.439 -18.611  1.00 56.12           H  
ATOM   2654  CD  LYS A 172     -23.045   7.000 -20.096  1.00 56.12           C  
ATOM   2655  HD2 LYS A 172     -24.127   7.113 -20.034  1.00 56.12           H  
ATOM   2656  HD3 LYS A 172     -22.594   7.979 -20.260  1.00 56.12           H  
ATOM   2657  CE  LYS A 172     -22.696   6.067 -21.255  1.00 56.12           C  
ATOM   2658  HE2 LYS A 172     -21.611   6.001 -21.336  1.00 56.12           H  
ATOM   2659  HE3 LYS A 172     -23.074   5.072 -21.019  1.00 56.12           H  
ATOM   2660  NZ  LYS A 172     -23.293   6.561 -22.519  1.00 56.12           N  
ATOM   2661  HZ1 LYS A 172     -22.953   7.488 -22.729  1.00 56.12           H  
ATOM   2662  HZ2 LYS A 172     -23.072   5.939 -23.283  1.00 56.12           H  
ATOM   2663  HZ3 LYS A 172     -24.298   6.605 -22.423  1.00 56.12           H  
ATOM   2664  N   ASN A 173     -23.533   7.831 -14.215  1.00 54.36           N  
ATOM   2665  H   ASN A 173     -23.922   6.907 -14.093  1.00 54.36           H  
ATOM   2666  CA  ASN A 173     -23.861   8.860 -13.230  1.00 54.36           C  
ATOM   2667  HA  ASN A 173     -23.881   9.833 -13.723  1.00 54.36           H  
ATOM   2668  C   ASN A 173     -22.787   8.915 -12.135  1.00 54.36           C  
ATOM   2669  CB  ASN A 173     -25.263   8.601 -12.640  1.00 54.36           C  
ATOM   2670  HB2 ASN A 173     -25.405   9.256 -11.780  1.00 54.36           H  
ATOM   2671  HB3 ASN A 173     -25.330   7.572 -12.286  1.00 54.36           H  
ATOM   2672  O   ASN A 173     -22.667   7.982 -11.342  1.00 54.36           O  
ATOM   2673  CG  ASN A 173     -26.409   8.875 -13.600  1.00 54.36           C  
ATOM   2674  ND2 ASN A 173     -27.627   8.621 -13.184  1.00 54.36           N  
ATOM   2675 HD21 ASN A 173     -28.377   8.825 -13.829  1.00 54.36           H  
ATOM   2676 HD22 ASN A 173     -27.795   8.273 -12.251  1.00 54.36           H  
ATOM   2677  OD1 ASN A 173     -26.237   9.312 -14.725  1.00 54.36           O  
ATOM   2678  N   ASP A 174     -22.077  10.040 -12.032  1.00 57.65           N  
ATOM   2679  H   ASP A 174     -22.151  10.720 -12.776  1.00 57.65           H  
ATOM   2680  CA  ASP A 174     -21.038  10.287 -11.014  1.00 57.65           C  
ATOM   2681  HA  ASP A 174     -20.350   9.442 -11.018  1.00 57.65           H  
ATOM   2682  C   ASP A 174     -21.576  10.402  -9.567  1.00 57.65           C  
ATOM   2683  CB  ASP A 174     -20.240  11.546 -11.402  1.00 57.65           C  
ATOM   2684  HB2 ASP A 174     -19.570  11.812 -10.585  1.00 57.65           H  
ATOM   2685  HB3 ASP A 174     -20.932  12.376 -11.546  1.00 57.65           H  
ATOM   2686  O   ASP A 174     -20.818  10.646  -8.628  1.00 57.65           O  
ATOM   2687  CG  ASP A 174     -19.377  11.356 -12.654  1.00 57.65           C  
ATOM   2688  OD1 ASP A 174     -18.669  10.325 -12.724  1.00 57.65           O  
ATOM   2689  OD2 ASP A 174     -19.412  12.262 -13.514  1.00 57.65           O  
ATOM   2690  N   SER A 175     -22.884  10.221  -9.354  1.00 63.32           N  
ATOM   2691  H   SER A 175     -23.458   9.957 -10.142  1.00 63.32           H  
ATOM   2692  CA  SER A 175     -23.531  10.304  -8.039  1.00 63.32           C  
ATOM   2693  HA  SER A 175     -23.191  11.217  -7.549  1.00 63.32           H  
ATOM   2694  C   SER A 175     -23.190   9.142  -7.098  1.00 63.32           C  
ATOM   2695  CB  SER A 175     -25.050  10.405  -8.223  1.00 63.32           C  
ATOM   2696  HB2 SER A 175     -25.275  11.330  -8.755  1.00 63.32           H  
ATOM   2697  HB3 SER A 175     -25.537  10.439  -7.249  1.00 63.32           H  
ATOM   2698  O   SER A 175     -23.273   9.315  -5.884  1.00 63.32           O  
ATOM   2699  OG  SER A 175     -25.555   9.314  -8.976  1.00 63.32           O  
ATOM   2700  HG  SER A 175     -25.761   8.598  -8.371  1.00 63.32           H  
ATOM   2701  N   VAL A 176     -22.813   7.972  -7.632  1.00 73.43           N  
ATOM   2702  H   VAL A 176     -22.698   7.932  -8.634  1.00 73.43           H  
ATOM   2703  CA  VAL A 176     -22.539   6.745  -6.859  1.00 73.43           C  
ATOM   2704  HA  VAL A 176     -22.622   6.966  -5.795  1.00 73.43           H  
ATOM   2705  C   VAL A 176     -21.118   6.251  -7.122  1.00 73.43           C  
ATOM   2706  CB  VAL A 176     -23.566   5.639  -7.176  1.00 73.43           C  
ATOM   2707  HB  VAL A 176     -23.540   5.416  -8.242  1.00 73.43           H  
ATOM   2708  O   VAL A 176     -20.683   6.131  -8.267  1.00 73.43           O  
ATOM   2709  CG1 VAL A 176     -23.262   4.351  -6.401  1.00 73.43           C  
ATOM   2710 HG11 VAL A 176     -23.213   4.567  -5.333  1.00 73.43           H  
ATOM   2711 HG12 VAL A 176     -22.328   3.902  -6.739  1.00 73.43           H  
ATOM   2712 HG13 VAL A 176     -24.067   3.633  -6.561  1.00 73.43           H  
ATOM   2713  CG2 VAL A 176     -24.989   6.073  -6.800  1.00 73.43           C  
ATOM   2714 HG21 VAL A 176     -25.693   5.265  -7.002  1.00 73.43           H  
ATOM   2715 HG22 VAL A 176     -25.286   6.940  -7.390  1.00 73.43           H  
ATOM   2716 HG23 VAL A 176     -25.032   6.330  -5.742  1.00 73.43           H  
ATOM   2717  N   THR A 177     -20.380   5.893  -6.067  1.00 83.26           N  
ATOM   2718  H   THR A 177     -20.812   5.885  -5.154  1.00 83.26           H  
ATOM   2719  CA  THR A 177     -19.000   5.407  -6.232  1.00 83.26           C  
ATOM   2720  HA  THR A 177     -18.535   5.967  -7.043  1.00 83.26           H  
ATOM   2721  C   THR A 177     -18.987   3.924  -6.623  1.00 83.26           C  
ATOM   2722  CB  THR A 177     -18.156   5.680  -4.979  1.00 83.26           C  
ATOM   2723  HB  THR A 177     -18.580   5.153  -4.124  1.00 83.26           H  
ATOM   2724  O   THR A 177     -19.111   3.048  -5.771  1.00 83.26           O  
ATOM   2725  CG2 THR A 177     -16.702   5.260  -5.179  1.00 83.26           C  
ATOM   2726 HG21 THR A 177     -16.297   5.721  -6.080  1.00 83.26           H  
ATOM   2727 HG22 THR A 177     -16.113   5.575  -4.318  1.00 83.26           H  
ATOM   2728 HG23 THR A 177     -16.640   4.175  -5.264  1.00 83.26           H  
ATOM   2729  OG1 THR A 177     -18.118   7.062  -4.703  1.00 83.26           O  
ATOM   2730  HG1 THR A 177     -19.030   7.353  -4.628  1.00 83.26           H  
ATOM   2731  N   LEU A 178     -18.811   3.621  -7.916  1.00 88.07           N  
ATOM   2732  H   LEU A 178     -18.854   4.390  -8.569  1.00 88.07           H  
ATOM   2733  CA  LEU A 178     -18.873   2.247  -8.453  1.00 88.07           C  
ATOM   2734  HA  LEU A 178     -19.866   1.843  -8.253  1.00 88.07           H  
ATOM   2735  C   LEU A 178     -17.871   1.272  -7.810  1.00 88.07           C  
ATOM   2736  CB  LEU A 178     -18.640   2.271  -9.976  1.00 88.07           C  
ATOM   2737  HB2 LEU A 178     -18.705   1.247 -10.344  1.00 88.07           H  
ATOM   2738  HB3 LEU A 178     -17.628   2.629 -10.166  1.00 88.07           H  
ATOM   2739  O   LEU A 178     -18.209   0.116  -7.557  1.00 88.07           O  
ATOM   2740  CG  LEU A 178     -19.618   3.139 -10.785  1.00 88.07           C  
ATOM   2741  HG  LEU A 178     -19.504   4.181 -10.487  1.00 88.07           H  
ATOM   2742  CD1 LEU A 178     -19.273   3.021 -12.270  1.00 88.07           C  
ATOM   2743 HD11 LEU A 178     -18.241   3.329 -12.439  1.00 88.07           H  
ATOM   2744 HD12 LEU A 178     -19.924   3.684 -12.841  1.00 88.07           H  
ATOM   2745 HD13 LEU A 178     -19.420   1.998 -12.615  1.00 88.07           H  
ATOM   2746  CD2 LEU A 178     -21.073   2.720 -10.577  1.00 88.07           C  
ATOM   2747 HD21 LEU A 178     -21.231   1.688 -10.891  1.00 88.07           H  
ATOM   2748 HD22 LEU A 178     -21.360   2.841  -9.532  1.00 88.07           H  
ATOM   2749 HD23 LEU A 178     -21.715   3.384 -11.155  1.00 88.07           H  
ATOM   2750  N   ALA A 179     -16.654   1.740  -7.533  1.00 90.23           N  
ATOM   2751  H   ALA A 179     -16.457   2.708  -7.740  1.00 90.23           H  
ATOM   2752  CA  ALA A 179     -15.640   1.005  -6.785  1.00 90.23           C  
ATOM   2753  HA  ALA A 179     -16.127   0.223  -6.202  1.00 90.23           H  
ATOM   2754  C   ALA A 179     -14.933   1.963  -5.817  1.00 90.23           C  
ATOM   2755  CB  ALA A 179     -14.665   0.332  -7.759  1.00 90.23           C  
ATOM   2756  HB1 ALA A 179     -13.951  -0.271  -7.199  1.00 90.23           H  
ATOM   2757  HB2 ALA A 179     -15.211  -0.314  -8.447  1.00 90.23           H  
ATOM   2758  HB3 ALA A 179     -14.122   1.092  -8.321  1.00 90.23           H  
ATOM   2759  O   ALA A 179     -14.414   2.999  -6.239  1.00 90.23           O  
ATOM   2760  N   LEU A 180     -14.931   1.628  -4.527  1.00 90.24           N  
ATOM   2761  H   LEU A 180     -15.362   0.753  -4.265  1.00 90.24           H  
ATOM   2762  CA  LEU A 180     -14.288   2.395  -3.465  1.00 90.24           C  
ATOM   2763  HA  LEU A 180     -13.802   3.263  -3.911  1.00 90.24           H  
ATOM   2764  C   LEU A 180     -13.212   1.544  -2.787  1.00 90.24           C  
ATOM   2765  CB  LEU A 180     -15.355   2.892  -2.469  1.00 90.24           C  
ATOM   2766  HB2 LEU A 180     -15.818   2.020  -2.009  1.00 90.24           H  
ATOM   2767  HB3 LEU A 180     -16.130   3.430  -3.015  1.00 90.24           H  
ATOM   2768  O   LEU A 180     -13.436   0.374  -2.482  1.00 90.24           O  
ATOM   2769  CG  LEU A 180     -14.817   3.801  -1.346  1.00 90.24           C  
ATOM   2770  HG  LEU A 180     -14.083   3.245  -0.762  1.00 90.24           H  
ATOM   2771  CD1 LEU A 180     -14.170   5.093  -1.853  1.00 90.24           C  
ATOM   2772 HD11 LEU A 180     -13.841   5.686  -0.999  1.00 90.24           H  
ATOM   2773 HD12 LEU A 180     -14.895   5.666  -2.431  1.00 90.24           H  
ATOM   2774 HD13 LEU A 180     -13.295   4.869  -2.463  1.00 90.24           H  
ATOM   2775  CD2 LEU A 180     -15.961   4.206  -0.424  1.00 90.24           C  
ATOM   2776 HD21 LEU A 180     -15.579   4.832   0.381  1.00 90.24           H  
ATOM   2777 HD22 LEU A 180     -16.409   3.314   0.014  1.00 90.24           H  
ATOM   2778 HD23 LEU A 180     -16.721   4.758  -0.977  1.00 90.24           H  
ATOM   2779  N   ASN A 181     -12.071   2.171  -2.506  1.00 86.23           N  
ATOM   2780  H   ASN A 181     -11.996   3.151  -2.738  1.00 86.23           H  
ATOM   2781  CA  ASN A 181     -11.008   1.612  -1.677  1.00 86.23           C  
ATOM   2782  HA  ASN A 181     -11.229   0.572  -1.441  1.00 86.23           H  
ATOM   2783  C   ASN A 181     -10.945   2.402  -0.366  1.00 86.23           C  
ATOM   2784  CB  ASN A 181      -9.656   1.671  -2.413  1.00 86.23           C  
ATOM   2785  HB2 ASN A 181      -9.402   2.714  -2.605  1.00 86.23           H  
ATOM   2786  HB3 ASN A 181      -8.888   1.260  -1.758  1.00 86.23           H  
ATOM   2787  O   ASN A 181     -11.248   3.598  -0.345  1.00 86.23           O  
ATOM   2788  CG  ASN A 181      -9.592   0.915  -3.729  1.00 86.23           C  
ATOM   2789  ND2 ASN A 181      -8.462   0.954  -4.396  1.00 86.23           N  
ATOM   2790 HD21 ASN A 181      -7.661   1.442  -4.021  1.00 86.23           H  
ATOM   2791 HD22 ASN A 181      -8.445   0.462  -5.278  1.00 86.23           H  
ATOM   2792  OD1 ASN A 181     -10.530   0.306  -4.212  1.00 86.23           O  
ATOM   2793  N   VAL A 182     -10.507   1.755   0.711  1.00 80.34           N  
ATOM   2794  H   VAL A 182     -10.272   0.776   0.630  1.00 80.34           H  
ATOM   2795  CA  VAL A 182     -10.254   2.428   1.991  1.00 80.34           C  
ATOM   2796  HA  VAL A 182     -11.089   3.096   2.202  1.00 80.34           H  
ATOM   2797  C   VAL A 182      -8.990   3.294   1.890  1.00 80.34           C  
ATOM   2798  CB  VAL A 182     -10.193   1.404   3.135  1.00 80.34           C  
ATOM   2799  HB  VAL A 182      -9.349   0.737   2.954  1.00 80.34           H  
ATOM   2800  O   VAL A 182      -7.980   2.867   1.328  1.00 80.34           O  
ATOM   2801  CG1 VAL A 182     -10.014   2.081   4.492  1.00 80.34           C  
ATOM   2802 HG11 VAL A 182      -9.034   2.557   4.542  1.00 80.34           H  
ATOM   2803 HG12 VAL A 182     -10.069   1.344   5.293  1.00 80.34           H  
ATOM   2804 HG13 VAL A 182     -10.798   2.821   4.651  1.00 80.34           H  
ATOM   2805  CG2 VAL A 182     -11.473   0.559   3.209  1.00 80.34           C  
ATOM   2806 HG21 VAL A 182     -11.609  -0.008   2.288  1.00 80.34           H  
ATOM   2807 HG22 VAL A 182     -11.413  -0.144   4.040  1.00 80.34           H  
ATOM   2808 HG23 VAL A 182     -12.336   1.206   3.366  1.00 80.34           H  
ATOM   2809  N   SER A 183      -9.064   4.525   2.403  1.00 65.74           N  
ATOM   2810  H   SER A 183      -9.913   4.780   2.888  1.00 65.74           H  
ATOM   2811  CA  SER A 183      -7.962   5.500   2.393  1.00 65.74           C  
ATOM   2812  HA  SER A 183      -7.563   5.575   1.381  1.00 65.74           H  
ATOM   2813  C   SER A 183      -6.823   5.096   3.340  1.00 65.74           C  
ATOM   2814  CB  SER A 183      -8.508   6.871   2.803  1.00 65.74           C  
ATOM   2815  HB2 SER A 183      -9.387   7.107   2.203  1.00 65.74           H  
ATOM   2816  HB3 SER A 183      -8.796   6.847   3.854  1.00 65.74           H  
ATOM   2817  O   SER A 183      -7.087   4.508   4.385  1.00 65.74           O  
ATOM   2818  OG  SER A 183      -7.535   7.870   2.599  1.00 65.74           O  
ATOM   2819  HG  SER A 183      -7.491   8.414   3.389  1.00 65.74           H  
ATOM   2820  N   SER A 184      -5.568   5.443   3.021  1.00 62.40           N  
ATOM   2821  H   SER A 184      -5.401   5.922   2.147  1.00 62.40           H  
ATOM   2822  CA  SER A 184      -4.446   5.365   3.981  1.00 62.40           C  
ATOM   2823  HA  SER A 184      -4.621   4.513   4.639  1.00 62.40           H  
ATOM   2824  C   SER A 184      -4.358   6.580   4.914  1.00 62.40           C  
ATOM   2825  CB  SER A 184      -3.081   5.126   3.301  1.00 62.40           C  
ATOM   2826  HB2 SER A 184      -2.822   4.077   3.446  1.00 62.40           H  
ATOM   2827  HB3 SER A 184      -2.311   5.711   3.804  1.00 62.40           H  
ATOM   2828  O   SER A 184      -3.635   6.540   5.905  1.00 62.40           O  
ATOM   2829  OG  SER A 184      -3.023   5.401   1.906  1.00 62.40           O  
ATOM   2830  HG  SER A 184      -3.181   6.333   1.740  1.00 62.40           H  
ATOM   2831  N   THR A 185      -5.080   7.657   4.610  1.00 59.02           N  
ATOM   2832  H   THR A 185      -5.598   7.655   3.743  1.00 59.02           H  
ATOM   2833  CA  THR A 185      -5.146   8.887   5.411  1.00 59.02           C  
ATOM   2834  HA  THR A 185      -4.507   8.783   6.288  1.00 59.02           H  
ATOM   2835  C   THR A 185      -6.569   9.125   5.916  1.00 59.02           C  
ATOM   2836  CB  THR A 185      -4.636  10.090   4.598  1.00 59.02           C  
ATOM   2837  HB  THR A 185      -4.889  11.007   5.130  1.00 59.02           H  
ATOM   2838  O   THR A 185      -7.537   8.868   5.188  1.00 59.02           O  
ATOM   2839  CG2 THR A 185      -3.117  10.037   4.438  1.00 59.02           C  
ATOM   2840 HG21 THR A 185      -2.781  10.907   3.874  1.00 59.02           H  
ATOM   2841 HG22 THR A 185      -2.826   9.130   3.908  1.00 59.02           H  
ATOM   2842 HG23 THR A 185      -2.644  10.044   5.420  1.00 59.02           H  
ATOM   2843  OG1 THR A 185      -5.230  10.126   3.317  1.00 59.02           O  
ATOM   2844  HG1 THR A 185      -4.540  10.081   2.651  1.00 59.02           H  
ATOM   2845  N   LYS A 186      -6.714   9.626   7.156  1.00 58.35           N  
ATOM   2846  H   LYS A 186      -5.887   9.791   7.711  1.00 58.35           H  
ATOM   2847  CA  LYS A 186      -8.020   9.981   7.743  1.00 58.35           C  
ATOM   2848  HA  LYS A 186      -8.641   9.085   7.772  1.00 58.35           H  
ATOM   2849  C   LYS A 186      -8.706  11.015   6.847  1.00 58.35           C  
ATOM   2850  CB  LYS A 186      -7.884  10.505   9.189  1.00 58.35           C  
ATOM   2851  HB2 LYS A 186      -8.887  10.718   9.559  1.00 58.35           H  
ATOM   2852  HB3 LYS A 186      -7.319  11.437   9.197  1.00 58.35           H  
ATOM   2853  O   LYS A 186      -8.236  12.143   6.717  1.00 58.35           O  
ATOM   2854  CG  LYS A 186      -7.209   9.508  10.148  1.00 58.35           C  
ATOM   2855  HG2 LYS A 186      -6.131   9.530   9.989  1.00 58.35           H  
ATOM   2856  HG3 LYS A 186      -7.568   8.501   9.935  1.00 58.35           H  
ATOM   2857  CD  LYS A 186      -7.517   9.826  11.619  1.00 58.35           C  
ATOM   2858  HD2 LYS A 186      -7.200  10.840  11.865  1.00 58.35           H  
ATOM   2859  HD3 LYS A 186      -8.593   9.747  11.776  1.00 58.35           H  
ATOM   2860  CE  LYS A 186      -6.794   8.830  12.535  1.00 58.35           C  
ATOM   2861  HE2 LYS A 186      -5.738   9.093  12.597  1.00 58.35           H  
ATOM   2862  HE3 LYS A 186      -6.889   7.831  12.109  1.00 58.35           H  
ATOM   2863  NZ  LYS A 186      -7.402   8.817  13.878  1.00 58.35           N  
ATOM   2864  HZ1 LYS A 186      -6.951   8.209  14.546  1.00 58.35           H  
ATOM   2865  HZ2 LYS A 186      -8.367   8.524  13.822  1.00 58.35           H  
ATOM   2866  HZ3 LYS A 186      -7.393   9.735  14.300  1.00 58.35           H  
ATOM   2867  N   SER A 187      -9.778  10.604   6.171  1.00 55.78           N  
ATOM   2868  H   SER A 187     -10.097   9.658   6.324  1.00 55.78           H  
ATOM   2869  CA  SER A 187     -10.360  11.355   5.057  1.00 55.78           C  
ATOM   2870  HA  SER A 187     -10.016  12.389   5.098  1.00 55.78           H  
ATOM   2871  C   SER A 187     -11.881  11.359   5.132  1.00 55.78           C  
ATOM   2872  CB  SER A 187      -9.871  10.771   3.728  1.00 55.78           C  
ATOM   2873  HB2 SER A 187     -10.167   9.724   3.653  1.00 55.78           H  
ATOM   2874  HB3 SER A 187      -8.783  10.832   3.695  1.00 55.78           H  
ATOM   2875  O   SER A 187     -12.539  10.345   4.897  1.00 55.78           O  
ATOM   2876  OG  SER A 187     -10.410  11.497   2.638  1.00 55.78           O  
ATOM   2877  HG  SER A 187      -9.806  11.380   1.901  1.00 55.78           H  
ATOM   2878  N   SER A 188     -12.445  12.539   5.391  1.00 59.62           N  
ATOM   2879  H   SER A 188     -11.841  13.331   5.557  1.00 59.62           H  
ATOM   2880  CA  SER A 188     -13.888  12.809   5.362  1.00 59.62           C  
ATOM   2881  HA  SER A 188     -14.376  12.276   6.177  1.00 59.62           H  
ATOM   2882  C   SER A 188     -14.549  12.377   4.047  1.00 59.62           C  
ATOM   2883  CB  SER A 188     -14.098  14.312   5.569  1.00 59.62           C  
ATOM   2884  HB2 SER A 188     -13.819  14.566   6.592  1.00 59.62           H  
ATOM   2885  HB3 SER A 188     -15.148  14.559   5.411  1.00 59.62           H  
ATOM   2886  O   SER A 188     -15.684  11.901   4.039  1.00 59.62           O  
ATOM   2887  OG  SER A 188     -13.294  15.070   4.678  1.00 59.62           O  
ATOM   2888  HG  SER A 188     -13.326  15.984   4.969  1.00 59.62           H  
ATOM   2889  N   GLN A 189     -13.818  12.459   2.929  1.00 65.44           N  
ATOM   2890  H   GLN A 189     -12.884  12.834   3.012  1.00 65.44           H  
ATOM   2891  CA  GLN A 189     -14.297  12.033   1.613  1.00 65.44           C  
ATOM   2892  HA  GLN A 189     -15.221  12.568   1.391  1.00 65.44           H  
ATOM   2893  C   GLN A 189     -14.608  10.531   1.532  1.00 65.44           C  
ATOM   2894  CB  GLN A 189     -13.267  12.369   0.528  1.00 65.44           C  
ATOM   2895  HB2 GLN A 189     -13.664  12.015  -0.423  1.00 65.44           H  
ATOM   2896  HB3 GLN A 189     -12.341  11.830   0.728  1.00 65.44           H  
ATOM   2897  O   GLN A 189     -15.442  10.141   0.718  1.00 65.44           O  
ATOM   2898  CG  GLN A 189     -12.959  13.867   0.392  1.00 65.44           C  
ATOM   2899  HG2 GLN A 189     -12.449  14.219   1.288  1.00 65.44           H  
ATOM   2900  HG3 GLN A 189     -13.893  14.419   0.286  1.00 65.44           H  
ATOM   2901  CD  GLN A 189     -12.079  14.165  -0.822  1.00 65.44           C  
ATOM   2902  NE2 GLN A 189     -11.722  15.410  -1.044  1.00 65.44           N  
ATOM   2903 HE21 GLN A 189     -11.136  15.571  -1.851  1.00 65.44           H  
ATOM   2904 HE22 GLN A 189     -12.004  16.151  -0.419  1.00 65.44           H  
ATOM   2905  OE1 GLN A 189     -11.714  13.299  -1.603  1.00 65.44           O  
ATOM   2906  N   PHE A 190     -13.963   9.684   2.343  1.00 75.47           N  
ATOM   2907  H   PHE A 190     -13.323  10.052   3.032  1.00 75.47           H  
ATOM   2908  CA  PHE A 190     -14.261   8.250   2.371  1.00 75.47           C  
ATOM   2909  HA  PHE A 190     -14.275   7.870   1.349  1.00 75.47           H  
ATOM   2910  C   PHE A 190     -15.660   7.999   2.953  1.00 75.47           C  
ATOM   2911  CB  PHE A 190     -13.159   7.506   3.138  1.00 75.47           C  
ATOM   2912  HB2 PHE A 190     -12.207   7.651   2.627  1.00 75.47           H  
ATOM   2913  HB3 PHE A 190     -13.066   7.927   4.139  1.00 75.47           H  
ATOM   2914  O   PHE A 190     -16.504   7.391   2.296  1.00 75.47           O  
ATOM   2915  CG  PHE A 190     -13.429   6.022   3.263  1.00 75.47           C  
ATOM   2916  CD1 PHE A 190     -13.977   5.511   4.455  1.00 75.47           C  
ATOM   2917  HD1 PHE A 190     -14.161   6.158   5.299  1.00 75.47           H  
ATOM   2918  CD2 PHE A 190     -13.202   5.161   2.172  1.00 75.47           C  
ATOM   2919  HD2 PHE A 190     -12.779   5.543   1.254  1.00 75.47           H  
ATOM   2920  CE1 PHE A 190     -14.315   4.151   4.540  1.00 75.47           C  
ATOM   2921  HE1 PHE A 190     -14.763   3.763   5.442  1.00 75.47           H  
ATOM   2922  CE2 PHE A 190     -13.548   3.801   2.263  1.00 75.47           C  
ATOM   2923  HE2 PHE A 190     -13.387   3.142   1.423  1.00 75.47           H  
ATOM   2924  CZ  PHE A 190     -14.108   3.297   3.447  1.00 75.47           C  
ATOM   2925  HZ  PHE A 190     -14.396   2.259   3.520  1.00 75.47           H  
ATOM   2926  N   PHE A 191     -15.946   8.561   4.131  1.00 72.74           N  
ATOM   2927  H   PHE A 191     -15.214   9.056   4.621  1.00 72.74           H  
ATOM   2928  CA  PHE A 191     -17.257   8.456   4.776  1.00 72.74           C  
ATOM   2929  HA  PHE A 191     -17.513   7.402   4.881  1.00 72.74           H  
ATOM   2930  C   PHE A 191     -18.369   9.112   3.950  1.00 72.74           C  
ATOM   2931  CB  PHE A 191     -17.176   9.074   6.175  1.00 72.74           C  
ATOM   2932  HB2 PHE A 191     -16.892  10.123   6.093  1.00 72.74           H  
ATOM   2933  HB3 PHE A 191     -18.166   9.033   6.631  1.00 72.74           H  
ATOM   2934  O   PHE A 191     -19.431   8.519   3.773  1.00 72.74           O  
ATOM   2935  CG  PHE A 191     -16.205   8.356   7.089  1.00 72.74           C  
ATOM   2936  CD1 PHE A 191     -16.554   7.100   7.619  1.00 72.74           C  
ATOM   2937  HD1 PHE A 191     -17.513   6.659   7.391  1.00 72.74           H  
ATOM   2938  CD2 PHE A 191     -14.958   8.929   7.406  1.00 72.74           C  
ATOM   2939  HD2 PHE A 191     -14.684   9.897   7.013  1.00 72.74           H  
ATOM   2940  CE1 PHE A 191     -15.664   6.428   8.473  1.00 72.74           C  
ATOM   2941  HE1 PHE A 191     -15.937   5.479   8.910  1.00 72.74           H  
ATOM   2942  CE2 PHE A 191     -14.073   8.255   8.268  1.00 72.74           C  
ATOM   2943  HE2 PHE A 191     -13.133   8.706   8.550  1.00 72.74           H  
ATOM   2944  CZ  PHE A 191     -14.430   7.008   8.807  1.00 72.74           C  
ATOM   2945  HZ  PHE A 191     -13.771   6.509   9.502  1.00 72.74           H  
ATOM   2946  N   LEU A 192     -18.113  10.287   3.363  1.00 67.98           N  
ATOM   2947  H   LEU A 192     -17.237  10.746   3.570  1.00 67.98           H  
ATOM   2948  CA  LEU A 192     -19.068  10.953   2.469  1.00 67.98           C  
ATOM   2949  HA  LEU A 192     -20.008  11.081   3.006  1.00 67.98           H  
ATOM   2950  C   LEU A 192     -19.406  10.109   1.228  1.00 67.98           C  
ATOM   2951  CB  LEU A 192     -18.520  12.335   2.067  1.00 67.98           C  
ATOM   2952  HB2 LEU A 192     -17.500  12.206   1.705  1.00 67.98           H  
ATOM   2953  HB3 LEU A 192     -19.116  12.721   1.240  1.00 67.98           H  
ATOM   2954  O   LEU A 192     -20.551  10.136   0.783  1.00 67.98           O  
ATOM   2955  CG  LEU A 192     -18.532  13.380   3.201  1.00 67.98           C  
ATOM   2956  HG  LEU A 192     -18.059  12.969   4.093  1.00 67.98           H  
ATOM   2957  CD1 LEU A 192     -17.747  14.617   2.762  1.00 67.98           C  
ATOM   2958 HD11 LEU A 192     -16.716  14.338   2.546  1.00 67.98           H  
ATOM   2959 HD12 LEU A 192     -17.742  15.350   3.569  1.00 67.98           H  
ATOM   2960 HD13 LEU A 192     -18.202  15.059   1.876  1.00 67.98           H  
ATOM   2961  CD2 LEU A 192     -19.955  13.817   3.564  1.00 67.98           C  
ATOM   2962 HD21 LEU A 192     -20.467  14.200   2.682  1.00 67.98           H  
ATOM   2963 HD22 LEU A 192     -20.504  12.975   3.987  1.00 67.98           H  
ATOM   2964 HD23 LEU A 192     -19.909  14.602   4.319  1.00 67.98           H  
ATOM   2965  N   LYS A 193     -18.456   9.324   0.698  1.00 79.00           N  
ATOM   2966  H   LYS A 193     -17.532   9.344   1.105  1.00 79.00           H  
ATOM   2967  CA  LYS A 193     -18.721   8.381  -0.402  1.00 79.00           C  
ATOM   2968  HA  LYS A 193     -19.349   8.878  -1.141  1.00 79.00           H  
ATOM   2969  C   LYS A 193     -19.535   7.167   0.040  1.00 79.00           C  
ATOM   2970  CB  LYS A 193     -17.416   7.960  -1.090  1.00 79.00           C  
ATOM   2971  HB2 LYS A 193     -17.604   7.080  -1.706  1.00 79.00           H  
ATOM   2972  HB3 LYS A 193     -16.666   7.704  -0.341  1.00 79.00           H  
ATOM   2973  O   LYS A 193     -20.398   6.755  -0.724  1.00 79.00           O  
ATOM   2974  CG  LYS A 193     -16.903   9.082  -2.000  1.00 79.00           C  
ATOM   2975  HG2 LYS A 193     -16.811  10.009  -1.434  1.00 79.00           H  
ATOM   2976  HG3 LYS A 193     -17.620   9.244  -2.805  1.00 79.00           H  
ATOM   2977  CD  LYS A 193     -15.544   8.719  -2.602  1.00 79.00           C  
ATOM   2978  HD2 LYS A 193     -15.655   7.829  -3.221  1.00 79.00           H  
ATOM   2979  HD3 LYS A 193     -14.835   8.525  -1.796  1.00 79.00           H  
ATOM   2980  CE  LYS A 193     -15.058   9.891  -3.456  1.00 79.00           C  
ATOM   2981  HE2 LYS A 193     -15.798  10.077  -4.234  1.00 79.00           H  
ATOM   2982  HE3 LYS A 193     -15.007  10.779  -2.825  1.00 79.00           H  
ATOM   2983  NZ  LYS A 193     -13.734   9.615  -4.061  1.00 79.00           N  
ATOM   2984  HZ1 LYS A 193     -13.790   8.800  -4.655  1.00 79.00           H  
ATOM   2985  HZ2 LYS A 193     -13.048   9.460  -3.337  1.00 79.00           H  
ATOM   2986  HZ3 LYS A 193     -13.440  10.405  -4.617  1.00 79.00           H  
ATOM   2987  N   LEU A 194     -19.335   6.631   1.251  1.00 79.16           N  
ATOM   2988  H   LEU A 194     -18.600   6.999   1.837  1.00 79.16           H  
ATOM   2989  CA  LEU A 194     -20.242   5.600   1.780  1.00 79.16           C  
ATOM   2990  HA  LEU A 194     -20.336   4.811   1.035  1.00 79.16           H  
ATOM   2991  C   LEU A 194     -21.665   6.142   1.973  1.00 79.16           C  
ATOM   2992  CB  LEU A 194     -19.735   4.964   3.089  1.00 79.16           C  
ATOM   2993  HB2 LEU A 194     -20.619   4.617   3.626  1.00 79.16           H  
ATOM   2994  HB3 LEU A 194     -19.246   5.705   3.721  1.00 79.16           H  
ATOM   2995  O   LEU A 194     -22.611   5.472   1.571  1.00 79.16           O  
ATOM   2996  CG  LEU A 194     -18.831   3.736   2.877  1.00 79.16           C  
ATOM   2997  HG  LEU A 194     -19.125   3.214   1.967  1.00 79.16           H  
ATOM   2998  CD1 LEU A 194     -17.369   4.144   2.765  1.00 79.16           C  
ATOM   2999 HD11 LEU A 194     -17.258   4.874   1.963  1.00 79.16           H  
ATOM   3000 HD12 LEU A 194     -16.757   3.270   2.544  1.00 79.16           H  
ATOM   3001 HD13 LEU A 194     -17.033   4.598   3.697  1.00 79.16           H  
ATOM   3002  CD2 LEU A 194     -18.952   2.749   4.036  1.00 79.16           C  
ATOM   3003 HD21 LEU A 194     -18.680   3.236   4.972  1.00 79.16           H  
ATOM   3004 HD22 LEU A 194     -19.979   2.392   4.104  1.00 79.16           H  
ATOM   3005 HD23 LEU A 194     -18.294   1.895   3.873  1.00 79.16           H  
ATOM   3006  N   LEU A 195     -21.829   7.346   2.529  1.00 72.64           N  
ATOM   3007  H   LEU A 195     -21.011   7.830   2.872  1.00 72.64           H  
ATOM   3008  CA  LEU A 195     -23.151   7.956   2.744  1.00 72.64           C  
ATOM   3009  HA  LEU A 195     -23.770   7.260   3.310  1.00 72.64           H  
ATOM   3010  C   LEU A 195     -23.914   8.220   1.433  1.00 72.64           C  
ATOM   3011  CB  LEU A 195     -22.993   9.253   3.557  1.00 72.64           C  
ATOM   3012  HB2 LEU A 195     -22.257   9.885   3.059  1.00 72.64           H  
ATOM   3013  HB3 LEU A 195     -23.945   9.784   3.551  1.00 72.64           H  
ATOM   3014  O   LEU A 195     -25.138   8.160   1.423  1.00 72.64           O  
ATOM   3015  CG  LEU A 195     -22.573   9.040   5.024  1.00 72.64           C  
ATOM   3016  HG  LEU A 195     -21.671   8.430   5.064  1.00 72.64           H  
ATOM   3017  CD1 LEU A 195     -22.261  10.393   5.665  1.00 72.64           C  
ATOM   3018 HD11 LEU A 195     -23.150  11.023   5.661  1.00 72.64           H  
ATOM   3019 HD12 LEU A 195     -21.954  10.238   6.699  1.00 72.64           H  
ATOM   3020 HD13 LEU A 195     -21.446  10.879   5.128  1.00 72.64           H  
ATOM   3021  CD2 LEU A 195     -23.657   8.355   5.857  1.00 72.64           C  
ATOM   3022 HD21 LEU A 195     -24.585   8.926   5.815  1.00 72.64           H  
ATOM   3023 HD22 LEU A 195     -23.336   8.290   6.896  1.00 72.64           H  
ATOM   3024 HD23 LEU A 195     -23.844   7.344   5.494  1.00 72.64           H  
ATOM   3025  N   ASN A 196     -23.208   8.465   0.327  1.00 70.72           N  
ATOM   3026  H   ASN A 196     -22.205   8.553   0.412  1.00 70.72           H  
ATOM   3027  CA  ASN A 196     -23.808   8.634  -1.002  1.00 70.72           C  
ATOM   3028  HA  ASN A 196     -24.792   9.088  -0.887  1.00 70.72           H  
ATOM   3029  C   ASN A 196     -24.044   7.301  -1.757  1.00 70.72           C  
ATOM   3030  CB  ASN A 196     -22.932   9.601  -1.819  1.00 70.72           C  
ATOM   3031  HB2 ASN A 196     -21.911   9.221  -1.847  1.00 70.72           H  
ATOM   3032  HB3 ASN A 196     -23.303   9.611  -2.844  1.00 70.72           H  
ATOM   3033  O   ASN A 196     -24.570   7.318  -2.869  1.00 70.72           O  
ATOM   3034  CG  ASN A 196     -22.902  11.048  -1.339  1.00 70.72           C  
ATOM   3035  ND2 ASN A 196     -22.265  11.894  -2.115  1.00 70.72           N  
ATOM   3036 HD21 ASN A 196     -22.287  12.869  -1.851  1.00 70.72           H  
ATOM   3037 HD22 ASN A 196     -21.913  11.572  -3.005  1.00 70.72           H  
ATOM   3038  OD1 ASN A 196     -23.432  11.469  -0.316  1.00 70.72           O  
ATOM   3039  N   GLY A 197     -23.657   6.159  -1.177  1.00 79.19           N  
ATOM   3040  H   GLY A 197     -23.245   6.212  -0.256  1.00 79.19           H  
ATOM   3041  CA  GLY A 197     -23.782   4.831  -1.781  1.00 79.19           C  
ATOM   3042  HA2 GLY A 197     -24.654   4.799  -2.433  1.00 79.19           H  
ATOM   3043  HA3 GLY A 197     -23.954   4.110  -0.981  1.00 79.19           H  
ATOM   3044  C   GLY A 197     -22.555   4.385  -2.589  1.00 79.19           C  
ATOM   3045  O   GLY A 197     -21.881   5.167  -3.272  1.00 79.19           O  
ATOM   3046  N   VAL A 198     -22.257   3.084  -2.513  1.00 89.41           N  
ATOM   3047  H   VAL A 198     -22.844   2.504  -1.931  1.00 89.41           H  
ATOM   3048  CA  VAL A 198     -21.084   2.448  -3.134  1.00 89.41           C  
ATOM   3049  HA  VAL A 198     -20.668   3.130  -3.875  1.00 89.41           H  
ATOM   3050  C   VAL A 198     -21.489   1.162  -3.862  1.00 89.41           C  
ATOM   3051  CB  VAL A 198     -19.993   2.183  -2.070  1.00 89.41           C  
ATOM   3052  HB  VAL A 198     -20.432   1.621  -1.246  1.00 89.41           H  
ATOM   3053  O   VAL A 198     -22.273   0.361  -3.360  1.00 89.41           O  
ATOM   3054  CG1 VAL A 198     -18.796   1.379  -2.599  1.00 89.41           C  
ATOM   3055 HG11 VAL A 198     -18.343   1.887  -3.450  1.00 89.41           H  
ATOM   3056 HG12 VAL A 198     -19.118   0.381  -2.895  1.00 89.41           H  
ATOM   3057 HG13 VAL A 198     -18.054   1.264  -1.809  1.00 89.41           H  
ATOM   3058  CG2 VAL A 198     -19.435   3.483  -1.481  1.00 89.41           C  
ATOM   3059 HG21 VAL A 198     -18.926   4.061  -2.253  1.00 89.41           H  
ATOM   3060 HG22 VAL A 198     -18.743   3.255  -0.671  1.00 89.41           H  
ATOM   3061 HG23 VAL A 198     -20.248   4.084  -1.073  1.00 89.41           H  
ATOM   3062  N   GLY A 199     -20.903   0.913  -5.035  1.00 92.36           N  
ATOM   3063  H   GLY A 199     -20.265   1.607  -5.398  1.00 92.36           H  
ATOM   3064  CA  GLY A 199     -21.039  -0.364  -5.739  1.00 92.36           C  
ATOM   3065  HA2 GLY A 199     -22.091  -0.648  -5.771  1.00 92.36           H  
ATOM   3066  HA3 GLY A 199     -20.677  -0.259  -6.762  1.00 92.36           H  
ATOM   3067  C   GLY A 199     -20.258  -1.476  -5.034  1.00 92.36           C  
ATOM   3068  O   GLY A 199     -20.816  -2.261  -4.269  1.00 92.36           O  
ATOM   3069  N   CYS A 200     -18.948  -1.526  -5.278  1.00 95.33           N  
ATOM   3070  H   CYS A 200     -18.564  -0.852  -5.925  1.00 95.33           H  
ATOM   3071  CA  CYS A 200     -18.015  -2.435  -4.607  1.00 95.33           C  
ATOM   3072  HA  CYS A 200     -18.568  -3.188  -4.046  1.00 95.33           H  
ATOM   3073  C   CYS A 200     -17.112  -1.669  -3.626  1.00 95.33           C  
ATOM   3074  CB  CYS A 200     -17.162  -3.156  -5.663  1.00 95.33           C  
ATOM   3075  HB2 CYS A 200     -16.614  -2.415  -6.246  1.00 95.33           H  
ATOM   3076  HB3 CYS A 200     -16.444  -3.804  -5.160  1.00 95.33           H  
ATOM   3077  O   CYS A 200     -16.341  -0.814  -4.060  1.00 95.33           O  
ATOM   3078  SG  CYS A 200     -18.192  -4.158  -6.772  1.00 95.33           S  
ATOM   3079  HG  CYS A 200     -19.034  -3.174  -7.100  1.00 95.33           H  
ATOM   3080  N   LEU A 201     -17.134  -2.011  -2.336  1.00 95.92           N  
ATOM   3081  H   LEU A 201     -17.772  -2.740  -2.050  1.00 95.92           H  
ATOM   3082  CA  LEU A 201     -16.067  -1.648  -1.396  1.00 95.92           C  
ATOM   3083  HA  LEU A 201     -15.588  -0.731  -1.738  1.00 95.92           H  
ATOM   3084  C   LEU A 201     -15.020  -2.766  -1.402  1.00 95.92           C  
ATOM   3085  CB  LEU A 201     -16.655  -1.370   0.001  1.00 95.92           C  
ATOM   3086  HB2 LEU A 201     -17.319  -0.510  -0.082  1.00 95.92           H  
ATOM   3087  HB3 LEU A 201     -17.244  -2.235   0.307  1.00 95.92           H  
ATOM   3088  O   LEU A 201     -15.326  -3.909  -1.055  1.00 95.92           O  
ATOM   3089  CG  LEU A 201     -15.628  -1.065   1.112  1.00 95.92           C  
ATOM   3090  HG  LEU A 201     -14.995  -1.938   1.272  1.00 95.92           H  
ATOM   3091  CD1 LEU A 201     -14.740   0.138   0.786  1.00 95.92           C  
ATOM   3092 HD11 LEU A 201     -14.084  -0.099  -0.051  1.00 95.92           H  
ATOM   3093 HD12 LEU A 201     -15.354   1.005   0.542  1.00 95.92           H  
ATOM   3094 HD13 LEU A 201     -14.112   0.373   1.645  1.00 95.92           H  
ATOM   3095  CD2 LEU A 201     -16.361  -0.750   2.418  1.00 95.92           C  
ATOM   3096 HD21 LEU A 201     -16.978   0.141   2.300  1.00 95.92           H  
ATOM   3097 HD22 LEU A 201     -15.639  -0.581   3.216  1.00 95.92           H  
ATOM   3098 HD23 LEU A 201     -16.996  -1.588   2.703  1.00 95.92           H  
ATOM   3099  N   VAL A 202     -13.791  -2.438  -1.802  1.00 96.30           N  
ATOM   3100  H   VAL A 202     -13.613  -1.480  -2.064  1.00 96.30           H  
ATOM   3101  CA  VAL A 202     -12.653  -3.365  -1.804  1.00 96.30           C  
ATOM   3102  HA  VAL A 202     -13.011  -4.362  -1.543  1.00 96.30           H  
ATOM   3103  C   VAL A 202     -11.663  -2.926  -0.730  1.00 96.30           C  
ATOM   3104  CB  VAL A 202     -11.986  -3.475  -3.187  1.00 96.30           C  
ATOM   3105  HB  VAL A 202     -11.442  -2.555  -3.406  1.00 96.30           H  
ATOM   3106  O   VAL A 202     -11.185  -1.790  -0.740  1.00 96.30           O  
ATOM   3107  CG1 VAL A 202     -11.001  -4.652  -3.207  1.00 96.30           C  
ATOM   3108 HG11 VAL A 202     -10.483  -4.674  -4.166  1.00 96.30           H  
ATOM   3109 HG12 VAL A 202     -11.534  -5.591  -3.058  1.00 96.30           H  
ATOM   3110 HG13 VAL A 202     -10.262  -4.538  -2.414  1.00 96.30           H  
ATOM   3111  CG2 VAL A 202     -13.008  -3.713  -4.308  1.00 96.30           C  
ATOM   3112 HG21 VAL A 202     -13.633  -4.572  -4.064  1.00 96.30           H  
ATOM   3113 HG22 VAL A 202     -12.492  -3.895  -5.251  1.00 96.30           H  
ATOM   3114 HG23 VAL A 202     -13.638  -2.831  -4.427  1.00 96.30           H  
ATOM   3115  N   ALA A 203     -11.368  -3.819   0.209  1.00 93.50           N  
ATOM   3116  H   ALA A 203     -11.770  -4.743   0.148  1.00 93.50           H  
ATOM   3117  CA  ALA A 203     -10.563  -3.516   1.389  1.00 93.50           C  
ATOM   3118  HA  ALA A 203      -9.878  -2.696   1.171  1.00 93.50           H  
ATOM   3119  C   ALA A 203      -9.729  -4.726   1.819  1.00 93.50           C  
ATOM   3120  CB  ALA A 203     -11.512  -3.083   2.517  1.00 93.50           C  
ATOM   3121  HB1 ALA A 203     -10.937  -2.767   3.387  1.00 93.50           H  
ATOM   3122  HB2 ALA A 203     -12.136  -2.255   2.182  1.00 93.50           H  
ATOM   3123  HB3 ALA A 203     -12.155  -3.915   2.803  1.00 93.50           H  
ATOM   3124  O   ALA A 203     -10.054  -5.870   1.494  1.00 93.50           O  
ATOM   3125  N   THR A 204      -8.684  -4.496   2.606  1.00 92.37           N  
ATOM   3126  H   THR A 204      -8.403  -3.544   2.796  1.00 92.37           H  
ATOM   3127  CA  THR A 204      -8.103  -5.565   3.425  1.00 92.37           C  
ATOM   3128  HA  THR A 204      -8.195  -6.497   2.866  1.00 92.37           H  
ATOM   3129  C   THR A 204      -8.880  -5.743   4.736  1.00 92.37           C  
ATOM   3130  CB  THR A 204      -6.610  -5.343   3.693  1.00 92.37           C  
ATOM   3131  HB  THR A 204      -6.200  -6.237   4.164  1.00 92.37           H  
ATOM   3132  O   THR A 204      -9.587  -4.826   5.166  1.00 92.37           O  
ATOM   3133  CG2 THR A 204      -5.821  -5.079   2.410  1.00 92.37           C  
ATOM   3134 HG21 THR A 204      -6.025  -4.074   2.043  1.00 92.37           H  
ATOM   3135 HG22 THR A 204      -4.755  -5.171   2.619  1.00 92.37           H  
ATOM   3136 HG23 THR A 204      -6.093  -5.811   1.649  1.00 92.37           H  
ATOM   3137  OG1 THR A 204      -6.466  -4.265   4.582  1.00 92.37           O  
ATOM   3138  HG1 THR A 204      -5.621  -3.853   4.384  1.00 92.37           H  
ATOM   3139  N   PRO A 205      -8.744  -6.894   5.424  1.00 92.68           N  
ATOM   3140  CA  PRO A 205      -9.227  -7.058   6.794  1.00 92.68           C  
ATOM   3141  HA  PRO A 205     -10.316  -7.100   6.774  1.00 92.68           H  
ATOM   3142  C   PRO A 205      -8.788  -5.927   7.734  1.00 92.68           C  
ATOM   3143  CB  PRO A 205      -8.648  -8.406   7.238  1.00 92.68           C  
ATOM   3144  HB2 PRO A 205      -9.243  -8.890   8.012  1.00 92.68           H  
ATOM   3145  HB3 PRO A 205      -7.622  -8.269   7.581  1.00 92.68           H  
ATOM   3146  O   PRO A 205      -9.608  -5.367   8.455  1.00 92.68           O  
ATOM   3147  CG  PRO A 205      -8.627  -9.212   5.944  1.00 92.68           C  
ATOM   3148  HG2 PRO A 205      -9.628  -9.582   5.723  1.00 92.68           H  
ATOM   3149  HG3 PRO A 205      -7.908 -10.031   5.988  1.00 92.68           H  
ATOM   3150  CD  PRO A 205      -8.224  -8.157   4.917  1.00 92.68           C  
ATOM   3151  HD2 PRO A 205      -7.137  -8.113   4.842  1.00 92.68           H  
ATOM   3152  HD3 PRO A 205      -8.666  -8.404   3.952  1.00 92.68           H  
ATOM   3153  N   ALA A 206      -7.511  -5.541   7.656  1.00 87.64           N  
ATOM   3154  H   ALA A 206      -6.914  -5.998   6.982  1.00 87.64           H  
ATOM   3155  CA  ALA A 206      -6.926  -4.447   8.427  1.00 87.64           C  
ATOM   3156  HA  ALA A 206      -7.031  -4.652   9.492  1.00 87.64           H  
ATOM   3157  C   ALA A 206      -7.614  -3.099   8.147  1.00 87.64           C  
ATOM   3158  CB  ALA A 206      -5.437  -4.397   8.069  1.00 87.64           C  
ATOM   3159  HB1 ALA A 206      -4.924  -5.272   8.470  1.00 87.64           H  
ATOM   3160  HB2 ALA A 206      -4.998  -3.496   8.497  1.00 87.64           H  
ATOM   3161  HB3 ALA A 206      -5.299  -4.354   6.988  1.00 87.64           H  
ATOM   3162  O   ALA A 206      -7.969  -2.373   9.072  1.00 87.64           O  
ATOM   3163  N   GLN A 207      -7.861  -2.788   6.873  1.00 87.30           N  
ATOM   3164  H   GLN A 207      -7.536  -3.415   6.151  1.00 87.30           H  
ATOM   3165  CA  GLN A 207      -8.561  -1.572   6.462  1.00 87.30           C  
ATOM   3166  HA  GLN A 207      -8.069  -0.708   6.909  1.00 87.30           H  
ATOM   3167  C   GLN A 207     -10.029  -1.532   6.913  1.00 87.30           C  
ATOM   3168  CB  GLN A 207      -8.485  -1.459   4.939  1.00 87.30           C  
ATOM   3169  HB2 GLN A 207      -8.709  -2.426   4.488  1.00 87.30           H  
ATOM   3170  HB3 GLN A 207      -9.251  -0.757   4.611  1.00 87.30           H  
ATOM   3171  O   GLN A 207     -10.508  -0.466   7.293  1.00 87.30           O  
ATOM   3172  CG  GLN A 207      -7.127  -0.953   4.442  1.00 87.30           C  
ATOM   3173  HG2 GLN A 207      -6.331  -1.640   4.731  1.00 87.30           H  
ATOM   3174  HG3 GLN A 207      -6.923   0.013   4.905  1.00 87.30           H  
ATOM   3175  CD  GLN A 207      -7.122  -0.794   2.925  1.00 87.30           C  
ATOM   3176  NE2 GLN A 207      -6.617   0.312   2.424  1.00 87.30           N  
ATOM   3177 HE21 GLN A 207      -6.770   0.491   1.442  1.00 87.30           H  
ATOM   3178 HE22 GLN A 207      -6.285   1.041   3.040  1.00 87.30           H  
ATOM   3179  OE1 GLN A 207      -7.639  -1.611   2.173  1.00 87.30           O  
ATOM   3180  N   LEU A 208     -10.745  -2.664   6.893  1.00 89.61           N  
ATOM   3181  H   LEU A 208     -10.309  -3.507   6.547  1.00 89.61           H  
ATOM   3182  CA  LEU A 208     -12.128  -2.726   7.385  1.00 89.61           C  
ATOM   3183  HA  LEU A 208     -12.680  -1.901   6.935  1.00 89.61           H  
ATOM   3184  C   LEU A 208     -12.191  -2.535   8.910  1.00 89.61           C  
ATOM   3185  CB  LEU A 208     -12.776  -4.058   6.959  1.00 89.61           C  
ATOM   3186  HB2 LEU A 208     -12.627  -4.210   5.890  1.00 89.61           H  
ATOM   3187  HB3 LEU A 208     -12.272  -4.867   7.487  1.00 89.61           H  
ATOM   3188  O   LEU A 208     -13.074  -1.835   9.405  1.00 89.61           O  
ATOM   3189  CG  LEU A 208     -14.287  -4.107   7.274  1.00 89.61           C  
ATOM   3190  HG  LEU A 208     -14.464  -3.753   8.290  1.00 89.61           H  
ATOM   3191  CD1 LEU A 208     -15.096  -3.242   6.303  1.00 89.61           C  
ATOM   3192 HD11 LEU A 208     -16.158  -3.323   6.535  1.00 89.61           H  
ATOM   3193 HD12 LEU A 208     -14.924  -3.566   5.277  1.00 89.61           H  
ATOM   3194 HD13 LEU A 208     -14.805  -2.197   6.403  1.00 89.61           H  
ATOM   3195  CD2 LEU A 208     -14.823  -5.536   7.205  1.00 89.61           C  
ATOM   3196 HD21 LEU A 208     -15.856  -5.552   7.551  1.00 89.61           H  
ATOM   3197 HD22 LEU A 208     -14.779  -5.914   6.184  1.00 89.61           H  
ATOM   3198 HD23 LEU A 208     -14.235  -6.178   7.862  1.00 89.61           H  
ATOM   3199  N   VAL A 209     -11.243  -3.128   9.642  1.00 88.12           N  
ATOM   3200  H   VAL A 209     -10.569  -3.715   9.172  1.00 88.12           H  
ATOM   3201  CA  VAL A 209     -11.114  -2.959  11.097  1.00 88.12           C  
ATOM   3202  HA  VAL A 209     -12.083  -3.140  11.562  1.00 88.12           H  
ATOM   3203  C   VAL A 209     -10.756  -1.521  11.452  1.00 88.12           C  
ATOM   3204  CB  VAL A 209     -10.119  -3.976  11.683  1.00 88.12           C  
ATOM   3205  HB  VAL A 209      -9.189  -3.934  11.116  1.00 88.12           H  
ATOM   3206  O   VAL A 209     -11.396  -0.962  12.335  1.00 88.12           O  
ATOM   3207  CG1 VAL A 209      -9.800  -3.725  13.161  1.00 88.12           C  
ATOM   3208 HG11 VAL A 209      -9.263  -2.784  13.274  1.00 88.12           H  
ATOM   3209 HG12 VAL A 209     -10.721  -3.687  13.744  1.00 88.12           H  
ATOM   3210 HG13 VAL A 209      -9.166  -4.525  13.544  1.00 88.12           H  
ATOM   3211  CG2 VAL A 209     -10.703  -5.391  11.575  1.00 88.12           C  
ATOM   3212 HG21 VAL A 209      -9.923  -6.116  11.812  1.00 88.12           H  
ATOM   3213 HG22 VAL A 209     -11.054  -5.589  10.562  1.00 88.12           H  
ATOM   3214 HG23 VAL A 209     -11.537  -5.510  12.266  1.00 88.12           H  
ATOM   3215  N   TRP A 210      -9.828  -0.885  10.729  1.00 80.19           N  
ATOM   3216  H   TRP A 210      -9.297  -1.399  10.040  1.00 80.19           H  
ATOM   3217  CA  TRP A 210      -9.554   0.541  10.915  1.00 80.19           C  
ATOM   3218  HA  TRP A 210      -9.281   0.706  11.958  1.00 80.19           H  
ATOM   3219  C   TRP A 210     -10.792   1.406  10.649  1.00 80.19           C  
ATOM   3220  CB  TRP A 210      -8.387   1.013  10.043  1.00 80.19           C  
ATOM   3221  HB2 TRP A 210      -7.462   0.565  10.406  1.00 80.19           H  
ATOM   3222  HB3 TRP A 210      -8.547   0.684   9.016  1.00 80.19           H  
ATOM   3223  O   TRP A 210     -11.133   2.226  11.493  1.00 80.19           O  
ATOM   3224  CG  TRP A 210      -8.265   2.507  10.056  1.00 80.19           C  
ATOM   3225  CD1 TRP A 210      -8.074   3.252  11.170  1.00 80.19           C  
ATOM   3226  HD1 TRP A 210      -7.945   2.860  12.168  1.00 80.19           H  
ATOM   3227  CD2 TRP A 210      -8.571   3.463   8.989  1.00 80.19           C  
ATOM   3228  CE2 TRP A 210      -8.553   4.775   9.545  1.00 80.19           C  
ATOM   3229  CE3 TRP A 210      -8.932   3.359   7.628  1.00 80.19           C  
ATOM   3230  HE3 TRP A 210      -8.976   2.379   7.176  1.00 80.19           H  
ATOM   3231  NE1 TRP A 210      -8.231   4.587  10.866  1.00 80.19           N  
ATOM   3232  HE1 TRP A 210      -8.321   5.310  11.566  1.00 80.19           H  
ATOM   3233  CH2 TRP A 210      -9.200   5.786   7.446  1.00 80.19           C  
ATOM   3234  HH2 TRP A 210      -9.439   6.658   6.855  1.00 80.19           H  
ATOM   3235  CZ2 TRP A 210      -8.874   5.919   8.803  1.00 80.19           C  
ATOM   3236  HZ2 TRP A 210      -8.893   6.880   9.295  1.00 80.19           H  
ATOM   3237  CZ3 TRP A 210      -9.230   4.508   6.864  1.00 80.19           C  
ATOM   3238  HZ3 TRP A 210      -9.478   4.417   5.817  1.00 80.19           H  
ATOM   3239  N   PHE A 211     -11.501   1.196   9.532  1.00 76.00           N  
ATOM   3240  H   PHE A 211     -11.163   0.519   8.863  1.00 76.00           H  
ATOM   3241  CA  PHE A 211     -12.734   1.932   9.228  1.00 76.00           C  
ATOM   3242  HA  PHE A 211     -12.490   2.986   9.091  1.00 76.00           H  
ATOM   3243  C   PHE A 211     -13.743   1.868  10.382  1.00 76.00           C  
ATOM   3244  CB  PHE A 211     -13.360   1.395   7.928  1.00 76.00           C  
ATOM   3245  HB2 PHE A 211     -12.879   1.883   7.080  1.00 76.00           H  
ATOM   3246  HB3 PHE A 211     -13.148   0.329   7.847  1.00 76.00           H  
ATOM   3247  O   PHE A 211     -14.311   2.894  10.739  1.00 76.00           O  
ATOM   3248  CG  PHE A 211     -14.868   1.584   7.826  1.00 76.00           C  
ATOM   3249  CD1 PHE A 211     -15.727   0.473   7.933  1.00 76.00           C  
ATOM   3250  HD1 PHE A 211     -15.316  -0.514   8.084  1.00 76.00           H  
ATOM   3251  CD2 PHE A 211     -15.418   2.874   7.718  1.00 76.00           C  
ATOM   3252  HD2 PHE A 211     -14.765   3.734   7.713  1.00 76.00           H  
ATOM   3253  CE1 PHE A 211     -17.122   0.651   7.895  1.00 76.00           C  
ATOM   3254  HE1 PHE A 211     -17.779  -0.200   8.004  1.00 76.00           H  
ATOM   3255  CE2 PHE A 211     -16.813   3.050   7.655  1.00 76.00           C  
ATOM   3256  HE2 PHE A 211     -17.233   4.042   7.576  1.00 76.00           H  
ATOM   3257  CZ  PHE A 211     -17.666   1.938   7.744  1.00 76.00           C  
ATOM   3258  HZ  PHE A 211     -18.737   2.076   7.731  1.00 76.00           H  
ATOM   3259  N   TRP A 212     -13.950   0.691  10.979  1.00 79.40           N  
ATOM   3260  H   TRP A 212     -13.458  -0.124  10.641  1.00 79.40           H  
ATOM   3261  CA  TRP A 212     -14.855   0.553  12.120  1.00 79.40           C  
ATOM   3262  HA  TRP A 212     -15.718   1.198  11.953  1.00 79.40           H  
ATOM   3263  C   TRP A 212     -14.238   1.036  13.442  1.00 79.40           C  
ATOM   3264  CB  TRP A 212     -15.381  -0.884  12.191  1.00 79.40           C  
ATOM   3265  HB2 TRP A 212     -15.897  -1.099  11.255  1.00 79.40           H  
ATOM   3266  HB3 TRP A 212     -14.525  -1.555  12.262  1.00 79.40           H  
ATOM   3267  O   TRP A 212     -14.987   1.428  14.314  1.00 79.40           O  
ATOM   3268  CG  TRP A 212     -16.313  -1.179  13.336  1.00 79.40           C  
ATOM   3269  CD1 TRP A 212     -17.669  -1.137  13.315  1.00 79.40           C  
ATOM   3270  HD1 TRP A 212     -18.262  -0.896  12.446  1.00 79.40           H  
ATOM   3271  CD2 TRP A 212     -15.949  -1.510  14.713  1.00 79.40           C  
ATOM   3272  CE2 TRP A 212     -17.143  -1.626  15.482  1.00 79.40           C  
ATOM   3273  CE3 TRP A 212     -14.724  -1.693  15.393  1.00 79.40           C  
ATOM   3274  HE3 TRP A 212     -13.800  -1.592  14.844  1.00 79.40           H  
ATOM   3275  NE1 TRP A 212     -18.163  -1.410  14.583  1.00 79.40           N  
ATOM   3276  HE1 TRP A 212     -19.136  -1.399  14.855  1.00 79.40           H  
ATOM   3277  CH2 TRP A 212     -15.891  -2.049  17.509  1.00 79.40           C  
ATOM   3278  HH2 TRP A 212     -15.866  -2.227  18.574  1.00 79.40           H  
ATOM   3279  CZ2 TRP A 212     -17.125  -1.888  16.858  1.00 79.40           C  
ATOM   3280  HZ2 TRP A 212     -18.048  -1.948  17.414  1.00 79.40           H  
ATOM   3281  CZ3 TRP A 212     -14.694  -1.957  16.776  1.00 79.40           C  
ATOM   3282  HZ3 TRP A 212     -13.748  -2.064  17.286  1.00 79.40           H  
ATOM   3283  N   GLN A 213     -12.917   1.089  13.622  1.00 75.25           N  
ATOM   3284  H   GLN A 213     -12.309   0.737  12.897  1.00 75.25           H  
ATOM   3285  CA  GLN A 213     -12.305   1.722  14.807  1.00 75.25           C  
ATOM   3286  HA  GLN A 213     -12.865   1.434  15.696  1.00 75.25           H  
ATOM   3287  C   GLN A 213     -12.359   3.258  14.748  1.00 75.25           C  
ATOM   3288  CB  GLN A 213     -10.857   1.236  14.967  1.00 75.25           C  
ATOM   3289  HB2 GLN A 213     -10.348   1.288  14.005  1.00 75.25           H  
ATOM   3290  HB3 GLN A 213     -10.335   1.887  15.668  1.00 75.25           H  
ATOM   3291  O   GLN A 213     -12.522   3.905  15.774  1.00 75.25           O  
ATOM   3292  CG  GLN A 213     -10.810  -0.197  15.516  1.00 75.25           C  
ATOM   3293  HG2 GLN A 213     -11.215  -0.197  16.527  1.00 75.25           H  
ATOM   3294  HG3 GLN A 213     -11.439  -0.847  14.908  1.00 75.25           H  
ATOM   3295  CD  GLN A 213      -9.408  -0.799  15.552  1.00 75.25           C  
ATOM   3296  NE2 GLN A 213      -9.267  -1.983  16.108  1.00 75.25           N  
ATOM   3297 HE21 GLN A 213      -8.344  -2.391  16.067  1.00 75.25           H  
ATOM   3298 HE22 GLN A 213     -10.071  -2.471  16.475  1.00 75.25           H  
ATOM   3299  OE1 GLN A 213      -8.417  -0.259  15.085  1.00 75.25           O  
ATOM   3300  N   GLU A 214     -12.274   3.833  13.548  1.00 70.09           N  
ATOM   3301  H   GLU A 214     -12.070   3.234  12.761  1.00 70.09           H  
ATOM   3302  CA  GLU A 214     -12.422   5.269  13.263  1.00 70.09           C  
ATOM   3303  HA  GLU A 214     -11.992   5.848  14.080  1.00 70.09           H  
ATOM   3304  C   GLU A 214     -13.897   5.694  13.112  1.00 70.09           C  
ATOM   3305  CB  GLU A 214     -11.648   5.552  11.962  1.00 70.09           C  
ATOM   3306  HB2 GLU A 214     -12.279   5.283  11.115  1.00 70.09           H  
ATOM   3307  HB3 GLU A 214     -10.769   4.910  11.919  1.00 70.09           H  
ATOM   3308  O   GLU A 214     -14.198   6.845  12.811  1.00 70.09           O  
ATOM   3309  CG  GLU A 214     -11.175   7.001  11.788  1.00 70.09           C  
ATOM   3310  HG2 GLU A 214     -10.891   7.140  10.745  1.00 70.09           H  
ATOM   3311  HG3 GLU A 214     -11.983   7.703  11.992  1.00 70.09           H  
ATOM   3312  CD  GLU A 214      -9.960   7.315  12.664  1.00 70.09           C  
ATOM   3313  OE1 GLU A 214      -8.873   6.745  12.406  1.00 70.09           O  
ATOM   3314  OE2 GLU A 214     -10.025   8.226  13.513  1.00 70.09           O  
ATOM   3315  N   ALA A 215     -14.832   4.746  13.215  1.00 68.31           N  
ATOM   3316  H   ALA A 215     -14.523   3.807  13.423  1.00 68.31           H  
ATOM   3317  CA  ALA A 215     -16.261   4.990  13.067  1.00 68.31           C  
ATOM   3318  HA  ALA A 215     -16.495   5.914  13.596  1.00 68.31           H  
ATOM   3319  C   ALA A 215     -17.130   3.855  13.665  1.00 68.31           C  
ATOM   3320  CB  ALA A 215     -16.562   5.222  11.578  1.00 68.31           C  
ATOM   3321  HB1 ALA A 215     -15.949   6.039  11.197  1.00 68.31           H  
ATOM   3322  HB2 ALA A 215     -16.370   4.314  11.008  1.00 68.31           H  
ATOM   3323  HB3 ALA A 215     -17.609   5.502  11.460  1.00 68.31           H  
ATOM   3324  O   ALA A 215     -18.006   3.349  12.949  1.00 68.31           O  
ATOM   3325  N   PRO A 216     -16.916   3.410  14.928  1.00 67.94           N  
ATOM   3326  CA  PRO A 216     -17.602   2.253  15.510  1.00 67.94           C  
ATOM   3327  HA  PRO A 216     -17.250   1.343  15.023  1.00 67.94           H  
ATOM   3328  C   PRO A 216     -19.108   2.331  15.312  1.00 67.94           C  
ATOM   3329  CB  PRO A 216     -17.183   2.185  16.987  1.00 67.94           C  
ATOM   3330  HB2 PRO A 216     -18.022   1.986  17.654  1.00 67.94           H  
ATOM   3331  HB3 PRO A 216     -16.420   1.416  17.107  1.00 67.94           H  
ATOM   3332  O   PRO A 216     -19.780   3.193  15.870  1.00 67.94           O  
ATOM   3333  CG  PRO A 216     -16.567   3.555  17.263  1.00 67.94           C  
ATOM   3334  HG2 PRO A 216     -15.817   3.517  18.053  1.00 67.94           H  
ATOM   3335  HG3 PRO A 216     -17.353   4.271  17.506  1.00 67.94           H  
ATOM   3336  CD  PRO A 216     -15.954   3.897  15.911  1.00 67.94           C  
ATOM   3337  HD2 PRO A 216     -15.750   4.964  15.826  1.00 67.94           H  
ATOM   3338  HD3 PRO A 216     -15.014   3.355  15.808  1.00 67.94           H  
ATOM   3339  N   GLY A 217     -19.610   1.437  14.454  1.00 65.55           N  
ATOM   3340  H   GLY A 217     -18.936   0.803  14.048  1.00 65.55           H  
ATOM   3341  CA  GLY A 217     -21.007   1.299  14.041  1.00 65.55           C  
ATOM   3342  HA2 GLY A 217     -21.572   0.790  14.821  1.00 65.55           H  
ATOM   3343  HA3 GLY A 217     -21.026   0.649  13.166  1.00 65.55           H  
ATOM   3344  C   GLY A 217     -21.733   2.591  13.640  1.00 65.55           C  
ATOM   3345  O   GLY A 217     -22.954   2.648  13.781  1.00 65.55           O  
ATOM   3346  N   LEU A 218     -21.006   3.579  13.098  1.00 66.71           N  
ATOM   3347  H   LEU A 218     -20.002   3.469  13.122  1.00 66.71           H  
ATOM   3348  CA  LEU A 218     -21.528   4.788  12.434  1.00 66.71           C  
ATOM   3349  HA  LEU A 218     -21.896   5.494  13.179  1.00 66.71           H  
ATOM   3350  C   LEU A 218     -22.673   4.477  11.459  1.00 66.71           C  
ATOM   3351  CB  LEU A 218     -20.341   5.409  11.663  1.00 66.71           C  
ATOM   3352  HB2 LEU A 218     -19.804   4.603  11.163  1.00 66.71           H  
ATOM   3353  HB3 LEU A 218     -19.668   5.857  12.394  1.00 66.71           H  
ATOM   3354  O   LEU A 218     -23.627   5.237  11.326  1.00 66.71           O  
ATOM   3355  CG  LEU A 218     -20.680   6.459  10.583  1.00 66.71           C  
ATOM   3356  HG  LEU A 218     -21.351   6.032   9.837  1.00 66.71           H  
ATOM   3357  CD1 LEU A 218     -21.317   7.697  11.186  1.00 66.71           C  
ATOM   3358 HD11 LEU A 218     -20.608   8.094  11.912  1.00 66.71           H  
ATOM   3359 HD12 LEU A 218     -21.517   8.439  10.413  1.00 66.71           H  
ATOM   3360 HD13 LEU A 218     -22.249   7.448  11.693  1.00 66.71           H  
ATOM   3361  CD2 LEU A 218     -19.412   6.916   9.857  1.00 66.71           C  
ATOM   3362 HD21 LEU A 218     -19.670   7.625   9.071  1.00 66.71           H  
ATOM   3363 HD22 LEU A 218     -18.911   6.053   9.416  1.00 66.71           H  
ATOM   3364 HD23 LEU A 218     -18.732   7.399  10.559  1.00 66.71           H  
ATOM   3365  N   MET A 219     -22.543   3.365  10.738  1.00 70.99           N  
ATOM   3366  H   MET A 219     -21.746   2.775  10.926  1.00 70.99           H  
ATOM   3367  CA  MET A 219     -23.511   2.900   9.758  1.00 70.99           C  
ATOM   3368  HA  MET A 219     -24.506   3.205  10.082  1.00 70.99           H  
ATOM   3369  C   MET A 219     -23.487   1.375   9.664  1.00 70.99           C  
ATOM   3370  CB  MET A 219     -23.235   3.552   8.390  1.00 70.99           C  
ATOM   3371  HB2 MET A 219     -23.990   3.221   7.678  1.00 70.99           H  
ATOM   3372  HB3 MET A 219     -23.331   4.633   8.498  1.00 70.99           H  
ATOM   3373  O   MET A 219     -22.441   0.740   9.817  1.00 70.99           O  
ATOM   3374  CG  MET A 219     -21.843   3.223   7.827  1.00 70.99           C  
ATOM   3375  HG2 MET A 219     -21.775   2.145   7.685  1.00 70.99           H  
ATOM   3376  HG3 MET A 219     -21.080   3.518   8.548  1.00 70.99           H  
ATOM   3377  SD  MET A 219     -21.459   4.009   6.240  1.00 70.99           S  
ATOM   3378  CE  MET A 219     -21.232   5.730   6.761  1.00 70.99           C  
ATOM   3379  HE1 MET A 219     -20.976   6.339   5.894  1.00 70.99           H  
ATOM   3380  HE2 MET A 219     -20.424   5.786   7.490  1.00 70.99           H  
ATOM   3381  HE3 MET A 219     -22.151   6.110   7.207  1.00 70.99           H  
ATOM   3382  N   ARG A 220     -24.644   0.797   9.340  1.00 79.04           N  
ATOM   3383  H   ARG A 220     -25.438   1.410   9.220  1.00 79.04           H  
ATOM   3384  CA  ARG A 220     -24.738  -0.557   8.777  1.00 79.04           C  
ATOM   3385  HA  ARG A 220     -23.877  -1.137   9.110  1.00 79.04           H  
ATOM   3386  C   ARG A 220     -24.655  -0.465   7.251  1.00 79.04           C  
ATOM   3387  CB  ARG A 220     -26.012  -1.273   9.267  1.00 79.04           C  
ATOM   3388  HB2 ARG A 220     -25.917  -2.334   9.037  1.00 79.04           H  
ATOM   3389  HB3 ARG A 220     -26.875  -0.881   8.728  1.00 79.04           H  
ATOM   3390  O   ARG A 220     -24.710   0.628   6.696  1.00 79.04           O  
ATOM   3391  CG  ARG A 220     -26.260  -1.097  10.779  1.00 79.04           C  
ATOM   3392  HG2 ARG A 220     -26.592  -0.075  10.962  1.00 79.04           H  
ATOM   3393  HG3 ARG A 220     -25.333  -1.255  11.330  1.00 79.04           H  
ATOM   3394  CD  ARG A 220     -27.339  -2.048  11.314  1.00 79.04           C  
ATOM   3395  HD2 ARG A 220     -27.718  -1.647  12.254  1.00 79.04           H  
ATOM   3396  HD3 ARG A 220     -28.173  -2.073  10.613  1.00 79.04           H  
ATOM   3397  NE  ARG A 220     -26.809  -3.412  11.513  1.00 79.04           N  
ATOM   3398  HE  ARG A 220     -26.622  -3.955  10.682  1.00 79.04           H  
ATOM   3399  NH1 ARG A 220     -26.461  -3.348  13.795  1.00 79.04           N  
ATOM   3400 HH11 ARG A 220     -26.074  -3.786  14.619  1.00 79.04           H  
ATOM   3401 HH12 ARG A 220     -26.777  -2.389  13.815  1.00 79.04           H  
ATOM   3402  NH2 ARG A 220     -25.874  -5.149  12.587  1.00 79.04           N  
ATOM   3403 HH21 ARG A 220     -25.725  -5.532  11.664  1.00 79.04           H  
ATOM   3404 HH22 ARG A 220     -25.326  -5.536  13.342  1.00 79.04           H  
ATOM   3405  CZ  ARG A 220     -26.386  -3.953  12.640  1.00 79.04           C  
ATOM   3406  N   PHE A 221     -24.557  -1.594   6.558  1.00 86.87           N  
ATOM   3407  H   PHE A 221     -24.408  -2.452   7.070  1.00 86.87           H  
ATOM   3408  CA  PHE A 221     -24.580  -1.672   5.095  1.00 86.87           C  
ATOM   3409  HA  PHE A 221     -24.502  -0.676   4.662  1.00 86.87           H  
ATOM   3410  C   PHE A 221     -25.928  -2.267   4.629  1.00 86.87           C  
ATOM   3411  CB  PHE A 221     -23.342  -2.452   4.614  1.00 86.87           C  
ATOM   3412  HB2 PHE A 221     -23.389  -2.500   3.526  1.00 86.87           H  
ATOM   3413  HB3 PHE A 221     -23.406  -3.471   4.995  1.00 86.87           H  
ATOM   3414  O   PHE A 221     -25.995  -3.456   4.308  1.00 86.87           O  
ATOM   3415  CG  PHE A 221     -21.964  -1.897   4.974  1.00 86.87           C  
ATOM   3416  CD1 PHE A 221     -21.769  -0.562   5.395  1.00 86.87           C  
ATOM   3417  HD1 PHE A 221     -22.601   0.118   5.511  1.00 86.87           H  
ATOM   3418  CD2 PHE A 221     -20.835  -2.716   4.777  1.00 86.87           C  
ATOM   3419  HD2 PHE A 221     -20.964  -3.731   4.431  1.00 86.87           H  
ATOM   3420  CE1 PHE A 221     -20.477  -0.072   5.649  1.00 86.87           C  
ATOM   3421  HE1 PHE A 221     -20.346   0.944   5.992  1.00 86.87           H  
ATOM   3422  CE2 PHE A 221     -19.539  -2.211   4.994  1.00 86.87           C  
ATOM   3423  HE2 PHE A 221     -18.674  -2.835   4.825  1.00 86.87           H  
ATOM   3424  CZ  PHE A 221     -19.359  -0.893   5.440  1.00 86.87           C  
ATOM   3425  HZ  PHE A 221     -18.366  -0.507   5.614  1.00 86.87           H  
ATOM   3426  N   PRO A 222     -27.029  -1.483   4.632  1.00 82.83           N  
ATOM   3427  CA  PRO A 222     -28.390  -1.968   4.364  1.00 82.83           C  
ATOM   3428  HA  PRO A 222     -28.666  -2.716   5.108  1.00 82.83           H  
ATOM   3429  C   PRO A 222     -28.557  -2.596   2.974  1.00 82.83           C  
ATOM   3430  CB  PRO A 222     -29.306  -0.746   4.531  1.00 82.83           C  
ATOM   3431  HB2 PRO A 222     -29.679  -0.705   5.554  1.00 82.83           H  
ATOM   3432  HB3 PRO A 222     -30.141  -0.750   3.829  1.00 82.83           H  
ATOM   3433  O   PRO A 222     -29.355  -3.517   2.820  1.00 82.83           O  
ATOM   3434  CG  PRO A 222     -28.377   0.439   4.285  1.00 82.83           C  
ATOM   3435  HG2 PRO A 222     -28.726   1.342   4.786  1.00 82.83           H  
ATOM   3436  HG3 PRO A 222     -28.248   0.607   3.216  1.00 82.83           H  
ATOM   3437  CD  PRO A 222     -27.074  -0.052   4.892  1.00 82.83           C  
ATOM   3438  HD2 PRO A 222     -27.101   0.116   5.968  1.00 82.83           H  
ATOM   3439  HD3 PRO A 222     -26.236   0.482   4.444  1.00 82.83           H  
ATOM   3440  N   CYS A 223     -27.773  -2.147   1.991  1.00 86.72           N  
ATOM   3441  H   CYS A 223     -27.186  -1.350   2.192  1.00 86.72           H  
ATOM   3442  CA  CYS A 223     -27.802  -2.623   0.606  1.00 86.72           C  
ATOM   3443  HA  CYS A 223     -28.816  -2.939   0.366  1.00 86.72           H  
ATOM   3444  C   CYS A 223     -26.890  -3.837   0.310  1.00 86.72           C  
ATOM   3445  CB  CYS A 223     -27.451  -1.436  -0.305  1.00 86.72           C  
ATOM   3446  HB2 CYS A 223     -26.510  -0.980   0.003  1.00 86.72           H  
ATOM   3447  HB3 CYS A 223     -27.340  -1.793  -1.329  1.00 86.72           H  
ATOM   3448  O   CYS A 223     -26.782  -4.233  -0.851  1.00 86.72           O  
ATOM   3449  SG  CYS A 223     -28.775  -0.195  -0.290  1.00 86.72           S  
ATOM   3450  HG  CYS A 223     -28.689   0.286   0.953  1.00 86.72           H  
ATOM   3451  N   LEU A 224     -26.198  -4.411   1.304  1.00 92.55           N  
ATOM   3452  H   LEU A 224     -26.333  -4.073   2.246  1.00 92.55           H  
ATOM   3453  CA  LEU A 224     -25.124  -5.386   1.069  1.00 92.55           C  
ATOM   3454  HA  LEU A 224     -24.484  -4.973   0.290  1.00 92.55           H  
ATOM   3455  C   LEU A 224     -25.635  -6.757   0.582  1.00 92.55           C  
ATOM   3456  CB  LEU A 224     -24.281  -5.519   2.348  1.00 92.55           C  
ATOM   3457  HB2 LEU A 224     -24.906  -5.961   3.125  1.00 92.55           H  
ATOM   3458  HB3 LEU A 224     -23.982  -4.526   2.682  1.00 92.55           H  
ATOM   3459  O   LEU A 224     -26.014  -7.614   1.379  1.00 92.55           O  
ATOM   3460  CG  LEU A 224     -23.020  -6.381   2.161  1.00 92.55           C  
ATOM   3461  HG  LEU A 224     -23.262  -7.303   1.632  1.00 92.55           H  
ATOM   3462  CD1 LEU A 224     -21.941  -5.636   1.383  1.00 92.55           C  
ATOM   3463 HD11 LEU A 224     -21.681  -4.711   1.896  1.00 92.55           H  
ATOM   3464 HD12 LEU A 224     -21.061  -6.274   1.298  1.00 92.55           H  
ATOM   3465 HD13 LEU A 224     -22.300  -5.397   0.382  1.00 92.55           H  
ATOM   3466  CD2 LEU A 224     -22.442  -6.766   3.521  1.00 92.55           C  
ATOM   3467 HD21 LEU A 224     -22.196  -5.869   4.090  1.00 92.55           H  
ATOM   3468 HD22 LEU A 224     -21.548  -7.376   3.386  1.00 92.55           H  
ATOM   3469 HD23 LEU A 224     -23.192  -7.343   4.062  1.00 92.55           H  
ATOM   3470  N   GLN A 225     -25.531  -7.006  -0.724  1.00 92.23           N  
ATOM   3471  H   GLN A 225     -25.198  -6.252  -1.309  1.00 92.23           H  
ATOM   3472  CA  GLN A 225     -25.916  -8.263  -1.375  1.00 92.23           C  
ATOM   3473  HA  GLN A 225     -26.757  -8.693  -0.830  1.00 92.23           H  
ATOM   3474  C   GLN A 225     -24.800  -9.320  -1.394  1.00 92.23           C  
ATOM   3475  CB  GLN A 225     -26.369  -7.981  -2.816  1.00 92.23           C  
ATOM   3476  HB2 GLN A 225     -26.591  -8.934  -3.296  1.00 92.23           H  
ATOM   3477  HB3 GLN A 225     -25.562  -7.499  -3.367  1.00 92.23           H  
ATOM   3478  O   GLN A 225     -25.100 -10.514  -1.402  1.00 92.23           O  
ATOM   3479  CG  GLN A 225     -27.627  -7.102  -2.880  1.00 92.23           C  
ATOM   3480  HG2 GLN A 225     -27.399  -6.107  -2.497  1.00 92.23           H  
ATOM   3481  HG3 GLN A 225     -28.401  -7.537  -2.248  1.00 92.23           H  
ATOM   3482  CD  GLN A 225     -28.189  -6.951  -4.291  1.00 92.23           C  
ATOM   3483  NE2 GLN A 225     -29.273  -6.223  -4.441  1.00 92.23           N  
ATOM   3484 HE21 GLN A 225     -29.627  -6.103  -5.380  1.00 92.23           H  
ATOM   3485 HE22 GLN A 225     -29.673  -5.730  -3.656  1.00 92.23           H  
ATOM   3486  OE1 GLN A 225     -27.693  -7.493  -5.269  1.00 92.23           O  
ATOM   3487  N   PHE A 226     -23.525  -8.913  -1.402  1.00 95.25           N  
ATOM   3488  H   PHE A 226     -23.349  -7.919  -1.387  1.00 95.25           H  
ATOM   3489  CA  PHE A 226     -22.375  -9.826  -1.489  1.00 95.25           C  
ATOM   3490  HA  PHE A 226     -22.719 -10.847  -1.323  1.00 95.25           H  
ATOM   3491  C   PHE A 226     -21.306  -9.550  -0.428  1.00 95.25           C  
ATOM   3492  CB  PHE A 226     -21.752  -9.778  -2.894  1.00 95.25           C  
ATOM   3493  HB2 PHE A 226     -21.856  -8.774  -3.308  1.00 95.25           H  
ATOM   3494  HB3 PHE A 226     -20.684  -9.977  -2.817  1.00 95.25           H  
ATOM   3495  O   PHE A 226     -20.878  -8.411  -0.246  1.00 95.25           O  
ATOM   3496  CG  PHE A 226     -22.336 -10.789  -3.859  1.00 95.25           C  
ATOM   3497  CD1 PHE A 226     -21.756 -12.070  -3.968  1.00 95.25           C  
ATOM   3498  HD1 PHE A 226     -20.911 -12.332  -3.349  1.00 95.25           H  
ATOM   3499  CD2 PHE A 226     -23.455 -10.461  -4.644  1.00 95.25           C  
ATOM   3500  HD2 PHE A 226     -23.925  -9.494  -4.543  1.00 95.25           H  
ATOM   3501  CE1 PHE A 226     -22.271 -13.004  -4.884  1.00 95.25           C  
ATOM   3502  HE1 PHE A 226     -21.823 -13.984  -4.967  1.00 95.25           H  
ATOM   3503  CE2 PHE A 226     -23.986 -11.408  -5.537  1.00 95.25           C  
ATOM   3504  HE2 PHE A 226     -24.880 -11.180  -6.098  1.00 95.25           H  
ATOM   3505  CZ  PHE A 226     -23.384 -12.670  -5.673  1.00 95.25           C  
ATOM   3506  HZ  PHE A 226     -23.805 -13.391  -6.358  1.00 95.25           H  
ATOM   3507  N   LEU A 227     -20.814 -10.624   0.196  1.00 95.13           N  
ATOM   3508  H   LEU A 227     -21.222 -11.521  -0.024  1.00 95.13           H  
ATOM   3509  CA  LEU A 227     -19.640 -10.625   1.070  1.00 95.13           C  
ATOM   3510  HA  LEU A 227     -19.176  -9.639   1.050  1.00 95.13           H  
ATOM   3511  C   LEU A 227     -18.624 -11.646   0.544  1.00 95.13           C  
ATOM   3512  CB  LEU A 227     -20.088 -10.921   2.514  1.00 95.13           C  
ATOM   3513  HB2 LEU A 227     -20.757 -10.125   2.839  1.00 95.13           H  
ATOM   3514  HB3 LEU A 227     -20.650 -11.855   2.516  1.00 95.13           H  
ATOM   3515  O   LEU A 227     -18.882 -12.851   0.554  1.00 95.13           O  
ATOM   3516  CG  LEU A 227     -18.929 -11.047   3.524  1.00 95.13           C  
ATOM   3517  HG  LEU A 227     -18.267 -11.859   3.223  1.00 95.13           H  
ATOM   3518  CD1 LEU A 227     -18.111  -9.761   3.642  1.00 95.13           C  
ATOM   3519 HD11 LEU A 227     -17.609  -9.540   2.700  1.00 95.13           H  
ATOM   3520 HD12 LEU A 227     -18.769  -8.933   3.905  1.00 95.13           H  
ATOM   3521 HD13 LEU A 227     -17.348  -9.875   4.412  1.00 95.13           H  
ATOM   3522  CD2 LEU A 227     -19.491 -11.382   4.906  1.00 95.13           C  
ATOM   3523 HD21 LEU A 227     -20.031 -12.329   4.867  1.00 95.13           H  
ATOM   3524 HD22 LEU A 227     -18.676 -11.463   5.625  1.00 95.13           H  
ATOM   3525 HD23 LEU A 227     -20.170 -10.593   5.231  1.00 95.13           H  
ATOM   3526  N   VAL A 228     -17.469 -11.175   0.083  1.00 97.15           N  
ATOM   3527  H   VAL A 228     -17.311 -10.177   0.109  1.00 97.15           H  
ATOM   3528  CA  VAL A 228     -16.434 -12.021  -0.525  1.00 97.15           C  
ATOM   3529  HA  VAL A 228     -16.783 -13.053  -0.534  1.00 97.15           H  
ATOM   3530  C   VAL A 228     -15.148 -11.977   0.291  1.00 97.15           C  
ATOM   3531  CB  VAL A 228     -16.164 -11.630  -1.990  1.00 97.15           C  
ATOM   3532  HB  VAL A 228     -15.704 -10.643  -2.015  1.00 97.15           H  
ATOM   3533  O   VAL A 228     -14.681 -10.901   0.651  1.00 97.15           O  
ATOM   3534  CG1 VAL A 228     -15.200 -12.633  -2.640  1.00 97.15           C  
ATOM   3535 HG11 VAL A 228     -15.541 -13.657  -2.485  1.00 97.15           H  
ATOM   3536 HG12 VAL A 228     -15.133 -12.440  -3.711  1.00 97.15           H  
ATOM   3537 HG13 VAL A 228     -14.200 -12.518  -2.222  1.00 97.15           H  
ATOM   3538  CG2 VAL A 228     -17.453 -11.561  -2.823  1.00 97.15           C  
ATOM   3539 HG21 VAL A 228     -17.208 -11.390  -3.871  1.00 97.15           H  
ATOM   3540 HG22 VAL A 228     -18.067 -10.728  -2.481  1.00 97.15           H  
ATOM   3541 HG23 VAL A 228     -18.023 -12.485  -2.725  1.00 97.15           H  
ATOM   3542  N   TYR A 229     -14.546 -13.143   0.516  1.00 96.16           N  
ATOM   3543  H   TYR A 229     -15.022 -13.981   0.216  1.00 96.16           H  
ATOM   3544  CA  TYR A 229     -13.176 -13.291   1.005  1.00 96.16           C  
ATOM   3545  HA  TYR A 229     -12.759 -12.319   1.268  1.00 96.16           H  
ATOM   3546  C   TYR A 229     -12.334 -13.899  -0.123  1.00 96.16           C  
ATOM   3547  CB  TYR A 229     -13.154 -14.187   2.255  1.00 96.16           C  
ATOM   3548  HB2 TYR A 229     -13.478 -15.191   1.979  1.00 96.16           H  
ATOM   3549  HB3 TYR A 229     -12.119 -14.263   2.587  1.00 96.16           H  
ATOM   3550  O   TYR A 229     -12.503 -15.082  -0.429  1.00 96.16           O  
ATOM   3551  CG  TYR A 229     -14.003 -13.734   3.429  1.00 96.16           C  
ATOM   3552  CD1 TYR A 229     -13.396 -13.090   4.525  1.00 96.16           C  
ATOM   3553  HD1 TYR A 229     -12.338 -12.876   4.513  1.00 96.16           H  
ATOM   3554  CD2 TYR A 229     -15.386 -14.012   3.451  1.00 96.16           C  
ATOM   3555  HD2 TYR A 229     -15.850 -14.496   2.605  1.00 96.16           H  
ATOM   3556  CE1 TYR A 229     -14.166 -12.741   5.650  1.00 96.16           C  
ATOM   3557  HE1 TYR A 229     -13.710 -12.256   6.501  1.00 96.16           H  
ATOM   3558  CE2 TYR A 229     -16.162 -13.652   4.570  1.00 96.16           C  
ATOM   3559  HE2 TYR A 229     -17.222 -13.858   4.583  1.00 96.16           H  
ATOM   3560  OH  TYR A 229     -16.272 -12.724   6.780  1.00 96.16           O  
ATOM   3561  HH  TYR A 229     -17.208 -12.909   6.678  1.00 96.16           H  
ATOM   3562  CZ  TYR A 229     -15.547 -13.025   5.675  1.00 96.16           C  
ATOM   3563  N   ASP A 230     -11.468 -13.114  -0.767  1.00 95.31           N  
ATOM   3564  H   ASP A 230     -11.349 -12.160  -0.457  1.00 95.31           H  
ATOM   3565  CA  ASP A 230     -10.566 -13.601  -1.818  1.00 95.31           C  
ATOM   3566  HA  ASP A 230     -11.015 -14.506  -2.226  1.00 95.31           H  
ATOM   3567  C   ASP A 230      -9.185 -13.948  -1.244  1.00 95.31           C  
ATOM   3568  CB  ASP A 230     -10.467 -12.608  -2.982  1.00 95.31           C  
ATOM   3569  HB2 ASP A 230      -9.775 -11.812  -2.708  1.00 95.31           H  
ATOM   3570  HB3 ASP A 230     -11.452 -12.171  -3.150  1.00 95.31           H  
ATOM   3571  O   ASP A 230      -8.653 -13.181  -0.448  1.00 95.31           O  
ATOM   3572  CG  ASP A 230      -9.994 -13.244  -4.297  1.00 95.31           C  
ATOM   3573  OD1 ASP A 230      -9.789 -14.475  -4.367  1.00 95.31           O  
ATOM   3574  OD2 ASP A 230      -9.935 -12.504  -5.306  1.00 95.31           O  
ATOM   3575  N   ASP A 231      -8.601 -15.086  -1.633  1.00 91.64           N  
ATOM   3576  H   ASP A 231      -9.029 -15.574  -2.407  1.00 91.64           H  
ATOM   3577  CA  ASP A 231      -7.390 -15.664  -1.016  1.00 91.64           C  
ATOM   3578  HA  ASP A 231      -7.376 -16.725  -1.269  1.00 91.64           H  
ATOM   3579  C   ASP A 231      -7.423 -15.653   0.533  1.00 91.64           C  
ATOM   3580  CB  ASP A 231      -6.116 -15.035  -1.621  1.00 91.64           C  
ATOM   3581  HB2 ASP A 231      -5.264 -15.295  -0.993  1.00 91.64           H  
ATOM   3582  HB3 ASP A 231      -6.207 -13.949  -1.630  1.00 91.64           H  
ATOM   3583  O   ASP A 231      -6.500 -15.180   1.204  1.00 91.64           O  
ATOM   3584  CG  ASP A 231      -5.781 -15.538  -3.027  1.00 91.64           C  
ATOM   3585  OD1 ASP A 231      -6.096 -16.703  -3.357  1.00 91.64           O  
ATOM   3586  OD2 ASP A 231      -5.074 -14.824  -3.780  1.00 91.64           O  
ATOM   3587  N   VAL A 232      -8.508 -16.180   1.117  1.00 92.56           N  
ATOM   3588  H   VAL A 232      -9.216 -16.569   0.511  1.00 92.56           H  
ATOM   3589  CA  VAL A 232      -8.753 -16.179   2.574  1.00 92.56           C  
ATOM   3590  HA  VAL A 232      -8.702 -15.142   2.906  1.00 92.56           H  
ATOM   3591  C   VAL A 232      -7.690 -16.946   3.372  1.00 92.56           C  
ATOM   3592  CB  VAL A 232     -10.177 -16.692   2.874  1.00 92.56           C  
ATOM   3593  HB  VAL A 232     -10.855 -16.219   2.164  1.00 92.56           H  
ATOM   3594  O   VAL A 232      -7.430 -16.609   4.523  1.00 92.56           O  
ATOM   3595  CG1 VAL A 232     -10.327 -18.210   2.715  1.00 92.56           C  
ATOM   3596 HG11 VAL A 232     -11.384 -18.473   2.754  1.00 92.56           H  
ATOM   3597 HG12 VAL A 232      -9.916 -18.529   1.758  1.00 92.56           H  
ATOM   3598 HG13 VAL A 232      -9.789 -18.726   3.510  1.00 92.56           H  
ATOM   3599  CG2 VAL A 232     -10.653 -16.309   4.281  1.00 92.56           C  
ATOM   3600 HG21 VAL A 232     -11.695 -16.600   4.412  1.00 92.56           H  
ATOM   3601 HG22 VAL A 232     -10.573 -15.230   4.412  1.00 92.56           H  
ATOM   3602 HG23 VAL A 232     -10.042 -16.801   5.038  1.00 92.56           H  
ATOM   3603  N   ASP A 233      -7.018 -17.924   2.755  1.00 85.50           N  
ATOM   3604  H   ASP A 233      -7.222 -18.105   1.782  1.00 85.50           H  
ATOM   3605  CA  ASP A 233      -5.886 -18.658   3.335  1.00 85.50           C  
ATOM   3606  HA  ASP A 233      -6.190 -19.038   4.311  1.00 85.50           H  
ATOM   3607  C   ASP A 233      -4.642 -17.788   3.579  1.00 85.50           C  
ATOM   3608  CB  ASP A 233      -5.550 -19.868   2.445  1.00 85.50           C  
ATOM   3609  HB2 ASP A 233      -6.408 -20.540   2.437  1.00 85.50           H  
ATOM   3610  HB3 ASP A 233      -4.719 -20.415   2.891  1.00 85.50           H  
ATOM   3611  O   ASP A 233      -3.756 -18.182   4.335  1.00 85.50           O  
ATOM   3612  CG  ASP A 233      -5.201 -19.502   0.996  1.00 85.50           C  
ATOM   3613  OD1 ASP A 233      -6.133 -19.110   0.254  1.00 85.50           O  
ATOM   3614  OD2 ASP A 233      -4.038 -19.706   0.582  1.00 85.50           O  
ATOM   3615  N   LEU A 234      -4.585 -16.590   2.986  1.00 86.42           N  
ATOM   3616  H   LEU A 234      -5.343 -16.329   2.372  1.00 86.42           H  
ATOM   3617  CA  LEU A 234      -3.522 -15.615   3.217  1.00 86.42           C  
ATOM   3618  HA  LEU A 234      -2.647 -16.132   3.610  1.00 86.42           H  
ATOM   3619  C   LEU A 234      -3.894 -14.554   4.266  1.00 86.42           C  
ATOM   3620  CB  LEU A 234      -3.132 -14.960   1.881  1.00 86.42           C  
ATOM   3621  HB2 LEU A 234      -2.313 -14.265   2.064  1.00 86.42           H  
ATOM   3622  HB3 LEU A 234      -3.995 -14.391   1.537  1.00 86.42           H  
ATOM   3623  O   LEU A 234      -3.029 -13.755   4.626  1.00 86.42           O  
ATOM   3624  CG  LEU A 234      -2.718 -15.922   0.754  1.00 86.42           C  
ATOM   3625  HG  LEU A 234      -3.569 -16.535   0.458  1.00 86.42           H  
ATOM   3626  CD1 LEU A 234      -2.260 -15.109  -0.460  1.00 86.42           C  
ATOM   3627 HD11 LEU A 234      -3.062 -14.434  -0.759  1.00 86.42           H  
ATOM   3628 HD12 LEU A 234      -2.041 -15.793  -1.280  1.00 86.42           H  
ATOM   3629 HD13 LEU A 234      -1.369 -14.534  -0.207  1.00 86.42           H  
ATOM   3630  CD2 LEU A 234      -1.562 -16.834   1.160  1.00 86.42           C  
ATOM   3631 HD21 LEU A 234      -1.898 -17.518   1.939  1.00 86.42           H  
ATOM   3632 HD22 LEU A 234      -0.726 -16.242   1.533  1.00 86.42           H  
ATOM   3633 HD23 LEU A 234      -1.256 -17.435   0.304  1.00 86.42           H  
ATOM   3634  N   MET A 235      -5.134 -14.494   4.757  1.00 88.52           N  
ATOM   3635  H   MET A 235      -5.782 -15.227   4.507  1.00 88.52           H  
ATOM   3636  CA  MET A 235      -5.540 -13.556   5.817  1.00 88.52           C  
ATOM   3637  HA  MET A 235      -5.053 -12.595   5.649  1.00 88.52           H  
ATOM   3638  C   MET A 235      -5.081 -14.083   7.186  1.00 88.52           C  
ATOM   3639  CB  MET A 235      -7.058 -13.320   5.775  1.00 88.52           C  
ATOM   3640  HB2 MET A 235      -7.576 -14.260   5.966  1.00 88.52           H  
ATOM   3641  HB3 MET A 235      -7.328 -12.611   6.557  1.00 88.52           H  
ATOM   3642  O   MET A 235      -5.113 -15.291   7.421  1.00 88.52           O  
ATOM   3643  CG  MET A 235      -7.514 -12.763   4.419  1.00 88.52           C  
ATOM   3644  HG2 MET A 235      -7.263 -13.484   3.641  1.00 88.52           H  
ATOM   3645  HG3 MET A 235      -6.974 -11.839   4.214  1.00 88.52           H  
ATOM   3646  SD  MET A 235      -9.291 -12.424   4.317  1.00 88.52           S  
ATOM   3647  CE  MET A 235      -9.437 -12.151   2.534  1.00 88.52           C  
ATOM   3648  HE1 MET A 235      -8.816 -11.306   2.240  1.00 88.52           H  
ATOM   3649  HE2 MET A 235      -9.110 -13.043   2.000  1.00 88.52           H  
ATOM   3650  HE3 MET A 235     -10.476 -11.943   2.281  1.00 88.52           H  
ATOM   3651  N   SER A 236      -4.607 -13.213   8.089  1.00 78.85           N  
ATOM   3652  H   SER A 236      -4.665 -12.218   7.925  1.00 78.85           H  
ATOM   3653  CA  SER A 236      -4.121 -13.689   9.394  1.00 78.85           C  
ATOM   3654  HA  SER A 236      -3.503 -14.565   9.195  1.00 78.85           H  
ATOM   3655  C   SER A 236      -5.265 -14.169  10.292  1.00 78.85           C  
ATOM   3656  CB  SER A 236      -3.201 -12.680  10.099  1.00 78.85           C  
ATOM   3657  HB2 SER A 236      -2.413 -13.232  10.612  1.00 78.85           H  
ATOM   3658  HB3 SER A 236      -2.731 -12.031   9.360  1.00 78.85           H  
ATOM   3659  O   SER A 236      -6.437 -13.831  10.093  1.00 78.85           O  
ATOM   3660  OG  SER A 236      -3.872 -11.900  11.063  1.00 78.85           O  
ATOM   3661  HG  SER A 236      -3.497 -12.122  11.919  1.00 78.85           H  
ATOM   3662  N   ARG A 237      -4.914 -14.963  11.309  1.00 77.45           N  
ATOM   3663  H   ARG A 237      -3.930 -15.127  11.469  1.00 77.45           H  
ATOM   3664  CA  ARG A 237      -5.873 -15.438  12.304  1.00 77.45           C  
ATOM   3665  HA  ARG A 237      -6.677 -15.967  11.792  1.00 77.45           H  
ATOM   3666  C   ARG A 237      -6.530 -14.265  13.036  1.00 77.45           C  
ATOM   3667  CB  ARG A 237      -5.158 -16.392  13.274  1.00 77.45           C  
ATOM   3668  HB2 ARG A 237      -4.321 -15.884  13.752  1.00 77.45           H  
ATOM   3669  HB3 ARG A 237      -4.789 -17.261  12.729  1.00 77.45           H  
ATOM   3670  O   ARG A 237      -7.751 -14.235  13.144  1.00 77.45           O  
ATOM   3671  CG  ARG A 237      -6.159 -16.839  14.336  1.00 77.45           C  
ATOM   3672  HG2 ARG A 237      -6.506 -15.971  14.896  1.00 77.45           H  
ATOM   3673  HG3 ARG A 237      -7.004 -17.291  13.817  1.00 77.45           H  
ATOM   3674  CD  ARG A 237      -5.617 -17.837  15.345  1.00 77.45           C  
ATOM   3675  HD2 ARG A 237      -5.408 -18.783  14.845  1.00 77.45           H  
ATOM   3676  HD3 ARG A 237      -4.683 -17.451  15.755  1.00 77.45           H  
ATOM   3677  NE  ARG A 237      -6.594 -17.984  16.440  1.00 77.45           N  
ATOM   3678  HE  ARG A 237      -7.013 -17.125  16.767  1.00 77.45           H  
ATOM   3679  NH1 ARG A 237      -6.606 -20.261  16.640  1.00 77.45           N  
ATOM   3680 HH11 ARG A 237      -6.362 -20.320  15.662  1.00 77.45           H  
ATOM   3681 HH12 ARG A 237      -6.199 -20.929  17.279  1.00 77.45           H  
ATOM   3682  NH2 ARG A 237      -7.416 -19.019  18.280  1.00 77.45           N  
ATOM   3683 HH21 ARG A 237      -7.466 -19.866  18.828  1.00 77.45           H  
ATOM   3684 HH22 ARG A 237      -7.577 -18.107  18.683  1.00 77.45           H  
ATOM   3685  CZ  ARG A 237      -6.870 -19.082  17.105  1.00 77.45           C  
ATOM   3686  N   GLU A 238      -5.721 -13.330  13.523  1.00 79.89           N  
ATOM   3687  H   GLU A 238      -4.730 -13.409  13.342  1.00 79.89           H  
ATOM   3688  CA  GLU A 238      -6.165 -12.141  14.254  1.00 79.89           C  
ATOM   3689  HA  GLU A 238      -6.759 -12.445  15.116  1.00 79.89           H  
ATOM   3690  C   GLU A 238      -7.065 -11.286  13.357  1.00 79.89           C  
ATOM   3691  CB  GLU A 238      -4.961 -11.320  14.766  1.00 79.89           C  
ATOM   3692  HB2 GLU A 238      -4.503 -10.773  13.942  1.00 79.89           H  
ATOM   3693  HB3 GLU A 238      -5.352 -10.577  15.462  1.00 79.89           H  
ATOM   3694  O   GLU A 238      -8.222 -11.060  13.689  1.00 79.89           O  
ATOM   3695  CG  GLU A 238      -3.866 -12.121  15.503  1.00 79.89           C  
ATOM   3696  HG2 GLU A 238      -3.310 -11.424  16.130  1.00 79.89           H  
ATOM   3697  HG3 GLU A 238      -4.342 -12.846  16.163  1.00 79.89           H  
ATOM   3698  CD  GLU A 238      -2.854 -12.839  14.583  1.00 79.89           C  
ATOM   3699  OE1 GLU A 238      -1.957 -13.517  15.120  1.00 79.89           O  
ATOM   3700  OE2 GLU A 238      -3.004 -12.781  13.333  1.00 79.89           O  
ATOM   3701  N   GLN A 239      -6.596 -10.969  12.145  1.00 83.03           N  
ATOM   3702  H   GLN A 239      -5.651 -11.244  11.920  1.00 83.03           H  
ATOM   3703  CA  GLN A 239      -7.332 -10.188  11.147  1.00 83.03           C  
ATOM   3704  HA  GLN A 239      -7.447  -9.168  11.514  1.00 83.03           H  
ATOM   3705  C   GLN A 239      -8.744 -10.726  10.860  1.00 83.03           C  
ATOM   3706  CB  GLN A 239      -6.515 -10.184   9.844  1.00 83.03           C  
ATOM   3707  HB2 GLN A 239      -6.155 -11.192   9.639  1.00 83.03           H  
ATOM   3708  HB3 GLN A 239      -7.168  -9.899   9.018  1.00 83.03           H  
ATOM   3709  O   GLN A 239      -9.675  -9.941  10.688  1.00 83.03           O  
ATOM   3710  CG  GLN A 239      -5.334  -9.204   9.886  1.00 83.03           C  
ATOM   3711  HG2 GLN A 239      -4.694  -9.421  10.741  1.00 83.03           H  
ATOM   3712  HG3 GLN A 239      -5.729  -8.197  10.018  1.00 83.03           H  
ATOM   3713  CD  GLN A 239      -4.480  -9.237   8.617  1.00 83.03           C  
ATOM   3714  NE2 GLN A 239      -3.844  -8.136   8.277  1.00 83.03           N  
ATOM   3715 HE21 GLN A 239      -3.317  -8.137   7.416  1.00 83.03           H  
ATOM   3716 HE22 GLN A 239      -3.880  -7.321   8.872  1.00 83.03           H  
ATOM   3717  OE1 GLN A 239      -4.356 -10.231   7.906  1.00 83.03           O  
ATOM   3718  N   LEU A 240      -8.924 -12.051  10.804  1.00 86.41           N  
ATOM   3719  H   LEU A 240      -8.119 -12.647  10.935  1.00 86.41           H  
ATOM   3720  CA  LEU A 240     -10.243 -12.665  10.612  1.00 86.41           C  
ATOM   3721  HA  LEU A 240     -10.789 -12.090   9.864  1.00 86.41           H  
ATOM   3722  C   LEU A 240     -11.115 -12.628  11.878  1.00 86.41           C  
ATOM   3723  CB  LEU A 240     -10.067 -14.107  10.103  1.00 86.41           C  
ATOM   3724  HB2 LEU A 240     -11.024 -14.622  10.183  1.00 86.41           H  
ATOM   3725  HB3 LEU A 240      -9.359 -14.617  10.756  1.00 86.41           H  
ATOM   3726  O   LEU A 240     -12.336 -12.532  11.755  1.00 86.41           O  
ATOM   3727  CG  LEU A 240      -9.578 -14.218   8.645  1.00 86.41           C  
ATOM   3728  HG  LEU A 240      -8.650 -13.661   8.518  1.00 86.41           H  
ATOM   3729  CD1 LEU A 240      -9.315 -15.690   8.319  1.00 86.41           C  
ATOM   3730 HD11 LEU A 240      -8.536 -16.069   8.981  1.00 86.41           H  
ATOM   3731 HD12 LEU A 240      -8.957 -15.782   7.293  1.00 86.41           H  
ATOM   3732 HD13 LEU A 240     -10.226 -16.276   8.440  1.00 86.41           H  
ATOM   3733  CD2 LEU A 240     -10.612 -13.695   7.643  1.00 86.41           C  
ATOM   3734 HD21 LEU A 240     -10.715 -12.614   7.744  1.00 86.41           H  
ATOM   3735 HD22 LEU A 240     -10.276 -13.908   6.628  1.00 86.41           H  
ATOM   3736 HD23 LEU A 240     -11.579 -14.170   7.809  1.00 86.41           H  
ATOM   3737  N   GLN A 241     -10.525 -12.694  13.075  1.00 85.78           N  
ATOM   3738  H   GLN A 241      -9.515 -12.680  13.112  1.00 85.78           H  
ATOM   3739  CA  GLN A 241     -11.253 -12.520  14.338  1.00 85.78           C  
ATOM   3740  HA  GLN A 241     -12.160 -13.123  14.308  1.00 85.78           H  
ATOM   3741  C   GLN A 241     -11.705 -11.062  14.528  1.00 85.78           C  
ATOM   3742  CB  GLN A 241     -10.397 -12.996  15.529  1.00 85.78           C  
ATOM   3743  HB2 GLN A 241     -10.905 -12.692  16.444  1.00 85.78           H  
ATOM   3744  HB3 GLN A 241      -9.425 -12.504  15.508  1.00 85.78           H  
ATOM   3745  O   GLN A 241     -12.853 -10.831  14.893  1.00 85.78           O  
ATOM   3746  CG  GLN A 241     -10.198 -14.523  15.564  1.00 85.78           C  
ATOM   3747  HG2 GLN A 241      -9.645 -14.840  14.679  1.00 85.78           H  
ATOM   3748  HG3 GLN A 241     -11.176 -15.004  15.550  1.00 85.78           H  
ATOM   3749  CD  GLN A 241      -9.446 -14.996  16.811  1.00 85.78           C  
ATOM   3750  NE2 GLN A 241      -9.995 -14.776  17.985  1.00 85.78           N  
ATOM   3751 HE21 GLN A 241      -9.399 -14.898  18.792  1.00 85.78           H  
ATOM   3752 HE22 GLN A 241     -10.823 -14.201  18.037  1.00 85.78           H  
ATOM   3753  OE1 GLN A 241      -8.397 -15.631  16.775  1.00 85.78           O  
ATOM   3754  N   ASP A 242     -10.859 -10.086  14.204  1.00 86.72           N  
ATOM   3755  H   ASP A 242      -9.898 -10.329  14.011  1.00 86.72           H  
ATOM   3756  CA  ASP A 242     -11.181  -8.661  14.329  1.00 86.72           C  
ATOM   3757  HA  ASP A 242     -11.537  -8.462  15.340  1.00 86.72           H  
ATOM   3758  C   ASP A 242     -12.296  -8.262  13.338  1.00 86.72           C  
ATOM   3759  CB  ASP A 242      -9.905  -7.832  14.097  1.00 86.72           C  
ATOM   3760  HB2 ASP A 242     -10.155  -6.777  14.212  1.00 86.72           H  
ATOM   3761  HB3 ASP A 242      -9.573  -7.995  13.072  1.00 86.72           H  
ATOM   3762  O   ASP A 242     -13.307  -7.661  13.712  1.00 86.72           O  
ATOM   3763  CG  ASP A 242      -8.733  -8.153  15.038  1.00 86.72           C  
ATOM   3764  OD1 ASP A 242      -8.978  -8.638  16.164  1.00 86.72           O  
ATOM   3765  OD2 ASP A 242      -7.583  -7.903  14.604  1.00 86.72           O  
ATOM   3766  N   VAL A 243     -12.183  -8.698  12.073  1.00 88.77           N  
ATOM   3767  H   VAL A 243     -11.327  -9.169  11.820  1.00 88.77           H  
ATOM   3768  CA  VAL A 243     -13.218  -8.507  11.036  1.00 88.77           C  
ATOM   3769  HA  VAL A 243     -13.397  -7.438  10.922  1.00 88.77           H  
ATOM   3770  C   VAL A 243     -14.564  -9.125  11.424  1.00 88.77           C  
ATOM   3771  CB  VAL A 243     -12.722  -9.069   9.687  1.00 88.77           C  
ATOM   3772  HB  VAL A 243     -12.181  -9.999   9.865  1.00 88.77           H  
ATOM   3773  O   VAL A 243     -15.608  -8.579  11.064  1.00 88.77           O  
ATOM   3774  CG1 VAL A 243     -13.818  -9.386   8.661  1.00 88.77           C  
ATOM   3775 HG11 VAL A 243     -13.367  -9.698   7.718  1.00 88.77           H  
ATOM   3776 HG12 VAL A 243     -14.426 -10.216   9.019  1.00 88.77           H  
ATOM   3777 HG13 VAL A 243     -14.448  -8.512   8.495  1.00 88.77           H  
ATOM   3778  CG2 VAL A 243     -11.781  -8.062   9.026  1.00 88.77           C  
ATOM   3779 HG21 VAL A 243     -12.291  -7.112   8.863  1.00 88.77           H  
ATOM   3780 HG22 VAL A 243     -10.914  -7.888   9.663  1.00 88.77           H  
ATOM   3781 HG23 VAL A 243     -11.451  -8.462   8.068  1.00 88.77           H  
ATOM   3782  N   GLN A 244     -14.585 -10.229  12.178  1.00 86.12           N  
ATOM   3783  H   GLN A 244     -13.707 -10.628  12.477  1.00 86.12           H  
ATOM   3784  CA  GLN A 244     -15.834 -10.809  12.682  1.00 86.12           C  
ATOM   3785  HA  GLN A 244     -16.457 -11.106  11.839  1.00 86.12           H  
ATOM   3786  C   GLN A 244     -16.618  -9.834  13.559  1.00 86.12           C  
ATOM   3787  CB  GLN A 244     -15.522 -12.026  13.554  1.00 86.12           C  
ATOM   3788  HB2 GLN A 244     -14.874 -12.714  13.011  1.00 86.12           H  
ATOM   3789  HB3 GLN A 244     -14.998 -11.720  14.460  1.00 86.12           H  
ATOM   3790  O   GLN A 244     -17.852  -9.788  13.510  1.00 86.12           O  
ATOM   3791  CG  GLN A 244     -16.824 -12.696  14.008  1.00 86.12           C  
ATOM   3792  HG2 GLN A 244     -17.467 -12.859  13.144  1.00 86.12           H  
ATOM   3793  HG3 GLN A 244     -17.349 -12.038  14.701  1.00 86.12           H  
ATOM   3794  CD  GLN A 244     -16.586 -14.002  14.734  1.00 86.12           C  
ATOM   3795  NE2 GLN A 244     -17.484 -14.409  15.608  1.00 86.12           N  
ATOM   3796 HE21 GLN A 244     -17.294 -15.256  16.124  1.00 86.12           H  
ATOM   3797 HE22 GLN A 244     -18.277 -13.825  15.832  1.00 86.12           H  
ATOM   3798  OE1 GLN A 244     -15.605 -14.686  14.522  1.00 86.12           O  
ATOM   3799  N   GLN A 245     -15.900  -9.127  14.427  1.00 85.27           N  
ATOM   3800  H   GLN A 245     -14.893  -9.194  14.396  1.00 85.27           H  
ATOM   3801  CA  GLN A 245     -16.486  -8.237  15.414  1.00 85.27           C  
ATOM   3802  HA  GLN A 245     -17.282  -8.770  15.933  1.00 85.27           H  
ATOM   3803  C   GLN A 245     -17.127  -7.044  14.700  1.00 85.27           C  
ATOM   3804  CB  GLN A 245     -15.401  -7.892  16.443  1.00 85.27           C  
ATOM   3805  HB2 GLN A 245     -14.790  -8.781  16.597  1.00 85.27           H  
ATOM   3806  HB3 GLN A 245     -14.755  -7.097  16.068  1.00 85.27           H  
ATOM   3807  O   GLN A 245     -18.307  -6.775  14.903  1.00 85.27           O  
ATOM   3808  CG  GLN A 245     -15.996  -7.490  17.800  1.00 85.27           C  
ATOM   3809  HG2 GLN A 245     -16.815  -8.164  18.051  1.00 85.27           H  
ATOM   3810  HG3 GLN A 245     -16.396  -6.479  17.734  1.00 85.27           H  
ATOM   3811  CD  GLN A 245     -14.981  -7.558  18.941  1.00 85.27           C  
ATOM   3812  NE2 GLN A 245     -15.387  -7.256  20.153  1.00 85.27           N  
ATOM   3813 HE21 GLN A 245     -16.307  -6.867  20.301  1.00 85.27           H  
ATOM   3814 HE22 GLN A 245     -14.665  -7.254  20.859  1.00 85.27           H  
ATOM   3815  OE1 GLN A 245     -13.826  -7.912  18.794  1.00 85.27           O  
ATOM   3816  N   VAL A 246     -16.413  -6.478  13.722  1.00 88.82           N  
ATOM   3817  H   VAL A 246     -15.449  -6.763  13.626  1.00 88.82           H  
ATOM   3818  CA  VAL A 246     -16.931  -5.459  12.797  1.00 88.82           C  
ATOM   3819  HA  VAL A 246     -17.231  -4.586  13.376  1.00 88.82           H  
ATOM   3820  C   VAL A 246     -18.163  -5.946  12.028  1.00 88.82           C  
ATOM   3821  CB  VAL A 246     -15.830  -5.031  11.808  1.00 88.82           C  
ATOM   3822  HB  VAL A 246     -15.503  -5.894  11.228  1.00 88.82           H  
ATOM   3823  O   VAL A 246     -19.184  -5.258  12.002  1.00 88.82           O  
ATOM   3824  CG1 VAL A 246     -16.343  -3.973  10.825  1.00 88.82           C  
ATOM   3825 HG11 VAL A 246     -15.509  -3.499  10.307  1.00 88.82           H  
ATOM   3826 HG12 VAL A 246     -16.905  -3.210  11.365  1.00 88.82           H  
ATOM   3827 HG13 VAL A 246     -16.993  -4.435  10.083  1.00 88.82           H  
ATOM   3828  CG2 VAL A 246     -14.613  -4.481  12.552  1.00 88.82           C  
ATOM   3829 HG21 VAL A 246     -14.914  -3.676  13.223  1.00 88.82           H  
ATOM   3830 HG22 VAL A 246     -14.129  -5.263  13.138  1.00 88.82           H  
ATOM   3831 HG23 VAL A 246     -13.891  -4.105  11.827  1.00 88.82           H  
ATOM   3832  N   LEU A 247     -18.110  -7.137  11.417  1.00 87.62           N  
ATOM   3833  H   LEU A 247     -17.243  -7.655  11.465  1.00 87.62           H  
ATOM   3834  CA  LEU A 247     -19.197  -7.664  10.580  1.00 87.62           C  
ATOM   3835  HA  LEU A 247     -19.382  -6.953   9.775  1.00 87.62           H  
ATOM   3836  C   LEU A 247     -20.532  -7.789  11.328  1.00 87.62           C  
ATOM   3837  CB  LEU A 247     -18.781  -9.004   9.949  1.00 87.62           C  
ATOM   3838  HB2 LEU A 247     -18.255  -9.594  10.700  1.00 87.62           H  
ATOM   3839  HB3 LEU A 247     -19.675  -9.559   9.663  1.00 87.62           H  
ATOM   3840  O   LEU A 247     -21.575  -7.537  10.733  1.00 87.62           O  
ATOM   3841  CG  LEU A 247     -17.896  -8.842   8.698  1.00 87.62           C  
ATOM   3842  HG  LEU A 247     -17.091  -8.134   8.895  1.00 87.62           H  
ATOM   3843  CD1 LEU A 247     -17.295 -10.196   8.337  1.00 87.62           C  
ATOM   3844 HD11 LEU A 247     -16.710 -10.568   9.178  1.00 87.62           H  
ATOM   3845 HD12 LEU A 247     -18.086 -10.911   8.112  1.00 87.62           H  
ATOM   3846 HD13 LEU A 247     -16.636 -10.086   7.475  1.00 87.62           H  
ATOM   3847  CD2 LEU A 247     -18.688  -8.372   7.472  1.00 87.62           C  
ATOM   3848 HD21 LEU A 247     -18.015  -8.267   6.621  1.00 87.62           H  
ATOM   3849 HD22 LEU A 247     -19.151  -7.405   7.666  1.00 87.62           H  
ATOM   3850 HD23 LEU A 247     -19.470  -9.092   7.231  1.00 87.62           H  
ATOM   3851  N   GLN A 248     -20.526  -8.106  12.625  1.00 82.98           N  
ATOM   3852  H   GLN A 248     -19.633  -8.231  13.081  1.00 82.98           H  
ATOM   3853  CA  GLN A 248     -21.750  -8.138  13.442  1.00 82.98           C  
ATOM   3854  HA  GLN A 248     -22.454  -8.845  13.003  1.00 82.98           H  
ATOM   3855  C   GLN A 248     -22.472  -6.784  13.500  1.00 82.98           C  
ATOM   3856  CB  GLN A 248     -21.393  -8.600  14.860  1.00 82.98           C  
ATOM   3857  HB2 GLN A 248     -20.491  -8.092  15.200  1.00 82.98           H  
ATOM   3858  HB3 GLN A 248     -22.203  -8.355  15.547  1.00 82.98           H  
ATOM   3859  O   GLN A 248     -23.703  -6.741  13.584  1.00 82.98           O  
ATOM   3860  CG  GLN A 248     -21.191 -10.114  14.875  1.00 82.98           C  
ATOM   3861  HG2 GLN A 248     -20.625 -10.420  13.995  1.00 82.98           H  
ATOM   3862  HG3 GLN A 248     -22.173 -10.586  14.848  1.00 82.98           H  
ATOM   3863  CD  GLN A 248     -20.444 -10.593  16.107  1.00 82.98           C  
ATOM   3864  NE2 GLN A 248     -19.132 -10.551  16.088  1.00 82.98           N  
ATOM   3865 HE21 GLN A 248     -18.670 -10.122  15.300  1.00 82.98           H  
ATOM   3866 HE22 GLN A 248     -18.668 -10.749  16.964  1.00 82.98           H  
ATOM   3867  OE1 GLN A 248     -21.014 -11.067  17.072  1.00 82.98           O  
ATOM   3868  N   GLU A 249     -21.728  -5.683  13.413  1.00 84.43           N  
ATOM   3869  H   GLU A 249     -20.724  -5.774  13.341  1.00 84.43           H  
ATOM   3870  CA  GLU A 249     -22.279  -4.331  13.427  1.00 84.43           C  
ATOM   3871  HA  GLU A 249     -23.224  -4.335  13.971  1.00 84.43           H  
ATOM   3872  C   GLU A 249     -22.599  -3.807  12.026  1.00 84.43           C  
ATOM   3873  CB  GLU A 249     -21.345  -3.380  14.179  1.00 84.43           C  
ATOM   3874  HB2 GLU A 249     -20.365  -3.348  13.702  1.00 84.43           H  
ATOM   3875  HB3 GLU A 249     -21.793  -2.388  14.130  1.00 84.43           H  
ATOM   3876  O   GLU A 249     -23.657  -3.212  11.839  1.00 84.43           O  
ATOM   3877  CG  GLU A 249     -21.203  -3.819  15.647  1.00 84.43           C  
ATOM   3878  HG2 GLU A 249     -22.183  -4.120  16.016  1.00 84.43           H  
ATOM   3879  HG3 GLU A 249     -20.544  -4.686  15.694  1.00 84.43           H  
ATOM   3880  CD  GLU A 249     -20.673  -2.718  16.572  1.00 84.43           C  
ATOM   3881  OE1 GLU A 249     -20.290  -3.063  17.704  1.00 84.43           O  
ATOM   3882  OE2 GLU A 249     -20.724  -1.521  16.189  1.00 84.43           O  
ATOM   3883  N   ILE A 250     -21.752  -4.066  11.024  1.00 87.35           N  
ATOM   3884  H   ILE A 250     -20.878  -4.524  11.243  1.00 87.35           H  
ATOM   3885  CA  ILE A 250     -21.968  -3.523   9.671  1.00 87.35           C  
ATOM   3886  HA  ILE A 250     -22.442  -2.549   9.794  1.00 87.35           H  
ATOM   3887  C   ILE A 250     -22.944  -4.341   8.812  1.00 87.35           C  
ATOM   3888  CB  ILE A 250     -20.646  -3.246   8.926  1.00 87.35           C  
ATOM   3889  HB  ILE A 250     -20.900  -2.813   7.959  1.00 87.35           H  
ATOM   3890  O   ILE A 250     -23.470  -3.811   7.837  1.00 87.35           O  
ATOM   3891  CG1 ILE A 250     -19.833  -4.532   8.681  1.00 87.35           C  
ATOM   3892 HG12 ILE A 250     -19.332  -4.806   9.610  1.00 87.35           H  
ATOM   3893 HG13 ILE A 250     -20.498  -5.346   8.394  1.00 87.35           H  
ATOM   3894  CG2 ILE A 250     -19.821  -2.203   9.704  1.00 87.35           C  
ATOM   3895 HG21 ILE A 250     -19.501  -2.602  10.666  1.00 87.35           H  
ATOM   3896 HG22 ILE A 250     -18.939  -1.913   9.133  1.00 87.35           H  
ATOM   3897 HG23 ILE A 250     -20.423  -1.310   9.874  1.00 87.35           H  
ATOM   3898  CD1 ILE A 250     -18.767  -4.403   7.594  1.00 87.35           C  
ATOM   3899 HD11 ILE A 250     -18.131  -3.537   7.778  1.00 87.35           H  
ATOM   3900 HD12 ILE A 250     -18.148  -5.301   7.588  1.00 87.35           H  
ATOM   3901 HD13 ILE A 250     -19.253  -4.312   6.622  1.00 87.35           H  
ATOM   3902  N   LEU A 251     -23.222  -5.612   9.131  1.00 87.59           N  
ATOM   3903  H   LEU A 251     -22.756  -6.029   9.923  1.00 87.59           H  
ATOM   3904  CA  LEU A 251     -24.137  -6.431   8.323  1.00 87.59           C  
ATOM   3905  HA  LEU A 251     -23.784  -6.360   7.294  1.00 87.59           H  
ATOM   3906  C   LEU A 251     -25.592  -5.901   8.353  1.00 87.59           C  
ATOM   3907  CB  LEU A 251     -24.080  -7.907   8.765  1.00 87.59           C  
ATOM   3908  HB2 LEU A 251     -24.068  -7.938   9.854  1.00 87.59           H  
ATOM   3909  HB3 LEU A 251     -24.992  -8.409   8.443  1.00 87.59           H  
ATOM   3910  O   LEU A 251     -26.053  -5.419   9.402  1.00 87.59           O  
ATOM   3911  CG  LEU A 251     -22.878  -8.701   8.210  1.00 87.59           C  
ATOM   3912  HG  LEU A 251     -21.954  -8.137   8.340  1.00 87.59           H  
ATOM   3913  CD1 LEU A 251     -22.762 -10.031   8.956  1.00 87.59           C  
ATOM   3914 HD11 LEU A 251     -22.536  -9.838  10.005  1.00 87.59           H  
ATOM   3915 HD12 LEU A 251     -21.954 -10.629   8.535  1.00 87.59           H  
ATOM   3916 HD13 LEU A 251     -23.708 -10.571   8.902  1.00 87.59           H  
ATOM   3917  CD2 LEU A 251     -23.030  -9.012   6.721  1.00 87.59           C  
ATOM   3918 HD21 LEU A 251     -23.979  -9.514   6.533  1.00 87.59           H  
ATOM   3919 HD22 LEU A 251     -22.991  -8.080   6.157  1.00 87.59           H  
ATOM   3920 HD23 LEU A 251     -22.207  -9.645   6.388  1.00 87.59           H  
ATOM   3921  N   PRO A 252     -26.337  -6.027   7.231  1.00 84.81           N  
ATOM   3922  CA  PRO A 252     -27.754  -5.683   7.165  1.00 84.81           C  
ATOM   3923  HA  PRO A 252     -27.878  -4.636   7.441  1.00 84.81           H  
ATOM   3924  C   PRO A 252     -28.599  -6.548   8.111  1.00 84.81           C  
ATOM   3925  CB  PRO A 252     -28.174  -5.860   5.699  1.00 84.81           C  
ATOM   3926  HB2 PRO A 252     -29.193  -6.232   5.597  1.00 84.81           H  
ATOM   3927  HB3 PRO A 252     -28.068  -4.912   5.172  1.00 84.81           H  
ATOM   3928  O   PRO A 252     -28.314  -7.721   8.356  1.00 84.81           O  
ATOM   3929  CG  PRO A 252     -27.158  -6.854   5.142  1.00 84.81           C  
ATOM   3930  HG2 PRO A 252     -27.011  -6.724   4.069  1.00 84.81           H  
ATOM   3931  HG3 PRO A 252     -27.476  -7.872   5.364  1.00 84.81           H  
ATOM   3932  CD  PRO A 252     -25.894  -6.540   5.938  1.00 84.81           C  
ATOM   3933  HD2 PRO A 252     -25.316  -5.769   5.427  1.00 84.81           H  
ATOM   3934  HD3 PRO A 252     -25.302  -7.448   6.045  1.00 84.81           H  
ATOM   3935  N   LEU A 253     -29.673  -5.951   8.633  1.00 77.57           N  
ATOM   3936  H   LEU A 253     -29.822  -4.975   8.423  1.00 77.57           H  
ATOM   3937  CA  LEU A 253     -30.641  -6.625   9.508  1.00 77.57           C  
ATOM   3938  HA  LEU A 253     -30.144  -7.434  10.043  1.00 77.57           H  
ATOM   3939  C   LEU A 253     -31.792  -7.277   8.721  1.00 77.57           C  
ATOM   3940  CB  LEU A 253     -31.172  -5.606  10.537  1.00 77.57           C  
ATOM   3941  HB2 LEU A 253     -31.953  -6.083  11.130  1.00 77.57           H  
ATOM   3942  HB3 LEU A 253     -31.633  -4.778   9.997  1.00 77.57           H  
ATOM   3943  O   LEU A 253     -32.393  -8.237   9.197  1.00 77.57           O  
ATOM   3944  CG  LEU A 253     -30.105  -5.041  11.497  1.00 77.57           C  
ATOM   3945  HG  LEU A 253     -29.283  -4.621  10.919  1.00 77.57           H  
ATOM   3946  CD1 LEU A 253     -30.703  -3.921  12.345  1.00 77.57           C  
ATOM   3947 HD11 LEU A 253     -29.943  -3.503  13.005  1.00 77.57           H  
ATOM   3948 HD12 LEU A 253     -31.529  -4.301  12.947  1.00 77.57           H  
ATOM   3949 HD13 LEU A 253     -31.075  -3.124  11.701  1.00 77.57           H  
ATOM   3950  CD2 LEU A 253     -29.549  -6.111  12.441  1.00 77.57           C  
ATOM   3951 HD21 LEU A 253     -29.002  -6.863  11.871  1.00 77.57           H  
ATOM   3952 HD22 LEU A 253     -28.861  -5.653  13.151  1.00 77.57           H  
ATOM   3953 HD23 LEU A 253     -30.364  -6.584  12.990  1.00 77.57           H  
ATOM   3954  N   SER A 254     -32.084  -6.769   7.518  1.00 75.42           N  
ATOM   3955  H   SER A 254     -31.525  -6.001   7.175  1.00 75.42           H  
ATOM   3956  CA  SER A 254     -33.220  -7.178   6.679  1.00 75.42           C  
ATOM   3957  HA  SER A 254     -34.097  -7.314   7.311  1.00 75.42           H  
ATOM   3958  C   SER A 254     -33.000  -8.492   5.921  1.00 75.42           C  
ATOM   3959  CB  SER A 254     -33.523  -6.054   5.678  1.00 75.42           C  
ATOM   3960  HB2 SER A 254     -33.853  -5.173   6.228  1.00 75.42           H  
ATOM   3961  HB3 SER A 254     -34.324  -6.365   5.008  1.00 75.42           H  
ATOM   3962  O   SER A 254     -33.956  -9.218   5.655  1.00 75.42           O  
ATOM   3963  OG  SER A 254     -32.364  -5.721   4.921  1.00 75.42           O  
ATOM   3964  HG  SER A 254     -32.532  -4.887   4.477  1.00 75.42           H  
ATOM   3965  N   HIS A 255     -31.756  -8.808   5.557  1.00 80.96           N  
ATOM   3966  H   HIS A 255     -31.001  -8.196   5.832  1.00 80.96           H  
ATOM   3967  CA  HIS A 255     -31.406  -9.982   4.759  1.00 80.96           C  
ATOM   3968  HA  HIS A 255     -32.055 -10.806   5.056  1.00 80.96           H  
ATOM   3969  C   HIS A 255     -29.956 -10.421   5.005  1.00 80.96           C  
ATOM   3970  CB  HIS A 255     -31.661  -9.685   3.270  1.00 80.96           C  
ATOM   3971  HB2 HIS A 255     -32.690  -9.348   3.145  1.00 80.96           H  
ATOM   3972  HB3 HIS A 255     -31.561 -10.613   2.708  1.00 80.96           H  
ATOM   3973  O   HIS A 255     -29.178  -9.714   5.639  1.00 80.96           O  
ATOM   3974  CG  HIS A 255     -30.748  -8.654   2.650  1.00 80.96           C  
ATOM   3975  CD2 HIS A 255     -29.800  -8.893   1.691  1.00 80.96           C  
ATOM   3976  HD2 HIS A 255     -29.541  -9.855   1.275  1.00 80.96           H  
ATOM   3977  ND1 HIS A 255     -30.770  -7.292   2.864  1.00 80.96           N  
ATOM   3978  HD1 HIS A 255     -31.358  -6.790   3.513  1.00 80.96           H  
ATOM   3979  CE1 HIS A 255     -29.866  -6.730   2.042  1.00 80.96           C  
ATOM   3980  HE1 HIS A 255     -29.663  -5.672   1.966  1.00 80.96           H  
ATOM   3981  NE2 HIS A 255     -29.259  -7.669   1.301  1.00 80.96           N  
ATOM   3982  N   SER A 256     -29.585 -11.600   4.501  1.00 84.68           N  
ATOM   3983  H   SER A 256     -30.263 -12.142   3.986  1.00 84.68           H  
ATOM   3984  CA  SER A 256     -28.210 -12.113   4.534  1.00 84.68           C  
ATOM   3985  HA  SER A 256     -27.634 -11.523   5.248  1.00 84.68           H  
ATOM   3986  C   SER A 256     -27.559 -12.029   3.144  1.00 84.68           C  
ATOM   3987  CB  SER A 256     -28.203 -13.562   5.032  1.00 84.68           C  
ATOM   3988  HB2 SER A 256     -27.190 -13.961   4.971  1.00 84.68           H  
ATOM   3989  HB3 SER A 256     -28.526 -13.586   6.073  1.00 84.68           H  
ATOM   3990  O   SER A 256     -28.155 -12.566   2.202  1.00 84.68           O  
ATOM   3991  OG  SER A 256     -29.077 -14.363   4.255  1.00 84.68           O  
ATOM   3992  HG  SER A 256     -28.851 -14.205   3.335  1.00 84.68           H  
ATOM   3993  N   PRO A 257     -26.354 -11.442   2.991  1.00 90.79           N  
ATOM   3994  CA  PRO A 257     -25.626 -11.440   1.721  1.00 90.79           C  
ATOM   3995  HA  PRO A 257     -26.232 -10.957   0.954  1.00 90.79           H  
ATOM   3996  C   PRO A 257     -25.256 -12.853   1.250  1.00 90.79           C  
ATOM   3997  CB  PRO A 257     -24.358 -10.606   1.958  1.00 90.79           C  
ATOM   3998  HB2 PRO A 257     -24.535  -9.569   1.673  1.00 90.79           H  
ATOM   3999  HB3 PRO A 257     -23.497 -10.994   1.414  1.00 90.79           H  
ATOM   4000  O   PRO A 257     -25.050 -13.763   2.058  1.00 90.79           O  
ATOM   4001  CG  PRO A 257     -24.147 -10.687   3.467  1.00 90.79           C  
ATOM   4002  HG2 PRO A 257     -23.601  -9.823   3.845  1.00 90.79           H  
ATOM   4003  HG3 PRO A 257     -23.628 -11.612   3.717  1.00 90.79           H  
ATOM   4004  CD  PRO A 257     -25.577 -10.736   4.002  1.00 90.79           C  
ATOM   4005  HD2 PRO A 257     -25.588 -11.248   4.964  1.00 90.79           H  
ATOM   4006  HD3 PRO A 257     -25.965  -9.723   4.109  1.00 90.79           H  
ATOM   4007  N   GLN A 258     -25.078 -13.020  -0.062  1.00 92.93           N  
ATOM   4008  H   GLN A 258     -25.211 -12.214  -0.657  1.00 92.93           H  
ATOM   4009  CA  GLN A 258     -24.385 -14.177  -0.630  1.00 92.93           C  
ATOM   4010  HA  GLN A 258     -24.845 -15.093  -0.261  1.00 92.93           H  
ATOM   4011  C   GLN A 258     -22.919 -14.151  -0.183  1.00 92.93           C  
ATOM   4012  CB  GLN A 258     -24.466 -14.156  -2.167  1.00 92.93           C  
ATOM   4013  HB2 GLN A 258     -23.766 -14.892  -2.564  1.00 92.93           H  
ATOM   4014  HB3 GLN A 258     -24.168 -13.172  -2.529  1.00 92.93           H  
ATOM   4015  O   GLN A 258     -22.197 -13.191  -0.466  1.00 92.93           O  
ATOM   4016  CG  GLN A 258     -25.867 -14.487  -2.699  1.00 92.93           C  
ATOM   4017  HG2 GLN A 258     -26.587 -13.787  -2.273  1.00 92.93           H  
ATOM   4018  HG3 GLN A 258     -26.138 -15.499  -2.397  1.00 92.93           H  
ATOM   4019  CD  GLN A 258     -25.940 -14.385  -4.220  1.00 92.93           C  
ATOM   4020  NE2 GLN A 258     -25.365 -15.311  -4.958  1.00 92.93           N  
ATOM   4021 HE21 GLN A 258     -25.472 -15.216  -5.958  1.00 92.93           H  
ATOM   4022 HE22 GLN A 258     -24.929 -16.120  -4.540  1.00 92.93           H  
ATOM   4023  OE1 GLN A 258     -26.555 -13.490  -4.773  1.00 92.93           O  
ATOM   4024  N   VAL A 259     -22.466 -15.211   0.495  1.00 93.47           N  
ATOM   4025  H   VAL A 259     -23.106 -15.967   0.693  1.00 93.47           H  
ATOM   4026  CA  VAL A 259     -21.062 -15.320   0.922  1.00 93.47           C  
ATOM   4027  HA  VAL A 259     -20.649 -14.312   0.943  1.00 93.47           H  
ATOM   4028  C   VAL A 259     -20.262 -16.127  -0.094  1.00 93.47           C  
ATOM   4029  CB  VAL A 259     -20.885 -15.861   2.352  1.00 93.47           C  
ATOM   4030  HB  VAL A 259     -21.186 -16.908   2.381  1.00 93.47           H  
ATOM   4031  O   VAL A 259     -20.660 -17.230  -0.482  1.00 93.47           O  
ATOM   4032  CG1 VAL A 259     -19.421 -15.776   2.807  1.00 93.47           C  
ATOM   4033 HG11 VAL A 259     -19.337 -16.078   3.851  1.00 93.47           H  
ATOM   4034 HG12 VAL A 259     -18.797 -16.437   2.206  1.00 93.47           H  
ATOM   4035 HG13 VAL A 259     -19.059 -14.752   2.707  1.00 93.47           H  
ATOM   4036  CG2 VAL A 259     -21.730 -15.083   3.365  1.00 93.47           C  
ATOM   4037 HG21 VAL A 259     -22.790 -15.177   3.126  1.00 93.47           H  
ATOM   4038 HG22 VAL A 259     -21.460 -14.028   3.345  1.00 93.47           H  
ATOM   4039 HG23 VAL A 259     -21.564 -15.481   4.366  1.00 93.47           H  
ATOM   4040  N   VAL A 260     -19.105 -15.600  -0.492  1.00 96.30           N  
ATOM   4041  H   VAL A 260     -18.859 -14.684  -0.144  1.00 96.30           H  
ATOM   4042  CA  VAL A 260     -18.134 -16.299  -1.342  1.00 96.30           C  
ATOM   4043  HA  VAL A 260     -18.482 -17.321  -1.492  1.00 96.30           H  
ATOM   4044  C   VAL A 260     -16.786 -16.372  -0.632  1.00 96.30           C  
ATOM   4045  CB  VAL A 260     -18.015 -15.656  -2.737  1.00 96.30           C  
ATOM   4046  HB  VAL A 260     -17.577 -14.663  -2.635  1.00 96.30           H  
ATOM   4047  O   VAL A 260     -16.306 -15.382  -0.084  1.00 96.30           O  
ATOM   4048  CG1 VAL A 260     -17.119 -16.492  -3.661  1.00 96.30           C  
ATOM   4049 HG11 VAL A 260     -16.100 -16.518  -3.276  1.00 96.30           H  
ATOM   4050 HG12 VAL A 260     -17.506 -17.507  -3.746  1.00 96.30           H  
ATOM   4051 HG13 VAL A 260     -17.091 -16.035  -4.650  1.00 96.30           H  
ATOM   4052  CG2 VAL A 260     -19.384 -15.513  -3.416  1.00 96.30           C  
ATOM   4053 HG21 VAL A 260     -19.263 -15.132  -4.430  1.00 96.30           H  
ATOM   4054 HG22 VAL A 260     -20.003 -14.806  -2.863  1.00 96.30           H  
ATOM   4055 HG23 VAL A 260     -19.888 -16.480  -3.442  1.00 96.30           H  
ATOM   4056  N   MET A 261     -16.166 -17.549  -0.639  1.00 95.25           N  
ATOM   4057  H   MET A 261     -16.622 -18.320  -1.106  1.00 95.25           H  
ATOM   4058  CA  MET A 261     -14.852 -17.793  -0.040  1.00 95.25           C  
ATOM   4059  HA  MET A 261     -14.405 -16.855   0.288  1.00 95.25           H  
ATOM   4060  C   MET A 261     -13.916 -18.407  -1.074  1.00 95.25           C  
ATOM   4061  CB  MET A 261     -14.996 -18.709   1.186  1.00 95.25           C  
ATOM   4062  HB2 MET A 261     -15.615 -19.570   0.936  1.00 95.25           H  
ATOM   4063  HB3 MET A 261     -14.010 -19.063   1.485  1.00 95.25           H  
ATOM   4064  O   MET A 261     -14.119 -19.541  -1.503  1.00 95.25           O  
ATOM   4065  CG  MET A 261     -15.610 -17.955   2.366  1.00 95.25           C  
ATOM   4066  HG2 MET A 261     -14.949 -17.124   2.613  1.00 95.25           H  
ATOM   4067  HG3 MET A 261     -16.576 -17.543   2.075  1.00 95.25           H  
ATOM   4068  SD  MET A 261     -15.844 -18.967   3.850  1.00 95.25           S  
ATOM   4069  CE  MET A 261     -15.783 -17.637   5.080  1.00 95.25           C  
ATOM   4070  HE1 MET A 261     -15.948 -18.047   6.076  1.00 95.25           H  
ATOM   4071  HE2 MET A 261     -16.546 -16.892   4.856  1.00 95.25           H  
ATOM   4072  HE3 MET A 261     -14.805 -17.156   5.050  1.00 95.25           H  
ATOM   4073  N   VAL A 262     -12.877 -17.681  -1.465  1.00 95.29           N  
ATOM   4074  H   VAL A 262     -12.745 -16.763  -1.066  1.00 95.29           H  
ATOM   4075  CA  VAL A 262     -11.808 -18.197  -2.318  1.00 95.29           C  
ATOM   4076  HA  VAL A 262     -12.168 -19.071  -2.861  1.00 95.29           H  
ATOM   4077  C   VAL A 262     -10.635 -18.608  -1.442  1.00 95.29           C  
ATOM   4078  CB  VAL A 262     -11.347 -17.164  -3.350  1.00 95.29           C  
ATOM   4079  HB  VAL A 262     -10.834 -16.362  -2.819  1.00 95.29           H  
ATOM   4080  O   VAL A 262     -10.171 -17.827  -0.618  1.00 95.29           O  
ATOM   4081  CG1 VAL A 262     -10.331 -17.791  -4.298  1.00 95.29           C  
ATOM   4082 HG11 VAL A 262      -9.434 -18.071  -3.745  1.00 95.29           H  
ATOM   4083 HG12 VAL A 262     -10.771 -18.668  -4.773  1.00 95.29           H  
ATOM   4084 HG13 VAL A 262     -10.033 -17.043  -5.033  1.00 95.29           H  
ATOM   4085  CG2 VAL A 262     -12.503 -16.579  -4.172  1.00 95.29           C  
ATOM   4086 HG21 VAL A 262     -12.099 -15.895  -4.918  1.00 95.29           H  
ATOM   4087 HG22 VAL A 262     -13.059 -17.373  -4.669  1.00 95.29           H  
ATOM   4088 HG23 VAL A 262     -13.170 -16.011  -3.523  1.00 95.29           H  
ATOM   4089  N   SER A 263     -10.133 -19.821  -1.649  1.00 91.54           N  
ATOM   4090  H   SER A 263     -10.547 -20.394  -2.370  1.00 91.54           H  
ATOM   4091  CA  SER A 263      -8.966 -20.352  -0.943  1.00 91.54           C  
ATOM   4092  HA  SER A 263      -8.420 -19.538  -0.465  1.00 91.54           H  
ATOM   4093  C   SER A 263      -8.024 -21.050  -1.920  1.00 91.54           C  
ATOM   4094  CB  SER A 263      -9.430 -21.312   0.154  1.00 91.54           C  
ATOM   4095  HB2 SER A 263     -10.091 -20.787   0.844  1.00 91.54           H  
ATOM   4096  HB3 SER A 263      -9.977 -22.137  -0.301  1.00 91.54           H  
ATOM   4097  O   SER A 263      -8.444 -21.504  -2.993  1.00 91.54           O  
ATOM   4098  OG  SER A 263      -8.324 -21.822   0.866  1.00 91.54           O  
ATOM   4099  HG  SER A 263      -8.532 -22.722   1.129  1.00 91.54           H  
ATOM   4100  N   LYS A 264      -6.737 -21.136  -1.589  1.00 85.95           N  
ATOM   4101  H   LYS A 264      -6.430 -20.608  -0.785  1.00 85.95           H  
ATOM   4102  CA  LYS A 264      -5.797 -22.050  -2.249  1.00 85.95           C  
ATOM   4103  HA  LYS A 264      -5.782 -21.846  -3.320  1.00 85.95           H  
ATOM   4104  C   LYS A 264      -6.225 -23.506  -2.049  1.00 85.95           C  
ATOM   4105  CB  LYS A 264      -4.400 -21.799  -1.675  1.00 85.95           C  
ATOM   4106  HB2 LYS A 264      -4.117 -20.762  -1.860  1.00 85.95           H  
ATOM   4107  HB3 LYS A 264      -4.461 -21.952  -0.598  1.00 85.95           H  
ATOM   4108  O   LYS A 264      -6.191 -24.285  -3.001  1.00 85.95           O  
ATOM   4109  CG  LYS A 264      -3.312 -22.725  -2.241  1.00 85.95           C  
ATOM   4110  HG2 LYS A 264      -3.117 -22.487  -3.287  1.00 85.95           H  
ATOM   4111  HG3 LYS A 264      -3.638 -23.762  -2.166  1.00 85.95           H  
ATOM   4112  CD  LYS A 264      -2.038 -22.561  -1.405  1.00 85.95           C  
ATOM   4113  HD2 LYS A 264      -1.543 -21.621  -1.651  1.00 85.95           H  
ATOM   4114  HD3 LYS A 264      -2.324 -22.529  -0.354  1.00 85.95           H  
ATOM   4115  CE  LYS A 264      -1.094 -23.749  -1.611  1.00 85.95           C  
ATOM   4116  HE2 LYS A 264      -1.704 -24.647  -1.711  1.00 85.95           H  
ATOM   4117  HE3 LYS A 264      -0.526 -23.609  -2.531  1.00 85.95           H  
ATOM   4118  NZ  LYS A 264      -0.200 -23.908  -0.437  1.00 85.95           N  
ATOM   4119  HZ1 LYS A 264       0.350 -23.078  -0.272  1.00 85.95           H  
ATOM   4120  HZ2 LYS A 264       0.403 -24.713  -0.530  1.00 85.95           H  
ATOM   4121  HZ3 LYS A 264      -0.765 -24.064   0.385  1.00 85.95           H  
ATOM   4122  N   SER A 265      -6.650 -23.822  -0.825  1.00 87.62           N  
ATOM   4123  H   SER A 265      -6.698 -23.069  -0.154  1.00 87.62           H  
ATOM   4124  CA  SER A 265      -6.834 -25.182  -0.315  1.00 87.62           C  
ATOM   4125  HA  SER A 265      -6.804 -25.868  -1.162  1.00 87.62           H  
ATOM   4126  C   SER A 265      -8.183 -25.387   0.379  1.00 87.62           C  
ATOM   4127  CB  SER A 265      -5.679 -25.527   0.635  1.00 87.62           C  
ATOM   4128  HB2 SER A 265      -5.621 -24.777   1.423  1.00 87.62           H  
ATOM   4129  HB3 SER A 265      -5.867 -26.496   1.099  1.00 87.62           H  
ATOM   4130  O   SER A 265      -8.780 -24.437   0.895  1.00 87.62           O  
ATOM   4131  OG  SER A 265      -4.455 -25.579  -0.081  1.00 87.62           O  
ATOM   4132  HG  SER A 265      -4.538 -26.342  -0.657  1.00 87.62           H  
ATOM   4133  N   TYR A 266      -8.694 -26.620   0.404  1.00 89.65           N  
ATOM   4134  H   TYR A 266      -8.155 -27.371  -0.003  1.00 89.65           H  
ATOM   4135  CA  TYR A 266      -9.921 -26.929   1.144  1.00 89.65           C  
ATOM   4136  HA  TYR A 266     -10.651 -26.155   0.906  1.00 89.65           H  
ATOM   4137  C   TYR A 266      -9.688 -26.892   2.659  1.00 89.65           C  
ATOM   4138  CB  TYR A 266     -10.530 -28.265   0.712  1.00 89.65           C  
ATOM   4139  HB2 TYR A 266     -10.761 -28.209  -0.352  1.00 89.65           H  
ATOM   4140  HB3 TYR A 266      -9.799 -29.060   0.859  1.00 89.65           H  
ATOM   4141  O   TYR A 266      -8.700 -27.413   3.170  1.00 89.65           O  
ATOM   4142  CG  TYR A 266     -11.805 -28.596   1.469  1.00 89.65           C  
ATOM   4143  CD1 TYR A 266     -11.770 -29.484   2.562  1.00 89.65           C  
ATOM   4144  HD1 TYR A 266     -10.838 -29.952   2.841  1.00 89.65           H  
ATOM   4145  CD2 TYR A 266     -13.012 -27.957   1.127  1.00 89.65           C  
ATOM   4146  HD2 TYR A 266     -13.036 -27.255   0.307  1.00 89.65           H  
ATOM   4147  CE1 TYR A 266     -12.941 -29.752   3.300  1.00 89.65           C  
ATOM   4148  HE1 TYR A 266     -12.902 -30.443   4.128  1.00 89.65           H  
ATOM   4149  CE2 TYR A 266     -14.186 -28.229   1.854  1.00 89.65           C  
ATOM   4150  HE2 TYR A 266     -15.112 -27.746   1.579  1.00 89.65           H  
ATOM   4151  OH  TYR A 266     -15.303 -29.437   3.608  1.00 89.65           O  
ATOM   4152  HH  TYR A 266     -15.124 -30.091   4.288  1.00 89.65           H  
ATOM   4153  CZ  TYR A 266     -14.158 -29.132   2.938  1.00 89.65           C  
ATOM   4154  N   CYS A 267     -10.643 -26.308   3.381  1.00 82.39           N  
ATOM   4155  H   CYS A 267     -11.468 -25.979   2.899  1.00 82.39           H  
ATOM   4156  CA  CYS A 267     -10.624 -26.150   4.829  1.00 82.39           C  
ATOM   4157  HA  CYS A 267      -9.919 -26.851   5.276  1.00 82.39           H  
ATOM   4158  C   CYS A 267     -12.026 -26.467   5.362  1.00 82.39           C  
ATOM   4159  CB  CYS A 267     -10.135 -24.726   5.121  1.00 82.39           C  
ATOM   4160  HB2 CYS A 267      -9.061 -24.678   4.942  1.00 82.39           H  
ATOM   4161  HB3 CYS A 267     -10.628 -24.037   4.435  1.00 82.39           H  
ATOM   4162  O   CYS A 267     -13.021 -25.872   4.929  1.00 82.39           O  
ATOM   4163  SG  CYS A 267     -10.483 -24.198   6.819  1.00 82.39           S  
ATOM   4164  HG  CYS A 267      -9.998 -25.239   7.501  1.00 82.39           H  
ATOM   4165  N   HIS A 268     -12.119 -27.450   6.261  1.00 80.81           N  
ATOM   4166  H   HIS A 268     -11.278 -27.815   6.684  1.00 80.81           H  
ATOM   4167  CA  HIS A 268     -13.402 -28.003   6.685  1.00 80.81           C  
ATOM   4168  HA  HIS A 268     -14.003 -28.198   5.796  1.00 80.81           H  
ATOM   4169  C   HIS A 268     -14.193 -27.009   7.541  1.00 80.81           C  
ATOM   4170  CB  HIS A 268     -13.182 -29.337   7.408  1.00 80.81           C  
ATOM   4171  HB2 HIS A 268     -12.740 -30.057   6.719  1.00 80.81           H  
ATOM   4172  HB3 HIS A 268     -12.487 -29.193   8.236  1.00 80.81           H  
ATOM   4173  O   HIS A 268     -15.408 -26.884   7.359  1.00 80.81           O  
ATOM   4174  CG  HIS A 268     -14.470 -29.898   7.953  1.00 80.81           C  
ATOM   4175  CD2 HIS A 268     -15.405 -30.622   7.266  1.00 80.81           C  
ATOM   4176  HD2 HIS A 268     -15.322 -30.956   6.242  1.00 80.81           H  
ATOM   4177  ND1 HIS A 268     -14.979 -29.668   9.209  1.00 80.81           N  
ATOM   4178  HD1 HIS A 268     -14.498 -29.197   9.962  1.00 80.81           H  
ATOM   4179  CE1 HIS A 268     -16.201 -30.224   9.269  1.00 80.81           C  
ATOM   4180  HE1 HIS A 268     -16.853 -30.197  10.130  1.00 80.81           H  
ATOM   4181  NE2 HIS A 268     -16.507 -30.815   8.101  1.00 80.81           N  
ATOM   4182  N   THR A 269     -13.527 -26.246   8.411  1.00 79.00           N  
ATOM   4183  H   THR A 269     -12.542 -26.418   8.559  1.00 79.00           H  
ATOM   4184  CA  THR A 269     -14.173 -25.146   9.139  1.00 79.00           C  
ATOM   4185  HA  THR A 269     -15.017 -25.553   9.697  1.00 79.00           H  
ATOM   4186  C   THR A 269     -14.739 -24.102   8.180  1.00 79.00           C  
ATOM   4187  CB  THR A 269     -13.246 -24.470  10.152  1.00 79.00           C  
ATOM   4188  HB  THR A 269     -13.718 -23.545  10.485  1.00 79.00           H  
ATOM   4189  O   THR A 269     -15.930 -23.824   8.270  1.00 79.00           O  
ATOM   4190  CG2 THR A 269     -12.996 -25.320  11.393  1.00 79.00           C  
ATOM   4191 HG21 THR A 269     -12.807 -26.357  11.118  1.00 79.00           H  
ATOM   4192 HG22 THR A 269     -13.876 -25.289  12.035  1.00 79.00           H  
ATOM   4193 HG23 THR A 269     -12.143 -24.927  11.947  1.00 79.00           H  
ATOM   4194  OG1 THR A 269     -12.035 -24.132   9.532  1.00 79.00           O  
ATOM   4195  HG1 THR A 269     -11.522 -24.933   9.404  1.00 79.00           H  
ATOM   4196  N   LEU A 270     -13.969 -23.562   7.220  1.00 80.09           N  
ATOM   4197  H   LEU A 270     -12.998 -23.835   7.181  1.00 80.09           H  
ATOM   4198  CA  LEU A 270     -14.482 -22.574   6.245  1.00 80.09           C  
ATOM   4199  HA  LEU A 270     -14.826 -21.694   6.788  1.00 80.09           H  
ATOM   4200  C   LEU A 270     -15.711 -23.085   5.481  1.00 80.09           C  
ATOM   4201  CB  LEU A 270     -13.387 -22.152   5.244  1.00 80.09           C  
ATOM   4202  HB2 LEU A 270     -12.901 -23.049   4.861  1.00 80.09           H  
ATOM   4203  HB3 LEU A 270     -13.861 -21.648   4.401  1.00 80.09           H  
ATOM   4204  O   LEU A 270     -16.685 -22.350   5.322  1.00 80.09           O  
ATOM   4205  CG  LEU A 270     -12.323 -21.205   5.818  1.00 80.09           C  
ATOM   4206  HG  LEU A 270     -11.884 -21.681   6.695  1.00 80.09           H  
ATOM   4207  CD1 LEU A 270     -11.225 -20.959   4.787  1.00 80.09           C  
ATOM   4208 HD11 LEU A 270     -10.725 -21.894   4.535  1.00 80.09           H  
ATOM   4209 HD12 LEU A 270     -10.477 -20.284   5.203  1.00 80.09           H  
ATOM   4210 HD13 LEU A 270     -11.650 -20.524   3.882  1.00 80.09           H  
ATOM   4211  CD2 LEU A 270     -12.885 -19.833   6.213  1.00 80.09           C  
ATOM   4212 HD21 LEU A 270     -13.646 -19.930   6.988  1.00 80.09           H  
ATOM   4213 HD22 LEU A 270     -13.317 -19.350   5.337  1.00 80.09           H  
ATOM   4214 HD23 LEU A 270     -12.076 -19.207   6.589  1.00 80.09           H  
ATOM   4215  N   MET A 271     -15.719 -24.357   5.078  1.00 79.36           N  
ATOM   4216  H   MET A 271     -14.880 -24.908   5.187  1.00 79.36           H  
ATOM   4217  CA  MET A 271     -16.886 -24.940   4.417  1.00 79.36           C  
ATOM   4218  HA  MET A 271     -17.205 -24.242   3.643  1.00 79.36           H  
ATOM   4219  C   MET A 271     -18.075 -25.139   5.370  1.00 79.36           C  
ATOM   4220  CB  MET A 271     -16.484 -26.255   3.743  1.00 79.36           C  
ATOM   4221  HB2 MET A 271     -16.254 -26.999   4.506  1.00 79.36           H  
ATOM   4222  HB3 MET A 271     -15.591 -26.086   3.141  1.00 79.36           H  
ATOM   4223  O   MET A 271     -19.219 -24.921   4.974  1.00 79.36           O  
ATOM   4224  CG  MET A 271     -17.603 -26.780   2.835  1.00 79.36           C  
ATOM   4225  HG2 MET A 271     -18.502 -26.929   3.433  1.00 79.36           H  
ATOM   4226  HG3 MET A 271     -17.306 -27.749   2.433  1.00 79.36           H  
ATOM   4227  SD  MET A 271     -18.004 -25.685   1.445  1.00 79.36           S  
ATOM   4228  CE  MET A 271     -19.716 -26.163   1.119  1.00 79.36           C  
ATOM   4229  HE1 MET A 271     -20.344 -25.875   1.962  1.00 79.36           H  
ATOM   4230  HE2 MET A 271     -20.063 -25.656   0.218  1.00 79.36           H  
ATOM   4231  HE3 MET A 271     -19.770 -27.241   0.968  1.00 79.36           H  
ATOM   4232  N   SER A 272     -17.842 -25.550   6.618  1.00 77.26           N  
ATOM   4233  H   SER A 272     -16.885 -25.723   6.892  1.00 77.26           H  
ATOM   4234  CA  SER A 272     -18.894 -25.707   7.640  1.00 77.26           C  
ATOM   4235  HA  SER A 272     -19.656 -26.396   7.276  1.00 77.26           H  
ATOM   4236  C   SER A 272     -19.570 -24.372   7.943  1.00 77.26           C  
ATOM   4237  CB  SER A 272     -18.308 -26.283   8.932  1.00 77.26           C  
ATOM   4238  HB2 SER A 272     -19.101 -26.384   9.673  1.00 77.26           H  
ATOM   4239  HB3 SER A 272     -17.537 -25.622   9.329  1.00 77.26           H  
ATOM   4240  O   SER A 272     -20.796 -24.270   7.948  1.00 77.26           O  
ATOM   4241  OG  SER A 272     -17.758 -27.554   8.665  1.00 77.26           O  
ATOM   4242  HG  SER A 272     -16.905 -27.442   8.239  1.00 77.26           H  
ATOM   4243  N   LYS A 273     -18.750 -23.329   8.077  1.00 76.02           N  
ATOM   4244  H   LYS A 273     -17.759 -23.527   8.068  1.00 76.02           H  
ATOM   4245  CA  LYS A 273     -19.145 -21.931   8.201  1.00 76.02           C  
ATOM   4246  HA  LYS A 273     -19.751 -21.800   9.098  1.00 76.02           H  
ATOM   4247  C   LYS A 273     -20.005 -21.492   7.008  1.00 76.02           C  
ATOM   4248  CB  LYS A 273     -17.853 -21.118   8.339  1.00 76.02           C  
ATOM   4249  HB2 LYS A 273     -18.060 -20.053   8.230  1.00 76.02           H  
ATOM   4250  HB3 LYS A 273     -17.196 -21.391   7.513  1.00 76.02           H  
ATOM   4251  O   LYS A 273     -21.133 -21.065   7.221  1.00 76.02           O  
ATOM   4252  CG  LYS A 273     -17.101 -21.335   9.669  1.00 76.02           C  
ATOM   4253  HG2 LYS A 273     -17.086 -22.387   9.956  1.00 76.02           H  
ATOM   4254  HG3 LYS A 273     -17.599 -20.794  10.474  1.00 76.02           H  
ATOM   4255  CD  LYS A 273     -15.662 -20.837   9.477  1.00 76.02           C  
ATOM   4256  HD2 LYS A 273     -15.628 -20.192   8.599  1.00 76.02           H  
ATOM   4257  HD3 LYS A 273     -14.999 -21.680   9.284  1.00 76.02           H  
ATOM   4258  CE  LYS A 273     -15.116 -20.064  10.666  1.00 76.02           C  
ATOM   4259  HE2 LYS A 273     -14.622 -20.759  11.344  1.00 76.02           H  
ATOM   4260  HE3 LYS A 273     -15.941 -19.585  11.195  1.00 76.02           H  
ATOM   4261  NZ  LYS A 273     -14.178 -19.040  10.157  1.00 76.02           N  
ATOM   4262  HZ1 LYS A 273     -13.475 -19.435   9.548  1.00 76.02           H  
ATOM   4263  HZ2 LYS A 273     -13.746 -18.500  10.893  1.00 76.02           H  
ATOM   4264  HZ3 LYS A 273     -14.715 -18.387   9.604  1.00 76.02           H  
ATOM   4265  N   LEU A 274     -19.551 -21.677   5.761  1.00 80.06           N  
ATOM   4266  H   LEU A 274     -18.611 -22.027   5.646  1.00 80.06           H  
ATOM   4267  CA  LEU A 274     -20.296 -21.272   4.552  1.00 80.06           C  
ATOM   4268  HA  LEU A 274     -20.373 -20.184   4.549  1.00 80.06           H  
ATOM   4269  C   LEU A 274     -21.736 -21.833   4.507  1.00 80.06           C  
ATOM   4270  CB  LEU A 274     -19.505 -21.721   3.306  1.00 80.06           C  
ATOM   4271  HB2 LEU A 274     -18.460 -21.427   3.408  1.00 80.06           H  
ATOM   4272  HB3 LEU A 274     -19.535 -22.809   3.260  1.00 80.06           H  
ATOM   4273  O   LEU A 274     -22.667 -21.122   4.113  1.00 80.06           O  
ATOM   4274  CG  LEU A 274     -20.063 -21.138   1.989  1.00 80.06           C  
ATOM   4275  HG  LEU A 274     -21.150 -21.067   2.038  1.00 80.06           H  
ATOM   4276  CD1 LEU A 274     -19.491 -19.749   1.710  1.00 80.06           C  
ATOM   4277 HD11 LEU A 274     -18.407 -19.798   1.609  1.00 80.06           H  
ATOM   4278 HD12 LEU A 274     -19.743 -19.070   2.524  1.00 80.06           H  
ATOM   4279 HD13 LEU A 274     -19.914 -19.358   0.784  1.00 80.06           H  
ATOM   4280  CD2 LEU A 274     -19.740 -22.047   0.809  1.00 80.06           C  
ATOM   4281 HD21 LEU A 274     -20.124 -23.050   0.991  1.00 80.06           H  
ATOM   4282 HD22 LEU A 274     -18.659 -22.097   0.678  1.00 80.06           H  
ATOM   4283 HD23 LEU A 274     -20.200 -21.651  -0.097  1.00 80.06           H  
ATOM   4284  N   ARG A 275     -21.930 -23.091   4.937  1.00 78.83           N  
ATOM   4285  H   ARG A 275     -21.116 -23.595   5.258  1.00 78.83           H  
ATOM   4286  CA  ARG A 275     -23.251 -23.755   5.023  1.00 78.83           C  
ATOM   4287  HA  ARG A 275     -23.777 -23.674   4.072  1.00 78.83           H  
ATOM   4288  C   ARG A 275     -24.178 -23.149   6.077  1.00 78.83           C  
ATOM   4289  CB  ARG A 275     -23.087 -25.227   5.421  1.00 78.83           C  
ATOM   4290  HB2 ARG A 275     -24.075 -25.676   5.520  1.00 78.83           H  
ATOM   4291  HB3 ARG A 275     -22.627 -25.240   6.409  1.00 78.83           H  
ATOM   4292  O   ARG A 275     -25.386 -23.319   5.983  1.00 78.83           O  
ATOM   4293  CG  ARG A 275     -22.269 -26.112   4.476  1.00 78.83           C  
ATOM   4294  HG2 ARG A 275     -22.847 -26.351   3.583  1.00 78.83           H  
ATOM   4295  HG3 ARG A 275     -21.358 -25.599   4.170  1.00 78.83           H  
ATOM   4296  CD  ARG A 275     -21.932 -27.399   5.240  1.00 78.83           C  
ATOM   4297  HD2 ARG A 275     -22.817 -28.037   5.242  1.00 78.83           H  
ATOM   4298  HD3 ARG A 275     -21.698 -27.156   6.276  1.00 78.83           H  
ATOM   4299  NE  ARG A 275     -20.757 -28.090   4.689  1.00 78.83           N  
ATOM   4300  HE  ARG A 275     -19.922 -27.530   4.595  1.00 78.83           H  
ATOM   4301  NH1 ARG A 275     -21.659 -30.198   4.551  1.00 78.83           N  
ATOM   4302 HH11 ARG A 275     -21.537 -31.155   4.250  1.00 78.83           H  
ATOM   4303 HH12 ARG A 275     -22.566 -29.856   4.835  1.00 78.83           H  
ATOM   4304  NH2 ARG A 275     -19.520 -29.906   4.076  1.00 78.83           N  
ATOM   4305 HH21 ARG A 275     -18.662 -29.374   4.094  1.00 78.83           H  
ATOM   4306 HH22 ARG A 275     -19.515 -30.898   3.885  1.00 78.83           H  
ATOM   4307  CZ  ARG A 275     -20.650 -29.383   4.448  1.00 78.83           C  
ATOM   4308  N   ALA A 276     -23.636 -22.491   7.100  1.00 76.61           N  
ATOM   4309  H   ALA A 276     -22.633 -22.373   7.128  1.00 76.61           H  
ATOM   4310  CA  ALA A 276     -24.415 -21.935   8.205  1.00 76.61           C  
ATOM   4311  HA  ALA A 276     -25.133 -22.689   8.528  1.00 76.61           H  
ATOM   4312  C   ALA A 276     -25.220 -20.679   7.807  1.00 76.61           C  
ATOM   4313  CB  ALA A 276     -23.445 -21.664   9.363  1.00 76.61           C  
ATOM   4314  HB1 ALA A 276     -22.814 -20.806   9.132  1.00 76.61           H  
ATOM   4315  HB2 ALA A 276     -24.003 -21.450  10.275  1.00 76.61           H  
ATOM   4316  HB3 ALA A 276     -22.816 -22.537   9.539  1.00 76.61           H  
ATOM   4317  O   ALA A 276     -26.064 -20.223   8.581  1.00 76.61           O  
ATOM   4318  N   VAL A 277     -24.941 -20.136   6.615  1.00 78.06           N  
ATOM   4319  H   VAL A 277     -24.210 -20.587   6.084  1.00 78.06           H  
ATOM   4320  CA  VAL A 277     -25.449 -18.855   6.098  1.00 78.06           C  
ATOM   4321  HA  VAL A 277     -26.210 -18.457   6.769  1.00 78.06           H  
ATOM   4322  C   VAL A 277     -26.099 -19.000   4.724  1.00 78.06           C  
ATOM   4323  CB  VAL A 277     -24.280 -17.856   6.039  1.00 78.06           C  
ATOM   4324  HB  VAL A 277     -23.452 -18.316   5.500  1.00 78.06           H  
ATOM   4325  O   VAL A 277     -27.132 -18.387   4.472  1.00 78.06           O  
ATOM   4326  CG1 VAL A 277     -24.628 -16.545   5.324  1.00 78.06           C  
ATOM   4327 HG11 VAL A 277     -23.767 -15.877   5.340  1.00 78.06           H  
ATOM   4328 HG12 VAL A 277     -25.476 -16.062   5.810  1.00 78.06           H  
ATOM   4329 HG13 VAL A 277     -24.874 -16.726   4.278  1.00 78.06           H  
ATOM   4330  CG2 VAL A 277     -23.822 -17.552   7.472  1.00 78.06           C  
ATOM   4331 HG21 VAL A 277     -23.473 -18.457   7.969  1.00 78.06           H  
ATOM   4332 HG22 VAL A 277     -24.639 -17.115   8.046  1.00 78.06           H  
ATOM   4333 HG23 VAL A 277     -22.984 -16.856   7.437  1.00 78.06           H  
ATOM   4334  N   ASN A 278     -25.522 -19.814   3.837  1.00 80.33           N  
ATOM   4335  H   ASN A 278     -24.701 -20.335   4.110  1.00 80.33           H  
ATOM   4336  CA  ASN A 278     -26.041 -20.016   2.488  1.00 80.33           C  
ATOM   4337  HA  ASN A 278     -26.664 -19.168   2.204  1.00 80.33           H  
ATOM   4338  C   ASN A 278     -26.899 -21.283   2.442  1.00 80.33           C  
ATOM   4339  CB  ASN A 278     -24.872 -20.089   1.495  1.00 80.33           C  
ATOM   4340  HB2 ASN A 278     -24.246 -20.949   1.732  1.00 80.33           H  
ATOM   4341  HB3 ASN A 278     -25.257 -20.222   0.484  1.00 80.33           H  
ATOM   4342  O   ASN A 278     -26.391 -22.372   2.703  1.00 80.33           O  
ATOM   4343  CG  ASN A 278     -24.026 -18.834   1.518  1.00 80.33           C  
ATOM   4344  ND2 ASN A 278     -22.948 -18.852   2.260  1.00 80.33           N  
ATOM   4345 HD21 ASN A 278     -22.761 -19.644   2.860  1.00 80.33           H  
ATOM   4346 HD22 ASN A 278     -22.404 -18.002   2.290  1.00 80.33           H  
ATOM   4347  OD1 ASN A 278     -24.310 -17.841   0.871  1.00 80.33           O  
ATOM   4348  N   ASP A 279     -28.166 -21.158   2.042  1.00 83.69           N  
ATOM   4349  H   ASP A 279     -28.546 -20.228   1.936  1.00 83.69           H  
ATOM   4350  CA  ASP A 279     -29.081 -22.302   1.894  1.00 83.69           C  
ATOM   4351  HA  ASP A 279     -29.057 -22.895   2.809  1.00 83.69           H  
ATOM   4352  C   ASP A 279     -28.686 -23.238   0.736  1.00 83.69           C  
ATOM   4353  CB  ASP A 279     -30.514 -21.786   1.681  1.00 83.69           C  
ATOM   4354  HB2 ASP A 279     -30.518 -21.075   0.855  1.00 83.69           H  
ATOM   4355  HB3 ASP A 279     -31.147 -22.627   1.398  1.00 83.69           H  
ATOM   4356  O   ASP A 279     -29.027 -24.423   0.733  1.00 83.69           O  
ATOM   4357  CG  ASP A 279     -31.134 -21.137   2.923  1.00 83.69           C  
ATOM   4358  OD1 ASP A 279     -30.711 -21.445   4.062  1.00 83.69           O  
ATOM   4359  OD2 ASP A 279     -32.084 -20.337   2.756  1.00 83.69           O  
ATOM   4360  N   LYS A 280     -27.945 -22.724  -0.255  1.00 90.35           N  
ATOM   4361  H   LYS A 280     -27.724 -21.740  -0.199  1.00 90.35           H  
ATOM   4362  CA  LYS A 280     -27.435 -23.468  -1.416  1.00 90.35           C  
ATOM   4363  HA  LYS A 280     -27.585 -24.537  -1.263  1.00 90.35           H  
ATOM   4364  C   LYS A 280     -25.924 -23.248  -1.580  1.00 90.35           C  
ATOM   4365  CB  LYS A 280     -28.219 -23.057  -2.667  1.00 90.35           C  
ATOM   4366  HB2 LYS A 280     -27.775 -23.544  -3.536  1.00 90.35           H  
ATOM   4367  HB3 LYS A 280     -28.110 -21.980  -2.793  1.00 90.35           H  
ATOM   4368  O   LYS A 280     -25.499 -22.570  -2.519  1.00 90.35           O  
ATOM   4369  CG  LYS A 280     -29.712 -23.423  -2.618  1.00 90.35           C  
ATOM   4370  HG2 LYS A 280     -29.839 -24.501  -2.715  1.00 90.35           H  
ATOM   4371  HG3 LYS A 280     -30.168 -23.079  -1.690  1.00 90.35           H  
ATOM   4372  CD  LYS A 280     -30.372 -22.696  -3.786  1.00 90.35           C  
ATOM   4373  HD2 LYS A 280     -30.188 -21.630  -3.647  1.00 90.35           H  
ATOM   4374  HD3 LYS A 280     -29.893 -23.017  -4.712  1.00 90.35           H  
ATOM   4375  CE  LYS A 280     -31.878 -22.902  -3.917  1.00 90.35           C  
ATOM   4376  HE2 LYS A 280     -32.348 -22.754  -2.945  1.00 90.35           H  
ATOM   4377  HE3 LYS A 280     -32.067 -23.924  -4.246  1.00 90.35           H  
ATOM   4378  NZ  LYS A 280     -32.403 -21.922  -4.900  1.00 90.35           N  
ATOM   4379  HZ1 LYS A 280     -31.787 -21.865  -5.698  1.00 90.35           H  
ATOM   4380  HZ2 LYS A 280     -32.395 -20.997  -4.494  1.00 90.35           H  
ATOM   4381  HZ3 LYS A 280     -33.344 -22.139  -5.196  1.00 90.35           H  
ATOM   4382  N   PRO A 281     -25.087 -23.778  -0.672  1.00 90.46           N  
ATOM   4383  CA  PRO A 281     -23.645 -23.641  -0.771  1.00 90.46           C  
ATOM   4384  HA  PRO A 281     -23.378 -22.610  -1.005  1.00 90.46           H  
ATOM   4385  C   PRO A 281     -23.104 -24.574  -1.863  1.00 90.46           C  
ATOM   4386  CB  PRO A 281     -23.119 -23.986   0.624  1.00 90.46           C  
ATOM   4387  HB2 PRO A 281     -23.153 -23.097   1.255  1.00 90.46           H  
ATOM   4388  HB3 PRO A 281     -22.108 -24.391   0.593  1.00 90.46           H  
ATOM   4389  O   PRO A 281     -23.393 -25.774  -1.871  1.00 90.46           O  
ATOM   4390  CG  PRO A 281     -24.127 -25.013   1.140  1.00 90.46           C  
ATOM   4391  HG2 PRO A 281     -23.823 -26.014   0.834  1.00 90.46           H  
ATOM   4392  HG3 PRO A 281     -24.231 -24.963   2.224  1.00 90.46           H  
ATOM   4393  CD  PRO A 281     -25.437 -24.643   0.445  1.00 90.46           C  
ATOM   4394  HD2 PRO A 281     -25.926 -25.548   0.087  1.00 90.46           H  
ATOM   4395  HD3 PRO A 281     -26.093 -24.122   1.143  1.00 90.46           H  
ATOM   4396  N   ALA A 282     -22.288 -24.029  -2.761  1.00 93.77           N  
ATOM   4397  H   ALA A 282     -22.147 -23.029  -2.734  1.00 93.77           H  
ATOM   4398  CA  ALA A 282     -21.456 -24.804  -3.677  1.00 93.77           C  
ATOM   4399  HA  ALA A 282     -21.815 -25.832  -3.708  1.00 93.77           H  
ATOM   4400  C   ALA A 282     -19.998 -24.848  -3.194  1.00 93.77           C  
ATOM   4401  CB  ALA A 282     -21.580 -24.233  -5.094  1.00 93.77           C  
ATOM   4402  HB1 ALA A 282     -22.616 -24.303  -5.428  1.00 93.77           H  
ATOM   4403  HB2 ALA A 282     -20.955 -24.804  -5.781  1.00 93.77           H  
ATOM   4404  HB3 ALA A 282     -21.267 -23.190  -5.106  1.00 93.77           H  
ATOM   4405  O   ALA A 282     -19.521 -23.948  -2.507  1.00 93.77           O  
ATOM   4406  N   LEU A 283     -19.280 -25.887  -3.597  1.00 94.76           N  
ATOM   4407  H   LEU A 283     -19.766 -26.629  -4.079  1.00 94.76           H  
ATOM   4408  CA  LEU A 283     -17.848 -26.071  -3.414  1.00 94.76           C  
ATOM   4409  HA  LEU A 283     -17.394 -25.139  -3.079  1.00 94.76           H  
ATOM   4410  C   LEU A 283     -17.261 -26.462  -4.772  1.00 94.76           C  
ATOM   4411  CB  LEU A 283     -17.642 -27.140  -2.332  1.00 94.76           C  
ATOM   4412  HB2 LEU A 283     -18.036 -26.760  -1.389  1.00 94.76           H  
ATOM   4413  HB3 LEU A 283     -18.219 -28.021  -2.614  1.00 94.76           H  
ATOM   4414  O   LEU A 283     -17.600 -27.517  -5.310  1.00 94.76           O  
ATOM   4415  CG  LEU A 283     -16.185 -27.579  -2.131  1.00 94.76           C  
ATOM   4416  HG  LEU A 283     -15.810 -27.994  -3.067  1.00 94.76           H  
ATOM   4417  CD1 LEU A 283     -15.252 -26.456  -1.687  1.00 94.76           C  
ATOM   4418 HD11 LEU A 283     -15.263 -25.641  -2.411  1.00 94.76           H  
ATOM   4419 HD12 LEU A 283     -14.233 -26.840  -1.634  1.00 94.76           H  
ATOM   4420 HD13 LEU A 283     -15.551 -26.087  -0.706  1.00 94.76           H  
ATOM   4421  CD2 LEU A 283     -16.169 -28.671  -1.068  1.00 94.76           C  
ATOM   4422 HD21 LEU A 283     -16.594 -28.296  -0.137  1.00 94.76           H  
ATOM   4423 HD22 LEU A 283     -16.758 -29.521  -1.413  1.00 94.76           H  
ATOM   4424 HD23 LEU A 283     -15.145 -29.000  -0.891  1.00 94.76           H  
ATOM   4425  N   VAL A 284     -16.427 -25.596  -5.345  1.00 94.97           N  
ATOM   4426  H   VAL A 284     -16.190 -24.758  -4.833  1.00 94.97           H  
ATOM   4427  CA  VAL A 284     -15.902 -25.735  -6.710  1.00 94.97           C  
ATOM   4428  HA  VAL A 284     -16.260 -26.672  -7.136  1.00 94.97           H  
ATOM   4429  C   VAL A 284     -14.379 -25.799  -6.677  1.00 94.97           C  
ATOM   4430  CB  VAL A 284     -16.398 -24.601  -7.632  1.00 94.97           C  
ATOM   4431  HB  VAL A 284     -15.967 -23.654  -7.309  1.00 94.97           H  
ATOM   4432  O   VAL A 284     -13.713 -24.848  -6.270  1.00 94.97           O  
ATOM   4433  CG1 VAL A 284     -15.981 -24.863  -9.086  1.00 94.97           C  
ATOM   4434 HG11 VAL A 284     -14.897 -24.959  -9.159  1.00 94.97           H  
ATOM   4435 HG12 VAL A 284     -16.442 -25.781  -9.451  1.00 94.97           H  
ATOM   4436 HG13 VAL A 284     -16.292 -24.029  -9.716  1.00 94.97           H  
ATOM   4437  CG2 VAL A 284     -17.929 -24.468  -7.610  1.00 94.97           C  
ATOM   4438 HG21 VAL A 284     -18.261 -24.141  -6.625  1.00 94.97           H  
ATOM   4439 HG22 VAL A 284     -18.251 -23.727  -8.341  1.00 94.97           H  
ATOM   4440 HG23 VAL A 284     -18.391 -25.427  -7.845  1.00 94.97           H  
ATOM   4441  N   PHE A 285     -13.834 -26.918  -7.142  1.00 94.28           N  
ATOM   4442  H   PHE A 285     -14.454 -27.654  -7.449  1.00 94.28           H  
ATOM   4443  CA  PHE A 285     -12.407 -27.200  -7.217  1.00 94.28           C  
ATOM   4444  HA  PHE A 285     -11.864 -26.541  -6.540  1.00 94.28           H  
ATOM   4445  C   PHE A 285     -11.875 -27.001  -8.638  1.00 94.28           C  
ATOM   4446  CB  PHE A 285     -12.155 -28.641  -6.774  1.00 94.28           C  
ATOM   4447  HB2 PHE A 285     -11.126 -28.895  -7.028  1.00 94.28           H  
ATOM   4448  HB3 PHE A 285     -12.793 -29.311  -7.350  1.00 94.28           H  
ATOM   4449  O   PHE A 285     -12.232 -27.733  -9.563  1.00 94.28           O  
ATOM   4450  CG  PHE A 285     -12.354 -28.910  -5.299  1.00 94.28           C  
ATOM   4451  CD1 PHE A 285     -11.278 -28.732  -4.412  1.00 94.28           C  
ATOM   4452  HD1 PHE A 285     -10.323 -28.387  -4.780  1.00 94.28           H  
ATOM   4453  CD2 PHE A 285     -13.582 -29.405  -4.823  1.00 94.28           C  
ATOM   4454  HD2 PHE A 285     -14.404 -29.563  -5.506  1.00 94.28           H  
ATOM   4455  CE1 PHE A 285     -11.434 -29.030  -3.050  1.00 94.28           C  
ATOM   4456  HE1 PHE A 285     -10.597 -28.921  -2.377  1.00 94.28           H  
ATOM   4457  CE2 PHE A 285     -13.732 -29.712  -3.459  1.00 94.28           C  
ATOM   4458  HE2 PHE A 285     -14.665 -30.114  -3.093  1.00 94.28           H  
ATOM   4459  CZ  PHE A 285     -12.664 -29.505  -2.570  1.00 94.28           C  
ATOM   4460  HZ  PHE A 285     -12.779 -29.729  -1.520  1.00 94.28           H  
ATOM   4461  N   GLY A 286     -10.965 -26.042  -8.800  1.00 89.27           N  
ATOM   4462  H   GLY A 286     -10.776 -25.450  -8.004  1.00 89.27           H  
ATOM   4463  CA  GLY A 286     -10.111 -25.904  -9.983  1.00 89.27           C  
ATOM   4464  HA2 GLY A 286     -10.654 -26.233 -10.868  1.00 89.27           H  
ATOM   4465  HA3 GLY A 286      -9.844 -24.853 -10.101  1.00 89.27           H  
ATOM   4466  C   GLY A 286      -8.816 -26.716  -9.873  1.00 89.27           C  
ATOM   4467  O   GLY A 286      -8.190 -27.015 -10.895  1.00 89.27           O  
ATOM   4468  N   ASP A 287      -8.439 -27.087  -8.644  1.00 87.65           N  
ATOM   4469  H   ASP A 287      -9.037 -26.826  -7.873  1.00 87.65           H  
ATOM   4470  CA  ASP A 287      -7.364 -28.025  -8.333  1.00 87.65           C  
ATOM   4471  HA  ASP A 287      -6.749 -28.158  -9.223  1.00 87.65           H  
ATOM   4472  C   ASP A 287      -7.937 -29.394  -7.941  1.00 87.65           C  
ATOM   4473  CB  ASP A 287      -6.460 -27.443  -7.241  1.00 87.65           C  
ATOM   4474  HB2 ASP A 287      -6.956 -27.482  -6.271  1.00 87.65           H  
ATOM   4475  HB3 ASP A 287      -6.253 -26.404  -7.495  1.00 87.65           H  
ATOM   4476  O   ASP A 287      -8.726 -29.516  -7.008  1.00 87.65           O  
ATOM   4477  CG  ASP A 287      -5.124 -28.174  -7.191  1.00 87.65           C  
ATOM   4478  OD1 ASP A 287      -5.102 -29.413  -7.361  1.00 87.65           O  
ATOM   4479  OD2 ASP A 287      -4.090 -27.468  -7.210  1.00 87.65           O  
ATOM   4480  N   ILE A 288      -7.546 -30.429  -8.682  1.00 90.09           N  
ATOM   4481  H   ILE A 288      -6.829 -30.276  -9.377  1.00 90.09           H  
ATOM   4482  CA  ILE A 288      -8.119 -31.772  -8.558  1.00 90.09           C  
ATOM   4483  HA  ILE A 288      -9.167 -31.673  -8.276  1.00 90.09           H  
ATOM   4484  C   ILE A 288      -7.449 -32.583  -7.441  1.00 90.09           C  
ATOM   4485  CB  ILE A 288      -8.068 -32.486  -9.927  1.00 90.09           C  
ATOM   4486  HB  ILE A 288      -7.024 -32.700 -10.156  1.00 90.09           H  
ATOM   4487  O   ILE A 288      -8.063 -33.503  -6.909  1.00 90.09           O  
ATOM   4488  CG1 ILE A 288      -8.617 -31.618 -11.087  1.00 90.09           C  
ATOM   4489 HG12 ILE A 288      -7.956 -30.766 -11.250  1.00 90.09           H  
ATOM   4490 HG13 ILE A 288      -8.598 -32.205 -12.005  1.00 90.09           H  
ATOM   4491  CG2 ILE A 288      -8.823 -33.823  -9.878  1.00 90.09           C  
ATOM   4492 HG21 ILE A 288      -8.840 -34.282 -10.867  1.00 90.09           H  
ATOM   4493 HG22 ILE A 288      -8.326 -34.520  -9.203  1.00 90.09           H  
ATOM   4494 HG23 ILE A 288      -9.846 -33.681  -9.530  1.00 90.09           H  
ATOM   4495  CD1 ILE A 288     -10.043 -31.088 -10.880  1.00 90.09           C  
ATOM   4496 HD11 ILE A 288     -10.358 -30.548 -11.773  1.00 90.09           H  
ATOM   4497 HD12 ILE A 288     -10.086 -30.407 -10.030  1.00 90.09           H  
ATOM   4498 HD13 ILE A 288     -10.733 -31.916 -10.720  1.00 90.09           H  
ATOM   4499  N   LEU A 289      -6.227 -32.233  -7.024  1.00 89.66           N  
ATOM   4500  H   LEU A 289      -5.813 -31.382  -7.376  1.00 89.66           H  
ATOM   4501  CA  LEU A 289      -5.551 -32.938  -5.928  1.00 89.66           C  
ATOM   4502  HA  LEU A 289      -5.718 -34.007  -6.058  1.00 89.66           H  
ATOM   4503  C   LEU A 289      -6.153 -32.546  -4.567  1.00 89.66           C  
ATOM   4504  CB  LEU A 289      -4.046 -32.652  -6.032  1.00 89.66           C  
ATOM   4505  HB2 LEU A 289      -3.866 -31.621  -5.729  1.00 89.66           H  
ATOM   4506  HB3 LEU A 289      -3.757 -32.760  -7.078  1.00 89.66           H  
ATOM   4507  O   LEU A 289      -6.350 -33.395  -3.701  1.00 89.66           O  
ATOM   4508  CG  LEU A 289      -3.166 -33.593  -5.192  1.00 89.66           C  
ATOM   4509  HG  LEU A 289      -3.545 -33.628  -4.170  1.00 89.66           H  
ATOM   4510  CD1 LEU A 289      -3.144 -35.013  -5.753  1.00 89.66           C  
ATOM   4511 HD11 LEU A 289      -2.443 -35.626  -5.186  1.00 89.66           H  
ATOM   4512 HD12 LEU A 289      -2.839 -35.005  -6.800  1.00 89.66           H  
ATOM   4513 HD13 LEU A 289      -4.129 -35.471  -5.667  1.00 89.66           H  
ATOM   4514  CD2 LEU A 289      -1.718 -33.093  -5.179  1.00 89.66           C  
ATOM   4515 HD21 LEU A 289      -1.690 -32.060  -4.832  1.00 89.66           H  
ATOM   4516 HD22 LEU A 289      -1.276 -33.160  -6.173  1.00 89.66           H  
ATOM   4517 HD23 LEU A 289      -1.135 -33.703  -4.490  1.00 89.66           H  
ATOM   4518  N   GLU A 290      -6.543 -31.276  -4.436  1.00 91.35           N  
ATOM   4519  H   GLU A 290      -6.310 -30.638  -5.184  1.00 91.35           H  
ATOM   4520  CA  GLU A 290      -7.397 -30.768  -3.354  1.00 91.35           C  
ATOM   4521  HA  GLU A 290      -6.917 -30.909  -2.386  1.00 91.35           H  
ATOM   4522  C   GLU A 290      -8.748 -31.502  -3.324  1.00 91.35           C  
ATOM   4523  CB  GLU A 290      -7.634 -29.268  -3.586  1.00 91.35           C  
ATOM   4524  HB2 GLU A 290      -7.977 -29.126  -4.611  1.00 91.35           H  
ATOM   4525  HB3 GLU A 290      -8.437 -28.916  -2.938  1.00 91.35           H  
ATOM   4526  O   GLU A 290      -9.161 -32.001  -2.278  1.00 91.35           O  
ATOM   4527  CG  GLU A 290      -6.386 -28.397  -3.380  1.00 91.35           C  
ATOM   4528  HG2 GLU A 290      -6.571 -27.440  -3.867  1.00 91.35           H  
ATOM   4529  HG3 GLU A 290      -5.533 -28.855  -3.882  1.00 91.35           H  
ATOM   4530  CD  GLU A 290      -6.058 -28.119  -1.907  1.00 91.35           C  
ATOM   4531  OE1 GLU A 290      -4.959 -27.569  -1.662  1.00 91.35           O  
ATOM   4532  OE2 GLU A 290      -6.944 -28.309  -1.040  1.00 91.35           O  
ATOM   4533  N   ALA A 291      -9.409 -31.639  -4.485  1.00 93.30           N  
ATOM   4534  H   ALA A 291      -9.036 -31.184  -5.306  1.00 93.30           H  
ATOM   4535  CA  ALA A 291     -10.675 -32.366  -4.605  1.00 93.30           C  
ATOM   4536  HA  ALA A 291     -11.399 -31.906  -3.933  1.00 93.30           H  
ATOM   4537  C   ALA A 291     -10.542 -33.848  -4.213  1.00 93.30           C  
ATOM   4538  CB  ALA A 291     -11.197 -32.240  -6.043  1.00 93.30           C  
ATOM   4539  HB1 ALA A 291     -11.188 -31.196  -6.357  1.00 93.30           H  
ATOM   4540  HB2 ALA A 291     -12.217 -32.621  -6.090  1.00 93.30           H  
ATOM   4541  HB3 ALA A 291     -10.575 -32.821  -6.724  1.00 93.30           H  
ATOM   4542  O   ALA A 291     -11.432 -34.394  -3.560  1.00 93.30           O  
ATOM   4543  N   ALA A 292      -9.428 -34.491  -4.580  1.00 91.67           N  
ATOM   4544  H   ALA A 292      -8.763 -34.000  -5.162  1.00 91.67           H  
ATOM   4545  CA  ALA A 292      -9.145 -35.883  -4.252  1.00 91.67           C  
ATOM   4546  HA  ALA A 292      -9.968 -36.494  -4.624  1.00 91.67           H  
ATOM   4547  C   ALA A 292      -9.051 -36.104  -2.736  1.00 91.67           C  
ATOM   4548  CB  ALA A 292      -7.874 -36.326  -4.986  1.00 91.67           C  
ATOM   4549  HB1 ALA A 292      -8.000 -36.170  -6.057  1.00 91.67           H  
ATOM   4550  HB2 ALA A 292      -7.013 -35.755  -4.638  1.00 91.67           H  
ATOM   4551  HB3 ALA A 292      -7.696 -37.385  -4.800  1.00 91.67           H  
ATOM   4552  O   ALA A 292      -9.724 -36.995  -2.209  1.00 91.67           O  
ATOM   4553  N   LEU A 293      -8.275 -35.275  -2.028  1.00 87.99           N  
ATOM   4554  H   LEU A 293      -7.761 -34.558  -2.520  1.00 87.99           H  
ATOM   4555  CA  LEU A 293      -8.158 -35.341  -0.567  1.00 87.99           C  
ATOM   4556  HA  LEU A 293      -7.904 -36.361  -0.279  1.00 87.99           H  
ATOM   4557  C   LEU A 293      -9.488 -35.028   0.128  1.00 87.99           C  
ATOM   4558  CB  LEU A 293      -7.053 -34.386  -0.085  1.00 87.99           C  
ATOM   4559  HB2 LEU A 293      -7.191 -33.415  -0.559  1.00 87.99           H  
ATOM   4560  HB3 LEU A 293      -7.168 -34.246   0.990  1.00 87.99           H  
ATOM   4561  O   LEU A 293      -9.940 -35.820   0.953  1.00 87.99           O  
ATOM   4562  CG  LEU A 293      -5.620 -34.878  -0.349  1.00 87.99           C  
ATOM   4563  HG  LEU A 293      -5.461 -35.020  -1.418  1.00 87.99           H  
ATOM   4564  CD1 LEU A 293      -4.650 -33.823   0.164  1.00 87.99           C  
ATOM   4565 HD11 LEU A 293      -3.620 -34.151   0.020  1.00 87.99           H  
ATOM   4566 HD12 LEU A 293      -4.811 -32.883  -0.365  1.00 87.99           H  
ATOM   4567 HD13 LEU A 293      -4.824 -33.664   1.229  1.00 87.99           H  
ATOM   4568  CD2 LEU A 293      -5.295 -36.177   0.395  1.00 87.99           C  
ATOM   4569 HD21 LEU A 293      -5.540 -36.076   1.453  1.00 87.99           H  
ATOM   4570 HD22 LEU A 293      -4.234 -36.410   0.302  1.00 87.99           H  
ATOM   4571 HD23 LEU A 293      -5.864 -37.005  -0.027  1.00 87.99           H  
ATOM   4572  N   TYR A 294     -10.158 -33.937  -0.260  1.00 87.70           N  
ATOM   4573  H   TYR A 294      -9.728 -33.330  -0.944  1.00 87.70           H  
ATOM   4574  CA  TYR A 294     -11.497 -33.585   0.231  1.00 87.70           C  
ATOM   4575  HA  TYR A 294     -11.442 -33.362   1.296  1.00 87.70           H  
ATOM   4576  C   TYR A 294     -12.505 -34.739   0.063  1.00 87.70           C  
ATOM   4577  CB  TYR A 294     -11.972 -32.323  -0.515  1.00 87.70           C  
ATOM   4578  HB2 TYR A 294     -11.572 -31.441  -0.016  1.00 87.70           H  
ATOM   4579  HB3 TYR A 294     -11.573 -32.333  -1.529  1.00 87.70           H  
ATOM   4580  O   TYR A 294     -13.327 -34.986   0.944  1.00 87.70           O  
ATOM   4581  CG  TYR A 294     -13.478 -32.211  -0.638  1.00 87.70           C  
ATOM   4582  CD1 TYR A 294     -14.119 -32.828  -1.726  1.00 87.70           C  
ATOM   4583  HD1 TYR A 294     -13.532 -33.327  -2.483  1.00 87.70           H  
ATOM   4584  CD2 TYR A 294     -14.239 -31.597   0.370  1.00 87.70           C  
ATOM   4585  HD2 TYR A 294     -13.733 -31.146   1.211  1.00 87.70           H  
ATOM   4586  CE1 TYR A 294     -15.517 -32.890  -1.773  1.00 87.70           C  
ATOM   4587  HE1 TYR A 294     -15.981 -33.488  -2.543  1.00 87.70           H  
ATOM   4588  CE2 TYR A 294     -15.645 -31.590   0.291  1.00 87.70           C  
ATOM   4589  HE2 TYR A 294     -16.230 -31.098   1.054  1.00 87.70           H  
ATOM   4590  OH  TYR A 294     -17.640 -32.272  -0.872  1.00 87.70           O  
ATOM   4591  HH  TYR A 294     -17.910 -32.819  -1.613  1.00 87.70           H  
ATOM   4592  CZ  TYR A 294     -16.285 -32.249  -0.779  1.00 87.70           C  
ATOM   4593  N   GLY A 295     -12.441 -35.456  -1.062  1.00 85.59           N  
ATOM   4594  H   GLY A 295     -11.768 -35.180  -1.763  1.00 85.59           H  
ATOM   4595  CA  GLY A 295     -13.346 -36.556  -1.380  1.00 85.59           C  
ATOM   4596  HA2 GLY A 295     -14.363 -36.263  -1.118  1.00 85.59           H  
ATOM   4597  HA3 GLY A 295     -13.307 -36.738  -2.454  1.00 85.59           H  
ATOM   4598  C   GLY A 295     -13.036 -37.875  -0.668  1.00 85.59           C  
ATOM   4599  O   GLY A 295     -13.776 -38.833  -0.887  1.00 85.59           O  
ATOM   4600  N   GLY A 296     -11.985 -37.929   0.162  1.00 81.77           N  
ATOM   4601  H   GLY A 296     -11.455 -37.081   0.303  1.00 81.77           H  
ATOM   4602  CA  GLY A 296     -11.597 -39.095   0.964  1.00 81.77           C  
ATOM   4603  HA2 GLY A 296     -11.248 -38.735   1.932  1.00 81.77           H  
ATOM   4604  HA3 GLY A 296     -12.469 -39.727   1.134  1.00 81.77           H  
ATOM   4605  C   GLY A 296     -10.485 -39.972   0.373  1.00 81.77           C  
ATOM   4606  O   GLY A 296     -10.291 -41.093   0.845  1.00 81.77           O  
ATOM   4607  N   THR A 297      -9.756 -39.505  -0.648  1.00 87.47           N  
ATOM   4608  H   THR A 297      -9.923 -38.563  -0.971  1.00 87.47           H  
ATOM   4609  CA  THR A 297      -8.694 -40.297  -1.300  1.00 87.47           C  
ATOM   4610  HA  THR A 297      -9.091 -41.290  -1.508  1.00 87.47           H  
ATOM   4611  C   THR A 297      -7.477 -40.456  -0.395  1.00 87.47           C  
ATOM   4612  CB  THR A 297      -8.239 -39.692  -2.636  1.00 87.47           C  
ATOM   4613  HB  THR A 297      -7.700 -38.763  -2.454  1.00 87.47           H  
ATOM   4614  O   THR A 297      -6.848 -39.476   0.001  1.00 87.47           O  
ATOM   4615  CG2 THR A 297      -7.340 -40.638  -3.435  1.00 87.47           C  
ATOM   4616 HG21 THR A 297      -7.073 -40.166  -4.381  1.00 87.47           H  
ATOM   4617 HG22 THR A 297      -6.421 -40.847  -2.887  1.00 87.47           H  
ATOM   4618 HG23 THR A 297      -7.865 -41.571  -3.639  1.00 87.47           H  
ATOM   4619  OG1 THR A 297      -9.361 -39.415  -3.436  1.00 87.47           O  
ATOM   4620  HG1 THR A 297      -9.762 -38.624  -3.068  1.00 87.47           H  
ATOM   4621  N   ARG A 298      -7.087 -41.702  -0.116  1.00 85.59           N  
ATOM   4622  H   ARG A 298      -7.635 -42.462  -0.494  1.00 85.59           H  
ATOM   4623  CA  ARG A 298      -5.879 -42.030   0.648  1.00 85.59           C  
ATOM   4624  HA  ARG A 298      -5.742 -41.287   1.433  1.00 85.59           H  
ATOM   4625  C   ARG A 298      -4.654 -41.965  -0.260  1.00 85.59           C  
ATOM   4626  CB  ARG A 298      -6.045 -43.409   1.306  1.00 85.59           C  
ATOM   4627  HB2 ARG A 298      -6.274 -44.153   0.544  1.00 85.59           H  
ATOM   4628  HB3 ARG A 298      -5.105 -43.682   1.787  1.00 85.59           H  
ATOM   4629  O   ARG A 298      -4.377 -42.912  -0.997  1.00 85.59           O  
ATOM   4630  CG  ARG A 298      -7.161 -43.400   2.361  1.00 85.59           C  
ATOM   4631  HG2 ARG A 298      -6.946 -42.631   3.103  1.00 85.59           H  
ATOM   4632  HG3 ARG A 298      -8.116 -43.177   1.886  1.00 85.59           H  
ATOM   4633  CD  ARG A 298      -7.256 -44.761   3.057  1.00 85.59           C  
ATOM   4634  HD2 ARG A 298      -6.282 -45.000   3.485  1.00 85.59           H  
ATOM   4635  HD3 ARG A 298      -7.513 -45.515   2.312  1.00 85.59           H  
ATOM   4636  NE  ARG A 298      -8.280 -44.745   4.118  1.00 85.59           N  
ATOM   4637  HE  ARG A 298      -8.924 -43.967   4.099  1.00 85.59           H  
ATOM   4638  NH1 ARG A 298      -7.701 -46.710   5.158  1.00 85.59           N  
ATOM   4639 HH11 ARG A 298      -6.969 -46.842   4.475  1.00 85.59           H  
ATOM   4640 HH12 ARG A 298      -7.865 -47.402   5.876  1.00 85.59           H  
ATOM   4641  NH2 ARG A 298      -9.413 -45.513   5.938  1.00 85.59           N  
ATOM   4642 HH21 ARG A 298      -9.556 -46.214   6.651  1.00 85.59           H  
ATOM   4643 HH22 ARG A 298     -10.028 -44.714   5.891  1.00 85.59           H  
ATOM   4644  CZ  ARG A 298      -8.458 -45.652   5.062  1.00 85.59           C  
ATOM   4645  N   ILE A 299      -3.920 -40.853  -0.196  1.00 86.07           N  
ATOM   4646  H   ILE A 299      -4.249 -40.097   0.387  1.00 86.07           H  
ATOM   4647  CA  ILE A 299      -2.655 -40.679  -0.923  1.00 86.07           C  
ATOM   4648  HA  ILE A 299      -2.733 -41.231  -1.860  1.00 86.07           H  
ATOM   4649  C   ILE A 299      -1.507 -41.289  -0.103  1.00 86.07           C  
ATOM   4650  CB  ILE A 299      -2.395 -39.202  -1.310  1.00 86.07           C  
ATOM   4651  HB  ILE A 299      -2.193 -38.629  -0.405  1.00 86.07           H  
ATOM   4652  O   ILE A 299      -1.177 -40.793   0.977  1.00 86.07           O  
ATOM   4653  CG1 ILE A 299      -3.632 -38.581  -2.009  1.00 86.07           C  
ATOM   4654 HG12 ILE A 299      -4.453 -38.535  -1.293  1.00 86.07           H  
ATOM   4655 HG13 ILE A 299      -3.949 -39.223  -2.830  1.00 86.07           H  
ATOM   4656  CG2 ILE A 299      -1.148 -39.140  -2.217  1.00 86.07           C  
ATOM   4657 HG21 ILE A 299      -0.886 -38.105  -2.436  1.00 86.07           H  
ATOM   4658 HG22 ILE A 299      -1.338 -39.667  -3.153  1.00 86.07           H  
ATOM   4659 HG23 ILE A 299      -0.287 -39.594  -1.726  1.00 86.07           H  
ATOM   4660  CD1 ILE A 299      -3.435 -37.166  -2.569  1.00 86.07           C  
ATOM   4661 HD11 ILE A 299      -3.042 -36.505  -1.796  1.00 86.07           H  
ATOM   4662 HD12 ILE A 299      -2.750 -37.190  -3.416  1.00 86.07           H  
ATOM   4663 HD13 ILE A 299      -4.394 -36.780  -2.914  1.00 86.07           H  
ATOM   4664  N   ARG A 300      -0.886 -42.355  -0.622  1.00 82.23           N  
ATOM   4665  H   ARG A 300      -1.194 -42.660  -1.534  1.00 82.23           H  
ATOM   4666  CA  ARG A 300       0.328 -42.985  -0.072  1.00 82.23           C  
ATOM   4667  HA  ARG A 300       0.526 -42.583   0.922  1.00 82.23           H  
ATOM   4668  C   ARG A 300       1.523 -42.645  -0.959  1.00 82.23           C  
ATOM   4669  CB  ARG A 300       0.163 -44.516   0.038  1.00 82.23           C  
ATOM   4670  HB2 ARG A 300       1.132 -44.955   0.276  1.00 82.23           H  
ATOM   4671  HB3 ARG A 300      -0.154 -44.906  -0.929  1.00 82.23           H  
ATOM   4672  O   ARG A 300       1.458 -42.833  -2.168  1.00 82.23           O  
ATOM   4673  CG  ARG A 300      -0.846 -44.951   1.116  1.00 82.23           C  
ATOM   4674  HG2 ARG A 300      -1.808 -44.486   0.896  1.00 82.23           H  
ATOM   4675  HG3 ARG A 300      -0.514 -44.602   2.093  1.00 82.23           H  
ATOM   4676  CD  ARG A 300      -1.057 -46.478   1.155  1.00 82.23           C  
ATOM   4677  HD2 ARG A 300      -1.252 -46.829   0.142  1.00 82.23           H  
ATOM   4678  HD3 ARG A 300      -1.943 -46.678   1.758  1.00 82.23           H  
ATOM   4679  NE  ARG A 300       0.085 -47.227   1.731  1.00 82.23           N  
ATOM   4680  HE  ARG A 300       0.890 -46.690   2.021  1.00 82.23           H  
ATOM   4681  NH1 ARG A 300      -0.789 -49.352   1.485  1.00 82.23           N  
ATOM   4682 HH11 ARG A 300      -1.552 -48.988   0.933  1.00 82.23           H  
ATOM   4683 HH12 ARG A 300      -0.717 -50.358   1.539  1.00 82.23           H  
ATOM   4684  NH2 ARG A 300       1.203 -49.083   2.450  1.00 82.23           N  
ATOM   4685 HH21 ARG A 300       2.001 -48.523   2.712  1.00 82.23           H  
ATOM   4686 HH22 ARG A 300       1.245 -50.089   2.526  1.00 82.23           H  
ATOM   4687  CZ  ARG A 300       0.159 -48.545   1.886  1.00 82.23           C  
ATOM   4688  N   ILE A 301       2.623 -42.205  -0.354  1.00 81.79           N  
ATOM   4689  H   ILE A 301       2.607 -42.115   0.652  1.00 81.79           H  
ATOM   4690  CA  ILE A 301       3.939 -42.147  -1.009  1.00 81.79           C  
ATOM   4691  HA  ILE A 301       3.807 -42.084  -2.089  1.00 81.79           H  
ATOM   4692  C   ILE A 301       4.681 -43.448  -0.698  1.00 81.79           C  
ATOM   4693  CB  ILE A 301       4.748 -40.907  -0.555  1.00 81.79           C  
ATOM   4694  HB  ILE A 301       4.876 -40.956   0.527  1.00 81.79           H  
ATOM   4695  O   ILE A 301       4.564 -43.981   0.408  1.00 81.79           O  
ATOM   4696  CG1 ILE A 301       3.990 -39.604  -0.895  1.00 81.79           C  
ATOM   4697 HG12 ILE A 301       3.855 -39.538  -1.975  1.00 81.79           H  
ATOM   4698 HG13 ILE A 301       3.003 -39.626  -0.433  1.00 81.79           H  
ATOM   4699  CG2 ILE A 301       6.147 -40.900  -1.204  1.00 81.79           C  
ATOM   4700 HG21 ILE A 301       6.731 -41.760  -0.875  1.00 81.79           H  
ATOM   4701 HG22 ILE A 301       6.719 -40.021  -0.905  1.00 81.79           H  
ATOM   4702 HG23 ILE A 301       6.053 -40.924  -2.289  1.00 81.79           H  
ATOM   4703  CD1 ILE A 301       4.697 -38.336  -0.397  1.00 81.79           C  
ATOM   4704 HD11 ILE A 301       4.931 -38.429   0.664  1.00 81.79           H  
ATOM   4705 HD12 ILE A 301       5.610 -38.149  -0.963  1.00 81.79           H  
ATOM   4706 HD13 ILE A 301       4.041 -37.477  -0.539  1.00 81.79           H  
ATOM   4707  N   SER A 302       5.474 -43.959  -1.634  1.00 79.57           N  
ATOM   4708  H   SER A 302       5.448 -43.567  -2.565  1.00 79.57           H  
ATOM   4709  CA  SER A 302       6.498 -44.968  -1.352  1.00 79.57           C  
ATOM   4710  HA  SER A 302       6.793 -44.904  -0.304  1.00 79.57           H  
ATOM   4711  C   SER A 302       7.739 -44.689  -2.197  1.00 79.57           C  
ATOM   4712  CB  SER A 302       5.934 -46.371  -1.590  1.00 79.57           C  
ATOM   4713  HB2 SER A 302       6.717 -47.113  -1.432  1.00 79.57           H  
ATOM   4714  HB3 SER A 302       5.558 -46.453  -2.610  1.00 79.57           H  
ATOM   4715  O   SER A 302       7.638 -44.594  -3.417  1.00 79.57           O  
ATOM   4716  OG  SER A 302       4.885 -46.599  -0.664  1.00 79.57           O  
ATOM   4717  HG  SER A 302       4.688 -45.755  -0.250  1.00 79.57           H  
ATOM   4718  N   ILE A 303       8.891 -44.517  -1.540  1.00 76.74           N  
ATOM   4719  H   ILE A 303       8.918 -44.685  -0.545  1.00 76.74           H  
ATOM   4720  CA  ILE A 303      10.180 -44.264  -2.202  1.00 76.74           C  
ATOM   4721  HA  ILE A 303       9.978 -43.894  -3.208  1.00 76.74           H  
ATOM   4722  C   ILE A 303      10.937 -45.588  -2.323  1.00 76.74           C  
ATOM   4723  CB  ILE A 303      11.028 -43.185  -1.485  1.00 76.74           C  
ATOM   4724  HB  ILE A 303      11.379 -43.592  -0.536  1.00 76.74           H  
ATOM   4725  O   ILE A 303      11.025 -46.331  -1.344  1.00 76.74           O  
ATOM   4726  CG1 ILE A 303      10.210 -41.904  -1.191  1.00 76.74           C  
ATOM   4727 HG12 ILE A 303       9.833 -41.493  -2.128  1.00 76.74           H  
ATOM   4728 HG13 ILE A 303       9.355 -42.158  -0.565  1.00 76.74           H  
ATOM   4729  CG2 ILE A 303      12.254 -42.854  -2.361  1.00 76.74           C  
ATOM   4730 HG21 ILE A 303      11.940 -42.429  -3.314  1.00 76.74           H  
ATOM   4731 HG22 ILE A 303      12.843 -43.748  -2.561  1.00 76.74           H  
ATOM   4732 HG23 ILE A 303      12.921 -42.151  -1.861  1.00 76.74           H  
ATOM   4733  CD1 ILE A 303      10.992 -40.805  -0.463  1.00 76.74           C  
ATOM   4734 HD11 ILE A 303      11.403 -41.195   0.469  1.00 76.74           H  
ATOM   4735 HD12 ILE A 303      10.320 -39.975  -0.244  1.00 76.74           H  
ATOM   4736 HD13 ILE A 303      11.800 -40.426  -1.088  1.00 76.74           H  
ATOM   4737  N   MET A 304      11.456 -45.888  -3.511  1.00 72.75           N  
ATOM   4738  H   MET A 304      11.332 -45.233  -4.270  1.00 72.75           H  
ATOM   4739  CA  MET A 304      12.187 -47.117  -3.830  1.00 72.75           C  
ATOM   4740  HA  MET A 304      12.864 -47.351  -3.009  1.00 72.75           H  
ATOM   4741  C   MET A 304      13.018 -46.950  -5.106  1.00 72.75           C  
ATOM   4742  CB  MET A 304      11.187 -48.273  -3.999  1.00 72.75           C  
ATOM   4743  HB2 MET A 304      11.732 -49.199  -4.179  1.00 72.75           H  
ATOM   4744  HB3 MET A 304      10.648 -48.394  -3.059  1.00 72.75           H  
ATOM   4745  O   MET A 304      12.732 -46.077  -5.922  1.00 72.75           O  
ATOM   4746  CG  MET A 304      10.185 -48.050  -5.145  1.00 72.75           C  
ATOM   4747  HG2 MET A 304       9.858 -47.010  -5.158  1.00 72.75           H  
ATOM   4748  HG3 MET A 304      10.688 -48.247  -6.092  1.00 72.75           H  
ATOM   4749  SD  MET A 304       8.707 -49.087  -5.052  1.00 72.75           S  
ATOM   4750  CE  MET A 304       7.900 -48.351  -3.608  1.00 72.75           C  
ATOM   4751  HE1 MET A 304       6.914 -48.798  -3.475  1.00 72.75           H  
ATOM   4752  HE2 MET A 304       8.494 -48.532  -2.712  1.00 72.75           H  
ATOM   4753  HE3 MET A 304       7.794 -47.278  -3.766  1.00 72.75           H  
ATOM   4754  N   ARG A 305      14.008 -47.825  -5.317  1.00 73.02           N  
ATOM   4755  H   ARG A 305      14.181 -48.545  -4.629  1.00 73.02           H  
ATOM   4756  CA  ARG A 305      14.717 -47.902  -6.604  1.00 73.02           C  
ATOM   4757  HA  ARG A 305      15.082 -46.907  -6.859  1.00 73.02           H  
ATOM   4758  C   ARG A 305      13.773 -48.333  -7.731  1.00 73.02           C  
ATOM   4759  CB  ARG A 305      15.919 -48.846  -6.529  1.00 73.02           C  
ATOM   4760  HB2 ARG A 305      15.585 -49.855  -6.289  1.00 73.02           H  
ATOM   4761  HB3 ARG A 305      16.388 -48.854  -7.513  1.00 73.02           H  
ATOM   4762  O   ARG A 305      12.757 -48.984  -7.476  1.00 73.02           O  
ATOM   4763  CG  ARG A 305      16.985 -48.393  -5.530  1.00 73.02           C  
ATOM   4764  HG2 ARG A 305      17.305 -47.382  -5.782  1.00 73.02           H  
ATOM   4765  HG3 ARG A 305      16.584 -48.401  -4.516  1.00 73.02           H  
ATOM   4766  CD  ARG A 305      18.182 -49.343  -5.616  1.00 73.02           C  
ATOM   4767  HD2 ARG A 305      18.521 -49.391  -6.650  1.00 73.02           H  
ATOM   4768  HD3 ARG A 305      17.860 -50.338  -5.307  1.00 73.02           H  
ATOM   4769  NE  ARG A 305      19.285 -48.862  -4.768  1.00 73.02           N  
ATOM   4770  HE  ARG A 305      19.359 -47.859  -4.679  1.00 73.02           H  
ATOM   4771  NH1 ARG A 305      20.358 -50.860  -4.427  1.00 73.02           N  
ATOM   4772 HH11 ARG A 305      21.132 -51.377  -4.035  1.00 73.02           H  
ATOM   4773 HH12 ARG A 305      19.721 -51.288  -5.084  1.00 73.02           H  
ATOM   4774  NH2 ARG A 305      21.151 -48.991  -3.488  1.00 73.02           N  
ATOM   4775 HH21 ARG A 305      21.124 -47.987  -3.385  1.00 73.02           H  
ATOM   4776 HH22 ARG A 305      21.899 -49.517  -3.060  1.00 73.02           H  
ATOM   4777  CZ  ARG A 305      20.256 -49.574  -4.232  1.00 73.02           C  
ATOM   4778  N   SER A 306      14.115 -47.980  -8.970  1.00 76.85           N  
ATOM   4779  H   SER A 306      15.026 -47.568  -9.113  1.00 76.85           H  
ATOM   4780  CA  SER A 306      13.234 -48.150 -10.134  1.00 76.85           C  
ATOM   4781  HA  SER A 306      12.337 -47.551  -9.976  1.00 76.85           H  
ATOM   4782  C   SER A 306      12.796 -49.607 -10.342  1.00 76.85           C  
ATOM   4783  CB  SER A 306      13.942 -47.631 -11.389  1.00 76.85           C  
ATOM   4784  HB2 SER A 306      14.645 -48.378 -11.758  1.00 76.85           H  
ATOM   4785  HB3 SER A 306      14.488 -46.718 -11.153  1.00 76.85           H  
ATOM   4786  O   SER A 306      11.620 -49.886 -10.562  1.00 76.85           O  
ATOM   4787  OG  SER A 306      12.972 -47.335 -12.373  1.00 76.85           O  
ATOM   4788  HG  SER A 306      13.398 -47.365 -13.232  1.00 76.85           H  
ATOM   4789  N   GLU A 307      13.714 -50.554 -10.149  1.00 76.31           N  
ATOM   4790  H   GLU A 307      14.640 -50.256  -9.875  1.00 76.31           H  
ATOM   4791  CA  GLU A 307      13.504 -51.994 -10.366  1.00 76.31           C  
ATOM   4792  HA  GLU A 307      13.102 -52.138 -11.369  1.00 76.31           H  
ATOM   4793  C   GLU A 307      12.497 -52.590  -9.367  1.00 76.31           C  
ATOM   4794  CB  GLU A 307      14.836 -52.774 -10.258  1.00 76.31           C  
ATOM   4795  HB2 GLU A 307      14.677 -53.753 -10.710  1.00 76.31           H  
ATOM   4796  HB3 GLU A 307      15.059 -52.952  -9.206  1.00 76.31           H  
ATOM   4797  O   GLU A 307      11.841 -53.594  -9.641  1.00 76.31           O  
ATOM   4798  CG  GLU A 307      16.078 -52.144 -10.925  1.00 76.31           C  
ATOM   4799  HG2 GLU A 307      16.882 -52.880 -10.917  1.00 76.31           H  
ATOM   4800  HG3 GLU A 307      15.839 -51.919 -11.965  1.00 76.31           H  
ATOM   4801  CD  GLU A 307      16.563 -50.876 -10.201  1.00 76.31           C  
ATOM   4802  OE1 GLU A 307      16.899 -49.891 -10.888  1.00 76.31           O  
ATOM   4803  OE2 GLU A 307      16.421 -50.817  -8.957  1.00 76.31           O  
ATOM   4804  N   ALA A 308      12.339 -51.963  -8.196  1.00 80.57           N  
ATOM   4805  H   ALA A 308      12.858 -51.110  -8.046  1.00 80.57           H  
ATOM   4806  CA  ALA A 308      11.405 -52.403  -7.164  1.00 80.57           C  
ATOM   4807  HA  ALA A 308      11.395 -53.493  -7.155  1.00 80.57           H  
ATOM   4808  C   ALA A 308       9.956 -51.944  -7.416  1.00 80.57           C  
ATOM   4809  CB  ALA A 308      11.933 -51.926  -5.806  1.00 80.57           C  
ATOM   4810  HB1 ALA A 308      11.290 -52.301  -5.010  1.00 80.57           H  
ATOM   4811  HB2 ALA A 308      12.948 -52.293  -5.654  1.00 80.57           H  
ATOM   4812  HB3 ALA A 308      11.936 -50.836  -5.781  1.00 80.57           H  
ATOM   4813  O   ALA A 308       9.036 -52.468  -6.780  1.00 80.57           O  
ATOM   4814  N   LYS A 309       9.725 -50.999  -8.339  1.00 87.83           N  
ATOM   4815  H   LYS A 309      10.510 -50.643  -8.866  1.00 87.83           H  
ATOM   4816  CA  LYS A 309       8.401 -50.402  -8.568  1.00 87.83           C  
ATOM   4817  HA  LYS A 309       8.046 -49.955  -7.640  1.00 87.83           H  
ATOM   4818  C   LYS A 309       7.348 -51.416  -8.989  1.00 87.83           C  
ATOM   4819  CB  LYS A 309       8.483 -49.321  -9.637  1.00 87.83           C  
ATOM   4820  HB2 LYS A 309       8.963 -49.728 -10.526  1.00 87.83           H  
ATOM   4821  HB3 LYS A 309       7.465 -49.035  -9.902  1.00 87.83           H  
ATOM   4822  O   LYS A 309       6.270 -51.421  -8.403  1.00 87.83           O  
ATOM   4823  CG  LYS A 309       9.215 -48.062  -9.173  1.00 87.83           C  
ATOM   4824  HG2 LYS A 309      10.229 -48.294  -8.848  1.00 87.83           H  
ATOM   4825  HG3 LYS A 309       8.663 -47.595  -8.357  1.00 87.83           H  
ATOM   4826  CD  LYS A 309       9.250 -47.139 -10.386  1.00 87.83           C  
ATOM   4827  HD2 LYS A 309       9.888 -47.578 -11.153  1.00 87.83           H  
ATOM   4828  HD3 LYS A 309       8.242 -47.050 -10.792  1.00 87.83           H  
ATOM   4829  CE  LYS A 309       9.770 -45.758 -10.028  1.00 87.83           C  
ATOM   4830  HE2 LYS A 309      10.832 -45.830  -9.792  1.00 87.83           H  
ATOM   4831  HE3 LYS A 309       9.238 -45.372  -9.158  1.00 87.83           H  
ATOM   4832  NZ  LYS A 309       9.569 -44.869 -11.184  1.00 87.83           N  
ATOM   4833  HZ1 LYS A 309      10.100 -44.022 -11.040  1.00 87.83           H  
ATOM   4834  HZ2 LYS A 309       8.582 -44.693 -11.312  1.00 87.83           H  
ATOM   4835  HZ3 LYS A 309       9.951 -45.298 -12.014  1.00 87.83           H  
ATOM   4836  N   ALA A 310       7.657 -52.303  -9.937  1.00 88.47           N  
ATOM   4837  H   ALA A 310       8.551 -52.217 -10.400  1.00 88.47           H  
ATOM   4838  CA  ALA A 310       6.723 -53.335 -10.391  1.00 88.47           C  
ATOM   4839  HA  ALA A 310       5.845 -52.850 -10.818  1.00 88.47           H  
ATOM   4840  C   ALA A 310       6.240 -54.223  -9.223  1.00 88.47           C  
ATOM   4841  CB  ALA A 310       7.401 -54.152 -11.496  1.00 88.47           C  
ATOM   4842  HB1 ALA A 310       6.710 -54.911 -11.864  1.00 88.47           H  
ATOM   4843  HB2 ALA A 310       8.297 -54.642 -11.115  1.00 88.47           H  
ATOM   4844  HB3 ALA A 310       7.672 -53.499 -12.326  1.00 88.47           H  
ATOM   4845  O   ALA A 310       5.046 -54.492  -9.094  1.00 88.47           O  
ATOM   4846  N   ASN A 311       7.133 -54.574  -8.291  1.00 85.21           N  
ATOM   4847  H   ASN A 311       8.094 -54.294  -8.420  1.00 85.21           H  
ATOM   4848  CA  ASN A 311       6.769 -55.325  -7.085  1.00 85.21           C  
ATOM   4849  HA  ASN A 311       6.202 -56.207  -7.386  1.00 85.21           H  
ATOM   4850  C   ASN A 311       5.856 -54.520  -6.140  1.00 85.21           C  
ATOM   4851  CB  ASN A 311       8.053 -55.791  -6.375  1.00 85.21           C  
ATOM   4852  HB2 ASN A 311       7.786 -56.237  -5.417  1.00 85.21           H  
ATOM   4853  HB3 ASN A 311       8.702 -54.937  -6.183  1.00 85.21           H  
ATOM   4854  O   ASN A 311       4.942 -55.085  -5.540  1.00 85.21           O  
ATOM   4855  CG  ASN A 311       8.806 -56.846  -7.164  1.00 85.21           C  
ATOM   4856  ND2 ASN A 311      10.116 -56.794  -7.193  1.00 85.21           N  
ATOM   4857 HD21 ASN A 311      10.562 -57.479  -7.785  1.00 85.21           H  
ATOM   4858 HD22 ASN A 311      10.622 -56.022  -6.780  1.00 85.21           H  
ATOM   4859  OD1 ASN A 311       8.231 -57.740  -7.753  1.00 85.21           O  
ATOM   4860  N   ALA A 312       6.050 -53.202  -6.022  1.00 88.60           N  
ATOM   4861  H   ALA A 312       6.814 -52.777  -6.527  1.00 88.60           H  
ATOM   4862  CA  ALA A 312       5.158 -52.336  -5.247  1.00 88.60           C  
ATOM   4863  HA  ALA A 312       4.978 -52.805  -4.280  1.00 88.60           H  
ATOM   4864  C   ALA A 312       3.782 -52.138  -5.914  1.00 88.60           C  
ATOM   4865  CB  ALA A 312       5.862 -51.004  -4.992  1.00 88.60           C  
ATOM   4866  HB1 ALA A 312       6.801 -51.190  -4.471  1.00 88.60           H  
ATOM   4867  HB2 ALA A 312       5.228 -50.370  -4.372  1.00 88.60           H  
ATOM   4868  HB3 ALA A 312       6.064 -50.495  -5.934  1.00 88.60           H  
ATOM   4869  O   ALA A 312       2.777 -52.043  -5.207  1.00 88.60           O  
ATOM   4870  N   VAL A 313       3.712 -52.142  -7.252  1.00 93.93           N  
ATOM   4871  H   VAL A 313       4.577 -52.169  -7.773  1.00 93.93           H  
ATOM   4872  CA  VAL A 313       2.440 -52.226  -7.992  1.00 93.93           C  
ATOM   4873  HA  VAL A 313       1.799 -51.406  -7.669  1.00 93.93           H  
ATOM   4874  C   VAL A 313       1.724 -53.529  -7.625  1.00 93.93           C  
ATOM   4875  CB  VAL A 313       2.635 -52.104  -9.521  1.00 93.93           C  
ATOM   4876  HB  VAL A 313       3.287 -52.903  -9.874  1.00 93.93           H  
ATOM   4877  O   VAL A 313       0.590 -53.476  -7.156  1.00 93.93           O  
ATOM   4878  CG1 VAL A 313       1.303 -52.219 -10.267  1.00 93.93           C  
ATOM   4879 HG11 VAL A 313       1.483 -52.151 -11.340  1.00 93.93           H  
ATOM   4880 HG12 VAL A 313       0.623 -51.426  -9.956  1.00 93.93           H  
ATOM   4881 HG13 VAL A 313       0.842 -53.187 -10.071  1.00 93.93           H  
ATOM   4882  CG2 VAL A 313       3.252 -50.760  -9.933  1.00 93.93           C  
ATOM   4883 HG21 VAL A 313       2.619 -49.933  -9.610  1.00 93.93           H  
ATOM   4884 HG22 VAL A 313       4.239 -50.642  -9.487  1.00 93.93           H  
ATOM   4885 HG23 VAL A 313       3.366 -50.723 -11.016  1.00 93.93           H  
ATOM   4886  N   VAL A 314       2.389 -54.685  -7.732  1.00 92.23           N  
ATOM   4887  H   VAL A 314       3.317 -54.666  -8.130  1.00 92.23           H  
ATOM   4888  CA  VAL A 314       1.805 -55.999  -7.391  1.00 92.23           C  
ATOM   4889  HA  VAL A 314       0.923 -56.156  -8.012  1.00 92.23           H  
ATOM   4890  C   VAL A 314       1.316 -56.054  -5.935  1.00 92.23           C  
ATOM   4891  CB  VAL A 314       2.800 -57.133  -7.714  1.00 92.23           C  
ATOM   4892  HB  VAL A 314       3.759 -56.910  -7.246  1.00 92.23           H  
ATOM   4893  O   VAL A 314       0.190 -56.482  -5.689  1.00 92.23           O  
ATOM   4894  CG1 VAL A 314       2.325 -58.502  -7.213  1.00 92.23           C  
ATOM   4895 HG11 VAL A 314       2.324 -58.525  -6.123  1.00 92.23           H  
ATOM   4896 HG12 VAL A 314       3.000 -59.282  -7.568  1.00 92.23           H  
ATOM   4897 HG13 VAL A 314       1.319 -58.709  -7.579  1.00 92.23           H  
ATOM   4898  CG2 VAL A 314       3.006 -57.246  -9.230  1.00 92.23           C  
ATOM   4899 HG21 VAL A 314       2.084 -57.566  -9.715  1.00 92.23           H  
ATOM   4900 HG22 VAL A 314       3.312 -56.290  -9.656  1.00 92.23           H  
ATOM   4901 HG23 VAL A 314       3.792 -57.971  -9.438  1.00 92.23           H  
ATOM   4902  N   GLN A 315       2.081 -55.536  -4.968  1.00 88.90           N  
ATOM   4903  H   GLN A 315       3.009 -55.218  -5.209  1.00 88.90           H  
ATOM   4904  CA  GLN A 315       1.635 -55.450  -3.565  1.00 88.90           C  
ATOM   4905  HA  GLN A 315       1.384 -56.452  -3.216  1.00 88.90           H  
ATOM   4906  C   GLN A 315       0.381 -54.579  -3.375  1.00 88.90           C  
ATOM   4907  CB  GLN A 315       2.760 -54.886  -2.688  1.00 88.90           C  
ATOM   4908  HB2 GLN A 315       3.172 -53.991  -3.154  1.00 88.90           H  
ATOM   4909  HB3 GLN A 315       2.341 -54.604  -1.722  1.00 88.90           H  
ATOM   4910  O   GLN A 315      -0.438 -54.864  -2.498  1.00 88.90           O  
ATOM   4911  CG  GLN A 315       3.881 -55.901  -2.435  1.00 88.90           C  
ATOM   4912  HG2 GLN A 315       3.469 -56.770  -1.921  1.00 88.90           H  
ATOM   4913  HG3 GLN A 315       4.292 -56.242  -3.385  1.00 88.90           H  
ATOM   4914  CD  GLN A 315       5.011 -55.326  -1.585  1.00 88.90           C  
ATOM   4915  NE2 GLN A 315       6.143 -55.991  -1.532  1.00 88.90           N  
ATOM   4916 HE21 GLN A 315       6.881 -55.576  -0.979  1.00 88.90           H  
ATOM   4917 HE22 GLN A 315       6.258 -56.837  -2.071  1.00 88.90           H  
ATOM   4918  OE1 GLN A 315       4.907 -54.294  -0.939  1.00 88.90           O  
ATOM   4919  N   MET A 316       0.210 -53.525  -4.178  1.00 90.78           N  
ATOM   4920  H   MET A 316       0.915 -53.330  -4.875  1.00 90.78           H  
ATOM   4921  CA  MET A 316      -0.993 -52.688  -4.156  1.00 90.78           C  
ATOM   4922  HA  MET A 316      -1.245 -52.478  -3.117  1.00 90.78           H  
ATOM   4923  C   MET A 316      -2.193 -53.407  -4.783  1.00 90.78           C  
ATOM   4924  CB  MET A 316      -0.700 -51.355  -4.859  1.00 90.78           C  
ATOM   4925  HB2 MET A 316       0.207 -50.929  -4.430  1.00 90.78           H  
ATOM   4926  HB3 MET A 316      -0.525 -51.531  -5.920  1.00 90.78           H  
ATOM   4927  O   MET A 316      -3.289 -53.342  -4.232  1.00 90.78           O  
ATOM   4928  CG  MET A 316      -1.848 -50.348  -4.716  1.00 90.78           C  
ATOM   4929  HG2 MET A 316      -2.755 -50.798  -5.121  1.00 90.78           H  
ATOM   4930  HG3 MET A 316      -1.617 -49.475  -5.326  1.00 90.78           H  
ATOM   4931  SD  MET A 316      -2.184 -49.782  -3.021  1.00 90.78           S  
ATOM   4932  CE  MET A 316      -3.826 -49.073  -3.297  1.00 90.78           C  
ATOM   4933  HE1 MET A 316      -4.246 -48.737  -2.348  1.00 90.78           H  
ATOM   4934  HE2 MET A 316      -3.749 -48.231  -3.985  1.00 90.78           H  
ATOM   4935  HE3 MET A 316      -4.484 -49.830  -3.723  1.00 90.78           H  
ATOM   4936  N   LEU A 317      -1.989 -54.140  -5.882  1.00 92.82           N  
ATOM   4937  H   LEU A 317      -1.062 -54.144  -6.283  1.00 92.82           H  
ATOM   4938  CA  LEU A 317      -3.027 -54.952  -6.531  1.00 92.82           C
[truncated: 1,566,874 more chars]
