# Supplementary material for: In silico screening by AlphaFold2 program revealed the potential binding partners of nuage-localizing proteins and piRNA-related proteins
Source: eLife. 2025 Apr 22;13:RP101967. doi: 10.7554/eLife.101967 (PMC12014135; doi:10.7554/eLife.101967)
Supplement: Figure 1—source data 1. [file elife-101967-fig1-data1.zip › Figure 1-Source Data 1/iii_me31B_tral_rank_0.pdb]

ATOM      1  N   MET A   1     -13.286  61.986  69.523  1.00 14.97           N  
ATOM      2  H   MET A   1     -13.128  61.752  70.492  1.00 14.97           H  
ATOM      3  H2  MET A   1     -12.705  62.783  69.304  1.00 14.97           H  
ATOM      4  H3  MET A   1     -14.259  62.215  69.381  1.00 14.97           H  
ATOM      5  CA  MET A   1     -12.883  60.848  68.659  1.00 14.97           C  
ATOM      6  HA  MET A   1     -13.448  59.965  68.957  1.00 14.97           H  
ATOM      7  C   MET A   1     -11.392  60.574  68.878  1.00 14.97           C  
ATOM      8  CB  MET A   1     -13.188  61.154  67.186  1.00 14.97           C  
ATOM      9  HB2 MET A   1     -12.756  62.116  66.911  1.00 14.97           H  
ATOM     10  HB3 MET A   1     -12.717  60.390  66.567  1.00 14.97           H  
ATOM     11  O   MET A   1     -10.720  61.517  69.266  1.00 14.97           O  
ATOM     12  CG  MET A   1     -14.685  61.157  66.853  1.00 14.97           C  
ATOM     13  HG2 MET A   1     -14.782  61.276  65.774  1.00 14.97           H  
ATOM     14  HG3 MET A   1     -15.165  62.015  67.324  1.00 14.97           H  
ATOM     15  SD  MET A   1     -15.572  59.654  67.346  1.00 14.97           S  
ATOM     16  CE  MET A   1     -16.817  59.556  66.027  1.00 14.97           C  
ATOM     17  HE1 MET A   1     -16.331  59.515  65.052  1.00 14.97           H  
ATOM     18  HE2 MET A   1     -17.420  58.659  66.163  1.00 14.97           H  
ATOM     19  HE3 MET A   1     -17.466  60.431  66.066  1.00 14.97           H  
ATOM     20  N   MET A   2     -10.806  59.376  68.754  1.00 19.38           N  
ATOM     21  H   MET A   2      -9.827  59.413  69.000  1.00 19.38           H  
ATOM     22  CA  MET A   2     -11.227  58.045  68.253  1.00 19.38           C  
ATOM     23  HA  MET A   2     -10.635  57.343  68.841  1.00 19.38           H  
ATOM     24  C   MET A   2     -10.861  57.686  66.790  1.00 19.38           C  
ATOM     25  CB  MET A   2     -12.689  57.695  68.597  1.00 19.38           C  
ATOM     26  HB2 MET A   2     -13.325  58.168  67.848  1.00 19.38           H  
ATOM     27  HB3 MET A   2     -12.942  58.083  69.584  1.00 19.38           H  
ATOM     28  O   MET A   2     -10.345  56.596  66.592  1.00 19.38           O  
ATOM     29  CG  MET A   2     -13.008  56.192  68.598  1.00 19.38           C  
ATOM     30  HG2 MET A   2     -12.416  55.700  67.826  1.00 19.38           H  
ATOM     31  HG3 MET A   2     -12.717  55.760  69.555  1.00 19.38           H  
ATOM     32  SD  MET A   2     -14.752  55.796  68.259  1.00 19.38           S  
ATOM     33  CE  MET A   2     -15.584  56.373  69.760  1.00 19.38           C  
ATOM     34  HE1 MET A   2     -15.173  55.857  70.628  1.00 19.38           H  
ATOM     35  HE2 MET A   2     -16.649  56.151  69.686  1.00 19.38           H  
ATOM     36  HE3 MET A   2     -15.449  57.449  69.870  1.00 19.38           H  
ATOM     37  N   THR A   3     -11.140  58.520  65.776  1.00 17.31           N  
ATOM     38  H   THR A   3     -11.519  59.433  65.981  1.00 17.31           H  
ATOM     39  CA  THR A   3     -11.368  58.013  64.396  1.00 17.31           C  
ATOM     40  HA  THR A   3     -10.860  57.055  64.283  1.00 17.31           H  
ATOM     41  C   THR A   3     -10.842  58.866  63.227  1.00 17.31           C  
ATOM     42  CB  THR A   3     -12.872  57.756  64.156  1.00 17.31           C  
ATOM     43  HB  THR A   3     -13.053  57.638  63.088  1.00 17.31           H  
ATOM     44  O   THR A   3      -9.894  58.481  62.564  1.00 17.31           O  
ATOM     45  CG2 THR A   3     -13.407  56.509  64.844  1.00 17.31           C  
ATOM     46 HG21 THR A   3     -14.443  56.336  64.550  1.00 17.31           H  
ATOM     47 HG22 THR A   3     -12.811  55.645  64.551  1.00 17.31           H  
ATOM     48 HG23 THR A   3     -13.354  56.628  65.926  1.00 17.31           H  
ATOM     49  OG1 THR A   3     -13.637  58.841  64.648  1.00 17.31           O  
ATOM     50  HG1 THR A   3     -14.554  58.598  64.503  1.00 17.31           H  
ATOM     51  N   GLU A   4     -11.543  59.946  62.872  1.00 17.96           N  
ATOM     52  H   GLU A   4     -12.171  60.276  63.590  1.00 17.96           H  
ATOM     53  CA  GLU A   4     -12.195  59.938  61.548  1.00 17.96           C  
ATOM     54  HA  GLU A   4     -12.485  58.914  61.314  1.00 17.96           H  
ATOM     55  C   GLU A   4     -11.393  60.416  60.320  1.00 17.96           C  
ATOM     56  CB  GLU A   4     -13.489  60.755  61.696  1.00 17.96           C  
ATOM     57  HB2 GLU A   4     -13.976  60.504  62.639  1.00 17.96           H  
ATOM     58  HB3 GLU A   4     -13.204  61.805  61.750  1.00 17.96           H  
ATOM     59  O   GLU A   4     -11.349  59.704  59.324  1.00 17.96           O  
ATOM     60  CG  GLU A   4     -14.520  60.535  60.581  1.00 17.96           C  
ATOM     61  HG2 GLU A   4     -14.023  60.564  59.611  1.00 17.96           H  
ATOM     62  HG3 GLU A   4     -14.963  59.547  60.704  1.00 17.96           H  
ATOM     63  CD  GLU A   4     -15.612  61.613  60.604  1.00 17.96           C  
ATOM     64  OE1 GLU A   4     -16.704  61.401  60.040  1.00 17.96           O  
ATOM     65  OE2 GLU A   4     -15.345  62.757  61.042  1.00 17.96           O  
ATOM     66  N   LYS A   5     -10.886  61.659  60.323  1.00 18.55           N  
ATOM     67  H   LYS A   5     -10.869  62.133  61.214  1.00 18.55           H  
ATOM     68  CA  LYS A   5     -10.949  62.515  59.111  1.00 18.55           C  
ATOM     69  HA  LYS A   5     -11.386  61.913  58.313  1.00 18.55           H  
ATOM     70  C   LYS A   5      -9.614  62.959  58.485  1.00 18.55           C  
ATOM     71  CB  LYS A   5     -11.915  63.696  59.378  1.00 18.55           C  
ATOM     72  HB2 LYS A   5     -11.414  64.645  59.188  1.00 18.55           H  
ATOM     73  HB3 LYS A   5     -12.219  63.703  60.424  1.00 18.55           H  
ATOM     74  O   LYS A   5      -9.602  63.873  57.665  1.00 18.55           O  
ATOM     75  CG  LYS A   5     -13.180  63.622  58.507  1.00 18.55           C  
ATOM     76  HG2 LYS A   5     -13.731  62.714  58.752  1.00 18.55           H  
ATOM     77  HG3 LYS A   5     -12.897  63.583  57.455  1.00 18.55           H  
ATOM     78  CD  LYS A   5     -14.074  64.849  58.741  1.00 18.55           C  
ATOM     79  HD2 LYS A   5     -13.573  65.715  58.308  1.00 18.55           H  
ATOM     80  HD3 LYS A   5     -14.186  65.028  59.810  1.00 18.55           H  
ATOM     81  CE  LYS A   5     -15.466  64.721  58.098  1.00 18.55           C  
ATOM     82  HE2 LYS A   5     -15.379  64.219  57.135  1.00 18.55           H  
ATOM     83  HE3 LYS A   5     -15.836  65.730  57.917  1.00 18.55           H  
ATOM     84  NZ  LYS A   5     -16.430  64.009  58.977  1.00 18.55           N  
ATOM     85  HZ1 LYS A   5     -16.487  63.018  58.791  1.00 18.55           H  
ATOM     86  HZ2 LYS A   5     -16.097  63.959  59.929  1.00 18.55           H  
ATOM     87  HZ3 LYS A   5     -17.365  64.389  58.962  1.00 18.55           H  
ATOM     88  N   LEU A   6      -8.491  62.350  58.866  1.00 17.68           N  
ATOM     89  H   LEU A   6      -8.594  61.530  59.447  1.00 17.68           H  
ATOM     90  CA  LEU A   6      -7.192  62.575  58.208  1.00 17.68           C  
ATOM     91  HA  LEU A   6      -7.062  63.639  58.010  1.00 17.68           H  
ATOM     92  C   LEU A   6      -7.144  61.816  56.865  1.00 17.68           C  
ATOM     93  CB  LEU A   6      -6.064  62.076  59.134  1.00 17.68           C  
ATOM     94  HB2 LEU A   6      -6.269  61.034  59.379  1.00 17.68           H  
ATOM     95  HB3 LEU A   6      -5.121  62.095  58.587  1.00 17.68           H  
ATOM     96  O   LEU A   6      -7.606  60.684  56.808  1.00 17.68           O  
ATOM     97  CG  LEU A   6      -5.884  62.863  60.444  1.00 17.68           C  
ATOM     98  HG  LEU A   6      -6.832  62.911  60.979  1.00 17.68           H  
ATOM     99  CD1 LEU A   6      -4.867  62.146  61.333  1.00 17.68           C  
ATOM    100 HD11 LEU A   6      -4.751  62.686  62.273  1.00 17.68           H  
ATOM    101 HD12 LEU A   6      -5.218  61.137  61.552  1.00 17.68           H  
ATOM    102 HD13 LEU A   6      -3.901  62.087  60.831  1.00 17.68           H  
ATOM    103  CD2 LEU A   6      -5.378  64.286  60.197  1.00 17.68           C  
ATOM    104 HD21 LEU A   6      -5.221  64.790  61.151  1.00 17.68           H  
ATOM    105 HD22 LEU A   6      -4.438  64.262  59.647  1.00 17.68           H  
ATOM    106 HD23 LEU A   6      -6.116  64.853  59.630  1.00 17.68           H  
ATOM    107  N   ASN A   7      -6.561  62.317  55.774  1.00 17.70           N  
ATOM    108  H   ASN A   7      -6.638  61.696  54.981  1.00 17.70           H  
ATOM    109  CA  ASN A   7      -6.233  63.703  55.414  1.00 17.70           C  
ATOM    110  HA  ASN A   7      -6.937  64.369  55.914  1.00 17.70           H  
ATOM    111  C   ASN A   7      -6.491  63.854  53.883  1.00 17.70           C  
ATOM    112  CB  ASN A   7      -4.795  64.035  55.888  1.00 17.70           C  
ATOM    113  HB2 ASN A   7      -4.612  63.549  56.847  1.00 17.70           H  
ATOM    114  HB3 ASN A   7      -4.071  63.641  55.174  1.00 17.70           H  
ATOM    115  O   ASN A   7      -7.316  63.123  53.349  1.00 17.70           O  
ATOM    116  CG  ASN A   7      -4.542  65.522  56.097  1.00 17.70           C  
ATOM    117  ND2 ASN A   7      -3.375  65.895  56.564  1.00 17.70           N  
ATOM    118 HD21 ASN A   7      -2.659  65.215  56.780  1.00 17.70           H  
ATOM    119 HD22 ASN A   7      -3.245  66.888  56.696  1.00 17.70           H  
ATOM    120  OD1 ASN A   7      -5.375  66.370  55.838  1.00 17.70           O  
ATOM    121  N   SER A   8      -5.845  64.779  53.164  1.00 19.20           N  
ATOM    122  H   SER A   8      -5.152  65.343  53.636  1.00 19.20           H  
ATOM    123  CA  SER A   8      -6.345  65.308  51.875  1.00 19.20           C  
ATOM    124  HA  SER A   8      -7.385  65.581  52.052  1.00 19.20           H  
ATOM    125  C   SER A   8      -6.404  64.407  50.611  1.00 19.20           C  
ATOM    126  CB  SER A   8      -5.619  66.622  51.561  1.00 19.20           C  
ATOM    127  HB2 SER A   8      -5.861  67.350  52.335  1.00 19.20           H  
ATOM    128  HB3 SER A   8      -5.961  67.009  50.601  1.00 19.20           H  
ATOM    129  O   SER A   8      -7.493  64.152  50.111  1.00 19.20           O  
ATOM    130  OG  SER A   8      -4.212  66.433  51.532  1.00 19.20           O  
ATOM    131  HG  SER A   8      -3.790  67.288  51.418  1.00 19.20           H  
ATOM    132  N   GLY A   9      -5.266  64.104  49.970  1.00 19.04           N  
ATOM    133  H   GLY A   9      -4.415  64.318  50.470  1.00 19.04           H  
ATOM    134  CA  GLY A   9      -5.162  63.969  48.497  1.00 19.04           C  
ATOM    135  HA2 GLY A   9      -5.427  64.933  48.063  1.00 19.04           H  
ATOM    136  HA3 GLY A   9      -4.117  63.783  48.247  1.00 19.04           H  
ATOM    137  C   GLY A   9      -5.992  62.883  47.773  1.00 19.04           C  
ATOM    138  O   GLY A   9      -6.094  61.750  48.223  1.00 19.04           O  
ATOM    139  N   HIS A  10      -6.511  63.227  46.583  1.00 21.21           N  
ATOM    140  H   HIS A  10      -6.349  64.175  46.274  1.00 21.21           H  
ATOM    141  CA  HIS A  10      -7.515  62.454  45.819  1.00 21.21           C  
ATOM    142  HA  HIS A  10      -8.073  61.838  46.524  1.00 21.21           H  
ATOM    143  C   HIS A  10      -6.968  61.513  44.713  1.00 21.21           C  
ATOM    144  CB  HIS A  10      -8.478  63.480  45.173  1.00 21.21           C  
ATOM    145  HB2 HIS A  10      -8.296  64.468  45.596  1.00 21.21           H  
ATOM    146  HB3 HIS A  10      -8.271  63.559  44.106  1.00 21.21           H  
ATOM    147  O   HIS A  10      -7.732  60.733  44.143  1.00 21.21           O  
ATOM    148  CG  HIS A  10      -9.948  63.202  45.352  1.00 21.21           C  
ATOM    149  CD2 HIS A  10     -10.910  64.136  45.633  1.00 21.21           C  
ATOM    150  HD2 HIS A  10     -10.747  65.194  45.774  1.00 21.21           H  
ATOM    151  ND1 HIS A  10     -10.582  61.986  45.251  1.00 21.21           N  
ATOM    152  HD1 HIS A  10     -10.136  61.107  45.030  1.00 21.21           H  
ATOM    153  CE1 HIS A  10     -11.893  62.183  45.483  1.00 21.21           C  
ATOM    154  HE1 HIS A  10     -12.647  61.411  45.476  1.00 21.21           H  
ATOM    155  NE2 HIS A  10     -12.142  63.482  45.712  1.00 21.21           N  
ATOM    156  N   THR A  11      -5.700  61.662  44.319  1.00 19.21           N  
ATOM    157  H   THR A  11      -5.086  62.215  44.901  1.00 19.21           H  
ATOM    158  CA  THR A  11      -5.110  61.159  43.055  1.00 19.21           C  
ATOM    159  HA  THR A  11      -5.913  60.945  42.351  1.00 19.21           H  
ATOM    160  C   THR A  11      -4.313  59.850  43.254  1.00 19.21           C  
ATOM    161  CB  THR A  11      -4.228  62.272  42.454  1.00 19.21           C  
ATOM    162  HB  THR A  11      -3.732  61.903  41.556  1.00 19.21           H  
ATOM    163  O   THR A  11      -4.020  59.484  44.384  1.00 19.21           O  
ATOM    164  CG2 THR A  11      -5.020  63.520  42.063  1.00 19.21           C  
ATOM    165 HG21 THR A  11      -5.464  63.984  42.944  1.00 19.21           H  
ATOM    166 HG22 THR A  11      -4.361  64.237  41.573  1.00 19.21           H  
ATOM    167 HG23 THR A  11      -5.813  63.244  41.367  1.00 19.21           H  
ATOM    168  OG1 THR A  11      -3.251  62.693  43.376  1.00 19.21           O  
ATOM    169  HG1 THR A  11      -2.702  63.359  42.955  1.00 19.21           H  
ATOM    170  N   ASN A  12      -3.912  59.064  42.241  1.00 19.30           N  
ATOM    171  H   ASN A  12      -3.438  58.232  42.563  1.00 19.30           H  
ATOM    172  CA  ASN A  12      -4.170  59.090  40.792  1.00 19.30           C  
ATOM    173  HA  ASN A  12      -5.137  59.566  40.626  1.00 19.30           H  
ATOM    174  C   ASN A  12      -4.264  57.636  40.248  1.00 19.30           C  
ATOM    175  CB  ASN A  12      -3.043  59.877  40.071  1.00 19.30           C  
ATOM    176  HB2 ASN A  12      -2.382  59.183  39.552  1.00 19.30           H  
ATOM    177  HB3 ASN A  12      -2.423  60.401  40.799  1.00 19.30           H  
ATOM    178  O   ASN A  12      -3.816  56.699  40.899  1.00 19.30           O  
ATOM    179  CG  ASN A  12      -3.558  60.891  39.059  1.00 19.30           C  
ATOM    180  ND2 ASN A  12      -2.715  61.773  38.578  1.00 19.30           N  
ATOM    181 HD21 ASN A  12      -1.744  61.770  38.853  1.00 19.30           H  
ATOM    182 HD22 ASN A  12      -3.089  62.425  37.904  1.00 19.30           H  
ATOM    183  OD1 ASN A  12      -4.719  60.907  38.693  1.00 19.30           O  
ATOM    184  N   LEU A  13      -4.822  57.434  39.049  1.00 20.13           N  
ATOM    185  H   LEU A  13      -5.109  58.258  38.541  1.00 20.13           H  
ATOM    186  CA  LEU A  13      -5.359  56.136  38.571  1.00 20.13           C  
ATOM    187  HA  LEU A  13      -6.096  55.789  39.295  1.00 20.13           H  
ATOM    188  C   LEU A  13      -4.401  54.934  38.353  1.00 20.13           C  
ATOM    189  CB  LEU A  13      -6.063  56.420  37.223  1.00 20.13           C  
ATOM    190  HB2 LEU A  13      -6.116  55.507  36.629  1.00 20.13           H  
ATOM    191  HB3 LEU A  13      -5.454  57.123  36.654  1.00 20.13           H  
ATOM    192  O   LEU A  13      -4.889  53.817  38.183  1.00 20.13           O  
ATOM    193  CG  LEU A  13      -7.492  56.968  37.362  1.00 20.13           C  
ATOM    194  HG  LEU A  13      -7.524  57.714  38.155  1.00 20.13           H  
ATOM    195  CD1 LEU A  13      -7.924  57.630  36.055  1.00 20.13           C  
ATOM    196 HD11 LEU A  13      -7.890  56.912  35.236  1.00 20.13           H  
ATOM    197 HD12 LEU A  13      -8.940  58.012  36.155  1.00 20.13           H  
ATOM    198 HD13 LEU A  13      -7.264  58.467  35.828  1.00 20.13           H  
ATOM    199  CD2 LEU A  13      -8.483  55.844  37.678  1.00 20.13           C  
ATOM    200 HD21 LEU A  13      -8.479  55.103  36.878  1.00 20.13           H  
ATOM    201 HD22 LEU A  13      -8.215  55.362  38.618  1.00 20.13           H  
ATOM    202 HD23 LEU A  13      -9.485  56.260  37.775  1.00 20.13           H  
ATOM    203  N   THR A  14      -3.092  55.139  38.204  1.00 19.74           N  
ATOM    204  H   THR A  14      -2.704  55.997  38.570  1.00 19.74           H  
ATOM    205  CA  THR A  14      -2.343  54.494  37.101  1.00 19.74           C  
ATOM    206  HA  THR A  14      -2.990  54.527  36.225  1.00 19.74           H  
ATOM    207  C   THR A  14      -1.980  53.004  37.238  1.00 19.74           C  
ATOM    208  CB  THR A  14      -1.088  55.307  36.734  1.00 19.74           C  
ATOM    209  HB  THR A  14      -0.485  54.741  36.025  1.00 19.74           H  
ATOM    210  O   THR A  14      -2.483  52.171  36.483  1.00 19.74           O  
ATOM    211  CG2 THR A  14      -1.437  56.659  36.112  1.00 19.74           C  
ATOM    212 HG21 THR A  14      -2.044  56.505  35.219  1.00 19.74           H  
ATOM    213 HG22 THR A  14      -0.522  57.177  35.825  1.00 19.74           H  
ATOM    214 HG23 THR A  14      -1.990  57.274  36.822  1.00 19.74           H  
ATOM    215  OG1 THR A  14      -0.329  55.576  37.890  1.00 19.74           O  
ATOM    216  HG1 THR A  14       0.508  55.964  37.623  1.00 19.74           H  
ATOM    217  N   SER A  15      -1.006  52.653  38.080  1.00 20.80           N  
ATOM    218  H   SER A  15      -0.669  53.359  38.718  1.00 20.80           H  
ATOM    219  CA  SER A  15      -0.076  51.540  37.800  1.00 20.80           C  
ATOM    220  HA  SER A  15       0.025  51.462  36.718  1.00 20.80           H  
ATOM    221  C   SER A  15      -0.535  50.148  38.272  1.00 20.80           C  
ATOM    222  CB  SER A  15       1.317  51.909  38.327  1.00 20.80           C  
ATOM    223  HB2 SER A  15       2.021  51.101  38.124  1.00 20.80           H  
ATOM    224  HB3 SER A  15       1.664  52.808  37.818  1.00 20.80           H  
ATOM    225  O   SER A  15       0.134  49.512  39.081  1.00 20.80           O  
ATOM    226  OG  SER A  15       1.261  52.160  39.714  1.00 20.80           O  
ATOM    227  HG  SER A  15       1.136  51.315  40.152  1.00 20.80           H  
ATOM    228  N   LYS A  16      -1.670  49.650  37.762  1.00 23.01           N  
ATOM    229  H   LYS A  16      -2.197  50.260  37.153  1.00 23.01           H  
ATOM    230  CA  LYS A  16      -2.250  48.348  38.169  1.00 23.01           C  
ATOM    231  HA  LYS A  16      -2.225  48.277  39.257  1.00 23.01           H  
ATOM    232  C   LYS A  16      -1.531  47.083  37.672  1.00 23.01           C  
ATOM    233  CB  LYS A  16      -3.710  48.254  37.694  1.00 23.01           C  
ATOM    234  HB2 LYS A  16      -3.770  48.531  36.641  1.00 23.01           H  
ATOM    235  HB3 LYS A  16      -4.027  47.214  37.781  1.00 23.01           H  
ATOM    236  O   LYS A  16      -1.593  46.062  38.344  1.00 23.01           O  
ATOM    237  CG  LYS A  16      -4.688  49.105  38.509  1.00 23.01           C  
ATOM    238  HG2 LYS A  16      -4.482  50.164  38.350  1.00 23.01           H  
ATOM    239  HG3 LYS A  16      -4.572  48.871  39.567  1.00 23.01           H  
ATOM    240  CD  LYS A  16      -6.123  48.778  38.072  1.00 23.01           C  
ATOM    241  HD2 LYS A  16      -6.254  49.071  37.031  1.00 23.01           H  
ATOM    242  HD3 LYS A  16      -6.287  47.704  38.164  1.00 23.01           H  
ATOM    243  CE  LYS A  16      -7.133  49.518  38.952  1.00 23.01           C  
ATOM    244  HE2 LYS A  16      -6.936  49.263  39.993  1.00 23.01           H  
ATOM    245  HE3 LYS A  16      -6.972  50.590  38.837  1.00 23.01           H  
ATOM    246  NZ  LYS A  16      -8.526  49.156  38.590  1.00 23.01           N  
ATOM    247  HZ1 LYS A  16      -8.668  48.161  38.694  1.00 23.01           H  
ATOM    248  HZ2 LYS A  16      -9.181  49.640  39.188  1.00 23.01           H  
ATOM    249  HZ3 LYS A  16      -8.715  49.411  37.632  1.00 23.01           H  
ATOM    250  N   GLY A  17      -1.007  47.090  36.445  1.00 21.97           N  
ATOM    251  H   GLY A  17      -0.937  47.985  35.983  1.00 21.97           H  
ATOM    252  CA  GLY A  17      -1.105  45.895  35.583  1.00 21.97           C  
ATOM    253  HA2 GLY A  17      -0.916  46.204  34.555  1.00 21.97           H  
ATOM    254  HA3 GLY A  17      -2.128  45.519  35.624  1.00 21.97           H  
ATOM    255  C   GLY A  17      -0.180  44.699  35.858  1.00 21.97           C  
ATOM    256  O   GLY A  17      -0.532  43.585  35.492  1.00 21.97           O  
ATOM    257  N   ILE A  18       0.991  44.900  36.466  1.00 23.19           N  
ATOM    258  H   ILE A  18       1.154  45.812  36.869  1.00 23.19           H  
ATOM    259  CA  ILE A  18       2.181  44.039  36.255  1.00 23.19           C  
ATOM    260  HA  ILE A  18       2.114  43.679  35.228  1.00 23.19           H  
ATOM    261  C   ILE A  18       2.235  42.755  37.123  1.00 23.19           C  
ATOM    262  CB  ILE A  18       3.505  44.859  36.362  1.00 23.19           C  
ATOM    263  HB  ILE A  18       3.898  44.737  37.371  1.00 23.19           H  
ATOM    264  O   ILE A  18       3.311  42.235  37.394  1.00 23.19           O  
ATOM    265  CG1 ILE A  18       3.345  46.386  36.136  1.00 23.19           C  
ATOM    266 HG12 ILE A  18       2.665  46.787  36.888  1.00 23.19           H  
ATOM    267 HG13 ILE A  18       2.917  46.565  35.150  1.00 23.19           H  
ATOM    268  CG2 ILE A  18       4.536  44.285  35.370  1.00 23.19           C  
ATOM    269 HG21 ILE A  18       5.527  44.697  35.564  1.00 23.19           H  
ATOM    270 HG22 ILE A  18       4.615  43.204  35.480  1.00 23.19           H  
ATOM    271 HG23 ILE A  18       4.243  44.503  34.343  1.00 23.19           H  
ATOM    272  CD1 ILE A  18       4.646  47.191  36.264  1.00 23.19           C  
ATOM    273 HD11 ILE A  18       4.413  48.256  36.249  1.00 23.19           H  
ATOM    274 HD12 ILE A  18       5.312  46.973  35.430  1.00 23.19           H  
ATOM    275 HD13 ILE A  18       5.142  46.950  37.204  1.00 23.19           H  
ATOM    276  N   ILE A  19       1.107  42.270  37.649  1.00 23.47           N  
ATOM    277  H   ILE A  19       0.232  42.669  37.342  1.00 23.47           H  
ATOM    278  CA  ILE A  19       1.115  41.298  38.765  1.00 23.47           C  
ATOM    279  HA  ILE A  19       1.953  41.543  39.418  1.00 23.47           H  
ATOM    280  C   ILE A  19       1.346  39.842  38.311  1.00 23.47           C  
ATOM    281  CB  ILE A  19      -0.180  41.427  39.613  1.00 23.47           C  
ATOM    282  HB  ILE A  19      -1.024  41.124  38.994  1.00 23.47           H  
ATOM    283  O   ILE A  19       2.006  39.076  39.011  1.00 23.47           O  
ATOM    284  CG1 ILE A  19      -0.417  42.890  40.069  1.00 23.47           C  
ATOM    285 HG12 ILE A  19      -0.475  43.536  39.193  1.00 23.47           H  
ATOM    286 HG13 ILE A  19       0.428  43.220  40.673  1.00 23.47           H  
ATOM    287  CG2 ILE A  19      -0.129  40.500  40.847  1.00 23.47           C  
ATOM    288 HG21 ILE A  19       0.027  39.464  40.547  1.00 23.47           H  
ATOM    289 HG22 ILE A  19       0.681  40.802  41.512  1.00 23.47           H  
ATOM    290 HG23 ILE A  19      -1.076  40.524  41.385  1.00 23.47           H  
ATOM    291  CD1 ILE A  19      -1.712  43.116  40.863  1.00 23.47           C  
ATOM    292 HD11 ILE A  19      -1.660  42.625  41.835  1.00 23.47           H  
ATOM    293 HD12 ILE A  19      -2.564  42.736  40.300  1.00 23.47           H  
ATOM    294 HD13 ILE A  19      -1.845  44.186  41.028  1.00 23.47           H  
ATOM    295  N   ASN A  20       0.752  39.429  37.189  1.00 24.15           N  
ATOM    296  H   ASN A  20       0.308  40.126  36.609  1.00 24.15           H  
ATOM    297  CA  ASN A  20       0.320  38.033  37.029  1.00 24.15           C  
ATOM    298  HA  ASN A  20      -0.056  37.679  37.988  1.00 24.15           H  
ATOM    299  C   ASN A  20       1.411  37.023  36.621  1.00 24.15           C  
ATOM    300  CB  ASN A  20      -0.843  37.994  36.022  1.00 24.15           C  
ATOM    301  HB2 ASN A  20      -1.067  36.952  35.793  1.00 24.15           H  
ATOM    302  HB3 ASN A  20      -0.534  38.474  35.093  1.00 24.15           H  
ATOM    303  O   ASN A  20       1.278  35.841  36.936  1.00 24.15           O  
ATOM    304  CG  ASN A  20      -2.131  38.632  36.515  1.00 24.15           C  
ATOM    305  ND2 ASN A  20      -3.137  38.673  35.675  1.00 24.15           N  
ATOM    306 HD21 ASN A  20      -3.992  39.089  36.016  1.00 24.15           H  
ATOM    307 HD22 ASN A  20      -3.022  38.302  34.743  1.00 24.15           H  
ATOM    308  OD1 ASN A  20      -2.274  39.098  37.634  1.00 24.15           O  
ATOM    309  N   ASP A  21       2.455  37.450  35.910  1.00 24.84           N  
ATOM    310  H   ASP A  21       2.461  38.425  35.650  1.00 24.84           H  
ATOM    311  CA  ASP A  21       3.244  36.553  35.044  1.00 24.84           C  
ATOM    312  HA  ASP A  21       2.555  36.009  34.397  1.00 24.84           H  
ATOM    313  C   ASP A  21       4.087  35.498  35.795  1.00 24.84           C  
ATOM    314  CB  ASP A  21       4.150  37.411  34.138  1.00 24.84           C  
ATOM    315  HB2 ASP A  21       4.881  37.923  34.765  1.00 24.84           H  
ATOM    316  HB3 ASP A  21       4.694  36.751  33.463  1.00 24.84           H  
ATOM    317  O   ASP A  21       4.440  34.453  35.245  1.00 24.84           O  
ATOM    318  CG  ASP A  21       3.402  38.456  33.293  1.00 24.84           C  
ATOM    319  OD1 ASP A  21       2.164  38.331  33.144  1.00 24.84           O  
ATOM    320  OD2 ASP A  21       4.072  39.413  32.848  1.00 24.84           O  
ATOM    321  N   LEU A  22       4.414  35.751  37.066  1.00 24.00           N  
ATOM    322  H   LEU A  22       4.027  36.594  37.463  1.00 24.00           H  
ATOM    323  CA  LEU A  22       5.478  35.051  37.800  1.00 24.00           C  
ATOM    324  HA  LEU A  22       6.366  35.060  37.167  1.00 24.00           H  
ATOM    325  C   LEU A  22       5.229  33.565  38.119  1.00 24.00           C  
ATOM    326  CB  LEU A  22       5.774  35.848  39.091  1.00 24.00           C  
ATOM    327  HB2 LEU A  22       5.958  35.161  39.917  1.00 24.00           H  
ATOM    328  HB3 LEU A  22       4.899  36.440  39.359  1.00 24.00           H  
ATOM    329  O   LEU A  22       6.193  32.834  38.342  1.00 24.00           O  
ATOM    330  CG  LEU A  22       6.997  36.771  38.946  1.00 24.00           C  
ATOM    331  HG  LEU A  22       6.965  37.272  37.979  1.00 24.00           H  
ATOM    332  CD1 LEU A  22       6.992  37.839  40.040  1.00 24.00           C  
ATOM    333 HD11 LEU A  22       6.092  38.447  39.949  1.00 24.00           H  
ATOM    334 HD12 LEU A  22       7.861  38.486  39.923  1.00 24.00           H  
ATOM    335 HD13 LEU A  22       7.016  37.370  41.023  1.00 24.00           H  
ATOM    336  CD2 LEU A  22       8.302  35.977  39.066  1.00 24.00           C  
ATOM    337 HD21 LEU A  22       8.344  35.210  38.293  1.00 24.00           H  
ATOM    338 HD22 LEU A  22       8.366  35.498  40.043  1.00 24.00           H  
ATOM    339 HD23 LEU A  22       9.151  36.647  38.935  1.00 24.00           H  
ATOM    340  N   GLN A  23       3.980  33.090  38.181  1.00 27.44           N  
ATOM    341  H   GLN A  23       3.220  33.705  37.925  1.00 27.44           H  
ATOM    342  CA  GLN A  23       3.692  31.745  38.718  1.00 27.44           C  
ATOM    343  HA  GLN A  23       4.333  31.588  39.585  1.00 27.44           H  
ATOM    344  C   GLN A  23       4.022  30.575  37.773  1.00 27.44           C  
ATOM    345  CB  GLN A  23       2.234  31.650  39.203  1.00 27.44           C  
ATOM    346  HB2 GLN A  23       1.556  32.019  38.433  1.00 27.44           H  
ATOM    347  HB3 GLN A  23       2.002  30.601  39.386  1.00 27.44           H  
ATOM    348  O   GLN A  23       4.109  29.436  38.230  1.00 27.44           O  
ATOM    349  CG  GLN A  23       2.010  32.415  40.517  1.00 27.44           C  
ATOM    350  HG2 GLN A  23       2.819  32.178  41.207  1.00 27.44           H  
ATOM    351  HG3 GLN A  23       2.030  33.488  40.322  1.00 27.44           H  
ATOM    352  CD  GLN A  23       0.692  32.060  41.204  1.00 27.44           C  
ATOM    353  NE2 GLN A  23       0.526  32.421  42.458  1.00 27.44           N  
ATOM    354 HE21 GLN A  23       1.247  32.930  42.949  1.00 27.44           H  
ATOM    355 HE22 GLN A  23      -0.360  32.161  42.867  1.00 27.44           H  
ATOM    356  OE1 GLN A  23      -0.214  31.455  40.659  1.00 27.44           O  
ATOM    357  N   ILE A  24       4.219  30.822  36.474  1.00 29.08           N  
ATOM    358  H   ILE A  24       4.191  31.785  36.169  1.00 29.08           H  
ATOM    359  CA  ILE A  24       4.252  29.766  35.441  1.00 29.08           C  
ATOM    360  HA  ILE A  24       3.356  29.156  35.556  1.00 29.08           H  
ATOM    361  C   ILE A  24       5.452  28.804  35.601  1.00 29.08           C  
ATOM    362  CB  ILE A  24       4.198  30.420  34.033  1.00 29.08           C  
ATOM    363  HB  ILE A  24       5.085  31.041  33.912  1.00 29.08           H  
ATOM    364  O   ILE A  24       5.359  27.627  35.252  1.00 29.08           O  
ATOM    365  CG1 ILE A  24       2.945  31.325  33.888  1.00 29.08           C  
ATOM    366 HG12 ILE A  24       2.046  30.714  33.973  1.00 29.08           H  
ATOM    367 HG13 ILE A  24       2.926  32.058  34.694  1.00 29.08           H  
ATOM    368  CG2 ILE A  24       4.204  29.352  32.920  1.00 29.08           C  
ATOM    369 HG21 ILE A  24       3.341  28.694  33.025  1.00 29.08           H  
ATOM    370 HG22 ILE A  24       4.182  29.821  31.936  1.00 29.08           H  
ATOM    371 HG23 ILE A  24       5.115  28.757  32.960  1.00 29.08           H  
ATOM    372  CD1 ILE A  24       2.879  32.127  32.581  1.00 29.08           C  
ATOM    373 HD11 ILE A  24       3.811  32.671  32.432  1.00 29.08           H  
ATOM    374 HD12 ILE A  24       2.060  32.843  32.643  1.00 29.08           H  
ATOM    375 HD13 ILE A  24       2.695  31.468  31.732  1.00 29.08           H  
ATOM    376  N   ALA A  25       6.572  29.271  36.163  1.00 30.29           N  
ATOM    377  H   ALA A  25       6.563  30.225  36.495  1.00 30.29           H  
ATOM    378  CA  ALA A  25       7.861  28.567  36.134  1.00 30.29           C  
ATOM    379  HA  ALA A  25       8.141  28.419  35.092  1.00 30.29           H  
ATOM    380  C   ALA A  25       7.886  27.171  36.803  1.00 30.29           C  
ATOM    381  CB  ALA A  25       8.899  29.495  36.780  1.00 30.29           C  
ATOM    382  HB1 ALA A  25       8.646  29.672  37.825  1.00 30.29           H  
ATOM    383  HB2 ALA A  25       8.931  30.447  36.250  1.00 30.29           H  
ATOM    384  HB3 ALA A  25       9.884  29.031  36.726  1.00 30.29           H  
ATOM    385  O   ALA A  25       8.708  26.329  36.431  1.00 30.29           O  
ATOM    386  N   GLY A  26       7.006  26.906  37.777  1.00 30.97           N  
ATOM    387  H   GLY A  26       6.306  27.604  37.984  1.00 30.97           H  
ATOM    388  CA  GLY A  26       7.080  25.707  38.628  1.00 30.97           C  
ATOM    389  HA2 GLY A  26       6.330  25.794  39.414  1.00 30.97           H  
ATOM    390  HA3 GLY A  26       8.063  25.669  39.098  1.00 30.97           H  
ATOM    391  C   GLY A  26       6.850  24.366  37.914  1.00 30.97           C  
ATOM    392  O   GLY A  26       7.404  23.348  38.335  1.00 30.97           O  
ATOM    393  N   ASN A  27       6.083  24.353  36.817  1.00 32.47           N  
ATOM    394  H   ASN A  27       5.689  25.227  36.500  1.00 32.47           H  
ATOM    395  CA  ASN A  27       5.676  23.113  36.136  1.00 32.47           C  
ATOM    396  HA  ASN A  27       5.297  22.416  36.884  1.00 32.47           H  
ATOM    397  C   ASN A  27       6.820  22.365  35.428  1.00 32.47           C  
ATOM    398  CB  ASN A  27       4.540  23.424  35.142  1.00 32.47           C  
ATOM    399  HB2 ASN A  27       4.739  24.360  34.620  1.00 32.47           H  
ATOM    400  HB3 ASN A  27       4.501  22.630  34.396  1.00 32.47           H  
ATOM    401  O   ASN A  27       6.681  21.178  35.145  1.00 32.47           O  
ATOM    402  CG  ASN A  27       3.162  23.483  35.778  1.00 32.47           C  
ATOM    403  ND2 ASN A  27       2.139  23.687  34.982  1.00 32.47           N  
ATOM    404 HD21 ASN A  27       2.281  23.798  33.988  1.00 32.47           H  
ATOM    405 HD22 ASN A  27       1.231  23.722  35.422  1.00 32.47           H  
ATOM    406  OD1 ASN A  27       2.969  23.339  36.972  1.00 32.47           O  
ATOM    407  N   THR A  28       7.951  23.025  35.167  1.00 34.90           N  
ATOM    408  H   THR A  28       8.025  23.982  35.481  1.00 34.90           H  
ATOM    409  CA  THR A  28       9.086  22.460  34.406  1.00 34.90           C  
ATOM    410  HA  THR A  28       8.734  22.170  33.416  1.00 34.90           H  
ATOM    411  C   THR A  28       9.701  21.196  35.028  1.00 34.90           C  
ATOM    412  CB  THR A  28      10.191  23.516  34.233  1.00 34.90           C  
ATOM    413  HB  THR A  28      11.081  23.036  33.826  1.00 34.90           H  
ATOM    414  O   THR A  28      10.323  20.403  34.324  1.00 34.90           O  
ATOM    415  CG2 THR A  28       9.778  24.641  33.285  1.00 34.90           C  
ATOM    416 HG21 THR A  28      10.591  25.362  33.199  1.00 34.90           H  
ATOM    417 HG22 THR A  28       8.884  25.147  33.650  1.00 34.90           H  
ATOM    418 HG23 THR A  28       9.576  24.227  32.297  1.00 34.90           H  
ATOM    419  OG1 THR A  28      10.515  24.113  35.473  1.00 34.90           O  
ATOM    420  HG1 THR A  28      10.004  24.919  35.577  1.00 34.90           H  
ATOM    421  N   SER A  29       9.516  20.970  36.333  1.00 38.98           N  
ATOM    422  H   SER A  29       8.960  21.638  36.848  1.00 38.98           H  
ATOM    423  CA  SER A  29      10.156  19.864  37.062  1.00 38.98           C  
ATOM    424  HA  SER A  29      11.158  19.740  36.652  1.00 38.98           H  
ATOM    425  C   SER A  29       9.474  18.489  36.908  1.00 38.98           C  
ATOM    426  CB  SER A  29      10.338  20.244  38.536  1.00 38.98           C  
ATOM    427  HB2 SER A  29      10.987  21.118  38.603  1.00 38.98           H  
ATOM    428  HB3 SER A  29      10.820  19.417  39.056  1.00 38.98           H  
ATOM    429  O   SER A  29      10.178  17.480  36.879  1.00 38.98           O  
ATOM    430  OG  SER A  29       9.105  20.536  39.172  1.00 38.98           O  
ATOM    431  HG  SER A  29       8.823  21.429  38.962  1.00 38.98           H  
ATOM    432  N   ASP A  30       8.143  18.412  36.751  1.00 40.89           N  
ATOM    433  H   ASP A  30       7.608  19.268  36.753  1.00 40.89           H  
ATOM    434  CA  ASP A  30       7.428  17.135  36.493  1.00 40.89           C  
ATOM    435  HA  ASP A  30       7.925  16.346  37.057  1.00 40.89           H  
ATOM    436  C   ASP A  30       7.493  16.717  35.008  1.00 40.89           C  
ATOM    437  CB  ASP A  30       5.971  17.205  37.010  1.00 40.89           C  
ATOM    438  HB2 ASP A  30       5.433  17.955  36.431  1.00 40.89           H  
ATOM    439  HB3 ASP A  30       5.988  17.537  38.048  1.00 40.89           H  
ATOM    440  O   ASP A  30       7.197  15.570  34.663  1.00 40.89           O  
ATOM    441  CG  ASP A  30       5.200  15.860  36.949  1.00 40.89           C  
ATOM    442  OD1 ASP A  30       5.691  14.843  37.505  1.00 40.89           O  
ATOM    443  OD2 ASP A  30       4.080  15.833  36.370  1.00 40.89           O  
ATOM    444  N   ASP A  31       7.926  17.617  34.117  1.00 45.57           N  
ATOM    445  H   ASP A  31       8.160  18.542  34.446  1.00 45.57           H  
ATOM    446  CA  ASP A  31       7.906  17.397  32.666  1.00 45.57           C  
ATOM    447  HA  ASP A  31       6.922  16.995  32.423  1.00 45.57           H  
ATOM    448  C   ASP A  31       8.961  16.366  32.210  1.00 45.57           C  
ATOM    449  CB  ASP A  31       8.026  18.750  31.948  1.00 45.57           C  
ATOM    450  HB2 ASP A  31       7.470  19.500  32.510  1.00 45.57           H  
ATOM    451  HB3 ASP A  31       9.072  19.056  31.923  1.00 45.57           H  
ATOM    452  O   ASP A  31       8.652  15.362  31.569  1.00 45.57           O  
ATOM    453  CG  ASP A  31       7.455  18.726  30.525  1.00 45.57           C  
ATOM    454  OD1 ASP A  31       6.701  17.778  30.200  1.00 45.57           O  
ATOM    455  OD2 ASP A  31       7.751  19.686  29.789  1.00 45.57           O  
ATOM    456  N   MET A  32      10.199  16.486  32.699  1.00 51.23           N  
ATOM    457  H   MET A  32      10.419  17.320  33.226  1.00 51.23           H  
ATOM    458  CA  MET A  32      11.196  15.402  32.600  1.00 51.23           C  
ATOM    459  HA  MET A  32      11.328  15.134  31.551  1.00 51.23           H  
ATOM    460  C   MET A  32      10.747  14.122  33.337  1.00 51.23           C  
ATOM    461  CB  MET A  32      12.538  15.905  33.159  1.00 51.23           C  
ATOM    462  HB2 MET A  32      12.356  16.470  34.073  1.00 51.23           H  
ATOM    463  HB3 MET A  32      13.175  15.057  33.408  1.00 51.23           H  
ATOM    464  O   MET A  32      11.188  13.015  33.016  1.00 51.23           O  
ATOM    465  CG  MET A  32      13.276  16.794  32.149  1.00 51.23           C  
ATOM    466  HG2 MET A  32      13.919  17.484  32.695  1.00 51.23           H  
ATOM    467  HG3 MET A  32      12.550  17.391  31.599  1.00 51.23           H  
ATOM    468  SD  MET A  32      14.305  15.881  30.962  1.00 51.23           S  
ATOM    469  CE  MET A  32      15.821  15.705  31.943  1.00 51.23           C  
ATOM    470  HE1 MET A  32      15.608  15.149  32.856  1.00 51.23           H  
ATOM    471  HE2 MET A  32      16.567  15.167  31.358  1.00 51.23           H  
ATOM    472  HE3 MET A  32      16.208  16.691  32.198  1.00 51.23           H  
ATOM    473  N   GLY A  33       9.854  14.254  34.323  1.00 69.19           N  
ATOM    474  H   GLY A  33       9.456  15.170  34.472  1.00 69.19           H  
ATOM    475  CA  GLY A  33       9.393  13.168  35.182  1.00 69.19           C  
ATOM    476  HA2 GLY A  33      10.255  12.610  35.546  1.00 69.19           H  
ATOM    477  HA3 GLY A  33       8.883  13.612  36.037  1.00 69.19           H  
ATOM    478  C   GLY A  33       8.422  12.190  34.515  1.00 69.19           C  
ATOM    479  O   GLY A  33       8.489  10.991  34.802  1.00 69.19           O  
ATOM    480  N   TRP A  34       7.520  12.629  33.628  1.00 76.53           N  
ATOM    481  H   TRP A  34       7.488  13.617  33.417  1.00 76.53           H  
ATOM    482  CA  TRP A  34       6.500  11.725  33.067  1.00 76.53           C  
ATOM    483  HA  TRP A  34       6.148  11.091  33.881  1.00 76.53           H  
ATOM    484  C   TRP A  34       7.046  10.756  32.015  1.00 76.53           C  
ATOM    485  CB  TRP A  34       5.270  12.484  32.562  1.00 76.53           C  
ATOM    486  HB2 TRP A  34       4.891  13.111  33.369  1.00 76.53           H  
ATOM    487  HB3 TRP A  34       4.492  11.759  32.322  1.00 76.53           H  
ATOM    488  O   TRP A  34       6.626   9.597  32.011  1.00 76.53           O  
ATOM    489  CG  TRP A  34       5.486  13.338  31.357  1.00 76.53           C  
ATOM    490  CD1 TRP A  34       5.802  14.645  31.401  1.00 76.53           C  
ATOM    491  HD1 TRP A  34       5.957  15.213  32.306  1.00 76.53           H  
ATOM    492  CD2 TRP A  34       5.430  12.993  29.936  1.00 76.53           C  
ATOM    493  CE2 TRP A  34       5.778  14.153  29.178  1.00 76.53           C  
ATOM    494  CE3 TRP A  34       5.126  11.820  29.211  1.00 76.53           C  
ATOM    495  HE3 TRP A  34       4.849  10.925  29.749  1.00 76.53           H  
ATOM    496  NE1 TRP A  34       5.974  15.131  30.124  1.00 76.53           N  
ATOM    497  HE1 TRP A  34       6.278  16.077  29.944  1.00 76.53           H  
ATOM    498  CH2 TRP A  34       5.544  12.967  27.092  1.00 76.53           C  
ATOM    499  HH2 TRP A  34       5.587  12.954  26.012  1.00 76.53           H  
ATOM    500  CZ2 TRP A  34       5.855  14.146  27.781  1.00 76.53           C  
ATOM    501  HZ2 TRP A  34       6.129  15.047  27.251  1.00 76.53           H  
ATOM    502  CZ3 TRP A  34       5.162  11.817  27.801  1.00 76.53           C  
ATOM    503  HZ3 TRP A  34       4.890  10.930  27.248  1.00 76.53           H  
ATOM    504  N   LYS A  35       8.036  11.159  31.203  1.00 81.38           N  
ATOM    505  H   LYS A  35       8.301  12.133  31.232  1.00 81.38           H  
ATOM    506  CA  LYS A  35       8.691  10.266  30.224  1.00 81.38           C  
ATOM    507  HA  LYS A  35       7.941   9.919  29.513  1.00 81.38           H  
ATOM    508  C   LYS A  35       9.283   9.006  30.872  1.00 81.38           C  
ATOM    509  CB  LYS A  35       9.779  11.023  29.442  1.00 81.38           C  
ATOM    510  HB2 LYS A  35      10.430  11.549  30.139  1.00 81.38           H  
ATOM    511  HB3 LYS A  35      10.381  10.293  28.901  1.00 81.38           H  
ATOM    512  O   LYS A  35       9.216   7.929  30.286  1.00 81.38           O  
ATOM    513  CG  LYS A  35       9.209  12.019  28.417  1.00 81.38           C  
ATOM    514  HG2 LYS A  35       8.530  11.495  27.743  1.00 81.38           H  
ATOM    515  HG3 LYS A  35       8.658  12.803  28.935  1.00 81.38           H  
ATOM    516  CD  LYS A  35      10.349  12.649  27.598  1.00 81.38           C  
ATOM    517  HD2 LYS A  35      11.012  13.190  28.273  1.00 81.38           H  
ATOM    518  HD3 LYS A  35      10.912  11.860  27.100  1.00 81.38           H  
ATOM    519  CE  LYS A  35       9.804  13.617  26.543  1.00 81.38           C  
ATOM    520  HE2 LYS A  35       9.212  14.389  27.034  1.00 81.38           H  
ATOM    521  HE3 LYS A  35       9.135  13.084  25.868  1.00 81.38           H  
ATOM    522  NZ  LYS A  35      10.881  14.260  25.749  1.00 81.38           N  
ATOM    523  HZ1 LYS A  35      11.429  13.605  25.209  1.00 81.38           H  
ATOM    524  HZ2 LYS A  35      10.427  14.840  25.057  1.00 81.38           H  
ATOM    525  HZ3 LYS A  35      11.456  14.888  26.292  1.00 81.38           H  
ATOM    526  N   SER A  36       9.780   9.107  32.109  1.00 82.58           N  
ATOM    527  H   SER A  36       9.803  10.026  32.529  1.00 82.58           H  
ATOM    528  CA  SER A  36      10.330   7.965  32.867  1.00 82.58           C  
ATOM    529  HA  SER A  36      11.107   7.501  32.260  1.00 82.58           H  
ATOM    530  C   SER A  36       9.305   6.865  33.197  1.00 82.58           C  
ATOM    531  CB  SER A  36      10.983   8.457  34.165  1.00 82.58           C  
ATOM    532  HB2 SER A  36      11.596   7.651  34.568  1.00 82.58           H  
ATOM    533  HB3 SER A  36      11.631   9.308  33.957  1.00 82.58           H  
ATOM    534  O   SER A  36       9.685   5.736  33.502  1.00 82.58           O  
ATOM    535  OG  SER A  36      10.017   8.811  35.141  1.00 82.58           O  
ATOM    536  HG  SER A  36       9.615   9.657  34.932  1.00 82.58           H  
ATOM    537  N   LYS A  37       8.003   7.179  33.125  1.00 84.92           N  
ATOM    538  H   LYS A  37       7.768   8.117  32.834  1.00 84.92           H  
ATOM    539  CA  LYS A  37       6.888   6.275  33.453  1.00 84.92           C  
ATOM    540  HA  LYS A  37       7.245   5.527  34.161  1.00 84.92           H  
ATOM    541  C   LYS A  37       6.393   5.486  32.224  1.00 84.92           C  
ATOM    542  CB  LYS A  37       5.759   7.090  34.132  1.00 84.92           C  
ATOM    543  HB2 LYS A  37       4.954   6.413  34.419  1.00 84.92           H  
ATOM    544  HB3 LYS A  37       5.355   7.792  33.403  1.00 84.92           H  
ATOM    545  O   LYS A  37       5.525   4.624  32.364  1.00 84.92           O  
ATOM    546  CG  LYS A  37       6.219   7.870  35.389  1.00 84.92           C  
ATOM    547  HG2 LYS A  37       7.141   8.405  35.161  1.00 84.92           H  
ATOM    548  HG3 LYS A  37       6.431   7.164  36.191  1.00 84.92           H  
ATOM    549  CD  LYS A  37       5.203   8.921  35.881  1.00 84.92           C  
ATOM    550  HD2 LYS A  37       4.319   8.426  36.282  1.00 84.92           H  
ATOM    551  HD3 LYS A  37       4.908   9.537  35.031  1.00 84.92           H  
ATOM    552  CE  LYS A  37       5.856   9.816  36.958  1.00 84.92           C  
ATOM    553  HE2 LYS A  37       5.933   9.252  37.887  1.00 84.92           H  
ATOM    554  HE3 LYS A  37       6.872  10.039  36.630  1.00 84.92           H  
ATOM    555  NZ  LYS A  37       5.142  11.109  37.187  1.00 84.92           N  
ATOM    556  HZ1 LYS A  37       5.625  11.689  37.858  1.00 84.92           H  
ATOM    557  HZ2 LYS A  37       5.121  11.676  36.351  1.00 84.92           H  
ATOM    558  HZ3 LYS A  37       4.193  10.979  37.508  1.00 84.92           H  
ATOM    559  N   LEU A  38       6.919   5.778  31.029  1.00 88.97           N  
ATOM    560  H   LEU A  38       7.676   6.447  31.002  1.00 88.97           H  
ATOM    561  CA  LEU A  38       6.497   5.193  29.753  1.00 88.97           C  
ATOM    562  HA  LEU A  38       5.419   5.029  29.778  1.00 88.97           H  
ATOM    563  C   LEU A  38       7.162   3.845  29.470  1.00 88.97           C  
ATOM    564  CB  LEU A  38       6.827   6.151  28.597  1.00 88.97           C  
ATOM    565  HB2 LEU A  38       7.911   6.245  28.535  1.00 88.97           H  
ATOM    566  HB3 LEU A  38       6.483   5.706  27.663  1.00 88.97           H  
ATOM    567  O   LEU A  38       8.333   3.630  29.780  1.00 88.97           O  
ATOM    568  CG  LEU A  38       6.231   7.558  28.715  1.00 88.97           C  
ATOM    569  HG  LEU A  38       6.612   8.040  29.615  1.00 88.97           H  
ATOM    570  CD1 LEU A  38       6.678   8.367  27.502  1.00 88.97           C  
ATOM    571 HD11 LEU A  38       6.361   9.404  27.617  1.00 88.97           H  
ATOM    572 HD12 LEU A  38       7.765   8.358  27.432  1.00 88.97           H  
ATOM    573 HD13 LEU A  38       6.247   7.948  26.593  1.00 88.97           H  
ATOM    574  CD2 LEU A  38       4.706   7.554  28.783  1.00 88.97           C  
ATOM    575 HD21 LEU A  38       4.279   7.154  27.864  1.00 88.97           H  
ATOM    576 HD22 LEU A  38       4.361   6.975  29.640  1.00 88.97           H  
ATOM    577 HD23 LEU A  38       4.377   8.584  28.920  1.00 88.97           H  
ATOM    578  N   LYS A  39       6.448   2.959  28.768  1.00 90.53           N  
ATOM    579  H   LYS A  39       5.502   3.198  28.508  1.00 90.53           H  
ATOM    580  CA  LYS A  39       7.029   1.727  28.217  1.00 90.53           C  
ATOM    581  HA  LYS A  39       7.915   1.457  28.792  1.00 90.53           H  
ATOM    582  C   LYS A  39       7.529   1.976  26.796  1.00 90.53           C  
ATOM    583  CB  LYS A  39       6.031   0.571  28.336  1.00 90.53           C  
ATOM    584  HB2 LYS A  39       6.439  -0.302  27.827  1.00 90.53           H  
ATOM    585  HB3 LYS A  39       5.087   0.846  27.866  1.00 90.53           H  
ATOM    586  O   LYS A  39       6.896   1.562  25.828  1.00 90.53           O  
ATOM    587  CG  LYS A  39       5.811   0.235  29.816  1.00 90.53           C  
ATOM    588  HG2 LYS A  39       5.350   1.085  30.319  1.00 90.53           H  
ATOM    589  HG3 LYS A  39       6.774   0.032  30.284  1.00 90.53           H  
ATOM    590  CD  LYS A  39       4.909  -0.987  29.989  1.00 90.53           C  
ATOM    591  HD2 LYS A  39       3.940  -0.785  29.534  1.00 90.53           H  
ATOM    592  HD3 LYS A  39       5.372  -1.848  29.506  1.00 90.53           H  
ATOM    593  CE  LYS A  39       4.751  -1.239  31.490  1.00 90.53           C  
ATOM    594  HE2 LYS A  39       4.318  -0.347  31.944  1.00 90.53           H  
ATOM    595  HE3 LYS A  39       5.742  -1.376  31.923  1.00 90.53           H  
ATOM    596  NZ  LYS A  39       3.903  -2.422  31.761  1.00 90.53           N  
ATOM    597  HZ1 LYS A  39       3.817  -2.564  32.758  1.00 90.53           H  
ATOM    598  HZ2 LYS A  39       4.316  -3.247  31.350  1.00 90.53           H  
ATOM    599  HZ3 LYS A  39       2.980  -2.285  31.374  1.00 90.53           H  
ATOM    600  N   LEU A  40       8.655   2.680  26.693  1.00 90.33           N  
ATOM    601  H   LEU A  40       9.093   3.000  27.545  1.00 90.33           H  
ATOM    602  CA  LEU A  40       9.315   2.959  25.415  1.00 90.33           C  
ATOM    603  HA  LEU A  40       8.583   3.437  24.764  1.00 90.33           H  
ATOM    604  C   LEU A  40       9.802   1.655  24.745  1.00 90.33           C  
ATOM    605  CB  LEU A  40      10.496   3.927  25.622  1.00 90.33           C  
ATOM    606  HB2 LEU A  40      11.238   3.435  26.251  1.00 90.33           H  
ATOM    607  HB3 LEU A  40      10.958   4.111  24.652  1.00 90.33           H  
ATOM    608  O   LEU A  40      10.332   0.779  25.437  1.00 90.33           O  
ATOM    609  CG  LEU A  40      10.137   5.282  26.259  1.00 90.33           C  
ATOM    610  HG  LEU A  40       9.733   5.116  27.258  1.00 90.33           H  
ATOM    611  CD1 LEU A  40      11.394   6.141  26.389  1.00 90.33           C  
ATOM    612 HD11 LEU A  40      11.146   7.080  26.885  1.00 90.33           H  
ATOM    613 HD12 LEU A  40      11.807   6.353  25.403  1.00 90.33           H  
ATOM    614 HD13 LEU A  40      12.137   5.616  26.989  1.00 90.33           H  
ATOM    615  CD2 LEU A  40       9.111   6.059  25.436  1.00 90.33           C  
ATOM    616 HD21 LEU A  40       8.152   5.541  25.434  1.00 90.33           H  
ATOM    617 HD22 LEU A  40       9.462   6.176  24.411  1.00 90.33           H  
ATOM    618 HD23 LEU A  40       8.966   7.045  25.877  1.00 90.33           H  
ATOM    619  N   PRO A  41       9.661   1.510  23.415  1.00 89.55           N  
ATOM    620  CA  PRO A  41      10.260   0.402  22.677  1.00 89.55           C  
ATOM    621  HA  PRO A  41      10.048  -0.532  23.196  1.00 89.55           H  
ATOM    622  C   PRO A  41      11.788   0.574  22.537  1.00 89.55           C  
ATOM    623  CB  PRO A  41       9.547   0.402  21.322  1.00 89.55           C  
ATOM    624  HB2 PRO A  41      10.169   0.005  20.520  1.00 89.55           H  
ATOM    625  HB3 PRO A  41       8.619  -0.164  21.400  1.00 89.55           H  
ATOM    626  O   PRO A  41      12.312   1.671  22.746  1.00 89.55           O  
ATOM    627  CG  PRO A  41       9.220   1.877  21.101  1.00 89.55           C  
ATOM    628  HG2 PRO A  41       8.351   1.996  20.454  1.00 89.55           H  
ATOM    629  HG3 PRO A  41      10.090   2.385  20.685  1.00 89.55           H  
ATOM    630  CD  PRO A  41       8.947   2.401  22.510  1.00 89.55           C  
ATOM    631  HD2 PRO A  41       7.879   2.349  22.722  1.00 89.55           H  
ATOM    632  HD3 PRO A  41       9.299   3.429  22.600  1.00 89.55           H  
ATOM    633  N   PRO A  42      12.530  -0.484  22.153  1.00 87.56           N  
ATOM    634  CA  PRO A  42      13.953  -0.373  21.835  1.00 87.56           C  
ATOM    635  HA  PRO A  42      14.485  -0.063  22.734  1.00 87.56           H  
ATOM    636  C   PRO A  42      14.211   0.637  20.707  1.00 87.56           C  
ATOM    637  CB  PRO A  42      14.405  -1.783  21.432  1.00 87.56           C  
ATOM    638  HB2 PRO A  42      15.413  -1.998  21.787  1.00 87.56           H  
ATOM    639  HB3 PRO A  42      14.352  -1.902  20.350  1.00 87.56           H  
ATOM    640  O   PRO A  42      13.476   0.661  19.718  1.00 87.56           O  
ATOM    641  CG  PRO A  42      13.368  -2.694  22.087  1.00 87.56           C  
ATOM    642  HG2 PRO A  42      13.265  -3.641  21.556  1.00 87.56           H  
ATOM    643  HG3 PRO A  42      13.634  -2.863  23.130  1.00 87.56           H  
ATOM    644  CD  PRO A  42      12.090  -1.863  22.013  1.00 87.56           C  
ATOM    645  HD2 PRO A  42      11.617  -1.994  21.040  1.00 87.56           H  
ATOM    646  HD3 PRO A  42      11.411  -2.157  22.813  1.00 87.56           H  
ATOM    647  N   LYS A  43      15.281   1.435  20.834  1.00 85.17           N  
ATOM    648  H   LYS A  43      15.840   1.358  21.671  1.00 85.17           H  
ATOM    649  CA  LYS A  43      15.692   2.404  19.806  1.00 85.17           C  
ATOM    650  HA  LYS A  43      14.852   3.072  19.612  1.00 85.17           H  
ATOM    651  C   LYS A  43      16.036   1.712  18.488  1.00 85.17           C  
ATOM    652  CB  LYS A  43      16.888   3.248  20.276  1.00 85.17           C  
ATOM    653  HB2 LYS A  43      17.298   3.768  19.410  1.00 85.17           H  
ATOM    654  HB3 LYS A  43      17.665   2.597  20.676  1.00 85.17           H  
ATOM    655  O   LYS A  43      16.762   0.717  18.460  1.00 85.17           O  
ATOM    656  CG  LYS A  43      16.493   4.303  21.319  1.00 85.17           C  
ATOM    657  HG2 LYS A  43      15.687   4.910  20.908  1.00 85.17           H  
ATOM    658  HG3 LYS A  43      16.135   3.814  22.225  1.00 85.17           H  
ATOM    659  CD  LYS A  43      17.695   5.198  21.660  1.00 85.17           C  
ATOM    660  HD2 LYS A  43      18.177   5.537  20.743  1.00 85.17           H  
ATOM    661  HD3 LYS A  43      18.418   4.600  22.216  1.00 85.17           H  
ATOM    662  CE  LYS A  43      17.309   6.418  22.510  1.00 85.17           C  
ATOM    663  HE2 LYS A  43      16.591   6.107  23.269  1.00 85.17           H  
ATOM    664  HE3 LYS A  43      18.203   6.782  23.017  1.00 85.17           H  
ATOM    665  NZ  LYS A  43      16.740   7.506  21.681  1.00 85.17           N  
ATOM    666  HZ1 LYS A  43      17.360   7.795  20.937  1.00 85.17           H  
ATOM    667  HZ2 LYS A  43      15.910   7.185  21.204  1.00 85.17           H  
ATOM    668  HZ3 LYS A  43      16.454   8.310  22.222  1.00 85.17           H  
ATOM    669  N   ASP A  44      15.550   2.280  17.389  1.00 81.90           N  
ATOM    670  H   ASP A  44      14.971   3.102  17.492  1.00 81.90           H  
ATOM    671  CA  ASP A  44      15.842   1.790  16.046  1.00 81.90           C  
ATOM    672  HA  ASP A  44      16.039   0.720  16.104  1.00 81.90           H  
ATOM    673  C   ASP A  44      17.094   2.459  15.468  1.00 81.90           C  
ATOM    674  CB  ASP A  44      14.621   1.952  15.144  1.00 81.90           C  
ATOM    675  HB2 ASP A  44      14.380   3.010  15.035  1.00 81.90           H  
ATOM    676  HB3 ASP A  44      13.769   1.451  15.605  1.00 81.90           H  
ATOM    677  O   ASP A  44      17.026   3.516  14.829  1.00 81.90           O  
ATOM    678  CG  ASP A  44      14.860   1.338  13.766  1.00 81.90           C  
ATOM    679  OD1 ASP A  44      15.885   0.660  13.535  1.00 81.90           O  
ATOM    680  OD2 ASP A  44      13.985   1.517  12.902  1.00 81.90           O  
ATOM    681  N   ASN A  45      18.228   1.795  15.693  1.00 84.04           N  
ATOM    682  H   ASN A  45      18.163   0.993  16.302  1.00 84.04           H  
ATOM    683  CA  ASN A  45      19.564   2.215  15.269  1.00 84.04           C  
ATOM    684  HA  ASN A  45      19.629   3.299  15.371  1.00 84.04           H  
ATOM    685  C   ASN A  45      19.872   1.895  13.788  1.00 84.04           C  
ATOM    686  CB  ASN A  45      20.602   1.578  16.216  1.00 84.04           C  
ATOM    687  HB2 ASN A  45      20.540   0.493  16.135  1.00 84.04           H  
ATOM    688  HB3 ASN A  45      21.601   1.881  15.904  1.00 84.04           H  
ATOM    689  O   ASN A  45      21.019   2.030  13.360  1.00 84.04           O  
ATOM    690  CG  ASN A  45      20.455   1.967  17.680  1.00 84.04           C  
ATOM    691  ND2 ASN A  45      21.136   1.271  18.560  1.00 84.04           N  
ATOM    692 HD21 ASN A  45      21.769   0.541  18.265  1.00 84.04           H  
ATOM    693 HD22 ASN A  45      21.047   1.568  19.521  1.00 84.04           H  
ATOM    694  OD1 ASN A  45      19.749   2.882  18.066  1.00 84.04           O  
ATOM    695  N   ARG A  46      18.893   1.432  12.994  1.00 84.65           N  
ATOM    696  H   ARG A  46      17.962   1.346  13.375  1.00 84.65           H  
ATOM    697  CA  ARG A  46      19.082   1.219  11.549  1.00 84.65           C  
ATOM    698  HA  ARG A  46      19.965   0.596  11.404  1.00 84.65           H  
ATOM    699  C   ARG A  46      19.333   2.548  10.835  1.00 84.65           C  
ATOM    700  CB  ARG A  46      17.855   0.529  10.935  1.00 84.65           C  
ATOM    701  HB2 ARG A  46      16.970   1.118  11.173  1.00 84.65           H  
ATOM    702  HB3 ARG A  46      17.965   0.510   9.851  1.00 84.65           H  
ATOM    703  O   ARG A  46      18.753   3.572  11.193  1.00 84.65           O  
ATOM    704  CG  ARG A  46      17.671  -0.913  11.429  1.00 84.65           C  
ATOM    705  HG2 ARG A  46      17.586  -0.938  12.516  1.00 84.65           H  
ATOM    706  HG3 ARG A  46      18.554  -1.488  11.153  1.00 84.65           H  
ATOM    707  CD  ARG A  46      16.425  -1.562  10.806  1.00 84.65           C  
ATOM    708  HD2 ARG A  46      16.430  -2.623  11.055  1.00 84.65           H  
ATOM    709  HD3 ARG A  46      16.472  -1.451   9.723  1.00 84.65           H  
ATOM    710  NE  ARG A  46      15.183  -0.956  11.320  1.00 84.65           N  
ATOM    711  HE  ARG A  46      15.288  -0.288  12.071  1.00 84.65           H  
ATOM    712  NH1 ARG A  46      13.654  -1.999   9.960  1.00 84.65           N  
ATOM    713 HH11 ARG A  46      14.422  -2.382   9.427  1.00 84.65           H  
ATOM    714 HH12 ARG A  46      12.695  -2.091   9.656  1.00 84.65           H  
ATOM    715  NH2 ARG A  46      12.955  -0.604  11.560  1.00 84.65           N  
ATOM    716 HH21 ARG A  46      11.988  -0.657  11.273  1.00 84.65           H  
ATOM    717 HH22 ARG A  46      13.210   0.203  12.112  1.00 84.65           H  
ATOM    718  CZ  ARG A  46      13.938  -1.186  10.943  1.00 84.65           C  
ATOM    719  N   PHE A  47      20.125   2.500   9.762  1.00 87.44           N  
ATOM    720  H   PHE A  47      20.582   1.627   9.538  1.00 87.44           H  
ATOM    721  CA  PHE A  47      20.299   3.632   8.852  1.00 87.44           C  
ATOM    722  HA  PHE A  47      20.775   4.440   9.409  1.00 87.44           H  
ATOM    723  C   PHE A  47      18.945   4.153   8.333  1.00 87.44           C  
ATOM    724  CB  PHE A  47      21.232   3.234   7.699  1.00 87.44           C  
ATOM    725  HB2 PHE A  47      20.800   2.384   7.170  1.00 87.44           H  
ATOM    726  HB3 PHE A  47      22.189   2.915   8.112  1.00 87.44           H  
ATOM    727  O   PHE A  47      18.017   3.371   8.080  1.00 87.44           O  
ATOM    728  CG  PHE A  47      21.483   4.355   6.708  1.00 87.44           C  
ATOM    729  CD1 PHE A  47      20.735   4.424   5.518  1.00 87.44           C  
ATOM    730  HD1 PHE A  47      19.989   3.673   5.299  1.00 87.44           H  
ATOM    731  CD2 PHE A  47      22.436   5.353   6.992  1.00 87.44           C  
ATOM    732  HD2 PHE A  47      23.012   5.313   7.904  1.00 87.44           H  
ATOM    733  CE1 PHE A  47      20.950   5.473   4.609  1.00 87.44           C  
ATOM    734  HE1 PHE A  47      20.390   5.508   3.687  1.00 87.44           H  
ATOM    735  CE2 PHE A  47      22.640   6.410   6.087  1.00 87.44           C  
ATOM    736  HE2 PHE A  47      23.368   7.177   6.306  1.00 87.44           H  
ATOM    737  CZ  PHE A  47      21.899   6.469   4.894  1.00 87.44           C  
ATOM    738  HZ  PHE A  47      22.064   7.278   4.197  1.00 87.44           H  
ATOM    739  N   LYS A  48      18.858   5.480   8.192  1.00 91.68           N  
ATOM    740  H   LYS A  48      19.688   6.025   8.378  1.00 91.68           H  
ATOM    741  CA  LYS A  48      17.689   6.238   7.734  1.00 91.68           C  
ATOM    742  HA  LYS A  48      16.989   5.566   7.238  1.00 91.68           H  
ATOM    743  C   LYS A  48      18.155   7.294   6.727  1.00 91.68           C  
ATOM    744  CB  LYS A  48      16.974   6.884   8.940  1.00 91.68           C  
ATOM    745  HB2 LYS A  48      16.235   7.599   8.576  1.00 91.68           H  
ATOM    746  HB3 LYS A  48      17.709   7.430   9.531  1.00 91.68           H  
ATOM    747  O   LYS A  48      19.053   8.073   7.028  1.00 91.68           O  
ATOM    748  CG  LYS A  48      16.254   5.851   9.829  1.00 91.68           C  
ATOM    749  HG2 LYS A  48      16.913   4.999   9.995  1.00 91.68           H  
ATOM    750  HG3 LYS A  48      15.362   5.492   9.315  1.00 91.68           H  
ATOM    751  CD  LYS A  48      15.867   6.413  11.208  1.00 91.68           C  
ATOM    752  HD2 LYS A  48      16.760   6.837  11.668  1.00 91.68           H  
ATOM    753  HD3 LYS A  48      15.114   7.192  11.097  1.00 91.68           H  
ATOM    754  CE  LYS A  48      15.334   5.270  12.088  1.00 91.68           C  
ATOM    755  HE2 LYS A  48      15.947   4.389  11.899  1.00 91.68           H  
ATOM    756  HE3 LYS A  48      14.313   5.033  11.789  1.00 91.68           H  
ATOM    757  NZ  LYS A  48      15.405   5.574  13.541  1.00 91.68           N  
ATOM    758  HZ1 LYS A  48      16.366   5.696  13.827  1.00 91.68           H  
ATOM    759  HZ2 LYS A  48      15.092   4.780  14.082  1.00 91.68           H  
ATOM    760  HZ3 LYS A  48      14.870   6.391  13.800  1.00 91.68           H  
ATOM    761  N   THR A  49      17.566   7.312   5.534  1.00 93.80           N  
ATOM    762  H   THR A  49      16.921   6.566   5.315  1.00 93.80           H  
ATOM    763  CA  THR A  49      17.844   8.306   4.484  1.00 93.80           C  
ATOM    764  HA  THR A  49      18.923   8.437   4.398  1.00 93.80           H  
ATOM    765  C   THR A  49      17.222   9.671   4.781  1.00 93.80           C  
ATOM    766  CB  THR A  49      17.292   7.845   3.127  1.00 93.80           C  
ATOM    767  HB  THR A  49      17.425   8.645   2.399  1.00 93.80           H  
ATOM    768  O   THR A  49      16.216   9.753   5.487  1.00 93.80           O  
ATOM    769  CG2 THR A  49      17.993   6.605   2.587  1.00 93.80           C  
ATOM    770 HG21 THR A  49      17.905   5.774   3.288  1.00 93.80           H  
ATOM    771 HG22 THR A  49      17.535   6.321   1.640  1.00 93.80           H  
ATOM    772 HG23 THR A  49      19.044   6.831   2.407  1.00 93.80           H  
ATOM    773  OG1 THR A  49      15.917   7.565   3.232  1.00 93.80           O  
ATOM    774  HG1 THR A  49      15.514   8.242   3.782  1.00 93.80           H  
ATOM    775  N   THR A  50      17.709  10.712   4.095  1.00 93.75           N  
ATOM    776  H   THR A  50      18.517  10.575   3.505  1.00 93.75           H  
ATOM    777  CA  THR A  50      17.156  12.082   4.128  1.00 93.75           C  
ATOM    778  HA  THR A  50      17.313  12.488   5.127  1.00 93.75           H  
ATOM    779  C   THR A  50      15.642  12.163   3.904  1.00 93.75           C  
ATOM    780  CB  THR A  50      17.903  13.009   3.151  1.00 93.75           C  
ATOM    781  HB  THR A  50      17.324  13.914   2.970  1.00 93.75           H  
ATOM    782  O   THR A  50      15.005  13.004   4.523  1.00 93.75           O  
ATOM    783  CG2 THR A  50      19.269  13.401   3.712  1.00 93.75           C  
ATOM    784 HG21 THR A  50      19.889  12.521   3.880  1.00 93.75           H  
ATOM    785 HG22 THR A  50      19.771  14.084   3.027  1.00 93.75           H  
ATOM    786 HG23 THR A  50      19.131  13.924   4.659  1.00 93.75           H  
ATOM    787  OG1 THR A  50      18.178  12.381   1.916  1.00 93.75           O  
ATOM    788  HG1 THR A  50      19.017  12.756   1.639  1.00 93.75           H  
ATOM    789  N   ASP A  51      15.029  11.216   3.181  1.00 93.57           N  
ATOM    790  H   ASP A  51      15.609  10.602   2.627  1.00 93.57           H  
ATOM    791  CA  ASP A  51      13.563  11.073   3.055  1.00 93.57           C  
ATOM    792  HA  ASP A  51      13.185  11.928   2.496  1.00 93.57           H  
ATOM    793  C   ASP A  51      12.783  11.043   4.398  1.00 93.57           C  
ATOM    794  CB  ASP A  51      13.238   9.788   2.261  1.00 93.57           C  
ATOM    795  HB2 ASP A  51      12.160   9.630   2.283  1.00 93.57           H  
ATOM    796  HB3 ASP A  51      13.701   8.936   2.759  1.00 93.57           H  
ATOM    797  O   ASP A  51      11.563  11.231   4.393  1.00 93.57           O  
ATOM    798  CG  ASP A  51      13.660   9.808   0.787  1.00 93.57           C  
ATOM    799  OD1 ASP A  51      14.073  10.866   0.269  1.00 93.57           O  
ATOM    800  OD2 ASP A  51      13.513   8.772   0.103  1.00 93.57           O  
ATOM    801  N   VAL A  52      13.449  10.806   5.541  1.00 95.74           N  
ATOM    802  H   VAL A  52      14.436  10.603   5.470  1.00 95.74           H  
ATOM    803  CA  VAL A  52      12.882  11.005   6.893  1.00 95.74           C  
ATOM    804  HA  VAL A  52      11.974  11.599   6.785  1.00 95.74           H  
ATOM    805  C   VAL A  52      13.762  11.796   7.871  1.00 95.74           C  
ATOM    806  CB  VAL A  52      12.464   9.683   7.561  1.00 95.74           C  
ATOM    807  HB  VAL A  52      11.971   9.918   8.505  1.00 95.74           H  
ATOM    808  O   VAL A  52      13.315  12.034   8.988  1.00 95.74           O  
ATOM    809  CG1 VAL A  52      11.438   8.913   6.727  1.00 95.74           C  
ATOM    810 HG11 VAL A  52      10.624   9.583   6.451  1.00 95.74           H  
ATOM    811 HG12 VAL A  52      11.036   8.107   7.341  1.00 95.74           H  
ATOM    812 HG13 VAL A  52      11.902   8.513   5.826  1.00 95.74           H  
ATOM    813  CG2 VAL A  52      13.667   8.788   7.877  1.00 95.74           C  
ATOM    814 HG21 VAL A  52      14.194   8.524   6.960  1.00 95.74           H  
ATOM    815 HG22 VAL A  52      13.325   7.892   8.393  1.00 95.74           H  
ATOM    816 HG23 VAL A  52      14.353   9.308   8.546  1.00 95.74           H  
ATOM    817  N   THR A  53      14.989  12.183   7.503  1.00 93.75           N  
ATOM    818  H   THR A  53      15.306  11.975   6.568  1.00 93.75           H  
ATOM    819  CA  THR A  53      15.918  12.906   8.403  1.00 93.75           C  
ATOM    820  HA  THR A  53      15.467  12.976   9.393  1.00 93.75           H  
ATOM    821  C   THR A  53      16.185  14.355   7.988  1.00 93.75           C  
ATOM    822  CB  THR A  53      17.255  12.166   8.591  1.00 93.75           C  
ATOM    823  HB  THR A  53      17.808  12.653   9.395  1.00 93.75           H  
ATOM    824  O   THR A  53      16.844  15.078   8.729  1.00 93.75           O  
ATOM    825  CG2 THR A  53      17.094  10.691   8.960  1.00 93.75           C  
ATOM    826 HG21 THR A  53      16.449  10.600   9.834  1.00 93.75           H  
ATOM    827 HG22 THR A  53      16.662  10.140   8.124  1.00 93.75           H  
ATOM    828 HG23 THR A  53      18.073  10.270   9.188  1.00 93.75           H  
ATOM    829  OG1 THR A  53      18.037  12.227   7.421  1.00 93.75           O  
ATOM    830  HG1 THR A  53      18.478  13.080   7.436  1.00 93.75           H  
ATOM    831  N   ASP A  54      15.702  14.782   6.819  1.00 92.62           N  
ATOM    832  H   ASP A  54      15.180  14.138   6.242  1.00 92.62           H  
ATOM    833  CA  ASP A  54      15.860  16.139   6.278  1.00 92.62           C  
ATOM    834  HA  ASP A  54      16.846  16.514   6.554  1.00 92.62           H  
ATOM    835  C   ASP A  54      14.816  17.089   6.895  1.00 92.62           C  
ATOM    836  CB  ASP A  54      15.811  16.038   4.745  1.00 92.62           C  
ATOM    837  HB2 ASP A  54      16.401  15.168   4.458  1.00 92.62           H  
ATOM    838  HB3 ASP A  54      14.786  15.869   4.415  1.00 92.62           H  
ATOM    839  O   ASP A  54      13.813  17.457   6.283  1.00 92.62           O  
ATOM    840  CG  ASP A  54      16.415  17.221   3.991  1.00 92.62           C  
ATOM    841  OD1 ASP A  54      17.065  18.069   4.639  1.00 92.62           O  
ATOM    842  OD2 ASP A  54      16.327  17.171   2.742  1.00 92.62           O  
ATOM    843  N   THR A  55      15.007  17.360   8.186  1.00 91.72           N  
ATOM    844  H   THR A  55      15.901  17.088   8.569  1.00 91.72           H  
ATOM    845  CA  THR A  55      14.099  18.107   9.074  1.00 91.72           C  
ATOM    846  HA  THR A  55      13.205  18.405   8.526  1.00 91.72           H  
ATOM    847  C   THR A  55      14.775  19.382   9.567  1.00 91.72           C  
ATOM    848  CB  THR A  55      13.655  17.257  10.282  1.00 91.72           C  
ATOM    849  HB  THR A  55      13.083  17.877  10.972  1.00 91.72           H  
ATOM    850  O   THR A  55      16.004  19.450   9.635  1.00 91.72           O  
ATOM    851  CG2 THR A  55      12.784  16.073   9.872  1.00 91.72           C  
ATOM    852 HG21 THR A  55      13.338  15.400   9.219  1.00 91.72           H  
ATOM    853 HG22 THR A  55      12.479  15.534  10.769  1.00 91.72           H  
ATOM    854 HG23 THR A  55      11.894  16.447   9.366  1.00 91.72           H  
ATOM    855  OG1 THR A  55      14.763  16.721  10.974  1.00 91.72           O  
ATOM    856  HG1 THR A  55      15.413  16.461  10.318  1.00 91.72           H  
ATOM    857  N   ARG A  56      13.989  20.391   9.948  1.00 86.05           N  
ATOM    858  H   ARG A  56      12.988  20.253   9.923  1.00 86.05           H  
ATOM    859  CA  ARG A  56      14.492  21.615  10.599  1.00 86.05           C  
ATOM    860  HA  ARG A  56      15.357  21.987  10.050  1.00 86.05           H  
ATOM    861  C   ARG A  56      14.984  21.340  12.019  1.00 86.05           C  
ATOM    862  CB  ARG A  56      13.389  22.677  10.604  1.00 86.05           C  
ATOM    863  HB2 ARG A  56      13.738  23.559  11.141  1.00 86.05           H  
ATOM    864  HB3 ARG A  56      12.516  22.282  11.123  1.00 86.05           H  
ATOM    865  O   ARG A  56      15.826  22.083  12.517  1.00 86.05           O  
ATOM    866  CG  ARG A  56      13.008  23.074   9.175  1.00 86.05           C  
ATOM    867  HG2 ARG A  56      13.845  23.592   8.708  1.00 86.05           H  
ATOM    868  HG3 ARG A  56      12.769  22.188   8.585  1.00 86.05           H  
ATOM    869  CD  ARG A  56      11.781  23.977   9.190  1.00 86.05           C  
ATOM    870  HD2 ARG A  56      10.974  23.450   9.700  1.00 86.05           H  
ATOM    871  HD3 ARG A  56      12.018  24.888   9.739  1.00 86.05           H  
ATOM    872  NE  ARG A  56      11.372  24.296   7.812  1.00 86.05           N  
ATOM    873  HE  ARG A  56      11.875  23.808   7.084  1.00 86.05           H  
ATOM    874  NH1 ARG A  56       9.609  25.651   8.346  1.00 86.05           N  
ATOM    875 HH11 ARG A  56       9.802  25.454   9.318  1.00 86.05           H  
ATOM    876 HH12 ARG A  56       8.793  26.184   8.080  1.00 86.05           H  
ATOM    877  NH2 ARG A  56      10.068  25.222   6.198  1.00 86.05           N  
ATOM    878 HH21 ARG A  56      10.617  24.740   5.501  1.00 86.05           H  
ATOM    879 HH22 ARG A  56       9.268  25.777   5.931  1.00 86.05           H  
ATOM    880  CZ  ARG A  56      10.355  25.054   7.459  1.00 86.05           C  
ATOM    881  N   GLY A  57      14.506  20.252  12.622  1.00 87.03           N  
ATOM    882  H   GLY A  57      13.722  19.798  12.175  1.00 87.03           H  
ATOM    883  CA  GLY A  57      15.008  19.695  13.878  1.00 87.03           C  
ATOM    884  HA2 GLY A  57      15.907  20.226  14.190  1.00 87.03           H  
ATOM    885  HA3 GLY A  57      15.264  18.649  13.711  1.00 87.03           H  
ATOM    886  C   GLY A  57      14.009  19.751  15.029  1.00 87.03           C  
ATOM    887  O   GLY A  57      14.390  19.416  16.148  1.00 87.03           O  
ATOM    888  N   ASN A  58      12.766  20.156  14.754  1.00 86.54           N  
ATOM    889  H   ASN A  58      12.530  20.365  13.794  1.00 86.54           H  
ATOM    890  CA  ASN A  58      11.697  20.292  15.736  1.00 86.54           C  
ATOM    891  HA  ASN A  58      11.995  21.024  16.487  1.00 86.54           H  
ATOM    892  C   ASN A  58      11.395  18.955  16.443  1.00 86.54           C  
ATOM    893  CB  ASN A  58      10.442  20.794  15.001  1.00 86.54           C  
ATOM    894  HB2 ASN A  58      10.201  20.100  14.196  1.00 86.54           H  
ATOM    895  HB3 ASN A  58       9.609  20.792  15.705  1.00 86.54           H  
ATOM    896  O   ASN A  58      11.320  17.908  15.794  1.00 86.54           O  
ATOM    897  CG  ASN A  58      10.567  22.189  14.410  1.00 86.54           C  
ATOM    898  ND2 ASN A  58       9.890  23.151  14.973  1.00 86.54           N  
ATOM    899 HD21 ASN A  58       9.759  23.020  15.965  1.00 86.54           H  
ATOM    900 HD22 ASN A  58      10.148  24.075  14.656  1.00 86.54           H  
ATOM    901  OD1 ASN A  58      11.249  22.461  13.434  1.00 86.54           O  
ATOM    902  N   GLU A  59      11.148  18.976  17.754  1.00 89.06           N  
ATOM    903  H   GLU A  59      11.295  19.848  18.242  1.00 89.06           H  
ATOM    904  CA  GLU A  59      10.637  17.823  18.515  1.00 89.06           C  
ATOM    905  HA  GLU A  59      10.851  16.922  17.939  1.00 89.06           H  
ATOM    906  C   GLU A  59       9.096  17.860  18.649  1.00 89.06           C  
ATOM    907  CB  GLU A  59      11.402  17.648  19.847  1.00 89.06           C  
ATOM    908  HB2 GLU A  59      11.172  18.472  20.523  1.00 89.06           H  
ATOM    909  HB3 GLU A  59      11.073  16.715  20.305  1.00 89.06           H  
ATOM    910  O   GLU A  59       8.453  18.872  18.365  1.00 89.06           O  
ATOM    911  CG  GLU A  59      12.927  17.576  19.607  1.00 89.06           C  
ATOM    912  HG2 GLU A  59      13.323  18.588  19.520  1.00 89.06           H  
ATOM    913  HG3 GLU A  59      13.097  17.077  18.653  1.00 89.06           H  
ATOM    914  CD  GLU A  59      13.730  16.811  20.675  1.00 89.06           C  
ATOM    915  OE1 GLU A  59      14.658  16.066  20.259  1.00 89.06           O  
ATOM    916  OE2 GLU A  59      13.470  16.938  21.889  1.00 89.06           O  
ATOM    917  N   PHE A  60       8.455  16.745  19.028  1.00 93.13           N  
ATOM    918  H   PHE A  60       8.991  15.992  19.435  1.00 93.13           H  
ATOM    919  CA  PHE A  60       6.980  16.648  19.031  1.00 93.13           C  
ATOM    920  HA  PHE A  60       6.615  16.966  18.055  1.00 93.13           H  
ATOM    921  C   PHE A  60       6.309  17.576  20.059  1.00 93.13           C  
ATOM    922  CB  PHE A  60       6.543  15.194  19.278  1.00 93.13           C  
ATOM    923  HB2 PHE A  60       5.508  15.200  19.622  1.00 93.13           H  
ATOM    924  HB3 PHE A  60       7.141  14.770  20.084  1.00 93.13           H  
ATOM    925  O   PHE A  60       5.162  17.988  19.878  1.00 93.13           O  
ATOM    926  CG  PHE A  60       6.589  14.291  18.060  1.00 93.13           C  
ATOM    927  CD1 PHE A  60       5.677  14.494  17.005  1.00 93.13           C  
ATOM    928  HD1 PHE A  60       4.977  15.315  17.055  1.00 93.13           H  
ATOM    929  CD2 PHE A  60       7.491  13.212  18.001  1.00 93.13           C  
ATOM    930  HD2 PHE A  60       8.183  13.038  18.812  1.00 93.13           H  
ATOM    931  CE1 PHE A  60       5.673  13.634  15.892  1.00 93.13           C  
ATOM    932  HE1 PHE A  60       4.985  13.807  15.078  1.00 93.13           H  
ATOM    933  CE2 PHE A  60       7.474  12.343  16.897  1.00 93.13           C  
ATOM    934  HE2 PHE A  60       8.166  11.514  16.863  1.00 93.13           H  
ATOM    935  CZ  PHE A  60       6.570  12.553  15.840  1.00 93.13           C  
ATOM    936  HZ  PHE A  60       6.576  11.894  14.985  1.00 93.13           H  
ATOM    937  N   GLU A  61       7.025  17.902  21.127  1.00 88.12           N  
ATOM    938  H   GLU A  61       7.916  17.438  21.231  1.00 88.12           H  
ATOM    939  CA  GLU A  61       6.625  18.785  22.216  1.00 88.12           C  
ATOM    940  HA  GLU A  61       5.665  18.459  22.617  1.00 88.12           H  
ATOM    941  C   GLU A  61       6.452  20.240  21.761  1.00 88.12           C  
ATOM    942  CB  GLU A  61       7.684  18.702  23.329  1.00 88.12           C  
ATOM    943  HB2 GLU A  61       8.667  18.966  22.939  1.00 88.12           H  
ATOM    944  HB3 GLU A  61       7.420  19.437  24.089  1.00 88.12           H  
ATOM    945  O   GLU A  61       5.586  20.945  22.279  1.00 88.12           O  
ATOM    946  CG  GLU A  61       7.741  17.329  24.018  1.00 88.12           C  
ATOM    947  HG2 GLU A  61       6.736  16.911  24.072  1.00 88.12           H  
ATOM    948  HG3 GLU A  61       8.066  17.498  25.045  1.00 88.12           H  
ATOM    949  CD  GLU A  61       8.686  16.293  23.387  1.00 88.12           C  
ATOM    950  OE1 GLU A  61       9.177  15.457  24.175  1.00 88.12           O  
ATOM    951  OE2 GLU A  61       8.870  16.240  22.151  1.00 88.12           O  
ATOM    952  N   GLU A  62       7.203  20.675  20.745  1.00 86.32           N  
ATOM    953  H   GLU A  62       7.852  20.032  20.314  1.00 86.32           H  
ATOM    954  CA  GLU A  62       7.111  22.029  20.177  1.00 86.32           C  
ATOM    955  HA  GLU A  62       7.219  22.763  20.975  1.00 86.32           H  
ATOM    956  C   GLU A  62       5.763  22.298  19.492  1.00 86.32           C  
ATOM    957  CB  GLU A  62       8.234  22.243  19.156  1.00 86.32           C  
ATOM    958  HB2 GLU A  62       8.091  23.217  18.687  1.00 86.32           H  
ATOM    959  HB3 GLU A  62       8.159  21.482  18.379  1.00 86.32           H  
ATOM    960  O   GLU A  62       5.382  23.451  19.297  1.00 86.32           O  
ATOM    961  CG  GLU A  62       9.634  22.209  19.780  1.00 86.32           C  
ATOM    962  HG2 GLU A  62       9.743  23.057  20.456  1.00 86.32           H  
ATOM    963  HG3 GLU A  62       9.751  21.294  20.359  1.00 86.32           H  
ATOM    964  CD  GLU A  62      10.713  22.262  18.694  1.00 86.32           C  
ATOM    965  OE1 GLU A  62      11.717  21.535  18.846  1.00 86.32           O  
ATOM    966  OE2 GLU A  62      10.515  22.978  17.681  1.00 86.32           O  
ATOM    967  N   PHE A  63       5.009  21.247  19.154  1.00 87.16           N  
ATOM    968  H   PHE A  63       5.381  20.325  19.331  1.00 87.16           H  
ATOM    969  CA  PHE A  63       3.662  21.363  18.592  1.00 87.16           C  
ATOM    970  HA  PHE A  63       3.642  22.244  17.951  1.00 87.16           H  
ATOM    971  C   PHE A  63       2.571  21.603  19.655  1.00 87.16           C  
ATOM    972  CB  PHE A  63       3.359  20.136  17.716  1.00 87.16           C  
ATOM    973  HB2 PHE A  63       2.400  20.286  17.220  1.00 87.16           H  
ATOM    974  HB3 PHE A  63       3.258  19.275  18.377  1.00 87.16           H  
ATOM    975  O   PHE A  63       1.394  21.657  19.300  1.00 87.16           O  
ATOM    976  CG  PHE A  63       4.389  19.792  16.654  1.00 87.16           C  
ATOM    977  CD1 PHE A  63       4.972  20.794  15.853  1.00 87.16           C  
ATOM    978  HD1 PHE A  63       4.704  21.830  15.999  1.00 87.16           H  
ATOM    979  CD2 PHE A  63       4.779  18.451  16.477  1.00 87.16           C  
ATOM    980  HD2 PHE A  63       4.355  17.684  17.109  1.00 87.16           H  
ATOM    981  CE1 PHE A  63       5.945  20.459  14.895  1.00 87.16           C  
ATOM    982  HE1 PHE A  63       6.421  21.233  14.312  1.00 87.16           H  
ATOM    983  CE2 PHE A  63       5.753  18.115  15.521  1.00 87.16           C  
ATOM    984  HE2 PHE A  63       6.083  17.091  15.422  1.00 87.16           H  
ATOM    985  CZ  PHE A  63       6.341  19.121  14.735  1.00 87.16           C  
ATOM    986  HZ  PHE A  63       7.128  18.875  14.038  1.00 87.16           H  
ATOM    987  N   CYS A  64       2.933  21.748  20.939  1.00 88.84           N  
ATOM    988  H   CYS A  64       3.919  21.708  21.155  1.00 88.84           H  
ATOM    989  CA  CYS A  64       2.021  22.057  22.053  1.00 88.84           C  
ATOM    990  HA  CYS A  64       2.600  21.951  22.970  1.00 88.84           H  
ATOM    991  C   CYS A  64       0.838  21.072  22.206  1.00 88.84           C  
ATOM    992  CB  CYS A  64       1.580  23.529  21.968  1.00 88.84           C  
ATOM    993  HB2 CYS A  64       1.072  23.690  21.018  1.00 88.84           H  
ATOM    994  HB3 CYS A  64       0.882  23.744  22.777  1.00 88.84           H  
ATOM    995  O   CYS A  64      -0.268  21.465  22.580  1.00 88.84           O  
ATOM    996  SG  CYS A  64       3.015  24.636  22.104  1.00 88.84           S  
ATOM    997  HG  CYS A  64       2.398  25.753  21.707  1.00 88.84           H  
ATOM    998  N   LEU A  65       1.073  19.792  21.904  1.00 91.67           N  
ATOM    999  H   LEU A  65       2.012  19.555  21.619  1.00 91.67           H  
ATOM   1000  CA  LEU A  65       0.080  18.713  21.979  1.00 91.67           C  
ATOM   1001  HA  LEU A  65      -0.829  19.032  21.468  1.00 91.67           H  
ATOM   1002  C   LEU A  65      -0.301  18.369  23.432  1.00 91.67           C  
ATOM   1003  CB  LEU A  65       0.644  17.461  21.279  1.00 91.67           C  
ATOM   1004  HB2 LEU A  65       1.523  17.141  21.838  1.00 91.67           H  
ATOM   1005  HB3 LEU A  65      -0.097  16.664  21.336  1.00 91.67           H  
ATOM   1006  O   LEU A  65       0.489  18.564  24.360  1.00 91.67           O  
ATOM   1007  CG  LEU A  65       1.059  17.647  19.810  1.00 91.67           C  
ATOM   1008  HG  LEU A  65       1.778  18.464  19.744  1.00 91.67           H  
ATOM   1009  CD1 LEU A  65       1.740  16.378  19.298  1.00 91.67           C  
ATOM   1010 HD11 LEU A  65       1.060  15.530  19.383  1.00 91.67           H  
ATOM   1011 HD12 LEU A  65       2.044  16.520  18.261  1.00 91.67           H  
ATOM   1012 HD13 LEU A  65       2.636  16.189  19.889  1.00 91.67           H  
ATOM   1013  CD2 LEU A  65      -0.124  17.960  18.895  1.00 91.67           C  
ATOM   1014 HD21 LEU A  65      -0.902  17.206  19.014  1.00 91.67           H  
ATOM   1015 HD22 LEU A  65       0.210  17.992  17.858  1.00 91.67           H  
ATOM   1016 HD23 LEU A  65      -0.527  18.939  19.157  1.00 91.67           H  
ATOM   1017  N   LYS A  66      -1.473  17.752  23.630  1.00 92.85           N  
ATOM   1018  H   LYS A  66      -2.077  17.633  22.829  1.00 92.85           H  
ATOM   1019  CA  LYS A  66      -1.867  17.113  24.899  1.00 92.85           C  
ATOM   1020  HA  LYS A  66      -2.000  17.884  25.658  1.00 92.85           H  
ATOM   1021  C   LYS A  66      -0.778  16.150  25.371  1.00 92.85           C  
ATOM   1022  CB  LYS A  66      -3.180  16.333  24.713  1.00 92.85           C  
ATOM   1023  HB2 LYS A  66      -3.328  15.656  25.555  1.00 92.85           H  
ATOM   1024  HB3 LYS A  66      -3.090  15.729  23.810  1.00 92.85           H  
ATOM   1025  O   LYS A  66      -0.299  15.314  24.597  1.00 92.85           O  
ATOM   1026  CG  LYS A  66      -4.408  17.248  24.615  1.00 92.85           C  
ATOM   1027  HG2 LYS A  66      -4.134  18.167  24.096  1.00 92.85           H  
ATOM   1028  HG3 LYS A  66      -4.743  17.513  25.617  1.00 92.85           H  
ATOM   1029  CD  LYS A  66      -5.542  16.551  23.849  1.00 92.85           C  
ATOM   1030  HD2 LYS A  66      -5.893  15.685  24.411  1.00 92.85           H  
ATOM   1031  HD3 LYS A  66      -5.153  16.220  22.886  1.00 92.85           H  
ATOM   1032  CE  LYS A  66      -6.693  17.530  23.607  1.00 92.85           C  
ATOM   1033  HE2 LYS A  66      -6.253  18.472  23.281  1.00 92.85           H  
ATOM   1034  HE3 LYS A  66      -7.227  17.709  24.540  1.00 92.85           H  
ATOM   1035  NZ  LYS A  66      -7.602  17.047  22.543  1.00 92.85           N  
ATOM   1036  HZ1 LYS A  66      -8.293  17.740  22.294  1.00 92.85           H  
ATOM   1037  HZ2 LYS A  66      -8.058  16.165  22.728  1.00 92.85           H  
ATOM   1038  HZ3 LYS A  66      -7.081  16.970  21.681  1.00 92.85           H  
ATOM   1039  N   ARG A  67      -0.453  16.180  26.668  1.00 91.92           N  
ATOM   1040  H   ARG A  67      -0.934  16.843  27.260  1.00 91.92           H  
ATOM   1041  CA  ARG A  67       0.532  15.262  27.267  1.00 91.92           C  
ATOM   1042  HA  ARG A  67       1.488  15.411  26.765  1.00 91.92           H  
ATOM   1043  C   ARG A  67       0.144  13.803  27.029  1.00 91.92           C  
ATOM   1044  CB  ARG A  67       0.707  15.587  28.759  1.00 91.92           C  
ATOM   1045  HB2 ARG A  67      -0.236  15.430  29.283  1.00 91.92           H  
ATOM   1046  HB3 ARG A  67       0.990  16.635  28.853  1.00 91.92           H  
ATOM   1047  O   ARG A  67       0.992  12.985  26.707  1.00 91.92           O  
ATOM   1048  CG  ARG A  67       1.807  14.718  29.395  1.00 91.92           C  
ATOM   1049  HG2 ARG A  67       1.458  13.689  29.487  1.00 91.92           H  
ATOM   1050  HG3 ARG A  67       2.681  14.724  28.743  1.00 91.92           H  
ATOM   1051  CD  ARG A  67       2.250  15.224  30.773  1.00 91.92           C  
ATOM   1052  HD2 ARG A  67       2.612  16.247  30.673  1.00 91.92           H  
ATOM   1053  HD3 ARG A  67       3.082  14.599  31.098  1.00 91.92           H  
ATOM   1054  NE  ARG A  67       1.175  15.166  31.784  1.00 91.92           N  
ATOM   1055  HE  ARG A  67       0.239  15.001  31.440  1.00 91.92           H  
ATOM   1056  NH1 ARG A  67       2.506  15.538  33.634  1.00 91.92           N  
ATOM   1057 HH11 ARG A  67       3.303  15.653  33.023  1.00 91.92           H  
ATOM   1058 HH12 ARG A  67       2.664  15.674  34.622  1.00 91.92           H  
ATOM   1059  NH2 ARG A  67       0.292  15.286  33.870  1.00 91.92           N  
ATOM   1060 HH21 ARG A  67      -0.624  15.152  33.465  1.00 91.92           H  
ATOM   1061 HH22 ARG A  67       0.418  15.475  34.854  1.00 91.92           H  
ATOM   1062  CZ  ARG A  67       1.332  15.330  33.089  1.00 91.92           C  
ATOM   1063  N   GLU A  68      -1.144  13.496  27.085  1.00 95.35           N  
ATOM   1064  H   GLU A  68      -1.774  14.229  27.378  1.00 95.35           H  
ATOM   1065  CA  GLU A  68      -1.721  12.173  26.845  1.00 95.35           C  
ATOM   1066  HA  GLU A  68      -1.261  11.448  27.517  1.00 95.35           H  
ATOM   1067  C   GLU A  68      -1.488  11.684  25.399  1.00 95.35           C  
ATOM   1068  CB  GLU A  68      -3.228  12.248  27.157  1.00 95.35           C  
ATOM   1069  HB2 GLU A  68      -3.680  13.007  26.519  1.00 95.35           H  
ATOM   1070  HB3 GLU A  68      -3.675  11.291  26.890  1.00 95.35           H  
ATOM   1071  O   GLU A  68      -1.259  10.493  25.175  1.00 95.35           O  
ATOM   1072  CG  GLU A  68      -3.586  12.548  28.631  1.00 95.35           C  
ATOM   1073  HG2 GLU A  68      -3.110  11.794  29.259  1.00 95.35           H  
ATOM   1074  HG3 GLU A  68      -4.664  12.437  28.745  1.00 95.35           H  
ATOM   1075  CD  GLU A  68      -3.186  13.958  29.116  1.00 95.35           C  
ATOM   1076  OE1 GLU A  68      -2.759  14.086  30.288  1.00 95.35           O  
ATOM   1077  OE2 GLU A  68      -3.213  14.899  28.286  1.00 95.35           O  
ATOM   1078  N   LEU A  69      -1.473  12.599  24.419  1.00 97.07           N  
ATOM   1079  H   LEU A  69      -1.568  13.571  24.675  1.00 97.07           H  
ATOM   1080  CA  LEU A  69      -1.124  12.296  23.028  1.00 97.07           C  
ATOM   1081  HA  LEU A  69      -1.597  11.352  22.760  1.00 97.07           H  
ATOM   1082  C   LEU A  69       0.393  12.109  22.864  1.00 97.07           C  
ATOM   1083  CB  LEU A  69      -1.688  13.402  22.114  1.00 97.07           C  
ATOM   1084  HB2 LEU A  69      -2.760  13.485  22.292  1.00 97.07           H  
ATOM   1085  HB3 LEU A  69      -1.241  14.356  22.395  1.00 97.07           H  
ATOM   1086  O   LEU A  69       0.817  11.156  22.213  1.00 97.07           O  
ATOM   1087  CG  LEU A  69      -1.447  13.200  20.605  1.00 97.07           C  
ATOM   1088  HG  LEU A  69      -0.381  13.292  20.398  1.00 97.07           H  
ATOM   1089  CD1 LEU A  69      -1.933  11.850  20.064  1.00 97.07           C  
ATOM   1090 HD11 LEU A  69      -1.776  11.811  18.986  1.00 97.07           H  
ATOM   1091 HD12 LEU A  69      -1.367  11.039  20.523  1.00 97.07           H  
ATOM   1092 HD13 LEU A  69      -2.993  11.719  20.281  1.00 97.07           H  
ATOM   1093  CD2 LEU A  69      -2.186  14.292  19.835  1.00 97.07           C  
ATOM   1094 HD21 LEU A  69      -1.847  15.271  20.172  1.00 97.07           H  
ATOM   1095 HD22 LEU A  69      -1.994  14.202  18.766  1.00 97.07           H  
ATOM   1096 HD23 LEU A  69      -3.260  14.223  20.013  1.00 97.07           H  
ATOM   1097  N   LEU A  70       1.214  12.944  23.512  1.00 95.36           N  
ATOM   1098  H   LEU A  70       0.803  13.720  24.012  1.00 95.36           H  
ATOM   1099  CA  LEU A  70       2.675  12.777  23.549  1.00 95.36           C  
ATOM   1100  HA  LEU A  70       3.051  12.759  22.526  1.00 95.36           H  
ATOM   1101  C   LEU A  70       3.082  11.435  24.190  1.00 95.36           C  
ATOM   1102  CB  LEU A  70       3.324  13.969  24.282  1.00 95.36           C  
ATOM   1103  HB2 LEU A  70       2.886  14.051  25.276  1.00 95.36           H  
ATOM   1104  HB3 LEU A  70       4.387  13.758  24.401  1.00 95.36           H  
ATOM   1105  O   LEU A  70       3.956  10.741  23.671  1.00 95.36           O  
ATOM   1106  CG  LEU A  70       3.203  15.325  23.563  1.00 95.36           C  
ATOM   1107  HG  LEU A  70       2.170  15.480  23.251  1.00 95.36           H  
ATOM   1108  CD1 LEU A  70       3.600  16.457  24.508  1.00 95.36           C  
ATOM   1109 HD11 LEU A  70       2.908  16.500  25.349  1.00 95.36           H  
ATOM   1110 HD12 LEU A  70       3.545  17.412  23.984  1.00 95.36           H  
ATOM   1111 HD13 LEU A  70       4.615  16.308  24.879  1.00 95.36           H  
ATOM   1112  CD2 LEU A  70       4.117  15.394  22.337  1.00 95.36           C  
ATOM   1113 HD21 LEU A  70       4.036  16.378  21.876  1.00 95.36           H  
ATOM   1114 HD22 LEU A  70       3.829  14.643  21.602  1.00 95.36           H  
ATOM   1115 HD23 LEU A  70       5.156  15.236  22.627  1.00 95.36           H  
ATOM   1116  N   MET A  71       2.399  11.002  25.255  1.00 94.86           N  
ATOM   1117  H   MET A  71       1.730  11.636  25.668  1.00 94.86           H  
ATOM   1118  CA  MET A  71       2.567   9.667  25.847  1.00 94.86           C  
ATOM   1119  HA  MET A  71       3.600   9.548  26.172  1.00 94.86           H  
ATOM   1120  C   MET A  71       2.297   8.549  24.827  1.00 94.86           C  
ATOM   1121  CB  MET A  71       1.642   9.504  27.066  1.00 94.86           C  
ATOM   1122  HB2 MET A  71       1.678   8.460  27.380  1.00 94.86           H  
ATOM   1123  HB3 MET A  71       0.617   9.741  26.780  1.00 94.86           H  
ATOM   1124  O   MET A  71       3.068   7.590  24.753  1.00 94.86           O  
ATOM   1125  CG  MET A  71       2.032  10.372  28.269  1.00 94.86           C  
ATOM   1126  HG2 MET A  71       2.150  11.408  27.952  1.00 94.86           H  
ATOM   1127  HG3 MET A  71       3.008  10.053  28.633  1.00 94.86           H  
ATOM   1128  SD  MET A  71       0.873  10.341  29.666  1.00 94.86           S  
ATOM   1129  CE  MET A  71       1.001   8.607  30.172  1.00 94.86           C  
ATOM   1130  HE1 MET A  71       0.657   7.965  29.362  1.00 94.86           H  
ATOM   1131  HE2 MET A  71       2.036   8.368  30.416  1.00 94.86           H  
ATOM   1132  HE3 MET A  71       0.369   8.442  31.045  1.00 94.86           H  
ATOM   1133  N   GLY A  72       1.245   8.683  24.009  1.00 97.01           N  
ATOM   1134  H   GLY A  72       0.663   9.503  24.109  1.00 97.01           H  
ATOM   1135  CA  GLY A  72       0.940   7.752  22.919  1.00 97.01           C  
ATOM   1136  HA2 GLY A  72      -0.018   8.035  22.483  1.00 97.01           H  
ATOM   1137  HA3 GLY A  72       0.860   6.739  23.312  1.00 97.01           H  
ATOM   1138  C   GLY A  72       1.990   7.761  21.800  1.00 97.01           C  
ATOM   1139  O   GLY A  72       2.387   6.699  21.327  1.00 97.01           O  
ATOM   1140  N   ILE A  73       2.491   8.938  21.412  1.00 97.57           N  
ATOM   1141  H   ILE A  73       2.103   9.768  21.837  1.00 97.57           H  
ATOM   1142  CA  ILE A  73       3.556   9.115  20.406  1.00 97.57           C  
ATOM   1143  HA  ILE A  73       3.244   8.640  19.476  1.00 97.57           H  
ATOM   1144  C   ILE A  73       4.849   8.402  20.845  1.00 97.57           C  
ATOM   1145  CB  ILE A  73       3.750  10.632  20.129  1.00 97.57           C  
ATOM   1146  HB  ILE A  73       3.812  11.146  21.089  1.00 97.57           H  
ATOM   1147  O   ILE A  73       5.394   7.587  20.093  1.00 97.57           O  
ATOM   1148  CG1 ILE A  73       2.536  11.188  19.344  1.00 97.57           C  
ATOM   1149 HG12 ILE A  73       2.566  10.810  18.322  1.00 97.57           H  
ATOM   1150 HG13 ILE A  73       1.611  10.832  19.797  1.00 97.57           H  
ATOM   1151  CG2 ILE A  73       5.038  10.957  19.355  1.00 97.57           C  
ATOM   1152 HG21 ILE A  73       5.917  10.565  19.868  1.00 97.57           H  
ATOM   1153 HG22 ILE A  73       4.993  10.557  18.342  1.00 97.57           H  
ATOM   1154 HG23 ILE A  73       5.176  12.036  19.297  1.00 97.57           H  
ATOM   1155  CD1 ILE A  73       2.454  12.720  19.297  1.00 97.57           C  
ATOM   1156 HD11 ILE A  73       3.299  13.139  18.751  1.00 97.57           H  
ATOM   1157 HD12 ILE A  73       1.535  13.015  18.789  1.00 97.57           H  
ATOM   1158 HD13 ILE A  73       2.436  13.123  20.309  1.00 97.57           H  
ATOM   1159  N   PHE A  74       5.309   8.625  22.080  1.00 94.67           N  
ATOM   1160  H   PHE A  74       4.847   9.319  22.649  1.00 94.67           H  
ATOM   1161  CA  PHE A  74       6.570   8.048  22.557  1.00 94.67           C  
ATOM   1162  HA  PHE A  74       7.299   8.136  21.752  1.00 94.67           H  
ATOM   1163  C   PHE A  74       6.489   6.549  22.876  1.00 94.67           C  
ATOM   1164  CB  PHE A  74       7.094   8.854  23.749  1.00 94.67           C  
ATOM   1165  HB2 PHE A  74       6.306   8.928  24.499  1.00 94.67           H  
ATOM   1166  HB3 PHE A  74       7.935   8.320  24.191  1.00 94.67           H  
ATOM   1167  O   PHE A  74       7.411   5.811  22.528  1.00 94.67           O  
ATOM   1168  CG  PHE A  74       7.584  10.237  23.378  1.00 94.67           C  
ATOM   1169  CD1 PHE A  74       8.595  10.388  22.408  1.00 94.67           C  
ATOM   1170  HD1 PHE A  74       9.033   9.526  21.928  1.00 94.67           H  
ATOM   1171  CD2 PHE A  74       7.024  11.375  23.987  1.00 94.67           C  
ATOM   1172  HD2 PHE A  74       6.249  11.261  24.731  1.00 94.67           H  
ATOM   1173  CE1 PHE A  74       9.013  11.670  22.022  1.00 94.67           C  
ATOM   1174  HE1 PHE A  74       9.762  11.797  21.253  1.00 94.67           H  
ATOM   1175  CE2 PHE A  74       7.449  12.659  23.604  1.00 94.67           C  
ATOM   1176  HE2 PHE A  74       7.019  13.546  24.047  1.00 94.67           H  
ATOM   1177  CZ  PHE A  74       8.434  12.801  22.613  1.00 94.67           C  
ATOM   1178  HZ  PHE A  74       8.751  13.783  22.294  1.00 94.67           H  
ATOM   1179  N   GLU A  75       5.390   6.044  23.448  1.00 94.79           N  
ATOM   1180  H   GLU A  75       4.646   6.665  23.731  1.00 94.79           H  
ATOM   1181  CA  GLU A  75       5.212   4.587  23.613  1.00 94.79           C  
ATOM   1182  HA  GLU A  75       6.102   4.171  24.085  1.00 94.79           H  
ATOM   1183  C   GLU A  75       5.061   3.848  22.275  1.00 94.79           C  
ATOM   1184  CB  GLU A  75       4.011   4.280  24.509  1.00 94.79           C  
ATOM   1185  HB2 GLU A  75       3.777   3.219  24.424  1.00 94.79           H  
ATOM   1186  HB3 GLU A  75       3.144   4.847  24.169  1.00 94.79           H  
ATOM   1187  O   GLU A  75       5.358   2.657  22.186  1.00 94.79           O  
ATOM   1188  CG  GLU A  75       4.298   4.576  25.986  1.00 94.79           C  
ATOM   1189  HG2 GLU A  75       5.226   4.084  26.278  1.00 94.79           H  
ATOM   1190  HG3 GLU A  75       4.415   5.649  26.134  1.00 94.79           H  
ATOM   1191  CD  GLU A  75       3.150   4.046  26.841  1.00 94.79           C  
ATOM   1192  OE1 GLU A  75       3.356   3.161  27.705  1.00 94.79           O  
ATOM   1193  OE2 GLU A  75       1.980   4.391  26.568  1.00 94.79           O  
ATOM   1194  N   LYS A  76       4.665   4.553  21.209  1.00 94.04           N  
ATOM   1195  H   LYS A  76       4.369   5.507  21.358  1.00 94.04           H  
ATOM   1196  CA  LYS A  76       4.676   4.042  19.834  1.00 94.04           C  
ATOM   1197  HA  LYS A  76       4.365   2.998  19.864  1.00 94.04           H  
ATOM   1198  C   LYS A  76       6.078   4.055  19.192  1.00 94.04           C  
ATOM   1199  CB  LYS A  76       3.626   4.842  19.051  1.00 94.04           C  
ATOM   1200  HB2 LYS A  76       4.003   5.843  18.843  1.00 94.04           H  
ATOM   1201  HB3 LYS A  76       2.725   4.922  19.659  1.00 94.04           H  
ATOM   1202  O   LYS A  76       6.250   3.536  18.089  1.00 94.04           O  
ATOM   1203  CG  LYS A  76       3.214   4.166  17.750  1.00 94.04           C  
ATOM   1204  HG2 LYS A  76       4.092   4.031  17.119  1.00 94.04           H  
ATOM   1205  HG3 LYS A  76       2.769   3.196  17.974  1.00 94.04           H  
ATOM   1206  CD  LYS A  76       2.204   5.042  17.002  1.00 94.04           C  
ATOM   1207  HD2 LYS A  76       1.381   5.295  17.671  1.00 94.04           H  
ATOM   1208  HD3 LYS A  76       2.696   5.965  16.697  1.00 94.04           H  
ATOM   1209  CE  LYS A  76       1.633   4.335  15.774  1.00 94.04           C  
ATOM   1210  HE2 LYS A  76       1.197   5.092  15.123  1.00 94.04           H  
ATOM   1211  HE3 LYS A  76       0.839   3.666  16.107  1.00 94.04           H  
ATOM   1212  NZ  LYS A  76       2.666   3.556  15.059  1.00 94.04           N  
ATOM   1213  HZ1 LYS A  76       3.469   4.139  14.870  1.00 94.04           H  
ATOM   1214  HZ2 LYS A  76       2.942   2.804  15.675  1.00 94.04           H  
ATOM   1215  HZ3 LYS A  76       2.284   3.141  14.222  1.00 94.04           H  
ATOM   1216  N   GLY A  77       7.085   4.614  19.870  1.00 93.01           N  
ATOM   1217  H   GLY A  77       6.884   5.005  20.779  1.00 93.01           H  
ATOM   1218  CA  GLY A  77       8.469   4.695  19.391  1.00 93.01           C  
ATOM   1219  HA2 GLY A  77       8.756   3.749  18.932  1.00 93.01           H  
ATOM   1220  HA3 GLY A  77       9.119   4.879  20.247  1.00 93.01           H  
ATOM   1221  C   GLY A  77       8.722   5.806  18.372  1.00 93.01           C  
ATOM   1222  O   GLY A  77       9.662   5.708  17.585  1.00 93.01           O  
ATOM   1223  N   TRP A  78       7.879   6.839  18.333  1.00 95.46           N  
ATOM   1224  H   TRP A  78       7.125   6.890  19.003  1.00 95.46           H  
ATOM   1225  CA  TRP A  78       8.096   8.010  17.483  1.00 95.46           C  
ATOM   1226  HA  TRP A  78       8.691   7.737  16.611  1.00 95.46           H  
ATOM   1227  C   TRP A  78       8.906   9.053  18.256  1.00 95.46           C  
ATOM   1228  CB  TRP A  78       6.743   8.516  16.964  1.00 95.46           C  
ATOM   1229  HB2 TRP A  78       6.076   8.662  17.813  1.00 95.46           H  
ATOM   1230  HB3 TRP A  78       6.900   9.489  16.497  1.00 95.46           H  
ATOM   1231  O   TRP A  78       8.372   9.783  19.079  1.00 95.46           O  
ATOM   1232  CG  TRP A  78       6.041   7.647  15.956  1.00 95.46           C  
ATOM   1233  CD1 TRP A  78       6.519   6.506  15.406  1.00 95.46           C  
ATOM   1234  HD1 TRP A  78       7.477   6.066  15.644  1.00 95.46           H  
ATOM   1235  CD2 TRP A  78       4.742   7.868  15.326  1.00 95.46           C  
ATOM   1236  CE2 TRP A  78       4.511   6.824  14.378  1.00 95.46           C  
ATOM   1237  CE3 TRP A  78       3.745   8.860  15.439  1.00 95.46           C  
ATOM   1238  HE3 TRP A  78       3.897   9.672  16.135  1.00 95.46           H  
ATOM   1239  NE1 TRP A  78       5.634   6.028  14.462  1.00 95.46           N  
ATOM   1240  HE1 TRP A  78       5.874   5.264  13.847  1.00 95.46           H  
ATOM   1241  CH2 TRP A  78       2.370   7.761  13.742  1.00 95.46           C  
ATOM   1242  HH2 TRP A  78       1.469   7.736  13.148  1.00 95.46           H  
ATOM   1243  CZ2 TRP A  78       3.350   6.763  13.589  1.00 95.46           C  
ATOM   1244  HZ2 TRP A  78       3.223   5.978  12.859  1.00 95.46           H  
ATOM   1245  CZ3 TRP A  78       2.575   8.809  14.658  1.00 95.46           C  
ATOM   1246  HZ3 TRP A  78       1.835   9.588  14.767  1.00 95.46           H  
ATOM   1247  N   GLU A  79      10.220   9.074  18.020  1.00 91.22           N  
ATOM   1248  H   GLU A  79      10.605   8.366  17.411  1.00 91.22           H  
ATOM   1249  CA  GLU A  79      11.164   9.919  18.769  1.00 91.22           C  
ATOM   1250  HA  GLU A  79      10.882   9.924  19.822  1.00 91.22           H  
ATOM   1251  C   GLU A  79      11.168  11.380  18.304  1.00 91.22           C  
ATOM   1252  CB  GLU A  79      12.588   9.349  18.650  1.00 91.22           C  
ATOM   1253  HB2 GLU A  79      13.248   9.934  19.291  1.00 91.22           H  
ATOM   1254  HB3 GLU A  79      12.930   9.453  17.620  1.00 91.22           H  
ATOM   1255  O   GLU A  79      11.256  12.283  19.127  1.00 91.22           O  
ATOM   1256  CG  GLU A  79      12.689   7.873  19.054  1.00 91.22           C  
ATOM   1257  HG2 GLU A  79      12.223   7.742  20.031  1.00 91.22           H  
ATOM   1258  HG3 GLU A  79      12.148   7.258  18.335  1.00 91.22           H  
ATOM   1259  CD  GLU A  79      14.147   7.410  19.108  1.00 91.22           C  
ATOM   1260  OE1 GLU A  79      14.599   7.045  20.216  1.00 91.22           O  
ATOM   1261  OE2 GLU A  79      14.834   7.417  18.063  1.00 91.22           O  
ATOM   1262  N   ARG A  80      11.076  11.606  16.988  1.00 93.05           N  
ATOM   1263  H   ARG A  80      10.957  10.806  16.383  1.00 93.05           H  
ATOM   1264  CA  ARG A  80      11.026  12.925  16.339  1.00 93.05           C  
ATOM   1265  HA  ARG A  80      10.614  13.646  17.045  1.00 93.05           H  
ATOM   1266  C   ARG A  80      10.101  12.884  15.116  1.00 93.05           C  
ATOM   1267  CB  ARG A  80      12.438  13.382  15.920  1.00 93.05           C  
ATOM   1268  HB2 ARG A  80      12.351  14.227  15.237  1.00 93.05           H  
ATOM   1269  HB3 ARG A  80      12.947  12.574  15.394  1.00 93.05           H  
ATOM   1270  O   ARG A  80       9.955  11.805  14.526  1.00 93.05           O  
ATOM   1271  CG  ARG A  80      13.276  13.828  17.125  1.00 93.05           C  
ATOM   1272  HG2 ARG A  80      12.722  14.578  17.688  1.00 93.05           H  
ATOM   1273  HG3 ARG A  80      13.474  12.974  17.774  1.00 93.05           H  
ATOM   1274  CD  ARG A  80      14.611  14.429  16.682  1.00 93.05           C  
ATOM   1275  HD2 ARG A  80      15.187  13.667  16.157  1.00 93.05           H  
ATOM   1276  HD3 ARG A  80      14.414  15.262  16.008  1.00 93.05           H  
ATOM   1277  NE  ARG A  80      15.354  14.921  17.849  1.00 93.05           N  
ATOM   1278  HE  ARG A  80      14.819  15.163  18.672  1.00 93.05           H  
ATOM   1279  NH1 ARG A  80      17.437  15.185  16.923  1.00 93.05           N  
ATOM   1280 HH11 ARG A  80      17.038  14.938  16.029  1.00 93.05           H  
ATOM   1281 HH12 ARG A  80      18.362  15.585  16.996  1.00 93.05           H  
ATOM   1282  NH2 ARG A  80      17.040  15.799  19.041  1.00 93.05           N  
ATOM   1283 HH21 ARG A  80      16.314  15.973  19.720  1.00 93.05           H  
ATOM   1284 HH22 ARG A  80      17.928  16.275  19.121  1.00 93.05           H  
ATOM   1285  CZ  ARG A  80      16.611  15.293  17.927  1.00 93.05           C  
ATOM   1286  N   PRO A  81       9.481  14.012  14.730  1.00 95.70           N  
ATOM   1287  CA  PRO A  81       8.697  14.104  13.506  1.00 95.70           C  
ATOM   1288  HA  PRO A  81       7.896  13.365  13.528  1.00 95.70           H  
ATOM   1289  C   PRO A  81       9.566  13.862  12.266  1.00 95.70           C  
ATOM   1290  CB  PRO A  81       8.086  15.511  13.512  1.00 95.70           C  
ATOM   1291  HB2 PRO A  81       7.981  15.921  12.507  1.00 95.70           H  
ATOM   1292  HB3 PRO A  81       7.120  15.486  14.016  1.00 95.70           H  
ATOM   1293  O   PRO A  81      10.714  14.289  12.199  1.00 95.70           O  
ATOM   1294  CG  PRO A  81       9.078  16.322  14.344  1.00 95.70           C  
ATOM   1295  HG2 PRO A  81       8.616  17.193  14.809  1.00 95.70           H  
ATOM   1296  HG3 PRO A  81       9.922  16.622  13.723  1.00 95.70           H  
ATOM   1297  CD  PRO A  81       9.540  15.310  15.388  1.00 95.70           C  
ATOM   1298  HD2 PRO A  81      10.550  15.552  15.718  1.00 95.70           H  
ATOM   1299  HD3 PRO A  81       8.856  15.321  16.237  1.00 95.70           H  
ATOM   1300  N   SER A  82       9.005  13.200  11.255  1.00 97.57           N  
ATOM   1301  H   SER A  82       8.073  12.835  11.387  1.00 97.57           H  
ATOM   1302  CA  SER A  82       9.579  13.193   9.902  1.00 97.57           C  
ATOM   1303  HA  SER A  82      10.663  13.124   9.995  1.00 97.57           H  
ATOM   1304  C   SER A  82       9.255  14.506   9.157  1.00 97.57           C  
ATOM   1305  CB  SER A  82       9.096  11.952   9.146  1.00 97.57           C  
ATOM   1306  HB2 SER A  82       9.266  11.071   9.765  1.00 97.57           H  
ATOM   1307  HB3 SER A  82       9.681  11.834   8.234  1.00 97.57           H  
ATOM   1308  O   SER A  82       8.362  15.237   9.591  1.00 97.57           O  
ATOM   1309  OG  SER A  82       7.724  12.030   8.802  1.00 97.57           O  
ATOM   1310  HG  SER A  82       7.569  11.347   8.145  1.00 97.57           H  
ATOM   1311  N   PRO A  83       9.877  14.816   7.999  1.00 96.93           N  
ATOM   1312  CA  PRO A  83       9.686  16.104   7.317  1.00 96.93           C  
ATOM   1313  HA  PRO A  83      10.055  16.900   7.964  1.00 96.93           H  
ATOM   1314  C   PRO A  83       8.220  16.407   6.964  1.00 96.93           C  
ATOM   1315  CB  PRO A  83      10.572  16.032   6.066  1.00 96.93           C  
ATOM   1316  HB2 PRO A  83      10.987  17.007   5.811  1.00 96.93           H  
ATOM   1317  HB3 PRO A  83      10.010  15.624   5.225  1.00 96.93           H  
ATOM   1318  O   PRO A  83       7.768  17.546   7.052  1.00 96.93           O  
ATOM   1319  CG  PRO A  83      11.666  15.039   6.453  1.00 96.93           C  
ATOM   1320  HG2 PRO A  83      12.433  15.540   7.045  1.00 96.93           H  
ATOM   1321  HG3 PRO A  83      12.107  14.553   5.584  1.00 96.93           H  
ATOM   1322  CD  PRO A  83      10.927  14.053   7.346  1.00 96.93           C  
ATOM   1323  HD2 PRO A  83      10.480  13.272   6.730  1.00 96.93           H  
ATOM   1324  HD3 PRO A  83      11.619  13.629   8.073  1.00 96.93           H  
ATOM   1325  N   ILE A  84       7.432  15.376   6.631  1.00 97.83           N  
ATOM   1326  H   ILE A  84       7.846  14.454   6.623  1.00 97.83           H  
ATOM   1327  CA  ILE A  84       5.993  15.524   6.359  1.00 97.83           C  
ATOM   1328  HA  ILE A  84       5.877  16.440   5.780  1.00 97.83           H  
ATOM   1329  C   ILE A  84       5.154  15.740   7.626  1.00 97.83           C  
ATOM   1330  CB  ILE A  84       5.486  14.348   5.492  1.00 97.83           C  
ATOM   1331  HB  ILE A  84       6.130  14.295   4.614  1.00 97.83           H  
ATOM   1332  O   ILE A  84       4.070  16.310   7.555  1.00 97.83           O  
ATOM   1333  CG1 ILE A  84       4.043  14.538   4.983  1.00 97.83           C  
ATOM   1334 HG12 ILE A  84       3.813  13.726   4.293  1.00 97.83           H  
ATOM   1335 HG13 ILE A  84       3.338  14.475   5.812  1.00 97.83           H  
ATOM   1336  CG2 ILE A  84       5.583  12.986   6.203  1.00 97.83           C  
ATOM   1337 HG21 ILE A  84       4.955  12.976   7.094  1.00 97.83           H  
ATOM   1338 HG22 ILE A  84       6.616  12.790   6.490  1.00 97.83           H  
ATOM   1339 HG23 ILE A  84       5.262  12.193   5.528  1.00 97.83           H  
ATOM   1340  CD1 ILE A  84       3.822  15.860   4.239  1.00 97.83           C  
ATOM   1341 HD11 ILE A  84       2.865  15.821   3.718  1.00 97.83           H  
ATOM   1342 HD12 ILE A  84       4.608  16.024   3.501  1.00 97.83           H  
ATOM   1343 HD13 ILE A  84       3.799  16.695   4.939  1.00 97.83           H  
ATOM   1344  N   GLN A  85       5.643  15.308   8.785  1.00 98.07           N  
ATOM   1345  H   GLN A  85       6.591  14.959   8.802  1.00 98.07           H  
ATOM   1346  CA  GLN A  85       5.009  15.555  10.079  1.00 98.07           C  
ATOM   1347  HA  GLN A  85       3.926  15.509   9.970  1.00 98.07           H  
ATOM   1348  C   GLN A  85       5.343  16.973  10.563  1.00 98.07           C  
ATOM   1349  CB  GLN A  85       5.443  14.452  11.060  1.00 98.07           C  
ATOM   1350  HB2 GLN A  85       6.531  14.395  11.083  1.00 98.07           H  
ATOM   1351  HB3 GLN A  85       5.099  14.694  12.066  1.00 98.07           H  
ATOM   1352  O   GLN A  85       4.427  17.723  10.887  1.00 98.07           O  
ATOM   1353  CG  GLN A  85       4.860  13.090  10.642  1.00 98.07           C  
ATOM   1354  HG2 GLN A  85       3.786  13.108  10.827  1.00 98.07           H  
ATOM   1355  HG3 GLN A  85       5.022  12.920   9.578  1.00 98.07           H  
ATOM   1356  CD  GLN A  85       5.450  11.895  11.377  1.00 98.07           C  
ATOM   1357  NE2 GLN A  85       4.906  10.716  11.167  1.00 98.07           N  
ATOM   1358 HE21 GLN A  85       5.297   9.968  11.721  1.00 98.07           H  
ATOM   1359 HE22 GLN A  85       4.172  10.616  10.480  1.00 98.07           H  
ATOM   1360  OE1 GLN A  85       6.402  11.966  12.130  1.00 98.07           O  
ATOM   1361  N   GLU A  86       6.616  17.372  10.491  1.00 95.34           N  
ATOM   1362  H   GLU A  86       7.312  16.700  10.200  1.00 95.34           H  
ATOM   1363  CA  GLU A  86       7.094  18.727  10.802  1.00 95.34           C  
ATOM   1364  HA  GLU A  86       6.882  18.951  11.847  1.00 95.34           H  
ATOM   1365  C   GLU A  86       6.379  19.799   9.956  1.00 95.34           C  
ATOM   1366  CB  GLU A  86       8.623  18.749  10.594  1.00 95.34           C  
ATOM   1367  HB2 GLU A  86       8.835  18.623   9.532  1.00 95.34           H  
ATOM   1368  HB3 GLU A  86       9.059  17.903  11.125  1.00 95.34           H  
ATOM   1369  O   GLU A  86       5.925  20.810  10.488  1.00 95.34           O  
ATOM   1370  CG  GLU A  86       9.308  20.028  11.097  1.00 95.34           C  
ATOM   1371  HG2 GLU A  86       9.149  20.114  12.172  1.00 95.34           H  
ATOM   1372  HG3 GLU A  86       8.849  20.894  10.619  1.00 95.34           H  
ATOM   1373  CD  GLU A  86      10.811  20.014  10.769  1.00 95.34           C  
ATOM   1374  OE1 GLU A  86      11.154  20.270   9.591  1.00 95.34           O  
ATOM   1375  OE2 GLU A  86      11.648  19.732  11.656  1.00 95.34           O  
ATOM   1376  N   ALA A  87       6.193  19.551   8.653  1.00 95.11           N  
ATOM   1377  H   ALA A  87       6.656  18.751   8.248  1.00 95.11           H  
ATOM   1378  CA  ALA A  87       5.502  20.482   7.762  1.00 95.11           C  
ATOM   1379  HA  ALA A  87       5.881  21.485   7.956  1.00 95.11           H  
ATOM   1380  C   ALA A  87       3.973  20.535   7.960  1.00 95.11           C  
ATOM   1381  CB  ALA A  87       5.855  20.111   6.316  1.00 95.11           C  
ATOM   1382  HB1 ALA A  87       5.486  19.111   6.087  1.00 95.11           H  
ATOM   1383  HB2 ALA A  87       6.937  20.133   6.183  1.00 95.11           H  
ATOM   1384  HB3 ALA A  87       5.398  20.828   5.634  1.00 95.11           H  
ATOM   1385  O   ALA A  87       3.382  21.606   7.825  1.00 95.11           O  
ATOM   1386  N   ALA A  88       3.310  19.401   8.228  1.00 97.79           N  
ATOM   1387  H   ALA A  88       3.836  18.547   8.344  1.00 97.79           H  
ATOM   1388  CA  ALA A  88       1.845  19.329   8.184  1.00 97.79           C  
ATOM   1389  HA  ALA A  88       1.473  20.154   7.577  1.00 97.79           H  
ATOM   1390  C   ALA A  88       1.151  19.466   9.546  1.00 97.79           C  
ATOM   1391  CB  ALA A  88       1.424  18.040   7.476  1.00 97.79           C  
ATOM   1392  HB1 ALA A  88       1.656  17.189   8.116  1.00 97.79           H  
ATOM   1393  HB2 ALA A  88       1.948  17.941   6.526  1.00 97.79           H  
ATOM   1394  HB3 ALA A  88       0.350  18.067   7.292  1.00 97.79           H  
ATOM   1395  O   ALA A  88       0.042  20.001   9.588  1.00 97.79           O  
ATOM   1396  N   ILE A  89       1.765  19.016  10.649  1.00 97.33           N  
ATOM   1397  H   ILE A  89       2.701  18.643  10.577  1.00 97.33           H  
ATOM   1398  CA  ILE A  89       1.117  19.022  11.972  1.00 97.33           C  
ATOM   1399  HA  ILE A  89       0.168  18.496  11.864  1.00 97.33           H  
ATOM   1400  C   ILE A  89       0.738  20.452  12.410  1.00 97.33           C  
ATOM   1401  CB  ILE A  89       1.935  18.230  13.028  1.00 97.33           C  
ATOM   1402  HB  ILE A  89       2.965  18.588  13.034  1.00 97.33           H  
ATOM   1403  O   ILE A  89      -0.443  20.658  12.697  1.00 97.33           O  
ATOM   1404  CG1 ILE A  89       1.953  16.726  12.662  1.00 97.33           C  
ATOM   1405 HG12 ILE A  89       0.952  16.309  12.773  1.00 97.33           H  
ATOM   1406 HG13 ILE A  89       2.232  16.608  11.615  1.00 97.33           H  
ATOM   1407  CG2 ILE A  89       1.360  18.428  14.445  1.00 97.33           C  
ATOM   1408 HG21 ILE A  89       0.316  18.115  14.483  1.00 97.33           H  
ATOM   1409 HG22 ILE A  89       1.936  17.861  15.177  1.00 97.33           H  
ATOM   1410 HG23 ILE A  89       1.432  19.474  14.742  1.00 97.33           H  
ATOM   1411  CD1 ILE A  89       2.933  15.892  13.496  1.00 97.33           C  
ATOM   1412 HD11 ILE A  89       2.608  15.837  14.534  1.00 97.33           H  
ATOM   1413 HD12 ILE A  89       3.929  16.335  13.451  1.00 97.33           H  
ATOM   1414 HD13 ILE A  89       2.970  14.881  13.091  1.00 97.33           H  
ATOM   1415  N   PRO A  90       1.632  21.467  12.383  1.00 94.58           N  
ATOM   1416  CA  PRO A  90       1.276  22.827  12.811  1.00 94.58           C  
ATOM   1417  HA  PRO A  90       0.960  22.798  13.854  1.00 94.58           H  
ATOM   1418  C   PRO A  90       0.157  23.451  11.967  1.00 94.58           C  
ATOM   1419  CB  PRO A  90       2.567  23.649  12.696  1.00 94.58           C  
ATOM   1420  HB2 PRO A  90       2.650  24.379  13.502  1.00 94.58           H  
ATOM   1421  HB3 PRO A  90       2.617  24.149  11.729  1.00 94.58           H  
ATOM   1422  O   PRO A  90      -0.714  24.153  12.480  1.00 94.58           O  
ATOM   1423  CG  PRO A  90       3.677  22.604  12.770  1.00 94.58           C  
ATOM   1424  HG2 PRO A  90       4.589  22.937  12.276  1.00 94.58           H  
ATOM   1425  HG3 PRO A  90       3.870  22.354  13.814  1.00 94.58           H  
ATOM   1426  CD  PRO A  90       3.054  21.407  12.063  1.00 94.58           C  
ATOM   1427  HD2 PRO A  90       3.531  20.493  12.415  1.00 94.58           H  
ATOM   1428  HD3 PRO A  90       3.191  21.506  10.986  1.00 94.58           H  
ATOM   1429  N   ILE A  91       0.150  23.168  10.662  1.00 94.77           N  
ATOM   1430  H   ILE A  91       0.869  22.556  10.303  1.00 94.77           H  
ATOM   1431  CA  ILE A  91      -0.838  23.713   9.729  1.00 94.77           C  
ATOM   1432  HA  ILE A  91      -0.956  24.777   9.935  1.00 94.77           H  
ATOM   1433  C   ILE A  91      -2.205  23.056   9.938  1.00 94.77           C  
ATOM   1434  CB  ILE A  91      -0.353  23.552   8.277  1.00 94.77           C  
ATOM   1435  HB  ILE A  91      -0.321  22.488   8.042  1.00 94.77           H  
ATOM   1436  O   ILE A  91      -3.214  23.757  10.008  1.00 94.77           O  
ATOM   1437  CG1 ILE A  91       1.067  24.116   8.032  1.00 94.77           C  
ATOM   1438 HG12 ILE A  91       1.776  23.610   8.688  1.00 94.77           H  
ATOM   1439 HG13 ILE A  91       1.364  23.867   7.013  1.00 94.77           H  
ATOM   1440  CG2 ILE A  91      -1.365  24.212   7.330  1.00 94.77           C  
ATOM   1441 HG21 ILE A  91      -2.322  23.692   7.361  1.00 94.77           H  
ATOM   1442 HG22 ILE A  91      -0.974  24.151   6.315  1.00 94.77           H  
ATOM   1443 HG23 ILE A  91      -1.524  25.257   7.597  1.00 94.77           H  
ATOM   1444  CD1 ILE A  91       1.232  25.631   8.226  1.00 94.77           C  
ATOM   1445 HD11 ILE A  91       0.625  26.176   7.503  1.00 94.77           H  
ATOM   1446 HD12 ILE A  91       0.948  25.917   9.238  1.00 94.77           H  
ATOM   1447 HD13 ILE A  91       2.277  25.897   8.067  1.00 94.77           H  
ATOM   1448  N   ALA A  92      -2.249  21.735  10.113  1.00 96.50           N  
ATOM   1449  H   ALA A  92      -1.393  21.202  10.056  1.00 96.50           H  
ATOM   1450  CA  ALA A  92      -3.483  21.025  10.424  1.00 96.50           C  
ATOM   1451  HA  ALA A  92      -4.230  21.283   9.674  1.00 96.50           H  
ATOM   1452  C   ALA A  92      -4.050  21.432  11.800  1.00 96.50           C  
ATOM   1453  CB  ALA A  92      -3.205  19.525  10.322  1.00 96.50           C  
ATOM   1454  HB1 ALA A  92      -2.890  19.276   9.309  1.00 96.50           H  
ATOM   1455  HB2 ALA A  92      -4.110  18.966  10.560  1.00 96.50           H  
ATOM   1456  HB3 ALA A  92      -2.409  19.261  11.018  1.00 96.50           H  
ATOM   1457  O   ALA A  92      -5.263  21.591  11.925  1.00 96.50           O  
ATOM   1458  N   LEU A  93      -3.201  21.688  12.805  1.00 94.85           N  
ATOM   1459  H   LEU A  93      -2.217  21.510  12.664  1.00 94.85           H  
ATOM   1460  CA  LEU A  93      -3.626  22.246  14.100  1.00 94.85           C  
ATOM   1461  HA  LEU A  93      -4.432  21.632  14.500  1.00 94.85           H  
ATOM   1462  C   LEU A  93      -4.202  23.670  13.981  1.00 94.85           C  
ATOM   1463  CB  LEU A  93      -2.443  22.233  15.088  1.00 94.85           C  
ATOM   1464  HB2 LEU A  93      -2.715  22.822  15.964  1.00 94.85           H  
ATOM   1465  HB3 LEU A  93      -1.593  22.725  14.616  1.00 94.85           H  
ATOM   1466  O   LEU A  93      -5.076  24.035  14.761  1.00 94.85           O  
ATOM   1467  CG  LEU A  93      -2.005  20.840  15.574  1.00 94.85           C  
ATOM   1468  HG  LEU A  93      -1.778  20.205  14.718  1.00 94.85           H  
ATOM   1469  CD1 LEU A  93      -0.739  20.966  16.420  1.00 94.85           C  
ATOM   1470 HD11 LEU A  93      -0.391  19.977  16.719  1.00 94.85           H  
ATOM   1471 HD12 LEU A  93       0.049  21.450  15.843  1.00 94.85           H  
ATOM   1472 HD13 LEU A  93      -0.935  21.554  17.316  1.00 94.85           H  
ATOM   1473  CD2 LEU A  93      -3.076  20.138  16.405  1.00 94.85           C  
ATOM   1474 HD21 LEU A  93      -3.365  20.768  17.246  1.00 94.85           H  
ATOM   1475 HD22 LEU A  93      -2.671  19.201  16.788  1.00 94.85           H  
ATOM   1476 HD23 LEU A  93      -3.953  19.919  15.795  1.00 94.85           H  
ATOM   1477  N   SER A  94      -3.780  24.459  12.984  1.00 90.90           N  
ATOM   1478  H   SER A  94      -3.001  24.140  12.426  1.00 90.90           H  
ATOM   1479  CA  SER A  94      -4.342  25.797  12.721  1.00 90.90           C  
ATOM   1480  HA  SER A  94      -4.432  26.299  13.684  1.00 90.90           H  
ATOM   1481  C   SER A  94      -5.757  25.795  12.112  1.00 90.90           C  
ATOM   1482  CB  SER A  94      -3.374  26.638  11.875  1.00 90.90           C  
ATOM   1483  HB2 SER A  94      -2.358  26.496  12.242  1.00 90.90           H  
ATOM   1484  HB3 SER A  94      -3.635  27.690  11.997  1.00 90.90           H  
ATOM   1485  O   SER A  94      -6.324  26.861  11.876  1.00 90.90           O  
ATOM   1486  OG  SER A  94      -3.425  26.327  10.493  1.00 90.90           O  
ATOM   1487  HG  SER A  94      -3.312  25.380  10.381  1.00 90.90           H  
ATOM   1488  N   GLY A  95      -6.335  24.619  11.830  1.00 91.63           N  
ATOM   1489  H   GLY A  95      -5.844  23.775  12.089  1.00 91.63           H  
ATOM   1490  CA  GLY A  95      -7.675  24.475  11.248  1.00 91.63           C  
ATOM   1491  HA2 GLY A  95      -8.042  23.471  11.460  1.00 91.63           H  
ATOM   1492  HA3 GLY A  95      -8.349  25.186  11.728  1.00 91.63           H  
ATOM   1493  C   GLY A  95      -7.759  24.703   9.732  1.00 91.63           C  
ATOM   1494  O   GLY A  95      -8.853  24.628   9.173  1.00 91.63           O  
ATOM   1495  N   LYS A  96      -6.633  24.961   9.050  1.00 92.94           N  
ATOM   1496  H   LYS A  96      -5.770  25.003   9.572  1.00 92.94           H  
ATOM   1497  CA  LYS A  96      -6.580  25.101   7.584  1.00 92.94           C  
ATOM   1498  HA  LYS A  96      -7.404  25.741   7.270  1.00 92.94           H  
ATOM   1499  C   LYS A  96      -6.773  23.769   6.858  1.00 92.94           C  
ATOM   1500  CB  LYS A  96      -5.252  25.737   7.141  1.00 92.94           C  
ATOM   1501  HB2 LYS A  96      -5.150  25.586   6.066  1.00 92.94           H  
ATOM   1502  HB3 LYS A  96      -4.415  25.240   7.630  1.00 92.94           H  
ATOM   1503  O   LYS A  96      -6.353  22.723   7.352  1.00 92.94           O  
ATOM   1504  CG  LYS A  96      -5.210  27.245   7.423  1.00 92.94           C  
ATOM   1505  HG2 LYS A  96      -5.066  27.424   8.489  1.00 92.94           H  
ATOM   1506  HG3 LYS A  96      -6.158  27.685   7.117  1.00 92.94           H  
ATOM   1507  CD  LYS A  96      -4.085  27.906   6.616  1.00 92.94           C  
ATOM   1508  HD2 LYS A  96      -4.194  27.607   5.573  1.00 92.94           H  
ATOM   1509  HD3 LYS A  96      -3.115  27.568   6.982  1.00 92.94           H  
ATOM   1510  CE  LYS A  96      -4.195  29.431   6.719  1.00 92.94           C  
ATOM   1511  HE2 LYS A  96      -3.677  29.766   7.618  1.00 92.94           H  
ATOM   1512  HE3 LYS A  96      -5.249  29.688   6.824  1.00 92.94           H  
ATOM   1513  NZ  LYS A  96      -3.657  30.091   5.502  1.00 92.94           N  
ATOM   1514  HZ1 LYS A  96      -4.169  29.775   4.691  1.00 92.94           H  
ATOM   1515  HZ2 LYS A  96      -3.773  31.093   5.550  1.00 92.94           H  
ATOM   1516  HZ3 LYS A  96      -2.682  29.865   5.364  1.00 92.94           H  
ATOM   1517  N   ASP A  97      -7.336  23.832   5.653  1.00 97.78           N  
ATOM   1518  H   ASP A  97      -7.672  24.723   5.317  1.00 97.78           H  
ATOM   1519  CA  ASP A  97      -7.297  22.722   4.698  1.00 97.78           C  
ATOM   1520  HA  ASP A  97      -7.652  21.823   5.202  1.00 97.78           H  
ATOM   1521  C   ASP A  97      -5.834  22.481   4.253  1.00 97.78           C  
ATOM   1522  CB  ASP A  97      -8.235  23.003   3.501  1.00 97.78           C  
ATOM   1523  HB2 ASP A  97      -7.922  23.930   3.021  1.00 97.78           H  
ATOM   1524  HB3 ASP A  97      -8.112  22.200   2.774  1.00 97.78           H  
ATOM   1525  O   ASP A  97      -5.040  23.423   4.159  1.00 97.78           O  
ATOM   1526  CG  ASP A  97      -9.736  23.107   3.843  1.00 97.78           C  
ATOM   1527  OD1 ASP A  97     -10.150  22.752   4.969  1.00 97.78           O  
ATOM   1528  OD2 ASP A  97     -10.519  23.546   2.970  1.00 97.78           O  
ATOM   1529  N   VAL A  98      -5.450  21.226   3.993  1.00 97.96           N  
ATOM   1530  H   VAL A  98      -6.157  20.506   4.012  1.00 97.96           H  
ATOM   1531  CA  VAL A  98      -4.059  20.841   3.662  1.00 97.96           C  
ATOM   1532  HA  VAL A  98      -3.497  21.736   3.393  1.00 97.96           H  
ATOM   1533  C   VAL A  98      -4.028  19.911   2.456  1.00 97.96           C  
ATOM   1534  CB  VAL A  98      -3.328  20.183   4.855  1.00 97.96           C  
ATOM   1535  HB  VAL A  98      -3.878  19.289   5.152  1.00 97.96           H  
ATOM   1536  O   VAL A  98      -4.818  18.971   2.368  1.00 97.96           O  
ATOM   1537  CG1 VAL A  98      -1.890  19.753   4.521  1.00 97.96           C  
ATOM   1538 HG11 VAL A  98      -1.397  19.372   5.415  1.00 97.96           H  
ATOM   1539 HG12 VAL A  98      -1.327  20.603   4.135  1.00 97.96           H  
ATOM   1540 HG13 VAL A  98      -1.898  18.955   3.778  1.00 97.96           H  
ATOM   1541  CG2 VAL A  98      -3.231  21.134   6.055  1.00 97.96           C  
ATOM   1542 HG21 VAL A  98      -4.228  21.397   6.408  1.00 97.96           H  
ATOM   1543 HG22 VAL A  98      -2.714  22.045   5.752  1.00 97.96           H  
ATOM   1544 HG23 VAL A  98      -2.691  20.662   6.875  1.00 97.96           H  
ATOM   1545  N   LEU A  99      -3.065  20.138   1.563  1.00 97.39           N  
ATOM   1546  H   LEU A  99      -2.456  20.930   1.714  1.00 97.39           H  
ATOM   1547  CA  LEU A  99      -2.789  19.304   0.398  1.00 97.39           C  
ATOM   1548  HA  LEU A  99      -3.454  18.440   0.394  1.00 97.39           H  
ATOM   1549  C   LEU A  99      -1.338  18.803   0.453  1.00 97.39           C  
ATOM   1550  CB  LEU A  99      -3.065  20.153  -0.848  1.00 97.39           C  
ATOM   1551  HB2 LEU A  99      -4.079  20.551  -0.806  1.00 97.39           H  
ATOM   1552  HB3 LEU A  99      -2.380  21.001  -0.842  1.00 97.39           H  
ATOM   1553  O   LEU A  99      -0.403  19.557   0.203  1.00 97.39           O  
ATOM   1554  CG  LEU A  99      -2.881  19.368  -2.154  1.00 97.39           C  
ATOM   1555  HG  LEU A  99      -2.011  18.715  -2.080  1.00 97.39           H  
ATOM   1556  CD1 LEU A  99      -4.096  18.488  -2.448  1.00 97.39           C  
ATOM   1557 HD11 LEU A  99      -4.206  17.738  -1.664  1.00 97.39           H  
ATOM   1558 HD12 LEU A  99      -3.948  17.981  -3.401  1.00 97.39           H  
ATOM   1559 HD13 LEU A  99      -4.994  19.103  -2.502  1.00 97.39           H  
ATOM   1560  CD2 LEU A  99      -2.644  20.355  -3.286  1.00 97.39           C  
ATOM   1561 HD21 LEU A  99      -3.343  21.189  -3.221  1.00 97.39           H  
ATOM   1562 HD22 LEU A  99      -2.736  19.859  -4.253  1.00 97.39           H  
ATOM   1563 HD23 LEU A  99      -1.636  20.762  -3.209  1.00 97.39           H  
ATOM   1564  N   ALA A 100      -1.140  17.531   0.792  1.00 98.02           N  
ATOM   1565  H   ALA A 100      -1.951  16.967   1.002  1.00 98.02           H  
ATOM   1566  CA  ALA A 100       0.159  16.985   1.171  1.00 98.02           C  
ATOM   1567  HA  ALA A 100       0.907  17.777   1.145  1.00 98.02           H  
ATOM   1568  C   ALA A 100       0.660  15.868   0.233  1.00 98.02           C  
ATOM   1569  CB  ALA A 100       0.044  16.533   2.629  1.00 98.02           C  
ATOM   1570  HB1 ALA A 100       0.933  15.970   2.910  1.00 98.02           H  
ATOM   1571  HB2 ALA A 100      -0.058  17.401   3.280  1.00 98.02           H  
ATOM   1572  HB3 ALA A 100      -0.827  15.889   2.752  1.00 98.02           H  
ATOM   1573  O   ALA A 100       0.186  14.726   0.269  1.00 98.02           O  
ATOM   1574  N   ARG A 101       1.695  16.190  -0.555  1.00 96.49           N  
ATOM   1575  H   ARG A 101       2.026  17.143  -0.497  1.00 96.49           H  
ATOM   1576  CA  ARG A 101       2.484  15.270  -1.388  1.00 96.49           C  
ATOM   1577  HA  ARG A 101       1.918  14.352  -1.546  1.00 96.49           H  
ATOM   1578  C   ARG A 101       3.783  14.891  -0.666  1.00 96.49           C  
ATOM   1579  CB  ARG A 101       2.726  15.919  -2.768  1.00 96.49           C  
ATOM   1580  HB2 ARG A 101       1.767  16.075  -3.262  1.00 96.49           H  
ATOM   1581  HB3 ARG A 101       3.198  16.891  -2.625  1.00 96.49           H  
ATOM   1582  O   ARG A 101       4.669  15.721  -0.458  1.00 96.49           O  
ATOM   1583  CG  ARG A 101       3.617  15.067  -3.688  1.00 96.49           C  
ATOM   1584  HG2 ARG A 101       3.127  14.120  -3.915  1.00 96.49           H  
ATOM   1585  HG3 ARG A 101       4.548  14.865  -3.158  1.00 96.49           H  
ATOM   1586  CD  ARG A 101       4.019  15.779  -4.985  1.00 96.49           C  
ATOM   1587  HD2 ARG A 101       4.859  15.248  -5.434  1.00 96.49           H  
ATOM   1588  HD3 ARG A 101       4.371  16.780  -4.735  1.00 96.49           H  
ATOM   1589  NE  ARG A 101       2.932  15.905  -5.969  1.00 96.49           N  
ATOM   1590  HE  ARG A 101       2.481  16.805  -6.055  1.00 96.49           H  
ATOM   1591  NH1 ARG A 101       3.145  13.853  -7.019  1.00 96.49           N  
ATOM   1592 HH11 ARG A 101       2.840  13.305  -7.811  1.00 96.49           H  
ATOM   1593 HH12 ARG A 101       3.786  13.493  -6.327  1.00 96.49           H  
ATOM   1594  NH2 ARG A 101       1.818  15.379  -7.857  1.00 96.49           N  
ATOM   1595 HH21 ARG A 101       1.502  16.337  -7.911  1.00 96.49           H  
ATOM   1596 HH22 ARG A 101       1.599  14.692  -8.564  1.00 96.49           H  
ATOM   1597  CZ  ARG A 101       2.646  15.048  -6.927  1.00 96.49           C  
ATOM   1598  N   ALA A 102       3.907  13.611  -0.316  1.00 95.94           N  
ATOM   1599  H   ALA A 102       3.145  12.989  -0.544  1.00 95.94           H  
ATOM   1600  CA  ALA A 102       5.129  13.029   0.245  1.00 95.94           C  
ATOM   1601  HA  ALA A 102       5.988  13.568  -0.153  1.00 95.94           H  
ATOM   1602  C   ALA A 102       5.285  11.553  -0.150  1.00 95.94           C  
ATOM   1603  CB  ALA A 102       5.121  13.199   1.768  1.00 95.94           C  
ATOM   1604  HB1 ALA A 102       4.219  12.753   2.187  1.00 95.94           H  
ATOM   1605  HB2 ALA A 102       5.997  12.722   2.206  1.00 95.94           H  
ATOM   1606  HB3 ALA A 102       5.147  14.261   2.010  1.00 95.94           H  
ATOM   1607  O   ALA A 102       4.296  10.865  -0.418  1.00 95.94           O  
ATOM   1608  N   LYS A 103       6.526  11.047  -0.146  1.00 95.64           N  
ATOM   1609  H   LYS A 103       7.283  11.681   0.062  1.00 95.64           H  
ATOM   1610  CA  LYS A 103       6.873   9.695  -0.621  1.00 95.64           C  
ATOM   1611  HA  LYS A 103       6.573   9.637  -1.667  1.00 95.64           H  
ATOM   1612  C   LYS A 103       6.116   8.571   0.117  1.00 95.64           C  
ATOM   1613  CB  LYS A 103       8.403   9.482  -0.568  1.00 95.64           C  
ATOM   1614  HB2 LYS A 103       8.632   8.501  -0.985  1.00 95.64           H  
ATOM   1615  HB3 LYS A 103       8.728   9.487   0.472  1.00 95.64           H  
ATOM   1616  O   LYS A 103       5.433   8.760   1.131  1.00 95.64           O  
ATOM   1617  CG  LYS A 103       9.226  10.530  -1.339  1.00 95.64           C  
ATOM   1618  HG2 LYS A 103       8.863  10.593  -2.364  1.00 95.64           H  
ATOM   1619  HG3 LYS A 103       9.123  11.502  -0.856  1.00 95.64           H  
ATOM   1620  CD  LYS A 103      10.711  10.152  -1.378  1.00 95.64           C  
ATOM   1621  HD2 LYS A 103      11.089  10.076  -0.359  1.00 95.64           H  
ATOM   1622  HD3 LYS A 103      10.813   9.183  -1.868  1.00 95.64           H  
ATOM   1623  CE  LYS A 103      11.542  11.184  -2.148  1.00 95.64           C  
ATOM   1624  HE2 LYS A 103      11.502  12.145  -1.636  1.00 95.64           H  
ATOM   1625  HE3 LYS A 103      11.125  11.309  -3.147  1.00 95.64           H  
ATOM   1626  NZ  LYS A 103      12.942  10.730  -2.257  1.00 95.64           N  
ATOM   1627  HZ1 LYS A 103      13.532  11.381  -2.754  1.00 95.64           H  
ATOM   1628  HZ2 LYS A 103      13.372  10.588  -1.354  1.00 95.64           H  
ATOM   1629  HZ3 LYS A 103      13.010   9.883  -2.803  1.00 95.64           H  
ATOM   1630  N   ASN A 104       6.199   7.355  -0.416  1.00 92.93           N  
ATOM   1631  H   ASN A 104       6.798   7.231  -1.219  1.00 92.93           H  
ATOM   1632  CA  ASN A 104       5.642   6.173   0.246  1.00 92.93           C  
ATOM   1633  HA  ASN A 104       4.615   6.391   0.540  1.00 92.93           H  
ATOM   1634  C   ASN A 104       6.418   5.861   1.541  1.00 92.93           C  
ATOM   1635  CB  ASN A 104       5.614   5.000  -0.751  1.00 92.93           C  
ATOM   1636  HB2 ASN A 104       6.545   4.966  -1.318  1.00 92.93           H  
ATOM   1637  HB3 ASN A 104       5.521   4.062  -0.204  1.00 92.93           H  
ATOM   1638  O   ASN A 104       7.639   5.867   1.549  1.00 92.93           O  
ATOM   1639  CG  ASN A 104       4.421   5.103  -1.685  1.00 92.93           C  
ATOM   1640  ND2 ASN A 104       4.605   5.093  -2.983  1.00 92.93           N  
ATOM   1641 HD21 ASN A 104       3.800   5.261  -3.569  1.00 92.93           H  
ATOM   1642 HD22 ASN A 104       5.519   4.973  -3.396  1.00 92.93           H  
ATOM   1643  OD1 ASN A 104       3.289   5.167  -1.236  1.00 92.93           O  
ATOM   1644  N   GLY A 105       5.722   5.589   2.648  1.00 93.00           N  
ATOM   1645  H   GLY A 105       4.713   5.607   2.604  1.00 93.00           H  
ATOM   1646  CA  GLY A 105       6.362   5.147   3.897  1.00 93.00           C  
ATOM   1647  HA2 GLY A 105       5.597   4.714   4.542  1.00 93.00           H  
ATOM   1648  HA3 GLY A 105       7.077   4.360   3.658  1.00 93.00           H  
ATOM   1649  C   GLY A 105       7.112   6.208   4.724  1.00 93.00           C  
ATOM   1650  O   GLY A 105       7.733   5.828   5.712  1.00 93.00           O  
ATOM   1651  N   THR A 106       7.043   7.505   4.398  1.00 96.11           N  
ATOM   1652  H   THR A 106       6.599   7.772   3.531  1.00 96.11           H  
ATOM   1653  CA  THR A 106       7.735   8.592   5.138  1.00 96.11           C  
ATOM   1654  HA  THR A 106       8.655   8.189   5.560  1.00 96.11           H  
ATOM   1655  C   THR A 106       6.957   9.172   6.329  1.00 96.11           C  
ATOM   1656  CB  THR A 106       8.150   9.733   4.197  1.00 96.11           C  
ATOM   1657  HB  THR A 106       8.583  10.552   4.771  1.00 96.11           H  
ATOM   1658  O   THR A 106       7.377  10.160   6.923  1.00 96.11           O  
ATOM   1659  CG2 THR A 106       9.182   9.269   3.175  1.00 96.11           C  
ATOM   1660 HG21 THR A 106       8.770   8.489   2.534  1.00 96.11           H  
ATOM   1661 HG22 THR A 106       9.505  10.119   2.575  1.00 96.11           H  
ATOM   1662 HG23 THR A 106      10.056   8.878   3.696  1.00 96.11           H  
ATOM   1663  OG1 THR A 106       7.016  10.196   3.498  1.00 96.11           O  
ATOM   1664  HG1 THR A 106       7.303  10.990   3.041  1.00 96.11           H  
ATOM   1665  N   GLY A 107       5.827   8.569   6.717  1.00 96.38           N  
ATOM   1666  H   GLY A 107       5.573   7.717   6.238  1.00 96.38           H  
ATOM   1667  CA  GLY A 107       5.084   8.951   7.929  1.00 96.38           C  
ATOM   1668  HA2 GLY A 107       5.728   9.528   8.593  1.00 96.38           H  
ATOM   1669  HA3 GLY A 107       4.815   8.039   8.462  1.00 96.38           H  
ATOM   1670  C   GLY A 107       3.794   9.760   7.726  1.00 96.38           C  
ATOM   1671  O   GLY A 107       3.250  10.236   8.723  1.00 96.38           O  
ATOM   1672  N   LYS A 108       3.267   9.862   6.489  1.00 97.60           N  
ATOM   1673  H   LYS A 108       3.821   9.502   5.726  1.00 97.60           H  
ATOM   1674  CA  LYS A 108       1.994  10.554   6.155  1.00 97.60           C  
ATOM   1675  HA  LYS A 108       2.156  11.631   6.206  1.00 97.60           H  
ATOM   1676  C   LYS A 108       0.850  10.271   7.142  1.00 97.60           C  
ATOM   1677  CB  LYS A 108       1.515  10.197   4.730  1.00 97.60           C  
ATOM   1678  HB2 LYS A 108       0.508  10.598   4.613  1.00 97.60           H  
ATOM   1679  HB3 LYS A 108       1.452   9.114   4.617  1.00 97.60           H  
ATOM   1680  O   LYS A 108       0.202  11.200   7.602  1.00 97.60           O  
ATOM   1681  CG  LYS A 108       2.394  10.787   3.613  1.00 97.60           C  
ATOM   1682  HG2 LYS A 108       2.649  11.810   3.889  1.00 97.60           H  
ATOM   1683  HG3 LYS A 108       3.317  10.215   3.519  1.00 97.60           H  
ATOM   1684  CD  LYS A 108       1.668  10.847   2.256  1.00 97.60           C  
ATOM   1685  HD2 LYS A 108       2.231  11.490   1.580  1.00 97.60           H  
ATOM   1686  HD3 LYS A 108       0.702  11.332   2.401  1.00 97.60           H  
ATOM   1687  CE  LYS A 108       1.423   9.488   1.588  1.00 97.60           C  
ATOM   1688  HE2 LYS A 108       1.260   8.722   2.346  1.00 97.60           H  
ATOM   1689  HE3 LYS A 108       0.502   9.566   1.010  1.00 97.60           H  
ATOM   1690  NZ  LYS A 108       2.533   9.127   0.673  1.00 97.60           N  
ATOM   1691  HZ1 LYS A 108       2.316   8.298   0.138  1.00 97.60           H  
ATOM   1692  HZ2 LYS A 108       3.418   9.025   1.150  1.00 97.60           H  
ATOM   1693  HZ3 LYS A 108       2.702   9.882   0.024  1.00 97.60           H  
ATOM   1694  N   THR A 109       0.653   9.011   7.538  1.00 97.62           N  
ATOM   1695  H   THR A 109       1.154   8.271   7.069  1.00 97.62           H  
ATOM   1696  CA  THR A 109      -0.388   8.624   8.509  1.00 97.62           C  
ATOM   1697  HA  THR A 109      -1.358   8.938   8.123  1.00 97.62           H  
ATOM   1698  C   THR A 109      -0.227   9.308   9.870  1.00 97.62           C  
ATOM   1699  CB  THR A 109      -0.413   7.098   8.683  1.00 97.62           C  
ATOM   1700  HB  THR A 109       0.479   6.796   9.231  1.00 97.62           H  
ATOM   1701  O   THR A 109      -1.209   9.750  10.449  1.00 97.62           O  
ATOM   1702  CG2 THR A 109      -1.640   6.586   9.430  1.00 97.62           C  
ATOM   1703 HG21 THR A 109      -2.542   7.001   8.982  1.00 97.62           H  
ATOM   1704 HG22 THR A 109      -1.683   5.498   9.373  1.00 97.62           H  
ATOM   1705 HG23 THR A 109      -1.597   6.894  10.475  1.00 97.62           H  
ATOM   1706  OG1 THR A 109      -0.390   6.458   7.426  1.00 97.62           O  
ATOM   1707  HG1 THR A 109      -1.218   6.647   6.978  1.00 97.62           H  
ATOM   1708  N   GLY A 110       0.999   9.467  10.381  1.00 98.12           N  
ATOM   1709  H   GLY A 110       1.798   9.219   9.815  1.00 98.12           H  
ATOM   1710  CA  GLY A 110       1.236  10.233  11.612  1.00 98.12           C  
ATOM   1711  HA2 GLY A 110       2.276  10.117  11.915  1.00 98.12           H  
ATOM   1712  HA3 GLY A 110       0.598   9.860  12.413  1.00 98.12           H  
ATOM   1713  C   GLY A 110       0.953  11.728  11.443  1.00 98.12           C  
ATOM   1714  O   GLY A 110       0.413  12.349  12.354  1.00 98.12           O  
ATOM   1715  N   ALA A 111       1.238  12.274  10.256  1.00 98.63           N  
ATOM   1716  H   ALA A 111       1.598  11.681   9.521  1.00 98.63           H  
ATOM   1717  CA  ALA A 111       1.071  13.693   9.945  1.00 98.63           C  
ATOM   1718  HA  ALA A 111       1.598  14.274  10.702  1.00 98.63           H  
ATOM   1719  C   ALA A 111      -0.397  14.160   9.974  1.00 98.63           C  
ATOM   1720  CB  ALA A 111       1.735  13.967   8.590  1.00 98.63           C  
ATOM   1721  HB1 ALA A 111       2.759  13.592   8.580  1.00 98.63           H  
ATOM   1722  HB2 ALA A 111       1.760  15.043   8.417  1.00 98.63           H  
ATOM   1723  HB3 ALA A 111       1.165  13.504   7.785  1.00 98.63           H  
ATOM   1724  O   ALA A 111      -0.637  15.322  10.288  1.00 98.63           O  
ATOM   1725  N   TYR A 112      -1.370  13.270   9.720  1.00 98.75           N  
ATOM   1726  H   TYR A 112      -1.109  12.356   9.379  1.00 98.75           H  
ATOM   1727  CA  TYR A 112      -2.794  13.562   9.947  1.00 98.75           C  
ATOM   1728  HA  TYR A 112      -2.908  14.641  10.046  1.00 98.75           H  
ATOM   1729  C   TYR A 112      -3.357  12.974  11.249  1.00 98.75           C  
ATOM   1730  CB  TYR A 112      -3.639  13.177   8.725  1.00 98.75           C  
ATOM   1731  HB2 TYR A 112      -4.644  13.572   8.873  1.00 98.75           H  
ATOM   1732  HB3 TYR A 112      -3.227  13.693   7.858  1.00 98.75           H  
ATOM   1733  O   TYR A 112      -4.199  13.613  11.875  1.00 98.75           O  
ATOM   1734  CG  TYR A 112      -3.763  11.699   8.399  1.00 98.75           C  
ATOM   1735  CD1 TYR A 112      -3.116  11.174   7.264  1.00 98.75           C  
ATOM   1736  HD1 TYR A 112      -2.483  11.810   6.663  1.00 98.75           H  
ATOM   1737  CD2 TYR A 112      -4.614  10.873   9.160  1.00 98.75           C  
ATOM   1738  HD2 TYR A 112      -5.145  11.277  10.010  1.00 98.75           H  
ATOM   1739  CE1 TYR A 112      -3.323   9.832   6.888  1.00 98.75           C  
ATOM   1740  HE1 TYR A 112      -2.829   9.445   6.009  1.00 98.75           H  
ATOM   1741  CE2 TYR A 112      -4.800   9.525   8.802  1.00 98.75           C  
ATOM   1742  HE2 TYR A 112      -5.442   8.890   9.394  1.00 98.75           H  
ATOM   1743  OH  TYR A 112      -4.372   7.695   7.323  1.00 98.75           O  
ATOM   1744  HH  TYR A 112      -3.985   7.473   6.473  1.00 98.75           H  
ATOM   1745  CZ  TYR A 112      -4.165   8.999   7.660  1.00 98.75           C  
ATOM   1746  N   CYS A 113      -2.917  11.794  11.707  1.00 98.77           N  
ATOM   1747  H   CYS A 113      -2.281  11.245  11.146  1.00 98.77           H  
ATOM   1748  CA  CYS A 113      -3.485  11.191  12.921  1.00 98.77           C  
ATOM   1749  HA  CYS A 113      -4.569  11.150  12.812  1.00 98.77           H  
ATOM   1750  C   CYS A 113      -3.220  12.023  14.181  1.00 98.77           C  
ATOM   1751  CB  CYS A 113      -2.972   9.758  13.120  1.00 98.77           C  
ATOM   1752  HB2 CYS A 113      -3.227   9.439  14.131  1.00 98.77           H  
ATOM   1753  HB3 CYS A 113      -1.889   9.727  13.001  1.00 98.77           H  
ATOM   1754  O   CYS A 113      -4.095  12.090  15.039  1.00 98.77           O  
ATOM   1755  SG  CYS A 113      -3.777   8.638  11.941  1.00 98.77           S  
ATOM   1756  HG  CYS A 113      -3.467   7.488  12.545  1.00 98.77           H  
ATOM   1757  N   ILE A 114      -2.050  12.663  14.292  1.00 98.77           N  
ATOM   1758  H   ILE A 114      -1.378  12.584  13.542  1.00 98.77           H  
ATOM   1759  CA  ILE A 114      -1.709  13.523  15.434  1.00 98.77           C  
ATOM   1760  HA  ILE A 114      -1.884  12.951  16.345  1.00 98.77           H  
ATOM   1761  C   ILE A 114      -2.666  14.732  15.531  1.00 98.77           C  
ATOM   1762  CB  ILE A 114      -0.199  13.875  15.416  1.00 98.77           C  
ATOM   1763  HB  ILE A 114       0.073  14.232  14.423  1.00 98.77           H  
ATOM   1764  O   ILE A 114      -3.387  14.813  16.524  1.00 98.77           O  
ATOM   1765  CG1 ILE A 114       0.622  12.595  15.717  1.00 98.77           C  
ATOM   1766 HG12 ILE A 114       0.439  12.283  16.745  1.00 98.77           H  
ATOM   1767 HG13 ILE A 114       0.289  11.787  15.065  1.00 98.77           H  
ATOM   1768  CG2 ILE A 114       0.135  14.982  16.430  1.00 98.77           C  
ATOM   1769 HG21 ILE A 114      -0.125  14.661  17.439  1.00 98.77           H  
ATOM   1770 HG22 ILE A 114       1.197  15.222  16.400  1.00 98.77           H  
ATOM   1771 HG23 ILE A 114      -0.404  15.901  16.200  1.00 98.77           H  
ATOM   1772  CD1 ILE A 114       2.135  12.742  15.506  1.00 98.77           C  
ATOM   1773 HD11 ILE A 114       2.620  11.785  15.697  1.00 98.77           H  
ATOM   1774 HD12 ILE A 114       2.553  13.478  16.193  1.00 98.77           H  
ATOM   1775 HD13 ILE A 114       2.337  13.041  14.478  1.00 98.77           H  
ATOM   1776  N   PRO A 115      -2.784  15.623  14.522  1.00 98.65           N  
ATOM   1777  CA  PRO A 115      -3.676  16.785  14.605  1.00 98.65           C  
ATOM   1778  HA  PRO A 115      -3.451  17.343  15.513  1.00 98.65           H  
ATOM   1779  C   PRO A 115      -5.169  16.421  14.644  1.00 98.65           C  
ATOM   1780  CB  PRO A 115      -3.329  17.659  13.394  1.00 98.65           C  
ATOM   1781  HB2 PRO A 115      -4.198  18.183  12.997  1.00 98.65           H  
ATOM   1782  HB3 PRO A 115      -2.553  18.373  13.672  1.00 98.65           H  
ATOM   1783  O   PRO A 115      -5.958  17.185  15.195  1.00 98.65           O  
ATOM   1784  CG  PRO A 115      -2.750  16.667  12.391  1.00 98.65           C  
ATOM   1785  HG2 PRO A 115      -2.070  17.143  11.685  1.00 98.65           H  
ATOM   1786  HG3 PRO A 115      -3.560  16.160  11.866  1.00 98.65           H  
ATOM   1787  CD  PRO A 115      -2.008  15.691  13.295  1.00 98.65           C  
ATOM   1788  HD2 PRO A 115      -1.905  14.725  12.801  1.00 98.65           H  
ATOM   1789  HD3 PRO A 115      -1.025  16.100  13.530  1.00 98.65           H  
ATOM   1790  N   VAL A 116      -5.578  15.260  14.115  1.00 98.84           N  
ATOM   1791  H   VAL A 116      -4.910  14.693  13.612  1.00 98.84           H  
ATOM   1792  CA  VAL A 116      -6.958  14.758  14.270  1.00 98.84           C  
ATOM   1793  HA  VAL A 116      -7.651  15.564  14.032  1.00 98.84           H  
ATOM   1794  C   VAL A 116      -7.247  14.357  15.719  1.00 98.84           C  
ATOM   1795  CB  VAL A 116      -7.235  13.591  13.300  1.00 98.84           C  
ATOM   1796  HB  VAL A 116      -6.409  12.881  13.348  1.00 98.84           H  
ATOM   1797  O   VAL A 116      -8.283  14.739  16.254  1.00 98.84           O  
ATOM   1798  CG1 VAL A 116      -8.532  12.829  13.608  1.00 98.84           C  
ATOM   1799 HG11 VAL A 116      -8.731  12.101  12.822  1.00 98.84           H  
ATOM   1800 HG12 VAL A 116      -9.363  13.531  13.675  1.00 98.84           H  
ATOM   1801 HG13 VAL A 116      -8.439  12.294  14.553  1.00 98.84           H  
ATOM   1802  CG2 VAL A 116      -7.365  14.111  11.864  1.00 98.84           C  
ATOM   1803 HG21 VAL A 116      -7.432  13.269  11.175  1.00 98.84           H  
ATOM   1804 HG22 VAL A 116      -8.260  14.726  11.773  1.00 98.84           H  
ATOM   1805 HG23 VAL A 116      -6.498  14.715  11.595  1.00 98.84           H  
ATOM   1806  N   LEU A 117      -6.353  13.607  16.372  1.00 98.82           N  
ATOM   1807  H   LEU A 117      -5.492  13.351  15.908  1.00 98.82           H  
ATOM   1808  CA  LEU A 117      -6.530  13.209  17.775  1.00 98.82           C  
ATOM   1809  HA  LEU A 117      -7.546  12.839  17.913  1.00 98.82           H  
ATOM   1810  C   LEU A 117      -6.391  14.396  18.737  1.00 98.82           C  
ATOM   1811  CB  LEU A 117      -5.533  12.091  18.122  1.00 98.82           C  
ATOM   1812  HB2 LEU A 117      -5.535  11.947  19.202  1.00 98.82           H  
ATOM   1813  HB3 LEU A 117      -4.533  12.418  17.837  1.00 98.82           H  
ATOM   1814  O   LEU A 117      -7.081  14.438  19.755  1.00 98.82           O  
ATOM   1815  CG  LEU A 117      -5.842  10.741  17.449  1.00 98.82           C  
ATOM   1816  HG  LEU A 117      -5.922  10.864  16.369  1.00 98.82           H  
ATOM   1817  CD1 LEU A 117      -4.704   9.763  17.737  1.00 98.82           C  
ATOM   1818 HD11 LEU A 117      -4.918   8.796  17.282  1.00 98.82           H  
ATOM   1819 HD12 LEU A 117      -4.585   9.638  18.814  1.00 98.82           H  
ATOM   1820 HD13 LEU A 117      -3.779  10.161  17.320  1.00 98.82           H  
ATOM   1821  CD2 LEU A 117      -7.150  10.122  17.951  1.00 98.82           C  
ATOM   1822 HD21 LEU A 117      -7.996  10.719  17.611  1.00 98.82           H  
ATOM   1823 HD22 LEU A 117      -7.151  10.094  19.041  1.00 98.82           H  
ATOM   1824 HD23 LEU A 117      -7.260   9.110  17.561  1.00 98.82           H  
ATOM   1825  N   GLU A 118      -5.560  15.380  18.392  1.00 97.94           N  
ATOM   1826  H   GLU A 118      -4.949  15.245  17.599  1.00 97.94           H  
ATOM   1827  CA  GLU A 118      -5.442  16.626  19.147  1.00 97.94           C  
ATOM   1828  HA  GLU A 118      -5.291  16.363  20.194  1.00 97.94           H  
ATOM   1829  C   GLU A 118      -6.724  17.471  19.060  1.00 97.94           C  
ATOM   1830  CB  GLU A 118      -4.209  17.405  18.661  1.00 97.94           C  
ATOM   1831  HB2 GLU A 118      -4.371  17.719  17.630  1.00 97.94           H  
ATOM   1832  HB3 GLU A 118      -3.343  16.744  18.679  1.00 97.94           H  
ATOM   1833  O   GLU A 118      -7.229  17.921  20.083  1.00 97.94           O  
ATOM   1834  CG  GLU A 118      -3.902  18.640  19.521  1.00 97.94           C  
ATOM   1835  HG2 GLU A 118      -2.939  19.053  19.221  1.00 97.94           H  
ATOM   1836  HG3 GLU A 118      -4.662  19.398  19.330  1.00 97.94           H  
ATOM   1837  CD  GLU A 118      -3.869  18.291  21.011  1.00 97.94           C  
ATOM   1838  OE1 GLU A 118      -4.700  18.844  21.760  1.00 97.94           O  
ATOM   1839  OE2 GLU A 118      -3.110  17.369  21.389  1.00 97.94           O  
ATOM   1840  N   GLN A 119      -7.333  17.626  17.883  1.00 97.69           N  
ATOM   1841  H   GLN A 119      -6.895  17.263  17.048  1.00 97.69           H  
ATOM   1842  CA  GLN A 119      -8.562  18.422  17.750  1.00 97.69           C  
ATOM   1843  HA  GLN A 119      -8.434  19.347  18.312  1.00 97.69           H  
ATOM   1844  C   GLN A 119      -9.829  17.756  18.324  1.00 97.69           C  
ATOM   1845  CB  GLN A 119      -8.775  18.792  16.281  1.00 97.69           C  
ATOM   1846  HB2 GLN A 119      -9.793  19.162  16.160  1.00 97.69           H  
ATOM   1847  HB3 GLN A 119      -8.657  17.904  15.659  1.00 97.69           H  
ATOM   1848  O   GLN A 119     -10.823  18.446  18.556  1.00 97.69           O  
ATOM   1849  CG  GLN A 119      -7.820  19.896  15.808  1.00 97.69           C  
ATOM   1850  HG2 GLN A 119      -7.931  20.773  16.444  1.00 97.69           H  
ATOM   1851  HG3 GLN A 119      -6.785  19.558  15.864  1.00 97.69           H  
ATOM   1852  CD  GLN A 119      -8.163  20.288  14.379  1.00 97.69           C  
ATOM   1853  NE2 GLN A 119      -7.522  19.703  13.394  1.00 97.69           N  
ATOM   1854 HE21 GLN A 119      -7.823  19.952  12.463  1.00 97.69           H  
ATOM   1855 HE22 GLN A 119      -6.791  19.035  13.591  1.00 97.69           H  
ATOM   1856  OE1 GLN A 119      -9.068  21.070  14.136  1.00 97.69           O  
ATOM   1857  N   ILE A 120      -9.828  16.440  18.564  1.00 98.22           N  
ATOM   1858  H   ILE A 120      -8.989  15.917  18.362  1.00 98.22           H  
ATOM   1859  CA  ILE A 120     -10.983  15.744  19.151  1.00 98.22           C  
ATOM   1860  HA  ILE A 120     -11.880  16.129  18.667  1.00 98.22           H  
ATOM   1861  C   ILE A 120     -11.120  16.067  20.646  1.00 98.22           C  
ATOM   1862  CB  ILE A 120     -10.930  14.226  18.860  1.00 98.22           C  
ATOM   1863  HB  ILE A 120      -9.919  13.877  19.070  1.00 98.22           H  
ATOM   1864  O   ILE A 120     -10.177  15.953  21.437  1.00 98.22           O  
ATOM   1865  CG1 ILE A 120     -11.258  13.969  17.372  1.00 98.22           C  
ATOM   1866 HG12 ILE A 120     -10.736  14.696  16.749  1.00 98.22           H  
ATOM   1867 HG13 ILE A 120     -12.325  14.116  17.204  1.00 98.22           H  
ATOM   1868  CG2 ILE A 120     -11.921  13.431  19.737  1.00 98.22           C  
ATOM   1869 HG21 ILE A 120     -12.934  13.808  19.596  1.00 98.22           H  
ATOM   1870 HG22 ILE A 120     -11.650  13.523  20.789  1.00 98.22           H  
ATOM   1871 HG23 ILE A 120     -11.891  12.370  19.488  1.00 98.22           H  
ATOM   1872  CD1 ILE A 120     -10.865  12.567  16.890  1.00 98.22           C  
ATOM   1873 HD11 ILE A 120     -11.467  11.809  17.392  1.00 98.22           H  
ATOM   1874 HD12 ILE A 120      -9.809  12.389  17.089  1.00 98.22           H  
ATOM   1875 HD13 ILE A 120     -11.038  12.496  15.816  1.00 98.22           H  
ATOM   1876  N   ASP A 121     -12.348  16.396  21.046  1.00 97.21           N  
ATOM   1877  H   ASP A 121     -13.066  16.482  20.341  1.00 97.21           H  
ATOM   1878  CA  ASP A 121     -12.765  16.470  22.441  1.00 97.21           C  
ATOM   1879  HA  ASP A 121     -11.900  16.730  23.050  1.00 97.21           H  
ATOM   1880  C   ASP A 121     -13.349  15.112  22.887  1.00 97.21           C  
ATOM   1881  CB  ASP A 121     -13.773  17.612  22.603  1.00 97.21           C  
ATOM   1882  HB2 ASP A 121     -14.672  17.393  22.028  1.00 97.21           H  
ATOM   1883  HB3 ASP A 121     -13.332  18.525  22.203  1.00 97.21           H  
ATOM   1884  O   ASP A 121     -14.428  14.728  22.414  1.00 97.21           O  
ATOM   1885  CG  ASP A 121     -14.164  17.862  24.059  1.00 97.21           C  
ATOM   1886  OD1 ASP A 121     -13.982  16.977  24.924  1.00 97.21           O  
ATOM   1887  OD2 ASP A 121     -14.739  18.943  24.299  1.00 97.21           O  
ATOM   1888  N   PRO A 122     -12.684  14.371  23.795  1.00 94.87           N  
ATOM   1889  CA  PRO A 122     -13.176  13.077  24.265  1.00 94.87           C  
ATOM   1890  HA  PRO A 122     -13.336  12.410  23.418  1.00 94.87           H  
ATOM   1891  C   PRO A 122     -14.496  13.188  25.044  1.00 94.87           C  
ATOM   1892  CB  PRO A 122     -12.052  12.515  25.138  1.00 94.87           C  
ATOM   1893  HB2 PRO A 122     -11.371  11.928  24.521  1.00 94.87           H  
ATOM   1894  HB3 PRO A 122     -12.440  11.909  25.957  1.00 94.87           H  
ATOM   1895  O   PRO A 122     -15.294  12.253  25.014  1.00 94.87           O  
ATOM   1896  CG  PRO A 122     -11.327  13.756  25.652  1.00 94.87           C  
ATOM   1897  HG2 PRO A 122     -11.856  14.160  26.515  1.00 94.87           H  
ATOM   1898  HG3 PRO A 122     -10.287  13.545  25.902  1.00 94.87           H  
ATOM   1899  CD  PRO A 122     -11.445  14.723  24.478  1.00 94.87           C  
ATOM   1900  HD2 PRO A 122     -11.468  15.745  24.855  1.00 94.87           H  
ATOM   1901  HD3 PRO A 122     -10.605  14.586  23.798  1.00 94.87           H  
ATOM   1902  N   THR A 123     -14.785  14.334  25.674  1.00 94.80           N  
ATOM   1903  H   THR A 123     -14.168  15.124  25.552  1.00 94.80           H  
ATOM   1904  CA  THR A 123     -16.006  14.535  26.480  1.00 94.80           C  
ATOM   1905  HA  THR A 123     -16.107  13.687  27.157  1.00 94.80           H  
ATOM   1906  C   THR A 123     -17.285  14.581  25.640  1.00 94.80           C  
ATOM   1907  CB  THR A 123     -15.937  15.812  27.338  1.00 94.80           C  
ATOM   1908  HB  THR A 123     -16.787  15.800  28.020  1.00 94.80           H  
ATOM   1909  O   THR A 123     -18.388  14.476  26.181  1.00 94.80           O  
ATOM   1910  CG2 THR A 123     -14.666  15.920  28.180  1.00 94.80           C  
ATOM   1911 HG21 THR A 123     -14.719  16.818  28.796  1.00 94.80           H  
ATOM   1912 HG22 THR A 123     -13.785  15.984  27.541  1.00 94.80           H  
ATOM   1913 HG23 THR A 123     -14.581  15.049  28.830  1.00 94.80           H  
ATOM   1914  OG1 THR A 123     -16.038  16.977  26.553  1.00 94.80           O  
ATOM   1915  HG1 THR A 123     -15.238  17.053  26.028  1.00 94.80           H  
ATOM   1916  N   LYS A 124     -17.163  14.733  24.313  1.00 95.86           N  
ATOM   1917  H   LYS A 124     -16.229  14.776  23.933  1.00 95.86           H  
ATOM   1918  CA  LYS A 124     -18.298  14.852  23.395  1.00 95.86           C  
ATOM   1919  HA  LYS A 124     -19.187  15.084  23.983  1.00 95.86           H  
ATOM   1920  C   LYS A 124     -18.576  13.531  22.679  1.00 95.86           C  
ATOM   1921  CB  LYS A 124     -18.086  16.035  22.444  1.00 95.86           C  
ATOM   1922  HB2 LYS A 124     -18.950  16.089  21.782  1.00 95.86           H  
ATOM   1923  HB3 LYS A 124     -17.195  15.872  21.837  1.00 95.86           H  
ATOM   1924  O   LYS A 124     -17.820  13.085  21.821  1.00 95.86           O  
ATOM   1925  CG  LYS A 124     -17.940  17.362  23.215  1.00 95.86           C  
ATOM   1926  HG2 LYS A 124     -16.933  17.432  23.626  1.00 95.86           H  
ATOM   1927  HG3 LYS A 124     -18.658  17.393  24.034  1.00 95.86           H  
ATOM   1928  CD  LYS A 124     -18.214  18.546  22.285  1.00 95.86           C  
ATOM   1929  HD2 LYS A 124     -19.260  18.478  21.986  1.00 95.86           H  
ATOM   1930  HD3 LYS A 124     -17.585  18.466  21.398  1.00 95.86           H  
ATOM   1931  CE  LYS A 124     -18.023  19.919  22.937  1.00 95.86           C  
ATOM   1932  HE2 LYS A 124     -18.537  20.660  22.325  1.00 95.86           H  
ATOM   1933  HE3 LYS A 124     -18.488  19.905  23.922  1.00 95.86           H  
ATOM   1934  NZ  LYS A 124     -16.594  20.282  23.055  1.00 95.86           N  
ATOM   1935  HZ1 LYS A 124     -16.092  20.211  22.181  1.00 95.86           H  
ATOM   1936  HZ2 LYS A 124     -16.115  19.643  23.673  1.00 95.86           H  
ATOM   1937  HZ3 LYS A 124     -16.447  21.191  23.470  1.00 95.86           H  
ATOM   1938  N   ASP A 125     -19.715  12.932  23.016  1.00 92.16           N  
ATOM   1939  H   ASP A 125     -20.232  13.360  23.770  1.00 92.16           H  
ATOM   1940  CA  ASP A 125     -20.179  11.612  22.563  1.00 92.16           C  
ATOM   1941  HA  ASP A 125     -19.324  10.935  22.562  1.00 92.16           H  
ATOM   1942  C   ASP A 125     -20.742  11.582  21.119  1.00 92.16           C  
ATOM   1943  CB  ASP A 125     -21.197  11.094  23.594  1.00 92.16           C  
ATOM   1944  HB2 ASP A 125     -21.875  11.901  23.874  1.00 92.16           H  
ATOM   1945  HB3 ASP A 125     -21.805  10.304  23.155  1.00 92.16           H  
ATOM   1946  O   ASP A 125     -21.760  10.943  20.848  1.00 92.16           O  
ATOM   1947  CG  ASP A 125     -20.574  10.477  24.841  1.00 92.16           C  
ATOM   1948  OD1 ASP A 125     -19.696   9.599  24.695  1.00 92.16           O  
ATOM   1949  OD2 ASP A 125     -21.178  10.649  25.923  1.00 92.16           O  
ATOM   1950  N   TYR A 126     -20.098  12.273  20.178  1.00 94.98           N  
ATOM   1951  H   TYR A 126     -19.232  12.728  20.430  1.00 94.98           H  
ATOM   1952  CA  TYR A 126     -20.503  12.323  18.769  1.00 94.98           C  
ATOM   1953  HA  TYR A 126     -21.102  11.439  18.549  1.00 94.98           H  
ATOM   1954  C   TYR A 126     -19.303  12.268  17.815  1.00 94.98           C  
ATOM   1955  CB  TYR A 126     -21.397  13.552  18.522  1.00 94.98           C  
ATOM   1956  HB2 TYR A 126     -21.684  13.570  17.470  1.00 94.98           H  
ATOM   1957  HB3 TYR A 126     -22.316  13.411  19.090  1.00 94.98           H  
ATOM   1958  O   TYR A 126     -18.169  12.550  18.207  1.00 94.98           O  
ATOM   1959  CG  TYR A 126     -20.811  14.913  18.872  1.00 94.98           C  
ATOM   1960  CD1 TYR A 126     -21.438  15.725  19.839  1.00 94.98           C  
ATOM   1961  HD1 TYR A 126     -22.306  15.358  20.368  1.00 94.98           H  
ATOM   1962  CD2 TYR A 126     -19.701  15.413  18.165  1.00 94.98           C  
ATOM   1963  HD2 TYR A 126     -19.245  14.828  17.380  1.00 94.98           H  
ATOM   1964  CE1 TYR A 126     -20.985  17.041  20.066  1.00 94.98           C  
ATOM   1965  HE1 TYR A 126     -21.503  17.687  20.759  1.00 94.98           H  
ATOM   1966  CE2 TYR A 126     -19.221  16.708  18.418  1.00 94.98           C  
ATOM   1967  HE2 TYR A 126     -18.394  17.096  17.842  1.00 94.98           H  
ATOM   1968  OH  TYR A 126     -19.470  18.826  19.472  1.00 94.98           O  
ATOM   1969  HH  TYR A 126     -18.729  18.996  18.887  1.00 94.98           H  
ATOM   1970  CZ  TYR A 126     -19.883  17.537  19.339  1.00 94.98           C  
ATOM   1971  N   ILE A 127     -19.569  11.942  16.545  1.00 97.98           N  
ATOM   1972  H   ILE A 127     -20.530  11.782  16.280  1.00 97.98           H  
ATOM   1973  CA  ILE A 127     -18.549  11.807  15.499  1.00 97.98           C  
ATOM   1974  HA  ILE A 127     -17.736  11.197  15.893  1.00 97.98           H  
ATOM   1975  C   ILE A 127     -17.987  13.194  15.160  1.00 97.98           C  
ATOM   1976  CB  ILE A 127     -19.122  11.076  14.260  1.00 97.98           C  
ATOM   1977  HB  ILE A 127     -19.933  11.679  13.851  1.00 97.98           H  
ATOM   1978  O   ILE A 127     -18.721  14.087  14.739  1.00 97.98           O  
ATOM   1979  CG1 ILE A 127     -19.676   9.673  14.620  1.00 97.98           C  
ATOM   1980 HG12 ILE A 127     -20.189   9.699  15.582  1.00 97.98           H  
ATOM   1981 HG13 ILE A 127     -18.848   8.970  14.716  1.00 97.98           H  
ATOM   1982  CG2 ILE A 127     -18.023  10.928  13.188  1.00 97.98           C  
ATOM   1983 HG21 ILE A 127     -17.702  11.907  12.833  1.00 97.98           H  
ATOM   1984 HG22 ILE A 127     -18.405  10.374  12.331  1.00 97.98           H  
ATOM   1985 HG23 ILE A 127     -17.161  10.401  13.597  1.00 97.98           H  
ATOM   1986  CD1 ILE A 127     -20.692   9.129  13.606  1.00 97.98           C  
ATOM   1987 HD11 ILE A 127     -20.272   9.114  12.600  1.00 97.98           H  
ATOM   1988 HD12 ILE A 127     -20.980   8.117  13.889  1.00 97.98           H  
ATOM   1989 HD13 ILE A 127     -21.585   9.754  13.609  1.00 97.98           H  
ATOM   1990  N   GLN A 128     -16.681  13.367  15.362  1.00 98.52           N  
ATOM   1991  H   GLN A 128     -16.158  12.581  15.720  1.00 98.52           H  
ATOM   1992  CA  GLN A 128     -15.953  14.632  15.207  1.00 98.52           C  
ATOM   1993  HA  GLN A 128     -16.658  15.451  15.070  1.00 98.52           H  
ATOM   1994  C   GLN A 128     -15.036  14.633  13.980  1.00 98.52           C  
ATOM   1995  CB  GLN A 128     -15.152  14.892  16.494  1.00 98.52           C  
ATOM   1996  HB2 GLN A 128     -14.666  13.972  16.819  1.00 98.52           H  
ATOM   1997  HB3 GLN A 128     -14.385  15.643  16.304  1.00 98.52           H  
ATOM   1998  O   GLN A 128     -14.864  15.680  13.352  1.00 98.52           O  
ATOM   1999  CG  GLN A 128     -16.076  15.412  17.599  1.00 98.52           C  
ATOM   2000  HG2 GLN A 128     -16.399  16.416  17.324  1.00 98.52           H  
ATOM   2001  HG3 GLN A 128     -16.952  14.768  17.676  1.00 98.52           H  
ATOM   2002  CD  GLN A 128     -15.403  15.483  18.961  1.00 98.52           C  
ATOM   2003  NE2 GLN A 128     -15.739  14.606  19.878  1.00 98.52           N  
ATOM   2004 HE21 GLN A 128     -15.287  14.676  20.779  1.00 98.52           H  
ATOM   2005 HE22 GLN A 128     -16.460  13.919  19.714  1.00 98.52           H  
ATOM   2006  OE1 GLN A 128     -14.583  16.346  19.221  1.00 98.52           O  
ATOM   2007  N   ALA A 129     -14.497  13.469  13.606  1.00 98.85           N  
ATOM   2008  H   ALA A 129     -14.679  12.647  14.164  1.00 98.85           H  
ATOM   2009  CA  ALA A 129     -13.615  13.321  12.454  1.00 98.85           C  
ATOM   2010  HA  ALA A 129     -13.797  14.146  11.766  1.00 98.85           H  
ATOM   2011  C   ALA A 129     -13.859  12.017  11.674  1.00 98.85           C  
ATOM   2012  CB  ALA A 129     -12.167  13.428  12.940  1.00 98.85           C  
ATOM   2013  HB1 ALA A 129     -12.005  14.398  13.411  1.00 98.85           H  
ATOM   2014  HB2 ALA A 129     -11.970  12.644  13.672  1.00 98.85           H  
ATOM   2015  HB3 ALA A 129     -11.483  13.323  12.098  1.00 98.85           H  
ATOM   2016  O   ALA A 129     -14.184  10.969  12.248  1.00 98.85           O  
ATOM   2017  N   LEU A 130     -13.645  12.091  10.358  1.00 98.89           N  
ATOM   2018  H   LEU A 130     -13.404  12.995   9.980  1.00 98.89           H  
ATOM   2019  CA  LEU A 130     -13.740  10.986   9.408  1.00 98.89           C  
ATOM   2020  HA  LEU A 130     -13.894  10.056   9.957  1.00 98.89           H  
ATOM   2021  C   LEU A 130     -12.439  10.870   8.602  1.00 98.89           C  
ATOM   2022  CB  LEU A 130     -14.961  11.223   8.498  1.00 98.89           C  
ATOM   2023  HB2 LEU A 130     -14.865  12.212   8.050  1.00 98.89           H  
ATOM   2024  HB3 LEU A 130     -15.859  11.221   9.115  1.00 98.89           H  
ATOM   2025  O   LEU A 130     -12.072  11.791   7.876  1.00 98.89           O  
ATOM   2026  CG  LEU A 130     -15.129  10.195   7.361  1.00 98.89           C  
ATOM   2027  HG  LEU A 130     -14.245  10.203   6.725  1.00 98.89           H  
ATOM   2028  CD1 LEU A 130     -15.346   8.774   7.888  1.00 98.89           C  
ATOM   2029 HD11 LEU A 130     -15.523   8.101   7.049  1.00 98.89           H  
ATOM   2030 HD12 LEU A 130     -16.196   8.752   8.569  1.00 98.89           H  
ATOM   2031 HD13 LEU A 130     -14.451   8.434   8.410  1.00 98.89           H  
ATOM   2032  CD2 LEU A 130     -16.337  10.564   6.499  1.00 98.89           C  
ATOM   2033 HD21 LEU A 130     -16.409   9.887   5.648  1.00 98.89           H  
ATOM   2034 HD22 LEU A 130     -17.250  10.498   7.090  1.00 98.89           H  
ATOM   2035 HD23 LEU A 130     -16.223  11.582   6.126  1.00 98.89           H  
ATOM   2036  N   VAL A 131     -11.779   9.714   8.669  1.00 98.86           N  
ATOM   2037  H   VAL A 131     -12.125   9.008   9.303  1.00 98.86           H  
ATOM   2038  CA  VAL A 131     -10.652   9.368   7.790  1.00 98.86           C  
ATOM   2039  HA  VAL A 131     -10.307  10.269   7.283  1.00 98.86           H  
ATOM   2040  C   VAL A 131     -11.127   8.393   6.719  1.00 98.86           C  
ATOM   2041  CB  VAL A 131      -9.454   8.798   8.567  1.00 98.86           C  
ATOM   2042  HB  VAL A 131      -9.760   7.857   9.023  1.00 98.86           H  
ATOM   2043  O   VAL A 131     -11.590   7.290   7.014  1.00 98.86           O  
ATOM   2044  CG1 VAL A 131      -8.269   8.509   7.635  1.00 98.86           C  
ATOM   2045 HG11 VAL A 131      -7.970   9.411   7.100  1.00 98.86           H  
ATOM   2046 HG12 VAL A 131      -8.531   7.744   6.904  1.00 98.86           H  
ATOM   2047 HG13 VAL A 131      -7.417   8.152   8.213  1.00 98.86           H  
ATOM   2048  CG2 VAL A 131      -8.978   9.745   9.677  1.00 98.86           C  
ATOM   2049 HG21 VAL A 131      -8.678  10.704   9.255  1.00 98.86           H  
ATOM   2050 HG22 VAL A 131      -9.782   9.917  10.392  1.00 98.86           H  
ATOM   2051 HG23 VAL A 131      -8.129   9.308  10.203  1.00 98.86           H  
ATOM   2052  N   MET A 132     -10.989   8.794   5.464  1.00 98.35           N  
ATOM   2053  H   MET A 132     -10.584   9.705   5.298  1.00 98.35           H  
ATOM   2054  CA  MET A 132     -11.327   8.005   4.288  1.00 98.35           C  
ATOM   2055  HA  MET A 132     -12.055   7.242   4.563  1.00 98.35           H  
ATOM   2056  C   MET A 132     -10.082   7.318   3.743  1.00 98.35           C  
ATOM   2057  CB  MET A 132     -11.950   8.902   3.216  1.00 98.35           C  
ATOM   2058  HB2 MET A 132     -12.178   8.309   2.330  1.00 98.35           H  
ATOM   2059  HB3 MET A 132     -11.224   9.667   2.939  1.00 98.35           H  
ATOM   2060  O   MET A 132      -9.027   7.936   3.616  1.00 98.35           O  
ATOM   2061  CG  MET A 132     -13.233   9.571   3.713  1.00 98.35           C  
ATOM   2062  HG2 MET A 132     -13.548  10.308   2.975  1.00 98.35           H  
ATOM   2063  HG3 MET A 132     -13.025  10.107   4.639  1.00 98.35           H  
ATOM   2064  SD  MET A 132     -14.587   8.404   4.000  1.00 98.35           S  
ATOM   2065  CE  MET A 132     -15.433   8.592   2.418  1.00 98.35           C  
ATOM   2066  HE1 MET A 132     -15.665   9.646   2.264  1.00 98.35           H  
ATOM   2067  HE2 MET A 132     -16.367   8.030   2.432  1.00 98.35           H  
ATOM   2068  HE3 MET A 132     -14.789   8.242   1.611  1.00 98.35           H  
ATOM   2069  N   VAL A 133     -10.227   6.042   3.389  1.00 97.35           N  
ATOM   2070  H   VAL A 133     -11.115   5.601   3.583  1.00 97.35           H  
ATOM   2071  CA  VAL A 133      -9.160   5.198   2.839  1.00 97.35           C  
ATOM   2072  HA  VAL A 133      -8.398   5.847   2.407  1.00 97.35           H  
ATOM   2073  C   VAL A 133      -9.705   4.277   1.737  1.00 97.35           C  
ATOM   2074  CB  VAL A 133      -8.484   4.356   3.938  1.00 97.35           C  
ATOM   2075  HB  VAL A 133      -7.866   3.599   3.456  1.00 97.35           H  
ATOM   2076  O   VAL A 133     -10.833   3.784   1.843  1.00 97.35           O  
ATOM   2077  CG1 VAL A 133      -7.572   5.197   4.834  1.00 97.35           C  
ATOM   2078 HG11 VAL A 133      -6.775   5.628   4.228  1.00 97.35           H  
ATOM   2079 HG12 VAL A 133      -7.122   4.582   5.615  1.00 97.35           H  
ATOM   2080 HG13 VAL A 133      -8.132   6.003   5.307  1.00 97.35           H  
ATOM   2081  CG2 VAL A 133      -9.483   3.627   4.839  1.00 97.35           C  
ATOM   2082 HG21 VAL A 133      -8.913   3.015   5.538  1.00 97.35           H  
ATOM   2083 HG22 VAL A 133     -10.080   4.340   5.407  1.00 97.35           H  
ATOM   2084 HG23 VAL A 133     -10.135   2.986   4.246  1.00 97.35           H  
ATOM   2085  N   PRO A 134      -8.935   3.986   0.671  1.00 92.96           N  
ATOM   2086  CA  PRO A 134      -9.423   3.181  -0.451  1.00 92.96           C  
ATOM   2087  HA  PRO A 134     -10.412   3.533  -0.746  1.00 92.96           H  
ATOM   2088  C   PRO A 134      -9.533   1.675  -0.149  1.00 92.96           C  
ATOM   2089  CB  PRO A 134      -8.443   3.469  -1.596  1.00 92.96           C  
ATOM   2090  HB2 PRO A 134      -8.319   2.616  -2.263  1.00 92.96           H  
ATOM   2091  HB3 PRO A 134      -8.790   4.337  -2.158  1.00 92.96           H  
ATOM   2092  O   PRO A 134     -10.279   0.972  -0.833  1.00 92.96           O  
ATOM   2093  CG  PRO A 134      -7.140   3.825  -0.881  1.00 92.96           C  
ATOM   2094  HG2 PRO A 134      -6.498   4.453  -1.498  1.00 92.96           H  
ATOM   2095  HG3 PRO A 134      -6.617   2.917  -0.579  1.00 92.96           H  
ATOM   2096  CD  PRO A 134      -7.637   4.567   0.356  1.00 92.96           C  
ATOM   2097  HD2 PRO A 134      -7.757   5.624   0.119  1.00 92.96           H  
ATOM   2098  HD3 PRO A 134      -6.928   4.461   1.177  1.00 92.96           H  
ATOM   2099  N   THR A 135      -8.814   1.142   0.851  1.00 91.54           N  
ATOM   2100  H   THR A 135      -8.250   1.756   1.421  1.00 91.54           H  
ATOM   2101  CA  THR A 135      -8.773  -0.307   1.140  1.00 91.54           C  
ATOM   2102  HA  THR A 135      -9.544  -0.787   0.537  1.00 91.54           H  
ATOM   2103  C   THR A 135      -9.113  -0.657   2.591  1.00 91.54           C  
ATOM   2104  CB  THR A 135      -7.448  -0.975   0.721  1.00 91.54           C  
ATOM   2105  HB  THR A 135      -7.589  -2.056   0.760  1.00 91.54           H  
ATOM   2106  O   THR A 135      -8.960   0.138   3.518  1.00 91.54           O  
ATOM   2107  CG2 THR A 135      -6.993  -0.618  -0.693  1.00 91.54           C  
ATOM   2108 HG21 THR A 135      -7.802  -0.802  -1.399  1.00 91.54           H  
ATOM   2109 HG22 THR A 135      -6.706   0.432  -0.746  1.00 91.54           H  
ATOM   2110 HG23 THR A 135      -6.137  -1.234  -0.969  1.00 91.54           H  
ATOM   2111  OG1 THR A 135      -6.413  -0.647   1.608  1.00 91.54           O  
ATOM   2112  HG1 THR A 135      -5.587  -0.673   1.120  1.00 91.54           H  
ATOM   2113  N   ARG A 136      -9.586  -1.894   2.789  1.00 91.96           N  
ATOM   2114  H   ARG A 136      -9.577  -2.525   2.001  1.00 91.96           H  
ATOM   2115  CA  ARG A 136     -10.015  -2.433   4.093  1.00 91.96           C  
ATOM   2116  HA  ARG A 136     -10.642  -1.703   4.606  1.00 91.96           H  
ATOM   2117  C   ARG A 136      -8.814  -2.692   4.998  1.00 91.96           C  
ATOM   2118  CB  ARG A 136     -10.796  -3.741   3.876  1.00 91.96           C  
ATOM   2119  HB2 ARG A 136     -11.134  -4.120   4.841  1.00 91.96           H  
ATOM   2120  HB3 ARG A 136     -10.119  -4.479   3.446  1.00 91.96           H  
ATOM   2121  O   ARG A 136      -8.853  -2.430   6.193  1.00 91.96           O  
ATOM   2122  CG  ARG A 136     -12.014  -3.583   2.952  1.00 91.96           C  
ATOM   2123  HG2 ARG A 136     -11.755  -2.989   2.075  1.00 91.96           H  
ATOM   2124  HG3 ARG A 136     -12.819  -3.082   3.489  1.00 91.96           H  
ATOM   2125  CD  ARG A 136     -12.489  -4.951   2.466  1.00 91.96           C  
ATOM   2126  HD2 ARG A 136     -11.642  -5.483   2.034  1.00 91.96           H  
ATOM   2127  HD3 ARG A 136     -12.870  -5.509   3.321  1.00 91.96           H  
ATOM   2128  NE  ARG A 136     -13.543  -4.808   1.449  1.00 91.96           N  
ATOM   2129  HE  ARG A 136     -13.878  -3.867   1.300  1.00 91.96           H  
ATOM   2130  NH1 ARG A 136     -14.002  -7.041   1.157  1.00 91.96           N  
ATOM   2131 HH11 ARG A 136     -13.183  -7.262   1.705  1.00 91.96           H  
ATOM   2132 HH12 ARG A 136     -14.576  -7.779   0.777  1.00 91.96           H  
ATOM   2133  NH2 ARG A 136     -15.306  -5.509   0.197  1.00 91.96           N  
ATOM   2134 HH21 ARG A 136     -15.868  -6.253  -0.191  1.00 91.96           H  
ATOM   2135 HH22 ARG A 136     -15.527  -4.544  -0.003  1.00 91.96           H  
ATOM   2136  CZ  ARG A 136     -14.276  -5.784   0.949  1.00 91.96           C  
ATOM   2137  N   GLU A 137      -7.741  -3.192   4.397  1.00 89.25           N  
ATOM   2138  H   GLU A 137      -7.824  -3.437   3.421  1.00 89.25           H  
ATOM   2139  CA  GLU A 137      -6.466  -3.473   5.041  1.00 89.25           C  
ATOM   2140  HA  GLU A 137      -6.631  -4.087   5.926  1.00 89.25           H  
ATOM   2141  C   GLU A 137      -5.788  -2.177   5.526  1.00 89.25           C  
ATOM   2142  CB  GLU A 137      -5.594  -4.269   4.052  1.00 89.25           C  
ATOM   2143  HB2 GLU A 137      -4.604  -4.375   4.495  1.00 89.25           H  
ATOM   2144  HB3 GLU A 137      -5.484  -3.706   3.126  1.00 89.25           H  
ATOM   2145  O   GLU A 137      -5.291  -2.146   6.652  1.00 89.25           O  
ATOM   2146  CG  GLU A 137      -6.116  -5.692   3.735  1.00 89.25           C  
ATOM   2147  HG2 GLU A 137      -6.298  -6.207   4.678  1.00 89.25           H  
ATOM   2148  HG3 GLU A 137      -5.316  -6.231   3.227  1.00 89.25           H  
ATOM   2149  CD  GLU A 137      -7.383  -5.797   2.852  1.00 89.25           C  
ATOM   2150  OE1 GLU A 137      -8.022  -6.878   2.811  1.00 89.25           O  
ATOM   2151  OE2 GLU A 137      -7.783  -4.842   2.145  1.00 89.25           O  
ATOM   2152  N   LEU A 138      -5.867  -1.082   4.751  1.00 95.17           N  
ATOM   2153  H   LEU A 138      -6.281  -1.149   3.832  1.00 95.17           H  
ATOM   2154  CA  LEU A 138      -5.421   0.240   5.204  1.00 95.17           C  
ATOM   2155  HA  LEU A 138      -4.418   0.124   5.616  1.00 95.17           H  
ATOM   2156  C   LEU A 138      -6.305   0.790   6.334  1.00 95.17           C  
ATOM   2157  CB  LEU A 138      -5.335   1.205   4.008  1.00 95.17           C  
ATOM   2158  HB2 LEU A 138      -4.677   0.765   3.259  1.00 95.17           H  
ATOM   2159  HB3 LEU A 138      -6.327   1.316   3.571  1.00 95.17           H  
ATOM   2160  O   LEU A 138      -5.768   1.263   7.327  1.00 95.17           O  
ATOM   2161  CG  LEU A 138      -4.800   2.608   4.363  1.00 95.17           C  
ATOM   2162  HG  LEU A 138      -5.511   3.102   5.025  1.00 95.17           H  
ATOM   2163  CD1 LEU A 138      -3.446   2.559   5.074  1.00 95.17           C  
ATOM   2164 HD11 LEU A 138      -3.597   2.295   6.120  1.00 95.17           H  
ATOM   2165 HD12 LEU A 138      -2.983   3.545   5.052  1.00 95.17           H  
ATOM   2166 HD13 LEU A 138      -2.788   1.822   4.612  1.00 95.17           H  
ATOM   2167  CD2 LEU A 138      -4.696   3.434   3.081  1.00 95.17           C  
ATOM   2168 HD21 LEU A 138      -4.071   2.940   2.337  1.00 95.17           H  
ATOM   2169 HD22 LEU A 138      -4.284   4.417   3.306  1.00 95.17           H  
ATOM   2170 HD23 LEU A 138      -5.692   3.578   2.662  1.00 95.17           H  
ATOM   2171  N   ALA A 139      -7.635   0.656   6.257  1.00 96.27           N  
ATOM   2172  H   ALA A 139      -8.041   0.313   5.398  1.00 96.27           H  
ATOM   2173  CA  ALA A 139      -8.530   1.091   7.339  1.00 96.27           C  
ATOM   2174  HA  ALA A 139      -8.418   2.167   7.473  1.00 96.27           H  
ATOM   2175  C   ALA A 139      -8.192   0.434   8.688  1.00 96.27           C  
ATOM   2176  CB  ALA A 139      -9.980   0.783   6.945  1.00 96.27           C  
ATOM   2177  HB1 ALA A 139     -10.657   1.270   7.647  1.00 96.27           H  
ATOM   2178  HB2 ALA A 139     -10.146  -0.294   6.977  1.00 96.27           H  
ATOM   2179  HB3 ALA A 139     -10.194   1.145   5.939  1.00 96.27           H  
ATOM   2180  O   ALA A 139      -8.115   1.110   9.714  1.00 96.27           O  
ATOM   2181  N   LEU A 140      -7.931  -0.878   8.677  1.00 93.03           N  
ATOM   2182  H   LEU A 140      -8.017  -1.369   7.798  1.00 93.03           H  
ATOM   2183  CA  LEU A 140      -7.480  -1.614   9.858  1.00 93.03           C  
ATOM   2184  HA  LEU A 140      -8.199  -1.462  10.663  1.00 93.03           H  
ATOM   2185  C   LEU A 140      -6.134  -1.078  10.372  1.00 93.03           C  
ATOM   2186  CB  LEU A 140      -7.398  -3.115   9.523  1.00 93.03           C  
ATOM   2187  HB2 LEU A 140      -6.880  -3.628  10.334  1.00 93.03           H  
ATOM   2188  HB3 LEU A 140      -6.798  -3.235   8.621  1.00 93.03           H  
ATOM   2189  O   LEU A 140      -5.986  -0.849  11.571  1.00 93.03           O  
ATOM   2190  CG  LEU A 140      -8.765  -3.795   9.312  1.00 93.03           C  
ATOM   2191  HG  LEU A 140      -9.356  -3.230   8.591  1.00 93.03           H  
ATOM   2192  CD1 LEU A 140      -8.560  -5.210   8.765  1.00 93.03           C  
ATOM   2193 HD11 LEU A 140      -8.032  -5.158   7.813  1.00 93.03           H  
ATOM   2194 HD12 LEU A 140      -9.527  -5.685   8.598  1.00 93.03           H  
ATOM   2195 HD13 LEU A 140      -7.978  -5.804   9.470  1.00 93.03           H  
ATOM   2196  CD2 LEU A 140      -9.568  -3.906  10.610  1.00 93.03           C  
ATOM   2197 HD21 LEU A 140     -10.507  -4.427  10.421  1.00 93.03           H  
ATOM   2198 HD22 LEU A 140      -8.995  -4.449  11.361  1.00 93.03           H  
ATOM   2199 HD23 LEU A 140      -9.802  -2.912  10.992  1.00 93.03           H  
ATOM   2200  N   GLN A 141      -5.174  -0.819   9.483  1.00 94.46           N  
ATOM   2201  H   GLN A 141      -5.363  -0.986   8.505  1.00 94.46           H  
ATOM   2202  CA  GLN A 141      -3.858  -0.291   9.848  1.00 94.46           C  
ATOM   2203  HA  GLN A 141      -3.426  -0.937  10.612  1.00 94.46           H  
ATOM   2204  C   GLN A 141      -3.909   1.126  10.433  1.00 94.46           C  
ATOM   2205  CB  GLN A 141      -2.966  -0.339   8.611  1.00 94.46           C  
ATOM   2206  HB2 GLN A 141      -2.900  -1.373   8.272  1.00 94.46           H  
ATOM   2207  HB3 GLN A 141      -3.413   0.252   7.812  1.00 94.46           H  
ATOM   2208  O   GLN A 141      -3.347   1.350  11.505  1.00 94.46           O  
ATOM   2209  CG  GLN A 141      -1.556   0.198   8.877  1.00 94.46           C  
ATOM   2210  HG2 GLN A 141      -1.056  -0.402   9.637  1.00 94.46           H  
ATOM   2211  HG3 GLN A 141      -1.594   1.236   9.207  1.00 94.46           H  
ATOM   2212  CD  GLN A 141      -0.777   0.115   7.586  1.00 94.46           C  
ATOM   2213  NE2 GLN A 141      -0.377   1.230   7.014  1.00 94.46           N  
ATOM   2214 HE21 GLN A 141      -0.577   2.127   7.433  1.00 94.46           H  
ATOM   2215 HE22 GLN A 141       0.067   1.195   6.108  1.00 94.46           H  
ATOM   2216  OE1 GLN A 141      -0.590  -0.970   7.060  1.00 94.46           O  
ATOM   2217  N   THR A 142      -4.586   2.062   9.766  1.00 97.77           N  
ATOM   2218  H   THR A 142      -4.975   1.839   8.861  1.00 97.77           H  
ATOM   2219  CA  THR A 142      -4.761   3.433  10.258  1.00 97.77           C  
ATOM   2220  HA  THR A 142      -3.779   3.879  10.417  1.00 97.77           H  
ATOM   2221  C   THR A 142      -5.482   3.420  11.603  1.00 97.77           C  
ATOM   2222  CB  THR A 142      -5.502   4.298   9.226  1.00 97.77           C  
ATOM   2223  HB  THR A 142      -6.480   3.864   9.019  1.00 97.77           H  
ATOM   2224  O   THR A 142      -5.062   4.119  12.517  1.00 97.77           O  
ATOM   2225  CG2 THR A 142      -5.680   5.748   9.667  1.00 97.77           C  
ATOM   2226 HG21 THR A 142      -6.292   5.804  10.567  1.00 97.77           H  
ATOM   2227 HG22 THR A 142      -4.710   6.202   9.871  1.00 97.77           H  
ATOM   2228 HG23 THR A 142      -6.181   6.307   8.877  1.00 97.77           H  
ATOM   2229  OG1 THR A 142      -4.748   4.326   8.038  1.00 97.77           O  
ATOM   2230  HG1 THR A 142      -4.825   5.204   7.657  1.00 97.77           H  
ATOM   2231  N   SER A 143      -6.480   2.547  11.795  1.00 96.42           N  
ATOM   2232  H   SER A 143      -6.821   2.009  11.012  1.00 96.42           H  
ATOM   2233  CA  SER A 143      -7.154   2.428  13.096  1.00 96.42           C  
ATOM   2234  HA  SER A 143      -7.454   3.427  13.410  1.00 96.42           H  
ATOM   2235  C   SER A 143      -6.264   1.905  14.212  1.00 96.42           C  
ATOM   2236  CB  SER A 143      -8.412   1.578  12.985  1.00 96.42           C  
ATOM   2237  HB2 SER A 143      -9.050   1.790  13.842  1.00 96.42           H  
ATOM   2238  HB3 SER A 143      -8.942   1.882  12.082  1.00 96.42           H  
ATOM   2239  O   SER A 143      -6.350   2.406  15.327  1.00 96.42           O  
ATOM   2240  OG  SER A 143      -8.148   0.184  12.951  1.00 96.42           O  
ATOM   2241  HG  SER A 143      -7.405  -0.001  12.372  1.00 96.42           H  
ATOM   2242  N   GLN A 144      -5.374   0.958  13.912  1.00 95.55           N  
ATOM   2243  H   GLN A 144      -5.360   0.576  12.978  1.00 95.55           H  
ATOM   2244  CA  GLN A 144      -4.402   0.464  14.876  1.00 95.55           C  
ATOM   2245  HA  GLN A 144      -4.936   0.144  15.771  1.00 95.55           H  
ATOM   2246  C   GLN A 144      -3.443   1.591  15.293  1.00 95.55           C  
ATOM   2247  CB  GLN A 144      -3.696  -0.754  14.256  1.00 95.55           C  
ATOM   2248  HB2 GLN A 144      -4.443  -1.499  13.984  1.00 95.55           H  
ATOM   2249  HB3 GLN A 144      -3.176  -0.449  13.348  1.00 95.55           H  
ATOM   2250  O   GLN A 144      -3.191   1.765  16.479  1.00 95.55           O  
ATOM   2251  CG  GLN A 144      -2.673  -1.395  15.197  1.00 95.55           C  
ATOM   2252  HG2 GLN A 144      -1.908  -0.651  15.417  1.00 95.55           H  
ATOM   2253  HG3 GLN A 144      -2.187  -2.229  14.690  1.00 95.55           H  
ATOM   2254  CD  GLN A 144      -3.278  -1.918  16.498  1.00 95.55           C  
ATOM   2255  NE2 GLN A 144      -2.549  -1.848  17.583  1.00 95.55           N  
ATOM   2256 HE21 GLN A 144      -2.970  -2.118  18.461  1.00 95.55           H  
ATOM   2257 HE22 GLN A 144      -1.648  -1.395  17.535  1.00 95.55           H  
ATOM   2258  OE1 GLN A 144      -4.389  -2.424  16.537  1.00 95.55           O  
ATOM   2259  N   ILE A 145      -2.998   2.418  14.339  1.00 96.97           N  
ATOM   2260  H   ILE A 145      -3.273   2.231  13.385  1.00 96.97           H  
ATOM   2261  CA  ILE A 145      -2.187   3.615  14.607  1.00 96.97           C  
ATOM   2262  HA  ILE A 145      -1.324   3.316  15.203  1.00 96.97           H  
ATOM   2263  C   ILE A 145      -2.958   4.639  15.455  1.00 96.97           C  
ATOM   2264  CB  ILE A 145      -1.677   4.206  13.270  1.00 96.97           C  
ATOM   2265  HB  ILE A 145      -2.509   4.240  12.566  1.00 96.97           H  
ATOM   2266  O   ILE A 145      -2.405   5.158  16.420  1.00 96.97           O  
ATOM   2267  CG1 ILE A 145      -0.590   3.276  12.683  1.00 96.97           C  
ATOM   2268 HG12 ILE A 145       0.326   3.375  13.266  1.00 96.97           H  
ATOM   2269 HG13 ILE A 145      -0.919   2.239  12.758  1.00 96.97           H  
ATOM   2270  CG2 ILE A 145      -1.155   5.649  13.430  1.00 96.97           C  
ATOM   2271 HG21 ILE A 145      -0.446   5.713  14.255  1.00 96.97           H  
ATOM   2272 HG22 ILE A 145      -1.987   6.320  13.643  1.00 96.97           H  
ATOM   2273 HG23 ILE A 145      -0.682   6.000  12.514  1.00 96.97           H  
ATOM   2274  CD1 ILE A 145      -0.274   3.536  11.204  1.00 96.97           C  
ATOM   2275 HD11 ILE A 145       0.158   4.528  11.068  1.00 96.97           H  
ATOM   2276 HD12 ILE A 145      -1.185   3.446  10.612  1.00 96.97           H  
ATOM   2277 HD13 ILE A 145       0.445   2.795  10.855  1.00 96.97           H  
ATOM   2278  N   CYS A 146      -4.229   4.911  15.144  1.00 98.47           N  
ATOM   2279  H   CYS A 146      -4.622   4.516  14.302  1.00 98.47           H  
ATOM   2280  CA  CYS A 146      -5.059   5.822  15.937  1.00 98.47           C  
ATOM   2281  HA  CYS A 146      -4.546   6.779  16.029  1.00 98.47           H  
ATOM   2282  C   CYS A 146      -5.291   5.309  17.364  1.00 98.47           C  
ATOM   2283  CB  CYS A 146      -6.401   6.049  15.234  1.00 98.47           C  
ATOM   2284  HB2 CYS A 146      -7.053   6.631  15.887  1.00 98.47           H  
ATOM   2285  HB3 CYS A 146      -6.871   5.087  15.031  1.00 98.47           H  
ATOM   2286  O   CYS A 146      -5.244   6.106  18.288  1.00 98.47           O  
ATOM   2287  SG  CYS A 146      -6.167   6.956  13.684  1.00 98.47           S  
ATOM   2288  HG  CYS A 146      -5.772   8.119  14.209  1.00 98.47           H  
ATOM   2289  N   ILE A 147      -5.511   4.004  17.558  1.00 97.61           N  
ATOM   2290  H   ILE A 147      -5.554   3.403  16.748  1.00 97.61           H  
ATOM   2291  CA  ILE A 147      -5.706   3.390  18.884  1.00 97.61           C  
ATOM   2292  HA  ILE A 147      -6.412   3.998  19.450  1.00 97.61           H  
ATOM   2293  C   ILE A 147      -4.399   3.387  19.696  1.00 97.61           C  
ATOM   2294  CB  ILE A 147      -6.314   1.975  18.715  1.00 97.61           C  
ATOM   2295  HB  ILE A 147      -5.715   1.432  17.984  1.00 97.61           H  
ATOM   2296  O   ILE A 147      -4.433   3.618  20.900  1.00 97.61           O  
ATOM   2297  CG1 ILE A 147      -7.770   2.079  18.194  1.00 97.61           C  
ATOM   2298 HG12 ILE A 147      -8.419   2.421  19.001  1.00 97.61           H  
ATOM   2299 HG13 ILE A 147      -7.824   2.825  17.401  1.00 97.61           H  
ATOM   2300  CG2 ILE A 147      -6.298   1.173  20.031  1.00 97.61           C  
ATOM   2301 HG21 ILE A 147      -6.822   1.725  20.811  1.00 97.61           H  
ATOM   2302 HG22 ILE A 147      -6.766   0.198  19.897  1.00 97.61           H  
ATOM   2303 HG23 ILE A 147      -5.272   1.000  20.354  1.00 97.61           H  
ATOM   2304  CD1 ILE A 147      -8.325   0.767  17.620  1.00 97.61           C  
ATOM   2305 HD11 ILE A 147      -9.304   0.956  17.180  1.00 97.61           H  
ATOM   2306 HD12 ILE A 147      -8.435   0.019  18.405  1.00 97.61           H  
ATOM   2307 HD13 ILE A 147      -7.658   0.388  16.846  1.00 97.61           H  
ATOM   2308  N   GLU A 148      -3.248   3.170  19.051  1.00 96.80           N  
ATOM   2309  H   GLU A 148      -3.283   2.926  18.071  1.00 96.80           H  
ATOM   2310  CA  GLU A 148      -1.923   3.274  19.683  1.00 96.80           C  
ATOM   2311  HA  GLU A 148      -1.893   2.644  20.572  1.00 96.80           H  
ATOM   2312  C   GLU A 148      -1.628   4.708  20.156  1.00 96.80           C  
ATOM   2313  CB  GLU A 148      -0.838   2.794  18.696  1.00 96.80           C  
ATOM   2314  HB2 GLU A 148      -1.025   3.246  17.722  1.00 96.80           H  
ATOM   2315  HB3 GLU A 148       0.139   3.131  19.041  1.00 96.80           H  
ATOM   2316  O   GLU A 148      -1.224   4.903  21.300  1.00 96.80           O  
ATOM   2317  CG  GLU A 148      -0.797   1.261  18.563  1.00 96.80           C  
ATOM   2318  HG2 GLU A 148      -1.817   0.877  18.537  1.00 96.80           H  
ATOM   2319  HG3 GLU A 148      -0.329   0.853  19.460  1.00 96.80           H  
ATOM   2320  CD  GLU A 148      -0.050   0.735  17.319  1.00 96.80           C  
ATOM   2321  OE1 GLU A 148      -0.151  -0.495  17.085  1.00 96.80           O  
ATOM   2322  OE2 GLU A 148       0.597   1.514  16.570  1.00 96.80           O  
ATOM   2323  N   LEU A 149      -1.878   5.712  19.308  1.00 98.22           N  
ATOM   2324  H   LEU A 149      -2.213   5.482  18.383  1.00 98.22           H  
ATOM   2325  CA  LEU A 149      -1.679   7.128  19.645  1.00 98.22           C  
ATOM   2326  HA  LEU A 149      -0.698   7.253  20.103  1.00 98.22           H  
ATOM   2327  C   LEU A 149      -2.702   7.640  20.670  1.00 98.22           C  
ATOM   2328  CB  LEU A 149      -1.756   7.962  18.355  1.00 98.22           C  
ATOM   2329  HB2 LEU A 149      -2.693   7.722  17.853  1.00 98.22           H  
ATOM   2330  HB3 LEU A 149      -1.783   9.018  18.625  1.00 98.22           H  
ATOM   2331  O   LEU A 149      -2.353   8.411  21.557  1.00 98.22           O  
ATOM   2332  CG  LEU A 149      -0.594   7.745  17.372  1.00 98.22           C  
ATOM   2333  HG  LEU A 149      -0.478   6.683  17.156  1.00 98.22           H  
ATOM   2334  CD1 LEU A 149      -0.906   8.465  16.058  1.00 98.22           C  
ATOM   2335 HD11 LEU A 149      -0.110   8.273  15.338  1.00 98.22           H  
ATOM   2336 HD12 LEU A 149      -0.990   9.537  16.234  1.00 98.22           H  
ATOM   2337 HD13 LEU A 149      -1.846   8.087  15.656  1.00 98.22           H  
ATOM   2338  CD2 LEU A 149       0.729   8.275  17.919  1.00 98.22           C  
ATOM   2339 HD21 LEU A 149       1.022   7.716  18.808  1.00 98.22           H  
ATOM   2340 HD22 LEU A 149       1.517   8.173  17.174  1.00 98.22           H  
ATOM   2341 HD23 LEU A 149       0.620   9.327  18.183  1.00 98.22           H  
ATOM   2342  N   ALA A 150      -3.954   7.187  20.585  1.00 97.81           N  
ATOM   2343  H   ALA A 150      -4.197   6.582  19.814  1.00 97.81           H  
ATOM   2344  CA  ALA A 150      -5.024   7.557  21.507  1.00 97.81           C  
ATOM   2345  HA  ALA A 150      -4.861   8.592  21.810  1.00 97.81           H  
ATOM   2346  C   ALA A 150      -5.038   6.733  22.807  1.00 97.81           C  
ATOM   2347  CB  ALA A 150      -6.370   7.494  20.773  1.00 97.81           C  
ATOM   2348  HB1 ALA A 150      -7.156   7.905  21.407  1.00 97.81           H  
ATOM   2349  HB2 ALA A 150      -6.617   6.458  20.542  1.00 97.81           H  
ATOM   2350  HB3 ALA A 150      -6.318   8.071  19.849  1.00 97.81           H  
ATOM   2351  O   ALA A 150      -5.993   6.834  23.564  1.00 97.81           O  
ATOM   2352  N   LYS A 151      -4.005   5.932  23.101  1.00 95.06           N  
ATOM   2353  H   LYS A 151      -3.251   5.878  22.431  1.00 95.06           H  
ATOM   2354  CA  LYS A 151      -3.964   5.016  24.259  1.00 95.06           C  
ATOM   2355  HA  LYS A 151      -4.721   4.245  24.110  1.00 95.06           H  
ATOM   2356  C   LYS A 151      -4.290   5.676  25.611  1.00 95.06           C  
ATOM   2357  CB  LYS A 151      -2.577   4.357  24.270  1.00 95.06           C  
ATOM   2358  HB2 LYS A 151      -1.821   5.142  24.283  1.00 95.06           H  
ATOM   2359  HB3 LYS A 151      -2.459   3.781  23.353  1.00 95.06           H  
ATOM   2360  O   LYS A 151      -4.832   5.003  26.485  1.00 95.06           O  
ATOM   2361  CG  LYS A 151      -2.344   3.426  25.468  1.00 95.06           C  
ATOM   2362  HG2 LYS A 151      -3.063   2.607  25.451  1.00 95.06           H  
ATOM   2363  HG3 LYS A 151      -2.459   3.989  26.395  1.00 95.06           H  
ATOM   2364  CD  LYS A 151      -0.919   2.875  25.437  1.00 95.06           C  
ATOM   2365  HD2 LYS A 151      -0.804   2.177  24.607  1.00 95.06           H  
ATOM   2366  HD3 LYS A 151      -0.231   3.708  25.296  1.00 95.06           H  
ATOM   2367  CE  LYS A 151      -0.614   2.189  26.770  1.00 95.06           C  
ATOM   2368  HE2 LYS A 151      -0.975   2.838  27.568  1.00 95.06           H  
ATOM   2369  HE3 LYS A 151      -1.153   1.243  26.821  1.00 95.06           H  
ATOM   2370  NZ  LYS A 151       0.843   1.993  26.926  1.00 95.06           N  
ATOM   2371  HZ1 LYS A 151       1.299   2.893  26.876  1.00 95.06           H  
ATOM   2372  HZ2 LYS A 151       1.121   1.642  27.832  1.00 95.06           H  
ATOM   2373  HZ3 LYS A 151       1.253   1.457  26.175  1.00 95.06           H  
ATOM   2374  N   HIS A 152      -3.961   6.960  25.781  1.00 94.66           N  
ATOM   2375  H   HIS A 152      -3.504   7.427  25.011  1.00 94.66           H  
ATOM   2376  CA  HIS A 152      -4.222   7.742  27.004  1.00 94.66           C  
ATOM   2377  HA  HIS A 152      -4.605   7.074  27.775  1.00 94.66           H  
ATOM   2378  C   HIS A 152      -5.302   8.823  26.817  1.00 94.66           C  
ATOM   2379  CB  HIS A 152      -2.905   8.329  27.535  1.00 94.66           C  
ATOM   2380  HB2 HIS A 152      -3.074   8.751  28.526  1.00 94.66           H  
ATOM   2381  HB3 HIS A 152      -2.592   9.140  26.877  1.00 94.66           H  
ATOM   2382  O   HIS A 152      -5.566   9.592  27.735  1.00 94.66           O  
ATOM   2383  CG  HIS A 152      -1.782   7.327  27.621  1.00 94.66           C  
ATOM   2384  CD2 HIS A 152      -0.818   7.151  26.673  1.00 94.66           C  
ATOM   2385  HD2 HIS A 152      -0.722   7.715  25.757  1.00 94.66           H  
ATOM   2386  ND1 HIS A 152      -1.573   6.413  28.659  1.00 94.66           N  
ATOM   2387  CE1 HIS A 152      -0.474   5.729  28.318  1.00 94.66           C  
ATOM   2388  HE1 HIS A 152      -0.015   4.963  28.926  1.00 94.66           H  
ATOM   2389  NE2 HIS A 152      -0.006   6.143  27.132  1.00 94.66           N  
ATOM   2390  HE2 HIS A 152       0.816   5.764  26.683  1.00 94.66           H  
ATOM   2391  N   LEU A 153      -5.937   8.880  25.642  1.00 94.15           N  
ATOM   2392  H   LEU A 153      -5.777   8.125  24.990  1.00 94.15           H  
ATOM   2393  CA  LEU A 153      -7.064   9.759  25.331  1.00 94.15           C  
ATOM   2394  HA  LEU A 153      -7.126  10.560  26.068  1.00 94.15           H  
ATOM   2395  C   LEU A 153      -8.362   8.938  25.389  1.00 94.15           C  
ATOM   2396  CB  LEU A 153      -6.874  10.371  23.924  1.00 94.15           C  
ATOM   2397  HB2 LEU A 153      -7.738  10.999  23.709  1.00 94.15           H  
ATOM   2398  HB3 LEU A 153      -6.870   9.555  23.202  1.00 94.15           H  
ATOM   2399  O   LEU A 153      -8.426   7.856  24.813  1.00 94.15           O  
ATOM   2400  CG  LEU A 153      -5.604  11.217  23.704  1.00 94.15           C  
ATOM   2401  HG  LEU A 153      -4.722  10.644  23.991  1.00 94.15           H  
ATOM   2402  CD1 LEU A 153      -5.471  11.602  22.229  1.00 94.15           C  
ATOM   2403 HD11 LEU A 153      -5.503  10.712  21.599  1.00 94.15           H  
ATOM   2404 HD12 LEU A 153      -4.515  12.102  22.074  1.00 94.15           H  
ATOM   2405 HD13 LEU A 153      -6.270  12.284  21.937  1.00 94.15           H  
ATOM   2406  CD2 LEU A 153      -5.652  12.518  24.505  1.00 94.15           C  
ATOM   2407 HD21 LEU A 153      -6.517  13.113  24.211  1.00 94.15           H  
ATOM   2408 HD22 LEU A 153      -4.743  13.091  24.324  1.00 94.15           H  
ATOM   2409 HD23 LEU A 153      -5.716  12.294  25.570  1.00 94.15           H  
ATOM   2410  N   ASP A 154      -9.433   9.451  26.002  1.00 93.57           N  
ATOM   2411  H   ASP A 154      -9.342  10.324  26.502  1.00 93.57           H  
ATOM   2412  CA  ASP A 154     -10.738   8.754  26.049  1.00 93.57           C  
ATOM   2413  HA  ASP A 154     -10.524   7.689  26.148  1.00 93.57           H  
ATOM   2414  C   ASP A 154     -11.530   8.894  24.723  1.00 93.57           C  
ATOM   2415  CB  ASP A 154     -11.509   9.141  27.323  1.00 93.57           C  
ATOM   2416  HB2 ASP A 154     -10.834   9.060  28.175  1.00 93.57           H  
ATOM   2417  HB3 ASP A 154     -11.832  10.179  27.253  1.00 93.57           H  
ATOM   2418  O   ASP A 154     -12.667   9.371  24.652  1.00 93.57           O  
ATOM   2419  CG  ASP A 154     -12.721   8.234  27.592  1.00 93.57           C  
ATOM   2420  OD1 ASP A 154     -12.731   7.083  27.092  1.00 93.57           O  
ATOM   2421  OD2 ASP A 154     -13.626   8.688  28.326  1.00 93.57           O  
ATOM   2422  N   ILE A 155     -10.868   8.537  23.617  1.00 97.05           N  
ATOM   2423  H   ILE A 155      -9.955   8.131  23.762  1.00 97.05           H  
ATOM   2424  CA  ILE A 155     -11.346   8.669  22.238  1.00 97.05           C  
ATOM   2425  HA  ILE A 155     -12.267   9.252  22.235  1.00 97.05           H  
ATOM   2426  C   ILE A 155     -11.665   7.281  21.685  1.00 97.05           C  
ATOM   2427  CB  ILE A 155     -10.315   9.430  21.370  1.00 97.05           C  
ATOM   2428  HB  ILE A 155      -9.352   8.926  21.456  1.00 97.05           H  
ATOM   2429  O   ILE A 155     -10.784   6.456  21.433  1.00 97.05           O  
ATOM   2430  CG1 ILE A 155     -10.160  10.880  21.884  1.00 97.05           C  
ATOM   2431 HG12 ILE A 155     -11.113  11.402  21.794  1.00 97.05           H  
ATOM   2432 HG13 ILE A 155      -9.896  10.858  22.941  1.00 97.05           H  
ATOM   2433  CG2 ILE A 155     -10.729   9.424  19.882  1.00 97.05           C  
ATOM   2434 HG21 ILE A 155     -10.799   8.403  19.504  1.00 97.05           H  
ATOM   2435 HG22 ILE A 155     -11.690   9.925  19.760  1.00 97.05           H  
ATOM   2436 HG23 ILE A 155      -9.979   9.933  19.277  1.00 97.05           H  
ATOM   2437  CD1 ILE A 155      -9.074  11.686  21.160  1.00 97.05           C  
ATOM   2438 HD11 ILE A 155      -8.923  12.636  21.672  1.00 97.05           H  
ATOM   2439 HD12 ILE A 155      -9.366  11.891  20.130  1.00 97.05           H  
ATOM   2440 HD13 ILE A 155      -8.141  11.122  21.158  1.00 97.05           H  
ATOM   2441  N   ARG A 156     -12.945   7.026  21.410  1.00 96.25           N  
ATOM   2442  H   ARG A 156     -13.620   7.760  21.573  1.00 96.25           H  
ATOM   2443  CA  ARG A 156     -13.397   5.793  20.761  1.00 96.25           C  
ATOM   2444  HA  ARG A 156     -12.755   4.979  21.098  1.00 96.25           H  
ATOM   2445  C   ARG A 156     -13.221   5.905  19.252  1.00 96.25           C  
ATOM   2446  CB  ARG A 156     -14.830   5.458  21.196  1.00 96.25           C  
ATOM   2447  HB2 ARG A 156     -15.430   6.369  21.208  1.00 96.25           H  
ATOM   2448  HB3 ARG A 156     -15.283   4.765  20.487  1.00 96.25           H  
ATOM   2449  O   ARG A 156     -13.944   6.628  18.566  1.00 96.25           O  
ATOM   2450  CG  ARG A 156     -14.808   4.796  22.585  1.00 96.25           C  
ATOM   2451  HG2 ARG A 156     -14.059   5.270  23.220  1.00 96.25           H  
ATOM   2452  HG3 ARG A 156     -14.534   3.747  22.468  1.00 96.25           H  
ATOM   2453  CD  ARG A 156     -16.160   4.883  23.292  1.00 96.25           C  
ATOM   2454  HD2 ARG A 156     -16.145   4.222  24.158  1.00 96.25           H  
ATOM   2455  HD3 ARG A 156     -16.951   4.559  22.615  1.00 96.25           H  
ATOM   2456  NE  ARG A 156     -16.393   6.260  23.751  1.00 96.25           N  
ATOM   2457  HE  ARG A 156     -15.608   6.894  23.707  1.00 96.25           H  
ATOM   2458  NH1 ARG A 156     -18.564   6.039  24.460  1.00 96.25           N  
ATOM   2459 HH11 ARG A 156     -19.353   6.515  24.874  1.00 96.25           H  
ATOM   2460 HH12 ARG A 156     -18.696   5.213  23.894  1.00 96.25           H  
ATOM   2461  NH2 ARG A 156     -17.507   7.986  24.685  1.00 96.25           N  
ATOM   2462 HH21 ARG A 156     -16.665   8.543  24.680  1.00 96.25           H  
ATOM   2463 HH22 ARG A 156     -18.366   8.482  24.876  1.00 96.25           H  
ATOM   2464  CZ  ARG A 156     -17.486   6.747  24.295  1.00 96.25           C  
ATOM   2465  N   VAL A 157     -12.257   5.136  18.751  1.00 97.52           N  
ATOM   2466  H   VAL A 157     -11.652   4.681  19.420  1.00 97.52           H  
ATOM   2467  CA  VAL A 157     -11.977   4.940  17.324  1.00 97.52           C  
ATOM   2468  HA  VAL A 157     -12.254   5.851  16.794  1.00 97.52           H  
ATOM   2469  C   VAL A 157     -12.819   3.783  16.777  1.00 97.52           C  
ATOM   2470  CB  VAL A 157     -10.472   4.693  17.086  1.00 97.52           C  
ATOM   2471  HB  VAL A 157     -10.209   3.717  17.495  1.00 97.52           H  
ATOM   2472  O   VAL A 157     -12.956   2.733  17.416  1.00 97.52           O  
ATOM   2473  CG1 VAL A 157     -10.132   4.692  15.589  1.00 97.52           C  
ATOM   2474 HG11 VAL A 157      -9.061   4.538  15.459  1.00 97.52           H  
ATOM   2475 HG12 VAL A 157     -10.652   3.882  15.078  1.00 97.52           H  
ATOM   2476 HG13 VAL A 157     -10.414   5.644  15.140  1.00 97.52           H  
ATOM   2477  CG2 VAL A 157      -9.594   5.747  17.775  1.00 97.52           C  
ATOM   2478 HG21 VAL A 157      -8.546   5.600  17.513  1.00 97.52           H  
ATOM   2479 HG22 VAL A 157      -9.672   5.661  18.859  1.00 97.52           H  
ATOM   2480 HG23 VAL A 157      -9.905   6.751  17.486  1.00 97.52           H  
ATOM   2481  N   MET A 158     -13.359   3.930  15.569  1.00 97.30           N  
ATOM   2482  H   MET A 158     -13.281   4.835  15.128  1.00 97.30           H  
ATOM   2483  CA  MET A 158     -14.109   2.892  14.860  1.00 97.30           C  
ATOM   2484  HA  MET A 158     -14.006   1.944  15.389  1.00 97.30           H  
ATOM   2485  C   MET A 158     -13.588   2.680  13.437  1.00 97.30           C  
ATOM   2486  CB  MET A 158     -15.594   3.267  14.850  1.00 97.30           C  
ATOM   2487  HB2 MET A 158     -15.949   3.340  15.877  1.00 97.30           H  
ATOM   2488  HB3 MET A 158     -15.702   4.234  14.359  1.00 97.30           H  
ATOM   2489  O   MET A 158     -13.300   3.632  12.722  1.00 97.30           O  
ATOM   2490  CG  MET A 158     -16.450   2.249  14.097  1.00 97.30           C  
ATOM   2491  HG2 MET A 158     -16.176   2.273  13.042  1.00 97.30           H  
ATOM   2492  HG3 MET A 158     -16.245   1.250  14.483  1.00 97.30           H  
ATOM   2493  SD  MET A 158     -18.221   2.559  14.198  1.00 97.30           S  
ATOM   2494  CE  MET A 158     -18.779   1.197  13.147  1.00 97.30           C  
ATOM   2495  HE1 MET A 158     -18.736   0.262  13.707  1.00 97.30           H  
ATOM   2496  HE2 MET A 158     -19.799   1.387  12.813  1.00 97.30           H  
ATOM   2497  HE3 MET A 158     -18.127   1.107  12.278  1.00 97.30           H  
ATOM   2498  N   VAL A 159     -13.564   1.417  13.002  1.00 96.33           N  
ATOM   2499  H   VAL A 159     -13.853   0.688  13.638  1.00 96.33           H  
ATOM   2500  CA  VAL A 159     -13.432   1.042  11.588  1.00 96.33           C  
ATOM   2501  HA  VAL A 159     -13.046   1.892  11.025  1.00 96.33           H  
ATOM   2502  C   VAL A 159     -14.800   0.672  11.037  1.00 96.33           C  
ATOM   2503  CB  VAL A 159     -12.456  -0.130  11.395  1.00 96.33           C  
ATOM   2504  HB  VAL A 159     -12.765  -0.973  12.013  1.00 96.33           H  
ATOM   2505  O   VAL A 159     -15.515  -0.108  11.663  1.00 96.33           O  
ATOM   2506  CG1 VAL A 159     -12.359  -0.596   9.936  1.00 96.33           C  
ATOM   2507 HG11 VAL A 159     -13.301  -1.051   9.630  1.00 96.33           H  
ATOM   2508 HG12 VAL A 159     -11.571  -1.341   9.832  1.00 96.33           H  
ATOM   2509 HG13 VAL A 159     -12.132   0.257   9.296  1.00 96.33           H  
ATOM   2510  CG2 VAL A 159     -11.057   0.296  11.806  1.00 96.33           C  
ATOM   2511 HG21 VAL A 159     -11.044   0.588  12.856  1.00 96.33           H  
ATOM   2512 HG22 VAL A 159     -10.741   1.137  11.187  1.00 96.33           H  
ATOM   2513 HG23 VAL A 159     -10.360  -0.530  11.670  1.00 96.33           H  
ATOM   2514  N   THR A 160     -15.136   1.164   9.845  1.00 94.39           N  
ATOM   2515  H   THR A 160     -14.530   1.854   9.423  1.00 94.39           H  
ATOM   2516  CA  THR A 160     -16.325   0.729   9.102  1.00 94.39           C  
ATOM   2517  HA  THR A 160     -16.641  -0.239   9.491  1.00 94.39           H  
ATOM   2518  C   THR A 160     -15.999   0.533   7.622  1.00 94.39           C  
ATOM   2519  CB  THR A 160     -17.502   1.680   9.346  1.00 94.39           C  
ATOM   2520  HB  THR A 160     -17.700   1.716  10.417  1.00 94.39           H  
ATOM   2521  O   THR A 160     -15.647   1.468   6.902  1.00 94.39           O  
ATOM   2522  CG2 THR A 160     -17.328   3.117   8.860  1.00 94.39           C  
ATOM   2523 HG21 THR A 160     -17.377   3.163   7.772  1.00 94.39           H  
ATOM   2524 HG22 THR A 160     -18.127   3.731   9.275  1.00 94.39           H  
ATOM   2525 HG23 THR A 160     -16.368   3.506   9.200  1.00 94.39           H  
ATOM   2526  OG1 THR A 160     -18.627   1.171   8.698  1.00 94.39           O  
ATOM   2527  HG1 THR A 160     -18.839   0.307   9.058  1.00 94.39           H  
ATOM   2528  N   THR A 161     -16.043  -0.713   7.141  1.00 92.72           N  
ATOM   2529  H   THR A 161     -16.417  -1.453   7.718  1.00 92.72           H  
ATOM   2530  CA  THR A 161     -15.638  -1.025   5.759  1.00 92.72           C  
ATOM   2531  HA  THR A 161     -15.748  -0.117   5.167  1.00 92.72           H  
ATOM   2532  C   THR A 161     -16.528  -2.063   5.094  1.00 92.72           C  
ATOM   2533  CB  THR A 161     -14.166  -1.451   5.633  1.00 92.72           C  
ATOM   2534  HB  THR A 161     -13.934  -1.526   4.571  1.00 92.72           H  
ATOM   2535  O   THR A 161     -17.154  -2.901   5.744  1.00 92.72           O  
ATOM   2536  CG2 THR A 161     -13.175  -0.476   6.254  1.00 92.72           C  
ATOM   2537 HG21 THR A 161     -12.161  -0.802   6.023  1.00 92.72           H  
ATOM   2538 HG22 THR A 161     -13.304  -0.435   7.336  1.00 92.72           H  
ATOM   2539 HG23 THR A 161     -13.330   0.524   5.848  1.00 92.72           H  
ATOM   2540  OG1 THR A 161     -13.931  -2.704   6.227  1.00 92.72           O  
ATOM   2541  HG1 THR A 161     -13.980  -2.577   7.177  1.00 92.72           H  
ATOM   2542  N   GLY A 162     -16.589  -2.029   3.761  1.00 86.24           N  
ATOM   2543  H   GLY A 162     -16.069  -1.315   3.271  1.00 86.24           H  
ATOM   2544  CA  GLY A 162     -17.303  -3.059   3.009  1.00 86.24           C  
ATOM   2545  HA2 GLY A 162     -17.188  -2.886   1.939  1.00 86.24           H  
ATOM   2546  HA3 GLY A 162     -18.363  -3.006   3.259  1.00 86.24           H  
ATOM   2547  C   GLY A 162     -16.772  -4.457   3.351  1.00 86.24           C  
ATOM   2548  O   GLY A 162     -15.566  -4.665   3.411  1.00 86.24           O  
ATOM   2549  N   GLY A 163     -17.658  -5.431   3.553  1.00 76.34           N  
ATOM   2550  H   GLY A 163     -18.640  -5.195   3.559  1.00 76.34           H  
ATOM   2551  CA  GLY A 163     -17.276  -6.803   3.912  1.00 76.34           C  
ATOM   2552  HA2 GLY A 163     -18.002  -7.490   3.477  1.00 76.34           H  
ATOM   2553  HA3 GLY A 163     -16.299  -7.035   3.487  1.00 76.34           H  
ATOM   2554  C   GLY A 163     -17.205  -7.106   5.415  1.00 76.34           C  
ATOM   2555  O   GLY A 163     -17.064  -8.279   5.749  1.00 76.34           O  
ATOM   2556  N   THR A 164     -17.365  -6.121   6.310  1.00 75.65           N  
ATOM   2557  H   THR A 164     -17.375  -5.158   6.007  1.00 75.65           H  
ATOM   2558  CA  THR A 164     -17.797  -6.387   7.702  1.00 75.65           C  
ATOM   2559  HA  THR A 164     -17.377  -7.341   8.020  1.00 75.65           H  
ATOM   2560  C   THR A 164     -19.324  -6.516   7.776  1.00 75.65           C  
ATOM   2561  CB  THR A 164     -17.310  -5.333   8.719  1.00 75.65           C  
ATOM   2562  HB  THR A 164     -17.531  -5.692   9.724  1.00 75.65           H  
ATOM   2563  O   THR A 164     -20.043  -6.125   6.845  1.00 75.65           O  
ATOM   2564  CG2 THR A 164     -15.810  -5.058   8.615  1.00 75.65           C  
ATOM   2565 HG21 THR A 164     -15.520  -4.369   9.408  1.00 75.65           H  
ATOM   2566 HG22 THR A 164     -15.573  -4.608   7.651  1.00 75.65           H  
ATOM   2567 HG23 THR A 164     -15.255  -5.989   8.733  1.00 75.65           H  
ATOM   2568  OG1 THR A 164     -17.992  -4.127   8.518  1.00 75.65           O  
ATOM   2569  HG1 THR A 164     -18.225  -3.741   9.365  1.00 75.65           H  
ATOM   2570  N   ILE A 165     -19.832  -7.062   8.883  1.00 78.38           N  
ATOM   2571  H   ILE A 165     -19.208  -7.286   9.645  1.00 78.38           H  
ATOM   2572  CA  ILE A 165     -21.265  -7.235   9.141  1.00 78.38           C  
ATOM   2573  HA  ILE A 165     -21.744  -7.621   8.242  1.00 78.38           H  
ATOM   2574  C   ILE A 165     -21.886  -5.872   9.480  1.00 78.38           C  
ATOM   2575  CB  ILE A 165     -21.472  -8.270  10.275  1.00 78.38           C  
ATOM   2576  HB  ILE A 165     -20.916  -7.922  11.146  1.00 78.38           H  
ATOM   2577  O   ILE A 165     -21.596  -5.289  10.518  1.00 78.38           O  
ATOM   2578  CG1 ILE A 165     -20.913  -9.654   9.861  1.00 78.38           C  
ATOM   2579 HG12 ILE A 165     -21.490 -10.041   9.021  1.00 78.38           H  
ATOM   2580 HG13 ILE A 165     -19.878  -9.546   9.535  1.00 78.38           H  
ATOM   2581  CG2 ILE A 165     -22.960  -8.382  10.660  1.00 78.38           C  
ATOM   2582 HG21 ILE A 165     -23.066  -9.055  11.510  1.00 78.38           H  
ATOM   2583 HG22 ILE A 165     -23.336  -7.417  11.000  1.00 78.38           H  
ATOM   2584 HG23 ILE A 165     -23.552  -8.751   9.822  1.00 78.38           H  
ATOM   2585  CD1 ILE A 165     -20.912 -10.699  10.985  1.00 78.38           C  
ATOM   2586 HD11 ILE A 165     -21.931 -10.973  11.258  1.00 78.38           H  
ATOM   2587 HD12 ILE A 165     -20.393 -10.305  11.858  1.00 78.38           H  
ATOM   2588 HD13 ILE A 165     -20.395 -11.596  10.642  1.00 78.38           H  
ATOM   2589  N   LEU A 166     -22.790  -5.380   8.624  1.00 82.27           N  
ATOM   2590  H   LEU A 166     -22.965  -5.893   7.772  1.00 82.27           H  
ATOM   2591  CA  LEU A 166     -23.403  -4.051   8.778  1.00 82.27           C  
ATOM   2592  HA  LEU A 166     -22.605  -3.309   8.752  1.00 82.27           H  
ATOM   2593  C   LEU A 166     -24.134  -3.870  10.124  1.00 82.27           C  
ATOM   2594  CB  LEU A 166     -24.353  -3.814   7.586  1.00 82.27           C  
ATOM   2595  HB2 LEU A 166     -23.792  -3.922   6.658  1.00 82.27           H  
ATOM   2596  HB3 LEU A 166     -25.126  -4.582   7.606  1.00 82.27           H  
ATOM   2597  O   LEU A 166     -24.130  -2.777  10.676  1.00 82.27           O  
ATOM   2598  CG  LEU A 166     -25.045  -2.434   7.581  1.00 82.27           C  
ATOM   2599  HG  LEU A 166     -25.579  -2.290   8.520  1.00 82.27           H  
ATOM   2600  CD1 LEU A 166     -24.054  -1.289   7.382  1.00 82.27           C  
ATOM   2601 HD11 LEU A 166     -24.591  -0.340   7.355  1.00 82.27           H  
ATOM   2602 HD12 LEU A 166     -23.346  -1.252   8.210  1.00 82.27           H  
ATOM   2603 HD13 LEU A 166     -23.521  -1.406   6.439  1.00 82.27           H  
ATOM   2604  CD2 LEU A 166     -26.077  -2.370   6.455  1.00 82.27           C  
ATOM   2605 HD21 LEU A 166     -26.817  -3.160   6.580  1.00 82.27           H  
ATOM   2606 HD22 LEU A 166     -25.583  -2.470   5.488  1.00 82.27           H  
ATOM   2607 HD23 LEU A 166     -26.577  -1.402   6.495  1.00 82.27           H  
ATOM   2608  N   LYS A 167     -24.741  -4.933  10.670  1.00 79.68           N  
ATOM   2609  H   LYS A 167     -24.663  -5.817  10.186  1.00 79.68           H  
ATOM   2610  CA  LYS A 167     -25.412  -4.900  11.981  1.00 79.68           C  
ATOM   2611  HA  LYS A 167     -26.192  -4.139  11.963  1.00 79.68           H  
ATOM   2612  C   LYS A 167     -24.453  -4.509  13.112  1.00 79.68           C  
ATOM   2613  CB  LYS A 167     -26.042  -6.276  12.259  1.00 79.68           C  
ATOM   2614  HB2 LYS A 167     -25.247  -7.014  12.359  1.00 79.68           H  
ATOM   2615  HB3 LYS A 167     -26.678  -6.560  11.420  1.00 79.68           H  
ATOM   2616  O   LYS A 167     -24.845  -3.769  14.010  1.00 79.68           O  
ATOM   2617  CG  LYS A 167     -26.888  -6.277  13.542  1.00 79.68           C  
ATOM   2618  HG2 LYS A 167     -26.298  -5.890  14.374  1.00 79.68           H  
ATOM   2619  HG3 LYS A 167     -27.760  -5.639  13.404  1.00 79.68           H  
ATOM   2620  CD  LYS A 167     -27.333  -7.694  13.914  1.00 79.68           C  
ATOM   2621  HD2 LYS A 167     -27.989  -8.093  13.140  1.00 79.68           H  
ATOM   2622  HD3 LYS A 167     -26.447  -8.323  14.002  1.00 79.68           H  
ATOM   2623  CE  LYS A 167     -28.060  -7.641  15.261  1.00 79.68           C  
ATOM   2624  HE2 LYS A 167     -27.435  -7.082  15.958  1.00 79.68           H  
ATOM   2625  HE3 LYS A 167     -28.994  -7.094  15.139  1.00 79.68           H  
ATOM   2626  NZ  LYS A 167     -28.308  -9.000  15.799  1.00 79.68           N  
ATOM   2627  HZ1 LYS A 167     -28.764  -8.944  16.698  1.00 79.68           H  
ATOM   2628  HZ2 LYS A 167     -28.885  -9.537  15.167  1.00 79.68           H  
ATOM   2629  HZ3 LYS A 167     -27.428  -9.479  15.923  1.00 79.68           H  
ATOM   2630  N   ASP A 168     -23.218  -4.992  13.055  1.00 80.47           N  
ATOM   2631  H   ASP A 168     -22.942  -5.553  12.262  1.00 80.47           H  
ATOM   2632  CA  ASP A 168     -22.234  -4.814  14.121  1.00 80.47           C  
ATOM   2633  HA  ASP A 168     -22.736  -4.893  15.086  1.00 80.47           H  
ATOM   2634  C   ASP A 168     -21.611  -3.413  14.032  1.00 80.47           C  
ATOM   2635  CB  ASP A 168     -21.188  -5.939  14.049  1.00 80.47           C  
ATOM   2636  HB2 ASP A 168     -20.603  -5.813  13.137  1.00 80.47           H  
ATOM   2637  HB3 ASP A 168     -20.510  -5.836  14.896  1.00 80.47           H  
ATOM   2638  O   ASP A 168     -21.438  -2.746  15.052  1.00 80.47           O  
ATOM   2639  CG  ASP A 168     -21.780  -7.361  14.063  1.00 80.47           C  
ATOM   2640  OD1 ASP A 168     -22.968  -7.535  14.434  1.00 80.47           O  
ATOM   2641  OD2 ASP A 168     -21.045  -8.279  13.639  1.00 80.47           O  
ATOM   2642  N   ASP A 169     -21.394  -2.916  12.807  1.00 84.92           N  
ATOM   2643  H   ASP A 169     -21.464  -3.546  12.020  1.00 84.92           H  
ATOM   2644  CA  ASP A 169     -21.064  -1.513  12.544  1.00 84.92           C  
ATOM   2645  HA  ASP A 169     -20.120  -1.280  13.037  1.00 84.92           H  
ATOM   2646  C   ASP A 169     -22.148  -0.567  13.120  1.00 84.92           C  
ATOM   2647  CB  ASP A 169     -20.908  -1.268  11.029  1.00 84.92           C  
ATOM   2648  HB2 ASP A 169     -21.788  -1.650  10.512  1.00 84.92           H  
ATOM   2649  HB3 ASP A 169     -20.898  -0.189  10.876  1.00 84.92           H  
ATOM   2650  O   ASP A 169     -21.823   0.381  13.833  1.00 84.92           O  
ATOM   2651  CG  ASP A 169     -19.658  -1.836  10.332  1.00 84.92           C  
ATOM   2652  OD1 ASP A 169     -19.127  -2.915  10.675  1.00 84.92           O  
ATOM   2653  OD2 ASP A 169     -19.255  -1.218   9.318  1.00 84.92           O  
ATOM   2654  N   ILE A 170     -23.438  -0.848  12.875  1.00 83.29           N  
ATOM   2655  H   ILE A 170     -23.641  -1.634  12.274  1.00 83.29           H  
ATOM   2656  CA  ILE A 170     -24.566  -0.061  13.413  1.00 83.29           C  
ATOM   2657  HA  ILE A 170     -24.434   0.977  13.107  1.00 83.29           H  
ATOM   2658  C   ILE A 170     -24.558  -0.060  14.951  1.00 83.29           C  
ATOM   2659  CB  ILE A 170     -25.913  -0.578  12.838  1.00 83.29           C  
ATOM   2660  HB  ILE A 170     -25.940  -1.661  12.960  1.00 83.29           H  
ATOM   2661  O   ILE A 170     -24.658   0.998  15.571  1.00 83.29           O  
ATOM   2662  CG1 ILE A 170     -26.033  -0.260  11.328  1.00 83.29           C  
ATOM   2663 HG12 ILE A 170     -25.096  -0.498  10.825  1.00 83.29           H  
ATOM   2664 HG13 ILE A 170     -26.195   0.809  11.189  1.00 83.29           H  
ATOM   2665  CG2 ILE A 170     -27.128   0.003  13.591  1.00 83.29           C  
ATOM   2666 HG21 ILE A 170     -27.119  -0.317  14.633  1.00 83.29           H  
ATOM   2667 HG22 ILE A 170     -27.105   1.092  13.556  1.00 83.29           H  
ATOM   2668 HG23 ILE A 170     -28.064  -0.348  13.157  1.00 83.29           H  
ATOM   2669  CD1 ILE A 170     -27.157  -1.017  10.608  1.00 83.29           C  
ATOM   2670 HD11 ILE A 170     -28.134  -0.713  10.985  1.00 83.29           H  
ATOM   2671 HD12 ILE A 170     -27.118  -0.784   9.544  1.00 83.29           H  
ATOM   2672 HD13 ILE A 170     -27.029  -2.091  10.744  1.00 83.29           H  
ATOM   2673  N   LEU A 171     -24.406  -1.233  15.578  1.00 81.47           N  
ATOM   2674  H   LEU A 171     -24.312  -2.066  15.015  1.00 81.47           H  
ATOM   2675  CA  LEU A 171     -24.353  -1.362  17.040  1.00 81.47           C  
ATOM   2676  HA  LEU A 171     -25.255  -0.921  17.465  1.00 81.47           H  
ATOM   2677  C   LEU A 171     -23.175  -0.592  17.655  1.00 81.47           C  
ATOM   2678  CB  LEU A 171     -24.282  -2.854  17.416  1.00 81.47           C  
ATOM   2679  HB2 LEU A 171     -23.529  -3.333  16.789  1.00 81.47           H  
ATOM   2680  HB3 LEU A 171     -23.949  -2.943  18.450  1.00 81.47           H  
ATOM   2681  O   LEU A 171     -23.331  -0.002  18.723  1.00 81.47           O  
ATOM   2682  CG  LEU A 171     -25.620  -3.600  17.271  1.00 81.47           C  
ATOM   2683  HG  LEU A 171     -26.076  -3.369  16.308  1.00 81.47           H  
ATOM   2684  CD1 LEU A 171     -25.389  -5.111  17.348  1.00 81.47           C  
ATOM   2685 HD11 LEU A 171     -24.744  -5.420  16.525  1.00 81.47           H  
ATOM   2686 HD12 LEU A 171     -26.342  -5.635  17.271  1.00 81.47           H  
ATOM   2687 HD13 LEU A 171     -24.905  -5.365  18.291  1.00 81.47           H  
ATOM   2688  CD2 LEU A 171     -26.607  -3.224  18.380  1.00 81.47           C  
ATOM   2689 HD21 LEU A 171     -26.174  -3.438  19.357  1.00 81.47           H  
ATOM   2690 HD22 LEU A 171     -26.847  -2.162  18.325  1.00 81.47           H  
ATOM   2691 HD23 LEU A 171     -27.533  -3.788  18.262  1.00 81.47           H  
ATOM   2692  N   ARG A 172     -22.018  -0.557  16.984  1.00 85.93           N  
ATOM   2693  H   ARG A 172     -21.951  -1.087  16.127  1.00 85.93           H  
ATOM   2694  CA  ARG A 172     -20.828   0.163  17.459  1.00 85.93           C  
ATOM   2695  HA  ARG A 172     -20.692  -0.064  18.517  1.00 85.93           H  
ATOM   2696  C   ARG A 172     -20.975   1.684  17.379  1.00 85.93           C  
ATOM   2697  CB  ARG A 172     -19.602  -0.359  16.702  1.00 85.93           C  
ATOM   2698  HB2 ARG A 172     -19.711  -0.128  15.643  1.00 85.93           H  
ATOM   2699  HB3 ARG A 172     -19.568  -1.442  16.816  1.00 85.93           H  
ATOM   2700  O   ARG A 172     -20.468   2.363  18.264  1.00 85.93           O  
ATOM   2701  CG  ARG A 172     -18.286   0.235  17.229  1.00 85.93           C  
ATOM   2702  HG2 ARG A 172     -18.245   0.127  18.312  1.00 85.93           H  
ATOM   2703  HG3 ARG A 172     -18.228   1.293  16.973  1.00 85.93           H  
ATOM   2704  CD  ARG A 172     -17.101  -0.510  16.605  1.00 85.93           C  
ATOM   2705  HD2 ARG A 172     -17.169  -1.553  16.913  1.00 85.93           H  
ATOM   2706  HD3 ARG A 172     -17.187  -0.463  15.520  1.00 85.93           H  
ATOM   2707  NE  ARG A 172     -15.802   0.059  17.024  1.00 85.93           N  
ATOM   2708  HE  ARG A 172     -15.813   0.999  17.394  1.00 85.93           H  
ATOM   2709  NH1 ARG A 172     -14.526  -1.808  16.634  1.00 85.93           N  
ATOM   2710 HH11 ARG A 172     -13.635  -2.279  16.685  1.00 85.93           H  
ATOM   2711 HH12 ARG A 172     -15.364  -2.298  16.356  1.00 85.93           H  
ATOM   2712  NH2 ARG A 172     -13.546   0.032  17.398  1.00 85.93           N  
ATOM   2713 HH21 ARG A 172     -12.665  -0.458  17.453  1.00 85.93           H  
ATOM   2714 HH22 ARG A 172     -13.541   1.016  17.627  1.00 85.93           H  
ATOM   2715  CZ  ARG A 172     -14.638  -0.568  17.024  1.00 85.93           C  
ATOM   2716  N   ILE A 173     -21.708   2.229  16.405  1.00 86.65           N  
ATOM   2717  H   ILE A 173     -22.081   1.628  15.683  1.00 86.65           H  
ATOM   2718  CA  ILE A 173     -21.999   3.676  16.367  1.00 86.65           C  
ATOM   2719  HA  ILE A 173     -21.059   4.215  16.480  1.00 86.65           H  
ATOM   2720  C   ILE A 173     -22.867   4.086  17.569  1.00 86.65           C  
ATOM   2721  CB  ILE A 173     -22.605   4.093  15.005  1.00 86.65           C  
ATOM   2722  HB  ILE A 173     -23.463   3.458  14.786  1.00 86.65           H  
ATOM   2723  O   ILE A 173     -22.572   5.083  18.228  1.00 86.65           O  
ATOM   2724  CG1 ILE A 173     -21.541   3.916  13.898  1.00 86.65           C  
ATOM   2725 HG12 ILE A 173     -21.098   2.925  13.987  1.00 86.65           H  
ATOM   2726 HG13 ILE A 173     -20.747   4.649  14.043  1.00 86.65           H  
ATOM   2727  CG2 ILE A 173     -23.068   5.560  15.048  1.00 86.65           C  
ATOM   2728 HG21 ILE A 173     -23.913   5.677  15.727  1.00 86.65           H  
ATOM   2729 HG22 ILE A 173     -22.254   6.206  15.377  1.00 86.65           H  
ATOM   2730 HG23 ILE A 173     -23.400   5.891  14.064  1.00 86.65           H  
ATOM   2731  CD1 ILE A 173     -22.065   4.032  12.464  1.00 86.65           C  
ATOM   2732 HD11 ILE A 173     -22.494   5.016  12.279  1.00 86.65           H  
ATOM   2733 HD12 ILE A 173     -22.813   3.260  12.282  1.00 86.65           H  
ATOM   2734 HD13 ILE A 173     -21.228   3.888  11.780  1.00 86.65           H  
ATOM   2735  N   TYR A 174     -23.859   3.270  17.949  1.00 83.79           N  
ATOM   2736  H   TYR A 174     -24.076   2.469  17.373  1.00 83.79           H  
ATOM   2737  CA  TYR A 174     -24.660   3.508  19.160  1.00 83.79           C  
ATOM   2738  HA  TYR A 174     -25.033   4.531  19.117  1.00 83.79           H  
ATOM   2739  C   TYR A 174     -23.867   3.412  20.480  1.00 83.79           C  
ATOM   2740  CB  TYR A 174     -25.872   2.563  19.189  1.00 83.79           C  
ATOM   2741  HB2 TYR A 174     -25.528   1.537  19.058  1.00 83.79           H  
ATOM   2742  HB3 TYR A 174     -26.336   2.624  20.173  1.00 83.79           H  
ATOM   2743  O   TYR A 174     -24.341   3.900  21.504  1.00 83.79           O  
ATOM   2744  CG  TYR A 174     -26.952   2.882  18.170  1.00 83.79           C  
ATOM   2745  CD1 TYR A 174     -27.627   4.118  18.227  1.00 83.79           C  
ATOM   2746  HD1 TYR A 174     -27.363   4.842  18.984  1.00 83.79           H  
ATOM   2747  CD2 TYR A 174     -27.306   1.937  17.188  1.00 83.79           C  
ATOM   2748  HD2 TYR A 174     -26.786   0.992  17.138  1.00 83.79           H  
ATOM   2749  CE1 TYR A 174     -28.634   4.423  17.291  1.00 83.79           C  
ATOM   2750  HE1 TYR A 174     -29.131   5.381  17.327  1.00 83.79           H  
ATOM   2751  CE2 TYR A 174     -28.326   2.230  16.262  1.00 83.79           C  
ATOM   2752  HE2 TYR A 174     -28.606   1.516  15.502  1.00 83.79           H  
ATOM   2753  OH  TYR A 174     -29.947   3.758  15.389  1.00 83.79           O  
ATOM   2754  HH  TYR A 174     -30.259   4.662  15.476  1.00 83.79           H  
ATOM   2755  CZ  TYR A 174     -28.983   3.476  16.304  1.00 83.79           C  
ATOM   2756  N   GLN A 175     -22.650   2.850  20.481  1.00 82.42           N  
ATOM   2757  H   GLN A 175     -22.291   2.479  19.613  1.00 82.42           H  
ATOM   2758  CA  GLN A 175     -21.745   2.863  21.644  1.00 82.42           C  
ATOM   2759  HA  GLN A 175     -22.354   2.773  22.544  1.00 82.42           H  
ATOM   2760  C   GLN A 175     -20.977   4.192  21.816  1.00 82.42           C  
ATOM   2761  CB  GLN A 175     -20.812   1.640  21.608  1.00 82.42           C  
ATOM   2762  HB2 GLN A 175     -20.068   1.728  22.400  1.00 82.42           H  
ATOM   2763  HB3 GLN A 175     -20.286   1.603  20.654  1.00 82.42           H  
ATOM   2764  O   GLN A 175     -20.178   4.308  22.751  1.00 82.42           O  
ATOM   2765  CG  GLN A 175     -21.589   0.334  21.836  1.00 82.42           C  
ATOM   2766  HG2 GLN A 175     -22.382   0.236  21.094  1.00 82.42           H  
ATOM   2767  HG3 GLN A 175     -22.055   0.376  22.820  1.00 82.42           H  
ATOM   2768  CD  GLN A 175     -20.716  -0.915  21.760  1.00 82.42           C  
ATOM   2769  NE2 GLN A 175     -21.124  -1.996  22.388  1.00 82.42           N  
ATOM   2770 HE21 GLN A 175     -20.505  -2.792  22.336  1.00 82.42           H  
ATOM   2771 HE22 GLN A 175     -21.979  -1.982  22.927  1.00 82.42           H  
ATOM   2772  OE1 GLN A 175     -19.670  -0.969  21.133  1.00 82.42           O  
ATOM   2773  N   LYS A 176     -21.283   5.195  20.972  1.00 83.94           N  
ATOM   2774  H   LYS A 176     -21.943   4.966  20.242  1.00 83.94           H  
ATOM   2775  CA  LYS A 176     -20.680   6.537  20.873  1.00 83.94           C  
ATOM   2776  HA  LYS A 176     -21.229   7.071  20.098  1.00 83.94           H  
ATOM   2777  C   LYS A 176     -19.214   6.478  20.418  1.00 83.94           C  
ATOM   2778  CB  LYS A 176     -20.867   7.339  22.173  1.00 83.94           C  
ATOM   2779  HB2 LYS A 176     -20.236   6.865  22.925  1.00 83.94           H  
ATOM   2780  HB3 LYS A 176     -20.478   8.347  22.027  1.00 83.94           H  
ATOM   2781  O   LYS A 176     -18.390   5.757  20.977  1.00 83.94           O  
ATOM   2782  CG  LYS A 176     -22.302   7.442  22.735  1.00 83.94           C  
ATOM   2783  HG2 LYS A 176     -22.764   8.343  22.330  1.00 83.94           H  
ATOM   2784  HG3 LYS A 176     -22.910   6.591  22.426  1.00 83.94           H  
ATOM   2785  CD  LYS A 176     -22.288   7.486  24.277  1.00 83.94           C  
ATOM   2786  HD2 LYS A 176     -21.318   7.847  24.620  1.00 83.94           H  
ATOM   2787  HD3 LYS A 176     -22.405   6.473  24.662  1.00 83.94           H  
ATOM   2788  CE  LYS A 176     -23.379   8.394  24.857  1.00 83.94           C  
ATOM   2789  HE2 LYS A 176     -24.338   7.878  24.807  1.00 83.94           H  
ATOM   2790  HE3 LYS A 176     -23.441   9.287  24.235  1.00 83.94           H  
ATOM   2791  NZ  LYS A 176     -23.058   8.804  26.248  1.00 83.94           N  
ATOM   2792  HZ1 LYS A 176     -23.763   9.418  26.632  1.00 83.94           H  
ATOM   2793  HZ2 LYS A 176     -22.887   8.019  26.859  1.00 83.94           H  
ATOM   2794  HZ3 LYS A 176     -22.219   9.366  26.240  1.00 83.94           H  
ATOM   2795  N   VAL A 177     -18.902   7.223  19.362  1.00 94.05           N  
ATOM   2796  H   VAL A 177     -19.610   7.838  18.988  1.00 94.05           H  
ATOM   2797  CA  VAL A 177     -17.635   7.153  18.616  1.00 94.05           C  
ATOM   2798  HA  VAL A 177     -16.837   6.759  19.244  1.00 94.05           H  
ATOM   2799  C   VAL A 177     -17.264   8.562  18.172  1.00 94.05           C  
ATOM   2800  CB  VAL A 177     -17.811   6.244  17.377  1.00 94.05           C  
ATOM   2801  HB  VAL A 177     -18.688   6.579  16.823  1.00 94.05           H  
ATOM   2802  O   VAL A 177     -18.090   9.222  17.547  1.00 94.05           O  
ATOM   2803  CG1 VAL A 177     -16.621   6.279  16.415  1.00 94.05           C  
ATOM   2804 HG11 VAL A 177     -15.727   5.875  16.891  1.00 94.05           H  
ATOM   2805 HG12 VAL A 177     -16.873   5.686  15.536  1.00 94.05           H  
ATOM   2806 HG13 VAL A 177     -16.424   7.295  16.071  1.00 94.05           H  
ATOM   2807  CG2 VAL A 177     -18.032   4.775  17.767  1.00 94.05           C  
ATOM   2808 HG21 VAL A 177     -18.137   4.163  16.871  1.00 94.05           H  
ATOM   2809 HG22 VAL A 177     -17.194   4.417  18.365  1.00 94.05           H  
ATOM   2810 HG23 VAL A 177     -18.951   4.674  18.345  1.00 94.05           H  
ATOM   2811  N   GLN A 178     -16.035   9.005  18.450  1.00 97.95           N  
ATOM   2812  H   GLN A 178     -15.429   8.438  19.025  1.00 97.95           H  
ATOM   2813  CA  GLN A 178     -15.559  10.331  18.038  1.00 97.95           C  
ATOM   2814  HA  GLN A 178     -16.424  10.964  17.842  1.00 97.95           H  
ATOM   2815  C   GLN A 178     -14.755  10.308  16.725  1.00 97.95           C  
ATOM   2816  CB  GLN A 178     -14.777  11.008  19.177  1.00 97.95           C  
ATOM   2817  HB2 GLN A 178     -14.498  12.000  18.824  1.00 97.95           H  
ATOM   2818  HB3 GLN A 178     -13.855  10.459  19.370  1.00 97.95           H  
ATOM   2819  O   GLN A 178     -14.824  11.270  15.959  1.00 97.95           O  
ATOM   2820  CG  GLN A 178     -15.568  11.188  20.494  1.00 97.95           C  
ATOM   2821  HG2 GLN A 178     -15.246  12.126  20.948  1.00 97.95           H  
ATOM   2822  HG3 GLN A 178     -16.634  11.270  20.285  1.00 97.95           H  
ATOM   2823  CD  GLN A 178     -15.337  10.088  21.531  1.00 97.95           C  
ATOM   2824  NE2 GLN A 178     -15.461  10.371  22.808  1.00 97.95           N  
ATOM   2825 HE21 GLN A 178     -14.948   9.798  23.463  1.00 97.95           H  
ATOM   2826 HE22 GLN A 178     -15.712  11.299  23.117  1.00 97.95           H  
ATOM   2827  OE1 GLN A 178     -14.995   8.955  21.219  1.00 97.95           O  
ATOM   2828  N   LEU A 179     -14.047   9.209  16.425  1.00 98.70           N  
ATOM   2829  H   LEU A 179     -14.064   8.442  17.082  1.00 98.70           H  
ATOM   2830  CA  LEU A 179     -13.244   9.046  15.204  1.00 98.70           C  
ATOM   2831  HA  LEU A 179     -13.367   9.928  14.576  1.00 98.70           H  
ATOM   2832  C   LEU A 179     -13.700   7.827  14.392  1.00 98.70           C  
ATOM   2833  CB  LEU A 179     -11.754   8.949  15.592  1.00 98.70           C  
ATOM   2834  HB2 LEU A 179     -11.472   9.866  16.110  1.00 98.70           H  
ATOM   2835  HB3 LEU A 179     -11.630   8.124  16.293  1.00 98.70           H  
ATOM   2836  O   LEU A 179     -13.626   6.694  14.873  1.00 98.70           O  
ATOM   2837  CG  LEU A 179     -10.784   8.732  14.412  1.00 98.70           C  
ATOM   2838  HG  LEU A 179     -11.004   7.781  13.927  1.00 98.70           H  
ATOM   2839  CD1 LEU A 179     -10.859   9.843  13.369  1.00 98.70           C  
ATOM   2840 HD11 LEU A 179     -10.079   9.699  12.622  1.00 98.70           H  
ATOM   2841 HD12 LEU A 179     -10.706  10.807  13.855  1.00 98.70           H  
ATOM   2842 HD13 LEU A 179     -11.825   9.834  12.863  1.00 98.70           H  
ATOM   2843  CD2 LEU A 179      -9.343   8.688  14.920  1.00 98.70           C  
ATOM   2844 HD21 LEU A 179      -9.224   7.872  15.634  1.00 98.70           H  
ATOM   2845 HD22 LEU A 179      -9.087   9.629  15.406  1.00 98.70           H  
ATOM   2846 HD23 LEU A 179      -8.663   8.522  14.085  1.00 98.70           H  
ATOM   2847  N   ILE A 180     -14.104   8.045  13.138  1.00 98.66           N  
ATOM   2848  H   ILE A 180     -14.119   8.996  12.799  1.00 98.66           H  
ATOM   2849  CA  ILE A 180     -14.415   6.971  12.183  1.00 98.66           C  
ATOM   2850  HA  ILE A 180     -14.398   6.017  12.711  1.00 98.66           H  
ATOM   2851  C   ILE A 180     -13.334   6.883  11.103  1.00 98.66           C  
ATOM   2852  CB  ILE A 180     -15.839   7.129  11.601  1.00 98.66           C  
ATOM   2853  HB  ILE A 180     -15.946   8.131  11.186  1.00 98.66           H  
ATOM   2854  O   ILE A 180     -12.910   7.889  10.543  1.00 98.66           O  
ATOM   2855  CG1 ILE A 180     -16.874   6.939  12.735  1.00 98.66           C  
ATOM   2856 HG12 ILE A 180     -16.671   5.997  13.243  1.00 98.66           H  
ATOM   2857 HG13 ILE A 180     -16.756   7.746  13.458  1.00 98.66           H  
ATOM   2858  CG2 ILE A 180     -16.084   6.108  10.474  1.00 98.66           C  
ATOM   2859 HG21 ILE A 180     -15.385   6.270   9.654  1.00 98.66           H  
ATOM   2860 HG22 ILE A 180     -15.975   5.095  10.862  1.00 98.66           H  
ATOM   2861 HG23 ILE A 180     -17.082   6.238  10.057  1.00 98.66           H  
ATOM   2862  CD1 ILE A 180     -18.342   6.919  12.296  1.00 98.66           C  
ATOM   2863 HD11 ILE A 180     -18.560   7.799  11.691  1.00 98.66           H  
ATOM   2864 HD12 ILE A 180     -18.561   6.016  11.726  1.00 98.66           H  
ATOM   2865 HD13 ILE A 180     -18.975   6.915  13.183  1.00 98.66           H  
ATOM   2866  N   ILE A 181     -12.926   5.657  10.772  1.00 98.63           N  
ATOM   2867  H   ILE A 181     -13.267   4.887  11.330  1.00 98.63           H  
ATOM   2868  CA  ILE A 181     -11.995   5.331   9.688  1.00 98.63           C  
ATOM   2869  HA  ILE A 181     -11.733   6.243   9.152  1.00 98.63           H  
ATOM   2870  C   ILE A 181     -12.713   4.381   8.723  1.00 98.63           C  
ATOM   2871  CB  ILE A 181     -10.695   4.734  10.265  1.00 98.63           C  
ATOM   2872  HB  ILE A 181     -10.956   3.826  10.810  1.00 98.63           H  
ATOM   2873  O   ILE A 181     -13.185   3.314   9.133  1.00 98.63           O  
ATOM   2874  CG1 ILE A 181     -10.027   5.726  11.250  1.00 98.63           C  
ATOM   2875 HG12 ILE A 181     -10.766   6.168  11.918  1.00 98.63           H  
ATOM   2876 HG13 ILE A 181      -9.545   6.537  10.704  1.00 98.63           H  
ATOM   2877  CG2 ILE A 181      -9.720   4.358   9.133  1.00 98.63           C  
ATOM   2878 HG21 ILE A 181      -9.436   5.250   8.573  1.00 98.63           H  
ATOM   2879 HG22 ILE A 181     -10.180   3.642   8.452  1.00 98.63           H  
ATOM   2880 HG23 ILE A 181      -8.823   3.897   9.547  1.00 98.63           H  
ATOM   2881  CD1 ILE A 181      -8.995   5.066  12.151  1.00 98.63           C  
ATOM   2882 HD11 ILE A 181      -8.146   4.726  11.559  1.00 98.63           H  
ATOM   2883 HD12 ILE A 181      -9.458   4.230  12.673  1.00 98.63           H  
ATOM   2884 HD13 ILE A 181      -8.651   5.793  12.887  1.00 98.63           H  
ATOM   2885  N   ALA A 182     -12.846   4.766   7.452  1.00 98.07           N  
ATOM   2886  H   ALA A 182     -12.431   5.641   7.165  1.00 98.07           H  
ATOM   2887  CA  ALA A 182     -13.806   4.132   6.554  1.00 98.07           C  
ATOM   2888  HA  ALA A 182     -13.990   3.122   6.918  1.00 98.07           H  
ATOM   2889  C   ALA A 182     -13.380   3.991   5.088  1.00 98.07           C  
ATOM   2890  CB  ALA A 182     -15.120   4.913   6.625  1.00 98.07           C  
ATOM   2891  HB1 ALA A 182     -15.880   4.375   6.059  1.00 98.07           H  
ATOM   2892  HB2 ALA A 182     -15.445   5.014   7.660  1.00 98.07           H  
ATOM   2893  HB3 ALA A 182     -14.982   5.905   6.195  1.00 98.07           H  
ATOM   2894  O   ALA A 182     -12.637   4.798   4.537  1.00 98.07           O  
ATOM   2895  N   THR A 183     -13.969   2.991   4.424  1.00 95.55           N  
ATOM   2896  H   THR A 183     -14.586   2.394   4.955  1.00 95.55           H  
ATOM   2897  CA  THR A 183     -14.016   2.922   2.952  1.00 95.55           C  
ATOM   2898  HA  THR A 183     -13.135   3.431   2.560  1.00 95.55           H  
ATOM   2899  C   THR A 183     -15.287   3.610   2.429  1.00 95.55           C  
ATOM   2900  CB  THR A 183     -13.987   1.482   2.422  1.00 95.55           C  
ATOM   2901  HB  THR A 183     -14.119   1.516   1.340  1.00 95.55           H  
ATOM   2902  O   THR A 183     -16.360   3.298   2.967  1.00 95.55           O  
ATOM   2903  CG2 THR A 183     -12.671   0.759   2.707  1.00 95.55           C  
ATOM   2904 HG21 THR A 183     -12.432   0.798   3.769  1.00 95.55           H  
ATOM   2905 HG22 THR A 183     -11.868   1.252   2.159  1.00 95.55           H  
ATOM   2906 HG23 THR A 183     -12.739  -0.278   2.380  1.00 95.55           H  
ATOM   2907  OG1 THR A 183     -15.061   0.734   2.970  1.00 95.55           O  
ATOM   2908  HG1 THR A 183     -15.742   1.388   3.147  1.00 95.55           H  
ATOM   2909  N   PRO A 184     -15.229   4.425   1.352  1.00 94.65           N  
ATOM   2910  CA  PRO A 184     -16.331   5.283   0.897  1.00 94.65           C  
ATOM   2911  HA  PRO A 184     -16.374   6.143   1.565  1.00 94.65           H  
ATOM   2912  C   PRO A 184     -17.730   4.644   0.887  1.00 94.65           C  
ATOM   2913  CB  PRO A 184     -15.901   5.772  -0.493  1.00 94.65           C  
ATOM   2914  HB2 PRO A 184     -16.346   6.735  -0.741  1.00 94.65           H  
ATOM   2915  HB3 PRO A 184     -16.145   5.029  -1.252  1.00 94.65           H  
ATOM   2916  O   PRO A 184     -18.644   5.129   1.554  1.00 94.65           O  
ATOM   2917  CG  PRO A 184     -14.382   5.865  -0.378  1.00 94.65           C  
ATOM   2918  HG2 PRO A 184     -14.103   6.819   0.069  1.00 94.65           H  
ATOM   2919  HG3 PRO A 184     -13.895   5.746  -1.346  1.00 94.65           H  
ATOM   2920  CD  PRO A 184     -14.025   4.726   0.576  1.00 94.65           C  
ATOM   2921  HD2 PRO A 184     -13.205   5.048   1.218  1.00 94.65           H  
ATOM   2922  HD3 PRO A 184     -13.726   3.848   0.003  1.00 94.65           H  
ATOM   2923  N   GLY A 185     -17.888   3.497   0.219  1.00 93.04           N  
ATOM   2924  H   GLY A 185     -17.113   3.175  -0.343  1.00 93.04           H  
ATOM   2925  CA  GLY A 185     -19.203   2.873   0.014  1.00 93.04           C  
ATOM   2926  HA2 GLY A 185     -19.101   2.069  -0.714  1.00 93.04           H  
ATOM   2927  HA3 GLY A 185     -19.884   3.617  -0.399  1.00 93.04           H  
ATOM   2928  C   GLY A 185     -19.872   2.302   1.267  1.00 93.04           C  
ATOM   2929  O   GLY A 185     -21.044   1.947   1.208  1.00 93.04           O  
ATOM   2930  N   ARG A 186     -19.160   2.195   2.398  1.00 91.91           N  
ATOM   2931  H   ARG A 186     -18.230   2.589   2.401  1.00 91.91           H  
ATOM   2932  CA  ARG A 186     -19.758   1.771   3.675  1.00 91.91           C  
ATOM   2933  HA  ARG A 186     -20.699   1.260   3.472  1.00 91.91           H  
ATOM   2934  C   ARG A 186     -20.154   2.964   4.542  1.00 91.91           C  
ATOM   2935  CB  ARG A 186     -18.836   0.778   4.398  1.00 91.91           C  
ATOM   2936  HB2 ARG A 186     -18.775  -0.141   3.815  1.00 91.91           H  
ATOM   2937  HB3 ARG A 186     -17.838   1.209   4.469  1.00 91.91           H  
ATOM   2938  O   ARG A 186     -21.233   2.927   5.125  1.00 91.91           O  
ATOM   2939  CG  ARG A 186     -19.309   0.445   5.822  1.00 91.91           C  
ATOM   2940  HG2 ARG A 186     -18.590  -0.236   6.279  1.00 91.91           H  
ATOM   2941  HG3 ARG A 186     -19.288   1.376   6.388  1.00 91.91           H  
ATOM   2942  CD  ARG A 186     -20.716  -0.157   5.975  1.00 91.91           C  
ATOM   2943  HD2 ARG A 186     -20.953  -0.205   7.038  1.00 91.91           H  
ATOM   2944  HD3 ARG A 186     -21.456   0.501   5.519  1.00 91.91           H  
ATOM   2945  NE  ARG A 186     -20.829  -1.502   5.380  1.00 91.91           N  
ATOM   2946  HE  ARG A 186     -21.320  -1.555   4.499  1.00 91.91           H  
ATOM   2947  NH1 ARG A 186     -19.868  -2.664   7.112  1.00 91.91           N  
ATOM   2948 HH11 ARG A 186     -19.347  -3.463   7.443  1.00 91.91           H  
ATOM   2949 HH12 ARG A 186     -19.746  -1.842   7.687  1.00 91.91           H  
ATOM   2950  NH2 ARG A 186     -20.574  -3.770   5.342  1.00 91.91           N  
ATOM   2951 HH21 ARG A 186     -21.161  -3.819   4.521  1.00 91.91           H  
ATOM   2952 HH22 ARG A 186     -20.357  -4.593   5.886  1.00 91.91           H  
ATOM   2953  CZ  ARG A 186     -20.416  -2.625   5.942  1.00 91.91           C  
ATOM   2954  N   ILE A 187     -19.331   4.010   4.623  1.00 96.93           N  
ATOM   2955  H   ILE A 187     -18.468   4.022   4.099  1.00 96.93           H  
ATOM   2956  CA  ILE A 187     -19.709   5.184   5.419  1.00 96.93           C  
ATOM   2957  HA  ILE A 187     -20.069   4.810   6.378  1.00 96.93           H  
ATOM   2958  C   ILE A 187     -20.890   5.923   4.787  1.00 96.93           C  
ATOM   2959  CB  ILE A 187     -18.505   6.092   5.725  1.00 96.93           C  
ATOM   2960  HB  ILE A 187     -17.766   5.476   6.238  1.00 96.93           H  
ATOM   2961  O   ILE A 187     -21.819   6.275   5.508  1.00 96.93           O  
ATOM   2962  CG1 ILE A 187     -18.858   7.247   6.680  1.00 96.93           C  
ATOM   2963 HG12 ILE A 187     -19.613   7.877   6.211  1.00 96.93           H  
ATOM   2964 HG13 ILE A 187     -17.966   7.851   6.847  1.00 96.93           H  
ATOM   2965  CG2 ILE A 187     -17.845   6.664   4.463  1.00 96.93           C  
ATOM   2966 HG21 ILE A 187     -16.993   7.276   4.762  1.00 96.93           H  
ATOM   2967 HG22 ILE A 187     -18.539   7.297   3.909  1.00 96.93           H  
ATOM   2968 HG23 ILE A 187     -17.478   5.862   3.822  1.00 96.93           H  
ATOM   2969  CD1 ILE A 187     -19.379   6.792   8.049  1.00 96.93           C  
ATOM   2970 HD11 ILE A 187     -18.712   6.041   8.471  1.00 96.93           H  
ATOM   2971 HD12 ILE A 187     -20.382   6.375   7.955  1.00 96.93           H  
ATOM   2972 HD13 ILE A 187     -19.425   7.650   8.720  1.00 96.93           H  
ATOM   2973  N   LEU A 188     -20.933   6.046   3.453  1.00 95.63           N  
ATOM   2974  H   LEU A 188     -20.139   5.758   2.900  1.00 95.63           H  
ATOM   2975  CA  LEU A 188     -22.073   6.667   2.778  1.00 95.63           C  
ATOM   2976  HA  LEU A 188     -22.187   7.661   3.212  1.00 95.63           H  
ATOM   2977  C   LEU A 188     -23.382   5.902   3.055  1.00 95.63           C  
ATOM   2978  CB  LEU A 188     -21.762   6.817   1.276  1.00 95.63           C  
ATOM   2979  HB2 LEU A 188     -21.632   5.825   0.842  1.00 95.63           H  
ATOM   2980  HB3 LEU A 188     -20.825   7.363   1.161  1.00 95.63           H  
ATOM   2981  O   LEU A 188     -24.381   6.520   3.407  1.00 95.63           O  
ATOM   2982  CG  LEU A 188     -22.865   7.559   0.495  1.00 95.63           C  
ATOM   2983  HG  LEU A 188     -23.799   7.007   0.596  1.00 95.63           H  
ATOM   2984  CD1 LEU A 188     -23.063   8.998   0.980  1.00 95.63           C  
ATOM   2985 HD11 LEU A 188     -23.882   9.447   0.418  1.00 95.63           H  
ATOM   2986 HD12 LEU A 188     -22.154   9.577   0.818  1.00 95.63           H  
ATOM   2987 HD13 LEU A 188     -23.305   9.013   2.042  1.00 95.63           H  
ATOM   2988  CD2 LEU A 188     -22.514   7.625  -0.990  1.00 95.63           C  
ATOM   2989 HD21 LEU A 188     -21.607   8.213  -1.131  1.00 95.63           H  
ATOM   2990 HD22 LEU A 188     -23.333   8.093  -1.535  1.00 95.63           H  
ATOM   2991 HD23 LEU A 188     -22.371   6.615  -1.376  1.00 95.63           H  
ATOM   2992  N   ASP A 189     -23.346   4.565   3.027  1.00 92.95           N  
ATOM   2993  H   ASP A 189     -22.486   4.120   2.740  1.00 92.95           H  
ATOM   2994  CA  ASP A 189     -24.488   3.699   3.364  1.00 92.95           C  
ATOM   2995  HA  ASP A 189     -25.314   3.936   2.694  1.00 92.95           H  
ATOM   2996  C   ASP A 189     -24.991   3.892   4.810  1.00 92.95           C  
ATOM   2997  CB  ASP A 189     -24.066   2.238   3.123  1.00 92.95           C  
ATOM   2998  HB2 ASP A 189     -23.249   1.974   3.795  1.00 92.95           H  
ATOM   2999  HB3 ASP A 189     -23.710   2.135   2.098  1.00 92.95           H  
ATOM   3000  O   ASP A 189     -26.196   3.895   5.065  1.00 92.95           O  
ATOM   3001  CG  ASP A 189     -25.223   1.264   3.331  1.00 92.95           C  
ATOM   3002  OD1 ASP A 189     -26.262   1.416   2.654  1.00 92.95           O  
ATOM   3003  OD2 ASP A 189     -25.135   0.345   4.184  1.00 92.95           O  
ATOM   3004  N   LEU A 190     -24.079   4.100   5.767  1.00 93.72           N  
ATOM   3005  H   LEU A 190     -23.105   4.100   5.500  1.00 93.72           H  
ATOM   3006  CA  LEU A 190     -24.420   4.394   7.164  1.00 93.72           C  
ATOM   3007  HA  LEU A 190     -25.222   3.725   7.476  1.00 93.72           H  
ATOM   3008  C   LEU A 190     -24.961   5.821   7.355  1.00 93.72           C  
ATOM   3009  CB  LEU A 190     -23.186   4.138   8.044  1.00 93.72           C  
ATOM   3010  HB2 LEU A 190     -23.351   4.575   9.029  1.00 93.72           H  
ATOM   3011  HB3 LEU A 190     -22.329   4.644   7.599  1.00 93.72           H  
ATOM   3012  O   LEU A 190     -25.823   6.027   8.213  1.00 93.72           O  
ATOM   3013  CG  LEU A 190     -22.865   2.643   8.221  1.00 93.72           C  
ATOM   3014  HG  LEU A 190     -22.913   2.128   7.261  1.00 93.72           H  
ATOM   3015  CD1 LEU A 190     -21.456   2.483   8.776  1.00 93.72           C  
ATOM   3016 HD11 LEU A 190     -21.241   1.426   8.939  1.00 93.72           H  
ATOM   3017 HD12 LEU A 190     -21.358   3.018   9.720  1.00 93.72           H  
ATOM   3018 HD13 LEU A 190     -20.735   2.883   8.064  1.00 93.72           H  
ATOM   3019  CD2 LEU A 190     -23.834   1.966   9.196  1.00 93.72           C  
ATOM   3020 HD21 LEU A 190     -23.529   0.933   9.363  1.00 93.72           H  
ATOM   3021 HD22 LEU A 190     -23.829   2.491  10.151  1.00 93.72           H  
ATOM   3022 HD23 LEU A 190     -24.845   1.973   8.787  1.00 93.72           H  
ATOM   3023  N   MET A 191     -24.506   6.784   6.547  1.00 96.02           N  
ATOM   3024  H   MET A 191     -23.761   6.550   5.906  1.00 96.02           H  
ATOM   3025  CA  MET A 191     -25.044   8.148   6.510  1.00 96.02           C  
ATOM   3026  HA  MET A 191     -25.130   8.533   7.526  1.00 96.02           H  
ATOM   3027  C   MET A 191     -26.441   8.198   5.863  1.00 96.02           C  
ATOM   3028  CB  MET A 191     -24.107   9.071   5.719  1.00 96.02           C  
ATOM   3029  HB2 MET A 191     -23.993   8.675   4.710  1.00 96.02           H  
ATOM   3030  HB3 MET A 191     -24.594  10.044   5.643  1.00 96.02           H  
ATOM   3031  O   MET A 191     -27.331   8.863   6.383  1.00 96.02           O  
ATOM   3032  CG  MET A 191     -22.716   9.325   6.300  1.00 96.02           C  
ATOM   3033  HG2 MET A 191     -22.283   8.394   6.666  1.00 96.02           H  
ATOM   3034  HG3 MET A 191     -22.805  10.015   7.139  1.00 96.02           H  
ATOM   3035  SD  MET A 191     -21.619  10.031   5.032  1.00 96.02           S  
ATOM   3036  CE  MET A 191     -20.163  10.470   6.012  1.00 96.02           C  
ATOM   3037  HE1 MET A 191     -19.261  10.177   5.475  1.00 96.02           H  
ATOM   3038  HE2 MET A 191     -20.145  11.547   6.176  1.00 96.02           H  
ATOM   3039  HE3 MET A 191     -20.193   9.952   6.971  1.00 96.02           H  
ATOM   3040  N   ASP A 192     -26.673   7.494   4.745  1.00 93.55           N  
ATOM   3041  H   ASP A 192     -25.910   6.975   4.336  1.00 93.55           H  
ATOM   3042  CA  ASP A 192     -27.995   7.407   4.090  1.00 93.55           C  
ATOM   3043  HA  ASP A 192     -28.366   8.413   3.893  1.00 93.55           H  
ATOM   3044  C   ASP A 192     -29.043   6.746   4.989  1.00 93.55           C  
ATOM   3045  CB  ASP A 192     -27.896   6.645   2.754  1.00 93.55           C  
ATOM   3046  HB2 ASP A 192     -28.885   6.286   2.470  1.00 93.55           H  
ATOM   3047  HB3 ASP A 192     -27.239   5.782   2.862  1.00 93.55           H  
ATOM   3048  O   ASP A 192     -30.180   7.209   5.080  1.00 93.55           O  
ATOM   3049  CG  ASP A 192     -27.398   7.569   1.647  1.00 93.55           C  
ATOM   3050  OD1 ASP A 192     -28.023   8.637   1.462  1.00 93.55           O  
ATOM   3051  OD2 ASP A 192     -26.283   7.370   1.130  1.00 93.55           O  
ATOM   3052  N   LYS A 193     -28.639   5.714   5.738  1.00 86.71           N  
ATOM   3053  H   LYS A 193     -27.707   5.357   5.579  1.00 86.71           H  
ATOM   3054  CA  LYS A 193     -29.465   5.092   6.782  1.00 86.71           C  
ATOM   3055  HA  LYS A 193     -30.469   4.946   6.384  1.00 86.71           H  
ATOM   3056  C   LYS A 193     -29.657   5.966   8.033  1.00 86.71           C  
ATOM   3057  CB  LYS A 193     -28.871   3.722   7.140  1.00 86.71           C  
ATOM   3058  HB2 LYS A 193     -27.810   3.834   7.365  1.00 86.71           H  
ATOM   3059  HB3 LYS A 193     -29.370   3.341   8.031  1.00 86.71           H  
ATOM   3060  O   LYS A 193     -30.368   5.540   8.939  1.00 86.71           O  
ATOM   3061  CG  LYS A 193     -29.067   2.691   6.018  1.00 86.71           C  
ATOM   3062  HG2 LYS A 193     -28.615   3.038   5.089  1.00 86.71           H  
ATOM   3063  HG3 LYS A 193     -30.135   2.551   5.854  1.00 86.71           H  
ATOM   3064  CD  LYS A 193     -28.439   1.355   6.433  1.00 86.71           C  
ATOM   3065  HD2 LYS A 193     -27.358   1.462   6.518  1.00 86.71           H  
ATOM   3066  HD3 LYS A 193     -28.834   1.077   7.410  1.00 86.71           H  
ATOM   3067  CE  LYS A 193     -28.793   0.240   5.445  1.00 86.71           C  
ATOM   3068  HE2 LYS A 193     -29.816   0.388   5.100  1.00 86.71           H  
ATOM   3069  HE3 LYS A 193     -28.745  -0.712   5.973  1.00 86.71           H  
ATOM   3070  NZ  LYS A 193     -27.864   0.201   4.297  1.00 86.71           N  
ATOM   3071  HZ1 LYS A 193     -26.896   0.075   4.557  1.00 86.71           H  
ATOM   3072  HZ2 LYS A 193     -28.082  -0.494   3.598  1.00 86.71           H  
ATOM   3073  HZ3 LYS A 193     -27.782   1.077   3.801  1.00 86.71           H  
ATOM   3074  N   LYS A 194     -29.038   7.155   8.104  1.00 91.43           N  
ATOM   3075  H   LYS A 194     -28.519   7.451   7.289  1.00 91.43           H  
ATOM   3076  CA  LYS A 194     -29.023   8.063   9.270  1.00 91.43           C  
ATOM   3077  HA  LYS A 194     -28.276   8.830   9.066  1.00 91.43           H  
ATOM   3078  C   LYS A 194     -28.549   7.397  10.571  1.00 91.43           C  
ATOM   3079  CB  LYS A 194     -30.376   8.779   9.435  1.00 91.43           C  
ATOM   3080  HB2 LYS A 194     -30.287   9.498  10.249  1.00 91.43           H  
ATOM   3081  HB3 LYS A 194     -31.137   8.049   9.710  1.00 91.43           H  
ATOM   3082  O   LYS A 194     -29.010   7.745  11.653  1.00 91.43           O  
ATOM   3083  CG  LYS A 194     -30.826   9.530   8.176  1.00 91.43           C  
ATOM   3084  HG2 LYS A 194     -30.048  10.232   7.876  1.00 91.43           H  
ATOM   3085  HG3 LYS A 194     -31.001   8.823   7.365  1.00 91.43           H  
ATOM   3086  CD  LYS A 194     -32.122  10.293   8.464  1.00 91.43           C  
ATOM   3087  HD2 LYS A 194     -31.940  11.009   9.265  1.00 91.43           H  
ATOM   3088  HD3 LYS A 194     -32.891   9.588   8.778  1.00 91.43           H  
ATOM   3089  CE  LYS A 194     -32.571  11.027   7.201  1.00 91.43           C  
ATOM   3090  HE2 LYS A 194     -32.757  10.291   6.419  1.00 91.43           H  
ATOM   3091  HE3 LYS A 194     -31.753  11.665   6.866  1.00 91.43           H  
ATOM   3092  NZ  LYS A 194     -33.785  11.840   7.456  1.00 91.43           N  
ATOM   3093  HZ1 LYS A 194     -34.064  12.325   6.615  1.00 91.43           H  
ATOM   3094  HZ2 LYS A 194     -34.544  11.249   7.764  1.00 91.43           H  
ATOM   3095  HZ3 LYS A 194     -33.594  12.524   8.174  1.00 91.43           H  
ATOM   3096  N   VAL A 195     -27.639   6.426  10.459  1.00 90.26           N  
ATOM   3097  H   VAL A 195     -27.280   6.230   9.536  1.00 90.26           H  
ATOM   3098  CA  VAL A 195     -26.993   5.780  11.613  1.00 90.26           C  
ATOM   3099  HA  VAL A 195     -27.661   5.821  12.474  1.00 90.26           H  
ATOM   3100  C   VAL A 195     -25.730   6.544  11.993  1.00 90.26           C  
ATOM   3101  CB  VAL A 195     -26.676   4.301  11.330  1.00 90.26           C  
ATOM   3102  HB  VAL A 195     -26.011   4.232  10.469  1.00 90.26           H  
ATOM   3103  O   VAL A 195     -25.536   6.867  13.159  1.00 90.26           O  
ATOM   3104  CG1 VAL A 195     -25.986   3.645  12.533  1.00 90.26           C  
ATOM   3105 HG11 VAL A 195     -25.054   4.157  12.772  1.00 90.26           H  
ATOM   3106 HG12 VAL A 195     -25.739   2.609  12.302  1.00 90.26           H  
ATOM   3107 HG13 VAL A 195     -26.636   3.680  13.407  1.00 90.26           H  
ATOM   3108  CG2 VAL A 195     -27.953   3.506  11.026  1.00 90.26           C  
ATOM   3109 HG21 VAL A 195     -28.461   3.931  10.160  1.00 90.26           H  
ATOM   3110 HG22 VAL A 195     -28.628   3.549  11.882  1.00 90.26           H  
ATOM   3111 HG23 VAL A 195     -27.708   2.466  10.810  1.00 90.26           H  
ATOM   3112  N   ALA A 196     -24.889   6.863  11.007  1.00 95.26           N  
ATOM   3113  H   ALA A 196     -25.141   6.619  10.060  1.00 95.26           H  
ATOM   3114  CA  ALA A 196     -23.767   7.773  11.193  1.00 95.26           C  
ATOM   3115  HA  ALA A 196     -23.336   7.630  12.184  1.00 95.26           H  
ATOM   3116  C   ALA A 196     -24.281   9.218  11.100  1.00 95.26           C  
ATOM   3117  CB  ALA A 196     -22.683   7.443  10.156  1.00 95.26           C  
ATOM   3118  HB1 ALA A 196     -21.835   8.113  10.296  1.00 95.26           H  
ATOM   3119  HB2 ALA A 196     -23.073   7.574   9.146  1.00 95.26           H  
ATOM   3120  HB3 ALA A 196     -22.341   6.416  10.284  1.00 95.26           H  
ATOM   3121  O   ALA A 196     -24.445   9.743   9.997  1.00 95.26           O  
ATOM   3122  N   ASP A 197     -24.573   9.841  12.246  1.00 95.60           N  
ATOM   3123  H   ASP A 197     -24.480   9.344  13.121  1.00 95.60           H  
ATOM   3124  CA  ASP A 197     -24.830  11.282  12.294  1.00 95.60           C  
ATOM   3125  HA  ASP A 197     -25.431  11.545  11.424  1.00 95.60           H  
ATOM   3126  C   ASP A 197     -23.510  12.056  12.205  1.00 95.60           C  
ATOM   3127  CB  ASP A 197     -25.643  11.707  13.527  1.00 95.60           C  
ATOM   3128  HB2 ASP A 197     -26.599  11.184  13.524  1.00 95.60           H  
ATOM   3129  HB3 ASP A 197     -25.101  11.439  14.433  1.00 95.60           H  
ATOM   3130  O   ASP A 197     -22.663  11.997  13.096  1.00 95.60           O  
ATOM   3131  CG  ASP A 197     -25.898  13.224  13.503  1.00 95.60           C  
ATOM   3132  OD1 ASP A 197     -25.827  13.829  12.409  1.00 95.60           O  
ATOM   3133  OD2 ASP A 197     -26.128  13.825  14.572  1.00 95.60           O  
ATOM   3134  N   MET A 198     -23.355  12.793  11.110  1.00 97.57           N  
ATOM   3135  H   MET A 198     -24.132  12.832  10.466  1.00 97.57           H  
ATOM   3136  CA  MET A 198     -22.158  13.566  10.792  1.00 97.57           C  
ATOM   3137  HA  MET A 198     -21.351  13.238  11.448  1.00 97.57           H  
ATOM   3138  C   MET A 198     -22.348  15.065  11.060  1.00 97.57           C  
ATOM   3139  CB  MET A 198     -21.721  13.274   9.350  1.00 97.57           C  
ATOM   3140  HB2 MET A 198     -22.443  13.722   8.667  1.00 97.57           H  
ATOM   3141  HB3 MET A 198     -20.750  13.734   9.171  1.00 97.57           H  
ATOM   3142  O   MET A 198     -21.471  15.854  10.718  1.00 97.57           O  
ATOM   3143  CG  MET A 198     -21.637  11.773   9.033  1.00 97.57           C  
ATOM   3144  HG2 MET A 198     -21.328  11.676   7.993  1.00 97.57           H  
ATOM   3145  HG3 MET A 198     -22.639  11.350   9.103  1.00 97.57           H  
ATOM   3146  SD  MET A 198     -20.536  10.762  10.067  1.00 97.57           S  
ATOM   3147  CE  MET A 198     -18.929  11.301   9.444  1.00 97.57           C  
ATOM   3148  HE1 MET A 198     -18.830  11.008   8.399  1.00 97.57           H  
ATOM   3149  HE2 MET A 198     -18.130  10.846  10.031  1.00 97.57           H  
ATOM   3150  HE3 MET A 198     -18.860  12.386   9.512  1.00 97.57           H  
ATOM   3151  N   SER A 199     -23.452  15.463  11.709  1.00 96.26           N  
ATOM   3152  H   SER A 199     -24.126  14.757  11.968  1.00 96.26           H  
ATOM   3153  CA  SER A 199     -23.816  16.853  12.041  1.00 96.26           C  
ATOM   3154  HA  SER A 199     -24.025  17.384  11.112  1.00 96.26           H  
ATOM   3155  C   SER A 199     -22.740  17.654  12.790  1.00 96.26           C  
ATOM   3156  CB  SER A 199     -25.096  16.839  12.889  1.00 96.26           C  
ATOM   3157  HB2 SER A 199     -25.392  17.867  13.101  1.00 96.26           H  
ATOM   3158  HB3 SER A 199     -25.899  16.358  12.332  1.00 96.26           H  
ATOM   3159  O   SER A 199     -22.774  18.885  12.788  1.00 96.26           O  
ATOM   3160  OG  SER A 199     -24.884  16.156  14.114  1.00 96.26           O  
ATOM   3161  HG  SER A 199     -25.404  15.349  14.124  1.00 96.26           H  
ATOM   3162  N   HIS A 200     -21.772  16.968  13.404  1.00 96.98           N  
ATOM   3163  H   HIS A 200     -21.855  15.961  13.396  1.00 96.98           H  
ATOM   3164  CA  HIS A 200     -20.644  17.553  14.128  1.00 96.98           C  
ATOM   3165  HA  HIS A 200     -20.673  18.636  14.009  1.00 96.98           H  
ATOM   3166  C   HIS A 200     -19.262  17.101  13.604  1.00 96.98           C  
ATOM   3167  CB  HIS A 200     -20.811  17.244  15.618  1.00 96.98           C  
ATOM   3168  HB2 HIS A 200     -19.938  17.649  16.130  1.00 96.98           H  
ATOM   3169  HB3 HIS A 200     -20.825  16.163  15.757  1.00 96.98           H  
ATOM   3170  O   HIS A 200     -18.241  17.460  14.193  1.00 96.98           O  
ATOM   3171  CG  HIS A 200     -22.037  17.840  16.270  1.00 96.98           C  
ATOM   3172  CD2 HIS A 200     -22.059  18.896  17.141  1.00 96.98           C  
ATOM   3173  HD2 HIS A 200     -21.199  19.455  17.478  1.00 96.98           H  
ATOM   3174  ND1 HIS A 200     -23.339  17.417  16.132  1.00 96.98           N  
ATOM   3175  HD1 HIS A 200     -23.686  16.710  15.499  1.00 96.98           H  
ATOM   3176  CE1 HIS A 200     -24.119  18.205  16.886  1.00 96.98           C  
ATOM   3177  HE1 HIS A 200     -25.194  18.122  16.950  1.00 96.98           H  
ATOM   3178  NE2 HIS A 200     -23.384  19.129  17.523  1.00 96.98           N  
ATOM   3179  N   CYS A 201     -19.206  16.356  12.494  1.00 98.39           N  
ATOM   3180  H   CYS A 201     -20.064  16.170  11.995  1.00 98.39           H  
ATOM   3181  CA  CYS A 201     -17.969  15.803  11.939  1.00 98.39           C  
ATOM   3182  HA  CYS A 201     -17.334  15.485  12.766  1.00 98.39           H  
ATOM   3183  C   CYS A 201     -17.200  16.861  11.133  1.00 98.39           C  
ATOM   3184  CB  CYS A 201     -18.306  14.555  11.118  1.00 98.39           C  
ATOM   3185  HB2 CYS A 201     -18.926  14.836  10.267  1.00 98.39           H  
ATOM   3186  HB3 CYS A 201     -18.847  13.844  11.743  1.00 98.39           H  
ATOM   3187  O   CYS A 201     -17.331  16.951   9.914  1.00 98.39           O  
ATOM   3188  SG  CYS A 201     -16.757  13.804  10.535  1.00 98.39           S  
ATOM   3189  HG  CYS A 201     -16.352  14.837   9.790  1.00 98.39           H  
ATOM   3190  N   ARG A 202     -16.419  17.693  11.826  1.00 97.68           N  
ATOM   3191  H   ARG A 202     -16.326  17.516  12.816  1.00 97.68           H  
ATOM   3192  CA  ARG A 202     -15.759  18.876  11.251  1.00 97.68           C  
ATOM   3193  HA  ARG A 202     -16.414  19.314  10.499  1.00 97.68           H  
ATOM   3194  C   ARG A 202     -14.462  18.594  10.498  1.00 97.68           C  
ATOM   3195  CB  ARG A 202     -15.508  19.918  12.348  1.00 97.68           C  
ATOM   3196  HB2 ARG A 202     -14.890  20.719  11.943  1.00 97.68           H  
ATOM   3197  HB3 ARG A 202     -14.969  19.455  13.175  1.00 97.68           H  
ATOM   3198  O   ARG A 202     -14.029  19.483   9.777  1.00 97.68           O  
ATOM   3199  CG  ARG A 202     -16.818  20.530  12.850  1.00 97.68           C  
ATOM   3200  HG2 ARG A 202     -17.353  20.978  12.012  1.00 97.68           H  
ATOM   3201  HG3 ARG A 202     -17.442  19.760  13.303  1.00 97.68           H  
ATOM   3202  CD  ARG A 202     -16.511  21.607  13.888  1.00 97.68           C  
ATOM   3203  HD2 ARG A 202     -15.900  22.377  13.416  1.00 97.68           H  
ATOM   3204  HD3 ARG A 202     -15.945  21.159  14.705  1.00 97.68           H  
ATOM   3205  NE  ARG A 202     -17.751  22.203  14.414  1.00 97.68           N  
ATOM   3206  HE  ARG A 202     -18.613  21.744  14.158  1.00 97.68           H  
ATOM   3207  NH1 ARG A 202     -16.769  23.952  15.527  1.00 97.68           N  
ATOM   3208 HH11 ARG A 202     -15.867  23.629  15.205  1.00 97.68           H  
ATOM   3209 HH12 ARG A 202     -16.833  24.802  16.067  1.00 97.68           H  
ATOM   3210  NH2 ARG A 202     -18.992  23.728  15.556  1.00 97.68           N  
ATOM   3211 HH21 ARG A 202     -19.834  23.244  15.277  1.00 97.68           H  
ATOM   3212 HH22 ARG A 202     -19.048  24.572  16.108  1.00 97.68           H  
ATOM   3213  CZ  ARG A 202     -17.830  23.288  15.160  1.00 97.68           C  
ATOM   3214  N   ILE A 203     -13.851  17.418  10.652  1.00 98.77           N  
ATOM   3215  H   ILE A 203     -14.257  16.745  11.286  1.00 98.77           H  
ATOM   3216  CA  ILE A 203     -12.582  17.081   9.986  1.00 98.77           C  
ATOM   3217  HA  ILE A 203     -12.269  17.930   9.378  1.00 98.77           H  
ATOM   3218  C   ILE A 203     -12.782  15.894   9.040  1.00 98.77           C  
ATOM   3219  CB  ILE A 203     -11.439  16.824  10.998  1.00 98.77           C  
ATOM   3220  HB  ILE A 203     -11.635  15.877  11.501  1.00 98.77           H  
ATOM   3221  O   ILE A 203     -13.269  14.838   9.452  1.00 98.77           O  
ATOM   3222  CG1 ILE A 203     -11.340  17.929  12.077  1.00 98.77           C  
ATOM   3223 HG12 ILE A 203     -11.037  18.869  11.615  1.00 98.77           H  
ATOM   3224 HG13 ILE A 203     -12.314  18.080  12.542  1.00 98.77           H  
ATOM   3225  CG2 ILE A 203     -10.108  16.706  10.227  1.00 98.77           C  
ATOM   3226 HG21 ILE A 203      -9.918  17.623   9.668  1.00 98.77           H  
ATOM   3227 HG22 ILE A 203      -9.274  16.554  10.913  1.00 98.77           H  
ATOM   3228 HG23 ILE A 203     -10.131  15.864   9.535  1.00 98.77           H  
ATOM   3229  CD1 ILE A 203     -10.373  17.596  13.220  1.00 98.77           C  
ATOM   3230 HD11 ILE A 203      -9.342  17.583  12.866  1.00 98.77           H  
ATOM   3231 HD12 ILE A 203     -10.467  18.364  13.987  1.00 98.77           H  
ATOM   3232 HD13 ILE A 203     -10.624  16.629  13.656  1.00 98.77           H  
ATOM   3233  N   LEU A 204     -12.366  16.060   7.784  1.00 98.81           N  
ATOM   3234  H   LEU A 204     -11.992  16.964   7.532  1.00 98.81           H  
ATOM   3235  CA  LEU A 204     -12.311  15.022   6.760  1.00 98.81           C  
ATOM   3236  HA  LEU A 204     -12.684  14.086   7.177  1.00 98.81           H  
ATOM   3237  C   LEU A 204     -10.861  14.816   6.309  1.00 98.81           C  
ATOM   3238  CB  LEU A 204     -13.218  15.430   5.584  1.00 98.81           C  
ATOM   3239  HB2 LEU A 204     -12.895  16.408   5.228  1.00 98.81           H  
ATOM   3240  HB3 LEU A 204     -14.240  15.527   5.948  1.00 98.81           H  
ATOM   3241  O   LEU A 204     -10.227  15.737   5.804  1.00 98.81           O  
ATOM   3242  CG  LEU A 204     -13.190  14.447   4.396  1.00 98.81           C  
ATOM   3243  HG  LEU A 204     -12.169  14.328   4.034  1.00 98.81           H  
ATOM   3244  CD1 LEU A 204     -13.745  13.071   4.771  1.00 98.81           C  
ATOM   3245 HD11 LEU A 204     -14.737  13.182   5.211  1.00 98.81           H  
ATOM   3246 HD12 LEU A 204     -13.807  12.449   3.879  1.00 98.81           H  
ATOM   3247 HD13 LEU A 204     -13.081  12.586   5.486  1.00 98.81           H  
ATOM   3248  CD2 LEU A 204     -14.031  14.989   3.243  1.00 98.81           C  
ATOM   3249 HD21 LEU A 204     -13.664  15.975   2.956  1.00 98.81           H  
ATOM   3250 HD22 LEU A 204     -15.075  15.075   3.547  1.00 98.81           H  
ATOM   3251 HD23 LEU A 204     -13.955  14.327   2.380  1.00 98.81           H  
ATOM   3252  N   VAL A 205     -10.353  13.591   6.420  1.00 98.89           N  
ATOM   3253  H   VAL A 205     -10.923  12.876   6.848  1.00 98.89           H  
ATOM   3254  CA  VAL A 205      -9.049  13.206   5.858  1.00 98.89           C  
ATOM   3255  HA  VAL A 205      -8.536  14.100   5.502  1.00 98.89           H  
ATOM   3256  C   VAL A 205      -9.257  12.271   4.672  1.00 98.89           C  
ATOM   3257  CB  VAL A 205      -8.139  12.549   6.907  1.00 98.89           C  
ATOM   3258  HB  VAL A 205      -8.556  11.575   7.162  1.00 98.89           H  
ATOM   3259  O   VAL A 205     -10.035  11.324   4.777  1.00 98.89           O  
ATOM   3260  CG1 VAL A 205      -6.722  12.332   6.362  1.00 98.89           C  
ATOM   3261 HG11 VAL A 205      -6.262  13.287   6.108  1.00 98.89           H  
ATOM   3262 HG12 VAL A 205      -6.737  11.693   5.479  1.00 98.89           H  
ATOM   3263 HG13 VAL A 205      -6.118  11.829   7.116  1.00 98.89           H  
ATOM   3264  CG2 VAL A 205      -8.039  13.366   8.199  1.00 98.89           C  
ATOM   3265 HG21 VAL A 205      -7.298  12.919   8.863  1.00 98.89           H  
ATOM   3266 HG22 VAL A 205      -7.745  14.390   7.966  1.00 98.89           H  
ATOM   3267 HG23 VAL A 205      -9.001  13.382   8.710  1.00 98.89           H  
ATOM   3268  N   LEU A 206      -8.536  12.491   3.572  1.00 98.29           N  
ATOM   3269  H   LEU A 206      -7.917  13.289   3.572  1.00 98.29           H  
ATOM   3270  CA  LEU A 206      -8.410  11.544   2.461  1.00 98.29           C  
ATOM   3271  HA  LEU A 206      -9.060  10.685   2.627  1.00 98.29           H  
ATOM   3272  C   LEU A 206      -6.958  11.034   2.409  1.00 98.29           C  
ATOM   3273  CB  LEU A 206      -8.823  12.213   1.129  1.00 98.29           C  
ATOM   3274  HB2 LEU A 206      -8.062  12.948   0.869  1.00 98.29           H  
ATOM   3275  HB3 LEU A 206      -8.804  11.445   0.356  1.00 98.29           H  
ATOM   3276  O   LEU A 206      -6.061  11.794   2.049  1.00 98.29           O  
ATOM   3277  CG  LEU A 206     -10.185  12.935   1.072  1.00 98.29           C  
ATOM   3278  HG  LEU A 206     -10.143  13.833   1.689  1.00 98.29           H  
ATOM   3279  CD1 LEU A 206     -10.470  13.348  -0.373  1.00 98.29           C  
ATOM   3280 HD11 LEU A 206     -10.565  12.468  -1.010  1.00 98.29           H  
ATOM   3281 HD12 LEU A 206      -9.656  13.966  -0.750  1.00 98.29           H  
ATOM   3282 HD13 LEU A 206     -11.392  13.928  -0.416  1.00 98.29           H  
ATOM   3283  CD2 LEU A 206     -11.372  12.087   1.526  1.00 98.29           C  
ATOM   3284 HD21 LEU A 206     -11.401  11.152   0.966  1.00 98.29           H  
ATOM   3285 HD22 LEU A 206     -11.282  11.890   2.594  1.00 98.29           H  
ATOM   3286 HD23 LEU A 206     -12.297  12.641   1.367  1.00 98.29           H  
ATOM   3287  N   ASP A 207      -6.725   9.766   2.764  1.00 97.78           N  
ATOM   3288  H   ASP A 207      -7.504   9.182   3.029  1.00 97.78           H  
ATOM   3289  CA  ASP A 207      -5.401   9.121   2.693  1.00 97.78           C  
ATOM   3290  HA  ASP A 207      -4.640   9.888   2.545  1.00 97.78           H  
ATOM   3291  C   ASP A 207      -5.320   8.158   1.500  1.00 97.78           C  
ATOM   3292  CB  ASP A 207      -5.080   8.422   4.022  1.00 97.78           C  
ATOM   3293  HB2 ASP A 207      -5.794   7.613   4.175  1.00 97.78           H  
ATOM   3294  HB3 ASP A 207      -5.221   9.142   4.828  1.00 97.78           H  
ATOM   3295  O   ASP A 207      -6.269   7.419   1.222  1.00 97.78           O  
ATOM   3296  CG  ASP A 207      -3.650   7.863   4.124  1.00 97.78           C  
ATOM   3297  OD1 ASP A 207      -2.744   8.348   3.410  1.00 97.78           O  
ATOM   3298  OD2 ASP A 207      -3.430   7.015   5.025  1.00 97.78           O  
ATOM   3299  N   GLU A 208      -4.186   8.178   0.793  1.00 95.62           N  
ATOM   3300  H   GLU A 208      -3.440   8.745   1.169  1.00 95.62           H  
ATOM   3301  CA  GLU A 208      -4.043   7.681  -0.586  1.00 95.62           C  
ATOM   3302  HA  GLU A 208      -3.071   8.009  -0.955  1.00 95.62           H  
ATOM   3303  C   GLU A 208      -5.091   8.361  -1.507  1.00 95.62           C  
ATOM   3304  CB  GLU A 208      -4.016   6.138  -0.624  1.00 95.62           C  
ATOM   3305  HB2 GLU A 208      -3.922   5.810  -1.659  1.00 95.62           H  
ATOM   3306  HB3 GLU A 208      -4.982   5.776  -0.272  1.00 95.62           H  
ATOM   3307  O   GLU A 208      -5.933   7.723  -2.154  1.00 95.62           O  
ATOM   3308  CG  GLU A 208      -2.929   5.454   0.246  1.00 95.62           C  
ATOM   3309  HG2 GLU A 208      -2.843   5.963   1.206  1.00 95.62           H  
ATOM   3310  HG3 GLU A 208      -3.292   4.451   0.469  1.00 95.62           H  
ATOM   3311  CD  GLU A 208      -1.522   5.290  -0.375  1.00 95.62           C  
ATOM   3312  OE1 GLU A 208      -0.602   4.830   0.348  1.00 95.62           O  
ATOM   3313  OE2 GLU A 208      -1.354   5.411  -1.604  1.00 95.62           O  
ATOM   3314  N   ALA A 209      -5.075   9.704  -1.484  1.00 94.30           N  
ATOM   3315  H   ALA A 209      -4.386  10.143  -0.891  1.00 94.30           H  
ATOM   3316  CA  ALA A 209      -6.085  10.572  -2.093  1.00 94.30           C  
ATOM   3317  HA  ALA A 209      -7.048  10.321  -1.647  1.00 94.30           H  
ATOM   3318  C   ALA A 209      -6.229  10.398  -3.618  1.00 94.30           C  
ATOM   3319  CB  ALA A 209      -5.771  12.028  -1.724  1.00 94.30           C  
ATOM   3320  HB1 ALA A 209      -5.706  12.132  -0.641  1.00 94.30           H  
ATOM   3321  HB2 ALA A 209      -4.826  12.335  -2.173  1.00 94.30           H  
ATOM   3322  HB3 ALA A 209      -6.565  12.677  -2.095  1.00 94.30           H  
ATOM   3323  O   ALA A 209      -7.349  10.489  -4.121  1.00 94.30           O  
ATOM   3324  N   ASP A 210      -5.147  10.082  -4.342  1.00 90.30           N  
ATOM   3325  H   ASP A 210      -4.261  10.002  -3.863  1.00 90.30           H  
ATOM   3326  CA  ASP A 210      -5.180   9.754  -5.780  1.00 90.30           C  
ATOM   3327  HA  ASP A 210      -5.480  10.645  -6.332  1.00 90.30           H  
ATOM   3328  C   ASP A 210      -6.219   8.666  -6.101  1.00 90.30           C  
ATOM   3329  CB  ASP A 210      -3.776   9.344  -6.281  1.00 90.30           C  
ATOM   3330  HB2 ASP A 210      -3.869   8.927  -7.284  1.00 90.30           H  
ATOM   3331  HB3 ASP A 210      -3.183  10.254  -6.371  1.00 90.30           H  
ATOM   3332  O   ASP A 210      -7.059   8.813  -6.995  1.00 90.30           O  
ATOM   3333  CG  ASP A 210      -3.013   8.342  -5.391  1.00 90.30           C  
ATOM   3334  OD1 ASP A 210      -3.538   7.232  -5.120  1.00 90.30           O  
ATOM   3335  OD2 ASP A 210      -1.934   8.718  -4.883  1.00 90.30           O  
ATOM   3336  N   LYS A 211      -6.237   7.589  -5.312  1.00 90.58           N  
ATOM   3337  H   LYS A 211      -5.454   7.485  -4.681  1.00 90.58           H  
ATOM   3338  CA  LYS A 211      -7.142   6.464  -5.525  1.00 90.58           C  
ATOM   3339  HA  LYS A 211      -7.180   6.332  -6.607  1.00 90.58           H  
ATOM   3340  C   LYS A 211      -8.561   6.771  -5.084  1.00 90.58           C  
ATOM   3341  CB  LYS A 211      -6.564   5.216  -4.840  1.00 90.58           C  
ATOM   3342  HB2 LYS A 211      -6.747   5.269  -3.767  1.00 90.58           H  
ATOM   3343  HB3 LYS A 211      -5.484   5.222  -4.987  1.00 90.58           H  
ATOM   3344  O   LYS A 211      -9.501   6.339  -5.753  1.00 90.58           O  
ATOM   3345  CG  LYS A 211      -7.109   3.890  -5.400  1.00 90.58           C  
ATOM   3346  HG2 LYS A 211      -6.519   3.075  -4.981  1.00 90.58           H  
ATOM   3347  HG3 LYS A 211      -8.150   3.759  -5.104  1.00 90.58           H  
ATOM   3348  CD  LYS A 211      -7.005   3.869  -6.934  1.00 90.58           C  
ATOM   3349  HD2 LYS A 211      -7.863   4.395  -7.354  1.00 90.58           H  
ATOM   3350  HD3 LYS A 211      -6.100   4.402  -7.225  1.00 90.58           H  
ATOM   3351  CE  LYS A 211      -6.938   2.473  -7.541  1.00 90.58           C  
ATOM   3352  HE2 LYS A 211      -7.869   1.940  -7.350  1.00 90.58           H  
ATOM   3353  HE3 LYS A 211      -6.115   1.932  -7.073  1.00 90.58           H  
ATOM   3354  NZ  LYS A 211      -6.687   2.591  -8.995  1.00 90.58           N  
ATOM   3355  HZ1 LYS A 211      -5.919   3.221  -9.179  1.00 90.58           H  
ATOM   3356  HZ2 LYS A 211      -7.497   2.921  -9.500  1.00 90.58           H  
ATOM   3357  HZ3 LYS A 211      -6.382   1.716  -9.397  1.00 90.58           H  
ATOM   3358  N   LEU A 212      -8.719   7.535  -4.005  1.00 93.09           N  
ATOM   3359  H   LEU A 212      -7.879   7.862  -3.549  1.00 93.09           H  
ATOM   3360  CA  LEU A 212     -10.014   8.027  -3.531  1.00 93.09           C  
ATOM   3361  HA  LEU A 212     -10.708   7.191  -3.454  1.00 93.09           H  
ATOM   3362  C   LEU A 212     -10.667   9.027  -4.495  1.00 93.09           C  
ATOM   3363  CB  LEU A 212      -9.813   8.665  -2.147  1.00 93.09           C  
ATOM   3364  HB2 LEU A 212     -10.670   9.295  -1.908  1.00 93.09           H  
ATOM   3365  HB3 LEU A 212      -8.943   9.321  -2.190  1.00 93.09           H  
ATOM   3366  O   LEU A 212     -11.890   9.105  -4.531  1.00 93.09           O  
ATOM   3367  CG  LEU A 212      -9.633   7.650  -1.011  1.00 93.09           C  
ATOM   3368  HG  LEU A 212      -8.830   6.958  -1.263  1.00 93.09           H  
ATOM   3369  CD1 LEU A 212      -9.267   8.394   0.267  1.00 93.09           C  
ATOM   3370 HD11 LEU A 212     -10.068   9.066   0.572  1.00 93.09           H  
ATOM   3371 HD12 LEU A 212      -9.058   7.675   1.060  1.00 93.09           H  
ATOM   3372 HD13 LEU A 212      -8.352   8.964   0.106  1.00 93.09           H  
ATOM   3373  CD2 LEU A 212     -10.919   6.858  -0.740  1.00 93.09           C  
ATOM   3374 HD21 LEU A 212     -10.801   6.268   0.170  1.00 93.09           H  
ATOM   3375 HD22 LEU A 212     -11.751   7.550  -0.609  1.00 93.09           H  
ATOM   3376 HD23 LEU A 212     -11.128   6.185  -1.571  1.00 93.09           H  
ATOM   3377  N   LEU A 213      -9.883   9.748  -5.296  1.00 89.31           N  
ATOM   3378  H   LEU A 213      -8.886   9.718  -5.137  1.00 89.31           H  
ATOM   3379  CA  LEU A 213     -10.371  10.742  -6.259  1.00 89.31           C  
ATOM   3380  HA  LEU A 213     -11.426  10.930  -6.061  1.00 89.31           H  
ATOM   3381  C   LEU A 213     -10.380  10.237  -7.708  1.00 89.31           C  
ATOM   3382  CB  LEU A 213      -9.606  12.057  -6.028  1.00 89.31           C  
ATOM   3383  HB2 LEU A 213      -8.538  11.861  -6.124  1.00 89.31           H  
ATOM   3384  HB3 LEU A 213      -9.888  12.784  -6.789  1.00 89.31           H  
ATOM   3385  O   LEU A 213     -10.767  10.961  -8.623  1.00 89.31           O  
ATOM   3386  CG  LEU A 213      -9.892  12.647  -4.630  1.00 89.31           C  
ATOM   3387  HG  LEU A 213      -9.698  11.907  -3.854  1.00 89.31           H  
ATOM   3388  CD1 LEU A 213      -9.019  13.859  -4.335  1.00 89.31           C  
ATOM   3389 HD11 LEU A 213      -9.159  14.163  -3.297  1.00 89.31           H  
ATOM   3390 HD12 LEU A 213      -9.308  14.684  -4.986  1.00 89.31           H  
ATOM   3391 HD13 LEU A 213      -7.971  13.602  -4.487  1.00 89.31           H  
ATOM   3392  CD2 LEU A 213     -11.345  13.100  -4.521  1.00 89.31           C  
ATOM   3393 HD21 LEU A 213     -11.580  13.768  -5.350  1.00 89.31           H  
ATOM   3394 HD22 LEU A 213     -11.500  13.613  -3.571  1.00 89.31           H  
ATOM   3395 HD23 LEU A 213     -12.016  12.242  -4.561  1.00 89.31           H  
ATOM   3396  N   SER A 214     -10.058   8.958  -7.910  1.00 79.76           N  
ATOM   3397  H   SER A 214      -9.690   8.445  -7.122  1.00 79.76           H  
ATOM   3398  CA  SER A 214     -10.321   8.258  -9.166  1.00 79.76           C  
ATOM   3399  HA  SER A 214      -9.877   8.856  -9.962  1.00 79.76           H  
ATOM   3400  C   SER A 214     -11.826   8.140  -9.468  1.00 79.76           C  
ATOM   3401  CB  SER A 214      -9.620   6.894  -9.176  1.00 79.76           C  
ATOM   3402  HB2 SER A 214      -8.582   7.021  -8.869  1.00 79.76           H  
ATOM   3403  HB3 SER A 214      -9.629   6.509 -10.196  1.00 79.76           H  
ATOM   3404  O   SER A 214     -12.684   8.216  -8.580  1.00 79.76           O  
ATOM   3405  OG  SER A 214     -10.253   5.948  -8.333  1.00 79.76           O  
ATOM   3406  HG  SER A 214     -10.095   6.197  -7.420  1.00 79.76           H  
ATOM   3407  N   LEU A 215     -12.149   7.902 -10.744  1.00 71.02           N  
ATOM   3408  H   LEU A 215     -11.393   7.880 -11.412  1.00 71.02           H  
ATOM   3409  CA  LEU A 215     -13.517   7.887 -11.289  1.00 71.02           C  
ATOM   3410  HA  LEU A 215     -13.952   8.877 -11.150  1.00 71.02           H  
ATOM   3411  C   LEU A 215     -14.486   6.893 -10.607  1.00 71.02           C  
ATOM   3412  CB  LEU A 215     -13.432   7.587 -12.802  1.00 71.02           C  
ATOM   3413  HB2 LEU A 215     -14.445   7.527 -13.199  1.00 71.02           H  
ATOM   3414  HB3 LEU A 215     -12.972   6.607 -12.926  1.00 71.02           H  
ATOM   3415  O   LEU A 215     -15.696   7.034 -10.755  1.00 71.02           O  
ATOM   3416  CG  LEU A 215     -12.645   8.611 -13.647  1.00 71.02           C  
ATOM   3417  HG  LEU A 215     -11.646   8.739 -13.230  1.00 71.02           H  
ATOM   3418  CD1 LEU A 215     -12.497   8.087 -15.076  1.00 71.02           C  
ATOM   3419 HD11 LEU A 215     -11.924   8.803 -15.666  1.00 71.02           H  
ATOM   3420 HD12 LEU A 215     -11.950   7.145 -15.070  1.00 71.02           H  
ATOM   3421 HD13 LEU A 215     -13.477   7.949 -15.532  1.00 71.02           H  
ATOM   3422  CD2 LEU A 215     -13.338   9.972 -13.702  1.00 71.02           C  
ATOM   3423 HD21 LEU A 215     -14.350   9.869 -14.093  1.00 71.02           H  
ATOM   3424 HD22 LEU A 215     -12.772  10.648 -14.344  1.00 71.02           H  
ATOM   3425 HD23 LEU A 215     -13.381  10.415 -12.707  1.00 71.02           H  
ATOM   3426  N   ASP A 216     -13.986   5.903  -9.856  1.00 72.56           N  
ATOM   3427  H   ASP A 216     -12.985   5.873  -9.725  1.00 72.56           H  
ATOM   3428  CA  ASP A 216     -14.814   4.981  -9.055  1.00 72.56           C  
ATOM   3429  HA  ASP A 216     -15.619   4.580  -9.671  1.00 72.56           H  
ATOM   3430  C   ASP A 216     -15.469   5.643  -7.830  1.00 72.56           C  
ATOM   3431  CB  ASP A 216     -13.944   3.820  -8.536  1.00 72.56           C  
ATOM   3432  HB2 ASP A 216     -14.465   3.321  -7.719  1.00 72.56           H  
ATOM   3433  HB3 ASP A 216     -13.013   4.221  -8.136  1.00 72.56           H  
ATOM   3434  O   ASP A 216     -16.482   5.151  -7.328  1.00 72.56           O  
ATOM   3435  CG  ASP A 216     -13.640   2.756  -9.584  1.00 72.56           C  
ATOM   3436  OD1 ASP A 216     -14.533   2.386 -10.378  1.00 72.56           O  
ATOM   3437  OD2 ASP A 216     -12.494   2.258  -9.637  1.00 72.56           O  
ATOM   3438  N   PHE A 217     -14.869   6.717  -7.308  1.00 81.25           N  
ATOM   3439  H   PHE A 217     -14.055   7.076  -7.786  1.00 81.25           H  
ATOM   3440  CA  PHE A 217     -15.137   7.212  -5.954  1.00 81.25           C  
ATOM   3441  HA  PHE A 217     -16.015   6.710  -5.548  1.00 81.25           H  
ATOM   3442  C   PHE A 217     -15.437   8.715  -5.875  1.00 81.25           C  
ATOM   3443  CB  PHE A 217     -13.935   6.856  -5.073  1.00 81.25           C  
ATOM   3444  HB2 PHE A 217     -13.046   7.257  -5.559  1.00 81.25           H  
ATOM   3445  HB3 PHE A 217     -14.044   7.349  -4.107  1.00 81.25           H  
ATOM   3446  O   PHE A 217     -16.086   9.134  -4.918  1.00 81.25           O  
ATOM   3447  CG  PHE A 217     -13.707   5.378  -4.820  1.00 81.25           C  
ATOM   3448  CD1 PHE A 217     -14.652   4.623  -4.101  1.00 81.25           C  
ATOM   3449  HD1 PHE A 217     -15.564   5.092  -3.762  1.00 81.25           H  
ATOM   3450  CD2 PHE A 217     -12.529   4.762  -5.279  1.00 81.25           C  
ATOM   3451  HD2 PHE A 217     -11.808   5.334  -5.845  1.00 81.25           H  
ATOM   3452  CE1 PHE A 217     -14.416   3.261  -3.838  1.00 81.25           C  
ATOM   3453  HE1 PHE A 217     -15.152   2.683  -3.299  1.00 81.25           H  
ATOM   3454  CE2 PHE A 217     -12.289   3.402  -5.017  1.00 81.25           C  
ATOM   3455  HE2 PHE A 217     -11.386   2.939  -5.385  1.00 81.25           H  
ATOM   3456  CZ  PHE A 217     -13.232   2.652  -4.293  1.00 81.25           C  
ATOM   3457  HZ  PHE A 217     -13.050   1.605  -4.099  1.00 81.25           H  
ATOM   3458  N   GLN A 218     -15.054   9.521  -6.872  1.00 80.03           N  
ATOM   3459  H   GLN A 218     -14.472   9.128  -7.597  1.00 80.03           H  
ATOM   3460  CA  GLN A 218     -15.223  10.984  -6.854  1.00 80.03           C  
ATOM   3461  HA  GLN A 218     -14.569  11.387  -6.081  1.00 80.03           H  
ATOM   3462  C   GLN A 218     -16.664  11.434  -6.518  1.00 80.03           C  
ATOM   3463  CB  GLN A 218     -14.757  11.530  -8.212  1.00 80.03           C  
ATOM   3464  HB2 GLN A 218     -15.445  11.197  -8.988  1.00 80.03           H  
ATOM   3465  HB3 GLN A 218     -13.770  11.124  -8.435  1.00 80.03           H  
ATOM   3466  O   GLN A 218     -16.875  12.174  -5.558  1.00 80.03           O  
ATOM   3467  CG  GLN A 218     -14.657  13.064  -8.240  1.00 80.03           C  
ATOM   3468  HG2 GLN A 218     -15.626  13.507  -8.010  1.00 80.03           H  
ATOM   3469  HG3 GLN A 218     -13.942  13.385  -7.483  1.00 80.03           H  
ATOM   3470  CD  GLN A 218     -14.204  13.591  -9.601  1.00 80.03           C  
ATOM   3471  NE2 GLN A 218     -13.706  14.805  -9.672  1.00 80.03           N  
ATOM   3472 HE21 GLN A 218     -13.555  15.354  -8.838  1.00 80.03           H  
ATOM   3473 HE22 GLN A 218     -13.319  15.061 -10.569  1.00 80.03           H  
ATOM   3474  OE1 GLN A 218     -14.302  12.937 -10.627  1.00 80.03           O  
ATOM   3475  N   GLY A 219     -17.675  10.919  -7.230  1.00 84.17           N  
ATOM   3476  H   GLY A 219     -17.453  10.328  -8.018  1.00 84.17           H  
ATOM   3477  CA  GLY A 219     -19.086  11.235  -6.947  1.00 84.17           C  
ATOM   3478  HA2 GLY A 219     -19.708  10.821  -7.740  1.00 84.17           H  
ATOM   3479  HA3 GLY A 219     -19.216  12.317  -6.940  1.00 84.17           H  
ATOM   3480  C   GLY A 219     -19.593  10.681  -5.605  1.00 84.17           C  
ATOM   3481  O   GLY A 219     -20.533  11.209  -5.018  1.00 84.17           O  
ATOM   3482  N   MET A 220     -18.949   9.641  -5.069  1.00 91.28           N  
ATOM   3483  H   MET A 220     -18.107   9.318  -5.524  1.00 91.28           H  
ATOM   3484  CA  MET A 220     -19.259   9.104  -3.742  1.00 91.28           C  
ATOM   3485  HA  MET A 220     -20.343   9.051  -3.636  1.00 91.28           H  
ATOM   3486  C   MET A 220     -18.728  10.017  -2.628  1.00 91.28           C  
ATOM   3487  CB  MET A 220     -18.688   7.684  -3.644  1.00 91.28           C  
ATOM   3488  HB2 MET A 220     -18.897   7.160  -4.577  1.00 91.28           H  
ATOM   3489  HB3 MET A 220     -17.607   7.721  -3.503  1.00 91.28           H  
ATOM   3490  O   MET A 220     -19.372  10.146  -1.590  1.00 91.28           O  
ATOM   3491  CG  MET A 220     -19.300   6.889  -2.493  1.00 91.28           C  
ATOM   3492  HG2 MET A 220     -20.385   6.905  -2.596  1.00 91.28           H  
ATOM   3493  HG3 MET A 220     -19.033   7.366  -1.550  1.00 91.28           H  
ATOM   3494  SD  MET A 220     -18.760   5.161  -2.444  1.00 91.28           S  
ATOM   3495  CE  MET A 220     -19.649   4.487  -3.872  1.00 91.28           C  
ATOM   3496  HE1 MET A 220     -20.714   4.697  -3.776  1.00 91.28           H  
ATOM   3497  HE2 MET A 220     -19.272   4.937  -4.791  1.00 91.28           H  
ATOM   3498  HE3 MET A 220     -19.495   3.409  -3.921  1.00 91.28           H  
ATOM   3499  N   LEU A 221     -17.590  10.682  -2.856  1.00 93.43           N  
ATOM   3500  H   LEU A 221     -17.106  10.517  -3.727  1.00 93.43           H  
ATOM   3501  CA  LEU A 221     -17.037  11.689  -1.949  1.00 93.43           C  
ATOM   3502  HA  LEU A 221     -17.125  11.320  -0.927  1.00 93.43           H  
ATOM   3503  C   LEU A 221     -17.822  13.000  -1.986  1.00 93.43           C  
ATOM   3504  CB  LEU A 221     -15.554  11.915  -2.267  1.00 93.43           C  
ATOM   3505  HB2 LEU A 221     -15.208  12.808  -1.745  1.00 93.43           H  
ATOM   3506  HB3 LEU A 221     -15.443  12.095  -3.337  1.00 93.43           H  
ATOM   3507  O   LEU A 221     -18.069  13.560  -0.922  1.00 93.43           O  
ATOM   3508  CG  LEU A 221     -14.671  10.731  -1.848  1.00 93.43           C  
ATOM   3509  HG  LEU A 221     -15.079   9.799  -2.240  1.00 93.43           H  
ATOM   3510  CD1 LEU A 221     -13.285  10.927  -2.428  1.00 93.43           C  
ATOM   3511 HD11 LEU A 221     -12.650  10.091  -2.135  1.00 93.43           H  
ATOM   3512 HD12 LEU A 221     -13.369  10.929  -3.515  1.00 93.43           H  
ATOM   3513 HD13 LEU A 221     -12.849  11.866  -2.086  1.00 93.43           H  
ATOM   3514  CD2 LEU A 221     -14.527  10.610  -0.330  1.00 93.43           C  
ATOM   3515 HD21 LEU A 221     -13.830   9.806  -0.089  1.00 93.43           H  
ATOM   3516 HD22 LEU A 221     -14.147  11.545   0.081  1.00 93.43           H  
ATOM   3517 HD23 LEU A 221     -15.496  10.388   0.117  1.00 93.43           H  
ATOM   3518  N   ASP A 222     -18.311  13.429  -3.155  1.00 92.82           N  
ATOM   3519  H   ASP A 222     -18.001  12.975  -4.003  1.00 92.82           H  
ATOM   3520  CA  ASP A 222     -19.287  14.526  -3.251  1.00 92.82           C  
ATOM   3521  HA  ASP A 222     -18.816  15.462  -2.948  1.00 92.82           H  
ATOM   3522  C   ASP A 222     -20.488  14.283  -2.315  1.00 92.82           C  
ATOM   3523  CB  ASP A 222     -19.811  14.658  -4.692  1.00 92.82           C  
ATOM   3524  HB2 ASP A 222     -20.062  13.672  -5.082  1.00 92.82           H  
ATOM   3525  HB3 ASP A 222     -20.734  15.237  -4.663  1.00 92.82           H  
ATOM   3526  O   ASP A 222     -20.845  15.142  -1.508  1.00 92.82           O  
ATOM   3527  CG  ASP A 222     -18.884  15.363  -5.679  1.00 92.82           C  
ATOM   3528  OD1 ASP A 222     -18.035  16.182  -5.267  1.00 92.82           O  
ATOM   3529  OD2 ASP A 222     -19.151  15.299  -6.896  1.00 92.82           O  
ATOM   3530  N   HIS A 223     -21.075  13.081  -2.364  1.00 94.79           N  
ATOM   3531  H   HIS A 223     -20.760  12.429  -3.068  1.00 94.79           H  
ATOM   3532  CA  HIS A 223     -22.196  12.692  -1.501  1.00 94.79           C  
ATOM   3533  HA  HIS A 223     -22.949  13.479  -1.548  1.00 94.79           H  
ATOM   3534  C   HIS A 223     -21.842  12.537  -0.012  1.00 94.79           C  
ATOM   3535  CB  HIS A 223     -22.820  11.394  -2.029  1.00 94.79           C  
ATOM   3536  HB2 HIS A 223     -22.034  10.686  -2.293  1.00 94.79           H  
ATOM   3537  HB3 HIS A 223     -23.417  10.944  -1.236  1.00 94.79           H  
ATOM   3538  O   HIS A 223     -22.747  12.607   0.821  1.00 94.79           O  
ATOM   3539  CG  HIS A 223     -23.745  11.593  -3.199  1.00 94.79           C  
ATOM   3540  CD2 HIS A 223     -23.637  11.026  -4.440  1.00 94.79           C  
ATOM   3541  HD2 HIS A 223     -22.847  10.369  -4.772  1.00 94.79           H  
ATOM   3542  ND1 HIS A 223     -24.919  12.313  -3.185  1.00 94.79           N  
ATOM   3543  HD1 HIS A 223     -25.274  12.858  -2.413  1.00 94.79           H  
ATOM   3544  CE1 HIS A 223     -25.497  12.187  -4.391  1.00 94.79           C  
ATOM   3545  HE1 HIS A 223     -26.427  12.650  -4.686  1.00 94.79           H  
ATOM   3546  NE2 HIS A 223     -24.757  11.405  -5.188  1.00 94.79           N  
ATOM   3547  N   VAL A 224     -20.568  12.329   0.337  1.00 96.34           N  
ATOM   3548  H   VAL A 224     -19.880  12.271  -0.400  1.00 96.34           H  
ATOM   3549  CA  VAL A 224     -20.093  12.346   1.732  1.00 96.34           C  
ATOM   3550  HA  VAL A 224     -20.844  11.880   2.370  1.00 96.34           H  
ATOM   3551  C   VAL A 224     -19.950  13.784   2.228  1.00 96.34           C  
ATOM   3552  CB  VAL A 224     -18.784  11.540   1.882  1.00 96.34           C  
ATOM   3553  HB  VAL A 224     -18.120  11.770   1.049  1.00 96.34           H  
ATOM   3554  O   VAL A 224     -20.485  14.108   3.285  1.00 96.34           O  
ATOM   3555  CG1 VAL A 224     -18.019  11.842   3.178  1.00 96.34           C  
ATOM   3556 HG11 VAL A 224     -18.695  11.797   4.032  1.00 96.34           H  
ATOM   3557 HG12 VAL A 224     -17.586  12.841   3.129  1.00 96.34           H  
ATOM   3558 HG13 VAL A 224     -17.205  11.130   3.316  1.00 96.34           H  
ATOM   3559  CG2 VAL A 224     -19.095  10.036   1.852  1.00 96.34           C  
ATOM   3560 HG21 VAL A 224     -18.165   9.467   1.858  1.00 96.34           H  
ATOM   3561 HG22 VAL A 224     -19.645   9.789   0.944  1.00 96.34           H  
ATOM   3562 HG23 VAL A 224     -19.696   9.761   2.718  1.00 96.34           H  
ATOM   3563  N   ILE A 225     -19.295  14.660   1.461  1.00 95.94           N  
ATOM   3564  H   ILE A 225     -18.910  14.340   0.584  1.00 95.94           H  
ATOM   3565  CA  ILE A 225     -19.042  16.057   1.852  1.00 95.94           C  
ATOM   3566  HA  ILE A 225     -18.575  16.060   2.836  1.00 95.94           H  
ATOM   3567  C   ILE A 225     -20.356  16.834   1.995  1.00 95.94           C  
ATOM   3568  CB  ILE A 225     -18.057  16.723   0.865  1.00 95.94           C  
ATOM   3569  HB  ILE A 225     -18.442  16.609  -0.149  1.00 95.94           H  
ATOM   3570  O   ILE A 225     -20.530  17.558   2.970  1.00 95.94           O  
ATOM   3571  CG1 ILE A 225     -16.681  16.029   0.972  1.00 95.94           C  
ATOM   3572 HG12 ILE A 225     -16.197  16.337   1.898  1.00 95.94           H  
ATOM   3573 HG13 ILE A 225     -16.804  14.946   1.008  1.00 95.94           H  
ATOM   3574  CG2 ILE A 225     -17.898  18.224   1.170  1.00 95.94           C  
ATOM   3575 HG21 ILE A 225     -18.829  18.757   0.980  1.00 95.94           H  
ATOM   3576 HG22 ILE A 225     -17.134  18.669   0.533  1.00 95.94           H  
ATOM   3577 HG23 ILE A 225     -17.609  18.372   2.211  1.00 95.94           H  
ATOM   3578  CD1 ILE A 225     -15.743  16.325  -0.198  1.00 95.94           C  
ATOM   3579 HD11 ILE A 225     -16.238  16.100  -1.143  1.00 95.94           H  
ATOM   3580 HD12 ILE A 225     -15.426  17.368  -0.184  1.00 95.94           H  
ATOM   3581 HD13 ILE A 225     -14.866  15.688  -0.091  1.00 95.94           H  
ATOM   3582  N   LEU A 226     -21.337  16.584   1.120  1.00 94.77           N  
ATOM   3583  H   LEU A 226     -21.119  15.994   0.329  1.00 94.77           H  
ATOM   3584  CA  LEU A 226     -22.698  17.135   1.222  1.00 94.77           C  
ATOM   3585  HA  LEU A 226     -22.624  18.223   1.242  1.00 94.77           H  
ATOM   3586  C   LEU A 226     -23.465  16.748   2.509  1.00 94.77           C  
ATOM   3587  CB  LEU A 226     -23.496  16.694  -0.022  1.00 94.77           C  
ATOM   3588  HB2 LEU A 226     -24.560  16.846   0.160  1.00 94.77           H  
ATOM   3589  HB3 LEU A 226     -23.342  15.624  -0.164  1.00 94.77           H  
ATOM   3590  O   LEU A 226     -24.553  17.276   2.738  1.00 94.77           O  
ATOM   3591  CG  LEU A 226     -23.130  17.439  -1.319  1.00 94.77           C  
ATOM   3592  HG  LEU A 226     -22.049  17.445  -1.459  1.00 94.77           H  
ATOM   3593  CD1 LEU A 226     -23.779  16.731  -2.512  1.00 94.77           C  
ATOM   3594 HD11 LEU A 226     -23.397  15.713  -2.579  1.00 94.77           H  
ATOM   3595 HD12 LEU A 226     -24.863  16.712  -2.395  1.00 94.77           H  
ATOM   3596 HD13 LEU A 226     -23.520  17.255  -3.432  1.00 94.77           H  
ATOM   3597  CD2 LEU A 226     -23.630  18.886  -1.308  1.00 94.77           C  
ATOM   3598 HD21 LEU A 226     -24.708  18.914  -1.148  1.00 94.77           H  
ATOM   3599 HD22 LEU A 226     -23.134  19.445  -0.515  1.00 94.77           H  
ATOM   3600 HD23 LEU A 226     -23.391  19.364  -2.258  1.00 94.77           H  
ATOM   3601  N   LYS A 227     -22.941  15.825   3.328  1.00 95.80           N  
ATOM   3602  H   LYS A 227     -22.047  15.432   3.070  1.00 95.80           H  
ATOM   3603  CA  LYS A 227     -23.525  15.386   4.610  1.00 95.80           C  
ATOM   3604  HA  LYS A 227     -24.486  15.880   4.756  1.00 95.80           H  
ATOM   3605  C   LYS A 227     -22.689  15.769   5.835  1.00 95.80           C  
ATOM   3606  CB  LYS A 227     -23.749  13.869   4.585  1.00 95.80           C  
ATOM   3607  HB2 LYS A 227     -24.153  13.554   5.547  1.00 95.80           H  
ATOM   3608  HB3 LYS A 227     -22.791  13.370   4.440  1.00 95.80           H  
ATOM   3609  O   LYS A 227     -23.129  15.522   6.956  1.00 95.80           O  
ATOM   3610  CG  LYS A 227     -24.724  13.437   3.484  1.00 95.80           C  
ATOM   3611  HG2 LYS A 227     -24.335  13.726   2.507  1.00 95.80           H  
ATOM   3612  HG3 LYS A 227     -25.689  13.920   3.637  1.00 95.80           H  
ATOM   3613  CD  LYS A 227     -24.895  11.919   3.536  1.00 95.80           C  
ATOM   3614  HD2 LYS A 227     -25.416  11.668   4.460  1.00 95.80           H  
ATOM   3615  HD3 LYS A 227     -23.913  11.446   3.517  1.00 95.80           H  
ATOM   3616  CE  LYS A 227     -25.709  11.430   2.343  1.00 95.80           C  
ATOM   3617  HE2 LYS A 227     -26.683  11.920   2.360  1.00 95.80           H  
ATOM   3618  HE3 LYS A 227     -25.195  11.722   1.427  1.00 95.80           H  
ATOM   3619  NZ  LYS A 227     -25.884   9.963   2.381  1.00 95.80           N  
ATOM   3620  HZ1 LYS A 227     -26.578   9.649   1.719  1.00 95.80           H  
ATOM   3621  HZ2 LYS A 227     -26.218   9.634   3.276  1.00 95.80           H  
ATOM   3622  HZ3 LYS A 227     -25.050   9.452   2.129  1.00 95.80           H  
ATOM   3623  N   LEU A 228     -21.502  16.336   5.635  1.00 97.72           N  
ATOM   3624  H   LEU A 228     -21.248  16.576   4.687  1.00 97.72           H  
ATOM   3625  CA  LEU A 228     -20.710  16.942   6.704  1.00 97.72           C  
ATOM   3626  HA  LEU A 228     -20.743  16.300   7.584  1.00 97.72           H  
ATOM   3627  C   LEU A 228     -21.334  18.298   7.108  1.00 97.72           C  
ATOM   3628  CB  LEU A 228     -19.246  17.060   6.221  1.00 97.72           C  
ATOM   3629  HB2 LEU A 228     -18.650  17.567   6.979  1.00 97.72           H  
ATOM   3630  HB3 LEU A 228     -19.222  17.684   5.328  1.00 97.72           H  
ATOM   3631  O   LEU A 228     -22.245  18.789   6.429  1.00 97.72           O  
ATOM   3632  CG  LEU A 228     -18.560  15.715   5.911  1.00 97.72           C  
ATOM   3633  HG  LEU A 228     -19.071  15.229   5.080  1.00 97.72           H  
ATOM   3634  CD1 LEU A 228     -17.114  15.958   5.482  1.00 97.72           C  
ATOM   3635 HD11 LEU A 228     -17.095  16.617   4.615  1.00 97.72           H  
ATOM   3636 HD12 LEU A 228     -16.553  16.423   6.292  1.00 97.72           H  
ATOM   3637 HD13 LEU A 228     -16.652  15.008   5.212  1.00 97.72           H  
ATOM   3638  CD2 LEU A 228     -18.561  14.755   7.105  1.00 97.72           C  
ATOM   3639 HD21 LEU A 228     -18.298  15.301   8.011  1.00 97.72           H  
ATOM   3640 HD22 LEU A 228     -19.552  14.315   7.215  1.00 97.72           H  
ATOM   3641 HD23 LEU A 228     -17.837  13.954   6.953  1.00 97.72           H  
ATOM   3642  N   PRO A 229     -20.880  18.938   8.202  1.00 96.02           N  
ATOM   3643  CA  PRO A 229     -21.206  20.334   8.462  1.00 96.02           C  
ATOM   3644  HA  PRO A 229     -22.284  20.429   8.598  1.00 96.02           H  
ATOM   3645  C   PRO A 229     -20.745  21.209   7.288  1.00 96.02           C  
ATOM   3646  CB  PRO A 229     -20.479  20.700   9.765  1.00 96.02           C  
ATOM   3647  HB2 PRO A 229     -21.104  21.313  10.415  1.00 96.02           H  
ATOM   3648  HB3 PRO A 229     -19.545  21.216   9.543  1.00 96.02           H  
ATOM   3649  O   PRO A 229     -19.869  20.815   6.519  1.00 96.02           O  
ATOM   3650  CG  PRO A 229     -20.163  19.347  10.403  1.00 96.02           C  
ATOM   3651  HG2 PRO A 229     -19.290  19.393  11.054  1.00 96.02           H  
ATOM   3652  HG3 PRO A 229     -21.035  18.977  10.943  1.00 96.02           H  
ATOM   3653  CD  PRO A 229     -19.920  18.470   9.183  1.00 96.02           C  
ATOM   3654  HD2 PRO A 229     -20.054  17.416   9.427  1.00 96.02           H  
ATOM   3655  HD3 PRO A 229     -18.910  18.652   8.817  1.00 96.02           H  
ATOM   3656  N   LYS A 230     -21.281  22.430   7.175  1.00 92.19           N  
ATOM   3657  H   LYS A 230     -21.952  22.727   7.869  1.00 92.19           H  
ATOM   3658  CA  LYS A 230     -20.657  23.436   6.303  1.00 92.19           C  
ATOM   3659  HA  LYS A 230     -20.645  23.061   5.279  1.00 92.19           H  
ATOM   3660  C   LYS A 230     -19.204  23.650   6.723  1.00 92.19           C  
ATOM   3661  CB  LYS A 230     -21.386  24.782   6.359  1.00 92.19           C  
ATOM   3662  HB2 LYS A 230     -21.453  25.116   7.395  1.00 92.19           H  
ATOM   3663  HB3 LYS A 230     -20.787  25.510   5.812  1.00 92.19           H  
ATOM   3664  O   LYS A 230     -18.902  23.593   7.915  1.00 92.19           O  
ATOM   3665  CG  LYS A 230     -22.783  24.737   5.735  1.00 92.19           C  
ATOM   3666  HG2 LYS A 230     -23.445  24.124   6.346  1.00 92.19           H  
ATOM   3667  HG3 LYS A 230     -22.718  24.313   4.733  1.00 92.19           H  
ATOM   3668  CD  LYS A 230     -23.323  26.167   5.647  1.00 92.19           C  
ATOM   3669  HD2 LYS A 230     -23.400  26.587   6.650  1.00 92.19           H  
ATOM   3670  HD3 LYS A 230     -22.621  26.767   5.069  1.00 92.19           H  
ATOM   3671  CE  LYS A 230     -24.690  26.186   4.966  1.00 92.19           C  
ATOM   3672  HE2 LYS A 230     -24.610  25.646   4.023  1.00 92.19           H  
ATOM   3673  HE3 LYS A 230     -25.408  25.663   5.597  1.00 92.19           H  
ATOM   3674  NZ  LYS A 230     -25.120  27.583   4.717  1.00 92.19           N  
ATOM   3675  HZ1 LYS A 230     -26.014  27.609   4.247  1.00 92.19           H  
ATOM   3676  HZ2 LYS A 230     -24.437  28.047   4.136  1.00 92.19           H  
ATOM   3677  HZ3 LYS A 230     -25.181  28.093   5.587  1.00 92.19           H  
ATOM   3678  N   ASP A 231     -18.359  23.973   5.749  1.00 89.02           N  
ATOM   3679  H   ASP A 231     -18.712  24.045   4.805  1.00 89.02           H  
ATOM   3680  CA  ASP A 231     -16.995  24.443   5.991  1.00 89.02           C  
ATOM   3681  HA  ASP A 231     -16.501  24.509   5.021  1.00 89.02           H  
ATOM   3682  C   ASP A 231     -16.092  23.483   6.811  1.00 89.02           C  
ATOM   3683  CB  ASP A 231     -17.118  25.884   6.534  1.00 89.02           C  
ATOM   3684  HB2 ASP A 231     -16.188  26.224   6.989  1.00 89.02           H  
ATOM   3685  HB3 ASP A 231     -17.878  25.945   7.313  1.00 89.02           H  
ATOM   3686  O   ASP A 231     -15.367  23.947   7.698  1.00 89.02           O  
ATOM   3687  CG  ASP A 231     -17.478  26.816   5.383  1.00 89.02           C  
ATOM   3688  OD1 ASP A 231     -16.541  27.082   4.595  1.00 89.02           O  
ATOM   3689  OD2 ASP A 231     -18.673  27.185   5.274  1.00 89.02           O  
ATOM   3690  N   PRO A 232     -16.100  22.155   6.540  1.00 96.65           N  
ATOM   3691  CA  PRO A 232     -15.256  21.203   7.258  1.00 96.65           C  
ATOM   3692  HA  PRO A 232     -15.380  21.324   8.334  1.00 96.65           H  
ATOM   3693  C   PRO A 232     -13.781  21.408   6.891  1.00 96.65           C  
ATOM   3694  CB  PRO A 232     -15.753  19.819   6.828  1.00 96.65           C  
ATOM   3695  HB2 PRO A 232     -16.629  19.547   7.418  1.00 96.65           H  
ATOM   3696  HB3 PRO A 232     -14.980  19.056   6.917  1.00 96.65           H  
ATOM   3697  O   PRO A 232     -13.468  21.766   5.759  1.00 96.65           O  
ATOM   3698  CG  PRO A 232     -16.165  20.050   5.375  1.00 96.65           C  
ATOM   3699  HG2 PRO A 232     -15.290  19.991   4.728  1.00 96.65           H  
ATOM   3700  HG3 PRO A 232     -16.927  19.340   5.053  1.00 96.65           H  
ATOM   3701  CD  PRO A 232     -16.702  21.485   5.387  1.00 96.65           C  
ATOM   3702  HD2 PRO A 232     -16.433  21.990   4.460  1.00 96.65           H  
ATOM   3703  HD3 PRO A 232     -17.786  21.456   5.496  1.00 96.65           H  
ATOM   3704  N   GLN A 233     -12.869  21.128   7.822  1.00 98.24           N  
ATOM   3705  H   GLN A 233     -13.188  20.749   8.703  1.00 98.24           H  
ATOM   3706  CA  GLN A 233     -11.442  21.041   7.520  1.00 98.24           C  
ATOM   3707  HA  GLN A 233     -11.147  21.934   6.970  1.00 98.24           H  
ATOM   3708  C   GLN A 233     -11.187  19.804   6.650  1.00 98.24           C  
ATOM   3709  CB  GLN A 233     -10.626  20.983   8.821  1.00 98.24           C  
ATOM   3710  HB2 GLN A 233     -10.892  21.831   9.452  1.00 98.24           H  
ATOM   3711  HB3 GLN A 233     -10.863  20.062   9.355  1.00 98.24           H  
ATOM   3712  O   GLN A 233     -11.542  18.692   7.054  1.00 98.24           O  
ATOM   3713  CG  GLN A 233      -9.118  21.042   8.528  1.00 98.24           C  
ATOM   3714  HG2 GLN A 233      -8.899  21.994   8.046  1.00 98.24           H  
ATOM   3715  HG3 GLN A 233      -8.833  20.244   7.842  1.00 98.24           H  
ATOM   3716  CD  GLN A 233      -8.251  20.901   9.775  1.00 98.24           C  
ATOM   3717  NE2 GLN A 233      -7.075  21.479   9.775  1.00 98.24           N  
ATOM   3718 HE21 GLN A 233      -6.530  21.436  10.624  1.00 98.24           H  
ATOM   3719 HE22 GLN A 233      -6.761  21.974   8.952  1.00 98.24           H  
ATOM   3720  OE1 GLN A 233      -8.580  20.237  10.745  1.00 98.24           O  
ATOM   3721  N   ILE A 234     -10.554  19.977   5.489  1.00 98.54           N  
ATOM   3722  H   ILE A 234     -10.336  20.923   5.210  1.00 98.54           H  
ATOM   3723  CA  ILE A 234     -10.231  18.876   4.572  1.00 98.54           C  
ATOM   3724  HA  ILE A 234     -10.611  17.957   5.017  1.00 98.54           H  
ATOM   3725  C   ILE A 234      -8.711  18.704   4.435  1.00 98.54           C  
ATOM   3726  CB  ILE A 234     -10.961  19.003   3.214  1.00 98.54           C  
ATOM   3727  HB  ILE A 234     -10.509  19.812   2.640  1.00 98.54           H  
ATOM   3728  O   ILE A 234      -7.990  19.623   4.051  1.00 98.54           O  
ATOM   3729  CG1 ILE A 234     -12.466  19.314   3.404  1.00 98.54           C  
ATOM   3730 HG12 ILE A 234     -12.892  18.627   4.135  1.00 98.54           H  
ATOM   3731 HG13 ILE A 234     -12.556  20.327   3.797  1.00 98.54           H  
ATOM   3732  CG2 ILE A 234     -10.780  17.681   2.443  1.00 98.54           C  
ATOM   3733 HG21 ILE A 234     -11.287  16.869   2.966  1.00 98.54           H  
ATOM   3734 HG22 ILE A 234     -11.176  17.773   1.432  1.00 98.54           H  
ATOM   3735 HG23 ILE A 234      -9.719  17.445   2.366  1.00 98.54           H  
ATOM   3736  CD1 ILE A 234     -13.316  19.254   2.128  1.00 98.54           C  
ATOM   3737 HD11 ILE A 234     -14.306  19.661   2.333  1.00 98.54           H  
ATOM   3738 HD12 ILE A 234     -13.427  18.224   1.789  1.00 98.54           H  
ATOM   3739 HD13 ILE A 234     -12.842  19.848   1.347  1.00 98.54           H  
ATOM   3740  N   LEU A 235      -8.225  17.497   4.736  1.00 98.77           N  
ATOM   3741  H   LEU A 235      -8.885  16.804   5.059  1.00 98.77           H  
ATOM   3742  CA  LEU A 235      -6.808  17.128   4.718  1.00 98.77           C  
ATOM   3743  HA  LEU A 235      -6.206  17.991   4.432  1.00 98.77           H  
ATOM   3744  C   LEU A 235      -6.561  16.020   3.675  1.00 98.77           C  
ATOM   3745  CB  LEU A 235      -6.383  16.693   6.139  1.00 98.77           C  
ATOM   3746  HB2 LEU A 235      -6.889  15.755   6.369  1.00 98.77           H  
ATOM   3747  HB3 LEU A 235      -5.311  16.496   6.115  1.00 98.77           H  
ATOM   3748  O   LEU A 235      -6.974  14.876   3.869  1.00 98.77           O  
ATOM   3749  CG  LEU A 235      -6.671  17.676   7.295  1.00 98.77           C  
ATOM   3750  HG  LEU A 235      -7.745  17.849   7.372  1.00 98.77           H  
ATOM   3751  CD1 LEU A 235      -6.181  17.091   8.624  1.00 98.77           C  
ATOM   3752 HD11 LEU A 235      -6.376  17.802   9.427  1.00 98.77           H  
ATOM   3753 HD12 LEU A 235      -6.721  16.172   8.850  1.00 98.77           H  
ATOM   3754 HD13 LEU A 235      -5.111  16.887   8.578  1.00 98.77           H  
ATOM   3755  CD2 LEU A 235      -5.964  19.017   7.120  1.00 98.77           C  
ATOM   3756 HD21 LEU A 235      -4.884  18.871   7.109  1.00 98.77           H  
ATOM   3757 HD22 LEU A 235      -6.217  19.678   7.948  1.00 98.77           H  
ATOM   3758 HD23 LEU A 235      -6.288  19.499   6.198  1.00 98.77           H  
ATOM   3759  N   LEU A 236      -5.891  16.337   2.565  1.00 98.26           N  
ATOM   3760  H   LEU A 236      -5.559  17.286   2.469  1.00 98.26           H  
ATOM   3761  CA  LEU A 236      -5.554  15.389   1.492  1.00 98.26           C  
ATOM   3762  HA  LEU A 236      -6.175  14.498   1.575  1.00 98.26           H  
ATOM   3763  C   LEU A 236      -4.096  14.944   1.608  1.00 98.26           C  
ATOM   3764  CB  LEU A 236      -5.805  16.030   0.110  1.00 98.26           C  
ATOM   3765  HB2 LEU A 236      -5.088  15.613  -0.597  1.00 98.26           H  
ATOM   3766  HB3 LEU A 236      -5.618  17.102   0.170  1.00 98.26           H  
ATOM   3767  O   LEU A 236      -3.195  15.776   1.568  1.00 98.26           O  
ATOM   3768  CG  LEU A 236      -7.203  15.781  -0.472  1.00 98.26           C  
ATOM   3769  HG  LEU A 236      -7.346  14.708  -0.598  1.00 98.26           H  
ATOM   3770  CD1 LEU A 236      -8.305  16.319   0.433  1.00 98.26           C  
ATOM   3771 HD11 LEU A 236      -8.339  15.740   1.356  1.00 98.26           H  
ATOM   3772 HD12 LEU A 236      -9.275  16.239  -0.057  1.00 98.26           H  
ATOM   3773 HD13 LEU A 236      -8.103  17.363   0.672  1.00 98.26           H  
ATOM   3774  CD2 LEU A 236      -7.330  16.441  -1.846  1.00 98.26           C  
ATOM   3775 HD21 LEU A 236      -6.584  16.029  -2.526  1.00 98.26           H  
ATOM   3776 HD22 LEU A 236      -8.321  16.254  -2.260  1.00 98.26           H  
ATOM   3777 HD23 LEU A 236      -7.174  17.516  -1.760  1.00 98.26           H  
ATOM   3778  N   PHE A 237      -3.856  13.635   1.668  1.00 98.15           N  
ATOM   3779  H   PHE A 237      -4.641  13.001   1.711  1.00 98.15           H  
ATOM   3780  CA  PHE A 237      -2.518  13.045   1.720  1.00 98.15           C  
ATOM   3781  HA  PHE A 237      -1.768  13.821   1.562  1.00 98.15           H  
ATOM   3782  C   PHE A 237      -2.336  11.996   0.620  1.00 98.15           C  
ATOM   3783  CB  PHE A 237      -2.278  12.440   3.113  1.00 98.15           C  
ATOM   3784  HB2 PHE A 237      -1.470  11.711   3.046  1.00 98.15           H  
ATOM   3785  HB3 PHE A 237      -3.166  11.892   3.429  1.00 98.15           H  
ATOM   3786  O   PHE A 237      -3.125  11.055   0.511  1.00 98.15           O  
ATOM   3787  CG  PHE A 237      -1.910  13.460   4.174  1.00 98.15           C  
ATOM   3788  CD1 PHE A 237      -0.556  13.700   4.485  1.00 98.15           C  
ATOM   3789  HD1 PHE A 237       0.223  13.167   3.961  1.00 98.15           H  
ATOM   3790  CD2 PHE A 237      -2.915  14.190   4.837  1.00 98.15           C  
ATOM   3791  HD2 PHE A 237      -3.955  14.022   4.600  1.00 98.15           H  
ATOM   3792  CE1 PHE A 237      -0.208  14.657   5.456  1.00 98.15           C  
ATOM   3793  HE1 PHE A 237       0.829  14.855   5.683  1.00 98.15           H  
ATOM   3794  CE2 PHE A 237      -2.562  15.153   5.800  1.00 98.15           C  
ATOM   3795  HE2 PHE A 237      -3.325  15.720   6.312  1.00 98.15           H  
ATOM   3796  CZ  PHE A 237      -1.213  15.380   6.118  1.00 98.15           C  
ATOM   3797  HZ  PHE A 237      -0.953  16.116   6.864  1.00 98.15           H  
ATOM   3798  N   SER A 238      -1.260  12.108  -0.168  1.00 96.84           N  
ATOM   3799  H   SER A 238      -0.668  12.922  -0.084  1.00 96.84           H  
ATOM   3800  CA  SER A 238      -0.854  11.019  -1.066  1.00 96.84           C  
ATOM   3801  HA  SER A 238      -1.013  10.092  -0.515  1.00 96.84           H  
ATOM   3802  C   SER A 238       0.625  11.022  -1.470  1.00 96.84           C  
ATOM   3803  CB  SER A 238      -1.738  10.965  -2.320  1.00 96.84           C  
ATOM   3804  HB2 SER A 238      -2.714  11.412  -2.136  1.00 96.84           H  
ATOM   3805  HB3 SER A 238      -1.250  11.466  -3.155  1.00 96.84           H  
ATOM   3806  O   SER A 238       1.431  11.808  -0.969  1.00 96.84           O  
ATOM   3807  OG  SER A 238      -1.887   9.581  -2.547  1.00 96.84           O  
ATOM   3808  HG  SER A 238      -1.933   9.369  -3.482  1.00 96.84           H  
ATOM   3809  N   ALA A 239       1.003  10.061  -2.320  1.00 95.59           N  
ATOM   3810  H   ALA A 239       0.266   9.462  -2.664  1.00 95.59           H  
ATOM   3811  CA  ALA A 239       2.287  10.026  -3.025  1.00 95.59           C  
ATOM   3812  HA  ALA A 239       3.017  10.632  -2.488  1.00 95.59           H  
ATOM   3813  C   ALA A 239       2.204  10.625  -4.443  1.00 95.59           C  
ATOM   3814  CB  ALA A 239       2.793   8.577  -3.054  1.00 95.59           C  
ATOM   3815  HB1 ALA A 239       3.757   8.544  -3.562  1.00 95.59           H  
ATOM   3816  HB2 ALA A 239       2.086   7.951  -3.599  1.00 95.59           H  
ATOM   3817  HB3 ALA A 239       2.911   8.194  -2.041  1.00 95.59           H  
ATOM   3818  O   ALA A 239       3.187  11.206  -4.903  1.00 95.59           O  
ATOM   3819  N   THR A 240       1.054  10.513  -5.114  1.00 93.41           N  
ATOM   3820  H   THR A 240       0.268  10.017  -4.717  1.00 93.41           H  
ATOM   3821  CA  THR A 240       0.806  11.077  -6.449  1.00 93.41           C  
ATOM   3822  HA  THR A 240       1.642  11.718  -6.731  1.00 93.41           H  
ATOM   3823  C   THR A 240      -0.442  11.960  -6.420  1.00 93.41           C  
ATOM   3824  CB  THR A 240       0.705   9.992  -7.542  1.00 93.41           C  
ATOM   3825  HB  THR A 240       0.785  10.467  -8.520  1.00 93.41           H  
ATOM   3826  O   THR A 240      -1.287  11.838  -5.533  1.00 93.41           O  
ATOM   3827  CG2 THR A 240       1.793   8.919  -7.422  1.00 93.41           C  
ATOM   3828 HG21 THR A 240       2.773   9.391  -7.488  1.00 93.41           H  
ATOM   3829 HG22 THR A 240       1.684   8.195  -8.230  1.00 93.41           H  
ATOM   3830 HG23 THR A 240       1.701   8.383  -6.477  1.00 93.41           H  
ATOM   3831  OG1 THR A 240      -0.525   9.325  -7.476  1.00 93.41           O  
ATOM   3832  HG1 THR A 240      -0.484   8.527  -8.009  1.00 93.41           H  
ATOM   3833  N   PHE A 241      -0.535  12.897  -7.357  1.00 92.13           N  
ATOM   3834  H   PHE A 241       0.174  12.909  -8.075  1.00 92.13           H  
ATOM   3835  CA  PHE A 241      -1.699  13.758  -7.554  1.00 92.13           C  
ATOM   3836  HA  PHE A 241      -2.599  13.248  -7.210  1.00 92.13           H  
ATOM   3837  C   PHE A 241      -1.835  14.021  -9.060  1.00 92.13           C  
ATOM   3838  CB  PHE A 241      -1.578  15.068  -6.747  1.00 92.13           C  
ATOM   3839  HB2 PHE A 241      -0.602  15.522  -6.919  1.00 92.13           H  
ATOM   3840  HB3 PHE A 241      -2.318  15.771  -7.128  1.00 92.13           H  
ATOM   3841  O   PHE A 241      -1.358  15.056  -9.534  1.00 92.13           O  
ATOM   3842  CG  PHE A 241      -1.802  14.938  -5.251  1.00 92.13           C  
ATOM   3843  CD1 PHE A 241      -3.083  15.162  -4.715  1.00 92.13           C  
ATOM   3844  HD1 PHE A 241      -3.897  15.425  -5.374  1.00 92.13           H  
ATOM   3845  CD2 PHE A 241      -0.732  14.644  -4.384  1.00 92.13           C  
ATOM   3846  HD2 PHE A 241       0.256  14.479  -4.789  1.00 92.13           H  
ATOM   3847  CE1 PHE A 241      -3.301  15.081  -3.328  1.00 92.13           C  
ATOM   3848  HE1 PHE A 241      -4.286  15.268  -2.927  1.00 92.13           H  
ATOM   3849  CE2 PHE A 241      -0.950  14.562  -2.997  1.00 92.13           C  
ATOM   3850  HE2 PHE A 241      -0.129  14.332  -2.334  1.00 92.13           H  
ATOM   3851  CZ  PHE A 241      -2.232  14.786  -2.466  1.00 92.13           C  
ATOM   3852  HZ  PHE A 241      -2.391  14.743  -1.398  1.00 92.13           H  
ATOM   3853  N   PRO A 242      -2.447  13.101  -9.827  1.00 85.45           N  
ATOM   3854  CA  PRO A 242      -2.661  13.309 -11.254  1.00 85.45           C  
ATOM   3855  HA  PRO A 242      -1.703  13.521 -11.729  1.00 85.45           H  
ATOM   3856  C   PRO A 242      -3.616  14.484 -11.495  1.00 85.45           C  
ATOM   3857  CB  PRO A 242      -3.192  11.976 -11.792  1.00 85.45           C  
ATOM   3858  HB2 PRO A 242      -3.904  12.112 -12.606  1.00 85.45           H  
ATOM   3859  HB3 PRO A 242      -2.351  11.366 -12.122  1.00 85.45           H  
ATOM   3860  O   PRO A 242      -4.502  14.742 -10.675  1.00 85.45           O  
ATOM   3861  CG  PRO A 242      -3.840  11.325 -10.570  1.00 85.45           C  
ATOM   3862  HG2 PRO A 242      -3.850  10.238 -10.647  1.00 85.45           H  
ATOM   3863  HG3 PRO A 242      -4.852  11.710 -10.446  1.00 85.45           H  
ATOM   3864  CD  PRO A 242      -2.962  11.802  -9.415  1.00 85.45           C  
ATOM   3865  HD2 PRO A 242      -2.127  11.114  -9.277  1.00 85.45           H  
ATOM   3866  HD3 PRO A 242      -3.555  11.864  -8.503  1.00 85.45           H  
ATOM   3867  N   LEU A 243      -3.494  15.176 -12.637  1.00 80.94           N  
ATOM   3868  H   LEU A 243      -2.686  14.976 -13.209  1.00 80.94           H  
ATOM   3869  CA  LEU A 243      -4.319  16.356 -12.976  1.00 80.94           C  
ATOM   3870  HA  LEU A 243      -4.036  17.170 -12.309  1.00 80.94           H  
ATOM   3871  C   LEU A 243      -5.838  16.169 -12.787  1.00 80.94           C  
ATOM   3872  CB  LEU A 243      -4.062  16.767 -14.441  1.00 80.94           C  
ATOM   3873  HB2 LEU A 243      -4.025  15.868 -15.055  1.00 80.94           H  
ATOM   3874  HB3 LEU A 243      -4.910  17.358 -14.788  1.00 80.94           H  
ATOM   3875  O   LEU A 243      -6.540  17.132 -12.482  1.00 80.94           O  
ATOM   3876  CG  LEU A 243      -2.796  17.602 -14.699  1.00 80.94           C  
ATOM   3877  HG  LEU A 243      -1.918  17.057 -14.351  1.00 80.94           H  
ATOM   3878  CD1 LEU A 243      -2.690  17.869 -16.202  1.00 80.94           C  
ATOM   3879 HD11 LEU A 243      -3.542  18.450 -16.554  1.00 80.94           H  
ATOM   3880 HD12 LEU A 243      -2.652  16.922 -16.740  1.00 80.94           H  
ATOM   3881 HD13 LEU A 243      -1.767  18.411 -16.409  1.00 80.94           H  
ATOM   3882  CD2 LEU A 243      -2.849  18.974 -14.017  1.00 80.94           C  
ATOM   3883 HD21 LEU A 243      -2.911  18.862 -12.934  1.00 80.94           H  
ATOM   3884 HD22 LEU A 243      -1.939  19.526 -14.249  1.00 80.94           H  
ATOM   3885 HD23 LEU A 243      -3.714  19.536 -14.369  1.00 80.94           H  
ATOM   3886  N   THR A 244      -6.360  14.944 -12.913  1.00 75.31           N  
ATOM   3887  H   THR A 244      -5.721  14.177 -13.070  1.00 75.31           H  
ATOM   3888  CA  THR A 244      -7.779  14.615 -12.677  1.00 75.31           C  
ATOM   3889  HA  THR A 244      -8.390  15.192 -13.371  1.00 75.31           H  
ATOM   3890  C   THR A 244      -8.271  14.964 -11.265  1.00 75.31           C  
ATOM   3891  CB  THR A 244      -8.035  13.121 -12.928  1.00 75.31           C  
ATOM   3892  HB  THR A 244      -9.053  12.874 -12.627  1.00 75.31           H  
ATOM   3893  O   THR A 244      -9.467  15.188 -11.074  1.00 75.31           O  
ATOM   3894  CG2 THR A 244      -7.854  12.738 -14.397  1.00 75.31           C  
ATOM   3895 HG21 THR A 244      -6.823  12.905 -14.709  1.00 75.31           H  
ATOM   3896 HG22 THR A 244      -8.516  13.344 -15.016  1.00 75.31           H  
ATOM   3897 HG23 THR A 244      -8.105  11.687 -14.538  1.00 75.31           H  
ATOM   3898  OG1 THR A 244      -7.126  12.333 -12.195  1.00 75.31           O  
ATOM   3899  HG1 THR A 244      -7.360  11.411 -12.324  1.00 75.31           H  
ATOM   3900  N   VAL A 245      -7.366  15.067 -10.286  1.00 84.77           N  
ATOM   3901  H   VAL A 245      -6.405  14.861 -10.518  1.00 84.77           H  
ATOM   3902  CA  VAL A 245      -7.658  15.454  -8.896  1.00 84.77           C  
ATOM   3903  HA  VAL A 245      -8.534  14.900  -8.560  1.00 84.77           H  
ATOM   3904  C   VAL A 245      -7.999  16.948  -8.759  1.00 84.77           C  
ATOM   3905  CB  VAL A 245      -6.467  15.058  -7.992  1.00 84.77           C  
ATOM   3906  HB  VAL A 245      -5.554  15.522  -8.367  1.00 84.77           H  
ATOM   3907  O   VAL A 245      -8.764  17.322  -7.867  1.00 84.77           O  
ATOM   3908  CG1 VAL A 245      -6.662  15.517  -6.545  1.00 84.77           C  
ATOM   3909 HG11 VAL A 245      -6.459  16.585  -6.464  1.00 84.77           H  
ATOM   3910 HG12 VAL A 245      -5.990  14.983  -5.873  1.00 84.77           H  
ATOM   3911 HG13 VAL A 245      -7.692  15.332  -6.243  1.00 84.77           H  
ATOM   3912  CG2 VAL A 245      -6.274  13.533  -7.982  1.00 84.77           C  
ATOM   3913 HG21 VAL A 245      -6.040  13.179  -8.986  1.00 84.77           H  
ATOM   3914 HG22 VAL A 245      -5.442  13.266  -7.331  1.00 84.77           H  
ATOM   3915 HG23 VAL A 245      -7.182  13.041  -7.633  1.00 84.77           H  
ATOM   3916  N   LYS A 246      -7.498  17.809  -9.657  1.00 82.82           N  
ATOM   3917  H   LYS A 246      -6.953  17.429 -10.417  1.00 82.82           H  
ATOM   3918  CA  LYS A 246      -7.604  19.278  -9.562  1.00 82.82           C  
ATOM   3919  HA  LYS A 246      -7.083  19.603  -8.661  1.00 82.82           H  
ATOM   3920  C   LYS A 246      -9.049  19.772  -9.425  1.00 82.82           C  
ATOM   3921  CB  LYS A 246      -6.884  19.877 -10.782  1.00 82.82           C  
ATOM   3922  HB2 LYS A 246      -5.902  19.410 -10.852  1.00 82.82           H  
ATOM   3923  HB3 LYS A 246      -7.436  19.632 -11.690  1.00 82.82           H  
ATOM   3924  O   LYS A 246      -9.348  20.561  -8.532  1.00 82.82           O  
ATOM   3925  CG  LYS A 246      -6.690  21.400 -10.711  1.00 82.82           C  
ATOM   3926  HG2 LYS A 246      -6.311  21.674  -9.727  1.00 82.82           H  
ATOM   3927  HG3 LYS A 246      -7.646  21.896 -10.875  1.00 82.82           H  
ATOM   3928  CD  LYS A 246      -5.675  21.839 -11.782  1.00 82.82           C  
ATOM   3929  HD2 LYS A 246      -6.060  21.600 -12.774  1.00 82.82           H  
ATOM   3930  HD3 LYS A 246      -4.755  21.274 -11.635  1.00 82.82           H  
ATOM   3931  CE  LYS A 246      -5.320  23.328 -11.701  1.00 82.82           C  
ATOM   3932  HE2 LYS A 246      -4.404  23.495 -12.268  1.00 82.82           H  
ATOM   3933  HE3 LYS A 246      -5.121  23.583 -10.660  1.00 82.82           H  
ATOM   3934  NZ  LYS A 246      -6.399  24.189 -12.235  1.00 82.82           N  
ATOM   3935  HZ1 LYS A 246      -6.660  23.956 -13.183  1.00 82.82           H  
ATOM   3936  HZ2 LYS A 246      -7.233  24.088 -11.675  1.00 82.82           H  
ATOM   3937  HZ3 LYS A 246      -6.178  25.172 -12.155  1.00 82.82           H  
ATOM   3938  N   ASN A 247      -9.966  19.202 -10.209  1.00 83.56           N  
ATOM   3939  H   ASN A 247      -9.626  18.597 -10.942  1.00 83.56           H  
ATOM   3940  CA  ASN A 247     -11.394  19.549 -10.194  1.00 83.56           C  
ATOM   3941  HA  ASN A 247     -11.498  20.616 -10.387  1.00 83.56           H  
ATOM   3942  C   ASN A 247     -12.092  19.250  -8.851  1.00 83.56           C  
ATOM   3943  CB  ASN A 247     -12.115  18.759 -11.305  1.00 83.56           C  
ATOM   3944  HB2 ASN A 247     -11.970  17.691 -11.142  1.00 83.56           H  
ATOM   3945  HB3 ASN A 247     -13.181  18.973 -11.240  1.00 83.56           H  
ATOM   3946  O   ASN A 247     -13.128  19.839  -8.554  1.00 83.56           O  
ATOM   3947  CG  ASN A 247     -11.677  19.088 -12.722  1.00 83.56           C  
ATOM   3948  ND2 ASN A 247     -12.302  18.487 -13.706  1.00 83.56           N  
ATOM   3949 HD21 ASN A 247     -13.065  17.849 -13.530  1.00 83.56           H  
ATOM   3950 HD22 ASN A 247     -11.981  18.738 -14.629  1.00 83.56           H  
ATOM   3951  OD1 ASN A 247     -10.764  19.845 -12.983  1.00 83.56           O  
ATOM   3952  N   PHE A 248     -11.577  18.309  -8.051  1.00 88.21           N  
ATOM   3953  H   PHE A 248     -10.697  17.884  -8.307  1.00 88.21           H  
ATOM   3954  CA  PHE A 248     -12.099  18.058  -6.704  1.00 88.21           C  
ATOM   3955  HA  PHE A 248     -13.186  18.140  -6.714  1.00 88.21           H  
ATOM   3956  C   PHE A 248     -11.589  19.108  -5.711  1.00 88.21           C  
ATOM   3957  CB  PHE A 248     -11.734  16.634  -6.263  1.00 88.21           C  
ATOM   3958  HB2 PHE A 248     -10.662  16.482  -6.382  1.00 88.21           H  
ATOM   3959  HB3 PHE A 248     -12.240  15.920  -6.914  1.00 88.21           H  
ATOM   3960  O   PHE A 248     -12.355  19.575  -4.870  1.00 88.21           O  
ATOM   3961  CG  PHE A 248     -12.092  16.336  -4.821  1.00 88.21           C  
ATOM   3962  CD1 PHE A 248     -11.170  16.640  -3.801  1.00 88.21           C  
ATOM   3963  HD1 PHE A 248     -10.215  17.082  -4.043  1.00 88.21           H  
ATOM   3964  CD2 PHE A 248     -13.340  15.768  -4.493  1.00 88.21           C  
ATOM   3965  HD2 PHE A 248     -14.057  15.540  -5.267  1.00 88.21           H  
ATOM   3966  CE1 PHE A 248     -11.497  16.393  -2.459  1.00 88.21           C  
ATOM   3967  HE1 PHE A 248     -10.802  16.658  -1.677  1.00 88.21           H  
ATOM   3968  CE2 PHE A 248     -13.660  15.507  -3.148  1.00 88.21           C  
ATOM   3969  HE2 PHE A 248     -14.621  15.087  -2.893  1.00 88.21           H  
ATOM   3970  CZ  PHE A 248     -12.737  15.822  -2.134  1.00 88.21           C  
ATOM   3971  HZ  PHE A 248     -12.975  15.640  -1.097  1.00 88.21           H  
ATOM   3972  N   MET A 249     -10.319  19.506  -5.827  1.00 90.36           N  
ATOM   3973  H   MET A 249      -9.758  19.129  -6.578  1.00 90.36           H  
ATOM   3974  CA  MET A 249      -9.720  20.519  -4.958  1.00 90.36           C  
ATOM   3975  HA  MET A 249      -9.850  20.218  -3.918  1.00 90.36           H  
ATOM   3976  C   MET A 249     -10.406  21.875  -5.124  1.00 90.36           C  
ATOM   3977  CB  MET A 249      -8.223  20.647  -5.239  1.00 90.36           C  
ATOM   3978  HB2 MET A 249      -8.065  20.873  -6.293  1.00 90.36           H  
ATOM   3979  HB3 MET A 249      -7.843  21.478  -4.645  1.00 90.36           H  
ATOM   3980  O   MET A 249     -10.889  22.424  -4.141  1.00 90.36           O  
ATOM   3981  CG  MET A 249      -7.442  19.382  -4.871  1.00 90.36           C  
ATOM   3982  HG2 MET A 249      -7.930  18.511  -5.309  1.00 90.36           H  
ATOM   3983  HG3 MET A 249      -7.454  19.264  -3.788  1.00 90.36           H  
ATOM   3984  SD  MET A 249      -5.722  19.380  -5.432  1.00 90.36           S  
ATOM   3985  CE  MET A 249      -5.231  21.112  -5.147  1.00 90.36           C  
ATOM   3986  HE1 MET A 249      -5.389  21.378  -4.102  1.00 90.36           H  
ATOM   3987  HE2 MET A 249      -5.812  21.781  -5.782  1.00 90.36           H  
ATOM   3988  HE3 MET A 249      -4.180  21.245  -5.401  1.00 90.36           H  
ATOM   3989  N   GLU A 250     -10.546  22.355  -6.363  1.00 90.76           N  
ATOM   3990  H   GLU A 250     -10.129  21.838  -7.124  1.00 90.76           H  
ATOM   3991  CA  GLU A 250     -11.206  23.633  -6.694  1.00 90.76           C  
ATOM   3992  HA  GLU A 250     -10.682  24.455  -6.206  1.00 90.76           H  
ATOM   3993  C   GLU A 250     -12.676  23.708  -6.247  1.00 90.76           C  
ATOM   3994  CB  GLU A 250     -11.149  23.834  -8.218  1.00 90.76           C  
ATOM   3995  HB2 GLU A 250     -11.568  22.951  -8.700  1.00 90.76           H  
ATOM   3996  HB3 GLU A 250     -11.754  24.700  -8.487  1.00 90.76           H  
ATOM   3997  O   GLU A 250     -13.241  24.794  -6.133  1.00 90.76           O  
ATOM   3998  CG  GLU A 250      -9.720  24.072  -8.725  1.00 90.76           C  
ATOM   3999  HG2 GLU A 250      -9.076  23.257  -8.398  1.00 90.76           H  
ATOM   4000  HG3 GLU A 250      -9.345  24.992  -8.276  1.00 90.76           H  
ATOM   4001  CD  GLU A 250      -9.625  24.179 -10.253  1.00 90.76           C  
ATOM   4002  OE1 GLU A 250      -8.512  24.510 -10.724  1.00 90.76           O  
ATOM   4003  OE2 GLU A 250     -10.603  23.883 -10.971  1.00 90.76           O  
ATOM   4004  N   LYS A 251     -13.306  22.553  -6.006  1.00 92.11           N  
ATOM   4005  H   LYS A 251     -12.761  21.710  -6.114  1.00 92.11           H  
ATOM   4006  CA  LYS A 251     -14.712  22.426  -5.614  1.00 92.11           C  
ATOM   4007  HA  LYS A 251     -15.259  23.299  -5.969  1.00 92.11           H  
ATOM   4008  C   LYS A 251     -14.928  22.374  -4.098  1.00 92.11           C  
ATOM   4009  CB  LYS A 251     -15.254  21.175  -6.317  1.00 92.11           C  
ATOM   4010  HB2 LYS A 251     -14.676  20.311  -5.992  1.00 92.11           H  
ATOM   4011  HB3 LYS A 251     -15.113  21.297  -7.391  1.00 92.11           H  
ATOM   4012  O   LYS A 251     -15.995  22.779  -3.642  1.00 92.11           O  
ATOM   4013  CG  LYS A 251     -16.738  20.904  -6.046  1.00 92.11           C  
ATOM   4014  HG2 LYS A 251     -16.902  20.747  -4.980  1.00 92.11           H  
ATOM   4015  HG3 LYS A 251     -17.335  21.751  -6.386  1.00 92.11           H  
ATOM   4016  CD  LYS A 251     -17.153  19.639  -6.793  1.00 92.11           C  
ATOM   4017  HD2 LYS A 251     -17.030  19.794  -7.865  1.00 92.11           H  
ATOM   4018  HD3 LYS A 251     -16.514  18.814  -6.478  1.00 92.11           H  
ATOM   4019  CE  LYS A 251     -18.607  19.301  -6.477  1.00 92.11           C  
ATOM   4020  HE2 LYS A 251     -19.242  20.111  -6.837  1.00 92.11           H  
ATOM   4021  HE3 LYS A 251     -18.717  19.227  -5.395  1.00 92.11           H  
ATOM   4022  NZ  LYS A 251     -18.977  18.018  -7.111  1.00 92.11           N  
ATOM   4023  HZ1 LYS A 251     -19.947  17.772  -6.976  1.00 92.11           H  
ATOM   4024  HZ2 LYS A 251     -18.478  17.253  -6.680  1.00 92.11           H  
ATOM   4025  HZ3 LYS A 251     -18.751  17.985  -8.095  1.00 92.11           H  
ATOM   4026  N   HIS A 252     -13.970  21.835  -3.338  1.00 94.30           N  
ATOM   4027  H   HIS A 252     -13.115  21.553  -3.797  1.00 94.30           H  
ATOM   4028  CA  HIS A 252     -14.174  21.461  -1.928  1.00 94.30           C  
ATOM   4029  HA  HIS A 252     -15.135  21.840  -1.581  1.00 94.30           H  
ATOM   4030  C   HIS A 252     -13.137  22.013  -0.945  1.00 94.30           C  
ATOM   4031  CB  HIS A 252     -14.213  19.930  -1.813  1.00 94.30           C  
ATOM   4032  HB2 HIS A 252     -14.260  19.663  -0.757  1.00 94.30           H  
ATOM   4033  HB3 HIS A 252     -13.288  19.516  -2.215  1.00 94.30           H  
ATOM   4034  O   HIS A 252     -13.463  22.138   0.232  1.00 94.30           O  
ATOM   4035  CG  HIS A 252     -15.389  19.272  -2.488  1.00 94.30           C  
ATOM   4036  CD2 HIS A 252     -15.313  18.415  -3.544  1.00 94.30           C  
ATOM   4037  HD2 HIS A 252     -14.405  18.148  -4.064  1.00 94.30           H  
ATOM   4038  ND1 HIS A 252     -16.711  19.315  -2.041  1.00 94.30           N  
ATOM   4039  CE1 HIS A 252     -17.394  18.473  -2.823  1.00 94.30           C  
ATOM   4040  HE1 HIS A 252     -18.443  18.245  -2.705  1.00 94.30           H  
ATOM   4041  NE2 HIS A 252     -16.582  17.914  -3.732  1.00 94.30           N  
ATOM   4042  HE2 HIS A 252     -16.865  17.188  -4.375  1.00 94.30           H  
ATOM   4043  N   LEU A 253     -11.912  22.320  -1.382  1.00 95.39           N  
ATOM   4044  H   LEU A 253     -11.730  22.320  -2.375  1.00 95.39           H  
ATOM   4045  CA  LEU A 253     -10.846  22.832  -0.511  1.00 95.39           C  
ATOM   4046  HA  LEU A 253     -11.055  22.558   0.523  1.00 95.39           H  
ATOM   4047  C   LEU A 253     -10.808  24.366  -0.568  1.00 95.39           C  
ATOM   4048  CB  LEU A 253      -9.485  22.222  -0.897  1.00 95.39           C  
ATOM   4049  HB2 LEU A 253      -9.384  22.215  -1.982  1.00 95.39           H  
ATOM   4050  HB3 LEU A 253      -8.715  22.886  -0.504  1.00 95.39           H  
ATOM   4051  O   LEU A 253     -10.986  24.964  -1.629  1.00 95.39           O  
ATOM   4052  CG  LEU A 253      -9.190  20.819  -0.332  1.00 95.39           C  
ATOM   4053  HG  LEU A 253      -9.190  20.868   0.757  1.00 95.39           H  
ATOM   4054  CD1 LEU A 253     -10.184  19.740  -0.770  1.00 95.39           C  
ATOM   4055 HD11 LEU A 253     -11.154  19.941  -0.314  1.00 95.39           H  
ATOM   4056 HD12 LEU A 253      -9.843  18.762  -0.429  1.00 95.39           H  
ATOM   4057 HD13 LEU A 253     -10.290  19.736  -1.855  1.00 95.39           H  
ATOM   4058  CD2 LEU A 253      -7.799  20.375  -0.793  1.00 95.39           C  
ATOM   4059 HD21 LEU A 253      -7.553  19.409  -0.351  1.00 95.39           H  
ATOM   4060 HD22 LEU A 253      -7.051  21.093  -0.455  1.00 95.39           H  
ATOM   4061 HD23 LEU A 253      -7.765  20.311  -1.880  1.00 95.39           H  
ATOM   4062  N   ARG A 254     -10.548  25.010   0.571  1.00 95.26           N  
ATOM   4063  H   ARG A 254     -10.426  24.456   1.407  1.00 95.26           H  
ATOM   4064  CA  ARG A 254     -10.616  26.470   0.737  1.00 95.26           C  
ATOM   4065  HA  ARG A 254     -10.924  26.940  -0.196  1.00 95.26           H  
ATOM   4066  C   ARG A 254      -9.240  27.005   1.117  1.00 95.26           C  
ATOM   4067  CB  ARG A 254     -11.657  26.804   1.814  1.00 95.26           C  
ATOM   4068  HB2 ARG A 254     -11.721  27.886   1.929  1.00 95.26           H  
ATOM   4069  HB3 ARG A 254     -11.287  26.399   2.756  1.00 95.26           H  
ATOM   4070  O   ARG A 254      -8.787  26.804   2.240  1.00 95.26           O  
ATOM   4071  CG  ARG A 254     -13.066  26.251   1.503  1.00 95.26           C  
ATOM   4072  HG2 ARG A 254     -13.014  25.264   1.045  1.00 95.26           H  
ATOM   4073  HG3 ARG A 254     -13.571  26.921   0.808  1.00 95.26           H  
ATOM   4074  CD  ARG A 254     -13.895  26.114   2.780  1.00 95.26           C  
ATOM   4075  HD2 ARG A 254     -14.008  27.100   3.229  1.00 95.26           H  
ATOM   4076  HD3 ARG A 254     -14.885  25.733   2.527  1.00 95.26           H  
ATOM   4077  NE  ARG A 254     -13.234  25.186   3.718  1.00 95.26           N  
ATOM   4078  HE  ARG A 254     -12.554  24.540   3.342  1.00 95.26           H  
ATOM   4079  NH1 ARG A 254     -14.085  26.066   5.643  1.00 95.26           N  
ATOM   4080 HH11 ARG A 254     -14.193  25.977   6.643  1.00 95.26           H  
ATOM   4081 HH12 ARG A 254     -14.785  26.554   5.103  1.00 95.26           H  
ATOM   4082  NH2 ARG A 254     -12.490  24.506   5.744  1.00 95.26           N  
ATOM   4083 HH21 ARG A 254     -11.859  23.862   5.289  1.00 95.26           H  
ATOM   4084 HH22 ARG A 254     -12.582  24.459   6.748  1.00 95.26           H  
ATOM   4085  CZ  ARG A 254     -13.273  25.256   5.028  1.00 95.26           C  
ATOM   4086  N   GLU A 255      -8.580  27.654   0.158  1.00 89.96           N  
ATOM   4087  H   GLU A 255      -9.048  27.775  -0.729  1.00 89.96           H  
ATOM   4088  CA  GLU A 255      -7.192  28.142   0.278  1.00 89.96           C  
ATOM   4089  HA  GLU A 255      -6.804  28.294  -0.729  1.00 89.96           H  
ATOM   4090  C   GLU A 255      -6.241  27.111   0.935  1.00 89.96           C  
ATOM   4091  CB  GLU A 255      -7.161  29.517   0.971  1.00 89.96           C  
ATOM   4092  HB2 GLU A 255      -7.572  29.425   1.977  1.00 89.96           H  
ATOM   4093  HB3 GLU A 255      -6.122  29.838   1.045  1.00 89.96           H  
ATOM   4094  O   GLU A 255      -5.571  27.425   1.929  1.00 89.96           O  
ATOM   4095  CG  GLU A 255      -7.941  30.593   0.198  1.00 89.96           C  
ATOM   4096  HG2 GLU A 255      -8.990  30.305   0.144  1.00 89.96           H  
ATOM   4097  HG3 GLU A 255      -7.552  30.638  -0.820  1.00 89.96           H  
ATOM   4098  CD  GLU A 255      -7.842  31.990   0.836  1.00 89.96           C  
ATOM   4099  OE1 GLU A 255      -8.465  32.914   0.264  1.00 89.96           O  
ATOM   4100  OE2 GLU A 255      -7.157  32.139   1.877  1.00 89.96           O  
ATOM   4101  N   PRO A 256      -6.209  25.855   0.435  1.00 93.98           N  
ATOM   4102  CA  PRO A 256      -5.475  24.781   1.086  1.00 93.98           C  
ATOM   4103  HA  PRO A 256      -5.832  24.671   2.110  1.00 93.98           H  
ATOM   4104  C   PRO A 256      -3.977  25.071   1.107  1.00 93.98           C  
ATOM   4105  CB  PRO A 256      -5.789  23.512   0.294  1.00 93.98           C  
ATOM   4106  HB2 PRO A 256      -4.967  22.797   0.312  1.00 93.98           H  
ATOM   4107  HB3 PRO A 256      -6.697  23.062   0.697  1.00 93.98           H  
ATOM   4108  O   PRO A 256      -3.399  25.550   0.132  1.00 93.98           O  
ATOM   4109  CG  PRO A 256      -6.051  24.051  -1.113  1.00 93.98           C  
ATOM   4110  HG2 PRO A 256      -5.105  24.238  -1.621  1.00 93.98           H  
ATOM   4111  HG3 PRO A 256      -6.672  23.377  -1.704  1.00 93.98           H  
ATOM   4112  CD  PRO A 256      -6.759  25.377  -0.829  1.00 93.98           C  
ATOM   4113  HD2 PRO A 256      -6.571  26.083  -1.638  1.00 93.98           H  
ATOM   4114  HD3 PRO A 256      -7.829  25.201  -0.721  1.00 93.98           H  
ATOM   4115  N   TYR A 257      -3.329  24.736   2.217  1.00 93.47           N  
ATOM   4116  H   TYR A 257      -3.849  24.328   2.980  1.00 93.47           H  
ATOM   4117  CA  TYR A 257      -1.883  24.855   2.318  1.00 93.47           C  
ATOM   4118  HA  TYR A 257      -1.575  25.777   1.826  1.00 93.47           H  
ATOM   4119  C   TYR A 257      -1.211  23.678   1.601  1.00 93.47           C  
ATOM   4120  CB  TYR A 257      -1.491  24.961   3.788  1.00 93.47           C  
ATOM   4121  HB2 TYR A 257      -2.115  25.713   4.270  1.00 93.47           H  
ATOM   4122  HB3 TYR A 257      -1.699  24.002   4.264  1.00 93.47           H  
ATOM   4123  O   TYR A 257      -1.338  22.524   2.023  1.00 93.47           O  
ATOM   4124  CG  TYR A 257      -0.040  25.344   3.992  1.00 93.47           C  
ATOM   4125  CD1 TYR A 257       0.913  24.359   4.309  1.00 93.47           C  
ATOM   4126  HD1 TYR A 257       0.603  23.329   4.407  1.00 93.47           H  
ATOM   4127  CD2 TYR A 257       0.360  26.687   3.846  1.00 93.47           C  
ATOM   4128  HD2 TYR A 257      -0.369  27.435   3.571  1.00 93.47           H  
ATOM   4129  CE1 TYR A 257       2.261  24.714   4.500  1.00 93.47           C  
ATOM   4130  HE1 TYR A 257       2.998  23.966   4.753  1.00 93.47           H  
ATOM   4131  CE2 TYR A 257       1.710  27.046   4.025  1.00 93.47           C  
ATOM   4132  HE2 TYR A 257       2.018  28.073   3.896  1.00 93.47           H  
ATOM   4133  OH  TYR A 257       3.967  26.400   4.528  1.00 93.47           O  
ATOM   4134  HH  TYR A 257       4.111  27.329   4.336  1.00 93.47           H  
ATOM   4135  CZ  TYR A 257       2.663  26.057   4.354  1.00 93.47           C  
ATOM   4136  N   GLU A 258      -0.515  23.971   0.504  1.00 95.42           N  
ATOM   4137  H   GLU A 258      -0.516  24.923   0.166  1.00 95.42           H  
ATOM   4138  CA  GLU A 258       0.180  22.969  -0.303  1.00 95.42           C  
ATOM   4139  HA  GLU A 258      -0.425  22.062  -0.312  1.00 95.42           H  
ATOM   4140  C   GLU A 258       1.546  22.609   0.298  1.00 95.42           C  
ATOM   4141  CB  GLU A 258       0.318  23.417  -1.767  1.00 95.42           C  
ATOM   4142  HB2 GLU A 258       0.957  24.298  -1.822  1.00 95.42           H  
ATOM   4143  HB3 GLU A 258       0.801  22.603  -2.308  1.00 95.42           H  
ATOM   4144  O   GLU A 258       2.405  23.462   0.523  1.00 95.42           O  
ATOM   4145  CG  GLU A 258      -1.035  23.729  -2.434  1.00 95.42           C  
ATOM   4146  HG2 GLU A 258      -1.749  22.957  -2.147  1.00 95.42           H  
ATOM   4147  HG3 GLU A 258      -1.404  24.680  -2.051  1.00 95.42           H  
ATOM   4148  CD  GLU A 258      -0.963  23.794  -3.972  1.00 95.42           C  
ATOM   4149  OE1 GLU A 258      -2.049  23.757  -4.596  1.00 95.42           O  
ATOM   4150  OE2 GLU A 258       0.162  23.850  -4.520  1.00 95.42           O  
ATOM   4151  N   ILE A 259       1.761  21.316   0.534  1.00 96.33           N  
ATOM   4152  H   ILE A 259       1.000  20.679   0.346  1.00 96.33           H  
ATOM   4153  CA  ILE A 259       3.000  20.745   1.066  1.00 96.33           C  
ATOM   4154  HA  ILE A 259       3.737  21.537   1.201  1.00 96.33           H  
ATOM   4155  C   ILE A 259       3.535  19.756   0.035  1.00 96.33           C  
ATOM   4156  CB  ILE A 259       2.758  20.081   2.443  1.00 96.33           C  
ATOM   4157  HB  ILE A 259       2.005  19.302   2.328  1.00 96.33           H  
ATOM   4158  O   ILE A 259       2.974  18.675  -0.145  1.00 96.33           O  
ATOM   4159  CG1 ILE A 259       2.222  21.109   3.462  1.00 96.33           C  
ATOM   4160 HG12 ILE A 259       1.317  21.566   3.062  1.00 96.33           H  
ATOM   4161 HG13 ILE A 259       2.965  21.893   3.608  1.00 96.33           H  
ATOM   4162  CG2 ILE A 259       4.058  19.423   2.950  1.00 96.33           C  
ATOM   4163 HG21 ILE A 259       3.894  18.946   3.917  1.00 96.33           H  
ATOM   4164 HG22 ILE A 259       4.377  18.643   2.260  1.00 96.33           H  
ATOM   4165 HG23 ILE A 259       4.844  20.171   3.050  1.00 96.33           H  
ATOM   4166  CD1 ILE A 259       1.851  20.510   4.823  1.00 96.33           C  
ATOM   4167 HD11 ILE A 259       2.747  20.185   5.351  1.00 96.33           H  
ATOM   4168 HD12 ILE A 259       1.352  21.267   5.427  1.00 96.33           H  
ATOM   4169 HD13 ILE A 259       1.177  19.664   4.685  1.00 96.33           H  
ATOM   4170  N   ASN A 260       4.639  20.107  -0.627  1.00 95.14           N  
ATOM   4171  H   ASN A 260       5.023  21.026  -0.462  1.00 95.14           H  
ATOM   4172  CA  ASN A 260       5.328  19.224  -1.565  1.00 95.14           C  
ATOM   4173  HA  ASN A 260       4.844  18.248  -1.559  1.00 95.14           H  
ATOM   4174  C   ASN A 260       6.787  18.993  -1.141  1.00 95.14           C  
ATOM   4175  CB  ASN A 260       5.191  19.779  -2.993  1.00 95.14           C  
ATOM   4176  HB2 ASN A 260       4.136  19.919  -3.228  1.00 95.14           H  
ATOM   4177  HB3 ASN A 260       5.697  20.741  -3.072  1.00 95.14           H  
ATOM   4178  O   ASN A 260       7.650  19.857  -1.319  1.00 95.14           O  
ATOM   4179  CG  ASN A 260       5.785  18.827  -4.014  1.00 95.14           C  
ATOM   4180  ND2 ASN A 260       5.627  19.107  -5.283  1.00 95.14           N  
ATOM   4181 HD21 ASN A 260       6.055  18.462  -5.931  1.00 95.14           H  
ATOM   4182 HD22 ASN A 260       5.155  19.945  -5.591  1.00 95.14           H  
ATOM   4183  OD1 ASN A 260       6.380  17.812  -3.679  1.00 95.14           O  
ATOM   4184  N   LEU A 261       7.061  17.798  -0.614  1.00 91.20           N  
ATOM   4185  H   LEU A 261       6.300  17.138  -0.539  1.00 91.20           H  
ATOM   4186  CA  LEU A 261       8.378  17.382  -0.112  1.00 91.20           C  
ATOM   4187  HA  LEU A 261       9.044  18.245  -0.103  1.00 91.20           H  
ATOM   4188  C   LEU A 261       9.067  16.350  -1.025  1.00 91.20           C  
ATOM   4189  CB  LEU A 261       8.243  16.890   1.340  1.00 91.20           C  
ATOM   4190  HB2 LEU A 261       7.658  15.970   1.338  1.00 91.20           H  
ATOM   4191  HB3 LEU A 261       9.239  16.654   1.714  1.00 91.20           H  
ATOM   4192  O   LEU A 261       9.849  15.525  -0.558  1.00 91.20           O  
ATOM   4193  CG  LEU A 261       7.591  17.888   2.312  1.00 91.20           C  
ATOM   4194  HG  LEU A 261       6.575  18.104   1.982  1.00 91.20           H  
ATOM   4195  CD1 LEU A 261       7.516  17.241   3.688  1.00 91.20           C  
ATOM   4196 HD11 LEU A 261       6.875  16.360   3.644  1.00 91.20           H  
ATOM   4197 HD12 LEU A 261       7.106  17.950   4.408  1.00 91.20           H  
ATOM   4198 HD13 LEU A 261       8.514  16.949   4.015  1.00 91.20           H  
ATOM   4199  CD2 LEU A 261       8.355  19.206   2.434  1.00 91.20           C  
ATOM   4200 HD21 LEU A 261       8.334  19.743   1.485  1.00 91.20           H  
ATOM   4201 HD22 LEU A 261       9.389  19.018   2.721  1.00 91.20           H  
ATOM   4202 HD23 LEU A 261       7.883  19.836   3.188  1.00 91.20           H  
ATOM   4203  N   MET A 262       8.728  16.337  -2.316  1.00 90.53           N  
ATOM   4204  H   MET A 262       8.051  17.006  -2.652  1.00 90.53           H  
ATOM   4205  CA  MET A 262       9.275  15.393  -3.292  1.00 90.53           C  
ATOM   4206  HA  MET A 262       9.996  14.726  -2.819  1.00 90.53           H  
ATOM   4207  C   MET A 262      10.031  16.164  -4.376  1.00 90.53           C  
ATOM   4208  CB  MET A 262       8.132  14.519  -3.850  1.00 90.53           C  
ATOM   4209  HB2 MET A 262       8.520  13.893  -4.654  1.00 90.53           H  
ATOM   4210  HB3 MET A 262       7.340  15.154  -4.248  1.00 90.53           H  
ATOM   4211  O   MET A 262       9.402  16.752  -5.250  1.00 90.53           O  
ATOM   4212  CG  MET A 262       7.556  13.623  -2.740  1.00 90.53           C  
ATOM   4213  HG2 MET A 262       7.276  14.261  -1.902  1.00 90.53           H  
ATOM   4214  HG3 MET A 262       8.354  12.963  -2.400  1.00 90.53           H  
ATOM   4215  SD  MET A 262       6.094  12.610  -3.124  1.00 90.53           S  
ATOM   4216  CE  MET A 262       6.738  11.462  -4.355  1.00 90.53           C  
ATOM   4217  HE1 MET A 262       7.161  12.049  -5.169  1.00 90.53           H  
ATOM   4218  HE2 MET A 262       5.926  10.846  -4.741  1.00 90.53           H  
ATOM   4219  HE3 MET A 262       7.511  10.821  -3.931  1.00 90.53           H  
ATOM   4220  N   GLU A 263      11.364  16.168  -4.321  1.00 87.80           N  
ATOM   4221  H   GLU A 263      11.836  15.721  -3.548  1.00 87.80           H  
ATOM   4222  CA  GLU A 263      12.187  16.587  -5.467  1.00 87.80           C  
ATOM   4223  HA  GLU A 263      11.766  17.486  -5.917  1.00 87.80           H  
ATOM   4224  C   GLU A 263      12.136  15.486  -6.535  1.00 87.80           C  
ATOM   4225  CB  GLU A 263      13.638  16.899  -5.046  1.00 87.80           C  
ATOM   4226  HB2 GLU A 263      14.125  15.981  -4.718  1.00 87.80           H  
ATOM   4227  HB3 GLU A 263      14.176  17.262  -5.921  1.00 87.80           H  
ATOM   4228  O   GLU A 263      11.652  15.702  -7.641  1.00 87.80           O  
ATOM   4229  CG  GLU A 263      13.784  17.931  -3.917  1.00 87.80           C  
ATOM   4230  HG2 GLU A 263      14.840  18.179  -3.807  1.00 87.80           H  
ATOM   4231  HG3 GLU A 263      13.461  17.466  -2.985  1.00 87.80           H  
ATOM   4232  CD  GLU A 263      12.982  19.216  -4.151  1.00 87.80           C  
ATOM   4233  OE1 GLU A 263      12.346  19.684  -3.177  1.00 87.80           O  
ATOM   4234  OE2 GLU A 263      12.926  19.712  -5.295  1.00 87.80           O  
ATOM   4235  N   GLU A 264      12.504  14.260  -6.157  1.00 89.89           N  
ATOM   4236  H   GLU A 264      13.032  14.165  -5.301  1.00 89.89           H  
ATOM   4237  CA  GLU A 264      12.293  13.041  -6.932  1.00 89.89           C  
ATOM   4238  HA  GLU A 264      11.986  13.339  -7.935  1.00 89.89           H  
ATOM   4239  C   GLU A 264      11.152  12.173  -6.362  1.00 89.89           C  
ATOM   4240  CB  GLU A 264      13.625  12.285  -7.105  1.00 89.89           C  
ATOM   4241  HB2 GLU A 264      14.409  12.991  -7.380  1.00 89.89           H  
ATOM   4242  HB3 GLU A 264      13.494  11.613  -7.954  1.00 89.89           H  
ATOM   4243  O   GLU A 264      10.859  12.188  -5.161  1.00 89.89           O  
ATOM   4244  CG  GLU A 264      14.116  11.419  -5.931  1.00 89.89           C  
ATOM   4245  HG2 GLU A 264      13.321  10.727  -5.653  1.00 89.89           H  
ATOM   4246  HG3 GLU A 264      14.935  10.806  -6.306  1.00 89.89           H  
ATOM   4247  CD  GLU A 264      14.615  12.142  -4.668  1.00 89.89           C  
ATOM   4248  OE1 GLU A 264      15.022  11.413  -3.739  1.00 89.89           O  
ATOM   4249  OE2 GLU A 264      14.500  13.371  -4.502  1.00 89.89           O  
ATOM   4250  N   LEU A 265      10.497  11.381  -7.222  1.00 93.26           N  
ATOM   4251  H   LEU A 265      10.756  11.410  -8.197  1.00 93.26           H  
ATOM   4252  CA  LEU A 265       9.342  10.570  -6.817  1.00 93.26           C  
ATOM   4253  HA  LEU A 265       8.729  11.178  -6.150  1.00 93.26           H  
ATOM   4254  C   LEU A 265       9.730   9.317  -6.009  1.00 93.26           C  
ATOM   4255  CB  LEU A 265       8.497  10.203  -8.054  1.00 93.26           C  
ATOM   4256  HB2 LEU A 265       9.139   9.699  -8.777  1.00 93.26           H  
ATOM   4257  HB3 LEU A 265       7.733   9.492  -7.740  1.00 93.26           H  
ATOM   4258  O   LEU A 265       9.021   8.930  -5.075  1.00 93.26           O  
ATOM   4259  CG  LEU A 265       7.790  11.382  -8.759  1.00 93.26           C  
ATOM   4260  HG  LEU A 265       8.534  12.087  -9.129  1.00 93.26           H  
ATOM   4261  CD1 LEU A 265       6.995  10.849  -9.946  1.00 93.26           C  
ATOM   4262 HD11 LEU A 265       6.473  11.665 -10.446  1.00 93.26           H  
ATOM   4263 HD12 LEU A 265       7.684  10.410 -10.667  1.00 93.26           H  
ATOM   4264 HD13 LEU A 265       6.268  10.104  -9.621  1.00 93.26           H  
ATOM   4265  CD2 LEU A 265       6.807  12.123  -7.851  1.00 93.26           C  
ATOM   4266 HD21 LEU A 265       7.369  12.743  -7.153  1.00 93.26           H  
ATOM   4267 HD22 LEU A 265       6.191  12.798  -8.447  1.00 93.26           H  
ATOM   4268 HD23 LEU A 265       6.161  11.418  -7.328  1.00 93.26           H  
ATOM   4269  N   THR A 266      10.843   8.670  -6.359  1.00 94.09           N  
ATOM   4270  H   THR A 266      11.406   9.061  -7.100  1.00 94.09           H  
ATOM   4271  CA  THR A 266      11.288   7.397  -5.765  1.00 94.09           C  
ATOM   4272  HA  THR A 266      10.400   6.788  -5.593  1.00 94.09           H  
ATOM   4273  C   THR A 266      11.967   7.564  -4.399  1.00 94.09           C  
ATOM   4274  CB  THR A 266      12.187   6.617  -6.742  1.00 94.09           C  
ATOM   4275  HB  THR A 266      12.618   5.758  -6.228  1.00 94.09           H  
ATOM   4276  O   THR A 266      12.518   8.614  -4.078  1.00 94.09           O  
ATOM   4277  CG2 THR A 266      11.375   6.115  -7.938  1.00 94.09           C  
ATOM   4278 HG21 THR A 266      11.064   6.953  -8.562  1.00 94.09           H  
ATOM   4279 HG22 THR A 266      11.988   5.441  -8.535  1.00 94.09           H  
ATOM   4280 HG23 THR A 266      10.492   5.574  -7.598  1.00 94.09           H  
ATOM   4281  OG1 THR A 266      13.220   7.424  -7.261  1.00 94.09           O  
ATOM   4282  HG1 THR A 266      13.691   7.845  -6.538  1.00 94.09           H  
ATOM   4283  N   LEU A 267      11.945   6.516  -3.569  1.00 94.95           N  
ATOM   4284  H   LEU A 267      11.549   5.647  -3.898  1.00 94.95           H  
ATOM   4285  CA  LEU A 267      12.639   6.501  -2.273  1.00 94.95           C  
ATOM   4286  HA  LEU A 267      12.460   7.443  -1.756  1.00 94.95           H  
ATOM   4287  C   LEU A 267      14.154   6.358  -2.453  1.00 94.95           C  
ATOM   4288  CB  LEU A 267      12.112   5.337  -1.415  1.00 94.95           C  
ATOM   4289  HB2 LEU A 267      12.086   4.443  -2.039  1.00 94.95           H  
ATOM   4290  HB3 LEU A 267      12.813   5.147  -0.603  1.00 94.95           H  
ATOM   4291  O   LEU A 267      14.599   5.432  -3.130  1.00 94.95           O  
ATOM   4292  CG  LEU A 267      10.724   5.575  -0.803  1.00 94.95           C  
ATOM   4293  HG  LEU A 267      10.043   5.950  -1.567  1.00 94.95           H  
ATOM   4294  CD1 LEU A 267      10.176   4.248  -0.280  1.00 94.95           C  
ATOM   4295 HD11 LEU A 267      10.826   3.861   0.505  1.00 94.95           H  
ATOM   4296 HD12 LEU A 267       9.175   4.391   0.129  1.00 94.95           H  
ATOM   4297 HD13 LEU A 267      10.133   3.519  -1.090  1.00 94.95           H  
ATOM   4298  CD2 LEU A 267      10.790   6.576   0.352  1.00 94.95           C  
ATOM   4299 HD21 LEU A 267       9.793   6.748   0.758  1.00 94.95           H  
ATOM   4300 HD22 LEU A 267      11.435   6.191   1.142  1.00 94.95           H  
ATOM   4301 HD23 LEU A 267      11.192   7.530   0.011  1.00 94.95           H  
ATOM   4302  N   LYS A 268      14.942   7.193  -1.764  1.00 93.89           N  
ATOM   4303  H   LYS A 268      14.495   7.882  -1.176  1.00 93.89           H  
ATOM   4304  CA  LYS A 268      16.419   7.155  -1.796  1.00 93.89           C  
ATOM   4305  HA  LYS A 268      16.754   7.221  -2.831  1.00 93.89           H  
ATOM   4306  C   LYS A 268      16.983   5.838  -1.250  1.00 93.89           C  
ATOM   4307  CB  LYS A 268      16.991   8.354  -1.012  1.00 93.89           C  
ATOM   4308  HB2 LYS A 268      18.077   8.268  -0.970  1.00 93.89           H  
ATOM   4309  HB3 LYS A 268      16.603   8.331   0.006  1.00 93.89           H  
ATOM   4310  O   LYS A 268      18.073   5.427  -1.630  1.00 93.89           O  
ATOM   4311  CG  LYS A 268      16.632   9.700  -1.662  1.00 93.89           C  
ATOM   4312  HG2 LYS A 268      17.062   9.742  -2.663  1.00 93.89           H  
ATOM   4313  HG3 LYS A 268      15.548   9.759  -1.751  1.00 93.89           H  
ATOM   4314  CD  LYS A 268      17.117  10.913  -0.851  1.00 93.89           C  
ATOM   4315  HD2 LYS A 268      16.789  10.800   0.183  1.00 93.89           H  
ATOM   4316  HD3 LYS A 268      18.205  10.975  -0.887  1.00 93.89           H  
ATOM   4317  CE  LYS A 268      16.486  12.182  -1.442  1.00 93.89           C  
ATOM   4318  HE2 LYS A 268      16.814  12.304  -2.474  1.00 93.89           H  
ATOM   4319  HE3 LYS A 268      15.409  12.020  -1.485  1.00 93.89           H  
ATOM   4320  NZ  LYS A 268      16.753  13.409  -0.656  1.00 93.89           N  
ATOM   4321  HZ1 LYS A 268      17.730  13.663  -0.689  1.00 93.89           H  
ATOM   4322  HZ2 LYS A 268      16.212  14.174  -1.035  1.00 93.89           H  
ATOM   4323  HZ3 LYS A 268      16.472  13.274   0.305  1.00 93.89           H  
ATOM   4324  N   GLY A 269      16.236   5.171  -0.365  1.00 93.65           N  
ATOM   4325  H   GLY A 269      15.375   5.609  -0.072  1.00 93.65           H  
ATOM   4326  CA  GLY A 269      16.615   3.895   0.248  1.00 93.65           C  
ATOM   4327  HA2 GLY A 269      17.689   3.892   0.433  1.00 93.65           H  
ATOM   4328  HA3 GLY A 269      16.109   3.804   1.210  1.00 93.65           H  
ATOM   4329  C   GLY A 269      16.281   2.645  -0.575  1.00 93.65           C  
ATOM   4330  O   GLY A 269      16.624   1.548  -0.140  1.00 93.65           O  
ATOM   4331  N   VAL A 270      15.608   2.763  -1.729  1.00 96.94           N  
ATOM   4332  H   VAL A 270      15.422   3.685  -2.097  1.00 96.94           H  
ATOM   4333  CA  VAL A 270      15.198   1.602  -2.543  1.00 96.94           C  
ATOM   4334  HA  VAL A 270      15.356   0.693  -1.962  1.00 96.94           H  
ATOM   4335  C   VAL A 270      16.063   1.492  -3.796  1.00 96.94           C  
ATOM   4336  CB  VAL A 270      13.694   1.624  -2.882  1.00 96.94           C  
ATOM   4337  HB  VAL A 270      13.451   2.526  -3.442  1.00 96.94           H  
ATOM   4338  O   VAL A 270      15.871   2.228  -4.762  1.00 96.94           O  
ATOM   4339  CG1 VAL A 270      13.282   0.393  -3.707  1.00 96.94           C  
ATOM   4340 HG11 VAL A 270      12.204   0.401  -3.864  1.00 96.94           H  
ATOM   4341 HG12 VAL A 270      13.560  -0.521  -3.182  1.00 96.94           H  
ATOM   4342 HG13 VAL A 270      13.771   0.411  -4.681  1.00 96.94           H  
ATOM   4343  CG2 VAL A 270      12.846   1.594  -1.603  1.00 96.94           C  
ATOM   4344 HG21 VAL A 270      13.073   0.693  -1.034  1.00 96.94           H  
ATOM   4345 HG22 VAL A 270      11.786   1.602  -1.854  1.00 96.94           H  
ATOM   4346 HG23 VAL A 270      13.064   2.470  -0.992  1.00 96.94           H  
ATOM   4347  N   THR A 271      16.984   0.527  -3.813  1.00 98.10           N  
ATOM   4348  H   THR A 271      17.049  -0.085  -3.012  1.00 98.10           H  
ATOM   4349  CA  THR A 271      17.790   0.234  -5.010  1.00 98.10           C  
ATOM   4350  HA  THR A 271      18.054   1.181  -5.481  1.00 98.10           H  
ATOM   4351  C   THR A 271      16.966  -0.582  -6.009  1.00 98.10           C  
ATOM   4352  CB  THR A 271      19.106  -0.469  -4.659  1.00 98.10           C  
ATOM   4353  HB  THR A 271      18.899  -1.438  -4.203  1.00 98.10           H  
ATOM   4354  O   THR A 271      16.349  -1.585  -5.646  1.00 98.10           O  
ATOM   4355  CG2 THR A 271      20.000  -0.653  -5.885  1.00 98.10           C  
ATOM   4356 HG21 THR A 271      20.218   0.315  -6.334  1.00 98.10           H  
ATOM   4357 HG22 THR A 271      20.937  -1.119  -5.581  1.00 98.10           H  
ATOM   4358 HG23 THR A 271      19.515  -1.296  -6.619  1.00 98.10           H  
ATOM   4359  OG1 THR A 271      19.844   0.308  -3.749  1.00 98.10           O  
ATOM   4360  HG1 THR A 271      19.344   0.378  -2.932  1.00 98.10           H  
ATOM   4361  N   GLN A 272      16.939  -0.156  -7.272  1.00 98.39           N  
ATOM   4362  H   GLN A 272      17.494   0.648  -7.526  1.00 98.39           H  
ATOM   4363  CA  GLN A 272      16.046  -0.700  -8.299  1.00 98.39           C  
ATOM   4364  HA  GLN A 272      15.335  -1.388  -7.842  1.00 98.39           H  
ATOM   4365  C   GLN A 272      16.824  -1.467  -9.371  1.00 98.39           C  
ATOM   4366  CB  GLN A 272      15.241   0.441  -8.932  1.00 98.39           C  
ATOM   4367  HB2 GLN A 272      15.930   1.148  -9.395  1.00 98.39           H  
ATOM   4368  HB3 GLN A 272      14.603   0.027  -9.713  1.00 98.39           H  
ATOM   4369  O   GLN A 272      17.733  -0.921  -9.996  1.00 98.39           O  
ATOM   4370  CG  GLN A 272      14.358   1.193  -7.926  1.00 98.39           C  
ATOM   4371  HG2 GLN A 272      14.961   1.576  -7.104  1.00 98.39           H  
ATOM   4372  HG3 GLN A 272      13.599   0.522  -7.523  1.00 98.39           H  
ATOM   4373  CD  GLN A 272      13.674   2.358  -8.617  1.00 98.39           C  
ATOM   4374  NE2 GLN A 272      14.176   3.562  -8.470  1.00 98.39           N  
ATOM   4375 HE21 GLN A 272      15.018   3.702  -7.929  1.00 98.39           H  
ATOM   4376 HE22 GLN A 272      13.867   4.289  -9.099  1.00 98.39           H  
ATOM   4377  OE1 GLN A 272      12.697   2.170  -9.321  1.00 98.39           O  
ATOM   4378  N   TYR A 273      16.424  -2.715  -9.617  1.00 98.04           N  
ATOM   4379  H   TYR A 273      15.678  -3.101  -9.057  1.00 98.04           H  
ATOM   4380  CA  TYR A 273      17.014  -3.579 -10.638  1.00 98.04           C  
ATOM   4381  HA  TYR A 273      17.675  -2.970 -11.255  1.00 98.04           H  
ATOM   4382  C   TYR A 273      15.960  -4.202 -11.557  1.00 98.04           C  
ATOM   4383  CB  TYR A 273      17.850  -4.688  -9.984  1.00 98.04           C  
ATOM   4384  HB2 TYR A 273      18.199  -5.360 -10.768  1.00 98.04           H  
ATOM   4385  HB3 TYR A 273      17.208  -5.268  -9.322  1.00 98.04           H  
ATOM   4386  O   TYR A 273      14.826  -4.452 -11.143  1.00 98.04           O  
ATOM   4387  CG  TYR A 273      19.072  -4.215  -9.222  1.00 98.04           C  
ATOM   4388  CD1 TYR A 273      20.152  -3.644  -9.921  1.00 98.04           C  
ATOM   4389  HD1 TYR A 273      20.099  -3.532 -10.994  1.00 98.04           H  
ATOM   4390  CD2 TYR A 273      19.142  -4.367  -7.823  1.00 98.04           C  
ATOM   4391  HD2 TYR A 273      18.307  -4.786  -7.281  1.00 98.04           H  
ATOM   4392  CE1 TYR A 273      21.301  -3.217  -9.229  1.00 98.04           C  
ATOM   4393  HE1 TYR A 273      22.122  -2.776  -9.773  1.00 98.04           H  
ATOM   4394  CE2 TYR A 273      20.301  -3.967  -7.129  1.00 98.04           C  
ATOM   4395  HE2 TYR A 273      20.368  -4.076  -6.057  1.00 98.04           H  
ATOM   4396  OH  TYR A 273      22.497  -3.020  -7.154  1.00 98.04           O  
ATOM   4397  HH  TYR A 273      23.144  -2.595  -7.721  1.00 98.04           H  
ATOM   4398  CZ  TYR A 273      21.381  -3.393  -7.831  1.00 98.04           C  
ATOM   4399  N   TYR A 274      16.350  -4.547 -12.783  1.00 96.73           N  
ATOM   4400  H   TYR A 274      17.276  -4.275 -13.080  1.00 96.73           H  
ATOM   4401  CA  TYR A 274      15.612  -5.452 -13.657  1.00 96.73           C  
ATOM   4402  HA  TYR A 274      14.725  -5.788 -13.120  1.00 96.73           H  
ATOM   4403  C   TYR A 274      16.414  -6.714 -13.989  1.00 96.73           C  
ATOM   4404  CB  TYR A 274      15.110  -4.739 -14.920  1.00 96.73           C  
ATOM   4405  HB2 TYR A 274      14.597  -3.819 -14.642  1.00 96.73           H  
ATOM   4406  HB3 TYR A 274      14.370  -5.398 -15.374  1.00 96.73           H  
ATOM   4407  O   TYR A 274      17.637  -6.694 -14.092  1.00 96.73           O  
ATOM   4408  CG  TYR A 274      16.151  -4.442 -15.983  1.00 96.73           C  
ATOM   4409  CD1 TYR A 274      16.725  -3.163 -16.073  1.00 96.73           C  
ATOM   4410  HD1 TYR A 274      16.411  -2.382 -15.397  1.00 96.73           H  
ATOM   4411  CD2 TYR A 274      16.522  -5.438 -16.909  1.00 96.73           C  
ATOM   4412  HD2 TYR A 274      16.065  -6.416 -16.872  1.00 96.73           H  
ATOM   4413  CE1 TYR A 274      17.692  -2.877 -17.056  1.00 96.73           C  
ATOM   4414  HE1 TYR A 274      18.116  -1.886 -17.115  1.00 96.73           H  
ATOM   4415  CE2 TYR A 274      17.497  -5.164 -17.886  1.00 96.73           C  
ATOM   4416  HE2 TYR A 274      17.799  -5.920 -18.595  1.00 96.73           H  
ATOM   4417  OH  TYR A 274      19.028  -3.656 -18.910  1.00 96.73           O  
ATOM   4418  HH  TYR A 274      19.347  -2.752 -18.952  1.00 96.73           H  
ATOM   4419  CZ  TYR A 274      18.087  -3.886 -17.959  1.00 96.73           C  
ATOM   4420  N   ALA A 275      15.702  -7.817 -14.190  1.00 94.47           N  
ATOM   4421  H   ALA A 275      14.700  -7.751 -14.079  1.00 94.47           H  
ATOM   4422  CA  ALA A 275      16.210  -9.062 -14.740  1.00 94.47           C  
ATOM   4423  HA  ALA A 275      17.270  -8.966 -14.977  1.00 94.47           H  
ATOM   4424  C   ALA A 275      15.433  -9.355 -16.028  1.00 94.47           C  
ATOM   4425  CB  ALA A 275      16.032 -10.173 -13.695  1.00 94.47           C  
ATOM   4426  HB1 ALA A 275      14.970 -10.352 -13.525  1.00 94.47           H  
ATOM   4427  HB2 ALA A 275      16.490  -9.878 -12.751  1.00 94.47           H  
ATOM   4428  HB3 ALA A 275      16.494 -11.092 -14.055  1.00 94.47           H  
ATOM   4429  O   ALA A 275      14.213  -9.538 -15.982  1.00 94.47           O  
ATOM   4430  N   PHE A 276      16.119  -9.392 -17.172  1.00 91.84           N  
ATOM   4431  H   PHE A 276      17.115  -9.225 -17.165  1.00 91.84           H  
ATOM   4432  CA  PHE A 276      15.478  -9.761 -18.432  1.00 91.84           C  
ATOM   4433  HA  PHE A 276      14.516  -9.250 -18.480  1.00 91.84           H  
ATOM   4434  C   PHE A 276      15.215 -11.271 -18.475  1.00 91.84           C  
ATOM   4435  CB  PHE A 276      16.311  -9.284 -19.624  1.00 91.84           C  
ATOM   4436  HB2 PHE A 276      17.291  -9.761 -19.589  1.00 91.84           H  
ATOM   4437  HB3 PHE A 276      16.461  -8.207 -19.539  1.00 91.84           H  
ATOM   4438  O   PHE A 276      16.123 -12.077 -18.277  1.00 91.84           O  
ATOM   4439  CG  PHE A 276      15.652  -9.566 -20.962  1.00 91.84           C  
ATOM   4440  CD1 PHE A 276      16.304 -10.352 -21.932  1.00 91.84           C  
ATOM   4441  HD1 PHE A 276      17.286 -10.752 -21.728  1.00 91.84           H  
ATOM   4442  CD2 PHE A 276      14.387  -9.021 -21.247  1.00 91.84           C  
ATOM   4443  HD2 PHE A 276      13.888  -8.396 -20.521  1.00 91.84           H  
ATOM   4444  CE1 PHE A 276      15.697 -10.581 -23.181  1.00 91.84           C  
ATOM   4445  HE1 PHE A 276      16.216 -11.155 -23.934  1.00 91.84           H  
ATOM   4446  CE2 PHE A 276      13.779  -9.253 -22.492  1.00 91.84           C  
ATOM   4447  HE2 PHE A 276      12.820  -8.803 -22.702  1.00 91.84           H  
ATOM   4448  CZ  PHE A 276      14.433 -10.032 -23.461  1.00 91.84           C  
ATOM   4449  HZ  PHE A 276      13.974 -10.190 -24.427  1.00 91.84           H  
ATOM   4450  N   VAL A 277      13.967 -11.672 -18.706  1.00 94.90           N  
ATOM   4451  H   VAL A 277      13.262 -10.967 -18.865  1.00 94.90           H  
ATOM   4452  CA  VAL A 277      13.527 -13.070 -18.619  1.00 94.90           C  
ATOM   4453  HA  VAL A 277      14.377 -13.720 -18.824  1.00 94.90           H  
ATOM   4454  C   VAL A 277      12.457 -13.380 -19.658  1.00 94.90           C  
ATOM   4455  CB  VAL A 277      12.993 -13.420 -17.211  1.00 94.90           C  
ATOM   4456  HB  VAL A 277      12.603 -14.437 -17.244  1.00 94.90           H  
ATOM   4457  O   VAL A 277      11.529 -12.607 -19.877  1.00 94.90           O  
ATOM   4458  CG1 VAL A 277      14.087 -13.400 -16.140  1.00 94.90           C  
ATOM   4459 HG11 VAL A 277      14.471 -12.389 -16.004  1.00 94.90           H  
ATOM   4460 HG12 VAL A 277      13.683 -13.751 -15.190  1.00 94.90           H  
ATOM   4461 HG13 VAL A 277      14.906 -14.054 -16.439  1.00 94.90           H  
ATOM   4462  CG2 VAL A 277      11.870 -12.505 -16.713  1.00 94.90           C  
ATOM   4463 HG21 VAL A 277      11.587 -12.813 -15.706  1.00 94.90           H  
ATOM   4464 HG22 VAL A 277      12.211 -11.470 -16.681  1.00 94.90           H  
ATOM   4465 HG23 VAL A 277      11.000 -12.573 -17.366  1.00 94.90           H  
ATOM   4466  N   GLN A 278      12.513 -14.568 -20.259  1.00 89.28           N  
ATOM   4467  H   GLN A 278      13.302 -15.176 -20.093  1.00 89.28           H  
ATOM   4468  CA  GLN A 278      11.343 -15.102 -20.960  1.00 89.28           C  
ATOM   4469  HA  GLN A 278      10.903 -14.307 -21.562  1.00 89.28           H  
ATOM   4470  C   GLN A 278      10.288 -15.542 -19.938  1.00 89.28           C  
ATOM   4471  CB  GLN A 278      11.744 -16.241 -21.907  1.00 89.28           C  
ATOM   4472  HB2 GLN A 278      10.850 -16.626 -22.397  1.00 89.28           H  
ATOM   4473  HB3 GLN A 278      12.202 -17.049 -21.337  1.00 89.28           H  
ATOM   4474  O   GLN A 278      10.617 -15.935 -18.818  1.00 89.28           O  
ATOM   4475  CG  GLN A 278      12.717 -15.731 -22.982  1.00 89.28           C  
ATOM   4476  HG2 GLN A 278      12.233 -14.931 -23.542  1.00 89.28           H  
ATOM   4477  HG3 GLN A 278      13.610 -15.318 -22.514  1.00 89.28           H  
ATOM   4478  CD  GLN A 278      13.173 -16.801 -23.965  1.00 89.28           C  
ATOM   4479  NE2 GLN A 278      13.820 -16.401 -25.038  1.00 89.28           N  
ATOM   4480 HE21 GLN A 278      13.966 -15.413 -25.185  1.00 89.28           H  
ATOM   4481 HE22 GLN A 278      14.091 -17.083 -25.732  1.00 89.28           H  
ATOM   4482  OE1 GLN A 278      12.971 -18.001 -23.804  1.00 89.28           O  
ATOM   4483  N   GLU A 279       9.015 -15.548 -20.328  1.00 88.98           N  
ATOM   4484  H   GLU A 279       8.784 -15.196 -21.246  1.00 88.98           H  
ATOM   4485  CA  GLU A 279       7.902 -15.881 -19.432  1.00 88.98           C  
ATOM   4486  HA  GLU A 279       7.864 -15.135 -18.638  1.00 88.98           H  
ATOM   4487  C   GLU A 279       8.082 -17.265 -18.769  1.00 88.98           C  
ATOM   4488  CB  GLU A 279       6.613 -15.787 -20.262  1.00 88.98           C  
ATOM   4489  HB2 GLU A 279       6.567 -14.810 -20.743  1.00 88.98           H  
ATOM   4490  HB3 GLU A 279       6.643 -16.544 -21.045  1.00 88.98           H  
ATOM   4491  O   GLU A 279       7.962 -17.404 -17.551  1.00 88.98           O  
ATOM   4492  CG  GLU A 279       5.339 -15.993 -19.446  1.00 88.98           C  
ATOM   4493  HG2 GLU A 279       5.366 -16.991 -19.009  1.00 88.98           H  
ATOM   4494  HG3 GLU A 279       4.486 -15.970 -20.124  1.00 88.98           H  
ATOM   4495  CD  GLU A 279       5.136 -14.956 -18.334  1.00 88.98           C  
ATOM   4496  OE1 GLU A 279       4.453 -15.320 -17.356  1.00 88.98           O  
ATOM   4497  OE2 GLU A 279       5.653 -13.821 -18.376  1.00 88.98           O  
ATOM   4498  N   ARG A 280       8.514 -18.267 -19.548  1.00 90.65           N  
ATOM   4499  H   ARG A 280       8.535 -18.081 -20.541  1.00 90.65           H  
ATOM   4500  CA  ARG A 280       8.897 -19.616 -19.074  1.00 90.65           C  
ATOM   4501  HA  ARG A 280       8.054 -20.028 -18.519  1.00 90.65           H  
ATOM   4502  C   ARG A 280      10.082 -19.664 -18.094  1.00 90.65           C  
ATOM   4503  CB  ARG A 280       9.153 -20.529 -20.288  1.00 90.65           C  
ATOM   4504  HB2 ARG A 280       9.358 -21.538 -19.932  1.00 90.65           H  
ATOM   4505  HB3 ARG A 280       8.248 -20.573 -20.893  1.00 90.65           H  
ATOM   4506  O   ARG A 280      10.280 -20.681 -17.436  1.00 90.65           O  
ATOM   4507  CG  ARG A 280      10.323 -20.060 -21.171  1.00 90.65           C  
ATOM   4508  HG2 ARG A 280      11.250 -20.116 -20.600  1.00 90.65           H  
ATOM   4509  HG3 ARG A 280      10.160 -19.030 -21.486  1.00 90.65           H  
ATOM   4510  CD  ARG A 280      10.463 -20.933 -22.421  1.00 90.65           C  
ATOM   4511  HD2 ARG A 280       9.532 -20.884 -22.986  1.00 90.65           H  
ATOM   4512  HD3 ARG A 280      10.639 -21.962 -22.109  1.00 90.65           H  
ATOM   4513  NE  ARG A 280      11.572 -20.462 -23.271  1.00 90.65           N  
ATOM   4514  HE  ARG A 280      11.867 -19.502 -23.161  1.00 90.65           H  
ATOM   4515  NH1 ARG A 280      11.869 -22.338 -24.570  1.00 90.65           N  
ATOM   4516 HH11 ARG A 280      11.105 -22.783 -24.082  1.00 90.65           H  
ATOM   4517 HH12 ARG A 280      12.359 -22.805 -25.319  1.00 90.65           H  
ATOM   4518  NH2 ARG A 280      13.142 -20.534 -24.890  1.00 90.65           N  
ATOM   4519 HH21 ARG A 280      13.336 -19.576 -24.637  1.00 90.65           H  
ATOM   4520 HH22 ARG A 280      13.632 -20.988 -25.647  1.00 90.65           H  
ATOM   4521  CZ  ARG A 280      12.185 -21.118 -24.236  1.00 90.65           C  
ATOM   4522  N   GLN A 281      10.884 -18.603 -18.001  1.00 93.10           N  
ATOM   4523  H   GLN A 281      10.632 -17.776 -18.525  1.00 93.10           H  
ATOM   4524  CA  GLN A 281      12.058 -18.511 -17.122  1.00 93.10           C  
ATOM   4525  HA  GLN A 281      12.385 -19.517 -16.857  1.00 93.10           H  
ATOM   4526  C   GLN A 281      11.766 -17.787 -15.799  1.00 93.10           C  
ATOM   4527  CB  GLN A 281      13.227 -17.826 -17.850  1.00 93.10           C  
ATOM   4528  HB2 GLN A 281      14.058 -17.729 -17.151  1.00 93.10           H  
ATOM   4529  HB3 GLN A 281      12.928 -16.822 -18.150  1.00 93.10           H  
ATOM   4530  O   GLN A 281      12.537 -17.954 -14.855  1.00 93.10           O  
ATOM   4531  CG  GLN A 281      13.724 -18.602 -19.078  1.00 93.10           C  
ATOM   4532  HG2 GLN A 281      14.103 -19.574 -18.762  1.00 93.10           H  
ATOM   4533  HG3 GLN A 281      12.903 -18.759 -19.778  1.00 93.10           H  
ATOM   4534  CD  GLN A 281      14.816 -17.832 -19.812  1.00 93.10           C  
ATOM   4535  NE2 GLN A 281      16.026 -18.339 -19.885  1.00 93.10           N  
ATOM   4536 HE21 GLN A 281      16.730 -17.739 -20.289  1.00 93.10           H  
ATOM   4537 HE22 GLN A 281      16.265 -19.194 -19.403  1.00 93.10           H  
ATOM   4538  OE1 GLN A 281      14.596 -16.747 -20.323  1.00 93.10           O  
ATOM   4539  N   LYS A 282      10.657 -17.038 -15.675  1.00 96.81           N  
ATOM   4540  H   LYS A 282      10.067 -16.928 -16.487  1.00 96.81           H  
ATOM   4541  CA  LYS A 282      10.338 -16.242 -14.469  1.00 96.81           C  
ATOM   4542  HA  LYS A 282      11.078 -15.447 -14.370  1.00 96.81           H  
ATOM   4543  C   LYS A 282      10.408 -17.043 -13.160  1.00 96.81           C  
ATOM   4544  CB  LYS A 282       8.949 -15.594 -14.616  1.00 96.81           C  
ATOM   4545  HB2 LYS A 282       8.622 -15.274 -13.626  1.00 96.81           H  
ATOM   4546  HB3 LYS A 282       8.234 -16.323 -14.996  1.00 96.81           H  
ATOM   4547  O   LYS A 282      10.930 -16.547 -12.164  1.00 96.81           O  
ATOM   4548  CG  LYS A 282       8.943 -14.338 -15.498  1.00 96.81           C  
ATOM   4549  HG2 LYS A 282       9.294 -14.582 -16.501  1.00 96.81           H  
ATOM   4550  HG3 LYS A 282       9.613 -13.605 -15.049  1.00 96.81           H  
ATOM   4551  CD  LYS A 282       7.537 -13.727 -15.578  1.00 96.81           C  
ATOM   4552  HD2 LYS A 282       7.111 -13.649 -14.578  1.00 96.81           H  
ATOM   4553  HD3 LYS A 282       6.907 -14.388 -16.174  1.00 96.81           H  
ATOM   4554  CE  LYS A 282       7.583 -12.327 -16.207  1.00 96.81           C  
ATOM   4555  HE2 LYS A 282       8.189 -12.367 -17.112  1.00 96.81           H  
ATOM   4556  HE3 LYS A 282       8.060 -11.637 -15.511  1.00 96.81           H  
ATOM   4557  NZ  LYS A 282       6.228 -11.838 -16.550  1.00 96.81           N  
ATOM   4558  HZ1 LYS A 282       5.821 -12.467 -17.229  1.00 96.81           H  
ATOM   4559  HZ2 LYS A 282       6.285 -10.925 -16.977  1.00 96.81           H  
ATOM   4560  HZ3 LYS A 282       5.635 -11.786 -15.734  1.00 96.81           H  
ATOM   4561  N   VAL A 283       9.942 -18.297 -13.151  1.00 96.28           N  
ATOM   4562  H   VAL A 283       9.535 -18.646 -14.007  1.00 96.28           H  
ATOM   4563  CA  VAL A 283       9.976 -19.167 -11.953  1.00 96.28           C  
ATOM   4564  HA  VAL A 283       9.656 -18.572 -11.097  1.00 96.28           H  
ATOM   4565  C   VAL A 283      11.397 -19.661 -11.625  1.00 96.28           C  
ATOM   4566  CB  VAL A 283       8.989 -20.348 -12.089  1.00 96.28           C  
ATOM   4567  HB  VAL A 283       9.321 -20.997 -12.899  1.00 96.28           H  
ATOM   4568  O   VAL A 283      11.732 -19.792 -10.450  1.00 96.28           O  
ATOM   4569  CG1 VAL A 283       8.890 -21.182 -10.802  1.00 96.28           C  
ATOM   4570 HG11 VAL A 283       8.170 -21.990 -10.936  1.00 96.28           H  
ATOM   4571 HG12 VAL A 283       8.577 -20.550  -9.971  1.00 96.28           H  
ATOM   4572 HG13 VAL A 283       9.856 -21.626 -10.562  1.00 96.28           H  
ATOM   4573  CG2 VAL A 283       7.564 -19.865 -12.402  1.00 96.28           C  
ATOM   4574 HG21 VAL A 283       7.214 -19.190 -11.621  1.00 96.28           H  
ATOM   4575 HG22 VAL A 283       6.891 -20.718 -12.477  1.00 96.28           H  
ATOM   4576 HG23 VAL A 283       7.542 -19.349 -13.362  1.00 96.28           H  
ATOM   4577  N   HIS A 284      12.250 -19.887 -12.633  1.00 94.96           N  
ATOM   4578  H   HIS A 284      11.955 -19.663 -13.572  1.00 94.96           H  
ATOM   4579  CA  HIS A 284      13.671 -20.226 -12.436  1.00 94.96           C  
ATOM   4580  HA  HIS A 284      13.755 -21.023 -11.698  1.00 94.96           H  
ATOM   4581  C   HIS A 284      14.444 -19.027 -11.888  1.00 94.96           C  
ATOM   4582  CB  HIS A 284      14.283 -20.719 -13.758  1.00 94.96           C  
ATOM   4583  HB2 HIS A 284      14.190 -19.935 -14.510  1.00 94.96           H  
ATOM   4584  HB3 HIS A 284      13.712 -21.577 -14.113  1.00 94.96           H  
ATOM   4585  O   HIS A 284      15.118 -19.147 -10.867  1.00 94.96           O  
ATOM   4586  CG  HIS A 284      15.741 -21.123 -13.708  1.00 94.96           C  
ATOM   4587  CD2 HIS A 284      16.468 -21.486 -12.608  1.00 94.96           C  
ATOM   4588  HD2 HIS A 284      16.125 -21.515 -11.585  1.00 94.96           H  
ATOM   4589  ND1 HIS A 284      16.557 -21.229 -14.835  1.00 94.96           N  
ATOM   4590  CE1 HIS A 284      17.750 -21.661 -14.392  1.00 94.96           C  
ATOM   4591  HE1 HIS A 284      18.610 -21.861 -15.015  1.00 94.96           H  
ATOM   4592  NE2 HIS A 284      17.722 -21.834 -13.061  1.00 94.96           N  
ATOM   4593  HE2 HIS A 284      18.483 -22.217 -12.519  1.00 94.96           H  
ATOM   4594  N   CYS A 285      14.256 -17.857 -12.502  1.00 96.11           N  
ATOM   4595  H   CYS A 285      13.696 -17.845 -13.342  1.00 96.11           H  
ATOM   4596  CA  CYS A 285      14.813 -16.595 -12.032  1.00 96.11           C  
ATOM   4597  HA  CYS A 285      15.901 -16.644 -12.075  1.00 96.11           H  
ATOM   4598  C   CYS A 285      14.424 -16.322 -10.570  1.00 96.11           C  
ATOM   4599  CB  CYS A 285      14.336 -15.488 -12.978  1.00 96.11           C  
ATOM   4600  HB2 CYS A 285      14.653 -15.717 -13.995  1.00 96.11           H  
ATOM   4601  HB3 CYS A 285      13.249 -15.408 -12.952  1.00 96.11           H  
ATOM   4602  O   CYS A 285      15.300 -16.087  -9.743  1.00 96.11           O  
ATOM   4603  SG  CYS A 285      15.069 -13.908 -12.486  1.00 96.11           S  
ATOM   4604  HG  CYS A 285      14.660 -13.887 -11.214  1.00 96.11           H  
ATOM   4605  N   LEU A 286      13.137 -16.435 -10.214  1.00 97.71           N  
ATOM   4606  H   LEU A 286      12.447 -16.599 -10.934  1.00 97.71           H  
ATOM   4607  CA  LEU A 286      12.676 -16.249  -8.834  1.00 97.71           C  
ATOM   4608  HA  LEU A 286      12.975 -15.248  -8.520  1.00 97.71           H  
ATOM   4609  C   LEU A 286      13.324 -17.241  -7.851  1.00 97.71           C  
ATOM   4610  CB  LEU A 286      11.141 -16.343  -8.797  1.00 97.71           C  
ATOM   4611  HB2 LEU A 286      10.723 -15.621  -9.498  1.00 97.71           H  
ATOM   4612  HB3 LEU A 286      10.848 -17.341  -9.123  1.00 97.71           H  
ATOM   4613  O   LEU A 286      13.702 -16.847  -6.751  1.00 97.71           O  
ATOM   4614  CG  LEU A 286      10.547 -16.084  -7.398  1.00 97.71           C  
ATOM   4615  HG  LEU A 286      10.984 -16.773  -6.675  1.00 97.71           H  
ATOM   4616  CD1 LEU A 286      10.775 -14.648  -6.926  1.00 97.71           C  
ATOM   4617 HD11 LEU A 286      11.840 -14.471  -6.776  1.00 97.71           H  
ATOM   4618 HD12 LEU A 286      10.279 -14.493  -5.967  1.00 97.71           H  
ATOM   4619 HD13 LEU A 286      10.382 -13.942  -7.657  1.00 97.71           H  
ATOM   4620  CD2 LEU A 286       9.044 -16.338  -7.421  1.00 97.71           C  
ATOM   4621 HD21 LEU A 286       8.562 -15.665  -8.131  1.00 97.71           H  
ATOM   4622 HD22 LEU A 286       8.859 -17.374  -7.702  1.00 97.71           H  
ATOM   4623 HD23 LEU A 286       8.639 -16.163  -6.425  1.00 97.71           H  
ATOM   4624  N   ASN A 287      13.500 -18.507  -8.244  1.00 94.30           N  
ATOM   4625  H   ASN A 287      13.178 -18.782  -9.161  1.00 94.30           H  
ATOM   4626  CA  ASN A 287      14.195 -19.497  -7.420  1.00 94.30           C  
ATOM   4627  HA  ASN A 287      13.707 -19.546  -6.447  1.00 94.30           H  
ATOM   4628  C   ASN A 287      15.664 -19.106  -7.159  1.00 94.30           C  
ATOM   4629  CB  ASN A 287      14.067 -20.869  -8.099  1.00 94.30           C  
ATOM   4630  HB2 ASN A 287      14.560 -20.855  -9.071  1.00 94.30           H  
ATOM   4631  HB3 ASN A 287      13.013 -21.102  -8.255  1.00 94.30           H  
ATOM   4632  O   ASN A 287      16.140 -19.239  -6.035  1.00 94.30           O  
ATOM   4633  CG  ASN A 287      14.679 -21.969  -7.254  1.00 94.30           C  
ATOM   4634  ND2 ASN A 287      15.936 -22.285  -7.461  1.00 94.30           N  
ATOM   4635 HD21 ASN A 287      16.505 -21.739  -8.091  1.00 94.30           H  
ATOM   4636 HD22 ASN A 287      16.348 -22.926  -6.798  1.00 94.30           H  
ATOM   4637  OD1 ASN A 287      14.034 -22.554  -6.402  1.00 94.30           O  
ATOM   4638  N   THR A 288      16.364 -18.582  -8.168  1.00 95.40           N  
ATOM   4639  H   THR A 288      15.933 -18.530  -9.080  1.00 95.40           H  
ATOM   4640  CA  THR A 288      17.740 -18.073  -8.028  1.00 95.40           C  
ATOM   4641  HA  THR A 288      18.319 -18.801  -7.460  1.00 95.40           H  
ATOM   4642  C   THR A 288      17.817 -16.756  -7.240  1.00 95.40           C  
ATOM   4643  CB  THR A 288      18.391 -17.965  -9.413  1.00 95.40           C  
ATOM   4644  HB  THR A 288      17.697 -17.483 -10.103  1.00 95.40           H  
ATOM   4645  O   THR A 288      18.803 -16.510  -6.549  1.00 95.40           O  
ATOM   4646  CG2 THR A 288      19.713 -17.207  -9.450  1.00 95.40           C  
ATOM   4647 HG21 THR A 288      19.527 -16.156  -9.230  1.00 95.40           H  
ATOM   4648 HG22 THR A 288      20.390 -17.615  -8.699  1.00 95.40           H  
ATOM   4649 HG23 THR A 288      20.153 -17.280 -10.444  1.00 95.40           H  
ATOM   4650  OG1 THR A 288      18.672 -19.267  -9.869  1.00 95.40           O  
ATOM   4651  HG1 THR A 288      19.375 -19.615  -9.315  1.00 95.40           H  
ATOM   4652  N   LEU A 289      16.775 -15.919  -7.258  1.00 97.15           N  
ATOM   4653  H   LEU A 289      16.011 -16.109  -7.890  1.00 97.15           H  
ATOM   4654  CA  LEU A 289      16.683 -14.772  -6.344  1.00 97.15           C  
ATOM   4655  HA  LEU A 289      17.623 -14.222  -6.372  1.00 97.15           H  
ATOM   4656  C   LEU A 289      16.515 -15.245  -4.889  1.00 97.15           C  
ATOM   4657  CB  LEU A 289      15.547 -13.827  -6.783  1.00 97.15           C  
ATOM   4658  HB2 LEU A 289      14.617 -14.393  -6.828  1.00 97.15           H  
ATOM   4659  HB3 LEU A 289      15.425 -13.058  -6.020  1.00 97.15           H  
ATOM   4660  O   LEU A 289      17.214 -14.764  -4.000  1.00 97.15           O  
ATOM   4661  CG  LEU A 289      15.772 -13.126  -8.138  1.00 97.15           C  
ATOM   4662  HG  LEU A 289      15.933 -13.869  -8.920  1.00 97.15           H  
ATOM   4663  CD1 LEU A 289      14.533 -12.309  -8.510  1.00 97.15           C  
ATOM   4664 HD11 LEU A 289      13.659 -12.959  -8.557  1.00 97.15           H  
ATOM   4665 HD12 LEU A 289      14.680 -11.848  -9.487  1.00 97.15           H  
ATOM   4666 HD13 LEU A 289      14.364 -11.529  -7.768  1.00 97.15           H  
ATOM   4667  CD2 LEU A 289      16.979 -12.191  -8.130  1.00 97.15           C  
ATOM   4668 HD21 LEU A 289      17.051 -11.684  -9.092  1.00 97.15           H  
ATOM   4669 HD22 LEU A 289      17.899 -12.754  -7.974  1.00 97.15           H  
ATOM   4670 HD23 LEU A 289      16.873 -11.449  -7.339  1.00 97.15           H  
ATOM   4671  N   PHE A 290      15.666 -16.245  -4.635  1.00 93.10           N  
ATOM   4672  H   PHE A 290      15.096 -16.599  -5.390  1.00 93.10           H  
ATOM   4673  CA  PHE A 290      15.496 -16.824  -3.297  1.00 93.10           C  
ATOM   4674  HA  PHE A 290      15.323 -16.020  -2.582  1.00 93.10           H  
ATOM   4675  C   PHE A 290      16.717 -17.598  -2.767  1.00 93.10           C  
ATOM   4676  CB  PHE A 290      14.297 -17.777  -3.286  1.00 93.10           C  
ATOM   4677  HB2 PHE A 290      14.291 -18.273  -2.315  1.00 93.10           H  
ATOM   4678  HB3 PHE A 290      14.463 -18.544  -4.042  1.00 93.10           H  
ATOM   4679  O   PHE A 290      16.800 -17.810  -1.558  1.00 93.10           O  
ATOM   4680  CG  PHE A 290      12.899 -17.219  -3.457  1.00 93.10           C  
ATOM   4681  CD1 PHE A 290      12.559 -15.899  -3.100  1.00 93.10           C  
ATOM   4682  HD1 PHE A 290      13.320 -15.205  -2.773  1.00 93.10           H  
ATOM   4683  CD2 PHE A 290      11.894 -18.106  -3.878  1.00 93.10           C  
ATOM   4684  HD2 PHE A 290      12.149 -19.121  -4.143  1.00 93.10           H  
ATOM   4685  CE1 PHE A 290      11.218 -15.479  -3.143  1.00 93.10           C  
ATOM   4686  HE1 PHE A 290      10.959 -14.472  -2.852  1.00 93.10           H  
ATOM   4687  CE2 PHE A 290      10.558 -17.685  -3.931  1.00 93.10           C  
ATOM   4688  HE2 PHE A 290       9.796 -18.375  -4.260  1.00 93.10           H  
ATOM   4689  CZ  PHE A 290      10.218 -16.379  -3.551  1.00 93.10           C  
ATOM   4690  HZ  PHE A 290       9.183 -16.070  -3.576  1.00 93.10           H  
ATOM   4691  N   SER A 291      17.640 -18.054  -3.622  1.00 90.83           N  
ATOM   4692  H   SER A 291      17.485 -17.958  -4.615  1.00 90.83           H  
ATOM   4693  CA  SER A 291      18.897 -18.679  -3.179  1.00 90.83           C  
ATOM   4694  HA  SER A 291      18.716 -19.201  -2.239  1.00 90.83           H  
ATOM   4695  C   SER A 291      20.011 -17.664  -2.893  1.00 90.83           C  
ATOM   4696  CB  SER A 291      19.377 -19.735  -4.186  1.00 90.83           C  
ATOM   4697  HB2 SER A 291      18.600 -20.488  -4.316  1.00 90.83           H  
ATOM   4698  HB3 SER A 291      20.273 -20.217  -3.794  1.00 90.83           H  
ATOM   4699  O   SER A 291      20.899 -17.968  -2.098  1.00 90.83           O  
ATOM   4700  OG  SER A 291      19.674 -19.149  -5.436  1.00 90.83           O  
ATOM   4701  HG  SER A 291      20.147 -19.765  -6.000  1.00 90.83           H  
ATOM   4702  N   LYS A 292      19.970 -16.472  -3.509  1.00 92.86           N  
ATOM   4703  H   LYS A 292      19.238 -16.335  -4.191  1.00 92.86           H  
ATOM   4704  CA  LYS A 292      21.041 -15.457  -3.432  1.00 92.86           C  
ATOM   4705  HA  LYS A 292      21.940 -15.922  -3.026  1.00 92.86           H  
ATOM   4706  C   LYS A 292      20.763 -14.281  -2.496  1.00 92.86           C  
ATOM   4707  CB  LYS A 292      21.367 -14.953  -4.848  1.00 92.86           C  
ATOM   4708  HB2 LYS A 292      20.450 -14.645  -5.352  1.00 92.86           H  
ATOM   4709  HB3 LYS A 292      22.034 -14.093  -4.784  1.00 92.86           H  
ATOM   4710  O   LYS A 292      21.713 -13.641  -2.056  1.00 92.86           O  
ATOM   4711  CG  LYS A 292      22.068 -16.054  -5.647  1.00 92.86           C  
ATOM   4712  HG2 LYS A 292      21.436 -16.943  -5.666  1.00 92.86           H  
ATOM   4713  HG3 LYS A 292      23.001 -16.308  -5.144  1.00 92.86           H  
ATOM   4714  CD  LYS A 292      22.374 -15.650  -7.092  1.00 92.86           C  
ATOM   4715  HD2 LYS A 292      21.440 -15.436  -7.611  1.00 92.86           H  
ATOM   4716  HD3 LYS A 292      23.033 -14.782  -7.119  1.00 92.86           H  
ATOM   4717  CE  LYS A 292      23.061 -16.874  -7.690  1.00 92.86           C  
ATOM   4718  HE2 LYS A 292      24.025 -17.019  -7.204  1.00 92.86           H  
ATOM   4719  HE3 LYS A 292      22.453 -17.745  -7.442  1.00 92.86           H  
ATOM   4720  NZ  LYS A 292      23.231 -16.825  -9.158  1.00 92.86           N  
ATOM   4721  HZ1 LYS A 292      23.905 -16.122  -9.428  1.00 92.86           H  
ATOM   4722  HZ2 LYS A 292      23.545 -17.745  -9.432  1.00 92.86           H  
ATOM   4723  HZ3 LYS A 292      22.347 -16.660  -9.617  1.00 92.86           H  
ATOM   4724  N   LEU A 293      19.499 -13.967  -2.206  1.00 95.13           N  
ATOM   4725  H   LEU A 293      18.761 -14.522  -2.616  1.00 95.13           H  
ATOM   4726  CA  LEU A 293      19.129 -12.765  -1.451  1.00 95.13           C  
ATOM   4727  HA  LEU A 293      19.956 -12.057  -1.499  1.00 95.13           H  
ATOM   4728  C   LEU A 293      18.878 -13.037   0.036  1.00 95.13           C  
ATOM   4729  CB  LEU A 293      17.908 -12.091  -2.095  1.00 95.13           C  
ATOM   4730  HB2 LEU A 293      17.072 -12.788  -2.048  1.00 95.13           H  
ATOM   4731  HB3 LEU A 293      17.648 -11.210  -1.508  1.00 95.13           H  
ATOM   4732  O   LEU A 293      18.173 -13.975   0.412  1.00 95.13           O  
ATOM   4733  CG  LEU A 293      18.106 -11.661  -3.557  1.00 95.13           C  
ATOM   4734  HG  LEU A 293      18.360 -12.525  -4.171  1.00 95.13           H  
ATOM   4735  CD1 LEU A 293      16.792 -11.081  -4.074  1.00 95.13           C  
ATOM   4736 HD11 LEU A 293      15.994 -11.815  -3.960  1.00 95.13           H  
ATOM   4737 HD12 LEU A 293      16.537 -10.175  -3.526  1.00 95.13           H  
ATOM   4738 HD13 LEU A 293      16.907 -10.845  -5.132  1.00 95.13           H  
ATOM   4739  CD2 LEU A 293      19.211 -10.623  -3.738  1.00 95.13           C  
ATOM   4740 HD21 LEU A 293      20.172 -11.033  -3.427  1.00 95.13           H  
ATOM   4741 HD22 LEU A 293      18.994  -9.727  -3.156  1.00 95.13           H  
ATOM   4742 HD23 LEU A 293      19.283 -10.370  -4.796  1.00 95.13           H  
ATOM   4743  N   GLN A 294      19.372 -12.140   0.889  1.00 94.68           N  
ATOM   4744  H   GLN A 294      19.924 -11.383   0.511  1.00 94.68           H  
ATOM   4745  CA  GLN A 294      19.122 -12.141   2.333  1.00 94.68           C  
ATOM   4746  HA  GLN A 294      19.096 -13.175   2.678  1.00 94.68           H  
ATOM   4747  C   GLN A 294      17.743 -11.533   2.657  1.00 94.68           C  
ATOM   4748  CB  GLN A 294      20.282 -11.451   3.063  1.00 94.68           C  
ATOM   4749  HB2 GLN A 294      20.039 -11.411   4.125  1.00 94.68           H  
ATOM   4750  HB3 GLN A 294      20.379 -10.434   2.682  1.00 94.68           H  
ATOM   4751  O   GLN A 294      17.608 -10.416   3.161  1.00 94.68           O  
ATOM   4752  CG  GLN A 294      21.623 -12.186   2.876  1.00 94.68           C  
ATOM   4753  HG2 GLN A 294      21.947 -12.082   1.840  1.00 94.68           H  
ATOM   4754  HG3 GLN A 294      21.489 -13.246   3.088  1.00 94.68           H  
ATOM   4755  CD  GLN A 294      22.728 -11.661   3.791  1.00 94.68           C  
ATOM   4756  NE2 GLN A 294      23.981 -11.893   3.469  1.00 94.68           N  
ATOM   4757 HE21 GLN A 294      24.668 -11.508   4.101  1.00 94.68           H  
ATOM   4758 HE22 GLN A 294      24.224 -12.369   2.612  1.00 94.68           H  
ATOM   4759  OE1 GLN A 294      22.497 -11.061   4.824  1.00 94.68           O  
ATOM   4760  N   ILE A 295      16.689 -12.273   2.310  1.00 92.63           N  
ATOM   4761  H   ILE A 295      16.876 -13.145   1.836  1.00 92.63           H  
ATOM   4762  CA  ILE A 295      15.293 -11.867   2.515  1.00 92.63           C  
ATOM   4763  HA  ILE A 295      15.198 -10.810   2.265  1.00 92.63           H  
ATOM   4764  C   ILE A 295      14.901 -12.043   3.988  1.00 92.63           C  
ATOM   4765  CB  ILE A 295      14.354 -12.657   1.571  1.00 92.63           C  
ATOM   4766  HB  ILE A 295      14.504 -13.722   1.749  1.00 92.63           H  
ATOM   4767  O   ILE A 295      14.868 -13.169   4.497  1.00 92.63           O  
ATOM   4768  CG1 ILE A 295      14.684 -12.350   0.092  1.00 92.63           C  
ATOM   4769 HG12 ILE A 295      15.761 -12.412  -0.066  1.00 92.63           H  
ATOM   4770 HG13 ILE A 295      14.368 -11.333  -0.140  1.00 92.63           H  
ATOM   4771  CG2 ILE A 295      12.878 -12.316   1.858  1.00 92.63           C  
ATOM   4772 HG21 ILE A 295      12.716 -11.247   1.723  1.00 92.63           H  
ATOM   4773 HG22 ILE A 295      12.220 -12.874   1.192  1.00 92.63           H  
ATOM   4774 HG23 ILE A 295      12.608 -12.594   2.877  1.00 92.63           H  
ATOM   4775  CD1 ILE A 295      14.029 -13.303  -0.913  1.00 92.63           C  
ATOM   4776 HD11 ILE A 295      14.392 -13.069  -1.914  1.00 92.63           H  
ATOM   4777 HD12 ILE A 295      14.296 -14.332  -0.671  1.00 92.63           H  
ATOM   4778 HD13 ILE A 295      12.945 -13.192  -0.902  1.00 92.63           H  
ATOM   4779  N   ASN A 296      14.526 -10.937   4.639  1.00 93.03           N  
ATOM   4780  H   ASN A 296      14.586 -10.056   4.149  1.00 93.03           H  
ATOM   4781  CA  ASN A 296      13.806 -10.955   5.911  1.00 93.03           C  
ATOM   4782  HA  ASN A 296      14.187 -11.764   6.534  1.00 93.03           H  
ATOM   4783  C   ASN A 296      12.323 -11.254   5.634  1.00 93.03           C  
ATOM   4784  CB  ASN A 296      14.053  -9.623   6.646  1.00 93.03           C  
ATOM   4785  HB2 ASN A 296      13.693  -8.791   6.041  1.00 93.03           H  
ATOM   4786  HB3 ASN A 296      15.125  -9.491   6.794  1.00 93.03           H  
ATOM   4787  O   ASN A 296      11.854 -12.372   5.866  1.00 93.03           O  
ATOM   4788  CG  ASN A 296      13.386  -9.562   8.010  1.00 93.03           C  
ATOM   4789  ND2 ASN A 296      13.346  -8.402   8.619  1.00 93.03           N  
ATOM   4790 HD21 ASN A 296      12.919  -8.393   9.535  1.00 93.03           H  
ATOM   4791 HD22 ASN A 296      13.702  -7.576   8.160  1.00 93.03           H  
ATOM   4792  OD1 ASN A 296      12.915 -10.545   8.556  1.00 93.03           O  
ATOM   4793  N   GLN A 297      11.633 -10.307   4.990  1.00 93.28           N  
ATOM   4794  H   GLN A 297      12.069  -9.407   4.847  1.00 93.28           H  
ATOM   4795  CA  GLN A 297      10.376 -10.551   4.288  1.00 93.28           C  
ATOM   4796  HA  GLN A 297      10.249 -11.631   4.209  1.00 93.28           H  
ATOM   4797  C   GLN A 297      10.410  -9.995   2.857  1.00 93.28           C  
ATOM   4798  CB  GLN A 297       9.171  -9.987   5.057  1.00 93.28           C  
ATOM   4799  HB2 GLN A 297       9.281  -8.909   5.168  1.00 93.28           H  
ATOM   4800  HB3 GLN A 297       8.274 -10.176   4.467  1.00 93.28           H  
ATOM   4801  O   GLN A 297      11.076  -8.995   2.579  1.00 93.28           O  
ATOM   4802  CG  GLN A 297       8.966 -10.611   6.443  1.00 93.28           C  
ATOM   4803  HG2 GLN A 297       9.772 -10.304   7.110  1.00 93.28           H  
ATOM   4804  HG3 GLN A 297       8.981 -11.698   6.362  1.00 93.28           H  
ATOM   4805  CD  GLN A 297       7.637 -10.166   7.038  1.00 93.28           C  
ATOM   4806  NE2 GLN A 297       6.651 -11.027   7.131  1.00 93.28           N  
ATOM   4807 HE21 GLN A 297       5.787 -10.673   7.516  1.00 93.28           H  
ATOM   4808 HE22 GLN A 297       6.730 -11.973   6.786  1.00 93.28           H  
ATOM   4809  OE1 GLN A 297       7.450  -9.017   7.394  1.00 93.28           O  
ATOM   4810  N   SER A 298       9.653 -10.627   1.956  1.00 97.28           N  
ATOM   4811  H   SER A 298       9.124 -11.431   2.264  1.00 97.28           H  
ATOM   4812  CA  SER A 298       9.430 -10.168   0.587  1.00 97.28           C  
ATOM   4813  HA  SER A 298       9.839  -9.159   0.534  1.00 97.28           H  
ATOM   4814  C   SER A 298       7.949 -10.057   0.222  1.00 97.28           C  
ATOM   4815  CB  SER A 298      10.185 -11.017  -0.447  1.00 97.28           C  
ATOM   4816  HB2 SER A 298      11.214 -11.172  -0.124  1.00 97.28           H  
ATOM   4817  HB3 SER A 298      10.210 -10.463  -1.385  1.00 97.28           H  
ATOM   4818  O   SER A 298       7.105 -10.820   0.707  1.00 97.28           O  
ATOM   4819  OG  SER A 298       9.552 -12.263  -0.689  1.00 97.28           O  
ATOM   4820  HG  SER A 298       9.900 -12.936  -0.100  1.00 97.28           H  
ATOM   4821  N   ILE A 299       7.643  -9.115  -0.673  1.00 98.28           N  
ATOM   4822  H   ILE A 299       8.397  -8.536  -1.015  1.00 98.28           H  
ATOM   4823  CA  ILE A 299       6.342  -8.999  -1.342  1.00 98.28           C  
ATOM   4824  HA  ILE A 299       5.698  -9.810  -1.000  1.00 98.28           H  
ATOM   4825  C   ILE A 299       6.546  -9.192  -2.848  1.00 98.28           C  
ATOM   4826  CB  ILE A 299       5.629  -7.675  -0.984  1.00 98.28           C  
ATOM   4827  HB  ILE A 299       6.286  -6.842  -1.236  1.00 98.28           H  
ATOM   4828  O   ILE A 299       7.430  -8.580  -3.446  1.00 98.28           O  
ATOM   4829  CG1 ILE A 299       5.318  -7.635   0.533  1.00 98.28           C  
ATOM   4830 HG12 ILE A 299       6.250  -7.732   1.090  1.00 98.28           H  
ATOM   4831 HG13 ILE A 299       4.686  -8.483   0.794  1.00 98.28           H  
ATOM   4832  CG2 ILE A 299       4.326  -7.534  -1.792  1.00 98.28           C  
ATOM   4833 HG21 ILE A 299       4.528  -7.553  -2.863  1.00 98.28           H  
ATOM   4834 HG22 ILE A 299       3.648  -8.350  -1.541  1.00 98.28           H  
ATOM   4835 HG23 ILE A 299       3.845  -6.578  -1.587  1.00 98.28           H  
ATOM   4836  CD1 ILE A 299       4.630  -6.351   1.012  1.00 98.28           C  
ATOM   4837 HD11 ILE A 299       5.228  -5.489   0.717  1.00 98.28           H  
ATOM   4838 HD12 ILE A 299       4.542  -6.369   2.099  1.00 98.28           H  
ATOM   4839 HD13 ILE A 299       3.626  -6.268   0.596  1.00 98.28           H  
ATOM   4840  N   ILE A 300       5.731 -10.058  -3.452  1.00 98.59           N  
ATOM   4841  H   ILE A 300       5.020 -10.501  -2.888  1.00 98.59           H  
ATOM   4842  CA  ILE A 300       5.884 -10.524  -4.833  1.00 98.59           C  
ATOM   4843  HA  ILE A 300       6.713  -9.988  -5.295  1.00 98.59           H  
ATOM   4844  C   ILE A 300       4.606 -10.204  -5.611  1.00 98.59           C  
ATOM   4845  CB  ILE A 300       6.239 -12.028  -4.871  1.00 98.59           C  
ATOM   4846  HB  ILE A 300       5.388 -12.595  -4.495  1.00 98.59           H  
ATOM   4847  O   ILE A 300       3.578 -10.861  -5.432  1.00 98.59           O  
ATOM   4848  CG1 ILE A 300       7.458 -12.346  -3.972  1.00 98.59           C  
ATOM   4849 HG12 ILE A 300       7.284 -11.974  -2.963  1.00 98.59           H  
ATOM   4850 HG13 ILE A 300       8.347 -11.850  -4.362  1.00 98.59           H  
ATOM   4851  CG2 ILE A 300       6.507 -12.456  -6.327  1.00 98.59           C  
ATOM   4852 HG21 ILE A 300       5.632 -12.266  -6.949  1.00 98.59           H  
ATOM   4853 HG22 ILE A 300       6.724 -13.523  -6.376  1.00 98.59           H  
ATOM   4854 HG23 ILE A 300       7.355 -11.901  -6.730  1.00 98.59           H  
ATOM   4855  CD1 ILE A 300       7.740 -13.841  -3.824  1.00 98.59           C  
ATOM   4856 HD11 ILE A 300       6.835 -14.362  -3.512  1.00 98.59           H  
ATOM   4857 HD12 ILE A 300       8.502 -13.970  -3.056  1.00 98.59           H  
ATOM   4858 HD13 ILE A 300       8.105 -14.257  -4.762  1.00 98.59           H  
ATOM   4859  N   PHE A 301       4.668  -9.194  -6.476  1.00 98.62           N  
ATOM   4860  H   PHE A 301       5.564  -8.754  -6.628  1.00 98.62           H  
ATOM   4861  CA  PHE A 301       3.516  -8.689  -7.218  1.00 98.62           C  
ATOM   4862  HA  PHE A 301       2.625  -8.841  -6.608  1.00 98.62           H  
ATOM   4863  C   PHE A 301       3.307  -9.427  -8.547  1.00 98.62           C  
ATOM   4864  CB  PHE A 301       3.649  -7.180  -7.437  1.00 98.62           C  
ATOM   4865  HB2 PHE A 301       2.879  -6.876  -8.147  1.00 98.62           H  
ATOM   4866  HB3 PHE A 301       4.615  -6.963  -7.892  1.00 98.62           H  
ATOM   4867  O   PHE A 301       4.238  -9.583  -9.339  1.00 98.62           O  
ATOM   4868  CG  PHE A 301       3.470  -6.344  -6.184  1.00 98.62           C  
ATOM   4869  CD1 PHE A 301       2.173  -6.042  -5.727  1.00 98.62           C  
ATOM   4870  HD1 PHE A 301       1.312  -6.425  -6.256  1.00 98.62           H  
ATOM   4871  CD2 PHE A 301       4.588  -5.835  -5.495  1.00 98.62           C  
ATOM   4872  HD2 PHE A 301       5.584  -6.053  -5.850  1.00 98.62           H  
ATOM   4873  CE1 PHE A 301       1.992  -5.243  -4.584  1.00 98.62           C  
ATOM   4874  HE1 PHE A 301       0.995  -5.018  -4.237  1.00 98.62           H  
ATOM   4875  CE2 PHE A 301       4.408  -5.027  -4.355  1.00 98.62           C  
ATOM   4876  HE2 PHE A 301       5.266  -4.627  -3.835  1.00 98.62           H  
ATOM   4877  CZ  PHE A 301       3.109  -4.735  -3.900  1.00 98.62           C  
ATOM   4878  HZ  PHE A 301       2.966  -4.113  -3.028  1.00 98.62           H  
ATOM   4879  N   CYS A 302       2.061  -9.834  -8.805  1.00 98.08           N  
ATOM   4880  H   CYS A 302       1.368  -9.685  -8.086  1.00 98.08           H  
ATOM   4881  CA  CYS A 302       1.593 -10.386 -10.081  1.00 98.08           C  
ATOM   4882  HA  CYS A 302       2.390 -10.333 -10.821  1.00 98.08           H  
ATOM   4883  C   CYS A 302       0.388  -9.588 -10.605  1.00 98.08           C  
ATOM   4884  CB  CYS A 302       1.177 -11.853  -9.907  1.00 98.08           C  
ATOM   4885  HB2 CYS A 302       0.888 -12.250 -10.880  1.00 98.08           H  
ATOM   4886  HB3 CYS A 302       0.322 -11.894  -9.232  1.00 98.08           H  
ATOM   4887  O   CYS A 302      -0.504  -9.225  -9.835  1.00 98.08           O  
ATOM   4888  SG  CYS A 302       2.507 -12.878  -9.235  1.00 98.08           S  
ATOM   4889  HG  CYS A 302       2.872 -12.032  -8.268  1.00 98.08           H  
ATOM   4890  N   ASN A 303       0.277  -9.426 -11.924  1.00 94.57           N  
ATOM   4891  H   ASN A 303       0.989  -9.843 -12.506  1.00 94.57           H  
ATOM   4892  CA  ASN A 303      -0.751  -8.589 -12.567  1.00 94.57           C  
ATOM   4893  HA  ASN A 303      -0.872  -7.681 -11.975  1.00 94.57           H  
ATOM   4894  C   ASN A 303      -2.154  -9.244 -12.621  1.00 94.57           C  
ATOM   4895  CB  ASN A 303      -0.252  -8.180 -13.971  1.00 94.57           C  
ATOM   4896  HB2 ASN A 303      -1.064  -7.690 -14.508  1.00 94.57           H  
ATOM   4897  HB3 ASN A 303       0.037  -9.071 -14.529  1.00 94.57           H  
ATOM   4898  O   ASN A 303      -3.082  -8.704 -13.218  1.00 94.57           O  
ATOM   4899  CG  ASN A 303       0.913  -7.203 -13.964  1.00 94.57           C  
ATOM   4900  ND2 ASN A 303       1.441  -6.889 -15.122  1.00 94.57           N  
ATOM   4901 HD21 ASN A 303       1.136  -7.313 -15.987  1.00 94.57           H  
ATOM   4902 HD22 ASN A 303       2.253  -6.289 -15.117  1.00 94.57           H  
ATOM   4903  OD1 ASN A 303       1.357  -6.718 -12.937  1.00 94.57           O  
ATOM   4904  N   SER A 304      -2.333 -10.434 -12.037  1.00 90.63           N  
ATOM   4905  H   SER A 304      -1.557 -10.807 -11.509  1.00 90.63           H  
ATOM   4906  CA  SER A 304      -3.599 -11.180 -12.046  1.00 90.63           C  
ATOM   4907  HA  SER A 304      -4.425 -10.470 -12.096  1.00 90.63           H  
ATOM   4908  C   SER A 304      -3.774 -12.018 -10.783  1.00 90.63           C  
ATOM   4909  CB  SER A 304      -3.676 -12.079 -13.289  1.00 90.63           C  
ATOM   4910  HB2 SER A 304      -2.687 -12.487 -13.497  1.00 90.63           H  
ATOM   4911  HB3 SER A 304      -3.990 -11.482 -14.146  1.00 90.63           H  
ATOM   4912  O   SER A 304      -2.838 -12.663 -10.312  1.00 90.63           O  
ATOM   4913  OG  SER A 304      -4.578 -13.157 -13.089  1.00 90.63           O  
ATOM   4914  HG  SER A 304      -4.752 -13.550 -13.947  1.00 90.63           H  
ATOM   4915  N   THR A 305      -5.014 -12.113 -10.287  1.00 91.49           N  
ATOM   4916  H   THR A 305      -5.749 -11.599 -10.752  1.00 91.49           H  
ATOM   4917  CA  THR A 305      -5.359 -13.005  -9.166  1.00 91.49           C  
ATOM   4918  HA  THR A 305      -4.752 -12.722  -8.305  1.00 91.49           H  
ATOM   4919  C   THR A 305      -5.046 -14.473  -9.469  1.00 91.49           C  
ATOM   4920  CB  THR A 305      -6.841 -12.902  -8.760  1.00 91.49           C  
ATOM   4921  HB  THR A 305      -6.965 -13.409  -7.803  1.00 91.49           H  
ATOM   4922  O   THR A 305      -4.662 -15.204  -8.568  1.00 91.49           O  
ATOM   4923  CG2 THR A 305      -7.336 -11.463  -8.609  1.00 91.49           C  
ATOM   4924 HG21 THR A 305      -8.306 -11.461  -8.113  1.00 91.49           H  
ATOM   4925 HG22 THR A 305      -6.628 -10.891  -8.008  1.00 91.49           H  
ATOM   4926 HG23 THR A 305      -7.427 -10.986  -9.586  1.00 91.49           H  
ATOM   4927  OG1 THR A 305      -7.682 -13.539  -9.707  1.00 91.49           O  
ATOM   4928  HG1 THR A 305      -7.473 -14.471  -9.609  1.00 91.49           H  
ATOM   4929  N   GLN A 306      -5.195 -14.917 -10.725  1.00 91.88           N  
ATOM   4930  H   GLN A 306      -5.378 -14.252 -11.462  1.00 91.88           H  
ATOM   4931  CA  GLN A 306      -4.874 -16.297 -11.094  1.00 91.88           C  
ATOM   4932  HA  GLN A 306      -5.285 -16.964 -10.335  1.00 91.88           H  
ATOM   4933  C   GLN A 306      -3.356 -16.516 -11.104  1.00 91.88           C  
ATOM   4934  CB  GLN A 306      -5.527 -16.649 -12.445  1.00 91.88           C  
ATOM   4935  HB2 GLN A 306      -5.122 -16.012 -13.231  1.00 91.88           H  
ATOM   4936  HB3 GLN A 306      -6.601 -16.482 -12.370  1.00 91.88           H  
ATOM   4937  O   GLN A 306      -2.889 -17.582 -10.714  1.00 91.88           O  
ATOM   4938  CG  GLN A 306      -5.267 -18.123 -12.799  1.00 91.88           C
[truncated: 964,153 more chars]
