# Supplementary material for: In silico screening by AlphaFold2 program revealed the potential binding partners of nuage-localizing proteins and piRNA-related proteins
Source: eLife. 2025 Apr 22;13:RP101967. doi: 10.7554/eLife.101967 (PMC12014135; doi:10.7554/eLife.101967)
Supplement: Figure 1—source data 1. [file elife-101967-fig1-data1.zip › Figure 1-Source Data 1/x_BoYb_spn-E_rank_0.pdb]

ATOM      1  N   MET A   1      20.760  22.661 -70.155  1.00 22.06           N  
ATOM      2  H   MET A   1      20.428  22.597 -69.204  1.00 22.06           H  
ATOM      3  H2  MET A   1      20.553  21.798 -70.637  1.00 22.06           H  
ATOM      4  H3  MET A   1      21.763  22.787 -70.144  1.00 22.06           H  
ATOM      5  CA  MET A   1      20.129  23.798 -70.861  1.00 22.06           C  
ATOM      6  HA  MET A   1      20.532  23.798 -71.874  1.00 22.06           H  
ATOM      7  C   MET A   1      20.559  25.150 -70.284  1.00 22.06           C  
ATOM      8  CB  MET A   1      18.603  23.652 -71.016  1.00 22.06           C  
ATOM      9  HB2 MET A   1      18.376  22.664 -71.415  1.00 22.06           H  
ATOM     10  HB3 MET A   1      18.127  23.735 -70.039  1.00 22.06           H  
ATOM     11  O   MET A   1      21.281  25.817 -70.999  1.00 22.06           O  
ATOM     12  CG  MET A   1      18.022  24.702 -71.979  1.00 22.06           C  
ATOM     13  HG2 MET A   1      18.408  25.689 -71.722  1.00 22.06           H  
ATOM     14  HG3 MET A   1      18.351  24.469 -72.991  1.00 22.06           H  
ATOM     15  SD  MET A   1      16.214  24.792 -71.960  1.00 22.06           S  
ATOM     16  CE  MET A   1      15.936  26.070 -73.220  1.00 22.06           C  
ATOM     17  HE1 MET A   1      14.866  26.243 -73.331  1.00 22.06           H  
ATOM     18  HE2 MET A   1      16.419  27.000 -72.918  1.00 22.06           H  
ATOM     19  HE3 MET A   1      16.345  25.742 -74.176  1.00 22.06           H  
ATOM     20  N   ILE A   2      20.135  25.579 -69.077  1.00 14.71           N  
ATOM     21  H   ILE A   2      19.585  24.961 -68.497  1.00 14.71           H  
ATOM     22  CA  ILE A   2      20.001  27.032 -68.775  1.00 14.71           C  
ATOM     23  HA  ILE A   2      20.098  27.551 -69.729  1.00 14.71           H  
ATOM     24  C   ILE A   2      21.077  27.716 -67.877  1.00 14.71           C  
ATOM     25  CB  ILE A   2      18.566  27.377 -68.280  1.00 14.71           C  
ATOM     26  HB  ILE A   2      18.487  27.061 -67.240  1.00 14.71           H  
ATOM     27  O   ILE A   2      21.872  28.492 -68.386  1.00 14.71           O  
ATOM     28  CG1 ILE A   2      17.428  26.655 -69.036  1.00 14.71           C  
ATOM     29 HG12 ILE A   2      17.444  26.951 -70.084  1.00 14.71           H  
ATOM     30 HG13 ILE A   2      17.582  25.578 -68.968  1.00 14.71           H  
ATOM     31  CG2 ILE A   2      18.351  28.902 -68.368  1.00 14.71           C  
ATOM     32 HG21 ILE A   2      17.411  29.191 -67.899  1.00 14.71           H  
ATOM     33 HG22 ILE A   2      18.334  29.216 -69.412  1.00 14.71           H  
ATOM     34 HG23 ILE A   2      19.148  29.449 -67.865  1.00 14.71           H  
ATOM     35  CD1 ILE A   2      16.023  26.911 -68.472  1.00 14.71           C  
ATOM     36 HD11 ILE A   2      15.314  26.244 -68.962  1.00 14.71           H  
ATOM     37 HD12 ILE A   2      15.712  27.937 -68.665  1.00 14.71           H  
ATOM     38 HD13 ILE A   2      16.008  26.716 -67.400  1.00 14.71           H  
ATOM     39  N   LYS A   3      20.985  27.584 -66.540  1.00 15.86           N  
ATOM     40  H   LYS A   3      20.451  26.797 -66.200  1.00 15.86           H  
ATOM     41  CA  LYS A   3      21.333  28.615 -65.513  1.00 15.86           C  
ATOM     42  HA  LYS A   3      21.333  29.598 -65.985  1.00 15.86           H  
ATOM     43  C   LYS A   3      22.730  28.439 -64.853  1.00 15.86           C  
ATOM     44  CB  LYS A   3      20.235  28.504 -64.429  1.00 15.86           C  
ATOM     45  HB2 LYS A   3      20.569  29.004 -63.520  1.00 15.86           H  
ATOM     46  HB3 LYS A   3      20.111  27.455 -64.157  1.00 15.86           H  
ATOM     47  O   LYS A   3      23.255  27.341 -64.983  1.00 15.86           O  
ATOM     48  CG  LYS A   3      18.863  29.085 -64.810  1.00 15.86           C  
ATOM     49  HG2 LYS A   3      18.411  28.479 -65.596  1.00 15.86           H  
ATOM     50  HG3 LYS A   3      18.991  30.101 -65.183  1.00 15.86           H  
ATOM     51  CD  LYS A   3      17.909  29.100 -63.605  1.00 15.86           C  
ATOM     52  HD2 LYS A   3      18.404  29.584 -62.763  1.00 15.86           H  
ATOM     53  HD3 LYS A   3      17.671  28.075 -63.320  1.00 15.86           H  
ATOM     54  CE  LYS A   3      16.621  29.862 -63.948  1.00 15.86           C  
ATOM     55  HE2 LYS A   3      16.896  30.828 -64.373  1.00 15.86           H  
ATOM     56  HE3 LYS A   3      16.076  29.307 -64.711  1.00 15.86           H  
ATOM     57  NZ  LYS A   3      15.767  30.071 -62.750  1.00 15.86           N  
ATOM     58  HZ1 LYS A   3      15.489  29.189 -62.343  1.00 15.86           H  
ATOM     59  HZ2 LYS A   3      14.934  30.588 -62.990  1.00 15.86           H  
ATOM     60  HZ3 LYS A   3      16.265  30.599 -62.047  1.00 15.86           H  
ATOM     61  N   ILE A   4      23.334  29.332 -64.030  1.00 16.77           N  
ATOM     62  H   ILE A   4      24.129  28.892 -63.588  1.00 16.77           H  
ATOM     63  CA  ILE A   4      23.361  30.809 -63.733  1.00 16.77           C  
ATOM     64  HA  ILE A   4      23.498  31.356 -64.666  1.00 16.77           H  
ATOM     65  C   ILE A   4      24.653  31.073 -62.877  1.00 16.77           C  
ATOM     66  CB  ILE A   4      22.067  31.336 -63.014  1.00 16.77           C  
ATOM     67  HB  ILE A   4      21.570  30.484 -62.550  1.00 16.77           H  
ATOM     68  O   ILE A   4      25.268  30.110 -62.425  1.00 16.77           O  
ATOM     69  CG1 ILE A   4      21.133  31.994 -64.062  1.00 16.77           C  
ATOM     70 HG12 ILE A   4      20.973  31.299 -64.886  1.00 16.77           H  
ATOM     71 HG13 ILE A   4      21.634  32.867 -64.481  1.00 16.77           H  
ATOM     72  CG2 ILE A   4      22.235  32.343 -61.857  1.00 16.77           C  
ATOM     73 HG21 ILE A   4      22.635  33.293 -62.212  1.00 16.77           H  
ATOM     74 HG22 ILE A   4      22.893  31.930 -61.092  1.00 16.77           H  
ATOM     75 HG23 ILE A   4      21.283  32.529 -61.360  1.00 16.77           H  
ATOM     76  CD1 ILE A   4      19.753  32.438 -63.550  1.00 16.77           C  
ATOM     77 HD11 ILE A   4      19.303  31.650 -62.946  1.00 16.77           H  
ATOM     78 HD12 ILE A   4      19.847  33.343 -62.951  1.00 16.77           H  
ATOM     79 HD13 ILE A   4      19.107  32.658 -64.401  1.00 16.77           H  
ATOM     80  N   SER A   5      25.064  32.336 -62.676  1.00 19.25           N  
ATOM     81  H   SER A   5      24.568  33.063 -63.170  1.00 19.25           H  
ATOM     82  CA  SER A   5      26.189  32.871 -61.852  1.00 19.25           C  
ATOM     83  HA  SER A   5      27.114  32.394 -62.176  1.00 19.25           H  
ATOM     84  C   SER A   5      26.070  32.654 -60.299  1.00 19.25           C  
ATOM     85  CB  SER A   5      26.284  34.367 -62.201  1.00 19.25           C  
ATOM     86  HB2 SER A   5      25.600  34.925 -61.561  1.00 19.25           H  
ATOM     87  HB3 SER A   5      27.307  34.705 -62.040  1.00 19.25           H  
ATOM     88  O   SER A   5      25.157  31.955 -59.870  1.00 19.25           O  
ATOM     89  OG  SER A   5      25.943  34.684 -63.542  1.00 19.25           O  
ATOM     90  HG  SER A   5      26.219  35.597 -63.651  1.00 19.25           H  
ATOM     91  N   ASP A   6      26.894  33.178 -59.358  1.00 18.05           N  
ATOM     92  H   ASP A   6      26.702  32.817 -58.434  1.00 18.05           H  
ATOM     93  CA  ASP A   6      27.868  34.305 -59.408  1.00 18.05           C  
ATOM     94  HA  ASP A   6      28.353  34.308 -60.384  1.00 18.05           H  
ATOM     95  C   ASP A   6      29.040  34.315 -58.372  1.00 18.05           C  
ATOM     96  CB  ASP A   6      27.082  35.628 -59.234  1.00 18.05           C  
ATOM     97  HB2 ASP A   6      26.065  35.517 -59.607  1.00 18.05           H  
ATOM     98  HB3 ASP A   6      26.975  35.869 -58.176  1.00 18.05           H  
ATOM     99  O   ASP A   6      30.195  34.385 -58.781  1.00 18.05           O  
ATOM    100  CG  ASP A   6      27.743  36.799 -59.969  1.00 18.05           C  
ATOM    101  OD1 ASP A   6      28.566  37.501 -59.344  1.00 18.05           O  
ATOM    102  OD2 ASP A   6      27.396  36.973 -61.161  1.00 18.05           O  
ATOM    103  N   GLU A   7      28.777  34.316 -57.050  1.00 17.82           N  
ATOM    104  H   GLU A   7      27.817  34.146 -56.786  1.00 17.82           H  
ATOM    105  CA  GLU A   7      29.549  35.161 -56.092  1.00 17.82           C  
ATOM    106  HA  GLU A   7      30.205  35.783 -56.701  1.00 17.82           H  
ATOM    107  C   GLU A   7      30.557  34.488 -55.095  1.00 17.82           C  
ATOM    108  CB  GLU A   7      28.541  36.115 -55.396  1.00 17.82           C  
ATOM    109  HB2 GLU A   7      27.536  35.694 -55.447  1.00 17.82           H  
ATOM    110  HB3 GLU A   7      28.761  36.190 -54.331  1.00 17.82           H  
ATOM    111  O   GLU A   7      31.037  33.382 -55.323  1.00 17.82           O  
ATOM    112  CG  GLU A   7      28.510  37.535 -55.996  1.00 17.82           C  
ATOM    113  HG2 GLU A   7      29.396  37.704 -56.608  1.00 17.82           H  
ATOM    114  HG3 GLU A   7      27.633  37.633 -56.637  1.00 17.82           H  
ATOM    115  CD  GLU A   7      28.468  38.613 -54.906  1.00 17.82           C  
ATOM    116  OE1 GLU A   7      29.335  39.518 -54.957  1.00 17.82           O  
ATOM    117  OE2 GLU A   7      27.655  38.496 -53.968  1.00 17.82           O  
ATOM    118  N   LYS A   8      30.985  35.218 -54.032  1.00 21.39           N  
ATOM    119  H   LYS A   8      30.413  36.022 -53.816  1.00 21.39           H  
ATOM    120  CA  LYS A   8      32.404  35.321 -53.594  1.00 21.39           C  
ATOM    121  HA  LYS A   8      33.020  34.749 -54.288  1.00 21.39           H  
ATOM    122  C   LYS A   8      32.837  34.874 -52.169  1.00 21.39           C  
ATOM    123  CB  LYS A   8      32.814  36.813 -53.671  1.00 21.39           C  
ATOM    124  HB2 LYS A   8      32.321  37.332 -52.849  1.00 21.39           H  
ATOM    125  HB3 LYS A   8      33.888  36.875 -53.495  1.00 21.39           H  
ATOM    126  O   LYS A   8      34.040  34.777 -51.951  1.00 21.39           O  
ATOM    127  CG  LYS A   8      32.510  37.607 -54.953  1.00 21.39           C  
ATOM    128  HG2 LYS A   8      31.436  37.615 -55.142  1.00 21.39           H  
ATOM    129  HG3 LYS A   8      33.021  37.145 -55.797  1.00 21.39           H  
ATOM    130  CD  LYS A   8      32.999  39.058 -54.773  1.00 21.39           C  
ATOM    131  HD2 LYS A   8      34.072  39.030 -54.586  1.00 21.39           H  
ATOM    132  HD3 LYS A   8      32.515  39.509 -53.907  1.00 21.39           H  
ATOM    133  CE  LYS A   8      32.760  39.924 -56.018  1.00 21.39           C  
ATOM    134  HE2 LYS A   8      33.558  40.664 -56.085  1.00 21.39           H  
ATOM    135  HE3 LYS A   8      32.821  39.285 -56.899  1.00 21.39           H  
ATOM    136  NZ  LYS A   8      31.452  40.618 -55.985  1.00 21.39           N  
ATOM    137  HZ1 LYS A   8      31.361  41.262 -55.212  1.00 21.39           H  
ATOM    138  HZ2 LYS A   8      31.219  41.069 -56.858  1.00 21.39           H  
ATOM    139  HZ3 LYS A   8      30.705  39.961 -55.812  1.00 21.39           H  
ATOM    140  N   THR A   9      31.952  34.825 -51.164  1.00 17.50           N  
ATOM    141  H   THR A   9      30.977  34.835 -51.427  1.00 17.50           H  
ATOM    142  CA  THR A   9      32.237  35.428 -49.823  1.00 17.50           C  
ATOM    143  HA  THR A   9      33.099  36.075 -49.989  1.00 17.50           H  
ATOM    144  C   THR A   9      32.786  34.526 -48.668  1.00 17.50           C  
ATOM    145  CB  THR A   9      31.091  36.401 -49.429  1.00 17.50           C  
ATOM    146  HB  THR A   9      30.853  36.333 -48.367  1.00 17.50           H  
ATOM    147  O   THR A   9      33.677  33.722 -48.900  1.00 17.50           O  
ATOM    148  CG2 THR A   9      31.454  37.855 -49.730  1.00 17.50           C  
ATOM    149 HG21 THR A   9      32.360  38.133 -49.193  1.00 17.50           H  
ATOM    150 HG22 THR A   9      31.613  37.989 -50.800  1.00 17.50           H  
ATOM    151 HG23 THR A   9      30.645  38.510 -49.407  1.00 17.50           H  
ATOM    152  OG1 THR A   9      29.911  36.130 -50.152  1.00 17.50           O  
ATOM    153  HG1 THR A   9      29.331  36.894 -50.108  1.00 17.50           H  
ATOM    154  N   TRP A  10      32.438  34.778 -47.384  1.00 18.14           N  
ATOM    155  H   TRP A  10      31.532  35.205 -47.257  1.00 18.14           H  
ATOM    156  CA  TRP A  10      33.460  35.222 -46.395  1.00 18.14           C  
ATOM    157  HA  TRP A  10      34.444  35.139 -46.856  1.00 18.14           H  
ATOM    158  C   TRP A  10      33.567  34.489 -45.022  1.00 18.14           C  
ATOM    159  CB  TRP A  10      33.180  36.725 -46.141  1.00 18.14           C  
ATOM    160  HB2 TRP A  10      32.506  36.816 -45.289  1.00 18.14           H  
ATOM    161  HB3 TRP A  10      32.592  37.105 -46.976  1.00 18.14           H  
ATOM    162  O   TRP A  10      34.686  34.283 -44.568  1.00 18.14           O  
ATOM    163  CG  TRP A  10      34.285  37.741 -45.983  1.00 18.14           C  
ATOM    164  CD1 TRP A  10      34.796  38.441 -47.022  1.00 18.14           C  
ATOM    165  HD1 TRP A  10      34.570  38.254 -48.061  1.00 18.14           H  
ATOM    166  CD2 TRP A  10      34.819  38.402 -44.780  1.00 18.14           C  
ATOM    167  CE2 TRP A  10      35.465  39.610 -45.183  1.00 18.14           C  
ATOM    168  CE3 TRP A  10      34.816  38.140 -43.392  1.00 18.14           C  
ATOM    169  HE3 TRP A  10      34.499  37.164 -43.055  1.00 18.14           H  
ATOM    170  NE1 TRP A  10      35.512  39.526 -46.555  1.00 18.14           N  
ATOM    171  HE1 TRP A  10      35.952  40.206 -47.158  1.00 18.14           H  
ATOM    172  CH2 TRP A  10      35.799  40.322 -42.893  1.00 18.14           C  
ATOM    173  HH2 TRP A  10      36.160  41.042 -42.173  1.00 18.14           H  
ATOM    174  CZ2 TRP A  10      35.925  40.571 -44.269  1.00 18.14           C  
ATOM    175  HZ2 TRP A  10      36.389  41.481 -44.620  1.00 18.14           H  
ATOM    176  CZ3 TRP A  10      35.275  39.091 -42.457  1.00 18.14           C  
ATOM    177  HZ3 TRP A  10      35.260  38.862 -41.402  1.00 18.14           H  
ATOM    178  N   GLN A  11      32.467  34.202 -44.291  1.00 17.13           N  
ATOM    179  H   GLN A  11      31.570  34.292 -44.747  1.00 17.13           H  
ATOM    180  CA  GLN A  11      32.485  34.270 -42.799  1.00 17.13           C  
ATOM    181  HA  GLN A  11      33.466  34.645 -42.506  1.00 17.13           H  
ATOM    182  C   GLN A  11      32.334  32.991 -41.933  1.00 17.13           C  
ATOM    183  CB  GLN A  11      31.459  35.318 -42.301  1.00 17.13           C  
ATOM    184  HB2 GLN A  11      30.586  35.323 -42.954  1.00 17.13           H  
ATOM    185  HB3 GLN A  11      31.125  35.053 -41.298  1.00 17.13           H  
ATOM    186  O   GLN A  11      33.227  32.688 -41.150  1.00 17.13           O  
ATOM    187  CG  GLN A  11      32.042  36.730 -42.194  1.00 17.13           C  
ATOM    188  HG2 GLN A  11      32.918  36.701 -41.547  1.00 17.13           H  
ATOM    189  HG3 GLN A  11      32.330  37.071 -43.189  1.00 17.13           H  
ATOM    190  CD  GLN A  11      31.079  37.763 -41.628  1.00 17.13           C  
ATOM    191  NE2 GLN A  11      31.528  38.984 -41.443  1.00 17.13           N  
ATOM    192 HE21 GLN A  11      32.480  39.228 -41.674  1.00 17.13           H  
ATOM    193 HE22 GLN A  11      30.870  39.643 -41.050  1.00 17.13           H  
ATOM    194  OE1 GLN A  11      29.918  37.506 -41.362  1.00 17.13           O  
ATOM    195  N   SER A  12      31.126  32.420 -41.839  1.00 16.34           N  
ATOM    196  H   SER A  12      30.482  32.561 -42.605  1.00 16.34           H  
ATOM    197  CA  SER A  12      30.487  32.265 -40.508  1.00 16.34           C  
ATOM    198  HA  SER A  12      30.780  33.131 -39.914  1.00 16.34           H  
ATOM    199  C   SER A  12      30.849  31.033 -39.657  1.00 16.34           C  
ATOM    200  CB  SER A  12      28.967  32.340 -40.656  1.00 16.34           C  
ATOM    201  HB2 SER A  12      28.687  33.306 -41.076  1.00 16.34           H  
ATOM    202  HB3 SER A  12      28.495  32.234 -39.679  1.00 16.34           H  
ATOM    203  O   SER A  12      31.026  29.936 -40.174  1.00 16.34           O  
ATOM    204  OG  SER A  12      28.521  31.310 -41.513  1.00 16.34           O  
ATOM    205  HG  SER A  12      29.089  30.545 -41.393  1.00 16.34           H  
ATOM    206  N   SER A  13      30.809  31.211 -38.330  1.00 18.83           N  
ATOM    207  H   SER A  13      30.580  32.135 -37.991  1.00 18.83           H  
ATOM    208  CA  SER A  13      31.362  30.335 -37.277  1.00 18.83           C  
ATOM    209  HA  SER A  13      32.160  29.730 -37.708  1.00 18.83           H  
ATOM    210  C   SER A  13      30.395  29.362 -36.567  1.00 18.83           C  
ATOM    211  CB  SER A  13      31.976  31.268 -36.223  1.00 18.83           C  
ATOM    212  HB2 SER A  13      32.392  30.697 -35.393  1.00 18.83           H  
ATOM    213  HB3 SER A  13      32.781  31.840 -36.684  1.00 18.83           H  
ATOM    214  O   SER A  13      30.760  28.806 -35.534  1.00 18.83           O  
ATOM    215  OG  SER A  13      30.981  32.168 -35.754  1.00 18.83           O  
ATOM    216  HG  SER A  13      30.567  31.779 -34.981  1.00 18.83           H  
ATOM    217  N   ARG A  14      29.157  29.208 -37.049  1.00 16.40           N  
ATOM    218  H   ARG A  14      28.967  29.627 -37.948  1.00 16.40           H  
ATOM    219  CA  ARG A  14      28.041  28.532 -36.344  1.00 16.40           C  
ATOM    220  HA  ARG A  14      27.925  28.996 -35.365  1.00 16.40           H  
ATOM    221  C   ARG A  14      28.237  27.021 -36.107  1.00 16.40           C  
ATOM    222  CB  ARG A  14      26.766  28.709 -37.180  1.00 16.40           C  
ATOM    223  HB2 ARG A  14      25.976  28.117 -36.718  1.00 16.40           H  
ATOM    224  HB3 ARG A  14      26.931  28.298 -38.176  1.00 16.40           H  
ATOM    225  O   ARG A  14      28.858  26.371 -36.940  1.00 16.40           O  
ATOM    226  CG  ARG A  14      26.279  30.158 -37.314  1.00 16.40           C  
ATOM    227  HG2 ARG A  14      26.310  30.653 -36.343  1.00 16.40           H  
ATOM    228  HG3 ARG A  14      26.916  30.708 -38.006  1.00 16.40           H  
ATOM    229  CD  ARG A  14      24.841  30.115 -37.846  1.00 16.40           C  
ATOM    230  HD2 ARG A  14      24.869  29.797 -38.888  1.00 16.40           H  
ATOM    231  HD3 ARG A  14      24.276  29.383 -37.268  1.00 16.40           H  
ATOM    232  NE  ARG A  14      24.162  31.410 -37.706  1.00 16.40           N  
ATOM    233  HE  ARG A  14      24.437  31.944 -36.894  1.00 16.40           H  
ATOM    234  NH1 ARG A  14      22.553  31.073 -39.310  1.00 16.40           N  
ATOM    235 HH11 ARG A  14      22.963  30.168 -39.489  1.00 16.40           H  
ATOM    236 HH12 ARG A  14      21.713  31.371 -39.784  1.00 16.40           H  
ATOM    237  NH2 ARG A  14      22.522  32.938 -38.083  1.00 16.40           N  
ATOM    238 HH21 ARG A  14      21.680  33.228 -38.559  1.00 16.40           H  
ATOM    239 HH22 ARG A  14      22.887  33.481 -37.313  1.00 16.40           H  
ATOM    240  CZ  ARG A  14      23.089  31.800 -38.366  1.00 16.40           C  
ATOM    241  N   ASP A  15      27.617  26.343 -35.127  1.00 16.77           N  
ATOM    242  H   ASP A  15      27.816  25.356 -35.200  1.00 16.77           H  
ATOM    243  CA  ASP A  15      27.021  26.760 -33.827  1.00 16.77           C  
ATOM    244  HA  ASP A  15      27.724  27.384 -33.275  1.00 16.77           H  
ATOM    245  C   ASP A  15      26.694  25.527 -32.935  1.00 16.77           C  
ATOM    246  CB  ASP A  15      25.667  27.508 -33.974  1.00 16.77           C  
ATOM    247  HB2 ASP A  15      25.043  27.274 -33.112  1.00 16.77           H  
ATOM    248  HB3 ASP A  15      25.140  27.131 -34.851  1.00 16.77           H  
ATOM    249  O   ASP A  15      27.008  25.511 -31.750  1.00 16.77           O  
ATOM    250  CG  ASP A  15      25.721  29.038 -34.011  1.00 16.77           C  
ATOM    251  OD1 ASP A  15      26.675  29.616 -33.451  1.00 16.77           O  
ATOM    252  OD2 ASP A  15      24.818  29.618 -34.659  1.00 16.77           O  
ATOM    253  N   SER A  16      25.972  24.527 -33.470  1.00 17.46           N  
ATOM    254  H   SER A  16      25.893  24.499 -34.476  1.00 17.46           H  
ATOM    255  CA  SER A  16      24.857  23.867 -32.744  1.00 17.46           C  
ATOM    256  HA  SER A  16      24.976  24.035 -31.674  1.00 17.46           H  
ATOM    257  C   SER A  16      24.774  22.332 -32.981  1.00 17.46           C  
ATOM    258  CB  SER A  16      23.580  24.603 -33.223  1.00 17.46           C  
ATOM    259  HB2 SER A  16      23.854  25.462 -33.836  1.00 17.46           H  
ATOM    260  HB3 SER A  16      23.048  25.019 -32.367  1.00 17.46           H  
ATOM    261  O   SER A  16      25.364  21.850 -33.943  1.00 17.46           O  
ATOM    262  OG  SER A  16      22.704  23.809 -34.003  1.00 17.46           O  
ATOM    263  HG  SER A  16      21.955  24.352 -34.261  1.00 17.46           H  
ATOM    264  N   VAL A  17      24.055  21.470 -32.229  1.00 18.14           N  
ATOM    265  H   VAL A  17      23.968  20.589 -32.716  1.00 18.14           H  
ATOM    266  CA  VAL A  17      23.912  21.365 -30.751  1.00 18.14           C  
ATOM    267  HA  VAL A  17      24.763  21.867 -30.289  1.00 18.14           H  
ATOM    268  C   VAL A  17      23.933  19.885 -30.281  1.00 18.14           C  
ATOM    269  CB  VAL A  17      22.612  21.963 -30.146  1.00 18.14           C  
ATOM    270  HB  VAL A  17      21.783  21.320 -30.442  1.00 18.14           H  
ATOM    271  O   VAL A  17      24.771  19.514 -29.469  1.00 18.14           O  
ATOM    272  CG1 VAL A  17      22.690  21.996 -28.609  1.00 18.14           C  
ATOM    273 HG11 VAL A  17      21.737  22.329 -28.200  1.00 18.14           H  
ATOM    274 HG12 VAL A  17      22.888  21.005 -28.199  1.00 18.14           H  
ATOM    275 HG13 VAL A  17      23.480  22.676 -28.291  1.00 18.14           H  
ATOM    276  CG2 VAL A  17      22.198  23.361 -30.574  1.00 18.14           C  
ATOM    277 HG21 VAL A  17      23.005  24.070 -30.387  1.00 18.14           H  
ATOM    278 HG22 VAL A  17      21.914  23.326 -31.626  1.00 18.14           H  
ATOM    279 HG23 VAL A  17      21.311  23.677 -30.026  1.00 18.14           H  
ATOM    280  N   TYR A  18      22.944  19.064 -30.679  1.00 17.81           N  
ATOM    281  H   TYR A  18      22.378  19.392 -31.449  1.00 17.81           H  
ATOM    282  CA  TYR A  18      22.211  18.236 -29.688  1.00 17.81           C  
ATOM    283  HA  TYR A  18      22.433  18.635 -28.698  1.00 17.81           H  
ATOM    284  C   TYR A  18      22.535  16.729 -29.561  1.00 17.81           C  
ATOM    285  CB  TYR A  18      20.687  18.413 -29.918  1.00 17.81           C  
ATOM    286  HB2 TYR A  18      20.489  18.446 -30.990  1.00 17.81           H  
ATOM    287  HB3 TYR A  18      20.161  17.536 -29.543  1.00 17.81           H  
ATOM    288  O   TYR A  18      22.036  16.118 -28.622  1.00 17.81           O  
ATOM    289  CG  TYR A  18      20.040  19.609 -29.237  1.00 17.81           C  
ATOM    290  CD1 TYR A  18      20.048  19.696 -27.830  1.00 17.81           C  
ATOM    291  HD1 TYR A  18      20.517  18.915 -27.251  1.00 17.81           H  
ATOM    292  CD2 TYR A  18      19.390  20.607 -29.995  1.00 17.81           C  
ATOM    293  HD2 TYR A  18      19.359  20.539 -31.072  1.00 17.81           H  
ATOM    294  CE1 TYR A  18      19.434  20.785 -27.182  1.00 17.81           C  
ATOM    295  HE1 TYR A  18      19.441  20.843 -26.103  1.00 17.81           H  
ATOM    296  CE2 TYR A  18      18.800  21.712 -29.351  1.00 17.81           C  
ATOM    297  HE2 TYR A  18      18.322  22.497 -29.918  1.00 17.81           H  
ATOM    298  OH  TYR A  18      18.225  22.849 -27.327  1.00 17.81           O  
ATOM    299  HH  TYR A  18      18.177  22.757 -26.373  1.00 17.81           H  
ATOM    300  CZ  TYR A  18      18.810  21.794 -27.945  1.00 17.81           C  
ATOM    301  N   GLU A  19      23.296  16.090 -30.456  1.00 18.09           N  
ATOM    302  H   GLU A  19      23.745  16.637 -31.176  1.00 18.09           H  
ATOM    303  CA  GLU A  19      23.223  14.618 -30.663  1.00 18.09           C  
ATOM    304  HA  GLU A  19      22.200  14.358 -30.931  1.00 18.09           H  
ATOM    305  C   GLU A  19      23.599  13.683 -29.488  1.00 18.09           C  
ATOM    306  CB  GLU A  19      24.140  14.210 -31.829  1.00 18.09           C  
ATOM    307  HB2 GLU A  19      25.160  14.521 -31.606  1.00 18.09           H  
ATOM    308  HB3 GLU A  19      24.129  13.123 -31.901  1.00 18.09           H  
ATOM    309  O   GLU A  19      23.314  12.484 -29.549  1.00 18.09           O  
ATOM    310  CG  GLU A  19      23.729  14.756 -33.199  1.00 18.09           C  
ATOM    311  HG2 GLU A  19      23.989  15.813 -33.260  1.00 18.09           H  
ATOM    312  HG3 GLU A  19      22.647  14.665 -33.300  1.00 18.09           H  
ATOM    313  CD  GLU A  19      24.419  13.970 -34.328  1.00 18.09           C  
ATOM    314  OE1 GLU A  19      23.750  13.748 -35.362  1.00 18.09           O  
ATOM    315  OE2 GLU A  19      25.592  13.571 -34.142  1.00 18.09           O  
ATOM    316  N   VAL A  20      24.319  14.163 -28.471  1.00 19.97           N  
ATOM    317  H   VAL A  20      24.410  15.166 -28.394  1.00 19.97           H  
ATOM    318  CA  VAL A  20      25.131  13.293 -27.598  1.00 19.97           C  
ATOM    319  HA  VAL A  20      25.694  12.641 -28.266  1.00 19.97           H  
ATOM    320  C   VAL A  20      24.280  12.375 -26.706  1.00 19.97           C  
ATOM    321  CB  VAL A  20      26.168  14.101 -26.794  1.00 19.97           C  
ATOM    322  HB  VAL A  20      25.654  14.758 -26.093  1.00 19.97           H  
ATOM    323  O   VAL A  20      23.275  12.778 -26.129  1.00 19.97           O  
ATOM    324  CG1 VAL A  20      27.124  13.188 -26.010  1.00 19.97           C  
ATOM    325 HG11 VAL A  20      26.574  12.641 -25.244  1.00 19.97           H  
ATOM    326 HG12 VAL A  20      27.619  12.488 -26.683  1.00 19.97           H  
ATOM    327 HG13 VAL A  20      27.877  13.794 -25.505  1.00 19.97           H  
ATOM    328  CG2 VAL A  20      27.039  14.959 -27.726  1.00 19.97           C  
ATOM    329 HG21 VAL A  20      27.799  15.484 -27.148  1.00 19.97           H  
ATOM    330 HG22 VAL A  20      27.524  14.333 -28.476  1.00 19.97           H  
ATOM    331 HG23 VAL A  20      26.431  15.710 -28.230  1.00 19.97           H  
ATOM    332  N   GLY A  21      24.708  11.113 -26.585  1.00 19.04           N  
ATOM    333  H   GLY A  21      25.553  10.859 -27.076  1.00 19.04           H  
ATOM    334  CA  GLY A  21      23.949  10.049 -25.926  1.00 19.04           C  
ATOM    335  HA2 GLY A  21      22.988   9.948 -26.431  1.00 19.04           H  
ATOM    336  HA3 GLY A  21      24.486   9.106 -26.034  1.00 19.04           H  
ATOM    337  C   GLY A  21      23.699  10.271 -24.432  1.00 19.04           C  
ATOM    338  O   GLY A  21      24.616  10.146 -23.619  1.00 19.04           O  
ATOM    339  N   ASP A  22      22.433  10.513 -24.090  1.00 23.55           N  
ATOM    340  H   ASP A  22      21.785  10.743 -24.830  1.00 23.55           H  
ATOM    341  CA  ASP A  22      21.930  10.594 -22.718  1.00 23.55           C  
ATOM    342  HA  ASP A  22      22.433  11.436 -22.243  1.00 23.55           H  
ATOM    343  C   ASP A  22      22.258   9.336 -21.892  1.00 23.55           C  
ATOM    344  CB  ASP A  22      20.408  10.845 -22.730  1.00 23.55           C  
ATOM    345  HB2 ASP A  22      20.009  10.667 -23.729  1.00 23.55           H  
ATOM    346  HB3 ASP A  22      19.919  10.135 -22.063  1.00 23.55           H  
ATOM    347  O   ASP A  22      22.237   8.207 -22.392  1.00 23.55           O  
ATOM    348  CG  ASP A  22      20.017  12.250 -22.268  1.00 23.55           C  
ATOM    349  OD1 ASP A  22      20.691  12.757 -21.343  1.00 23.55           O  
ATOM    350  OD2 ASP A  22      18.991  12.753 -22.775  1.00 23.55           O  
ATOM    351  N   SER A  23      22.559   9.542 -20.606  1.00 22.87           N  
ATOM    352  H   SER A  23      22.447  10.483 -20.257  1.00 22.87           H  
ATOM    353  CA  SER A  23      23.107   8.503 -19.722  1.00 22.87           C  
ATOM    354  HA  SER A  23      23.336   7.633 -20.338  1.00 22.87           H  
ATOM    355  C   SER A  23      22.088   7.982 -18.690  1.00 22.87           C  
ATOM    356  CB  SER A  23      24.464   8.951 -19.157  1.00 22.87           C  
ATOM    357  HB2 SER A  23      25.107   9.272 -19.977  1.00 22.87           H  
ATOM    358  HB3 SER A  23      24.939   8.101 -18.668  1.00 22.87           H  
ATOM    359  O   SER A  23      20.983   7.575 -19.049  1.00 22.87           O  
ATOM    360  OG  SER A  23      24.335  10.003 -18.220  1.00 22.87           O  
ATOM    361  HG  SER A  23      24.189  10.824 -18.696  1.00 22.87           H  
ATOM    362  N   TYR A  24      22.447   7.925 -17.403  1.00 23.27           N  
ATOM    363  H   TYR A  24      23.306   8.387 -17.142  1.00 23.27           H  
ATOM    364  CA  TYR A  24      21.631   7.316 -16.346  1.00 23.27           C  
ATOM    365  HA  TYR A  24      21.212   6.389 -16.737  1.00 23.27           H  
ATOM    366  C   TYR A  24      20.450   8.230 -15.966  1.00 23.27           C  
ATOM    367  CB  TYR A  24      22.538   6.938 -15.163  1.00 23.27           C  
ATOM    368  HB2 TYR A  24      23.469   6.529 -15.556  1.00 23.27           H  
ATOM    369  HB3 TYR A  24      22.799   7.831 -14.595  1.00 23.27           H  
ATOM    370  O   TYR A  24      20.522   9.022 -15.025  1.00 23.27           O  
ATOM    371  CG  TYR A  24      21.943   5.894 -14.236  1.00 23.27           C  
ATOM    372  CD1 TYR A  24      21.274   6.277 -13.056  1.00 23.27           C  
ATOM    373  HD1 TYR A  24      21.170   7.325 -12.817  1.00 23.27           H  
ATOM    374  CD2 TYR A  24      22.066   4.529 -14.559  1.00 23.27           C  
ATOM    375  HD2 TYR A  24      22.556   4.225 -15.472  1.00 23.27           H  
ATOM    376  CE1 TYR A  24      20.758   5.297 -12.183  1.00 23.27           C  
ATOM    377  HE1 TYR A  24      20.261   5.591 -11.271  1.00 23.27           H  
ATOM    378  CE2 TYR A  24      21.535   3.552 -13.698  1.00 23.27           C  
ATOM    379  HE2 TYR A  24      21.583   2.503 -13.953  1.00 23.27           H  
ATOM    380  OH  TYR A  24      20.418   2.969 -11.663  1.00 23.27           O  
ATOM    381  HH  TYR A  24      19.944   3.333 -10.912  1.00 23.27           H  
ATOM    382  CZ  TYR A  24      20.900   3.927 -12.498  1.00 23.27           C  
ATOM    383  N   SER A  25      19.374   8.180 -16.757  1.00 29.14           N  
ATOM    384  H   SER A  25      19.448   7.595 -17.577  1.00 29.14           H  
ATOM    385  CA  SER A  25      18.299   9.180 -16.715  1.00 29.14           C  
ATOM    386  HA  SER A  25      18.788  10.153 -16.749  1.00 29.14           H  
ATOM    387  C   SER A  25      17.471   9.154 -15.416  1.00 29.14           C  
ATOM    388  CB  SER A  25      17.424   9.130 -17.980  1.00 29.14           C  
ATOM    389  HB2 SER A  25      18.048   9.327 -18.852  1.00 29.14           H  
ATOM    390  HB3 SER A  25      16.673   9.917 -17.919  1.00 29.14           H  
ATOM    391  O   SER A  25      16.511   8.399 -15.244  1.00 29.14           O  
ATOM    392  OG  SER A  25      16.770   7.889 -18.153  1.00 29.14           O  
ATOM    393  HG  SER A  25      17.394   7.278 -18.553  1.00 29.14           H  
ATOM    394  N   GLY A  26      17.775  10.095 -14.515  1.00 28.34           N  
ATOM    395  H   GLY A  26      18.645  10.590 -14.650  1.00 28.34           H  
ATOM    396  CA  GLY A  26      17.027  10.331 -13.270  1.00 28.34           C  
ATOM    397  HA2 GLY A  26      17.055   9.421 -12.671  1.00 28.34           H  
ATOM    398  HA3 GLY A  26      17.524  11.123 -12.710  1.00 28.34           H  
ATOM    399  C   GLY A  26      15.552  10.732 -13.455  1.00 28.34           C  
ATOM    400  O   GLY A  26      14.821  10.846 -12.471  1.00 28.34           O  
ATOM    401  N   GLN A  27      15.086  10.908 -14.699  1.00 31.68           N  
ATOM    402  H   GLN A  27      15.731  10.747 -15.459  1.00 31.68           H  
ATOM    403  CA  GLN A  27      13.677  11.137 -15.043  1.00 31.68           C  
ATOM    404  HA  GLN A  27      13.331  12.050 -14.558  1.00 31.68           H  
ATOM    405  C   GLN A  27      12.755   9.995 -14.587  1.00 31.68           C  
ATOM    406  CB  GLN A  27      13.530  11.295 -16.565  1.00 31.68           C  
ATOM    407  HB2 GLN A  27      13.935  10.412 -17.060  1.00 31.68           H  
ATOM    408  HB3 GLN A  27      12.466  11.350 -16.793  1.00 31.68           H  
ATOM    409  O   GLN A  27      11.592  10.237 -14.277  1.00 31.68           O  
ATOM    410  CG  GLN A  27      14.202  12.552 -17.145  1.00 31.68           C  
ATOM    411  HG2 GLN A  27      15.282  12.488 -17.007  1.00 31.68           H  
ATOM    412  HG3 GLN A  27      13.837  13.432 -16.616  1.00 31.68           H  
ATOM    413  CD  GLN A  27      13.909  12.730 -18.636  1.00 31.68           C  
ATOM    414  NE2 GLN A  27      14.452  13.743 -19.272  1.00 31.68           N  
ATOM    415 HE21 GLN A  27      14.298  13.767 -20.270  1.00 31.68           H  
ATOM    416 HE22 GLN A  27      15.125  14.353 -18.829  1.00 31.68           H  
ATOM    417  OE1 GLN A  27      13.188  11.968 -19.256  1.00 31.68           O  
ATOM    418  N   ASN A  28      13.256   8.757 -14.505  1.00 32.37           N  
ATOM    419  H   ASN A  28      14.217   8.603 -14.777  1.00 32.37           H  
ATOM    420  CA  ASN A  28      12.438   7.607 -14.110  1.00 32.37           C  
ATOM    421  HA  ASN A  28      11.478   7.695 -14.619  1.00 32.37           H  
ATOM    422  C   ASN A  28      12.076   7.554 -12.613  1.00 32.37           C  
ATOM    423  CB  ASN A  28      13.130   6.312 -14.582  1.00 32.37           C  
ATOM    424  HB2 ASN A  28      12.783   5.470 -13.984  1.00 32.37           H  
ATOM    425  HB3 ASN A  28      14.208   6.392 -14.439  1.00 32.37           H  
ATOM    426  O   ASN A  28      11.211   6.756 -12.261  1.00 32.37           O  
ATOM    427  CG  ASN A  28      12.821   5.975 -16.029  1.00 32.37           C  
ATOM    428  ND2 ASN A  28      13.752   5.386 -16.739  1.00 32.37           N  
ATOM    429 HD21 ASN A  28      14.667   5.226 -16.344  1.00 32.37           H  
ATOM    430 HD22 ASN A  28      13.560   5.217 -17.717  1.00 32.37           H  
ATOM    431  OD1 ASN A  28      11.723   6.205 -16.524  1.00 32.37           O  
ATOM    432  N   ALA A  29      12.704   8.377 -11.761  1.00 33.23           N  
ATOM    433  H   ALA A  29      13.351   9.046 -12.154  1.00 33.23           H  
ATOM    434  CA  ALA A  29      12.729   8.211 -10.305  1.00 33.23           C  
ATOM    435  HA  ALA A  29      13.060   7.193 -10.101  1.00 33.23           H  
ATOM    436  C   ALA A  29      11.366   8.355  -9.590  1.00 33.23           C  
ATOM    437  CB  ALA A  29      13.799   9.156  -9.735  1.00 33.23           C  
ATOM    438  HB1 ALA A  29      14.770   8.914 -10.168  1.00 33.23           H  
ATOM    439  HB2 ALA A  29      13.861   9.031  -8.654  1.00 33.23           H  
ATOM    440  HB3 ALA A  29      13.558  10.194  -9.967  1.00 33.23           H  
ATOM    441  O   ALA A  29      10.764   7.358  -9.199  1.00 33.23           O  
ATOM    442  N   ASN A  30      10.893   9.588  -9.367  1.00 33.78           N  
ATOM    443  H   ASN A  30      11.414  10.369  -9.738  1.00 33.78           H  
ATOM    444  CA  ASN A  30       9.728   9.868  -8.515  1.00 33.78           C  
ATOM    445  HA  ASN A  30       9.759   9.191  -7.660  1.00 33.78           H  
ATOM    446  C   ASN A  30       8.404   9.583  -9.232  1.00 33.78           C  
ATOM    447  CB  ASN A  30       9.795  11.304  -7.972  1.00 33.78           C  
ATOM    448  HB2 ASN A  30       8.811  11.586  -7.596  1.00 33.78           H  
ATOM    449  HB3 ASN A  30      10.061  12.000  -8.767  1.00 33.78           H  
ATOM    450  O   ASN A  30       7.720  10.493  -9.709  1.00 33.78           O  
ATOM    451  CG  ASN A  30      10.772  11.431  -6.828  1.00 33.78           C  
ATOM    452  ND2 ASN A  30      10.314  11.230  -5.619  1.00 33.78           N  
ATOM    453 HD21 ASN A  30      10.995  11.147  -4.878  1.00 33.78           H  
ATOM    454 HD22 ASN A  30       9.380  10.867  -5.487  1.00 33.78           H  
ATOM    455  OD1 ASN A  30      11.944  11.741  -7.011  1.00 33.78           O  
ATOM    456  N   ARG A  31       8.046   8.304  -9.299  1.00 40.12           N  
ATOM    457  H   ARG A  31       8.699   7.637  -8.914  1.00 40.12           H  
ATOM    458  CA  ARG A  31       6.738   7.824  -9.738  1.00 40.12           C  
ATOM    459  HA  ARG A  31       6.173   8.636 -10.195  1.00 40.12           H  
ATOM    460  C   ARG A  31       5.989   7.318  -8.495  1.00 40.12           C  
ATOM    461  CB  ARG A  31       6.939   6.742 -10.803  1.00 40.12           C  
ATOM    462  HB2 ARG A  31       7.564   5.958 -10.373  1.00 40.12           H  
ATOM    463  HB3 ARG A  31       5.964   6.323 -11.053  1.00 40.12           H  
ATOM    464  O   ARG A  31       6.109   6.138  -8.161  1.00 40.12           O  
ATOM    465  CG  ARG A  31       7.607   7.233 -12.096  1.00 40.12           C  
ATOM    466  HG2 ARG A  31       6.944   7.919 -12.623  1.00 40.12           H  
ATOM    467  HG3 ARG A  31       8.552   7.729 -11.875  1.00 40.12           H  
ATOM    468  CD  ARG A  31       7.875   5.993 -12.949  1.00 40.12           C  
ATOM    469  HD2 ARG A  31       6.925   5.492 -13.134  1.00 40.12           H  
ATOM    470  HD3 ARG A  31       8.504   5.312 -12.375  1.00 40.12           H  
ATOM    471  NE  ARG A  31       8.570   6.288 -14.211  1.00 40.12           N  
ATOM    472  HE  ARG A  31       9.527   6.600 -14.120  1.00 40.12           H  
ATOM    473  NH1 ARG A  31       6.897   5.615 -15.635  1.00 40.12           N  
ATOM    474 HH11 ARG A  31       6.222   5.693 -14.887  1.00 40.12           H  
ATOM    475 HH12 ARG A  31       6.562   5.436 -16.571  1.00 40.12           H  
ATOM    476  NH2 ARG A  31       8.927   6.072 -16.450  1.00 40.12           N  
ATOM    477 HH21 ARG A  31       9.910   6.271 -16.326  1.00 40.12           H  
ATOM    478 HH22 ARG A  31       8.596   5.880 -17.385  1.00 40.12           H  
ATOM    479  CZ  ARG A  31       8.130   5.997 -15.420  1.00 40.12           C  
ATOM    480  N   PRO A  32       5.187   8.157  -7.807  1.00 35.93           N  
ATOM    481  CA  PRO A  32       4.534   7.768  -6.552  1.00 35.93           C  
ATOM    482  HA  PRO A  32       5.294   7.468  -5.830  1.00 35.93           H  
ATOM    483  C   PRO A  32       3.568   6.587  -6.715  1.00 35.93           C  
ATOM    484  CB  PRO A  32       3.822   9.031  -6.048  1.00 35.93           C  
ATOM    485  HB2 PRO A  32       4.464   9.564  -5.347  1.00 35.93           H  
ATOM    486  HB3 PRO A  32       2.865   8.807  -5.579  1.00 35.93           H  
ATOM    487  O   PRO A  32       3.405   5.795  -5.790  1.00 35.93           O  
ATOM    488  CG  PRO A  32       3.648   9.885  -7.302  1.00 35.93           C  
ATOM    489  HG2 PRO A  32       3.596  10.948  -7.066  1.00 35.93           H  
ATOM    490  HG3 PRO A  32       2.757   9.567  -7.844  1.00 35.93           H  
ATOM    491  CD  PRO A  32       4.893   9.548  -8.117  1.00 35.93           C  
ATOM    492  HD2 PRO A  32       5.727  10.172  -7.796  1.00 35.93           H  
ATOM    493  HD3 PRO A  32       4.690   9.700  -9.177  1.00 35.93           H  
ATOM    494  N   LEU A  33       2.980   6.424  -7.907  1.00 38.29           N  
ATOM    495  H   LEU A  33       3.147   7.123  -8.617  1.00 38.29           H  
ATOM    496  CA  LEU A  33       2.165   5.262  -8.275  1.00 38.29           C  
ATOM    497  HA  LEU A  33       1.875   4.771  -7.346  1.00 38.29           H  
ATOM    498  C   LEU A  33       2.943   4.161  -9.024  1.00 38.29           C  
ATOM    499  CB  LEU A  33       0.852   5.704  -8.942  1.00 38.29           C  
ATOM    500  HB2 LEU A  33       1.083   6.268  -9.845  1.00 38.29           H  
ATOM    501  HB3 LEU A  33       0.301   4.810  -9.235  1.00 38.29           H  
ATOM    502  O   LEU A  33       2.357   3.363  -9.757  1.00 38.29           O  
ATOM    503  CG  LEU A  33      -0.064   6.547  -8.031  1.00 38.29           C  
ATOM    504  HG  LEU A  33       0.406   7.510  -7.831  1.00 38.29           H  
ATOM    505  CD1 LEU A  33      -1.382   6.784  -8.761  1.00 38.29           C  
ATOM    506 HD11 LEU A  33      -1.180   7.305  -9.698  1.00 38.29           H  
ATOM    507 HD12 LEU A  33      -1.874   5.834  -8.967  1.00 38.29           H  
ATOM    508 HD13 LEU A  33      -2.044   7.397  -8.149  1.00 38.29           H  
ATOM    509  CD2 LEU A  33      -0.402   5.879  -6.694  1.00 38.29           C  
ATOM    510 HD21 LEU A  33       0.489   5.812  -6.070  1.00 38.29           H  
ATOM    511 HD22 LEU A  33      -0.803   4.879  -6.858  1.00 38.29           H  
ATOM    512 HD23 LEU A  33      -1.135   6.479  -6.155  1.00 38.29           H  
ATOM    513  N   VAL A  34       4.255   4.067  -8.788  1.00 46.15           N  
ATOM    514  H   VAL A  34       4.698   4.796  -8.247  1.00 46.15           H  
ATOM    515  CA  VAL A  34       5.064   2.870  -9.050  1.00 46.15           C  
ATOM    516  HA  VAL A  34       4.440   2.114  -9.526  1.00 46.15           H  
ATOM    517  C   VAL A  34       5.542   2.293  -7.724  1.00 46.15           C  
ATOM    518  CB  VAL A  34       6.231   3.149 -10.014  1.00 46.15           C  
ATOM    519  HB  VAL A  34       6.790   4.020  -9.671  1.00 46.15           H  
ATOM    520  O   VAL A  34       6.356   2.876  -7.008  1.00 46.15           O  
ATOM    521  CG1 VAL A  34       7.210   1.974 -10.147  1.00 46.15           C  
ATOM    522 HG11 VAL A  34       7.979   2.209 -10.883  1.00 46.15           H  
ATOM    523 HG12 VAL A  34       7.714   1.789  -9.199  1.00 46.15           H  
ATOM    524 HG13 VAL A  34       6.687   1.069 -10.455  1.00 46.15           H  
ATOM    525  CG2 VAL A  34       5.666   3.407 -11.415  1.00 46.15           C  
ATOM    526 HG21 VAL A  34       5.012   4.280 -11.406  1.00 46.15           H  
ATOM    527 HG22 VAL A  34       5.085   2.541 -11.733  1.00 46.15           H  
ATOM    528 HG23 VAL A  34       6.482   3.575 -12.118  1.00 46.15           H  
ATOM    529  N   ALA A  35       5.031   1.107  -7.419  1.00 46.93           N  
ATOM    530  H   ALA A  35       4.356   0.728  -8.068  1.00 46.93           H  
ATOM    531  CA  ALA A  35       5.758   0.105  -6.657  1.00 46.93           C  
ATOM    532  HA  ALA A  35       6.545   0.573  -6.066  1.00 46.93           H  
ATOM    533  C   ALA A  35       6.408  -0.878  -7.643  1.00 46.93           C  
ATOM    534  CB  ALA A  35       4.777  -0.590  -5.713  1.00 46.93           C  
ATOM    535  HB1 ALA A  35       5.296  -1.351  -5.130  1.00 46.93           H  
ATOM    536  HB2 ALA A  35       3.989  -1.060  -6.301  1.00 46.93           H  
ATOM    537  HB3 ALA A  35       4.340   0.142  -5.035  1.00 46.93           H  
ATOM    538  O   ALA A  35       5.989  -0.956  -8.801  1.00 46.93           O  
ATOM    539  N   THR A  36       7.386  -1.641  -7.160  1.00 51.69           N  
ATOM    540  H   THR A  36       7.674  -1.514  -6.200  1.00 51.69           H  
ATOM    541  CA  THR A  36       8.053  -2.732  -7.884  1.00 51.69           C  
ATOM    542  HA  THR A  36       8.734  -2.314  -8.625  1.00 51.69           H  
ATOM    543  C   THR A  36       7.018  -3.633  -8.576  1.00 51.69           C  
ATOM    544  CB  THR A  36       8.847  -3.581  -6.869  1.00 51.69           C  
ATOM    545  HB  THR A  36       8.157  -4.265  -6.374  1.00 51.69           H  
ATOM    546  O   THR A  36       6.106  -4.123  -7.908  1.00 51.69           O  
ATOM    547  CG2 THR A  36       9.999  -4.394  -7.453  1.00 51.69           C  
ATOM    548 HG21 THR A  36      10.274  -5.189  -6.760  1.00 51.69           H  
ATOM    549 HG22 THR A  36      10.867  -3.754  -7.607  1.00 51.69           H  
ATOM    550 HG23 THR A  36       9.717  -4.813  -8.419  1.00 51.69           H  
ATOM    551  OG1 THR A  36       9.431  -2.776  -5.869  1.00 51.69           O  
ATOM    552  HG1 THR A  36      10.138  -2.293  -6.303  1.00 51.69           H  
ATOM    553  N   ASN A  37       7.157  -3.894  -9.878  1.00 66.41           N  
ATOM    554  H   ASN A  37       7.892  -3.399 -10.363  1.00 66.41           H  
ATOM    555  CA  ASN A  37       6.244  -4.740 -10.665  1.00 66.41           C  
ATOM    556  HA  ASN A  37       5.433  -5.081 -10.023  1.00 66.41           H  
ATOM    557  C   ASN A  37       6.926  -6.016 -11.213  1.00 66.41           C  
ATOM    558  CB  ASN A  37       5.613  -3.874 -11.775  1.00 66.41           C  
ATOM    559  HB2 ASN A  37       5.045  -3.063 -11.320  1.00 66.41           H  
ATOM    560  HB3 ASN A  37       6.410  -3.434 -12.375  1.00 66.41           H  
ATOM    561  O   ASN A  37       8.147  -6.146 -11.218  1.00 66.41           O  
ATOM    562  CG  ASN A  37       4.680  -4.675 -12.667  1.00 66.41           C  
ATOM    563  ND2 ASN A  37       4.889  -4.666 -13.960  1.00 66.41           N  
ATOM    564 HD21 ASN A  37       4.239  -5.190 -14.528  1.00 66.41           H  
ATOM    565 HD22 ASN A  37       5.620  -4.094 -14.358  1.00 66.41           H  
ATOM    566  OD1 ASN A  37       3.860  -5.459 -12.225  1.00 66.41           O  
ATOM    567  N   CYS A  38       6.145  -6.975 -11.718  1.00 71.70           N  
ATOM    568  H   CYS A  38       5.147  -6.838 -11.647  1.00 71.70           H  
ATOM    569  CA  CYS A  38       6.626  -8.157 -12.432  1.00 71.70           C  
ATOM    570  HA  CYS A  38       7.283  -8.716 -11.766  1.00 71.70           H  
ATOM    571  C   CYS A  38       7.455  -7.828 -13.693  1.00 71.70           C  
ATOM    572  CB  CYS A  38       5.415  -9.041 -12.776  1.00 71.70           C  
ATOM    573  HB2 CYS A  38       4.856  -9.277 -11.870  1.00 71.70           H  
ATOM    574  HB3 CYS A  38       5.771  -9.976 -13.209  1.00 71.70           H  
ATOM    575  O   CYS A  38       8.337  -8.607 -14.049  1.00 71.70           O  
ATOM    576  SG  CYS A  38       4.310  -8.219 -13.969  1.00 71.70           S  
ATOM    577  HG  CYS A  38       3.795  -7.312 -13.134  1.00 71.70           H  
ATOM    578  N   SER A  39       7.222  -6.684 -14.355  1.00 74.93           N  
ATOM    579  H   SER A  39       6.488  -6.079 -14.016  1.00 74.93           H  
ATOM    580  CA  SER A  39       7.996  -6.243 -15.531  1.00 74.93           C  
ATOM    581  HA  SER A  39       7.949  -7.023 -16.292  1.00 74.93           H  
ATOM    582  C   SER A  39       9.478  -6.030 -15.221  1.00 74.93           C  
ATOM    583  CB  SER A  39       7.408  -4.959 -16.135  1.00 74.93           C  
ATOM    584  HB2 SER A  39       8.019  -4.638 -16.979  1.00 74.93           H  
ATOM    585  HB3 SER A  39       6.405  -5.173 -16.503  1.00 74.93           H  
ATOM    586  O   SER A  39      10.323  -6.382 -16.032  1.00 74.93           O  
ATOM    587  OG  SER A  39       7.331  -3.912 -15.179  1.00 74.93           O  
ATOM    588  HG  SER A  39       8.199  -3.512 -15.084  1.00 74.93           H  
ATOM    589  N   GLU A  40       9.812  -5.543 -14.025  1.00 76.25           N  
ATOM    590  H   GLU A  40       9.082  -5.323 -13.363  1.00 76.25           H  
ATOM    591  CA  GLU A  40      11.201  -5.343 -13.578  1.00 76.25           C  
ATOM    592  HA  GLU A  40      11.726  -4.693 -14.278  1.00 76.25           H  
ATOM    593  C   GLU A  40      12.012  -6.644 -13.483  1.00 76.25           C  
ATOM    594  CB  GLU A  40      11.161  -4.671 -12.203  1.00 76.25           C  
ATOM    595  HB2 GLU A  40      12.091  -4.841 -11.662  1.00 76.25           H  
ATOM    596  HB3 GLU A  40      10.374  -5.137 -11.609  1.00 76.25           H  
ATOM    597  O   GLU A  40      13.240  -6.598 -13.399  1.00 76.25           O  
ATOM    598  CG  GLU A  40      10.916  -3.163 -12.307  1.00 76.25           C  
ATOM    599  HG2 GLU A  40      10.249  -2.959 -13.144  1.00 76.25           H  
ATOM    600  HG3 GLU A  40      11.861  -2.651 -12.488  1.00 76.25           H  
ATOM    601  CD  GLU A  40      10.271  -2.676 -11.012  1.00 76.25           C  
ATOM    602  OE1 GLU A  40       9.095  -2.255 -11.090  1.00 76.25           O  
ATOM    603  OE2 GLU A  40      10.859  -2.886  -9.933  1.00 76.25           O  
ATOM    604  N   TYR A  41      11.343  -7.800 -13.507  1.00 80.46           N  
ATOM    605  H   TYR A  41      10.339  -7.753 -13.611  1.00 80.46           H  
ATOM    606  CA  TYR A  41      11.954  -9.127 -13.456  1.00 80.46           C  
ATOM    607  HA  TYR A  41      12.969  -9.021 -13.075  1.00 80.46           H  
ATOM    608  C   TYR A  41      12.096  -9.788 -14.837  1.00 80.46           C  
ATOM    609  CB  TYR A  41      11.186  -9.998 -12.458  1.00 80.46           C  
ATOM    610  HB2 TYR A  41      10.130 -10.028 -12.725  1.00 80.46           H  
ATOM    611  HB3 TYR A  41      11.580 -11.012 -12.529  1.00 80.46           H  
ATOM    612  O   TYR A  41      12.368 -10.989 -14.910  1.00 80.46           O  
ATOM    613  CG  TYR A  41      11.336  -9.562 -11.017  1.00 80.46           C  
ATOM    614  CD1 TYR A  41      12.294 -10.193 -10.205  1.00 80.46           C  
ATOM    615  HD1 TYR A  41      12.908 -10.978 -10.621  1.00 80.46           H  
ATOM    616  CD2 TYR A  41      10.553  -8.518 -10.493  1.00 80.46           C  
ATOM    617  HD2 TYR A  41       9.838  -8.007 -11.122  1.00 80.46           H  
ATOM    618  CE1 TYR A  41      12.457  -9.807  -8.864  1.00 80.46           C  
ATOM    619  HE1 TYR A  41      13.196 -10.292  -8.242  1.00 80.46           H  
ATOM    620  CE2 TYR A  41      10.741  -8.101  -9.163  1.00 80.46           C  
ATOM    621  HE2 TYR A  41      10.189  -7.255  -8.781  1.00 80.46           H  
ATOM    622  OH  TYR A  41      11.856  -8.377  -7.046  1.00 80.46           O  
ATOM    623  HH  TYR A  41      11.401  -7.552  -6.862  1.00 80.46           H  
ATOM    624  CZ  TYR A  41      11.680  -8.755  -8.339  1.00 80.46           C  
ATOM    625  N   ALA A  42      11.923  -9.025 -15.918  1.00 88.19           N  
ATOM    626  H   ALA A  42      11.695  -8.050 -15.782  1.00 88.19           H  
ATOM    627  CA  ALA A  42      12.249  -9.408 -17.288  1.00 88.19           C  
ATOM    628  HA  ALA A  42      12.749 -10.376 -17.283  1.00 88.19           H  
ATOM    629  C   ALA A  42      13.219  -8.397 -17.922  1.00 88.19           C  
ATOM    630  CB  ALA A  42      10.950  -9.541 -18.092  1.00 88.19           C  
ATOM    631  HB1 ALA A  42      11.174  -9.731 -19.142  1.00 88.19           H  
ATOM    632  HB2 ALA A  42      10.367 -10.378 -17.707  1.00 88.19           H  
ATOM    633  HB3 ALA A  42      10.367  -8.623 -18.017  1.00 88.19           H  
ATOM    634  O   ALA A  42      13.350  -7.267 -17.458  1.00 88.19           O  
ATOM    635  N   VAL A  43      13.885  -8.804 -19.004  1.00 92.15           N  
ATOM    636  H   VAL A  43      13.717  -9.746 -19.328  1.00 92.15           H  
ATOM    637  CA  VAL A  43      14.663  -7.906 -19.877  1.00 92.15           C  
ATOM    638  HA  VAL A  43      14.603  -6.885 -19.501  1.00 92.15           H  
ATOM    639  C   VAL A  43      14.025  -7.936 -21.259  1.00 92.15           C  
ATOM    640  CB  VAL A  43      16.155  -8.294 -19.926  1.00 92.15           C  
ATOM    641  HB  VAL A  43      16.249  -9.335 -20.235  1.00 92.15           H  
ATOM    642  O   VAL A  43      13.896  -9.006 -21.849  1.00 92.15           O  
ATOM    643  CG1 VAL A  43      16.948  -7.428 -20.915  1.00 92.15           C  
ATOM    644 HG11 VAL A  43      16.580  -7.567 -21.931  1.00 92.15           H  
ATOM    645 HG12 VAL A  43      16.869  -6.375 -20.644  1.00 92.15           H  
ATOM    646 HG13 VAL A  43      17.999  -7.716 -20.898  1.00 92.15           H  
ATOM    647  CG2 VAL A  43      16.801  -8.142 -18.545  1.00 92.15           C  
ATOM    648 HG21 VAL A  43      16.307  -8.797 -17.827  1.00 92.15           H  
ATOM    649 HG22 VAL A  43      17.857  -8.405 -18.593  1.00 92.15           H  
ATOM    650 HG23 VAL A  43      16.698  -7.111 -18.205  1.00 92.15           H  
ATOM    651  N   ALA A  44      13.611  -6.781 -21.777  1.00 92.72           N  
ATOM    652  H   ALA A  44      13.755  -5.929 -21.253  1.00 92.72           H  
ATOM    653  CA  ALA A  44      12.902  -6.677 -23.048  1.00 92.72           C  
ATOM    654  HA  ALA A  44      12.899  -7.646 -23.548  1.00 92.72           H  
ATOM    655  C   ALA A  44      13.602  -5.680 -23.977  1.00 92.72           C  
ATOM    656  CB  ALA A  44      11.444  -6.311 -22.761  1.00 92.72           C  
ATOM    657  HB1 ALA A  44      11.392  -5.304 -22.345  1.00 92.72           H  
ATOM    658  HB2 ALA A  44      11.016  -7.015 -22.048  1.00 92.72           H  
ATOM    659  HB3 ALA A  44      10.868  -6.352 -23.685  1.00 92.72           H  
ATOM    660  O   ALA A  44      13.702  -4.492 -23.675  1.00 92.72           O  
ATOM    661  N   HIS A  45      14.093  -6.173 -25.112  1.00 90.66           N  
ATOM    662  H   HIS A  45      13.943  -7.152 -25.307  1.00 90.66           H  
ATOM    663  CA  HIS A  45      14.875  -5.418 -26.086  1.00 90.66           C  
ATOM    664  HA  HIS A  45      14.935  -4.371 -25.788  1.00 90.66           H  
ATOM    665  C   HIS A  45      14.194  -5.447 -27.459  1.00 90.66           C  
ATOM    666  CB  HIS A  45      16.303  -5.999 -26.136  1.00 90.66           C  
ATOM    667  HB2 HIS A  45      16.745  -5.728 -27.094  1.00 90.66           H  
ATOM    668  HB3 HIS A  45      16.247  -7.087 -26.112  1.00 90.66           H  
ATOM    669  O   HIS A  45      13.879  -6.513 -27.978  1.00 90.66           O  
ATOM    670  CG  HIS A  45      17.250  -5.530 -25.046  1.00 90.66           C  
ATOM    671  CD2 HIS A  45      17.044  -4.522 -24.138  1.00 90.66           C  
ATOM    672  HD2 HIS A  45      16.154  -3.918 -24.030  1.00 90.66           H  
ATOM    673  ND1 HIS A  45      18.533  -5.995 -24.823  1.00 90.66           N  
ATOM    674  HD1 HIS A  45      19.006  -6.743 -25.310  1.00 90.66           H  
ATOM    675  CE1 HIS A  45      19.075  -5.292 -23.815  1.00 90.66           C  
ATOM    676  HE1 HIS A  45      20.068  -5.429 -23.413  1.00 90.66           H  
ATOM    677  NE2 HIS A  45      18.208  -4.372 -23.383  1.00 90.66           N  
ATOM    678  N   ALA A  46      13.994  -4.279 -28.063  1.00 88.31           N  
ATOM    679  H   ALA A  46      14.271  -3.433 -27.585  1.00 88.31           H  
ATOM    680  CA  ALA A  46      13.484  -4.113 -29.425  1.00 88.31           C  
ATOM    681  HA  ALA A  46      13.641  -5.030 -29.993  1.00 88.31           H  
ATOM    682  C   ALA A  46      14.246  -2.983 -30.140  1.00 88.31           C  
ATOM    683  CB  ALA A  46      11.971  -3.849 -29.360  1.00 88.31           C  
ATOM    684  HB1 ALA A  46      11.472  -4.679 -28.859  1.00 88.31           H  
ATOM    685  HB2 ALA A  46      11.772  -2.927 -28.814  1.00 88.31           H  
ATOM    686  HB3 ALA A  46      11.560  -3.766 -30.366  1.00 88.31           H  
ATOM    687  O   ALA A  46      15.108  -2.326 -29.544  1.00 88.31           O  
ATOM    688  N   ASN A  47      13.931  -2.750 -31.415  1.00 83.69           N  
ATOM    689  H   ASN A  47      13.229  -3.330 -31.853  1.00 83.69           H  
ATOM    690  CA  ASN A  47      14.348  -1.544 -32.138  1.00 83.69           C  
ATOM    691  HA  ASN A  47      15.348  -1.271 -31.801  1.00 83.69           H  
ATOM    692  C   ASN A  47      13.449  -0.323 -31.832  1.00 83.69           C  
ATOM    693  CB  ASN A  47      14.443  -1.858 -33.644  1.00 83.69           C  
ATOM    694  HB2 ASN A  47      14.807  -0.969 -34.160  1.00 83.69           H  
ATOM    695  HB3 ASN A  47      15.167  -2.658 -33.799  1.00 83.69           H  
ATOM    696  O   ASN A  47      13.922   0.809 -31.927  1.00 83.69           O  
ATOM    697  CG  ASN A  47      13.132  -2.278 -34.293  1.00 83.69           C  
ATOM    698  ND2 ASN A  47      13.112  -2.344 -35.601  1.00 83.69           N  
ATOM    699 HD21 ASN A  47      13.913  -2.098 -36.165  1.00 83.69           H  
ATOM    700 HD22 ASN A  47      12.264  -2.646 -36.059  1.00 83.69           H  
ATOM    701  OD1 ASN A  47      12.147  -2.568 -33.634  1.00 83.69           O  
ATOM    702  N   CYS A  48      12.196  -0.546 -31.419  1.00 79.38           N  
ATOM    703  H   CYS A  48      11.858  -1.497 -31.446  1.00 79.38           H  
ATOM    704  CA  CYS A  48      11.254   0.468 -30.938  1.00 79.38           C  
ATOM    705  HA  CYS A  48      11.574   1.442 -31.308  1.00 79.38           H  
ATOM    706  C   CYS A  48      11.217   0.565 -29.397  1.00 79.38           C  
ATOM    707  CB  CYS A  48       9.874   0.171 -31.551  1.00 79.38           C  
ATOM    708  HB2 CYS A  48       9.969   0.148 -32.637  1.00 79.38           H  
ATOM    709  HB3 CYS A  48       9.165   0.954 -31.282  1.00 79.38           H  
ATOM    710  O   CYS A  48      11.771  -0.275 -28.686  1.00 79.38           O  
ATOM    711  SG  CYS A  48       9.233  -1.436 -30.990  1.00 79.38           S  
ATOM    712  HG  CYS A  48       8.955  -1.103 -29.726  1.00 79.38           H  
ATOM    713  N   GLN A  49      10.552   1.595 -28.864  1.00 76.69           N  
ATOM    714  H   GLN A  49      10.071   2.238 -29.476  1.00 76.69           H  
ATOM    715  CA  GLN A  49      10.370   1.772 -27.420  1.00 76.69           C  
ATOM    716  HA  GLN A  49      11.300   1.495 -26.923  1.00 76.69           H  
ATOM    717  C   GLN A  49       9.249   0.852 -26.904  1.00 76.69           C  
ATOM    718  CB  GLN A  49      10.102   3.261 -27.133  1.00 76.69           C  
ATOM    719  HB2 GLN A  49       9.085   3.509 -27.438  1.00 76.69           H  
ATOM    720  HB3 GLN A  49      10.789   3.859 -27.731  1.00 76.69           H  
ATOM    721  O   GLN A  49       8.131   0.892 -27.412  1.00 76.69           O  
ATOM    722  CG  GLN A  49      10.312   3.648 -25.660  1.00 76.69           C  
ATOM    723  HG2 GLN A  49      11.320   3.361 -25.358  1.00 76.69           H  
ATOM    724  HG3 GLN A  49       9.598   3.115 -25.032  1.00 76.69           H  
ATOM    725  CD  GLN A  49      10.136   5.150 -25.432  1.00 76.69           C  
ATOM    726  NE2 GLN A  49      10.838   5.748 -24.495  1.00 76.69           N  
ATOM    727 HE21 GLN A  49      10.703   6.746 -24.426  1.00 76.69           H  
ATOM    728 HE22 GLN A  49      11.510   5.248 -23.930  1.00 76.69           H  
ATOM    729  OE1 GLN A  49       9.362   5.820 -26.089  1.00 76.69           O  
ATOM    730  N   LEU A  50       9.539   0.026 -25.895  1.00 80.56           N  
ATOM    731  H   LEU A  50      10.476   0.037 -25.516  1.00 80.56           H  
ATOM    732  CA  LEU A  50       8.573  -0.891 -25.278  1.00 80.56           C  
ATOM    733  HA  LEU A  50       7.744  -1.062 -25.965  1.00 80.56           H  
ATOM    734  C   LEU A  50       7.995  -0.282 -23.994  1.00 80.56           C  
ATOM    735  CB  LEU A  50       9.249  -2.244 -24.985  1.00 80.56           C  
ATOM    736  HB2 LEU A  50      10.141  -2.058 -24.385  1.00 80.56           H  
ATOM    737  HB3 LEU A  50       8.568  -2.844 -24.381  1.00 80.56           H  
ATOM    738  O   LEU A  50       8.748   0.108 -23.101  1.00 80.56           O  
ATOM    739  CG  LEU A  50       9.643  -3.067 -26.226  1.00 80.56           C  
ATOM    740  HG  LEU A  50      10.247  -2.458 -26.898  1.00 80.56           H  
ATOM    741  CD1 LEU A  50      10.472  -4.274 -25.783  1.00 80.56           C  
ATOM    742 HD11 LEU A  50      11.369  -3.937 -25.265  1.00 80.56           H  
ATOM    743 HD12 LEU A  50       9.875  -4.898 -25.118  1.00 80.56           H  
ATOM    744 HD13 LEU A  50      10.765  -4.862 -26.652  1.00 80.56           H  
ATOM    745  CD2 LEU A  50       8.420  -3.595 -26.975  1.00 80.56           C  
ATOM    746 HD21 LEU A  50       7.839  -2.770 -27.388  1.00 80.56           H  
ATOM    747 HD22 LEU A  50       8.740  -4.218 -27.810  1.00 80.56           H  
ATOM    748 HD23 LEU A  50       7.787  -4.189 -26.317  1.00 80.56           H  
ATOM    749  N   ARG A  51       6.662  -0.245 -23.871  1.00 72.75           N  
ATOM    750  H   ARG A  51       6.106  -0.591 -24.640  1.00 72.75           H  
ATOM    751  CA  ARG A  51       5.952   0.247 -22.679  1.00 72.75           C  
ATOM    752  HA  ARG A  51       6.684   0.663 -21.986  1.00 72.75           H  
ATOM    753  C   ARG A  51       5.237  -0.933 -21.999  1.00 72.75           C  
ATOM    754  CB  ARG A  51       5.005   1.395 -23.093  1.00 72.75           C  
ATOM    755  HB2 ARG A  51       4.067   0.990 -23.475  1.00 72.75           H  
ATOM    756  HB3 ARG A  51       5.474   1.959 -23.900  1.00 72.75           H  
ATOM    757  O   ARG A  51       4.244  -1.407 -22.547  1.00 72.75           O  
ATOM    758  CG  ARG A  51       4.721   2.382 -21.948  1.00 72.75           C  
ATOM    759  HG2 ARG A  51       5.667   2.816 -21.623  1.00 72.75           H  
ATOM    760  HG3 ARG A  51       4.265   1.856 -21.108  1.00 72.75           H  
ATOM    761  CD  ARG A  51       3.782   3.507 -22.419  1.00 72.75           C  
ATOM    762  HD2 ARG A  51       2.773   3.101 -22.495  1.00 72.75           H  
ATOM    763  HD3 ARG A  51       4.094   3.834 -23.411  1.00 72.75           H  
ATOM    764  NE  ARG A  51       3.802   4.681 -21.517  1.00 72.75           N  
ATOM    765  HE  ARG A  51       4.625   4.798 -20.943  1.00 72.75           H  
ATOM    766  NH1 ARG A  51       1.787   5.615 -22.140  1.00 72.75           N  
ATOM    767 HH11 ARG A  51       1.095   6.345 -22.054  1.00 72.75           H  
ATOM    768 HH12 ARG A  51       1.596   4.834 -22.751  1.00 72.75           H  
ATOM    769  NH2 ARG A  51       3.074   6.679 -20.675  1.00 72.75           N  
ATOM    770 HH21 ARG A  51       2.367   7.399 -20.640  1.00 72.75           H  
ATOM    771 HH22 ARG A  51       3.921   6.792 -20.136  1.00 72.75           H  
ATOM    772  CZ  ARG A  51       2.893   5.645 -21.450  1.00 72.75           C  
ATOM    773  N   PRO A  52       5.738  -1.460 -20.864  1.00 79.58           N  
ATOM    774  CA  PRO A  52       5.141  -2.634 -20.241  1.00 79.58           C  
ATOM    775  HA  PRO A  52       4.982  -3.396 -21.004  1.00 79.58           H  
ATOM    776  C   PRO A  52       3.805  -2.315 -19.570  1.00 79.58           C  
ATOM    777  CB  PRO A  52       6.163  -3.152 -19.227  1.00 79.58           C  
ATOM    778  HB2 PRO A  52       6.816  -3.877 -19.713  1.00 79.58           H  
ATOM    779  HB3 PRO A  52       5.687  -3.603 -18.357  1.00 79.58           H  
ATOM    780  O   PRO A  52       3.663  -1.305 -18.877  1.00 79.58           O  
ATOM    781  CG  PRO A  52       6.949  -1.895 -18.856  1.00 79.58           C  
ATOM    782  HG2 PRO A  52       6.418  -1.352 -18.075  1.00 79.58           H  
ATOM    783  HG3 PRO A  52       7.963  -2.132 -18.532  1.00 79.58           H  
ATOM    784  CD  PRO A  52       6.943  -1.071 -20.147  1.00 79.58           C  
ATOM    785  HD2 PRO A  52       6.938  -0.008 -19.906  1.00 79.58           H  
ATOM    786  HD3 PRO A  52       7.818  -1.318 -20.749  1.00 79.58           H  
ATOM    787  N   VAL A  53       2.863  -3.243 -19.704  1.00 77.54           N  
ATOM    788  H   VAL A  53       3.094  -4.047 -20.270  1.00 77.54           H  
ATOM    789  CA  VAL A  53       1.656  -3.330 -18.876  1.00 77.54           C  
ATOM    790  HA  VAL A  53       1.133  -2.373 -18.875  1.00 77.54           H  
ATOM    791  C   VAL A  53       2.090  -3.666 -17.447  1.00 77.54           C  
ATOM    792  CB  VAL A  53       0.729  -4.415 -19.456  1.00 77.54           C  
ATOM    793  HB  VAL A  53       1.305  -5.329 -19.597  1.00 77.54           H  
ATOM    794  O   VAL A  53       2.851  -4.615 -17.239  1.00 77.54           O  
ATOM    795  CG1 VAL A  53      -0.467  -4.747 -18.570  1.00 77.54           C  
ATOM    796 HG11 VAL A  53      -1.182  -3.925 -18.596  1.00 77.54           H  
ATOM    797 HG12 VAL A  53      -0.953  -5.642 -18.960  1.00 77.54           H  
ATOM    798 HG13 VAL A  53      -0.165  -4.939 -17.541  1.00 77.54           H  
ATOM    799  CG2 VAL A  53       0.156  -3.981 -20.811  1.00 77.54           C  
ATOM    800 HG21 VAL A  53      -0.432  -4.790 -21.245  1.00 77.54           H  
ATOM    801 HG22 VAL A  53      -0.482  -3.106 -20.688  1.00 77.54           H  
ATOM    802 HG23 VAL A  53       0.961  -3.718 -21.497  1.00 77.54           H  
ATOM    803  N   ARG A  54       1.628  -2.910 -16.443  1.00 70.50           N  
ATOM    804  H   ARG A  54       1.025  -2.126 -16.648  1.00 70.50           H  
ATOM    805  CA  ARG A  54       2.036  -3.117 -15.041  1.00 70.50           C  
ATOM    806  HA  ARG A  54       2.870  -3.818 -15.022  1.00 70.50           H  
ATOM    807  C   ARG A  54       0.977  -3.793 -14.180  1.00 70.50           C  
ATOM    808  CB  ARG A  54       2.539  -1.801 -14.428  1.00 70.50           C  
ATOM    809  HB2 ARG A  54       1.768  -1.039 -14.537  1.00 70.50           H  
ATOM    810  HB3 ARG A  54       2.724  -1.944 -13.364  1.00 70.50           H  
ATOM    811  O   ARG A  54       1.291  -4.241 -13.085  1.00 70.50           O  
ATOM    812  CG  ARG A  54       3.855  -1.348 -15.090  1.00 70.50           C  
ATOM    813  HG2 ARG A  54       3.764  -1.376 -16.176  1.00 70.50           H  
ATOM    814  HG3 ARG A  54       4.655  -2.030 -14.800  1.00 70.50           H  
ATOM    815  CD  ARG A  54       4.245   0.072 -14.679  1.00 70.50           C  
ATOM    816  HD2 ARG A  54       4.283   0.131 -13.591  1.00 70.50           H  
ATOM    817  HD3 ARG A  54       5.234   0.291 -15.081  1.00 70.50           H  
ATOM    818  NE  ARG A  54       3.274   1.043 -15.209  1.00 70.50           N  
ATOM    819  HE  ARG A  54       2.496   0.666 -15.730  1.00 70.50           H  
ATOM    820  NH1 ARG A  54       4.189   2.951 -14.316  1.00 70.50           N  
ATOM    821 HH11 ARG A  54       4.940   2.433 -13.881  1.00 70.50           H  
ATOM    822 HH12 ARG A  54       4.048   3.927 -14.098  1.00 70.50           H  
ATOM    823  NH2 ARG A  54       2.269   3.059 -15.411  1.00 70.50           N  
ATOM    824 HH21 ARG A  54       1.460   2.628 -15.836  1.00 70.50           H  
ATOM    825 HH22 ARG A  54       2.190   3.970 -14.982  1.00 70.50           H  
ATOM    826  CZ  ARG A  54       3.256   2.339 -14.982  1.00 70.50           C  
ATOM    827  N   ARG A  55      -0.268  -3.900 -14.652  1.00 66.20           N  
ATOM    828  H   ARG A  55      -0.456  -3.485 -15.553  1.00 66.20           H  
ATOM    829  CA  ARG A  55      -1.379  -4.536 -13.920  1.00 66.20           C  
ATOM    830  HA  ARG A  55      -0.973  -5.290 -13.245  1.00 66.20           H  
ATOM    831  C   ARG A  55      -2.337  -5.220 -14.882  1.00 66.20           C  
ATOM    832  CB  ARG A  55      -2.145  -3.485 -13.102  1.00 66.20           C  
ATOM    833  HB2 ARG A  55      -2.890  -3.989 -12.487  1.00 66.20           H  
ATOM    834  HB3 ARG A  55      -2.665  -2.818 -13.790  1.00 66.20           H  
ATOM    835  O   ARG A  55      -2.445  -4.816 -16.031  1.00 66.20           O  
ATOM    836  CG  ARG A  55      -1.244  -2.638 -12.194  1.00 66.20           C  
ATOM    837  HG2 ARG A  55      -0.529  -2.087 -12.806  1.00 66.20           H  
ATOM    838  HG3 ARG A  55      -0.697  -3.278 -11.502  1.00 66.20           H  
ATOM    839  CD  ARG A  55      -2.079  -1.637 -11.405  1.00 66.20           C  
ATOM    840  HD2 ARG A  55      -2.182  -2.001 -10.383  1.00 66.20           H  
ATOM    841  HD3 ARG A  55      -3.069  -1.553 -11.851  1.00 66.20           H  
ATOM    842  NE  ARG A  55      -1.453  -0.307 -11.423  1.00 66.20           N  
ATOM    843  HE  ARG A  55      -0.904  -0.087 -12.242  1.00 66.20           H  
ATOM    844  NH1 ARG A  55      -2.772   0.560  -9.793  1.00 66.20           N  
ATOM    845 HH11 ARG A  55      -3.248   1.410  -9.528  1.00 66.20           H  
ATOM    846 HH12 ARG A  55      -3.304  -0.298  -9.781  1.00 66.20           H  
ATOM    847  NH2 ARG A  55      -1.207   1.848 -10.695  1.00 66.20           N  
ATOM    848 HH21 ARG A  55      -1.463   2.557 -10.023  1.00 66.20           H  
ATOM    849 HH22 ARG A  55      -0.388   1.970 -11.272  1.00 66.20           H  
ATOM    850  CZ  ARG A  55      -1.795   0.688 -10.637  1.00 66.20           C  
ATOM    851  N   PHE A  56      -3.110  -6.192 -14.403  1.00 67.98           N  
ATOM    852  H   PHE A  56      -2.989  -6.496 -13.447  1.00 67.98           H  
ATOM    853  CA  PHE A  56      -4.082  -6.890 -15.254  1.00 67.98           C  
ATOM    854  HA  PHE A  56      -3.546  -7.282 -16.119  1.00 67.98           H  
ATOM    855  C   PHE A  56      -5.188  -5.960 -15.806  1.00 67.98           C  
ATOM    856  CB  PHE A  56      -4.653  -8.089 -14.487  1.00 67.98           C  
ATOM    857  HB2 PHE A  56      -5.445  -7.754 -13.818  1.00 67.98           H  
ATOM    858  HB3 PHE A  56      -3.869  -8.530 -13.871  1.00 67.98           H  
ATOM    859  O   PHE A  56      -5.658  -6.159 -16.917  1.00 67.98           O  
ATOM    860  CG  PHE A  56      -5.181  -9.172 -15.403  1.00 67.98           C  
ATOM    861  CD1 PHE A  56      -6.514  -9.134 -15.855  1.00 67.98           C  
ATOM    862  HD1 PHE A  56      -7.168  -8.328 -15.556  1.00 67.98           H  
ATOM    863  CD2 PHE A  56      -4.326 -10.207 -15.828  1.00 67.98           C  
ATOM    864  HD2 PHE A  56      -3.300 -10.243 -15.492  1.00 67.98           H  
ATOM    865  CE1 PHE A  56      -6.995 -10.136 -16.715  1.00 67.98           C  
ATOM    866  HE1 PHE A  56      -8.016 -10.109 -17.066  1.00 67.98           H  
ATOM    867  CE2 PHE A  56      -4.808 -11.207 -16.689  1.00 67.98           C  
ATOM    868  HE2 PHE A  56      -4.162 -12.016 -16.998  1.00 67.98           H  
ATOM    869  CZ  PHE A  56      -6.143 -11.174 -17.127  1.00 67.98           C  
ATOM    870  HZ  PHE A  56      -6.522 -11.950 -17.776  1.00 67.98           H  
ATOM    871  N   ALA A  57      -5.546  -4.891 -15.082  1.00 62.41           N  
ATOM    872  H   ALA A  57      -5.144  -4.773 -14.163  1.00 62.41           H  
ATOM    873  CA  ALA A  57      -6.479  -3.858 -15.557  1.00 62.41           C  
ATOM    874  HA  ALA A  57      -7.350  -4.350 -15.992  1.00 62.41           H  
ATOM    875  C   ALA A  57      -5.902  -2.934 -16.657  1.00 62.41           C  
ATOM    876  CB  ALA A  57      -6.944  -3.049 -14.339  1.00 62.41           C  
ATOM    877  HB1 ALA A  57      -7.401  -3.710 -13.602  1.00 62.41           H  
ATOM    878  HB2 ALA A  57      -6.101  -2.524 -13.891  1.00 62.41           H  
ATOM    879  HB3 ALA A  57      -7.687  -2.316 -14.655  1.00 62.41           H  
ATOM    880  O   ALA A  57      -6.641  -2.176 -17.275  1.00 62.41           O  
ATOM    881  N   GLU A  58      -4.589  -2.990 -16.902  1.00 70.36           N  
ATOM    882  H   GLU A  58      -4.033  -3.669 -16.403  1.00 70.36           H  
ATOM    883  CA  GLU A  58      -3.897  -2.253 -17.970  1.00 70.36           C  
ATOM    884  HA  GLU A  58      -4.491  -1.384 -18.254  1.00 70.36           H  
ATOM    885  C   GLU A  58      -3.759  -3.115 -19.253  1.00 70.36           C  
ATOM    886  CB  GLU A  58      -2.540  -1.736 -17.429  1.00 70.36           C  
ATOM    887  HB2 GLU A  58      -2.009  -1.227 -18.233  1.00 70.36           H  
ATOM    888  HB3 GLU A  58      -1.941  -2.591 -17.116  1.00 70.36           H  
ATOM    889  O   GLU A  58      -3.129  -2.697 -20.222  1.00 70.36           O  
ATOM    890  CG  GLU A  58      -2.634  -0.782 -16.216  1.00 70.36           C  
ATOM    891  HG2 GLU A  58      -3.103   0.150 -16.532  1.00 70.36           H  
ATOM    892  HG3 GLU A  58      -3.281  -1.228 -15.461  1.00 70.36           H  
ATOM    893  CD  GLU A  58      -1.272  -0.479 -15.551  1.00 70.36           C  
ATOM    894  OE1 GLU A  58      -1.278   0.022 -14.396  1.00 70.36           O  
ATOM    895  OE2 GLU A  58      -0.212  -0.777 -16.153  1.00 70.36           O  
ATOM    896  N   VAL A  59      -4.331  -4.330 -19.274  1.00 74.79           N  
ATOM    897  H   VAL A  59      -4.869  -4.613 -18.467  1.00 74.79           H  
ATOM    898  CA  VAL A  59      -4.330  -5.248 -20.427  1.00 74.79           C  
ATOM    899  HA  VAL A  59      -3.390  -5.133 -20.968  1.00 74.79           H  
ATOM    900  C   VAL A  59      -5.484  -4.903 -21.371  1.00 74.79           C  
ATOM    901  CB  VAL A  59      -4.446  -6.721 -19.975  1.00 74.79           C  
ATOM    902  HB  VAL A  59      -5.382  -6.857 -19.433  1.00 74.79           H  
ATOM    903  O   VAL A  59      -6.650  -5.068 -21.016  1.00 74.79           O  
ATOM    904  CG1 VAL A  59      -4.439  -7.688 -21.166  1.00 74.79           C  
ATOM    905 HG11 VAL A  59      -5.330  -7.529 -21.773  1.00 74.79           H  
ATOM    906 HG12 VAL A  59      -4.459  -8.718 -20.808  1.00 74.79           H  
ATOM    907 HG13 VAL A  59      -3.551  -7.534 -21.779  1.00 74.79           H  
ATOM    908  CG2 VAL A  59      -3.294  -7.145 -19.056  1.00 74.79           C  
ATOM    909 HG21 VAL A  59      -2.364  -7.188 -19.624  1.00 74.79           H  
ATOM    910 HG22 VAL A  59      -3.514  -8.127 -18.638  1.00 74.79           H  
ATOM    911 HG23 VAL A  59      -3.186  -6.437 -18.234  1.00 74.79           H  
ATOM    912  N   SER A  60      -5.168  -4.478 -22.596  1.00 75.88           N  
ATOM    913  H   SER A  60      -4.193  -4.347 -22.824  1.00 75.88           H  
ATOM    914  CA  SER A  60      -6.165  -4.177 -23.631  1.00 75.88           C  
ATOM    915  HA  SER A  60      -7.122  -3.984 -23.147  1.00 75.88           H  
ATOM    916  C   SER A  60      -6.354  -5.380 -24.568  1.00 75.88           C  
ATOM    917  CB  SER A  60      -5.774  -2.890 -24.369  1.00 75.88           C  
ATOM    918  HB2 SER A  60      -5.146  -2.273 -23.726  1.00 75.88           H  
ATOM    919  HB3 SER A  60      -5.216  -3.122 -25.277  1.00 75.88           H  
ATOM    920  O   SER A  60      -5.548  -5.616 -25.465  1.00 75.88           O  
ATOM    921  OG  SER A  60      -6.931  -2.147 -24.688  1.00 75.88           O  
ATOM    922  HG  SER A  60      -7.164  -1.614 -23.924  1.00 75.88           H  
ATOM    923  N   LEU A  61      -7.393  -6.178 -24.308  1.00 79.80           N  
ATOM    924  H   LEU A  61      -8.021  -5.887 -23.572  1.00 79.80           H  
ATOM    925  CA  LEU A  61      -7.836  -7.343 -25.091  1.00 79.80           C  
ATOM    926  HA  LEU A  61      -7.468  -7.258 -26.113  1.00 79.80           H  
ATOM    927  C   LEU A  61      -9.379  -7.350 -25.147  1.00 79.80           C  
ATOM    928  CB  LEU A  61      -7.305  -8.651 -24.455  1.00 79.80           C  
ATOM    929  HB2 LEU A  61      -7.615  -8.658 -23.410  1.00 79.80           H  
ATOM    930  HB3 LEU A  61      -7.786  -9.499 -24.942  1.00 79.80           H  
ATOM    931  O   LEU A  61     -10.027  -6.614 -24.403  1.00 79.80           O  
ATOM    932  CG  LEU A  61      -5.781  -8.880 -24.502  1.00 79.80           C  
ATOM    933  HG  LEU A  61      -5.266  -8.037 -24.042  1.00 79.80           H  
ATOM    934  CD1 LEU A  61      -5.434 -10.148 -23.716  1.00 79.80           C  
ATOM    935 HD11 LEU A  61      -4.353 -10.287 -23.698  1.00 79.80           H  
ATOM    936 HD12 LEU A  61      -5.909 -11.013 -24.179  1.00 79.80           H  
ATOM    937 HD13 LEU A  61      -5.791 -10.056 -22.690  1.00 79.80           H  
ATOM    938  CD2 LEU A  61      -5.244  -9.071 -25.921  1.00 79.80           C  
ATOM    939 HD21 LEU A  61      -5.722  -9.930 -26.392  1.00 79.80           H  
ATOM    940 HD22 LEU A  61      -5.436  -8.173 -26.508  1.00 79.80           H  
ATOM    941 HD23 LEU A  61      -4.166  -9.229 -25.887  1.00 79.80           H  
ATOM    942  N   LEU A  62      -9.974  -8.186 -26.009  1.00 80.19           N  
ATOM    943  H   LEU A  62      -9.386  -8.796 -26.558  1.00 80.19           H  
ATOM    944  CA  LEU A  62     -11.439  -8.302 -26.137  1.00 80.19           C  
ATOM    945  HA  LEU A  62     -11.804  -7.314 -26.416  1.00 80.19           H  
ATOM    946  C   LEU A  62     -12.109  -8.708 -24.800  1.00 80.19           C  
ATOM    947  CB  LEU A  62     -11.812  -9.299 -27.256  1.00 80.19           C  
ATOM    948  HB2 LEU A  62     -12.762  -9.776 -27.015  1.00 80.19           H  
ATOM    949  HB3 LEU A  62     -11.063 -10.091 -27.284  1.00 80.19           H  
ATOM    950  O   LEU A  62     -11.541  -9.535 -24.073  1.00 80.19           O  
ATOM    951  CG  LEU A  62     -11.952  -8.661 -28.652  1.00 80.19           C  
ATOM    952  HG  LEU A  62     -11.128  -7.965 -28.812  1.00 80.19           H  
ATOM    953  CD1 LEU A  62     -11.881  -9.739 -29.730  1.00 80.19           C  
ATOM    954 HD11 LEU A  62     -10.938 -10.284 -29.680  1.00 80.19           H  
ATOM    955 HD12 LEU A  62     -12.705 -10.442 -29.601  1.00 80.19           H  
ATOM    956 HD13 LEU A  62     -11.974  -9.288 -30.717  1.00 80.19           H  
ATOM    957  CD2 LEU A  62     -13.258  -7.889 -28.812  1.00 80.19           C  
ATOM    958 HD21 LEU A  62     -13.334  -7.493 -29.824  1.00 80.19           H  
ATOM    959 HD22 LEU A  62     -14.109  -8.549 -28.643  1.00 80.19           H  
ATOM    960 HD23 LEU A  62     -13.304  -7.054 -28.112  1.00 80.19           H  
ATOM    961  N   PRO A  63     -13.317  -8.191 -24.482  1.00 73.77           N  
ATOM    962  CA  PRO A  63     -13.991  -8.453 -23.207  1.00 73.77           C  
ATOM    963  HA  PRO A  63     -13.389  -8.019 -22.409  1.00 73.77           H  
ATOM    964  C   PRO A  63     -14.193  -9.941 -22.911  1.00 73.77           C  
ATOM    965  CB  PRO A  63     -15.332  -7.712 -23.278  1.00 73.77           C  
ATOM    966  HB2 PRO A  63     -16.102  -8.355 -23.704  1.00 73.77           H  
ATOM    967  HB3 PRO A  63     -15.643  -7.347 -22.299  1.00 73.77           H  
ATOM    968  O   PRO A  63     -13.858 -10.384 -21.814  1.00 73.77           O  
ATOM    969  CG  PRO A  63     -15.047  -6.568 -24.244  1.00 73.77           C  
ATOM    970  HG2 PRO A  63     -15.954  -6.211 -24.731  1.00 73.77           H  
ATOM    971  HG3 PRO A  63     -14.544  -5.757 -23.718  1.00 73.77           H  
ATOM    972  CD  PRO A  63     -14.085  -7.209 -25.241  1.00 73.77           C  
ATOM    973  HD2 PRO A  63     -14.650  -7.717 -26.023  1.00 73.77           H  
ATOM    974  HD3 PRO A  63     -13.457  -6.429 -25.671  1.00 73.77           H  
ATOM    975  N   ASP A  64     -14.650 -10.725 -23.890  1.00 78.19           N  
ATOM    976  H   ASP A  64     -14.988 -10.294 -24.738  1.00 78.19           H  
ATOM    977  CA  ASP A  64     -14.945 -12.157 -23.722  1.00 78.19           C  
ATOM    978  HA  ASP A  64     -15.652 -12.279 -22.902  1.00 78.19           H  
ATOM    979  C   ASP A  64     -13.690 -12.979 -23.412  1.00 78.19           C  
ATOM    980  CB  ASP A  64     -15.595 -12.695 -25.002  1.00 78.19           C  
ATOM    981  HB2 ASP A  64     -14.847 -12.730 -25.794  1.00 78.19           H  
ATOM    982  HB3 ASP A  64     -15.957 -13.708 -24.826  1.00 78.19           H  
ATOM    983  O   ASP A  64     -13.730 -13.929 -22.628  1.00 78.19           O  
ATOM    984  CG  ASP A  64     -16.751 -11.803 -25.433  1.00 78.19           C  
ATOM    985  OD1 ASP A  64     -17.715 -11.707 -24.645  1.00 78.19           O  
ATOM    986  OD2 ASP A  64     -16.577 -11.142 -26.477  1.00 78.19           O  
ATOM    987  N   ILE A  65     -12.547 -12.571 -23.972  1.00 83.78           N  
ATOM    988  H   ILE A  65     -12.592 -11.755 -24.565  1.00 83.78           H  
ATOM    989  CA  ILE A  65     -11.238 -13.168 -23.692  1.00 83.78           C  
ATOM    990  HA  ILE A  65     -11.336 -14.252 -23.754  1.00 83.78           H  
ATOM    991  C   ILE A  65     -10.827 -12.837 -22.250  1.00 83.78           C  
ATOM    992  CB  ILE A  65     -10.199 -12.721 -24.753  1.00 83.78           C  
ATOM    993  HB  ILE A  65     -10.170 -11.632 -24.779  1.00 83.78           H  
ATOM    994  O   ILE A  65     -10.447 -13.737 -21.506  1.00 83.78           O  
ATOM    995  CG1 ILE A  65     -10.634 -13.231 -26.149  1.00 83.78           C  
ATOM    996 HG12 ILE A  65     -11.611 -12.815 -26.395  1.00 83.78           H  
ATOM    997 HG13 ILE A  65     -10.733 -14.316 -26.121  1.00 83.78           H  
ATOM    998  CG2 ILE A  65      -8.783 -13.217 -24.403  1.00 83.78           C  
ATOM    999 HG21 ILE A  65      -8.760 -14.307 -24.395  1.00 83.78           H  
ATOM   1000 HG22 ILE A  65      -8.058 -12.845 -25.127  1.00 83.78           H  
ATOM   1001 HG23 ILE A  65      -8.480 -12.841 -23.426  1.00 83.78           H  
ATOM   1002  CD1 ILE A  65      -9.686 -12.864 -27.296  1.00 83.78           C  
ATOM   1003 HD11 ILE A  65      -9.473 -11.796 -27.276  1.00 83.78           H  
ATOM   1004 HD12 ILE A  65     -10.160 -13.119 -28.245  1.00 83.78           H  
ATOM   1005 HD13 ILE A  65      -8.756 -13.427 -27.215  1.00 83.78           H  
ATOM   1006  N   LEU A  66     -10.965 -11.579 -21.813  1.00 77.03           N  
ATOM   1007  H   LEU A  66     -11.336 -10.897 -22.458  1.00 77.03           H  
ATOM   1008  CA  LEU A  66     -10.649 -11.148 -20.440  1.00 77.03           C  
ATOM   1009  HA  LEU A  66      -9.656 -11.517 -20.180  1.00 77.03           H  
ATOM   1010  C   LEU A  66     -11.610 -11.705 -19.374  1.00 77.03           C  
ATOM   1011  CB  LEU A  66     -10.653  -9.609 -20.380  1.00 77.03           C  
ATOM   1012  HB2 LEU A  66     -11.591  -9.252 -20.806  1.00 77.03           H  
ATOM   1013  HB3 LEU A  66     -10.623  -9.297 -19.336  1.00 77.03           H  
ATOM   1014  O   LEU A  66     -11.231 -11.835 -18.206  1.00 77.03           O  
ATOM   1015  CG  LEU A  66      -9.483  -8.932 -21.112  1.00 77.03           C  
ATOM   1016  HG  LEU A  66      -9.437  -9.290 -22.141  1.00 77.03           H  
ATOM   1017  CD1 LEU A  66      -9.710  -7.422 -21.127  1.00 77.03           C  
ATOM   1018 HD11 LEU A  66      -8.885  -6.930 -21.643  1.00 77.03           H  
ATOM   1019 HD12 LEU A  66      -9.776  -7.031 -20.112  1.00 77.03           H  
ATOM   1020 HD13 LEU A  66     -10.627  -7.200 -21.672  1.00 77.03           H  
ATOM   1021  CD2 LEU A  66      -8.142  -9.198 -20.421  1.00 77.03           C  
ATOM   1022 HD21 LEU A  66      -7.887 -10.256 -20.484  1.00 77.03           H  
ATOM   1023 HD22 LEU A  66      -8.184  -8.889 -19.377  1.00 77.03           H  
ATOM   1024 HD23 LEU A  66      -7.358  -8.630 -20.921  1.00 77.03           H  
ATOM   1025  N   GLU A  67     -12.852 -12.009 -19.741  1.00 74.33           N  
ATOM   1026  H   GLU A  67     -13.146 -11.756 -20.674  1.00 74.33           H  
ATOM   1027  CA  GLU A  67     -13.834 -12.667 -18.876  1.00 74.33           C  
ATOM   1028  HA  GLU A  67     -13.735 -12.269 -17.866  1.00 74.33           H  
ATOM   1029  C   GLU A  67     -13.558 -14.177 -18.795  1.00 74.33           C  
ATOM   1030  CB  GLU A  67     -15.249 -12.324 -19.369  1.00 74.33           C  
ATOM   1031  HB2 GLU A  67     -15.289 -11.258 -19.590  1.00 74.33           H  
ATOM   1032  HB3 GLU A  67     -15.446 -12.855 -20.301  1.00 74.33           H  
ATOM   1033  O   GLU A  67     -13.459 -14.727 -17.699  1.00 74.33           O  
ATOM   1034  CG  GLU A  67     -16.332 -12.611 -18.311  1.00 74.33           C  
ATOM   1035  HG2 GLU A  67     -16.764 -11.663 -17.990  1.00 74.33           H  
ATOM   1036  HG3 GLU A  67     -15.880 -13.071 -17.432  1.00 74.33           H  
ATOM   1037  CD  GLU A  67     -17.431 -13.536 -18.836  1.00 74.33           C  
ATOM   1038  OE1 GLU A  67     -18.633 -13.293 -18.607  1.00 74.33           O  
ATOM   1039  OE2 GLU A  67     -17.077 -14.587 -19.414  1.00 74.33           O  
ATOM   1040  N   THR A  68     -13.267 -14.829 -19.925  1.00 78.14           N  
ATOM   1041  H   THR A  68     -13.382 -14.341 -20.801  1.00 78.14           H  
ATOM   1042  CA  THR A  68     -12.871 -16.247 -19.963  1.00 78.14           C  
ATOM   1043  HA  THR A  68     -13.639 -16.825 -19.450  1.00 78.14           H  
ATOM   1044  C   THR A  68     -11.549 -16.492 -19.230  1.00 78.14           C  
ATOM   1045  CB  THR A  68     -12.795 -16.765 -21.406  1.00 78.14           C  
ATOM   1046  HB  THR A  68     -12.008 -16.244 -21.951  1.00 78.14           H  
ATOM   1047  O   THR A  68     -11.451 -17.433 -18.445  1.00 78.14           O  
ATOM   1048  CG2 THR A  68     -12.539 -18.270 -21.456  1.00 78.14           C  
ATOM   1049 HG21 THR A  68     -11.557 -18.508 -21.048  1.00 78.14           H  
ATOM   1050 HG22 THR A  68     -12.574 -18.596 -22.495  1.00 78.14           H  
ATOM   1051 HG23 THR A  68     -13.308 -18.799 -20.892  1.00 78.14           H  
ATOM   1052  OG1 THR A  68     -14.027 -16.553 -22.051  1.00 78.14           O  
ATOM   1053  HG1 THR A  68     -14.043 -15.636 -22.335  1.00 78.14           H  
ATOM   1054  N   MET A  69     -10.550 -15.613 -19.387  1.00 79.21           N  
ATOM   1055  H   MET A  69     -10.665 -14.877 -20.068  1.00 79.21           H  
ATOM   1056  CA  MET A  69      -9.321 -15.637 -18.579  1.00 79.21           C  
ATOM   1057  HA  MET A  69      -8.812 -16.588 -18.734  1.00 79.21           H  
ATOM   1058  C   MET A  69      -9.628 -15.525 -17.081  1.00 79.21           C  
ATOM   1059  CB  MET A  69      -8.379 -14.494 -18.993  1.00 79.21           C  
ATOM   1060  HB2 MET A  69      -7.604 -14.379 -18.235  1.00 79.21           H  
ATOM   1061  HB3 MET A  69      -8.942 -13.563 -19.046  1.00 79.21           H  
ATOM   1062  O   MET A  69      -9.013 -16.238 -16.288  1.00 79.21           O  
ATOM   1063  CG  MET A  69      -7.695 -14.756 -20.338  1.00 79.21           C  
ATOM   1064  HG2 MET A  69      -7.011 -15.598 -20.230  1.00 79.21           H  
ATOM   1065  HG3 MET A  69      -8.453 -15.043 -21.067  1.00 79.21           H  
ATOM   1066  SD  MET A  69      -6.797 -13.328 -21.013  1.00 79.21           S  
ATOM   1067  CE  MET A  69      -5.276 -13.349 -20.033  1.00 79.21           C  
ATOM   1068  HE1 MET A  69      -4.613 -14.125 -20.415  1.00 79.21           H  
ATOM   1069  HE2 MET A  69      -4.780 -12.383 -20.131  1.00 79.21           H  
ATOM   1070  HE3 MET A  69      -5.499 -13.539 -18.983  1.00 79.21           H  
ATOM   1071  N   ARG A  70     -10.603 -14.689 -16.690  1.00 67.21           N  
ATOM   1072  H   ARG A  70     -11.104 -14.169 -17.396  1.00 67.21           H  
ATOM   1073  CA  ARG A  70     -11.033 -14.559 -15.289  1.00 67.21           C  
ATOM   1074  HA  ARG A  70     -10.127 -14.456 -14.691  1.00 67.21           H  
ATOM   1075  C   ARG A  70     -11.695 -15.820 -14.745  1.00 67.21           C  
ATOM   1076  CB  ARG A  70     -11.911 -13.312 -15.086  1.00 67.21           C  
ATOM   1077  HB2 ARG A  70     -12.739 -13.553 -14.419  1.00 67.21           H  
ATOM   1078  HB3 ARG A  70     -12.330 -12.980 -16.036  1.00 67.21           H  
ATOM   1079  O   ARG A  70     -11.375 -16.238 -13.634  1.00 67.21           O  
ATOM   1080  CG  ARG A  70     -11.086 -12.189 -14.446  1.00 67.21           C  
ATOM   1081  HG2 ARG A  70     -10.737 -12.533 -13.472  1.00 67.21           H  
ATOM   1082  HG3 ARG A  70     -10.216 -11.968 -15.064  1.00 67.21           H  
ATOM   1083  CD  ARG A  70     -11.905 -10.914 -14.233  1.00 67.21           C  
ATOM   1084  HD2 ARG A  70     -11.359 -10.284 -13.532  1.00 67.21           H  
ATOM   1085  HD3 ARG A  70     -12.868 -11.173 -13.792  1.00 67.21           H  
ATOM   1086  NE  ARG A  70     -12.109 -10.174 -15.493  1.00 67.21           N  
ATOM   1087  HE  ARG A  70     -11.911 -10.673 -16.348  1.00 67.21           H  
ATOM   1088  NH1 ARG A  70     -12.769  -8.179 -14.554  1.00 67.21           N  
ATOM   1089 HH11 ARG A  70     -13.072  -7.223 -14.678  1.00 67.21           H  
ATOM   1090 HH12 ARG A  70     -12.774  -8.614 -13.643  1.00 67.21           H  
ATOM   1091  NH2 ARG A  70     -12.603  -8.350 -16.764  1.00 67.21           N  
ATOM   1092 HH21 ARG A  70     -12.463  -8.903 -17.597  1.00 67.21           H  
ATOM   1093 HH22 ARG A  70     -12.918  -7.393 -16.847  1.00 67.21           H  
ATOM   1094  CZ  ARG A  70     -12.492  -8.912 -15.597  1.00 67.21           C  
ATOM   1095  N   ASN A  71     -12.545 -16.458 -15.543  1.00 68.81           N  
ATOM   1096  H   ASN A  71     -12.797 -16.005 -16.411  1.00 68.81           H  
ATOM   1097  CA  ASN A  71     -13.199 -17.722 -15.197  1.00 68.81           C  
ATOM   1098  HA  ASN A  71     -13.647 -17.626 -14.208  1.00 68.81           H  
ATOM   1099  C   ASN A  71     -12.197 -18.893 -15.110  1.00 68.81           C  
ATOM   1100  CB  ASN A  71     -14.326 -17.967 -16.216  1.00 68.81           C  
ATOM   1101  HB2 ASN A  71     -13.909 -17.988 -17.223  1.00 68.81           H  
ATOM   1102  HB3 ASN A  71     -14.788 -18.933 -16.015  1.00 68.81           H  
ATOM   1103  O   ASN A  71     -12.371 -19.797 -14.299  1.00 68.81           O  
ATOM   1104  CG  ASN A  71     -15.420 -16.909 -16.137  1.00 68.81           C  
ATOM   1105  ND2 ASN A  71     -16.060 -16.590 -17.238  1.00 68.81           N  
ATOM   1106 HD21 ASN A  71     -16.690 -15.802 -17.184  1.00 68.81           H  
ATOM   1107 HD22 ASN A  71     -15.751 -16.919 -18.141  1.00 68.81           H  
ATOM   1108  OD1 ASN A  71     -15.705 -16.357 -15.088  1.00 68.81           O  
ATOM   1109  N   LEU A  72     -11.102 -18.840 -15.878  1.00 67.74           N  
ATOM   1110  H   LEU A  72     -11.063 -18.115 -16.580  1.00 67.74           H  
ATOM   1111  CA  LEU A  72      -9.956 -19.756 -15.779  1.00 67.74           C  
ATOM   1112  HA  LEU A  72     -10.331 -20.757 -15.568  1.00 67.74           H  
ATOM   1113  C   LEU A  72      -8.990 -19.420 -14.618  1.00 67.74           C  
ATOM   1114  CB  LEU A  72      -9.222 -19.773 -17.137  1.00 67.74           C  
ATOM   1115  HB2 LEU A  72      -8.282 -20.314 -17.028  1.00 67.74           H  
ATOM   1116  HB3 LEU A  72      -8.979 -18.744 -17.402  1.00 67.74           H  
ATOM   1117  O   LEU A  72      -7.974 -20.094 -14.451  1.00 67.74           O  
ATOM   1118  CG  LEU A  72     -10.012 -20.417 -18.294  1.00 67.74           C  
ATOM   1119  HG  LEU A  72     -11.020 -20.004 -18.340  1.00 67.74           H  
ATOM   1120  CD1 LEU A  72      -9.307 -20.122 -19.620  1.00 67.74           C  
ATOM   1121 HD11 LEU A  72      -9.265 -19.044 -19.776  1.00 67.74           H  
ATOM   1122 HD12 LEU A  72      -9.871 -20.566 -20.441  1.00 67.74           H  
ATOM   1123 HD13 LEU A  72      -8.297 -20.531 -19.610  1.00 67.74           H  
ATOM   1124  CD2 LEU A  72     -10.116 -21.936 -18.140  1.00 67.74           C  
ATOM   1125 HD21 LEU A  72     -10.641 -22.355 -18.998  1.00 67.74           H  
ATOM   1126 HD22 LEU A  72     -10.682 -22.181 -17.242  1.00 67.74           H  
ATOM   1127 HD23 LEU A  72      -9.122 -22.378 -18.073  1.00 67.74           H  
ATOM   1128  N   GLY A  73      -9.261 -18.373 -13.827  1.00 66.32           N  
ATOM   1129  H   GLY A  73     -10.111 -17.856 -13.996  1.00 66.32           H  
ATOM   1130  CA  GLY A  73      -8.408 -17.927 -12.718  1.00 66.32           C  
ATOM   1131  HA2 GLY A  73      -8.970 -17.203 -12.128  1.00 66.32           H  
ATOM   1132  HA3 GLY A  73      -8.170 -18.782 -12.086  1.00 66.32           H  
ATOM   1133  C   GLY A  73      -7.090 -17.262 -13.143  1.00 66.32           C  
ATOM   1134  O   GLY A  73      -6.217 -17.026 -12.304  1.00 66.32           O  
ATOM   1135  N   LEU A  74      -6.926 -16.934 -14.428  1.00 70.88           N  
ATOM   1136  H   LEU A  74      -7.730 -17.039 -15.030  1.00 70.88           H  
ATOM   1137  CA  LEU A  74      -5.710 -16.372 -15.028  1.00 70.88           C  
ATOM   1138  HA  LEU A  74      -4.854 -16.795 -14.502  1.00 70.88           H  
ATOM   1139  C   LEU A  74      -5.620 -14.851 -14.799  1.00 70.88           C  
ATOM   1140  CB  LEU A  74      -5.620 -16.812 -16.507  1.00 70.88           C  
ATOM   1141  HB2 LEU A  74      -6.520 -16.479 -17.022  1.00 70.88           H  
ATOM   1142  HB3 LEU A  74      -4.769 -16.322 -16.979  1.00 70.88           H  
ATOM   1143  O   LEU A  74      -5.371 -14.072 -15.712  1.00 70.88           O  
ATOM   1144  CG  LEU A  74      -5.469 -18.339 -16.676  1.00 70.88           C  
ATOM   1145  HG  LEU A  74      -6.202 -18.856 -16.057  1.00 70.88           H  
ATOM   1146  CD1 LEU A  74      -5.715 -18.761 -18.123  1.00 70.88           C  
ATOM   1147 HD11 LEU A  74      -5.742 -19.849 -18.183  1.00 70.88           H  
ATOM   1148 HD12 LEU A  74      -4.915 -18.388 -18.762  1.00 70.88           H  
ATOM   1149 HD13 LEU A  74      -6.674 -18.372 -18.464  1.00 70.88           H  
ATOM   1150  CD2 LEU A  74      -4.064 -18.814 -16.287  1.00 70.88           C  
ATOM   1151 HD21 LEU A  74      -3.891 -18.633 -15.226  1.00 70.88           H  
ATOM   1152 HD22 LEU A  74      -3.986 -19.887 -16.464  1.00 70.88           H  
ATOM   1153 HD23 LEU A  74      -3.313 -18.292 -16.880  1.00 70.88           H  
ATOM   1154  N   ASN A  75      -5.805 -14.442 -13.541  1.00 62.40           N  
ATOM   1155  H   ASN A  75      -6.019 -15.178 -12.883  1.00 62.40           H  
ATOM   1156  CA  ASN A  75      -6.017 -13.058 -13.093  1.00 62.40           C  
ATOM   1157  HA  ASN A  75      -6.519 -12.512 -13.892  1.00 62.40           H  
ATOM   1158  C   ASN A  75      -4.704 -12.311 -12.787  1.00 62.40           C  
ATOM   1159  CB  ASN A  75      -6.934 -13.077 -11.845  1.00 62.40           C  
ATOM   1160  HB2 ASN A  75      -6.404 -13.558 -11.022  1.00 62.40           H  
ATOM   1161  HB3 ASN A  75      -7.155 -12.050 -11.553  1.00 62.40           H  
ATOM   1162  O   ASN A  75      -4.715 -11.243 -12.172  1.00 62.40           O  
ATOM   1163  CG  ASN A  75      -8.258 -13.796 -12.035  1.00 62.40           C  
ATOM   1164  ND2 ASN A  75      -9.077 -13.903 -11.018  1.00 62.40           N  
ATOM   1165 HD21 ASN A  75      -8.842 -13.537 -10.107  1.00 62.40           H  
ATOM   1166 HD22 ASN A  75      -9.919 -14.430 -11.202  1.00 62.40           H  
ATOM   1167  OD1 ASN A  75      -8.584 -14.287 -13.091  1.00 62.40           O  
ATOM   1168  N   ARG A  76      -3.559 -12.914 -13.123  1.00 65.57           N  
ATOM   1169  H   ARG A  76      -3.634 -13.724 -13.722  1.00 65.57           H  
ATOM   1170  CA  ARG A  76      -2.218 -12.505 -12.691  1.00 65.57           C  
ATOM   1171  HA  ARG A  76      -2.297 -11.563 -12.148  1.00 65.57           H  
ATOM   1172  C   ARG A  76      -1.339 -12.279 -13.912  1.00 65.57           C  
ATOM   1173  CB  ARG A  76      -1.629 -13.581 -11.757  1.00 65.57           C  
ATOM   1174  HB2 ARG A  76      -0.910 -14.192 -12.303  1.00 65.57           H  
ATOM   1175  HB3 ARG A  76      -2.429 -14.240 -11.418  1.00 65.57           H  
ATOM   1176  O   ARG A  76      -1.268 -13.139 -14.785  1.00 65.57           O  
ATOM   1177  CG  ARG A  76      -0.957 -12.985 -10.513  1.00 65.57           C  
ATOM   1178  HG2 ARG A  76      -1.703 -12.432  -9.944  1.00 65.57           H  
ATOM   1179  HG3 ARG A  76      -0.152 -12.308 -10.801  1.00 65.57           H  
ATOM   1180  CD  ARG A  76      -0.391 -14.120  -9.651  1.00 65.57           C  
ATOM   1181  HD2 ARG A  76      -1.113 -14.936  -9.630  1.00 65.57           H  
ATOM   1182  HD3 ARG A  76       0.536 -14.475 -10.100  1.00 65.57           H  
ATOM   1183  NE  ARG A  76      -0.139 -13.672  -8.275  1.00 65.57           N  
ATOM   1184  HE  ARG A  76       0.022 -12.684  -8.141  1.00 65.57           H  
ATOM   1185  NH1 ARG A  76       0.068 -15.719  -7.260  1.00 65.57           N  
ATOM   1186 HH11 ARG A  76       0.008 -16.149  -8.171  1.00 65.57           H  
ATOM   1187 HH12 ARG A  76       0.182 -16.265  -6.418  1.00 65.57           H  
ATOM   1188  NH2 ARG A  76       0.128 -13.854  -6.035  1.00 65.57           N  
ATOM   1189 HH21 ARG A  76       0.233 -12.850  -6.060  1.00 65.57           H  
ATOM   1190 HH22 ARG A  76       0.316 -14.374  -5.190  1.00 65.57           H  
ATOM   1191  CZ  ARG A  76       0.016 -14.418  -7.200  1.00 65.57           C  
ATOM   1192  N   LEU A  77      -0.664 -11.136 -13.955  1.00 75.22           N  
ATOM   1193  H   LEU A  77      -0.712 -10.515 -13.160  1.00 75.22           H  
ATOM   1194  CA  LEU A  77       0.256 -10.787 -15.032  1.00 75.22           C  
ATOM   1195  HA  LEU A  77      -0.085 -11.254 -15.956  1.00 75.22           H  
ATOM   1196  C   LEU A  77       1.656 -11.318 -14.699  1.00 75.22           C  
ATOM   1197  CB  LEU A  77       0.227  -9.258 -15.197  1.00 75.22           C  
ATOM   1198  HB2 LEU A  77       0.704  -8.813 -14.324  1.00 75.22           H  
ATOM   1199  HB3 LEU A  77      -0.809  -8.918 -15.220  1.00 75.22           H  
ATOM   1200  O   LEU A  77       2.205 -10.989 -13.650  1.00 75.22           O  
ATOM   1201  CG  LEU A  77       0.932  -8.747 -16.464  1.00 75.22           C  
ATOM   1202  HG  LEU A  77       1.925  -9.189 -16.549  1.00 75.22           H  
ATOM   1203  CD1 LEU A  77       0.127  -9.053 -17.728  1.00 75.22           C  
ATOM   1204 HD11 LEU A  77      -0.871  -8.620 -17.658  1.00 75.22           H  
ATOM   1205 HD12 LEU A  77       0.631  -8.637 -18.600  1.00 75.22           H  
ATOM   1206 HD13 LEU A  77       0.042 -10.131 -17.871  1.00 75.22           H  
ATOM   1207  CD2 LEU A  77       1.076  -7.233 -16.354  1.00 75.22           C  
ATOM   1208 HD21 LEU A  77       0.095  -6.774 -16.228  1.00 75.22           H  
ATOM   1209 HD22 LEU A  77       1.539  -6.845 -17.262  1.00 75.22           H  
ATOM   1210 HD23 LEU A  77       1.707  -6.979 -15.503  1.00 75.22           H  
ATOM   1211  N   LEU A  78       2.243 -12.132 -15.576  1.00 76.01           N  
ATOM   1212  H   LEU A  78       1.720 -12.427 -16.388  1.00 76.01           H  
ATOM   1213  CA  LEU A  78       3.621 -12.607 -15.426  1.00 76.01           C  
ATOM   1214  HA  LEU A  78       3.902 -12.528 -14.376  1.00 76.01           H  
ATOM   1215  C   LEU A  78       4.605 -11.722 -16.205  1.00 76.01           C  
ATOM   1216  CB  LEU A  78       3.731 -14.091 -15.826  1.00 76.01           C  
ATOM   1217  HB2 LEU A  78       3.497 -14.180 -16.887  1.00 76.01           H  
ATOM   1218  HB3 LEU A  78       4.764 -14.414 -15.694  1.00 76.01           H  
ATOM   1219  O   LEU A  78       4.269 -11.114 -17.218  1.00 76.01           O  
ATOM   1220  CG  LEU A  78       2.818 -15.048 -15.032  1.00 76.01           C  
ATOM   1221  HG  LEU A  78       1.775 -14.751 -15.148  1.00 76.01           H  
ATOM   1222  CD1 LEU A  78       2.973 -16.467 -15.579  1.00 76.01           C  
ATOM   1223 HD11 LEU A  78       2.313 -17.144 -15.036  1.00 76.01           H  
ATOM   1224 HD12 LEU A  78       2.693 -16.476 -16.632  1.00 76.01           H  
ATOM   1225 HD13 LEU A  78       4.005 -16.803 -15.475  1.00 76.01           H  
ATOM   1226  CD2 LEU A  78       3.164 -15.079 -13.540  1.00 76.01           C  
ATOM   1227 HD21 LEU A  78       2.964 -14.105 -13.094  1.00 76.01           H  
ATOM   1228 HD22 LEU A  78       4.212 -15.341 -13.398  1.00 76.01           H  
ATOM   1229 HD23 LEU A  78       2.536 -15.812 -13.036  1.00 76.01           H  
ATOM   1230  N   ARG A  79       5.870 -11.729 -15.770  1.00 83.09           N  
ATOM   1231  H   ARG A  79       6.035 -12.239 -14.914  1.00 83.09           H  
ATOM   1232  CA  ARG A  79       6.987 -10.919 -16.302  1.00 83.09           C  
ATOM   1233  HA  ARG A  79       6.793  -9.872 -16.067  1.00 83.09           H  
ATOM   1234  C   ARG A  79       7.216 -10.955 -17.822  1.00 83.09           C  
ATOM   1235  CB  ARG A  79       8.270 -11.334 -15.565  1.00 83.09           C  
ATOM   1236  HB2 ARG A  79       8.090 -11.214 -14.497  1.00 83.09           H  
ATOM   1237  HB3 ARG A  79       9.078 -10.655 -15.839  1.00 83.09           H  
ATOM   1238  O   ARG A  79       7.792 -10.023 -18.361  1.00 83.09           O  
ATOM   1239  CG  ARG A  79       8.698 -12.786 -15.868  1.00 83.09           C  
ATOM   1240  HG2 ARG A  79       7.876 -13.468 -15.654  1.00 83.09           H  
ATOM   1241  HG3 ARG A  79       8.958 -12.878 -16.923  1.00 83.09           H  
ATOM   1242  CD  ARG A  79       9.910 -13.227 -15.046  1.00 83.09           C  
ATOM   1243  HD2 ARG A  79      10.115 -14.275 -15.263  1.00 83.09           H  
ATOM   1244  HD3 ARG A  79      10.772 -12.641 -15.363  1.00 83.09           H  
ATOM   1245  NE  ARG A  79       9.673 -13.052 -13.601  1.00 83.09           N  
ATOM   1246  HE  ARG A  79       8.847 -12.539 -13.326  1.00 83.09           H  
ATOM   1247  NH1 ARG A  79      11.636 -13.948 -12.832  1.00 83.09           N  
ATOM   1248 HH11 ARG A  79      12.249 -14.131 -12.050  1.00 83.09           H  
ATOM   1249 HH12 ARG A  79      11.970 -13.983 -13.784  1.00 83.09           H  
ATOM   1250  NH2 ARG A  79      10.109 -13.151 -11.399  1.00 83.09           N  
ATOM   1251 HH21 ARG A  79      10.669 -13.415 -10.602  1.00 83.09           H  
ATOM   1252 HH22 ARG A  79       9.310 -12.552 -11.247  1.00 83.09           H  
ATOM   1253  CZ  ARG A  79      10.476 -13.395 -12.620  1.00 83.09           C  
ATOM   1254  N   LEU A  80       6.805 -12.026 -18.506  1.00 89.79           N  
ATOM   1255  H   LEU A  80       6.325 -12.750 -17.990  1.00 89.79           H  
ATOM   1256  CA  LEU A  80       6.849 -12.110 -19.973  1.00 89.79           C  
ATOM   1257  HA  LEU A  80       7.756 -11.633 -20.344  1.00 89.79           H  
ATOM   1258  C   LEU A  80       5.671 -11.355 -20.607  1.00 89.79           C  
ATOM   1259  CB  LEU A  80       6.837 -13.593 -20.400  1.00 89.79           C  
ATOM   1260  HB2 LEU A  80       6.620 -13.640 -21.468  1.00 89.79           H  
ATOM   1261  HB3 LEU A  80       6.024 -14.103 -19.883  1.00 89.79           H  
ATOM   1262  O   LEU A  80       5.848 -10.575 -21.537  1.00 89.79           O  
ATOM   1263  CG  LEU A  80       8.152 -14.351 -20.145  1.00 89.79           C  
ATOM   1264  HG  LEU A  80       8.425 -14.276 -19.092  1.00 89.79           H  
ATOM   1265  CD1 LEU A  80       7.977 -15.830 -20.487  1.00 89.79           C  
ATOM   1266 HD11 LEU A  80       7.752 -15.937 -21.548  1.00 89.79           H  
ATOM   1267 HD12 LEU A  80       8.893 -16.375 -20.258  1.00 89.79           H  
ATOM   1268 HD13 LEU A  80       7.166 -16.254 -19.894  1.00 89.79           H  
ATOM   1269  CD2 LEU A  80       9.289 -13.793 -21.000  1.00 89.79           C  
ATOM   1270 HD21 LEU A  80       8.940 -13.588 -22.013  1.00 89.79           H  
ATOM   1271 HD22 LEU A  80       9.660 -12.868 -20.559  1.00 89.79           H  
ATOM   1272 HD23 LEU A  80      10.104 -14.513 -21.064  1.00 89.79           H  
ATOM   1273  N   GLN A  81       4.476 -11.568 -20.057  1.00 89.44           N  
ATOM   1274  H   GLN A  81       4.450 -12.065 -19.178  1.00 89.44           H  
ATOM   1275  CA  GLN A  81       3.191 -11.093 -20.573  1.00 89.44           C  
ATOM   1276  HA  GLN A  81       3.083 -11.379 -21.619  1.00 89.44           H  
ATOM   1277  C   GLN A  81       3.070  -9.568 -20.497  1.00 89.44           C  
ATOM   1278  CB  GLN A  81       2.084 -11.777 -19.757  1.00 89.44           C  
ATOM   1279  HB2 GLN A  81       2.246 -11.555 -18.702  1.00 89.44           H  
ATOM   1280  HB3 GLN A  81       1.115 -11.360 -20.031  1.00 89.44           H  
ATOM   1281  O   GLN A  81       2.501  -8.955 -21.397  1.00 89.44           O  
ATOM   1282  CG  GLN A  81       2.059 -13.304 -19.982  1.00 89.44           C  
ATOM   1283  HG2 GLN A  81       1.495 -13.520 -20.889  1.00 89.44           H  
ATOM   1284  HG3 GLN A  81       3.068 -13.689 -20.130  1.00 89.44           H  
ATOM   1285  CD  GLN A  81       1.452 -14.094 -18.829  1.00 89.44           C  
ATOM   1286  NE2 GLN A  81       1.419 -15.403 -18.931  1.00 89.44           N  
ATOM   1287 HE21 GLN A  81       1.724 -15.858 -19.780  1.00 89.44           H  
ATOM   1288 HE22 GLN A  81       0.979 -15.886 -18.161  1.00 89.44           H  
ATOM   1289  OE1 GLN A  81       1.075 -13.585 -17.787  1.00 89.44           O  
ATOM   1290  N   SER A  82       3.678  -8.950 -19.478  1.00 85.51           N  
ATOM   1291  H   SER A  82       4.143  -9.516 -18.783  1.00 85.51           H  
ATOM   1292  CA  SER A  82       3.761  -7.491 -19.325  1.00 85.51           C  
ATOM   1293  HA  SER A  82       2.749  -7.096 -19.228  1.00 85.51           H  
ATOM   1294  C   SER A  82       4.405  -6.774 -20.517  1.00 85.51           C  
ATOM   1295  CB  SER A  82       4.530  -7.145 -18.047  1.00 85.51           C  
ATOM   1296  HB2 SER A  82       4.694  -6.069 -17.999  1.00 85.51           H  
ATOM   1297  HB3 SER A  82       3.945  -7.457 -17.182  1.00 85.51           H  
ATOM   1298  O   SER A  82       4.040  -5.632 -20.787  1.00 85.51           O  
ATOM   1299  OG  SER A  82       5.779  -7.806 -18.025  1.00 85.51           O  
ATOM   1300  HG  SER A  82       6.184  -7.677 -17.164  1.00 85.51           H  
ATOM   1301  N   TYR A  83       5.309  -7.429 -21.255  1.00 91.07           N  
ATOM   1302  H   TYR A  83       5.573  -8.358 -20.959  1.00 91.07           H  
ATOM   1303  CA  TYR A  83       5.905  -6.895 -22.486  1.00 91.07           C  
ATOM   1304  HA  TYR A  83       5.721  -5.822 -22.548  1.00 91.07           H  
ATOM   1305  C   TYR A  83       5.314  -7.509 -23.761  1.00 91.07           C  
ATOM   1306  CB  TYR A  83       7.424  -7.104 -22.460  1.00 91.07           C  
ATOM   1307  HB2 TYR A  83       7.822  -6.889 -23.451  1.00 91.07           H  
ATOM   1308  HB3 TYR A  83       7.637  -8.152 -22.247  1.00 91.07           H  
ATOM   1309  O   TYR A  83       5.136  -6.797 -24.747  1.00 91.07           O  
ATOM   1310  CG  TYR A  83       8.158  -6.227 -21.466  1.00 91.07           C  
ATOM   1311  CD1 TYR A  83       8.513  -4.912 -21.826  1.00 91.07           C  
ATOM   1312  HD1 TYR A  83       8.238  -4.531 -22.798  1.00 91.07           H  
ATOM   1313  CD2 TYR A  83       8.512  -6.733 -20.201  1.00 91.07           C  
ATOM   1314  HD2 TYR A  83       8.241  -7.740 -19.920  1.00 91.07           H  
ATOM   1315  CE1 TYR A  83       9.237  -4.101 -20.929  1.00 91.07           C  
ATOM   1316  HE1 TYR A  83       9.518  -3.096 -21.211  1.00 91.07           H  
ATOM   1317  CE2 TYR A  83       9.229  -5.923 -19.303  1.00 91.07           C  
ATOM   1318  HE2 TYR A  83       9.531  -6.310 -18.341  1.00 91.07           H  
ATOM   1319  OH  TYR A  83      10.264  -3.833 -18.771  1.00 91.07           O  
ATOM   1320  HH  TYR A  83      10.564  -3.005 -19.153  1.00 91.07           H  
ATOM   1321  CZ  TYR A  83       9.591  -4.608 -19.660  1.00 91.07           C  
ATOM   1322  N   THR A  84       5.009  -8.811 -23.779  1.00 92.30           N  
ATOM   1323  H   THR A  84       5.165  -9.378 -22.957  1.00 92.30           H  
ATOM   1324  CA  THR A  84       4.601  -9.489 -25.021  1.00 92.30           C  
ATOM   1325  HA  THR A  84       5.210  -9.101 -25.837  1.00 92.30           H  
ATOM   1326  C   THR A  84       3.153  -9.218 -25.409  1.00 92.30           C  
ATOM   1327  CB  THR A  84       4.837 -11.001 -24.973  1.00 92.30           C  
ATOM   1328  HB  THR A  84       4.493 -11.438 -25.910  1.00 92.30           H  
ATOM   1329  O   THR A  84       2.892  -9.029 -26.592  1.00 92.30           O  
ATOM   1330  CG2 THR A  84       6.316 -11.353 -24.807  1.00 92.30           C  
ATOM   1331 HG21 THR A  84       6.863 -11.051 -25.700  1.00 92.30           H  
ATOM   1332 HG22 THR A  84       6.422 -12.429 -24.667  1.00 92.30           H  
ATOM   1333 HG23 THR A  84       6.738 -10.846 -23.940  1.00 92.30           H  
ATOM   1334  OG1 THR A  84       4.102 -11.579 -23.924  1.00 92.30           O  
ATOM   1335  HG1 THR A  84       3.410 -12.093 -24.347  1.00 92.30           H  
ATOM   1336  N   TRP A  85       2.211  -9.149 -24.459  1.00 90.22           N  
ATOM   1337  H   TRP A  85       2.471  -9.274 -23.491  1.00 90.22           H  
ATOM   1338  CA  TRP A  85       0.813  -8.837 -24.775  1.00 90.22           C  
ATOM   1339  HA  TRP A  85       0.476  -9.545 -25.532  1.00 90.22           H  
ATOM   1340  C   TRP A  85       0.639  -7.452 -25.430  1.00 90.22           C  
ATOM   1341  CB  TRP A  85      -0.098  -9.027 -23.551  1.00 90.22           C  
ATOM   1342  HB2 TRP A  85      -1.087  -8.653 -23.814  1.00 90.22           H  
ATOM   1343  HB3 TRP A  85       0.270  -8.405 -22.735  1.00 90.22           H  
ATOM   1344  O   TRP A  85       0.051  -7.419 -26.511  1.00 90.22           O  
ATOM   1345  CG  TRP A  85      -0.288 -10.427 -23.027  1.00 90.22           C  
ATOM   1346  CD1 TRP A  85       0.122 -11.581 -23.609  1.00 90.22           C  
ATOM   1347  HD1 TRP A  85       0.658 -11.644 -24.545  1.00 90.22           H  
ATOM   1348  CD2 TRP A  85      -0.971 -10.834 -21.798  1.00 90.22           C  
ATOM   1349  CE2 TRP A  85      -0.925 -12.256 -21.700  1.00 90.22           C  
ATOM   1350  CE3 TRP A  85      -1.613 -10.147 -20.746  1.00 90.22           C  
ATOM   1351  HE3 TRP A  85      -1.675  -9.069 -20.790  1.00 90.22           H  
ATOM   1352  NE1 TRP A  85      -0.264 -12.660 -22.836  1.00 90.22           N  
ATOM   1353  HE1 TRP A  85      -0.077 -13.626 -23.063  1.00 90.22           H  
ATOM   1354  CH2 TRP A  85      -2.065 -12.241 -19.567  1.00 90.22           C  
ATOM   1355  HH2 TRP A  85      -2.468 -12.763 -18.712  1.00 90.22           H  
ATOM   1356  CZ2 TRP A  85      -1.453 -12.957 -20.608  1.00 90.22           C  
ATOM   1357  HZ2 TRP A  85      -1.385 -14.035 -20.573  1.00 90.22           H  
ATOM   1358  CZ3 TRP A  85      -2.159 -10.840 -19.646  1.00 90.22           C  
ATOM   1359  HZ3 TRP A  85      -2.646 -10.295 -18.851  1.00 90.22           H  
ATOM   1360  N   PRO A  86       1.168  -6.331 -24.887  1.00 85.51           N  
ATOM   1361  CA  PRO A  86       1.032  -5.027 -25.543  1.00 85.51           C  
ATOM   1362  HA  PRO A  86      -0.018  -4.833 -25.763  1.00 85.51           H  
ATOM   1363  C   PRO A  86       1.811  -4.924 -26.863  1.00 85.51           C  
ATOM   1364  CB  PRO A  86       1.524  -3.995 -24.522  1.00 85.51           C  
ATOM   1365  HB2 PRO A  86       0.692  -3.684 -23.891  1.00 85.51           H  
ATOM   1366  HB3 PRO A  86       1.983  -3.128 -24.996  1.00 85.51           H  
ATOM   1367  O   PRO A  86       1.360  -4.228 -27.766  1.00 85.51           O  
ATOM   1368  CG  PRO A  86       2.532  -4.788 -23.694  1.00 85.51           C  
ATOM   1369  HG2 PRO A  86       3.477  -4.853 -24.234  1.00 85.51           H  
ATOM   1370  HG3 PRO A  86       2.696  -4.348 -22.711  1.00 85.51           H  
ATOM   1371  CD  PRO A  86       1.873  -6.166 -23.617  1.00 85.51           C  
ATOM   1372  HD2 PRO A  86       2.639  -6.923 -23.454  1.00 85.51           H  
ATOM   1373  HD3 PRO A  86       1.155  -6.182 -22.797  1.00 85.51           H  
ATOM   1374  N   HIS A  87       2.951  -5.615 -27.007  1.00 89.65           N  
ATOM   1375  H   HIS A  87       3.300  -6.156 -26.228  1.00 89.65           H  
ATOM   1376  CA  HIS A  87       3.731  -5.595 -28.253  1.00 89.65           C  
ATOM   1377  HA  HIS A  87       3.829  -4.564 -28.595  1.00 89.65           H  
ATOM   1378  C   HIS A  87       3.028  -6.354 -29.382  1.00 89.65           C  
ATOM   1379  CB  HIS A  87       5.143  -6.141 -27.999  1.00 89.65           C  
ATOM   1380  HB2 HIS A  87       5.607  -5.561 -27.201  1.00 89.65           H  
ATOM   1381  HB3 HIS A  87       5.081  -7.179 -27.673  1.00 89.65           H  
ATOM   1382  O   HIS A  87       2.832  -5.803 -30.461  1.00 89.65           O  
ATOM   1383  CG  HIS A  87       6.034  -6.059 -29.214  1.00 89.65           C  
ATOM   1384  CD2 HIS A  87       6.275  -7.066 -30.103  1.00 89.65           C  
ATOM   1385  HD2 HIS A  87       5.854  -8.061 -30.081  1.00 89.65           H  
ATOM   1386  ND1 HIS A  87       6.723  -4.918 -29.626  1.00 89.65           N  
ATOM   1387  CE1 HIS A  87       7.357  -5.260 -30.757  1.00 89.65           C  
ATOM   1388  HE1 HIS A  87       7.980  -4.597 -31.340  1.00 89.65           H  
ATOM   1389  NE2 HIS A  87       7.119  -6.547 -31.059  1.00 89.65           N  
ATOM   1390  HE2 HIS A  87       7.498  -7.034 -31.858  1.00 89.65           H  
ATOM   1391  N   LEU A  88       2.591  -7.594 -29.132  1.00 90.93           N  
ATOM   1392  H   LEU A  88       2.727  -7.980 -28.208  1.00 90.93           H  
ATOM   1393  CA  LEU A  88       1.914  -8.417 -30.141  1.00 90.93           C  
ATOM   1394  HA  LEU A  88       2.518  -8.425 -31.048  1.00 90.93           H  
ATOM   1395  C   LEU A  88       0.550  -7.832 -30.546  1.00 90.93           C  
ATOM   1396  CB  LEU A  88       1.767  -9.860 -29.621  1.00 90.93           C  
ATOM   1397  HB2 LEU A  88       1.159 -10.420 -30.332  1.00 90.93           H  
ATOM   1398  HB3 LEU A  88       1.227  -9.829 -28.674  1.00 90.93           H  
ATOM   1399  O   LEU A  88       0.174  -7.928 -31.712  1.00 90.93           O  
ATOM   1400  CG  LEU A  88       3.093 -10.619 -29.415  1.00 90.93           C  
ATOM   1401  HG  LEU A  88       3.740 -10.070 -28.731  1.00 90.93           H  
ATOM   1402  CD1 LEU A  88       2.814 -11.995 -28.805  1.00 90.93           C  
ATOM   1403 HD11 LEU A  88       2.170 -12.571 -29.470  1.00 90.93           H  
ATOM   1404 HD12 LEU A  88       2.324 -11.870 -27.840  1.00 90.93           H  
ATOM   1405 HD13 LEU A  88       3.751 -12.532 -28.656  1.00 90.93           H  
ATOM   1406  CD2 LEU A  88       3.862 -10.819 -30.718  1.00 90.93           C  
ATOM   1407 HD21 LEU A  88       3.223 -11.286 -31.468  1.00 90.93           H  
ATOM   1408 HD22 LEU A  88       4.206  -9.856 -31.096  1.00 90.93           H  
ATOM   1409 HD23 LEU A  88       4.736 -11.447 -30.544  1.00 90.93           H  
ATOM   1410  N   ALA A  89      -0.154  -7.173 -29.617  1.00 84.84           N  
ATOM   1411  H   ALA A  89       0.200  -7.140 -28.671  1.00 84.84           H  
ATOM   1412  CA  ALA A  89      -1.398  -6.450 -29.896  1.00 84.84           C  
ATOM   1413  HA  ALA A  89      -2.064  -7.120 -30.439  1.00 84.84           H  
ATOM   1414  C   ALA A  89      -1.215  -5.198 -30.785  1.00 84.84           C  
ATOM   1415  CB  ALA A  89      -2.064  -6.102 -28.558  1.00 84.84           C  
ATOM   1416  HB1 ALA A  89      -1.422  -5.430 -27.988  1.00 84.84           H  
ATOM   1417  HB2 ALA A  89      -2.243  -7.010 -27.983  1.00 84.84           H  
ATOM   1418  HB3 ALA A  89      -3.019  -5.609 -28.741  1.00 84.84           H  
ATOM   1419  O   ALA A  89      -2.209  -4.648 -31.258  1.00 84.84           O  
ATOM   1420  N   GLY A  90       0.028  -4.770 -31.054  1.00 77.55           N  
ATOM   1421  H   GLY A  90       0.806  -5.249 -30.624  1.00 77.55           H  
ATOM   1422  CA  GLY A  90       0.353  -3.695 -31.999  1.00 77.55           C  
ATOM   1423  HA2 GLY A  90       1.410  -3.450 -31.893  1.00 77.55           H  
ATOM   1424  HA3 GLY A  90      -0.235  -2.811 -31.751  1.00 77.55           H  
ATOM   1425  C   GLY A  90       0.101  -4.035 -33.476  1.00 77.55           C  
ATOM   1426  O   GLY A  90       0.196  -3.148 -34.324  1.00 77.55           O  
ATOM   1427  N   GLY A  91      -0.232  -5.290 -33.796  1.00 76.79           N  
ATOM   1428  H   GLY A  91      -0.240  -5.986 -33.064  1.00 76.79           H  
ATOM   1429  CA  GLY A  91      -0.564  -5.731 -35.152  1.00 76.79           C  
ATOM   1430  HA2 GLY A  91      -1.246  -5.008 -35.601  1.00 76.79           H  
ATOM   1431  HA3 GLY A  91      -1.080  -6.690 -35.103  1.00 76.79           H  
ATOM   1432  C   GLY A  91       0.655  -5.887 -36.067  1.00 76.79           C  
ATOM   1433  O   GLY A  91       1.785  -6.062 -35.601  1.00 76.79           O  
ATOM   1434  N   SER A  92       0.420  -5.820 -37.382  1.00 77.85           N  
ATOM   1435  H   SER A  92      -0.537  -5.676 -37.672  1.00 77.85           H  
ATOM   1436  CA  SER A  92       1.410  -6.096 -38.436  1.00 77.85           C  
ATOM   1437  HA  SER A  92       1.504  -7.179 -38.515  1.00 77.85           H  
ATOM   1438  C   SER A  92       2.812  -5.522 -38.159  1.00 77.85           C  
ATOM   1439  CB  SER A  92       0.896  -5.590 -39.786  1.00 77.85           C  
ATOM   1440  HB2 SER A  92       0.870  -4.501 -39.792  1.00 77.85           H  
ATOM   1441  HB3 SER A  92      -0.107  -5.979 -39.962  1.00 77.85           H  
ATOM   1442  O   SER A  92       2.971  -4.409 -37.649  1.00 77.85           O  
ATOM   1443  OG  SER A  92       1.759  -6.058 -40.799  1.00 77.85           O  
ATOM   1444  HG  SER A  92       1.390  -5.847 -41.660  1.00 77.85           H  
ATOM   1445  N   GLY A  93       3.839  -6.322 -38.454  1.00 81.00           N  
ATOM   1446  H   GLY A  93       3.630  -7.164 -38.971  1.00 81.00           H  
ATOM   1447  CA  GLY A  93       5.250  -6.000 -38.219  1.00 81.00           C  
ATOM   1448  HA2 GLY A  93       5.422  -4.965 -38.517  1.00 81.00           H  
ATOM   1449  HA3 GLY A  93       5.859  -6.634 -38.863  1.00 81.00           H  
ATOM   1450  C   GLY A  93       5.751  -6.169 -36.774  1.00 81.00           C  
ATOM   1451  O   GLY A  93       6.966  -6.173 -36.569  1.00 81.00           O  
ATOM   1452  N   HIS A  94       4.884  -6.353 -35.768  1.00 89.28           N  
ATOM   1453  H   HIS A  94       3.894  -6.305 -35.967  1.00 89.28           H  
ATOM   1454  CA  HIS A  94       5.288  -6.532 -34.362  1.00 89.28           C  
ATOM   1455  HA  HIS A  94       6.254  -6.048 -34.220  1.00 89.28           H  
ATOM   1456  C   HIS A  94       5.494  -8.018 -34.004  1.00 89.28           C  
ATOM   1457  CB  HIS A  94       4.314  -5.817 -33.409  1.00 89.28           C  
ATOM   1458  HB2 HIS A  94       4.679  -5.930 -32.389  1.00 89.28           H  
ATOM   1459  HB3 HIS A  94       3.338  -6.299 -33.460  1.00 89.28           H  
ATOM   1460  O   HIS A  94       4.709  -8.619 -33.268  1.00 89.28           O  
ATOM   1461  CG  HIS A  94       4.134  -4.344 -33.686  1.00 89.28           C  
ATOM   1462  CD2 HIS A  94       4.699  -3.287 -33.022  1.00 89.28           C  
ATOM   1463  HD2 HIS A  94       5.392  -3.365 -32.197  1.00 89.28           H  
ATOM   1464  ND1 HIS A  94       3.273  -3.817 -34.612  1.00 89.28           N  
ATOM   1465  HD1 HIS A  94       2.669  -4.350 -35.220  1.00 89.28           H  
ATOM   1466  CE1 HIS A  94       3.290  -2.484 -34.500  1.00 89.28           C  
ATOM   1467  HE1 HIS A  94       2.644  -1.829 -35.066  1.00 89.28           H  
ATOM   1468  NE2 HIS A  94       4.181  -2.095 -33.568  1.00 89.28           N  
ATOM   1469  N   GLY A  95       6.554  -8.630 -34.538  1.00 90.32           N  
ATOM   1470  H   GLY A  95       7.115  -8.101 -35.190  1.00 90.32           H  
ATOM   1471  CA  GLY A  95       6.984  -9.987 -34.165  1.00 90.32           C  
ATOM   1472  HA2 GLY A  95       6.111 -10.635 -34.096  1.00 90.32           H  
ATOM   1473  HA3 GLY A  95       7.635 -10.395 -34.938  1.00 90.32           H  
ATOM   1474  C   GLY A  95       7.742 -10.038 -32.832  1.00 90.32           C  
ATOM   1475  O   GLY A  95       8.219  -9.011 -32.339  1.00 90.32           O  
ATOM   1476  N   ALA A  96       7.895 -11.230 -32.241  1.00 93.62           N  
ATOM   1477  H   ALA A  96       7.526 -12.046 -32.707  1.00 93.62           H  
ATOM   1478  CA  ALA A  96       8.620 -11.393 -30.973  1.00 93.62           C  
ATOM   1479  HA  ALA A  96       9.383 -10.616 -30.922  1.00 93.62           H  
ATOM   1480  C   ALA A  96       9.339 -12.745 -30.807  1.00 93.62           C  
ATOM   1481  CB  ALA A  96       7.653 -11.163 -29.802  1.00 93.62           C  
ATOM   1482  HB1 ALA A  96       7.164 -10.195 -29.906  1.00 93.62           H  
ATOM   1483  HB2 ALA A  96       6.900 -11.951 -29.786  1.00 93.62           H  
ATOM   1484  HB3 ALA A  96       8.205 -11.180 -28.862  1.00 93.62           H  
ATOM   1485  O   ALA A  96       8.775 -13.802 -31.084  1.00 93.62           O  
ATOM   1486  N   MET A  97      10.550 -12.723 -30.244  1.00 94.25           N  
ATOM   1487  H   MET A  97      10.964 -11.821 -30.059  1.00 94.25           H  
ATOM   1488  CA  MET A  97      11.208 -13.898 -29.666  1.00 94.25           C  
ATOM   1489  HA  MET A  97      10.694 -14.787 -30.032  1.00 94.25           H  
ATOM   1490  C   MET A  97      11.080 -13.870 -28.135  1.00 94.25           C  
ATOM   1491  CB  MET A  97      12.660 -14.005 -30.152  1.00 94.25           C  
ATOM   1492  HB2 MET A  97      12.668 -14.008 -31.242  1.00 94.25           H  
ATOM   1493  HB3 MET A  97      13.225 -13.140 -29.803  1.00 94.25           H  
ATOM   1494  O   MET A  97      11.394 -12.869 -27.490  1.00 94.25           O  
ATOM   1495  CG  MET A  97      13.328 -15.301 -29.672  1.00 94.25           C  
ATOM   1496  HG2 MET A  97      12.705 -16.139 -29.985  1.00 94.25           H  
ATOM   1497  HG3 MET A  97      13.371 -15.299 -28.583  1.00 94.25           H  
ATOM   1498  SD  MET A  97      15.007 -15.578 -30.307  1.00 94.25           S  
ATOM   1499  CE  MET A  97      15.264 -17.276 -29.727  1.00 94.25           C  
ATOM   1500  HE1 MET A  97      15.247 -17.304 -28.638  1.00 94.25           H  
ATOM   1501  HE2 MET A  97      16.226 -17.642 -30.087  1.00 94.25           H  
ATOM   1502  HE3 MET A  97      14.473 -17.918 -30.116  1.00 94.25           H  
ATOM   1503  N   ILE A  98      10.609 -14.968 -27.545  1.00 95.44           N  
ATOM   1504  H   ILE A  98      10.396 -15.756 -28.140  1.00 95.44           H  
ATOM   1505  CA  ILE A  98      10.227 -15.075 -26.132  1.00 95.44           C  
ATOM   1506  HA  ILE A  98      10.425 -14.129 -25.627  1.00 95.44           H  
ATOM   1507  C   ILE A  98      11.094 -16.156 -25.478  1.00 95.44           C  
ATOM   1508  CB  ILE A  98       8.708 -15.365 -26.010  1.00 95.44           C  
ATOM   1509  HB  ILE A  98       8.509 -16.344 -26.445  1.00 95.44           H  
ATOM   1510  O   ILE A  98      10.904 -17.346 -25.724  1.00 95.44           O  
ATOM   1511  CG1 ILE A  98       7.867 -14.319 -26.789  1.00 95.44           C  
ATOM   1512 HG12 ILE A  98       8.077 -13.324 -26.396  1.00 95.44           H  
ATOM   1513 HG13 ILE A  98       8.160 -14.331 -27.838  1.00 95.44           H  
ATOM   1514  CG2 ILE A  98       8.295 -15.400 -24.526  1.00 95.44           C  
ATOM   1515 HG21 ILE A  98       8.921 -16.096 -23.969  1.00 95.44           H  
ATOM   1516 HG22 ILE A  98       7.263 -15.740 -24.435  1.00 95.44           H  
ATOM   1517 HG23 ILE A  98       8.388 -14.402 -24.098  1.00 95.44           H  
ATOM   1518  CD1 ILE A  98       6.350 -14.551 -26.768  1.00 95.44           C  
ATOM   1519 HD11 ILE A  98       6.120 -15.559 -27.114  1.00 95.44           H  
ATOM   1520 HD12 ILE A  98       5.869 -13.833 -27.432  1.00 95.44           H  
ATOM   1521 HD13 ILE A  98       5.953 -14.408 -25.763  1.00 95.44           H  
ATOM   1522  N   VAL A  99      12.055 -15.749 -24.647  1.00 93.98           N  
ATOM   1523  H   VAL A  99      12.123 -14.761 -24.449  1.00 93.98           H  
ATOM   1524  CA  VAL A  99      13.033 -16.645 -24.007  1.00 93.98           C  
ATOM   1525  HA  VAL A  99      12.969 -17.627 -24.476  1.00 93.98           H  
ATOM   1526  C   VAL A  99      12.699 -16.809 -22.525  1.00 93.98           C  
ATOM   1527  CB  VAL A  99      14.478 -16.152 -24.223  1.00 93.98           C  
ATOM   1528  HB  VAL A  99      14.595 -15.172 -23.761  1.00 93.98           H  
ATOM   1529  O   VAL A  99      12.724 -15.847 -21.753  1.00 93.98           O  
ATOM   1530  CG1 VAL A  99      15.490 -17.122 -23.601  1.00 93.98           C  
ATOM   1531 HG11 VAL A  99      15.346 -18.122 -24.010  1.00 93.98           H  
ATOM   1532 HG12 VAL A  99      16.506 -16.793 -23.820  1.00 93.98           H  
ATOM   1533 HG13 VAL A  99      15.373 -17.158 -22.518  1.00 93.98           H  
ATOM   1534  CG2 VAL A  99      14.817 -16.030 -25.717  1.00 93.98           C  
ATOM   1535 HG21 VAL A  99      14.173 -15.287 -26.189  1.00 93.98           H  
ATOM   1536 HG22 VAL A  99      14.681 -16.992 -26.210  1.00 93.98           H  
ATOM   1537 HG23 VAL A  99      15.851 -15.706 -25.834  1.00 93.98           H  
ATOM   1538  N   GLY A 100      12.388 -18.029 -22.090  1.00 89.27           N  
ATOM   1539  H   GLY A 100      12.381 -18.789 -22.755  1.00 89.27           H  
ATOM   1540  CA  GLY A 100      11.999 -18.290 -20.703  1.00 89.27           C  
ATOM   1541  HA2 GLY A 100      10.976 -17.944 -20.551  1.00 89.27           H  
ATOM   1542  HA3 GLY A 100      12.644 -17.721 -20.033  1.00 89.27           H  
ATOM   1543  C   GLY A 100      12.062 -19.762 -20.319  1.00 89.27           C  
ATOM   1544  O   GLY A 100      11.835 -20.633 -21.151  1.00 89.27           O  
ATOM   1545  N   SER A 101      12.308 -20.060 -19.040  1.00 77.52           N  
ATOM   1546  H   SER A 101      12.560 -19.304 -18.418  1.00 77.52           H  
ATOM   1547  CA  SER A 101      12.244 -21.429 -18.498  1.00 77.52           C  
ATOM   1548  HA  SER A 101      13.036 -22.015 -18.964  1.00 77.52           H  
ATOM   1549  C   SER A 101      10.884 -22.116 -18.772  1.00 77.52           C  
ATOM   1550  CB  SER A 101      12.480 -21.397 -16.981  1.00 77.52           C  
ATOM   1551  HB2 SER A 101      12.145 -22.338 -16.546  1.00 77.52           H  
ATOM   1552  HB3 SER A 101      11.890 -20.594 -16.537  1.00 77.52           H  
ATOM   1553  O   SER A 101       9.860 -21.430 -18.850  1.00 77.52           O  
ATOM   1554  OG  SER A 101      13.852 -21.225 -16.653  1.00 77.52           O  
ATOM   1555  HG  SER A 101      14.228 -20.509 -17.172  1.00 77.52           H  
ATOM   1556  N   PRO A 102      10.812 -23.461 -18.845  1.00 69.43           N  
ATOM   1557  CA  PRO A 102       9.538 -24.184 -18.817  1.00 69.43           C  
ATOM   1558  HA  PRO A 102       9.002 -23.974 -19.742  1.00 69.43           H  
ATOM   1559  C   PRO A 102       8.673 -23.773 -17.613  1.00 69.43           C  
ATOM   1560  CB  PRO A 102       9.903 -25.672 -18.772  1.00 69.43           C  
ATOM   1561  HB2 PRO A 102       9.974 -26.012 -17.739  1.00 69.43           H  
ATOM   1562  HB3 PRO A 102       9.187 -26.280 -19.326  1.00 69.43           H  
ATOM   1563  O   PRO A 102       9.201 -23.392 -16.569  1.00 69.43           O  
ATOM   1564  CG  PRO A 102      11.290 -25.711 -19.412  1.00 69.43           C  
ATOM   1565  HG2 PRO A 102      11.194 -25.706 -20.497  1.00 69.43           H  
ATOM   1566  HG3 PRO A 102      11.866 -26.576 -19.081  1.00 69.43           H  
ATOM   1567  CD  PRO A 102      11.918 -24.398 -18.945  1.00 69.43           C  
ATOM   1568  HD2 PRO A 102      12.374 -24.530 -17.964  1.00 69.43           H  
ATOM   1569  HD3 PRO A 102      12.658 -24.063 -19.672  1.00 69.43           H  
ATOM   1570  N   ALA A 103       7.347 -23.826 -17.770  1.00 68.26           N  
ATOM   1571  H   ALA A 103       6.994 -24.183 -18.647  1.00 68.26           H  
ATOM   1572  CA  ALA A 103       6.354 -23.368 -16.786  1.00 68.26           C  
ATOM   1573  HA  ALA A 103       5.386 -23.464 -17.278  1.00 68.26           H  
ATOM   1574  C   ALA A 103       6.424 -21.873 -16.371  1.00 68.26           C  
ATOM   1575  CB  ALA A 103       6.312 -24.342 -15.597  1.00 68.26           C  
ATOM   1576  HB1 ALA A 103       7.228 -24.263 -15.013  1.00 68.26           H  
ATOM   1577  HB2 ALA A 103       6.197 -25.366 -15.955  1.00 68.26           H  
ATOM   1578  HB3 ALA A 103       5.466 -24.100 -14.954  1.00 68.26           H  
ATOM   1579  O   ALA A 103       5.679 -21.453 -15.492  1.00 68.26           O  
ATOM   1580  N   SER A 104       7.223 -21.028 -17.039  1.00 76.37           N  
ATOM   1581  H   SER A 104       7.869 -21.414 -17.713  1.00 76.37           H  
ATOM   1582  CA  SER A 104       7.274 -19.567 -16.794  1.00 76.37           C  
ATOM   1583  HA  SER A 104       7.272 -19.406 -15.716  1.00 76.37           H  
ATOM   1584  C   SER A 104       6.084 -18.762 -17.353  1.00 76.37           C  
ATOM   1585  CB  SER A 104       8.577 -18.979 -17.347  1.00 76.37           C  
ATOM   1586  HB2 SER A 104       9.428 -19.480 -16.886  1.00 76.37           H  
ATOM   1587  HB3 SER A 104       8.629 -17.917 -17.106  1.00 76.37           H  
ATOM   1588  O   SER A 104       6.108 -17.533 -17.340  1.00 76.37           O  
ATOM   1589  OG  SER A 104       8.636 -19.144 -18.752  1.00 76.37           O  
ATOM   1590  HG  SER A 104       9.099 -19.968 -18.920  1.00 76.37           H  
ATOM   1591  N   GLY A 105       5.064 -19.434 -17.897  1.00 81.04           N  
ATOM   1592  H   GLY A 105       5.035 -20.434 -17.757  1.00 81.04           H  
ATOM   1593  CA  GLY A 105       3.971 -18.797 -18.639  1.00 81.04           C  
ATOM   1594  HA2 GLY A 105       3.671 -17.885 -18.123  1.00 81.04           H  
ATOM   1595  HA3 GLY A 105       3.115 -19.472 -18.656  1.00 81.04           H  
ATOM   1596  C   GLY A 105       4.309 -18.423 -20.090  1.00 81.04           C  
ATOM   1597  O   GLY A 105       3.504 -17.744 -20.721  1.00 81.04           O  
ATOM   1598  N   ARG A 106       5.459 -18.872 -20.627  1.00 87.51           N  
ATOM   1599  H   ARG A 106       6.093 -19.355 -20.006  1.00 87.51           H  
ATOM   1600  CA  ARG A 106       5.957 -18.543 -21.981  1.00 87.51           C  
ATOM   1601  HA  ARG A 106       6.090 -17.462 -22.022  1.00 87.51           H  
ATOM   1602  C   ARG A 106       4.966 -18.834 -23.121  1.00 87.51           C  
ATOM   1603  CB  ARG A 106       7.353 -19.169 -22.202  1.00 87.51           C  
ATOM   1604  HB2 ARG A 106       7.769 -18.751 -23.119  1.00 87.51           H  
ATOM   1605  HB3 ARG A 106       8.002 -18.850 -21.387  1.00 87.51           H  
ATOM   1606  O   ARG A 106       4.722 -17.954 -23.933  1.00 87.51           O  
ATOM   1607  CG  ARG A 106       7.401 -20.709 -22.299  1.00 87.51           C  
ATOM   1608  HG2 ARG A 106       6.864 -21.036 -23.190  1.00 87.51           H  
ATOM   1609  HG3 ARG A 106       6.926 -21.150 -21.423  1.00 87.51           H  
ATOM   1610  CD  ARG A 106       8.852 -21.212 -22.383  1.00 87.51           C  
ATOM   1611  HD2 ARG A 106       9.368 -20.672 -23.177  1.00 87.51           H  
ATOM   1612  HD3 ARG A 106       9.348 -20.995 -21.437  1.00 87.51           H  
ATOM   1613  NE  ARG A 106       8.925 -22.659 -22.667  1.00 87.51           N  
ATOM   1614  HE  ARG A 106       8.212 -23.039 -23.273  1.00 87.51           H  
ATOM   1615  NH1 ARG A 106      11.198 -22.939 -22.434  1.00 87.51           N  
ATOM   1616 HH11 ARG A 106      11.277 -21.956 -22.217  1.00 87.51           H  
ATOM   1617 HH12 ARG A 106      11.991 -23.399 -22.856  1.00 87.51           H  
ATOM   1618  NH2 ARG A 106       9.977 -24.653 -23.030  1.00 87.51           N  
ATOM   1619 HH21 ARG A 106       9.122 -24.918 -23.497  1.00 87.51           H  
ATOM   1620 HH22 ARG A 106      10.813 -25.096 -23.382  1.00 87.51           H  
ATOM   1621  CZ  ARG A 106      10.019 -23.400 -22.702  1.00 87.51           C  
ATOM   1622  N   THR A 107       4.290 -19.982 -23.107  1.00 87.98           N  
ATOM   1623  H   THR A 107       4.619 -20.732 -22.516  1.00 87.98           H  
ATOM   1624  CA  THR A 107       3.196 -20.307 -24.045  1.00 87.98           C  
ATOM   1625  HA  THR A 107       3.577 -20.278 -25.066  1.00 87.98           H  
ATOM   1626  C   THR A 107       2.024 -19.318 -23.943  1.00 87.98           C  
ATOM   1627  CB  THR A 107       2.730 -21.739 -23.751  1.00 87.98           C  
ATOM   1628  HB  THR A 107       2.482 -21.804 -22.692  1.00 87.98           H  
ATOM   1629  O   THR A 107       1.482 -18.840 -24.936  1.00 87.98           O  
ATOM   1630  CG2 THR A 107       1.508 -22.211 -24.527  1.00 87.98           C  
ATOM   1631 HG21 THR A 107       1.562 -21.872 -25.562  1.00 87.98           H  
ATOM   1632 HG22 THR A 107       1.453 -23.300 -24.510  1.00 87.98           H  
ATOM   1633 HG23 THR A 107       0.607 -21.809 -24.064  1.00 87.98           H  
ATOM   1634  OG1 THR A 107       3.799 -22.620 -23.985  1.00 87.98           O  
ATOM   1635  HG1 THR A 107       3.887 -22.702 -24.937  1.00 87.98           H  
ATOM   1636  N   PHE A 108       1.669 -18.898 -22.727  1.00 89.04           N  
ATOM   1637  H   PHE A 108       2.211 -19.201 -21.930  1.00 89.04           H  
ATOM   1638  CA  PHE A 108       0.596 -17.923 -22.504  1.00 89.04           C  
ATOM   1639  HA  PHE A 108      -0.179 -18.130 -23.242  1.00 89.04           H  
ATOM   1640  C   PHE A 108       1.025 -16.463 -22.759  1.00 89.04           C  
ATOM   1641  CB  PHE A 108      -0.011 -18.157 -21.112  1.00 89.04           C  
ATOM   1642  HB2 PHE A 108       0.612 -17.673 -20.361  1.00 89.04           H  
ATOM   1643  HB3 PHE A 108      -0.007 -19.226 -20.900  1.00 89.04           H  
ATOM   1644  O   PHE A 108       0.227 -15.539 -22.619  1.00 89.04           O  
ATOM   1645  CG  PHE A 108      -1.449 -17.694 -20.979  1.00 89.04           C  
ATOM   1646  CD1 PHE A 108      -1.825 -16.770 -19.986  1.00 89.04           C  
ATOM   1647  HD1 PHE A 108      -1.089 -16.359 -19.310  1.00 89.04           H  
ATOM   1648  CD2 PHE A 108      -2.427 -18.223 -21.842  1.00 89.04           C  
ATOM   1649  HD2 PHE A 108      -2.151 -18.931 -22.609  1.00 89.04           H  
ATOM   1650  CE1 PHE A 108      -3.167 -16.372 -19.867  1.00 89.04           C  
ATOM   1651  HE1 PHE A 108      -3.455 -15.665 -19.103  1.00 89.04           H  
ATOM   1652  CE2 PHE A 108      -3.769 -17.836 -21.717  1.00 89.04           C  
ATOM   1653  HE2 PHE A 108      -4.517 -18.254 -22.376  1.00 89.04           H  
ATOM   1654  CZ  PHE A 108      -4.136 -16.900 -20.739  1.00 89.04           C  
ATOM   1655  HZ  PHE A 108      -5.169 -16.598 -20.648  1.00 89.04           H  
ATOM   1656  N   ALA A 109       2.277 -16.235 -23.164  1.00 92.03           N  
ATOM   1657  H   ALA A 109       2.905 -17.019 -23.269  1.00 92.03           H  
ATOM   1658  CA  ALA A 109       2.781 -14.925 -23.562  1.00 92.03           C  
ATOM   1659  HA  ALA A 109       2.378 -14.175 -22.882  1.00 92.03           H  
ATOM   1660  C   ALA A 109       2.335 -14.520 -24.985  1.00 92.03           C  
ATOM   1661  CB  ALA A 109       4.304 -14.936 -23.381  1.00 92.03           C  
ATOM   1662  HB1 ALA A 109       4.764 -15.533 -24.169  1.00 92.03           H  
ATOM   1663  HB2 ALA A 109       4.564 -15.349 -22.407  1.00 92.03           H  
ATOM   1664  HB3 ALA A 109       4.706 -13.925 -23.445  1.00 92.03           H  
ATOM   1665  O   ALA A 109       2.368 -13.327 -25.287  1.00 92.03           O  
ATOM   1666  N   TYR A 110       1.875 -15.472 -25.818  1.00 94.28           N  
ATOM   1667  H   TYR A 110       1.941 -16.436 -25.524  1.00 94.28           H  
ATOM   1668  CA  TYR A 110       1.309 -15.211 -27.154  1.00 94.28           C  
ATOM   1669  HA  TYR A 110       1.334 -14.137 -27.341  1.00 94.28           H  
ATOM   1670  C   TYR A 110      -0.162 -15.635 -27.318  1.00 94.28           C  
ATOM   1671  CB  TYR A 110       2.180 -15.867 -28.238  1.00 94.28           C  
ATOM   1672  HB2 TYR A 110       3.217 -15.575 -28.075  1.00 94.28           H  
ATOM   1673  HB3 TYR A 110       1.882 -15.467 -29.207  1.00 94.28           H  
ATOM   1674  O   TYR A 110      -0.870 -15.014 -28.106  1.00 94.28           O  
ATOM   1675  CG  TYR A 110       2.086 -17.381 -28.300  1.00 94.28           C  
ATOM   1676  CD1 TYR A 110       3.054 -18.171 -27.654  1.00 94.28           C  
ATOM   1677  HD1 TYR A 110       3.884 -17.706 -27.142  1.00 94.28           H  
ATOM   1678  CD2 TYR A 110       1.022 -18.004 -28.986  1.00 94.28           C  
ATOM   1679  HD2 TYR A 110       0.286 -17.408 -29.505  1.00 94.28           H  
ATOM   1680  CE1 TYR A 110       2.939 -19.573 -27.664  1.00 94.28           C  
ATOM   1681  HE1 TYR A 110       3.688 -20.178 -27.174  1.00 94.28           H  
ATOM   1682  CE2 TYR A 110       0.898 -19.409 -28.979  1.00 94.28           C  
ATOM   1683  HE2 TYR A 110       0.075 -19.894 -29.484  1.00 94.28           H  
ATOM   1684  OH  TYR A 110       1.691 -21.550 -28.238  1.00 94.28           O  
ATOM   1685  HH  TYR A 110       2.372 -21.982 -27.717  1.00 94.28           H  
ATOM   1686  CZ  TYR A 110       1.846 -20.200 -28.297  1.00 94.28           C  
ATOM   1687  N   ILE A 111      -0.653 -16.652 -26.593  1.00 93.24           N  
ATOM   1688  H   ILE A 111      -0.005 -17.207 -26.052  1.00 93.24           H  
ATOM   1689  CA  ILE A 111      -2.008 -17.197 -26.823  1.00 93.24           C  
ATOM   1690  HA  ILE A 111      -2.038 -17.528 -27.862  1.00 93.24           H  
ATOM   1691  C   ILE A 111      -3.123 -16.128 -26.733  1.00 93.24           C  
ATOM   1692  CB  ILE A 111      -2.257 -18.459 -25.955  1.00 93.24           C  
ATOM   1693  HB  ILE A 111      -1.859 -18.283 -24.956  1.00 93.24           H  
ATOM   1694  O   ILE A 111      -3.914 -16.056 -27.675  1.00 93.24           O  
ATOM   1695  CG1 ILE A 111      -1.489 -19.652 -26.563  1.00 93.24           C  
ATOM   1696 HG12 ILE A 111      -0.435 -19.384 -26.628  1.00 93.24           H  
ATOM   1697 HG13 ILE A 111      -1.852 -19.846 -27.573  1.00 93.24           H  
ATOM   1698  CG2 ILE A 111      -3.752 -18.794 -25.808  1.00 93.24           C  
ATOM   1699 HG21 ILE A 111      -4.197 -18.969 -26.788  1.00 93.24           H  
ATOM   1700 HG22 ILE A 111      -4.273 -17.974 -25.312  1.00 93.24           H  
ATOM   1701 HG23 ILE A 111      -3.896 -19.681 -25.192  1.00 93.24           H  
ATOM   1702  CD1 ILE A 111      -1.579 -20.951 -25.756  1.00 93.24           C  
ATOM   1703 HD11 ILE A 111      -1.342 -20.752 -24.711  1.00 93.24           H  
ATOM   1704 HD12 ILE A 111      -2.577 -21.383 -25.836  1.00 93.24           H  
ATOM   1705 HD13 ILE A 111      -0.865 -21.668 -26.159  1.00 93.24           H  
ATOM   1706  N   PRO A 112      -3.199 -15.260 -25.699  1.00 91.33           N  
ATOM   1707  CA  PRO A 112      -4.241 -14.231 -25.627  1.00 91.33           C  
ATOM   1708  HA  PRO A 112      -5.200 -14.748 -25.669  1.00 91.33           H  
ATOM   1709  C   PRO A 112      -4.236 -13.208 -26.783  1.00 91.33           C  
ATOM   1710  CB  PRO A 112      -4.133 -13.592 -24.237  1.00 91.33           C  
ATOM   1711  HB2 PRO A 112      -5.112 -13.320 -23.845  1.00 91.33           H  
ATOM   1712  HB3 PRO A 112      -3.473 -12.725 -24.249  1.00 91.33           H  
ATOM   1713  O   PRO A 112      -5.296 -13.044 -27.388  1.00 91.33           O  
ATOM   1714  CG  PRO A 112      -3.495 -14.707 -23.415  1.00 91.33           C  
ATOM   1715  HG2 PRO A 112      -4.264 -15.425 -23.133  1.00 91.33           H  
ATOM   1716  HG3 PRO A 112      -2.980 -14.325 -22.534  1.00 91.33           H  
ATOM   1717  CD  PRO A 112      -2.530 -15.351 -24.409  1.00 91.33           C  
ATOM   1718  HD2 PRO A 112      -1.596 -14.790 -24.437  1.00 91.33           H  
ATOM   1719  HD3 PRO A 112      -2.339 -16.382 -24.110  1.00 91.33           H  
ATOM   1720  N   PRO A 113      -3.112 -12.551 -27.163  1.00 91.74           N  
ATOM   1721  CA  PRO A 113      -3.111 -11.645 -28.315  1.00 91.74           C  
ATOM   1722  HA  PRO A 113      -3.905 -10.909 -28.182  1.00 91.74           H  
ATOM   1723  C   PRO A 113      -3.365 -12.356 -29.657  1.00 91.74           C  
ATOM   1724  CB  PRO A 113      -1.776 -10.893 -28.279  1.00 91.74           C  
ATOM   1725  HB2 PRO A 113      -1.378 -10.710 -29.277  1.00 91.74           H  
ATOM   1726  HB3 PRO A 113      -1.906  -9.949 -27.750  1.00 91.74           H  
ATOM   1727  O   PRO A 113      -4.017 -11.767 -30.515  1.00 91.74           O  
ATOM   1728  CG  PRO A 113      -0.864 -11.805 -27.467  1.00 91.74           C  
ATOM   1729  HG2 PRO A 113      -0.081 -11.245 -26.955  1.00 91.74           H  
ATOM   1730  HG3 PRO A 113      -0.422 -12.549 -28.130  1.00 91.74           H  
ATOM   1731  CD  PRO A 113      -1.827 -12.466 -26.479  1.00 91.74           C  
ATOM   1732  HD2 PRO A 113      -1.930 -11.827 -25.602  1.00 91.74           H  
ATOM   1733  HD3 PRO A 113      -1.442 -13.443 -26.186  1.00 91.74           H  
ATOM   1734  N   VAL A 114      -2.957 -13.622 -29.830  1.00 93.70           N  
ATOM   1735  H   VAL A 114      -2.398 -14.065 -29.114  1.00 93.70           H  
ATOM   1736  CA  VAL A 114      -3.312 -14.408 -31.032  1.00 93.70           C  
ATOM   1737  HA  VAL A 114      -3.064 -13.818 -31.915  1.00 93.70           H  
ATOM   1738  C   VAL A 114      -4.821 -14.662 -31.098  1.00 93.70           C  
ATOM   1739  CB  VAL A 114      -2.512 -15.725 -31.112  1.00 93.70           C  
ATOM   1740  HB  VAL A 114      -2.582 -16.252 -30.161  1.00 93.70           H  
ATOM   1741  O   VAL A 114      -5.442 -14.364 -32.114  1.00 93.70           O  
ATOM   1742  CG1 VAL A 114      -3.008 -16.661 -32.223  1.00 93.70           C  
ATOM   1743 HG11 VAL A 114      -2.352 -17.528 -32.305  1.00 93.70           H  
ATOM   1744 HG12 VAL A 114      -3.018 -16.132 -33.175  1.00 93.70           H  
ATOM   1745 HG13 VAL A 114      -4.014 -17.020 -32.005  1.00 93.70           H  
ATOM   1746  CG2 VAL A 114      -1.037 -15.427 -31.409  1.00 93.70           C  
ATOM   1747 HG21 VAL A 114      -0.611 -14.783 -30.640  1.00 93.70           H  
ATOM   1748 HG22 VAL A 114      -0.957 -14.918 -32.369  1.00 93.70           H  
ATOM   1749 HG23 VAL A 114      -0.469 -16.356 -31.454  1.00 93.70           H  
ATOM   1750  N   CYS A 115      -5.443 -15.131 -30.010  1.00 91.50           N  
ATOM   1751  H   CYS A 115      -4.898 -15.336 -29.185  1.00 91.50           H  
ATOM   1752  CA  CYS A 115      -6.897 -15.346 -29.973  1.00 91.50           C  
ATOM   1753  HA  CYS A 115      -7.176 -16.002 -30.798  1.00 91.50           H  
ATOM   1754  C   CYS A 115      -7.674 -14.030 -30.165  1.00 91.50           C  
ATOM   1755  CB  CYS A 115      -7.293 -16.028 -28.655  1.00 91.50           C  
ATOM   1756  HB2 CYS A 115      -8.374 -16.167 -28.641  1.00 91.50           H  
ATOM   1757  HB3 CYS A 115      -7.009 -15.397 -27.813  1.00 91.50           H  
ATOM   1758  O   CYS A 115      -8.740 -14.020 -30.771  1.00 91.50           O  
ATOM   1759  SG  CYS A 115      -6.488 -17.651 -28.507  1.00 91.50           S  
ATOM   1760  HG  CYS A 115      -5.246 -17.172 -28.392  1.00 91.50           H  
ATOM   1761  N   HIS A 116      -7.126 -12.908 -29.693  1.00 90.18           N  
ATOM   1762  H   HIS A 116      -6.268 -12.987 -29.165  1.00 90.18           H  
ATOM   1763  CA  HIS A 116      -7.693 -11.573 -29.876  1.00 90.18           C  
ATOM   1764  HA  HIS A 116      -8.748 -11.600 -29.602  1.00 90.18           H  
ATOM   1765  C   HIS A 116      -7.634 -11.079 -31.331  1.00 90.18           C  
ATOM   1766  CB  HIS A 116      -6.960 -10.635 -28.915  1.00 90.18           C  
ATOM   1767  HB2 HIS A 116      -5.888 -10.724 -29.089  1.00 90.18           H  
ATOM   1768  HB3 HIS A 116      -7.163 -10.959 -27.894  1.00 90.18           H  
ATOM   1769  O   HIS A 116      -8.603 -10.478 -31.791  1.00 90.18           O  
ATOM   1770  CG  HIS A 116      -7.322  -9.181 -29.034  1.00 90.18           C  
ATOM   1771  CD2 HIS A 116      -6.459  -8.156 -29.306  1.00 90.18           C  
ATOM   1772  HD2 HIS A 116      -5.398  -8.251 -29.482  1.00 90.18           H  
ATOM   1773  ND1 HIS A 116      -8.570  -8.632 -28.865  1.00 90.18           N  
ATOM   1774  HD1 HIS A 116      -9.440  -9.143 -28.818  1.00 90.18           H  
ATOM   1775  CE1 HIS A 116      -8.462  -7.301 -29.013  1.00 90.18           C  
ATOM   1776  HE1 HIS A 116      -9.283  -6.600 -28.970  1.00 90.18           H  
ATOM   1777  NE2 HIS A 116      -7.196  -6.968 -29.303  1.00 90.18           N  
ATOM   1778  N   ALA A 117      -6.546 -11.353 -32.059  1.00 89.62           N  
ATOM   1779  H   ALA A 117      -5.762 -11.813 -31.620  1.00 89.62           H  
ATOM   1780  CA  ALA A 117      -6.446 -11.056 -33.489  1.00 89.62           C  
ATOM   1781  HA  ALA A 117      -6.747 -10.023 -33.661  1.00 89.62           H  
ATOM   1782  C   ALA A 117      -7.386 -11.947 -34.319  1.00 89.62           C  
ATOM   1783  CB  ALA A 117      -4.984 -11.204 -33.917  1.00 89.62           C  
ATOM   1784  HB1 ALA A 117      -4.641 -12.226 -33.756  1.00 89.62           H  
ATOM   1785  HB2 ALA A 117      -4.889 -10.961 -34.975  1.00 89.62           H  
ATOM   1786  HB3 ALA A 117      -4.362 -10.521 -33.339  1.00 89.62           H  
ATOM   1787  O   ALA A 117      -8.181 -11.433 -35.101  1.00 89.62           O  
ATOM   1788  N   VAL A 118      -7.377 -13.263 -34.061  1.00 88.74           N  
ATOM   1789  H   VAL A 118      -6.689 -13.611 -33.409  1.00 88.74           H  
ATOM   1790  CA  VAL A 118      -8.292 -14.235 -34.688  1.00 88.74           C  
ATOM   1791  HA  VAL A 118      -8.122 -14.237 -35.764  1.00 88.74           H  
ATOM   1792  C   VAL A 118      -9.753 -13.834 -34.475  1.00 88.74           C  
ATOM   1793  CB  VAL A 118      -8.018 -15.656 -34.148  1.00 88.74           C  
ATOM   1794  HB  VAL A 118      -8.000 -15.622 -33.059  1.00 88.74           H  
ATOM   1795  O   VAL A 118     -10.519 -13.782 -35.430  1.00 88.74           O  
ATOM   1796  CG1 VAL A 118      -9.077 -16.681 -34.570  1.00 88.74           C  
ATOM   1797 HG11 VAL A 118      -9.182 -16.674 -35.655  1.00 88.74           H  
ATOM   1798 HG12 VAL A 118     -10.040 -16.444 -34.118  1.00 88.74           H  
ATOM   1799 HG13 VAL A 118      -8.782 -17.675 -34.235  1.00 88.74           H  
ATOM   1800  CG2 VAL A 118      -6.660 -16.175 -34.639  1.00 88.74           C  
ATOM   1801 HG21 VAL A 118      -6.675 -16.299 -35.722  1.00 88.74           H  
ATOM   1802 HG22 VAL A 118      -6.444 -17.140 -34.179  1.00 88.74           H  
ATOM   1803 HG23 VAL A 118      -5.862 -15.479 -34.380  1.00 88.74           H  
ATOM   1804  N   SER A 119     -10.141 -13.490 -33.244  1.00 84.78           N  
ATOM   1805  H   SER A 119      -9.484 -13.575 -32.482  1.00 84.78           H  
ATOM   1806  CA  SER A 119     -11.518 -13.092 -32.945  1.00 84.78           C  
ATOM   1807  HA  SER A 119     -12.189 -13.858 -33.334  1.00 84.78           H  
ATOM   1808  C   SER A 119     -11.923 -11.763 -33.588  1.00 84.78           C  
ATOM   1809  CB  SER A 119     -11.725 -13.010 -31.437  1.00 84.78           C  
ATOM   1810  HB2 SER A 119     -11.391 -13.938 -30.972  1.00 84.78           H  
ATOM   1811  HB3 SER A 119     -11.141 -12.183 -31.034  1.00 84.78           H  
ATOM   1812  O   SER A 119     -13.098 -11.617 -33.909  1.00 84.78           O  
ATOM   1813  OG  SER A 119     -13.092 -12.825 -31.144  1.00 84.78           O  
ATOM   1814  HG  SER A 119     -13.513 -12.322 -31.844  1.00 84.78           H  
ATOM   1815  N   ARG A 120     -10.996 -10.812 -33.788  1.00 82.93           N  
ATOM   1816  H   ARG A 120     -10.041 -10.996 -33.515  1.00 82.93           H  
ATOM   1817  CA  ARG A 120     -11.288  -9.583 -34.547  1.00 82.93           C  
ATOM   1818  HA  ARG A 120     -12.253  -9.195 -34.220  1.00 82.93           H  
ATOM   1819  C   ARG A 120     -11.504  -9.888 -36.027  1.00 82.93           C  
ATOM   1820  CB  ARG A 120     -10.210  -8.500 -34.344  1.00 82.93           C  
ATOM   1821  HB2 ARG A 120      -9.301  -8.928 -33.921  1.00 82.93           H  
ATOM   1822  HB3 ARG A 120      -9.960  -8.068 -35.313  1.00 82.93           H  
ATOM   1823  O   ARG A 120     -12.562  -9.564 -36.541  1.00 82.93           O  
ATOM   1824  CG  ARG A 120     -10.743  -7.375 -33.444  1.00 82.93           C  
ATOM   1825  HG2 ARG A 120     -11.720  -7.071 -33.819  1.00 82.93           H  
ATOM   1826  HG3 ARG A 120     -10.864  -7.737 -32.423  1.00 82.93           H  
ATOM   1827  CD  ARG A 120      -9.847  -6.130 -33.467  1.00 82.93           C  
ATOM   1828  HD2 ARG A 120     -10.434  -5.291 -33.094  1.00 82.93           H  
ATOM   1829  HD3 ARG A 120      -9.584  -5.919 -34.504  1.00 82.93           H  
ATOM   1830  NE  ARG A 120      -8.632  -6.266 -32.633  1.00 82.93           N  
ATOM   1831  HE  ARG A 120      -8.602  -7.038 -31.982  1.00 82.93           H  
ATOM   1832  NH1 ARG A 120      -7.469  -4.521 -33.563  1.00 82.93           N  
ATOM   1833 HH11 ARG A 120      -8.183  -4.454 -34.274  1.00 82.93           H  
ATOM   1834 HH12 ARG A 120      -6.648  -3.934 -33.604  1.00 82.93           H  
ATOM   1835  NH2 ARG A 120      -6.622  -5.579 -31.797  1.00 82.93           N  
ATOM   1836 HH21 ARG A 120      -5.807  -4.983 -31.843  1.00 82.93           H  
ATOM   1837 HH22 ARG A 120      -6.745  -6.188 -31.001  1.00 82.93           H  
ATOM   1838  CZ  ARG A 120      -7.583  -5.462 -32.668  1.00 82.93           C  
ATOM   1839  N   ALA A 121     -10.581 -10.616 -36.656  1.00 81.30           N  
ATOM   1840  H   ALA A 121      -9.745 -10.882 -36.156  1.00 81.30           H  
ATOM   1841  CA  ALA A 121     -10.700 -10.990 -38.065  1.00 81.30           C  
ATOM   1842  HA  ALA A 121     -10.721 -10.080 -38.665  1.00 81.30           H  
ATOM   1843  C   ALA A 121     -12.000 -11.765 -38.369  1.00 81.30           C  
ATOM   1844  CB  ALA A 121      -9.454 -11.799 -38.438  1.00 81.30           C  
ATOM   1845  HB1 ALA A 121      -8.562 -11.191 -38.288  1.00 81.30           H  
ATOM   1846  HB2 ALA A 121      -9.389 -12.686 -37.807  1.00 81.30           H  
ATOM   1847  HB3 ALA A 121      -9.512 -12.099 -39.484  1.00 81.30           H  
ATOM   1848  O   ALA A 121     -12.636 -11.524 -39.389  1.00 81.30           O  
ATOM   1849  N   LEU A 122     -12.443 -12.649 -37.464  1.00 77.19           N  
ATOM   1850  H   LEU A 122     -11.863 -12.846 -36.661  1.00 77.19           H  
ATOM   1851  CA  LEU A 122     -13.736 -13.335 -37.593  1.00 77.19           C  
ATOM   1852  HA  LEU A 122     -13.789 -13.795 -38.579  1.00 77.19           H  
ATOM   1853  C   LEU A 122     -14.934 -12.368 -37.531  1.00 77.19           C  
ATOM   1854  CB  LEU A 122     -13.847 -14.435 -36.522  1.00 77.19           C  
ATOM   1855  HB2 LEU A 122     -14.872 -14.806 -36.518  1.00 77.19           H  
ATOM   1856  HB3 LEU A 122     -13.652 -13.990 -35.546  1.00 77.19           H  
ATOM   1857  O   LEU A 122     -15.846 -12.496 -38.345  1.00 77.19           O  
ATOM   1858  CG  LEU A 122     -12.907 -15.636 -36.734  1.00 77.19           C  
ATOM   1859  HG  LEU A 122     -11.880 -15.291 -36.853  1.00 77.19           H  
ATOM   1860  CD1 LEU A 122     -12.967 -16.566 -35.518  1.00 77.19           C  
ATOM   1861 HD11 LEU A 122     -12.286 -17.405 -35.663  1.00 77.19           H  
ATOM   1862 HD12 LEU A 122     -12.668 -16.014 -34.627  1.00 77.19           H  
ATOM   1863 HD13 LEU A 122     -13.984 -16.937 -35.388  1.00 77.19           H  
ATOM   1864  CD2 LEU A 122     -13.269 -16.460 -37.968  1.00 77.19           C  
ATOM   1865 HD21 LEU A 122     -13.170 -15.853 -38.869  1.00 77.19           H  
ATOM   1866 HD22 LEU A 122     -12.578 -17.298 -38.054  1.00 77.19           H  
ATOM   1867 HD23 LEU A 122     -14.294 -16.822 -37.891  1.00 77.19           H  
ATOM   1868  N   MET A 123     -14.913 -11.381 -36.626  1.00 75.33           N  
ATOM   1869  H   MET A 123     -14.101 -11.285 -36.033  1.00 75.33           H  
ATOM   1870  CA  MET A 123     -15.941 -10.332 -36.559  1.00 75.33           C  
ATOM   1871  HA  MET A 123     -16.919 -10.808 -36.480  1.00 75.33           H  
ATOM   1872  C   MET A 123     -15.957  -9.469 -37.832  1.00 75.33           C  
ATOM   1873  CB  MET A 123     -15.738  -9.454 -35.311  1.00 75.33           C  
ATOM   1874  HB2 MET A 123     -16.375  -8.573 -35.388  1.00 75.33           H  
ATOM   1875  HB3 MET A 123     -14.702  -9.118 -35.256  1.00 75.33           H  
ATOM   1876  O   MET A 123     -17.029  -9.229 -38.394  1.00 75.33           O  
ATOM   1877  CG  MET A 123     -16.103 -10.194 -34.019  1.00 75.33           C  
ATOM   1878  HG2 MET A 123     -15.598 -11.159 -34.002  1.00 75.33           H  
ATOM   1879  HG3 MET A 123     -17.177 -10.378 -34.026  1.00 75.33           H  
ATOM   1880  SD  MET A 123     -15.675  -9.299 -32.496  1.00 75.33           S  
ATOM   1881  CE  MET A 123     -16.475 -10.388 -31.287  1.00 75.33           C  
ATOM   1882  HE1 MET A 123     -16.331  -9.993 -30.281  1.00 75.33           H  
ATOM   1883  HE2 MET A 123     -17.542 -10.452 -31.499  1.00 75.33           H  
ATOM   1884  HE3 MET A 123     -16.038 -11.385 -31.348  1.00 75.33           H  
ATOM   1885  N   ASP A 124     -14.778  -9.076 -38.324  1.00 72.41           N  
ATOM   1886  H   ASP A 124     -13.948  -9.268 -37.781  1.00 72.41           H  
ATOM   1887  CA  ASP A 124     -14.611  -8.298 -39.557  1.00 72.41           C  
ATOM   1888  HA  ASP A 124     -15.158  -7.360 -39.456  1.00 72.41           H  
ATOM   1889  C   ASP A 124     -15.194  -9.053 -40.775  1.00 72.41           C  
ATOM   1890  CB  ASP A 124     -13.117  -7.960 -39.773  1.00 72.41           C  
ATOM   1891  HB2 ASP A 124     -12.566  -8.890 -39.916  1.00 72.41           H  
ATOM   1892  HB3 ASP A 124     -13.029  -7.386 -40.695  1.00 72.41           H  
ATOM   1893  O   ASP A 124     -15.905  -8.467 -41.595  1.00 72.41           O  
ATOM   1894  CG  ASP A 124     -12.444  -7.152 -38.644  1.00 72.41           C  
ATOM   1895  OD1 ASP A 124     -13.116  -6.298 -38.023  1.00 72.41           O  
ATOM   1896  OD2 ASP A 124     -11.228  -7.373 -38.411  1.00 72.41           O  
ATOM   1897  N   PHE A 125     -14.989 -10.377 -40.859  1.00 67.97           N  
ATOM   1898  H   PHE A 125     -14.364 -10.807 -40.192  1.00 67.97           H  
ATOM   1899  CA  PHE A 125     -15.602 -11.215 -41.898  1.00 67.97           C  
ATOM   1900  HA  PHE A 125     -15.413 -10.745 -42.862  1.00 67.97           H  
ATOM   1901  C   PHE A 125     -17.131 -11.328 -41.771  1.00 67.97           C  
ATOM   1902  CB  PHE A 125     -14.986 -12.626 -41.897  1.00 67.97           C  
ATOM   1903  HB2 PHE A 125     -15.096 -13.046 -40.897  1.00 67.97           H  
ATOM   1904  HB3 PHE A 125     -15.570 -13.252 -42.571  1.00 67.97           H  
ATOM   1905  O   PHE A 125     -17.813 -11.376 -42.798  1.00 67.97           O  
ATOM   1906  CG  PHE A 125     -13.534 -12.748 -42.333  1.00 67.97           C  
ATOM   1907  CD1 PHE A 125     -13.068 -12.101 -43.495  1.00 67.97           C  
ATOM   1908  HD1 PHE A 125     -13.723 -11.464 -44.072  1.00 67.97           H  
ATOM   1909  CD2 PHE A 125     -12.656 -13.576 -41.606  1.00 67.97           C  
ATOM   1910  HD2 PHE A 125     -13.006 -14.084 -40.720  1.00 67.97           H  
ATOM   1911  CE1 PHE A 125     -11.737 -12.272 -43.915  1.00 67.97           C  
ATOM   1912  HE1 PHE A 125     -11.387 -11.777 -44.808  1.00 67.97           H  
ATOM   1913  CE2 PHE A 125     -11.321 -13.737 -42.018  1.00 67.97           C  
ATOM   1914  HE2 PHE A 125     -10.652 -14.370 -41.453  1.00 67.97           H  
ATOM   1915  CZ  PHE A 125     -10.862 -13.087 -43.175  1.00 67.97           C  
ATOM   1916  HZ  PHE A 125      -9.843 -13.219 -43.506  1.00 67.97           H  
ATOM   1917  N   THR A 126     -17.695 -11.379 -40.558  1.00 61.88           N  
ATOM   1918  H   THR A 126     -17.108 -11.398 -39.737  1.00 61.88           H  
ATOM   1919  CA  THR A 126     -19.162 -11.416 -40.402  1.00 61.88           C  
ATOM   1920  HA  THR A 126     -19.551 -12.167 -41.090  1.00 61.88           H  
ATOM   1921  C   THR A 126     -19.831 -10.111 -40.826  1.00 61.88           C  
ATOM   1922  CB  THR A 126     -19.629 -11.822 -38.995  1.00 61.88           C  
ATOM   1923  HB  THR A 126     -20.676 -11.540 -38.878  1.00 61.88           H  
ATOM   1924  O   THR A 126     -20.834 -10.174 -41.531  1.00 61.88           O  
ATOM   1925  CG2 THR A 126     -19.522 -13.334 -38.798  1.00 61.88           C  
ATOM   1926 HG21 THR A 126     -18.483 -13.647 -38.901  1.00 61.88           H  
ATOM   1927 HG22 THR A 126     -20.136 -13.845 -39.540  1.00 61.88           H  
ATOM   1928 HG23 THR A 126     -19.872 -13.591 -37.798  1.00 61.88           H  
ATOM   1929  OG1 THR A 126     -18.883 -11.235 -37.955  1.00 61.88           O  
ATOM   1930  HG1 THR A 126     -18.460 -10.432 -38.267  1.00 61.88           H  
ATOM   1931  N   GLY A 127     -19.259  -8.946 -40.494  1.00 59.10           N  
ATOM   1932  H   GLY A 127     -18.403  -8.950 -39.957  1.00 59.10           H  
ATOM   1933  CA  GLY A 127     -19.846  -7.649 -40.861  1.00 59.10           C  
ATOM   1934  HA2 GLY A 127     -19.231  -6.849 -40.448  1.00 59.10           H  
ATOM   1935  HA3 GLY A 127     -20.848  -7.570 -40.438  1.00 59.10           H  
ATOM   1936  C   GLY A 127     -19.951  -7.435 -42.375  1.00 59.10           C  
ATOM   1937  O   GLY A 127     -20.955  -6.934 -42.865  1.00 59.10           O  
ATOM   1938  N   GLN A 128     -18.965  -7.912 -43.143  1.00 54.14           N  
ATOM   1939  H   GLN A 128     -18.158  -8.315 -42.688  1.00 54.14           H  
ATOM   1940  CA  GLN A 128     -18.973  -7.820 -44.611  1.00 54.14           C  
ATOM   1941  HA  GLN A 128     -19.197  -6.790 -44.890  1.00 54.14           H  
ATOM   1942  C   GLN A 128     -20.042  -8.685 -45.311  1.00 54.14           C  
ATOM   1943  CB  GLN A 128     -17.576  -8.178 -45.144  1.00 54.14           C  
ATOM   1944  HB2 GLN A 128     -17.623  -8.290 -46.227  1.00 54.14           H  
ATOM   1945  HB3 GLN A 128     -17.261  -9.130 -44.716  1.00 54.14           H  
ATOM   1946  O   GLN A 128     -20.166  -8.602 -46.529  1.00 54.14           O  
ATOM   1947  CG  GLN A 128     -16.534  -7.096 -44.834  1.00 54.14           C  
ATOM   1948  HG2 GLN A 128     -16.439  -6.965 -43.756  1.00 54.14           H  
ATOM   1949  HG3 GLN A 128     -16.870  -6.152 -45.264  1.00 54.14           H  
ATOM   1950  CD  GLN A 128     -15.158  -7.431 -45.403  1.00 54.14           C  
ATOM   1951  NE2 GLN A 128     -14.283  -6.458 -45.520  1.00 54.14           N  
ATOM   1952 HE21 GLN A 128     -13.389  -6.715 -45.913  1.00 54.14           H  
ATOM   1953 HE22 GLN A 128     -14.530  -5.519 -45.242  1.00 54.14           H  
ATOM   1954  OE1 GLN A 128     -14.831  -8.558 -45.749  1.00 54.14           O  
ATOM   1955  N   CYS A 129     -20.782  -9.542 -44.594  1.00 48.07           N  
ATOM   1956  H   CYS A 129     -20.701  -9.534 -43.587  1.00 48.07           H  
ATOM   1957  CA  CYS A 129     -21.827 -10.382 -45.197  1.00 48.07           C  
ATOM   1958  HA  CYS A 129     -21.571 -10.592 -46.236  1.00 48.07           H  
ATOM   1959  C   CYS A 129     -23.213  -9.730 -45.252  1.00 48.07           C  
ATOM   1960  CB  CYS A 129     -21.911 -11.721 -44.451  1.00 48.07           C  
ATOM   1961  HB2 CYS A 129     -22.779 -12.276 -44.806  1.00 48.07           H  
ATOM   1962  HB3 CYS A 129     -22.029 -11.535 -43.384  1.00 48.07           H  
ATOM   1963  O   CYS A 129     -24.047 -10.225 -46.002  1.00 48.07           O  
ATOM   1964  SG  CYS A 129     -20.407 -12.673 -44.774  1.00 48.07           S  
ATOM   1965  HG  CYS A 129     -19.645 -11.583 -44.648  1.00 48.07           H  
ATOM   1966  N   GLU A 130     -23.488  -8.682 -44.468  1.00 45.53           N  
ATOM   1967  H   GLU A 130     -22.774  -8.296 -43.868  1.00 45.53           H  
ATOM   1968  CA  GLU A 130     -24.846  -8.113 -44.382  1.00 45.53           C  
ATOM   1969  HA  GLU A 130     -25.571  -8.909 -44.549  1.00 45.53           H  
ATOM   1970  C   GLU A 130     -25.132  -7.080 -45.487  1.00 45.53           C  
ATOM   1971  CB  GLU A 130     -25.115  -7.566 -42.964  1.00 45.53           C  
ATOM   1972  HB2 GLU A 130     -24.362  -6.819 -42.713  1.00 45.53           H  
ATOM   1973  HB3 GLU A 130     -26.096  -7.090 -42.957  1.00 45.53           H  
ATOM   1974  O   GLU A 130     -26.241  -7.051 -46.011  1.00 45.53           O  
ATOM   1975  CG  GLU A 130     -25.109  -8.693 -41.910  1.00 45.53           C  
ATOM   1976  HG2 GLU A 130     -24.101  -9.101 -41.833  1.00 45.53           H  
ATOM   1977  HG3 GLU A 130     -25.758  -9.494 -42.264  1.00 45.53           H  
ATOM   1978  CD  GLU A 130     -25.574  -8.260 -40.505  1.00 45.53           C  
ATOM   1979  OE1 GLU A 130     -26.167  -9.117 -39.806  1.00 45.53           O  
ATOM   1980  OE2 GLU A 130     -25.293  -7.110 -40.098  1.00 45.53           O  
ATOM   1981  N   ASP A 131     -24.132  -6.298 -45.915  1.00 41.70           N  
ATOM   1982  H   ASP A 131     -23.260  -6.320 -45.407  1.00 41.70           H  
ATOM   1983  CA  ASP A 131     -24.276  -5.304 -46.999  1.00 41.70           C  
ATOM   1984  HA  ASP A 131     -25.207  -4.754 -46.858  1.00 41.70           H  
ATOM   1985  C   ASP A 131     -24.325  -5.920 -48.417  1.00 41.70           C  
ATOM   1986  CB  ASP A 131     -23.101  -4.304 -46.940  1.00 41.70           C  
ATOM   1987  HB2 ASP A 131     -23.054  -3.763 -47.885  1.00 41.70           H  
ATOM   1988  HB3 ASP A 131     -22.169  -4.862 -46.844  1.00 41.70           H  
ATOM   1989  O   ASP A 131     -24.681  -5.240 -49.382  1.00 41.70           O  
ATOM   1990  CG  ASP A 131     -23.183  -3.244 -45.834  1.00 41.70           C  
ATOM   1991  OD1 ASP A 131     -24.304  -2.794 -45.511  1.00 41.70           O  
ATOM   1992  OD2 ASP A 131     -22.094  -2.835 -45.367  1.00 41.70           O  
ATOM   1993  N   VAL A 132     -23.915  -7.185 -48.586  1.00 41.75           N  
ATOM   1994  H   VAL A 132     -23.733  -7.727 -47.753  1.00 41.75           H  
ATOM   1995  CA  VAL A 132     -23.588  -7.775 -49.899  1.00 41.75           C  
ATOM   1996  HA  VAL A 132     -23.762  -7.023 -50.669  1.00 41.75           H  
ATOM   1997  C   VAL A 132     -24.507  -8.954 -50.239  1.00 41.75           C  
ATOM   1998  CB  VAL A 132     -22.088  -8.142 -49.991  1.00 41.75           C  
ATOM   1999  HB  VAL A 132     -21.872  -8.962 -49.306  1.00 41.75           H  
ATOM   2000  O   VAL A 132     -24.128 -10.116 -50.112  1.00 41.75           O  
ATOM   2001  CG1 VAL A 132     -21.696  -8.565 -51.414  1.00 41.75           C  
ATOM   2002 HG11 VAL A 132     -22.295  -9.413 -51.744  1.00 41.75           H  
ATOM   2003 HG12 VAL A 132     -20.653  -8.880 -51.411  1.00 41.75           H  
ATOM   2004 HG13 VAL A 132     -21.835  -7.739 -52.111  1.00 41.75           H  
ATOM   2005  CG2 VAL A 132     -21.172  -6.962 -49.625  1.00 41.75           C  
ATOM   2006 HG21 VAL A 132     -21.413  -6.095 -50.241  1.00 41.75           H  
ATOM   2007 HG22 VAL A 132     -20.128  -7.240 -49.770  1.00 41.75           H  
ATOM   2008 HG23 VAL A 132     -21.306  -6.701 -48.575  1.00 41.75           H  
ATOM   2009  N   GLU A 133     -25.716  -8.658 -50.730  1.00 39.96           N  
ATOM   2010  H   GLU A 133     -26.030  -7.699 -50.676  1.00 39.96           H  
ATOM   2011  CA  GLU A 133     -26.619  -9.678 -51.302  1.00 39.96           C  
ATOM   2012  HA  GLU A 133     -26.726 -10.509 -50.605  1.00 39.96           H  
ATOM   2013  C   GLU A 133     -26.119 -10.253 -52.642  1.00 39.96           C  
ATOM   2014  CB  GLU A 133     -28.007  -9.083 -51.597  1.00 39.96           C  
ATOM   2015  HB2 GLU A 133     -27.883  -8.167 -52.174  1.00 39.96           H  
ATOM   2016  HB3 GLU A 133     -28.538  -9.797 -52.226  1.00 39.96           H  
ATOM   2017  O   GLU A 133     -26.353 -11.420 -52.952  1.00 39.96           O  
ATOM   2018  CG  GLU A 133     -28.907  -8.803 -50.387  1.00 39.96           C  
ATOM   2019  HG2 GLU A 133     -28.878  -9.668 -49.724  1.00 39.96           H  
ATOM   2020  HG3 GLU A 133     -28.524  -7.937 -49.847  1.00 39.96           H  
ATOM   2021  CD  GLU A 133     -30.359  -8.548 -50.841  1.00 39.96           C  
ATOM   2022  OE1 GLU A 133     -31.287  -8.963 -50.109  1.00 39.96           O  
ATOM   2023  OE2 GLU A 133     -30.541  -7.975 -51.943  1.00 39.96           O  
ATOM   2024  N   HIS A 134     -25.513  -9.413 -53.487  1.00 37.02           N  
ATOM   2025  H   HIS A 134     -25.292  -8.488 -53.147  1.00 37.02           H  
ATOM   2026  CA  HIS A 134     -25.194  -9.735 -54.883  1.00 37.02           C  
ATOM   2027  HA  HIS A 134     -25.945 -10.423 -55.272  1.00 37.02           H  
ATOM   2028  C   HIS A 134     -23.821 -10.396 -55.055  1.00 37.02           C  
ATOM   2029  CB  HIS A 134     -25.225  -8.451 -55.731  1.00 37.02           C  
ATOM   2030  HB2 HIS A 134     -24.659  -8.630 -56.646  1.00 37.02           H  
ATOM   2031  HB3 HIS A 134     -24.719  -7.649 -55.194  1.00 37.02           H  
ATOM   2032  O   HIS A 134     -22.875  -9.978 -54.399  1.00 37.02           O  
ATOM   2033  CG  HIS A 134     -26.589  -7.971 -56.158  1.00 37.02           C  
ATOM   2034  CD2 HIS A 134     -26.853  -7.236 -57.282  1.00 37.02           C  
ATOM   2035  HD2 HIS A 134     -26.124  -6.911 -58.009  1.00 37.02           H  
ATOM   2036  ND1 HIS A 134     -27.791  -8.172 -55.517  1.00 37.02           N  
ATOM   2037  HD1 HIS A 134     -27.935  -8.639 -54.633  1.00 37.02           H  
ATOM   2038  CE1 HIS A 134     -28.751  -7.568 -56.238  1.00 37.02           C  
ATOM   2039  HE1 HIS A 134     -29.794  -7.535 -55.961  1.00 37.02           H  
ATOM   2040  NE2 HIS A 134     -28.228  -6.983 -57.329  1.00 37.02           N  
ATOM   2041  N   ASP A 135     -23.730 -11.311 -56.033  1.00 35.67           N  
ATOM   2042  H   ASP A 135     -24.620 -11.596 -56.417  1.00 35.67           H  
ATOM   2043  CA  ASP A 135     -22.596 -11.744 -56.892  1.00 35.67           C  
ATOM   2044  HA  ASP A 135     -22.880 -12.732 -57.254  1.00 35.67           H  
ATOM   2045  C   ASP A 135     -21.177 -11.994 -56.332  1.00 35.67           C  
ATOM   2046  CB  ASP A 135     -22.519 -10.817 -58.130  1.00 35.67           C  
ATOM   2047  HB2 ASP A 135     -23.065  -9.893 -57.941  1.00 35.67           H  
ATOM   2048  HB3 ASP A 135     -21.481 -10.532 -58.302  1.00 35.67           H  
ATOM   2049  O   ASP A 135     -20.407 -12.723 -56.963  1.00 35.67           O  
ATOM   2050  CG  ASP A 135     -23.061 -11.451 -59.421  1.00 35.67           C  
ATOM   2051  OD1 ASP A 135     -23.955 -12.323 -59.325  1.00 35.67           O  
ATOM   2052  OD2 ASP A 135     -22.595 -11.029 -60.503  1.00 35.67           O  
ATOM   2053  N   ILE A 136     -20.774 -11.432 -55.193  1.00 36.80           N  
ATOM   2054  H   ILE A 136     -21.439 -10.870 -54.681  1.00 36.80           H  
ATOM   2055  CA  ILE A 136     -19.408 -11.527 -54.680  1.00 36.80           C  
ATOM   2056  HA  ILE A 136     -18.736 -11.387 -55.527  1.00 36.80           H  
ATOM   2057  C   ILE A 136     -19.166 -12.939 -54.144  1.00 36.80           C  
ATOM   2058  CB  ILE A 136     -19.072 -10.399 -53.673  1.00 36.80           C  
ATOM   2059  HB  ILE A 136     -19.722 -10.497 -52.803  1.00 36.80           H  
ATOM   2060  O   ILE A 136     -19.468 -13.280 -52.999  1.00 36.80           O  
ATOM   2061  CG1 ILE A 136     -19.318  -9.016 -54.331  1.00 36.80           C  
ATOM   2062 HG12 ILE A 136     -20.393  -8.870 -54.434  1.00 36.80           H  
ATOM   2063 HG13 ILE A 136     -18.888  -9.019 -55.333  1.00 36.80           H  
ATOM   2064  CG2 ILE A 136     -17.609 -10.535 -53.204  1.00 36.80           C  
ATOM   2065 HG21 ILE A 136     -17.454 -11.500 -52.721  1.00 36.80           H  
ATOM   2066 HG22 ILE A 136     -16.928 -10.440 -54.049  1.00 36.80           H  
ATOM   2067 HG23 ILE A 136     -17.377  -9.774 -52.459  1.00 36.80           H  
ATOM   2068  CD1 ILE A 136     -18.754  -7.793 -53.590  1.00 36.80           C  
ATOM   2069 HD11 ILE A 136     -17.666  -7.780 -53.658  1.00 36.80           H  
ATOM   2070 HD12 ILE A 136     -19.138  -6.885 -54.055  1.00 36.80           H  
ATOM   2071 HD13 ILE A 136     -19.051  -7.807 -52.542  1.00 36.80           H  
ATOM   2072  N   SER A 137     -18.553 -13.762 -54.996  1.00 38.39           N  
ATOM   2073  H   SER A 137     -18.494 -13.459 -55.958  1.00 38.39           H  
ATOM   2074  CA  SER A 137     -17.896 -15.004 -54.601  1.00 38.39           C  
ATOM   2075  HA  SER A 137     -18.658 -15.750 -54.374  1.00 38.39           H  
ATOM   2076  C   SER A 137     -17.023 -14.771 -53.365  1.00 38.39           C  
ATOM   2077  CB  SER A 137     -17.017 -15.506 -55.753  1.00 38.39           C  
ATOM   2078  HB2 SER A 137     -17.636 -15.688 -56.631  1.00 38.39           H  
ATOM   2079  HB3 SER A 137     -16.542 -16.443 -55.461  1.00 38.39           H  
ATOM   2080  O   SER A 137     -16.323 -13.762 -53.306  1.00 38.39           O  
ATOM   2081  OG  SER A 137     -16.015 -14.557 -56.074  1.00 38.39           O  
ATOM   2082  HG  SER A 137     -15.952 -13.932 -55.348  1.00 38.39           H  
ATOM   2083  N   GLN A 138     -16.997 -15.718 -52.423  1.00 45.26           N  
ATOM   2084  H   GLN A 138     -17.618 -16.508 -52.522  1.00 45.26           H  
ATOM   2085  CA  GLN A 138     -16.193 -15.628 -51.195  1.00 45.26           C  
ATOM   2086  HA  GLN A 138     -15.867 -14.597 -51.057  1.00 45.26           H  
ATOM   2087  C   GLN A 138     -14.910 -16.496 -51.252  1.00 45.26           C  
ATOM   2088  CB  GLN A 138     -17.061 -16.000 -49.969  1.00 45.26           C  
ATOM   2089  HB2 GLN A 138     -16.432 -15.912 -49.083  1.00 45.26           H  
ATOM   2090  HB3 GLN A 138     -17.376 -17.040 -50.058  1.00 45.26           H  
ATOM   2091  O   GLN A 138     -14.786 -17.410 -50.434  1.00 45.26           O  
ATOM   2092  CG  GLN A 138     -18.311 -15.137 -49.739  1.00 45.26           C  
ATOM   2093  HG2 GLN A 138     -18.022 -14.087 -49.705  1.00 45.26           H  
ATOM   2094  HG3 GLN A 138     -19.001 -15.270 -50.572  1.00 45.26           H  
ATOM   2095  CD  GLN A 138     -19.042 -15.483 -48.437  1.00 45.26           C  
ATOM   2096  NE2 GLN A 138     -20.223 -14.945 -48.235  1.00 45.26           N  
ATOM   2097 HE21 GLN A 138     -20.724 -15.180 -47.389  1.00 45.26           H  
ATOM   2098 HE22 GLN A 138     -20.627 -14.330 -48.927  1.00 45.26           H  
ATOM   2099  OE1 GLN A 138     -18.564 -16.199 -47.562  1.00 45.26           O  
ATOM   2100  N   PRO A 139     -13.950 -16.295 -52.184  1.00 44.19           N  
ATOM   2101  CA  PRO A 139     -12.746 -17.121 -52.213  1.00 44.19           C  
ATOM   2102  HA  PRO A 139     -13.017 -18.177 -52.224  1.00 44.19           H  
ATOM   2103  C   PRO A 139     -11.866 -16.868 -50.982  1.00 44.19           C  
ATOM   2104  CB  PRO A 139     -12.032 -16.775 -53.523  1.00 44.19           C  
ATOM   2105  HB2 PRO A 139     -10.950 -16.884 -53.445  1.00 44.19           H  
ATOM   2106  HB3 PRO A 139     -12.420 -17.403 -54.325  1.00 44.19           H  
ATOM   2107  O   PRO A 139     -11.418 -17.820 -50.357  1.00 44.19           O  
ATOM   2108  CG  PRO A 139     -12.435 -15.325 -53.775  1.00 44.19           C  
ATOM   2109  HG2 PRO A 139     -12.420 -15.078 -54.837  1.00 44.19           H  
ATOM   2110  HG3 PRO A 139     -11.778 -14.653 -53.222  1.00 44.19           H  
ATOM   2111  CD  PRO A 139     -13.849 -15.257 -53.201  1.00 44.19           C  
ATOM   2112  HD2 PRO A 139     -14.016 -14.269 -52.772  1.00 44.19           H  
ATOM   2113  HD3 PRO A 139     -14.556 -15.468 -54.003  1.00 44.19           H  
ATOM   2114  N   ASP A 140     -11.666 -15.613 -50.571  1.00 56.32           N  
ATOM   2115  H   ASP A 140     -12.076 -14.877 -51.129  1.00 56.32           H  
ATOM   2116  CA  ASP A 140     -10.580 -15.200 -49.663  1.00 56.32           C  
ATOM   2117  HA  ASP A 140      -9.697 -15.770 -49.952  1.00 56.32           H  
ATOM   2118  C   ASP A 140     -10.797 -15.527 -48.164  1.00 56.32           C  
ATOM   2119  CB  ASP A 140     -10.243 -13.721 -49.920  1.00 56.32           C  
ATOM   2120  HB2 ASP A 140     -11.110 -13.110 -49.666  1.00 56.32           H  
ATOM   2121  HB3 ASP A 140      -9.414 -13.422 -49.279  1.00 56.32           H  
ATOM   2122  O   ASP A 140     -10.364 -14.786 -47.279  1.00 56.32           O  
ATOM   2123  CG  ASP A 140      -9.830 -13.465 -51.373  1.00 56.32           C  
ATOM   2124  OD1 ASP A 140      -9.029 -14.272 -51.899  1.00 56.32           O  
ATOM   2125  OD2 ASP A 140     -10.341 -12.484 -51.951  1.00 56.32           O  
ATOM   2126  N   ARG A 141     -11.469 -16.648 -47.867  1.00 61.87           N  
ATOM   2127  H   ARG A 141     -11.778 -17.190 -48.662  1.00 61.87           H  
ATOM   2128  CA  ARG A 141     -11.762 -17.165 -46.515  1.00 61.87           C  
ATOM   2129  HA  ARG A 141     -11.322 -16.492 -45.779  1.00 61.87           H  
ATOM   2130  C   ARG A 141     -11.140 -18.532 -46.204  1.00 61.87           C  
ATOM   2131  CB  ARG A 141     -13.284 -17.182 -46.291  1.00 61.87           C  
ATOM   2132  HB2 ARG A 141     -13.767 -17.736 -47.096  1.00 61.87           H  
ATOM   2133  HB3 ARG A 141     -13.505 -17.676 -45.346  1.00 61.87           H  
ATOM   2134  O   ARG A 141     -11.230 -18.980 -45.062  1.00 61.87           O  
ATOM   2135  CG  ARG A 141     -13.839 -15.755 -46.233  1.00 61.87           C  
ATOM   2136  HG2 ARG A 141     -13.331 -15.211 -45.436  1.00 61.87           H  
ATOM   2137  HG3 ARG A 141     -13.648 -15.247 -47.178  1.00 61.87           H  
ATOM   2138  CD  ARG A 141     -15.345 -15.737 -45.967  1.00 61.87           C  
ATOM   2139  HD2 ARG A 141     -15.555 -16.283 -45.048  1.00 61.87           H  
ATOM   2140  HD3 ARG A 141     -15.865 -16.219 -46.795  1.00 61.87           H  
ATOM   2141  NE  ARG A 141     -15.795 -14.344 -45.831  1.00 61.87           N  
ATOM   2142  HE  ARG A 141     -15.100 -13.631 -46.006  1.00 61.87           H  
ATOM   2143  NH1 ARG A 141     -17.973 -14.719 -45.202  1.00 61.87           N  
ATOM   2144 HH11 ARG A 141     -17.979 -15.577 -45.735  1.00 61.87           H  
ATOM   2145 HH12 ARG A 141     -18.860 -14.303 -44.956  1.00 61.87           H  
ATOM   2146  NH2 ARG A 141     -17.106 -12.664 -45.120  1.00 61.87           N  
ATOM   2147 HH21 ARG A 141     -16.375 -11.998 -45.323  1.00 61.87           H  
ATOM   2148 HH22 ARG A 141     -17.871 -12.351 -44.540  1.00 61.87           H  
ATOM   2149  CZ  ARG A 141     -16.960 -13.925 -45.386  1.00 61.87           C  
ATOM   2150  N   TYR A 142     -10.516 -19.207 -47.175  1.00 65.90           N  
ATOM   2151  H   TYR A 142     -10.455 -18.798 -48.096  1.00 65.90           H  
ATOM   2152  CA  TYR A 142      -9.896 -20.515 -46.931  1.00 65.90           C  
ATOM   2153  HA  TYR A 142     -10.593 -21.080 -46.313  1.00 65.90           H  
ATOM   2154  C   TYR A 142      -8.594 -20.417 -46.113  1.00 65.90           C  
ATOM   2155  CB  TYR A 142      -9.744 -21.331 -48.230  1.00 65.90           C  
ATOM   2156  HB2 TYR A 142     -10.739 -21.664 -48.523  1.00 65.90           H  
ATOM   2157  HB3 TYR A 142      -9.166 -22.229 -48.013  1.00 65.90           H  
ATOM   2158  O   TYR A 142      -7.764 -19.525 -46.294  1.00 65.90           O  
ATOM   2159  CG  TYR A 142      -9.114 -20.627 -49.420  1.00 65.90           C  
ATOM   2160  CD1 TYR A 142      -9.912 -20.262 -50.520  1.00 65.90           C  
ATOM   2161  HD1 TYR A 142     -10.973 -20.464 -50.510  1.00 65.90           H  
ATOM   2162  CD2 TYR A 142      -7.735 -20.350 -49.448  1.00 65.90           C  
ATOM   2163  HD2 TYR A 142      -7.116 -20.652 -48.616  1.00 65.90           H  
ATOM   2164  CE1 TYR A 142      -9.355 -19.560 -51.605  1.00 65.90           C  
ATOM   2165  HE1 TYR A 142      -9.980 -19.224 -52.419  1.00 65.90           H  
ATOM   2166  CE2 TYR A 142      -7.170 -19.656 -50.537  1.00 65.90           C  
ATOM   2167  HE2 TYR A 142      -6.111 -19.443 -50.553  1.00 65.90           H  
ATOM   2168  OH  TYR A 142      -7.475 -18.487 -52.619  1.00 65.90           O  
ATOM   2169  HH  TYR A 142      -6.601 -18.141 -52.420  1.00 65.90           H  
ATOM   2170  CZ  TYR A 142      -7.990 -19.223 -51.601  1.00 65.90           C  
ATOM   2171  N   GLY A 143      -8.386 -21.397 -45.231  1.00 79.42           N  
ATOM   2172  H   GLY A 143      -9.112 -22.092 -45.131  1.00 79.42           H  
ATOM   2173  CA  GLY A 143      -7.205 -21.516 -44.377  1.00 79.42           C  
ATOM   2174  HA2 GLY A 143      -6.951 -22.573 -44.302  1.00 79.42           H  
ATOM   2175  HA3 GLY A 143      -6.363 -21.007 -44.845  1.00 79.42           H  
ATOM   2176  C   GLY A 143      -7.357 -20.967 -42.948  1.00 79.42           C  
ATOM   2177  O   GLY A 143      -8.403 -20.438 -42.570  1.00 79.42           O  
ATOM   2178  N   PRO A 144      -6.323 -21.151 -42.106  1.00 90.13           N  
ATOM   2179  CA  PRO A 144      -6.249 -20.597 -40.761  1.00 90.13           C  
ATOM   2180  HA  PRO A 144      -7.228 -20.669 -40.288  1.00 90.13           H  
ATOM   2181  C   PRO A 144      -5.801 -19.134 -40.714  1.00 90.13           C  
ATOM   2182  CB  PRO A 144      -5.274 -21.498 -40.008  1.00 90.13           C  
ATOM   2183  HB2 PRO A 144      -4.768 -20.971 -39.198  1.00 90.13           H  
ATOM   2184  HB3 PRO A 144      -5.814 -22.364 -39.625  1.00 90.13           H  
ATOM   2185  O   PRO A 144      -4.870 -18.728 -41.409  1.00 90.13           O  
ATOM   2186  CG  PRO A 144      -4.302 -21.928 -41.104  1.00 90.13           C  
ATOM   2187  HG2 PRO A 144      -3.812 -22.873 -40.869  1.00 90.13           H  
ATOM   2188  HG3 PRO A 144      -3.563 -21.144 -41.270  1.00 90.13           H  
ATOM   2189  CD  PRO A 144      -5.208 -22.052 -42.328  1.00 90.13           C  
ATOM   2190  HD2 PRO A 144      -4.671 -21.766 -43.232  1.00 90.13           H  
ATOM   2191  HD3 PRO A 144      -5.574 -23.076 -42.413  1.00 90.13           H  
ATOM   2192  N   ILE A 145      -6.390 -18.375 -39.789  1.00 91.11           N  
ATOM   2193  H   ILE A 145      -7.191 -18.760 -39.309  1.00 91.11           H  
ATOM   2194  CA  ILE A 145      -5.966 -17.009 -39.443  1.00 91.11           C  
ATOM   2195  HA  ILE A 145      -5.728 -16.479 -40.366  1.00 91.11           H  
ATOM   2196  C   ILE A 145      -4.682 -17.031 -38.586  1.00 91.11           C  
ATOM   2197  CB  ILE A 145      -7.132 -16.259 -38.754  1.00 91.11           C  
ATOM   2198  HB  ILE A 145      -7.390 -16.801 -37.844  1.00 91.11           H  
ATOM   2199  O   ILE A 145      -3.845 -16.130 -38.682  1.00 91.11           O  
ATOM   2200  CG1 ILE A 145      -8.393 -16.202 -39.655  1.00 91.11           C  
ATOM   2201 HG12 ILE A 145      -8.563 -17.167 -40.133  1.00 91.11           H  
ATOM   2202 HG13 ILE A 145      -8.244 -15.469 -40.448  1.00 91.11           H  
ATOM   2203  CG2 ILE A 145      -6.708 -14.826 -38.377  1.00 91.11           C  
ATOM   2204 HG21 ILE A 145      -5.908 -14.838 -37.636  1.00 91.11           H  
ATOM   2205 HG22 ILE A 145      -7.547 -14.273 -37.954  1.00 91.11           H  
ATOM   2206 HG23 ILE A 145      -6.362 -14.299 -39.267  1.00 91.11           H  
ATOM   2207  CD1 ILE A 145      -9.680 -15.870 -38.890  1.00 91.11           C  
ATOM   2208 HD11 ILE A 145      -9.649 -14.853 -38.497  1.00 91.11           H  
ATOM   2209 HD12 ILE A 145     -10.531 -15.953 -39.566  1.00 91.11           H  
ATOM   2210 HD13 ILE A 145      -9.818 -16.574 -38.069  1.00 91.11           H  
ATOM   2211  N   ALA A 146      -4.468 -18.080 -37.787  1.00 94.19           N  
ATOM   2212  H   ALA A 146      -5.213 -18.755 -37.689  1.00 94.19           H  
ATOM   2213  CA  ALA A 146      -3.230 -18.306 -37.040  1.00 94.19           C  
ATOM   2214  HA  ALA A 146      -2.450 -17.657 -37.437  1.00 94.19           H  
ATOM   2215  C   ALA A 146      -2.729 -19.754 -37.169  1.00 94.19           C  
ATOM   2216  CB  ALA A 146      -3.461 -17.917 -35.575  1.00 94.19           C  
ATOM   2217  HB1 ALA A 146      -3.767 -16.873 -35.519  1.00 94.19           H  
ATOM   2218  HB2 ALA A 146      -2.540 -18.053 -35.009  1.00 94.19           H  
ATOM   2219  HB3 ALA A 146      -4.245 -18.541 -35.146  1.00 94.19           H  
ATOM   2220  O   ALA A 146      -3.492 -20.701 -36.981  1.00 94.19           O  
ATOM   2221  N   LEU A 147      -1.430 -19.931 -37.422  1.00 93.16           N  
ATOM   2222  H   LEU A 147      -0.863 -19.108 -37.565  1.00 93.16           H  
ATOM   2223  CA  LEU A 147      -0.746 -21.227 -37.434  1.00 93.16           C  
ATOM   2224  HA  LEU A 147      -1.484 -22.022 -37.325  1.00 93.16           H  
ATOM   2225  C   LEU A 147       0.219 -21.312 -36.245  1.00 93.16           C  
ATOM   2226  CB  LEU A 147      -0.054 -21.419 -38.798  1.00 93.16           C  
ATOM   2227  HB2 LEU A 147      -0.825 -21.469 -39.566  1.00 93.16           H  
ATOM   2228  HB3 LEU A 147       0.563 -20.542 -38.997  1.00 93.16           H  
ATOM   2229  O   LEU A 147       1.123 -20.486 -36.117  1.00 93.16           O  
ATOM   2230  CG  LEU A 147       0.848 -22.663 -38.910  1.00 93.16           C  
ATOM   2231  HG  LEU A 147       1.696 -22.553 -38.234  1.00 93.16           H  
ATOM   2232  CD1 LEU A 147       0.131 -23.975 -38.582  1.00 93.16           C  
ATOM   2233 HD11 LEU A 147       0.832 -24.804 -38.676  1.00 93.16           H  
ATOM   2234 HD12 LEU A 147      -0.707 -24.123 -39.263  1.00 93.16           H  
ATOM   2235 HD13 LEU A 147      -0.235 -23.970 -37.556  1.00 93.16           H  
ATOM   2236  CD2 LEU A 147       1.382 -22.777 -40.338  1.00 93.16           C  
ATOM   2237 HD21 LEU A 147       0.563 -22.953 -41.036  1.00 93.16           H  
ATOM   2238 HD22 LEU A 147       1.891 -21.855 -40.620  1.00 93.16           H  
ATOM   2239 HD23 LEU A 147       2.092 -23.602 -40.402  1.00 93.16           H  
ATOM   2240  N   ILE A 148       0.035 -22.314 -35.384  1.00 96.63           N  
ATOM   2241  H   ILE A 148      -0.734 -22.948 -35.553  1.00 96.63           H  
ATOM   2242  CA  ILE A 148       0.855 -22.547 -34.190  1.00 96.63           C  
ATOM   2243  HA  ILE A 148       1.642 -21.795 -34.153  1.00 96.63           H  
ATOM   2244  C   ILE A 148       1.534 -23.917 -34.294  1.00 96.63           C  
ATOM   2245  CB  ILE A 148       0.024 -22.405 -32.891  1.00 96.63           C  
ATOM   2246  HB  ILE A 148      -0.717 -23.203 -32.876  1.00 96.63           H  
ATOM   2247  O   ILE A 148       0.881 -24.961 -34.284  1.00 96.63           O  
ATOM   2248  CG1 ILE A 148      -0.724 -21.049 -32.798  1.00 96.63           C  
ATOM   2249 HG12 ILE A 148      -1.215 -20.828 -33.745  1.00 96.63           H  
ATOM   2250 HG13 ILE A 148      -0.011 -20.249 -32.599  1.00 96.63           H  
ATOM   2251  CG2 ILE A 148       0.966 -22.583 -31.682  1.00 96.63           C  
ATOM   2252 HG21 ILE A 148       1.815 -21.903 -31.753  1.00 96.63           H  
ATOM   2253 HG22 ILE A 148       1.337 -23.607 -31.640  1.00 96.63           H  
ATOM   2254 HG23 ILE A 148       0.445 -22.378 -30.747  1.00 96.63           H  
ATOM   2255  CD1 ILE A 148      -1.824 -21.019 -31.727  1.00 96.63           C  
ATOM   2256 HD11 ILE A 148      -2.562 -21.794 -31.933  1.00 96.63           H  
ATOM   2257 HD12 ILE A 148      -1.410 -21.175 -30.731  1.00 96.63           H  
ATOM   2258 HD13 ILE A 148      -2.322 -20.050 -31.750  1.00 96.63           H  
ATOM   2259  N   LEU A 149       2.863 -23.905 -34.369  1.00 93.72           N  
ATOM   2260  H   LEU A 149       3.326 -23.008 -34.371  1.00 93.72           H  
ATOM   2261  CA  LEU A 149       3.712 -25.090 -34.409  1.00 93.72           C  
ATOM   2262  HA  LEU A 149       3.105 -25.940 -34.720  1.00 93.72           H  
ATOM   2263  C   LEU A 149       4.266 -25.413 -33.019  1.00 93.72           C  
ATOM   2264  CB  LEU A 149       4.830 -24.887 -35.446  1.00 93.72           C  
ATOM   2265  HB2 LEU A 149       5.333 -23.943 -35.233  1.00 93.72           H  
ATOM   2266  HB3 LEU A 149       5.563 -25.686 -35.340  1.00 93.72           H  
ATOM   2267  O   LEU A 149       4.793 -24.538 -32.333  1.00 93.72           O  
ATOM   2268  CG  LEU A 149       4.319 -24.874 -36.899  1.00 93.72           C  
ATOM   2269  HG  LEU A 149       3.492 -24.172 -37.003  1.00 93.72           H  
ATOM   2270  CD1 LEU A 149       5.447 -24.427 -37.825  1.00 93.72           C  
ATOM   2271 HD11 LEU A 149       5.742 -23.409 -37.571  1.00 93.72           H  
ATOM   2272 HD12 LEU A 149       6.304 -25.091 -37.710  1.00 93.72           H  
ATOM   2273 HD13 LEU A 149       5.106 -24.441 -38.860  1.00 93.72           H  
ATOM   2274  CD2 LEU A 149       3.857 -26.266 -37.343  1.00 93.72           C  
ATOM   2275 HD21 LEU A 149       3.006 -26.591 -36.745  1.00 93.72           H  
ATOM   2276 HD22 LEU A 149       4.669 -26.986 -37.239  1.00 93.72           H  
ATOM   2277 HD23 LEU A 149       3.538 -26.234 -38.385  1.00 93.72           H  
ATOM   2278  N   VAL A 150       4.184 -26.686 -32.630  1.00 91.97           N  
ATOM   2279  H   VAL A 150       3.692 -27.320 -33.244  1.00 91.97           H  
ATOM   2280  CA  VAL A 150       4.618 -27.222 -31.326  1.00 91.97           C  
ATOM   2281  HA  VAL A 150       5.294 -26.503 -30.864  1.00 91.97           H  
ATOM   2282  C   VAL A 150       5.379 -28.550 -31.491  1.00 91.97           C  
ATOM   2283  CB  VAL A 150       3.420 -27.430 -30.377  1.00 91.97           C  
ATOM   2284  HB  VAL A 150       3.723 -28.130 -29.598  1.00 91.97           H  
ATOM   2285  O   VAL A 150       5.113 -29.292 -32.429  1.00 91.97           O  
ATOM   2286  CG1 VAL A 150       3.009 -26.136 -29.678  1.00 91.97           C  
ATOM   2287 HG11 VAL A 150       2.131 -26.307 -29.055  1.00 91.97           H  
ATOM   2288 HG12 VAL A 150       2.778 -25.366 -30.415  1.00 91.97           H  
ATOM   2289 HG13 VAL A 150       3.829 -25.799 -29.045  1.00 91.97           H  
ATOM   2290  CG2 VAL A 150       2.191 -28.016 -31.072  1.00 91.97           C  
ATOM   2291 HG21 VAL A 150       2.469 -28.928 -31.600  1.00 91.97           H  
ATOM   2292 HG22 VAL A 150       1.771 -27.304 -31.782  1.00 91.97           H  
ATOM   2293 HG23 VAL A 150       1.429 -28.244 -30.326  1.00 91.97           H  
ATOM   2294  N   PRO A 151       6.326 -28.906 -30.605  1.00 83.84           N  
ATOM   2295  CA  PRO A 151       7.223 -30.051 -30.812  1.00 83.84           C  
ATOM   2296  HA  PRO A 151       7.560 -30.054 -31.849  1.00 83.84           H  
ATOM   2297  C   PRO A 151       6.619 -31.446 -30.539  1.00 83.84           C  
ATOM   2298  CB  PRO A 151       8.432 -29.763 -29.909  1.00 83.84           C  
ATOM   2299  HB2 PRO A 151       9.144 -29.129 -30.437  1.00 83.84           H  
ATOM   2300  HB3 PRO A 151       8.924 -30.671 -29.559  1.00 83.84           H  
ATOM   2301  O   PRO A 151       7.326 -32.433 -30.740  1.00 83.84           O  
ATOM   2302  CG  PRO A 151       7.807 -28.979 -28.761  1.00 83.84           C  
ATOM   2303  HG2 PRO A 151       7.306 -29.677 -28.090  1.00 83.84           H  
ATOM   2304  HG3 PRO A 151       8.530 -28.370 -28.216  1.00 83.84           H  
ATOM   2305  CD  PRO A 151       6.800 -28.103 -29.495  1.00 83.84           C  
ATOM   2306  HD2 PRO A 151       5.989 -27.792 -28.837  1.00 83.84           H  
ATOM   2307  HD3 PRO A 151       7.321 -27.231 -29.892  1.00 83.84           H  
ATOM   2308  N   ASP A 152       5.372 -31.559 -30.058  1.00 78.68           N  
ATOM   2309  H   ASP A 152       4.815 -30.724 -29.949  1.00 78.68           H  
ATOM   2310  CA  ASP A 152       4.712 -32.846 -29.769  1.00 78.68           C  
ATOM   2311  HA  ASP A 152       4.944 -33.536 -30.580  1.00 78.68           H  
ATOM   2312  C   ASP A 152       3.174 -32.754 -29.669  1.00 78.68           C  
ATOM   2313  CB  ASP A 152       5.267 -33.453 -28.466  1.00 78.68           C  
ATOM   2314  HB2 ASP A 152       4.805 -34.427 -28.303  1.00 78.68           H  
ATOM   2315  HB3 ASP A 152       6.339 -33.621 -28.568  1.00 78.68           H  
ATOM   2316  O   ASP A 152       2.605 -31.701 -29.366  1.00 78.68           O  
ATOM   2317  CG  ASP A 152       5.009 -32.573 -27.243  1.00 78.68           C  
ATOM   2318  OD1 ASP A 152       3.895 -32.635 -26.677  1.00 78.68           O  
ATOM   2319  OD2 ASP A 152       5.934 -31.835 -26.837  1.00 78.68           O  
ATOM   2320  N   LEU A 153       2.504 -33.899 -29.856  1.00 74.85           N  
ATOM   2321  H   LEU A 153       3.036 -34.697 -30.176  1.00 74.85           H  
ATOM   2322  CA  LEU A 153       1.049 -34.083 -29.738  1.00 74.85           C  
ATOM   2323  HA  LEU A 153       0.556 -33.534 -30.540  1.00 74.85           H  
ATOM   2324  C   LEU A 153       0.442 -33.604 -28.411  1.00 74.85           C  
ATOM   2325  CB  LEU A 153       0.751 -35.589 -29.876  1.00 74.85           C  
ATOM   2326  HB2 LEU A 153      -0.214 -35.815 -29.422  1.00 74.85           H  
ATOM   2327  HB3 LEU A 153       1.504 -36.144 -29.316  1.00 74.85           H  
ATOM   2328  O   LEU A 153      -0.692 -33.112 -28.398  1.00 74.85           O  
ATOM   2329  CG  LEU A 153       0.723 -36.087 -31.328  1.00 74.85           C  
ATOM   2330  HG  LEU A 153       1.536 -35.624 -31.888  1.00 74.85           H  
ATOM   2331  CD1 LEU A 153       0.904 -37.604 -31.339  1.00 74.85           C  
ATOM   2332 HD11 LEU A 153       0.821 -37.970 -32.362  1.00 74.85           H  
ATOM   2333 HD12 LEU A 153       1.906 -37.848 -30.988  1.00 74.85           H  
ATOM   2334 HD13 LEU A 153       0.164 -38.088 -30.702  1.00 74.85           H  
ATOM   2335  CD2 LEU A 153      -0.612 -35.738 -31.995  1.00 74.85           C  
ATOM   2336 HD21 LEU A 153      -1.436 -36.204 -31.456  1.00 74.85           H  
ATOM   2337 HD22 LEU A 153      -0.607 -36.112 -33.019  1.00 74.85           H  
ATOM   2338 HD23 LEU A 153      -0.753 -34.657 -32.018  1.00 74.85           H  
ATOM   2339  N   ARG A 154       1.164 -33.740 -27.289  1.00 73.63           N  
ATOM   2340  H   ARG A 154       2.131 -34.018 -27.372  1.00 73.63           H  
ATOM   2341  CA  ARG A 154       0.646 -33.336 -25.975  1.00 73.63           C  
ATOM   2342  HA  ARG A 154      -0.363 -33.738 -25.876  1.00 73.63           H  
ATOM   2343  C   ARG A 154       0.530 -31.818 -25.908  1.00 73.63           C  
ATOM   2344  CB  ARG A 154       1.530 -33.888 -24.844  1.00 73.63           C  
ATOM   2345  HB2 ARG A 154       2.351 -33.197 -24.653  1.00 73.63           H  
ATOM   2346  HB3 ARG A 154       1.951 -34.849 -25.137  1.00 73.63           H  
ATOM   2347  O   ARG A 154      -0.481 -31.306 -25.432  1.00 73.63           O  
ATOM   2348  CG  ARG A 154       0.700 -34.091 -23.568  1.00 73.63           C  
ATOM   2349  HG2 ARG A 154       0.107 -34.998 -23.686  1.00 73.63           H  
ATOM   2350  HG3 ARG A 154       0.013 -33.256 -23.423  1.00 73.63           H  
ATOM   2351  CD  ARG A 154       1.586 -34.231 -22.327  1.00 73.63           C  
ATOM   2352  HD2 ARG A 154       2.457 -34.837 -22.576  1.00 73.63           H  
ATOM   2353  HD3 ARG A 154       1.011 -34.742 -21.554  1.00 73.63           H  
ATOM   2354  NE  ARG A 154       1.990 -32.906 -21.823  1.00 73.63           N  
ATOM   2355  HE  ARG A 154       1.513 -32.107 -22.215  1.00 73.63           H  
ATOM   2356  NH1 ARG A 154       3.554 -33.576 -20.281  1.00 73.63           N  
ATOM   2357 HH11 ARG A 154       4.251 -33.348 -19.586  1.00 73.63           H  
ATOM   2358 HH12 ARG A 154       3.430 -34.526 -20.599  1.00 73.63           H  
ATOM   2359  NH2 ARG A 154       3.030 -31.403 -20.521  1.00 73.63           N  
ATOM   2360 HH21 ARG A 154       3.712 -31.140 -19.824  1.00 73.63           H  
ATOM   2361 HH22 ARG A 154       2.452 -30.717 -20.985  1.00 73.63           H  
ATOM   2362  CZ  ARG A 154       2.863 -32.642 -20.876  1.00 73.63           C  
ATOM   2363  N   ARG A 155       1.521 -31.098 -26.440  1.00 86.35           N  
ATOM   2364  H   ARG A 155       2.328 -31.604 -26.776  1.00 86.35           H  
ATOM   2365  CA  ARG A 155       1.462 -29.644 -26.632  1.00 86.35           C  
ATOM   2366  HA  ARG A 155       1.152 -29.178 -25.697  1.00 86.35           H  
ATOM   2367  C   ARG A 155       0.399 -29.237 -27.656  1.00 86.35           C  
ATOM   2368  CB  ARG A 155       2.846 -29.098 -27.000  1.00 86.35           C  
ATOM   2369  HB2 ARG A 155       2.726 -28.075 -27.357  1.00 86.35           H  
ATOM   2370  HB3 ARG A 155       3.269 -29.697 -27.806  1.00 86.35           H  
ATOM   2371  O   ARG A 155      -0.293 -28.267 -27.370  1.00 86.35           O  
ATOM   2372  CG  ARG A 155       3.820 -29.073 -25.809  1.00 86.35           C  
ATOM   2373  HG2 ARG A 155       3.937 -30.074 -25.394  1.00 86.35           H  
ATOM   2374  HG3 ARG A 155       3.439 -28.399 -25.042  1.00 86.35           H  
ATOM   2375  CD  ARG A 155       5.172 -28.568 -26.319  1.00 86.35           C  
ATOM   2376  HD2 ARG A 155       5.566 -29.317 -27.007  1.00 86.35           H  
ATOM   2377  HD3 ARG A 155       5.007 -27.648 -26.880  1.00 86.35           H  
ATOM   2378  NE  ARG A 155       6.154 -28.277 -25.257  1.00 86.35           N  
ATOM   2379  HE  ARG A 155       6.312 -27.303 -25.040  1.00 86.35           H  
ATOM   2380  NH1 ARG A 155       7.068 -30.382 -24.931  1.00 86.35           N  
ATOM   2381 HH11 ARG A 155       7.770 -30.982 -24.522  1.00 86.35           H  
ATOM   2382 HH12 ARG A 155       6.475 -30.785 -25.642  1.00 86.35           H  
ATOM   2383  NH2 ARG A 155       7.897 -28.637 -23.875  1.00 86.35           N  
ATOM   2384 HH21 ARG A 155       8.666 -29.225 -23.585  1.00 86.35           H  
ATOM   2385 HH22 ARG A 155       7.987 -27.631 -23.883  1.00 86.35           H  
ATOM   2386  CZ  ARG A 155       7.016 -29.107 -24.701  1.00 86.35           C  
ATOM   2387  N   VAL A 156       0.182 -29.985 -28.751  1.00 88.22           N  
ATOM   2388  H   VAL A 156       0.833 -30.729 -28.958  1.00 88.22           H  
ATOM   2389  CA  VAL A 156      -0.945 -29.722 -29.686  1.00 88.22           C  
ATOM   2390  HA  VAL A 156      -0.819 -28.729 -30.116  1.00 88.22           H  
ATOM   2391  C   VAL A 156      -2.268 -29.700 -28.918  1.00 88.22           C  
ATOM   2392  CB  VAL A 156      -1.030 -30.736 -30.857  1.00 88.22           C  
ATOM   2393  HB  VAL A 156      -1.096 -31.746 -30.453  1.00 88.22           H  
ATOM   2394  O   VAL A 156      -2.998 -28.716 -28.968  1.00 88.22           O  
ATOM   2395  CG1 VAL A 156      -2.263 -30.516 -31.745  1.00 88.22           C  
ATOM   2396 HG11 VAL A 156      -3.181 -30.688 -31.183  1.00 88.22           H  
ATOM   2397 HG12 VAL A 156      -2.250 -31.208 -32.587  1.00 88.22           H  
ATOM   2398 HG13 VAL A 156      -2.274 -29.497 -32.134  1.00 88.22           H  
ATOM   2399  CG2 VAL A 156       0.187 -30.674 -31.781  1.00 88.22           C  
ATOM   2400 HG21 VAL A 156       0.103 -31.435 -32.557  1.00 88.22           H  
ATOM   2401 HG22 VAL A 156       0.241 -29.696 -32.261  1.00 88.22           H  
ATOM   2402 HG23 VAL A 156       1.102 -30.857 -31.219  1.00 88.22           H  
ATOM   2403  N   HIS A 157      -2.546 -30.740 -28.126  1.00 81.14           N  
ATOM   2404  H   HIS A 157      -1.892 -31.509 -28.084  1.00 81.14           H  
ATOM   2405  CA  HIS A 157      -3.794 -30.827 -27.366  1.00 81.14           C  
ATOM   2406  HA  HIS A 157      -4.625 -30.644 -28.048  1.00 81.14           H  
ATOM   2407  C   HIS A 157      -3.895 -29.752 -26.271  1.00 81.14           C  
ATOM   2408  CB  HIS A 157      -3.957 -32.247 -26.804  1.00 81.14           C  
ATOM   2409  HB2 HIS A 157      -3.029 -32.568 -26.331  1.00 81.14           H  
ATOM   2410  HB3 HIS A 157      -4.735 -32.231 -26.041  1.00 81.14           H  
ATOM   2411  O   HIS A 157      -4.958 -29.155 -26.108  1.00 81.14           O  
ATOM   2412  CG  HIS A 157      -4.358 -33.254 -27.856  1.00 81.14           C  
ATOM   2413  CD2 HIS A 157      -5.471 -34.053 -27.834  1.00 81.14           C  
ATOM   2414  HD2 HIS A 157      -6.214 -34.090 -27.052  1.00 81.14           H  
ATOM   2415  ND1 HIS A 157      -3.698 -33.518 -29.037  1.00 81.14           N  
ATOM   2416  HD1 HIS A 157      -2.777 -33.186 -29.287  1.00 81.14           H  
ATOM   2417  CE1 HIS A 157      -4.404 -34.438 -29.715  1.00 81.14           C  
ATOM   2418  HE1 HIS A 157      -4.118 -34.870 -30.663  1.00 81.14           H  
ATOM   2419  NE2 HIS A 157      -5.495 -34.790 -29.021  1.00 81.14           N  
ATOM   2420  N   GLN A 158      -2.805 -29.453 -25.550  1.00 87.51           N  
ATOM   2421  H   GLN A 158      -1.956 -29.975 -25.719  1.00 87.51           H  
ATOM   2422  CA  GLN A 158      -2.807 -28.402 -24.523  1.00 87.51           C  
ATOM   2423  HA  GLN A 158      -3.657 -28.578 -23.864  1.00 87.51           H  
ATOM   2424  C   GLN A 158      -3.028 -26.997 -25.118  1.00 87.51           C  
ATOM   2425  CB  GLN A 158      -1.522 -28.461 -23.667  1.00 87.51           C  
ATOM   2426  HB2 GLN A 158      -0.645 -28.468 -24.315  1.00 87.51           H  
ATOM   2427  HB3 GLN A 158      -1.483 -27.563 -23.051  1.00 87.51           H  
ATOM   2428  O   GLN A 158      -3.836 -26.239 -24.584  1.00 87.51           O  
ATOM   2429  CG  GLN A 158      -1.488 -29.685 -22.729  1.00 87.51           C  
ATOM   2430  HG2 GLN A 158      -2.434 -29.729 -22.188  1.00 87.51           H  
ATOM   2431  HG3 GLN A 158      -1.410 -30.608 -23.305  1.00 87.51           H  
ATOM   2432  CD  GLN A 158      -0.352 -29.644 -21.703  1.00 87.51           C  
ATOM   2433  NE2 GLN A 158      -0.616 -29.122 -20.525  1.00 87.51           N  
ATOM   2434 HE21 GLN A 158      -1.533 -28.737 -20.349  1.00 87.51           H  
ATOM   2435 HE22 GLN A 158       0.130 -29.076 -19.846  1.00 87.51           H  
ATOM   2436  OE1 GLN A 158       0.773 -30.104 -21.896  1.00 87.51           O  
ATOM   2437  N   VAL A 159      -2.362 -26.649 -26.226  1.00 93.28           N  
ATOM   2438  H   VAL A 159      -1.736 -27.317 -26.650  1.00 93.28           H  
ATOM   2439  CA  VAL A 159      -2.500 -25.331 -26.873  1.00 93.28           C  
ATOM   2440  HA  VAL A 159      -2.452 -24.561 -26.103  1.00 93.28           H  
ATOM   2441  C   VAL A 159      -3.869 -25.183 -27.539  1.00 93.28           C  
ATOM   2442  CB  VAL A 159      -1.342 -25.071 -27.857  1.00 93.28           C  
ATOM   2443  HB  VAL A 159      -1.252 -25.915 -28.541  1.00 93.28           H  
ATOM   2444  O   VAL A 159      -4.539 -24.177 -27.307  1.00 93.28           O  
ATOM   2445  CG1 VAL A 159      -1.546 -23.798 -28.686  1.00 93.28           C  
ATOM   2446 HG11 VAL A 159      -1.712 -22.939 -28.035  1.00 93.28           H  
ATOM   2447 HG12 VAL A 159      -2.398 -23.910 -29.357  1.00 93.28           H  
ATOM   2448 HG13 VAL A 159      -0.660 -23.620 -29.295  1.00 93.28           H  
ATOM   2449  CG2 VAL A 159      -0.023 -24.907 -27.088  1.00 93.28           C  
ATOM   2450 HG21 VAL A 159      -0.093 -24.064 -26.400  1.00 93.28           H  
ATOM   2451 HG22 VAL A 159       0.792 -24.718 -27.787  1.00 93.28           H  
ATOM   2452 HG23 VAL A 159       0.208 -25.813 -26.527  1.00 93.28           H  
ATOM   2453  N   SER A 160      -4.347 -26.191 -28.276  1.00 89.16           N  
ATOM   2454  H   SER A 160      -3.758 -26.983 -28.488  1.00 89.16           H  
ATOM   2455  CA  SER A 160      -5.682 -26.151 -28.890  1.00 89.16           C  
ATOM   2456  HA  SER A 160      -5.744 -25.274 -29.535  1.00 89.16           H  
ATOM   2457  C   SER A 160      -6.803 -26.047 -27.865  1.00 89.16           C  
ATOM   2458  CB  SER A 160      -5.928 -27.382 -29.753  1.00 89.16           C  
ATOM   2459  HB2 SER A 160      -6.962 -27.391 -30.097  1.00 89.16           H  
ATOM   2460  HB3 SER A 160      -5.722 -28.291 -29.187  1.00 89.16           H  
ATOM   2461  O   SER A 160      -7.739 -25.281 -28.080  1.00 89.16           O  
ATOM   2462  OG  SER A 160      -5.081 -27.300 -30.864  1.00 89.16           O  
ATOM   2463  HG  SER A 160      -5.270 -28.044 -31.439  1.00 89.16           H  
ATOM   2464  N   ALA A 161      -6.705 -26.742 -26.725  1.00 86.63           N  
ATOM   2465  H   ALA A 161      -5.932 -27.378 -26.596  1.00 86.63           H  
ATOM   2466  CA  ALA A 161      -7.677 -26.597 -25.642  1.00 86.63           C  
ATOM   2467  HA  ALA A 161      -8.670 -26.816 -26.034  1.00 86.63           H  
ATOM   2468  C   ALA A 161      -7.709 -25.160 -25.088  1.00 86.63           C  
ATOM   2469  CB  ALA A 161      -7.354 -27.621 -24.548  1.00 86.63           C  
ATOM   2470  HB1 ALA A 161      -6.353 -27.444 -24.153  1.00 86.63           H  
ATOM   2471  HB2 ALA A 161      -7.405 -28.629 -24.959  1.00 86.63           H  
ATOM   2472  HB3 ALA A 161      -8.079 -27.533 -23.740  1.00 86.63           H  
ATOM   2473  O   ALA A 161      -8.786 -24.632 -24.814  1.00 86.63           O  
ATOM   2474  N   MET A 162      -6.551 -24.497 -24.973  1.00 89.48           N  
ATOM   2475  H   MET A 162      -5.699 -24.974 -25.232  1.00 89.48           H  
ATOM   2476  CA  MET A 162      -6.462 -23.103 -24.520  1.00 89.48           C  
ATOM   2477  HA  MET A 162      -7.082 -22.987 -23.632  1.00 89.48           H  
ATOM   2478  C   MET A 162      -7.002 -22.108 -25.559  1.00 89.48           C  
ATOM   2479  CB  MET A 162      -5.014 -22.766 -24.138  1.00 89.48           C  
ATOM   2480  HB2 MET A 162      -4.943 -21.691 -23.967  1.00 89.48           H  
ATOM   2481  HB3 MET A 162      -4.342 -23.029 -24.956  1.00 89.48           H  
ATOM   2482  O   MET A 162      -7.760 -21.211 -25.192  1.00 89.48           O  
ATOM   2483  CG  MET A 162      -4.574 -23.497 -22.863  1.00 89.48           C  
ATOM   2484  HG2 MET A 162      -4.775 -24.562 -22.980  1.00 89.48           H  
ATOM   2485  HG3 MET A 162      -5.179 -23.140 -22.029  1.00 89.48           H  
ATOM   2486  SD  MET A 162      -2.819 -23.313 -22.431  1.00 89.48           S  
ATOM   2487  CE  MET A 162      -2.757 -21.535 -22.112  1.00 89.48           C  
ATOM   2488  HE1 MET A 162      -3.005 -20.994 -23.025  1.00 89.48           H  
ATOM   2489  HE2 MET A 162      -3.473 -21.276 -21.331  1.00 89.48           H  
ATOM   2490  HE3 MET A 162      -1.753 -21.261 -21.790  1.00 89.48           H  
ATOM   2491  N   CYS A 163      -6.669 -22.270 -26.844  1.00 91.42           N  
ATOM   2492  H   CYS A 163      -6.009 -22.994 -27.089  1.00 91.42           H  
ATOM   2493  CA  CYS A 163      -7.218 -21.434 -27.916  1.00 91.42           C  
ATOM   2494  HA  CYS A 163      -7.049 -20.385 -27.673  1.00 91.42           H  
ATOM   2495  C   CYS A 163      -8.737 -21.607 -28.049  1.00 91.42           C  
ATOM   2496  CB  CYS A 163      -6.506 -21.753 -29.239  1.00 91.42           C  
ATOM   2497  HB2 CYS A 163      -7.055 -21.296 -30.062  1.00 91.42           H  
ATOM   2498  HB3 CYS A 163      -6.472 -22.831 -29.396  1.00 91.42           H  
ATOM   2499  O   CYS A 163      -9.466 -20.618 -28.078  1.00 91.42           O  
ATOM   2500  SG  CYS A 163      -4.822 -21.077 -29.209  1.00 91.42           S  
ATOM   2501  HG  CYS A 163      -5.178 -19.796 -29.084  1.00 91.42           H  
ATOM   2502  N   LEU A 164      -9.228 -22.851 -28.063  1.00 87.18           N  
ATOM   2503  H   LEU A 164      -8.588 -23.631 -28.029  1.00 87.18           H  
ATOM   2504  CA  LEU A 164     -10.657 -23.138 -28.174  1.00 87.18           C  
ATOM   2505  HA  LEU A 164     -11.034 -22.597 -29.042  1.00 87.18           H  
ATOM   2506  C   LEU A 164     -11.435 -22.627 -26.957  1.00 87.18           C  
ATOM   2507  CB  LEU A 164     -10.856 -24.643 -28.422  1.00 87.18           C  
ATOM   2508  HB2 LEU A 164     -10.584 -25.206 -27.529  1.00 87.18           H  
ATOM   2509  HB3 LEU A 164     -10.165 -24.940 -29.210  1.00 87.18           H  
ATOM   2510  O   LEU A 164     -12.537 -22.121 -27.134  1.00 87.18           O  
ATOM   2511  CG  LEU A 164     -12.292 -24.998 -28.866  1.00 87.18           C  
ATOM   2512  HG  LEU A 164     -12.789 -24.110 -29.258  1.00 87.18           H  
ATOM   2513  CD1 LEU A 164     -12.273 -26.047 -29.978  1.00 87.18           C  
ATOM   2514 HD11 LEU A 164     -13.293 -26.305 -30.265  1.00 87.18           H  
ATOM   2515 HD12 LEU A 164     -11.754 -26.944 -29.642  1.00 87.18           H  
ATOM   2516 HD13 LEU A 164     -11.764 -25.647 -30.855  1.00 87.18           H  
ATOM   2517  CD2 LEU A 164     -13.120 -25.560 -27.707  1.00 87.18           C  
ATOM   2518 HD21 LEU A 164     -13.169 -24.828 -26.901  1.00 87.18           H  
ATOM   2519 HD22 LEU A 164     -12.666 -26.479 -27.336  1.00 87.18           H  
ATOM   2520 HD23 LEU A 164     -14.132 -25.769 -28.054  1.00 87.18           H  
ATOM   2521  N   ALA A 165     -10.865 -22.687 -25.747  1.00 86.73           N  
ATOM   2522  H   ALA A 165      -9.977 -23.158 -25.645  1.00 86.73           H  
ATOM   2523  CA  ALA A 165     -11.473 -22.091 -24.559  1.00 86.73           C  
ATOM   2524  HA  ALA A 165     -12.470 -22.514 -24.436  1.00 86.73           H  
ATOM   2525  C   ALA A 165     -11.647 -20.569 -24.698  1.00 86.73           C  
ATOM   2526  CB  ALA A 165     -10.644 -22.457 -23.320  1.00 86.73           C  
ATOM   2527  HB1 ALA A 165      -9.624 -22.089 -23.425  1.00 86.73           H  
ATOM   2528  HB2 ALA A 165     -10.625 -23.540 -23.197  1.00 86.73           H  
ATOM   2529  HB3 ALA A 165     -11.096 -22.010 -22.435  1.00 86.73           H  
ATOM   2530  O   ALA A 165     -12.751 -20.074 -24.487  1.00 86.73           O  
ATOM   2531  N   LEU A 166     -10.595 -19.835 -25.088  1.00 88.06           N  
ATOM   2532  H   LEU A 166      -9.725 -20.309 -25.284  1.00 88.06           H  
ATOM   2533  CA  LEU A 166     -10.644 -18.370 -25.215  1.00 88.06           C  
ATOM   2534  HA  LEU A 166     -11.093 -17.954 -24.313  1.00 88.06           H  
ATOM   2535  C   LEU A 166     -11.526 -17.881 -26.374  1.00 88.06           C  
ATOM   2536  CB  LEU A 166      -9.220 -17.809 -25.371  1.00 88.06           C  
ATOM   2537  HB2 LEU A 166      -8.749 -18.301 -26.222  1.00 88.06           H  
ATOM   2538  HB3 LEU A 166      -9.299 -16.748 -25.607  1.00 88.06           H  
ATOM   2539  O   LEU A 166     -12.129 -16.818 -26.260  1.00 88.06           O  
ATOM   2540  CG  LEU A 166      -8.309 -17.959 -24.140  1.00 88.06           C  
ATOM   2541  HG  LEU A 166      -8.171 -19.014 -23.906  1.00 88.06           H  
ATOM   2542  CD1 LEU A 166      -6.947 -17.350 -24.469  1.00 88.06           C  
ATOM   2543 HD11 LEU A 166      -6.265 -17.497 -23.631  1.00 88.06           H  
ATOM   2544 HD12 LEU A 166      -6.547 -17.844 -25.355  1.00 88.06           H  
ATOM   2545 HD13 LEU A 166      -7.052 -16.284 -24.671  1.00 88.06           H  
ATOM   2546  CD2 LEU A 166      -8.852 -17.260 -22.890  1.00 88.06           C  
ATOM   2547 HD21 LEU A 166      -9.088 -16.219 -23.111  1.00 88.06           H  
ATOM   2548 HD22 LEU A 166      -9.756 -17.766 -22.552  1.00 88.06           H  
ATOM   2549 HD23 LEU A 166      -8.114 -17.308 -22.089  1.00 88.06           H  
ATOM   2550  N   LEU A 167     -11.613 -18.637 -27.473  1.00 87.14           N  
ATOM   2551  H   LEU A 167     -11.033 -19.462 -27.534  1.00 87.14           H  
ATOM   2552  CA  LEU A 167     -12.424 -18.268 -28.639  1.00 87.14           C  
ATOM   2553  HA  LEU A 167     -12.391 -17.186 -28.763  1.00 87.14           H  
ATOM   2554  C   LEU A 167     -13.916 -18.618 -28.480  1.00 87.14           C  
ATOM   2555  CB  LEU A 167     -11.818 -18.919 -29.900  1.00 87.14           C  
ATOM   2556  HB2 LEU A 167     -11.720 -19.990 -29.722  1.00 87.14           H  
ATOM   2557  HB3 LEU A 167     -12.512 -18.784 -30.730  1.00 87.14           H  
ATOM   2558  O   LEU A 167     -14.755 -17.943 -29.072  1.00 87.14           O  
ATOM   2559  CG  LEU A 167     -10.448 -18.346 -30.324  1.00 87.14           C  
ATOM   2560  HG  LEU A 167      -9.765 -18.349 -29.475  1.00 87.14           H  
ATOM   2561  CD1 LEU A 167      -9.840 -19.210 -31.429  1.00 87.14           C  
ATOM   2562 HD11 LEU A 167      -8.860 -18.822 -31.707  1.00 87.14           H  
ATOM   2563 HD12 LEU A 167     -10.485 -19.207 -32.308  1.00 87.14           H  
ATOM   2564 HD13 LEU A 167      -9.721 -20.234 -31.076  1.00 87.14           H  
ATOM   2565  CD2 LEU A 167     -10.559 -16.915 -30.856  1.00 87.14           C  
ATOM   2566 HD21 LEU A 167     -10.874 -16.238 -30.062  1.00 87.14           H  
ATOM   2567 HD22 LEU A 167      -9.590 -16.581 -31.227  1.00 87.14           H  
ATOM   2568 HD23 LEU A 167     -11.282 -16.871 -31.670  1.00 87.14           H  
ATOM   2569  N   ARG A 168     -14.274 -19.630 -27.670  1.00 74.48           N  
ATOM   2570  H   ARG A 168     -13.533 -20.137 -27.208  1.00 74.48           H  
ATOM   2571  CA  ARG A 168     -15.638 -20.209 -27.629  1.00 74.48           C  
ATOM   2572  HA  ARG A 168     -15.873 -20.568 -28.631  1.00 74.48           H  
ATOM   2573  C   ARG A 168     -16.765 -19.233 -27.287  1.00 74.48           C  
ATOM   2574  CB  ARG A 168     -15.699 -21.379 -26.627  1.00 74.48           C  
ATOM   2575  HB2 ARG A 168     -16.284 -21.090 -25.754  1.00 74.48           H  
ATOM   2576  HB3 ARG A 168     -14.704 -21.630 -26.260  1.00 74.48           H  
ATOM   2577  O   ARG A 168     -17.891 -19.454 -27.716  1.00 74.48           O  
ATOM   2578  CG  ARG A 168     -16.332 -22.618 -27.268  1.00 74.48           C  
ATOM   2579  HG2 ARG A 168     -15.722 -22.936 -28.113  1.00 74.48           H  
ATOM   2580  HG3 ARG A 168     -17.335 -22.374 -27.620  1.00 74.48           H  
ATOM   2581  CD  ARG A 168     -16.415 -23.753 -26.243  1.00 74.48           C  
ATOM   2582  HD2 ARG A 168     -15.409 -23.968 -25.881  1.00 74.48           H  
ATOM   2583  HD3 ARG A 168     -17.033 -23.424 -25.408  1.00 74.48           H  
ATOM   2584  NE  ARG A 168     -16.998 -24.969 -26.837  1.00 74.48           N  
ATOM   2585  HE  ARG A 168     -17.329 -24.889 -27.788  1.00 74.48           H  
ATOM   2586  NH1 ARG A 168     -16.808 -26.334 -25.001  1.00 74.48           N  
ATOM   2587 HH11 ARG A 168     -16.965 -27.229 -24.560  1.00 74.48           H  
ATOM   2588 HH12 ARG A 168     -16.431 -25.555 -24.480  1.00 74.48           H  
ATOM   2589  NH2 ARG A 168     -17.682 -27.139 -26.890  1.00 74.48           N  
ATOM   2590 HH21 ARG A 168     -18.023 -27.005 -27.831  1.00 74.48           H  
ATOM   2591 HH22 ARG A 168     -17.834 -28.028 -26.436  1.00 74.48           H  
ATOM   2592  CZ  ARG A 168     -17.157 -26.138 -26.242  1.00 74.48           C  
ATOM   2593  N   LYS A 169     -16.492 -18.208 -26.473  1.00 67.94           N  
ATOM   2594  H   LYS A 169     -15.542 -18.118 -26.142  1.00 67.94           H  
ATOM   2595  CA  LYS A 169     -17.476 -17.159 -26.145  1.00 67.94           C  
ATOM   2596  HA  LYS A 169     -18.477 -17.591 -26.134  1.00 67.94           H  
ATOM   2597  C   LYS A 169     -17.543 -16.057 -27.203  1.00 67.94           C  
ATOM   2598  CB  LYS A 169     -17.185 -16.534 -24.768  1.00 67.94           C  
ATOM   2599  HB2 LYS A 169     -17.601 -15.527 -24.775  1.00 67.94           H  
ATOM   2600  HB3 LYS A 169     -16.111 -16.443 -24.607  1.00 67.94           H  
ATOM   2601  O   LYS A 169     -18.614 -15.499 -27.412  1.00 67.94           O  
ATOM   2602  CG  LYS A 169     -17.833 -17.298 -23.601  1.00 67.94           C  
ATOM   2603  HG2 LYS A 169     -18.852 -17.568 -23.878  1.00 67.94           H  
ATOM   2604  HG3 LYS A 169     -17.269 -18.205 -23.387  1.00 67.94           H  
ATOM   2605  CD  LYS A 169     -17.891 -16.396 -22.356  1.00 67.94           C  
ATOM   2606  HD2 LYS A 169     -16.886 -16.240 -21.961  1.00 67.94           H  
ATOM   2607  HD3 LYS A 169     -18.291 -15.425 -22.649  1.00 67.94           H  
ATOM   2608  CE  LYS A 169     -18.797 -16.979 -21.264  1.00 67.94           C  
ATOM   2609  HE2 LYS A 169     -19.689 -17.392 -21.736  1.00 67.94           H  
ATOM   2610  HE3 LYS A 169     -18.265 -17.784 -20.759  1.00 67.94           H  
ATOM   2611  NZ  LYS A 169     -19.193 -15.926 -20.294  1.00 67.94           N  
ATOM   2612  HZ1 LYS A 169     -19.654 -15.143 -20.736  1.00 67.94           H  
ATOM   2613  HZ2 LYS A 169     -18.375 -15.495 -19.886  1.00 67.94           H  
ATOM   2614  HZ3 LYS A 169     -19.760 -16.261 -19.528  1.00 67.94           H  
ATOM   2615  N   ALA A 170     -16.415 -15.750 -27.840  1.00 62.38           N  
ATOM   2616  H   ALA A 170     -15.603 -16.334 -27.698  1.00 62.38           H  
ATOM   2617  CA  ALA A 170     -16.248 -14.566 -28.678  1.00 62.38           C  
ATOM   2618  HA  ALA A 170     -16.789 -13.737 -28.222  1.00 62.38           H  
ATOM   2619  C   ALA A 170     -16.805 -14.733 -30.105  1.00 62.38           C  
ATOM   2620  CB  ALA A 170     -14.758 -14.211 -28.675  1.00 62.38           C  
ATOM   2621  HB1 ALA A 170     -14.193 -14.942 -29.253  1.00 62.38           H  
ATOM   2622  HB2 ALA A 170     -14.376 -14.178 -27.654  1.00 62.38           H  
ATOM   2623  HB3 ALA A 170     -14.635 -13.224 -29.121  1.00 62.38           H  
ATOM   2624  O   ALA A 170     -17.007 -13.742 -30.801  1.00 62.38           O  
ATOM   2625  N   HIS A 171     -17.074 -15.966 -30.548  1.00 61.10           N  
ATOM   2626  H   HIS A 171     -16.837 -16.758 -29.968  1.00 61.10           H  
ATOM   2627  CA  HIS A 171     -17.686 -16.229 -31.851  1.00 61.10           C  
ATOM   2628  HA  HIS A 171     -18.250 -15.347 -32.153  1.00 61.10           H  
ATOM   2629  C   HIS A 171     -18.659 -17.415 -31.779  1.00 61.10           C  
ATOM   2630  CB  HIS A 171     -16.571 -16.447 -32.882  1.00 61.10           C  
ATOM   2631  HB2 HIS A 171     -15.768 -15.734 -32.696  1.00 61.10           H  
ATOM   2632  HB3 HIS A 171     -16.155 -17.448 -32.770  1.00 61.10           H  
ATOM   2633  O   HIS A 171     -18.258 -18.534 -31.467  1.00 61.10           O  
ATOM   2634  CG  HIS A 171     -17.034 -16.232 -34.297  1.00 61.10           C  
ATOM   2635  CD2 HIS A 171     -17.216 -15.014 -34.896  1.00 61.10           C  
ATOM   2636  HD2 HIS A 171     -17.075 -14.046 -34.438  1.00 61.10           H  
ATOM   2637  ND1 HIS A 171     -17.294 -17.200 -35.245  1.00 61.10           N  
ATOM   2638  HD1 HIS A 171     -17.223 -18.201 -35.132  1.00 61.10           H  
ATOM   2639  CE1 HIS A 171     -17.591 -16.573 -36.396  1.00 61.10           C  
ATOM   2640  HE1 HIS A 171     -17.798 -17.062 -37.336  1.00 61.10           H  
ATOM   2641  NE2 HIS A 171     -17.586 -15.246 -36.220  1.00 61.10           N  
ATOM   2642  N   LYS A 172     -19.944 -17.161 -32.066  1.00 55.19           N  
ATOM   2643  H   LYS A 172     -20.184 -16.211 -32.313  1.00 55.19           H  
ATOM   2644  CA  LYS A 172     -21.038 -18.155 -32.007  1.00 55.19           C  
ATOM   2645  HA  LYS A 172     -20.783 -18.937 -31.292  1.00 55.19           H  
ATOM   2646  C   LYS A 172     -21.307 -18.892 -33.326  1.00 55.19           C  
ATOM   2647  CB  LYS A 172     -22.342 -17.471 -31.555  1.00 55.19           C  
ATOM   2648  HB2 LYS A 172     -22.502 -16.577 -32.158  1.00 55.19           H  
ATOM   2649  HB3 LYS A 172     -23.175 -18.147 -31.745  1.00 55.19           H  
ATOM   2650  O   LYS A 172     -22.152 -19.775 -33.348  1.00 55.19           O  
ATOM   2651  CG  LYS A 172     -22.386 -17.104 -30.067  1.00 55.19           C  
ATOM   2652  HG2 LYS A 172     -21.609 -16.375 -29.837  1.00 55.19           H  
ATOM   2653  HG3 LYS A 172     -22.231 -18.001 -29.467  1.00 55.19           H  
ATOM   2654  CD  LYS A 172     -23.769 -16.512 -29.762  1.00 55.19           C  
ATOM   2655  HD2 LYS A 172     -24.535 -17.235 -30.042  1.00 55.19           H  
ATOM   2656  HD3 LYS A 172     -23.902 -15.612 -30.363  1.00 55.19           H  
ATOM   2657  CE  LYS A 172     -23.923 -16.163 -28.282  1.00 55.19           C  
ATOM   2658  HE2 LYS A 172     -23.127 -15.472 -28.003  1.00 55.19           H  
ATOM   2659  HE3 LYS A 172     -23.801 -17.074 -27.696  1.00 55.19           H  
ATOM   2660  NZ  LYS A 172     -25.252 -15.552 -28.028  1.00 55.19           N  
ATOM   2661  HZ1 LYS A 172     -25.348 -14.701 -28.562  1.00 55.19           H  
ATOM   2662  HZ2 LYS A 172     -25.367 -15.329 -27.050  1.00 55.19           H  
ATOM   2663  HZ3 LYS A 172     -25.989 -16.182 -28.313  1.00 55.19           H  
ATOM   2664  N   ASN A 173     -20.677 -18.484 -34.426  1.00 54.35           N  
ATOM   2665  H   ASN A 173     -19.960 -17.777 -34.345  1.00 54.35           H  
ATOM   2666  CA  ASN A 173     -21.053 -18.948 -35.761  1.00 54.35           C  
ATOM   2667  HA  ASN A 173     -22.136 -19.071 -35.772  1.00 54.35           H  
ATOM   2668  C   ASN A 173     -20.434 -20.330 -36.052  1.00 54.35           C  
ATOM   2669  CB  ASN A 173     -20.670 -17.851 -36.786  1.00 54.35           C  
ATOM   2670  HB2 ASN A 173     -19.798 -18.168 -37.359  1.00 54.35           H  
ATOM   2671  HB3 ASN A 173     -20.419 -16.924 -36.270  1.00 54.35           H  
ATOM   2672  O   ASN A 173     -19.219 -20.428 -36.234  1.00 54.35           O  
ATOM   2673  CG  ASN A 173     -21.770 -17.515 -37.778  1.00 54.35           C  
ATOM   2674  ND2 ASN A 173     -21.628 -16.429 -38.501  1.00 54.35           N  
ATOM   2675 HD21 ASN A 173     -20.831 -15.819 -38.386  1.00 54.35           H  
ATOM   2676 HD22 ASN A 173     -22.396 -16.201 -39.116  1.00 54.35           H  
ATOM   2677  OD1 ASN A 173     -22.765 -18.200 -37.908  1.00 54.35           O  
ATOM   2678  N   ASP A 174     -21.262 -21.380 -36.105  1.00 54.97           N  
ATOM   2679  H   ASP A 174     -22.232 -21.227 -35.869  1.00 54.97           H  
ATOM   2680  CA  ASP A 174     -20.840 -22.790 -36.251  1.00 54.97           C  
ATOM   2681  HA  ASP A 174     -20.086 -23.004 -35.494  1.00 54.97           H  
ATOM   2682  C   ASP A 174     -20.192 -23.129 -37.612  1.00 54.97           C  
ATOM   2683  CB  ASP A 174     -22.048 -23.715 -35.996  1.00 54.97           C  
ATOM   2684  HB2 ASP A 174     -21.813 -24.716 -36.359  1.00 54.97           H  
ATOM   2685  HB3 ASP A 174     -22.904 -23.354 -36.567  1.00 54.97           H  
ATOM   2686  O   ASP A 174     -19.652 -24.220 -37.802  1.00 54.97           O  
ATOM   2687  CG  ASP A 174     -22.419 -23.850 -34.514  1.00 54.97           C  
ATOM   2688  OD1 ASP A 174     -21.491 -24.045 -33.694  1.00 54.97           O  
ATOM   2689  OD2 ASP A 174     -23.632 -23.795 -34.217  1.00 54.97           O  
ATOM   2690  N   SER A 175     -20.207 -22.197 -38.570  1.00 61.26           N  
ATOM   2691  H   SER A 175     -20.624 -21.303 -38.353  1.00 61.26           H  
ATOM   2692  CA  SER A 175     -19.627 -22.365 -39.907  1.00 61.26           C  
ATOM   2693  HA  SER A 175     -19.990 -23.305 -40.322  1.00 61.26           H  
ATOM   2694  C   SER A 175     -18.091 -22.434 -39.930  1.00 61.26           C  
ATOM   2695  CB  SER A 175     -20.123 -21.229 -40.811  1.00 61.26           C  
ATOM   2696  HB2 SER A 175     -21.188 -21.369 -40.994  1.00 61.26           H  
ATOM   2697  HB3 SER A 175     -19.598 -21.263 -41.766  1.00 61.26           H  
ATOM   2698  O   SER A 175     -17.533 -23.041 -40.848  1.00 61.26           O  
ATOM   2699  OG  SER A 175     -19.929 -19.963 -40.199  1.00 61.26           O  
ATOM   2700  HG  SER A 175     -20.362 -19.298 -40.739  1.00 61.26           H  
ATOM   2701  N   VAL A 176     -17.404 -21.857 -38.933  1.00 70.97           N  
ATOM   2702  H   VAL A 176     -17.941 -21.444 -38.183  1.00 70.97           H  
ATOM   2703  CA  VAL A 176     -15.935 -21.706 -38.906  1.00 70.97           C  
ATOM   2704  HA  VAL A 176     -15.529 -22.096 -39.839  1.00 70.97           H  
ATOM   2705  C   VAL A 176     -15.305 -22.499 -37.757  1.00 70.97           C  
ATOM   2706  CB  VAL A 176     -15.526 -20.220 -38.836  1.00 70.97           C  
ATOM   2707  HB  VAL A 176     -15.894 -19.785 -37.907  1.00 70.97           H  
ATOM   2708  O   VAL A 176     -15.710 -22.395 -36.599  1.00 70.97           O  
ATOM   2709  CG1 VAL A 176     -13.999 -20.067 -38.878  1.00 70.97           C  
ATOM   2710 HG11 VAL A 176     -13.542 -20.474 -37.976  1.00 70.97           H  
ATOM   2711 HG12 VAL A 176     -13.740 -19.010 -38.951  1.00 70.97           H  
ATOM   2712 HG13 VAL A 176     -13.605 -20.571 -39.759  1.00 70.97           H  
ATOM   2713  CG2 VAL A 176     -16.098 -19.416 -40.011  1.00 70.97           C  
ATOM   2714 HG21 VAL A 176     -17.187 -19.418 -39.974  1.00 70.97           H  
ATOM   2715 HG22 VAL A 176     -15.775 -19.854 -40.956  1.00 70.97           H  
ATOM   2716 HG23 VAL A 176     -15.759 -18.381 -39.961  1.00 70.97           H  
ATOM   2717  N   THR A 177     -14.246 -23.266 -38.040  1.00 81.58           N  
ATOM   2718  H   THR A 177     -13.864 -23.226 -38.974  1.00 81.58           H  
ATOM   2719  CA  THR A 177     -13.578 -24.082 -37.008  1.00 81.58           C  
ATOM   2720  HA  THR A 177     -14.341 -24.484 -36.342  1.00 81.58           H  
ATOM   2721  C   THR A 177     -12.623 -23.231 -36.157  1.00 81.58           C  
ATOM   2722  CB  THR A 177     -12.865 -25.286 -37.640  1.00 81.58           C  
ATOM   2723  HB  THR A 177     -12.138 -24.938 -38.374  1.00 81.58           H  
ATOM   2724  O   THR A 177     -11.515 -22.916 -36.587  1.00 81.58           O  
ATOM   2725  CG2 THR A 177     -12.169 -26.180 -36.614  1.00 81.58           C  
ATOM   2726 HG21 THR A 177     -12.877 -26.489 -35.845  1.00 81.58           H  
ATOM   2727 HG22 THR A 177     -11.343 -25.640 -36.151  1.00 81.58           H  
ATOM   2728 HG23 THR A 177     -11.769 -27.063 -37.114  1.00 81.58           H  
ATOM   2729  OG1 THR A 177     -13.812 -26.113 -38.279  1.00 81.58           O  
ATOM   2730  HG1 THR A 177     -14.389 -25.528 -38.776  1.00 81.58           H  
ATOM   2731  N   LEU A 178     -13.025 -22.881 -34.928  1.00 88.16           N  
ATOM   2732  H   LEU A 178     -13.991 -23.067 -34.700  1.00 88.16           H  
ATOM   2733  CA  LEU A 178     -12.271 -21.970 -34.040  1.00 88.16           C  
ATOM   2734  HA  LEU A 178     -12.187 -21.002 -34.534  1.00 88.16           H  
ATOM   2735  C   LEU A 178     -10.833 -22.426 -33.738  1.00 88.16           C  
ATOM   2736  CB  LEU A 178     -13.028 -21.787 -32.709  1.00 88.16           C  
ATOM   2737  HB2 LEU A 178     -13.094 -22.754 -32.210  1.00 88.16           H  
ATOM   2738  HB3 LEU A 178     -12.437 -21.127 -32.074  1.00 88.16           H  
ATOM   2739  O   LEU A 178      -9.905 -21.622 -33.795  1.00 88.16           O  
ATOM   2740  CG  LEU A 178     -14.447 -21.202 -32.820  1.00 88.16           C  
ATOM   2741  HG  LEU A 178     -15.072 -21.884 -33.397  1.00 88.16           H  
ATOM   2742  CD1 LEU A 178     -15.043 -21.069 -31.418  1.00 88.16           C  
ATOM   2743 HD11 LEU A 178     -16.063 -20.693 -31.495  1.00 88.16           H  
ATOM   2744 HD12 LEU A 178     -14.457 -20.368 -30.823  1.00 88.16           H  
ATOM   2745 HD13 LEU A 178     -15.067 -22.043 -30.929  1.00 88.16           H  
ATOM   2746  CD2 LEU A 178     -14.464 -19.829 -33.490  1.00 88.16           C  
ATOM   2747 HD21 LEU A 178     -13.844 -19.121 -32.940  1.00 88.16           H  
ATOM   2748 HD22 LEU A 178     -14.120 -19.904 -34.521  1.00 88.16           H  
ATOM   2749 HD23 LEU A 178     -15.492 -19.468 -33.516  1.00 88.16           H  
ATOM   2750  N   ALA A 179     -10.637 -23.709 -33.432  1.00 89.00           N  
ATOM   2751  H   ALA A 179     -11.431 -24.333 -33.441  1.00 89.00           H  
ATOM   2752  CA  ALA A 179      -9.314 -24.312 -33.315  1.00 89.00           C  
ATOM   2753  HA  ALA A 179      -8.603 -23.686 -33.855  1.00 89.00           H  
ATOM   2754  C   ALA A 179      -9.320 -25.696 -33.965  1.00 89.00           C  
ATOM   2755  CB  ALA A 179      -8.871 -24.370 -31.849  1.00 89.00           C  
ATOM   2756  HB1 ALA A 179      -7.833 -24.698 -31.796  1.00 89.00           H  
ATOM   2757  HB2 ALA A 179      -8.957 -23.383 -31.393  1.00 89.00           H  
ATOM   2758  HB3 ALA A 179      -9.493 -25.085 -31.311  1.00 89.00           H  
ATOM   2759  O   ALA A 179     -10.247 -26.480 -33.751  1.00 89.00           O  
ATOM   2760  N   LEU A 180      -8.286 -25.991 -34.749  1.00 87.45           N  
ATOM   2761  H   LEU A 180      -7.564 -25.295 -34.869  1.00 87.45           H  
ATOM   2762  CA  LEU A 180      -8.149 -27.232 -35.490  1.00 87.45           C  
ATOM   2763  HA  LEU A 180      -8.953 -27.894 -35.170  1.00 87.45           H  
ATOM   2764  C   LEU A 180      -6.821 -27.926 -35.186  1.00 87.45           C  
ATOM   2765  CB  LEU A 180      -8.313 -26.946 -36.995  1.00 87.45           C  
ATOM   2766  HB2 LEU A 180      -7.557 -26.220 -37.295  1.00 87.45           H  
ATOM   2767  HB3 LEU A 180      -9.294 -26.504 -37.169  1.00 87.45           H  
ATOM   2768  O   LEU A 180      -5.762 -27.308 -35.246  1.00 87.45           O  
ATOM   2769  CG  LEU A 180      -8.154 -28.197 -37.873  1.00 87.45           C  
ATOM   2770  HG  LEU A 180      -7.130 -28.562 -37.796  1.00 87.45           H  
ATOM   2771  CD1 LEU A 180      -9.110 -29.316 -37.445  1.00 87.45           C  
ATOM   2772 HD11 LEU A 180      -8.829 -30.232 -37.966  1.00 87.45           H  
ATOM   2773 HD12 LEU A 180      -9.006 -29.570 -36.390  1.00 87.45           H  
ATOM   2774 HD13 LEU A 180     -10.142 -29.009 -37.612  1.00 87.45           H  
ATOM   2775  CD2 LEU A 180      -8.426 -27.856 -39.340  1.00 87.45           C  
ATOM   2776 HD21 LEU A 180      -7.738 -27.071 -39.655  1.00 87.45           H  
ATOM   2777 HD22 LEU A 180      -8.244 -28.729 -39.966  1.00 87.45           H  
ATOM   2778 HD23 LEU A 180      -9.444 -27.489 -39.466  1.00 87.45           H  
ATOM   2779  N   ASN A 181      -6.895 -29.238 -34.963  1.00 83.62           N  
ATOM   2780  H   ASN A 181      -7.810 -29.665 -34.934  1.00 83.62           H  
ATOM   2781  CA  ASN A 181      -5.748 -30.133 -34.949  1.00 83.62           C  
ATOM   2782  HA  ASN A 181      -4.845 -29.555 -34.756  1.00 83.62           H  
ATOM   2783  C   ASN A 181      -5.588 -30.845 -36.294  1.00 83.62           C  
ATOM   2784  CB  ASN A 181      -5.896 -31.179 -33.830  1.00 83.62           C  
ATOM   2785  HB2 ASN A 181      -6.813 -31.749 -33.983  1.00 83.62           H  
ATOM   2786  HB3 ASN A 181      -5.059 -31.875 -33.890  1.00 83.62           H  
ATOM   2787  O   ASN A 181      -6.556 -31.253 -36.941  1.00 83.62           O  
ATOM   2788  CG  ASN A 181      -5.906 -30.609 -32.428  1.00 83.62           C  
ATOM   2789  ND2 ASN A 181      -6.059 -31.450 -31.434  1.00 83.62           N  
ATOM   2790 HD21 ASN A 181      -6.175 -32.438 -31.611  1.00 83.62           H  
ATOM   2791 HD22 ASN A 181      -6.075 -31.064 -30.501  1.00 83.62           H  
ATOM   2792  OD1 ASN A 181      -5.788 -29.423 -32.187  1.00 83.62           O  
ATOM   2793  N   VAL A 182      -4.332 -31.095 -36.629  1.00 75.41           N  
ATOM   2794  H   VAL A 182      -3.617 -30.671 -36.055  1.00 75.41           H  
ATOM   2795  CA  VAL A 182      -3.900 -32.231 -37.442  1.00 75.41           C  
ATOM   2796  HA  VAL A 182      -4.663 -32.468 -38.184  1.00 75.41           H  
ATOM   2797  C   VAL A 182      -3.748 -33.423 -36.454  1.00 75.41           C  
ATOM   2798  CB  VAL A 182      -2.580 -31.835 -38.164  1.00 75.41           C  
ATOM   2799  HB  VAL A 182      -1.738 -32.089 -37.519  1.00 75.41           H  
ATOM   2800  O   VAL A 182      -3.162 -33.228 -35.389  1.00 75.41           O  
ATOM   2801  CG1 VAL A 182      -2.428 -32.541 -39.506  1.00 75.41           C  
ATOM   2802 HG11 VAL A 182      -2.725 -33.586 -39.417  1.00 75.41           H  
ATOM   2803 HG12 VAL A 182      -1.405 -32.470 -39.875  1.00 75.41           H  
ATOM   2804 HG13 VAL A 182      -3.088 -32.063 -40.229  1.00 75.41           H  
ATOM   2805  CG2 VAL A 182      -2.442 -30.346 -38.528  1.00 75.41           C  
ATOM   2806 HG21 VAL A 182      -2.418 -29.737 -37.624  1.00 75.41           H  
ATOM   2807 HG22 VAL A 182      -3.281 -30.034 -39.150  1.00 75.41           H  
ATOM   2808 HG23 VAL A 182      -1.512 -30.179 -39.071  1.00 75.41           H  
ATOM   2809  N   SER A 183      -4.254 -34.638 -36.728  1.00 62.62           N  
ATOM   2810  H   SER A 183      -4.643 -34.800 -37.646  1.00 62.62           H  
ATOM   2811  CA  SER A 183      -4.074 -35.840 -35.861  1.00 62.62           C  
ATOM   2812  HA  SER A 183      -3.046 -35.863 -35.500  1.00 62.62           H  
ATOM   2813  C   SER A 183      -4.365 -37.191 -36.564  1.00 62.62           C  
ATOM   2814  CB  SER A 183      -4.978 -35.732 -34.625  1.00 62.62           C  
ATOM   2815  HB2 SER A 183      -4.648 -34.897 -34.006  1.00 62.62           H  
ATOM   2816  HB3 SER A 183      -4.901 -36.648 -34.039  1.00 62.62           H  
ATOM   2817  O   SER A 183      -5.405 -37.299 -37.187  1.00 62.62           O  
ATOM   2818  OG  SER A 183      -6.327 -35.518 -34.993  1.00 62.62           O  
ATOM   2819  HG  SER A 183      -6.547 -36.203 -35.630  1.00 62.62           H  
ATOM   2820  N   SER A 184      -3.489 -38.199 -36.448  1.00 56.11           N  
ATOM   2821  H   SER A 184      -2.607 -37.926 -36.039  1.00 56.11           H  
ATOM   2822  CA  SER A 184      -3.513 -39.630 -36.885  1.00 56.11           C  
ATOM   2823  HA  SER A 184      -2.441 -39.828 -36.893  1.00 56.11           H  
ATOM   2824  C   SER A 184      -3.852 -40.103 -38.328  1.00 56.11           C  
ATOM   2825  CB  SER A 184      -3.954 -40.633 -35.809  1.00 56.11           C  
ATOM   2826  HB2 SER A 184      -4.297 -41.555 -36.280  1.00 56.11           H  
ATOM   2827  HB3 SER A 184      -3.078 -40.889 -35.213  1.00 56.11           H  
ATOM   2828  O   SER A 184      -2.906 -40.536 -38.969  1.00 56.11           O  
ATOM   2829  OG  SER A 184      -4.947 -40.150 -34.933  1.00 56.11           O  
ATOM   2830  HG  SER A 184      -5.741 -40.629 -35.180  1.00 56.11           H  
ATOM   2831  N   THR A 185      -5.089 -40.100 -38.859  1.00 52.33           N  
ATOM   2832  H   THR A 185      -5.850 -39.782 -38.275  1.00 52.33           H  
ATOM   2833  CA  THR A 185      -5.503 -40.999 -39.996  1.00 52.33           C  
ATOM   2834  HA  THR A 185      -4.648 -41.606 -40.292  1.00 52.33           H  
ATOM   2835  C   THR A 185      -6.038 -40.340 -41.301  1.00 52.33           C  
ATOM   2836  CB  THR A 185      -6.591 -41.961 -39.481  1.00 52.33           C  
ATOM   2837  HB  THR A 185      -7.141 -42.373 -40.327  1.00 52.33           H  
ATOM   2838  O   THR A 185      -6.884 -39.460 -41.237  1.00 52.33           O  
ATOM   2839  CG2 THR A 185      -6.025 -43.122 -38.673  1.00 52.33           C  
ATOM   2840 HG21 THR A 185      -5.408 -43.745 -39.320  1.00 52.33           H  
ATOM   2841 HG22 THR A 185      -6.841 -43.729 -38.279  1.00 52.33           H  
ATOM   2842 HG23 THR A 185      -5.412 -42.756 -37.849  1.00 52.33           H  
ATOM   2843  OG1 THR A 185      -7.493 -41.286 -38.619  1.00 52.33           O  
ATOM   2844  HG1 THR A 185      -7.329 -41.590 -37.723  1.00 52.33           H  
ATOM   2845  N   LYS A 186      -5.639 -40.748 -42.522  1.00 54.92           N  
ATOM   2846  H   LYS A 186      -4.988 -41.521 -42.540  1.00 54.92           H  
ATOM   2847  CA  LYS A 186      -5.950 -40.022 -43.800  1.00 54.92           C  
ATOM   2848  HA  LYS A 186      -5.428 -39.066 -43.764  1.00 54.92           H  
ATOM   2849  C   LYS A 186      -7.448 -39.715 -44.065  1.00 54.92           C  
ATOM   2850  CB  LYS A 186      -5.401 -40.808 -45.011  1.00 54.92           C  
ATOM   2851  HB2 LYS A 186      -5.763 -41.836 -44.977  1.00 54.92           H  
ATOM   2852  HB3 LYS A 186      -5.777 -40.344 -45.922  1.00 54.92           H  
ATOM   2853  O   LYS A 186      -8.234 -40.614 -44.367  1.00 54.92           O  
ATOM   2854  CG  LYS A 186      -3.870 -40.811 -45.078  1.00 54.92           C  
ATOM   2855  HG2 LYS A 186      -3.469 -41.411 -44.261  1.00 54.92           H  
ATOM   2856  HG3 LYS A 186      -3.523 -39.785 -44.953  1.00 54.92           H  
ATOM   2857  CD  LYS A 186      -3.342 -41.342 -46.416  1.00 54.92           C  
ATOM   2858  HD2 LYS A 186      -3.801 -40.772 -47.224  1.00 54.92           H  
ATOM   2859  HD3 LYS A 186      -3.595 -42.397 -46.527  1.00 54.92           H  
ATOM   2860  CE  LYS A 186      -1.820 -41.159 -46.455  1.00 54.92           C  
ATOM   2861  HE2 LYS A 186      -1.331 -41.957 -45.897  1.00 54.92           H  
ATOM   2862  HE3 LYS A 186      -1.585 -40.216 -45.961  1.00 54.92           H  
ATOM   2863  NZ  LYS A 186      -1.315 -41.070 -47.842  1.00 54.92           N  
ATOM   2864  HZ1 LYS A 186      -1.388 -41.935 -48.359  1.00 54.92           H  
ATOM   2865  HZ2 LYS A 186      -0.381 -40.686 -47.847  1.00 54.92           H  
ATOM   2866  HZ3 LYS A 186      -1.834 -40.344 -48.315  1.00 54.92           H  
ATOM   2867  N   SER A 187      -7.876 -38.437 -44.070  1.00 57.84           N  
ATOM   2868  H   SER A 187      -7.234 -37.715 -43.777  1.00 57.84           H  
ATOM   2869  CA  SER A 187      -9.303 -38.092 -44.247  1.00 57.84           C  
ATOM   2870  HA  SER A 187      -9.694 -38.788 -44.990  1.00 57.84           H  
ATOM   2871  C   SER A 187      -9.633 -36.674 -44.778  1.00 57.84           C  
ATOM   2872  CB  SER A 187     -10.036 -38.400 -42.932  1.00 57.84           C  
ATOM   2873  HB2 SER A 187     -10.897 -39.029 -43.160  1.00 57.84           H  
ATOM   2874  HB3 SER A 187      -9.399 -38.979 -42.264  1.00 57.84           H  
ATOM   2875  O   SER A 187      -9.104 -35.659 -44.326  1.00 57.84           O  
ATOM   2876  OG  SER A 187     -10.465 -37.235 -42.263  1.00 57.84           O  
ATOM   2877  HG  SER A 187      -9.848 -37.153 -41.532  1.00 57.84           H  
ATOM   2878  N   SER A 188     -10.591 -36.577 -45.717  1.00 65.18           N  
ATOM   2879  H   SER A 188     -11.003 -37.421 -46.088  1.00 65.18           H  
ATOM   2880  CA  SER A 188     -10.920 -35.316 -46.406  1.00 65.18           C  
ATOM   2881  HA  SER A 188      -9.981 -34.772 -46.499  1.00 65.18           H  
ATOM   2882  C   SER A 188     -11.856 -34.350 -45.671  1.00 65.18           C  
ATOM   2883  CB  SER A 188     -11.399 -35.542 -47.847  1.00 65.18           C  
ATOM   2884  HB2 SER A 188     -11.369 -34.589 -48.375  1.00 65.18           H  
ATOM   2885  HB3 SER A 188     -10.726 -36.233 -48.354  1.00 65.18           H  
ATOM   2886  O   SER A 188     -11.981 -33.212 -46.127  1.00 65.18           O  
ATOM   2887  OG  SER A 188     -12.723 -36.042 -47.888  1.00 65.18           O  
ATOM   2888  HG  SER A 188     -13.150 -35.626 -48.641  1.00 65.18           H  
ATOM   2889  N   GLN A 189     -12.427 -34.689 -44.497  1.00 72.16           N  
ATOM   2890  H   GLN A 189     -12.245 -35.598 -44.096  1.00 72.16           H  
ATOM   2891  CA  GLN A 189     -12.955 -33.599 -43.657  1.00 72.16           C  
ATOM   2892  HA  GLN A 189     -13.604 -32.992 -44.288  1.00 72.16           H  
ATOM   2893  C   GLN A 189     -11.821 -32.665 -43.211  1.00 72.16           C  
ATOM   2894  CB  GLN A 189     -13.810 -34.015 -42.441  1.00 72.16           C  
ATOM   2895  HB2 GLN A 189     -13.795 -33.173 -41.750  1.00 72.16           H  
ATOM   2896  HB3 GLN A 189     -13.347 -34.851 -41.919  1.00 72.16           H  
ATOM   2897  O   GLN A 189     -12.114 -31.503 -42.909  1.00 72.16           O  
ATOM   2898  CG  GLN A 189     -15.299 -34.305 -42.751  1.00 72.16           C  
ATOM   2899  HG2 GLN A 189     -15.379 -35.282 -43.226  1.00 72.16           H  
ATOM   2900  HG3 GLN A 189     -15.675 -33.558 -43.450  1.00 72.16           H  
ATOM   2901  CD  GLN A 189     -16.207 -34.261 -41.508  1.00 72.16           C  
ATOM   2902  NE2 GLN A 189     -17.342 -34.923 -41.521  1.00 72.16           N  
ATOM   2903 HE21 GLN A 189     -17.710 -35.344 -42.363  1.00 72.16           H  
ATOM   2904 HE22 GLN A 189     -17.914 -34.903 -40.688  1.00 72.16           H  
ATOM   2905  OE1 GLN A 189     -15.891 -33.657 -40.494  1.00 72.16           O  
ATOM   2906  N   PHE A 190     -10.544 -33.100 -43.197  1.00 75.23           N  
ATOM   2907  H   PHE A 190     -10.312 -34.050 -43.450  1.00 75.23           H  
ATOM   2908  CA  PHE A 190      -9.451 -32.164 -42.939  1.00 75.23           C  
ATOM   2909  HA  PHE A 190      -9.643 -31.707 -41.968  1.00 75.23           H  
ATOM   2910  C   PHE A 190      -9.444 -31.019 -43.940  1.00 75.23           C  
ATOM   2911  CB  PHE A 190      -8.069 -32.789 -42.803  1.00 75.23           C  
ATOM   2912  HB2 PHE A 190      -7.749 -33.204 -43.759  1.00 75.23           H  
ATOM   2913  HB3 PHE A 190      -8.102 -33.597 -42.071  1.00 75.23           H  
ATOM   2914  O   PHE A 190      -9.499 -29.870 -43.509  1.00 75.23           O  
ATOM   2915  CG  PHE A 190      -7.084 -31.718 -42.345  1.00 75.23           C  
ATOM   2916  CD1 PHE A 190      -6.401 -30.945 -43.305  1.00 75.23           C  
ATOM   2917  HD1 PHE A 190      -6.535 -31.138 -44.359  1.00 75.23           H  
ATOM   2918  CD2 PHE A 190      -6.847 -31.476 -40.973  1.00 75.23           C  
ATOM   2919  HD2 PHE A 190      -7.293 -32.098 -40.211  1.00 75.23           H  
ATOM   2920  CE1 PHE A 190      -5.487 -29.958 -42.899  1.00 75.23           C  
ATOM   2921  HE1 PHE A 190      -4.934 -29.403 -43.642  1.00 75.23           H  
ATOM   2922  CE2 PHE A 190      -5.963 -30.460 -40.568  1.00 75.23           C  
ATOM   2923  HE2 PHE A 190      -5.781 -30.288 -39.517  1.00 75.23           H  
ATOM   2924  CZ  PHE A 190      -5.281 -29.701 -41.533  1.00 75.23           C  
ATOM   2925  HZ  PHE A 190      -4.582 -28.935 -41.231  1.00 75.23           H  
ATOM   2926  N   PHE A 191      -9.503 -31.327 -45.230  1.00 70.58           N  
ATOM   2927  H   PHE A 191      -9.425 -32.295 -45.509  1.00 70.58           H  
ATOM   2928  CA  PHE A 191      -9.556 -30.312 -46.271  1.00 70.58           C  
ATOM   2929  HA  PHE A 191      -8.772 -29.582 -46.070  1.00 70.58           H  
ATOM   2930  C   PHE A 191     -10.878 -29.522 -46.247  1.00 70.58           C  
ATOM   2931  CB  PHE A 191      -9.215 -30.986 -47.606  1.00 70.58           C  
ATOM   2932  HB2 PHE A 191      -9.958 -31.750 -47.832  1.00 70.58           H  
ATOM   2933  HB3 PHE A 191      -9.249 -30.238 -48.398  1.00 70.58           H  
ATOM   2934  O   PHE A 191     -10.831 -28.300 -46.318  1.00 70.58           O  
ATOM   2935  CG  PHE A 191      -7.823 -31.605 -47.580  1.00 70.58           C  
ATOM   2936  CD1 PHE A 191      -6.693 -30.766 -47.570  1.00 70.58           C  
ATOM   2937  HD1 PHE A 191      -6.810 -29.693 -47.616  1.00 70.58           H  
ATOM   2938  CD2 PHE A 191      -7.644 -33.001 -47.507  1.00 70.58           C  
ATOM   2939  HD2 PHE A 191      -8.498 -33.661 -47.541  1.00 70.58           H  
ATOM   2940  CE1 PHE A 191      -5.403 -31.312 -47.505  1.00 70.58           C  
ATOM   2941  HE1 PHE A 191      -4.537 -30.667 -47.533  1.00 70.58           H  
ATOM   2942  CE2 PHE A 191      -6.350 -33.548 -47.432  1.00 70.58           C  
ATOM   2943  HE2 PHE A 191      -6.207 -34.619 -47.404  1.00 70.58           H  
ATOM   2944  CZ  PHE A 191      -5.228 -32.701 -47.436  1.00 70.58           C  
ATOM   2945  HZ  PHE A 191      -4.229 -33.109 -47.412  1.00 70.58           H  
ATOM   2946  N   LEU A 192     -12.037 -30.159 -46.006  1.00 71.74           N  
ATOM   2947  H   LEU A 192     -12.030 -31.169 -45.989  1.00 71.74           H  
ATOM   2948  CA  LEU A 192     -13.334 -29.454 -45.919  1.00 71.74           C  
ATOM   2949  HA  LEU A 192     -13.494 -28.931 -46.862  1.00 71.74           H  
ATOM   2950  C   LEU A 192     -13.366 -28.357 -44.841  1.00 71.74           C  
ATOM   2951  CB  LEU A 192     -14.492 -30.444 -45.711  1.00 71.74           C  
ATOM   2952  HB2 LEU A 192     -15.378 -29.888 -45.403  1.00 71.74           H  
ATOM   2953  HB3 LEU A 192     -14.233 -31.113 -44.891  1.00 71.74           H  
ATOM   2954  O   LEU A 192     -13.518 -27.188 -45.176  1.00 71.74           O  
ATOM   2955  CG  LEU A 192     -14.858 -31.257 -46.966  1.00 71.74           C  
ATOM   2956  HG  LEU A 192     -13.952 -31.638 -47.437  1.00 71.74           H  
ATOM   2957  CD1 LEU A 192     -15.737 -32.449 -46.581  1.00 71.74           C  
ATOM   2958 HD11 LEU A 192     -15.183 -33.126 -45.931  1.00 71.74           H  
ATOM   2959 HD12 LEU A 192     -16.028 -32.991 -47.481  1.00 71.74           H  
ATOM   2960 HD13 LEU A 192     -16.637 -32.099 -46.076  1.00 71.74           H  
ATOM   2961  CD2 LEU A 192     -15.631 -30.406 -47.975  1.00 71.74           C  
ATOM   2962 HD21 LEU A 192     -15.023 -29.568 -48.315  1.00 71.74           H  
ATOM   2963 HD22 LEU A 192     -16.544 -30.016 -47.526  1.00 71.74           H  
ATOM   2964 HD23 LEU A 192     -15.894 -31.006 -48.846  1.00 71.74           H  
ATOM   2965  N   LYS A 193     -13.137 -28.673 -43.552  1.00 80.49           N  
ATOM   2966  H   LYS A 193     -12.998 -29.647 -43.326  1.00 80.49           H  
ATOM   2967  CA  LYS A 193     -13.111 -27.617 -42.502  1.00 80.49           C  
ATOM   2968  HA  LYS A 193     -13.905 -26.923 -42.777  1.00 80.49           H  
ATOM   2969  C   LYS A 193     -11.852 -26.725 -42.545  1.00 80.49           C  
ATOM   2970  CB  LYS A 193     -13.480 -28.064 -41.057  1.00 80.49           C  
ATOM   2971  HB2 LYS A 193     -14.143 -27.301 -40.649  1.00 80.49           H  
ATOM   2972  HB3 LYS A 193     -12.593 -28.049 -40.423  1.00 80.49           H  
ATOM   2973  O   LYS A 193     -11.539 -26.106 -41.541  1.00 80.49           O  
ATOM   2974  CG  LYS A 193     -14.170 -29.421 -40.871  1.00 80.49           C  
ATOM   2975  HG2 LYS A 193     -15.144 -29.395 -41.361  1.00 80.49           H  
ATOM   2976  HG3 LYS A 193     -13.569 -30.196 -41.347  1.00 80.49           H  
ATOM   2977  CD  LYS A 193     -14.352 -29.796 -39.386  1.00 80.49           C  
ATOM   2978  HD2 LYS A 193     -13.400 -29.736 -38.858  1.00 80.49           H  
ATOM   2979  HD3 LYS A 193     -15.065 -29.114 -38.923  1.00 80.49           H  
ATOM   2980  CE  LYS A 193     -14.887 -31.235 -39.356  1.00 80.49           C  
ATOM   2981  HE2 LYS A 193     -14.197 -31.884 -39.895  1.00 80.49           H  
ATOM   2982  HE3 LYS A 193     -15.825 -31.261 -39.910  1.00 80.49           H  
ATOM   2983  NZ  LYS A 193     -15.118 -31.810 -38.009  1.00 80.49           N  
ATOM   2984  HZ1 LYS A 193     -15.854 -31.317 -37.524  1.00 80.49           H  
ATOM   2985  HZ2 LYS A 193     -15.419 -32.765 -38.139  1.00 80.49           H  
ATOM   2986  HZ3 LYS A 193     -14.277 -31.834 -37.451  1.00 80.49           H  
ATOM   2987  N   LEU A 194     -11.075 -26.758 -43.629  1.00 77.04           N  
ATOM   2988  H   LEU A 194     -11.401 -27.297 -44.418  1.00 77.04           H  
ATOM   2989  CA  LEU A 194      -9.969 -25.831 -43.888  1.00 77.04           C  
ATOM   2990  HA  LEU A 194      -9.863 -25.175 -43.024  1.00 77.04           H  
ATOM   2991  C   LEU A 194     -10.316 -24.904 -45.067  1.00 77.04           C  
ATOM   2992  CB  LEU A 194      -8.659 -26.635 -44.023  1.00 77.04           C  
ATOM   2993  HB2 LEU A 194      -8.588 -27.085 -45.013  1.00 77.04           H  
ATOM   2994  HB3 LEU A 194      -8.701 -27.442 -43.291  1.00 77.04           H  
ATOM   2995  O   LEU A 194     -10.037 -23.712 -44.988  1.00 77.04           O  
ATOM   2996  CG  LEU A 194      -7.397 -25.807 -43.711  1.00 77.04           C  
ATOM   2997  HG  LEU A 194      -7.627 -25.048 -42.964  1.00 77.04           H  
ATOM   2998  CD1 LEU A 194      -6.289 -26.698 -43.151  1.00 77.04           C  
ATOM   2999 HD11 LEU A 194      -5.410 -26.094 -42.925  1.00 77.04           H  
ATOM   3000 HD12 LEU A 194      -6.024 -27.448 -43.895  1.00 77.04           H  
ATOM   3001 HD13 LEU A 194      -6.629 -27.184 -42.237  1.00 77.04           H  
ATOM   3002  CD2 LEU A 194      -6.818 -25.138 -44.948  1.00 77.04           C  
ATOM   3003 HD21 LEU A 194      -6.460 -25.887 -45.654  1.00 77.04           H  
ATOM   3004 HD22 LEU A 194      -7.571 -24.520 -45.436  1.00 77.04           H  
ATOM   3005 HD23 LEU A 194      -5.987 -24.500 -44.648  1.00 77.04           H  
ATOM   3006  N   LEU A 195     -11.051 -25.406 -46.068  1.00 71.87           N  
ATOM   3007  H   LEU A 195     -11.194 -26.405 -46.107  1.00 71.87           H  
ATOM   3008  CA  LEU A 195     -11.754 -24.595 -47.073  1.00 71.87           C  
ATOM   3009  HA  LEU A 195     -11.032 -23.955 -47.581  1.00 71.87           H  
ATOM   3010  C   LEU A 195     -12.800 -23.663 -46.437  1.00 71.87           C  
ATOM   3011  CB  LEU A 195     -12.423 -25.525 -48.104  1.00 71.87           C  
ATOM   3012  HB2 LEU A 195     -13.034 -26.254 -47.571  1.00 71.87           H  
ATOM   3013  HB3 LEU A 195     -13.094 -24.935 -48.729  1.00 71.87           H  
ATOM   3014  O   LEU A 195     -12.855 -22.494 -46.794  1.00 71.87           O  
ATOM   3015  CG  LEU A 195     -11.431 -26.264 -49.017  1.00 71.87           C  
ATOM   3016  HG  LEU A 195     -10.634 -26.692 -48.408  1.00 71.87           H  
ATOM   3017  CD1 LEU A 195     -12.125 -27.417 -49.743  1.00 71.87           C  
ATOM   3018 HD11 LEU A 195     -11.407 -27.936 -50.379  1.00 71.87           H  
ATOM   3019 HD12 LEU A 195     -12.936 -27.028 -50.359  1.00 71.87           H  
ATOM   3020 HD13 LEU A 195     -12.529 -28.119 -49.014  1.00 71.87           H  
ATOM   3021  CD2 LEU A 195     -10.813 -25.335 -50.063  1.00 71.87           C  
ATOM   3022 HD21 LEU A 195     -10.241 -24.545 -49.576  1.00 71.87           H  
ATOM   3023 HD22 LEU A 195     -10.137 -25.893 -50.710  1.00 71.87           H  
ATOM   3024 HD23 LEU A 195     -11.595 -24.881 -50.672  1.00 71.87           H  
ATOM   3025  N   ASN A 196     -13.557 -24.136 -45.439  1.00 73.47           N  
ATOM   3026  H   ASN A 196     -13.558 -25.135 -45.288  1.00 73.47           H  
ATOM   3027  CA  ASN A 196     -14.535 -23.320 -44.694  1.00 73.47           C  
ATOM   3028  HA  ASN A 196     -15.146 -22.777 -45.415  1.00 73.47           H  
ATOM   3029  C   ASN A 196     -13.906 -22.247 -43.767  1.00 73.47           C  
ATOM   3030  CB  ASN A 196     -15.459 -24.238 -43.865  1.00 73.47           C  
ATOM   3031  HB2 ASN A 196     -16.085 -23.606 -43.235  1.00 73.47           H  
ATOM   3032  HB3 ASN A 196     -14.857 -24.858 -43.199  1.00 73.47           H  
ATOM   3033  O   ASN A 196     -14.633 -21.553 -43.058  1.00 73.47           O  
ATOM   3034  CG  ASN A 196     -16.397 -25.133 -44.656  1.00 73.47           C  
ATOM   3035  ND2 ASN A 196     -17.481 -25.542 -44.041  1.00 73.47           N  
ATOM   3036 HD21 ASN A 196     -18.148 -26.041 -44.614  1.00 73.47           H  
ATOM   3037 HD22 ASN A 196     -17.725 -25.134 -43.150  1.00 73.47           H  
ATOM   3038  OD1 ASN A 196     -16.176 -25.513 -45.791  1.00 73.47           O  
ATOM   3039  N   GLY A 197     -12.575 -22.140 -43.719  1.00 78.17           N  
ATOM   3040  H   GLY A 197     -12.032 -22.662 -44.391  1.00 78.17           H  
ATOM   3041  CA  GLY A 197     -11.857 -21.245 -42.811  1.00 78.17           C  
ATOM   3042  HA2 GLY A 197     -10.884 -21.022 -43.249  1.00 78.17           H  
ATOM   3043  HA3 GLY A 197     -12.392 -20.299 -42.726  1.00 78.17           H  
ATOM   3044  C   GLY A 197     -11.648 -21.814 -41.399  1.00 78.17           C  
ATOM   3045  O   GLY A 197     -12.426 -22.624 -40.879  1.00 78.17           O  
ATOM   3046  N   VAL A 198     -10.550 -21.392 -40.767  1.00 87.56           N  
ATOM   3047  H   VAL A 198      -9.954 -20.742 -41.258  1.00 87.56           H  
ATOM   3048  CA  VAL A 198     -10.117 -21.831 -39.429  1.00 87.56           C  
ATOM   3049  HA  VAL A 198     -10.970 -22.267 -38.908  1.00 87.56           H  
ATOM   3050  C   VAL A 198      -9.635 -20.626 -38.612  1.00 87.56           C  
ATOM   3051  CB  VAL A 198      -9.014 -22.912 -39.543  1.00 87.56           C  
ATOM   3052  HB  VAL A 198      -8.208 -22.528 -40.167  1.00 87.56           H  
ATOM   3053  O   VAL A 198      -8.979 -19.730 -39.135  1.00 87.56           O  
ATOM   3054  CG1 VAL A 198      -8.404 -23.336 -38.199  1.00 87.56           C  
ATOM   3055 HG11 VAL A 198      -9.178 -23.715 -37.532  1.00 87.56           H  
ATOM   3056 HG12 VAL A 198      -7.901 -22.487 -37.736  1.00 87.56           H  
ATOM   3057 HG13 VAL A 198      -7.653 -24.109 -38.363  1.00 87.56           H  
ATOM   3058  CG2 VAL A 198      -9.517 -24.191 -40.213  1.00 87.56           C  
ATOM   3059 HG21 VAL A 198      -8.701 -24.905 -40.326  1.00 87.56           H  
ATOM   3060 HG22 VAL A 198      -9.901 -23.954 -41.206  1.00 87.56           H  
ATOM   3061 HG23 VAL A 198     -10.320 -24.633 -39.623  1.00 87.56           H  
ATOM   3062  N   GLY A 199      -9.894 -20.619 -37.303  1.00 89.46           N  
ATOM   3063  H   GLY A 199     -10.448 -21.373 -36.923  1.00 89.46           H  
ATOM   3064  CA  GLY A 199      -9.278 -19.654 -36.388  1.00 89.46           C  
ATOM   3065  HA2 GLY A 199      -9.366 -18.653 -36.809  1.00 89.46           H  
ATOM   3066  HA3 GLY A 199      -9.795 -19.672 -35.429  1.00 89.46           H  
ATOM   3067  C   GLY A 199      -7.792 -19.962 -36.174  1.00 89.46           C  
ATOM   3068  O   GLY A 199      -6.922 -19.379 -36.821  1.00 89.46           O  
ATOM   3069  N   CYS A 200      -7.502 -20.921 -35.293  1.00 93.14           N  
ATOM   3070  H   CYS A 200      -8.270 -21.328 -34.778  1.00 93.14           H  
ATOM   3071  CA  CYS A 200      -6.149 -21.421 -35.028  1.00 93.14           C  
ATOM   3072  HA  CYS A 200      -5.417 -20.762 -35.494  1.00 93.14           H  
ATOM   3073  C   CYS A 200      -5.949 -22.841 -35.588  1.00 93.14           C  
ATOM   3074  CB  CYS A 200      -5.891 -21.418 -33.512  1.00 93.14           C  
ATOM   3075  HB2 CYS A 200      -6.637 -22.042 -33.021  1.00 93.14           H  
ATOM   3076  HB3 CYS A 200      -4.905 -21.843 -33.324  1.00 93.14           H  
ATOM   3077  O   CYS A 200      -6.622 -23.767 -35.143  1.00 93.14           O  
ATOM   3078  SG  CYS A 200      -5.953 -19.740 -32.820  1.00 93.14           S  
ATOM   3079  HG  CYS A 200      -5.589 -20.074 -31.579  1.00 93.14           H  
ATOM   3080  N   LEU A 201      -4.981 -23.053 -36.482  1.00 91.82           N  
ATOM   3081  H   LEU A 201      -4.441 -22.256 -36.789  1.00 91.82           H  
ATOM   3082  CA  LEU A 201      -4.456 -24.387 -36.799  1.00 91.82           C  
ATOM   3083  HA  LEU A 201      -5.229 -25.131 -36.603  1.00 91.82           H  
ATOM   3084  C   LEU A 201      -3.264 -24.684 -35.883  1.00 91.82           C  
ATOM   3085  CB  LEU A 201      -4.094 -24.464 -38.294  1.00 91.82           C  
ATOM   3086  HB2 LEU A 201      -5.004 -24.295 -38.870  1.00 91.82           H  
ATOM   3087  HB3 LEU A 201      -3.389 -23.664 -38.520  1.00 91.82           H  
ATOM   3088  O   LEU A 201      -2.288 -23.934 -35.878  1.00 91.82           O  
ATOM   3089  CG  LEU A 201      -3.479 -25.800 -38.760  1.00 91.82           C  
ATOM   3090  HG  LEU A 201      -2.539 -25.975 -38.236  1.00 91.82           H  
ATOM   3091  CD1 LEU A 201      -4.414 -26.985 -38.519  1.00 91.82           C  
ATOM   3092 HD11 LEU A 201      -4.507 -27.174 -37.450  1.00 91.82           H  
ATOM   3093 HD12 LEU A 201      -5.395 -26.782 -38.947  1.00 91.82           H  
ATOM   3094 HD13 LEU A 201      -3.996 -27.880 -38.982  1.00 91.82           H  
ATOM   3095  CD2 LEU A 201      -3.194 -25.745 -40.263  1.00 91.82           C  
ATOM   3096 HD21 LEU A 201      -4.122 -25.606 -40.818  1.00 91.82           H  
ATOM   3097 HD22 LEU A 201      -2.716 -26.670 -40.585  1.00 91.82           H  
ATOM   3098 HD23 LEU A 201      -2.522 -24.916 -40.484  1.00 91.82           H  
ATOM   3099  N   VAL A 202      -3.331 -25.777 -35.123  1.00 94.48           N  
ATOM   3100  H   VAL A 202      -4.163 -26.347 -35.169  1.00 94.48           H  
ATOM   3101  CA  VAL A 202      -2.248 -26.232 -34.241  1.00 94.48           C  
ATOM   3102  HA  VAL A 202      -1.429 -25.516 -34.301  1.00 94.48           H  
ATOM   3103  C   VAL A 202      -1.733 -27.583 -34.730  1.00 94.48           C  
ATOM   3104  CB  VAL A 202      -2.679 -26.291 -32.767  1.00 94.48           C  
ATOM   3105  HB  VAL A 202      -3.350 -27.142 -32.647  1.00 94.48           H  
ATOM   3106  O   VAL A 202      -2.505 -28.521 -34.944  1.00 94.48           O  
ATOM   3107  CG1 VAL A 202      -1.469 -26.488 -31.843  1.00 94.48           C  
ATOM   3108 HG11 VAL A 202      -0.792 -25.637 -31.924  1.00 94.48           H  
ATOM   3109 HG12 VAL A 202      -1.814 -26.582 -30.813  1.00 94.48           H  
ATOM   3110 HG13 VAL A 202      -0.932 -27.397 -32.113  1.00 94.48           H  
ATOM   3111  CG2 VAL A 202      -3.400 -25.009 -32.318  1.00 94.48           C  
ATOM   3112 HG21 VAL A 202      -2.791 -24.135 -32.549  1.00 94.48           H  
ATOM   3113 HG22 VAL A 202      -4.359 -24.927 -32.829  1.00 94.48           H  
ATOM   3114 HG23 VAL A 202      -3.594 -25.047 -31.246  1.00 94.48           H  
ATOM   3115  N   ALA A 203      -0.419 -27.676 -34.925  1.00 89.32           N  
ATOM   3116  H   ALA A 203       0.155 -26.873 -34.714  1.00 89.32           H  
ATOM   3117  CA  ALA A 203       0.240 -28.833 -35.526  1.00 89.32           C  
ATOM   3118  HA  ALA A 203      -0.349 -29.732 -35.344  1.00 89.32           H  
ATOM   3119  C   ALA A 203       1.640 -29.047 -34.937  1.00 89.32           C  
ATOM   3120  CB  ALA A 203       0.328 -28.590 -37.041  1.00 89.32           C  
ATOM   3121  HB1 ALA A 203       0.700 -29.485 -37.541  1.00 89.32           H  
ATOM   3122  HB2 ALA A 203       1.005 -27.762 -37.246  1.00 89.32           H  
ATOM   3123  HB3 ALA A 203      -0.654 -28.337 -37.439  1.00 89.32           H  
ATOM   3124  O   ALA A 203       2.247 -28.118 -34.399  1.00 89.32           O  
ATOM   3125  N   THR A 204       2.201 -30.245 -35.105  1.00 88.71           N  
ATOM   3126  H   THR A 204       1.645 -30.985 -35.510  1.00 88.71           H  
ATOM   3127  CA  THR A 204       3.660 -30.421 -35.039  1.00 88.71           C  
ATOM   3128  HA  THR A 204       4.043 -29.619 -34.409  1.00 88.71           H  
ATOM   3129  C   THR A 204       4.298 -30.208 -36.420  1.00 88.71           C  
ATOM   3130  CB  THR A 204       4.117 -31.734 -34.368  1.00 88.71           C  
ATOM   3131  HB  THR A 204       5.142 -31.597 -34.022  1.00 88.71           H  
ATOM   3132  O   THR A 204       3.611 -30.329 -37.437  1.00 88.71           O  
ATOM   3133  CG2 THR A 204       3.287 -32.154 -33.158  1.00 88.71           C  
ATOM   3134 HG21 THR A 204       3.708 -33.061 -32.724  1.00 88.71           H  
ATOM   3135 HG22 THR A 204       2.255 -32.351 -33.451  1.00 88.71           H  
ATOM   3136 HG23 THR A 204       3.303 -31.358 -32.413  1.00 88.71           H  
ATOM   3137  OG1 THR A 204       4.130 -32.806 -35.271  1.00 88.71           O  
ATOM   3138  HG1 THR A 204       3.889 -33.601 -34.789  1.00 88.71           H  
ATOM   3139  N   PRO A 205       5.604 -29.886 -36.501  1.00 88.10           N  
ATOM   3140  CA  PRO A 205       6.313 -29.729 -37.770  1.00 88.10           C  
ATOM   3141  HA  PRO A 205       5.996 -28.787 -38.218  1.00 88.10           H  
ATOM   3142  C   PRO A 205       6.078 -30.850 -38.795  1.00 88.10           C  
ATOM   3143  CB  PRO A 205       7.781 -29.635 -37.353  1.00 88.10           C  
ATOM   3144  HB2 PRO A 205       8.408 -29.141 -38.095  1.00 88.10           H  
ATOM   3145  HB3 PRO A 205       8.154 -30.635 -37.130  1.00 88.10           H  
ATOM   3146  O   PRO A 205       5.704 -30.566 -39.930  1.00 88.10           O  
ATOM   3147  CG  PRO A 205       7.702 -28.850 -36.050  1.00 88.10           C  
ATOM   3148  HG2 PRO A 205       7.535 -27.794 -36.262  1.00 88.10           H  
ATOM   3149  HG3 PRO A 205       8.593 -28.993 -35.438  1.00 88.10           H  
ATOM   3150  CD  PRO A 205       6.463 -29.460 -35.400  1.00 88.10           C  
ATOM   3151  HD2 PRO A 205       6.751 -30.323 -34.800  1.00 88.10           H  
ATOM   3152  HD3 PRO A 205       5.974 -28.709 -34.780  1.00 88.10           H  
ATOM   3153  N   ALA A 206       6.211 -32.118 -38.387  1.00 78.36           N  
ATOM   3154  H   ALA A 206       6.456 -32.299 -37.424  1.00 78.36           H  
ATOM   3155  CA  ALA A 206       6.004 -33.272 -39.270  1.00 78.36           C  
ATOM   3156  HA  ALA A 206       6.680 -33.197 -40.122  1.00 78.36           H  
ATOM   3157  C   ALA A 206       4.568 -33.336 -39.823  1.00 78.36           C  
ATOM   3158  CB  ALA A 206       6.348 -34.540 -38.478  1.00 78.36           C  
ATOM   3159  HB1 ALA A 206       7.387 -34.507 -38.150  1.00 78.36           H  
ATOM   3160  HB2 ALA A 206       5.694 -34.640 -37.612  1.00 78.36           H  
ATOM   3161  HB3 ALA A 206       6.217 -35.412 -39.119  1.00 78.36           H  
ATOM   3162  O   ALA A 206       4.350 -33.647 -40.992  1.00 78.36           O  
ATOM   3163  N   GLN A 207       3.588 -32.972 -38.995  1.00 79.33           N  
ATOM   3164  H   GLN A 207       3.838 -32.665 -38.066  1.00 79.33           H  
ATOM   3165  CA  GLN A 207       2.173 -32.976 -39.356  1.00 79.33           C  
ATOM   3166  HA  GLN A 207       1.915 -33.945 -39.784  1.00 79.33           H  
ATOM   3167  C   GLN A 207       1.821 -31.895 -40.390  1.00 79.33           C  
ATOM   3168  CB  GLN A 207       1.349 -32.752 -38.087  1.00 79.33           C  
ATOM   3169  HB2 GLN A 207       1.577 -31.763 -37.690  1.00 79.33           H  
ATOM   3170  HB3 GLN A 207       0.295 -32.758 -38.364  1.00 79.33           H  
ATOM   3171  O   GLN A 207       0.958 -32.125 -41.237  1.00 79.33           O  
ATOM   3172  CG  GLN A 207       1.573 -33.800 -36.984  1.00 79.33           C  
ATOM   3173  HG2 GLN A 207       2.633 -33.908 -36.759  1.00 79.33           H  
ATOM   3174  HG3 GLN A 207       1.254 -34.780 -37.339  1.00 79.33           H  
ATOM   3175  CD  GLN A 207       0.813 -33.434 -35.708  1.00 79.33           C  
ATOM   3176  NE2 GLN A 207       0.735 -34.304 -34.737  1.00 79.33           N  
ATOM   3177 HE21 GLN A 207       0.236 -34.022 -33.905  1.00 79.33           H  
ATOM   3178 HE22 GLN A 207       1.414 -35.051 -34.691  1.00 79.33           H  
ATOM   3179  OE1 GLN A 207       0.245 -32.360 -35.560  1.00 79.33           O  
ATOM   3180  N   LEU A 208       2.480 -30.729 -40.335  1.00 84.57           N  
ATOM   3181  H   LEU A 208       3.163 -30.601 -39.602  1.00 84.57           H  
ATOM   3182  CA  LEU A 208       2.323 -29.673 -41.342  1.00 84.57           C  
ATOM   3183  HA  LEU A 208       1.260 -29.552 -41.549  1.00 84.57           H  
ATOM   3184  C   LEU A 208       3.006 -30.056 -42.663  1.00 84.57           C  
ATOM   3185  CB  LEU A 208       2.886 -28.340 -40.809  1.00 84.57           C  
ATOM   3186  HB2 LEU A 208       2.501 -28.152 -39.808  1.00 84.57           H  
ATOM   3187  HB3 LEU A 208       3.970 -28.431 -40.738  1.00 84.57           H  
ATOM   3188  O   LEU A 208       2.418 -29.864 -43.725  1.00 84.57           O  
ATOM   3189  CG  LEU A 208       2.531 -27.149 -41.729  1.00 84.57           C  
ATOM   3190  HG  LEU A 208       2.581 -27.448 -42.776  1.00 84.57           H  
ATOM   3191  CD1 LEU A 208       1.121 -26.631 -41.435  1.00 84.57           C  
ATOM   3192 HD11 LEU A 208       0.870 -25.837 -42.138  1.00 84.57           H  
ATOM   3193 HD12 LEU A 208       1.070 -26.247 -40.417  1.00 84.57           H  
ATOM   3194 HD13 LEU A 208       0.394 -27.437 -41.541  1.00 84.57           H  
ATOM   3195  CD2 LEU A 208       3.514 -25.992 -41.551  1.00 84.57           C  
ATOM   3196 HD21 LEU A 208       3.252 -25.185 -42.235  1.00 84.57           H  
ATOM   3197 HD22 LEU A 208       3.489 -25.621 -40.526  1.00 84.57           H  
ATOM   3198 HD23 LEU A 208       4.520 -26.332 -41.794  1.00 84.57           H  
ATOM   3199  N   VAL A 209       4.224 -30.608 -42.591  1.00 77.70           N  
ATOM   3200  H   VAL A 209       4.648 -30.721 -41.682  1.00 77.70           H  
ATOM   3201  CA  VAL A 209       4.985 -31.046 -43.774  1.00 77.70           C  
ATOM   3202  HA  VAL A 209       5.133 -30.188 -44.428  1.00 77.70           H  
ATOM   3203  C   VAL A 209       4.201 -32.078 -44.564  1.00 77.70           C  
ATOM   3204  CB  VAL A 209       6.360 -31.610 -43.372  1.00 77.70           C  
ATOM   3205  HB  VAL A 209       6.233 -32.310 -42.546  1.00 77.70           H  
ATOM   3206  O   VAL A 209       4.052 -31.943 -45.777  1.00 77.70           O  
ATOM   3207  CG1 VAL A 209       7.098 -32.330 -44.508  1.00 77.70           C  
ATOM   3208 HG11 VAL A 209       8.089 -32.633 -44.170  1.00 77.70           H  
ATOM   3209 HG12 VAL A 209       7.197 -31.672 -45.372  1.00 77.70           H  
ATOM   3210 HG13 VAL A 209       6.560 -33.232 -44.800  1.00 77.70           H  
ATOM   3211  CG2 VAL A 209       7.247 -30.458 -42.908  1.00 77.70           C  
ATOM   3212 HG21 VAL A 209       8.143 -30.861 -42.436  1.00 77.70           H  
ATOM   3213 HG22 VAL A 209       7.520 -29.834 -43.759  1.00 77.70           H  
ATOM   3214 HG23 VAL A 209       6.716 -29.846 -42.178  1.00 77.70           H  
ATOM   3215  N   TRP A 210       3.638 -33.065 -43.868  1.00 72.89           N  
ATOM   3216  H   TRP A 210       3.830 -33.157 -42.881  1.00 72.89           H  
ATOM   3217  CA  TRP A 210       2.771 -34.032 -44.511  1.00 72.89           C  
ATOM   3218  HA  TRP A 210       3.333 -34.582 -45.266  1.00 72.89           H  
ATOM   3219  C   TRP A 210       1.564 -33.401 -45.193  1.00 72.89           C  
ATOM   3220  CB  TRP A 210       2.213 -35.012 -43.502  1.00 72.89           C  
ATOM   3221  HB2 TRP A 210       2.994 -35.712 -43.206  1.00 72.89           H  
ATOM   3222  HB3 TRP A 210       1.874 -34.479 -42.613  1.00 72.89           H  
ATOM   3223  O   TRP A 210       1.303 -33.724 -46.344  1.00 72.89           O  
ATOM   3224  CG  TRP A 210       1.054 -35.747 -44.097  1.00 72.89           C  
ATOM   3225  CD1 TRP A 210       1.037 -36.355 -45.308  1.00 72.89           C  
ATOM   3226  HD1 TRP A 210       1.847 -36.366 -46.023  1.00 72.89           H  
ATOM   3227  CD2 TRP A 210      -0.304 -35.850 -43.611  1.00 72.89           C  
ATOM   3228  CE2 TRP A 210      -1.003 -36.763 -44.450  1.00 72.89           C  
ATOM   3229  CE3 TRP A 210      -1.027 -35.219 -42.587  1.00 72.89           C  
ATOM   3230  HE3 TRP A 210      -0.549 -34.456 -41.991  1.00 72.89           H  
ATOM   3231  NE1 TRP A 210      -0.131 -37.050 -45.458  1.00 72.89           N  
ATOM   3232  HE1 TRP A 210      -0.344 -37.584 -46.288  1.00 72.89           H  
ATOM   3233  CH2 TRP A 210      -2.965 -36.609 -43.108  1.00 72.89           C  
ATOM   3234  HH2 TRP A 210      -3.939 -36.991 -42.839  1.00 72.89           H  
ATOM   3235  CZ2 TRP A 210      -2.307 -37.165 -44.202  1.00 72.89           C  
ATOM   3236  HZ2 TRP A 210      -2.791 -37.868 -44.863  1.00 72.89           H  
ATOM   3237  CZ3 TRP A 210      -2.363 -35.574 -42.367  1.00 72.89           C  
ATOM   3238  HZ3 TRP A 210      -2.905 -35.091 -41.568  1.00 72.89           H  
ATOM   3239  N   PHE A 211       0.792 -32.583 -44.472  1.00 74.12           N  
ATOM   3240  H   PHE A 211       1.067 -32.383 -43.521  1.00 74.12           H  
ATOM   3241  CA  PHE A 211      -0.489 -32.056 -44.951  1.00 74.12           C  
ATOM   3242  HA  PHE A 211      -1.224 -32.861 -44.954  1.00 74.12           H  
ATOM   3243  C   PHE A 211      -0.367 -31.554 -46.396  1.00 74.12           C  
ATOM   3244  CB  PHE A 211      -0.929 -30.944 -43.973  1.00 74.12           C  
ATOM   3245  HB2 PHE A 211      -0.061 -30.641 -43.388  1.00 74.12           H  
ATOM   3246  HB3 PHE A 211      -1.620 -31.362 -43.241  1.00 74.12           H  
ATOM   3247  O   PHE A 211      -1.187 -31.871 -47.257  1.00 74.12           O  
ATOM   3248  CG  PHE A 211      -1.525 -29.671 -44.568  1.00 74.12           C  
ATOM   3249  CD1 PHE A 211      -0.978 -28.436 -44.181  1.00 74.12           C  
ATOM   3250  HD1 PHE A 211      -0.146 -28.407 -43.493  1.00 74.12           H  
ATOM   3251  CD2 PHE A 211      -2.556 -29.685 -45.533  1.00 74.12           C  
ATOM   3252  HD2 PHE A 211      -2.933 -30.616 -45.931  1.00 74.12           H  
ATOM   3253  CE1 PHE A 211      -1.458 -27.241 -44.736  1.00 74.12           C  
ATOM   3254  HE1 PHE A 211      -0.996 -26.304 -44.460  1.00 74.12           H  
ATOM   3255  CE2 PHE A 211      -3.044 -28.490 -46.083  1.00 74.12           C  
ATOM   3256  HE2 PHE A 211      -3.801 -28.514 -46.853  1.00 74.12           H  
ATOM   3257  CZ  PHE A 211      -2.492 -27.265 -45.686  1.00 74.12           C  
ATOM   3258  HZ  PHE A 211      -2.826 -26.348 -46.149  1.00 74.12           H  
ATOM   3259  N   TRP A 212       0.718 -30.829 -46.649  1.00 76.16           N  
ATOM   3260  H   TRP A 212       1.350 -30.650 -45.882  1.00 76.16           H  
ATOM   3261  CA  TRP A 212       1.084 -30.319 -47.955  1.00 76.16           C  
ATOM   3262  HA  TRP A 212       0.202 -29.891 -48.431  1.00 76.16           H  
ATOM   3263  C   TRP A 212       1.612 -31.401 -48.924  1.00 76.16           C  
ATOM   3264  CB  TRP A 212       2.070 -29.184 -47.687  1.00 76.16           C  
ATOM   3265  HB2 TRP A 212       1.549 -28.396 -47.143  1.00 76.16           H  
ATOM   3266  HB3 TRP A 212       2.871 -29.556 -47.048  1.00 76.16           H  
ATOM   3267  O   TRP A 212       1.259 -31.360 -50.092  1.00 76.16           O  
ATOM   3268  CG  TRP A 212       2.697 -28.607 -48.903  1.00 76.16           C  
ATOM   3269  CD1 TRP A 212       2.269 -27.540 -49.619  1.00 76.16           C  
ATOM   3270  HD1 TRP A 212       1.404 -26.937 -49.387  1.00 76.16           H  
ATOM   3271  CD2 TRP A 212       3.871 -29.119 -49.592  1.00 76.16           C  
ATOM   3272  CE2 TRP A 212       4.081 -28.337 -50.758  1.00 76.16           C  
ATOM   3273  CE3 TRP A 212       4.767 -30.184 -49.354  1.00 76.16           C  
ATOM   3274  HE3 TRP A 212       4.637 -30.780 -48.463  1.00 76.16           H  
ATOM   3275  NE1 TRP A 212       3.098 -27.376 -50.714  1.00 76.16           N  
ATOM   3276  HE1 TRP A 212       3.023 -26.658 -51.421  1.00 76.16           H  
ATOM   3277  CH2 TRP A 212       5.986 -29.679 -51.405  1.00 76.16           C  
ATOM   3278  HH2 TRP A 212       6.786 -29.894 -52.098  1.00 76.16           H  
ATOM   3279  CZ2 TRP A 212       5.111 -28.613 -51.663  1.00 76.16           C  
ATOM   3280  HZ2 TRP A 212       5.228 -28.010 -52.551  1.00 76.16           H  
ATOM   3281  CZ3 TRP A 212       5.819 -30.460 -50.247  1.00 76.16           C  
ATOM   3282  HZ3 TRP A 212       6.497 -31.277 -50.051  1.00 76.16           H  
ATOM   3283  N   GLN A 213       2.366 -32.415 -48.483  1.00 69.30           N  
ATOM   3284  H   GLN A 213       2.578 -32.459 -47.496  1.00 69.30           H  
ATOM   3285  CA  GLN A 213       2.744 -33.572 -49.324  1.00 69.30           C  
ATOM   3286  HA  GLN A 213       3.215 -33.198 -50.234  1.00 69.30           H  
ATOM   3287  C   GLN A 213       1.548 -34.441 -49.773  1.00 69.30           C  
ATOM   3288  CB  GLN A 213       3.752 -34.472 -48.586  1.00 69.30           C  
ATOM   3289  HB2 GLN A 213       3.872 -35.396 -49.152  1.00 69.30           H  
ATOM   3290  HB3 GLN A 213       3.354 -34.733 -47.605  1.00 69.30           H  
ATOM   3291  O   GLN A 213       1.600 -35.033 -50.848  1.00 69.30           O  
ATOM   3292  CG  GLN A 213       5.141 -33.841 -48.425  1.00 69.30           C  
ATOM   3293  HG2 GLN A 213       5.054 -32.891 -47.897  1.00 69.30           H  
ATOM   3294  HG3 GLN A 213       5.558 -33.643 -49.413  1.00 69.30           H  
ATOM   3295  CD  GLN A 213       6.119 -34.720 -47.648  1.00 69.30           C  
ATOM   3296  NE2 GLN A 213       7.342 -34.273 -47.463  1.00 69.30           N  
ATOM   3297 HE21 GLN A 213       7.953 -34.866 -46.919  1.00 69.30           H  
ATOM   3298 HE22 GLN A 213       7.614 -33.360 -47.800  1.00 69.30           H  
ATOM   3299  OE1 GLN A 213       5.826 -35.810 -47.185  1.00 69.30           O  
ATOM   3300  N   GLU A 214       0.475 -34.530 -48.980  1.00 65.99           N  
ATOM   3301  H   GLU A 214       0.527 -34.086 -48.074  1.00 65.99           H  
ATOM   3302  CA  GLU A 214      -0.761 -35.259 -49.334  1.00 65.99           C  
ATOM   3303  HA  GLU A 214      -0.497 -36.219 -49.778  1.00 65.99           H  
ATOM   3304  C   GLU A 214      -1.638 -34.489 -50.331  1.00 65.99           C  
ATOM   3305  CB  GLU A 214      -1.581 -35.486 -48.056  1.00 65.99           C  
ATOM   3306  HB2 GLU A 214      -2.114 -34.567 -47.816  1.00 65.99           H  
ATOM   3307  HB3 GLU A 214      -0.886 -35.646 -47.232  1.00 65.99           H  
ATOM   3308  O   GLU A 214      -2.453 -35.076 -51.040  1.00 65.99           O  
ATOM   3309  CG  GLU A 214      -2.608 -36.635 -48.101  1.00 65.99           C  
ATOM   3310  HG2 GLU A 214      -3.174 -36.609 -47.169  1.00 65.99           H  
ATOM   3311  HG3 GLU A 214      -3.319 -36.443 -48.904  1.00 65.99           H  
ATOM   3312  CD  GLU A 214      -2.021 -38.049 -48.260  1.00 65.99           C  
ATOM   3313  OE1 GLU A 214      -2.715 -38.943 -48.796  1.00 65.99           O  
ATOM   3314  OE2 GLU A 214      -0.928 -38.355 -47.730  1.00 65.99           O  
ATOM   3315  N   ALA A 215      -1.498 -33.162 -50.344  1.00 65.57           N  
ATOM   3316  H   ALA A 215      -0.793 -32.767 -49.739  1.00 65.57           H  
ATOM   3317  CA  ALA A 215      -2.312 -32.230 -51.113  1.00 65.57           C  
ATOM   3318  HA  ALA A 215      -2.730 -32.744 -51.978  1.00 65.57           H  
ATOM   3319  C   ALA A 215      -1.463 -31.050 -51.643  1.00 65.57           C  
ATOM   3320  CB  ALA A 215      -3.466 -31.796 -50.203  1.00 65.57           C  
ATOM   3321  HB1 ALA A 215      -3.062 -31.359 -49.290  1.00 65.57           H  
ATOM   3322  HB2 ALA A 215      -4.080 -32.664 -49.960  1.00 65.57           H  
ATOM   3323  HB3 ALA A 215      -4.082 -31.052 -50.708  1.00 65.57           H  
ATOM   3324  O   ALA A 215      -1.731 -29.890 -51.299  1.00 65.57           O  
ATOM   3325  N   PRO A 216      -0.426 -31.317 -52.462  1.00 60.92           N  
ATOM   3326  CA  PRO A 216       0.524 -30.295 -52.888  1.00 60.92           C  
ATOM   3327  HA  PRO A 216       0.935 -29.791 -52.013  1.00 60.92           H  
ATOM   3328  C   PRO A 216      -0.160 -29.250 -53.769  1.00 60.92           C  
ATOM   3329  CB  PRO A 216       1.657 -31.043 -53.595  1.00 60.92           C  
ATOM   3330  HB2 PRO A 216       2.426 -31.302 -52.867  1.00 60.92           H  
ATOM   3331  HB3 PRO A 216       2.089 -30.464 -54.412  1.00 60.92           H  
ATOM   3332  O   PRO A 216      -0.968 -29.577 -54.639  1.00 60.92           O  
ATOM   3333  CG  PRO A 216       0.980 -32.319 -54.095  1.00 60.92           C  
ATOM   3334  HG2 PRO A 216       1.692 -33.136 -54.216  1.00 60.92           H  
ATOM   3335  HG3 PRO A 216       0.461 -32.117 -55.032  1.00 60.92           H  
ATOM   3336  CD  PRO A 216      -0.038 -32.615 -52.997  1.00 60.92           C  
ATOM   3337  HD2 PRO A 216      -0.892 -33.155 -53.406  1.00 60.92           H  
ATOM   3338  HD3 PRO A 216       0.441 -33.200 -52.213  1.00 60.92           H  
ATOM   3339  N   GLY A 217       0.134 -27.975 -53.508  1.00 60.06           N  
ATOM   3340  H   GLY A 217       0.846 -27.787 -52.816  1.00 60.06           H  
ATOM   3341  CA  GLY A 217      -0.479 -26.832 -54.193  1.00 60.06           C  
ATOM   3342  HA2 GLY A 217       0.042 -25.925 -53.887  1.00 60.06           H  
ATOM   3343  HA3 GLY A 217      -0.339 -26.956 -55.266  1.00 60.06           H  
ATOM   3344  C   GLY A 217      -1.983 -26.621 -53.943  1.00 60.06           C  
ATOM   3345  O   GLY A 217      -2.550 -25.697 -54.520  1.00 60.06           O  
ATOM   3346  N   LEU A 218      -2.646 -27.430 -53.102  1.00 57.52           N  
ATOM   3347  H   LEU A 218      -2.137 -28.187 -52.669  1.00 57.52           H  
ATOM   3348  CA  LEU A 218      -4.115 -27.458 -53.026  1.00 57.52           C  
ATOM   3349  HA  LEU A 218      -4.483 -27.440 -54.052  1.00 57.52           H  
ATOM   3350  C   LEU A 218      -4.729 -26.225 -52.334  1.00 57.52           C  
ATOM   3351  CB  LEU A 218      -4.544 -28.804 -52.404  1.00 57.52           C  
ATOM   3352  HB2 LEU A 218      -4.353 -28.786 -51.331  1.00 57.52           H  
ATOM   3353  HB3 LEU A 218      -3.900 -29.570 -52.837  1.00 57.52           H  
ATOM   3354  O   LEU A 218      -5.862 -25.868 -52.646  1.00 57.52           O  
ATOM   3355  CG  LEU A 218      -6.008 -29.215 -52.683  1.00 57.52           C  
ATOM   3356  HG  LEU A 218      -6.367 -28.702 -53.575  1.00 57.52           H  
ATOM   3357  CD1 LEU A 218      -6.125 -30.722 -52.939  1.00 57.52           C  
ATOM   3358 HD11 LEU A 218      -7.147 -30.965 -53.231  1.00 57.52           H  
ATOM   3359 HD12 LEU A 218      -5.863 -31.287 -52.045  1.00 57.52           H  
ATOM   3360 HD13 LEU A 218      -5.460 -31.007 -53.754  1.00 57.52           H  
ATOM   3361  CD2 LEU A 218      -6.948 -28.902 -51.516  1.00 57.52           C  
ATOM   3362 HD21 LEU A 218      -7.013 -27.821 -51.392  1.00 57.52           H  
ATOM   3363 HD22 LEU A 218      -7.948 -29.273 -51.738  1.00 57.52           H  
ATOM   3364 HD23 LEU A 218      -6.578 -29.365 -50.601  1.00 57.52           H  
ATOM   3365  N   MET A 219      -4.005 -25.557 -51.422  1.00 63.75           N  
ATOM   3366  H   MET A 219      -3.071 -25.890 -51.232  1.00 63.75           H  
ATOM   3367  CA  MET A 219      -4.413 -24.280 -50.805  1.00 63.75           C  
ATOM   3368  HA  MET A 219      -5.018 -23.725 -51.523  1.00 63.75           H  
ATOM   3369  C   MET A 219      -3.209 -23.409 -50.413  1.00 63.75           C  
ATOM   3370  CB  MET A 219      -5.254 -24.495 -49.529  1.00 63.75           C  
ATOM   3371  HB2 MET A 219      -4.651 -25.023 -48.790  1.00 63.75           H  
ATOM   3372  HB3 MET A 219      -5.522 -23.523 -49.115  1.00 63.75           H  
ATOM   3373  O   MET A 219      -2.223 -23.906 -49.870  1.00 63.75           O  
ATOM   3374  CG  MET A 219      -6.544 -25.282 -49.753  1.00 63.75           C  
ATOM   3375  HG2 MET A 219      -6.262 -26.267 -50.126  1.00 63.75           H  
ATOM   3376  HG3 MET A 219      -7.149 -24.785 -50.511  1.00 63.75           H  
ATOM   3377  SD  MET A 219      -7.547 -25.526 -48.267  1.00 63.75           S  
ATOM   3378  CE  MET A 219      -8.006 -27.252 -48.537  1.00 63.75           C  
ATOM   3379  HE1 MET A 219      -8.580 -27.614 -47.684  1.00 63.75           H  
ATOM   3380  HE2 MET A 219      -7.098 -27.844 -48.654  1.00 63.75           H  
ATOM   3381  HE3 MET A 219      -8.603 -27.334 -49.445  1.00 63.75           H  
ATOM   3382  N   ARG A 220      -3.356 -22.088 -50.572  1.00 74.86           N  
ATOM   3383  H   ARG A 220      -4.218 -21.789 -51.006  1.00 74.86           H  
ATOM   3384  CA  ARG A 220      -2.635 -21.070 -49.782  1.00 74.86           C  
ATOM   3385  HA  ARG A 220      -1.721 -21.501 -49.373  1.00 74.86           H  
ATOM   3386  C   ARG A 220      -3.471 -20.644 -48.582  1.00 74.86           C  
ATOM   3387  CB  ARG A 220      -2.283 -19.855 -50.656  1.00 74.86           C  
ATOM   3388  HB2 ARG A 220      -3.061 -19.677 -51.398  1.00 74.86           H  
ATOM   3389  HB3 ARG A 220      -2.192 -18.966 -50.031  1.00 74.86           H  
ATOM   3390  O   ARG A 220      -4.669 -20.897 -48.562  1.00 74.86           O  
ATOM   3391  CG  ARG A 220      -0.936 -20.086 -51.335  1.00 74.86           C  
ATOM   3392  HG2 ARG A 220      -0.207 -20.296 -50.553  1.00 74.86           H  
ATOM   3393  HG3 ARG A 220      -0.996 -20.942 -52.007  1.00 74.86           H  
ATOM   3394  CD  ARG A 220      -0.474 -18.850 -52.108  1.00 74.86           C  
ATOM   3395  HD2 ARG A 220      -0.523 -17.983 -51.450  1.00 74.86           H  
ATOM   3396  HD3 ARG A 220      -1.138 -18.693 -52.958  1.00 74.86           H  
ATOM   3397  NE  ARG A 220       0.920 -19.038 -52.528  1.00 74.86           N  
ATOM   3398  HE  ARG A 220       1.514 -19.458 -51.827  1.00 74.86           H  
ATOM   3399  NH1 ARG A 220       0.774 -18.433 -54.740  1.00 74.86           N  
ATOM   3400 HH11 ARG A 220       1.206 -18.352 -55.649  1.00 74.86           H  
ATOM   3401 HH12 ARG A 220      -0.212 -18.255 -54.613  1.00 74.86           H  
ATOM   3402  NH2 ARG A 220       2.727 -19.098 -53.877  1.00 74.86           N  
ATOM   3403 HH21 ARG A 220       3.168 -19.020 -54.783  1.00 74.86           H  
ATOM   3404 HH22 ARG A 220       3.250 -19.431 -53.080  1.00 74.86           H  
ATOM   3405  CZ  ARG A 220       1.461 -18.850 -53.712  1.00 74.86           C  
ATOM   3406  N   PHE A 221      -2.866 -19.969 -47.607  1.00 82.74           N  
ATOM   3407  H   PHE A 221      -1.868 -19.829 -47.675  1.00 82.74           H  
ATOM   3408  CA  PHE A 221      -3.558 -19.404 -46.443  1.00 82.74           C  
ATOM   3409  HA  PHE A 221      -4.588 -19.758 -46.405  1.00 82.74           H  
ATOM   3410  C   PHE A 221      -3.613 -17.863 -46.535  1.00 82.74           C  
ATOM   3411  CB  PHE A 221      -2.867 -19.882 -45.151  1.00 82.74           C  
ATOM   3412  HB2 PHE A 221      -3.389 -19.417 -44.315  1.00 82.74           H  
ATOM   3413  HB3 PHE A 221      -1.843 -19.509 -45.151  1.00 82.74           H  
ATOM   3414  O   PHE A 221      -2.864 -17.194 -45.821  1.00 82.74           O  
ATOM   3415  CG  PHE A 221      -2.815 -21.372 -44.848  1.00 82.74           C  
ATOM   3416  CD1 PHE A 221      -3.564 -22.324 -45.572  1.00 82.74           C  
ATOM   3417  HD1 PHE A 221      -4.198 -22.031 -46.396  1.00 82.74           H  
ATOM   3418  CD2 PHE A 221      -2.044 -21.799 -43.748  1.00 82.74           C  
ATOM   3419  HD2 PHE A 221      -1.479 -21.075 -43.180  1.00 82.74           H  
ATOM   3420  CE1 PHE A 221      -3.521 -23.680 -45.214  1.00 82.74           C  
ATOM   3421  HE1 PHE A 221      -4.079 -24.399 -45.794  1.00 82.74           H  
ATOM   3422  CE2 PHE A 221      -2.033 -23.152 -43.364  1.00 82.74           C  
ATOM   3423  HE2 PHE A 221      -1.454 -23.468 -42.509  1.00 82.74           H  
ATOM   3424  CZ  PHE A 221      -2.784 -24.090 -44.091  1.00 82.74           C  
ATOM   3425  HZ  PHE A 221      -2.803 -25.124 -43.782  1.00 82.74           H  
ATOM   3426  N   PRO A 222      -4.458 -17.263 -47.401  1.00 77.47           N  
ATOM   3427  CA  PRO A 222      -4.534 -15.809 -47.578  1.00 77.47           C  
ATOM   3428  HA  PRO A 222      -3.577 -15.429 -47.934  1.00 77.47           H  
ATOM   3429  C   PRO A 222      -4.882 -15.074 -46.278  1.00 77.47           C  
ATOM   3430  CB  PRO A 222      -5.604 -15.575 -48.655  1.00 77.47           C  
ATOM   3431  HB2 PRO A 222      -5.130 -15.538 -49.636  1.00 77.47           H  
ATOM   3432  HB3 PRO A 222      -6.176 -14.664 -48.482  1.00 77.47           H  
ATOM   3433  O   PRO A 222      -4.356 -13.995 -46.030  1.00 77.47           O  
ATOM   3434  CG  PRO A 222      -6.486 -16.818 -48.566  1.00 77.47           C  
ATOM   3435  HG2 PRO A 222      -7.199 -16.717 -47.748  1.00 77.47           H  
ATOM   3436  HG3 PRO A 222      -7.005 -17.014 -49.504  1.00 77.47           H  
ATOM   3437  CD  PRO A 222      -5.462 -17.902 -48.234  1.00 77.47           C  
ATOM   3438  HD2 PRO A 222      -5.951 -18.733 -47.726  1.00 77.47           H  
ATOM   3439  HD3 PRO A 222      -4.984 -18.245 -49.152  1.00 77.47           H  
ATOM   3440  N   CYS A 223      -5.699 -15.670 -45.406  1.00 81.96           N  
ATOM   3441  H   CYS A 223      -6.163 -16.522 -45.686  1.00 81.96           H  
ATOM   3442  CA  CYS A 223      -6.137 -15.056 -44.150  1.00 81.96           C  
ATOM   3443  HA  CYS A 223      -6.386 -14.014 -44.352  1.00 81.96           H  
ATOM   3444  C   CYS A 223      -5.072 -15.060 -43.031  1.00 81.96           C  
ATOM   3445  CB  CYS A 223      -7.412 -15.768 -43.664  1.00 81.96           C  
ATOM   3446  HB2 CYS A 223      -7.913 -15.146 -42.922  1.00 81.96           H  
ATOM   3447  HB3 CYS A 223      -7.133 -16.706 -43.184  1.00 81.96           H  
ATOM   3448  O   CYS A 223      -5.338 -14.542 -41.946  1.00 81.96           O  
ATOM   3449  SG  CYS A 223      -8.568 -16.155 -45.013  1.00 81.96           S  
ATOM   3450  HG  CYS A 223      -8.878 -14.931 -45.450  1.00 81.96           H  
ATOM   3451  N   LEU A 224      -3.896 -15.670 -43.239  1.00 89.29           N  
ATOM   3452  H   LEU A 224      -3.703 -16.045 -44.156  1.00 89.29           H  
ATOM   3453  CA  LEU A 224      -2.928 -15.928 -42.169  1.00 89.29           C  
ATOM   3454  HA  LEU A 224      -3.471 -16.409 -41.355  1.00 89.29           H  
ATOM   3455  C   LEU A 224      -2.307 -14.626 -41.634  1.00 89.29           C  
ATOM   3456  CB  LEU A 224      -1.861 -16.913 -42.681  1.00 89.29           C  
ATOM   3457  HB2 LEU A 224      -2.361 -17.768 -43.136  1.00 89.29           H  
ATOM   3458  HB3 LEU A 224      -1.280 -16.415 -43.457  1.00 89.29           H  
ATOM   3459  O   LEU A 224      -1.545 -13.958 -42.330  1.00 89.29           O  
ATOM   3460  CG  LEU A 224      -0.902 -17.433 -41.594  1.00 89.29           C  
ATOM   3461  HG  LEU A 224      -0.502 -16.597 -41.020  1.00 89.29           H  
ATOM   3462  CD1 LEU A 224      -1.589 -18.409 -40.640  1.00 89.29           C  
ATOM   3463 HD11 LEU A 224      -2.020 -19.239 -41.200  1.00 89.29           H  
ATOM   3464 HD12 LEU A 224      -2.386 -17.900 -40.099  1.00 89.29           H  
ATOM   3465 HD13 LEU A 224      -0.863 -18.786 -39.920  1.00 89.29           H  
ATOM   3466  CD2 LEU A 224       0.269 -18.172 -42.240  1.00 89.29           C  
ATOM   3467 HD21 LEU A 224       0.796 -17.484 -42.901  1.00 89.29           H  
ATOM   3468 HD22 LEU A 224       0.957 -18.525 -41.471  1.00 89.29           H  
ATOM   3469 HD23 LEU A 224      -0.097 -19.016 -42.824  1.00 89.29           H  
ATOM   3470  N   GLN A 225      -2.597 -14.293 -40.375  1.00 89.13           N  
ATOM   3471  H   GLN A 225      -3.278 -14.863 -39.894  1.00 89.13           H  
ATOM   3472  CA  GLN A 225      -2.051 -13.134 -39.659  1.00 89.13           C  
ATOM   3473  HA  GLN A 225      -1.630 -12.429 -40.376  1.00 89.13           H  
ATOM   3474  C   GLN A 225      -0.927 -13.501 -38.682  1.00 89.13           C  
ATOM   3475  CB  GLN A 225      -3.167 -12.416 -38.887  1.00 89.13           C  
ATOM   3476  HB2 GLN A 225      -3.655 -13.119 -38.212  1.00 89.13           H  
ATOM   3477  HB3 GLN A 225      -2.708 -11.630 -38.288  1.00 89.13           H  
ATOM   3478  O   GLN A 225      -0.050 -12.674 -38.441  1.00 89.13           O  
ATOM   3479  CG  GLN A 225      -4.222 -11.771 -39.799  1.00 89.13           C  
ATOM   3480  HG2 GLN A 225      -3.724 -11.147 -40.542  1.00 89.13           H  
ATOM   3481  HG3 GLN A 225      -4.777 -12.549 -40.322  1.00 89.13           H  
ATOM   3482  CD  GLN A 225      -5.214 -10.900 -39.030  1.00 89.13           C  
ATOM   3483  NE2 GLN A 225      -6.194 -10.337 -39.700  1.00 89.13           N  
ATOM   3484 HE21 GLN A 225      -6.853  -9.784 -39.171  1.00 89.13           H  
ATOM   3485 HE22 GLN A 225      -6.316 -10.514 -40.687  1.00 89.13           H  
ATOM   3486  OE1 GLN A 225      -5.125 -10.695 -37.828  1.00 89.13           O  
ATOM   3487  N   PHE A 226      -0.923 -14.718 -38.125  1.00 93.58           N  
ATOM   3488  H   PHE A 226      -1.672 -15.351 -38.366  1.00 93.58           H  
ATOM   3489  CA  PHE A 226       0.069 -15.154 -37.132  1.00 93.58           C  
ATOM   3490  HA  PHE A 226       0.866 -14.413 -37.077  1.00 93.58           H  
ATOM   3491  C   PHE A 226       0.737 -16.482 -37.491  1.00 93.58           C  
ATOM   3492  CB  PHE A 226      -0.569 -15.237 -35.736  1.00 93.58           C  
ATOM   3493  HB2 PHE A 226      -0.050 -15.997 -35.152  1.00 93.58           H  
ATOM   3494  HB3 PHE A 226      -1.607 -15.558 -35.824  1.00 93.58           H  
ATOM   3495  O   PHE A 226       0.064 -17.465 -37.802  1.00 93.58           O  
ATOM   3496  CG  PHE A 226      -0.498 -13.939 -34.960  1.00 93.58           C  
ATOM   3497  CD1 PHE A 226       0.651 -13.643 -34.199  1.00 93.58           C  
ATOM   3498  HD1 PHE A 226       1.480 -14.335 -34.183  1.00 93.58           H  
ATOM   3499  CD2 PHE A 226      -1.559 -13.017 -35.014  1.00 93.58           C  
ATOM   3500  HD2 PHE A 226      -2.427 -13.220 -35.622  1.00 93.58           H  
ATOM   3501  CE1 PHE A 226       0.728 -12.439 -33.476  1.00 93.58           C  
ATOM   3502  HE1 PHE A 226       1.617 -12.203 -32.909  1.00 93.58           H  
ATOM   3503  CE2 PHE A 226      -1.469 -11.805 -34.307  1.00 93.58           C  
ATOM   3504  HE2 PHE A 226      -2.256 -11.071 -34.392  1.00 93.58           H  
ATOM   3505  CZ  PHE A 226      -0.334 -11.520 -33.530  1.00 93.58           C  
ATOM   3506  HZ  PHE A 226      -0.266 -10.575 -33.013  1.00 93.58           H  
ATOM   3507  N   LEU A 227       2.064 -16.527 -37.344  1.00 92.44           N  
ATOM   3508  H   LEU A 227       2.536 -15.670 -37.094  1.00 92.44           H  
ATOM   3509  CA  LEU A 227       2.876 -17.741 -37.427  1.00 92.44           C  
ATOM   3510  HA  LEU A 227       2.218 -18.605 -37.518  1.00 92.44           H  
ATOM   3511  C   LEU A 227       3.696 -17.897 -36.140  1.00 92.44           C  
ATOM   3512  CB  LEU A 227       3.750 -17.667 -38.692  1.00 92.44           C  
ATOM   3513  HB2 LEU A 227       4.337 -16.750 -38.653  1.00 92.44           H  
ATOM   3514  HB3 LEU A 227       3.098 -17.611 -39.564  1.00 92.44           H  
ATOM   3515  O   LEU A 227       4.638 -17.142 -35.892  1.00 92.44           O  
ATOM   3516  CG  LEU A 227       4.711 -18.859 -38.858  1.00 92.44           C  
ATOM   3517  HG  LEU A 227       5.377 -18.914 -37.996  1.00 92.44           H  
ATOM   3518  CD1 LEU A 227       3.983 -20.196 -38.999  1.00 92.44           C  
ATOM   3519 HD11 LEU A 227       3.442 -20.432 -38.083  1.00 92.44           H  
ATOM   3520 HD12 LEU A 227       4.701 -20.994 -39.185  1.00 92.44           H  
ATOM   3521 HD13 LEU A 227       3.280 -20.144 -39.831  1.00 92.44           H  
ATOM   3522  CD2 LEU A 227       5.571 -18.646 -40.103  1.00 92.44           C  
ATOM   3523 HD21 LEU A 227       6.121 -17.709 -40.018  1.00 92.44           H  
ATOM   3524 HD22 LEU A 227       4.937 -18.609 -40.989  1.00 92.44           H  
ATOM   3525 HD23 LEU A 227       6.276 -19.472 -40.204  1.00 92.44           H  
ATOM   3526  N   VAL A 228       3.345 -18.881 -35.315  1.00 95.58           N  
ATOM   3527  H   VAL A 228       2.584 -19.485 -35.589  1.00 95.58           H  
ATOM   3528  CA  VAL A 228       3.970 -19.113 -34.007  1.00 95.58           C  
ATOM   3529  HA  VAL A 228       4.671 -18.302 -33.806  1.00 95.58           H  
ATOM   3530  C   VAL A 228       4.751 -20.422 -34.002  1.00 95.58           C  
ATOM   3531  CB  VAL A 228       2.936 -19.097 -32.867  1.00 95.58           C  
ATOM   3532  HB  VAL A 228       2.290 -19.970 -32.963  1.00 95.58           H  
ATOM   3533  O   VAL A 228       4.235 -21.456 -34.412  1.00 95.58           O  
ATOM   3534  CG1 VAL A 228       3.641 -19.166 -31.504  1.00 95.58           C  
ATOM   3535 HG11 VAL A 228       4.108 -20.142 -31.370  1.00 95.58           H  
ATOM   3536 HG12 VAL A 228       2.912 -19.039 -30.705  1.00 95.58           H  
ATOM   3537 HG13 VAL A 228       4.399 -18.387 -31.420  1.00 95.58           H  
ATOM   3538  CG2 VAL A 228       2.039 -17.850 -32.899  1.00 95.58           C  
ATOM   3539 HG21 VAL A 228       2.642 -16.942 -32.911  1.00 95.58           H  
ATOM   3540 HG22 VAL A 228       1.412 -17.870 -33.790  1.00 95.58           H  
ATOM   3541 HG23 VAL A 228       1.385 -17.844 -32.027  1.00 95.58           H  
ATOM   3542  N   TYR A 229       5.967 -20.391 -33.462  1.00 94.60           N  
ATOM   3543  H   TYR A 229       6.333 -19.490 -33.191  1.00 94.60           H  
ATOM   3544  CA  TYR A 229       6.752 -21.571 -33.104  1.00 94.60           C  
ATOM   3545  HA  TYR A 229       6.245 -22.480 -33.429  1.00 94.60           H  
ATOM   3546  C   TYR A 229       6.892 -21.605 -31.578  1.00 94.60           C  
ATOM   3547  CB  TYR A 229       8.133 -21.513 -33.776  1.00 94.60           C  
ATOM   3548  HB2 TYR A 229       8.683 -20.655 -33.388  1.00 94.60           H  
ATOM   3549  HB3 TYR A 229       8.678 -22.408 -33.477  1.00 94.60           H  
ATOM   3550  O   TYR A 229       7.652 -20.812 -31.021  1.00 94.60           O  
ATOM   3551  CG  TYR A 229       8.152 -21.426 -35.290  1.00 94.60           C  
ATOM   3552  CD1 TYR A 229       8.450 -22.573 -36.053  1.00 94.60           C  
ATOM   3553  HD1 TYR A 229       8.608 -23.524 -35.566  1.00 94.60           H  
ATOM   3554  CD2 TYR A 229       7.939 -20.188 -35.932  1.00 94.60           C  
ATOM   3555  HD2 TYR A 229       7.699 -19.312 -35.348  1.00 94.60           H  
ATOM   3556  CE1 TYR A 229       8.554 -22.478 -37.453  1.00 94.60           C  
ATOM   3557  HE1 TYR A 229       8.786 -23.349 -38.049  1.00 94.60           H  
ATOM   3558  CE2 TYR A 229       8.026 -20.094 -37.333  1.00 94.60           C  
ATOM   3559  HE2 TYR A 229       7.853 -19.147 -37.823  1.00 94.60           H  
ATOM   3560  OH  TYR A 229       8.484 -21.149 -39.438  1.00 94.60           O  
ATOM   3561  HH  TYR A 229       8.205 -20.296 -39.778  1.00 94.60           H  
ATOM   3562  CZ  TYR A 229       8.345 -21.240 -38.093  1.00 94.60           C  
ATOM   3563  N   ASP A 230       6.155 -22.478 -30.893  1.00 93.39           N  
ATOM   3564  H   ASP A 230       5.584 -23.142 -31.397  1.00 93.39           H  
ATOM   3565  CA  ASP A 230       6.218 -22.615 -29.434  1.00 93.39           C  
ATOM   3566  HA  ASP A 230       6.650 -21.697 -29.037  1.00 93.39           H  
ATOM   3567  C   ASP A 230       7.139 -23.775 -29.030  1.00 93.39           C  
ATOM   3568  CB  ASP A 230       4.809 -22.713 -28.838  1.00 93.39           C  
ATOM   3569  HB2 ASP A 230       4.197 -21.932 -29.289  1.00 93.39           H  
ATOM   3570  HB3 ASP A 230       4.372 -23.675 -29.107  1.00 93.39           H  
ATOM   3571  O   ASP A 230       7.096 -24.848 -29.628  1.00 93.39           O  
ATOM   3572  CG  ASP A 230       4.758 -22.529 -27.314  1.00 93.39           C  
ATOM   3573  OD1 ASP A 230       5.747 -22.073 -26.704  1.00 93.39           O  
ATOM   3574  OD2 ASP A 230       3.664 -22.722 -26.736  1.00 93.39           O  
ATOM   3575  N   ASP A 231       7.994 -23.554 -28.030  1.00 89.50           N  
ATOM   3576  H   ASP A 231       7.818 -22.744 -27.452  1.00 89.50           H  
ATOM   3577  CA  ASP A 231       9.106 -24.441 -27.655  1.00 89.50           C  
ATOM   3578  HA  ASP A 231       9.787 -23.851 -27.041  1.00 89.50           H  
ATOM   3579  C   ASP A 231       9.968 -24.900 -28.857  1.00 89.50           C  
ATOM   3580  CB  ASP A 231       8.584 -25.588 -26.770  1.00 89.50           C  
ATOM   3581  HB2 ASP A 231       9.383 -26.319 -26.647  1.00 89.50           H  
ATOM   3582  HB3 ASP A 231       7.745 -26.086 -27.255  1.00 89.50           H  
ATOM   3583  O   ASP A 231      10.288 -26.083 -29.016  1.00 89.50           O  
ATOM   3584  CG  ASP A 231       8.170 -25.147 -25.364  1.00 89.50           C  
ATOM   3585  OD1 ASP A 231       8.242 -23.957 -24.999  1.00 89.50           O  
ATOM   3586  OD2 ASP A 231       7.962 -26.030 -24.494  1.00 89.50           O  
ATOM   3587  N   VAL A 232      10.368 -23.950 -29.715  1.00 89.16           N  
ATOM   3588  H   VAL A 232      10.097 -22.999 -29.511  1.00 89.16           H  
ATOM   3589  CA  VAL A 232      11.117 -24.220 -30.960  1.00 89.16           C  
ATOM   3590  HA  VAL A 232      10.531 -24.941 -31.532  1.00 89.16           H  
ATOM   3591  C   VAL A 232      12.487 -24.870 -30.715  1.00 89.16           C  
ATOM   3592  CB  VAL A 232      11.220 -22.934 -31.809  1.00 89.16           C  
ATOM   3593  HB  VAL A 232      10.260 -22.421 -31.752  1.00 89.16           H  
ATOM   3594  O   VAL A 232      12.993 -25.585 -31.578  1.00 89.16           O  
ATOM   3595  CG1 VAL A 232      12.294 -21.960 -31.315  1.00 89.16           C  
ATOM   3596 HG11 VAL A 232      12.210 -21.022 -31.864  1.00 89.16           H  
ATOM   3597 HG12 VAL A 232      12.151 -21.759 -30.253  1.00 89.16           H  
ATOM   3598 HG13 VAL A 232      13.286 -22.386 -31.463  1.00 89.16           H  
ATOM   3599  CG2 VAL A 232      11.487 -23.229 -33.290  1.00 89.16           C  
ATOM   3600 HG21 VAL A 232      12.460 -23.704 -33.414  1.00 89.16           H  
ATOM   3601 HG22 VAL A 232      10.713 -23.894 -33.674  1.00 89.16           H  
ATOM   3602 HG23 VAL A 232      11.461 -22.302 -33.862  1.00 89.16           H  
ATOM   3603  N   ASP A 233      13.065 -24.700 -29.518  1.00 79.77           N  
ATOM   3604  H   ASP A 233      12.568 -24.157 -28.826  1.00 79.77           H  
ATOM   3605  CA  ASP A 233      14.302 -25.365 -29.082  1.00 79.77           C  
ATOM   3606  HA  ASP A 233      15.052 -25.210 -29.858  1.00 79.77           H  
ATOM   3607  C   ASP A 233      14.171 -26.890 -28.917  1.00 79.77           C  
ATOM   3608  CB  ASP A 233      14.829 -24.711 -27.791  1.00 79.77           C  
ATOM   3609  HB2 ASP A 233      15.013 -23.656 -27.993  1.00 79.77           H  
ATOM   3610  HB3 ASP A 233      15.791 -25.159 -27.543  1.00 79.77           H  
ATOM   3611  O   ASP A 233      15.182 -27.585 -28.817  1.00 79.77           O  
ATOM   3612  CG  ASP A 233      13.896 -24.825 -26.573  1.00 79.77           C  
ATOM   3613  OD1 ASP A 233      12.855 -24.130 -26.554  1.00 79.77           O  
ATOM   3614  OD2 ASP A 233      14.255 -25.506 -25.583  1.00 79.77           O  
ATOM   3615  N   LEU A 234      12.942 -27.417 -28.919  1.00 77.95           N  
ATOM   3616  H   LEU A 234      12.157 -26.786 -28.988  1.00 77.95           H  
ATOM   3617  CA  LEU A 234      12.662 -28.850 -28.863  1.00 77.95           C  
ATOM   3618  HA  LEU A 234      13.561 -29.375 -28.538  1.00 77.95           H  
ATOM   3619  C   LEU A 234      12.302 -29.459 -30.228  1.00 77.95           C  
ATOM   3620  CB  LEU A 234      11.556 -29.106 -27.825  1.00 77.95           C  
ATOM   3621  HB2 LEU A 234      10.673 -28.556 -28.148  1.00 77.95           H  
ATOM   3622  HB3 LEU A 234      11.311 -30.168 -27.824  1.00 77.95           H  
ATOM   3623  O   LEU A 234      12.144 -30.677 -30.300  1.00 77.95           O  
ATOM   3624  CG  LEU A 234      11.887 -28.683 -26.383  1.00 77.95           C  
ATOM   3625  HG  LEU A 234      12.080 -27.611 -26.342  1.00 77.95           H  
ATOM   3626  CD1 LEU A 234      10.687 -28.989 -25.484  1.00 77.95           C  
ATOM   3627 HD11 LEU A 234       9.809 -28.487 -25.889  1.00 77.95           H  
ATOM   3628 HD12 LEU A 234      10.887 -28.614 -24.480  1.00 77.95           H  
ATOM   3629 HD13 LEU A 234      10.512 -30.065 -25.455  1.00 77.95           H  
ATOM   3630  CD2 LEU A 234      13.091 -29.436 -25.812  1.00 77.95           C  
ATOM   3631 HD21 LEU A 234      13.991 -29.134 -26.349  1.00 77.95           H  
ATOM   3632 HD22 LEU A 234      12.951 -30.511 -25.916  1.00 77.95           H  
ATOM   3633 HD23 LEU A 234      13.223 -29.178 -24.761  1.00 77.95           H  
ATOM   3634  N   MET A 235      12.163 -28.684 -31.306  1.00 82.67           N  
ATOM   3635  H   MET A 235      12.385 -27.702 -31.224  1.00 82.67           H  
ATOM   3636  CA  MET A 235      11.873 -29.215 -32.652  1.00 82.67           C  
ATOM   3637  HA  MET A 235      11.163 -30.037 -32.565  1.00 82.67           H  
ATOM   3638  C   MET A 235      13.152 -29.770 -33.315  1.00 82.67           C  
ATOM   3639  CB  MET A 235      11.213 -28.124 -33.511  1.00 82.67           C  
ATOM   3640  HB2 MET A 235      11.903 -27.286 -33.607  1.00 82.67           H  
ATOM   3641  HB3 MET A 235      11.013 -28.525 -34.504  1.00 82.67           H  
ATOM   3642  O   MET A 235      14.249 -29.289 -33.027  1.00 82.67           O  
ATOM   3643  CG  MET A 235       9.896 -27.612 -32.910  1.00 82.67           C  
ATOM   3644  HG2 MET A 235      10.091 -27.214 -31.915  1.00 82.67           H  
ATOM   3645  HG3 MET A 235       9.200 -28.445 -32.815  1.00 82.67           H  
ATOM   3646  SD  MET A 235       9.103 -26.309 -33.887  1.00 82.67           S  
ATOM   3647  CE  MET A 235       7.827 -25.777 -32.718  1.00 82.67           C  
ATOM   3648  HE1 MET A 235       8.288 -25.463 -31.782  1.00 82.67           H  
ATOM   3649  HE2 MET A 235       7.142 -26.602 -32.524  1.00 82.67           H  
ATOM   3650  HE3 MET A 235       7.270 -24.940 -33.139  1.00 82.67           H  
ATOM   3651  N   SER A 236      13.055 -30.790 -34.187  1.00 72.28           N  
ATOM   3652  H   SER A 236      12.149 -31.144 -34.460  1.00 72.28           H  
ATOM   3653  CA  SER A 236      14.249 -31.243 -34.933  1.00 72.28           C  
ATOM   3654  HA  SER A 236      15.052 -31.385 -34.210  1.00 72.28           H  
ATOM   3655  C   SER A 236      14.717 -30.178 -35.933  1.00 72.28           C  
ATOM   3656  CB  SER A 236      14.066 -32.586 -35.662  1.00 72.28           C  
ATOM   3657  HB2 SER A 236      13.366 -32.479 -36.490  1.00 72.28           H  
ATOM   3658  HB3 SER A 236      13.716 -33.352 -34.970  1.00 72.28           H  
ATOM   3659  O   SER A 236      13.904 -29.432 -36.478  1.00 72.28           O  
ATOM   3660  OG  SER A 236      15.354 -32.915 -36.149  1.00 72.28           O  
ATOM   3661  HG  SER A 236      15.392 -33.672 -36.737  1.00 72.28           H  
ATOM   3662  N   ARG A 237      16.026 -30.141 -36.227  1.00 74.37           N  
ATOM   3663  H   ARG A 237      16.590 -30.887 -35.845  1.00 74.37           H  
ATOM   3664  CA  ARG A 237      16.564 -29.330 -37.329  1.00 74.37           C  
ATOM   3665  HA  ARG A 237      16.206 -28.306 -37.222  1.00 74.37           H  
ATOM   3666  C   ARG A 237      16.033 -29.782 -38.686  1.00 74.37           C  
ATOM   3667  CB  ARG A 237      18.098 -29.339 -37.360  1.00 74.37           C  
ATOM   3668  HB2 ARG A 237      18.416 -29.114 -38.377  1.00 74.37           H  
ATOM   3669  HB3 ARG A 237      18.472 -30.331 -37.106  1.00 74.37           H  
ATOM   3670  O   ARG A 237      15.700 -28.906 -39.472  1.00 74.37           O  
ATOM   3671  CG  ARG A 237      18.708 -28.283 -36.432  1.00 74.37           C  
ATOM   3672  HG2 ARG A 237      18.247 -27.316 -36.632  1.00 74.37           H  
ATOM   3673  HG3 ARG A 237      18.537 -28.560 -35.392  1.00 74.37           H  
ATOM   3674  CD  ARG A 237      20.211 -28.192 -36.719  1.00 74.37           C  
ATOM   3675  HD2 ARG A 237      20.345 -27.989 -37.782  1.00 74.37           H  
ATOM   3676  HD3 ARG A 237      20.669 -29.154 -36.490  1.00 74.37           H  
ATOM   3677  NE  ARG A 237      20.863 -27.128 -35.932  1.00 74.37           N  
ATOM   3678  HE  ARG A 237      20.294 -26.674 -35.232  1.00 74.37           H  
ATOM   3679  NH1 ARG A 237      22.915 -27.269 -36.950  1.00 74.37           N  
ATOM   3680 HH11 ARG A 237      23.869 -26.960 -37.068  1.00 74.37           H  
ATOM   3681 HH12 ARG A 237      22.552 -28.003 -37.543  1.00 74.37           H  
ATOM   3682  NH2 ARG A 237      22.594 -25.780 -35.319  1.00 74.37           N  
ATOM   3683 HH21 ARG A 237      22.015 -25.371 -34.599  1.00 74.37           H  
ATOM   3684 HH22 ARG A 237      23.556 -25.492 -35.429  1.00 74.37           H  
ATOM   3685  CZ  ARG A 237      22.116 -26.731 -36.071  1.00 74.37           C  
ATOM   3686  N   GLU A 238      15.923 -31.093 -38.928  1.00 72.21           N  
ATOM   3687  H   GLU A 238      16.199 -31.757 -38.219  1.00 72.21           H  
ATOM   3688  CA  GLU A 238      15.384 -31.620 -40.193  1.00 72.21           C  
ATOM   3689  HA  GLU A 238      15.952 -31.213 -41.030  1.00 72.21           H  
ATOM   3690  C   GLU A 238      13.933 -31.153 -40.366  1.00 72.21           C  
ATOM   3691  CB  GLU A 238      15.482 -33.158 -40.252  1.00 72.21           C  
ATOM   3692  HB2 GLU A 238      14.794 -33.591 -39.526  1.00 72.21           H  
ATOM   3693  HB3 GLU A 238      15.122 -33.466 -41.234  1.00 72.21           H  
ATOM   3694  O   GLU A 238      13.636 -30.371 -41.261  1.00 72.21           O  
ATOM   3695  CG  GLU A 238      16.912 -33.727 -40.079  1.00 72.21           C  
ATOM   3696  HG2 GLU A 238      17.631 -32.908 -40.094  1.00 72.21           H  
ATOM   3697  HG3 GLU A 238      17.129 -34.349 -40.948  1.00 72.21           H  
ATOM   3698  CD  GLU A 238      17.144 -34.576 -38.812  1.00 72.21           C  
ATOM   3699  OE1 GLU A 238      18.260 -35.126 -38.687  1.00 72.21           O  
ATOM   3700  OE2 GLU A 238      16.261 -34.606 -37.916  1.00 72.21           O  
ATOM   3701  N   GLN A 239      13.082 -31.463 -39.382  1.00 77.46           N  
ATOM   3702  H   GLN A 239      13.401 -32.132 -38.697  1.00 77.46           H  
ATOM   3703  CA  GLN A 239      11.678 -31.039 -39.340  1.00 77.46           C  
ATOM   3704  HA  GLN A 239      11.143 -31.521 -40.158  1.00 77.46           H  
ATOM   3705  C   GLN A 239      11.483 -29.516 -39.501  1.00 77.46           C  
ATOM   3706  CB  GLN A 239      11.077 -31.485 -37.997  1.00 77.46           C  
ATOM   3707  HB2 GLN A 239      11.709 -31.123 -37.186  1.00 77.46           H  
ATOM   3708  HB3 GLN A 239      10.101 -31.012 -37.893  1.00 77.46           H  
ATOM   3709  O   GLN A 239      10.499 -29.081 -40.094  1.00 77.46           O  
ATOM   3710  CG  GLN A 239      10.876 -33.006 -37.880  1.00 77.46           C  
ATOM   3711  HG2 GLN A 239      11.810 -33.522 -38.103  1.00 77.46           H  
ATOM   3712  HG3 GLN A 239      10.141 -33.316 -38.622  1.00 77.46           H  
ATOM   3713  CD  GLN A 239      10.407 -33.456 -36.493  1.00 77.46           C  
ATOM   3714  NE2 GLN A 239       9.750 -34.593 -36.410  1.00 77.46           N  
ATOM   3715 HE21 GLN A 239       9.486 -34.949 -35.502  1.00 77.46           H  
ATOM   3716 HE22 GLN A 239       9.551 -35.134 -37.240  1.00 77.46           H  
ATOM   3717  OE1 GLN A 239      10.664 -32.822 -35.472  1.00 77.46           O  
ATOM   3718  N   LEU A 240      12.400 -28.688 -38.982  1.00 82.36           N  
ATOM   3719  H   LEU A 240      13.176 -29.097 -38.480  1.00 82.36           H  
ATOM   3720  CA  LEU A 240      12.375 -27.230 -39.163  1.00 82.36           C  
ATOM   3721  HA  LEU A 240      11.344 -26.889 -39.074  1.00 82.36           H  
ATOM   3722  C   LEU A 240      12.844 -26.766 -40.551  1.00 82.36           C  
ATOM   3723  CB  LEU A 240      13.233 -26.557 -38.075  1.00 82.36           C  
ATOM   3724  HB2 LEU A 240      14.138 -27.148 -37.933  1.00 82.36           H  
ATOM   3725  HB3 LEU A 240      13.544 -25.574 -38.430  1.00 82.36           H  
ATOM   3726  O   LEU A 240      12.473 -25.666 -40.958  1.00 82.36           O  
ATOM   3727  CG  LEU A 240      12.525 -26.363 -36.724  1.00 82.36           C  
ATOM   3728  HG  LEU A 240      12.090 -27.305 -36.389  1.00 82.36           H  
ATOM   3729  CD1 LEU A 240      13.558 -25.894 -35.694  1.00 82.36           C  
ATOM   3730 HD11 LEU A 240      13.070 -25.706 -34.738  1.00 82.36           H  
ATOM   3731 HD12 LEU A 240      14.043 -24.979 -36.034  1.00 82.36           H  
ATOM   3732 HD13 LEU A 240      14.300 -26.678 -35.550  1.00 82.36           H  
ATOM   3733  CD2 LEU A 240      11.427 -25.297 -36.802  1.00 82.36           C  
ATOM   3734 HD21 LEU A 240      11.007 -25.130 -35.810  1.00 82.36           H  
ATOM   3735 HD22 LEU A 240      10.622 -25.636 -37.454  1.00 82.36           H  
ATOM   3736 HD23 LEU A 240      11.830 -24.359 -37.185  1.00 82.36           H  
ATOM   3737  N   GLN A 241      13.662 -27.545 -41.262  1.00 80.83           N  
ATOM   3738  H   GLN A 241      13.902 -28.454 -40.893  1.00 80.83           H  
ATOM   3739  CA  GLN A 241      14.018 -27.280 -42.659  1.00 80.83           C  
ATOM   3740  HA  GLN A 241      14.170 -26.209 -42.794  1.00 80.83           H  
ATOM   3741  C   GLN A 241      12.862 -27.673 -43.584  1.00 80.83           C  
ATOM   3742  CB  GLN A 241      15.327 -28.002 -43.032  1.00 80.83           C  
ATOM   3743  HB2 GLN A 241      15.456 -27.961 -44.113  1.00 80.83           H  
ATOM   3744  HB3 GLN A 241      15.277 -29.050 -42.735  1.00 80.83           H  
ATOM   3745  O   GLN A 241      12.443 -26.847 -44.394  1.00 80.83           O  
ATOM   3746  CG  GLN A 241      16.541 -27.333 -42.369  1.00 80.83           C  
ATOM   3747  HG2 GLN A 241      16.390 -27.276 -41.291  1.00 80.83           H  
ATOM   3748  HG3 GLN A 241      16.634 -26.316 -42.750  1.00 80.83           H  
ATOM   3749  CD  GLN A 241      17.847 -28.076 -42.633  1.00 80.83           C  
ATOM   3750  NE2 GLN A 241      18.413 -27.958 -43.813  1.00 80.83           N  
ATOM   3751 HE21 GLN A 241      17.896 -27.547 -44.576  1.00 80.83           H  
ATOM   3752 HE22 GLN A 241      19.208 -28.561 -43.974  1.00 80.83           H  
ATOM   3753  OE1 GLN A 241      18.420 -28.723 -41.772  1.00 80.83           O  
ATOM   3754  N   ASP A 242      12.287 -28.859 -43.379  1.00 77.86           N  
ATOM   3755  H   ASP A 242      12.736 -29.505 -42.746  1.00 77.86           H  
ATOM   3756  CA  ASP A 242      11.144 -29.372 -44.141  1.00 77.86           C  
ATOM   3757  HA  ASP A 242      11.429 -29.472 -45.189  1.00 77.86           H  
ATOM   3758  C   ASP A 242       9.941 -28.410 -44.050  1.00 77.86           C  
ATOM   3759  CB  ASP A 242      10.759 -30.765 -43.606  1.00 77.86           C  
ATOM   3760  HB2 ASP A 242      10.376 -30.645 -42.593  1.00 77.86           H  
ATOM   3761  HB3 ASP A 242       9.959 -31.163 -44.230  1.00 77.86           H  
ATOM   3762  O   ASP A 242       9.399 -27.964 -45.063  1.00 77.86           O  
ATOM   3763  CG  ASP A 242      11.896 -31.796 -43.555  1.00 77.86           C  
ATOM   3764  OD1 ASP A 242      12.806 -31.723 -44.409  1.00 77.86           O  
ATOM   3765  OD2 ASP A 242      11.843 -32.640 -42.629  1.00 77.86           O  
ATOM   3766  N   VAL A 243       9.576 -27.987 -42.828  1.00 84.59           N  
ATOM   3767  H   VAL A 243      10.030 -28.412 -42.032  1.00 84.59           H  
ATOM   3768  CA  VAL A 243       8.531 -26.970 -42.592  1.00 84.59           C  
ATOM   3769  HA  VAL A 243       7.587 -27.331 -43.000  1.00 84.59           H  
ATOM   3770  C   VAL A 243       8.840 -25.653 -43.296  1.00 84.59           C  
ATOM   3771  CB  VAL A 243       8.355 -26.707 -41.080  1.00 84.59           C  
ATOM   3772  HB  VAL A 243       9.335 -26.700 -40.604  1.00 84.59           H  
ATOM   3773  O   VAL A 243       7.928 -25.001 -43.800  1.00 84.59           O  
ATOM   3774  CG1 VAL A 243       7.670 -25.381 -40.719  1.00 84.59           C  
ATOM   3775 HG11 VAL A 243       8.305 -24.541 -41.001  1.00 84.59           H  
ATOM   3776 HG12 VAL A 243       7.517 -25.321 -39.642  1.00 84.59           H  
ATOM   3777 HG13 VAL A 243       6.710 -25.300 -41.229  1.00 84.59           H  
ATOM   3778  CG2 VAL A 243       7.501 -27.800 -40.445  1.00 84.59           C  
ATOM   3779 HG21 VAL A 243       7.390 -27.587 -39.382  1.00 84.59           H  
ATOM   3780 HG22 VAL A 243       7.985 -28.769 -40.567  1.00 84.59           H  
ATOM   3781 HG23 VAL A 243       6.515 -27.829 -40.910  1.00 84.59           H  
ATOM   3782  N   GLN A 244      10.104 -25.224 -43.321  1.00 81.83           N  
ATOM   3783  H   GLN A 244      10.836 -25.828 -42.976  1.00 81.83           H  
ATOM   3784  CA  GLN A 244      10.458 -23.933 -43.906  1.00 81.83           C  
ATOM   3785  HA  GLN A 244       9.751 -23.197 -43.523  1.00 81.83           H  
ATOM   3786  C   GLN A 244      10.303 -23.929 -45.433  1.00 81.83           C  
ATOM   3787  CB  GLN A 244      11.863 -23.519 -43.441  1.00 81.83           C  
ATOM   3788  HB2 GLN A 244      11.911 -23.601 -42.355  1.00 81.83           H  
ATOM   3789  HB3 GLN A 244      12.614 -24.172 -43.886  1.00 81.83           H  
ATOM   3790  O   GLN A 244       9.983 -22.883 -45.994  1.00 81.83           O  
ATOM   3791  CG  GLN A 244      12.144 -22.060 -43.822  1.00 81.83           C  
ATOM   3792  HG2 GLN A 244      12.155 -21.972 -44.908  1.00 81.83           H  
ATOM   3793  HG3 GLN A 244      11.342 -21.429 -43.440  1.00 81.83           H  
ATOM   3794  CD  GLN A 244      13.468 -21.511 -43.311  1.00 81.83           C  
ATOM   3795  NE2 GLN A 244      13.795 -20.293 -43.679  1.00 81.83           N  
ATOM   3796 HE21 GLN A 244      13.185 -19.822 -44.332  1.00 81.83           H  
ATOM   3797 HE22 GLN A 244      14.755 -20.002 -43.560  1.00 81.83           H  
ATOM   3798  OE1 GLN A 244      14.229 -22.106 -42.558  1.00 81.83           O  
ATOM   3799  N   GLN A 245      10.476 -25.081 -46.085  1.00 80.52           N  
ATOM   3800  H   GLN A 245      10.753 -25.897 -45.559  1.00 80.52           H  
ATOM   3801  CA  GLN A 245      10.202 -25.259 -47.510  1.00 80.52           C  
ATOM   3802  HA  GLN A 245      10.654 -24.432 -48.059  1.00 80.52           H  
ATOM   3803  C   GLN A 245       8.688 -25.224 -47.781  1.00 80.52           C  
ATOM   3804  CB  GLN A 245      10.881 -26.569 -47.946  1.00 80.52           C  
ATOM   3805  HB2 GLN A 245      11.878 -26.590 -47.506  1.00 80.52           H  
ATOM   3806  HB3 GLN A 245      10.326 -27.425 -47.564  1.00 80.52           H  
ATOM   3807  O   GLN A 245       8.223 -24.446 -48.609  1.00 80.52           O  
ATOM   3808  CG  GLN A 245      11.042 -26.700 -49.465  1.00 80.52           C  
ATOM   3809  HG2 GLN A 245      11.450 -25.771 -49.863  1.00 80.52           H  
ATOM   3810  HG3 GLN A 245      10.067 -26.870 -49.923  1.00 80.52           H  
ATOM   3811  CD  GLN A 245      11.984 -27.841 -49.857  1.00 80.52           C  
ATOM   3812  NE2 GLN A 245      12.377 -27.925 -51.107  1.00 80.52           N  
ATOM   3813 HE21 GLN A 245      12.952 -28.726 -51.327  1.00 80.52           H  
ATOM   3814 HE22 GLN A 245      11.993 -27.305 -51.805  1.00 80.52           H  
ATOM   3815  OE1 GLN A 245      12.409 -28.664 -49.065  1.00 80.52           O  
ATOM   3816  N   VAL A 246       7.906 -25.966 -46.991  1.00 84.28           N  
ATOM   3817  H   VAL A 246       8.359 -26.587 -46.337  1.00 84.28           H  
ATOM   3818  CA  VAL A 246       6.434 -26.020 -47.085  1.00 84.28           C  
ATOM   3819  HA  VAL A 246       6.160 -26.299 -48.102  1.00 84.28           H  
ATOM   3820  C   VAL A 246       5.767 -24.659 -46.827  1.00 84.28           C  
ATOM   3821  CB  VAL A 246       5.928 -27.122 -46.130  1.00 84.28           C  
ATOM   3822  HB  VAL A 246       6.387 -26.995 -45.150  1.00 84.28           H  
ATOM   3823  O   VAL A 246       4.824 -24.277 -47.520  1.00 84.28           O  
ATOM   3824  CG1 VAL A 246       4.412 -27.118 -45.932  1.00 84.28           C  
ATOM   3825 HG11 VAL A 246       4.100 -28.001 -45.374  1.00 84.28           H  
ATOM   3826 HG12 VAL A 246       3.923 -27.111 -46.906  1.00 84.28           H  
ATOM   3827 HG13 VAL A 246       4.116 -26.233 -45.368  1.00 84.28           H  
ATOM   3828  CG2 VAL A 246       6.352 -28.482 -46.698  1.00 84.28           C  
ATOM   3829 HG21 VAL A 246       7.435 -28.594 -46.658  1.00 84.28           H  
ATOM   3830 HG22 VAL A 246       6.035 -28.555 -47.739  1.00 84.28           H  
ATOM   3831 HG23 VAL A 246       5.898 -29.301 -46.139  1.00 84.28           H  
ATOM   3832  N   LEU A 247       6.282 -23.867 -45.882  1.00 83.86           N  
ATOM   3833  H   LEU A 247       7.035 -24.230 -45.316  1.00 83.86           H  
ATOM   3834  CA  LEU A 247       5.759 -22.525 -45.605  1.00 83.86           C  
ATOM   3835  HA  LEU A 247       4.684 -22.605 -45.440  1.00 83.86           H  
ATOM   3836  C   LEU A 247       5.926 -21.547 -46.778  1.00 83.86           C  
ATOM   3837  CB  LEU A 247       6.425 -21.961 -44.339  1.00 83.86           C  
ATOM   3838  HB2 LEU A 247       6.296 -20.879 -44.325  1.00 83.86           H  
ATOM   3839  HB3 LEU A 247       7.495 -22.164 -44.395  1.00 83.86           H  
ATOM   3840  O   LEU A 247       5.081 -20.667 -46.926  1.00 83.86           O  
ATOM   3841  CG  LEU A 247       5.856 -22.527 -43.026  1.00 83.86           C  
ATOM   3842  HG  LEU A 247       5.821 -23.616 -43.063  1.00 83.86           H  
ATOM   3843  CD1 LEU A 247       6.768 -22.098 -41.880  1.00 83.86           C  
ATOM   3844 HD11 LEU A 247       6.819 -21.010 -41.840  1.00 83.86           H  
ATOM   3845 HD12 LEU A 247       7.768 -22.499 -42.047  1.00 83.86           H  
ATOM   3846 HD13 LEU A 247       6.387 -22.489 -40.937  1.00 83.86           H  
ATOM   3847  CD2 LEU A 247       4.454 -21.995 -42.715  1.00 83.86           C  
ATOM   3848 HD21 LEU A 247       4.124 -22.376 -41.749  1.00 83.86           H  
ATOM   3849 HD22 LEU A 247       3.749 -22.336 -43.474  1.00 83.86           H  
ATOM   3850 HD23 LEU A 247       4.456 -20.905 -42.695  1.00 83.86           H  
ATOM   3851  N   GLN A 248       6.960 -21.682 -47.619  1.00 78.87           N  
ATOM   3852  H   GLN A 248       7.577 -22.477 -47.521  1.00 78.87           H  
ATOM   3853  CA  GLN A 248       7.155 -20.779 -48.765  1.00 78.87           C  
ATOM   3854  HA  GLN A 248       7.137 -19.751 -48.404  1.00 78.87           H  
ATOM   3855  C   GLN A 248       6.029 -20.878 -49.802  1.00 78.87           C  
ATOM   3856  CB  GLN A 248       8.509 -21.031 -49.448  1.00 78.87           C  
ATOM   3857  HB2 GLN A 248       8.510 -20.529 -50.416  1.00 78.87           H  
ATOM   3858  HB3 GLN A 248       8.649 -22.098 -49.623  1.00 78.87           H  
ATOM   3859  O   GLN A 248       5.742 -19.891 -50.478  1.00 78.87           O  
ATOM   3860  CG  GLN A 248       9.678 -20.470 -48.631  1.00 78.87           C  
ATOM   3861  HG2 GLN A 248       9.756 -21.003 -47.683  1.00 78.87           H  
ATOM   3862  HG3 GLN A 248       9.480 -19.420 -48.415  1.00 78.87           H  
ATOM   3863  CD  GLN A 248      11.013 -20.578 -49.364  1.00 78.87           C  
ATOM   3864  NE2 GLN A 248      11.864 -19.579 -49.272  1.00 78.87           N  
ATOM   3865 HE21 GLN A 248      12.687 -19.681 -49.850  1.00 78.87           H  
ATOM   3866 HE22 GLN A 248      11.589 -18.715 -48.827  1.00 78.87           H  
ATOM   3867  OE1 GLN A 248      11.343 -21.542 -50.029  1.00 78.87           O  
ATOM   3868  N   GLU A 249       5.365 -22.030 -49.914  1.00 77.38           N  
ATOM   3869  H   GLU A 249       5.657 -22.828 -49.367  1.00 77.38           H  
ATOM   3870  CA  GLU A 249       4.212 -22.171 -50.802  1.00 77.38           C  
ATOM   3871  HA  GLU A 249       4.379 -21.578 -51.702  1.00 77.38           H  
ATOM   3872  C   GLU A 249       2.920 -21.651 -50.173  1.00 77.38           C  
ATOM   3873  CB  GLU A 249       4.033 -23.624 -51.240  1.00 77.38           C  
ATOM   3874  HB2 GLU A 249       3.100 -23.670 -51.801  1.00 77.38           H  
ATOM   3875  HB3 GLU A 249       3.956 -24.278 -50.372  1.00 77.38           H  
ATOM   3876  O   GLU A 249       2.167 -20.944 -50.843  1.00 77.38           O  
ATOM   3877  CG  GLU A 249       5.193 -24.074 -52.140  1.00 77.38           C  
ATOM   3878  HG2 GLU A 249       5.420 -23.274 -52.846  1.00 77.38           H  
ATOM   3879  HG3 GLU A 249       6.076 -24.240 -51.523  1.00 77.38           H  
ATOM   3880  CD  GLU A 249       4.873 -25.340 -52.942  1.00 77.38           C  
ATOM   3881  OE1 GLU A 249       5.803 -25.827 -53.620  1.00 77.38           O  
ATOM   3882  OE2 GLU A 249       3.706 -25.802 -52.894  1.00 77.38           O  
ATOM   3883  N   ILE A 250       2.680 -21.980 -48.899  1.00 81.02           N  
ATOM   3884  H   ILE A 250       3.371 -22.555 -48.440  1.00 81.02           H  
ATOM   3885  CA  ILE A 250       1.390 -21.779 -48.218  1.00 81.02           C  
ATOM   3886  HA  ILE A 250       0.595 -22.030 -48.920  1.00 81.02           H  
ATOM   3887  C   ILE A 250       1.156 -20.317 -47.788  1.00 81.02           C  
ATOM   3888  CB  ILE A 250       1.288 -22.760 -47.022  1.00 81.02           C  
ATOM   3889  HB  ILE A 250       2.118 -22.557 -46.345  1.00 81.02           H  
ATOM   3890  O   ILE A 250       0.002 -19.892 -47.693  1.00 81.02           O  
ATOM   3891  CG1 ILE A 250       1.385 -24.231 -47.491  1.00 81.02           C  
ATOM   3892 HG12 ILE A 250       0.528 -24.473 -48.120  1.00 81.02           H  
ATOM   3893 HG13 ILE A 250       2.283 -24.373 -48.092  1.00 81.02           H  
ATOM   3894  CG2 ILE A 250      -0.025 -22.565 -46.245  1.00 81.02           C  
ATOM   3895 HG21 ILE A 250      -0.878 -22.716 -46.906  1.00 81.02           H  
ATOM   3896 HG22 ILE A 250      -0.070 -21.564 -45.814  1.00 81.02           H  
ATOM   3897 HG23 ILE A 250      -0.091 -23.264 -45.411  1.00 81.02           H  
ATOM   3898  CD1 ILE A 250       1.456 -25.236 -46.336  1.00 81.02           C  
ATOM   3899 HD11 ILE A 250       1.730 -26.213 -46.733  1.00 81.02           H  
ATOM   3900 HD12 ILE A 250       2.202 -24.918 -45.608  1.00 81.02           H  
ATOM   3901 HD13 ILE A 250       0.483 -25.329 -45.852  1.00 81.02           H  
ATOM   3902  N   LEU A 251       2.220 -19.549 -47.521  1.00 82.92           N  
ATOM   3903  H   LEU A 251       3.137 -19.953 -47.650  1.00 82.92           H  
ATOM   3904  CA  LEU A 251       2.137 -18.158 -47.046  1.00 82.92           C  
ATOM   3905  HA  LEU A 251       1.637 -18.189 -46.078  1.00 82.92           H  
ATOM   3906  C   LEU A 251       1.297 -17.238 -47.971  1.00 82.92           C  
ATOM   3907  CB  LEU A 251       3.566 -17.598 -46.863  1.00 82.92           C  
ATOM   3908  HB2 LEU A 251       3.540 -16.511 -46.939  1.00 82.92           H  
ATOM   3909  HB3 LEU A 251       4.183 -17.957 -47.687  1.00 82.92           H  
ATOM   3910  O   LEU A 251       1.249 -17.460 -49.187  1.00 82.92           O  
ATOM   3911  CG  LEU A 251       4.228 -17.972 -45.523  1.00 82.92           C  
ATOM   3912  HG  LEU A 251       4.064 -19.028 -45.304  1.00 82.92           H  
ATOM   3913  CD1 LEU A 251       5.734 -17.699 -45.567  1.00 82.92           C  
ATOM   3914 HD11 LEU A 251       5.915 -16.642 -45.760  1.00 82.92           H  
ATOM   3915 HD12 LEU A 251       6.191 -17.989 -44.621  1.00 82.92           H  
ATOM   3916 HD13 LEU A 251       6.181 -18.288 -46.368  1.00 82.92           H  
ATOM   3917  CD2 LEU A 251       3.660 -17.154 -44.362  1.00 82.92           C  
ATOM   3918 HD21 LEU A 251       4.155 -17.436 -43.433  1.00 82.92           H  
ATOM   3919 HD22 LEU A 251       3.811 -16.091 -44.551  1.00 82.92           H  
ATOM   3920 HD23 LEU A 251       2.593 -17.352 -44.265  1.00 82.92           H  
ATOM   3921  N   PRO A 252       0.660 -16.176 -47.426  1.00 78.83           N  
ATOM   3922  CA  PRO A 252      -0.013 -15.168 -48.240  1.00 78.83           C  
ATOM   3923  HA  PRO A 252      -0.803 -15.651 -48.815  1.00 78.83           H  
ATOM   3924  C   PRO A 252       0.967 -14.464 -49.189  1.00 78.83           C  
ATOM   3925  CB  PRO A 252      -0.639 -14.148 -47.274  1.00 78.83           C  
ATOM   3926  HB2 PRO A 252      -1.692 -13.985 -47.503  1.00 78.83           H  
ATOM   3927  HB3 PRO A 252      -0.108 -13.198 -47.324  1.00 78.83           H  
ATOM   3928  O   PRO A 252       2.096 -14.156 -48.813  1.00 78.83           O  
ATOM   3929  CG  PRO A 252      -0.474 -14.738 -45.876  1.00 78.83           C  
ATOM   3930  HG2 PRO A 252      -1.413 -15.194 -45.564  1.00 78.83           H  
ATOM   3931  HG3 PRO A 252      -0.180 -13.975 -45.155  1.00 78.83           H  
ATOM   3932  CD  PRO A 252       0.610 -15.806 -46.017  1.00 78.83           C  
ATOM   3933  HD2 PRO A 252       0.357 -16.659 -45.387  1.00 78.83           H  
ATOM   3934  HD3 PRO A 252       1.572 -15.385 -45.723  1.00 78.83           H  
ATOM   3935  N   LEU A 253       0.507 -14.133 -50.400  1.00 75.29           N  
ATOM   3936  H   LEU A 253      -0.421 -14.435 -50.658  1.00 75.29           H  
ATOM   3937  CA  LEU A 253       1.219 -13.205 -51.294  1.00 75.29           C  
ATOM   3938  HA  LEU A 253       2.294 -13.334 -51.172  1.00 75.29           H  
ATOM   3939  C   LEU A 253       0.932 -11.728 -50.965  1.00 75.29           C  
ATOM   3940  CB  LEU A 253       0.837 -13.492 -52.758  1.00 75.29           C  
ATOM   3941  HB2 LEU A 253       1.238 -12.685 -53.373  1.00 75.29           H  
ATOM   3942  HB3 LEU A 253      -0.249 -13.456 -52.848  1.00 75.29           H  
ATOM   3943  O   LEU A 253       1.683 -10.852 -51.378  1.00 75.29           O  
ATOM   3944  CG  LEU A 253       1.344 -14.821 -53.343  1.00 75.29           C  
ATOM   3945  HG  LEU A 253       0.928 -15.656 -52.780  1.00 75.29           H  
ATOM   3946  CD1 LEU A 253       0.865 -14.923 -54.794  1.00 75.29           C  
ATOM   3947 HD11 LEU A 253       1.225 -14.067 -55.364  1.00 75.29           H  
ATOM   3948 HD12 LEU A 253      -0.224 -14.935 -54.822  1.00 75.29           H  
ATOM   3949 HD13 LEU A 253       1.248 -15.834 -55.255  1.00 75.29           H  
ATOM   3950  CD2 LEU A 253       2.871 -14.929 -53.345  1.00 75.29           C  
ATOM   3951 HD21 LEU A 253       3.180 -15.845 -53.849  1.00 75.29           H  
ATOM   3952 HD22 LEU A 253       3.238 -14.968 -52.320  1.00 75.29           H  
ATOM   3953 HD23 LEU A 253       3.307 -14.069 -53.852  1.00 75.29           H  
ATOM   3954  N   SER A 254      -0.165 -11.454 -50.255  1.00 72.72           N  
ATOM   3955  H   SER A 254      -0.736 -12.219 -49.925  1.00 72.72           H  
ATOM   3956  CA  SER A 254      -0.669 -10.110 -49.948  1.00 72.72           C  
ATOM   3957  HA  SER A 254      -0.569  -9.476 -50.829  1.00 72.72           H  
ATOM   3958  C   SER A 254       0.067  -9.419 -48.799  1.00 72.72           C  
ATOM   3959  CB  SER A 254      -2.158 -10.224 -49.595  1.00 72.72           C  
ATOM   3960  HB2 SER A 254      -2.522  -9.282 -49.183  1.00 72.72           H  
ATOM   3961  HB3 SER A 254      -2.718 -10.446 -50.503  1.00 72.72           H  
ATOM   3962  O   SER A 254       0.211  -8.198 -48.812  1.00 72.72           O  
ATOM   3963  OG  SER A 254      -2.364 -11.279 -48.666  1.00 72.72           O  
ATOM   3964  HG  SER A 254      -2.427 -10.912 -47.781  1.00 72.72           H  
ATOM   3965  N   HIS A 255       0.506 -10.176 -47.789  1.00 78.58           N  
ATOM   3966  H   HIS A 255       0.359 -11.174 -47.834  1.00 78.58           H  
ATOM   3967  CA  HIS A 255       1.082  -9.635 -46.556  1.00 78.58           C  
ATOM   3968  HA  HIS A 255       1.733  -8.801 -46.819  1.00 78.58           H  
ATOM   3969  C   HIS A 255       1.921 -10.667 -45.792  1.00 78.58           C  
ATOM   3970  CB  HIS A 255      -0.048  -9.108 -45.651  1.00 78.58           C  
ATOM   3971  HB2 HIS A 255       0.386  -8.688 -44.744  1.00 78.58           H  
ATOM   3972  HB3 HIS A 255      -0.568  -8.300 -46.166  1.00 78.58           H  
ATOM   3973  O   HIS A 255       1.691 -11.872 -45.872  1.00 78.58           O  
ATOM   3974  CG  HIS A 255      -1.064 -10.152 -45.259  1.00 78.58           C  
ATOM   3975  CD2 HIS A 255      -0.933 -11.050 -44.241  1.00 78.58           C  
ATOM   3976  HD2 HIS A 255      -0.085 -11.155 -43.581  1.00 78.58           H  
ATOM   3977  ND1 HIS A 255      -2.283 -10.369 -45.903  1.00 78.58           N  
ATOM   3978  HD1 HIS A 255      -2.862 -11.389 -45.249  1.00 78.58           H  
ATOM   3979  CE1 HIS A 255      -3.830 -11.798 -45.497  1.00 78.58           C  
ATOM   3980  HE1 HIS A 255      -2.067 -11.828 -44.257  1.00 78.58           H  
ATOM   3981  NE2 HIS A 255      -2.235 -12.637 -43.676  1.00 78.58           N  
ATOM   3982  N   SER A 256       2.856 -10.176 -44.980  1.00 81.78           N  
ATOM   3983  H   SER A 256       3.014  -9.178 -44.971  1.00 81.78           H  
ATOM   3984  CA  SER A 256       3.645 -10.993 -44.051  1.00 81.78           C  
ATOM   3985  HA  SER A 256       3.850 -11.954 -44.522  1.00 81.78           H  
ATOM   3986  C   SER A 256       2.898 -11.193 -42.720  1.00 81.78           C  
ATOM   3987  CB  SER A 256       4.988 -10.315 -43.763  1.00 81.78           C  
ATOM   3988  HB2 SER A 256       4.812  -9.352 -43.283  1.00 81.78           H  
ATOM   3989  HB3 SER A 256       5.570 -10.941 -43.087  1.00 81.78           H  
ATOM   3990  O   SER A 256       2.521 -10.194 -42.102  1.00 81.78           O  
ATOM   3991  OG  SER A 256       5.713 -10.112 -44.961  1.00 81.78           O  
ATOM   3992  HG  SER A 256       6.475  -9.560 -44.769  1.00 81.78           H  
ATOM   3993  N   PRO A 257       2.707 -12.430 -42.221  1.00 88.36           N  
ATOM   3994  CA  PRO A 257       2.152 -12.658 -40.885  1.00 88.36           C  
ATOM   3995  HA  PRO A 257       1.235 -12.082 -40.764  1.00 88.36           H  
ATOM   3996  C   PRO A 257       3.140 -12.257 -39.776  1.00 88.36           C  
ATOM   3997  CB  PRO A 257       1.816 -14.152 -40.834  1.00 88.36           C  
ATOM   3998  HB2 PRO A 257       1.910 -14.565 -39.830  1.00 88.36           H  
ATOM   3999  HB3 PRO A 257       0.807 -14.310 -41.215  1.00 88.36           H  
ATOM   4000  O   PRO A 257       4.355 -12.409 -39.925  1.00 88.36           O  
ATOM   4001  CG  PRO A 257       2.823 -14.772 -41.800  1.00 88.36           C  
ATOM   4002  HG2 PRO A 257       3.774 -14.926 -41.290  1.00 88.36           H  
ATOM   4003  HG3 PRO A 257       2.451 -15.710 -42.213  1.00 88.36           H  
ATOM   4004  CD  PRO A 257       2.986 -13.699 -42.878  1.00 88.36           C  
ATOM   4005  HD2 PRO A 257       2.259 -13.859 -43.674  1.00 88.36           H  
ATOM   4006  HD3 PRO A 257       3.999 -13.729 -43.279  1.00 88.36           H  
ATOM   4007  N   GLN A 258       2.624 -11.824 -38.620  1.00 91.16           N  
ATOM   4008  H   GLN A 258       1.618 -11.809 -38.533  1.00 91.16           H  
ATOM   4009  CA  GLN A 258       3.425 -11.627 -37.407  1.00 91.16           C  
ATOM   4010  HA  GLN A 258       4.229 -10.924 -37.625  1.00 91.16           H  
ATOM   4011  C   GLN A 258       4.050 -12.958 -36.976  1.00 91.16           C  
ATOM   4012  CB  GLN A 258       2.567 -11.066 -36.257  1.00 91.16           C  
ATOM   4013  HB2 GLN A 258       1.612 -11.592 -36.231  1.00 91.16           H  
ATOM   4014  HB3 GLN A 258       3.081 -11.255 -35.314  1.00 91.16           H  
ATOM   4015  O   GLN A 258       3.343 -13.929 -36.688  1.00 91.16           O  
ATOM   4016  CG  GLN A 258       2.317  -9.557 -36.356  1.00 91.16           C  
ATOM   4017  HG2 GLN A 258       1.844  -9.332 -37.312  1.00 91.16           H  
ATOM   4018  HG3 GLN A 258       3.267  -9.025 -36.301  1.00 91.16           H  
ATOM   4019  CD  GLN A 258       1.403  -9.070 -35.233  1.00 91.16           C  
ATOM   4020  NE2 GLN A 258       1.894  -8.855 -34.029  1.00 91.16           N  
ATOM   4021 HE21 GLN A 258       2.884  -8.919 -33.840  1.00 91.16           H  
ATOM   4022 HE22 GLN A 258       1.240  -8.486 -33.354  1.00 91.16           H  
ATOM   4023  OE1 GLN A 258       0.217  -8.862 -35.421  1.00 91.16           O  
ATOM   4024  N   VAL A 259       5.383 -12.995 -36.890  1.00 91.72           N  
ATOM   4025  H   VAL A 259       5.895 -12.160 -37.136  1.00 91.72           H  
ATOM   4026  CA  VAL A 259       6.109 -14.203 -36.467  1.00 91.72           C  
ATOM   4027  HA  VAL A 259       5.442 -15.051 -36.625  1.00 91.72           H  
ATOM   4028  C   VAL A 259       6.432 -14.138 -34.978  1.00 91.72           C  
ATOM   4029  CB  VAL A 259       7.359 -14.501 -37.316  1.00 91.72           C  
ATOM   4030  HB  VAL A 259       8.139 -13.779 -37.074  1.00 91.72           H  
ATOM   4031  O   VAL A 259       6.983 -13.147 -34.488  1.00 91.72           O  
ATOM   4032  CG1 VAL A 259       7.902 -15.908 -37.024  1.00 91.72           C  
ATOM   4033 HG11 VAL A 259       7.129 -16.650 -37.222  1.00 91.72           H  
ATOM   4034 HG12 VAL A 259       8.212 -15.988 -35.982  1.00 91.72           H  
ATOM   4035 HG13 VAL A 259       8.764 -16.109 -37.661  1.00 91.72           H  
ATOM   4036  CG2 VAL A 259       7.071 -14.428 -38.821  1.00 91.72           C  
ATOM   4037 HG21 VAL A 259       6.258 -15.107 -39.080  1.00 91.72           H  
ATOM   4038 HG22 VAL A 259       6.774 -13.418 -39.107  1.00 91.72           H  
ATOM   4039 HG23 VAL A 259       7.959 -14.695 -39.393  1.00 91.72           H  
ATOM   4040  N   VAL A 260       6.135 -15.219 -34.256  1.00 95.06           N  
ATOM   4041  H   VAL A 260       5.668 -15.983 -34.725  1.00 95.06           H  
ATOM   4042  CA  VAL A 260       6.473 -15.379 -32.836  1.00 95.06           C  
ATOM   4043  HA  VAL A 260       7.102 -14.538 -32.541  1.00 95.06           H  
ATOM   4044  C   VAL A 260       7.282 -16.659 -32.631  1.00 95.06           C  
ATOM   4045  CB  VAL A 260       5.222 -15.340 -31.936  1.00 95.06           C  
ATOM   4046  HB  VAL A 260       4.613 -16.221 -32.139  1.00 95.06           H  
ATOM   4047  O   VAL A 260       6.930 -17.711 -33.157  1.00 95.06           O  
ATOM   4048  CG1 VAL A 260       5.600 -15.340 -30.448  1.00 95.06           C  
ATOM   4049 HG11 VAL A 260       6.108 -16.268 -30.187  1.00 95.06           H  
ATOM   4050 HG12 VAL A 260       6.246 -14.492 -30.224  1.00 95.06           H  
ATOM   4051 HG13 VAL A 260       4.695 -15.270 -29.843  1.00 95.06           H  
ATOM   4052  CG2 VAL A 260       4.368 -14.092 -32.200  1.00 95.06           C  
ATOM   4053 HG21 VAL A 260       4.983 -13.196 -32.113  1.00 95.06           H  
ATOM   4054 HG22 VAL A 260       3.948 -14.133 -33.205  1.00 95.06           H  
ATOM   4055 HG23 VAL A 260       3.540 -14.043 -31.492  1.00 95.06           H  
ATOM   4056  N   MET A 261       8.368 -16.587 -31.862  1.00 94.64           N  
ATOM   4057  H   MET A 261       8.608 -15.688 -31.469  1.00 94.64           H  
ATOM   4058  CA  MET A 261       9.220 -17.739 -31.541  1.00 94.64           C  
ATOM   4059  HA  MET A 261       8.738 -18.661 -31.866  1.00 94.64           H  
ATOM   4060  C   MET A 261       9.437 -17.842 -30.032  1.00 94.64           C  
ATOM   4061  CB  MET A 261      10.567 -17.632 -32.274  1.00 94.64           C  
ATOM   4062  HB2 MET A 261      11.222 -18.429 -31.923  1.00 94.64           H  
ATOM   4063  HB3 MET A 261      11.034 -16.675 -32.043  1.00 94.64           H  
ATOM   4064  O   MET A 261      10.082 -16.980 -29.438  1.00 94.64           O  
ATOM   4065  CG  MET A 261      10.421 -17.766 -33.793  1.00 94.64           C  
ATOM   4066  HG2 MET A 261       9.954 -18.726 -34.016  1.00 94.64           H  
ATOM   4067  HG3 MET A 261       9.766 -16.976 -34.160  1.00 94.64           H  
ATOM   4068  SD  MET A 261      11.997 -17.667 -34.684  1.00 94.64           S  
ATOM   4069  CE  MET A 261      11.381 -17.912 -36.370  1.00 94.64           C  
ATOM   4070  HE1 MET A 261      12.214 -17.879 -37.071  1.00 94.64           H  
ATOM   4071  HE2 MET A 261      10.882 -18.878 -36.441  1.00 94.64           H  
ATOM   4072  HE3 MET A 261      10.671 -17.122 -36.616  1.00 94.64           H  
ATOM   4073  N   VAL A 262       8.935 -18.902 -29.405  1.00 94.49           N  
ATOM   4074  H   VAL A 262       8.446 -19.597 -29.951  1.00 94.49           H  
ATOM   4075  CA  VAL A 262       9.160 -19.197 -27.985  1.00 94.49           C  
ATOM   4076  HA  VAL A 262       9.464 -18.278 -27.484  1.00 94.49           H  
ATOM   4077  C   VAL A 262      10.282 -20.217 -27.847  1.00 94.49           C  
ATOM   4078  CB  VAL A 262       7.892 -19.700 -27.280  1.00 94.49           C  
ATOM   4079  HB  VAL A 262       7.710 -20.727 -27.600  1.00 94.49           H  
ATOM   4080  O   VAL A 262      10.331 -21.206 -28.575  1.00 94.49           O  
ATOM   4081  CG1 VAL A 262       8.079 -19.709 -25.760  1.00 94.49           C  
ATOM   4082 HG11 VAL A 262       8.338 -18.711 -25.409  1.00 94.49           H  
ATOM   4083 HG12 VAL A 262       8.859 -20.421 -25.488  1.00 94.49           H  
ATOM   4084 HG13 VAL A 262       7.149 -20.040 -25.299  1.00 94.49           H  
ATOM   4085  CG2 VAL A 262       6.658 -18.846 -27.597  1.00 94.49           C  
ATOM   4086 HG21 VAL A 262       6.852 -17.799 -27.363  1.00 94.49           H  
ATOM   4087 HG22 VAL A 262       5.815 -19.204 -27.006  1.00 94.49           H  
ATOM   4088 HG23 VAL A 262       6.394 -18.946 -28.649  1.00 94.49           H  
ATOM   4089  N   SER A 263      11.189 -19.978 -26.903  1.00 89.72           N  
ATOM   4090  H   SER A 263      11.087 -19.144 -26.342  1.00 89.72           H  
ATOM   4091  CA  SER A 263      12.348 -20.831 -26.652  1.00 89.72           C  
ATOM   4092  HA  SER A 263      12.133 -21.841 -27.001  1.00 89.72           H  
ATOM   4093  C   SER A 263      12.690 -20.900 -25.162  1.00 89.72           C  
ATOM   4094  CB  SER A 263      13.539 -20.294 -27.452  1.00 89.72           C  
ATOM   4095  HB2 SER A 263      13.278 -20.254 -28.510  1.00 89.72           H  
ATOM   4096  HB3 SER A 263      13.773 -19.287 -27.108  1.00 89.72           H  
ATOM   4097  O   SER A 263      12.410 -19.984 -24.382  1.00 89.72           O  
ATOM   4098  OG  SER A 263      14.672 -21.118 -27.285  1.00 89.72           O  
ATOM   4099  HG  SER A 263      15.454 -20.566 -27.344  1.00 89.72           H  
ATOM   4100  N   LYS A 264      13.359 -21.977 -24.749  1.00 84.72           N  
ATOM   4101  H   LYS A 264      13.461 -22.724 -25.421  1.00 84.72           H  
ATOM   4102  CA  LYS A 264      14.094 -22.038 -23.477  1.00 84.72           C  
ATOM   4103  HA  LYS A 264      13.456 -21.695 -22.662  1.00 84.72           H  
ATOM   4104  C   LYS A 264      15.315 -21.117 -23.457  1.00 84.72           C  
ATOM   4105  CB  LYS A 264      14.508 -23.491 -23.251  1.00 84.72           C  
ATOM   4106  HB2 LYS A 264      15.221 -23.755 -24.032  1.00 84.72           H  
ATOM   4107  HB3 LYS A 264      13.634 -24.134 -23.360  1.00 84.72           H  
ATOM   4108  O   LYS A 264      15.594 -20.548 -22.405  1.00 84.72           O  
ATOM   4109  CG  LYS A 264      15.158 -23.763 -21.891  1.00 84.72           C  
ATOM   4110  HG2 LYS A 264      14.469 -23.516 -21.083  1.00 84.72           H  
ATOM   4111  HG3 LYS A 264      16.067 -23.170 -21.793  1.00 84.72           H  
ATOM   4112  CD  LYS A 264      15.517 -25.252 -21.848  1.00 84.72           C  
ATOM   4113  HD2 LYS A 264      16.016 -25.508 -22.783  1.00 84.72           H  
ATOM   4114  HD3 LYS A 264      14.607 -25.846 -21.777  1.00 84.72           H  
ATOM   4115  CE  LYS A 264      16.459 -25.580 -20.691  1.00 84.72           C  
ATOM   4116  HE2 LYS A 264      17.266 -24.848 -20.694  1.00 84.72           H  
ATOM   4117  HE3 LYS A 264      15.915 -25.496 -19.750  1.00 84.72           H  
ATOM   4118  NZ  LYS A 264      17.018 -26.944 -20.874  1.00 84.72           N  
ATOM   4119  HZ1 LYS A 264      16.284 -27.638 -20.896  1.00 84.72           H  
ATOM   4120  HZ2 LYS A 264      17.686 -27.181 -20.155  1.00 84.72           H  
ATOM   4121  HZ3 LYS A 264      17.492 -26.993 -21.764  1.00 84.72           H  
ATOM   4122  N   SER A 265      16.011 -20.989 -24.586  1.00 86.86           N  
ATOM   4123  H   SER A 265      15.682 -21.482 -25.404  1.00 86.86           H  
ATOM   4124  CA  SER A 265      17.313 -20.321 -24.698  1.00 86.86           C  
ATOM   4125  HA  SER A 265      17.463 -19.728 -23.797  1.00 86.86           H  
ATOM   4126  C   SER A 265      17.412 -19.349 -25.877  1.00 86.86           C  
ATOM   4127  CB  SER A 265      18.437 -21.362 -24.770  1.00 86.86           C  
ATOM   4128  HB2 SER A 265      19.389 -20.851 -24.918  1.00 86.86           H  
ATOM   4129  HB3 SER A 265      18.478 -21.911 -23.830  1.00 86.86           H  
ATOM   4130  O   SER A 265      16.681 -19.459 -26.867  1.00 86.86           O  
ATOM   4131  OG  SER A 265      18.221 -22.277 -25.830  1.00 86.86           O  
ATOM   4132  HG  SER A 265      19.040 -22.754 -25.983  1.00 86.86           H  
ATOM   4133  N   TYR A 266      18.318 -18.374 -25.793  1.00 89.13           N  
ATOM   4134  H   TYR A 266      18.919 -18.339 -24.982  1.00 89.13           H  
ATOM   4135  CA  TYR A 266      18.574 -17.468 -26.911  1.00 89.13           C  
ATOM   4136  HA  TYR A 266      17.611 -17.167 -27.322  1.00 89.13           H  
ATOM   4137  C   TYR A 266      19.357 -18.163 -28.031  1.00 89.13           C  
ATOM   4138  CB  TYR A 266      19.284 -16.193 -26.453  1.00 89.13           C  
ATOM   4139  HB2 TYR A 266      18.634 -15.673 -25.749  1.00 89.13           H  
ATOM   4140  HB3 TYR A 266      20.205 -16.458 -25.936  1.00 89.13           H  
ATOM   4141  O   TYR A 266      20.336 -18.870 -27.795  1.00 89.13           O  
ATOM   4142  CG  TYR A 266      19.591 -15.255 -27.607  1.00 89.13           C  
ATOM   4143  CD1 TYR A 266      20.913 -15.115 -28.075  1.00 89.13           C  
ATOM   4144  HD1 TYR A 266      21.714 -15.643 -27.578  1.00 89.13           H  
ATOM   4145  CD2 TYR A 266      18.541 -14.582 -28.261  1.00 89.13           C  
ATOM   4146  HD2 TYR A 266      17.524 -14.695 -27.915  1.00 89.13           H  
ATOM   4147  CE1 TYR A 266      21.189 -14.290 -29.183  1.00 89.13           C  
ATOM   4148  HE1 TYR A 266      22.206 -14.170 -29.526  1.00 89.13           H  
ATOM   4149  CE2 TYR A 266      18.813 -13.758 -29.369  1.00 89.13           C  
ATOM   4150  HE2 TYR A 266      18.010 -13.231 -29.863  1.00 89.13           H  
ATOM   4151  OH  TYR A 266      20.396 -12.777 -30.878  1.00 89.13           O  
ATOM   4152  HH  TYR A 266      21.337 -12.678 -31.042  1.00 89.13           H  
ATOM   4153  CZ  TYR A 266      20.137 -13.598 -29.825  1.00 89.13           C  
ATOM   4154  N   CYS A 267      18.952 -17.910 -29.276  1.00 81.38           N  
ATOM   4155  H   CYS A 267      18.175 -17.279 -29.409  1.00 81.38           H  
ATOM   4156  CA  CYS A 267      19.603 -18.450 -30.459  1.00 81.38           C  
ATOM   4157  HA  CYS A 267      20.617 -18.757 -30.207  1.00 81.38           H  
ATOM   4158  C   CYS A 267      19.673 -17.379 -31.552  1.00 81.38           C  
ATOM   4159  CB  CYS A 267      18.822 -19.686 -30.910  1.00 81.38           C  
ATOM   4160  HB2 CYS A 267      18.653 -20.350 -30.062  1.00 81.38           H  
ATOM   4161  HB3 CYS A 267      17.859 -19.371 -31.310  1.00 81.38           H  
ATOM   4162  O   CYS A 267      18.649 -16.966 -32.102  1.00 81.38           O  
ATOM   4163  SG  CYS A 267      19.771 -20.561 -32.182  1.00 81.38           S  
ATOM   4164  HG  CYS A 267      20.647 -21.129 -31.347  1.00 81.38           H  
ATOM   4165  N   HIS A 268      20.889 -16.939 -31.887  1.00 81.41           N  
ATOM   4166  H   HIS A 268      21.687 -17.297 -31.382  1.00 81.41           H  
ATOM   4167  CA  HIS A 268      21.102 -15.847 -32.840  1.00 81.41           C  
ATOM   4168  HA  HIS A 268      20.608 -14.954 -32.458  1.00 81.41           H  
ATOM   4169  C   HIS A 268      20.497 -16.143 -34.219  1.00 81.41           C  
ATOM   4170  CB  HIS A 268      22.607 -15.560 -32.950  1.00 81.41           C  
ATOM   4171  HB2 HIS A 268      23.010 -15.426 -31.946  1.00 81.41           H  
ATOM   4172  HB3 HIS A 268      23.108 -16.419 -33.397  1.00 81.41           H  
ATOM   4173  O   HIS A 268      19.915 -15.252 -34.824  1.00 81.41           O  
ATOM   4174  CG  HIS A 268      22.950 -14.331 -33.761  1.00 81.41           C  
ATOM   4175  CD2 HIS A 268      23.683 -13.259 -33.326  1.00 81.41           C  
ATOM   4176  HD2 HIS A 268      24.115 -13.137 -32.344  1.00 81.41           H  
ATOM   4177  ND1 HIS A 268      22.621 -14.078 -35.079  1.00 81.41           N  
ATOM   4178  HD1 HIS A 268      21.951 -14.577 -35.647  1.00 81.41           H  
ATOM   4179  CE1 HIS A 268      23.152 -12.894 -35.422  1.00 81.41           C  
ATOM   4180  HE1 HIS A 268      23.038 -12.417 -36.384  1.00 81.41           H  
ATOM   4181  NE2 HIS A 268      23.791 -12.350 -34.379  1.00 81.41           N  
ATOM   4182  N   THR A 269      20.586 -17.377 -34.725  1.00 79.40           N  
ATOM   4183  H   THR A 269      21.006 -18.114 -34.178  1.00 79.40           H  
ATOM   4184  CA  THR A 269      20.060 -17.730 -36.057  1.00 79.40           C  
ATOM   4185  HA  THR A 269      20.431 -17.006 -36.782  1.00 79.40           H  
ATOM   4186  C   THR A 269      18.533 -17.672 -36.130  1.00 79.40           C  
ATOM   4187  CB  THR A 269      20.536 -19.121 -36.493  1.00 79.40           C  
ATOM   4188  HB  THR A 269      19.981 -19.434 -37.377  1.00 79.40           H  
ATOM   4189  O   THR A 269      17.997 -17.265 -37.159  1.00 79.40           O  
ATOM   4190  CG2 THR A 269      22.028 -19.145 -36.815  1.00 79.40           C  
ATOM   4191 HG21 THR A 269      22.242 -18.428 -37.608  1.00 79.40           H  
ATOM   4192 HG22 THR A 269      22.317 -20.138 -37.159  1.00 79.40           H  
ATOM   4193 HG23 THR A 269      22.613 -18.885 -35.933  1.00 79.40           H  
ATOM   4194  OG1 THR A 269      20.328 -20.046 -35.453  1.00 79.40           O  
ATOM   4195  HG1 THR A 269      20.531 -20.922 -35.789  1.00 79.40           H  
ATOM   4196  N   LEU A 270      17.823 -18.003 -35.045  1.00 81.57           N  
ATOM   4197  H   LEU A 270      18.321 -18.315 -34.223  1.00 81.57           H  
ATOM   4198  CA  LEU A 270      16.371 -17.813 -34.955  1.00 81.57           C  
ATOM   4199  HA  LEU A 270      15.905 -18.189 -35.866  1.00 81.57           H  
ATOM   4200  C   LEU A 270      16.014 -16.322 -34.890  1.00 81.57           C  
ATOM   4201  CB  LEU A 270      15.811 -18.594 -33.751  1.00 81.57           C  
ATOM   4202  HB2 LEU A 270      14.798 -18.248 -33.547  1.00 81.57           H  
ATOM   4203  HB3 LEU A 270      16.415 -18.366 -32.872  1.00 81.57           H  
ATOM   4204  O   LEU A 270      15.148 -15.872 -35.637  1.00 81.57           O  
ATOM   4205  CG  LEU A 270      15.767 -20.121 -33.963  1.00 81.57           C  
ATOM   4206  HG  LEU A 270      16.738 -20.473 -34.310  1.00 81.57           H  
ATOM   4207  CD1 LEU A 270      15.446 -20.820 -32.645  1.00 81.57           C  
ATOM   4208 HD11 LEU A 270      16.251 -20.669 -31.926  1.00 81.57           H  
ATOM   4209 HD12 LEU A 270      14.520 -20.419 -32.231  1.00 81.57           H  
ATOM   4210 HD13 LEU A 270      15.332 -21.892 -32.807  1.00 81.57           H  
ATOM   4211  CD2 LEU A 270      14.695 -20.534 -34.977  1.00 81.57           C  
ATOM   4212 HD21 LEU A 270      14.670 -21.620 -35.065  1.00 81.57           H  
ATOM   4213 HD22 LEU A 270      13.716 -20.191 -34.643  1.00 81.57           H  
ATOM   4214 HD23 LEU A 270      14.908 -20.111 -35.958  1.00 81.57           H  
ATOM   4215  N   MET A 271      16.744 -15.529 -34.097  1.00 80.09           N  
ATOM   4216  H   MET A 271      17.431 -15.952 -33.488  1.00 80.09           H  
ATOM   4217  CA  MET A 271      16.545 -14.075 -34.041  1.00 80.09           C  
ATOM   4218  HA  MET A 271      15.490 -13.901 -33.829  1.00 80.09           H  
ATOM   4219  C   MET A 271      16.859 -13.381 -35.381  1.00 80.09           C  
ATOM   4220  CB  MET A 271      17.376 -13.488 -32.888  1.00 80.09           C  
ATOM   4221  HB2 MET A 271      17.247 -14.107 -32.000  1.00 80.09           H  
ATOM   4222  HB3 MET A 271      18.432 -13.492 -33.159  1.00 80.09           H  
ATOM   4223  O   MET A 271      16.194 -12.411 -35.744  1.00 80.09           O  
ATOM   4224  CG  MET A 271      16.944 -12.055 -32.546  1.00 80.09           C  
ATOM   4225  HG2 MET A 271      17.022 -11.438 -33.441  1.00 80.09           H  
ATOM   4226  HG3 MET A 271      17.627 -11.653 -31.798  1.00 80.09           H  
ATOM   4227  SD  MET A 271      15.253 -11.934 -31.897  1.00 80.09           S  
ATOM   4228  CE  MET A 271      14.907 -10.171 -32.125  1.00 80.09           C  
ATOM   4229  HE1 MET A 271      13.906  -9.950 -31.754  1.00 80.09           H  
ATOM   4230  HE2 MET A 271      14.957  -9.920 -33.185  1.00 80.09           H  
ATOM   4231  HE3 MET A 271      15.633  -9.577 -31.569  1.00 80.09           H  
ATOM   4232  N   SER A 272      17.831 -13.889 -36.150  1.00 79.65           N  
ATOM   4233  H   SER A 272      18.422 -14.608 -35.757  1.00 79.65           H  
ATOM   4234  CA  SER A 272      18.112 -13.446 -37.522  1.00 79.65           C  
ATOM   4235  HA  SER A 272      18.279 -12.369 -37.519  1.00 79.65           H  
ATOM   4236  C   SER A 272      16.934 -13.716 -38.460  1.00 79.65           C  
ATOM   4237  CB  SER A 272      19.364 -14.130 -38.085  1.00 79.65           C  
ATOM   4238  HB2 SER A 272      19.244 -15.212 -38.033  1.00 79.65           H  
ATOM   4239  HB3 SER A 272      19.488 -13.848 -39.130  1.00 79.65           H  
ATOM   4240  O   SER A 272      16.544 -12.810 -39.189  1.00 79.65           O  
ATOM   4241  OG  SER A 272      20.525 -13.754 -37.368  1.00 79.65           O  
ATOM   4242  HG  SER A 272      20.726 -12.846 -37.603  1.00 79.65           H  
ATOM   4243  N   LYS A 273      16.328 -14.916 -38.410  1.00 78.30           N  
ATOM   4244  H   LYS A 273      16.690 -15.616 -37.778  1.00 78.30           H  
ATOM   4245  CA  LYS A 273      15.109 -15.220 -39.182  1.00 78.30           C  
ATOM   4246  HA  LYS A 273      15.294 -15.006 -40.235  1.00 78.30           H  
ATOM   4247  C   LYS A 273      13.956 -14.297 -38.777  1.00 78.30           C  
ATOM   4248  CB  LYS A 273      14.692 -16.697 -39.044  1.00 78.30           C  
ATOM   4249  HB2 LYS A 273      13.699 -16.807 -39.479  1.00 78.30           H  
ATOM   4250  HB3 LYS A 273      14.625 -16.960 -37.988  1.00 78.30           H  
ATOM   4251  O   LYS A 273      13.346 -13.690 -39.646  1.00 78.30           O  
ATOM   4252  CG  LYS A 273      15.632 -17.684 -39.757  1.00 78.30           C  
ATOM   4253  HG2 LYS A 273      15.734 -17.395 -40.803  1.00 78.30           H  
ATOM   4254  HG3 LYS A 273      16.616 -17.655 -39.289  1.00 78.30           H  
ATOM   4255  CD  LYS A 273      15.069 -19.115 -39.683  1.00 78.30           C  
ATOM   4256  HD2 LYS A 273      14.859 -19.362 -38.642  1.00 78.30           H  
ATOM   4257  HD3 LYS A 273      14.137 -19.155 -40.247  1.00 78.30           H  
ATOM   4258  CE  LYS A 273      16.057 -20.141 -40.255  1.00 78.30           C  
ATOM   4259  HE2 LYS A 273      16.324 -19.843 -41.269  1.00 78.30           H  
ATOM   4260  HE3 LYS A 273      16.963 -20.121 -39.649  1.00 78.30           H  
ATOM   4261  NZ  LYS A 273      15.484 -21.513 -40.275  1.00 78.30           N  
ATOM   4262  HZ1 LYS A 273      14.745 -21.583 -40.960  1.00 78.30           H  
ATOM   4263  HZ2 LYS A 273      15.098 -21.795 -39.385  1.00 78.30           H  
ATOM   4264  HZ3 LYS A 273      16.154 -22.200 -40.589  1.00 78.30           H  
ATOM   4265  N   LEU A 274      13.694 -14.130 -37.478  1.00 83.82           N  
ATOM   4266  H   LEU A 274      14.228 -14.672 -36.813  1.00 83.82           H  
ATOM   4267  CA  LEU A 274      12.599 -13.288 -36.975  1.00 83.82           C  
ATOM   4268  HA  LEU A 274      11.659 -13.690 -37.352  1.00 83.82           H  
ATOM   4269  C   LEU A 274      12.707 -11.825 -37.455  1.00 83.82           C  
ATOM   4270  CB  LEU A 274      12.590 -13.367 -35.437  1.00 83.82           C  
ATOM   4271  HB2 LEU A 274      13.439 -12.798 -35.058  1.00 83.82           H  
ATOM   4272  HB3 LEU A 274      12.734 -14.401 -35.125  1.00 83.82           H  
ATOM   4273  O   LEU A 274      11.705 -11.236 -37.863  1.00 83.82           O  
ATOM   4274  CG  LEU A 274      11.277 -12.830 -34.825  1.00 83.82           C  
ATOM   4275  HG  LEU A 274      10.731 -12.237 -35.559  1.00 83.82           H  
ATOM   4276  CD1 LEU A 274      10.383 -13.982 -34.370  1.00 83.82           C  
ATOM   4277 HD11 LEU A 274       9.459 -13.584 -33.951  1.00 83.82           H  
ATOM   4278 HD12 LEU A 274      10.888 -14.577 -33.609  1.00 83.82           H  
ATOM   4279 HD13 LEU A 274      10.137 -14.613 -35.224  1.00 83.82           H  
ATOM   4280  CD2 LEU A 274      11.566 -11.931 -33.625  1.00 83.82           C  
ATOM   4281 HD21 LEU A 274      12.210 -11.108 -33.935  1.00 83.82           H  
ATOM   4282 HD22 LEU A 274      12.066 -12.498 -32.840  1.00 83.82           H  
ATOM   4283 HD23 LEU A 274      10.631 -11.519 -33.243  1.00 83.82           H  
ATOM   4284  N   ARG A 275      13.928 -11.265 -37.455  1.00 79.41           N  
ATOM   4285  H   ARG A 275      14.690 -11.826 -37.101  1.00 79.41           H  
ATOM   4286  CA  ARG A 275      14.236  -9.894 -37.912  1.00 79.41           C  
ATOM   4287  HA  ARG A 275      13.505  -9.216 -37.471  1.00 79.41           H  
ATOM   4288  C   ARG A 275      14.090  -9.702 -39.431  1.00 79.41           C  
ATOM   4289  CB  ARG A 275      15.651  -9.510 -37.422  1.00 79.41           C  
ATOM   4290  HB2 ARG A 275      15.774  -9.883 -36.405  1.00 79.41           H  
ATOM   4291  HB3 ARG A 275      16.387 -10.003 -38.057  1.00 79.41           H  
ATOM   4292  O   ARG A 275      14.034  -8.566 -39.876  1.00 79.41           O  
ATOM   4293  CG  ARG A 275      15.929  -7.991 -37.396  1.00 79.41           C  
ATOM   4294  HG2 ARG A 275      15.680  -7.548 -38.361  1.00 79.41           H  
ATOM   4295  HG3 ARG A 275      15.300  -7.524 -36.638  1.00 79.41           H  
ATOM   4296  CD  ARG A 275      17.387  -7.622 -37.092  1.00 79.41           C  
ATOM   4297  HD2 ARG A 275      18.013  -7.982 -37.908  1.00 79.41           H  
ATOM   4298  HD3 ARG A 275      17.456  -6.534 -37.068  1.00 79.41           H  
ATOM   4299  NE  ARG A 275      17.869  -8.199 -35.819  1.00 79.41           N  
ATOM   4300  HE  ARG A 275      17.510  -9.115 -35.589  1.00 79.41           H  
ATOM   4301  NH1 ARG A 275      19.294  -6.505 -35.136  1.00 79.41           N  
ATOM   4302 HH11 ARG A 275      19.940  -6.172 -34.435  1.00 79.41           H  
ATOM   4303 HH12 ARG A 275      18.940  -5.881 -35.847  1.00 79.41           H  
ATOM   4304  NH2 ARG A 275      19.201  -8.379 -33.983  1.00 79.41           N  
ATOM   4305 HH21 ARG A 275      19.887  -7.943 -33.384  1.00 79.41           H  
ATOM   4306 HH22 ARG A 275      18.894  -9.328 -33.822  1.00 79.41           H  
ATOM   4307  CZ  ARG A 275      18.775  -7.690 -35.000  1.00 79.41           C  
ATOM   4308  N   ALA A 276      14.023 -10.778 -40.218  1.00 76.64           N  
ATOM   4309  H   ALA A 276      14.087 -11.695 -39.800  1.00 76.64           H  
ATOM   4310  CA  ALA A 276      13.848 -10.711 -41.671  1.00 76.64           C  
ATOM   4311  HA  ALA A 276      14.293  -9.786 -42.038  1.00 76.64           H  
ATOM   4312  C   ALA A 276      12.372 -10.688 -42.126  1.00 76.64           C  
ATOM   4313  CB  ALA A 276      14.623 -11.876 -42.301  1.00 76.64           C  
ATOM   4314  HB1 ALA A 276      15.663 -11.852 -41.974  1.00 76.64           H  
ATOM   4315  HB2 ALA A 276      14.591 -11.785 -43.387  1.00 76.64           H  
ATOM   4316  HB3 ALA A 276      14.171 -12.825 -42.014  1.00 76.64           H  
ATOM   4317  O   ALA A 276      12.118 -10.464 -43.303  1.00 76.64           O  
ATOM   4318  N   VAL A 277      11.411 -10.927 -41.220  1.00 76.80           N  
ATOM   4319  H   VAL A 277      11.698 -11.145 -40.276  1.00 76.80           H  
ATOM   4320  CA  VAL A 277       9.962 -10.993 -41.540  1.00 76.80           C  
ATOM   4321  HA  VAL A 277       9.836 -10.744 -42.594  1.00 76.80           H  
ATOM   4322  C   VAL A 277       9.126  -9.958 -40.768  1.00 76.80           C  
ATOM   4323  CB  VAL A 277       9.375 -12.416 -41.331  1.00 76.80           C  
ATOM   4324  HB  VAL A 277       8.979 -12.486 -40.318  1.00 76.80           H  
ATOM   4325  O   VAL A 277       7.917  -9.888 -40.945  1.00 76.80           O  
ATOM   4326  CG1 VAL A 277       8.239 -12.714 -42.319  1.00 76.80           C  
ATOM   4327 HG11 VAL A 277       7.435 -11.987 -42.201  1.00 76.80           H  
ATOM   4328 HG12 VAL A 277       8.607 -12.668 -43.344  1.00 76.80           H  
ATOM   4329 HG13 VAL A 277       7.820 -13.702 -42.130  1.00 76.80           H  
ATOM   4330  CG2 VAL A 277      10.387 -13.559 -41.491  1.00 76.80           C  
ATOM   4331 HG21 VAL A 277       9.881 -14.522 -41.414  1.00 76.80           H  
ATOM   4332 HG22 VAL A 277      11.130 -13.503 -40.695  1.00 76.80           H  
ATOM   4333 HG23 VAL A 277      10.878 -13.487 -42.461  1.00 76.80           H  
ATOM   4334  N   ASN A 278       9.739  -9.176 -39.871  1.00 80.41           N  
ATOM   4335  H   ASN A 278      10.748  -9.184 -39.833  1.00 80.41           H  
ATOM   4336  CA  ASN A 278       9.038  -8.249 -38.976  1.00 80.41           C  
ATOM   4337  HA  ASN A 278       8.063  -7.996 -39.395  1.00 80.41           H  
ATOM   4338  C   ASN A 278       9.844  -6.954 -38.810  1.00 80.41           C  
ATOM   4339  CB  ASN A 278       8.836  -8.906 -37.594  1.00 80.41           C  
ATOM   4340  HB2 ASN A 278       9.810  -9.111 -37.152  1.00 80.41           H  
ATOM   4341  HB3 ASN A 278       8.318  -8.206 -36.938  1.00 80.41           H  
ATOM   4342  O   ASN A 278      10.991  -7.013 -38.366  1.00 80.41           O  
ATOM   4343  CG  ASN A 278       8.038 -10.193 -37.620  1.00 80.41           C  
ATOM   4344  ND2 ASN A 278       8.709 -11.305 -37.796  1.00 80.41           N  
ATOM   4345 HD21 ASN A 278       8.157 -12.136 -37.956  1.00 80.41           H  
ATOM   4346 HD22 ASN A 278       9.703 -11.257 -37.967  1.00 80.41           H  
ATOM   4347  OD1 ASN A 278       6.837 -10.234 -37.408  1.00 80.41           O  
ATOM   4348  N   ASP A 279       9.230  -5.798 -39.074  1.00 81.79           N  
ATOM   4349  H   ASP A 279       8.336  -5.823 -39.543  1.00 81.79           H  
ATOM   4350  CA  ASP A 279       9.883  -4.482 -38.966  1.00 81.79           C  
ATOM   4351  HA  ASP A 279      10.829  -4.510 -39.507  1.00 81.79           H  
ATOM   4352  C   ASP A 279      10.167  -4.054 -37.520  1.00 81.79           C  
ATOM   4353  CB  ASP A 279       8.993  -3.409 -39.603  1.00 81.79           C  
ATOM   4354  HB2 ASP A 279       8.073  -3.323 -39.026  1.00 81.79           H  
ATOM   4355  HB3 ASP A 279       9.507  -2.449 -39.562  1.00 81.79           H  
ATOM   4356  O   ASP A 279      11.096  -3.287 -37.259  1.00 81.79           O  
ATOM   4357  CG  ASP A 279       8.663  -3.724 -41.056  1.00 81.79           C  
ATOM   4358  OD1 ASP A 279       9.620  -3.976 -41.816  1.00 81.79           O  
ATOM   4359  OD2 ASP A 279       7.450  -3.752 -41.348  1.00 81.79           O  
ATOM   4360  N   LYS A 280       9.374  -4.543 -36.558  1.00 89.14           N  
ATOM   4361  H   LYS A 280       8.626  -5.156 -36.849  1.00 89.14           H  
ATOM   4362  CA  LYS A 280       9.480  -4.223 -35.125  1.00 89.14           C  
ATOM   4363  HA  LYS A 280      10.378  -3.632 -34.947  1.00 89.14           H  
ATOM   4364  C   LYS A 280       9.627  -5.496 -34.280  1.00 89.14           C  
ATOM   4365  CB  LYS A 280       8.277  -3.373 -34.703  1.00 89.14           C  
ATOM   4366  HB2 LYS A 280       7.367  -3.923 -34.943  1.00 89.14           H  
ATOM   4367  HB3 LYS A 280       8.309  -3.222 -33.623  1.00 89.14           H  
ATOM   4368  O   LYS A 280       8.737  -5.826 -33.491  1.00 89.14           O  
ATOM   4369  CG  LYS A 280       8.246  -1.994 -35.380  1.00 89.14           C  
ATOM   4370  HG2 LYS A 280       8.339  -2.091 -36.461  1.00 89.14           H  
ATOM   4371  HG3 LYS A 280       9.053  -1.369 -34.996  1.00 89.14           H  
ATOM   4372  CD  LYS A 280       6.890  -1.374 -35.059  1.00 89.14           C  
ATOM   4373  HD2 LYS A 280       6.785  -1.287 -33.977  1.00 89.14           H  
ATOM   4374  HD3 LYS A 280       6.126  -2.054 -35.435  1.00 89.14           H  
ATOM   4375  CE  LYS A 280       6.667  -0.006 -35.696  1.00 89.14           C  
ATOM   4376  HE2 LYS A 280       7.313   0.724 -35.208  1.00 89.14           H  
ATOM   4377  HE3 LYS A 280       6.933  -0.058 -36.752  1.00 89.14           H  
ATOM   4378  NZ  LYS A 280       5.237   0.358 -35.545  1.00 89.14           N  
ATOM   4379  HZ1 LYS A 280       5.057   1.309 -35.832  1.00 89.14           H  
ATOM   4380  HZ2 LYS A 280       4.674  -0.263 -36.109  1.00 89.14           H  
ATOM   4381  HZ3 LYS A 280       4.938   0.212 -34.591  1.00 89.14           H  
ATOM   4382  N   PRO A 281      10.730  -6.248 -34.432  1.00 89.30           N  
ATOM   4383  CA  PRO A 281      10.948  -7.467 -33.674  1.00 89.30           C  
ATOM   4384  HA  PRO A 281      10.041  -8.072 -33.676  1.00 89.30           H  
ATOM   4385  C   PRO A 281      11.341  -7.130 -32.232  1.00 89.30           C  
ATOM   4386  CB  PRO A 281      12.041  -8.220 -34.429  1.00 89.30           C  
ATOM   4387  HB2 PRO A 281      12.654  -8.827 -33.763  1.00 89.30           H  
ATOM   4388  HB3 PRO A 281      11.585  -8.839 -35.202  1.00 89.30           H  
ATOM   4389  O   PRO A 281      12.283  -6.371 -31.993  1.00 89.30           O  
ATOM   4390  CG  PRO A 281      12.859  -7.111 -35.088  1.00 89.30           C  
ATOM   4391  HG2 PRO A 281      13.672  -6.803 -34.430  1.00 89.30           H  
ATOM   4392  HG3 PRO A 281      13.237  -7.440 -36.056  1.00 89.30           H  
ATOM   4393  CD  PRO A 281      11.880  -5.958 -35.274  1.00 89.30           C  
ATOM   4394  HD2 PRO A 281      11.581  -5.916 -36.322  1.00 89.30           H  
ATOM   4395  HD3 PRO A 281      12.347  -5.017 -34.983  1.00 89.30           H  
ATOM   4396  N   ALA A 282      10.654  -7.736 -31.266  1.00 92.64           N  
ATOM   4397  H   ALA A 282       9.853  -8.291 -31.530  1.00 92.64           H  
ATOM   4398  CA  ALA A 282      11.048  -7.720 -29.859  1.00 92.64           C  
ATOM   4399  HA  ALA A 282      11.749  -6.903 -29.692  1.00 92.64           H  
ATOM   4400  C   ALA A 282      11.765  -9.019 -29.460  1.00 92.64           C  
ATOM   4401  CB  ALA A 282       9.815  -7.446 -28.990  1.00 92.64           C  
ATOM   4402  HB1 ALA A 282       9.387  -6.479 -29.255  1.00 92.64           H  
ATOM   4403  HB2 ALA A 282       9.068  -8.224 -29.144  1.00 92.64           H  
ATOM   4404  HB3 ALA A 282      10.099  -7.422 -27.938  1.00 92.64           H  
ATOM   4405  O   ALA A 282      11.538 -10.084 -30.031  1.00 92.64           O  
ATOM   4406  N   LEU A 283      12.607  -8.938 -28.435  1.00 93.37           N  
ATOM   4407  H   LEU A 283      12.820  -8.018 -28.078  1.00 93.37           H  
ATOM   4408  CA  LEU A 283      13.260 -10.061 -27.773  1.00 93.37           C  
ATOM   4409  HA  LEU A 283      12.799 -10.993 -28.098  1.00 93.37           H  
ATOM   4410  C   LEU A 283      13.056  -9.904 -26.261  1.00 93.37           C  
ATOM   4411  CB  LEU A 283      14.736 -10.074 -28.200  1.00 93.37           C  
ATOM   4412  HB2 LEU A 283      15.159  -9.092 -27.988  1.00 93.37           H  
ATOM   4413  HB3 LEU A 283      14.783 -10.240 -29.276  1.00 93.37           H  
ATOM   4414  O   LEU A 283      13.564  -8.956 -25.659  1.00 93.37           O  
ATOM   4415  CG  LEU A 283      15.598 -11.130 -27.495  1.00 93.37           C  
ATOM   4416  HG  LEU A 283      15.555 -10.952 -26.420  1.00 93.37           H  
ATOM   4417  CD1 LEU A 283      15.174 -12.572 -27.765  1.00 93.37           C  
ATOM   4418 HD11 LEU A 283      15.278 -12.798 -28.826  1.00 93.37           H  
ATOM   4419 HD12 LEU A 283      15.806 -13.246 -27.186  1.00 93.37           H  
ATOM   4420 HD13 LEU A 283      14.141 -12.727 -27.453  1.00 93.37           H  
ATOM   4421  CD2 LEU A 283      17.040 -10.963 -27.968  1.00 93.37           C  
ATOM   4422 HD21 LEU A 283      17.691 -11.672 -27.456  1.00 93.37           H  
ATOM   4423 HD22 LEU A 283      17.104 -11.126 -29.044  1.00 93.37           H  
ATOM   4424 HD23 LEU A 283      17.372  -9.950 -27.742  1.00 93.37           H  
ATOM   4425  N   VAL A 284      12.281 -10.807 -25.659  1.00 94.20           N  
ATOM   4426  H   VAL A 284      11.916 -11.563 -26.221  1.00 94.20           H  
ATOM   4427  CA  VAL A 284      11.825 -10.707 -24.264  1.00 94.20           C  
ATOM   4428  HA  VAL A 284      12.249  -9.809 -23.815  1.00 94.20           H  
ATOM   4429  C   VAL A 284      12.322 -11.902 -23.456  1.00 94.20           C  
ATOM   4430  CB  VAL A 284      10.289 -10.570 -24.174  1.00 94.20           C  
ATOM   4431  HB  VAL A 284       9.822 -11.492 -24.521  1.00 94.20           H  
ATOM   4432  O   VAL A 284      11.977 -13.048 -23.743  1.00 94.20           O  
ATOM   4433  CG1 VAL A 284       9.846 -10.309 -22.728  1.00 94.20           C  
ATOM   4434 HG11 VAL A 284      10.168 -11.122 -22.078  1.00 94.20           H  
ATOM   4435 HG12 VAL A 284      10.272  -9.374 -22.365  1.00 94.20           H  
ATOM   4436 HG13 VAL A 284       8.759 -10.249 -22.679  1.00 94.20           H  
ATOM   4437  CG2 VAL A 284       9.765  -9.410 -25.034  1.00 94.20           C  
ATOM   4438 HG21 VAL A 284       8.693  -9.285 -24.881  1.00 94.20           H  
ATOM   4439 HG22 VAL A 284       9.934  -9.619 -26.090  1.00 94.20           H  
ATOM   4440 HG23 VAL A 284      10.274  -8.484 -24.766  1.00 94.20           H  
ATOM   4441  N   PHE A 285      13.106 -11.626 -22.417  1.00 94.61           N  
ATOM   4442  H   PHE A 285      13.349 -10.659 -22.256  1.00 94.61           H  
ATOM   4443  CA  PHE A 285      13.689 -12.609 -21.512  1.00 94.61           C  
ATOM   4444  HA  PHE A 285      13.641 -13.597 -21.970  1.00 94.61           H  
ATOM   4445  C   PHE A 285      12.957 -12.645 -20.170  1.00 94.61           C  
ATOM   4446  CB  PHE A 285      15.164 -12.286 -21.264  1.00 94.61           C  
ATOM   4447  HB2 PHE A 285      15.528 -12.939 -20.472  1.00 94.61           H  
ATOM   4448  HB3 PHE A 285      15.247 -11.263 -20.897  1.00 94.61           H  
ATOM   4449  O   PHE A 285      13.043 -11.710 -19.376  1.00 94.61           O  
ATOM   4450  CG  PHE A 285      16.070 -12.451 -22.461  1.00 94.61           C  
ATOM   4451  CD1 PHE A 285      16.723 -13.678 -22.671  1.00 94.61           C  
ATOM   4452  HD1 PHE A 285      16.559 -14.503 -21.994  1.00 94.61           H  
ATOM   4453  CD2 PHE A 285      16.311 -11.368 -23.325  1.00 94.61           C  
ATOM   4454  HD2 PHE A 285      15.820 -10.420 -23.160  1.00 94.61           H  
ATOM   4455  CE1 PHE A 285      17.611 -13.824 -23.748  1.00 94.61           C  
ATOM   4456  HE1 PHE A 285      18.132 -14.760 -23.887  1.00 94.61           H  
ATOM   4457  CE2 PHE A 285      17.202 -11.519 -24.400  1.00 94.61           C  
ATOM   4458  HE2 PHE A 285      17.393 -10.684 -25.059  1.00 94.61           H  
ATOM   4459  CZ  PHE A 285      17.842 -12.750 -24.621  1.00 94.61           C  
ATOM   4460  HZ  PHE A 285      18.523 -12.867 -25.452  1.00 94.61           H  
ATOM   4461  N   GLY A 286      12.322 -13.776 -19.871  1.00 89.61           N  
ATOM   4462  H   GLY A 286      12.266 -14.473 -20.600  1.00 89.61           H  
ATOM   4463  CA  GLY A 286      11.937 -14.167 -18.511  1.00 89.61           C  
ATOM   4464  HA2 GLY A 286      11.681 -13.281 -17.929  1.00 89.61           H  
ATOM   4465  HA3 GLY A 286      11.063 -14.816 -18.565  1.00 89.61           H  
ATOM   4466  C   GLY A 286      13.055 -14.923 -17.781  1.00 89.61           C  
ATOM   4467  O   GLY A 286      12.971 -15.130 -16.569  1.00 89.61           O  
ATOM   4468  N   ASP A 287      14.097 -15.334 -18.514  1.00 89.52           N  
ATOM   4469  H   ASP A 287      14.084 -15.127 -19.502  1.00 89.52           H  
ATOM   4470  CA  ASP A 287      15.292 -15.997 -17.997  1.00 89.52           C  
ATOM   4471  HA  ASP A 287      15.110 -16.268 -16.957  1.00 89.52           H  
ATOM   4472  C   ASP A 287      16.502 -15.051 -18.031  1.00 89.52           C  
ATOM   4473  CB  ASP A 287      15.546 -17.297 -18.774  1.00 89.52           C  
ATOM   4474  HB2 ASP A 287      14.613 -17.650 -19.215  1.00 89.52           H  
ATOM   4475  HB3 ASP A 287      16.255 -17.142 -19.587  1.00 89.52           H  
ATOM   4476  O   ASP A 287      17.097 -14.788 -19.073  1.00 89.52           O  
ATOM   4477  CG  ASP A 287      16.057 -18.371 -17.831  1.00 89.52           C  
ATOM   4478  OD1 ASP A 287      17.062 -18.165 -17.114  1.00 89.52           O  
ATOM   4479  OD2 ASP A 287      15.357 -19.398 -17.672  1.00 89.52           O  
ATOM   4480  N   ILE A 288      16.861 -14.504 -16.871  1.00 89.85           N  
ATOM   4481  H   ILE A 288      16.298 -14.706 -16.058  1.00 89.85           H  
ATOM   4482  CA  ILE A 288      17.863 -13.430 -16.774  1.00 89.85           C  
ATOM   4483  HA  ILE A 288      17.641 -12.681 -17.534  1.00 89.85           H  
ATOM   4484  C   ILE A 288      19.292 -13.925 -17.067  1.00 89.85           C  
ATOM   4485  CB  ILE A 288      17.740 -12.760 -15.389  1.00 89.85           C  
ATOM   4486  HB  ILE A 288      17.993 -13.508 -14.637  1.00 89.85           H  
ATOM   4487  O   ILE A 288      20.137 -13.157 -17.517  1.00 89.85           O  
ATOM   4488  CG1 ILE A 288      16.305 -12.265 -15.075  1.00 89.85           C  
ATOM   4489 HG12 ILE A 288      15.629 -13.117 -15.013  1.00 89.85           H  
ATOM   4490 HG13 ILE A 288      16.304 -11.796 -14.091  1.00 89.85           H  
ATOM   4491  CG2 ILE A 288      18.726 -11.598 -15.225  1.00 89.85           C  
ATOM   4492 HG21 ILE A 288      18.539 -10.811 -15.956  1.00 89.85           H  
ATOM   4493 HG22 ILE A 288      19.754 -11.938 -15.349  1.00 89.85           H  
ATOM   4494 HG23 ILE A 288      18.633 -11.200 -14.215  1.00 89.85           H  
ATOM   4495  CD1 ILE A 288      15.723 -11.265 -16.086  1.00 89.85           C  
ATOM   4496 HD11 ILE A 288      15.632 -11.719 -17.072  1.00 89.85           H  
ATOM   4497 HD12 ILE A 288      14.732 -10.955 -15.755  1.00 89.85           H  
ATOM   4498 HD13 ILE A 288      16.350 -10.375 -16.144  1.00 89.85           H  
ATOM   4499  N   LEU A 289      19.570 -15.217 -16.870  1.00 90.99           N  
ATOM   4500  H   LEU A 289      18.818 -15.833 -16.595  1.00 90.99           H  
ATOM   4501  CA  LEU A 289      20.892 -15.793 -17.143  1.00 90.99           C  
ATOM   4502  HA  LEU A 289      21.646 -15.093 -16.783  1.00 90.99           H  
ATOM   4503  C   LEU A 289      21.140 -15.982 -18.654  1.00 90.99           C  
ATOM   4504  CB  LEU A 289      20.997 -17.093 -16.333  1.00 90.99           C  
ATOM   4505  HB2 LEU A 289      20.627 -16.887 -15.328  1.00 90.99           H  
ATOM   4506  HB3 LEU A 289      20.351 -17.839 -16.797  1.00 90.99           H  
ATOM   4507  O   LEU A 289      22.269 -15.831 -19.115  1.00 90.99           O  
ATOM   4508  CG  LEU A 289      22.416 -17.664 -16.192  1.00 90.99           C  
ATOM   4509  HG  LEU A 289      22.885 -17.727 -17.174  1.00 90.99           H  
ATOM   4510  CD1 LEU A 289      23.292 -16.810 -15.278  1.00 90.99           C  
ATOM   4511 HD11 LEU A 289      22.824 -16.693 -14.300  1.00 90.99           H  
ATOM   4512 HD12 LEU A 289      23.451 -15.827 -15.721  1.00 90.99           H  
ATOM   4513 HD13 LEU A 289      24.269 -17.279 -15.153  1.00 90.99           H  
ATOM   4514  CD2 LEU A 289      22.337 -19.062 -15.570  1.00 90.99           C  
ATOM   4515 HD21 LEU A 289      21.726 -19.706 -16.202  1.00 90.99           H  
ATOM   4516 HD22 LEU A 289      23.338 -19.490 -15.517  1.00 90.99           H  
ATOM   4517 HD23 LEU A 289      21.906 -19.010 -14.570  1.00 90.99           H  
ATOM   4518  N   GLU A 290      20.077 -16.228 -19.425  1.00 91.55           N  
ATOM   4519  H   GLU A 290      19.175 -16.322 -18.981  1.00 91.55           H  
ATOM   4520  CA  GLU A 290      20.090 -16.164 -20.895  1.00 91.55           C  
ATOM   4521  HA  GLU A 290      20.905 -16.766 -21.298  1.00 91.55           H  
ATOM   4522  C   GLU A 290      20.293 -14.719 -21.374  1.00 91.55           C  
ATOM   4523  CB  GLU A 290      18.757 -16.695 -21.443  1.00 91.55           C  
ATOM   4524  HB2 GLU A 290      17.940 -16.178 -20.940  1.00 91.55           H  
ATOM   4525  HB3 GLU A 290      18.672 -16.447 -22.501  1.00 91.55           H  
ATOM   4526  O   GLU A 290      21.141 -14.467 -22.229  1.00 91.55           O  
ATOM   4527  CG  GLU A 290      18.554 -18.203 -21.252  1.00 91.55           C  
ATOM   4528  HG2 GLU A 290      17.489 -18.409 -21.357  1.00 91.55           H  
ATOM   4529  HG3 GLU A 290      18.840 -18.489 -20.240  1.00 91.55           H  
ATOM   4530  CD  GLU A 290      19.304 -19.061 -22.278  1.00 91.55           C  
ATOM   4531  OE1 GLU A 290      19.348 -20.289 -22.056  1.00 91.55           O  
ATOM   4532  OE2 GLU A 290      19.711 -18.530 -23.339  1.00 91.55           O  
ATOM   4533  N   ALA A 291      19.578 -13.756 -20.772  1.00 93.08           N  
ATOM   4534  H   ALA A 291      18.871 -14.028 -20.104  1.00 93.08           H  
ATOM   4535  CA  ALA A 291      19.731 -12.332 -21.082  1.00 93.08           C  
ATOM   4536  HA  ALA A 291      19.492 -12.182 -22.135  1.00 93.08           H  
ATOM   4537  C   ALA A 291      21.173 -11.846 -20.850  1.00 93.08           C  
ATOM   4538  CB  ALA A 291      18.741 -11.519 -20.238  1.00 93.08           C  
ATOM   4539  HB1 ALA A 291      19.046 -11.512 -19.191  1.00 93.08           H  
ATOM   4540  HB2 ALA A 291      18.714 -10.491 -20.601  1.00 93.08           H  
ATOM   4541  HB3 ALA A 291      17.742 -11.949 -20.312  1.00 93.08           H  
ATOM   4542  O   ALA A 291      21.721 -11.117 -21.676  1.00 93.08           O  
ATOM   4543  N   ALA A 292      21.807 -12.296 -19.760  1.00 92.49           N  
ATOM   4544  H   ALA A 292      21.275 -12.841 -19.097  1.00 92.49           H  
ATOM   4545  CA  ALA A 292      23.194 -11.984 -19.433  1.00 92.49           C  
ATOM   4546  HA  ALA A 292      23.291 -10.901 -19.348  1.00 92.49           H  
ATOM   4547  C   ALA A 292      24.173 -12.451 -20.524  1.00 92.49           C  
ATOM   4548  CB  ALA A 292      23.527 -12.591 -18.066  1.00 92.49           C  
ATOM   4549  HB1 ALA A 292      24.549 -12.329 -17.790  1.00 92.49           H  
ATOM   4550  HB2 ALA A 292      23.434 -13.676 -18.099  1.00 92.49           H  
ATOM   4551  HB3 ALA A 292      22.842 -12.193 -17.317  1.00 92.49           H  
ATOM   4552  O   ALA A 292      25.007 -11.662 -20.976  1.00 92.49           O  
ATOM   4553  N   LEU A 293      24.058 -13.705 -20.975  1.00 89.41           N  
ATOM   4554  H   LEU A 293      23.336 -14.293 -20.583  1.00 89.41           H  
ATOM   4555  CA  LEU A 293      24.903 -14.253 -22.042  1.00 89.41           C  
ATOM   4556  HA  LEU A 293      25.948 -14.057 -21.799  1.00 89.41           H  
ATOM   4557  C   LEU A 293      24.644 -13.568 -23.389  1.00 89.41           C  
ATOM   4558  CB  LEU A 293      24.682 -15.771 -22.143  1.00 89.41           C  
ATOM   4559  HB2 LEU A 293      23.612 -15.975 -22.088  1.00 89.41           H  
ATOM   4560  HB3 LEU A 293      25.031 -16.118 -23.115  1.00 89.41           H  
ATOM   4561  O   LEU A 293      25.596 -13.164 -24.053  1.00 89.41           O  
ATOM   4562  CG  LEU A 293      25.415 -16.571 -21.053  1.00 89.41           C  
ATOM   4563  HG  LEU A 293      25.211 -16.141 -20.073  1.00 89.41           H  
ATOM   4564  CD1 LEU A 293      24.917 -18.009 -21.071  1.00 89.41           C  
ATOM   4565 HD11 LEU A 293      25.065 -18.427 -22.067  1.00 89.41           H  
ATOM   4566 HD12 LEU A 293      25.458 -18.610 -20.340  1.00 89.41           H  
ATOM   4567 HD13 LEU A 293      23.851 -18.028 -20.844  1.00 89.41           H  
ATOM   4568  CD2 LEU A 293      26.929 -16.622 -21.286  1.00 89.41           C  
ATOM   4569 HD21 LEU A 293      27.145 -17.044 -22.268  1.00 89.41           H  
ATOM   4570 HD22 LEU A 293      27.405 -17.234 -20.520  1.00 89.41           H  
ATOM   4571 HD23 LEU A 293      27.352 -15.619 -21.231  1.00 89.41           H  
ATOM   4572  N   TYR A 294      23.375 -13.366 -23.758  1.00 88.00           N  
ATOM   4573  H   TYR A 294      22.640 -13.727 -23.166  1.00 88.00           H  
ATOM   4574  CA  TYR A 294      22.985 -12.609 -24.954  1.00 88.00           C  
ATOM   4575  HA  TYR A 294      23.357 -13.122 -25.841  1.00 88.00           H  
ATOM   4576  C   TYR A 294      23.587 -11.194 -24.968  1.00 88.00           C  
ATOM   4577  CB  TYR A 294      21.452 -12.551 -25.025  1.00 88.00           C  
ATOM   4578  HB2 TYR A 294      21.079 -13.501 -25.407  1.00 88.00           H  
ATOM   4579  HB3 TYR A 294      21.056 -12.430 -24.016  1.00 88.00           H  
ATOM   4580  O   TYR A 294      24.142 -10.765 -25.978  1.00 88.00           O  
ATOM   4581  CG  TYR A 294      20.912 -11.421 -25.881  1.00 88.00           C  
ATOM   4582  CD1 TYR A 294      20.184 -10.375 -25.284  1.00 88.00           C  
ATOM   4583  HD1 TYR A 294      19.986 -10.396 -24.223  1.00 88.00           H  
ATOM   4584  CD2 TYR A 294      21.189 -11.384 -27.259  1.00 88.00           C  
ATOM   4585  HD2 TYR A 294      21.785 -12.166 -27.706  1.00 88.00           H  
ATOM   4586  CE1 TYR A 294      19.708  -9.310 -26.070  1.00 88.00           C  
ATOM   4587  HE1 TYR A 294      19.118  -8.534 -25.605  1.00 88.00           H  
ATOM   4588  CE2 TYR A 294      20.733 -10.311 -28.046  1.00 88.00           C  
ATOM   4589  HE2 TYR A 294      20.946 -10.285 -29.104  1.00 88.00           H  
ATOM   4590  OH  TYR A 294      19.535  -8.240 -28.214  1.00 88.00           O  
ATOM   4591  HH  TYR A 294      18.929  -7.678 -27.726  1.00 88.00           H  
ATOM   4592  CZ  TYR A 294      19.996  -9.268 -27.451  1.00 88.00           C  
ATOM   4593  N   GLY A 295      23.539 -10.488 -23.836  1.00 85.67           N  
ATOM   4594  H   GLY A 295      23.044 -10.882 -23.048  1.00 85.67           H  
ATOM   4595  CA  GLY A 295      24.102  -9.147 -23.693  1.00 85.67           C  
ATOM   4596  HA2 GLY A 295      23.712  -8.698 -22.779  1.00 85.67           H  
ATOM   4597  HA3 GLY A 295      23.774  -8.540 -24.537  1.00 85.67           H  
ATOM   4598  C   GLY A 295      25.633  -9.079 -23.633  1.00 85.67           C  
ATOM   4599  O   GLY A 295      26.154  -7.977 -23.469  1.00 85.67           O  
ATOM   4600  N   GLY A 296      26.345 -10.208 -23.764  1.00 82.24           N  
ATOM   4601  H   GLY A 296      25.836 -11.065 -23.929  1.00 82.24           H  
ATOM   4602  CA  GLY A 296      27.809 -10.276 -23.845  1.00 82.24           C  
ATOM   4603  HA2 GLY A 296      28.197  -9.329 -24.219  1.00 82.24           H  
ATOM   4604  HA3 GLY A 296      28.069 -11.052 -24.566  1.00 82.24           H  
ATOM   4605  C   GLY A 296      28.544 -10.601 -22.537  1.00 82.24           C  
ATOM   4606  O   GLY A 296      29.763 -10.440 -22.475  1.00 82.24           O  
ATOM   4607  N   THR A 297      27.846 -11.051 -21.488  1.00 89.36           N  
ATOM   4608  H   THR A 297      26.854 -11.202 -21.598  1.00 89.36           H  
ATOM   4609  CA  THR A 297      28.463 -11.319 -20.174  1.00 89.36           C  
ATOM   4610  HA  THR A 297      29.087 -10.464 -19.914  1.00 89.36           H  
ATOM   4611  C   THR A 297      29.351 -12.558 -20.198  1.00 89.36           C  
ATOM   4612  CB  THR A 297      27.421 -11.482 -19.059  1.00 89.36           C  
ATOM   4613  HB  THR A 297      26.861 -12.404 -19.212  1.00 89.36           H  
ATOM   4614  O   THR A 297      28.885 -13.669 -20.447  1.00 89.36           O  
ATOM   4615  CG2 THR A 297      28.042 -11.510 -17.660  1.00 89.36           C  
ATOM   4616 HG21 THR A 297      27.249 -11.580 -16.916  1.00 89.36           H  
ATOM   4617 HG22 THR A 297      28.612 -10.597 -17.486  1.00 89.36           H  
ATOM   4618 HG23 THR A 297      28.695 -12.376 -17.551  1.00 89.36           H  
ATOM   4619  OG1 THR A 297      26.527 -10.401 -19.088  1.00 89.36           O  
ATOM   4620  HG1 THR A 297      25.941 -10.553 -19.833  1.00 89.36           H  
ATOM   4621  N   ARG A 298      30.631 -12.399 -19.848  1.00 88.15           N  
ATOM   4622  H   ARG A 298      30.944 -11.463 -19.632  1.00 88.15           H  
ATOM   4623  CA  ARG A 298      31.570 -13.515 -19.678  1.00 88.15           C  
ATOM   4624  HA  ARG A 298      31.361 -14.271 -20.435  1.00 88.15           H  
ATOM   4625  C   ARG A 298      31.365 -14.178 -18.316  1.00 88.15           C  
ATOM   4626  CB  ARG A 298      33.008 -13.013 -19.875  1.00 88.15           C  
ATOM   4627  HB2 ARG A 298      33.700 -13.777 -19.523  1.00 88.15           H  
ATOM   4628  HB3 ARG A 298      33.162 -12.106 -19.291  1.00 88.15           H  
ATOM   4629  O   ARG A 298      31.829 -13.664 -17.298  1.00 88.15           O  
ATOM   4630  CG  ARG A 298      33.296 -12.734 -21.357  1.00 88.15           C  
ATOM   4631  HG2 ARG A 298      32.605 -11.980 -21.735  1.00 88.15           H  
ATOM   4632  HG3 ARG A 298      33.155 -13.656 -21.921  1.00 88.15           H  
ATOM   4633  CD  ARG A 298      34.733 -12.238 -21.544  1.00 88.15           C  
ATOM   4634  HD2 ARG A 298      35.408 -12.903 -21.007  1.00 88.15           H  
ATOM   4635  HD3 ARG A 298      34.811 -11.236 -21.122  1.00 88.15           H  
ATOM   4636  NE  ARG A 298      35.107 -12.217 -22.970  1.00 88.15           N  
ATOM   4637  HE  ARG A 298      34.390 -12.494 -23.626  1.00 88.15           H  
ATOM   4638  NH1 ARG A 298      37.244 -11.412 -22.720  1.00 88.15           N  
ATOM   4639 HH11 ARG A 298      38.115 -11.103 -23.128  1.00 88.15           H  
ATOM   4640 HH12 ARG A 298      37.055 -11.229 -21.745  1.00 88.15           H  
ATOM   4641  NH2 ARG A 298      36.498 -11.952 -24.753  1.00 88.15           N  
ATOM   4642 HH21 ARG A 298      37.384 -11.656 -25.139  1.00 88.15           H  
ATOM   4643 HH22 ARG A 298      35.763 -12.259 -25.374  1.00 88.15           H  
ATOM   4644  CZ  ARG A 298      36.278 -11.863 -23.471  1.00 88.15           C  
ATOM   4645  N   ILE A 299      30.691 -15.329 -18.307  1.00 89.95           N  
ATOM   4646  H   ILE A 299      30.300 -15.654 -19.181  1.00 89.95           H  
ATOM   4647  CA  ILE A 299      30.509 -16.160 -17.108  1.00 89.95           C  
ATOM   4648  HA  ILE A 299      30.488 -15.493 -16.245  1.00 89.95           H  
ATOM   4649  C   ILE A 299      31.708 -17.108 -16.952  1.00 89.95           C  
ATOM   4650  CB  ILE A 299      29.159 -16.919 -17.112  1.00 89.95           C  
ATOM   4651  HB  ILE A 299      29.194 -17.685 -17.886  1.00 89.95           H  
ATOM   4652  O   ILE A 299      31.993 -17.910 -17.843  1.00 89.95           O  
ATOM   4653  CG1 ILE A 299      27.970 -15.974 -17.424  1.00 89.95           C  
ATOM   4654 HG12 ILE A 299      28.105 -15.547 -18.418  1.00 89.95           H  
ATOM   4655 HG13 ILE A 299      27.958 -15.152 -16.708  1.00 89.95           H  
ATOM   4656  CG2 ILE A 299      28.979 -17.608 -15.742  1.00 89.95           C  
ATOM   4657 HG21 ILE A 299      28.065 -18.201 -15.726  1.00 89.95           H  
ATOM   4658 HG22 ILE A 299      29.807 -18.286 -15.536  1.00 89.95           H  
ATOM   4659 HG23 ILE A 299      28.927 -16.859 -14.952  1.00 89.95           H  
ATOM   4660  CD1 ILE A 299      26.587 -16.637 -17.410  1.00 89.95           C  
ATOM   4661 HD11 ILE A 299      26.574 -17.491 -18.087  1.00 89.95           H  
ATOM   4662 HD12 ILE A 299      26.327 -16.958 -16.402  1.00 89.95           H  
ATOM   4663 HD13 ILE A 299      25.840 -15.913 -17.737  1.00 89.95           H  
ATOM   4664  N   ARG A 300      32.404 -17.043 -15.814  1.00 87.56           N  
ATOM   4665  H   ARG A 300      32.095 -16.369 -15.127  1.00 87.56           H  
ATOM   4666  CA  ARG A 300      33.616 -17.822 -15.505  1.00 87.56           C  
ATOM   4667  HA  ARG A 300      33.789 -18.540 -16.307  1.00 87.56           H  
ATOM   4668  C   ARG A 300      33.424 -18.599 -14.201  1.00 87.56           C  
ATOM   4669  CB  ARG A 300      34.803 -16.840 -15.459  1.00 87.56           C  
ATOM   4670  HB2 ARG A 300      34.690 -16.191 -14.591  1.00 87.56           H  
ATOM   4671  HB3 ARG A 300      34.757 -16.214 -16.350  1.00 87.56           H  
ATOM   4672  O   ARG A 300      32.961 -18.033 -13.217  1.00 87.56           O  
ATOM   4673  CG  ARG A 300      36.190 -17.503 -15.418  1.00 87.56           C  
ATOM   4674  HG2 ARG A 300      36.300 -18.172 -16.271  1.00 87.56           H  
ATOM   4675  HG3 ARG A 300      36.301 -18.071 -14.495  1.00 87.56           H  
ATOM   4676  CD  ARG A 300      37.269 -16.408 -15.483  1.00 87.56           C  
ATOM   4677  HD2 ARG A 300      37.128 -15.828 -16.395  1.00 87.56           H  
ATOM   4678  HD3 ARG A 300      37.133 -15.745 -14.629  1.00 87.56           H  
ATOM   4679  NE  ARG A 300      38.642 -16.954 -15.464  1.00 87.56           N  
ATOM   4680  HE  ARG A 300      38.736 -17.958 -15.508  1.00 87.56           H  
ATOM   4681  NH1 ARG A 300      39.744 -14.943 -15.211  1.00 87.56           N  
ATOM   4682 HH11 ARG A 300      38.861 -14.456 -15.153  1.00 87.56           H  
ATOM   4683 HH12 ARG A 300      40.574 -14.384 -15.071  1.00 87.56           H  
ATOM   4684  NH2 ARG A 300      40.912 -16.847 -15.300  1.00 87.56           N  
ATOM   4685 HH21 ARG A 300      41.741 -16.297 -15.128  1.00 87.56           H  
ATOM   4686 HH22 ARG A 300      40.969 -17.854 -15.348  1.00 87.56           H  
ATOM   4687  CZ  ARG A 300      39.756 -16.246 -15.330  1.00 87.56           C  
ATOM   4688  N   ILE A 301      33.787 -19.882 -14.185  1.00 89.24           N  
ATOM   4689  H   ILE A 301      34.209 -20.272 -15.016  1.00 89.24           H  
ATOM   4690  CA  ILE A 301      33.754 -20.735 -12.983  1.00 89.24           C  
ATOM   4691  HA  ILE A 301      33.169 -20.245 -12.205  1.00 89.24           H  
ATOM   4692  C   ILE A 301      35.179 -20.926 -12.464  1.00 89.24           C  
ATOM   4693  CB  ILE A 301      33.106 -22.116 -13.263  1.00 89.24           C  
ATOM   4694  HB  ILE A 301      33.724 -22.638 -13.994  1.00 89.24           H  
ATOM   4695  O   ILE A 301      36.069 -21.240 -13.255  1.00 89.24           O  
ATOM   4696  CG1 ILE A 301      31.683 -21.988 -13.852  1.00 89.24           C  
ATOM   4697 HG12 ILE A 301      31.717 -21.369 -14.749  1.00 89.24           H  
ATOM   4698 HG13 ILE A 301      31.034 -21.497 -13.127  1.00 89.24           H  
ATOM   4699  CG2 ILE A 301      33.072 -22.963 -11.972  1.00 89.24           C  
ATOM   4700 HG21 ILE A 301      34.080 -23.147 -11.600  1.00 89.24           H  
ATOM   4701 HG22 ILE A 301      32.497 -22.448 -11.203  1.00 89.24           H  
ATOM   4702 HG23 ILE A 301      32.639 -23.947 -12.155  1.00 89.24           H  
ATOM   4703  CD1 ILE A 301      31.073 -23.340 -14.254  1.00 89.24           C  
ATOM   4704 HD11 ILE A 301      30.852 -23.949 -13.378  1.00 89.24           H  
ATOM   4705 HD12 ILE A 301      30.133 -23.172 -14.781  1.00 89.24           H  
ATOM   4706 HD13 ILE A 301      31.752 -23.877 -14.916  1.00 89.24           H  
ATOM   4707  N   SER A 302      35.360 -20.847 -11.146  1.00 87.61           N  
ATOM   4708  H   SER A 302      34.589 -20.540 -10.570  1.00 87.61           H  
ATOM   4709  CA  SER A 302      36.562 -21.332 -10.459  1.00 87.61           C  
ATOM   4710  HA  SER A 302      37.164 -21.925 -11.148  1.00 87.61           H  
ATOM   4711  C   SER A 302      36.169 -22.220  -9.272  1.00 87.61           C  
ATOM   4712  CB  SER A 302      37.425 -20.159  -9.984  1.00 87.61           C  
ATOM   4713  HB2 SER A 302      36.849 -19.548  -9.288  1.00 87.61           H  
ATOM   4714  HB3 SER A 302      38.300 -20.558  -9.470  1.00 87.61           H  
ATOM   4715  O   SER A 302      35.408 -21.789  -8.408  1.00 87.61           O  
ATOM   4716  OG  SER A 302      37.867 -19.353 -11.061  1.00 87.61           O  
ATOM   4717  HG  SER A 302      38.306 -18.582 -10.694  1.00 87.61           H  
ATOM   4718  N   ILE A 303      36.694 -23.450  -9.220  1.00 87.65           N  
ATOM   4719  H   ILE A 303      37.359 -23.721  -9.931  1.00 87.65           H  
ATOM   4720  CA  ILE A 303      36.524 -24.368  -8.078  1.00 87.65           C  
ATOM   4721  HA  ILE A 303      35.639 -24.062  -7.520  1.00 87.65           H  
ATOM   4722  C   ILE A 303      37.737 -24.250  -7.152  1.00 87.65           C  
ATOM   4723  CB  ILE A 303      36.298 -25.834  -8.521  1.00 87.65           C  
ATOM   4724  HB  ILE A 303      37.172 -26.162  -9.082  1.00 87.65           H  
ATOM   4725  O   ILE A 303      38.873 -24.290  -7.627  1.00 87.65           O  
ATOM   4726  CG1 ILE A 303      35.057 -25.953  -9.435  1.00 87.65           C  
ATOM   4727 HG12 ILE A 303      34.170 -25.628  -8.892  1.00 87.65           H  
ATOM   4728 HG13 ILE A 303      35.183 -25.302 -10.300  1.00 87.65           H  
ATOM   4729  CG2 ILE A 303      36.143 -26.750  -7.287  1.00 87.65           C  
ATOM   4730 HG21 ILE A 303      35.284 -26.441  -6.692  1.00 87.65           H  
ATOM   4731 HG22 ILE A 303      36.021 -27.792  -7.582  1.00 87.65           H  
ATOM   4732 HG23 ILE A 303      37.034 -26.714  -6.659  1.00 87.65           H  
ATOM   4733  CD1 ILE A 303      34.817 -27.373  -9.962  1.00 87.65           C  
ATOM   4734 HD11 ILE A 303      34.492 -28.032  -9.157  1.00 87.65           H  
ATOM   4735 HD12 ILE A 303      34.033 -27.344 -10.718  1.00 87.65           H  
ATOM   4736 HD13 ILE A 303      35.731 -27.766 -10.408  1.00 87.65           H  
ATOM   4737  N   MET A 304      37.505 -24.121  -5.845  1.00 85.47           N  
ATOM   4738  H   MET A 304      36.547 -24.088  -5.527  1.00 85.47           H  
ATOM   4739  CA  MET A 304      38.543 -24.022  -4.813  1.00 85.47           C  
ATOM   4740  HA  MET A 304      39.329 -24.746  -5.030  1.00 85.47           H  
ATOM   4741  C   MET A 304      37.985 -24.324  -3.418  1.00 85.47           C  
ATOM   4742  CB  MET A 304      39.152 -22.612  -4.836  1.00 85.47           C  
ATOM   4743  HB2 MET A 304      39.957 -22.549  -4.103  1.00 85.47           H  
ATOM   4744  HB3 MET A 304      39.600 -22.454  -5.817  1.00 85.47           H  
ATOM   4745  O   MET A 304      36.779 -24.254  -3.203  1.00 85.47           O  
ATOM   4746  CG  MET A 304      38.126 -21.504  -4.548  1.00 85.47           C  
ATOM   4747  HG2 MET A 304      37.188 -21.722  -5.057  1.00 85.47           H  
ATOM   4748  HG3 MET A 304      37.922 -21.482  -3.477  1.00 85.47           H  
ATOM   4749  SD  MET A 304      38.657 -19.858  -5.066  1.00 85.47           S  
ATOM   4750  CE  MET A 304      38.649 -20.089  -6.861  1.00 85.47           C  
ATOM   4751  HE1 MET A 304      38.770 -19.125  -7.354  1.00 85.47           H  
ATOM   4752  HE2 MET A 304      39.468 -20.743  -7.159  1.00 85.47           H  
ATOM   4753  HE3 MET A 304      37.698 -20.532  -7.156  1.00 85.47           H  
ATOM   4754  N   ARG A 305      38.864 -24.592  -2.444  1.00 85.63           N  
ATOM   4755  H   ARG A 305      39.849 -24.594  -2.665  1.00 85.63           H  
ATOM   4756  CA  ARG A 305      38.461 -24.654  -1.030  1.00 85.63           C  
ATOM   4757  HA  ARG A 305      37.668 -25.394  -0.921  1.00 85.63           H  
ATOM   4758  C   ARG A 305      37.911 -23.313  -0.556  1.00 85.63           C  
ATOM   4759  CB  ARG A 305      39.632 -25.030  -0.124  1.00 85.63           C  
ATOM   4760  HB2 ARG A 305      40.456 -24.333  -0.274  1.00 85.63           H  
ATOM   4761  HB3 ARG A 305      39.299 -24.946   0.911  1.00 85.63           H  
ATOM   4762  O   ARG A 305      38.336 -22.262  -1.040  1.00 85.63           O  
ATOM   4763  CG  ARG A 305      40.112 -26.461  -0.346  1.00 85.63           C  
ATOM   4764  HG2 ARG A 305      39.276 -27.153  -0.240  1.00 85.63           H  
ATOM   4765  HG3 ARG A 305      40.550 -26.561  -1.339  1.00 85.63           H  
ATOM   4766  CD  ARG A 305      41.161 -26.757   0.722  1.00 85.63           C  
ATOM   4767  HD2 ARG A 305      40.698 -26.668   1.704  1.00 85.63           H  
ATOM   4768  HD3 ARG A 305      41.955 -26.013   0.651  1.00 85.63           H  
ATOM   4769  NE  ARG A 305      41.719 -28.108   0.557  1.00 85.63           N  
ATOM   4770  HE  ARG A 305      41.223 -28.727  -0.069  1.00 85.63           H  
ATOM   4771  NH1 ARG A 305      43.317 -27.880   2.174  1.00 85.63           N  
ATOM   4772 HH11 ARG A 305      42.904 -26.987   2.404  1.00 85.63           H  
ATOM   4773 HH12 ARG A 305      44.050 -28.256   2.758  1.00 85.63           H  
ATOM   4774  NH2 ARG A 305      43.161 -29.801   1.032  1.00 85.63           N  
ATOM   4775 HH21 ARG A 305      42.673 -30.385   0.368  1.00 85.63           H  
ATOM   4776 HH22 ARG A 305      43.913 -30.171   1.594  1.00 85.63           H  
ATOM   4777  CZ  ARG A 305      42.730 -28.590   1.251  1.00 85.63           C  
ATOM   4778  N   SER A 306      37.036 -23.348   0.448  1.00 84.47           N  
ATOM   4779  H   SER A 306      36.758 -24.247   0.814  1.00 84.47           H  
ATOM   4780  CA  SER A 306      36.389 -22.137   0.961  1.00 84.47           C  
ATOM   4781  HA  SER A 306      35.848 -21.683   0.131  1.00 84.47           H  
ATOM   4782  C   SER A 306      37.389 -21.091   1.475  1.00 84.47           C  
ATOM   4783  CB  SER A 306      35.359 -22.491   2.036  1.00 84.47           C  
ATOM   4784  HB2 SER A 306      35.846 -22.641   3.000  1.00 84.47           H  
ATOM   4785  HB3 SER A 306      34.841 -23.406   1.751  1.00 84.47           H  
ATOM   4786  O   SER A 306      37.178 -19.907   1.231  1.00 84.47           O  
ATOM   4787  OG  SER A 306      34.404 -21.453   2.116  1.00 84.47           O  
ATOM   4788  HG  SER A 306      34.777 -20.707   2.591  1.00 84.47           H  
ATOM   4789  N   GLU A 307      38.513 -21.495   2.090  1.00 81.78           N  
ATOM   4790  H   GLU A 307      38.673 -22.479   2.250  1.00 81.78           H  
ATOM   4791  CA  GLU A 307      39.531 -20.540   2.576  1.00 81.78           C  
ATOM   4792  HA  GLU A 307      39.044 -19.824   3.239  1.00 81.78           H  
ATOM   4793  C   GLU A 307      40.187 -19.733   1.439  1.00 81.78           C  
ATOM   4794  CB  GLU A 307      40.661 -21.232   3.369  1.00 81.78           C  
ATOM   4795  HB2 GLU A 307      41.161 -20.446   3.936  1.00 81.78           H  
ATOM   4796  HB3 GLU A 307      41.410 -21.614   2.676  1.00 81.78           H  
ATOM   4797  O   GLU A 307      40.624 -18.602   1.636  1.00 81.78           O  
ATOM   4798  CG  GLU A 307      40.264 -22.332   4.375  1.00 81.78           C  
ATOM   4799  HG2 GLU A 307      40.945 -22.262   5.223  1.00 81.78           H  
ATOM   4800  HG3 GLU A 307      39.261 -22.127   4.750  1.00 81.78           H  
ATOM   4801  CD  GLU A 307      40.345 -23.775   3.833  1.00 81.78           C  
ATOM   4802  OE1 GLU A 307      39.830 -24.679   4.521  1.00 81.78           O  
ATOM   4803  OE2 GLU A 307      40.897 -24.003   2.728  1.00 81.78           O  
ATOM   4804  N   ALA A 308      40.258 -20.301   0.231  1.00 87.88           N  
ATOM   4805  H   ALA A 308      39.817 -21.200   0.100  1.00 87.88           H  
ATOM   4806  CA  ALA A 308      40.926 -19.685  -0.913  1.00 87.88           C  
ATOM   4807  HA  ALA A 308      41.799 -19.142  -0.549  1.00 87.88           H  
ATOM   4808  C   ALA A 308      40.051 -18.663  -1.663  1.00 87.88           C  
ATOM   4809  CB  ALA A 308      41.420 -20.806  -1.834  1.00 87.88           C  
ATOM   4810  HB1 ALA A 308      40.566 -21.368  -2.213  1.00 87.88           H  
ATOM   4811  HB2 ALA A 308      41.966 -20.376  -2.673  1.00 87.88           H  
ATOM   4812  HB3 ALA A 308      42.078 -21.475  -1.281  1.00 87.88           H  
ATOM   4813  O   ALA A 308      40.574 -17.901  -2.482  1.00 87.88           O  
ATOM   4814  N   LYS A 309      38.737 -18.618  -1.389  1.00 91.43           N  
ATOM   4815  H   LYS A 309      38.383 -19.232  -0.670  1.00 91.43           H  
ATOM   4816  CA  LYS A 309      37.784 -17.774  -2.125  1.00 91.43           C  
ATOM   4817  HA  LYS A 309      37.797 -18.055  -3.178  1.00 91.43           H  
ATOM   4818  C   LYS A 309      38.136 -16.291  -2.081  1.00 91.43           C  
ATOM   4819  CB  LYS A 309      36.369 -17.968  -1.584  1.00 91.43           C  
ATOM   4820  HB2 LYS A 309      35.741 -17.188  -2.015  1.00 91.43           H  
ATOM   4821  HB3 LYS A 309      36.376 -17.841  -0.501  1.00 91.43           H  
ATOM   4822  O   LYS A 309      38.137 -15.654  -3.131  1.00 91.43           O  
ATOM   4823  CG  LYS A 309      35.743 -19.318  -1.944  1.00 91.43           C  
ATOM   4824  HG2 LYS A 309      36.338 -20.136  -1.539  1.00 91.43           H  
ATOM   4825  HG3 LYS A 309      35.678 -19.415  -3.028  1.00 91.43           H  
ATOM   4826  CD  LYS A 309      34.340 -19.331  -1.332  1.00 91.43           C  
ATOM   4827  HD2 LYS A 309      33.804 -18.440  -1.660  1.00 91.43           H  
ATOM   4828  HD3 LYS A 309      34.425 -19.296  -0.246  1.00 91.43           H  
ATOM   4829  CE  LYS A 309      33.545 -20.567  -1.735  1.00 91.43           C  
ATOM   4830  HE2 LYS A 309      33.515 -20.648  -2.822  1.00 91.43           H  
ATOM   4831  HE3 LYS A 309      34.037 -21.453  -1.335  1.00 91.43           H  
ATOM   4832  NZ  LYS A 309      32.172 -20.480  -1.198  1.00 91.43           N  
ATOM   4833  HZ1 LYS A 309      31.654 -19.747  -1.661  1.00 91.43           H  
ATOM   4834  HZ2 LYS A 309      32.191 -20.285  -0.207  1.00 91.43           H  
ATOM   4835  HZ3 LYS A 309      31.734 -21.385  -1.293  1.00 91.43           H  
ATOM   4836  N   ALA A 310      38.494 -15.754  -0.913  1.00 91.28           N  
ATOM   4837  H   ALA A 310      38.453 -16.334  -0.087  1.00 91.28           H  
ATOM   4838  CA  ALA A 310      38.849 -14.341  -0.762  1.00 91.28           C  
ATOM   4839  HA  ALA A 310      37.984 -13.734  -1.028  1.00 91.28           H  
ATOM   4840  C   ALA A 310      40.006 -13.927  -1.696  1.00 91.28           C  
ATOM   4841  CB  ALA A 310      39.176 -14.078   0.713  1.00 91.28           C  
ATOM   4842  HB1 ALA A 310      40.026 -14.682   1.029  1.00 91.28           H  
ATOM   4843  HB2 ALA A 310      38.312 -14.317   1.333  1.00 91.28           H  
ATOM   4844  HB3 ALA A 310      39.419 -13.024   0.848  1.00 91.28           H  
ATOM   4845  O   ALA A 310      39.918 -12.907  -2.378  1.00 91.28           O  
ATOM   4846  N   ASN A 311      41.038 -14.767  -1.840  1.00 91.03           N  
ATOM   4847  H   ASN A 311      41.043 -15.618  -1.296  1.00 91.03           H  
ATOM   4848  CA  ASN A 311      42.148 -14.514  -2.768  1.00 91.03           C  
ATOM   4849  HA  ASN A 311      42.534 -13.512  -2.584  1.00 91.03           H  
ATOM   4850  C   ASN A 311      41.711 -14.544  -4.245  1.00 91.03           C  
ATOM   4851  CB  ASN A 311      43.272 -15.532  -2.500  1.00 91.03           C  
ATOM   4852  HB2 ASN A 311      42.857 -16.540  -2.459  1.00 91.03           H  
ATOM   4853  HB3 ASN A 311      43.988 -15.493  -3.321  1.00 91.03           H  
ATOM   4854  O   ASN A 311      42.237 -13.783  -5.058  1.00 91.03           O  
ATOM   4855  CG  ASN A 311      44.049 -15.242  -1.227  1.00 91.03           C  
ATOM   4856  ND2 ASN A 311      44.635 -16.243  -0.614  1.00 91.03           N  
ATOM   4857 HD21 ASN A 311      44.534 -17.192  -0.945  1.00 91.03           H  
ATOM   4858 HD22 ASN A 311      45.114 -16.001   0.241  1.00 91.03           H  
ATOM   4859  OD1 ASN A 311      44.162 -14.121  -0.773  1.00 91.03           O  
ATOM   4860  N   ALA A 312      40.732 -15.378  -4.609  1.00 92.65           N  
ATOM   4861  H   ALA A 312      40.320 -15.981  -3.911  1.00 92.65           H  
ATOM   4862  CA  ALA A 312      40.169 -15.386  -5.960  1.00 92.65           C  
ATOM   4863  HA  ALA A 312      40.990 -15.352  -6.676  1.00 92.65           H  
ATOM   4864  C   ALA A 312      39.277 -14.165  -6.245  1.00 92.65           C  
ATOM   4865  CB  ALA A 312      39.420 -16.699  -6.175  1.00 92.65           C  
ATOM   4866  HB1 ALA A 312      39.032 -16.731  -7.193  1.00 92.65           H  
ATOM   4867  HB2 ALA A 312      38.590 -16.781  -5.473  1.00 92.65           H  
ATOM   4868  HB3 ALA A 312      40.109 -17.530  -6.026  1.00 92.65           H  
ATOM   4869  O   ALA A 312      39.254 -13.686  -7.380  1.00 92.65           O  
ATOM   4870  N   VAL A 313      38.596 -13.619  -5.227  1.00 94.86           N  
ATOM   4871  H   VAL A 313      38.617 -14.086  -4.332  1.00 94.86           H  
ATOM   4872  CA  VAL A 313      37.937 -12.306  -5.326  1.00 94.86           C  
ATOM   4873  HA  VAL A 313      37.265 -12.322  -6.184  1.00 94.86           H  
ATOM   4874  C   VAL A 313      38.990 -11.228  -5.604  1.00 94.86           C  
ATOM   4875  CB  VAL A 313      37.095 -11.970  -4.073  1.00 94.86           C  
ATOM   4876  HB  VAL A 313      37.740 -11.927  -3.195  1.00 94.86           H  
ATOM   4877  O   VAL A 313      38.865 -10.514  -6.594  1.00 94.86           O  
ATOM   4878  CG1 VAL A 313      36.398 -10.615  -4.214  1.00 94.86           C  
ATOM   4879 HG11 VAL A 313      35.715 -10.624  -5.063  1.00 94.86           H  
ATOM   4880 HG12 VAL A 313      37.136  -9.825  -4.356  1.00 94.86           H  
ATOM   4881 HG13 VAL A 313      35.845 -10.393  -3.301  1.00 94.86           H  
ATOM   4882  CG2 VAL A 313      35.992 -13.007  -3.819  1.00 94.86           C  
ATOM   4883 HG21 VAL A 313      35.367 -13.122  -4.704  1.00 94.86           H  
ATOM   4884 HG22 VAL A 313      36.434 -13.972  -3.571  1.00 94.86           H  
ATOM   4885 HG23 VAL A 313      35.374 -12.695  -2.977  1.00 94.86           H  
ATOM   4886  N   VAL A 314      40.074 -11.167  -4.820  1.00 94.10           N  
ATOM   4887  H   VAL A 314      40.114 -11.777  -4.017  1.00 94.10           H  
ATOM   4888  CA  VAL A 314      41.169 -10.192  -5.009  1.00 94.10           C  
ATOM   4889  HA  VAL A 314      40.756  -9.188  -4.920  1.00 94.10           H  
ATOM   4890  C   VAL A 314      41.793 -10.279  -6.410  1.00 94.10           C  
ATOM   4891  CB  VAL A 314      42.234 -10.353  -3.905  1.00 94.10           C  
ATOM   4892  HB  VAL A 314      42.554 -11.394  -3.869  1.00 94.10           H  
ATOM   4893  O   VAL A 314      41.971  -9.246  -7.052  1.00 94.10           O  
ATOM   4894  CG1 VAL A 314      43.474  -9.477  -4.133  1.00 94.10           C  
ATOM   4895 HG11 VAL A 314      44.021  -9.813  -5.014  1.00 94.10           H  
ATOM   4896 HG12 VAL A 314      43.180  -8.436  -4.264  1.00 94.10           H  
ATOM   4897 HG13 VAL A 314      44.141  -9.549  -3.274  1.00 94.10           H  
ATOM   4898  CG2 VAL A 314      41.654  -9.973  -2.537  1.00 94.10           C  
ATOM   4899 HG21 VAL A 314      41.480  -8.898  -2.482  1.00 94.10           H  
ATOM   4900 HG22 VAL A 314      40.712 -10.488  -2.349  1.00 94.10           H  
ATOM   4901 HG23 VAL A 314      42.358 -10.270  -1.759  1.00 94.10           H  
ATOM   4902  N   GLN A 315      42.050 -11.482  -6.941  1.00 93.00           N  
ATOM   4903  H   GLN A 315      41.926 -12.302  -6.364  1.00 93.00           H  
ATOM   4904  CA  GLN A 315      42.523 -11.640  -8.327  1.00 93.00           C  
ATOM   4905  HA  GLN A 315      43.451 -11.081  -8.446  1.00 93.00           H  
ATOM   4906  C   GLN A 315      41.539 -11.081  -9.366  1.00 93.00           C  
ATOM   4907  CB  GLN A 315      42.784 -13.119  -8.655  1.00 93.00           C  
ATOM   4908  HB2 GLN A 315      41.974 -13.738  -8.268  1.00 93.00           H  
ATOM   4909  HB3 GLN A 315      42.803 -13.226  -9.739  1.00 93.00           H  
ATOM   4910  O   GLN A 315      41.966 -10.495 -10.360  1.00 93.00           O  
ATOM   4911  CG  GLN A 315      44.130 -13.620  -8.120  1.00 93.00           C  
ATOM   4912  HG2 GLN A 315      44.906 -12.907  -8.395  1.00 93.00           H  
ATOM   4913  HG3 GLN A 315      44.095 -13.683  -7.032  1.00 93.00           H  
ATOM   4914  CD  GLN A 315      44.515 -14.987  -8.687  1.00 93.00           C  
ATOM   4915  NE2 GLN A 315      45.767 -15.370  -8.576  1.00 93.00           N  
ATOM   4916 HE21 GLN A 315      46.441 -14.773  -8.119  1.00 93.00           H  
ATOM   4917 HE22 GLN A 315      45.993 -16.280  -8.953  1.00 93.00           H  
ATOM   4918  OE1 GLN A 315      43.727 -15.734  -9.249  1.00 93.00           O  
ATOM   4919  N   MET A 316      40.229 -11.242  -9.157  1.00 91.91           N  
ATOM   4920  H   MET A 316      39.921 -11.714  -8.319  1.00 91.91           H  
ATOM   4921  CA  MET A 316      39.218 -10.694 -10.065  1.00 91.91           C  
ATOM   4922  HA  MET A 316      39.488 -10.973 -11.084  1.00 91.91           H  
ATOM   4923  C   MET A 316      39.175  -9.163 -10.007  1.00 91.91           C  
ATOM   4924  CB  MET A 316      37.850 -11.304  -9.740  1.00 91.91           C  
ATOM   4925  HB2 MET A 316      37.960 -12.385  -9.657  1.00 91.91           H  
ATOM   4926  HB3 MET A 316      37.498 -10.923  -8.781  1.00 91.91           H  
ATOM   4927  O   MET A 316      39.100  -8.522 -11.051  1.00 91.91           O  
ATOM   4928  CG  MET A 316      36.802 -10.983 -10.814  1.00 91.91           C  
ATOM   4929  HG2 MET A 316      35.830 -11.324 -10.458  1.00 91.91           H  
ATOM   4930  HG3 MET A 316      36.744  -9.901 -10.933  1.00 91.91           H  
ATOM   4931  SD  MET A 316      37.103 -11.736 -12.441  1.00 91.91           S  
ATOM   4932  CE  MET A 316      35.934 -10.752 -13.413  1.00 91.91           C  
ATOM   4933  HE1 MET A 316      35.993 -11.038 -14.463  1.00 91.91           H  
ATOM   4934  HE2 MET A 316      34.921 -10.914 -13.043  1.00 91.91           H  
ATOM   4935  HE3 MET A 316      36.182  -9.695 -13.321  1.00 91.91           H  
ATOM   4936  N   LEU A 317      39.289  -8.578  -8.811  1.00 93.19           N  
ATOM   4937  H   LEU A 317      39.347  -9.172  -7.996  1.00 93.19           H  
ATOM   4938  CA  LEU A 317      39.333  -7.125  -8.610  1.00 93.19           C
[truncated: 2,851,858 more chars]
