# Supplementary material for: In silico screening by AlphaFold2 program revealed the potential binding partners of nuage-localizing proteins and piRNA-related proteins
Source: eLife. 2025 Apr 22;13:RP101967. doi: 10.7554/eLife.101967 (PMC12014135; doi:10.7554/eLife.101967)
Supplement: Figure 1—source data 1. [file elife-101967-fig1-data1.zip › Figure 1-Source Data 1/ix_aub_vret_rank_0.pdb]

ATOM      1  N   MET A   1      58.311   9.150 -24.781  1.00 18.80           N  
ATOM      2  H   MET A   1      58.236   9.724 -25.609  1.00 18.80           H  
ATOM      3  H2  MET A   1      57.642   9.454 -24.089  1.00 18.80           H  
ATOM      4  H3  MET A   1      58.086   8.192 -25.007  1.00 18.80           H  
ATOM      5  CA  MET A   1      59.681   9.197 -24.211  1.00 18.80           C  
ATOM      6  HA  MET A   1      60.379   8.887 -24.989  1.00 18.80           H  
ATOM      7  C   MET A   1      59.770   8.157 -23.091  1.00 18.80           C  
ATOM      8  CB  MET A   1      60.061  10.620 -23.758  1.00 18.80           C  
ATOM      9  HB2 MET A   1      59.834  10.746 -22.699  1.00 18.80           H  
ATOM     10  HB3 MET A   1      59.476  11.353 -24.314  1.00 18.80           H  
ATOM     11  O   MET A   1      58.909   7.289 -23.060  1.00 18.80           O  
ATOM     12  CG  MET A   1      61.544  10.920 -24.019  1.00 18.80           C  
ATOM     13  HG2 MET A   1      61.687  11.038 -25.093  1.00 18.80           H  
ATOM     14  HG3 MET A   1      62.160  10.085 -23.684  1.00 18.80           H  
ATOM     15  SD  MET A   1      62.120  12.417 -23.180  1.00 18.80           S  
ATOM     16  CE  MET A   1      63.478  12.927 -24.271  1.00 18.80           C  
ATOM     17  HE1 MET A   1      64.227  12.136 -24.322  1.00 18.80           H  
ATOM     18  HE2 MET A   1      63.940  13.831 -23.875  1.00 18.80           H  
ATOM     19  HE3 MET A   1      63.094  13.130 -25.270  1.00 18.80           H  
ATOM     20  N   ASN A   2      60.793   8.203 -22.232  1.00 19.05           N  
ATOM     21  H   ASN A   2      61.445   8.972 -22.286  1.00 19.05           H  
ATOM     22  CA  ASN A   2      61.129   7.139 -21.275  1.00 19.05           C  
ATOM     23  HA  ASN A   2      61.191   6.202 -21.829  1.00 19.05           H  
ATOM     24  C   ASN A   2      60.108   6.892 -20.150  1.00 19.05           C  
ATOM     25  CB  ASN A   2      62.518   7.447 -20.679  1.00 19.05           C  
ATOM     26  HB2 ASN A   2      62.551   8.480 -20.332  1.00 19.05           H  
ATOM     27  HB3 ASN A   2      62.703   6.805 -19.818  1.00 19.05           H  
ATOM     28  O   ASN A   2      59.329   7.772 -19.795  1.00 19.05           O  
ATOM     29  CG  ASN A   2      63.646   7.194 -21.659  1.00 19.05           C  
ATOM     30  ND2 ASN A   2      64.786   7.812 -21.473  1.00 19.05           N  
ATOM     31 HD21 ASN A   2      64.943   8.382 -20.654  1.00 19.05           H  
ATOM     32 HD22 ASN A   2      65.526   7.572 -22.118  1.00 19.05           H  
ATOM     33  OD1 ASN A   2      63.514   6.452 -22.613  1.00 19.05           O  
ATOM     34  N   LEU A   3      60.222   5.686 -19.579  1.00 21.04           N  
ATOM     35  H   LEU A   3      60.923   5.082 -19.982  1.00 21.04           H  
ATOM     36  CA  LEU A   3      59.539   5.115 -18.410  1.00 21.04           C  
ATOM     37  HA  LEU A   3      58.475   4.991 -18.614  1.00 21.04           H  
ATOM     38  C   LEU A   3      59.743   6.008 -17.159  1.00 21.04           C  
ATOM     39  CB  LEU A   3      60.191   3.725 -18.177  1.00 21.04           C  
ATOM     40  HB2 LEU A   3      61.243   3.888 -17.946  1.00 21.04           H  
ATOM     41  HB3 LEU A   3      59.743   3.268 -17.294  1.00 21.04           H  
ATOM     42  O   LEU A   3      60.829   5.964 -16.577  1.00 21.04           O  
ATOM     43  CG  LEU A   3      60.125   2.722 -19.351  1.00 21.04           C  
ATOM     44  HG  LEU A   3      60.276   3.237 -20.299  1.00 21.04           H  
ATOM     45  CD1 LEU A   3      61.235   1.677 -19.223  1.00 21.04           C  
ATOM     46 HD11 LEU A   3      62.211   2.163 -19.249  1.00 21.04           H  
ATOM     47 HD12 LEU A   3      61.173   0.971 -20.051  1.00 21.04           H  
ATOM     48 HD13 LEU A   3      61.128   1.134 -18.284  1.00 21.04           H  
ATOM     49  CD2 LEU A   3      58.778   2.006 -19.395  1.00 21.04           C  
ATOM     50 HD21 LEU A   3      58.752   1.319 -20.241  1.00 21.04           H  
ATOM     51 HD22 LEU A   3      58.621   1.441 -18.476  1.00 21.04           H  
ATOM     52 HD23 LEU A   3      57.974   2.733 -19.511  1.00 21.04           H  
ATOM     53  N   PRO A   4      58.794   6.881 -16.771  1.00 18.18           N  
ATOM     54  CA  PRO A   4      59.119   7.999 -15.884  1.00 18.18           C  
ATOM     55  HA  PRO A   4      60.057   8.419 -16.248  1.00 18.18           H  
ATOM     56  C   PRO A   4      59.336   7.588 -14.404  1.00 18.18           C  
ATOM     57  CB  PRO A   4      58.023   9.040 -16.113  1.00 18.18           C  
ATOM     58  HB2 PRO A   4      57.802   9.620 -15.217  1.00 18.18           H  
ATOM     59  HB3 PRO A   4      58.314   9.698 -16.932  1.00 18.18           H  
ATOM     60  O   PRO A   4      58.842   6.549 -13.972  1.00 18.18           O  
ATOM     61  CG  PRO A   4      56.823   8.200 -16.544  1.00 18.18           C  
ATOM     62  HG2 PRO A   4      56.140   8.764 -17.179  1.00 18.18           H  
ATOM     63  HG3 PRO A   4      56.303   7.833 -15.659  1.00 18.18           H  
ATOM     64  CD  PRO A   4      57.441   7.017 -17.290  1.00 18.18           C  
ATOM     65  HD2 PRO A   4      57.460   7.230 -18.359  1.00 18.18           H  
ATOM     66  HD3 PRO A   4      56.862   6.112 -17.104  1.00 18.18           H  
ATOM     67  N   PRO A   5      60.104   8.378 -13.618  1.00 19.88           N  
ATOM     68  CA  PRO A   5      61.147   7.777 -12.770  1.00 19.88           C  
ATOM     69  HA  PRO A   5      61.538   6.919 -13.317  1.00 19.88           H  
ATOM     70  C   PRO A   5      60.763   7.207 -11.382  1.00 19.88           C  
ATOM     71  CB  PRO A   5      62.283   8.805 -12.719  1.00 19.88           C  
ATOM     72  HB2 PRO A   5      62.768   8.842 -11.743  1.00 19.88           H  
ATOM     73  HB3 PRO A   5      63.022   8.549 -13.479  1.00 19.88           H  
ATOM     74  O   PRO A   5      61.159   6.092 -11.073  1.00 19.88           O  
ATOM     75  CG  PRO A   5      61.640  10.142 -13.086  1.00 19.88           C  
ATOM     76  HG2 PRO A   5      61.286  10.660 -12.195  1.00 19.88           H  
ATOM     77  HG3 PRO A   5      62.334  10.780 -13.633  1.00 19.88           H  
ATOM     78  CD  PRO A   5      60.443   9.761 -13.941  1.00 19.88           C  
ATOM     79  HD2 PRO A   5      60.735   9.861 -14.987  1.00 19.88           H  
ATOM     80  HD3 PRO A   5      59.604  10.423 -13.728  1.00 19.88           H  
ATOM     81  N   ASN A   6      60.083   7.913 -10.471  1.00 17.61           N  
ATOM     82  H   ASN A   6      59.366   7.340 -10.051  1.00 17.61           H  
ATOM     83  CA  ASN A   6      60.832   8.609  -9.401  1.00 17.61           C  
ATOM     84  HA  ASN A   6      61.890   8.405  -9.570  1.00 17.61           H  
ATOM     85  C   ASN A   6      60.550   8.004  -7.986  1.00 17.61           C  
ATOM     86  CB  ASN A   6      60.579  10.128  -9.548  1.00 17.61           C  
ATOM     87  HB2 ASN A   6      60.000  10.488  -8.697  1.00 17.61           H  
ATOM     88  HB3 ASN A   6      59.970  10.322 -10.431  1.00 17.61           H  
ATOM     89  O   ASN A   6      59.713   7.111  -7.887  1.00 17.61           O  
ATOM     90  CG  ASN A   6      61.860  10.952  -9.668  1.00 17.61           C  
ATOM     91  ND2 ASN A   6      61.746  12.251  -9.792  1.00 17.61           N  
ATOM     92 HD21 ASN A   6      60.838  12.688  -9.854  1.00 17.61           H  
ATOM     93 HD22 ASN A   6      62.614  12.761  -9.884  1.00 17.61           H  
ATOM     94  OD1 ASN A   6      62.976  10.469  -9.621  1.00 17.61           O  
ATOM     95  N   PRO A   7      61.221   8.397  -6.872  1.00 18.48           N  
ATOM     96  CA  PRO A   7      61.870   7.405  -5.995  1.00 18.48           C  
ATOM     97  HA  PRO A   7      61.757   6.402  -6.404  1.00 18.48           H  
ATOM     98  C   PRO A   7      61.378   7.373  -4.528  1.00 18.48           C  
ATOM     99  CB  PRO A   7      63.355   7.818  -6.056  1.00 18.48           C  
ATOM    100  HB2 PRO A   7      63.888   7.625  -5.125  1.00 18.48           H  
ATOM    101  HB3 PRO A   7      63.841   7.268  -6.862  1.00 18.48           H  
ATOM    102  O   PRO A   7      62.036   6.802  -3.664  1.00 18.48           O  
ATOM    103  CG  PRO A   7      63.370   9.313  -6.398  1.00 18.48           C  
ATOM    104  HG2 PRO A   7      63.801   9.903  -5.589  1.00 18.48           H  
ATOM    105  HG3 PRO A   7      63.922   9.474  -7.324  1.00 18.48           H  
ATOM    106  CD  PRO A   7      61.900   9.655  -6.587  1.00 18.48           C  
ATOM    107  HD2 PRO A   7      61.768  10.435  -7.336  1.00 18.48           H  
ATOM    108  HD3 PRO A   7      61.522  10.048  -5.643  1.00 18.48           H  
ATOM    109  N   VAL A   8      60.329   8.126  -4.204  1.00 17.51           N  
ATOM    110  H   VAL A   8      59.723   8.385  -4.969  1.00 17.51           H  
ATOM    111  CA  VAL A   8      60.295   8.992  -3.004  1.00 17.51           C  
ATOM    112  HA  VAL A   8      61.233   9.548  -3.020  1.00 17.51           H  
ATOM    113  C   VAL A   8      60.193   8.227  -1.663  1.00 17.51           C  
ATOM    114  CB  VAL A   8      59.076   9.947  -3.149  1.00 17.51           C  
ATOM    115  HB  VAL A   8      58.176   9.334  -3.103  1.00 17.51           H  
ATOM    116  O   VAL A   8      59.350   7.349  -1.559  1.00 17.51           O  
ATOM    117  CG1 VAL A   8      58.936  11.027  -2.065  1.00 17.51           C  
ATOM    118 HG11 VAL A   8      59.617  11.858  -2.250  1.00 17.51           H  
ATOM    119 HG12 VAL A   8      59.099  10.609  -1.071  1.00 17.51           H  
ATOM    120 HG13 VAL A   8      57.920  11.421  -2.096  1.00 17.51           H  
ATOM    121  CG2 VAL A   8      59.039  10.703  -4.491  1.00 17.51           C  
ATOM    122 HG21 VAL A   8      59.940  11.304  -4.611  1.00 17.51           H  
ATOM    123 HG22 VAL A   8      58.170  11.360  -4.518  1.00 17.51           H  
ATOM    124 HG23 VAL A   8      58.943  10.009  -5.327  1.00 17.51           H  
ATOM    125  N   ILE A   9      60.846   8.524  -0.517  1.00 17.53           N  
ATOM    126  H   ILE A   9      60.474   7.909   0.192  1.00 17.53           H  
ATOM    127  CA  ILE A   9      62.167   9.117  -0.141  1.00 17.53           C  
ATOM    128  HA  ILE A   9      62.908   8.866  -0.899  1.00 17.53           H  
ATOM    129  C   ILE A   9      62.638   8.480   1.201  1.00 17.53           C  
ATOM    130  CB  ILE A   9      62.157  10.676   0.087  1.00 17.53           C  
ATOM    131  HB  ILE A   9      61.218  10.935   0.576  1.00 17.53           H  
ATOM    132  O   ILE A   9      63.817   8.196   1.378  1.00 17.53           O  
ATOM    133  CG1 ILE A   9      62.289  11.520  -1.200  1.00 17.53           C  
ATOM    134 HG12 ILE A   9      63.301  11.443  -1.598  1.00 17.53           H  
ATOM    135 HG13 ILE A   9      61.620  11.118  -1.961  1.00 17.53           H  
ATOM    136  CG2 ILE A   9      63.324  11.183   0.982  1.00 17.53           C  
ATOM    137 HG21 ILE A   9      64.277  10.874   0.553  1.00 17.53           H  
ATOM    138 HG22 ILE A   9      63.315  12.268   1.079  1.00 17.53           H  
ATOM    139 HG23 ILE A   9      63.256  10.798   2.000  1.00 17.53           H  
ATOM    140  CD1 ILE A   9      61.909  13.004  -1.046  1.00 17.53           C  
ATOM    141 HD11 ILE A   9      61.800  13.446  -2.036  1.00 17.53           H  
ATOM    142 HD12 ILE A   9      62.685  13.559  -0.518  1.00 17.53           H  
ATOM    143 HD13 ILE A   9      60.962  13.097  -0.515  1.00 17.53           H  
ATOM    144  N   ALA A  10      61.766   8.422   2.219  1.00 16.12           N  
ATOM    145  H   ALA A  10      60.784   8.469   1.985  1.00 16.12           H  
ATOM    146  CA  ALA A  10      62.102   8.854   3.594  1.00 16.12           C  
ATOM    147  HA  ALA A  10      63.107   9.276   3.604  1.00 16.12           H  
ATOM    148  C   ALA A  10      62.065   7.730   4.672  1.00 16.12           C  
ATOM    149  CB  ALA A  10      61.078   9.976   3.865  1.00 16.12           C  
ATOM    150  HB1 ALA A  10      60.073   9.555   3.857  1.00 16.12           H  
ATOM    151  HB2 ALA A  10      61.228  10.472   4.824  1.00 16.12           H  
ATOM    152  HB3 ALA A  10      61.139  10.738   3.088  1.00 16.12           H  
ATOM    153  O   ALA A  10      61.318   6.777   4.515  1.00 16.12           O  
ATOM    154  N   ARG A  11      62.753   7.774   5.839  1.00 15.16           N  
ATOM    155  H   ARG A  11      62.584   6.928   6.365  1.00 15.16           H  
ATOM    156  CA  ARG A  11      63.868   8.643   6.316  1.00 15.16           C  
ATOM    157  HA  ARG A  11      64.572   8.777   5.495  1.00 15.16           H  
ATOM    158  C   ARG A  11      64.684   8.082   7.504  1.00 15.16           C  
ATOM    159  CB  ARG A  11      63.361  10.020   6.820  1.00 15.16           C  
ATOM    160  HB2 ARG A  11      62.358  10.229   6.447  1.00 15.16           H  
ATOM    161  HB3 ARG A  11      63.251  10.009   7.904  1.00 15.16           H  
ATOM    162  O   ARG A  11      65.887   8.293   7.550  1.00 15.16           O  
ATOM    163  CG  ARG A  11      64.299  11.178   6.440  1.00 15.16           C  
ATOM    164  HG2 ARG A  11      64.188  11.383   5.375  1.00 15.16           H  
ATOM    165  HG3 ARG A  11      65.333  10.899   6.638  1.00 15.16           H  
ATOM    166  CD  ARG A  11      63.960  12.437   7.255  1.00 15.16           C  
ATOM    167  HD2 ARG A  11      62.885  12.606   7.204  1.00 15.16           H  
ATOM    168  HD3 ARG A  11      64.243  12.260   8.293  1.00 15.16           H  
ATOM    169  NE  ARG A  11      64.651  13.635   6.738  1.00 15.16           N  
ATOM    170  HE  ARG A  11      65.039  13.558   5.808  1.00 15.16           H  
ATOM    171  NH1 ARG A  11      64.326  15.035   8.536  1.00 15.16           N  
ATOM    172 HH11 ARG A  11      63.864  14.280   9.022  1.00 15.16           H  
ATOM    173 HH12 ARG A  11      64.384  15.962   8.932  1.00 15.16           H  
ATOM    174  NH2 ARG A  11      65.283  15.824   6.687  1.00 15.16           N  
ATOM    175 HH21 ARG A  11      65.613  15.709   5.739  1.00 15.16           H  
ATOM    176 HH22 ARG A  11      65.351  16.736   7.116  1.00 15.16           H  
ATOM    177  CZ  ARG A  11      64.753  14.818   7.322  1.00 15.16           C  
ATOM    178  N   GLY A  12      64.008   7.637   8.574  1.00 14.82           N  
ATOM    179  H   GLY A  12      63.041   7.377   8.443  1.00 14.82           H  
ATOM    180  CA  GLY A  12      64.522   7.734   9.964  1.00 14.82           C  
ATOM    181  HA2 GLY A  12      65.215   8.572  10.033  1.00 14.82           H  
ATOM    182  HA3 GLY A  12      63.681   7.930  10.629  1.00 14.82           H  
ATOM    183  C   GLY A  12      65.245   6.486  10.493  1.00 14.82           C  
ATOM    184  O   GLY A  12      65.296   5.486   9.797  1.00 14.82           O  
ATOM    185  N   ARG A  13      65.781   6.449  11.727  1.00 14.81           N  
ATOM    186  H   ARG A  13      66.202   5.550  11.911  1.00 14.81           H  
ATOM    187  CA  ARG A  13      66.086   7.480  12.763  1.00 14.81           C  
ATOM    188  HA  ARG A  13      66.421   8.387  12.261  1.00 14.81           H  
ATOM    189  C   ARG A  13      67.301   6.968  13.602  1.00 14.81           C  
ATOM    190  CB  ARG A  13      64.845   7.778  13.649  1.00 14.81           C  
ATOM    191  HB2 ARG A  13      64.045   7.079  13.405  1.00 14.81           H  
ATOM    192  HB3 ARG A  13      65.104   7.607  14.694  1.00 14.81           H  
ATOM    193  O   ARG A  13      67.738   5.849  13.399  1.00 14.81           O  
ATOM    194  CG  ARG A  13      64.306   9.220  13.510  1.00 14.81           C  
ATOM    195  HG2 ARG A  13      63.910   9.355  12.503  1.00 14.81           H  
ATOM    196  HG3 ARG A  13      65.122   9.926  13.664  1.00 14.81           H  
ATOM    197  CD  ARG A  13      63.194   9.510  14.540  1.00 14.81           C  
ATOM    198  HD2 ARG A  13      63.626   9.450  15.539  1.00 14.81           H  
ATOM    199  HD3 ARG A  13      62.431   8.736  14.452  1.00 14.81           H  
ATOM    200  NE  ARG A  13      62.555  10.835  14.344  1.00 14.81           N  
ATOM    201  HE  ARG A  13      62.650  11.253  13.430  1.00 14.81           H  
ATOM    202  NH1 ARG A  13      61.523  11.014  16.399  1.00 14.81           N  
ATOM    203 HH11 ARG A  13      60.866  11.483  17.007  1.00 14.81           H  
ATOM    204 HH12 ARG A  13      61.882  10.107  16.663  1.00 14.81           H  
ATOM    205  NH2 ARG A  13      61.170  12.582  14.865  1.00 14.81           N  
ATOM    206 HH21 ARG A  13      60.536  13.029  15.511  1.00 14.81           H  
ATOM    207 HH22 ARG A  13      61.251  12.952  13.929  1.00 14.81           H  
ATOM    208  CZ  ARG A  13      61.760  11.468  15.200  1.00 14.81           C  
ATOM    209  N   GLY A  14      67.896   7.796  14.480  1.00 15.58           N  
ATOM    210  H   GLY A  14      67.412   8.661  14.673  1.00 15.58           H  
ATOM    211  CA  GLY A  14      69.379   7.837  14.598  1.00 15.58           C  
ATOM    212  HA2 GLY A  14      69.786   7.513  13.640  1.00 15.58           H  
ATOM    213  HA3 GLY A  14      69.658   8.886  14.691  1.00 15.58           H  
ATOM    214  C   GLY A  14      70.218   7.085  15.672  1.00 15.58           C  
ATOM    215  O   GLY A  14      71.185   6.441  15.296  1.00 15.58           O  
ATOM    216  N   ARG A  15      70.049   7.351  16.983  1.00 16.05           N  
ATOM    217  H   ARG A  15      69.143   7.697  17.263  1.00 16.05           H  
ATOM    218  CA  ARG A  15      71.155   7.348  18.011  1.00 16.05           C  
ATOM    219  HA  ARG A  15      72.059   7.728  17.535  1.00 16.05           H  
ATOM    220  C   ARG A  15      71.550   5.939  18.535  1.00 16.05           C  
ATOM    221  CB  ARG A  15      70.744   8.291  19.154  1.00 16.05           C  
ATOM    222  HB2 ARG A  15      69.837   7.905  19.620  1.00 16.05           H  
ATOM    223  HB3 ARG A  15      71.532   8.307  19.907  1.00 16.05           H  
ATOM    224  O   ARG A  15      70.822   5.005  18.252  1.00 16.05           O  
ATOM    225  CG  ARG A  15      70.504   9.737  18.686  1.00 16.05           C  
ATOM    226  HG2 ARG A  15      71.421  10.127  18.245  1.00 16.05           H  
ATOM    227  HG3 ARG A  15      69.710   9.767  17.939  1.00 16.05           H  
ATOM    228  CD  ARG A  15      70.092  10.615  19.873  1.00 16.05           C  
ATOM    229  HD2 ARG A  15      70.863  10.551  20.640  1.00 16.05           H  
ATOM    230  HD3 ARG A  15      69.158  10.230  20.282  1.00 16.05           H  
ATOM    231  NE  ARG A  15      69.918  12.026  19.475  1.00 16.05           N  
ATOM    232  HE  ARG A  15      70.197  12.273  18.537  1.00 16.05           H  
ATOM    233  NH1 ARG A  15      69.110  12.811  21.481  1.00 16.05           N  
ATOM    234 HH11 ARG A  15      68.762  13.575  22.042  1.00 16.05           H  
ATOM    235 HH12 ARG A  15      69.123  11.872  21.854  1.00 16.05           H  
ATOM    236  NH2 ARG A  15      69.409  14.228  19.788  1.00 16.05           N  
ATOM    237 HH21 ARG A  15      69.085  14.978  20.382  1.00 16.05           H  
ATOM    238 HH22 ARG A  15      69.710  14.446  18.849  1.00 16.05           H  
ATOM    239  CZ  ARG A  15      69.481  13.010  20.246  1.00 16.05           C  
ATOM    240  N   GLY A  16      72.600   5.663  19.337  1.00 17.15           N  
ATOM    241  H   GLY A  16      72.687   4.661  19.430  1.00 17.15           H  
ATOM    242  CA  GLY A  16      73.603   6.372  20.187  1.00 17.15           C  
ATOM    243  HA2 GLY A  16      74.372   6.832  19.567  1.00 17.15           H  
ATOM    244  HA3 GLY A  16      73.119   7.124  20.811  1.00 17.15           H  
ATOM    245  C   GLY A  16      74.265   5.301  21.116  1.00 17.15           C  
ATOM    246  O   GLY A  16      74.200   4.134  20.771  1.00 17.15           O  
ATOM    247  N   ARG A  17      74.781   5.512  22.346  1.00 16.68           N  
ATOM    248  H   ARG A  17      74.753   4.620  22.820  1.00 16.68           H  
ATOM    249  CA  ARG A  17      75.987   6.294  22.731  1.00 16.68           C  
ATOM    250  HA  ARG A  17      76.703   6.243  21.911  1.00 16.68           H  
ATOM    251  C   ARG A  17      76.743   5.758  23.986  1.00 16.68           C  
ATOM    252  CB  ARG A  17      75.631   7.774  23.017  1.00 16.68           C  
ATOM    253  HB2 ARG A  17      74.848   8.100  22.333  1.00 16.68           H  
ATOM    254  HB3 ARG A  17      75.237   7.851  24.030  1.00 16.68           H  
ATOM    255  O   ARG A  17      77.935   6.006  24.088  1.00 16.68           O  
ATOM    256  CG  ARG A  17      76.832   8.738  22.851  1.00 16.68           C  
ATOM    257  HG2 ARG A  17      77.768   8.260  23.140  1.00 16.68           H  
ATOM    258  HG3 ARG A  17      76.909   8.995  21.795  1.00 16.68           H  
ATOM    259  CD  ARG A  17      76.686  10.023  23.685  1.00 16.68           C  
ATOM    260  HD2 ARG A  17      75.653  10.368  23.622  1.00 16.68           H  
ATOM    261  HD3 ARG A  17      76.919   9.788  24.723  1.00 16.68           H  
ATOM    262  NE  ARG A  17      77.571  11.100  23.189  1.00 16.68           N  
ATOM    263  HE  ARG A  17      78.005  10.942  22.291  1.00 16.68           H  
ATOM    264  NH1 ARG A  17      77.479  12.537  24.989  1.00 16.68           N  
ATOM    265 HH11 ARG A  17      77.775  13.404  25.415  1.00 16.68           H  
ATOM    266 HH12 ARG A  17      77.046  11.813  25.544  1.00 16.68           H  
ATOM    267  NH2 ARG A  17      78.536  13.165  23.134  1.00 16.68           N  
ATOM    268 HH21 ARG A  17      78.793  14.030  23.587  1.00 16.68           H  
ATOM    269 HH22 ARG A  17      78.904  12.981  22.212  1.00 16.68           H  
ATOM    270  CZ  ARG A  17      77.856  12.255  23.772  1.00 16.68           C  
ATOM    271  N   LYS A  18      76.050   5.244  25.018  1.00 18.99           N  
ATOM    272  H   LYS A  18      75.126   4.879  24.835  1.00 18.99           H  
ATOM    273  CA  LYS A  18      76.432   5.463  26.446  1.00 18.99           C  
ATOM    274  HA  LYS A  18      77.072   6.345  26.443  1.00 18.99           H  
ATOM    275  C   LYS A  18      77.358   4.401  27.121  1.00 18.99           C  
ATOM    276  CB  LYS A  18      75.160   5.784  27.265  1.00 18.99           C  
ATOM    277  HB2 LYS A  18      75.276   5.384  28.272  1.00 18.99           H  
ATOM    278  HB3 LYS A  18      74.296   5.276  26.837  1.00 18.99           H  
ATOM    279  O   LYS A  18      77.494   3.323  26.565  1.00 18.99           O  
ATOM    280  CG  LYS A  18      74.886   7.303  27.348  1.00 18.99           C  
ATOM    281  HG2 LYS A  18      75.825   7.855  27.377  1.00 18.99           H  
ATOM    282  HG3 LYS A  18      74.333   7.620  26.463  1.00 18.99           H  
ATOM    283  CD  LYS A  18      74.091   7.655  28.616  1.00 18.99           C  
ATOM    284  HD2 LYS A  18      74.618   7.252  29.481  1.00 18.99           H  
ATOM    285  HD3 LYS A  18      73.109   7.185  28.561  1.00 18.99           H  
ATOM    286  CE  LYS A  18      73.935   9.173  28.796  1.00 18.99           C  
ATOM    287  HE2 LYS A  18      73.361   9.568  27.958  1.00 18.99           H  
ATOM    288  HE3 LYS A  18      74.926   9.626  28.777  1.00 18.99           H  
ATOM    289  NZ  LYS A  18      73.260   9.500  30.081  1.00 18.99           N  
ATOM    290  HZ1 LYS A  18      73.161  10.497  30.208  1.00 18.99           H  
ATOM    291  HZ2 LYS A  18      72.342   9.083  30.127  1.00 18.99           H  
ATOM    292  HZ3 LYS A  18      73.789   9.145  30.865  1.00 18.99           H  
ATOM    293  N   PRO A  19      78.008   4.723  28.279  1.00 19.33           N  
ATOM    294  CA  PRO A  19      79.415   4.322  28.492  1.00 19.33           C  
ATOM    295  HA  PRO A  19      79.828   3.932  27.562  1.00 19.33           H  
ATOM    296  C   PRO A  19      79.798   3.307  29.600  1.00 19.33           C  
ATOM    297  CB  PRO A  19      80.113   5.653  28.800  1.00 19.33           C  
ATOM    298  HB2 PRO A  19      80.295   6.189  27.868  1.00 19.33           H  
ATOM    299  HB3 PRO A  19      81.051   5.519  29.339  1.00 19.33           H  
ATOM    300  O   PRO A  19      80.662   2.477  29.355  1.00 19.33           O  
ATOM    301  CG  PRO A  19      79.081   6.414  29.632  1.00 19.33           C  
ATOM    302  HG2 PRO A  19      79.195   7.492  29.515  1.00 19.33           H  
ATOM    303  HG3 PRO A  19      79.143   6.142  30.686  1.00 19.33           H  
ATOM    304  CD  PRO A  19      77.751   5.924  29.081  1.00 19.33           C  
ATOM    305  HD2 PRO A  19      77.071   5.693  29.901  1.00 19.33           H  
ATOM    306  HD3 PRO A  19      77.343   6.735  28.478  1.00 19.33           H  
ATOM    307  N   ASN A  20      79.299   3.438  30.837  1.00 20.00           N  
ATOM    308  H   ASN A  20      78.514   4.060  30.970  1.00 20.00           H  
ATOM    309  CA  ASN A  20      80.055   3.036  32.046  1.00 20.00           C  
ATOM    310  HA  ASN A  20      81.117   3.100  31.806  1.00 20.00           H  
ATOM    311  C   ASN A  20      79.783   1.597  32.548  1.00 20.00           C  
ATOM    312  CB  ASN A  20      79.703   4.022  33.190  1.00 20.00           C  
ATOM    313  HB2 ASN A  20      78.621   4.136  33.246  1.00 20.00           H  
ATOM    314  HB3 ASN A  20      80.020   3.590  34.140  1.00 20.00           H  
ATOM    315  O   ASN A  20      78.698   1.084  32.309  1.00 20.00           O  
ATOM    316  CG  ASN A  20      80.340   5.398  33.108  1.00 20.00           C  
ATOM    317  ND2 ASN A  20      80.098   6.235  34.089  1.00 20.00           N  
ATOM    318 HD21 ASN A  20      79.597   5.931  34.912  1.00 20.00           H  
ATOM    319 HD22 ASN A  20      80.619   7.100  34.061  1.00 20.00           H  
ATOM    320  OD1 ASN A  20      81.035   5.760  32.180  1.00 20.00           O  
ATOM    321  N   ASN A  21      80.607   0.972  33.410  1.00 19.40           N  
ATOM    322  H   ASN A  21      80.198   0.109  33.740  1.00 19.40           H  
ATOM    323  CA  ASN A  21      82.082   1.007  33.533  1.00 19.40           C  
ATOM    324  HA  ASN A  21      82.508   0.849  32.542  1.00 19.40           H  
ATOM    325  C   ASN A  21      82.591  -0.167  34.417  1.00 19.40           C  
ATOM    326  CB  ASN A  21      82.633   2.353  34.086  1.00 19.40           C  
ATOM    327  HB2 ASN A  21      82.284   3.197  33.492  1.00 19.40           H  
ATOM    328  HB3 ASN A  21      82.289   2.512  35.108  1.00 19.40           H  
ATOM    329  O   ASN A  21      83.417  -0.935  33.951  1.00 19.40           O  
ATOM    330  CG  ASN A  21      84.156   2.451  34.006  1.00 19.40           C  
ATOM    331  ND2 ASN A  21      84.820   3.087  34.943  1.00 19.40           N  
ATOM    332 HD21 ASN A  21      85.823   3.082  34.825  1.00 19.40           H  
ATOM    333 HD22 ASN A  21      84.373   3.445  35.775  1.00 19.40           H  
ATOM    334  OD1 ASN A  21      84.769   2.032  33.049  1.00 19.40           O  
ATOM    335  N   VAL A  22      82.142  -0.282  35.684  1.00 18.15           N  
ATOM    336  H   VAL A  22      81.362   0.299  35.957  1.00 18.15           H  
ATOM    337  CA  VAL A  22      83.029  -0.751  36.785  1.00 18.15           C  
ATOM    338  HA  VAL A  22      84.024  -0.766  36.340  1.00 18.15           H  
ATOM    339  C   VAL A  22      82.891  -2.219  37.299  1.00 18.15           C  
ATOM    340  CB  VAL A  22      83.147   0.286  37.933  1.00 18.15           C  
ATOM    341  HB  VAL A  22      82.408   0.042  38.696  1.00 18.15           H  
ATOM    342  O   VAL A  22      83.376  -3.125  36.639  1.00 18.15           O  
ATOM    343  CG1 VAL A  22      84.578   0.279  38.492  1.00 18.15           C  
ATOM    344 HG11 VAL A  22      84.616   0.813  39.442  1.00 18.15           H  
ATOM    345 HG12 VAL A  22      85.266   0.752  37.791  1.00 18.15           H  
ATOM    346 HG13 VAL A  22      84.929  -0.741  38.652  1.00 18.15           H  
ATOM    347  CG2 VAL A  22      82.845   1.750  37.615  1.00 18.15           C  
ATOM    348 HG21 VAL A  22      82.944   2.338  38.528  1.00 18.15           H  
ATOM    349 HG22 VAL A  22      81.821   1.858  37.256  1.00 18.15           H  
ATOM    350 HG23 VAL A  22      83.570   2.116  36.888  1.00 18.15           H  
ATOM    351  N   GLU A  23      82.408  -2.464  38.532  1.00 17.44           N  
ATOM    352  H   GLU A  23      81.739  -1.790  38.878  1.00 17.44           H  
ATOM    353  CA  GLU A  23      83.355  -2.896  39.593  1.00 17.44           C  
ATOM    354  HA  GLU A  23      84.352  -2.807  39.164  1.00 17.44           H  
ATOM    355  C   GLU A  23      83.343  -4.355  40.117  1.00 17.44           C  
ATOM    356  CB  GLU A  23      83.293  -1.880  40.758  1.00 17.44           C  
ATOM    357  HB2 GLU A  23      82.994  -0.899  40.388  1.00 17.44           H  
ATOM    358  HB3 GLU A  23      82.511  -2.148  41.467  1.00 17.44           H  
ATOM    359  O   GLU A  23      84.129  -5.182  39.664  1.00 17.44           O  
ATOM    360  CG  GLU A  23      84.629  -1.675  41.481  1.00 17.44           C  
ATOM    361  HG2 GLU A  23      85.416  -1.510  40.746  1.00 17.44           H  
ATOM    362  HG3 GLU A  23      84.896  -2.566  42.049  1.00 17.44           H  
ATOM    363  CD  GLU A  23      84.515  -0.456  42.404  1.00 17.44           C  
ATOM    364  OE1 GLU A  23      85.340   0.469  42.243  1.00 17.44           O  
ATOM    365  OE2 GLU A  23      83.565  -0.443  43.218  1.00 17.44           O  
ATOM    366  N   ALA A  24      82.608  -4.625  41.201  1.00 18.09           N  
ATOM    367  H   ALA A  24      81.895  -3.955  41.450  1.00 18.09           H  
ATOM    368  CA  ALA A  24      83.079  -5.478  42.305  1.00 18.09           C  
ATOM    369  HA  ALA A  24      84.042  -5.914  42.037  1.00 18.09           H  
ATOM    370  C   ALA A  24      82.101  -6.632  42.624  1.00 18.09           C  
ATOM    371  CB  ALA A  24      83.278  -4.550  43.522  1.00 18.09           C  
ATOM    372  HB1 ALA A  24      84.224  -4.783  44.009  1.00 18.09           H  
ATOM    373  HB2 ALA A  24      83.311  -3.500  43.234  1.00 18.09           H  
ATOM    374  HB3 ALA A  24      82.451  -4.660  44.224  1.00 18.09           H  
ATOM    375  O   ALA A  24      81.035  -6.716  42.029  1.00 18.09           O  
ATOM    376  N   ASN A  25      82.327  -7.534  43.587  1.00 17.79           N  
ATOM    377  H   ASN A  25      81.544  -8.165  43.685  1.00 17.79           H  
ATOM    378  CA  ASN A  25      83.566  -8.071  44.173  1.00 17.79           C  
ATOM    379  HA  ASN A  25      84.372  -7.963  43.447  1.00 17.79           H  
ATOM    380  C   ASN A  25      83.325  -9.588  44.414  1.00 17.79           C  
ATOM    381  CB  ASN A  25      83.943  -7.340  45.487  1.00 17.79           C  
ATOM    382  HB2 ASN A  25      83.424  -7.805  46.326  1.00 17.79           H  
ATOM    383  HB3 ASN A  25      83.605  -6.304  45.457  1.00 17.79           H  
ATOM    384  O   ASN A  25      82.250 -10.093  44.102  1.00 17.79           O  
ATOM    385  CG  ASN A  25      85.442  -7.344  45.775  1.00 17.79           C  
ATOM    386  ND2 ASN A  25      85.920  -6.450  46.606  1.00 17.79           N  
ATOM    387 HD21 ASN A  25      85.323  -5.727  46.982  1.00 17.79           H  
ATOM    388 HD22 ASN A  25      86.923  -6.431  46.730  1.00 17.79           H  
ATOM    389  OD1 ASN A  25      86.198  -8.168  45.282  1.00 17.79           O  
ATOM    390  N   ARG A  26      84.297 -10.312  44.985  1.00 16.70           N  
ATOM    391  H   ARG A  26      85.127  -9.791  45.232  1.00 16.70           H  
ATOM    392  CA  ARG A  26      84.418 -11.791  44.948  1.00 16.70           C  
ATOM    393  HA  ARG A  26      84.728 -12.036  43.932  1.00 16.70           H  
ATOM    394  C   ARG A  26      83.133 -12.645  45.087  1.00 16.70           C  
ATOM    395  CB  ARG A  26      85.556 -12.244  45.875  1.00 16.70           C  
ATOM    396  HB2 ARG A  26      85.442 -11.793  46.861  1.00 16.70           H  
ATOM    397  HB3 ARG A  26      85.527 -13.329  45.978  1.00 16.70           H  
ATOM    398  O   ARG A  26      82.870 -13.412  44.176  1.00 16.70           O  
ATOM    399  CG  ARG A  26      86.912 -11.836  45.283  1.00 16.70           C  
ATOM    400  HG2 ARG A  26      87.060 -12.359  44.338  1.00 16.70           H  
ATOM    401  HG3 ARG A  26      86.931 -10.762  45.096  1.00 16.70           H  
ATOM    402  CD  ARG A  26      88.056 -12.182  46.234  1.00 16.70           C  
ATOM    403  HD2 ARG A  26      88.040 -13.254  46.430  1.00 16.70           H  
ATOM    404  HD3 ARG A  26      87.906 -11.646  47.171  1.00 16.70           H  
ATOM    405  NE  ARG A  26      89.352 -11.804  45.643  1.00 16.70           N  
ATOM    406  HE  ARG A  26      89.331 -11.480  44.686  1.00 16.70           H  
ATOM    407  NH1 ARG A  26      90.668 -12.240  47.471  1.00 16.70           N  
ATOM    408 HH11 ARG A  26      91.578 -12.277  47.906  1.00 16.70           H  
ATOM    409 HH12 ARG A  26      89.844 -12.523  47.982  1.00 16.70           H  
ATOM    410  NH2 ARG A  26      91.607 -11.509  45.583  1.00 16.70           N  
ATOM    411 HH21 ARG A  26      92.510 -11.549  46.034  1.00 16.70           H  
ATOM    412 HH22 ARG A  26      91.542 -11.203  44.623  1.00 16.70           H  
ATOM    413  CZ  ARG A  26      90.531 -11.852  46.234  1.00 16.70           C  
ATOM    414  N   GLY A  27      82.290 -12.605  46.118  1.00 15.87           N  
ATOM    415  H   GLY A  27      81.449 -13.131  45.926  1.00 15.87           H  
ATOM    416  CA  GLY A  27      82.550 -12.324  47.527  1.00 15.87           C  
ATOM    417  HA2 GLY A  27      83.472 -11.756  47.653  1.00 15.87           H  
ATOM    418  HA3 GLY A  27      81.735 -11.711  47.912  1.00 15.87           H  
ATOM    419  C   GLY A  27      82.643 -13.620  48.355  1.00 15.87           C  
ATOM    420  O   GLY A  27      83.564 -14.414  48.186  1.00 15.87           O  
ATOM    421  N   PHE A  28      81.704 -13.770  49.290  1.00 17.13           N  
ATOM    422  H   PHE A  28      80.938 -13.113  49.264  1.00 17.13           H  
ATOM    423  CA  PHE A  28      81.649 -14.752  50.388  1.00 17.13           C  
ATOM    424  HA  PHE A  28      82.649 -15.112  50.629  1.00 17.13           H  
ATOM    425  C   PHE A  28      80.754 -15.964  50.057  1.00 17.13           C  
ATOM    426  CB  PHE A  28      81.070 -13.964  51.575  1.00 17.13           C  
ATOM    427  HB2 PHE A  28      80.792 -14.632  52.390  1.00 17.13           H  
ATOM    428  HB3 PHE A  28      80.140 -13.490  51.263  1.00 17.13           H  
ATOM    429  O   PHE A  28      80.189 -16.027  48.973  1.00 17.13           O  
ATOM    430  CG  PHE A  28      82.001 -12.910  52.136  1.00 17.13           C  
ATOM    431  CD1 PHE A  28      83.084 -13.289  52.951  1.00 17.13           C  
ATOM    432  HD1 PHE A  28      83.263 -14.332  53.170  1.00 17.13           H  
ATOM    433  CD2 PHE A  28      81.775 -11.548  51.860  1.00 17.13           C  
ATOM    434  HD2 PHE A  28      80.937 -11.248  51.247  1.00 17.13           H  
ATOM    435  CE1 PHE A  28      83.931 -12.310  53.498  1.00 17.13           C  
ATOM    436  HE1 PHE A  28      84.754 -12.600  54.135  1.00 17.13           H  
ATOM    437  CE2 PHE A  28      82.625 -10.570  52.403  1.00 17.13           C  
ATOM    438  HE2 PHE A  28      82.442  -9.524  52.205  1.00 17.13           H  
ATOM    439  CZ  PHE A  28      83.700 -10.951  53.225  1.00 17.13           C  
ATOM    440  HZ  PHE A  28      84.344 -10.197  53.655  1.00 17.13           H  
ATOM    441  N   ALA A  29      80.492 -16.922  50.950  1.00 17.42           N  
ATOM    442  H   ALA A  29      79.707 -17.494  50.673  1.00 17.42           H  
ATOM    443  CA  ALA A  29      81.341 -17.599  51.942  1.00 17.42           C  
ATOM    444  HA  ALA A  29      82.384 -17.536  51.635  1.00 17.42           H  
ATOM    445  C   ALA A  29      80.887 -19.075  51.921  1.00 17.42           C  
ATOM    446  CB  ALA A  29      81.181 -17.030  53.363  1.00 17.42           C  
ATOM    447  HB1 ALA A  29      81.811 -16.151  53.494  1.00 17.42           H  
ATOM    448  HB2 ALA A  29      81.498 -17.771  54.097  1.00 17.42           H  
ATOM    449  HB3 ALA A  29      80.137 -16.780  53.552  1.00 17.42           H  
ATOM    450  O   ALA A  29      79.696 -19.310  51.720  1.00 17.42           O  
ATOM    451  N   PRO A  30      81.779 -20.068  52.100  1.00 17.20           N  
ATOM    452  CA  PRO A  30      81.490 -21.419  51.618  1.00 17.20           C  
ATOM    453  HA  PRO A  30      81.193 -21.333  50.573  1.00 17.20           H  
ATOM    454  C   PRO A  30      80.299 -22.114  52.316  1.00 17.20           C  
ATOM    455  CB  PRO A  30      82.829 -22.169  51.629  1.00 17.20           C  
ATOM    456  HB2 PRO A  30      83.234 -22.173  50.617  1.00 17.20           H  
ATOM    457  HB3 PRO A  30      82.732 -23.198  51.977  1.00 17.20           H  
ATOM    458  O   PRO A  30      79.437 -22.646  51.636  1.00 17.20           O  
ATOM    459  CG  PRO A  30      83.752 -21.335  52.525  1.00 17.20           C  
ATOM    460  HG2 PRO A  30      83.702 -21.684  53.557  1.00 17.20           H  
ATOM    461  HG3 PRO A  30      84.784 -21.374  52.176  1.00 17.20           H  
ATOM    462  CD  PRO A  30      83.188 -19.918  52.429  1.00 17.20           C  
ATOM    463  HD2 PRO A  30      83.322 -19.391  53.374  1.00 17.20           H  
ATOM    464  HD3 PRO A  30      83.694 -19.386  51.624  1.00 17.20           H  
ATOM    465  N   SER A  31      80.123 -22.082  53.637  1.00 17.28           N  
ATOM    466  H   SER A  31      79.172 -22.320  53.879  1.00 17.28           H  
ATOM    467  CA  SER A  31      81.120 -22.646  54.548  1.00 17.28           C  
ATOM    468  HA  SER A  31      81.991 -22.956  53.970  1.00 17.28           H  
ATOM    469  C   SER A  31      80.625 -23.960  55.157  1.00 17.28           C  
ATOM    470  CB  SER A  31      81.639 -21.628  55.578  1.00 17.28           C  
ATOM    471  HB2 SER A  31      82.417 -22.099  56.180  1.00 17.28           H  
ATOM    472  HB3 SER A  31      82.084 -20.784  55.052  1.00 17.28           H  
ATOM    473  O   SER A  31      80.956 -25.029  54.661  1.00 17.28           O  
ATOM    474  OG  SER A  31      80.620 -21.142  56.431  1.00 17.28           O  
ATOM    475  HG  SER A  31      80.044 -20.568  55.921  1.00 17.28           H  
ATOM    476  N   LEU A  32      79.890 -23.860  56.258  1.00 16.46           N  
ATOM    477  H   LEU A  32      79.637 -22.921  56.531  1.00 16.46           H  
ATOM    478  CA  LEU A  32      79.742 -24.885  57.287  1.00 16.46           C  
ATOM    479  HA  LEU A  32      80.555 -25.605  57.193  1.00 16.46           H  
ATOM    480  C   LEU A  32      78.433 -25.695  57.096  1.00 16.46           C  
ATOM    481  CB  LEU A  32      79.904 -24.111  58.620  1.00 16.46           C  
ATOM    482  HB2 LEU A  32      79.547 -24.689  59.472  1.00 16.46           H  
ATOM    483  HB3 LEU A  32      79.280 -23.218  58.576  1.00 16.46           H  
ATOM    484  O   LEU A  32      77.654 -25.416  56.194  1.00 16.46           O  
ATOM    485  CG  LEU A  32      81.368 -23.699  58.900  1.00 16.46           C  
ATOM    486  HG  LEU A  32      81.849 -23.365  57.981  1.00 16.46           H  
ATOM    487  CD1 LEU A  32      81.423 -22.546  59.900  1.00 16.46           C  
ATOM    488 HD11 LEU A  32      82.460 -22.269  60.089  1.00 16.46           H  
ATOM    489 HD12 LEU A  32      80.949 -22.837  60.838  1.00 16.46           H  
ATOM    490 HD13 LEU A  32      80.903 -21.682  59.486  1.00 16.46           H  
ATOM    491  CD2 LEU A  32      82.180 -24.865  59.471  1.00 16.46           C  
ATOM    492 HD21 LEU A  32      81.745 -25.202  60.412  1.00 16.46           H  
ATOM    493 HD22 LEU A  32      83.206 -24.542  59.648  1.00 16.46           H  
ATOM    494 HD23 LEU A  32      82.198 -25.691  58.760  1.00 16.46           H  
ATOM    495  N   GLY A  33      78.129 -26.726  57.887  1.00 17.12           N  
ATOM    496  H   GLY A  33      77.314 -27.249  57.598  1.00 17.12           H  
ATOM    497  CA  GLY A  33      78.770 -27.122  59.137  1.00 17.12           C  
ATOM    498  HA2 GLY A  33      79.854 -27.052  59.036  1.00 17.12           H  
ATOM    499  HA3 GLY A  33      78.444 -26.443  59.924  1.00 17.12           H  
ATOM    500  C   GLY A  33      78.445 -28.545  59.580  1.00 17.12           C  
ATOM    501  O   GLY A  33      78.749 -29.503  58.879  1.00 17.12           O  
ATOM    502  N   GLN A  34      77.963 -28.678  60.816  1.00 17.85           N  
ATOM    503  H   GLN A  34      77.601 -27.862  61.288  1.00 17.85           H  
ATOM    504  CA  GLN A  34      78.158 -29.886  61.622  1.00 17.85           C  
ATOM    505  HA  GLN A  34      79.126 -30.299  61.341  1.00 17.85           H  
ATOM    506  C   GLN A  34      77.157 -31.028  61.370  1.00 17.85           C  
ATOM    507  CB  GLN A  34      78.258 -29.487  63.103  1.00 17.85           C  
ATOM    508  HB2 GLN A  34      77.413 -28.851  63.367  1.00 17.85           H  
ATOM    509  HB3 GLN A  34      78.225 -30.379  63.728  1.00 17.85           H  
ATOM    510  O   GLN A  34      76.079 -30.843  60.817  1.00 17.85           O  
ATOM    511  CG  GLN A  34      79.586 -28.754  63.380  1.00 17.85           C  
ATOM    512  HG2 GLN A  34      80.415 -29.419  63.136  1.00 17.85           H  
ATOM    513  HG3 GLN A  34      79.663 -27.867  62.751  1.00 17.85           H  
ATOM    514  CD  GLN A  34      79.731 -28.308  64.831  1.00 17.85           C  
ATOM    515  NE2 GLN A  34      80.934 -28.072  65.306  1.00 17.85           N  
ATOM    516 HE21 GLN A  34      80.957 -27.788  66.275  1.00 17.85           H  
ATOM    517 HE22 GLN A  34      81.764 -28.188  64.744  1.00 17.85           H  
ATOM    518  OE1 GLN A  34      78.777 -28.142  65.563  1.00 17.85           O  
ATOM    519  N   LYS A  35      77.586 -32.230  61.784  1.00 18.96           N  
ATOM    520  H   LYS A  35      78.453 -32.235  62.301  1.00 18.96           H  
ATOM    521  CA  LYS A  35      77.028 -33.555  61.443  1.00 18.96           C  
ATOM    522  HA  LYS A  35      76.655 -33.558  60.419  1.00 18.96           H  
ATOM    523  C   LYS A  35      75.895 -34.070  62.344  1.00 18.96           C  
ATOM    524  CB  LYS A  35      78.139 -34.607  61.622  1.00 18.96           C  
ATOM    525  HB2 LYS A  35      78.340 -34.696  62.689  1.00 18.96           H  
ATOM    526  HB3 LYS A  35      77.742 -35.567  61.292  1.00 18.96           H  
ATOM    527  O   LYS A  35      75.290 -35.082  62.016  1.00 18.96           O  
ATOM    528  CG  LYS A  35      79.482 -34.396  60.910  1.00 18.96           C  
ATOM    529  HG2 LYS A  35      79.335 -34.423  59.830  1.00 18.96           H  
ATOM    530  HG3 LYS A  35      79.926 -33.444  61.200  1.00 18.96           H  
ATOM    531  CD  LYS A  35      80.399 -35.547  61.354  1.00 18.96           C  
ATOM    532  HD2 LYS A  35      79.909 -36.493  61.124  1.00 18.96           H  
ATOM    533  HD3 LYS A  35      80.543 -35.489  62.433  1.00 18.96           H  
ATOM    534  CE  LYS A  35      81.761 -35.517  60.663  1.00 18.96           C  
ATOM    535  HE2 LYS A  35      81.606 -35.563  59.585  1.00 18.96           H  
ATOM    536  HE3 LYS A  35      82.252 -34.572  60.895  1.00 18.96           H  
ATOM    537  NZ  LYS A  35      82.594 -36.661  61.115  1.00 18.96           N  
ATOM    538  HZ1 LYS A  35      82.727 -36.626  62.116  1.00 18.96           H  
ATOM    539  HZ2 LYS A  35      83.498 -36.651  60.666  1.00 18.96           H  
ATOM    540  HZ3 LYS A  35      82.135 -37.534  60.897  1.00 18.96           H  
ATOM    541  N   SER A  36      75.803 -33.500  63.540  1.00 18.17           N  
ATOM    542  H   SER A  36      76.192 -32.573  63.635  1.00 18.17           H  
ATOM    543  CA  SER A  36      75.373 -34.130  64.804  1.00 18.17           C  
ATOM    544  HA  SER A  36      76.032 -34.963  65.048  1.00 18.17           H  
ATOM    545  C   SER A  36      73.927 -34.637  64.821  1.00 18.17           C  
ATOM    546  CB  SER A  36      75.498 -33.049  65.888  1.00 18.17           C  
ATOM    547  HB2 SER A  36      75.007 -33.358  66.811  1.00 18.17           H  
ATOM    548  HB3 SER A  36      76.552 -32.861  66.096  1.00 18.17           H  
ATOM    549  O   SER A  36      73.083 -34.043  64.160  1.00 18.17           O  
ATOM    550  OG  SER A  36      74.887 -31.849  65.447  1.00 18.17           O  
ATOM    551  HG  SER A  36      74.014 -32.078  65.119  1.00 18.17           H  
ATOM    552  N   ASP A  37      73.522 -35.592  65.663  1.00 18.52           N  
ATOM    553  H   ASP A  37      72.521 -35.721  65.645  1.00 18.52           H  
ATOM    554  CA  ASP A  37      74.204 -36.729  66.328  1.00 18.52           C  
ATOM    555  HA  ASP A  37      74.868 -37.197  65.601  1.00 18.52           H  
ATOM    556  C   ASP A  37      73.084 -37.768  66.666  1.00 18.52           C  
ATOM    557  CB  ASP A  37      75.020 -36.291  67.574  1.00 18.52           C  
ATOM    558  HB2 ASP A  37      74.473 -36.564  68.476  1.00 18.52           H  
ATOM    559  HB3 ASP A  37      75.122 -35.206  67.601  1.00 18.52           H  
ATOM    560  O   ASP A  37      71.921 -37.499  66.350  1.00 18.52           O  
ATOM    561  CG  ASP A  37      76.441 -36.886  67.625  1.00 18.52           C  
ATOM    562  OD1 ASP A  37      77.037 -37.084  66.541  1.00 18.52           O  
ATOM    563  OD2 ASP A  37      76.924 -37.133  68.750  1.00 18.52           O  
ATOM    564  N   PRO A  38      73.346 -38.971  67.221  1.00 18.57           N  
ATOM    565  CA  PRO A  38      72.542 -40.146  66.844  1.00 18.57           C  
ATOM    566  HA  PRO A  38      72.205 -40.036  65.813  1.00 18.57           H  
ATOM    567  C   PRO A  38      71.296 -40.500  67.681  1.00 18.57           C  
ATOM    568  CB  PRO A  38      73.542 -41.309  66.903  1.00 18.57           C  
ATOM    569  HB2 PRO A  38      74.086 -41.366  65.960  1.00 18.57           H  
ATOM    570  HB3 PRO A  38      73.062 -42.265  67.114  1.00 18.57           H  
ATOM    571  O   PRO A  38      70.440 -41.222  67.184  1.00 18.57           O  
ATOM    572  CG  PRO A  38      74.502 -40.902  68.017  1.00 18.57           C  
ATOM    573  HG2 PRO A  38      75.471 -41.392  67.916  1.00 18.57           H  
ATOM    574  HG3 PRO A  38      74.062 -41.116  68.991  1.00 18.57           H  
ATOM    575  CD  PRO A  38      74.611 -39.398  67.805  1.00 18.57           C  
ATOM    576  HD2 PRO A  38      75.420 -39.210  67.100  1.00 18.57           H  
ATOM    577  HD3 PRO A  38      74.802 -38.899  68.755  1.00 18.57           H  
ATOM    578  N   SER A  39      71.254 -40.176  68.975  1.00 17.06           N  
ATOM    579  H   SER A  39      71.828 -39.399  69.270  1.00 17.06           H  
ATOM    580  CA  SER A  39      71.180 -41.269  69.969  1.00 17.06           C  
ATOM    581  HA  SER A  39      71.633 -42.152  69.518  1.00 17.06           H  
ATOM    582  C   SER A  39      69.820 -41.756  70.495  1.00 17.06           C  
ATOM    583  CB  SER A  39      72.049 -40.910  71.185  1.00 17.06           C  
ATOM    584  HB2 SER A  39      73.102 -41.044  70.939  1.00 17.06           H  
ATOM    585  HB3 SER A  39      71.807 -41.566  72.022  1.00 17.06           H  
ATOM    586  O   SER A  39      69.622 -42.966  70.566  1.00 17.06           O  
ATOM    587  OG  SER A  39      71.835 -39.558  71.547  1.00 17.06           O  
ATOM    588  HG  SER A  39      72.087 -39.413  72.462  1.00 17.06           H  
ATOM    589  N   HIS A  40      69.016 -40.875  71.098  1.00 17.53           N  
ATOM    590  H   HIS A  40      69.224 -39.900  70.936  1.00 17.53           H  
ATOM    591  CA  HIS A  40      68.398 -41.220  72.397  1.00 17.53           C  
ATOM    592  HA  HIS A  40      69.141 -41.827  72.913  1.00 17.53           H  
ATOM    593  C   HIS A  40      67.163 -42.151  72.397  1.00 17.53           C  
ATOM    594  CB  HIS A  40      68.234 -39.954  73.256  1.00 17.53           C  
ATOM    595  HB2 HIS A  40      67.479 -40.119  74.025  1.00 17.53           H  
ATOM    596  HB3 HIS A  40      67.893 -39.126  72.635  1.00 17.53           H  
ATOM    597  O   HIS A  40      66.572 -42.451  71.368  1.00 17.53           O  
ATOM    598  CG  HIS A  40      69.521 -39.586  73.956  1.00 17.53           C  
ATOM    599  CD2 HIS A  40      70.276 -38.463  73.752  1.00 17.53           C  
ATOM    600  HD2 HIS A  40      70.046 -37.660  73.067  1.00 17.53           H  
ATOM    601  ND1 HIS A  40      70.195 -40.365  74.874  1.00 17.53           N  
ATOM    602  HD1 HIS A  40      69.875 -41.238  75.268  1.00 17.53           H  
ATOM    603  CE1 HIS A  40      71.338 -39.737  75.196  1.00 17.53           C  
ATOM    604  HE1 HIS A  40      72.073 -40.102  75.898  1.00 17.53           H  
ATOM    605  NE2 HIS A  40      71.443 -38.586  74.516  1.00 17.53           N  
ATOM    606  N   SER A  41      66.837 -42.673  73.590  1.00 17.37           N  
ATOM    607  H   SER A  41      67.151 -42.162  74.403  1.00 17.37           H  
ATOM    608  CA  SER A  41      66.911 -44.123  73.819  1.00 17.37           C  
ATOM    609  HA  SER A  41      67.321 -44.573  72.915  1.00 17.37           H  
ATOM    610  C   SER A  41      65.605 -44.905  74.072  1.00 17.37           C  
ATOM    611  CB  SER A  41      67.940 -44.392  74.932  1.00 17.37           C  
ATOM    612  HB2 SER A  41      68.941 -44.271  74.518  1.00 17.37           H  
ATOM    613  HB3 SER A  41      67.843 -45.420  75.283  1.00 17.37           H  
ATOM    614  O   SER A  41      65.243 -45.720  73.234  1.00 17.37           O  
ATOM    615  OG  SER A  41      67.790 -43.479  76.017  1.00 17.37           O  
ATOM    616  HG  SER A  41      68.044 -43.941  76.819  1.00 17.37           H  
ATOM    617  N   GLU A  42      65.018 -44.832  75.276  1.00 17.00           N  
ATOM    618  H   GLU A  42      65.279 -44.035  75.837  1.00 17.00           H  
ATOM    619  CA  GLU A  42      64.834 -46.093  76.037  1.00 17.00           C  
ATOM    620  HA  GLU A  42      65.342 -46.864  75.459  1.00 17.00           H  
ATOM    621  C   GLU A  42      63.411 -46.703  76.201  1.00 17.00           C  
ATOM    622  CB  GLU A  42      65.641 -45.982  77.346  1.00 17.00           C  
ATOM    623  HB2 GLU A  42      65.033 -45.532  78.131  1.00 17.00           H  
ATOM    624  HB3 GLU A  42      66.489 -45.315  77.191  1.00 17.00           H  
ATOM    625  O   GLU A  42      62.856 -47.218  75.239  1.00 17.00           O  
ATOM    626  CG  GLU A  42      66.223 -47.321  77.806  1.00 17.00           C  
ATOM    627  HG2 GLU A  42      65.414 -48.002  78.069  1.00 17.00           H  
ATOM    628  HG3 GLU A  42      66.796 -47.763  76.990  1.00 17.00           H  
ATOM    629  CD  GLU A  42      67.127 -47.087  79.018  1.00 17.00           C  
ATOM    630  OE1 GLU A  42      68.355 -47.275  78.876  1.00 17.00           O  
ATOM    631  OE2 GLU A  42      66.573 -46.654  80.053  1.00 17.00           O  
ATOM    632  N   GLY A  43      62.906 -46.823  77.443  1.00 17.00           N  
ATOM    633  H   GLY A  43      63.407 -46.331  78.169  1.00 17.00           H  
ATOM    634  CA  GLY A  43      62.102 -47.981  77.897  1.00 17.00           C  
ATOM    635  HA2 GLY A  43      62.416 -48.857  77.328  1.00 17.00           H  
ATOM    636  HA3 GLY A  43      62.354 -48.181  78.939  1.00 17.00           H  
ATOM    637  C   GLY A  43      60.569 -47.887  77.745  1.00 17.00           C  
ATOM    638  O   GLY A  43      60.053 -47.832  76.644  1.00 17.00           O  
ATOM    639  N   ASN A  44      59.741 -47.951  78.796  1.00 17.03           N  
ATOM    640  H   ASN A  44      58.783 -47.773  78.530  1.00 17.03           H  
ATOM    641  CA  ASN A  44      59.916 -48.826  79.958  1.00 17.03           C  
ATOM    642  HA  ASN A  44      60.603 -49.611  79.643  1.00 17.03           H  
ATOM    643  C   ASN A  44      58.615 -49.598  80.321  1.00 17.03           C  
ATOM    644  CB  ASN A  44      60.598 -48.087  81.134  1.00 17.03           C  
ATOM    645  HB2 ASN A  44      61.337 -47.387  80.743  1.00 17.03           H  
ATOM    646  HB3 ASN A  44      59.873 -47.506  81.703  1.00 17.03           H  
ATOM    647  O   ASN A  44      58.389 -50.677  79.784  1.00 17.03           O  
ATOM    648  CG  ASN A  44      61.336 -49.037  82.069  1.00 17.03           C  
ATOM    649  ND2 ASN A  44      62.027 -48.522  83.056  1.00 17.03           N  
ATOM    650 HD21 ASN A  44      62.594 -49.174  83.578  1.00 17.03           H  
ATOM    651 HD22 ASN A  44      62.156 -47.523  83.126  1.00 17.03           H  
ATOM    652  OD1 ASN A  44      61.302 -50.246  81.943  1.00 17.03           O  
ATOM    653  N   GLN A  45      57.778 -49.111  81.251  1.00 17.08           N  
ATOM    654  H   GLN A  45      57.909 -48.161  81.568  1.00 17.08           H  
ATOM    655  CA  GLN A  45      56.877 -49.978  82.045  1.00 17.08           C  
ATOM    656  HA  GLN A  45      57.261 -50.995  81.958  1.00 17.08           H  
ATOM    657  C   GLN A  45      55.410 -50.084  81.577  1.00 17.08           C  
ATOM    658  CB  GLN A  45      56.976 -49.602  83.530  1.00 17.08           C  
ATOM    659  HB2 GLN A  45      56.852 -48.526  83.650  1.00 17.08           H  
ATOM    660  HB3 GLN A  45      56.181 -50.105  84.082  1.00 17.08           H  
ATOM    661  O   GLN A  45      54.893 -49.211  80.889  1.00 17.08           O  
ATOM    662  CG  GLN A  45      58.323 -50.054  84.116  1.00 17.08           C  
ATOM    663  HG2 GLN A  45      58.462 -51.117  83.922  1.00 17.08           H  
ATOM    664  HG3 GLN A  45      59.133 -49.509  83.631  1.00 17.08           H  
ATOM    665  CD  GLN A  45      58.436 -49.823  85.618  1.00 17.08           C  
ATOM    666  NE2 GLN A  45      59.421 -50.406  86.263  1.00 17.08           N  
ATOM    667 HE21 GLN A  45      60.092 -50.978  85.771  1.00 17.08           H  
ATOM    668 HE22 GLN A  45      59.470 -50.218  87.254  1.00 17.08           H  
ATOM    669  OE1 GLN A  45      57.656 -49.125  86.241  1.00 17.08           O  
ATOM    670  N   ALA A  46      54.751 -51.188  81.971  1.00 19.16           N  
ATOM    671  H   ALA A  46      55.253 -51.808  82.591  1.00 19.16           H  
ATOM    672  CA  ALA A  46      53.698 -51.817  81.160  1.00 19.16           C  
ATOM    673  HA  ALA A  46      53.647 -51.308  80.198  1.00 19.16           H  
ATOM    674  C   ALA A  46      52.245 -51.861  81.697  1.00 19.16           C  
ATOM    675  CB  ALA A  46      54.174 -53.256  80.904  1.00 19.16           C  
ATOM    676  HB1 ALA A  46      54.285 -53.797  81.843  1.00 19.16           H  
ATOM    677  HB2 ALA A  46      53.446 -53.773  80.279  1.00 19.16           H  
ATOM    678  HB3 ALA A  46      55.128 -53.240  80.377  1.00 19.16           H  
ATOM    679  O   ALA A  46      51.326 -51.864  80.886  1.00 19.16           O  
ATOM    680  N   SER A  47      52.015 -52.041  83.007  1.00 17.90           N  
ATOM    681  H   SER A  47      52.802 -51.969  83.636  1.00 17.90           H  
ATOM    682  CA  SER A  47      50.723 -52.569  83.531  1.00 17.90           C  
ATOM    683  HA  SER A  47      50.354 -53.294  82.805  1.00 17.90           H  
ATOM    684  C   SER A  47      49.597 -51.503  83.650  1.00 17.90           C  
ATOM    685  CB  SER A  47      51.004 -53.360  84.814  1.00 17.90           C  
ATOM    686  HB2 SER A  47      51.935 -53.914  84.699  1.00 17.90           H  
ATOM    687  HB3 SER A  47      50.211 -54.088  84.981  1.00 17.90           H  
ATOM    688  O   SER A  47      49.795 -50.376  83.216  1.00 17.90           O  
ATOM    689  OG  SER A  47      51.098 -52.516  85.941  1.00 17.90           O  
ATOM    690  HG  SER A  47      51.499 -51.683  85.683  1.00 17.90           H  
ATOM    691  N   GLY A  48      48.392 -51.729  84.198  1.00 17.71           N  
ATOM    692  H   GLY A  48      47.745 -50.971  84.036  1.00 17.71           H  
ATOM    693  CA  GLY A  48      47.852 -52.813  85.038  1.00 17.71           C  
ATOM    694  HA2 GLY A  48      48.312 -52.768  86.025  1.00 17.71           H  
ATOM    695  HA3 GLY A  48      48.073 -53.779  84.583  1.00 17.71           H  
ATOM    696  C   GLY A  48      46.315 -52.709  85.196  1.00 17.71           C  
ATOM    697  O   GLY A  48      45.670 -52.093  84.357  1.00 17.71           O  
ATOM    698  N   GLY A  49      45.713 -53.361  86.208  1.00 17.94           N  
ATOM    699  H   GLY A  49      46.308 -53.769  86.916  1.00 17.94           H  
ATOM    700  CA  GLY A  49      44.391 -54.003  86.009  1.00 17.94           C  
ATOM    701  HA2 GLY A  49      44.230 -54.123  84.937  1.00 17.94           H  
ATOM    702  HA3 GLY A  49      44.466 -55.013  86.412  1.00 17.94           H  
ATOM    703  C   GLY A  49      43.069 -53.428  86.576  1.00 17.94           C  
ATOM    704  O   GLY A  49      42.074 -53.473  85.864  1.00 17.94           O  
ATOM    705  N   ASN A  50      42.990 -53.032  87.854  1.00 17.89           N  
ATOM    706  H   ASN A  50      43.859 -52.951  88.362  1.00 17.89           H  
ATOM    707  CA  ASN A  50      41.732 -53.070  88.656  1.00 17.89           C  
ATOM    708  HA  ASN A  50      41.213 -53.997  88.410  1.00 17.89           H  
ATOM    709  C   ASN A  50      40.687 -51.947  88.340  1.00 17.89           C  
ATOM    710  CB  ASN A  50      42.170 -53.154  90.137  1.00 17.89           C  
ATOM    711  HB2 ASN A  50      42.943 -52.410  90.333  1.00 17.89           H  
ATOM    712  HB3 ASN A  50      41.335 -52.929  90.801  1.00 17.89           H  
ATOM    713  O   ASN A  50      40.972 -51.058  87.550  1.00 17.89           O  
ATOM    714  CG  ASN A  50      42.685 -54.529  90.540  1.00 17.89           C  
ATOM    715  ND2 ASN A  50      43.033 -54.708  91.791  1.00 17.89           N  
ATOM    716 HD21 ASN A  50      42.969 -53.958  92.465  1.00 17.89           H  
ATOM    717 HD22 ASN A  50      43.357 -55.636  92.025  1.00 17.89           H  
ATOM    718  OD1 ASN A  50      42.784 -55.460  89.763  1.00 17.89           O  
ATOM    719  N   GLY A  51      39.462 -51.883  88.903  1.00 17.63           N  
ATOM    720  H   GLY A  51      38.876 -51.181  88.474  1.00 17.63           H  
ATOM    721  CA  GLY A  51      38.861 -52.596  90.048  1.00 17.63           C  
ATOM    722  HA2 GLY A  51      39.356 -52.274  90.964  1.00 17.63           H  
ATOM    723  HA3 GLY A  51      39.013 -53.668  89.924  1.00 17.63           H  
ATOM    724  C   GLY A  51      37.344 -52.355  90.239  1.00 17.63           C  
ATOM    725  O   GLY A  51      36.555 -52.779  89.406  1.00 17.63           O  
ATOM    726  N   GLY A  52      36.940 -51.759  91.377  1.00 17.54           N  
ATOM    727  H   GLY A  52      37.656 -51.397  91.991  1.00 17.54           H  
ATOM    728  CA  GLY A  52      35.531 -51.556  91.795  1.00 17.54           C  
ATOM    729  HA2 GLY A  52      35.510 -51.372  92.869  1.00 17.54           H  
ATOM    730  HA3 GLY A  52      34.969 -52.470  91.603  1.00 17.54           H  
ATOM    731  C   GLY A  52      34.788 -50.400  91.088  1.00 17.54           C  
ATOM    732  O   GLY A  52      35.237 -49.919  90.058  1.00 17.54           O  
ATOM    733  N   GLY A  53      33.664 -49.875  91.596  1.00 17.44           N  
ATOM    734  H   GLY A  53      33.202 -49.224  90.977  1.00 17.44           H  
ATOM    735  CA  GLY A  53      33.039 -50.077  92.912  1.00 17.44           C  
ATOM    736  HA2 GLY A  53      33.085 -51.133  93.180  1.00 17.44           H  
ATOM    737  HA3 GLY A  53      33.589 -49.506  93.659  1.00 17.44           H  
ATOM    738  C   GLY A  53      31.555 -49.658  92.947  1.00 17.44           C  
ATOM    739  O   GLY A  53      30.759 -50.219  92.210  1.00 17.44           O  
ATOM    740  N   GLY A  54      31.165 -48.750  93.853  1.00 17.21           N  
ATOM    741  H   GLY A  54      31.869 -48.240  94.367  1.00 17.21           H  
ATOM    742  CA  GLY A  54      29.752 -48.512  94.210  1.00 17.21           C  
ATOM    743  HA2 GLY A  54      29.237 -49.472  94.219  1.00 17.21           H  
ATOM    744  HA3 GLY A  54      29.705 -48.110  95.222  1.00 17.21           H  
ATOM    745  C   GLY A  54      28.957 -47.557  93.301  1.00 17.21           C  
ATOM    746  O   GLY A  54      29.449 -46.491  92.946  1.00 17.21           O  
ATOM    747  N   ASP A  55      27.697 -47.919  93.020  1.00 19.78           N  
ATOM    748  H   ASP A  55      27.423 -48.856  93.278  1.00 19.78           H  
ATOM    749  CA  ASP A  55      26.807 -47.256  92.047  1.00 19.78           C  
ATOM    750  HA  ASP A  55      27.335 -47.138  91.101  1.00 19.78           H  
ATOM    751  C   ASP A  55      26.260 -45.868  92.454  1.00 19.78           C  
ATOM    752  CB  ASP A  55      25.570 -48.152  91.807  1.00 19.78           C  
ATOM    753  HB2 ASP A  55      25.096 -48.360  92.766  1.00 19.78           H  
ATOM    754  HB3 ASP A  55      24.854 -47.603  91.196  1.00 19.78           H  
ATOM    755  O   ASP A  55      26.367 -44.889  91.722  1.00 19.78           O  
ATOM    756  CG  ASP A  55      25.836 -49.478  91.105  1.00 19.78           C  
ATOM    757  OD1 ASP A  55      26.497 -49.448  90.049  1.00 19.78           O  
ATOM    758  OD2 ASP A  55      25.348 -50.496  91.643  1.00 19.78           O  
ATOM    759  N   ALA A  56      25.495 -45.816  93.550  1.00 19.38           N  
ATOM    760  H   ALA A  56      25.620 -46.605  94.167  1.00 19.38           H  
ATOM    761  CA  ALA A  56      24.079 -45.461  93.345  1.00 19.38           C  
ATOM    762  HA  ALA A  56      23.803 -45.711  92.321  1.00 19.38           H  
ATOM    763  C   ALA A  56      23.645 -43.996  93.550  1.00 19.38           C  
ATOM    764  CB  ALA A  56      23.262 -46.367  94.281  1.00 19.38           C  
ATOM    765  HB1 ALA A  56      23.504 -46.151  95.321  1.00 19.38           H  
ATOM    766  HB2 ALA A  56      22.199 -46.187  94.120  1.00 19.38           H  
ATOM    767  HB3 ALA A  56      23.465 -47.416  94.069  1.00 19.38           H  
ATOM    768  O   ALA A  56      22.575 -43.614  93.088  1.00 19.38           O  
ATOM    769  N   GLN A  57      24.358 -43.229  94.375  1.00 16.52           N  
ATOM    770  H   GLN A  57      25.306 -43.536  94.536  1.00 16.52           H  
ATOM    771  CA  GLN A  57      23.673 -42.582  95.510  1.00 16.52           C  
ATOM    772  HA  GLN A  57      23.055 -43.347  95.981  1.00 16.52           H  
ATOM    773  C   GLN A  57      22.690 -41.411  95.256  1.00 16.52           C  
ATOM    774  CB  GLN A  57      24.701 -42.137  96.555  1.00 16.52           C  
ATOM    775  HB2 GLN A  57      24.196 -41.457  97.240  1.00 16.52           H  
ATOM    776  HB3 GLN A  57      25.509 -41.602  96.057  1.00 16.52           H  
ATOM    777  O   GLN A  57      21.504 -41.538  95.553  1.00 16.52           O  
ATOM    778  CG  GLN A  57      25.307 -43.237  97.426  1.00 16.52           C  
ATOM    779  HG2 GLN A  57      25.959 -43.873  96.827  1.00 16.52           H  
ATOM    780  HG3 GLN A  57      24.506 -43.847  97.844  1.00 16.52           H  
ATOM    781  CD  GLN A  57      26.110 -42.622  98.574  1.00 16.52           C  
ATOM    782  NE2 GLN A  57      26.395 -43.369  99.616  1.00 16.52           N  
ATOM    783 HE21 GLN A  57      26.932 -42.915 100.341  1.00 16.52           H  
ATOM    784 HE22 GLN A  57      26.108 -44.336  99.658  1.00 16.52           H  
ATOM    785  OE1 GLN A  57      26.486 -41.462  98.578  1.00 16.52           O  
ATOM    786  N   VAL A  58      23.210 -40.210  94.979  1.00 16.40           N  
ATOM    787  H   VAL A  58      24.152 -40.190  94.613  1.00 16.40           H  
ATOM    788  CA  VAL A  58      22.651 -38.924  95.480  1.00 16.40           C  
ATOM    789  HA  VAL A  58      22.021 -39.134  96.344  1.00 16.40           H  
ATOM    790  C   VAL A  58      21.776 -38.245  94.407  1.00 16.40           C  
ATOM    791  CB  VAL A  58      23.811 -37.991  95.928  1.00 16.40           C  
ATOM    792  HB  VAL A  58      24.254 -37.537  95.041  1.00 16.40           H  
ATOM    793  O   VAL A  58      22.053 -38.417  93.228  1.00 16.40           O  
ATOM    794  CG1 VAL A  58      23.338 -36.865  96.853  1.00 16.40           C  
ATOM    795 HG11 VAL A  58      24.190 -36.348  97.296  1.00 16.40           H  
ATOM    796 HG12 VAL A  58      22.800 -36.123  96.263  1.00 16.40           H  
ATOM    797 HG13 VAL A  58      22.711 -37.264  97.650  1.00 16.40           H  
ATOM    798  CG2 VAL A  58      24.951 -38.697  96.681  1.00 16.40           C  
ATOM    799 HG21 VAL A  58      24.562 -39.225  97.551  1.00 16.40           H  
ATOM    800 HG22 VAL A  58      25.693 -37.972  97.014  1.00 16.40           H  
ATOM    801 HG23 VAL A  58      25.472 -39.387  96.016  1.00 16.40           H  
ATOM    802  N   GLY A  59      20.748 -37.421  94.658  1.00 17.33           N  
ATOM    803  H   GLY A  59      20.321 -37.102  93.800  1.00 17.33           H  
ATOM    804  CA  GLY A  59      20.071 -36.893  95.858  1.00 17.33           C  
ATOM    805  HA2 GLY A  59      20.757 -36.338  96.497  1.00 17.33           H  
ATOM    806  HA3 GLY A  59      19.638 -37.717  96.424  1.00 17.33           H  
ATOM    807  C   GLY A  59      18.932 -35.930  95.417  1.00 17.33           C  
ATOM    808  O   GLY A  59      18.690 -35.817  94.218  1.00 17.33           O  
ATOM    809  N   PRO A  60      18.192 -35.254  96.324  1.00 18.72           N  
ATOM    810  CA  PRO A  60      16.753 -35.007  96.083  1.00 18.72           C  
ATOM    811  HA  PRO A  60      16.372 -35.710  95.342  1.00 18.72           H  
ATOM    812  C   PRO A  60      16.284 -33.596  95.652  1.00 18.72           C  
ATOM    813  CB  PRO A  60      16.122 -35.337  97.441  1.00 18.72           C  
ATOM    814  HB2 PRO A  60      16.027 -36.417  97.546  1.00 18.72           H  
ATOM    815  HB3 PRO A  60      15.152 -34.860  97.585  1.00 18.72           H  
ATOM    816  O   PRO A  60      15.127 -33.442  95.272  1.00 18.72           O  
ATOM    817  CG  PRO A  60      17.163 -34.814  98.433  1.00 18.72           C  
ATOM    818  HG2 PRO A  60      17.080 -33.731  98.525  1.00 18.72           H  
ATOM    819  HG3 PRO A  60      17.069 -35.291  99.408  1.00 18.72           H  
ATOM    820  CD  PRO A  60      18.481 -35.182  97.752  1.00 18.72           C  
ATOM    821  HD2 PRO A  60      18.809 -36.156  98.116  1.00 18.72           H  
ATOM    822  HD3 PRO A  60      19.239 -34.428  97.960  1.00 18.72           H  
ATOM    823  N   SER A  61      17.087 -32.556  95.863  1.00 17.65           N  
ATOM    824  H   SER A  61      18.052 -32.763  96.077  1.00 17.65           H  
ATOM    825  CA  SER A  61      16.637 -31.222  96.328  1.00 17.65           C  
ATOM    826  HA  SER A  61      15.727 -31.349  96.914  1.00 17.65           H  
ATOM    827  C   SER A  61      16.314 -30.186  95.216  1.00 17.65           C  
ATOM    828  CB  SER A  61      17.741 -30.678  97.268  1.00 17.65           C  
ATOM    829  HB2 SER A  61      18.088 -29.713  96.899  1.00 17.65           H  
ATOM    830  HB3 SER A  61      17.318 -30.543  98.263  1.00 17.65           H  
ATOM    831  O   SER A  61      16.583 -30.441  94.051  1.00 17.65           O  
ATOM    832  OG  SER A  61      18.879 -31.521  97.418  1.00 17.65           O  
ATOM    833  HG  SER A  61      19.580 -31.018  97.838  1.00 17.65           H  
ATOM    834  N   ILE A  62      15.912 -28.926  95.486  1.00 17.81           N  
ATOM    835  H   ILE A  62      16.178 -28.339  94.708  1.00 17.81           H  
ATOM    836  CA  ILE A  62      14.622 -28.460  96.063  1.00 17.81           C  
ATOM    837  HA  ILE A  62      13.981 -29.337  96.152  1.00 17.81           H  
ATOM    838  C   ILE A  62      13.942 -27.527  95.008  1.00 17.81           C  
ATOM    839  CB  ILE A  62      14.707 -27.805  97.474  1.00 17.81           C  
ATOM    840  HB  ILE A  62      15.030 -26.771  97.353  1.00 17.81           H  
ATOM    841  O   ILE A  62      13.502 -28.027  93.986  1.00 17.81           O  
ATOM    842  CG1 ILE A  62      15.708 -28.434  98.458  1.00 17.81           C  
ATOM    843 HG12 ILE A  62      15.455 -29.484  98.602  1.00 17.81           H  
ATOM    844 HG13 ILE A  62      16.702 -28.344  98.020  1.00 17.81           H  
ATOM    845  CG2 ILE A  62      13.302 -27.845  98.110  1.00 17.81           C  
ATOM    846 HG21 ILE A  62      13.093 -28.842  98.498  1.00 17.81           H  
ATOM    847 HG22 ILE A  62      12.533 -27.606  97.375  1.00 17.81           H  
ATOM    848 HG23 ILE A  62      13.233 -27.124  98.924  1.00 17.81           H  
ATOM    849  CD1 ILE A  62      15.776 -27.752  99.832  1.00 17.81           C  
ATOM    850 HD11 ILE A  62      14.856 -27.921 100.391  1.00 17.81           H  
ATOM    851 HD12 ILE A  62      16.605 -28.173 100.401  1.00 17.81           H  
ATOM    852 HD13 ILE A  62      15.939 -26.681  99.710  1.00 17.81           H  
ATOM    853  N   GLU A  63      13.910 -26.186  95.114  1.00 18.44           N  
ATOM    854  H   GLU A  63      14.264 -25.764  94.267  1.00 18.44           H  
ATOM    855  CA  GLU A  63      12.675 -25.457  95.498  1.00 18.44           C  
ATOM    856  HA  GLU A  63      11.902 -26.205  95.669  1.00 18.44           H  
ATOM    857  C   GLU A  63      12.128 -24.534  94.369  1.00 18.44           C  
ATOM    858  CB  GLU A  63      12.873 -24.671  96.817  1.00 18.44           C  
ATOM    859  HB2 GLU A  63      13.683 -25.103  97.403  1.00 18.44           H  
ATOM    860  HB3 GLU A  63      13.150 -23.643  96.584  1.00 18.44           H  
ATOM    861  O   GLU A  63      12.660 -24.501  93.265  1.00 18.44           O  
ATOM    862  CG  GLU A  63      11.598 -24.695  97.682  1.00 18.44           C  
ATOM    863  HG2 GLU A  63      11.299 -25.729  97.851  1.00 18.44           H  
ATOM    864  HG3 GLU A  63      10.776 -24.211  97.154  1.00 18.44           H  
ATOM    865  CD  GLU A  63      11.774 -23.982  99.024  1.00 18.44           C  
ATOM    866  OE1 GLU A  63      11.293 -24.549 100.029  1.00 18.44           O  
ATOM    867  OE2 GLU A  63      12.286 -22.843  98.999  1.00 18.44           O  
ATOM    868  N   LYS A  64      11.030 -23.803  94.635  1.00 19.59           N  
ATOM    869  H   LYS A  64      10.766 -23.769  95.609  1.00 19.59           H  
ATOM    870  CA  LYS A  64      10.002 -23.349  93.665  1.00 19.59           C  
ATOM    871  HA  LYS A  64       9.847 -24.129  92.920  1.00 19.59           H  
ATOM    872  C   LYS A  64      10.229 -22.046  92.877  1.00 19.59           C  
ATOM    873  CB  LYS A  64       8.695 -23.102  94.447  1.00 19.59           C  
ATOM    874  HB2 LYS A  64       8.883 -22.313  95.176  1.00 19.59           H  
ATOM    875  HB3 LYS A  64       7.940 -22.733  93.754  1.00 19.59           H  
ATOM    876  O   LYS A  64       9.453 -21.772  91.966  1.00 19.59           O  
ATOM    877  CG  LYS A  64       8.084 -24.303  95.174  1.00 19.59           C  
ATOM    878  HG2 LYS A  64       8.798 -24.719  95.885  1.00 19.59           H  
ATOM    879  HG3 LYS A  64       7.809 -25.069  94.449  1.00 19.59           H  
ATOM    880  CD  LYS A  64       6.838 -23.820  95.931  1.00 19.59           C  
ATOM    881  HD2 LYS A  64       7.136 -23.056  96.649  1.00 19.59           H  
ATOM    882  HD3 LYS A  64       6.130 -23.390  95.223  1.00 19.59           H  
ATOM    883  CE  LYS A  64       6.175 -24.983  96.669  1.00 19.59           C  
ATOM    884  HE2 LYS A  64       6.929 -25.472  97.286  1.00 19.59           H  
ATOM    885  HE3 LYS A  64       5.825 -25.710  95.936  1.00 19.59           H  
ATOM    886  NZ  LYS A  64       5.055 -24.514  97.521  1.00 19.59           N  
ATOM    887  HZ1 LYS A  64       5.408 -23.913  98.252  1.00 19.59           H  
ATOM    888  HZ2 LYS A  64       4.597 -25.300  97.959  1.00 19.59           H  
ATOM    889  HZ3 LYS A  64       4.379 -24.003  96.973  1.00 19.59           H  
ATOM    890  N   SER A  65      11.084 -21.146  93.359  1.00 18.36           N  
ATOM    891  H   SER A  65      11.741 -21.470  94.055  1.00 18.36           H  
ATOM    892  CA  SER A  65      10.933 -19.685  93.144  1.00 18.36           C  
ATOM    893  HA  SER A  65       9.909 -19.415  93.404  1.00 18.36           H  
ATOM    894  C   SER A  65      11.177 -19.227  91.684  1.00 18.36           C  
ATOM    895  CB  SER A  65      11.874 -18.977  94.126  1.00 18.36           C  
ATOM    896  HB2 SER A  65      11.430 -18.038  94.457  1.00 18.36           H  
ATOM    897  HB3 SER A  65      12.015 -19.594  95.014  1.00 18.36           H  
ATOM    898  O   SER A  65      11.847 -19.936  90.948  1.00 18.36           O  
ATOM    899  OG  SER A  65      13.128 -18.712  93.535  1.00 18.36           O  
ATOM    900  HG  SER A  65      13.398 -19.469  93.009  1.00 18.36           H  
ATOM    901  N   SER A  66      10.766 -18.050  91.186  1.00 17.87           N  
ATOM    902  H   SER A  66      11.045 -17.938  90.222  1.00 17.87           H  
ATOM    903  CA  SER A  66       9.813 -17.008  91.629  1.00 17.87           C  
ATOM    904  HA  SER A  66       8.999 -17.478  92.181  1.00 17.87           H  
ATOM    905  C   SER A  66       9.206 -16.329  90.371  1.00 17.87           C  
ATOM    906  CB  SER A  66      10.477 -15.957  92.535  1.00 17.87           C  
ATOM    907  HB2 SER A  66      10.812 -16.418  93.465  1.00 17.87           H  
ATOM    908  HB3 SER A  66       9.748 -15.189  92.793  1.00 17.87           H  
ATOM    909  O   SER A  66       9.609 -16.634  89.255  1.00 17.87           O  
ATOM    910  OG  SER A  66      11.577 -15.342  91.908  1.00 17.87           O  
ATOM    911  HG  SER A  66      12.238 -16.011  91.716  1.00 17.87           H  
ATOM    912  N   LEU A  67       8.197 -15.459  90.523  1.00 18.62           N  
ATOM    913  H   LEU A  67       7.966 -15.173  91.464  1.00 18.62           H  
ATOM    914  CA  LEU A  67       7.200 -15.152  89.470  1.00 18.62           C  
ATOM    915  HA  LEU A  67       6.987 -16.064  88.913  1.00 18.62           H  
ATOM    916  C   LEU A  67       7.532 -14.084  88.401  1.00 18.62           C  
ATOM    917  CB  LEU A  67       5.919 -14.672  90.188  1.00 18.62           C  
ATOM    918  HB2 LEU A  67       5.264 -14.175  89.472  1.00 18.62           H  
ATOM    919  HB3 LEU A  67       6.204 -13.921  90.924  1.00 18.62           H  
ATOM    920  O   LEU A  67       6.789 -13.976  87.427  1.00 18.62           O  
ATOM    921  CG  LEU A  67       5.091 -15.766  90.875  1.00 18.62           C  
ATOM    922  HG  LEU A  67       5.739 -16.395  91.484  1.00 18.62           H  
ATOM    923  CD1 LEU A  67       4.056 -15.105  91.787  1.00 18.62           C  
ATOM    924 HD11 LEU A  67       3.399 -14.462  91.203  1.00 18.62           H  
ATOM    925 HD12 LEU A  67       3.458 -15.873  92.280  1.00 18.62           H  
ATOM    926 HD13 LEU A  67       4.558 -14.511  92.551  1.00 18.62           H  
ATOM    927  CD2 LEU A  67       4.346 -16.632  89.857  1.00 18.62           C  
ATOM    928 HD21 LEU A  67       5.058 -17.151  89.215  1.00 18.62           H  
ATOM    929 HD22 LEU A  67       3.745 -17.378  90.377  1.00 18.62           H  
ATOM    930 HD23 LEU A  67       3.696 -16.014  89.238  1.00 18.62           H  
ATOM    931  N   SER A  68       8.485 -13.184  88.637  1.00 17.75           N  
ATOM    932  H   SER A  68       9.194 -13.387  89.327  1.00 17.75           H  
ATOM    933  CA  SER A  68       8.499 -11.840  88.019  1.00 17.75           C  
ATOM    934  HA  SER A  68       7.482 -11.450  88.061  1.00 17.75           H  
ATOM    935  C   SER A  68       8.931 -11.802  86.535  1.00 17.75           C  
ATOM    936  CB  SER A  68       9.392 -10.922  88.868  1.00 17.75           C  
ATOM    937  HB2 SER A  68       8.905 -10.738  89.826  1.00 17.75           H  
ATOM    938  HB3 SER A  68       9.545  -9.969  88.361  1.00 17.75           H  
ATOM    939  O   SER A  68       9.625 -12.691  86.065  1.00 17.75           O  
ATOM    940  OG  SER A  68      10.653 -11.511  89.104  1.00 17.75           O  
ATOM    941  HG  SER A  68      11.229 -10.898  89.567  1.00 17.75           H  
ATOM    942  N   ALA A  69       8.633 -10.771  85.727  1.00 18.08           N  
ATOM    943  H   ALA A  69       9.067 -10.884  84.822  1.00 18.08           H  
ATOM    944  CA  ALA A  69       7.509  -9.823  85.758  1.00 18.08           C  
ATOM    945  HA  ALA A  69       6.614 -10.387  86.020  1.00 18.08           H  
ATOM    946  C   ALA A  69       7.227  -9.237  84.343  1.00 18.08           C  
ATOM    947  CB  ALA A  69       7.686  -8.723  86.824  1.00 18.08           C  
ATOM    948  HB1 ALA A  69       7.597  -9.146  87.825  1.00 18.08           H  
ATOM    949  HB2 ALA A  69       8.655  -8.235  86.714  1.00 18.08           H  
ATOM    950  HB3 ALA A  69       6.887  -7.988  86.727  1.00 18.08           H  
ATOM    951  O   ALA A  69       6.579  -9.890  83.535  1.00 18.08           O  
ATOM    952  N   VAL A  70       7.613  -7.981  84.061  1.00 17.54           N  
ATOM    953  H   VAL A  70       8.253  -7.538  84.705  1.00 17.54           H  
ATOM    954  CA  VAL A  70       6.891  -7.101  83.108  1.00 17.54           C  
ATOM    955  HA  VAL A  70       5.841  -7.379  83.192  1.00 17.54           H  
ATOM    956  C   VAL A  70       7.244  -7.296  81.616  1.00 17.54           C  
ATOM    957  CB  VAL A  70       6.975  -5.617  83.547  1.00 17.54           C  
ATOM    958  HB  VAL A  70       8.004  -5.273  83.446  1.00 17.54           H  
ATOM    959  O   VAL A  70       8.341  -7.691  81.243  1.00 17.54           O  
ATOM    960  CG1 VAL A  70       6.064  -4.675  82.738  1.00 17.54           C  
ATOM    961 HG11 VAL A  70       6.074  -3.678  83.180  1.00 17.54           H  
ATOM    962 HG12 VAL A  70       6.436  -4.567  81.719  1.00 17.54           H  
ATOM    963 HG13 VAL A  70       5.039  -5.044  82.733  1.00 17.54           H  
ATOM    964  CG2 VAL A  70       6.550  -5.450  85.016  1.00 17.54           C  
ATOM    965 HG21 VAL A  70       7.272  -5.931  85.676  1.00 17.54           H  
ATOM    966 HG22 VAL A  70       6.527  -4.394  85.285  1.00 17.54           H  
ATOM    967 HG23 VAL A  70       5.562  -5.880  85.177  1.00 17.54           H  
ATOM    968  N   GLN A  71       6.263  -6.958  80.772  1.00 19.54           N  
ATOM    969  H   GLN A  71       5.445  -6.565  81.215  1.00 19.54           H  
ATOM    970  CA  GLN A  71       6.068  -7.337  79.367  1.00 19.54           C  
ATOM    971  HA  GLN A  71       6.048  -8.423  79.285  1.00 19.54           H  
ATOM    972  C   GLN A  71       7.047  -6.801  78.306  1.00 19.54           C  
ATOM    973  CB  GLN A  71       4.700  -6.757  78.947  1.00 19.54           C  
ATOM    974  HB2 GLN A  71       4.522  -6.996  77.899  1.00 19.54           H  
ATOM    975  HB3 GLN A  71       4.772  -5.673  79.028  1.00 19.54           H  
ATOM    976  O   GLN A  71       7.275  -7.481  77.311  1.00 19.54           O  
ATOM    977  CG  GLN A  71       3.466  -7.211  79.743  1.00 19.54           C  
ATOM    978  HG2 GLN A  71       3.652  -7.154  80.815  1.00 19.54           H  
ATOM    979  HG3 GLN A  71       3.244  -8.248  79.490  1.00 19.54           H  
ATOM    980  CD  GLN A  71       2.247  -6.337  79.440  1.00 19.54           C  
ATOM    981  NE2 GLN A  71       1.048  -6.854  79.576  1.00 19.54           N  
ATOM    982 HE21 GLN A  71       0.276  -6.237  79.368  1.00 19.54           H  
ATOM    983 HE22 GLN A  71       0.924  -7.819  79.845  1.00 19.54           H  
ATOM    984  OE1 GLN A  71       2.342  -5.168  79.103  1.00 19.54           O  
ATOM    985  N   MET A  72       7.379  -5.504  78.350  1.00 19.20           N  
ATOM    986  H   MET A  72       7.297  -5.041  79.244  1.00 19.20           H  
ATOM    987  CA  MET A  72       7.094  -4.687  77.152  1.00 19.20           C  
ATOM    988  HA  MET A  72       6.073  -4.925  76.854  1.00 19.20           H  
ATOM    989  C   MET A  72       7.961  -4.993  75.918  1.00 19.20           C  
ATOM    990  CB  MET A  72       7.088  -3.184  77.467  1.00 19.20           C  
ATOM    991  HB2 MET A  72       8.032  -2.893  77.929  1.00 19.20           H  
ATOM    992  HB3 MET A  72       6.985  -2.638  76.529  1.00 19.20           H  
ATOM    993  O   MET A  72       9.111  -4.562  75.813  1.00 19.20           O  
ATOM    994  CG  MET A  72       5.916  -2.793  78.378  1.00 19.20           C  
ATOM    995  HG2 MET A  72       5.009  -3.292  78.038  1.00 19.20           H  
ATOM    996  HG3 MET A  72       6.130  -3.143  79.387  1.00 19.20           H  
ATOM    997  SD  MET A  72       5.583  -1.010  78.450  1.00 19.20           S  
ATOM    998  CE  MET A  72       4.586  -0.799  76.947  1.00 19.20           C  
ATOM    999  HE1 MET A  72       4.285   0.244  76.855  1.00 19.20           H  
ATOM   1000  HE2 MET A  72       5.170  -1.083  76.072  1.00 19.20           H  
ATOM   1001  HE3 MET A  72       3.696  -1.425  77.010  1.00 19.20           H  
ATOM   1002  N   HIS A  73       7.336  -5.641  74.930  1.00 20.95           N  
ATOM   1003  H   HIS A  73       6.433  -6.046  75.131  1.00 20.95           H  
ATOM   1004  CA  HIS A  73       7.874  -5.847  73.588  1.00 20.95           C  
ATOM   1005  HA  HIS A  73       8.802  -6.414  73.658  1.00 20.95           H  
ATOM   1006  C   HIS A  73       8.168  -4.502  72.905  1.00 20.95           C  
ATOM   1007  CB  HIS A  73       6.868  -6.657  72.748  1.00 20.95           C  
ATOM   1008  HB2 HIS A  73       7.159  -6.586  71.700  1.00 20.95           H  
ATOM   1009  HB3 HIS A  73       5.875  -6.217  72.839  1.00 20.95           H  
ATOM   1010  O   HIS A  73       7.255  -3.801  72.465  1.00 20.95           O  
ATOM   1011  CG  HIS A  73       6.799  -8.122  73.098  1.00 20.95           C  
ATOM   1012  CD2 HIS A  73       5.984  -8.711  74.028  1.00 20.95           C  
ATOM   1013  HD2 HIS A  73       5.281  -8.205  74.673  1.00 20.95           H  
ATOM   1014  ND1 HIS A  73       7.513  -9.131  72.491  1.00 20.95           N  
ATOM   1015  HD1 HIS A  73       8.174  -9.029  71.734  1.00 20.95           H  
ATOM   1016  CE1 HIS A  73       7.140 -10.297  73.045  1.00 20.95           C  
ATOM   1017  HE1 HIS A  73       7.521 -11.269  72.768  1.00 20.95           H  
ATOM   1018  NE2 HIS A  73       6.204 -10.090  73.983  1.00 20.95           N  
ATOM   1019  N   LYS A  74       9.454  -4.155  72.774  1.00 19.77           N  
ATOM   1020  H   LYS A  74      10.147  -4.757  73.194  1.00 19.77           H  
ATOM   1021  CA  LYS A  74       9.898  -3.084  71.871  1.00 19.77           C  
ATOM   1022  HA  LYS A  74       9.293  -2.194  72.047  1.00 19.77           H  
ATOM   1023  C   LYS A  74       9.642  -3.539  70.431  1.00 19.77           C  
ATOM   1024  CB  LYS A  74      11.375  -2.745  72.120  1.00 19.77           C  
ATOM   1025  HB2 LYS A  74      11.963  -3.662  72.148  1.00 19.77           H  
ATOM   1026  HB3 LYS A  74      11.733  -2.136  71.290  1.00 19.77           H  
ATOM   1027  O   LYS A  74      10.230  -4.521  69.989  1.00 19.77           O  
ATOM   1028  CG  LYS A  74      11.563  -1.956  73.425  1.00 19.77           C  
ATOM   1029  HG2 LYS A  74      10.970  -1.043  73.375  1.00 19.77           H  
ATOM   1030  HG3 LYS A  74      11.218  -2.553  74.269  1.00 19.77           H  
ATOM   1031  CD  LYS A  74      13.037  -1.589  73.633  1.00 19.77           C  
ATOM   1032  HD2 LYS A  74      13.614  -2.504  73.761  1.00 19.77           H  
ATOM   1033  HD3 LYS A  74      13.401  -1.059  72.753  1.00 19.77           H  
ATOM   1034  CE  LYS A  74      13.189  -0.696  74.869  1.00 19.77           C  
ATOM   1035  HE2 LYS A  74      12.784  -1.228  75.730  1.00 19.77           H  
ATOM   1036  HE3 LYS A  74      12.591   0.203  74.722  1.00 19.77           H  
ATOM   1037  NZ  LYS A  74      14.609  -0.336  75.108  1.00 19.77           N  
ATOM   1038  HZ1 LYS A  74      14.992   0.146  74.308  1.00 19.77           H  
ATOM   1039  HZ2 LYS A  74      15.156  -1.169  75.272  1.00 19.77           H  
ATOM   1040  HZ3 LYS A  74      14.692   0.262  75.918  1.00 19.77           H  
ATOM   1041  N   SER A  75       8.716  -2.868  69.752  1.00 19.17           N  
ATOM   1042  H   SER A  75       8.287  -2.060  70.181  1.00 19.17           H  
ATOM   1043  CA  SER A  75       8.082  -3.336  68.517  1.00 19.17           C  
ATOM   1044  HA  SER A  75       8.019  -4.423  68.567  1.00 19.17           H  
ATOM   1045  C   SER A  75       8.846  -3.007  67.224  1.00 19.17           C  
ATOM   1046  CB  SER A  75       6.642  -2.809  68.465  1.00 19.17           C  
ATOM   1047  HB2 SER A  75       6.054  -3.320  69.227  1.00 19.17           H  
ATOM   1048  HB3 SER A  75       6.205  -3.022  67.489  1.00 19.17           H  
ATOM   1049  O   SER A  75       9.675  -2.100  67.162  1.00 19.17           O  
ATOM   1050  OG  SER A  75       6.599  -1.414  68.718  1.00 19.17           O  
ATOM   1051  HG  SER A  75       5.710  -1.099  68.538  1.00 19.17           H  
ATOM   1052  N   GLU A  76       8.521  -3.766  66.175  1.00 20.08           N  
ATOM   1053  H   GLU A  76       7.824  -4.482  66.324  1.00 20.08           H  
ATOM   1054  CA  GLU A  76       9.184  -3.848  64.864  1.00 20.08           C  
ATOM   1055  HA  GLU A  76      10.264  -3.864  65.009  1.00 20.08           H  
ATOM   1056  C   GLU A  76       8.856  -2.681  63.903  1.00 20.08           C  
ATOM   1057  CB  GLU A  76       8.761  -5.171  64.190  1.00 20.08           C  
ATOM   1058  HB2 GLU A  76       9.328  -5.291  63.267  1.00 20.08           H  
ATOM   1059  HB3 GLU A  76       7.705  -5.081  63.933  1.00 20.08           H  
ATOM   1060  O   GLU A  76       8.414  -2.915  62.782  1.00 20.08           O  
ATOM   1061  CG  GLU A  76       8.928  -6.455  65.008  1.00 20.08           C  
ATOM   1062  HG2 GLU A  76       9.989  -6.624  65.192  1.00 20.08           H  
ATOM   1063  HG3 GLU A  76       8.426  -6.355  65.970  1.00 20.08           H  
ATOM   1064  CD  GLU A  76       8.305  -7.635  64.248  1.00 20.08           C  
ATOM   1065  OE1 GLU A  76       9.045  -8.603  63.969  1.00 20.08           O  
ATOM   1066  OE2 GLU A  76       7.084  -7.562  63.977  1.00 20.08           O  
ATOM   1067  N   GLY A  77       8.990  -1.416  64.318  1.00 20.58           N  
ATOM   1068  H   GLY A  77       9.350  -1.261  65.249  1.00 20.58           H  
ATOM   1069  CA  GLY A  77       8.561  -0.270  63.492  1.00 20.58           C  
ATOM   1070  HA2 GLY A  77       7.473  -0.210  63.520  1.00 20.58           H  
ATOM   1071  HA3 GLY A  77       8.964   0.648  63.920  1.00 20.58           H  
ATOM   1072  C   GLY A  77       9.017  -0.344  62.016  1.00 20.58           C  
ATOM   1073  O   GLY A  77      10.216  -0.312  61.752  1.00 20.58           O  
ATOM   1074  N   ASP A  78       8.054  -0.397  61.077  1.00 23.03           N  
ATOM   1075  H   ASP A  78       7.112  -0.498  61.425  1.00 23.03           H  
ATOM   1076  CA  ASP A  78       8.213  -0.691  59.627  1.00 23.03           C  
ATOM   1077  HA  ASP A  78       9.208  -1.105  59.462  1.00 23.03           H  
ATOM   1078  C   ASP A  78       8.082   0.564  58.711  1.00 23.03           C  
ATOM   1079  CB  ASP A  78       7.177  -1.802  59.255  1.00 23.03           C  
ATOM   1080  HB2 ASP A  78       7.352  -2.661  59.904  1.00 23.03           H  
ATOM   1081  HB3 ASP A  78       6.179  -1.427  59.480  1.00 23.03           H  
ATOM   1082  O   ASP A  78       7.250   0.561  57.801  1.00 23.03           O  
ATOM   1083  CG  ASP A  78       7.186  -2.315  57.787  1.00 23.03           C  
ATOM   1084  OD1 ASP A  78       8.267  -2.397  57.167  1.00 23.03           O  
ATOM   1085  OD2 ASP A  78       6.114  -2.655  57.220  1.00 23.03           O  
ATOM   1086  N   PRO A  79       8.788   1.704  58.917  1.00 21.33           N  
ATOM   1087  CA  PRO A  79       8.518   2.936  58.166  1.00 21.33           C  
ATOM   1088  HA  PRO A  79       7.442   3.115  58.159  1.00 21.33           H  
ATOM   1089  C   PRO A  79       8.984   2.859  56.697  1.00 21.33           C  
ATOM   1090  CB  PRO A  79       9.166   4.065  58.973  1.00 21.33           C  
ATOM   1091  HB2 PRO A  79       9.481   4.902  58.350  1.00 21.33           H  
ATOM   1092  HB3 PRO A  79       8.470   4.408  59.738  1.00 21.33           H  
ATOM   1093  O   PRO A  79      10.064   3.318  56.315  1.00 21.33           O  
ATOM   1094  CG  PRO A  79      10.348   3.370  59.640  1.00 21.33           C  
ATOM   1095  HG2 PRO A  79      11.179   3.299  58.939  1.00 21.33           H  
ATOM   1096  HG3 PRO A  79      10.657   3.879  60.553  1.00 21.33           H  
ATOM   1097  CD  PRO A  79       9.798   1.975  59.929  1.00 21.33           C  
ATOM   1098  HD2 PRO A  79       9.330   1.989  60.914  1.00 21.33           H  
ATOM   1099  HD3 PRO A  79      10.603   1.241  59.885  1.00 21.33           H  
ATOM   1100  N   ARG A  80       8.111   2.319  55.839  1.00 23.51           N  
ATOM   1101  H   ARG A  80       7.332   1.850  56.277  1.00 23.51           H  
ATOM   1102  CA  ARG A  80       8.264   2.197  54.379  1.00 23.51           C  
ATOM   1103  HA  ARG A  80       9.250   1.783  54.170  1.00 23.51           H  
ATOM   1104  C   ARG A  80       8.173   3.551  53.668  1.00 23.51           C  
ATOM   1105  CB  ARG A  80       7.199   1.233  53.833  1.00 23.51           C  
ATOM   1106  HB2 ARG A  80       7.260   1.222  52.745  1.00 23.51           H  
ATOM   1107  HB3 ARG A  80       6.214   1.605  54.117  1.00 23.51           H  
ATOM   1108  O   ARG A  80       7.182   3.860  53.004  1.00 23.51           O  
ATOM   1109  CG  ARG A  80       7.349  -0.207  54.329  1.00 23.51           C  
ATOM   1110  HG2 ARG A  80       7.321  -0.237  55.418  1.00 23.51           H  
ATOM   1111  HG3 ARG A  80       8.294  -0.627  53.985  1.00 23.51           H  
ATOM   1112  CD  ARG A  80       6.182  -1.024  53.780  1.00 23.51           C  
ATOM   1113  HD2 ARG A  80       6.258  -1.059  52.693  1.00 23.51           H  
ATOM   1114  HD3 ARG A  80       5.247  -0.541  54.065  1.00 23.51           H  
ATOM   1115  NE  ARG A  80       6.198  -2.372  54.343  1.00 23.51           N  
ATOM   1116  HE  ARG A  80       6.522  -2.450  55.297  1.00 23.51           H  
ATOM   1117  NH1 ARG A  80       5.045  -3.471  52.684  1.00 23.51           N  
ATOM   1118 HH11 ARG A  80       4.881  -2.580  52.237  1.00 23.51           H  
ATOM   1119 HH12 ARG A  80       4.658  -4.337  52.337  1.00 23.51           H  
ATOM   1120  NH2 ARG A  80       5.854  -4.582  54.459  1.00 23.51           N  
ATOM   1121 HH21 ARG A  80       5.474  -5.464  54.145  1.00 23.51           H  
ATOM   1122 HH22 ARG A  80       6.256  -4.498  55.382  1.00 23.51           H  
ATOM   1123  CZ  ARG A  80       5.700  -3.467  53.817  1.00 23.51           C  
ATOM   1124  N   GLY A  81       9.229   4.358  53.759  1.00 21.22           N  
ATOM   1125  H   GLY A  81       9.947   4.086  54.415  1.00 21.22           H  
ATOM   1126  CA  GLY A  81       9.337   5.646  53.067  1.00 21.22           C  
ATOM   1127  HA2 GLY A  81       8.583   6.326  53.463  1.00 21.22           H  
ATOM   1128  HA3 GLY A  81      10.319   6.075  53.267  1.00 21.22           H  
ATOM   1129  C   GLY A  81       9.165   5.526  51.544  1.00 21.22           C  
ATOM   1130  O   GLY A  81      10.120   5.256  50.818  1.00 21.22           O  
ATOM   1131  N   SER A  82       7.947   5.753  51.041  1.00 23.53           N  
ATOM   1132  H   SER A  82       7.201   5.813  51.719  1.00 23.53           H  
ATOM   1133  CA  SER A  82       7.589   5.631  49.620  1.00 23.53           C  
ATOM   1134  HA  SER A  82       7.922   4.654  49.269  1.00 23.53           H  
ATOM   1135  C   SER A  82       8.286   6.697  48.757  1.00 23.53           C  
ATOM   1136  CB  SER A  82       6.056   5.671  49.468  1.00 23.53           C  
ATOM   1137  HB2 SER A  82       5.637   4.702  49.739  1.00 23.53           H  
ATOM   1138  HB3 SER A  82       5.652   6.423  50.146  1.00 23.53           H  
ATOM   1139  O   SER A  82       7.720   7.764  48.483  1.00 23.53           O  
ATOM   1140  OG  SER A  82       5.670   6.017  48.146  1.00 23.53           O  
ATOM   1141  HG  SER A  82       6.171   6.813  47.953  1.00 23.53           H  
ATOM   1142  N   VAL A  83       9.481   6.386  48.249  1.00 24.32           N  
ATOM   1143  H   VAL A  83       9.935   5.562  48.615  1.00 24.32           H  
ATOM   1144  CA  VAL A  83      10.218   7.223  47.288  1.00 24.32           C  
ATOM   1145  HA  VAL A  83      10.299   8.225  47.710  1.00 24.32           H  
ATOM   1146  C   VAL A  83       9.437   7.319  45.972  1.00 24.32           C  
ATOM   1147  CB  VAL A  83      11.657   6.707  47.057  1.00 24.32           C  
ATOM   1148  HB  VAL A  83      11.625   5.735  46.566  1.00 24.32           H  
ATOM   1149  O   VAL A  83       9.558   6.484  45.076  1.00 24.32           O  
ATOM   1150  CG1 VAL A  83      12.449   7.688  46.177  1.00 24.32           C  
ATOM   1151 HG11 VAL A  83      11.987   7.774  45.193  1.00 24.32           H  
ATOM   1152 HG12 VAL A  83      12.492   8.669  46.649  1.00 24.32           H  
ATOM   1153 HG13 VAL A  83      13.463   7.314  46.040  1.00 24.32           H  
ATOM   1154  CG2 VAL A  83      12.428   6.556  48.374  1.00 24.32           C  
ATOM   1155 HG21 VAL A  83      11.978   5.778  48.991  1.00 24.32           H  
ATOM   1156 HG22 VAL A  83      12.426   7.495  48.928  1.00 24.32           H  
ATOM   1157 HG23 VAL A  83      13.457   6.259  48.172  1.00 24.32           H  
ATOM   1158  N   ARG A  84       8.602   8.357  45.838  1.00 25.24           N  
ATOM   1159  H   ARG A  84       8.476   8.952  46.644  1.00 25.24           H  
ATOM   1160  CA  ARG A  84       7.879   8.636  44.590  1.00 25.24           C  
ATOM   1161  HA  ARG A  84       7.310   7.749  44.314  1.00 25.24           H  
ATOM   1162  C   ARG A  84       8.883   8.906  43.477  1.00 25.24           C  
ATOM   1163  CB  ARG A  84       6.931   9.832  44.742  1.00 25.24           C  
ATOM   1164  HB2 ARG A  84       6.698  10.213  43.748  1.00 25.24           H  
ATOM   1165  HB3 ARG A  84       7.423  10.627  45.304  1.00 25.24           H  
ATOM   1166  O   ARG A  84       9.574   9.921  43.503  1.00 25.24           O  
ATOM   1167  CG  ARG A  84       5.619   9.438  45.422  1.00 25.24           C  
ATOM   1168  HG2 ARG A  84       5.812   9.123  46.448  1.00 25.24           H  
ATOM   1169  HG3 ARG A  84       5.163   8.613  44.874  1.00 25.24           H  
ATOM   1170  CD  ARG A  84       4.669  10.638  45.415  1.00 25.24           C  
ATOM   1171  HD2 ARG A  84       5.094  11.411  46.055  1.00 25.24           H  
ATOM   1172  HD3 ARG A  84       4.588  11.022  44.399  1.00 25.24           H  
ATOM   1173  NE  ARG A  84       3.330  10.254  45.895  1.00 25.24           N  
ATOM   1174  HE  ARG A  84       3.176   9.267  46.041  1.00 25.24           H  
ATOM   1175  NH1 ARG A  84       2.511  12.373  46.202  1.00 25.24           N  
ATOM   1176 HH11 ARG A  84       1.876  12.971  46.711  1.00 25.24           H  
ATOM   1177 HH12 ARG A  84       3.418  12.725  45.929  1.00 25.24           H  
ATOM   1178  NH2 ARG A  84       1.276  10.604  46.795  1.00 25.24           N  
ATOM   1179 HH21 ARG A  84       0.615  11.217  47.251  1.00 25.24           H  
ATOM   1180 HH22 ARG A  84       1.199   9.609  46.956  1.00 25.24           H  
ATOM   1181  CZ  ARG A  84       2.377  11.077  46.285  1.00 25.24           C  
ATOM   1182  N   GLY A  85       8.910   8.023  42.480  1.00 26.84           N  
ATOM   1183  H   GLY A  85       8.424   7.148  42.613  1.00 26.84           H  
ATOM   1184  CA  GLY A  85       9.791   8.164  41.326  1.00 26.84           C  
ATOM   1185  HA2 GLY A  85      10.821   8.015  41.648  1.00 26.84           H  
ATOM   1186  HA3 GLY A  85       9.553   7.404  40.582  1.00 26.84           H  
ATOM   1187  C   GLY A  85       9.652   9.541  40.676  1.00 26.84           C  
ATOM   1188  O   GLY A  85       8.548   9.942  40.283  1.00 26.84           O  
ATOM   1189  N   ARG A  86      10.782  10.251  40.546  1.00 29.13           N  
ATOM   1190  H   ARG A  86      11.629   9.861  40.933  1.00 29.13           H  
ATOM   1191  CA  ARG A  86      10.886  11.436  39.691  1.00 29.13           C  
ATOM   1192  HA  ARG A  86      10.280  12.244  40.101  1.00 29.13           H  
ATOM   1193  C   ARG A  86      10.335  11.054  38.320  1.00 29.13           C  
ATOM   1194  CB  ARG A  86      12.356  11.899  39.562  1.00 29.13           C  
ATOM   1195  HB2 ARG A  86      13.007  11.028  39.496  1.00 29.13           H  
ATOM   1196  HB3 ARG A  86      12.460  12.456  38.630  1.00 29.13           H  
ATOM   1197  O   ARG A  86      10.828  10.124  37.686  1.00 29.13           O  
ATOM   1198  CG  ARG A  86      12.832  12.820  40.701  1.00 29.13           C  
ATOM   1199  HG2 ARG A  86      12.691  12.328  41.663  1.00 29.13           H  
ATOM   1200  HG3 ARG A  86      12.235  13.732  40.680  1.00 29.13           H  
ATOM   1201  CD  ARG A  86      14.320  13.179  40.525  1.00 29.13           C  
ATOM   1202  HD2 ARG A  86      14.508  13.393  39.473  1.00 29.13           H  
ATOM   1203  HD3 ARG A  86      14.921  12.317  40.813  1.00 29.13           H  
ATOM   1204  NE  ARG A  86      14.718  14.368  41.313  1.00 29.13           N  
ATOM   1205  HE  ARG A  86      13.983  15.000  41.596  1.00 29.13           H  
ATOM   1206  NH1 ARG A  86      17.006  14.092  41.214  1.00 29.13           N  
ATOM   1207 HH11 ARG A  86      17.932  14.468  41.358  1.00 29.13           H  
ATOM   1208 HH12 ARG A  86      16.891  13.215  40.725  1.00 29.13           H  
ATOM   1209  NH2 ARG A  86      16.161  15.940  42.123  1.00 29.13           N  
ATOM   1210 HH21 ARG A  86      15.397  16.572  42.315  1.00 29.13           H  
ATOM   1211 HH22 ARG A  86      17.102  16.287  42.248  1.00 29.13           H  
ATOM   1212  CZ  ARG A  86      15.954  14.788  41.549  1.00 29.13           C  
ATOM   1213  N   ARG A  87       9.324  11.781  37.836  1.00 33.00           N  
ATOM   1214  H   ARG A  87       8.994  12.550  38.402  1.00 33.00           H  
ATOM   1215  CA  ARG A  87       9.098  11.810  36.389  1.00 33.00           C  
ATOM   1216  HA  ARG A  87       8.961  10.798  36.008  1.00 33.00           H  
ATOM   1217  C   ARG A  87      10.376  12.368  35.788  1.00 33.00           C  
ATOM   1218  CB  ARG A  87       7.913  12.705  36.011  1.00 33.00           C  
ATOM   1219  HB2 ARG A  87       8.036  13.022  34.976  1.00 33.00           H  
ATOM   1220  HB3 ARG A  87       7.904  13.595  36.640  1.00 33.00           H  
ATOM   1221  O   ARG A  87      10.763  13.464  36.180  1.00 33.00           O  
ATOM   1222  CG  ARG A  87       6.588  11.954  36.128  1.00 33.00           C  
ATOM   1223  HG2 ARG A  87       6.610  11.098  35.453  1.00 33.00           H  
ATOM   1224  HG3 ARG A  87       6.443  11.605  37.150  1.00 33.00           H  
ATOM   1225  CD  ARG A  87       5.448  12.893  35.732  1.00 33.00           C  
ATOM   1226  HD2 ARG A  87       5.730  13.408  34.814  1.00 33.00           H  
ATOM   1227  HD3 ARG A  87       5.313  13.632  36.522  1.00 33.00           H  
ATOM   1228  NE  ARG A  87       4.201  12.145  35.501  1.00 33.00           N  
ATOM   1229  HE  ARG A  87       4.264  11.143  35.606  1.00 33.00           H  
ATOM   1230  NH1 ARG A  87       2.935  13.940  34.865  1.00 33.00           N  
ATOM   1231 HH11 ARG A  87       3.728  14.522  35.095  1.00 33.00           H  
ATOM   1232 HH12 ARG A  87       2.147  14.329  34.367  1.00 33.00           H  
ATOM   1233  NH2 ARG A  87       2.110  11.866  34.653  1.00 33.00           N  
ATOM   1234 HH21 ARG A  87       1.328  12.240  34.135  1.00 33.00           H  
ATOM   1235 HH22 ARG A  87       2.267  10.869  34.670  1.00 33.00           H  
ATOM   1236  CZ  ARG A  87       3.087  12.652  35.015  1.00 33.00           C  
ATOM   1237  N   LEU A  88      10.984  11.633  34.861  1.00 34.57           N  
ATOM   1238  H   LEU A  88      10.664  10.694  34.675  1.00 34.57           H  
ATOM   1239  CA  LEU A  88      11.981  12.205  33.969  1.00 34.57           C  
ATOM   1240  HA  LEU A  88      12.847  12.534  34.545  1.00 34.57           H  
ATOM   1241  C   LEU A  88      11.340  13.433  33.322  1.00 34.57           C  
ATOM   1242  CB  LEU A  88      12.432  11.156  32.935  1.00 34.57           C  
ATOM   1243  HB2 LEU A  88      11.557  10.610  32.580  1.00 34.57           H  
ATOM   1244  HB3 LEU A  88      12.869  11.664  32.075  1.00 34.57           H  
ATOM   1245  O   LEU A  88      10.399  13.324  32.530  1.00 34.57           O  
ATOM   1246  CG  LEU A  88      13.473  10.171  33.502  1.00 34.57           C  
ATOM   1247  HG  LEU A  88      13.196   9.898  34.520  1.00 34.57           H  
ATOM   1248  CD1 LEU A  88      13.512   8.893  32.667  1.00 34.57           C  
ATOM   1249 HD11 LEU A  88      12.538   8.404  32.678  1.00 34.57           H  
ATOM   1250 HD12 LEU A  88      14.254   8.208  33.079  1.00 34.57           H  
ATOM   1251 HD13 LEU A  88      13.789   9.129  31.640  1.00 34.57           H  
ATOM   1252  CD2 LEU A  88      14.873  10.786  33.511  1.00 34.57           C  
ATOM   1253 HD21 LEU A  88      14.898  11.687  34.125  1.00 34.57           H  
ATOM   1254 HD22 LEU A  88      15.182  11.045  32.499  1.00 34.57           H  
ATOM   1255 HD23 LEU A  88      15.590  10.072  33.917  1.00 34.57           H  
ATOM   1256  N   ILE A  89      11.800  14.604  33.749  1.00 38.74           N  
ATOM   1257  H   ILE A  89      12.534  14.595  34.443  1.00 38.74           H  
ATOM   1258  CA  ILE A  89      11.662  15.823  32.976  1.00 38.74           C  
ATOM   1259  HA  ILE A  89      10.640  15.935  32.615  1.00 38.74           H  
ATOM   1260  C   ILE A  89      12.600  15.561  31.806  1.00 38.74           C  
ATOM   1261  CB  ILE A  89      12.062  17.058  33.819  1.00 38.74           C  
ATOM   1262  HB  ILE A  89      13.108  16.966  34.113  1.00 38.74           H  
ATOM   1263  O   ILE A  89      13.808  15.611  31.985  1.00 38.74           O  
ATOM   1264  CG1 ILE A  89      11.211  17.160  35.110  1.00 38.74           C  
ATOM   1265 HG12 ILE A  89      10.158  17.254  34.844  1.00 38.74           H  
ATOM   1266 HG13 ILE A  89      11.321  16.239  35.682  1.00 38.74           H  
ATOM   1267  CG2 ILE A  89      11.910  18.317  32.951  1.00 38.74           C  
ATOM   1268 HG21 ILE A  89      12.566  18.248  32.084  1.00 38.74           H  
ATOM   1269 HG22 ILE A  89      12.221  19.193  33.521  1.00 38.74           H  
ATOM   1270 HG23 ILE A  89      10.880  18.433  32.613  1.00 38.74           H  
ATOM   1271  CD1 ILE A  89      11.609  18.306  36.054  1.00 38.74           C  
ATOM   1272 HD11 ILE A  89      11.449  19.281  35.593  1.00 38.74           H  
ATOM   1273 HD12 ILE A  89      11.008  18.252  36.962  1.00 38.74           H  
ATOM   1274 HD13 ILE A  89      12.660  18.210  36.326  1.00 38.74           H  
ATOM   1275  N   THR A  90      12.047  15.121  30.675  1.00 47.23           N  
ATOM   1276  H   THR A  90      11.043  15.032  30.606  1.00 47.23           H  
ATOM   1277  CA  THR A  90      12.839  14.804  29.482  1.00 47.23           C  
ATOM   1278  HA  THR A  90      13.496  13.959  29.688  1.00 47.23           H  
ATOM   1279  C   THR A  90      13.696  16.005  29.127  1.00 47.23           C  
ATOM   1280  CB  THR A  90      11.944  14.476  28.280  1.00 47.23           C  
ATOM   1281  HB  THR A  90      12.532  14.535  27.364  1.00 47.23           H  
ATOM   1282  O   THR A  90      13.154  17.113  29.043  1.00 47.23           O  
ATOM   1283  CG2 THR A  90      11.348  13.074  28.384  1.00 47.23           C  
ATOM   1284 HG21 THR A  90      10.722  12.883  27.512  1.00 47.23           H  
ATOM   1285 HG22 THR A  90      12.152  12.339  28.406  1.00 47.23           H  
ATOM   1286 HG23 THR A  90      10.750  12.985  29.290  1.00 47.23           H  
ATOM   1287  OG1 THR A  90      10.878  15.404  28.215  1.00 47.23           O  
ATOM   1288  HG1 THR A  90      11.317  16.257  28.177  1.00 47.23           H  
ATOM   1289  N   ASP A  91      14.991  15.769  28.931  1.00 55.47           N  
ATOM   1290  H   ASP A  91      15.372  14.850  29.102  1.00 55.47           H  
ATOM   1291  CA  ASP A  91      15.958  16.824  28.654  1.00 55.47           C  
ATOM   1292  HA  ASP A  91      15.984  17.486  29.519  1.00 55.47           H  
ATOM   1293  C   ASP A  91      15.547  17.666  27.443  1.00 55.47           C  
ATOM   1294  CB  ASP A  91      17.364  16.231  28.484  1.00 55.47           C  
ATOM   1295  HB2 ASP A  91      18.051  17.025  28.190  1.00 55.47           H  
ATOM   1296  HB3 ASP A  91      17.349  15.483  27.692  1.00 55.47           H  
ATOM   1297  O   ASP A  91      14.876  17.203  26.510  1.00 55.47           O  
ATOM   1298  CG  ASP A  91      17.866  15.615  29.791  1.00 55.47           C  
ATOM   1299  OD1 ASP A  91      17.798  16.324  30.819  1.00 55.47           O  
ATOM   1300  OD2 ASP A  91      18.240  14.423  29.757  1.00 55.47           O  
ATOM   1301  N   LEU A  92      15.922  18.944  27.488  1.00 68.20           N  
ATOM   1302  H   LEU A  92      16.535  19.234  28.237  1.00 68.20           H  
ATOM   1303  CA  LEU A  92      15.588  19.907  26.451  1.00 68.20           C  
ATOM   1304  HA  LEU A  92      14.508  19.883  26.307  1.00 68.20           H  
ATOM   1305  C   LEU A  92      16.277  19.498  25.138  1.00 68.20           C  
ATOM   1306  CB  LEU A  92      16.012  21.312  26.922  1.00 68.20           C  
ATOM   1307  HB2 LEU A  92      15.909  21.393  28.004  1.00 68.20           H  
ATOM   1308  HB3 LEU A  92      17.068  21.448  26.689  1.00 68.20           H  
ATOM   1309  O   LEU A  92      17.496  19.352  25.091  1.00 68.20           O  
ATOM   1310  CG  LEU A  92      15.189  22.432  26.264  1.00 68.20           C  
ATOM   1311  HG  LEU A  92      14.929  22.143  25.245  1.00 68.20           H  
ATOM   1312  CD1 LEU A  92      13.902  22.697  27.053  1.00 68.20           C  
ATOM   1313 HD11 LEU A  92      13.320  23.460  26.537  1.00 68.20           H  
ATOM   1314 HD12 LEU A  92      14.150  23.049  28.055  1.00 68.20           H  
ATOM   1315 HD13 LEU A  92      13.316  21.780  27.121  1.00 68.20           H  
ATOM   1316  CD2 LEU A  92      15.989  23.729  26.212  1.00 68.20           C  
ATOM   1317 HD21 LEU A  92      15.387  24.524  25.773  1.00 68.20           H  
ATOM   1318 HD22 LEU A  92      16.874  23.582  25.592  1.00 68.20           H  
ATOM   1319 HD23 LEU A  92      16.304  24.021  27.214  1.00 68.20           H  
ATOM   1320  N   VAL A  93      15.506  19.310  24.065  1.00 77.94           N  
ATOM   1321  H   VAL A  93      14.506  19.415  24.159  1.00 77.94           H  
ATOM   1322  CA  VAL A  93      16.066  18.929  22.760  1.00 77.94           C  
ATOM   1323  HA  VAL A  93      16.916  18.269  22.930  1.00 77.94           H  
ATOM   1324  C   VAL A  93      16.572  20.175  22.042  1.00 77.94           C  
ATOM   1325  CB  VAL A  93      15.064  18.152  21.887  1.00 77.94           C  
ATOM   1326  HB  VAL A  93      14.212  18.789  21.647  1.00 77.94           H  
ATOM   1327  O   VAL A  93      15.781  20.947  21.501  1.00 77.94           O  
ATOM   1328  CG1 VAL A  93      15.724  17.681  20.584  1.00 77.94           C  
ATOM   1329 HG11 VAL A  93      15.979  18.536  19.958  1.00 77.94           H  
ATOM   1330 HG12 VAL A  93      15.044  17.035  20.028  1.00 77.94           H  
ATOM   1331 HG13 VAL A  93      16.633  17.120  20.802  1.00 77.94           H  
ATOM   1332  CG2 VAL A  93      14.537  16.906  22.604  1.00 77.94           C  
ATOM   1333 HG21 VAL A  93      14.058  17.174  23.545  1.00 77.94           H  
ATOM   1334 HG22 VAL A  93      13.805  16.406  21.970  1.00 77.94           H  
ATOM   1335 HG23 VAL A  93      15.369  16.231  22.809  1.00 77.94           H  
ATOM   1336  N   TYR A  94      17.892  20.344  22.018  1.00 82.56           N  
ATOM   1337  H   TYR A  94      18.468  19.700  22.543  1.00 82.56           H  
ATOM   1338  CA  TYR A  94      18.566  21.383  21.246  1.00 82.56           C  
ATOM   1339  HA  TYR A  94      17.996  22.309  21.322  1.00 82.56           H  
ATOM   1340  C   TYR A  94      18.620  20.975  19.770  1.00 82.56           C  
ATOM   1341  CB  TYR A  94      19.964  21.640  21.831  1.00 82.56           C  
ATOM   1342  HB2 TYR A  94      20.505  22.302  21.156  1.00 82.56           H  
ATOM   1343  HB3 TYR A  94      20.517  20.702  21.877  1.00 82.56           H  
ATOM   1344  O   TYR A  94      19.414  20.121  19.388  1.00 82.56           O  
ATOM   1345  CG  TYR A  94      19.937  22.272  23.211  1.00 82.56           C  
ATOM   1346  CD1 TYR A  94      20.007  23.673  23.341  1.00 82.56           C  
ATOM   1347  HD1 TYR A  94      20.109  24.288  22.459  1.00 82.56           H  
ATOM   1348  CD2 TYR A  94      19.814  21.468  24.361  1.00 82.56           C  
ATOM   1349  HD2 TYR A  94      19.768  20.392  24.273  1.00 82.56           H  
ATOM   1350  CE1 TYR A  94      19.925  24.272  24.613  1.00 82.56           C  
ATOM   1351  HE1 TYR A  94      19.966  25.347  24.708  1.00 82.56           H  
ATOM   1352  CE2 TYR A  94      19.734  22.061  25.634  1.00 82.56           C  
ATOM   1353  HE2 TYR A  94      19.630  21.448  26.517  1.00 82.56           H  
ATOM   1354  OH  TYR A  94      19.684  24.032  26.992  1.00 82.56           O  
ATOM   1355  HH  TYR A  94      19.758  24.988  26.952  1.00 82.56           H  
ATOM   1356  CZ  TYR A  94      19.783  23.463  25.763  1.00 82.56           C  
ATOM   1357  N   SER A  95      17.758  21.573  18.945  1.00 77.08           N  
ATOM   1358  H   SER A  95      17.128  22.261  19.333  1.00 77.08           H  
ATOM   1359  CA  SER A  95      17.751  21.374  17.488  1.00 77.08           C  
ATOM   1360  HA  SER A  95      18.268  20.442  17.260  1.00 77.08           H  
ATOM   1361  C   SER A  95      18.499  22.464  16.716  1.00 77.08           C  
ATOM   1362  CB  SER A  95      16.323  21.220  16.963  1.00 77.08           C  
ATOM   1363  HB2 SER A  95      16.384  21.068  15.885  1.00 77.08           H  
ATOM   1364  HB3 SER A  95      15.868  20.339  17.416  1.00 77.08           H  
ATOM   1365  O   SER A  95      18.775  22.300  15.530  1.00 77.08           O  
ATOM   1366  OG  SER A  95      15.495  22.348  17.191  1.00 77.08           O  
ATOM   1367  HG  SER A  95      15.011  22.534  16.384  1.00 77.08           H  
ATOM   1368  N   ARG A  96      18.840  23.584  17.367  1.00 87.14           N  
ATOM   1369  H   ARG A  96      18.575  23.661  18.338  1.00 87.14           H  
ATOM   1370  CA  ARG A  96      19.648  24.655  16.772  1.00 87.14           C  
ATOM   1371  HA  ARG A  96      19.206  24.910  15.810  1.00 87.14           H  
ATOM   1372  C   ARG A  96      21.098  24.185  16.559  1.00 87.14           C  
ATOM   1373  CB  ARG A  96      19.584  25.890  17.679  1.00 87.14           C  
ATOM   1374  HB2 ARG A  96      18.538  26.119  17.885  1.00 87.14           H  
ATOM   1375  HB3 ARG A  96      20.070  25.671  18.630  1.00 87.14           H  
ATOM   1376  O   ARG A  96      21.740  23.818  17.543  1.00 87.14           O  
ATOM   1377  CG  ARG A  96      20.237  27.127  17.047  1.00 87.14           C  
ATOM   1378  HG2 ARG A  96      19.816  27.301  16.057  1.00 87.14           H  
ATOM   1379  HG3 ARG A  96      21.314  26.977  16.964  1.00 87.14           H  
ATOM   1380  CD  ARG A  96      19.952  28.336  17.942  1.00 87.14           C  
ATOM   1381  HD2 ARG A  96      20.337  28.136  18.942  1.00 87.14           H  
ATOM   1382  HD3 ARG A  96      18.871  28.455  18.015  1.00 87.14           H  
ATOM   1383  NE  ARG A  96      20.567  29.575  17.426  1.00 87.14           N  
ATOM   1384  HE  ARG A  96      21.413  29.491  16.879  1.00 87.14           H  
ATOM   1385  NH1 ARG A  96      19.092  31.034  18.416  1.00 87.14           N  
ATOM   1386 HH11 ARG A  96      18.661  30.259  18.900  1.00 87.14           H  
ATOM   1387 HH12 ARG A  96      18.662  31.939  18.543  1.00 87.14           H  
ATOM   1388  NH2 ARG A  96      20.808  31.802  17.162  1.00 87.14           N  
ATOM   1389 HH21 ARG A  96      21.667  31.616  16.666  1.00 87.14           H  
ATOM   1390 HH22 ARG A  96      20.580  32.747  17.437  1.00 87.14           H  
ATOM   1391  CZ  ARG A  96      20.146  30.802  17.672  1.00 87.14           C  
ATOM   1392  N   PRO A  97      21.652  24.245  15.331  1.00 85.06           N  
ATOM   1393  CA  PRO A  97      23.036  23.848  15.082  1.00 85.06           C  
ATOM   1394  HA  PRO A  97      23.111  22.784  15.302  1.00 85.06           H  
ATOM   1395  C   PRO A  97      24.049  24.655  15.918  1.00 85.06           C  
ATOM   1396  CB  PRO A  97      23.266  24.043  13.579  1.00 85.06           C  
ATOM   1397  HB2 PRO A  97      23.959  23.304  13.177  1.00 85.06           H  
ATOM   1398  HB3 PRO A  97      23.627  25.052  13.378  1.00 85.06           H  
ATOM   1399  O   PRO A  97      23.915  25.884  16.014  1.00 85.06           O  
ATOM   1400  CG  PRO A  97      21.866  23.879  12.992  1.00 85.06           C  
ATOM   1401  HG2 PRO A  97      21.629  22.820  12.895  1.00 85.06           H  
ATOM   1402  HG3 PRO A  97      21.764  24.385  12.031  1.00 85.06           H  
ATOM   1403  CD  PRO A  97      20.978  24.506  14.065  1.00 85.06           C  
ATOM   1404  HD2 PRO A  97      20.906  25.582  13.907  1.00 85.06           H  
ATOM   1405  HD3 PRO A  97      19.990  24.048  14.026  1.00 85.06           H  
ATOM   1406  N   PRO A  98      25.092  24.015  16.486  1.00 80.09           N  
ATOM   1407  CA  PRO A  98      26.183  24.720  17.153  1.00 80.09           C  
ATOM   1408  HA  PRO A  98      25.783  25.223  18.033  1.00 80.09           H  
ATOM   1409  C   PRO A  98      26.832  25.744  16.213  1.00 80.09           C  
ATOM   1410  CB  PRO A  98      27.180  23.640  17.594  1.00 80.09           C  
ATOM   1411  HB2 PRO A  98      27.640  23.883  18.552  1.00 80.09           H  
ATOM   1412  HB3 PRO A  98      27.945  23.498  16.831  1.00 80.09           H  
ATOM   1413  O   PRO A  98      27.097  25.452  15.051  1.00 80.09           O  
ATOM   1414  CG  PRO A  98      26.325  22.378  17.682  1.00 80.09           C  
ATOM   1415  HG2 PRO A  98      25.812  22.349  18.643  1.00 80.09           H  
ATOM   1416  HG3 PRO A  98      26.916  21.474  17.535  1.00 80.09           H  
ATOM   1417  CD  PRO A  98      25.305  22.577  16.564  1.00 80.09           C  
ATOM   1418  HD2 PRO A  98      25.713  22.218  15.619  1.00 80.09           H  
ATOM   1419  HD3 PRO A  98      24.387  22.044  16.812  1.00 80.09           H  
ATOM   1420  N   GLY A  99      27.073  26.961  16.706  1.00 77.80           N  
ATOM   1421  H   GLY A  99      26.835  27.144  17.670  1.00 77.80           H  
ATOM   1422  CA  GLY A  99      27.643  28.050  15.903  1.00 77.80           C  
ATOM   1423  HA2 GLY A  99      28.423  27.646  15.257  1.00 77.80           H  
ATOM   1424  HA3 GLY A  99      28.107  28.774  16.572  1.00 77.80           H  
ATOM   1425  C   GLY A  99      26.649  28.808  15.009  1.00 77.80           C  
ATOM   1426  O   GLY A  99      27.042  29.797  14.394  1.00 77.80           O  
ATOM   1427  N   MET A 100      25.361  28.434  14.965  1.00 83.13           N  
ATOM   1428  H   MET A 100      25.079  27.586  15.436  1.00 83.13           H  
ATOM   1429  CA  MET A 100      24.339  29.210  14.249  1.00 83.13           C  
ATOM   1430  HA  MET A 100      24.733  29.438  13.258  1.00 83.13           H  
ATOM   1431  C   MET A 100      24.045  30.548  14.950  1.00 83.13           C  
ATOM   1432  CB  MET A 100      23.068  28.378  14.041  1.00 83.13           C  
ATOM   1433  HB2 MET A 100      22.644  28.088  15.003  1.00 83.13           H  
ATOM   1434  HB3 MET A 100      23.334  27.474  13.493  1.00 83.13           H  
ATOM   1435  O   MET A 100      23.183  30.647  15.833  1.00 83.13           O  
ATOM   1436  CG  MET A 100      22.021  29.173  13.246  1.00 83.13           C  
ATOM   1437  HG2 MET A 100      22.499  29.640  12.385  1.00 83.13           H  
ATOM   1438  HG3 MET A 100      21.618  29.965  13.878  1.00 83.13           H  
ATOM   1439  SD  MET A 100      20.632  28.183  12.658  1.00 83.13           S  
ATOM   1440  CE  MET A 100      21.461  27.371  11.262  1.00 83.13           C  
ATOM   1441  HE1 MET A 100      20.820  26.599  10.835  1.00 83.13           H  
ATOM   1442  HE2 MET A 100      21.695  28.109  10.495  1.00 83.13           H  
ATOM   1443  HE3 MET A 100      22.381  26.890  11.594  1.00 83.13           H  
ATOM   1444  N   THR A 101      24.746  31.595  14.512  1.00 79.99           N  
ATOM   1445  H   THR A 101      25.481  31.416  13.844  1.00 79.99           H  
ATOM   1446  CA  THR A 101      24.647  32.963  15.045  1.00 79.99           C  
ATOM   1447  HA  THR A 101      24.869  32.940  16.112  1.00 79.99           H  
ATOM   1448  C   THR A 101      23.248  33.560  14.893  1.00 79.99           C  
ATOM   1449  CB  THR A 101      25.668  33.887  14.361  1.00 79.99           C  
ATOM   1450  HB  THR A 101      25.476  34.919  14.657  1.00 79.99           H  
ATOM   1451  O   THR A 101      22.721  34.126  15.848  1.00 79.99           O  
ATOM   1452  CG2 THR A 101      27.107  33.534  14.733  1.00 79.99           C  
ATOM   1453 HG21 THR A 101      27.359  32.534  14.380  1.00 79.99           H  
ATOM   1454 HG22 THR A 101      27.793  34.254  14.286  1.00 79.99           H  
ATOM   1455 HG23 THR A 101      27.226  33.568  15.816  1.00 79.99           H  
ATOM   1456  OG1 THR A 101      25.565  33.775  12.959  1.00 79.99           O  
ATOM   1457  HG1 THR A 101      26.338  34.200  12.579  1.00 79.99           H  
ATOM   1458  N   SER A 102      22.602  33.380  13.738  1.00 89.76           N  
ATOM   1459  H   SER A 102      23.094  32.912  12.990  1.00 89.76           H  
ATOM   1460  CA  SER A 102      21.244  33.866  13.475  1.00 89.76           C  
ATOM   1461  HA  SER A 102      20.744  34.065  14.423  1.00 89.76           H  
ATOM   1462  C   SER A 102      20.411  32.849  12.701  1.00 89.76           C  
ATOM   1463  CB  SER A 102      21.295  35.181  12.694  1.00 89.76           C  
ATOM   1464  HB2 SER A 102      21.741  35.004  11.716  1.00 89.76           H  
ATOM   1465  HB3 SER A 102      21.900  35.907  13.237  1.00 89.76           H  
ATOM   1466  O   SER A 102      20.879  32.266  11.725  1.00 89.76           O  
ATOM   1467  OG  SER A 102      19.982  35.688  12.535  1.00 89.76           O  
ATOM   1468  HG  SER A 102      19.989  36.302  11.797  1.00 89.76           H  
ATOM   1469  N   LYS A 103      19.147  32.705  13.111  1.00 94.11           N  
ATOM   1470  H   LYS A 103      18.874  33.214  13.940  1.00 94.11           H  
ATOM   1471  CA  LYS A 103      18.078  32.025  12.360  1.00 94.11           C  
ATOM   1472  HA  LYS A 103      18.535  31.434  11.566  1.00 94.11           H  
ATOM   1473  C   LYS A 103      17.124  32.994  11.648  1.00 94.11           C  
ATOM   1474  CB  LYS A 103      17.336  31.044  13.275  1.00 94.11           C  
ATOM   1475  HB2 LYS A 103      16.576  30.535  12.681  1.00 94.11           H  
ATOM   1476  HB3 LYS A 103      18.046  30.299  13.634  1.00 94.11           H  
ATOM   1477  O   LYS A 103      16.132  32.561  11.069  1.00 94.11           O  
ATOM   1478  CG  LYS A 103      16.640  31.706  14.473  1.00 94.11           C  
ATOM   1479  HG2 LYS A 103      15.885  32.410  14.125  1.00 94.11           H  
ATOM   1480  HG3 LYS A 103      17.374  32.235  15.082  1.00 94.11           H  
ATOM   1481  CD  LYS A 103      15.976  30.620  15.321  1.00 94.11           C  
ATOM   1482  HD2 LYS A 103      15.192  30.127  14.747  1.00 94.11           H  
ATOM   1483  HD3 LYS A 103      16.728  29.887  15.615  1.00 94.11           H  
ATOM   1484  CE  LYS A 103      15.379  31.252  16.567  1.00 94.11           C  
ATOM   1485  HE2 LYS A 103      16.135  31.880  17.037  1.00 94.11           H  
ATOM   1486  HE3 LYS A 103      14.541  31.892  16.291  1.00 94.11           H  
ATOM   1487  NZ  LYS A 103      14.944  30.227  17.536  1.00 94.11           N  
ATOM   1488  HZ1 LYS A 103      14.104  29.748  17.244  1.00 94.11           H  
ATOM   1489  HZ2 LYS A 103      15.625  29.498  17.691  1.00 94.11           H  
ATOM   1490  HZ3 LYS A 103      14.761  30.675  18.422  1.00 94.11           H  
ATOM   1491  N   LYS A 104      17.422  34.297  11.699  1.00 95.84           N  
ATOM   1492  H   LYS A 104      18.294  34.564  12.132  1.00 95.84           H  
ATOM   1493  CA  LYS A 104      16.620  35.357  11.080  1.00 95.84           C  
ATOM   1494  HA  LYS A 104      15.573  35.056  11.131  1.00 95.84           H  
ATOM   1495  C   LYS A 104      16.995  35.506   9.608  1.00 95.84           C  
ATOM   1496  CB  LYS A 104      16.751  36.693  11.838  1.00 95.84           C  
ATOM   1497  HB2 LYS A 104      17.748  37.103  11.679  1.00 95.84           H  
ATOM   1498  HB3 LYS A 104      16.024  37.395  11.429  1.00 95.84           H  
ATOM   1499  O   LYS A 104      18.180  35.593   9.283  1.00 95.84           O  
ATOM   1500  CG  LYS A 104      16.504  36.539  13.348  1.00 95.84           C  
ATOM   1501  HG2 LYS A 104      15.519  36.099  13.506  1.00 95.84           H  
ATOM   1502  HG3 LYS A 104      17.255  35.869  13.765  1.00 95.84           H  
ATOM   1503  CD  LYS A 104      16.580  37.872  14.103  1.00 95.84           C  
ATOM   1504  HD2 LYS A 104      17.486  38.409  13.824  1.00 95.84           H  
ATOM   1505  HD3 LYS A 104      15.704  38.474  13.857  1.00 95.84           H  
ATOM   1506  CE  LYS A 104      16.605  37.556  15.603  1.00 95.84           C  
ATOM   1507  HE2 LYS A 104      15.757  36.909  15.826  1.00 95.84           H  
ATOM   1508  HE3 LYS A 104      17.512  36.999  15.836  1.00 95.84           H  
ATOM   1509  NZ  LYS A 104      16.514  38.768  16.449  1.00 95.84           N  
ATOM   1510  HZ1 LYS A 104      17.285  39.410  16.331  1.00 95.84           H  
ATOM   1511  HZ2 LYS A 104      16.394  38.493  17.414  1.00 95.84           H  
ATOM   1512  HZ3 LYS A 104      15.637  39.237  16.273  1.00 95.84           H  
ATOM   1513  N   GLY A 105      15.998  35.539   8.733  1.00 95.84           N  
ATOM   1514  H   GLY A 105      15.061  35.457   9.103  1.00 95.84           H  
ATOM   1515  CA  GLY A 105      16.159  35.932   7.334  1.00 95.84           C  
ATOM   1516  HA2 GLY A 105      15.370  35.476   6.737  1.00 95.84           H  
ATOM   1517  HA3 GLY A 105      17.114  35.563   6.959  1.00 95.84           H  
ATOM   1518  C   GLY A 105      16.129  37.454   7.146  1.00 95.84           C  
ATOM   1519  O   GLY A 105      15.988  38.211   8.108  1.00 95.84           O  
ATOM   1520  N   VAL A 106      16.249  37.905   5.896  1.00 95.84           N  
ATOM   1521  H   VAL A 106      16.224  37.227   5.148  1.00 95.84           H  
ATOM   1522  CA  VAL A 106      16.402  39.322   5.522  1.00 95.84           C  
ATOM   1523  HA  VAL A 106      16.154  39.950   6.377  1.00 95.84           H  
ATOM   1524  C   VAL A 106      15.448  39.720   4.391  1.00 95.84           C  
ATOM   1525  CB  VAL A 106      17.866  39.622   5.126  1.00 95.84           C  
ATOM   1526  HB  VAL A 106      18.104  39.086   4.207  1.00 95.84           H  
ATOM   1527  O   VAL A 106      14.872  40.800   4.439  1.00 95.84           O  
ATOM   1528  CG1 VAL A 106      18.093  41.121   4.885  1.00 95.84           C  
ATOM   1529 HG11 VAL A 106      19.137  41.307   4.636  1.00 95.84           H  
ATOM   1530 HG12 VAL A 106      17.830  41.687   5.779  1.00 95.84           H  
ATOM   1531 HG13 VAL A 106      17.480  41.469   4.054  1.00 95.84           H  
ATOM   1532  CG2 VAL A 106      18.868  39.185   6.208  1.00 95.84           C  
ATOM   1533 HG21 VAL A 106      18.609  39.647   7.160  1.00 95.84           H  
ATOM   1534 HG22 VAL A 106      19.877  39.482   5.925  1.00 95.84           H  
ATOM   1535 HG23 VAL A 106      18.854  38.100   6.320  1.00 95.84           H  
ATOM   1536  N   VAL A 107      15.225  38.861   3.392  1.00 96.10           N  
ATOM   1537  H   VAL A 107      15.714  37.977   3.391  1.00 96.10           H  
ATOM   1538  CA  VAL A 107      14.390  39.168   2.219  1.00 96.10           C  
ATOM   1539  HA  VAL A 107      14.763  40.096   1.785  1.00 96.10           H  
ATOM   1540  C   VAL A 107      12.924  39.408   2.598  1.00 96.10           C  
ATOM   1541  CB  VAL A 107      14.536  38.057   1.154  1.00 96.10           C  
ATOM   1542  HB  VAL A 107      14.475  37.083   1.639  1.00 96.10           H  
ATOM   1543  O   VAL A 107      12.333  38.666   3.380  1.00 96.10           O  
ATOM   1544  CG1 VAL A 107      13.464  38.099   0.055  1.00 96.10           C  
ATOM   1545 HG11 VAL A 107      13.427  39.087  -0.404  1.00 96.10           H  
ATOM   1546 HG12 VAL A 107      13.694  37.356  -0.710  1.00 96.10           H  
ATOM   1547 HG13 VAL A 107      12.494  37.846   0.483  1.00 96.10           H  
ATOM   1548  CG2 VAL A 107      15.891  38.186   0.444  1.00 96.10           C  
ATOM   1549 HG21 VAL A 107      16.042  37.331  -0.215  1.00 96.10           H  
ATOM   1550 HG22 VAL A 107      15.931  39.108  -0.135  1.00 96.10           H  
ATOM   1551 HG23 VAL A 107      16.699  38.197   1.175  1.00 96.10           H  
ATOM   1552  N   GLY A 108      12.309  40.418   1.982  1.00 96.93           N  
ATOM   1553  H   GLY A 108      12.880  41.067   1.460  1.00 96.93           H  
ATOM   1554  CA  GLY A 108      10.894  40.752   2.152  1.00 96.93           C  
ATOM   1555  HA2 GLY A 108      10.412  40.778   1.175  1.00 96.93           H  
ATOM   1556  HA3 GLY A 108      10.394  39.987   2.748  1.00 96.93           H  
ATOM   1557  C   GLY A 108      10.665  42.100   2.833  1.00 96.93           C  
ATOM   1558  O   GLY A 108      11.594  42.765   3.282  1.00 96.93           O  
ATOM   1559  N   THR A 109       9.407  42.528   2.893  1.00 97.45           N  
ATOM   1560  H   THR A 109       8.679  41.941   2.513  1.00 97.45           H  
ATOM   1561  CA  THR A 109       9.034  43.809   3.505  1.00 97.45           C  
ATOM   1562  HA  THR A 109       9.801  44.548   3.273  1.00 97.45           H  
ATOM   1563  C   THR A 109       8.950  43.654   5.018  1.00 97.45           C  
ATOM   1564  CB  THR A 109       7.700  44.320   2.943  1.00 97.45           C  
ATOM   1565  HB  THR A 109       6.897  43.648   3.243  1.00 97.45           H  
ATOM   1566  O   THR A 109       8.108  42.899   5.509  1.00 97.45           O  
ATOM   1567  CG2 THR A 109       7.373  45.738   3.408  1.00 97.45           C  
ATOM   1568 HG21 THR A 109       7.214  45.749   4.486  1.00 97.45           H  
ATOM   1569 HG22 THR A 109       6.457  46.078   2.924  1.00 97.45           H  
ATOM   1570 HG23 THR A 109       8.187  46.419   3.160  1.00 97.45           H  
ATOM   1571  OG1 THR A 109       7.753  44.354   1.535  1.00 97.45           O  
ATOM   1572  HG1 THR A 109       8.286  45.109   1.275  1.00 97.45           H  
ATOM   1573  N   HIS A 110       9.798  44.367   5.761  1.00 97.19           N  
ATOM   1574  H   HIS A 110      10.506  44.923   5.302  1.00 97.19           H  
ATOM   1575  CA  HIS A 110       9.723  44.415   7.221  1.00 97.19           C  
ATOM   1576  HA  HIS A 110       9.772  43.393   7.598  1.00 97.19           H  
ATOM   1577  C   HIS A 110       8.398  45.029   7.691  1.00 97.19           C  
ATOM   1578  CB  HIS A 110      10.914  45.189   7.798  1.00 97.19           C  
ATOM   1579  HB2 HIS A 110      11.022  46.141   7.278  1.00 97.19           H  
ATOM   1580  HB3 HIS A 110      10.714  45.408   8.847  1.00 97.19           H  
ATOM   1581  O   HIS A 110       7.994  46.093   7.223  1.00 97.19           O  
ATOM   1582  CG  HIS A 110      12.207  44.421   7.732  1.00 97.19           C  
ATOM   1583  CD2 HIS A 110      13.257  44.644   6.881  1.00 97.19           C  
ATOM   1584  HD2 HIS A 110      13.309  45.403   6.115  1.00 97.19           H  
ATOM   1585  ND1 HIS A 110      12.564  43.373   8.552  1.00 97.19           N  
ATOM   1586  HD1 HIS A 110      12.005  42.985   9.299  1.00 97.19           H  
ATOM   1587  CE1 HIS A 110      13.802  42.981   8.208  1.00 97.19           C  
ATOM   1588  HE1 HIS A 110      14.360  42.185   8.679  1.00 97.19           H  
ATOM   1589  NE2 HIS A 110      14.262  43.725   7.194  1.00 97.19           N  
ATOM   1590  N   ILE A 111       7.740  44.359   8.636  1.00 97.43           N  
ATOM   1591  H   ILE A 111       8.157  43.508   8.985  1.00 97.43           H  
ATOM   1592  CA  ILE A 111       6.514  44.811   9.302  1.00 97.43           C  
ATOM   1593  HA  ILE A 111       6.451  45.896   9.220  1.00 97.43           H  
ATOM   1594  C   ILE A 111       6.581  44.473  10.796  1.00 97.43           C  
ATOM   1595  CB  ILE A 111       5.244  44.201   8.652  1.00 97.43           C  
ATOM   1596  HB  ILE A 111       4.389  44.593   9.203  1.00 97.43           H  
ATOM   1597  O   ILE A 111       7.326  43.583  11.204  1.00 97.43           O  
ATOM   1598  CG1 ILE A 111       5.193  42.658   8.745  1.00 97.43           C  
ATOM   1599 HG12 ILE A 111       5.917  42.221   8.057  1.00 97.43           H  
ATOM   1600 HG13 ILE A 111       5.464  42.355   9.757  1.00 97.43           H  
ATOM   1601  CG2 ILE A 111       5.088  44.663   7.192  1.00 97.43           C  
ATOM   1602 HG21 ILE A 111       5.846  44.196   6.563  1.00 97.43           H  
ATOM   1603 HG22 ILE A 111       4.100  44.404   6.810  1.00 97.43           H  
ATOM   1604 HG23 ILE A 111       5.207  45.745   7.133  1.00 97.43           H  
ATOM   1605  CD1 ILE A 111       3.804  42.067   8.470  1.00 97.43           C  
ATOM   1606 HD11 ILE A 111       3.478  42.301   7.457  1.00 97.43           H  
ATOM   1607 HD12 ILE A 111       3.086  42.472   9.183  1.00 97.43           H  
ATOM   1608 HD13 ILE A 111       3.844  40.984   8.585  1.00 97.43           H  
ATOM   1609  N   THR A 112       5.745  45.116  11.608  1.00 97.63           N  
ATOM   1610  H   THR A 112       5.184  45.871  11.241  1.00 97.63           H  
ATOM   1611  CA  THR A 112       5.519  44.706  13.002  1.00 97.63           C  
ATOM   1612  HA  THR A 112       6.335  44.060  13.324  1.00 97.63           H  
ATOM   1613  C   THR A 112       4.219  43.912  13.101  1.00 97.63           C  
ATOM   1614  CB  THR A 112       5.515  45.909  13.957  1.00 97.63           C  
ATOM   1615  HB  THR A 112       4.663  46.552  13.738  1.00 97.63           H  
ATOM   1616  O   THR A 112       3.193  44.311  12.543  1.00 97.63           O  
ATOM   1617  CG2 THR A 112       5.474  45.493  15.426  1.00 97.63           C  
ATOM   1618 HG21 THR A 112       6.305  44.824  15.651  1.00 97.63           H  
ATOM   1619 HG22 THR A 112       4.533  44.991  15.650  1.00 97.63           H  
ATOM   1620 HG23 THR A 112       5.543  46.375  16.062  1.00 97.63           H  
ATOM   1621  OG1 THR A 112       6.703  46.643  13.784  1.00 97.63           O  
ATOM   1622  HG1 THR A 112       6.752  47.285  14.496  1.00 97.63           H  
ATOM   1623  N   VAL A 113       4.245  42.791  13.824  1.00 98.00           N  
ATOM   1624  H   VAL A 113       5.123  42.511  14.237  1.00 98.00           H  
ATOM   1625  CA  VAL A 113       3.046  42.010  14.166  1.00 98.00           C  
ATOM   1626  HA  VAL A 113       2.173  42.534  13.778  1.00 98.00           H  
ATOM   1627  C   VAL A 113       2.863  41.937  15.677  1.00 98.00           C  
ATOM   1628  CB  VAL A 113       3.038  40.606  13.525  1.00 98.00           C  
ATOM   1629  HB  VAL A 113       2.099  40.122  13.793  1.00 98.00           H  
ATOM   1630  O   VAL A 113       3.832  41.859  16.424  1.00 98.00           O  
ATOM   1631  CG1 VAL A 113       3.075  40.700  11.997  1.00 98.00           C  
ATOM   1632 HG11 VAL A 113       2.945  39.710  11.558  1.00 98.00           H  
ATOM   1633 HG12 VAL A 113       2.271  41.354  11.660  1.00 98.00           H  
ATOM   1634 HG13 VAL A 113       4.028  41.114  11.669  1.00 98.00           H  
ATOM   1635  CG2 VAL A 113       4.173  39.695  13.999  1.00 98.00           C  
ATOM   1636 HG21 VAL A 113       4.139  38.746  13.463  1.00 98.00           H  
ATOM   1637 HG22 VAL A 113       4.070  39.496  15.066  1.00 98.00           H  
ATOM   1638 HG23 VAL A 113       5.137  40.171  13.818  1.00 98.00           H  
ATOM   1639  N   GLN A 114       1.614  41.923  16.138  1.00 97.87           N  
ATOM   1640  H   GLN A 114       0.864  41.960  15.463  1.00 97.87           H  
ATOM   1641  CA  GLN A 114       1.278  41.639  17.537  1.00 97.87           C  
ATOM   1642  HA  GLN A 114       2.132  41.860  18.177  1.00 97.87           H  
ATOM   1643  C   GLN A 114       0.958  40.153  17.676  1.00 97.87           C  
ATOM   1644  CB  GLN A 114       0.100  42.512  17.998  1.00 97.87           C  
ATOM   1645  HB2 GLN A 114      -0.229  42.171  18.980  1.00 97.87           H  
ATOM   1646  HB3 GLN A 114      -0.729  42.416  17.297  1.00 97.87           H  
ATOM   1647  O   GLN A 114       0.208  39.622  16.859  1.00 97.87           O  
ATOM   1648  CG  GLN A 114       0.522  43.984  18.110  1.00 97.87           C  
ATOM   1649  HG2 GLN A 114       1.369  44.047  18.792  1.00 97.87           H  
ATOM   1650  HG3 GLN A 114       0.851  44.352  17.137  1.00 97.87           H  
ATOM   1651  CD  GLN A 114      -0.566  44.923  18.626  1.00 97.87           C  
ATOM   1652  NE2 GLN A 114      -0.206  46.145  18.938  1.00 97.87           N  
ATOM   1653 HE21 GLN A 114      -0.900  46.842  19.168  1.00 97.87           H  
ATOM   1654 HE22 GLN A 114       0.764  46.416  18.865  1.00 97.87           H  
ATOM   1655  OE1 GLN A 114      -1.741  44.591  18.763  1.00 97.87           O  
ATOM   1656  N   ALA A 115       1.479  39.475  18.697  1.00 98.13           N  
ATOM   1657  H   ALA A 115       2.107  39.958  19.322  1.00 98.13           H  
ATOM   1658  CA  ALA A 115       1.201  38.059  18.948  1.00 98.13           C  
ATOM   1659  HA  ALA A 115       0.615  37.664  18.118  1.00 98.13           H  
ATOM   1660  C   ALA A 115       0.359  37.836  20.209  1.00 98.13           C  
ATOM   1661  CB  ALA A 115       2.518  37.286  18.959  1.00 98.13           C  
ATOM   1662  HB1 ALA A 115       2.324  36.214  19.001  1.00 98.13           H  
ATOM   1663  HB2 ALA A 115       3.117  37.589  19.818  1.00 98.13           H  
ATOM   1664  HB3 ALA A 115       3.062  37.500  18.039  1.00 98.13           H  
ATOM   1665  O   ALA A 115       0.276  38.695  21.081  1.00 98.13           O  
ATOM   1666  N   ASN A 116      -0.260  36.659  20.341  1.00 97.83           N  
ATOM   1667  H   ASN A 116      -0.150  35.988  19.593  1.00 97.83           H  
ATOM   1668  CA  ASN A 116      -1.076  36.269  21.501  1.00 97.83           C  
ATOM   1669  HA  ASN A 116      -1.651  37.150  21.786  1.00 97.83           H  
ATOM   1670  C   ASN A 116      -0.254  35.905  22.760  1.00 97.83           C  
ATOM   1671  CB  ASN A 116      -2.093  35.200  21.080  1.00 97.83           C  
ATOM   1672  HB2 ASN A 116      -2.815  35.091  21.890  1.00 97.83           H  
ATOM   1673  HB3 ASN A 116      -2.634  35.541  20.198  1.00 97.83           H  
ATOM   1674  O   ASN A 116      -0.496  34.895  23.428  1.00 97.83           O  
ATOM   1675  CG  ASN A 116      -1.496  33.837  20.771  1.00 97.83           C  
ATOM   1676  ND2 ASN A 116      -2.226  32.789  21.057  1.00 97.83           N  
ATOM   1677 HD21 ASN A 116      -3.023  32.907  21.667  1.00 97.83           H  
ATOM   1678 HD22 ASN A 116      -1.927  31.885  20.721  1.00 97.83           H  
ATOM   1679  OD1 ASN A 116      -0.431  33.692  20.194  1.00 97.83           O  
ATOM   1680  N   TYR A 117       0.731  36.744  23.071  1.00 98.17           N  
ATOM   1681  H   TYR A 117       0.803  37.596  22.533  1.00 98.17           H  
ATOM   1682  CA  TYR A 117       1.697  36.583  24.147  1.00 98.17           C  
ATOM   1683  HA  TYR A 117       1.399  35.744  24.775  1.00 98.17           H  
ATOM   1684  C   TYR A 117       1.741  37.850  25.007  1.00 98.17           C  
ATOM   1685  CB  TYR A 117       3.084  36.280  23.561  1.00 98.17           C  
ATOM   1686  HB2 TYR A 117       3.332  37.045  22.825  1.00 98.17           H  
ATOM   1687  HB3 TYR A 117       3.820  36.358  24.361  1.00 98.17           H  
ATOM   1688  O   TYR A 117       1.569  38.951  24.491  1.00 98.17           O  
ATOM   1689  CG  TYR A 117       3.231  34.920  22.903  1.00 98.17           C  
ATOM   1690  CD1 TYR A 117       3.979  33.911  23.534  1.00 98.17           C  
ATOM   1691  HD1 TYR A 117       4.425  34.085  24.502  1.00 98.17           H  
ATOM   1692  CD2 TYR A 117       2.669  34.674  21.635  1.00 98.17           C  
ATOM   1693  HD2 TYR A 117       2.105  35.451  21.140  1.00 98.17           H  
ATOM   1694  CE1 TYR A 117       4.195  32.683  22.887  1.00 98.17           C  
ATOM   1695  HE1 TYR A 117       4.804  31.932  23.369  1.00 98.17           H  
ATOM   1696  CE2 TYR A 117       2.849  33.433  20.998  1.00 98.17           C  
ATOM   1697  HE2 TYR A 117       2.421  33.256  20.023  1.00 98.17           H  
ATOM   1698  OH  TYR A 117       3.868  31.255  20.997  1.00 98.17           O  
ATOM   1699  HH  TYR A 117       4.567  30.789  21.462  1.00 98.17           H  
ATOM   1700  CZ  TYR A 117       3.632  32.440  21.619  1.00 98.17           C  
ATOM   1701  N   PHE A 118       2.020  37.688  26.299  1.00 97.86           N  
ATOM   1702  H   PHE A 118       2.115  36.744  26.645  1.00 97.86           H  
ATOM   1703  CA  PHE A 118       2.296  38.776  27.245  1.00 97.86           C  
ATOM   1704  HA  PHE A 118       2.313  39.734  26.727  1.00 97.86           H  
ATOM   1705  C   PHE A 118       3.668  38.542  27.888  1.00 97.86           C  
ATOM   1706  CB  PHE A 118       1.192  38.822  28.314  1.00 97.86           C  
ATOM   1707  HB2 PHE A 118       1.425  39.622  29.016  1.00 97.86           H  
ATOM   1708  HB3 PHE A 118       1.200  37.888  28.875  1.00 97.86           H  
ATOM   1709  O   PHE A 118       3.999  37.390  28.189  1.00 97.86           O  
ATOM   1710  CG  PHE A 118      -0.204  39.054  27.764  1.00 97.86           C  
ATOM   1711  CD1 PHE A 118      -0.641  40.365  27.508  1.00 97.86           C  
ATOM   1712  HD1 PHE A 118       0.010  41.198  27.727  1.00 97.86           H  
ATOM   1713  CD2 PHE A 118      -1.067  37.970  27.508  1.00 97.86           C  
ATOM   1714  HD2 PHE A 118      -0.731  36.961  27.694  1.00 97.86           H  
ATOM   1715  CE1 PHE A 118      -1.926  40.599  26.993  1.00 97.86           C  
ATOM   1716  HE1 PHE A 118      -2.242  41.614  26.802  1.00 97.86           H  
ATOM   1717  CE2 PHE A 118      -2.357  38.202  26.993  1.00 97.86           C  
ATOM   1718  HE2 PHE A 118      -3.015  37.370  26.790  1.00 97.86           H  
ATOM   1719  CZ  PHE A 118      -2.783  39.517  26.730  1.00 97.86           C  
ATOM   1720  HZ  PHE A 118      -3.768  39.699  26.327  1.00 97.86           H  
ATOM   1721  N   LYS A 119       4.469  39.590  28.123  1.00 96.50           N  
ATOM   1722  H   LYS A 119       4.155  40.521  27.890  1.00 96.50           H  
ATOM   1723  CA  LYS A 119       5.748  39.434  28.840  1.00 96.50           C  
ATOM   1724  HA  LYS A 119       6.273  38.576  28.421  1.00 96.50           H  
ATOM   1725  C   LYS A 119       5.505  39.120  30.320  1.00 96.50           C  
ATOM   1726  CB  LYS A 119       6.667  40.659  28.669  1.00 96.50           C  
ATOM   1727  HB2 LYS A 119       6.197  41.544  29.097  1.00 96.50           H  
ATOM   1728  HB3 LYS A 119       7.581  40.463  29.230  1.00 96.50           H  
ATOM   1729  O   LYS A 119       4.620  39.704  30.949  1.00 96.50           O  
ATOM   1730  CG  LYS A 119       7.040  40.948  27.204  1.00 96.50           C  
ATOM   1731  HG2 LYS A 119       7.194  40.006  26.678  1.00 96.50           H  
ATOM   1732  HG3 LYS A 119       6.223  41.490  26.727  1.00 96.50           H  
ATOM   1733  CD  LYS A 119       8.335  41.768  27.106  1.00 96.50           C  
ATOM   1734  HD2 LYS A 119       9.141  41.193  27.562  1.00 96.50           H  
ATOM   1735  HD3 LYS A 119       8.217  42.705  27.651  1.00 96.50           H  
ATOM   1736  CE  LYS A 119       8.693  42.065  25.645  1.00 96.50           C  
ATOM   1737  HE2 LYS A 119       8.048  42.865  25.279  1.00 96.50           H  
ATOM   1738  HE3 LYS A 119       8.505  41.171  25.050  1.00 96.50           H  
ATOM   1739  NZ  LYS A 119      10.123  42.434  25.503  1.00 96.50           N  
ATOM   1740  HZ1 LYS A 119      10.351  42.692  24.553  1.00 96.50           H  
ATOM   1741  HZ2 LYS A 119      10.399  43.164  26.144  1.00 96.50           H  
ATOM   1742  HZ3 LYS A 119      10.694  41.625  25.699  1.00 96.50           H  
ATOM   1743  N   VAL A 120       6.291  38.199  30.878  1.00 93.37           N  
ATOM   1744  H   VAL A 120       6.995  37.753  30.307  1.00 93.37           H  
ATOM   1745  CA  VAL A 120       6.302  37.897  32.317  1.00 93.37           C  
ATOM   1746  HA  VAL A 120       5.346  38.186  32.754  1.00 93.37           H  
ATOM   1747  C   VAL A 120       7.389  38.744  32.967  1.00 93.37           C  
ATOM   1748  CB  VAL A 120       6.500  36.395  32.592  1.00 93.37           C  
ATOM   1749  HB  VAL A 120       7.480  36.080  32.235  1.00 93.37           H  
ATOM   1750  O   VAL A 120       8.575  38.429  32.885  1.00 93.37           O  
ATOM   1751  CG1 VAL A 120       6.409  36.095  34.095  1.00 93.37           C  
ATOM   1752 HG11 VAL A 120       5.435  36.406  34.473  1.00 93.37           H  
ATOM   1753 HG12 VAL A 120       6.544  35.028  34.270  1.00 93.37           H  
ATOM   1754 HG13 VAL A 120       7.188  36.635  34.633  1.00 93.37           H  
ATOM   1755  CG2 VAL A 120       5.430  35.546  31.889  1.00 93.37           C  
ATOM   1756 HG21 VAL A 120       5.530  35.650  30.809  1.00 93.37           H  
ATOM   1757 HG22 VAL A 120       5.561  34.495  32.146  1.00 93.37           H  
ATOM   1758 HG23 VAL A 120       4.434  35.874  32.188  1.00 93.37           H  
ATOM   1759  N   LEU A 121       6.974  39.834  33.604  1.00 89.57           N  
ATOM   1760  H   LEU A 121       5.982  39.956  33.747  1.00 89.57           H  
ATOM   1761  CA  LEU A 121       7.863  40.778  34.265  1.00 89.57           C  
ATOM   1762  HA  LEU A 121       8.764  40.887  33.662  1.00 89.57           H  
ATOM   1763  C   LEU A 121       8.272  40.216  35.634  1.00 89.57           C  
ATOM   1764  CB  LEU A 121       7.182  42.157  34.357  1.00 89.57           C  
ATOM   1765  HB2 LEU A 121       6.330  42.069  35.032  1.00 89.57           H  
ATOM   1766  HB3 LEU A 121       7.885  42.863  34.797  1.00 89.57           H  
ATOM   1767  O   LEU A 121       7.436  39.798  36.439  1.00 89.57           O  
ATOM   1768  CG  LEU A 121       6.670  42.727  33.017  1.00 89.57           C  
ATOM   1769  HG  LEU A 121       5.913  42.059  32.605  1.00 89.57           H  
ATOM   1770  CD1 LEU A 121       6.011  44.086  33.250  1.00 89.57           C  
ATOM   1771 HD11 LEU A 121       5.612  44.467  32.310  1.00 89.57           H  
ATOM   1772 HD12 LEU A 121       6.740  44.796  33.641  1.00 89.57           H  
ATOM   1773 HD13 LEU A 121       5.193  43.986  33.962  1.00 89.57           H  
ATOM   1774  CD2 LEU A 121       7.782  42.901  31.980  1.00 89.57           C  
ATOM   1775 HD21 LEU A 121       8.203  41.932  31.711  1.00 89.57           H  
ATOM   1776 HD22 LEU A 121       7.370  43.355  31.078  1.00 89.57           H  
ATOM   1777 HD23 LEU A 121       8.568  43.545  32.375  1.00 89.57           H  
ATOM   1778  N   LYS A 122       9.578  40.200  35.896  1.00 78.63           N  
ATOM   1779  H   LYS A 122      10.197  40.606  35.210  1.00 78.63           H  
ATOM   1780  CA  LYS A 122      10.192  39.728  37.142  1.00 78.63           C  
ATOM   1781  HA  LYS A 122       9.425  39.492  37.879  1.00 78.63           H  
ATOM   1782  C   LYS A 122      11.076  40.834  37.714  1.00 78.63           C  
ATOM   1783  CB  LYS A 122      11.038  38.477  36.865  1.00 78.63           C  
ATOM   1784  HB2 LYS A 122      11.572  38.223  37.781  1.00 78.63           H  
ATOM   1785  HB3 LYS A 122      11.782  38.728  36.108  1.00 78.63           H  
ATOM   1786  O   LYS A 122      11.570  41.678  36.970  1.00 78.63           O  
ATOM   1787  CG  LYS A 122      10.257  37.232  36.410  1.00 78.63           C  
ATOM   1788  HG2 LYS A 122       9.680  37.446  35.511  1.00 78.63           H  
ATOM   1789  HG3 LYS A 122       9.589  36.912  37.210  1.00 78.63           H  
ATOM   1790  CD  LYS A 122      11.283  36.129  36.111  1.00 78.63           C  
ATOM   1791  HD2 LYS A 122      11.941  36.031  36.974  1.00 78.63           H  
ATOM   1792  HD3 LYS A 122      11.888  36.439  35.259  1.00 78.63           H  
ATOM   1793  CE  LYS A 122      10.664  34.761  35.813  1.00 78.63           C  
ATOM   1794  HE2 LYS A 122      10.110  34.822  34.876  1.00 78.63           H  
ATOM   1795  HE3 LYS A 122       9.972  34.515  36.618  1.00 78.63           H  
ATOM   1796  NZ  LYS A 122      11.737  33.733  35.736  1.00 78.63           N  
ATOM   1797  HZ1 LYS A 122      11.395  32.816  35.485  1.00 78.63           H  
ATOM   1798  HZ2 LYS A 122      12.450  33.988  35.069  1.00 78.63           H  
ATOM   1799  HZ3 LYS A 122      12.200  33.629  36.628  1.00 78.63           H  
ATOM   1800  N   ARG A 123      11.319  40.813  39.027  1.00 76.09           N  
ATOM   1801  H   ARG A 123      10.898  40.073  39.571  1.00 76.09           H  
ATOM   1802  CA  ARG A 123      12.343  41.680  39.637  1.00 76.09           C  
ATOM   1803  HA  ARG A 123      12.144  42.705  39.323  1.00 76.09           H  
ATOM   1804  C   ARG A 123      13.755  41.320  39.130  1.00 76.09           C  
ATOM   1805  CB  ARG A 123      12.291  41.605  41.171  1.00 76.09           C  
ATOM   1806  HB2 ARG A 123      13.161  42.122  41.574  1.00 76.09           H  
ATOM   1807  HB3 ARG A 123      12.343  40.563  41.489  1.00 76.09           H  
ATOM   1808  O   ARG A 123      13.984  40.161  38.775  1.00 76.09           O  
ATOM   1809  CG  ARG A 123      11.027  42.261  41.743  1.00 76.09           C  
ATOM   1810  HG2 ARG A 123      10.154  41.664  41.478  1.00 76.09           H  
ATOM   1811  HG3 ARG A 123      10.913  43.262  41.325  1.00 76.09           H  
ATOM   1812  CD  ARG A 123      11.150  42.365  43.267  1.00 76.09           C  
ATOM   1813  HD2 ARG A 123      11.358  41.375  43.674  1.00 76.09           H  
ATOM   1814  HD3 ARG A 123      11.992  43.019  43.497  1.00 76.09           H  
ATOM   1815  NE  ARG A 123       9.919  42.888  43.885  1.00 76.09           N  
ATOM   1816  HE  ARG A 123       9.059  42.768  43.369  1.00 76.09           H  
ATOM   1817  NH1 ARG A 123      10.843  43.648  45.852  1.00 76.09           N  
ATOM   1818 HH11 ARG A 123      11.762  43.397  45.515  1.00 76.09           H  
ATOM   1819 HH12 ARG A 123      10.737  44.082  46.758  1.00 76.09           H  
ATOM   1820  NH2 ARG A 123       8.640  43.768  45.545  1.00 76.09           N  
ATOM   1821 HH21 ARG A 123       7.821  43.408  45.077  1.00 76.09           H  
ATOM   1822 HH22 ARG A 123       8.554  44.175  46.465  1.00 76.09           H  
ATOM   1823  CZ  ARG A 123       9.810  43.434  45.085  1.00 76.09           C  
ATOM   1824  N   PRO A 124      14.718  42.259  39.163  1.00 76.05           N  
ATOM   1825  CA  PRO A 124      16.136  41.924  39.049  1.00 76.05           C  
ATOM   1826  HA  PRO A 124      16.336  41.573  38.037  1.00 76.05           H  
ATOM   1827  C   PRO A 124      16.520  40.840  40.066  1.00 76.05           C  
ATOM   1828  CB  PRO A 124      16.898  43.232  39.300  1.00 76.05           C  
ATOM   1829  HB2 PRO A 124      17.786  43.307  38.672  1.00 76.05           H  
ATOM   1830  HB3 PRO A 124      17.170  43.313  40.352  1.00 76.05           H  
ATOM   1831  O   PRO A 124      16.004  40.838  41.186  1.00 76.05           O  
ATOM   1832  CG  PRO A 124      15.874  44.316  38.964  1.00 76.05           C  
ATOM   1833  HG2 PRO A 124      16.076  45.244  39.499  1.00 76.05           H  
ATOM   1834  HG3 PRO A 124      15.861  44.487  37.887  1.00 76.05           H  
ATOM   1835  CD  PRO A 124      14.555  43.685  39.400  1.00 76.05           C  
ATOM   1836  HD2 PRO A 124      13.736  44.100  38.812  1.00 76.05           H  
ATOM   1837  HD3 PRO A 124      14.394  43.865  40.463  1.00 76.05           H  
ATOM   1838  N   ASN A 125      17.402  39.918  39.675  1.00 76.35           N  
ATOM   1839  H   ASN A 125      17.849  40.036  38.777  1.00 76.35           H  
ATOM   1840  CA  ASN A 125      17.855  38.778  40.489  1.00 76.35           C  
ATOM   1841  HA  ASN A 125      18.433  38.135  39.826  1.00 76.35           H  
ATOM   1842  C   ASN A 125      16.723  37.870  41.027  1.00 76.35           C  
ATOM   1843  CB  ASN A 125      18.832  39.270  41.577  1.00 76.35           C  
ATOM   1844  HB2 ASN A 125      18.298  39.913  42.278  1.00 76.35           H  
ATOM   1845  HB3 ASN A 125      19.214  38.412  42.131  1.00 76.35           H  
ATOM   1846  O   ASN A 125      16.884  37.213  42.055  1.00 76.35           O  
ATOM   1847  CG  ASN A 125      20.028  40.024  41.021  1.00 76.35           C  
ATOM   1848  ND2 ASN A 125      20.757  40.722  41.857  1.00 76.35           N  
ATOM   1849 HD21 ASN A 125      20.555  40.721  42.846  1.00 76.35           H  
ATOM   1850 HD22 ASN A 125      21.563  41.183  41.458  1.00 76.35           H  
ATOM   1851  OD1 ASN A 125      20.323  40.009  39.839  1.00 76.35           O  
ATOM   1852  N   TRP A 126      15.568  37.824  40.352  1.00 84.36           N  
ATOM   1853  H   TRP A 126      15.451  38.423  39.547  1.00 84.36           H  
ATOM   1854  CA  TRP A 126      14.492  36.892  40.691  1.00 84.36           C  
ATOM   1855  HA  TRP A 126      14.254  37.008  41.748  1.00 84.36           H  
ATOM   1856  C   TRP A 126      14.926  35.443  40.447  1.00 84.36           C  
ATOM   1857  CB  TRP A 126      13.239  37.223  39.879  1.00 84.36           C  
ATOM   1858  HB2 TRP A 126      13.455  37.090  38.819  1.00 84.36           H  
ATOM   1859  HB3 TRP A 126      13.005  38.275  40.041  1.00 84.36           H  
ATOM   1860  O   TRP A 126      15.208  35.060  39.311  1.00 84.36           O  
ATOM   1861  CG  TRP A 126      12.011  36.440  40.227  1.00 84.36           C  
ATOM   1862  CD1 TRP A 126      11.043  36.889  41.054  1.00 84.36           C  
ATOM   1863  HD1 TRP A 126      11.052  37.844  41.559  1.00 84.36           H  
ATOM   1864  CD2 TRP A 126      11.569  35.115  39.774  1.00 84.36           C  
ATOM   1865  CE2 TRP A 126      10.289  34.860  40.349  1.00 84.36           C  
ATOM   1866  CE3 TRP A 126      12.099  34.094  38.949  1.00 84.36           C  
ATOM   1867  HE3 TRP A 126      13.096  34.209  38.549  1.00 84.36           H  
ATOM   1868  NE1 TRP A 126      10.034  35.959  41.128  1.00 84.36           N  
ATOM   1869  HE1 TRP A 126       9.192  36.095  41.670  1.00 84.36           H  
ATOM   1870  CH2 TRP A 126      10.093  32.727  39.235  1.00 84.36           C  
ATOM   1871  HH2 TRP A 126       9.538  31.820  39.046  1.00 84.36           H  
ATOM   1872  CZ2 TRP A 126       9.555  33.697  40.091  1.00 84.36           C  
ATOM   1873  HZ2 TRP A 126       8.601  33.548  40.575  1.00 84.36           H  
ATOM   1874  CZ3 TRP A 126      11.375  32.911  38.691  1.00 84.36           C  
ATOM   1875  HZ3 TRP A 126      11.829  32.116  38.118  1.00 84.36           H  
ATOM   1876  N   THR A 127      14.899  34.637  41.506  1.00 86.44           N  
ATOM   1877  H   THR A 127      14.652  35.034  42.401  1.00 86.44           H  
ATOM   1878  CA  THR A 127      15.336  33.235  41.516  1.00 86.44           C  
ATOM   1879  HA  THR A 127      15.380  32.856  40.495  1.00 86.44           H  
ATOM   1880  C   THR A 127      14.336  32.400  42.312  1.00 86.44           C  
ATOM   1881  CB  THR A 127      16.745  33.127  42.128  1.00 86.44           C  
ATOM   1882  HB  THR A 127      16.719  33.488  43.156  1.00 86.44           H  
ATOM   1883  O   THR A 127      13.765  32.882  43.291  1.00 86.44           O  
ATOM   1884  CG2 THR A 127      17.316  31.712  42.107  1.00 86.44           C  
ATOM   1885 HG21 THR A 127      17.263  31.297  41.100  1.00 86.44           H  
ATOM   1886 HG22 THR A 127      18.357  31.736  42.429  1.00 86.44           H  
ATOM   1887 HG23 THR A 127      16.764  31.076  42.799  1.00 86.44           H  
ATOM   1888  OG1 THR A 127      17.641  33.921  41.390  1.00 86.44           O  
ATOM   1889  HG1 THR A 127      18.409  34.092  41.941  1.00 86.44           H  
ATOM   1890  N   ILE A 128      14.119  31.146  41.906  1.00 88.33           N  
ATOM   1891  H   ILE A 128      14.660  30.792  41.130  1.00 88.33           H  
ATOM   1892  CA  ILE A 128      13.332  30.178  42.680  1.00 88.33           C  
ATOM   1893  HA  ILE A 128      12.702  30.714  43.391  1.00 88.33           H  
ATOM   1894  C   ILE A 128      14.299  29.295  43.464  1.00 88.33           C  
ATOM   1895  CB  ILE A 128      12.412  29.312  41.792  1.00 88.33           C  
ATOM   1896  HB  ILE A 128      13.039  28.624  41.226  1.00 88.33           H  
ATOM   1897  O   ILE A 128      15.168  28.651  42.879  1.00 88.33           O  
ATOM   1898  CG1 ILE A 128      11.610  30.145  40.770  1.00 88.33           C  
ATOM   1899 HG12 ILE A 128      11.001  30.884  41.291  1.00 88.33           H  
ATOM   1900 HG13 ILE A 128      12.314  30.668  40.123  1.00 88.33           H  
ATOM   1901  CG2 ILE A 128      11.476  28.472  42.685  1.00 88.33           C  
ATOM   1902 HG21 ILE A 128      10.820  29.127  43.257  1.00 88.33           H  
ATOM   1903 HG22 ILE A 128      12.058  27.864  43.378  1.00 88.33           H  
ATOM   1904 HG23 ILE A 128      10.884  27.790  42.076  1.00 88.33           H  
ATOM   1905  CD1 ILE A 128      10.716  29.290  39.863  1.00 88.33           C  
ATOM   1906 HD11 ILE A 128      10.447  29.845  38.964  1.00 88.33           H  
ATOM   1907 HD12 ILE A 128       9.803  29.024  40.396  1.00 88.33           H  
ATOM   1908 HD13 ILE A 128      11.244  28.386  39.559  1.00 88.33           H  
ATOM   1909  N   TYR A 129      14.119  29.213  44.775  1.00 90.69           N  
ATOM   1910  H   TYR A 129      13.383  29.761  45.196  1.00 90.69           H  
ATOM   1911  CA  TYR A 129      14.879  28.330  45.651  1.00 90.69           C  
ATOM   1912  HA  TYR A 129      15.818  28.061  45.167  1.00 90.69           H  
ATOM   1913  C   TYR A 129      14.095  27.044  45.906  1.00 90.69           C  
ATOM   1914  CB  TYR A 129      15.240  29.079  46.934  1.00 90.69           C  
ATOM   1915  HB2 TYR A 129      14.321  29.363  47.445  1.00 90.69           H  
ATOM   1916  HB3 TYR A 129      15.809  28.415  47.586  1.00 90.69           H  
ATOM   1917  O   TYR A 129      12.892  27.082  46.186  1.00 90.69           O  
ATOM   1918  CG  TYR A 129      16.055  30.327  46.665  1.00 90.69           C  
ATOM   1919  CD1 TYR A 129      17.444  30.230  46.457  1.00 90.69           C  
ATOM   1920  HD1 TYR A 129      17.939  29.274  46.537  1.00 90.69           H  
ATOM   1921  CD2 TYR A 129      15.404  31.569  46.536  1.00 90.69           C  
ATOM   1922  HD2 TYR A 129      14.336  31.640  46.679  1.00 90.69           H  
ATOM   1923  CE1 TYR A 129      18.182  31.381  46.119  1.00 90.69           C  
ATOM   1924  HE1 TYR A 129      19.248  31.328  45.952  1.00 90.69           H  
ATOM   1925  CE2 TYR A 129      16.137  32.718  46.190  1.00 90.69           C  
ATOM   1926  HE2 TYR A 129      15.628  33.665  46.079  1.00 90.69           H  
ATOM   1927  OH  TYR A 129      18.248  33.725  45.648  1.00 90.69           O  
ATOM   1928  HH  TYR A 129      17.726  34.531  45.684  1.00 90.69           H  
ATOM   1929  CZ  TYR A 129      17.530  32.624  45.982  1.00 90.69           C  
ATOM   1930  N   GLN A 130      14.778  25.908  45.792  1.00 89.75           N  
ATOM   1931  H   GLN A 130      15.771  25.968  45.616  1.00 89.75           H  
ATOM   1932  CA  GLN A 130      14.248  24.586  46.092  1.00 89.75           C  
ATOM   1933  HA  GLN A 130      13.159  24.641  46.105  1.00 89.75           H  
ATOM   1934  C   GLN A 130      14.724  24.148  47.479  1.00 89.75           C  
ATOM   1935  CB  GLN A 130      14.639  23.591  44.988  1.00 89.75           C  
ATOM   1936  HB2 GLN A 130      14.345  24.004  44.023  1.00 89.75           H  
ATOM   1937  HB3 GLN A 130      15.721  23.460  44.989  1.00 89.75           H  
ATOM   1938  O   GLN A 130      15.915  24.172  47.806  1.00 89.75           O  
ATOM   1939  CG  GLN A 130      13.957  22.220  45.156  1.00 89.75           C  
ATOM   1940  HG2 GLN A 130      12.876  22.357  45.172  1.00 89.75           H  
ATOM   1941  HG3 GLN A 130      14.261  21.765  46.099  1.00 89.75           H  
ATOM   1942  CD  GLN A 130      14.339  21.270  44.023  1.00 89.75           C  
ATOM   1943  NE2 GLN A 130      13.397  20.815  43.229  1.00 89.75           N  
ATOM   1944 HE21 GLN A 130      12.469  21.209  43.295  1.00 89.75           H  
ATOM   1945 HE22 GLN A 130      13.709  20.530  42.312  1.00 89.75           H  
ATOM   1946  OE1 GLN A 130      15.494  20.938  43.833  1.00 89.75           O  
ATOM   1947  N   TYR A 131      13.764  23.712  48.282  1.00 93.00           N  
ATOM   1948  H   TYR A 131      12.813  23.759  47.945  1.00 93.00           H  
ATOM   1949  CA  TYR A 131      13.943  23.235  49.640  1.00 93.00           C  
ATOM   1950  HA  TYR A 131      15.007  23.170  49.869  1.00 93.00           H  
ATOM   1951  C   TYR A 131      13.330  21.848  49.794  1.00 93.00           C  
ATOM   1952  CB  TYR A 131      13.290  24.220  50.615  1.00 93.00           C  
ATOM   1953  HB2 TYR A 131      13.361  23.794  51.615  1.00 93.00           H  
ATOM   1954  HB3 TYR A 131      12.233  24.323  50.368  1.00 93.00           H  
ATOM   1955  O   TYR A 131      12.278  21.554  49.223  1.00 93.00           O  
ATOM   1956  CG  TYR A 131      13.933  25.590  50.627  1.00 93.00           C  
ATOM   1957  CD1 TYR A 131      15.152  25.756  51.303  1.00 93.00           C  
ATOM   1958  HD1 TYR A 131      15.569  24.929  51.857  1.00 93.00           H  
ATOM   1959  CD2 TYR A 131      13.356  26.676  49.936  1.00 93.00           C  
ATOM   1960  HD2 TYR A 131      12.429  26.546  49.398  1.00 93.00           H  
ATOM   1961  CE1 TYR A 131      15.844  26.975  51.225  1.00 93.00           C  
ATOM   1962  HE1 TYR A 131      16.819  27.080  51.680  1.00 93.00           H  
ATOM   1963  CE2 TYR A 131      14.008  27.926  49.933  1.00 93.00           C  
ATOM   1964  HE2 TYR A 131      13.579  28.785  49.440  1.00 93.00           H  
ATOM   1965  OH  TYR A 131      15.949  29.237  50.502  1.00 93.00           O  
ATOM   1966  HH  TYR A 131      16.818  29.154  50.903  1.00 93.00           H  
ATOM   1967  CZ  TYR A 131      15.270  28.065  50.549  1.00 93.00           C  
ATOM   1968  N   ARG A 132      13.952  21.016  50.621  1.00 94.10           N  
ATOM   1969  H   ARG A 132      14.778  21.361  51.089  1.00 94.10           H  
ATOM   1970  CA  ARG A 132      13.359  19.784  51.135  1.00 94.10           C  
ATOM   1971  HA  ARG A 132      12.559  19.455  50.472  1.00 94.10           H  
ATOM   1972  C   ARG A 132      12.745  20.085  52.501  1.00 94.10           C  
ATOM   1973  CB  ARG A 132      14.434  18.693  51.164  1.00 94.10           C  
ATOM   1974  HB2 ARG A 132      14.779  18.507  50.147  1.00 94.10           H  
ATOM   1975  HB3 ARG A 132      15.278  19.032  51.765  1.00 94.10           H  
ATOM   1976  O   ARG A 132      13.354  20.795  53.298  1.00 94.10           O  
ATOM   1977  CG  ARG A 132      13.890  17.392  51.756  1.00 94.10           C  
ATOM   1978  HG2 ARG A 132      13.006  17.069  51.206  1.00 94.10           H  
ATOM   1979  HG3 ARG A 132      13.616  17.566  52.796  1.00 94.10           H  
ATOM   1980  CD  ARG A 132      14.947  16.291  51.708  1.00 94.10           C  
ATOM   1981  HD2 ARG A 132      15.068  15.953  50.679  1.00 94.10           H  
ATOM   1982  HD3 ARG A 132      15.892  16.690  52.077  1.00 94.10           H  
ATOM   1983  NE  ARG A 132      14.525  15.197  52.583  1.00 94.10           N  
ATOM   1984  HE  ARG A 132      14.030  15.470  53.420  1.00 94.10           H  
ATOM   1985  NH1 ARG A 132      15.586  13.404  51.611  1.00 94.10           N  
ATOM   1986 HH11 ARG A 132      16.044  14.031  50.965  1.00 94.10           H  
ATOM   1987 HH12 ARG A 132      15.776  12.412  51.624  1.00 94.10           H  
ATOM   1988  NH2 ARG A 132      14.241  13.145  53.400  1.00 94.10           N  
ATOM   1989 HH21 ARG A 132      13.658  13.616  54.078  1.00 94.10           H  
ATOM   1990 HH22 ARG A 132      14.440  12.160  53.492  1.00 94.10           H  
ATOM   1991  CZ  ARG A 132      14.794  13.916  52.516  1.00 94.10           C  
ATOM   1992  N   VAL A 133      11.540  19.576  52.744  1.00 93.73           N  
ATOM   1993  H   VAL A 133      11.109  19.012  52.025  1.00 93.73           H  
ATOM   1994  CA  VAL A 133      10.794  19.776  53.992  1.00 93.73           C  
ATOM   1995  HA  VAL A 133      11.403  20.357  54.684  1.00 93.73           H  
ATOM   1996  C   VAL A 133      10.516  18.423  54.640  1.00 93.73           C  
ATOM   1997  CB  VAL A 133       9.492  20.562  53.768  1.00 93.73           C  
ATOM   1998  HB  VAL A 133       8.782  19.928  53.235  1.00 93.73           H  
ATOM   1999  O   VAL A 133       9.676  17.642  54.172  1.00 93.73           O  
ATOM   2000  CG1 VAL A 133       8.869  20.961  55.106  1.00 93.73           C  
ATOM   2001 HG11 VAL A 133       8.726  20.084  55.738  1.00 93.73           H  
ATOM   2002 HG12 VAL A 133       9.532  21.650  55.629  1.00 93.73           H  
ATOM   2003 HG13 VAL A 133       7.902  21.436  54.943  1.00 93.73           H  
ATOM   2004  CG2 VAL A 133       9.698  21.847  52.952  1.00 93.73           C  
ATOM   2005 HG21 VAL A 133       8.763  22.404  52.897  1.00 93.73           H  
ATOM   2006 HG22 VAL A 133      10.457  22.468  53.429  1.00 93.73           H  
ATOM   2007 HG23 VAL A 133      10.019  21.600  51.940  1.00 93.73           H  
ATOM   2008  N   ASP A 134      11.228  18.174  55.730  1.00 92.15           N  
ATOM   2009  H   ASP A 134      11.847  18.895  56.074  1.00 92.15           H  
ATOM   2010  CA  ASP A 134      11.078  17.003  56.584  1.00 92.15           C  
ATOM   2011  HA  ASP A 134      10.500  16.245  56.054  1.00 92.15           H  
ATOM   2012  C   ASP A 134      10.271  17.394  57.845  1.00 92.15           C  
ATOM   2013  CB  ASP A 134      12.470  16.395  56.846  1.00 92.15           C  
ATOM   2014  HB2 ASP A 134      12.354  15.522  57.489  1.00 92.15           H  
ATOM   2015  HB3 ASP A 134      13.082  17.125  57.376  1.00 92.15           H  
ATOM   2016  O   ASP A 134      10.244  18.563  58.240  1.00 92.15           O  
ATOM   2017  CG  ASP A 134      13.190  15.963  55.548  1.00 92.15           C  
ATOM   2018  OD1 ASP A 134      12.710  15.044  54.835  1.00 92.15           O  
ATOM   2019  OD2 ASP A 134      14.249  16.525  55.195  1.00 92.15           O  
ATOM   2020  N   PHE A 135       9.544  16.441  58.434  1.00 90.83           N  
ATOM   2021  H   PHE A 135       9.703  15.476  58.181  1.00 90.83           H  
ATOM   2022  CA  PHE A 135       8.645  16.659  59.577  1.00 90.83           C  
ATOM   2023  HA  PHE A 135       8.765  17.674  59.957  1.00 90.83           H  
ATOM   2024  C   PHE A 135       9.029  15.691  60.698  1.00 90.83           C  
ATOM   2025  CB  PHE A 135       7.165  16.461  59.179  1.00 90.83           C  
ATOM   2026  HB2 PHE A 135       7.050  15.471  58.737  1.00 90.83           H  
ATOM   2027  HB3 PHE A 135       6.570  16.468  60.092  1.00 90.83           H  
ATOM   2028  O   PHE A 135       9.309  14.526  60.413  1.00 90.83           O  
ATOM   2029  CG  PHE A 135       6.584  17.493  58.223  1.00 90.83           C  
ATOM   2030  CD1 PHE A 135       5.659  18.456  58.671  1.00 90.83           C  
ATOM   2031  HD1 PHE A 135       5.366  18.472  59.710  1.00 90.83           H  
ATOM   2032  CD2 PHE A 135       6.985  17.506  56.877  1.00 90.83           C  
ATOM   2033  HD2 PHE A 135       7.729  16.800  56.540  1.00 90.83           H  
ATOM   2034  CE1 PHE A 135       5.158  19.427  57.782  1.00 90.83           C  
ATOM   2035  HE1 PHE A 135       4.490  20.192  58.150  1.00 90.83           H  
ATOM   2036  CE2 PHE A 135       6.494  18.477  55.991  1.00 90.83           C  
ATOM   2037  HE2 PHE A 135       6.892  18.517  54.988  1.00 90.83           H  
ATOM   2038  CZ  PHE A 135       5.577  19.442  56.440  1.00 90.83           C  
ATOM   2039  HZ  PHE A 135       5.231  20.219  55.774  1.00 90.83           H  
ATOM   2040  N   THR A 136       9.015  16.163  61.944  1.00 86.71           N  
ATOM   2041  H   THR A 136       8.803  17.140  62.087  1.00 86.71           H  
ATOM   2042  CA  THR A 136       9.298  15.354  63.137  1.00 86.71           C  
ATOM   2043  HA  THR A 136       9.315  14.302  62.852  1.00 86.71           H  
ATOM   2044  C   THR A 136       8.212  15.603  64.196  1.00 86.71           C  
ATOM   2045  CB  THR A 136      10.688  15.667  63.711  1.00 86.71           C  
ATOM   2046  HB  THR A 136      10.713  16.690  64.088  1.00 86.71           H  
ATOM   2047  O   THR A 136       8.072  16.745  64.638  1.00 86.71           O  
ATOM   2048  CG2 THR A 136      11.075  14.709  64.836  1.00 86.71           C  
ATOM   2049 HG21 THR A 136      10.378  14.812  65.668  1.00 86.71           H  
ATOM   2050 HG22 THR A 136      11.060  13.681  64.474  1.00 86.71           H  
ATOM   2051 HG23 THR A 136      12.073  14.953  65.200  1.00 86.71           H  
ATOM   2052  OG1 THR A 136      11.689  15.525  62.727  1.00 86.71           O  
ATOM   2053  HG1 THR A 136      12.526  15.682  63.169  1.00 86.71           H  
ATOM   2054  N   PRO A 137       7.448  14.580  64.632  1.00 86.53           N  
ATOM   2055  CA  PRO A 137       7.392  13.220  64.076  1.00 86.53           C  
ATOM   2056  HA  PRO A 137       8.369  12.743  64.146  1.00 86.53           H  
ATOM   2057  C   PRO A 137       6.943  13.210  62.602  1.00 86.53           C  
ATOM   2058  CB  PRO A 137       6.407  12.463  64.976  1.00 86.53           C  
ATOM   2059  HB2 PRO A 137       5.864  11.688  64.435  1.00 86.53           H  
ATOM   2060  HB3 PRO A 137       6.944  12.030  65.820  1.00 86.53           H  
ATOM   2061  O   PRO A 137       6.380  14.192  62.113  1.00 86.53           O  
ATOM   2062  CG  PRO A 137       5.469  13.560  65.480  1.00 86.53           C  
ATOM   2063  HG2 PRO A 137       4.991  13.288  66.421  1.00 86.53           H  
ATOM   2064  HG3 PRO A 137       4.720  13.780  64.719  1.00 86.53           H  
ATOM   2065  CD  PRO A 137       6.410  14.752  65.641  1.00 86.53           C  
ATOM   2066  HD2 PRO A 137       6.868  14.737  66.630  1.00 86.53           H  
ATOM   2067  HD3 PRO A 137       5.864  15.684  65.501  1.00 86.53           H  
ATOM   2068  N   ASP A 138       7.212  12.119  61.874  1.00 85.37           N  
ATOM   2069  H   ASP A 138       7.638  11.311  62.306  1.00 85.37           H  
ATOM   2070  CA  ASP A 138       6.860  12.055  60.450  1.00 85.37           C  
ATOM   2071  HA  ASP A 138       7.230  12.979  60.005  1.00 85.37           H  
ATOM   2072  C   ASP A 138       5.338  12.036  60.233  1.00 85.37           C  
ATOM   2073  CB  ASP A 138       7.563  10.906  59.702  1.00 85.37           C  
ATOM   2074  HB2 ASP A 138       8.634  10.955  59.902  1.00 85.37           H  
ATOM   2075  HB3 ASP A 138       7.186   9.952  60.071  1.00 85.37           H  
ATOM   2076  O   ASP A 138       4.560  11.508  61.026  1.00 85.37           O  
ATOM   2077  CG  ASP A 138       7.342  11.004  58.178  1.00 85.37           C  
ATOM   2078  OD1 ASP A 138       7.343  12.142  57.633  1.00 85.37           O  
ATOM   2079  OD2 ASP A 138       7.109   9.968  57.527  1.00 85.37           O  
ATOM   2080  N   VAL A 139       4.912  12.637  59.124  1.00 85.04           N  
ATOM   2081  H   VAL A 139       5.633  12.931  58.480  1.00 85.04           H  
ATOM   2082  CA  VAL A 139       3.504  12.843  58.777  1.00 85.04           C  
ATOM   2083  HA  VAL A 139       2.874  12.310  59.489  1.00 85.04           H  
ATOM   2084  C   VAL A 139       3.252  12.264  57.391  1.00 85.04           C  
ATOM   2085  CB  VAL A 139       3.144  14.343  58.854  1.00 85.04           C  
ATOM   2086  HB  VAL A 139       3.769  14.891  58.149  1.00 85.04           H  
ATOM   2087  O   VAL A 139       3.504  12.927  56.383  1.00 85.04           O  
ATOM   2088  CG1 VAL A 139       1.671  14.596  58.493  1.00 85.04           C  
ATOM   2089 HG11 VAL A 139       1.445  14.208  57.499  1.00 85.04           H  
ATOM   2090 HG12 VAL A 139       1.483  15.670  58.494  1.00 85.04           H  
ATOM   2091 HG13 VAL A 139       1.027  14.110  59.226  1.00 85.04           H  
ATOM   2092  CG2 VAL A 139       3.384  14.944  60.244  1.00 85.04           C  
ATOM   2093 HG21 VAL A 139       4.440  14.875  60.502  1.00 85.04           H  
ATOM   2094 HG22 VAL A 139       2.815  14.399  60.997  1.00 85.04           H  
ATOM   2095 HG23 VAL A 139       3.109  15.999  60.262  1.00 85.04           H  
ATOM   2096  N   GLU A 140       2.708  11.051  57.307  1.00 75.64           N  
ATOM   2097  H   GLU A 140       2.664  10.494  58.149  1.00 75.64           H  
ATOM   2098  CA  GLU A 140       2.459  10.373  56.023  1.00 75.64           C  
ATOM   2099  HA  GLU A 140       3.402  10.229  55.496  1.00 75.64           H  
ATOM   2100  C   GLU A 140       1.492  11.154  55.115  1.00 75.64           C  
ATOM   2101  CB  GLU A 140       1.819   9.005  56.275  1.00 75.64           C  
ATOM   2102  HB2 GLU A 140       1.622   8.550  55.304  1.00 75.64           H  
ATOM   2103  HB3 GLU A 140       0.865   9.160  56.779  1.00 75.64           H  
ATOM   2104  O   GLU A 140       1.692  11.317  53.904  1.00 75.64           O  
ATOM   2105  CG  GLU A 140       2.664   8.031  57.102  1.00 75.64           C  
ATOM   2106  HG2 GLU A 140       2.757   8.407  58.121  1.00 75.64           H  
ATOM   2107  HG3 GLU A 140       3.658   7.969  56.658  1.00 75.64           H  
ATOM   2108  CD  GLU A 140       2.004   6.644  57.114  1.00 75.64           C  
ATOM   2109  OE1 GLU A 140       2.755   5.648  57.126  1.00 75.64           O  
ATOM   2110  OE2 GLU A 140       0.752   6.604  57.037  1.00 75.64           O  
ATOM   2111  N   ALA A 141       0.406  11.669  55.699  1.00 77.10           N  
ATOM   2112  H   ALA A 141       0.292  11.498  56.688  1.00 77.10           H  
ATOM   2113  CA  ALA A 141      -0.670  12.286  54.943  1.00 77.10           C  
ATOM   2114  HA  ALA A 141      -0.924  11.613  54.124  1.00 77.10           H  
ATOM   2115  C   ALA A 141      -0.226  13.630  54.344  1.00 77.10           C  
ATOM   2116  CB  ALA A 141      -1.907  12.410  55.838  1.00 77.10           C  
ATOM   2117  HB1 ALA A 141      -1.672  13.042  56.694  1.00 77.10           H  
ATOM   2118  HB2 ALA A 141      -2.198  11.423  56.198  1.00 77.10           H  
ATOM   2119  HB3 ALA A 141      -2.735  12.844  55.278  1.00 77.10           H  
ATOM   2120  O   ALA A 141      -0.235  14.669  55.006  1.00 77.10           O  
ATOM   2121  N   THR A 142       0.046  13.654  53.035  1.00 79.63           N  
ATOM   2122  H   THR A 142       0.181  12.754  52.598  1.00 79.63           H  
ATOM   2123  CA  THR A 142       0.460  14.863  52.291  1.00 79.63           C  
ATOM   2124  HA  THR A 142       1.461  15.143  52.618  1.00 79.63           H  
ATOM   2125  C   THR A 142      -0.465  16.072  52.513  1.00 79.63           C  
ATOM   2126  CB  THR A 142       0.486  14.571  50.781  1.00 79.63           C  
ATOM   2127  HB  THR A 142      -0.540  14.505  50.420  1.00 79.63           H  
ATOM   2128  O   THR A 142      -0.023  17.219  52.463  1.00 79.63           O  
ATOM   2129  CG2 THR A 142       1.199  15.657  49.985  1.00 79.63           C  
ATOM   2130 HG21 THR A 142       2.167  15.856  50.443  1.00 79.63           H  
ATOM   2131 HG22 THR A 142       1.346  15.329  48.956  1.00 79.63           H  
ATOM   2132 HG23 THR A 142       0.610  16.574  49.985  1.00 79.63           H  
ATOM   2133  OG1 THR A 142       1.116  13.350  50.469  1.00 79.63           O  
ATOM   2134  HG1 THR A 142       1.829  13.191  51.092  1.00 79.63           H  
ATOM   2135  N   ARG A 143      -1.761  15.837  52.769  1.00 80.27           N  
ATOM   2136  H   ARG A 143      -2.041  14.871  52.857  1.00 80.27           H  
ATOM   2137  CA  ARG A 143      -2.731  16.897  53.090  1.00 80.27           C  
ATOM   2138  HA  ARG A 143      -2.625  17.694  52.354  1.00 80.27           H  
ATOM   2139  C   ARG A 143      -2.454  17.554  54.449  1.00 80.27           C  
ATOM   2140  CB  ARG A 143      -4.160  16.332  53.013  1.00 80.27           C  
ATOM   2141  HB2 ARG A 143      -4.271  15.774  52.083  1.00 80.27           H  
ATOM   2142  HB3 ARG A 143      -4.320  15.648  53.846  1.00 80.27           H  
ATOM   2143  O   ARG A 143      -2.602  18.766  54.545  1.00 80.27           O  
ATOM   2144  CG  ARG A 143      -5.223  17.446  53.041  1.00 80.27           C  
ATOM   2145  HG2 ARG A 143      -5.061  18.103  52.187  1.00 80.27           H  
ATOM   2146  HG3 ARG A 143      -5.125  18.037  53.951  1.00 80.27           H  
ATOM   2147  CD  ARG A 143      -6.653  16.889  52.963  1.00 80.27           C  
ATOM   2148  HD2 ARG A 143      -7.339  17.709  52.751  1.00 80.27           H  
ATOM   2149  HD3 ARG A 143      -6.716  16.189  52.129  1.00 80.27           H  
ATOM   2150  NE  ARG A 143      -7.059  16.202  54.208  1.00 80.27           N  
ATOM   2151  HE  ARG A 143      -6.876  15.210  54.264  1.00 80.27           H  
ATOM   2152  NH1 ARG A 143      -7.960  18.007  55.324  1.00 80.27           N  
ATOM   2153 HH11 ARG A 143      -8.380  18.390  56.159  1.00 80.27           H  
ATOM   2154 HH12 ARG A 143      -7.692  18.622  54.570  1.00 80.27           H  
ATOM   2155  NH2 ARG A 143      -7.964  15.998  56.287  1.00 80.27           N  
ATOM   2156 HH21 ARG A 143      -7.741  15.014  56.306  1.00 80.27           H  
ATOM   2157 HH22 ARG A 143      -8.410  16.404  57.098  1.00 80.27           H  
ATOM   2158  CZ  ARG A 143      -7.658  16.739  55.260  1.00 80.27           C  
ATOM   2159  N   LEU A 144      -2.037  16.781  55.457  1.00 83.61           N  
ATOM   2160  H   LEU A 144      -1.811  15.816  55.264  1.00 83.61           H  
ATOM   2161  CA  LEU A 144      -1.615  17.299  56.761  1.00 83.61           C  
ATOM   2162  HA  LEU A 144      -2.329  18.055  57.091  1.00 83.61           H  
ATOM   2163  C   LEU A 144      -0.273  18.029  56.647  1.00 83.61           C  
ATOM   2164  CB  LEU A 144      -1.577  16.171  57.812  1.00 83.61           C  
ATOM   2165  HB2 LEU A 144      -1.072  15.302  57.391  1.00 83.61           H  
ATOM   2166  HB3 LEU A 144      -0.979  16.508  58.659  1.00 83.61           H  
ATOM   2167  O   LEU A 144      -0.222  19.191  57.031  1.00 83.61           O  
ATOM   2168  CG  LEU A 144      -2.956  15.751  58.355  1.00 83.61           C  
ATOM   2169  HG  LEU A 144      -3.613  15.509  57.520  1.00 83.61           H  
ATOM   2170  CD1 LEU A 144      -2.830  14.516  59.245  1.00 83.61           C  
ATOM   2171 HD11 LEU A 144      -2.376  13.688  58.700  1.00 83.61           H  
ATOM   2172 HD12 LEU A 144      -2.201  14.739  60.107  1.00 83.61           H  
ATOM   2173 HD13 LEU A 144      -3.810  14.199  59.601  1.00 83.61           H  
ATOM   2174  CD2 LEU A 144      -3.605  16.852  59.200  1.00 83.61           C  
ATOM   2175 HD21 LEU A 144      -4.531  16.484  59.642  1.00 83.61           H  
ATOM   2176 HD22 LEU A 144      -2.929  17.143  60.005  1.00 83.61           H  
ATOM   2177 HD23 LEU A 144      -3.829  17.729  58.594  1.00 83.61           H  
ATOM   2178  N   ARG A 145       0.742  17.445  55.982  1.00 86.78           N  
ATOM   2179  H   ARG A 145       0.641  16.470  55.740  1.00 86.78           H  
ATOM   2180  CA  ARG A 145       2.033  18.123  55.698  1.00 86.78           C  
ATOM   2181  HA  ARG A 145       2.575  18.266  56.633  1.00 86.78           H  
ATOM   2182  C   ARG A 145       1.832  19.526  55.101  1.00 86.78           C  
ATOM   2183  CB  ARG A 145       2.919  17.281  54.750  1.00 86.78           C  
ATOM   2184  HB2 ARG A 145       3.838  17.836  54.560  1.00 86.78           H  
ATOM   2185  HB3 ARG A 145       2.399  17.155  53.801  1.00 86.78           H  
ATOM   2186  O   ARG A 145       2.454  20.492  55.529  1.00 86.78           O  
ATOM   2187  CG  ARG A 145       3.328  15.897  55.281  1.00 86.78           C  
ATOM   2188  HG2 ARG A 145       2.428  15.325  55.503  1.00 86.78           H  
ATOM   2189  HG3 ARG A 145       3.904  16.013  56.199  1.00 86.78           H  
ATOM   2190  CD  ARG A 145       4.153  15.108  54.243  1.00 86.78           C  
ATOM   2191  HD2 ARG A 145       3.945  14.043  54.349  1.00 86.78           H  
ATOM   2192  HD3 ARG A 145       3.826  15.382  53.240  1.00 86.78           H  
ATOM   2193  NE  ARG A 145       5.611  15.334  54.342  1.00 86.78           N  
ATOM   2194  HE  ARG A 145       6.006  16.027  53.723  1.00 86.78           H  
ATOM   2195  NH1 ARG A 145       6.154  13.526  55.646  1.00 86.78           N  
ATOM   2196 HH11 ARG A 145       6.804  12.998  56.212  1.00 86.78           H  
ATOM   2197 HH12 ARG A 145       5.181  13.307  55.802  1.00 86.78           H  
ATOM   2198  NH2 ARG A 145       7.779  14.817  54.861  1.00 86.78           N  
ATOM   2199 HH21 ARG A 145       8.138  15.659  54.434  1.00 86.78           H  
ATOM   2200 HH22 ARG A 145       8.399  14.205  55.373  1.00 86.78           H  
ATOM   2201  CZ  ARG A 145       6.503  14.566  54.952  1.00 86.78           C  
ATOM   2202  N   ARG A 146       0.920  19.663  54.125  1.00 88.04           N  
ATOM   2203  H   ARG A 146       0.466  18.821  53.801  1.00 88.04           H  
ATOM   2204  CA  ARG A 146       0.565  20.964  53.520  1.00 88.04           C  
ATOM   2205  HA  ARG A 146       1.482  21.502  53.281  1.00 88.04           H  
ATOM   2206  C   ARG A 146      -0.196  21.899  54.461  1.00 88.04           C  
ATOM   2207  CB  ARG A 146      -0.257  20.761  52.243  1.00 88.04           C  
ATOM   2208  HB2 ARG A 146      -1.084  20.084  52.461  1.00 88.04           H  
ATOM   2209  HB3 ARG A 146      -0.675  21.720  51.938  1.00 88.04           H  
ATOM   2210  O   ARG A 146      -0.019  23.104  54.336  1.00 88.04           O  
ATOM   2211  CG  ARG A 146       0.573  20.213  51.077  1.00 88.04           C  
ATOM   2212  HG2 ARG A 146       1.059  19.282  51.367  1.00 88.04           H  
ATOM   2213  HG3 ARG A 146       1.335  20.938  50.790  1.00 88.04           H  
ATOM   2214  CD  ARG A 146      -0.354  19.970  49.889  1.00 88.04           C  
ATOM   2215  HD2 ARG A 146      -0.695  20.931  49.504  1.00 88.04           H  
ATOM   2216  HD3 ARG A 146      -1.214  19.399  50.241  1.00 88.04           H  
ATOM   2217  NE  ARG A 146       0.321  19.214  48.823  1.00 88.04           N  
ATOM   2218  HE  ARG A 146       1.329  19.166  48.862  1.00 88.04           H  
ATOM   2219  NH1 ARG A 146      -1.559  18.690  47.624  1.00 88.04           N  
ATOM   2220 HH11 ARG A 146      -2.072  19.333  48.209  1.00 88.04           H  
ATOM   2221 HH12 ARG A 146      -1.998  18.213  46.850  1.00 88.04           H  
ATOM   2222  NH2 ARG A 146       0.399  17.795  47.050  1.00 88.04           N  
ATOM   2223 HH21 ARG A 146       1.368  17.616  47.270  1.00 88.04           H  
ATOM   2224 HH22 ARG A 146      -0.031  17.314  46.272  1.00 88.04           H  
ATOM   2225  CZ  ARG A 146      -0.276  18.575  47.838  1.00 88.04           C  
ATOM   2226  N   SER A 147      -1.038  21.370  55.349  1.00 87.22           N  
ATOM   2227  H   SER A 147      -1.082  20.363  55.425  1.00 87.22           H  
ATOM   2228  CA  SER A 147      -1.768  22.161  56.349  1.00 87.22           C  
ATOM   2229  HA  SER A 147      -2.286  22.978  55.847  1.00 87.22           H  
ATOM   2230  C   SER A 147      -0.806  22.769  57.368  1.00 87.22           C  
ATOM   2231  CB  SER A 147      -2.807  21.289  57.064  1.00 87.22           C  
ATOM   2232  HB2 SER A 147      -3.326  20.678  56.325  1.00 87.22           H  
ATOM   2233  HB3 SER A 147      -2.319  20.629  57.780  1.00 87.22           H  
ATOM   2234  O   SER A 147      -0.841  23.972  57.584  1.00 87.22           O  
ATOM   2235  OG  SER A 147      -3.768  22.087  57.726  1.00 87.22           O  
ATOM   2236  HG  SER A 147      -3.337  22.596  58.417  1.00 87.22           H  
ATOM   2237  N   PHE A 148       0.098  21.950  57.907  1.00 90.26           N  
ATOM   2238  H   PHE A 148       0.050  20.965  57.687  1.00 90.26           H  
ATOM   2239  CA  PHE A 148       1.134  22.349  58.858  1.00 90.26           C  
ATOM   2240  HA  PHE A 148       0.677  22.800  59.739  1.00 90.26           H  
ATOM   2241  C   PHE A 148       2.062  23.423  58.275  1.00 90.26           C  
ATOM   2242  CB  PHE A 148       1.883  21.064  59.260  1.00 90.26           C  
ATOM   2243  HB2 PHE A 148       2.769  21.313  59.844  1.00 90.26           H  
ATOM   2244  HB3 PHE A 148       2.240  20.585  58.348  1.00 90.26           H  
ATOM   2245  O   PHE A 148       2.231  24.487  58.862  1.00 90.26           O  
ATOM   2246  CG  PHE A 148       1.062  20.045  60.042  1.00 90.26           C  
ATOM   2247  CD1 PHE A 148       0.083  20.453  60.974  1.00 90.26           C  
ATOM   2248  HD1 PHE A 148      -0.069  21.497  61.204  1.00 90.26           H  
ATOM   2249  CD2 PHE A 148       1.299  18.668  59.855  1.00 90.26           C  
ATOM   2250  HD2 PHE A 148       2.088  18.342  59.193  1.00 90.26           H  
ATOM   2251  CE1 PHE A 148      -0.685  19.500  61.664  1.00 90.26           C  
ATOM   2252  HE1 PHE A 148      -1.407  19.835  62.394  1.00 90.26           H  
ATOM   2253  CE2 PHE A 148       0.541  17.716  60.561  1.00 90.26           C  
ATOM   2254  HE2 PHE A 148       0.760  16.663  60.461  1.00 90.26           H  
ATOM   2255  CZ  PHE A 148      -0.462  18.130  61.453  1.00 90.26           C  
ATOM   2256  HZ  PHE A 148      -1.012  17.396  62.023  1.00 90.26           H  
ATOM   2257  N   LEU A 149       2.569  23.226  57.053  1.00 90.16           N  
ATOM   2258  H   LEU A 149       2.448  22.324  56.615  1.00 90.16           H  
ATOM   2259  CA  LEU A 149       3.411  24.234  56.399  1.00 90.16           C  
ATOM   2260  HA  LEU A 149       4.199  24.501  57.103  1.00 90.16           H  
ATOM   2261  C   LEU A 149       2.652  25.541  56.064  1.00 90.16           C  
ATOM   2262  CB  LEU A 149       4.048  23.587  55.157  1.00 90.16           C  
ATOM   2263  HB2 LEU A 149       4.430  22.603  55.428  1.00 90.16           H  
ATOM   2264  HB3 LEU A 149       3.272  23.451  54.404  1.00 90.16           H  
ATOM   2265  O   LEU A 149       3.261  26.606  55.989  1.00 90.16           O  
ATOM   2266  CG  LEU A 149       5.210  24.399  54.553  1.00 90.16           C  
ATOM   2267  HG  LEU A 149       4.876  25.412  54.331  1.00 90.16           H  
ATOM   2268  CD1 LEU A 149       6.437  24.441  55.462  1.00 90.16           C  
ATOM   2269 HD11 LEU A 149       6.210  24.969  56.387  1.00 90.16           H  
ATOM   2270 HD12 LEU A 149       6.765  23.427  55.693  1.00 90.16           H  
ATOM   2271 HD13 LEU A 149       7.250  24.970  54.964  1.00 90.16           H  
ATOM   2272  CD2 LEU A 149       5.639  23.753  53.240  1.00 90.16           C  
ATOM   2273 HD21 LEU A 149       6.442  24.340  52.793  1.00 90.16           H  
ATOM   2274 HD22 LEU A 149       5.997  22.740  53.420  1.00 90.16           H  
ATOM   2275 HD23 LEU A 149       4.790  23.736  52.557  1.00 90.16           H  
ATOM   2276  N   TYR A 150       1.328  25.486  55.870  1.00 88.40           N  
ATOM   2277  H   TYR A 150       0.856  24.605  56.021  1.00 88.40           H  
ATOM   2278  CA  TYR A 150       0.507  26.660  55.542  1.00 88.40           C  
ATOM   2279  HA  TYR A 150       1.032  27.244  54.786  1.00 88.40           H  
ATOM   2280  C   TYR A 150       0.312  27.627  56.717  1.00 88.40           C  
ATOM   2281  CB  TYR A 150      -0.830  26.201  54.938  1.00 88.40           C  
ATOM   2282  HB2 TYR A 150      -1.325  25.529  55.639  1.00 88.40           H  
ATOM   2283  HB3 TYR A 150      -0.623  25.634  54.031  1.00 88.40           H  
ATOM   2284  O   TYR A 150       0.139  28.825  56.482  1.00 88.40           O  
ATOM   2285  CG  TYR A 150      -1.792  27.320  54.585  1.00 88.40           C  
ATOM   2286  CD1 TYR A 150      -2.833  27.650  55.474  1.00 88.40           C  
ATOM   2287  HD1 TYR A 150      -2.931  27.111  56.405  1.00 88.40           H  
ATOM   2288  CD2 TYR A 150      -1.634  28.044  53.387  1.00 88.40           C  
ATOM   2289  HD2 TYR A 150      -0.818  27.801  52.722  1.00 88.40           H  
ATOM   2290  CE1 TYR A 150      -3.721  28.697  55.168  1.00 88.40           C  
ATOM   2291  HE1 TYR A 150      -4.504  28.948  55.869  1.00 88.40           H  
ATOM   2292  CE2 TYR A 150      -2.516  29.100  53.078  1.00 88.40           C  
ATOM   2293  HE2 TYR A 150      -2.394  29.664  52.165  1.00 88.40           H  
ATOM   2294  OH  TYR A 150      -4.393  30.469  53.712  1.00 88.40           O  
ATOM   2295  HH  TYR A 150      -5.192  30.379  54.237  1.00 88.40           H  
ATOM   2296  CZ  TYR A 150      -3.557  29.427  53.973  1.00 88.40           C  
ATOM   2297  N   GLU A 151       0.413  27.165  57.965  1.00 88.30           N  
ATOM   2298  H   GLU A 151       0.557  26.178  58.125  1.00 88.30           H  
ATOM   2299  CA  GLU A 151       0.394  28.054  59.138  1.00 88.30           C  
ATOM   2300  HA  GLU A 151      -0.513  28.657  59.117  1.00 88.30           H  
ATOM   2301  C   GLU A 151       1.573  29.041  59.117  1.00 88.30           C  
ATOM   2302  CB  GLU A 151       0.376  27.224  60.430  1.00 88.30           C  
ATOM   2303  HB2 GLU A 151       1.240  26.560  60.457  1.00 88.30           H  
ATOM   2304  HB3 GLU A 151       0.428  27.910  61.276  1.00 88.30           H  
ATOM   2305  O   GLU A 151       1.419  30.213  59.457  1.00 88.30           O  
ATOM   2306  CG  GLU A 151      -0.925  26.408  60.522  1.00 88.30           C  
ATOM   2307  HG2 GLU A 151      -1.767  27.085  60.379  1.00 88.30           H  
ATOM   2308  HG3 GLU A 151      -0.944  25.680  59.711  1.00 88.30           H  
ATOM   2309  CD  GLU A 151      -1.113  25.666  61.849  1.00 88.30           C  
ATOM   2310  OE1 GLU A 151      -2.148  24.965  61.939  1.00 88.30           O  
ATOM   2311  OE2 GLU A 151      -0.241  25.794  62.740  1.00 88.30           O  
ATOM   2312  N   HIS A 152       2.720  28.622  58.575  1.00 90.78           N  
ATOM   2313  H   HIS A 152       2.781  27.650  58.306  1.00 90.78           H  
ATOM   2314  CA  HIS A 152       3.930  29.439  58.468  1.00 90.78           C  
ATOM   2315  HA  HIS A 152       3.923  30.149  59.295  1.00 90.78           H  
ATOM   2316  C   HIS A 152       4.017  30.285  57.184  1.00 90.78           C  
ATOM   2317  CB  HIS A 152       5.153  28.542  58.670  1.00 90.78           C  
ATOM   2318  HB2 HIS A 152       5.222  27.833  57.845  1.00 90.78           H  
ATOM   2319  HB3 HIS A 152       6.054  29.156  58.665  1.00 90.78           H  
ATOM   2320  O   HIS A 152       5.057  30.892  56.912  1.00 90.78           O  
ATOM   2321  CG  HIS A 152       5.099  27.787  59.974  1.00 90.78           C  
ATOM   2322  CD2 HIS A 152       4.801  26.460  60.129  1.00 90.78           C  
ATOM   2323  HD2 HIS A 152       4.569  25.761  59.340  1.00 90.78           H  
ATOM   2324  ND1 HIS A 152       5.288  28.310  61.235  1.00 90.78           N  
ATOM   2325  HD1 HIS A 152       5.500  29.268  61.471  1.00 90.78           H  
ATOM   2326  CE1 HIS A 152       5.107  27.320  62.125  1.00 90.78           C  
ATOM   2327  HE1 HIS A 152       5.172  27.428  63.198  1.00 90.78           H  
ATOM   2328  NE2 HIS A 152       4.828  26.172  61.493  1.00 90.78           N  
ATOM   2329  N   LYS A 153       2.934  30.395  56.397  1.00 87.05           N  
ATOM   2330  H   LYS A 153       2.111  29.879  56.673  1.00 87.05           H  
ATOM   2331  CA  LYS A 153       2.920  31.126  55.110  1.00 87.05           C  
ATOM   2332  HA  LYS A 153       3.586  30.600  54.426  1.00 87.05           H  
ATOM   2333  C   LYS A 153       3.442  32.569  55.180  1.00 87.05           C  
ATOM   2334  CB  LYS A 153       1.508  31.107  54.501  1.00 87.05           C  
ATOM   2335  HB2 LYS A 153       1.568  31.502  53.486  1.00 87.05           H  
ATOM   2336  HB3 LYS A 153       1.160  30.076  54.436  1.00 87.05           H  
ATOM   2337  O   LYS A 153       3.945  33.069  54.181  1.00 87.05           O  
ATOM   2338  CG  LYS A 153       0.499  31.950  55.301  1.00 87.05           C  
ATOM   2339  HG2 LYS A 153       0.425  31.569  56.320  1.00 87.05           H  
ATOM   2340  HG3 LYS A 153       0.828  32.988  55.336  1.00 87.05           H  
ATOM   2341  CD  LYS A 153      -0.881  31.920  54.650  1.00 87.05           C  
ATOM   2342  HD2 LYS A 153      -0.803  32.289  53.627  1.00 87.05           H  
ATOM   2343  HD3 LYS A 153      -1.240  30.891  54.646  1.00 87.05           H  
ATOM   2344  CE  LYS A 153      -1.840  32.797  55.458  1.00 87.05           C  
ATOM   2345  HE2 LYS A 153      -1.371  33.765  55.635  1.00 87.05           H  
ATOM   2346  HE3 LYS A 153      -1.998  32.323  56.427  1.00 87.05           H  
ATOM   2347  NZ  LYS A 153      -3.128  32.976  54.747  1.00 87.05           N  
ATOM   2348  HZ1 LYS A 153      -3.504  32.076  54.485  1.00 87.05           H  
ATOM   2349  HZ2 LYS A 153      -3.791  33.457  55.337  1.00 87.05           H  
ATOM   2350  HZ3 LYS A 153      -2.990  33.513  53.903  1.00 87.05           H  
ATOM   2351  N   GLY A 154       3.329  33.235  56.334  1.00 86.25           N  
ATOM   2352  H   GLY A 154       2.933  32.745  57.122  1.00 86.25           H  
ATOM   2353  CA  GLY A 154       3.830  34.601  56.530  1.00 86.25           C  
ATOM   2354  HA2 GLY A 154       3.408  35.259  55.770  1.00 86.25           H  
ATOM   2355  HA3 GLY A 154       3.517  34.958  57.512  1.00 86.25           H  
ATOM   2356  C   GLY A 154       5.357  34.708  56.458  1.00 86.25           C  
ATOM   2357  O   GLY A 154       5.870  35.711  55.978  1.00 86.25           O  
ATOM   2358  N   ILE A 155       6.072  33.654  56.865  1.00 88.93           N  
ATOM   2359  H   ILE A 155       5.577  32.840  57.201  1.00 88.93           H  
ATOM   2360  CA  ILE A 155       7.538  33.556  56.784  1.00 88.93           C  
ATOM   2361  HA  ILE A 155       7.972  34.540  56.962  1.00 88.93           H  
ATOM   2362  C   ILE A 155       7.957  33.112  55.372  1.00 88.93           C  
ATOM   2363  CB  ILE A 155       8.065  32.582  57.872  1.00 88.93           C  
ATOM   2364  HB  ILE A 155       7.707  31.579  57.641  1.00 88.93           H  
ATOM   2365  O   ILE A 155       8.938  33.598  54.806  1.00 88.93           O  
ATOM   2366  CG1 ILE A 155       7.549  32.965  59.285  1.00 88.93           C  
ATOM   2367 HG12 ILE A 155       6.461  33.027  59.272  1.00 88.93           H  
ATOM   2368 HG13 ILE A 155       7.936  33.947  59.555  1.00 88.93           H  
ATOM   2369  CG2 ILE A 155       9.604  32.560  57.846  1.00 88.93           C  
ATOM   2370 HG21 ILE A 155       9.994  31.871  58.595  1.00 88.93           H  
ATOM   2371 HG22 ILE A 155       9.970  32.224  56.876  1.00 88.93           H  
ATOM   2372 HG23 ILE A 155       9.996  33.557  58.048  1.00 88.93           H  
ATOM   2373  CD1 ILE A 155       7.899  31.968  60.397  1.00 88.93           C  
ATOM   2374 HD11 ILE A 155       7.440  32.297  61.329  1.00 88.93           H  
ATOM   2375 HD12 ILE A 155       8.977  31.915  60.551  1.00 88.93           H  
ATOM   2376 HD13 ILE A 155       7.515  30.979  60.145  1.00 88.93           H  
ATOM   2377  N   LEU A 156       7.184  32.195  54.781  1.00 89.76           N  
ATOM   2378  H   LEU A 156       6.408  31.827  55.312  1.00 89.76           H  
ATOM   2379  CA  LEU A 156       7.482  31.599  53.477  1.00 89.76           C  
ATOM   2380  HA  LEU A 156       8.550  31.386  53.433  1.00 89.76           H  
ATOM   2381  C   LEU A 156       7.188  32.534  52.292  1.00 89.76           C  
ATOM   2382  CB  LEU A 156       6.715  30.272  53.340  1.00 89.76           C  
ATOM   2383  HB2 LEU A 156       6.970  29.828  52.378  1.00 89.76           H  
ATOM   2384  HB3 LEU A 156       5.648  30.493  53.330  1.00 89.76           H  
ATOM   2385  O   LEU A 156       7.872  32.461  51.278  1.00 89.76           O  
ATOM   2386  CG  LEU A 156       6.993  29.233  54.446  1.00 89.76           C  
ATOM   2387  HG  LEU A 156       6.730  29.650  55.418  1.00 89.76           H  
ATOM   2388  CD1 LEU A 156       6.118  28.005  54.217  1.00 89.76           C  
ATOM   2389 HD11 LEU A 156       6.269  27.302  55.036  1.00 89.76           H  
ATOM   2390 HD12 LEU A 156       6.374  27.527  53.271  1.00 89.76           H  
ATOM   2391 HD13 LEU A 156       5.066  28.293  54.207  1.00 89.76           H  
ATOM   2392  CD2 LEU A 156       8.457  28.797  54.496  1.00 89.76           C  
ATOM   2393 HD21 LEU A 156       8.790  28.490  53.505  1.00 89.76           H  
ATOM   2394 HD22 LEU A 156       8.573  27.966  55.192  1.00 89.76           H  
ATOM   2395 HD23 LEU A 156       9.075  29.621  54.855  1.00 89.76           H  
ATOM   2396  N   GLY A 157       6.182  33.406  52.389  1.00 84.32           N  
ATOM   2397  H   GLY A 157       5.617  33.399  53.227  1.00 84.32           H  
ATOM   2398  CA  GLY A 157       5.728  34.215  51.257  1.00 84.32           C  
ATOM   2399  HA2 GLY A 157       6.577  34.762  50.847  1.00 84.32           H  
ATOM   2400  HA3 GLY A 157       4.985  34.935  51.599  1.00 84.32           H  
ATOM   2401  C   GLY A 157       5.101  33.352  50.152  1.00 84.32           C  
ATOM   2402  O   GLY A 157       4.267  32.484  50.420  1.00 84.32           O  
ATOM   2403  N   GLY A 158       5.474  33.592  48.893  1.00 87.30           N  
ATOM   2404  H   GLY A 158       6.160  34.311  48.711  1.00 87.30           H  
ATOM   2405  CA  GLY A 158       5.052  32.761  47.764  1.00 87.30           C  
ATOM   2406  HA2 GLY A 158       5.267  33.281  46.830  1.00 87.30           H  
ATOM   2407  HA3 GLY A 158       3.977  32.589  47.815  1.00 87.30           H  
ATOM   2408  C   GLY A 158       5.792  31.424  47.730  1.00 87.30           C  
ATOM   2409  O   GLY A 158       6.974  31.386  47.388  1.00 87.30           O  
ATOM   2410  N   TYR A 159       5.086  30.324  48.032  1.00 90.50           N  
ATOM   2411  H   TYR A 159       4.158  30.445  48.412  1.00 90.50           H  
ATOM   2412  CA  TYR A 159       5.649  28.968  47.988  1.00 90.50           C  
ATOM   2413  HA  TYR A 159       6.549  29.026  47.375  1.00 90.50           H  
ATOM   2414  C   TYR A 159       4.729  27.917  47.329  1.00 90.50           C  
ATOM   2415  CB  TYR A 159       6.099  28.535  49.394  1.00 90.50           C  
ATOM   2416  HB2 TYR A 159       6.611  29.364  49.883  1.00 90.50           H  
ATOM   2417  HB3 TYR A 159       6.830  27.735  49.287  1.00 90.50           H  
ATOM   2418  O   TYR A 159       3.494  27.995  47.373  1.00 90.50           O  
ATOM   2419  CG  TYR A 159       4.969  28.045  50.281  1.00 90.50           C  
ATOM   2420  CD1 TYR A 159       4.142  28.967  50.950  1.00 90.50           C  
ATOM   2421  HD1 TYR A 159       4.350  30.024  50.884  1.00 90.50           H  
ATOM   2422  CD2 TYR A 159       4.721  26.663  50.398  1.00 90.50           C  
ATOM   2423  HD2 TYR A 159       5.381  25.961  49.911  1.00 90.50           H  
ATOM   2424  CE1 TYR A 159       3.047  28.510  51.707  1.00 90.50           C  
ATOM   2425  HE1 TYR A 159       2.409  29.211  52.224  1.00 90.50           H  
ATOM   2426  CE2 TYR A 159       3.638  26.201  51.168  1.00 90.50           C  
ATOM   2427  HE2 TYR A 159       3.455  25.142  51.274  1.00 90.50           H  
ATOM   2428  OH  TYR A 159       1.722  26.686  52.519  1.00 90.50           O  
ATOM   2429  HH  TYR A 159       1.785  25.753  52.733  1.00 90.50           H  
ATOM   2430  CZ  TYR A 159       2.794  27.128  51.815  1.00 90.50           C  
ATOM   2431  N   ILE A 160       5.321  26.906  46.682  1.00 89.10           N  
ATOM   2432  H   ILE A 160       6.331  26.914  46.669  1.00 89.10           H  
ATOM   2433  CA  ILE A 160       4.643  25.684  46.212  1.00 89.10           C  
ATOM   2434  HA  ILE A 160       3.582  25.745  46.456  1.00 89.10           H  
ATOM   2435  C   ILE A 160       5.238  24.508  46.966  1.00 89.10           C  
ATOM   2436  CB  ILE A 160       4.769  25.442  44.684  1.00 89.10           C  
ATOM   2437  HB  ILE A 160       5.819  25.286  44.439  1.00 89.10           H  
ATOM   2438  O   ILE A 160       6.438  24.298  46.889  1.00 89.10           O  
ATOM   2439  CG1 ILE A 160       4.285  26.668  43.881  1.00 89.10           C  
ATOM   2440 HG12 ILE A 160       3.448  27.139  44.397  1.00 89.10           H  
ATOM   2441 HG13 ILE A 160       5.119  27.369  43.847  1.00 89.10           H  
ATOM   2442  CG2 ILE A 160       4.009  24.155  44.290  1.00 89.10           C  
ATOM   2443 HG21 ILE A 160       4.177  23.933  43.236  1.00 89.10           H  
ATOM   2444 HG22 ILE A 160       4.389  23.295  44.841  1.00 89.10           H  
ATOM   2445 HG23 ILE A 160       2.941  24.271  44.474  1.00 89.10           H  
ATOM   2446  CD1 ILE A 160       3.866  26.428  42.429  1.00 89.10           C  
ATOM   2447 HD11 ILE A 160       2.949  25.839  42.407  1.00 89.10           H  
ATOM   2448 HD12 ILE A 160       3.671  27.386  41.947  1.00 89.10           H  
ATOM   2449 HD13 ILE A 160       4.658  25.909  41.889  1.00 89.10           H  
ATOM   2450  N   PHE A 161       4.405  23.714  47.636  1.00 89.15           N  
ATOM   2451  H   PHE A 161       3.421  23.939  47.666  1.00 89.15           H  
ATOM   2452  CA  PHE A 161       4.840  22.521  48.356  1.00 89.15           C  
ATOM   2453  HA  PHE A 161       5.899  22.348  48.168  1.00 89.15           H  
ATOM   2454  C   PHE A 161       4.080  21.280  47.877  1.00 89.15           C  
ATOM   2455  CB  PHE A 161       4.671  22.778  49.853  1.00 89.15           C  
ATOM   2456  HB2 PHE A 161       5.299  23.624  50.131  1.00 89.15           H  
ATOM   2457  HB3 PHE A 161       3.633  23.045  50.051  1.00 89.15           H  
ATOM   2458  O   PHE A 161       2.846  21.227  47.947  1.00 89.15           O  
ATOM   2459  CG  PHE A 161       5.060  21.611  50.728  1.00 89.15           C  
ATOM   2460  CD1 PHE A 161       4.164  21.123  51.696  1.00 89.15           C  
ATOM   2461  HD1 PHE A 161       3.205  21.598  51.834  1.00 89.15           H  
ATOM   2462  CD2 PHE A 161       6.342  21.050  50.617  1.00 89.15           C  
ATOM   2463  HD2 PHE A 161       7.059  21.456  49.919  1.00 89.15           H  
ATOM   2464  CE1 PHE A 161       4.548  20.069  52.537  1.00 89.15           C  
ATOM   2465  HE1 PHE A 161       3.884  19.725  53.316  1.00 89.15           H  
ATOM   2466  CE2 PHE A 161       6.718  19.983  51.441  1.00 89.15           C  
ATOM   2467  HE2 PHE A 161       7.707  19.559  51.356  1.00 89.15           H  
ATOM   2468  CZ  PHE A 161       5.822  19.497  52.404  1.00 89.15           C  
ATOM   2469  HZ  PHE A 161       6.125  18.688  53.052  1.00 89.15           H  
ATOM   2470  N   ASP A 162       4.806  20.281  47.371  1.00 80.61           N  
ATOM   2471  H   ASP A 162       5.812  20.362  47.357  1.00 80.61           H  
ATOM   2472  CA  ASP A 162       4.205  19.046  46.853  1.00 80.61           C  
ATOM   2473  HA  ASP A 162       3.241  19.313  46.422  1.00 80.61           H  
ATOM   2474  C   ASP A 162       3.900  18.013  47.956  1.00 80.61           C  
ATOM   2475  CB  ASP A 162       5.032  18.478  45.680  1.00 80.61           C  
ATOM   2476  HB2 ASP A 162       5.178  19.270  44.946  1.00 80.61           H  
ATOM   2477  HB3 ASP A 162       4.440  17.699  45.202  1.00 80.61           H  
ATOM   2478  O   ASP A 162       2.980  17.206  47.788  1.00 80.61           O  
ATOM   2479  CG  ASP A 162       6.400  17.880  46.040  1.00 80.61           C  
ATOM   2480  OD1 ASP A 162       6.701  17.773  47.246  1.00 80.61           O  
ATOM   2481  OD2 ASP A 162       7.127  17.486  45.106  1.00 80.61           O  
ATOM   2482  N   GLY A 163       4.581  18.102  49.100  1.00 82.84           N  
ATOM   2483  H   GLY A 163       5.322  18.788  49.120  1.00 82.84           H  
ATOM   2484  CA  GLY A 163       4.591  17.107  50.174  1.00 82.84           C  
ATOM   2485  HA2 GLY A 163       3.970  17.452  51.001  1.00 82.84           H  
ATOM   2486  HA3 GLY A 163       4.203  16.164  49.789  1.00 82.84           H  
ATOM   2487  C   GLY A 163       5.993  16.807  50.711  1.00 82.84           C  
ATOM   2488  O   GLY A 163       6.118  16.436  51.872  1.00 82.84           O  
ATOM   2489  N   THR A 164       7.030  17.022  49.905  1.00 84.90           N  
ATOM   2490  H   THR A 164       6.836  17.280  48.948  1.00 84.90           H  
ATOM   2491  CA  THR A 164       8.441  16.800  50.259  1.00 84.90           C  
ATOM   2492  HA  THR A 164       8.553  16.746  51.342  1.00 84.90           H  
ATOM   2493  C   THR A 164       9.322  17.947  49.766  1.00 84.90           C  
ATOM   2494  CB  THR A 164       8.935  15.479  49.646  1.00 84.90           C  
ATOM   2495  HB  THR A 164       8.960  15.577  48.561  1.00 84.90           H  
ATOM   2496  O   THR A 164      10.176  18.419  50.509  1.00 84.90           O  
ATOM   2497  CG2 THR A 164      10.322  15.077  50.142  1.00 84.90           C  
ATOM   2498 HG21 THR A 164      10.580  14.092  49.756  1.00 84.90           H  
ATOM   2499 HG22 THR A 164      10.345  15.057  51.232  1.00 84.90           H  
ATOM   2500 HG23 THR A 164      11.064  15.792  49.786  1.00 84.90           H  
ATOM   2501  OG1 THR A 164       8.059  14.420  49.972  1.00 84.90           O  
ATOM   2502  HG1 THR A 164       8.227  14.189  50.889  1.00 84.90           H  
ATOM   2503  N   ASN A 165       9.074  18.450  48.555  1.00 87.54           N  
ATOM   2504  H   ASN A 165       8.315  18.064  48.011  1.00 87.54           H  
ATOM   2505  CA  ASN A 165       9.801  19.568  47.964  1.00 87.54           C  
ATOM   2506  HA  ASN A 165      10.728  19.722  48.516  1.00 87.54           H  
ATOM   2507  C   ASN A 165       8.968  20.849  48.039  1.00 87.54           C  
ATOM   2508  CB  ASN A 165      10.181  19.242  46.514  1.00 87.54           C  
ATOM   2509  HB2 ASN A 165       9.277  19.194  45.908  1.00 87.54           H  
ATOM   2510  HB3 ASN A 165      10.818  20.033  46.117  1.00 87.54           H  
ATOM   2511  O   ASN A 165       7.790  20.873  47.657  1.00 87.54           O  
ATOM   2512  CG  ASN A 165      10.934  17.935  46.399  1.00 87.54           C  
ATOM   2513  ND2 ASN A 165      10.398  16.996  45.656  1.00 87.54           N  
ATOM   2514 HD21 ASN A 165      10.893  16.117  45.615  1.00 87.54           H  
ATOM   2515 HD22 ASN A 165       9.475  17.137  45.270  1.00 87.54           H  
ATOM   2516  OD1 ASN A 165      11.970  17.719  47.004  1.00 87.54           O  
ATOM   2517  N   MET A 166       9.598  21.923  48.506  1.00 91.80           N  
ATOM   2518  H   MET A 166      10.567  21.816  48.773  1.00 91.80           H  
ATOM   2519  CA  MET A 166       9.067  23.277  48.506  1.00 91.80           C  
ATOM   2520  HA  MET A 166       8.035  23.242  48.157  1.00 91.80           H  
ATOM   2521  C   MET A 166       9.877  24.160  47.555  1.00 91.80           C  
ATOM   2522  CB  MET A 166       9.045  23.845  49.932  1.00 91.80           C  
ATOM   2523  HB2 MET A 166       8.422  23.213  50.565  1.00 91.80           H  
ATOM   2524  HB3 MET A 166      10.057  23.846  50.337  1.00 91.80           H  
ATOM   2525  O   MET A 166      11.089  24.273  47.687  1.00 91.80           O  
ATOM   2526  CG  MET A 166       8.477  25.268  49.952  1.00 91.80           C  
ATOM   2527  HG2 MET A 166       7.467  25.237  49.544  1.00 91.80           H  
ATOM   2528  HG3 MET A 166       9.079  25.912  49.310  1.00 91.80           H  
ATOM   2529  SD  MET A 166       8.409  26.042  51.586  1.00 91.80           S  
ATOM   2530  CE  MET A 166      10.179  26.289  51.901  1.00 91.80           C  
ATOM   2531  HE1 MET A 166      10.678  25.325  52.010  1.00 91.80           H  
ATOM   2532  HE2 MET A 166      10.310  26.854  52.824  1.00 91.80           H  
ATOM   2533  HE3 MET A 166      10.630  26.844  51.079  1.00 91.80           H  
ATOM   2534  N   PHE A 167       9.193  24.841  46.645  1.00 91.17           N  
ATOM   2535  H   PHE A 167       8.194  24.699  46.608  1.00 91.17           H  
ATOM   2536  CA  PHE A 167       9.745  25.937  45.852  1.00 91.17           C  
ATOM   2537  HA  PHE A 167      10.834  25.885  45.860  1.00 91.17           H  
ATOM   2538  C   PHE A 167       9.308  27.261  46.472  1.00 91.17           C  
ATOM   2539  CB  PHE A 167       9.277  25.811  44.402  1.00 91.17           C  
ATOM   2540  HB2 PHE A 167       9.660  26.659  43.835  1.00 91.17           H  
ATOM   2541  HB3 PHE A 167       8.189  25.864  44.370  1.00 91.17           H  
ATOM   2542  O   PHE A 167       8.132  27.402  46.809  1.00 91.17           O  
ATOM   2543  CG  PHE A 167       9.734  24.531  43.734  1.00 91.17           C  
ATOM   2544  CD1 PHE A 167      10.997  24.468  43.115  1.00 91.17           C  
ATOM   2545  HD1 PHE A 167      11.651  25.327  43.116  1.00 91.17           H  
ATOM   2546  CD2 PHE A 167       8.903  23.393  43.749  1.00 91.17           C  
ATOM   2547  HD2 PHE A 167       7.948  23.427  44.252  1.00 91.17           H  
ATOM   2548  CE1 PHE A 167      11.405  23.286  42.472  1.00 91.17           C  
ATOM   2549  HE1 PHE A 167      12.358  23.241  41.967  1.00 91.17           H  
ATOM   2550  CE2 PHE A 167       9.321  22.207  43.120  1.00 91.17           C  
ATOM   2551  HE2 PHE A 167       8.688  21.332  43.128  1.00 91.17           H  
ATOM   2552  CZ  PHE A 167      10.564  22.160  42.466  1.00 91.17           C  
ATOM   2553  HZ  PHE A 167      10.873  21.263  41.951  1.00 91.17           H  
ATOM   2554  N   CYS A 168      10.225  28.214  46.620  1.00 90.61           N  
ATOM   2555  H   CYS A 168      11.173  28.013  46.335  1.00 90.61           H  
ATOM   2556  CA  CYS A 168      10.005  29.491  47.300  1.00 90.61           C  
ATOM   2557  HA  CYS A 168       8.951  29.764  47.267  1.00 90.61           H  
ATOM   2558  C   CYS A 168      10.821  30.610  46.628  1.00 90.61           C  
ATOM   2559  CB  CYS A 168      10.432  29.288  48.760  1.00 90.61           C  
ATOM   2560  HB2 CYS A 168      11.511  29.131  48.793  1.00 90.61           H  
ATOM   2561  HB3 CYS A 168       9.932  28.413  49.176  1.00 90.61           H  
ATOM   2562  O   CYS A 168      11.861  30.331  46.035  1.00 90.61           O  
ATOM   2563  SG  CYS A 168      10.008  30.731  49.760  1.00 90.61           S  
ATOM   2564  HG  CYS A 168      10.856  30.502  50.766  1.00 90.61           H  
ATOM   2565  N   ILE A 169      10.387  31.871  46.728  1.00 87.22           N  
ATOM   2566  H   ILE A 169       9.506  32.036  47.194  1.00 87.22           H  
ATOM   2567  CA  ILE A 169      11.195  33.035  46.298  1.00 87.22           C  
ATOM   2568  HA  ILE A 169      11.865  32.724  45.496  1.00 87.22           H  
ATOM   2569  C   ILE A 169      12.109  33.592  47.399  1.00 87.22           C  
ATOM   2570  CB  ILE A 169      10.314  34.167  45.737  1.00 87.22           C  
ATOM   2571  HB  ILE A 169      10.969  35.013  45.526  1.00 87.22           H  
ATOM   2572  O   ILE A 169      13.072  34.294  47.099  1.00 87.22           O  
ATOM   2573  CG1 ILE A 169       9.223  34.624  46.734  1.00 87.22           C  
ATOM   2574 HG12 ILE A 169       8.356  33.967  46.672  1.00 87.22           H  
ATOM   2575 HG13 ILE A 169       9.605  34.580  47.754  1.00 87.22           H  
ATOM   2576  CG2 ILE A 169       9.698  33.725  44.404  1.00 87.22           C  
ATOM   2577 HG21 ILE A 169       9.123  34.539  43.962  1.00 87.22           H  
ATOM   2578 HG22 ILE A 169       9.046  32.869  44.583  1.00 87.22           H  
ATOM   2579 HG23 ILE A 169      10.488  33.438  43.710  1.00 87.22           H  
ATOM   2580  CD1 ILE A 169       8.788  36.070  46.482  1.00 87.22           C  
ATOM   2581 HD11 ILE A 169       9.653  36.725  46.581  1.00 87.22           H  
ATOM   2582 HD12 ILE A 169       8.361  36.175  45.485  1.00 87.22           H  
ATOM   2583 HD13 ILE A 169       8.047  36.360  47.227  1.00 87.22           H  
ATOM   2584  N   ASN A 170      11.818  33.298  48.668  1.00 87.88           N  
ATOM   2585  H   ASN A 170      11.040  32.682  48.859  1.00 87.88           H  
ATOM   2586  CA  ASN A 170      12.605  33.775  49.800  1.00 87.88           C  
ATOM   2587  HA  ASN A 170      12.988  34.770  49.574  1.00 87.88           H  
ATOM   2588  C   ASN A 170      13.799  32.843  50.023  1.00 87.88           C  
ATOM   2589  CB  ASN A 170      11.720  33.880  51.059  1.00 87.88           C  
ATOM   2590  HB2 ASN A 170      11.213  32.931  51.236  1.00 87.88           H  
ATOM   2591  HB3 ASN A 170      12.358  34.074  51.921  1.00 87.88           H  
ATOM   2592  O   ASN A 170      13.612  31.649  50.264  1.00 87.88           O  
ATOM   2593  CG  ASN A 170      10.680  34.989  51.008  1.00 87.88           C  
ATOM   2594  ND2 ASN A 170       9.835  35.079  52.010  1.00 87.88           N  
ATOM   2595 HD21 ASN A 170       9.843  34.413  52.770  1.00 87.88           H  
ATOM   2596 HD22 ASN A 170       9.167  35.835  51.978  1.00 87.88           H  
ATOM   2597  OD1 ASN A 170      10.621  35.804  50.100  1.00 87.88           O  
ATOM   2598  N   GLN A 171      15.013  33.396  49.986  1.00 88.88           N  
ATOM   2599  H   GLN A 171      15.102  34.375  49.752  1.00 88.88           H  
ATOM   2600  CA  GLN A 171      16.221  32.670  50.362  1.00 88.88           C  
ATOM   2601  HA  GLN A 171      16.100  31.633  50.047  1.00 88.88           H  
ATOM   2602  C   GLN A 171      16.404  32.715  51.883  1.00 88.88           C  
ATOM   2603  CB  GLN A 171      17.443  33.231  49.621  1.00 88.88           C  
ATOM   2604  HB2 GLN A 171      17.186  33.378  48.572  1.00 88.88           H  
ATOM   2605  HB3 GLN A 171      17.723  34.199  50.038  1.00 88.88           H  
ATOM   2606  O   GLN A 171      16.748  33.756  52.445  1.00 88.88           O  
ATOM   2607  CG  GLN A 171      18.633  32.259  49.706  1.00 88.88           C  
ATOM   2608  HG2 GLN A 171      18.330  31.292  49.303  1.00 88.88           H  
ATOM   2609  HG3 GLN A 171      18.921  32.122  50.748  1.00 88.88           H  
ATOM   2610  CD  GLN A 171      19.858  32.737  48.930  1.00 88.88           C  
ATOM   2611  NE2 GLN A 171      20.877  31.916  48.800  1.00 88.88           N  
ATOM   2612 HE21 GLN A 171      21.661  32.278  48.277  1.00 88.88           H  
ATOM   2613 HE22 GLN A 171      20.860  30.990  49.203  1.00 88.88           H  
ATOM   2614  OE1 GLN A 171      19.941  33.849  48.441  1.00 88.88           O  
ATOM   2615  N   PHE A 172      16.191  31.588  52.560  1.00 90.13           N  
ATOM   2616  H   PHE A 172      15.812  30.791  52.069  1.00 90.13           H  
ATOM   2617  CA  PHE A 172      16.518  31.463  53.983  1.00 90.13           C  
ATOM   2618  HA  PHE A 172      16.180  32.369  54.487  1.00 90.13           H  
ATOM   2619  C   PHE A 172      18.038  31.368  54.173  1.00 90.13           C  
ATOM   2620  CB  PHE A 172      15.758  30.286  54.606  1.00 90.13           C  
ATOM   2621  HB2 PHE A 172      16.159  29.360  54.193  1.00 90.13           H  
ATOM   2622  HB3 PHE A 172      15.929  30.276  55.682  1.00 90.13           H  
ATOM   2623  O   PHE A 172      18.718  30.660  53.425  1.00 90.13           O  
ATOM   2624  CG  PHE A 172      14.266  30.349  54.340  1.00 90.13           C  
ATOM   2625  CD1 PHE A 172      13.502  31.416  54.851  1.00 90.13           C  
ATOM   2626  HD1 PHE A 172      13.959  32.147  55.502  1.00 90.13           H  
ATOM   2627  CD2 PHE A 172      13.661  29.396  53.500  1.00 90.13           C  
ATOM   2628  HD2 PHE A 172      14.239  28.572  53.107  1.00 90.13           H  
ATOM   2629  CE1 PHE A 172      12.149  31.551  54.492  1.00 90.13           C  
ATOM   2630  HE1 PHE A 172      11.567  32.379  54.869  1.00 90.13           H  
ATOM   2631  CE2 PHE A 172      12.310  29.530  53.140  1.00 90.13           C  
ATOM   2632  HE2 PHE A 172      11.859  28.810  52.473  1.00 90.13           H  
ATOM   2633  CZ  PHE A 172      11.561  30.614  53.625  1.00 90.13           C  
ATOM   2634  HZ  PHE A 172      10.530  30.730  53.324  1.00 90.13           H  
ATOM   2635  N   LYS A 173      18.571  32.110  55.150  1.00 85.63           N  
ATOM   2636  H   LYS A 173      17.940  32.592  55.775  1.00 85.63           H  
ATOM   2637  CA  LYS A 173      20.004  32.112  55.479  1.00 85.63           C  
ATOM   2638  HA  LYS A 173      20.575  32.201  54.555  1.00 85.63           H  
ATOM   2639  C   LYS A 173      20.397  30.782  56.128  1.00 85.63           C  
ATOM   2640  CB  LYS A 173      20.354  33.291  56.406  1.00 85.63           C  
ATOM   2641  HB2 LYS A 173      21.388  33.176  56.730  1.00 85.63           H  
ATOM   2642  HB3 LYS A 173      19.720  33.253  57.291  1.00 85.63           H  
ATOM   2643  O   LYS A 173      19.606  30.198  56.859  1.00 85.63           O  
ATOM   2644  CG  LYS A 173      20.207  34.660  55.721  1.00 85.63           C  
ATOM   2645  HG2 LYS A 173      19.165  34.822  55.443  1.00 85.63           H  
ATOM   2646  HG3 LYS A 173      20.819  34.676  54.819  1.00 85.63           H  
ATOM   2647  CD  LYS A 173      20.663  35.786  56.661  1.00 85.63           C  
ATOM   2648  HD2 LYS A 173      21.695  35.597  56.959  1.00 85.63           H  
ATOM   2649  HD3 LYS A 173      20.035  35.782  57.551  1.00 85.63           H  
ATOM   2650  CE  LYS A 173      20.574  37.151  55.967  1.00 85.63           C  
ATOM   2651  HE2 LYS A 173      21.168  37.114  55.054  1.00 85.63           H  
ATOM   2652  HE3 LYS A 173      19.537  37.332  55.685  1.00 85.63           H  
ATOM   2653  NZ  LYS A 173      21.067  38.239  56.851  1.00 85.63           N  
ATOM   2654  HZ1 LYS A 173      21.015  39.134  56.386  1.00 85.63           H  
ATOM   2655  HZ2 LYS A 173      22.029  38.073  57.110  1.00 85.63           H  
ATOM   2656  HZ3 LYS A 173      20.522  38.284  57.700  1.00 85.63           H  
ATOM   2657  N   ALA A 174      21.625  30.330  55.886  1.00 83.62           N  
ATOM   2658  H   ALA A 174      22.249  30.874  55.306  1.00 83.62           H  
ATOM   2659  CA  ALA A 174      22.184  29.205  56.626  1.00 83.62           C  
ATOM   2660  HA  ALA A 174      21.491  28.366  56.568  1.00 83.62           H  
ATOM   2661  C   ALA A 174      22.345  29.570  58.111  1.00 83.62           C  
ATOM   2662  CB  ALA A 174      23.507  28.779  55.981  1.00 83.62           C  
ATOM   2663  HB1 ALA A 174      23.910  27.919  56.517  1.00 83.62           H  
ATOM   2664  HB2 ALA A 174      24.229  29.594  56.034  1.00 83.62           H  
ATOM   2665  HB3 ALA A 174      23.344  28.500  54.940  1.00 83.62           H  
ATOM   2666  O   ALA A 174      22.775  30.679  58.434  1.00 83.62           O  
ATOM   2667  N   VAL A 175      22.000  28.631  58.989  1.00 80.78           N  
ATOM   2668  H   VAL A 175      21.694  27.732  58.646  1.00 80.78           H  
ATOM   2669  CA  VAL A 175      22.229  28.720  60.435  1.00 80.78           C  
ATOM   2670  HA  VAL A 175      22.308  29.766  60.731  1.00 80.78           H  
ATOM   2671  C   VAL A 175      23.562  28.027  60.731  1.00 80.78           C  
ATOM   2672  CB  VAL A 175      21.048  28.089  61.203  1.00 80.78           C  
ATOM   2673  HB  VAL A 175      20.973  27.034  60.938  1.00 80.78           H  
ATOM   2674  O   VAL A 175      23.836  26.972  60.159  1.00 80.78           O  
ATOM   2675  CG1 VAL A 175      21.223  28.204  62.721  1.00 80.78           C  
ATOM   2676 HG11 VAL A 175      20.359  27.773  63.226  1.00 80.78           H  
ATOM   2677 HG12 VAL A 175      22.103  27.646  63.041  1.00 80.78           H  
ATOM   2678 HG13 VAL A 175      21.329  29.248  63.016  1.00 80.78           H  
ATOM   2679  CG2 VAL A 175      19.716  28.768  60.841  1.00 80.78           C  
ATOM   2680 HG21 VAL A 175      18.908  28.318  61.417  1.00 80.78           H  
ATOM   2681 HG22 VAL A 175      19.766  29.835  61.059  1.00 80.78           H  
ATOM   2682 HG23 VAL A 175      19.491  28.625  59.784  1.00 80.78           H  
ATOM   2683  N   GLN A 176      24.411  28.620  61.577  1.00 81.15           N  
ATOM   2684  H   GLN A 176      24.124  29.454  62.070  1.00 81.15           H  
ATOM   2685  CA  GLN A 176      25.670  27.978  61.976  1.00 81.15           C  
ATOM   2686  HA  GLN A 176      26.244  27.767  61.074  1.00 81.15           H  
ATOM   2687  C   GLN A 176      25.394  26.625  62.644  1.00 81.15           C  
ATOM   2688  CB  GLN A 176      26.512  28.894  62.881  1.00 81.15           C  
ATOM   2689  HB2 GLN A 176      27.175  28.283  63.493  1.00 81.15           H  
ATOM   2690  HB3 GLN A 176      25.860  29.461  63.545  1.00 81.15           H  
ATOM   2691  O   GLN A 176      24.423  26.477  63.381  1.00 81.15           O  
ATOM   2692  CG  GLN A 176      27.385  29.842  62.044  1.00 81.15           C  
ATOM   2693  HG2 GLN A 176      26.752  30.430  61.379  1.00 81.15           H  
ATOM   2694  HG3 GLN A 176      28.064  29.247  61.434  1.00 81.15           H  
ATOM   2695  CD  GLN A 176      28.199  30.808  62.902  1.00 81.15           C  
ATOM   2696  NE2 GLN A 176      29.484  30.949  62.664  1.00 81.15           N  
ATOM   2697 HE21 GLN A 176      29.975  31.539  63.321  1.00 81.15           H  
ATOM   2698 HE22 GLN A 176      29.961  30.314  62.040  1.00 81.15           H  
ATOM   2699  OE1 GLN A 176      27.691  31.492  63.772  1.00 81.15           O  
ATOM   2700  N   ASP A 177      26.234  25.643  62.319  1.00 76.95           N  
ATOM   2701  H   ASP A 177      27.077  25.886  61.819  1.00 76.95           H  
ATOM   2702  CA  ASP A 177      26.200  24.268  62.829  1.00 76.95           C  
ATOM   2703  HA  ASP A 177      26.896  23.710  62.201  1.00 76.95           H  
ATOM   2704  C   ASP A 177      24.868  23.501  62.655  1.00 76.95           C  
ATOM   2705  CB  ASP A 177      26.816  24.228  64.239  1.00 76.95           C  
ATOM   2706  HB2 ASP A 177      26.909  23.192  64.564  1.00 76.95           H  
ATOM   2707  HB3 ASP A 177      26.159  24.749  64.935  1.00 76.95           H  
ATOM   2708  O   ASP A 177      24.686  22.438  63.247  1.00 76.95           O  
ATOM   2709  CG  ASP A 177      28.211  24.873  64.254  1.00 76.95           C  
ATOM   2710  OD1 ASP A 177      28.943  24.695  63.250  1.00 76.95           O  
ATOM   2711  OD2 ASP A 177      28.516  25.590  65.231  1.00 76.95           O  
ATOM   2712  N   SER A 178      23.962  23.964  61.776  1.00 81.09           N  
ATOM   2713  H   SER A 178      24.144  24.851  61.329  1.00 81.09           H  
ATOM   2714  CA  SER A 178      22.744  23.228  61.396  1.00 81.09           C  
ATOM   2715  HA  SER A 178      22.735  22.296  61.961  1.00 81.09           H  
ATOM   2716  C   SER A 178      22.694  22.895  59.896  1.00 81.09           C  
ATOM   2717  CB  SER A 178      21.474  23.973  61.818  1.00 81.09           C  
ATOM   2718  HB2 SER A 178      21.413  24.921  61.285  1.00 81.09           H  
ATOM   2719  HB3 SER A 178      21.510  24.163  62.891  1.00 81.09           H  
ATOM   2720  O   SER A 178      22.955  23.754  59.051  1.00 81.09           O  
ATOM   2721  OG  SER A 178      20.336  23.175  61.510  1.00 81.09           O  
ATOM   2722  HG  SER A 178      19.619  23.393  62.110  1.00 81.09           H  
ATOM   2723  N   PRO A 179      22.289  21.665  59.512  1.00 83.26           N  
ATOM   2724  CA  PRO A 179      21.994  21.317  58.122  1.00 83.26           C  
ATOM   2725  HA  PRO A 179      22.784  21.694  57.472  1.00 83.26           H  
ATOM   2726  C   PRO A 179      20.652  21.890  57.625  1.00 83.26           C  
ATOM   2727  CB  PRO A 179      22.002  19.786  58.103  1.00 83.26           C  
ATOM   2728  HB2 PRO A 179      23.028  19.430  58.009  1.00 83.26           H  
ATOM   2729  HB3 PRO A 179      21.380  19.373  57.309  1.00 83.26           H  
ATOM   2730  O   PRO A 179      20.311  21.702  56.451  1.00 83.26           O  
ATOM   2731  CG  PRO A 179      21.465  19.426  59.487  1.00 83.26           C  
ATOM   2732  HG2 PRO A 179      20.378  19.498  59.486  1.00 83.26           H  
ATOM   2733  HG3 PRO A 179      21.784  18.432  59.802  1.00 83.26           H  
ATOM   2734  CD  PRO A 179      22.051  20.517  60.380  1.00 83.26           C  
ATOM   2735  HD2 PRO A 179      21.349  20.755  61.179  1.00 83.26           H  
ATOM   2736  HD3 PRO A 179      22.998  20.182  60.803  1.00 83.26           H  
ATOM   2737  N   TYR A 180      19.880  22.549  58.496  1.00 89.17           N  
ATOM   2738  H   TYR A 180      20.228  22.690  59.434  1.00 89.17           H  
ATOM   2739  CA  TYR A 180      18.597  23.175  58.191  1.00 89.17           C  
ATOM   2740  HA  TYR A 180      18.277  22.857  57.199  1.00 89.17           H  
ATOM   2741  C   TYR A 180      18.734  24.703  58.171  1.00 89.17           C  
ATOM   2742  CB  TYR A 180      17.530  22.693  59.186  1.00 89.17           C  
ATOM   2743  HB2 TYR A 180      16.563  23.104  58.897  1.00 89.17           H  
ATOM   2744  HB3 TYR A 180      17.769  23.087  60.174  1.00 89.17           H  
ATOM   2745  O   TYR A 180      19.426  25.303  58.988  1.00 89.17           O  
ATOM   2746  CG  TYR A 180      17.410  21.179  59.266  1.00 89.17           C  
ATOM   2747  CD1 TYR A 180      16.870  20.454  58.186  1.00 89.17           C  
ATOM   2748  HD1 TYR A 180      16.511  20.982  57.315  1.00 89.17           H  
ATOM   2749  CD2 TYR A 180      17.856  20.498  60.415  1.00 89.17           C  
ATOM   2750  HD2 TYR A 180      18.259  21.057  61.246  1.00 89.17           H  
ATOM   2751  CE1 TYR A 180      16.772  19.049  58.255  1.00 89.17           C  
ATOM   2752  HE1 TYR A 180      16.335  18.484  57.445  1.00 89.17           H  
ATOM   2753  CE2 TYR A 180      17.767  19.094  60.487  1.00 89.17           C  
ATOM   2754  HE2 TYR A 180      18.113  18.585  61.375  1.00 89.17           H  
ATOM   2755  OH  TYR A 180      17.142  17.014  59.466  1.00 89.17           O  
ATOM   2756  HH  TYR A 180      17.446  16.677  60.312  1.00 89.17           H  
ATOM   2757  CZ  TYR A 180      17.225  18.369  59.405  1.00 89.17           C  
ATOM   2758  N   VAL A 181      18.061  25.347  57.216  1.00 90.89           N  
ATOM   2759  H   VAL A 181      17.446  24.803  56.628  1.00 90.89           H  
ATOM   2760  CA  VAL A 181      18.061  26.817  57.062  1.00 90.89           C  
ATOM   2761  HA  VAL A 181      18.956  27.229  57.528  1.00 90.89           H  
ATOM   2762  C   VAL A 181      16.880  27.483  57.766  1.00 90.89           C  
ATOM   2763  CB  VAL A 181      18.082  27.226  55.581  1.00 90.89           C  
ATOM   2764  HB  VAL A 181      18.069  28.315  55.524  1.00 90.89           H  
ATOM   2765  O   VAL A 181      16.850  28.700  57.931  1.00 90.89           O  
ATOM   2766  CG1 VAL A 181      19.356  26.740  54.882  1.00 90.89           C  
ATOM   2767 HG11 VAL A 181      19.353  25.654  54.783  1.00 90.89           H  
ATOM   2768 HG12 VAL A 181      19.435  27.206  53.900  1.00 90.89           H  
ATOM   2769 HG13 VAL A 181      20.227  27.028  55.472  1.00 90.89           H  
ATOM   2770  CG2 VAL A 181      16.878  26.692  54.793  1.00 90.89           C  
ATOM   2771 HG21 VAL A 181      16.933  25.609  54.687  1.00 90.89           H  
ATOM   2772 HG22 VAL A 181      16.885  27.150  53.804  1.00 90.89           H  
ATOM   2773 HG23 VAL A 181      15.945  26.964  55.287  1.00 90.89           H  
ATOM   2774  N   LEU A 182      15.873  26.691  58.134  1.00 90.93           N  
ATOM   2775  H   LEU A 182      15.958  25.699  57.961  1.00 90.93           H  
ATOM   2776  CA  LEU A 182      14.713  27.136  58.887  1.00 90.93           C  
ATOM   2777  HA  LEU A 182      15.045  27.871  59.620  1.00 90.93           H  
ATOM   2778  C   LEU A 182      14.124  25.931  59.626  1.00 90.93           C  
ATOM   2779  CB  LEU A 182      13.699  27.776  57.913  1.00 90.93           C  
ATOM   2780  HB2 LEU A 182      13.110  26.982  57.453  1.00 90.93           H  
ATOM   2781  HB3 LEU A 182      14.230  28.294  57.114  1.00 90.93           H  
ATOM   2782  O   LEU A 182      13.804  24.917  59.003  1.00 90.93           O  
ATOM   2783  CG  LEU A 182      12.741  28.780  58.570  1.00 90.93           C  
ATOM   2784  HG  LEU A 182      12.299  28.337  59.462  1.00 90.93           H  
ATOM   2785  CD1 LEU A 182      13.441  30.090  58.939  1.00 90.93           C  
ATOM   2786 HD11 LEU A 182      14.254  29.899  59.639  1.00 90.93           H  
ATOM   2787 HD12 LEU A 182      12.731  30.764  59.419  1.00 90.93           H  
ATOM   2788 HD13 LEU A 182      13.852  30.563  58.047  1.00 90.93           H  
ATOM   2789  CD2 LEU A 182      11.627  29.127  57.581  1.00 90.93           C  
ATOM   2790 HD21 LEU A 182      11.075  28.223  57.323  1.00 90.93           H  
ATOM   2791 HD22 LEU A 182      10.940  29.840  58.035  1.00 90.93           H  
ATOM   2792 HD23 LEU A 182      12.053  29.558  56.675  1.00 90.93           H  
ATOM   2793  N   GLU A 183      13.967  26.055  60.938  1.00 91.03           N  
ATOM   2794  H   GLU A 183      14.263  26.907  61.394  1.00 91.03           H  
ATOM   2795  CA  GLU A 183      13.224  25.108  61.769  1.00 91.03           C  
ATOM   2796  HA  GLU A 183      12.854  24.291  61.149  1.00 91.03           H  
ATOM   2797  C   GLU A 183      12.001  25.840  62.327  1.00 91.03           C  
ATOM   2798  CB  GLU A 183      14.121  24.474  62.852  1.00 91.03           C  
ATOM   2799  HB2 GLU A 183      13.498  23.830  63.473  1.00 91.03           H  
ATOM   2800  HB3 GLU A 183      14.558  25.253  63.477  1.00 91.03           H  
ATOM   2801  O   GLU A 183      12.097  26.970  62.808  1.00 91.03           O  
ATOM   2802  CG  GLU A 183      15.238  23.633  62.205  1.00 91.03           C  
ATOM   2803  HG2 GLU A 183      14.786  22.958  61.477  1.00 91.03           H  
ATOM   2804  HG3 GLU A 183      15.905  24.299  61.657  1.00 91.03           H  
ATOM   2805  CD  GLU A 183      16.066  22.786  63.187  1.00 91.03           C  
ATOM   2806  OE1 GLU A 183      17.291  22.677  62.952  1.00 91.03           O  
ATOM   2807  OE2 GLU A 183      15.471  22.129  64.075  1.00 91.03           O  
ATOM   2808  N   LEU A 184      10.828  25.232  62.173  1.00 92.50           N  
ATOM   2809  H   LEU A 184      10.821  24.309  61.763  1.00 92.50           H  
ATOM   2810  CA  LEU A 184       9.533  25.808  62.528  1.00 92.50           C  
ATOM   2811  HA  LEU A 184       9.676  26.722  63.104  1.00 92.50           H  
ATOM   2812  C   LEU A 184       8.767  24.813  63.401  1.00 92.50           C  
ATOM   2813  CB  LEU A 184       8.742  26.127  61.246  1.00 92.50           C  
ATOM   2814  HB2 LEU A 184       8.586  25.187  60.715  1.00 92.50           H  
ATOM   2815  HB3 LEU A 184       7.760  26.508  61.524  1.00 92.50           H  
ATOM   2816  O   LEU A 184       8.945  23.608  63.253  1.00 92.50           O  
ATOM   2817  CG  LEU A 184       9.404  27.116  60.270  1.00 92.50           C  
ATOM   2818  HG  LEU A 184      10.429  26.815  60.056  1.00 92.50           H  
ATOM   2819  CD1 LEU A 184       8.629  27.107  58.951  1.00 92.50           C  
ATOM   2820 HD11 LEU A 184       7.578  27.319  59.144  1.00 92.50           H  
ATOM   2821 HD12 LEU A 184       8.717  26.121  58.494  1.00 92.50           H  
ATOM   2822 HD13 LEU A 184       9.034  27.856  58.271  1.00 92.50           H  
ATOM   2823  CD2 LEU A 184       9.403  28.538  60.832  1.00 92.50           C  
ATOM   2824 HD21 LEU A 184       9.819  29.229  60.098  1.00 92.50           H  
ATOM   2825 HD22 LEU A 184      10.030  28.572  61.723  1.00 92.50           H  
ATOM   2826 HD23 LEU A 184       8.388  28.840  61.090  1.00 92.50           H  
ATOM   2827  N   VAL A 185       7.886  25.303  64.273  1.00 93.37           N  
ATOM   2828  H   VAL A 185       7.768  26.303  64.345  1.00 93.37           H  
ATOM   2829  CA  VAL A 185       7.040  24.451  65.122  1.00 93.37           C  
ATOM   2830  HA  VAL A 185       7.132  23.417  64.790  1.00 93.37           H  
ATOM   2831  C   VAL A 185       5.578  24.856  64.964  1.00 93.37           C  
ATOM   2832  CB  VAL A 185       7.479  24.485  66.601  1.00 93.37           C  
ATOM   2833  HB  VAL A 185       7.305  25.481  67.008  1.00 93.37           H  
ATOM   2834  O   VAL A 185       5.229  26.023  65.147  1.00 93.37           O  
ATOM   2835  CG1 VAL A 185       6.688  23.467  67.434  1.00 93.37           C  
ATOM   2836 HG11 VAL A 185       5.626  23.713  67.431  1.00 93.37           H  
ATOM   2837 HG12 VAL A 185       6.825  22.466  67.024  1.00 93.37           H  
ATOM   2838 HG13 VAL A 185       7.039  23.480  68.466  1.00 93.37           H  
ATOM   2839  CG2 VAL A 185       8.969  24.153  66.761  1.00 93.37           C  
ATOM   2840 HG21 VAL A 185       9.187  23.193  66.291  1.00 93.37           H  
ATOM   2841 HG22 VAL A 185       9.585  24.923  66.297  1.00 93.37           H  
ATOM   2842 HG23 VAL A 185       9.233  24.099  67.817  1.00 93.37           H  
ATOM   2843  N   THR A 186       4.727  23.882  64.658  1.00 88.79           N  
ATOM   2844  H   THR A 186       5.114  22.956  64.544  1.00 88.79           H  
ATOM   2845  CA  THR A 186       3.256  23.986  64.666  1.00 88.79           C  
ATOM   2846  HA  THR A 186       2.966  24.980  65.007  1.00 88.79           H  
ATOM   2847  C   THR A 186       2.682  22.979  65.668  1.00 88.79           C  
ATOM   2848  CB  THR A 186       2.675  23.816  63.246  1.00 88.79           C  
ATOM   2849  HB  THR A 186       2.993  24.648  62.617  1.00 88.79           H  
ATOM   2850  O   THR A 186       3.421  22.163  66.226  1.00 88.79           O  
ATOM   2851  CG2 THR A 186       3.098  22.504  62.595  1.00 88.79           C  
ATOM   2852 HG21 THR A 186       4.184  22.438  62.523  1.00 88.79           H  
ATOM   2853 HG22 THR A 186       2.710  21.660  63.166  1.00 88.79           H  
ATOM   2854 HG23 THR A 186       2.671  22.487  61.592  1.00 88.79           H  
ATOM   2855  OG1 THR A 186       1.267  23.741  63.241  1.00 88.79           O  
ATOM   2856  HG1 THR A 186       0.858  24.593  63.070  1.00 88.79           H  
ATOM   2857  N   LYS A 187       1.372  23.028  65.925  1.00 88.90           N  
ATOM   2858  H   LYS A 187       0.814  23.612  65.319  1.00 88.90           H  
ATOM   2859  CA  LYS A 187       0.672  22.054  66.767  1.00 88.90           C  
ATOM   2860  HA  LYS A 187       1.402  21.340  67.147  1.00 88.90           H  
ATOM   2861  C   LYS A 187      -0.333  21.239  65.964  1.00 88.90           C  
ATOM   2862  CB  LYS A 187       0.033  22.723  67.990  1.00 88.90           C  
ATOM   2863  HB2 LYS A 187      -0.584  21.985  68.503  1.00 88.90           H  
ATOM   2864  HB3 LYS A 187      -0.601  23.553  67.675  1.00 88.90           H  
ATOM   2865  O   LYS A 187      -1.162  21.766  65.225  1.00 88.90           O  
ATOM   2866  CG  LYS A 187       1.118  23.218  68.956  1.00 88.90           C  
ATOM   2867  HG2 LYS A 187       1.663  24.046  68.504  1.00 88.90           H  
ATOM   2868  HG3 LYS A 187       1.815  22.402  69.148  1.00 88.90           H  
ATOM   2869  CD  LYS A 187       0.517  23.670  70.289  1.00 88.90           C  
ATOM   2870  HD2 LYS A 187      -0.159  24.509  70.125  1.00 88.90           H  
ATOM   2871  HD3 LYS A 187      -0.030  22.835  70.727  1.00 88.90           H  
ATOM   2872  CE  LYS A 187       1.661  24.078  71.219  1.00 88.90           C  
ATOM   2873  HE2 LYS A 187       2.155  24.960  70.812  1.00 88.90           H  
ATOM   2874  HE3 LYS A 187       2.389  23.267  71.225  1.00 88.90           H  
ATOM   2875  NZ  LYS A 187       1.187  24.318  72.601  1.00 88.90           N  
ATOM   2876  HZ1 LYS A 187       1.968  24.561  73.194  1.00 88.90           H  
ATOM   2877  HZ2 LYS A 187       0.777  23.468  72.960  1.00 88.90           H  
ATOM   2878  HZ3 LYS A 187       0.501  25.059  72.624  1.00 88.90           H  
ATOM   2879  N   SER A 188      -0.295  19.928  66.167  1.00 82.46           N  
ATOM   2880  H   SER A 188       0.413  19.588  66.802  1.00 82.46           H  
ATOM   2881  CA  SER A 188      -1.338  19.001  65.736  1.00 82.46           C  
ATOM   2882  HA  SER A 188      -1.486  19.135  64.664  1.00 82.46           H  
ATOM   2883  C   SER A 188      -2.669  19.322  66.435  1.00 82.46           C  
ATOM   2884  CB  SER A 188      -0.840  17.561  65.970  1.00 82.46           C  
ATOM   2885  HB2 SER A 188      -0.519  17.147  65.014  1.00 82.46           H  
ATOM   2886  HB3 SER A 188       0.027  17.583  66.630  1.00 82.46           H  
ATOM   2887  O   SER A 188      -2.711  19.958  67.489  1.00 82.46           O  
ATOM   2888  OG  SER A 188      -1.801  16.690  66.537  1.00 82.46           O  
ATOM   2889  HG  SER A 188      -1.321  15.913  66.832  1.00 82.46           H  
ATOM   2890  N   ARG A 189      -3.790  18.834  65.881  1.00 78.45           N  
ATOM   2891  H   ARG A 189      -3.680  18.244  65.069  1.00 78.45           H  
ATOM   2892  CA  ARG A 189      -5.111  18.938  66.535  1.00 78.45           C  
ATOM   2893  HA  ARG A 189      -5.314  19.985  66.757  1.00 78.45           H  
ATOM   2894  C   ARG A 189      -5.175  18.234  67.896  1.00 78.45           C  
ATOM   2895  CB  ARG A 189      -6.212  18.375  65.630  1.00 78.45           C  
ATOM   2896  HB2 ARG A 189      -7.102  18.204  66.236  1.00 78.45           H  
ATOM   2897  HB3 ARG A 189      -5.895  17.416  65.220  1.00 78.45           H  
ATOM   2898  O   ARG A 189      -6.050  18.572  68.683  1.00 78.45           O  
ATOM   2899  CG  ARG A 189      -6.591  19.335  64.499  1.00 78.45           C  
ATOM   2900  HG2 ARG A 189      -5.743  19.485  63.832  1.00 78.45           H  
ATOM   2901  HG3 ARG A 189      -6.891  20.291  64.927  1.00 78.45           H  
ATOM   2902  CD  ARG A 189      -7.766  18.726  63.728  1.00 78.45           C  
ATOM   2903  HD2 ARG A 189      -7.430  17.812  63.239  1.00 78.45           H  
ATOM   2904  HD3 ARG A 189      -8.548  18.474  64.444  1.00 78.45           H  
ATOM   2905  NE  ARG A 189      -8.305  19.663  62.729  1.00 78.45           N  
ATOM   2906  HE  ARG A 189      -7.798  20.528  62.611  1.00 78.45           H  
ATOM   2907  NH1 ARG A 189     -10.181  18.448  62.209  1.00 78.45           N  
ATOM   2908 HH11 ARG A 189     -11.111  18.397  61.818  1.00 78.45           H  
ATOM   2909 HH12 ARG A 189      -9.876  17.741  62.862  1.00 78.45           H  
ATOM   2910  NH2 ARG A 189      -9.895  20.480  61.322  1.00 78.45           N  
ATOM   2911 HH21 ARG A 189     -10.831  20.428  60.946  1.00 78.45           H  
ATOM   2912 HH22 ARG A 189      -9.392  21.355  61.294  1.00 78.45           H  
ATOM   2913  CZ  ARG A 189      -9.452  19.524  62.089  1.00 78.45           C  
ATOM   2914  N   ALA A 190      -4.278  17.283  68.160  1.00 81.46           N  
ATOM   2915  H   ALA A 190      -3.574  17.078  67.465  1.00 81.46           H  
ATOM   2916  CA  ALA A 190      -4.128  16.627  69.459  1.00 81.46           C  
ATOM   2917  HA  ALA A 190      -5.111  16.526  69.919  1.00 81.46           H  
ATOM   2918  C   ALA A 190      -3.258  17.435  70.449  1.00 81.46           C  
ATOM   2919  CB  ALA A 190      -3.574  15.216  69.219  1.00 81.46           C  
ATOM   2920  HB1 ALA A 190      -3.533  14.676  70.165  1.00 81.46           H  
ATOM   2921  HB2 ALA A 190      -4.217  14.667  68.531  1.00 81.46           H  
ATOM   2922  HB3 ALA A 190      -2.563  15.266  68.813  1.00 81.46           H  
ATOM   2923  O   ALA A 190      -3.069  17.011  71.582  1.00 81.46           O  
ATOM   2924  N   GLY A 191      -2.718  18.589  70.037  1.00 84.61           N  
ATOM   2925  H   GLY A 191      -2.903  18.903  69.095  1.00 84.61           H  
ATOM   2926  CA  GLY A 191      -1.848  19.441  70.852  1.00 84.61           C  
ATOM   2927  HA2 GLY A 191      -1.977  20.474  70.532  1.00 84.61           H  
ATOM   2928  HA3 GLY A 191      -2.146  19.365  71.898  1.00 84.61           H  
ATOM   2929  C   GLY A 191      -0.353  19.110  70.769  1.00 84.61           C  
ATOM   2930  O   GLY A 191       0.452  19.892  71.270  1.00 84.61           O  
ATOM   2931  N   GLU A 192       0.022  18.007  70.113  1.00 85.75           N  
ATOM   2932  H   GLU A 192      -0.696  17.381  69.779  1.00 85.75           H  
ATOM   2933  CA  GLU A 192       1.420  17.617  69.885  1.00 85.75           C  
ATOM   2934  HA  GLU A 192       1.919  17.507  70.848  1.00 85.75           H  
ATOM   2935  C   GLU A 192       2.172  18.667  69.059  1.00 85.75           C  
ATOM   2936  CB  GLU A 192       1.495  16.277  69.142  1.00 85.75           C  
ATOM   2937  HB2 GLU A 192       2.538  16.060  68.909  1.00 85.75           H  
ATOM   2938  HB3 GLU A 192       0.950  16.380  68.204  1.00 85.75           H  
ATOM   2939  O   GLU A 192       1.670  19.136  68.034  1.00 85.75           O  
ATOM   2940  CG  GLU A 192       0.923  15.102  69.944  1.00 85.75           C  
ATOM   2941  HG2 GLU A 192       1.533  14.954  70.835  1.00 85.75           H  
ATOM   2942  HG3 GLU A 192      -0.093  15.339  70.258  1.00 85.75           H  
ATOM   2943  CD  GLU A 192       0.884  13.825  69.095  1.00 85.75           C  
ATOM   2944  OE1 GLU A 192       1.252  12.760  69.632  1.00 85.75           O  
ATOM   2945  OE2 GLU A 192       0.434  13.937  67.927  1.00 85.75           O  
ATOM   2946  N   ASN A 193       3.392  19.003  69.478  1.00 89.71           N  
ATOM   2947  H   ASN A 193       3.769  18.537  70.291  1.00 89.71           H  
ATOM   2948  CA  ASN A 193       4.291  19.847  68.697  1.00 89.71           C  
ATOM   2949  HA  ASN A 193       3.741  20.711  68.324  1.00 89.71           H  
ATOM   2950  C   ASN A 193       4.828  19.053  67.497  1.00 89.71           C  
ATOM   2951  CB  ASN A 193       5.448  20.337  69.583  1.00 89.71           C  
ATOM   2952  HB2 ASN A 193       6.176  20.853  68.956  1.00 89.71           H  
ATOM   2953  HB3 ASN A 193       5.950  19.471  70.015  1.00 89.71           H  
ATOM   2954  O   ASN A 193       5.319  17.938  67.664  1.00 89.71           O  
ATOM   2955  CG  ASN A 193       5.053  21.291  70.697  1.00 89.71           C  
ATOM   2956  ND2 ASN A 193       5.894  21.412  71.697  1.00 89.71           N  
ATOM   2957 HD21 ASN A 193       6.759  20.889  71.689  1.00 89.71           H  
ATOM   2958 HD22 ASN A 193       5.655  22.052  72.440  1.00 89.71           H  
ATOM   2959  OD1 ASN A 193       4.028  21.956  70.695  1.00 89.71           O  
ATOM   2960  N   ILE A 194       4.772  19.645  66.306  1.00 92.48           N  
ATOM   2961  H   ILE A 194       4.359  20.565  66.251  1.00 92.48           H  
ATOM   2962  CA  ILE A 194       5.366  19.100  65.083  1.00 92.48           C  
ATOM   2963  HA  ILE A 194       5.839  18.142  65.299  1.00 92.48           H  
ATOM   2964  C   ILE A 194       6.456  20.064  64.629  1.00 92.48           C  
ATOM   2965  CB  ILE A 194       4.293  18.855  63.999  1.00 92.48           C  
ATOM   2966  HB  ILE A 194       3.778  19.797  63.808  1.00 92.48           H  
ATOM   2967  O   ILE A 194       6.171  21.210  64.271  1.00 92.48           O  
ATOM   2968  CG1 ILE A 194       3.255  17.826  64.506  1.00 92.48           C  
ATOM   2969 HG12 ILE A 194       3.756  16.877  64.700  1.00 92.48           H  
ATOM   2970 HG13 ILE A 194       2.822  18.174  65.443  1.00 92.48           H  
ATOM   2971  CG2 ILE A 194       4.942  18.382  62.681  1.00 92.48           C  
ATOM   2972 HG21 ILE A 194       5.438  17.423  62.835  1.00 92.48           H  
ATOM   2973 HG22 ILE A 194       4.190  18.282  61.898  1.00 92.48           H  
ATOM   2974 HG23 ILE A 194       5.681  19.105  62.335  1.00 92.48           H  
ATOM   2975  CD1 ILE A 194       2.094  17.581  63.540  1.00 92.48           C  
ATOM   2976 HD11 ILE A 194       1.390  16.889  64.002  1.00 92.48           H  
ATOM   2977 HD12 ILE A 194       2.452  17.124  62.618  1.00 92.48           H  
ATOM   2978 HD13 ILE A 194       1.594  18.526  63.327  1.00 92.48           H  
ATOM   2979  N   GLU A 195       7.698  19.587  64.636  1.00 92.63           N  
ATOM   2980  H   GLU A 195       7.838  18.622  64.899  1.00 92.63           H  
ATOM   2981  CA  GLU A 195       8.838  20.288  64.057  1.00 92.63           C  
ATOM   2982  HA  GLU A 195       8.757  21.350  64.289  1.00 92.63           H  
ATOM   2983  C   GLU A 195       8.827  20.118  62.534  1.00 92.63           C  
ATOM   2984  CB  GLU A 195      10.166  19.779  64.643  1.00 92.63           C  
ATOM   2985  HB2 GLU A 195      10.226  18.701  64.493  1.00 92.63           H  
ATOM   2986  HB3 GLU A 195      10.981  20.251  64.094  1.00 92.63           H  
ATOM   2987  O   GLU A 195       8.685  19.013  62.006  1.00 92.63           O  
ATOM   2988  CG  GLU A 195      10.335  20.095  66.138  1.00 92.63           C  
ATOM   2989  HG2 GLU A 195       9.519  19.632  66.693  1.00 92.63           H  
ATOM   2990  HG3 GLU A 195      10.262  21.175  66.268  1.00 92.63           H  
ATOM   2991  CD  GLU A 195      11.675  19.613  66.726  1.00 92.63           C  
ATOM   2992  OE1 GLU A 195      11.899  19.878  67.923  1.00 92.63           O  
ATOM   2993  OE2 GLU A 195      12.494  19.008  65.990  1.00 92.63           O  
ATOM   2994  N   ILE A 196       9.001  21.221  61.815  1.00 94.68           N  
ATOM   2995  H   ILE A 196       9.090  22.092  62.320  1.00 94.68           H  
ATOM   2996  CA  ILE A 196       9.129  21.273  60.362  1.00 94.68           C  
ATOM   2997  HA  ILE A 196       9.010  20.273  59.945  1.00 94.68           H  
ATOM   2998  C   ILE A 196      10.538  21.771  60.057  1.00 94.68           C  
ATOM   2999  CB  ILE A 196       8.059  22.192  59.739  1.00 94.68           C  
ATOM   3000  HB  ILE A 196       8.281  23.218  60.033  1.00 94.68           H  
ATOM   3001  O   ILE A 196      10.865  22.927  60.339  1.00 94.68           O  
ATOM   3002  CG1 ILE A 196       6.626  21.880  60.228  1.00 94.68           C  
ATOM   3003 HG12 ILE A 196       6.379  20.842  60.006  1.00 94.68           H  
ATOM   3004 HG13 ILE A 196       6.583  22.012  61.309  1.00 94.68           H  
ATOM   3005  CG2 ILE A 196       8.162  22.112  58.207  1.00 94.68           C  
ATOM   3006 HG21 ILE A 196       7.508  22.855  57.751  1.00 94.68           H  
ATOM   3007 HG22 ILE A 196       7.883  21.112  57.874  1.00 94.68           H  
ATOM   3008 HG23 ILE A 196       9.180  22.331  57.885  1.00 94.68           H  
ATOM   3009  CD1 ILE A 196       5.564  22.804  59.617  1.00 94.68           C  
ATOM   3010 HD11 ILE A 196       5.882  23.841  59.720  1.00 94.68           H  
ATOM   3011 HD12 ILE A 196       4.620  22.672  60.145  1.00 94.68           H  
ATOM   3012 HD13 ILE A 196       5.409  22.568  58.564  1.00 94.68           H  
ATOM   3013  N   LYS A 197      11.372  20.910  59.471  1.00 93.57           N  
ATOM   3014  H   LYS A 197      11.016  20.000  59.215  1.00 93.57           H  
ATOM   3015  CA  LYS A 197      12.783  21.205  59.201  1.00 93.57           C  
ATOM   3016  HA  LYS A 197      13.042  22.149  59.680  1.00 93.57           H  
ATOM   3017  C   LYS A 197      12.996  21.399  57.710  1.00 93.57           C  
ATOM   3018  CB  LYS A 197      13.699  20.143  59.833  1.00 93.57           C  
ATOM   3019  HB2 LYS A 197      14.732  20.475  59.725  1.00 93.57           H  
ATOM   3020  HB3 LYS A 197      13.573  19.180  59.338  1.00 93.57           H  
ATOM   3021  O   LYS A 197      12.724  20.512  56.899  1.00 93.57           O  
ATOM   3022  CG  LYS A 197      13.383  20.009  61.326  1.00 93.57           C  
ATOM   3023  HG2 LYS A 197      13.183  21.003  61.727  1.00 93.57           H  
ATOM   3024  HG3 LYS A 197      12.478  19.411  61.437  1.00 93.57           H  
ATOM   3025  CD  LYS A 197      14.499  19.388  62.171  1.00 93.57           C  
ATOM   3026  HD2 LYS A 197      14.751  18.388  61.818  1.00 93.57           H  
ATOM   3027  HD3 LYS A 197      15.373  20.039  62.149  1.00 93.57           H  
ATOM   3028  CE  LYS A 197      13.899  19.333  63.577  1.00 93.57           C  
ATOM   3029  HE2 LYS A 197      13.322  18.417  63.707  1.00 93.57           H  
ATOM   3030  HE3 LYS A 197      13.191  20.155  63.678  1.00 93.57           H  
ATOM   3031  NZ  LYS A 197      14.858  19.493  64.683  1.00 93.57           N  
ATOM   3032  HZ1 LYS A 197      15.235  20.429  64.649  1.00 93.57           H  
ATOM   3033  HZ2 LYS A 197      15.598  18.806  64.687  1.00 93.57           H  
ATOM   3034  HZ3 LYS A 197      14.311  19.426  65.530  1.00 93.57           H  
ATOM   3035  N   ILE A 198      13.441  22.597  57.342  1.00 94.57           N  
ATOM   3036  H   ILE A 198      13.618  23.280  58.065  1.00 94.57           H  
ATOM   3037  CA  ILE A 198      13.605  23.021  55.953  1.00 94.57           C  
ATOM   3038  HA  ILE A 198      13.109  22.298  55.306  1.00 94.57           H  
ATOM   3039  C   ILE A 198      15.093  23.014  55.614  1.00 94.57           C  
ATOM   3040  CB  ILE A 198      12.928  24.386  55.700  1.00 94.57           C  
ATOM   3041  HB  ILE A 198      13.469  25.152  56.257  1.00 94.57           H  
ATOM   3042  O   ILE A 198      15.876  23.803  56.143  1.00 94.57           O  
ATOM   3043  CG1 ILE A 198      11.456  24.358  56.185  1.00 94.57           C  
ATOM   3044 HG12 ILE A 198      11.450  24.342  57.275  1.00 94.57           H  
ATOM   3045 HG13 ILE A 198      10.983  23.441  55.834  1.00 94.57           H  
ATOM   3046  CG2 ILE A 198      13.017  24.737  54.204  1.00 94.57           C  
ATOM   3047 HG21 ILE A 198      12.661  25.753  54.034  1.00 94.57           H  
ATOM   3048 HG22 ILE A 198      12.412  24.033  53.632  1.00 94.57           H  
ATOM   3049 HG23 ILE A 198      14.052  24.696  53.865  1.00 94.57           H  
ATOM   3050  CD1 ILE A 198      10.585  25.538  55.738  1.00 94.57           C  
ATOM   3051 HD11 ILE A 198      11.107  26.477  55.920  1.00 94.57           H  
ATOM   3052 HD12 ILE A 198       9.649  25.527  56.296  1.00 94.57           H  
ATOM   3053 HD13 ILE A 198      10.353  25.446  54.677  1.00 94.57           H  
ATOM   3054  N   LYS A 199      15.486  22.127  54.698  1.00 94.16           N  
ATOM   3055  H   LYS A 199      14.777  21.523  54.307  1.00 94.16           H  
ATOM   3056  CA  LYS A 199      16.853  22.012  54.182  1.00 94.16           C  
ATOM   3057  HA  LYS A 199      17.530  22.551  54.844  1.00 94.16           H  
ATOM   3058  C   LYS A 199      16.954  22.642  52.796  1.00 94.16           C  
ATOM   3059  CB  LYS A 199      17.273  20.535  54.207  1.00 94.16           C  
ATOM   3060  HB2 LYS A 199      17.236  20.185  55.239  1.00 94.16           H  
ATOM   3061  HB3 LYS A 199      16.578  19.938  53.617  1.00 94.16           H  
ATOM   3062  O   LYS A 199      16.140  22.349  51.919  1.00 94.16           O  
ATOM   3063  CG  LYS A 199      18.695  20.349  53.663  1.00 94.16           C  
ATOM   3064  HG2 LYS A 199      18.677  20.434  52.577  1.00 94.16           H  
ATOM   3065  HG3 LYS A 199      19.338  21.132  54.065  1.00 94.16           H  
ATOM   3066  CD  LYS A 199      19.275  18.987  54.050  1.00 94.16           C  
ATOM   3067  HD2 LYS A 199      19.254  18.891  55.136  1.00 94.16           H  
ATOM   3068  HD3 LYS A 199      18.681  18.192  53.602  1.00 94.16           H  
ATOM   3069  CE  LYS A 199      20.724  18.923  53.557  1.00 94.16           C  
ATOM   3070  HE2 LYS A 199      20.732  18.995  52.469  1.00 94.16           H  
ATOM   3071  HE3 LYS A 199      21.249  19.795  53.948  1.00 94.16           H  
ATOM   3072  NZ  LYS A 199      21.403  17.686  54.011  1.00 94.16           N  
ATOM   3073  HZ1 LYS A 199      20.935  16.863  53.658  1.00 94.16           H  
ATOM   3074  HZ2 LYS A 199      22.365  17.680  53.701  1.00 94.16           H  
ATOM   3075  HZ3 LYS A 199      21.404  17.649  55.020  1.00 94.16           H  
ATOM   3076  N   ALA A 200      17.961  23.486  52.578  1.00 92.53           N  
ATOM   3077  H   ALA A 200      18.622  23.654  53.323  1.00 92.53           H  
ATOM   3078  CA  ALA A 200      18.276  24.006  51.248  1.00 92.53           C  
ATOM   3079  HA  ALA A 200      17.378  24.432  50.802  1.00 92.53           H  
ATOM   3080  C   ALA A 200      18.750  22.874  50.324  1.00 92.53           C  
ATOM   3081  CB  ALA A 200      19.312  25.128  51.377  1.00 92.53           C  
ATOM   3082  HB1 ALA A 200      18.916  25.930  52.000  1.00 92.53           H  
ATOM   3083  HB2 ALA A 200      19.542  25.528  50.389  1.00 92.53           H  
ATOM   3084  HB3 ALA A 200      20.228  24.741  51.823  1.00 92.53           H  
ATOM   3085  O   ALA A 200      19.610  22.081  50.706  1.00 92.53           O  
ATOM   3086  N   VAL A 201      18.180  22.804  49.118  1.00 87.65           N  
ATOM   3087  H   VAL A 201      17.443  23.456  48.890  1.00 87.65           H  
ATOM   3088  CA  VAL A 201      18.609  21.872  48.058  1.00 87.65           C  
ATOM   3089  HA  VAL A 201      19.289  21.130  48.476  1.00 87.65           H  
ATOM   3090  C   VAL A 201      19.395  22.626  46.987  1.00 87.65           C  
ATOM   3091  CB  VAL A 201      17.406  21.116  47.456  1.00 87.65           C  
ATOM   3092  HB  VAL A 201      16.710  21.832  47.018  1.00 87.65           H  
ATOM   3093  O   VAL A 201      20.445  22.159  46.560  1.00 87.65           O  
ATOM   3094  CG1 VAL A 201      17.827  20.130  46.361  1.00 87.65           C  
ATOM   3095 HG11 VAL A 201      16.955  19.590  45.993  1.00 87.65           H  
ATOM   3096 HG12 VAL A 201      18.261  20.669  45.519  1.00 87.65           H  
ATOM   3097 HG13 VAL A 201      18.561  19.424  46.749  1.00 87.65           H  
ATOM   3098  CG2 VAL A 201      16.665  20.314  48.534  1.00 87.65           C  
ATOM   3099 HG21 VAL A 201      17.331  19.567  48.966  1.00 87.65           H  
ATOM   3100 HG22 VAL A 201      15.797  19.821  48.094  1.00 87.65           H  
ATOM   3101 HG23 VAL A 201      16.321  20.981  49.325  1.00 87.65           H  
ATOM   3102  N   GLY A 202      18.925  23.813  46.595  1.00 86.28           N  
ATOM   3103  H   GLY A 202      18.033  24.127  46.950  1.00 86.28           H  
ATOM   3104  CA  GLY A 202      19.610  24.682  45.639  1.00 86.28           C  
ATOM   3105  HA2 GLY A 202      19.960  24.085  44.798  1.00 86.28           H  
ATOM   3106  HA3 GLY A 202      20.477  25.138  46.116  1.00 86.28           H  
ATOM   3107  C   GLY A 202      18.700  25.787  45.105  1.00 86.28           C  
ATOM   3108  O   GLY A 202      17.608  26.020  45.626  1.00 86.28           O  
ATOM   3109  N   SER A 203      19.135  26.457  44.042  1.00 85.34           N  
ATOM   3110  H   SER A 203      20.046  26.238  43.665  1.00 85.34           H  
ATOM   3111  CA  SER A 203      18.295  27.340  43.227  1.00 85.34           C  
ATOM   3112  HA  SER A 203      17.346  27.525  43.731  1.00 85.34           H  
ATOM   3113  C   SER A 203      17.997  26.693  41.881  1.00 85.34           C  
ATOM   3114  CB  SER A 203      18.969  28.693  43.005  1.00 85.34           C  
ATOM   3115  HB2 SER A 203      18.374  29.268  42.295  1.00 85.34           H  
ATOM   3116  HB3 SER A 203      19.017  29.238  43.948  1.00 85.34           H  
ATOM   3117  O   SER A 203      18.907  26.173  41.240  1.00 85.34           O  
ATOM   3118  OG  SER A 203      20.276  28.516  42.495  1.00 85.34           O  
ATOM   3119  HG  SER A 203      20.221  27.962  41.712  1.00 85.34           H  
ATOM   3120  N   VAL A 204      16.747  26.788  41.435  1.00 81.06           N  
ATOM   3121  H   VAL A 204      16.090  27.326  41.982  1.00 81.06           H  
ATOM   3122  CA  VAL A 204      16.331  26.387  40.088  1.00 81.06           C  
ATOM   3123  HA  VAL A 204      16.734  25.400  39.861  1.00 81.06           H  
ATOM   3124  C   VAL A 204      16.908  27.395  39.096  1.00 81.06           C  
ATOM   3125  CB  VAL A 204      14.796  26.336  39.982  1.00 81.06           C  
ATOM   3126  HB  VAL A 204      14.402  27.351  40.046  1.00 81.06           H  
ATOM   3127  O   VAL A 204      16.660  28.598  39.226  1.00 81.06           O  
ATOM   3128  CG1 VAL A 204      14.358  25.744  38.644  1.00 81.06           C  
ATOM   3129 HG11 VAL A 204      13.270  25.688  38.603  1.00 81.06           H  
ATOM   3130 HG12 VAL A 204      14.720  26.374  37.832  1.00 81.06           H  
ATOM   3131 HG13 VAL A 204      14.780  24.746  38.529  1.00 81.06           H  
ATOM   3132  CG2 VAL A 204      14.140  25.503  41.094  1.00 81.06           C  
ATOM   3133 HG21 VAL A 204      13.061  25.469  40.941  1.00 81.06           H  
ATOM   3134 HG22 VAL A 204      14.338  25.947  42.070  1.00 81.06           H  
ATOM   3135 HG23 VAL A 204      14.536  24.488  41.073  1.00 81.06           H  
ATOM   3136  N   GLN A 205      17.688  26.926  38.125  1.00 71.07           N  
ATOM   3137  H   GLN A 205      17.781  25.927  38.010  1.00 71.07           H  
ATOM   3138  CA  GLN A 205      18.327  27.784  37.132  1.00 71.07           C  
ATOM   3139  HA  GLN A 205      18.770  28.630  37.658  1.00 71.07           H  
ATOM   3140  C   GLN A 205      17.292  28.345  36.148  1.00 71.07           C  
ATOM   3141  CB  GLN A 205      19.467  27.050  36.404  1.00 71.07           C  
ATOM   3142  HB2 GLN A 205      19.055  26.261  35.774  1.00 71.07           H  
ATOM   3143  HB3 GLN A 205      19.968  27.768  35.754  1.00 71.07           H  
ATOM   3144  O   GLN A 205      16.223  27.774  35.924  1.00 71.07           O  
ATOM   3145  CG  GLN A 205      20.506  26.451  37.367  1.00 71.07           C  
ATOM   3146  HG2 GLN A 205      20.813  27.215  38.082  1.00 71.07           H  
ATOM   3147  HG3 GLN A 205      20.059  25.625  37.920  1.00 71.07           H  
ATOM   3148  CD  GLN A 205      21.760  25.932  36.666  1.00 71.07           C  
ATOM   3149  NE2 GLN A 205      22.749  25.484  37.409  1.00 71.07           N  
ATOM   3150 HE21 GLN A 205      22.638  25.389  38.408  1.00 71.07           H  
ATOM   3151 HE22 GLN A 205      23.541  25.129  36.893  1.00 71.07           H  
ATOM   3152  OE1 GLN A 205      21.915  25.955  35.458  1.00 71.07           O  
ATOM   3153  N   SER A 206      17.609  29.478  35.517  1.00 64.76           N  
ATOM   3154  H   SER A 206      18.522  29.884  35.659  1.00 64.76           H  
ATOM   3155  CA  SER A 206      16.732  30.110  34.521  1.00 64.76           C  
ATOM   3156  HA  SER A 206      15.765  30.298  34.987  1.00 64.76           H  
ATOM   3157  C   SER A 206      16.490  29.225  33.290  1.00 64.76           C  
ATOM   3158  CB  SER A 206      17.328  31.452  34.088  1.00 64.76           C  
ATOM   3159  HB2 SER A 206      17.276  32.153  34.921  1.00 64.76           H  
ATOM   3160  HB3 SER A 206      16.759  31.853  33.250  1.00 64.76           H  
ATOM   3161  O   SER A 206      15.424  29.309  32.679  1.00 64.76           O  
ATOM   3162  OG  SER A 206      18.681  31.278  33.714  1.00 64.76           O  
ATOM   3163  HG  SER A 206      19.018  32.086  33.320  1.00 64.76           H  
ATOM   3164  N   THR A 207      17.459  28.368  32.968  1.00 63.54           N  
ATOM   3165  H   THR A 207      18.315  28.406  33.503  1.00 63.54           H  
ATOM   3166  CA  THR A 207      17.446  27.353  31.907  1.00 63.54           C  
ATOM   3167  HA  THR A 207      16.983  27.767  31.010  1.00 63.54           H  
ATOM   3168  C   THR A 207      16.671  26.088  32.269  1.00 63.54           C  
ATOM   3169  CB  THR A 207      18.896  26.954  31.582  1.00 63.54           C  
ATOM   3170  HB  THR A 207      18.919  26.025  31.013  1.00 63.54           H  
ATOM   3171  O   THR A 207      16.279  25.345  31.370  1.00 63.54           O  
ATOM   3172  CG2 THR A 207      19.587  28.051  30.770  1.00 63.54           C  
ATOM   3173 HG21 THR A 207      20.611  27.745  30.556  1.00 63.54           H  
ATOM   3174 HG22 THR A 207      19.059  28.201  29.828  1.00 63.54           H  
ATOM   3175 HG23 THR A 207      19.605  28.985  31.332  1.00 63.54           H  
ATOM   3176  OG1 THR A 207      19.640  26.815  32.776  1.00 63.54           O  
ATOM   3177  HG1 THR A 207      19.669  25.893  33.043  1.00 63.54           H  
ATOM   3178  N   ASP A 208      16.415  25.829  33.554  1.00 70.16           N  
ATOM   3179  H   ASP A 208      16.715  26.478  34.267  1.00 70.16           H  
ATOM   3180  CA  ASP A 208      15.812  24.569  33.978  1.00 70.16           C  
ATOM   3181  HA  ASP A 208      16.357  23.758  33.495  1.00 70.16           H  
ATOM   3182  C   ASP A 208      14.347  24.484  33.548  1.00 70.16           C  
ATOM   3183  CB  ASP A 208      15.917  24.353  35.496  1.00 70.16           C  
ATOM   3184  HB2 ASP A 208      15.321  23.480  35.763  1.00 70.16           H  
ATOM   3185  HB3 ASP A 208      15.483  25.215  36.003  1.00 70.16           H  
ATOM   3186  O   ASP A 208      13.511  25.341  33.861  1.00 70.16           O  
ATOM   3187  CG  ASP A 208      17.340  24.118  36.003  1.00 70.16           C  
ATOM   3188  OD1 ASP A 208      18.202  23.754  35.178  1.00 70.16           O  
ATOM   3189  OD2 ASP A 208      17.537  24.310  37.224  1.00 70.16           O  
ATOM   3190  N   ALA A 209      13.986  23.361  32.927  1.00 72.27           N  
ATOM   3191  H   ALA A 209      14.718  22.726  32.640  1.00 72.27           H  
ATOM   3192  CA  ALA A 209      12.597  23.028  32.624  1.00 72.27           C  
ATOM   3193  HA  ALA A 209      12.205  23.776  31.936  1.00 72.27           H  
ATOM   3194  C   ALA A 209      11.701  23.032  33.886  1.00 72.27           C  
ATOM   3195  CB  ALA A 209      12.594  21.677  31.904  1.00 72.27           C  
ATOM   3196  HB1 ALA A 209      11.571  21.345  31.731  1.00 72.27           H  
ATOM   3197  HB2 ALA A 209      13.130  20.939  32.501  1.00 72.27           H  
ATOM   3198  HB3 ALA A 209      13.101  21.775  30.944  1.00 72.27           H  
ATOM   3199  O   ALA A 209      10.494  23.277  33.794  1.00 72.27           O  
ATOM   3200  N   GLU A 210      12.282  22.814  35.072  1.00 75.44           N  
ATOM   3201  H   GLU A 210      13.279  22.654  35.084  1.00 75.44           H  
ATOM   3202  CA  GLU A 210      11.595  22.898  36.364  1.00 75.44           C  
ATOM   3203  HA  GLU A 210      10.701  22.279  36.292  1.00 75.44           H  
ATOM   3204  C   GLU A 210      11.116  24.334  36.679  1.00 75.44           C  
ATOM   3205  CB  GLU A 210      12.495  22.288  37.464  1.00 75.44           C  
ATOM   3206  HB2 GLU A 210      13.116  21.508  37.024  1.00 75.44           H  
ATOM   3207  HB3 GLU A 210      13.146  23.057  37.880  1.00 75.44           H  
ATOM   3208  O   GLU A 210       9.993  24.500  37.165  1.00 75.44           O  
ATOM   3209  CG  GLU A 210      11.654  21.639  38.576  1.00 75.44           C  
ATOM   3210  HG2 GLU A 210      10.941  20.958  38.111  1.00 75.44           H  
ATOM   3211  HG3 GLU A 210      11.079  22.417  39.079  1.00 75.44           H  
ATOM   3212  CD  GLU A 210      12.480  20.864  39.621  1.00 75.44           C  
ATOM   3213  OE1 GLU A 210      12.124  19.693  39.893  1.00 75.44           O  
ATOM   3214  OE2 GLU A 210      13.383  21.464  40.240  1.00 75.44           O  
ATOM   3215  N   GLN A 211      11.855  25.385  36.279  1.00 81.92           N  
ATOM   3216  H   GLN A 211      12.729  25.215  35.802  1.00 81.92           H  
ATOM   3217  CA  GLN A 211      11.428  26.783  36.452  1.00 81.92           C  
ATOM   3218  HA  GLN A 211      11.294  26.969  37.518  1.00 81.92           H  
ATOM   3219  C   GLN A 211      10.086  27.035  35.748  1.00 81.92           C  
ATOM   3220  CB  GLN A 211      12.495  27.761  35.909  1.00 81.92           C  
ATOM   3221  HB2 GLN A 211      12.547  27.667  34.824  1.00 81.92           H  
ATOM   3222  HB3 GLN A 211      13.473  27.514  36.321  1.00 81.92           H  
ATOM   3223  O   GLN A 211       9.167  27.629  36.318  1.00 81.92           O  
ATOM   3224  CG  GLN A 211      12.146  29.215  36.291  1.00 81.92           C  
ATOM   3225  HG2 GLN A 211      12.264  29.322  37.369  1.00 81.92           H  
ATOM   3226  HG3 GLN A 211      11.107  29.423  36.037  1.00 81.92           H  
ATOM   3227  CD  GLN A 211      12.979  30.297  35.610  1.00 81.92           C  
ATOM   3228  NE2 GLN A 211      13.124  30.278  34.306  1.00 81.92           N  
ATOM   3229 HE21 GLN A 211      12.965  29.414  33.807  1.00 81.92           H  
ATOM   3230 HE22 GLN A 211      13.822  30.892  33.911  1.00 81.92           H  
ATOM   3231  OE1 GLN A 211      13.352  31.292  36.211  1.00 81.92           O  
ATOM   3232  N   PHE A 212       9.938  26.550  34.512  1.00 83.23           N  
ATOM   3233  H   PHE A 212      10.726  26.082  34.088  1.00 83.23           H  
ATOM   3234  CA  PHE A 212       8.705  26.729  33.743  1.00 83.23           C  
ATOM   3235  HA  PHE A 212       8.390  27.765  33.862  1.00 83.23           H  
ATOM   3236  C   PHE A 212       7.565  25.862  34.277  1.00 83.23           C  
ATOM   3237  CB  PHE A 212       8.966  26.512  32.248  1.00 83.23           C  
ATOM   3238  HB2 PHE A 212       9.205  25.464  32.072  1.00 83.23           H  
ATOM   3239  HB3 PHE A 212       8.067  26.759  31.684  1.00 83.23           H  
ATOM   3240  O   PHE A 212       6.409  26.279  34.206  1.00 83.23           O  
ATOM   3241  CG  PHE A 212      10.106  27.386  31.770  1.00 83.23           C  
ATOM   3242  CD1 PHE A 212       9.945  28.784  31.711  1.00 83.23           C  
ATOM   3243  HD1 PHE A 212       8.976  29.230  31.878  1.00 83.23           H  
ATOM   3244  CD2 PHE A 212      11.374  26.815  31.563  1.00 83.23           C  
ATOM   3245  HD2 PHE A 212      11.514  25.746  31.626  1.00 83.23           H  
ATOM   3246  CE1 PHE A 212      11.066  29.607  31.504  1.00 83.23           C  
ATOM   3247  HE1 PHE A 212      10.965  30.682  31.485  1.00 83.23           H  
ATOM   3248  CE2 PHE A 212      12.490  27.636  31.355  1.00 83.23           C  
ATOM   3249  HE2 PHE A 212      13.473  27.201  31.246  1.00 83.23           H  
ATOM   3250  CZ  PHE A 212      12.339  29.029  31.354  1.00 83.23           C  
ATOM   3251  HZ  PHE A 212      13.215  29.652  31.246  1.00 83.23           H  
ATOM   3252  N   GLN A 213       7.848  24.704  34.881  1.00 83.41           N  
ATOM   3253  H   GLN A 213       8.812  24.407  34.936  1.00 83.41           H  
ATOM   3254  CA  GLN A 213       6.824  23.942  35.602  1.00 83.41           C  
ATOM   3255  HA  GLN A 213       5.978  23.784  34.934  1.00 83.41           H  
ATOM   3256  C   GLN A 213       6.291  24.730  36.805  1.00 83.41           C  
ATOM   3257  CB  GLN A 213       7.353  22.567  36.025  1.00 83.41           C  
ATOM   3258  HB2 GLN A 213       6.613  22.094  36.672  1.00 83.41           H  
ATOM   3259  HB3 GLN A 213       8.281  22.674  36.587  1.00 83.41           H  
ATOM   3260  O   GLN A 213       5.071  24.842  36.950  1.00 83.41           O  
ATOM   3261  CG  GLN A 213       7.586  21.668  34.805  1.00 83.41           C  
ATOM   3262  HG2 GLN A 213       8.310  22.134  34.137  1.00 83.41           H  
ATOM   3263  HG3 GLN A 213       6.652  21.549  34.255  1.00 83.41           H  
ATOM   3264  CD  GLN A 213       8.084  20.285  35.195  1.00 83.41           C  
ATOM   3265  NE2 GLN A 213       9.031  19.743  34.468  1.00 83.41           N  
ATOM   3266 HE21 GLN A 213       9.525  20.302  33.788  1.00 83.41           H  
ATOM   3267 HE22 GLN A 213       9.442  18.897  34.837  1.00 83.41           H  
ATOM   3268  OE1 GLN A 213       7.585  19.649  36.109  1.00 83.41           O  
ATOM   3269  N   VAL A 214       7.168  25.346  37.605  1.00 84.12           N  
ATOM   3270  H   VAL A 214       8.154  25.198  37.445  1.00 84.12           H  
ATOM   3271  CA  VAL A 214       6.763  26.200  38.734  1.00 84.12           C  
ATOM   3272  HA  VAL A 214       6.075  25.627  39.357  1.00 84.12           H  
ATOM   3273  C   VAL A 214       5.988  27.431  38.246  1.00 84.12           C  
ATOM   3274  CB  VAL A 214       7.966  26.578  39.625  1.00 84.12           C  
ATOM   3275  HB  VAL A 214       8.710  27.106  39.029  1.00 84.12           H  
ATOM   3276  O   VAL A 214       4.884  27.670  38.729  1.00 84.12           O  
ATOM   3277  CG1 VAL A 214       7.528  27.474  40.792  1.00 84.12           C  
ATOM   3278 HG11 VAL A 214       7.225  28.451  40.418  1.00 84.12           H  
ATOM   3279 HG12 VAL A 214       8.357  27.618  41.485  1.00 84.12           H  
ATOM   3280 HG13 VAL A 214       6.700  27.017  41.334  1.00 84.12           H  
ATOM   3281  CG2 VAL A 214       8.613  25.333  40.246  1.00 84.12           C  
ATOM   3282 HG21 VAL A 214       7.908  24.813  40.894  1.00 84.12           H  
ATOM   3283 HG22 VAL A 214       8.957  24.645  39.474  1.00 84.12           H  
ATOM   3284 HG23 VAL A 214       9.485  25.625  40.832  1.00 84.12           H  
ATOM   3285  N   LEU A 215       6.468  28.152  37.225  1.00 88.57           N  
ATOM   3286  H   LEU A 215       7.387  27.921  36.876  1.00 88.57           H  
ATOM   3287  CA  LEU A 215       5.759  29.305  36.642  1.00 88.57           C  
ATOM   3288  HA  LEU A 215       5.608  30.055  37.419  1.00 88.57           H  
ATOM   3289  C   LEU A 215       4.354  28.939  36.128  1.00 88.57           C  
ATOM   3290  CB  LEU A 215       6.612  29.923  35.516  1.00 88.57           C  
ATOM   3291  HB2 LEU A 215       6.927  29.123  34.846  1.00 88.57           H  
ATOM   3292  HB3 LEU A 215       5.988  30.605  34.938  1.00 88.57           H  
ATOM   3293  O   LEU A 215       3.382  29.639  36.415  1.00 88.57           O  
ATOM   3294  CG  LEU A 215       7.852  30.701  36.001  1.00 88.57           C  
ATOM   3295  HG  LEU A 215       8.411  30.105  36.722  1.00 88.57           H  
ATOM   3296  CD1 LEU A 215       8.768  31.019  34.817  1.00 88.57           C  
ATOM   3297 HD11 LEU A 215       9.094  30.091  34.349  1.00 88.57           H  
ATOM   3298 HD12 LEU A 215       9.654  31.547  35.171  1.00 88.57           H  
ATOM   3299 HD13 LEU A 215       8.246  31.633  34.084  1.00 88.57           H  
ATOM   3300  CD2 LEU A 215       7.468  32.028  36.657  1.00 88.57           C  
ATOM   3301 HD21 LEU A 215       6.894  31.845  37.565  1.00 88.57           H  
ATOM   3302 HD22 LEU A 215       8.366  32.580  36.934  1.00 88.57           H  
ATOM   3303 HD23 LEU A 215       6.876  32.635  35.972  1.00 88.57           H  
ATOM   3304  N   ASN A 216       4.207  27.808  35.430  1.00 88.75           N  
ATOM   3305  H   ASN A 216       5.031  27.261  35.223  1.00 88.75           H  
ATOM   3306  CA  ASN A 216       2.898  27.334  34.975  1.00 88.75           C  
ATOM   3307  HA  ASN A 216       2.375  28.169  34.509  1.00 88.75           H  
ATOM   3308  C   ASN A 216       1.990  26.864  36.130  1.00 88.75           C  
ATOM   3309  CB  ASN A 216       3.081  26.237  33.914  1.00 88.75           C  
ATOM   3310  HB2 ASN A 216       2.139  25.702  33.790  1.00 88.75           H  
ATOM   3311  HB3 ASN A 216       3.838  25.522  34.238  1.00 88.75           H  
ATOM   3312  O   ASN A 216       0.768  26.891  35.982  1.00 88.75           O  
ATOM   3313  CG  ASN A 216       3.436  26.810  32.553  1.00 88.75           C  
ATOM   3314  ND2 ASN A 216       4.661  26.673  32.119  1.00 88.75           N  
ATOM   3315 HD21 ASN A 216       4.946  27.129  31.265  1.00 88.75           H  
ATOM   3316 HD22 ASN A 216       5.370  26.342  32.758  1.00 88.75           H  
ATOM   3317  OD1 ASN A 216       2.600  27.380  31.874  1.00 88.75           O  
ATOM   3318  N   LEU A 217       2.538  26.444  37.276  1.00 89.15           N  
ATOM   3319  H   LEU A 217       3.545  26.407  37.343  1.00 89.15           H  
ATOM   3320  CA  LEU A 217       1.757  26.154  38.486  1.00 89.15           C  
ATOM   3321  HA  LEU A 217       0.843  25.634  38.200  1.00 89.15           H  
ATOM   3322  C   LEU A 217       1.307  27.438  39.203  1.00 89.15           C  
ATOM   3323  CB  LEU A 217       2.564  25.248  39.432  1.00 89.15           C  
ATOM   3324  HB2 LEU A 217       3.561  25.672  39.555  1.00 89.15           H  
ATOM   3325  HB3 LEU A 217       2.078  25.255  40.407  1.00 89.15           H  
ATOM   3326  O   LEU A 217       0.155  27.502  39.636  1.00 89.15           O  
ATOM   3327  CG  LEU A 217       2.697  23.783  38.984  1.00 89.15           C  
ATOM   3328  HG  LEU A 217       2.986  23.733  37.934  1.00 89.15           H  
ATOM   3329  CD1 LEU A 217       3.762  23.081  39.827  1.00 89.15           C  
ATOM   3330 HD11 LEU A 217       3.870  22.044  39.509  1.00 89.15           H  
ATOM   3331 HD12 LEU A 217       3.498  23.115  40.884  1.00 89.15           H  
ATOM   3332 HD13 LEU A 217       4.721  23.577  39.684  1.00 89.15           H  
ATOM   3333  CD2 LEU A 217       1.379  23.019  39.158  1.00 89.15           C  
ATOM   3334 HD21 LEU A 217       0.607  23.461  38.528  1.00 89.15           H  
ATOM   3335 HD22 LEU A 217       1.063  23.060  40.200  1.00 89.15           H  
ATOM   3336 HD23 LEU A 217       1.524  21.979  38.866  1.00 89.15           H  
ATOM   3337  N   ILE A 218       2.160  28.468  39.276  1.00 89.21           N  
ATOM   3338  H   ILE A 218       3.102  28.330  38.939  1.00 89.21           H  
ATOM   3339  CA  ILE A 218       1.796  29.799  39.797  1.00 89.21           C  
ATOM   3340  HA  ILE A 218       1.439  29.691  40.821  1.00 89.21           H  
ATOM   3341  C   ILE A 218       0.645  30.380  38.970  1.00 89.21           C  
ATOM   3342  CB  ILE A 218       3.012  30.760  39.808  1.00 89.21           C  
ATOM   3343  HB  ILE A 218       3.411  30.823  38.796  1.00 89.21           H  
ATOM   3344  O   ILE A 218      -0.366  30.799  39.532  1.00 89.21           O  
ATOM   3345  CG1 ILE A 218       4.128  30.250  40.747  1.00 89.21           C  
ATOM   3346 HG12 ILE A 218       4.271  29.178  40.613  1.00 89.21           H  
ATOM   3347 HG13 ILE A 218       3.836  30.411  41.785  1.00 89.21           H  
ATOM   3348  CG2 ILE A 218       2.584  32.174  40.251  1.00 89.21           C  
ATOM   3349 HG21 ILE A 218       1.880  32.609  39.542  1.00 89.21           H  
ATOM   3350 HG22 ILE A 218       2.124  32.138  41.239  1.00 89.21           H  
ATOM   3351 HG23 ILE A 218       3.446  32.839  40.299  1.00 89.21           H  
ATOM   3352  CD1 ILE A 218       5.484  30.917  40.488  1.00 89.21           C  
ATOM   3353 HD11 ILE A 218       5.763  30.810  39.440  1.00 89.21           H  
ATOM   3354 HD12 ILE A 218       5.454  31.975  40.748  1.00 89.21           H  
ATOM   3355 HD13 ILE A 218       6.243  30.427  41.098  1.00 89.21           H  
ATOM   3356  N   LEU A 219       0.743  30.321  37.636  1.00 92.24           N  
ATOM   3357  H   LEU A 219       1.617  30.017  37.231  1.00 92.24           H  
ATOM   3358  CA  LEU A 219      -0.317  30.802  36.749  1.00 92.24           C  
ATOM   3359  HA  LEU A 219      -0.496  31.850  36.989  1.00 92.24           H  
ATOM   3360  C   LEU A 219      -1.642  30.052  36.953  1.00 92.24           C  
ATOM   3361  CB  LEU A 219       0.155  30.699  35.293  1.00 92.24           C  
ATOM   3362  HB2 LEU A 219       1.105  31.225  35.189  1.00 92.24           H  
ATOM   3363  HB3 LEU A 219       0.322  29.649  35.055  1.00 92.24           H  
ATOM   3364  O   LEU A 219      -2.696  30.681  36.939  1.00 92.24           O  
ATOM   3365  CG  LEU A 219      -0.859  31.287  34.291  1.00 92.24           C  
ATOM   3366  HG  LEU A 219      -1.841  30.839  34.439  1.00 92.24           H  
ATOM   3367  CD1 LEU A 219      -0.993  32.807  34.406  1.00 92.24           C  
ATOM   3368 HD11 LEU A 219      -1.415  33.076  35.374  1.00 92.24           H  
ATOM   3369 HD12 LEU A 219      -0.019  33.283  34.291  1.00 92.24           H  
ATOM   3370 HD13 LEU A 219      -1.665  33.180  33.633  1.00 92.24           H  
ATOM   3371  CD2 LEU A 219      -0.413  30.936  32.882  1.00 92.24           C  
ATOM   3372 HD21 LEU A 219       0.591  31.327  32.720  1.00 92.24           H  
ATOM   3373 HD22 LEU A 219      -1.108  31.386  32.173  1.00 92.24           H  
ATOM   3374 HD23 LEU A 219      -0.412  29.854  32.749  1.00 92.24           H  
ATOM   3375  N   ARG A 220      -1.624  28.729  37.179  1.00 89.08           N  
ATOM   3376  H   ARG A 220      -0.733  28.255  37.188  1.00 89.08           H  
ATOM   3377  CA  ARG A 220      -2.862  27.987  37.491  1.00 89.08           C  
ATOM   3378  HA  ARG A 220      -3.605  28.193  36.721  1.00 89.08           H  
ATOM   3379  C   ARG A 220      -3.512  28.464  38.782  1.00 89.08           C  
ATOM   3380  CB  ARG A 220      -2.635  26.479  37.569  1.00 89.08           C  
ATOM   3381  HB2 ARG A 220      -3.504  26.022  38.042  1.00 89.08           H  
ATOM   3382  HB3 ARG A 220      -1.757  26.262  38.177  1.00 89.08           H  
ATOM   3383  O   ARG A 220      -4.715  28.691  38.772  1.00 89.08           O  
ATOM   3384  CG  ARG A 220      -2.472  25.878  36.176  1.00 89.08           C  
ATOM   3385  HG2 ARG A 220      -3.282  26.202  35.523  1.00 89.08           H  
ATOM   3386  HG3 ARG A 220      -1.538  26.232  35.740  1.00 89.08           H  
ATOM   3387  CD  ARG A 220      -2.477  24.353  36.282  1.00 89.08           C  
ATOM   3388  HD2 ARG A 220      -3.478  23.989  36.051  1.00 89.08           H  
ATOM   3389  HD3 ARG A 220      -2.228  24.063  37.303  1.00 89.08           H  
ATOM   3390  NE  ARG A 220      -1.480  23.771  35.372  1.00 89.08           N  
ATOM   3391  HE  ARG A 220      -0.875  24.432  34.906  1.00 89.08           H  
ATOM   3392  NH1 ARG A 220      -1.952  21.577  35.804  1.00 89.08           N  
ATOM   3393 HH11 ARG A 220      -2.725  21.896  36.371  1.00 89.08           H  
ATOM   3394 HH12 ARG A 220      -1.745  20.594  35.694  1.00 89.08           H  
ATOM   3395  NH2 ARG A 220      -0.217  22.110  34.487  1.00 89.08           N  
ATOM   3396 HH21 ARG A 220       0.368  22.815  34.063  1.00 89.08           H  
ATOM   3397 HH22 ARG A 220       0.037  21.136  34.413  1.00 89.08           H  
ATOM   3398  CZ  ARG A 220      -1.224  22.490  35.221  1.00 89.08           C  
ATOM   3399  N   ARG A 221      -2.734  28.679  39.848  1.00 86.82           N  
ATOM   3400  H   ARG A 221      -1.745  28.495  39.761  1.00 86.82           H  
ATOM   3401  CA  ARG A 221      -3.255  29.243  41.105  1.00 86.82           C  
ATOM   3402  HA  ARG A 221      -4.082  28.632  41.466  1.00 86.82           H  
ATOM   3403  C   ARG A 221      -3.837  30.645  40.903  1.00 86.82           C  
ATOM   3404  CB  ARG A 221      -2.158  29.271  42.172  1.00 86.82           C  
ATOM   3405  HB2 ARG A 221      -1.266  29.749  41.766  1.00 86.82           H  
ATOM   3406  HB3 ARG A 221      -2.513  29.871  43.009  1.00 86.82           H  
ATOM   3407  O   ARG A 221      -4.907  30.935  41.421  1.00 86.82           O  
ATOM   3408  CG  ARG A 221      -1.801  27.875  42.699  1.00 86.82           C  
ATOM   3409  HG2 ARG A 221      -2.683  27.422  43.152  1.00 86.82           H  
ATOM   3410  HG3 ARG A 221      -1.438  27.243  41.889  1.00 86.82           H  
ATOM   3411  CD  ARG A 221      -0.704  28.051  43.753  1.00 86.82           C  
ATOM   3412  HD2 ARG A 221      -1.055  28.770  44.493  1.00 86.82           H  
ATOM   3413  HD3 ARG A 221       0.180  28.460  43.264  1.00 86.82           H  
ATOM   3414  NE  ARG A 221      -0.350  26.793  44.437  1.00 86.82           N  
ATOM   3415  HE  ARG A 221      -0.865  25.967  44.167  1.00 86.82           H  
ATOM   3416  NH1 ARG A 221       1.185  27.746  45.842  1.00 86.82           N  
ATOM   3417 HH11 ARG A 221       1.908  27.700  46.546  1.00 86.82           H  
ATOM   3418 HH12 ARG A 221       0.992  28.645  45.424  1.00 86.82           H  
ATOM   3419  NH2 ARG A 221       0.765  25.573  46.022  1.00 86.82           N  
ATOM   3420 HH21 ARG A 221       1.352  25.603  46.843  1.00 86.82           H  
ATOM   3421 HH22 ARG A 221       0.250  24.743  45.766  1.00 86.82           H  
ATOM   3422  CZ  ARG A 221       0.529  26.704  45.422  1.00 86.82           C  
ATOM   3423  N   ALA A 222      -3.191  31.487  40.093  1.00 90.81           N  
ATOM   3424  H   ALA A 222      -2.288  31.219  39.729  1.00 90.81           H  
ATOM   3425  CA  ALA A 222      -3.736  32.799  39.740  1.00 90.81           C  
ATOM   3426  HA  ALA A 222      -3.958  33.335  40.663  1.00 90.81           H  
ATOM   3427  C   ALA A 222      -5.062  32.684  38.953  1.00 90.81           C  
ATOM   3428  CB  ALA A 222      -2.661  33.587  38.980  1.00 90.81           C  
ATOM   3429  HB1 ALA A 222      -1.756  33.656  39.582  1.00 90.81           H  
ATOM   3430  HB2 ALA A 222      -3.025  34.595  38.779  1.00 90.81           H  
ATOM   3431  HB3 ALA A 222      -2.431  33.099  38.033  1.00 90.81           H  
ATOM   3432  O   ALA A 222      -6.010  33.418  39.227  1.00 90.81           O  
ATOM   3433  N   MET A 223      -5.168  31.718  38.028  1.00 93.02           N  
ATOM   3434  H   MET A 223      -4.346  31.167  37.825  1.00 93.02           H  
ATOM   3435  CA  MET A 223      -6.395  31.444  37.266  1.00 93.02           C  
ATOM   3436  HA  MET A 223      -6.772  32.395  36.888  1.00 93.02           H  
ATOM   3437  C   MET A 223      -7.530  30.816  38.095  1.00 93.02           C  
ATOM   3438  CB  MET A 223      -6.099  30.555  36.053  1.00 93.02           C  
ATOM   3439  HB2 MET A 223      -5.537  29.679  36.376  1.00 93.02           H  
ATOM   3440  HB3 MET A 223      -7.044  30.217  35.628  1.00 93.02           H  
ATOM   3441  O   MET A 223      -8.696  31.023  37.761  1.00 93.02           O  
ATOM   3442  CG  MET A 223      -5.335  31.300  34.952  1.00 93.02           C  
ATOM   3443  HG2 MET A 223      -4.343  31.570  35.313  1.00 93.02           H  
ATOM   3444  HG3 MET A 223      -5.869  32.224  34.730  1.00 93.02           H  
ATOM   3445  SD  MET A 223      -5.167  30.377  33.398  1.00 93.02           S  
ATOM   3446  CE  MET A 223      -4.268  28.911  33.965  1.00 93.02           C  
ATOM   3447  HE1 MET A 223      -4.031  28.281  33.107  1.00 93.02           H  
ATOM   3448  HE2 MET A 223      -3.345  29.212  34.461  1.00 93.02           H  
ATOM   3449  HE3 MET A 223      -4.888  28.348  34.663  1.00 93.02           H  
ATOM   3450  N   GLU A 224      -7.230  30.082  39.171  1.00 87.86           N  
ATOM   3451  H   GLU A 224      -6.259  29.881  39.362  1.00 87.86           H  
ATOM   3452  CA  GLU A 224      -8.245  29.531  40.088  1.00 87.86           C  
ATOM   3453  HA  GLU A 224      -8.949  28.926  39.518  1.00 87.86           H  
ATOM   3454  C   GLU A 224      -9.081  30.641  40.743  1.00 87.86           C  
ATOM   3455  CB  GLU A 224      -7.576  28.629  41.146  1.00 87.86           C  
ATOM   3456  HB2 GLU A 224      -6.671  29.110  41.519  1.00 87.86           H  
ATOM   3457  HB3 GLU A 224      -8.260  28.480  41.981  1.00 87.86           H  
ATOM   3458  O   GLU A 224     -10.295  30.493  40.878  1.00 87.86           O  
ATOM   3459  CG  GLU A 224      -7.238  27.254  40.548  1.00 87.86           C  
ATOM   3460  HG2 GLU A 224      -8.170  26.706  40.409  1.00 87.86           H  
ATOM   3461  HG3 GLU A 224      -6.812  27.396  39.555  1.00 87.86           H  
ATOM   3462  CD  GLU A 224      -6.263  26.384  41.361  1.00 87.86           C  
ATOM   3463  OE1 GLU A 224      -5.889  25.327  40.795  1.00 87.86           O  
ATOM   3464  OE2 GLU A 224      -5.876  26.742  42.496  1.00 87.86           O  
ATOM   3465  N   GLY A 225      -8.469  31.794  41.034  1.00 86.32           N  
ATOM   3466  H   GLY A 225      -7.472  31.855  40.885  1.00 86.32           H  
ATOM   3467  CA  GLY A 225      -9.168  32.971  41.557  1.00 86.32           C  
ATOM   3468  HA2 GLY A 225      -9.770  32.662  42.412  1.00 86.32           H  
ATOM   3469  HA3 GLY A 225      -8.429  33.696  41.898  1.00 86.32           H  
ATOM   3470  C   GLY A 225     -10.105  33.671  40.563  1.00 86.32           C  
ATOM   3471  O   GLY A 225     -10.776  34.630  40.930  1.00 86.32           O  
ATOM   3472  N   LEU A 226     -10.175  33.234  39.301  1.00 91.28           N  
ATOM   3473  H   LEU A 226      -9.622  32.428  39.045  1.00 91.28           H  
ATOM   3474  CA  LEU A 226     -11.028  33.849  38.274  1.00 91.28           C  
ATOM   3475  HA  LEU A 226     -11.182  34.895  38.539  1.00 91.28           H  
ATOM   3476  C   LEU A 226     -12.445  33.236  38.191  1.00 91.28           C  
ATOM   3477  CB  LEU A 226     -10.307  33.817  36.910  1.00 91.28           C  
ATOM   3478  HB2 LEU A 226     -10.912  34.363  36.187  1.00 91.28           H  
ATOM   3479  HB3 LEU A 226     -10.257  32.778  36.587  1.00 91.28           H  
ATOM   3480  O   LEU A 226     -13.191  33.609  37.288  1.00 91.28           O  
ATOM   3481  CG  LEU A 226      -8.875  34.381  36.870  1.00 91.28           C  
ATOM   3482  HG  LEU A 226      -8.236  33.774  37.512  1.00 91.28           H  
ATOM   3483  CD1 LEU A 226      -8.362  34.294  35.431  1.00 91.28           C  
ATOM   3484 HD11 LEU A 226      -7.327  34.635  35.391  1.00 91.28           H  
ATOM   3485 HD12 LEU A 226      -8.397  33.258  35.092  1.00 91.28           H  
ATOM   3486 HD13 LEU A 226      -8.969  34.915  34.772  1.00 91.28           H  
ATOM   3487  CD2 LEU A 226      -8.762  35.827  37.342  1.00 91.28           C  
ATOM   3488 HD21 LEU A 226      -7.718  36.140  37.302  1.00 91.28           H  
ATOM   3489 HD22 LEU A 226      -9.097  35.900  38.377  1.00 91.28           H  
ATOM   3490 HD23 LEU A 226      -9.360  36.483  36.710  1.00 91.28           H  
ATOM   3491  N   ASP A 227     -12.801  32.295  39.076  1.00 87.57           N  
ATOM   3492  H   ASP A 227     -12.140  32.094  39.813  1.00 87.57           H  
ATOM   3493  CA  ASP A 227     -14.005  31.428  39.016  1.00 87.57           C  
ATOM   3494  HA  ASP A 227     -13.815  30.651  39.756  1.00 87.57           H  
ATOM   3495  C   ASP A 227     -14.165  30.648  37.691  1.00 87.57           C  
ATOM   3496  CB  ASP A 227     -15.293  32.131  39.492  1.00 87.57           C  
ATOM   3497  HB2 ASP A 227     -15.093  32.633  40.439  1.00 87.57           H  
ATOM   3498  HB3 ASP A 227     -15.582  32.884  38.759  1.00 87.57           H  
ATOM   3499  O   ASP A 227     -15.260  30.366  37.202  1.00 87.57           O  
ATOM   3500  CG  ASP A 227     -16.454  31.132  39.700  1.00 87.57           C  
ATOM   3501  OD1 ASP A 227     -16.189  29.974  40.131  1.00 87.57           O  
ATOM   3502  OD2 ASP A 227     -17.617  31.493  39.407  1.00 87.57           O  
ATOM   3503  N   LEU A 228     -13.041  30.251  37.096  1.00 91.45           N  
ATOM   3504  H   LEU A 228     -12.166  30.477  37.546  1.00 91.45           H  
ATOM   3505  CA  LEU A 228     -13.032  29.343  35.951  1.00 91.45           C  
ATOM   3506  HA  LEU A 228     -13.944  29.487  35.372  1.00 91.45           H  
ATOM   3507  C   LEU A 228     -13.015  27.882  36.424  1.00 91.45           C  
ATOM   3508  CB  LEU A 228     -11.842  29.666  35.041  1.00 91.45           C  
ATOM   3509  HB2 LEU A 228     -11.891  28.987  34.190  1.00 91.45           H  
ATOM   3510  HB3 LEU A 228     -10.927  29.474  35.601  1.00 91.45           H  
ATOM   3511  O   LEU A 228     -12.405  27.545  37.440  1.00 91.45           O  
ATOM   3512  CG  LEU A 228     -11.788  31.108  34.504  1.00 91.45           C  
ATOM   3513  HG  LEU A 228     -11.822  31.818  35.331  1.00 91.45           H  
ATOM   3514  CD1 LEU A 228     -10.476  31.308  33.745  1.00 91.45           C  
ATOM   3515 HD11 LEU A 228     -10.415  32.334  33.380  1.00 91.45           H  
ATOM   3516 HD12 LEU A 228     -10.423  30.618  32.903  1.00 91.45           H  
ATOM   3517 HD13 LEU A 228      -9.636  31.127  34.416  1.00 91.45           H  
ATOM   3518  CD2 LEU A 228     -12.941  31.416  33.553  1.00 91.45           C  
ATOM   3519 HD21 LEU A 228     -13.887  31.360  34.091  1.00 91.45           H  
ATOM   3520 HD22 LEU A 228     -12.841  32.429  33.163  1.00 91.45           H  
ATOM   3521 HD23 LEU A 228     -12.948  30.706  32.726  1.00 91.45           H  
ATOM   3522  N   LYS A 229     -13.636  26.974  35.666  1.00 85.64           N  
ATOM   3523  H   LYS A 229     -14.072  27.295  34.813  1.00 85.64           H  
ATOM   3524  CA  LYS A 229     -13.622  25.531  35.953  1.00 85.64           C  
ATOM   3525  HA  LYS A 229     -13.320  25.390  36.991  1.00 85.64           H  
ATOM   3526  C   LYS A 229     -12.578  24.821  35.096  1.00 85.64           C  
ATOM   3527  CB  LYS A 229     -15.024  24.913  35.808  1.00 85.64           C  
ATOM   3528  HB2 LYS A 229     -15.322  24.951  34.760  1.00 85.64           H  
ATOM   3529  HB3 LYS A 229     -14.976  23.865  36.104  1.00 85.64           H  
ATOM   3530  O   LYS A 229     -12.590  24.909  33.868  1.00 85.64           O  
ATOM   3531  CG  LYS A 229     -16.115  25.609  36.644  1.00 85.64           C  
ATOM   3532  HG2 LYS A 229     -17.043  25.049  36.528  1.00 85.64           H  
ATOM   3533  HG3 LYS A 229     -16.261  26.603  36.222  1.00 85.64           H  
ATOM   3534  CD  LYS A 229     -15.822  25.791  38.146  1.00 85.64           C  
ATOM   3535  HD2 LYS A 229     -14.952  26.439  38.255  1.00 85.64           H  
ATOM   3536  HD3 LYS A 229     -15.612  24.828  38.612  1.00 85.64           H  
ATOM   3537  CE  LYS A 229     -17.030  26.456  38.832  1.00 85.64           C  
ATOM   3538  HE2 LYS A 229     -17.728  25.682  39.150  1.00 85.64           H  
ATOM   3539  HE3 LYS A 229     -17.541  27.079  38.097  1.00 85.64           H  
ATOM   3540  NZ  LYS A 229     -16.657  27.328  39.981  1.00 85.64           N  
ATOM   3541  HZ1 LYS A 229     -17.465  27.696  40.462  1.00 85.64           H  
ATOM   3542  HZ2 LYS A 229     -16.231  28.195  39.686  1.00 85.64           H  
ATOM   3543  HZ3 LYS A 229     -16.031  26.897  40.647  1.00 85.64           H  
ATOM   3544  N   LEU A 230     -11.682  24.084  35.749  1.00 85.57           N  
ATOM   3545  H   LEU A 230     -11.710  24.086  36.759  1.00 85.57           H  
ATOM   3546  CA  LEU A 230     -10.697  23.230  35.089  1.00 85.57           C  
ATOM   3547  HA  LEU A 230     -10.234  23.795  34.280  1.00 85.57           H  
ATOM   3548  C   LEU A 230     -11.390  21.992  34.500  1.00 85.57           C  
ATOM   3549  CB  LEU A 230      -9.609  22.858  36.116  1.00 85.57           C  
ATOM   3550  HB2 LEU A 230      -9.140  23.772  36.480  1.00 85.57           H  
ATOM   3551  HB3 LEU A 230     -10.089  22.370  36.965  1.00 85.57           H  
ATOM   3552  O   LEU A 230     -11.810  21.110  35.245  1.00 85.57           O  
ATOM   3553  CG  LEU A 230      -8.513  21.918  35.577  1.00 85.57           C  
ATOM   3554  HG  LEU A 230      -8.966  21.012  35.175  1.00 85.57           H  
ATOM   3555  CD1 LEU A 230      -7.672  22.567  34.477  1.00 85.57           C  
ATOM   3556 HD11 LEU A 230      -7.235  23.495  34.846  1.00 85.57           H  
ATOM   3557 HD12 LEU A 230      -8.302  22.789  33.616  1.00 85.57           H  
ATOM   3558 HD13 LEU A 230      -6.878  21.889  34.165  1.00 85.57           H  
ATOM   3559  CD2 LEU A 230      -7.570  21.511  36.709  1.00 85.57           C  
ATOM   3560 HD21 LEU A 230      -6.807  20.830  36.331  1.00 85.57           H  
ATOM   3561 HD22 LEU A 230      -7.096  22.397  37.132  1.00 85.57           H  
ATOM   3562 HD23 LEU A 230      -8.139  21.008  37.490  1.00 85.57           H  
ATOM   3563  N   VAL A 231     -11.457  21.892  33.169  1.00 77.05           N  
ATOM   3564  H   VAL A 231     -11.086  22.653  32.619  1.00 77.05           H  
ATOM   3565  CA  VAL A 231     -11.961  20.697  32.471  1.00 77.05           C  
ATOM   3566  HA  VAL A 231     -12.308  19.980  33.216  1.00 77.05           H  
ATOM   3567  C   VAL A 231     -10.810  20.049  31.705  1.00 77.05           C  
ATOM   3568  CB  VAL A 231     -13.179  20.993  31.571  1.00 77.05           C  
ATOM   3569  HB  VAL A 231     -12.871  21.629  30.741  1.00 77.05           H  
ATOM   3570  O   VAL A 231     -10.253  20.617  30.763  1.00 77.05           O  
ATOM   3571  CG1 VAL A 231     -13.749  19.693  30.983  1.00 77.05           C  
ATOM   3572 HG11 VAL A 231     -14.050  19.024  31.789  1.00 77.05           H  
ATOM   3573 HG12 VAL A 231     -14.626  19.923  30.377  1.00 77.05           H  
ATOM   3574 HG13 VAL A 231     -13.006  19.200  30.356  1.00 77.05           H  
ATOM   3575  CG2 VAL A 231     -14.307  21.692  32.340  1.00 77.05           C  
ATOM   3576 HG21 VAL A 231     -13.973  22.666  32.698  1.00 77.05           H  
ATOM   3577 HG22 VAL A 231     -14.614  21.088  33.194  1.00 77.05           H  
ATOM   3578 HG23 VAL A 231     -15.166  21.852  31.689  1.00 77.05           H  
ATOM   3579  N   SER A 232     -10.452  18.825  32.099  1.00 72.15           N  
ATOM   3580  H   SER A 232     -10.954  18.442  32.887  1.00 72.15           H  
ATOM   3581  CA  SER A 232      -9.280  18.076  31.617  1.00 72.15           C  
ATOM   3582  HA  SER A 232      -9.253  17.153  32.196  1.00 72.15           H  
ATOM   3583  C   SER A 232      -7.925  18.762  31.873  1.00 72.15           C  
ATOM   3584  CB  SER A 232      -9.468  17.658  30.152  1.00 72.15           C  
ATOM   3585  HB2 SER A 232     -10.418  17.134  30.044  1.00 72.15           H  
ATOM   3586  HB3 SER A 232      -9.484  18.541  29.512  1.00 72.15           H  
ATOM   3587  O   SER A 232      -7.194  18.334  32.765  1.00 72.15           O  
ATOM   3588  OG  SER A 232      -8.416  16.814  29.734  1.00 72.15           O  
ATOM   3589  HG  SER A 232      -8.519  15.968  30.176  1.00 72.15           H  
ATOM   3590  N   ARG A 233      -7.561  19.792  31.096  1.00 72.91           N  
ATOM   3591  H   ARG A 233      -8.256  20.126  30.444  1.00 72.91           H  
ATOM   3592  CA  ARG A 233      -6.259  20.490  31.170  1.00 72.91           C  
ATOM   3593  HA  ARG A 233      -5.784  20.265  32.125  1.00 72.91           H  
ATOM   3594  C   ARG A 233      -6.352  22.017  31.134  1.00 72.91           C  
ATOM   3595  CB  ARG A 233      -5.328  20.017  30.035  1.00 72.91           C  
ATOM   3596  HB2 ARG A 233      -5.833  20.139  29.077  1.00 72.91           H  
ATOM   3597  HB3 ARG A 233      -4.442  20.653  30.026  1.00 72.91           H  
ATOM   3598  O   ARG A 233      -5.347  22.665  31.412  1.00 72.91           O  
ATOM   3599  CG  ARG A 233      -4.858  18.562  30.189  1.00 72.91           C  
ATOM   3600  HG2 ARG A 233      -5.707  17.889  30.065  1.00 72.91           H  
ATOM   3601  HG3 ARG A 233      -4.433  18.424  31.183  1.00 72.91           H  
ATOM   3602  CD  ARG A 233      -3.791  18.239  29.131  1.00 72.91           C  
ATOM   3603  HD2 ARG A 233      -2.953  18.922  29.263  1.00 72.91           H  
ATOM   3604  HD3 ARG A 233      -4.221  18.404  28.143  1.00 72.91           H  
ATOM   3605  NE  ARG A 233      -3.315  16.843  29.234  1.00 72.91           N  
ATOM   3606  HE  ARG A 233      -3.806  16.248  29.886  1.00 72.91           H  
ATOM   3607  NH1 ARG A 233      -1.681  16.957  27.617  1.00 72.91           N  
ATOM   3608 HH11 ARG A 233      -0.948  16.519  27.077  1.00 72.91           H  
ATOM   3609 HH12 ARG A 233      -1.916  17.924  27.446  1.00 72.91           H  
ATOM   3610  NH2 ARG A 233      -2.033  15.034  28.679  1.00 72.91           N  
ATOM   3611 HH21 ARG A 233      -1.312  14.623  28.103  1.00 72.91           H  
ATOM   3612 HH22 ARG A 233      -2.558  14.447  29.311  1.00 72.91           H  
ATOM   3613  CZ  ARG A 233      -2.350  16.289  28.515  1.00 72.91           C  
ATOM   3614  N   TYR A 234      -7.514  22.576  30.801  1.00 84.83           N  
ATOM   3615  H   TYR A 234      -8.334  21.994  30.708  1.00 84.83           H  
ATOM   3616  CA  TYR A 234      -7.694  24.009  30.556  1.00 84.83           C  
ATOM   3617  HA  TYR A 234      -6.798  24.546  30.865  1.00 84.83           H  
ATOM   3618  C   TYR A 234      -8.857  24.565  31.376  1.00 84.83           C  
ATOM   3619  CB  TYR A 234      -7.893  24.260  29.054  1.00 84.83           C  
ATOM   3620  HB2 TYR A 234      -7.902  25.334  28.870  1.00 84.83           H  
ATOM   3621  HB3 TYR A 234      -8.872  23.875  28.767  1.00 84.83           H  
ATOM   3622  O   TYR A 234      -9.764  23.821  31.762  1.00 84.83           O  
ATOM   3623  CG  TYR A 234      -6.837  23.625  28.169  1.00 84.83           C  
ATOM   3624  CD1 TYR A 234      -5.488  24.012  28.289  1.00 84.83           C  
ATOM   3625  HD1 TYR A 234      -5.210  24.773  29.003  1.00 84.83           H  
ATOM   3626  CD2 TYR A 234      -7.203  22.621  27.252  1.00 84.83           C  
ATOM   3627  HD2 TYR A 234      -8.240  22.334  27.154  1.00 84.83           H  
ATOM   3628  CE1 TYR A 234      -4.506  23.405  27.483  1.00 84.83           C  
ATOM   3629  HE1 TYR A 234      -3.472  23.700  27.580  1.00 84.83           H  
ATOM   3630  CE2 TYR A 234      -6.224  22.009  26.448  1.00 84.83           C  
ATOM   3631  HE2 TYR A 234      -6.497  21.263  25.716  1.00 84.83           H  
ATOM   3632  OH  TYR A 234      -3.941  21.833  25.756  1.00 84.83           O  
ATOM   3633  HH  TYR A 234      -3.182  22.412  25.652  1.00 84.83           H  
ATOM   3634  CZ  TYR A 234      -4.877  22.410  26.552  1.00 84.83           C  
ATOM   3635  N   TYR A 235      -8.807  25.865  31.653  1.00 90.59           N  
ATOM   3636  H   TYR A 235      -8.100  26.431  31.205  1.00 90.59           H  
ATOM   3637  CA  TYR A 235      -9.817  26.568  32.438  1.00 90.59           C  
ATOM   3638  HA  TYR A 235     -10.317  25.860  33.099  1.00 90.59           H  
ATOM   3639  C   TYR A 235     -10.869  27.161  31.496  1.00 90.59           C  
ATOM   3640  CB  TYR A 235      -9.146  27.628  33.328  1.00 90.59           C  
ATOM   3641  HB2 TYR A 235      -8.473  28.234  32.723  1.00 90.59           H  
ATOM   3642  HB3 TYR A 235      -9.912  28.302  33.711  1.00 90.59           H  
ATOM   3643  O   TYR A 235     -10.533  27.887  30.558  1.00 90.59           O  
ATOM   3644  CG  TYR A 235      -8.381  27.062  34.514  1.00 90.59           C  
ATOM   3645  CD1 TYR A 235      -8.961  26.995  35.801  1.00 90.59           C  
ATOM   3646  HD1 TYR A 235      -9.962  27.364  35.972  1.00 90.59           H  
ATOM   3647  CD2 TYR A 235      -7.069  26.598  34.320  1.00 90.59           C  
ATOM   3648  HD2 TYR A 235      -6.616  26.670  33.343  1.00 90.59           H  
ATOM   3649  CE1 TYR A 235      -8.226  26.476  36.889  1.00 90.59           C  
ATOM   3650  HE1 TYR A 235      -8.659  26.449  37.878  1.00 90.59           H  
ATOM   3651  CE2 TYR A 235      -6.351  26.045  35.395  1.00 90.59           C  
ATOM   3652  HE2 TYR A 235      -5.353  25.662  35.238  1.00 90.59           H  
ATOM   3653  OH  TYR A 235      -6.172  25.466  37.700  1.00 90.59           O  
ATOM   3654  HH  TYR A 235      -6.508  25.639  38.583  1.00 90.59           H  
ATOM   3655  CZ  TYR A 235      -6.914  25.995  36.688  1.00 90.59           C  
ATOM   3656  N   TYR A 236     -12.135  26.840  31.754  1.00 90.62           N  
ATOM   3657  H   TYR A 236     -12.322  26.231  32.538  1.00 90.62           H  
ATOM   3658  CA  TYR A 236     -13.300  27.287  30.993  1.00 90.62           C  
ATOM   3659  HA  TYR A 236     -12.983  27.961  30.197  1.00 90.62           H  
ATOM   3660  C   TYR A 236     -14.259  28.070  31.888  1.00 90.62           C  
ATOM   3661  CB  TYR A 236     -13.999  26.082  30.350  1.00 90.62           C  
ATOM   3662  HB2 TYR A 236     -14.338  25.408  31.137  1.00 90.62           H  
ATOM   3663  HB3 TYR A 236     -14.883  26.435  29.819  1.00 90.62           H  
ATOM   3664  O   TYR A 236     -14.349  27.811  33.087  1.00 90.62           O  
ATOM   3665  CG  TYR A 236     -13.130  25.314  29.373  1.00 90.62           C  
ATOM   3666  CD1 TYR A 236     -13.004  25.761  28.046  1.00 90.62           C  
ATOM   3667  HD1 TYR A 236     -13.548  26.637  27.726  1.00 90.62           H  
ATOM   3668  CD2 TYR A 236     -12.416  24.180  29.801  1.00 90.62           C  
ATOM   3669  HD2 TYR A 236     -12.475  23.877  30.836  1.00 90.62           H  
ATOM   3670  CE1 TYR A 236     -12.154  25.090  27.149  1.00 90.62           C  
ATOM   3671  HE1 TYR A 236     -12.050  25.456  26.138  1.00 90.62           H  
ATOM   3672  CE2 TYR A 236     -11.603  23.472  28.895  1.00 90.62           C  
ATOM   3673  HE2 TYR A 236     -11.047  22.607  29.225  1.00 90.62           H  
ATOM   3674  OH  TYR A 236     -10.676  23.259  26.690  1.00 90.62           O  
ATOM   3675  HH  TYR A 236     -10.532  23.793  25.906  1.00 90.62           H  
ATOM   3676  CZ  TYR A 236     -11.462  23.934  27.570  1.00 90.62           C  
ATOM   3677  N   ASP A 237     -14.979  29.018  31.303  1.00 89.26           N  
ATOM   3678  H   ASP A 237     -14.896  29.145  30.305  1.00 89.26           H  
ATOM   3679  CA  ASP A 237     -15.958  29.850  31.989  1.00 89.26           C  
ATOM   3680  HA  ASP A 237     -15.710  29.891  33.050  1.00 89.26           H  
ATOM   3681  C   ASP A 237     -17.369  29.248  31.806  1.00 89.26           C  
ATOM   3682  CB  ASP A 237     -15.840  31.288  31.463  1.00 89.26           C  
ATOM   3683  HB2 ASP A 237     -14.787  31.563  31.394  1.00 89.26           H  
ATOM   3684  HB3 ASP A 237     -16.262  31.354  30.461  1.00 89.26           H  
ATOM   3685  O   ASP A 237     -17.909  29.279  30.694  1.00 89.26           O  
ATOM   3686  CG  ASP A 237     -16.546  32.270  32.396  1.00 89.26           C  
ATOM   3687  OD1 ASP A 237     -17.682  31.947  32.807  1.00 89.26           O  
ATOM   3688  OD2 ASP A 237     -15.931  33.316  32.719  1.00 89.26           O  
ATOM   3689  N   PRO A 238     -17.974  28.654  32.855  1.00 84.81           N  
ATOM   3690  CA  PRO A 238     -19.323  28.100  32.772  1.00 84.81           C  
ATOM   3691  HA  PRO A 238     -19.449  27.534  31.849  1.00 84.81           H  
ATOM   3692  C   PRO A 238     -20.412  29.180  32.843  1.00 84.81           C  
ATOM   3693  CB  PRO A 238     -19.426  27.159  33.973  1.00 84.81           C  
ATOM   3694  HB2 PRO A 238     -18.946  26.209  33.740  1.00 84.81           H  
ATOM   3695  HB3 PRO A 238     -20.456  27.000  34.292  1.00 84.81           H  
ATOM   3696  O   PRO A 238     -21.557  28.885  32.501  1.00 84.81           O  
ATOM   3697  CG  PRO A 238     -18.611  27.908  35.024  1.00 84.81           C  
ATOM   3698  HG2 PRO A 238     -18.291  27.246  35.828  1.00 84.81           H  
ATOM   3699  HG3 PRO A 238     -19.195  28.731  35.435  1.00 84.81           H  
ATOM   3700  CD  PRO A 238     -17.445  28.460  34.200  1.00 84.81           C  
ATOM   3701  HD2 PRO A 238     -16.638  27.728  34.169  1.00 84.81           H  
ATOM   3702  HD3 PRO A 238     -17.095  29.397  34.635  1.00 84.81           H  
ATOM   3703  N   GLN A 239     -20.091  30.398  33.301  1.00 86.34           N  
ATOM   3704  H   GLN A 239     -19.120  30.628  33.455  1.00 86.34           H  
ATOM   3705  CA  GLN A 239     -21.038  31.513  33.345  1.00 86.34           C  
ATOM   3706  HA  GLN A 239     -22.013  31.142  33.662  1.00 86.34           H  
ATOM   3707  C   GLN A 239     -21.203  32.098  31.936  1.00 86.34           C  
ATOM   3708  CB  GLN A 239     -20.593  32.593  34.350  1.00 86.34           C  
ATOM   3709  HB2 GLN A 239     -21.400  33.324  34.398  1.00 86.34           H  
ATOM   3710  HB3 GLN A 239     -19.707  33.105  33.975  1.00 86.34           H  
ATOM   3711  O   GLN A 239     -22.321  32.313  31.482  1.00 86.34           O  
ATOM   3712  CG  GLN A 239     -20.297  32.082  35.778  1.00 86.34           C  
ATOM   3713  HG2 GLN A 239     -21.100  31.418  36.099  1.00 86.34           H  
ATOM   3714  HG3 GLN A 239     -19.364  31.520  35.773  1.00 86.34           H  
ATOM   3715  CD  GLN A 239     -20.184  33.216  36.804  1.00 86.34           C  
ATOM   3716  NE2 GLN A 239     -19.672  32.987  37.995  1.00 86.34           N  
ATOM   3717 HE21 GLN A 239     -19.623  33.790  38.605  1.00 86.34           H  
ATOM   3718 HE22 GLN A 239     -19.137  32.166  38.240  1.00 86.34           H  
ATOM   3719  OE1 GLN A 239     -20.576  34.346  36.570  1.00 86.34           O  
ATOM   3720  N   ALA A 240     -20.100  32.226  31.193  1.00 87.79           N  
ATOM   3721  H   ALA A 240     -19.215  32.069  31.654  1.00 87.79           H  
ATOM   3722  CA  ALA A 240     -20.083  32.647  29.790  1.00 87.79           C  
ATOM   3723  HA  ALA A 240     -20.874  33.386  29.659  1.00 87.79           H  
ATOM   3724  C   ALA A 240     -20.387  31.513  28.779  1.00 87.79           C  
ATOM   3725  CB  ALA A 240     -18.748  33.354  29.521  1.00 87.79           C  
ATOM   3726  HB1 ALA A 240     -18.758  33.792  28.523  1.00 87.79           H  
ATOM   3727  HB2 ALA A 240     -17.932  32.636  29.592  1.00 87.79           H  
ATOM   3728  HB3 ALA A 240     -18.595  34.146  30.254  1.00 87.79           H  
ATOM   3729  O   ALA A 240     -20.037  31.624  27.600  1.00 87.79           O  
ATOM   3730  N   LYS A 241     -21.010  30.405  29.211  1.00 88.92           N  
ATOM   3731  H   LYS A 241     -21.327  30.395  30.170  1.00 88.92           H  
ATOM   3732  CA  LYS A 241     -21.390  29.297  28.317  1.00 88.92           C  
ATOM   3733  HA  LYS A 241     -20.492  28.999  27.777  1.00 88.92           H  
ATOM   3734  C   LYS A 241     -22.414  29.754  27.269  1.00 88.92           C  
ATOM   3735  CB  LYS A 241     -21.889  28.077  29.116  1.00 88.92           C  
ATOM   3736  HB2 LYS A 241     -21.166  27.843  29.898  1.00 88.92           H  
ATOM   3737  HB3 LYS A 241     -21.958  27.223  28.443  1.00 88.92           H  
ATOM   3738  O   LYS A 241     -23.345  30.494  27.568  1.00 88.92           O  
ATOM   3739  CG  LYS A 241     -23.273  28.315  29.740  1.00 88.92           C  
ATOM   3740  HG2 LYS A 241     -23.245  29.237  30.320  1.00 88.92           H  
ATOM   3741  HG3 LYS A 241     -24.011  28.428  28.946  1.00 88.92           H  
ATOM   3742  CD  LYS A 241     -23.743  27.177  30.645  1.00 88.92           C  
ATOM   3743  HD2 LYS A 241     -23.020  27.025  31.446  1.00 88.92           H  
ATOM   3744  HD3 LYS A 241     -23.857  26.261  30.065  1.00 88.92           H  
ATOM   3745  CE  LYS A 241     -25.093  27.624  31.215  1.00 88.92           C  
ATOM   3746  HE2 LYS A 241     -25.814  27.668  30.399  1.00 88.92           H  
ATOM   3747  HE3 LYS A 241     -24.975  28.636  31.602  1.00 88.92           H  
ATOM   3748  NZ  LYS A 241     -25.569  26.731  32.294  1.00 88.92           N  
ATOM   3749  HZ1 LYS A 241     -26.450  27.070  32.653  1.00 88.92           H  
ATOM   3750  HZ2 LYS A 241     -25.687  25.791  31.946  1.00 88.92           H  
ATOM   3751  HZ3 LYS A 241     -24.899  26.734  33.050  1.00 88.92           H  
ATOM   3752  N   ILE A 242     -22.281  29.240  26.052  1.00 90.05           N  
ATOM   3753  H   ILE A 242     -21.479  28.651  25.877  1.00 90.05           H  
ATOM   3754  CA  ILE A 242     -23.211  29.475  24.944  1.00 90.05           C  
ATOM   3755  HA  ILE A 242     -23.872  30.307  25.188  1.00 90.05           H  
ATOM   3756  C   ILE A 242     -24.058  28.213  24.772  1.00 90.05           C  
ATOM   3757  CB  ILE A 242     -22.433  29.850  23.662  1.00 90.05           C  
ATOM   3758  HB  ILE A 242     -21.808  28.999  23.392  1.00 90.05           H  
ATOM   3759  O   ILE A 242     -23.508  27.137  24.521  1.00 90.05           O  
ATOM   3760  CG1 ILE A 242     -21.501  31.067  23.890  1.00 90.05           C  
ATOM   3761 HG12 ILE A 242     -22.103  31.960  24.058  1.00 90.05           H  
ATOM   3762 HG13 ILE A 242     -20.888  30.906  24.777  1.00 90.05           H  
ATOM   3763  CG2 ILE A 242     -23.410  30.109  22.501  1.00 90.05           C  
ATOM   3764 HG21 ILE A 242     -22.867  30.315  21.579  1.00 90.05           H  
ATOM   3765 HG22 ILE A 242     -24.053  30.959  22.728  1.00 90.05           H  
ATOM   3766 HG23 ILE A 242     -24.036  29.236  22.314  1.00 90.05           H  
ATOM   3767  CD1 ILE A 242     -20.525  31.324  22.736  1.00 90.05           C  
ATOM   3768 HD11 ILE A 242     -19.822  32.104  23.028  1.00 90.05           H  
ATOM   3769 HD12 ILE A 242     -21.067  31.661  21.852  1.00 90.05           H  
ATOM   3770 HD13 ILE A 242     -19.971  30.414  22.507  1.00 90.05           H  
ATOM   3771  N   ASN A 243     -25.380  28.321  24.914  1.00 88.96           N  
ATOM   3772  H   ASN A 243     -25.778  29.233  25.090  1.00 88.96           H  
ATOM   3773  CA  ASN A 243     -26.301  27.206  24.691  1.00 88.96           C  
ATOM   3774  HA  ASN A 243     -25.822  26.276  24.996  1.00 88.96           H  
ATOM   3775  C   ASN A 243     -26.644  27.093  23.195  1.00 88.96           C  
ATOM   3776  CB  ASN A 243     -27.574  27.383  25.536  1.00 88.96           C  
ATOM   3777  HB2 ASN A 243     -28.282  26.597  25.275  1.00 88.96           H  
ATOM   3778  HB3 ASN A 243     -28.043  28.332  25.274  1.00 88.96           H  
ATOM   3779  O   ASN A 243     -27.091  28.055  22.581  1.00 88.96           O  
ATOM   3780  CG  ASN A 243     -27.399  27.326  27.045  1.00 88.96           C  
ATOM   3781  ND2 ASN A 243     -28.392  27.807  27.753  1.00 88.96           N  
ATOM   3782 HD21 ASN A 243     -28.348  27.786  28.762  1.00 88.96           H  
ATOM   3783 HD22 ASN A 243     -29.250  28.054  27.282  1.00 88.96           H  
ATOM   3784  OD1 ASN A 243     -26.435  26.814  27.604  1.00 88.96           O  
ATOM   3785  N   LEU A 244     -26.470  25.902  22.623  1.00 86.91           N  
ATOM   3786  H   LEU A 244     -26.126  25.148  23.201  1.00 86.91           H  
ATOM   3787  CA  LEU A 244     -26.885  25.528  21.270  1.00 86.91           C  
ATOM   3788  HA  LEU A 244     -27.312  26.391  20.760  1.00 86.91           H  
ATOM   3789  C   LEU A 244     -28.007  24.484  21.381  1.00 86.91           C  
ATOM   3790  CB  LEU A 244     -25.665  25.030  20.468  1.00 86.91           C  
ATOM   3791  HB2 LEU A 244     -25.198  24.214  21.021  1.00 86.91           H  
ATOM   3792  HB3 LEU A 244     -26.021  24.624  19.521  1.00 86.91           H  
ATOM   3793  O   LEU A 244     -27.819  23.300  21.092  1.00 86.91           O  
ATOM   3794  CG  LEU A 244     -24.591  26.089  20.159  1.00 86.91           C  
ATOM   3795  HG  LEU A 244     -24.176  26.476  21.090  1.00 86.91           H  
ATOM   3796  CD1 LEU A 244     -23.459  25.436  19.359  1.00 86.91           C  
ATOM   3797 HD11 LEU A 244     -23.850  25.036  18.423  1.00 86.91           H  
ATOM   3798 HD12 LEU A 244     -22.697  26.181  19.133  1.00 86.91           H  
ATOM   3799 HD13 LEU A 244     -23.015  24.628  19.941  1.00 86.91           H  
ATOM   3800  CD2 LEU A 244     -25.141  27.252  19.335  1.00 86.91           C  
ATOM   3801 HD21 LEU A 244     -24.334  27.925  19.044  1.00 86.91           H  
ATOM   3802 HD22 LEU A 244     -25.849  27.831  19.926  1.00 86.91           H  
ATOM   3803 HD23 LEU A 244     -25.635  26.885  18.435  1.00 86.91           H  
ATOM   3804  N   GLU A 245     -29.166  24.927  21.871  1.00 80.72           N  
ATOM   3805  H   GLU A 245     -29.241  25.909  22.096  1.00 80.72           H  
ATOM   3806  CA  GLU A 245     -30.277  24.059  22.301  1.00 80.72           C  
ATOM   3807  HA  GLU A 245     -29.912  23.378  23.070  1.00 80.72           H  
ATOM   3808  C   GLU A 245     -30.813  23.183  21.164  1.00 80.72           C  
ATOM   3809  CB  GLU A 245     -31.394  24.912  22.927  1.00 80.72           C  
ATOM   3810  HB2 GLU A 245     -32.206  24.252  23.233  1.00 80.72           H  
ATOM   3811  HB3 GLU A 245     -31.766  25.625  22.191  1.00 80.72           H  
ATOM   3812  O   GLU A 245     -30.942  21.970  21.337  1.00 80.72           O  
ATOM   3813  CG  GLU A 245     -30.856  25.661  24.157  1.00 80.72           C  
ATOM   3814  HG2 GLU A 245     -30.088  26.362  23.830  1.00 80.72           H  
ATOM   3815  HG3 GLU A 245     -30.382  24.937  24.820  1.00 80.72           H  
ATOM   3816  CD  GLU A 245     -31.904  26.447  24.950  1.00 80.72           C  
ATOM   3817  OE1 GLU A 245     -31.496  26.925  26.037  1.00 80.72           O  
ATOM   3818  OE2 GLU A 245     -33.049  26.567  24.470  1.00 80.72           O  
ATOM   3819  N   ASN A 246     -30.965  23.760  19.966  1.00 79.26           N  
ATOM   3820  H   ASN A 246     -30.914  24.768  19.937  1.00 79.26           H  
ATOM   3821  CA  ASN A 246     -31.362  23.064  18.731  1.00 79.26           C  
ATOM   3822  HA  ASN A 246     -32.371  22.673  18.859  1.00 79.26           H  
ATOM   3823  C   ASN A 246     -30.458  21.869  18.366  1.00 79.26           C  
ATOM   3824  CB  ASN A 246     -31.361  24.088  17.576  1.00 79.26           C  
ATOM   3825  HB2 ASN A 246     -30.376  24.547  17.494  1.00 79.26           H  
ATOM   3826  HB3 ASN A 246     -31.569  23.566  16.642  1.00 79.26           H  
ATOM   3827  O   ASN A 246     -30.873  20.990  17.616  1.00 79.26           O  
ATOM   3828  CG  ASN A 246     -32.409  25.178  17.725  1.00 79.26           C  
ATOM   3829  ND2 ASN A 246     -32.314  26.243  16.965  1.00 79.26           N  
ATOM   3830 HD21 ASN A 246     -33.032  26.939  17.110  1.00 79.26           H  
ATOM   3831 HD22 ASN A 246     -31.575  26.347  16.285  1.00 79.26           H  
ATOM   3832  OD1 ASN A 246     -33.317  25.101  18.527  1.00 79.26           O  
ATOM   3833  N   PHE A 247     -29.231  21.827  18.896  1.00 82.35           N  
ATOM   3834  H   PHE A 247     -28.973  22.567  19.533  1.00 82.35           H  
ATOM   3835  CA  PHE A 247     -28.242  20.774  18.654  1.00 82.35           C  
ATOM   3836  HA  PHE A 247     -28.646  20.067  17.929  1.00 82.35           H  
ATOM   3837  C   PHE A 247     -27.921  19.952  19.915  1.00 82.35           C  
ATOM   3838  CB  PHE A 247     -26.991  21.410  18.029  1.00 82.35           C  
ATOM   3839  HB2 PHE A 247     -26.269  20.626  17.804  1.00 82.35           H  
ATOM   3840  HB3 PHE A 247     -26.532  22.082  18.754  1.00 82.35           H  
ATOM   3841  O   PHE A 247     -27.006  19.130  19.889  1.00 82.35           O  
ATOM   3842  CG  PHE A 247     -27.279  22.170  16.745  1.00 82.35           C  
ATOM   3843  CD1 PHE A 247     -27.526  21.462  15.556  1.00 82.35           C  
ATOM   3844  HD1 PHE A 247     -27.498  20.383  15.555  1.00 82.35           H  
ATOM   3845  CD2 PHE A 247     -27.345  23.577  16.741  1.00 82.35           C  
ATOM   3846  HD2 PHE A 247     -27.184  24.130  17.655  1.00 82.35           H  
ATOM   3847  CE1 PHE A 247     -27.801  22.151  14.362  1.00 82.35           C  
ATOM   3848  HE1 PHE A 247     -27.970  21.591  13.454  1.00 82.35           H  
ATOM   3849  CE2 PHE A 247     -27.635  24.267  15.551  1.00 82.35           C  
ATOM   3850  HE2 PHE A 247     -27.688  25.346  15.552  1.00 82.35           H  
ATOM   3851  CZ  PHE A 247     -27.852  23.556  14.358  1.00 82.35           C  
ATOM   3852  HZ  PHE A 247     -28.062  24.090  13.443  1.00 82.35           H  
ATOM   3853  N   ARG A 248     -28.648  20.165  21.027  1.00 82.09           N  
ATOM   3854  H   ARG A 248     -29.408  20.827  20.960  1.00 82.09           H  
ATOM   3855  CA  ARG A 248     -28.385  19.553  22.347  1.00 82.09           C  
ATOM   3856  HA  ARG A 248     -28.987  20.087  23.082  1.00 82.09           H  
ATOM   3857  C   ARG A 248     -26.931  19.744  22.813  1.00 82.09           C  
ATOM   3858  CB  ARG A 248     -28.844  18.079  22.364  1.00 82.09           C  
ATOM   3859  HB2 ARG A 248     -28.278  17.518  21.621  1.00 82.09           H  
ATOM   3860  HB3 ARG A 248     -28.622  17.651  23.342  1.00 82.09           H  
ATOM   3861  O   ARG A 248     -26.301  18.830  23.354  1.00 82.09           O  
ATOM   3862  CG  ARG A 248     -30.347  17.900  22.096  1.00 82.09           C  
ATOM   3863  HG2 ARG A 248     -30.593  18.270  21.100  1.00 82.09           H  
ATOM   3864  HG3 ARG A 248     -30.918  18.459  22.837  1.00 82.09           H  
ATOM   3865  CD  ARG A 248     -30.708  16.410  22.184  1.00 82.09           C  
ATOM   3866  HD2 ARG A 248     -30.115  15.866  21.449  1.00 82.09           H  
ATOM   3867  HD3 ARG A 248     -30.448  16.043  23.177  1.00 82.09           H  
ATOM   3868  NE  ARG A 248     -32.142  16.166  21.933  1.00 82.09           N  
ATOM   3869  HE  ARG A 248     -32.722  16.976  21.767  1.00 82.09           H  
ATOM   3870  NH1 ARG A 248     -32.078  13.866  22.080  1.00 82.09           N  
ATOM   3871 HH11 ARG A 248     -31.080  13.887  22.230  1.00 82.09           H  
ATOM   3872 HH12 ARG A 248     -32.533  12.964  22.048  1.00 82.09           H  
ATOM   3873  NH2 ARG A 248     -34.014  14.892  21.670  1.00 82.09           N  
ATOM   3874 HH21 ARG A 248     -34.449  13.981  21.645  1.00 82.09           H  
ATOM   3875 HH22 ARG A 248     -34.573  15.721  21.524  1.00 82.09           H  
ATOM   3876  CZ  ARG A 248     -32.734  14.981  21.896  1.00 82.09           C  
ATOM   3877  N   MET A 249     -26.369  20.934  22.579  1.00 88.08           N  
ATOM   3878  H   MET A 249     -26.933  21.645  22.137  1.00 88.08           H  
ATOM   3879  CA  MET A 249     -24.976  21.260  22.908  1.00 88.08           C  
ATOM   3880  HA  MET A 249     -24.579  20.479  23.557  1.00 88.08           H  
ATOM   3881  C   MET A 249     -24.823  22.561  23.697  1.00 88.08           C  
ATOM   3882  CB  MET A 249     -24.106  21.292  21.639  1.00 88.08           C  
ATOM   3883  HB2 MET A 249     -23.136  21.722  21.890  1.00 88.08           H  
ATOM   3884  HB3 MET A 249     -24.569  21.915  20.874  1.00 88.08           H  
ATOM   3885  O   MET A 249     -25.678  23.440  23.689  1.00 88.08           O  
ATOM   3886  CG  MET A 249     -23.857  19.891  21.081  1.00 88.08           C  
ATOM   3887  HG2 MET A 249     -24.722  19.580  20.494  1.00 88.08           H  
ATOM   3888  HG3 MET A 249     -23.755  19.200  21.918  1.00 88.08           H  
ATOM   3889  SD  MET A 249     -22.369  19.763  20.051  1.00 88.08           S  
ATOM   3890  CE  MET A 249     -21.670  18.256  20.770  1.00 88.08           C  
ATOM   3891  HE1 MET A 249     -20.683  18.060  20.350  1.00 88.08           H  
ATOM   3892  HE2 MET A 249     -21.578  18.378  21.849  1.00 88.08           H  
ATOM   3893  HE3 MET A 249     -22.319  17.406  20.560  1.00 88.08           H  
ATOM   3894  N   GLN A 250     -23.681  22.689  24.366  1.00 88.03           N  
ATOM   3895  H   GLN A 250     -23.060  21.893  24.373  1.00 88.03           H  
ATOM   3896  CA  GLN A 250     -23.174  23.905  24.986  1.00 88.03           C  
ATOM   3897  HA  GLN A 250     -23.747  24.755  24.616  1.00 88.03           H  
ATOM   3898  C   GLN A 250     -21.707  24.097  24.573  1.00 88.03           C  
ATOM   3899  CB  GLN A 250     -23.330  23.838  26.519  1.00 88.03           C  
ATOM   3900  HB2 GLN A 250     -22.841  22.938  26.891  1.00 88.03           H  
ATOM   3901  HB3 GLN A 250     -22.847  24.708  26.965  1.00 88.03           H  
ATOM   3902  O   GLN A 250     -20.930  23.138  24.522  1.00 88.03           O  
ATOM   3903  CG  GLN A 250     -24.802  23.817  26.957  1.00 88.03           C  
ATOM   3904  HG2 GLN A 250     -25.268  24.753  26.649  1.00 88.03           H  
ATOM   3905  HG3 GLN A 250     -25.325  23.007  26.450  1.00 88.03           H  
ATOM   3906  CD  GLN A 250     -25.022  23.619  28.457  1.00 88.03           C  
ATOM   3907  NE2 GLN A 250     -26.219  23.883  28.929  1.00 88.03           N  
ATOM   3908 HE21 GLN A 250     -26.441  23.633  29.882  1.00 88.03           H  
ATOM   3909 HE22 GLN A 250     -26.894  24.323  28.320  1.00 88.03           H  
ATOM   3910  OE1 GLN A 250     -24.166  23.183  29.223  1.00 88.03           O  
ATOM   3911  N   LEU A 251     -21.315  25.339  24.300  1.00 88.55           N  
ATOM   3912  H   LEU A 251     -22.013  26.068  24.342  1.00 88.55           H  
ATOM   3913  CA  LEU A 251     -19.928  25.749  24.089  1.00 88.55           C  
ATOM   3914  HA  LEU A 251     -19.283  24.875  24.000  1.00 88.55           H  
ATOM   3915  C   LEU A 251     -19.467  26.551  25.303  1.00 88.55           C  
ATOM   3916  CB  LEU A 251     -19.816  26.592  22.806  1.00 88.55           C  
ATOM   3917  HB2 LEU A 251     -20.620  27.328  22.811  1.00 88.55           H  
ATOM   3918  HB3 LEU A 251     -18.873  27.138  22.824  1.00 88.55           H  
ATOM   3919  O   LEU A 251     -19.989  27.630  25.564  1.00 88.55           O  
ATOM   3920  CG  LEU A 251     -19.896  25.803  21.493  1.00 88.55           C  
ATOM   3921  HG  LEU A 251     -20.777  25.162  21.490  1.00 88.55           H  
ATOM   3922  CD1 LEU A 251     -19.992  26.786  20.327  1.00 88.55           C  
ATOM   3923 HD11 LEU A 251     -19.135  27.459  20.326  1.00 88.55           H  
ATOM   3924 HD12 LEU A 251     -20.028  26.240  19.384  1.00 88.55           H  
ATOM   3925 HD13 LEU A 251     -20.905  27.375  20.421  1.00 88.55           H  
ATOM   3926  CD2 LEU A 251     -18.642  24.950  21.281  1.00 88.55           C  
ATOM   3927 HD21 LEU A 251     -18.598  24.166  22.037  1.00 88.55           H  
ATOM   3928 HD22 LEU A 251     -18.688  24.489  20.295  1.00 88.55           H  
ATOM   3929 HD23 LEU A 251     -17.750  25.574  21.340  1.00 88.55           H  
ATOM   3930  N   TRP A 252     -18.490  26.040  26.048  1.00 89.18           N  
ATOM   3931  H   TRP A 252     -18.110  25.136  25.805  1.00 89.18           H  
ATOM   3932  CA  TRP A 252     -17.894  26.779  27.163  1.00 89.18           C  
ATOM   3933  HA  TRP A 252     -18.594  27.531  27.528  1.00 89.18           H  
ATOM   3934  C   TRP A 252     -16.618  27.469  26.659  1.00 89.18           C  
ATOM   3935  CB  TRP A 252     -17.615  25.847  28.347  1.00 89.18           C  
ATOM   3936  HB2 TRP A 252     -16.927  25.065  28.027  1.00 89.18           H  
ATOM   3937  HB3 TRP A 252     -17.103  26.440  29.105  1.00 89.18           H  
ATOM   3938  O   TRP A 252     -15.689  26.761  26.254  1.00 89.18           O  
ATOM   3939  CG  TRP A 252     -18.781  25.186  29.033  1.00 89.18           C  
ATOM   3940  CD1 TRP A 252     -20.053  25.062  28.580  1.00 89.18           C  
ATOM   3941  HD1 TRP A 252     -20.420  25.442  27.638  1.00 89.18           H  
ATOM   3942  CD2 TRP A 252     -18.774  24.545  30.346  1.00 89.18           C  
ATOM   3943  CE2 TRP A 252     -20.083  24.045  30.619  1.00 89.18           C  
ATOM   3944  CE3 TRP A 252     -17.786  24.335  31.334  1.00 89.18           C  
ATOM   3945  HE3 TRP A 252     -16.789  24.715  31.169  1.00 89.18           H  
ATOM   3946  NE1 TRP A 252     -20.823  24.383  29.506  1.00 89.18           N  
ATOM   3947  HE1 TRP A 252     -21.799  24.161  29.373  1.00 89.18           H  
ATOM   3948  CH2 TRP A 252     -19.384  23.159  32.761  1.00 89.18           C  
ATOM   3949  HH2 TRP A 252     -19.599  22.623  33.673  1.00 89.18           H  
ATOM   3950  CZ2 TRP A 252     -20.394  23.362  31.803  1.00 89.18           C  
ATOM   3951  HZ2 TRP A 252     -21.391  22.984  31.973  1.00 89.18           H  
ATOM   3952  CZ3 TRP A 252     -18.086  23.647  32.526  1.00 89.18           C  
ATOM   3953  HZ3 TRP A 252     -17.318  23.490  33.269  1.00 89.18           H  
ATOM   3954  N   PRO A 253     -16.541  28.812  26.617  1.00 92.30           N  
ATOM   3955  CA  PRO A 253     -15.308  29.513  26.270  1.00 92.30           C  
ATOM   3956  HA  PRO A 253     -14.903  29.136  25.330  1.00 92.30           H  
ATOM   3957  C   PRO A 253     -14.261  29.321  27.373  1.00 92.30           C  
ATOM   3958  CB  PRO A 253     -15.709  30.980  26.101  1.00 92.30           C  
ATOM   3959  HB2 PRO A 253     -14.890  31.663  26.327  1.00 92.30           H  
ATOM   3960  HB3 PRO A 253     -16.074  31.143  25.087  1.00 92.30           H  
ATOM   3961  O   PRO A 253     -14.594  29.067  28.527  1.00 92.30           O  
ATOM   3962  CG  PRO A 253     -16.864  31.128  27.088  1.00 92.30           C  
ATOM   3963  HG2 PRO A 253     -17.530  31.943  26.805  1.00 92.30           H  
ATOM   3964  HG3 PRO A 253     -16.469  31.288  28.092  1.00 92.30           H  
ATOM   3965  CD  PRO A 253     -17.562  29.770  27.024  1.00 92.30           C  
ATOM   3966  HD2 PRO A 253     -18.358  29.798  26.279  1.00 92.30           H  
ATOM   3967  HD3 PRO A 253     -17.972  29.529  28.005  1.00 92.30           H  
ATOM   3968  N   GLY A 254     -12.982  29.420  27.033  1.00 92.45           N  
ATOM   3969  H   GLY A 254     -12.733  29.549  26.062  1.00 92.45           H  
ATOM   3970  CA  GLY A 254     -11.896  29.238  27.988  1.00 92.45           C  
ATOM   3971  HA2 GLY A 254     -12.062  29.868  28.862  1.00 92.45           H  
ATOM   3972  HA3 GLY A 254     -11.874  28.198  28.315  1.00 92.45           H  
ATOM   3973  C   GLY A 254     -10.531  29.573  27.414  1.00 92.45           C  
ATOM   3974  O   GLY A 254     -10.406  30.069  26.292  1.00 92.45           O  
ATOM   3975  N   TYR A 255      -9.497  29.272  28.193  1.00 93.14           N  
ATOM   3976  H   TYR A 255      -9.683  28.830  29.082  1.00 93.14           H  
ATOM   3977  CA  TYR A 255      -8.137  29.730  27.933  1.00 93.14           C  
ATOM   3978  HA  TYR A 255      -8.092  30.174  26.939  1.00 93.14           H  
ATOM   3979  C   TYR A 255      -7.143  28.572  27.971  1.00 93.14           C  
ATOM   3980  CB  TYR A 255      -7.771  30.838  28.929  1.00 93.14           C  
ATOM   3981  HB2 TYR A 255      -7.680  30.409  29.927  1.00 93.14           H  
ATOM   3982  HB3 TYR A 255      -6.801  31.254  28.659  1.00 93.14           H  
ATOM   3983  O   TYR A 255      -7.067  27.812  28.940  1.00 93.14           O  
ATOM   3984  CG  TYR A 255      -8.795  31.958  28.963  1.00 93.14           C  
ATOM   3985  CD1 TYR A 255      -8.794  32.944  27.960  1.00 93.14           C  
ATOM   3986  HD1 TYR A 255      -8.030  32.931  27.196  1.00 93.14           H  
ATOM   3987  CD2 TYR A 255      -9.793  31.966  29.958  1.00 93.14           C  
ATOM   3988  HD2 TYR A 255      -9.803  31.196  30.715  1.00 93.14           H  
ATOM   3989  CE1 TYR A 255      -9.781  33.948  27.958  1.00 93.14           C  
ATOM   3990  HE1 TYR A 255      -9.768  34.717  27.199  1.00 93.14           H  
ATOM   3991  CE2 TYR A 255     -10.779  32.970  29.963  1.00 93.14           C  
ATOM   3992  HE2 TYR A 255     -11.544  32.987  30.725  1.00 93.14           H  
ATOM   3993  OH  TYR A 255     -11.693  34.963  28.994  1.00 93.14           O  
ATOM   3994  HH  TYR A 255     -11.552  35.599  28.289  1.00 93.14           H  
ATOM   3995  CZ  TYR A 255     -10.767  33.969  28.968  1.00 93.14           C  
ATOM   3996  N   GLN A 256      -6.353  28.468  26.907  1.00 92.88           N  
ATOM   3997  H   GLN A 256      -6.484  29.127  26.152  1.00 92.88           H  
ATOM   3998  CA  GLN A 256      -5.165  27.635  26.856  1.00 92.88           C  
ATOM   3999  HA  GLN A 256      -5.193  26.908  27.668  1.00 92.88           H  
ATOM   4000  C   GLN A 256      -3.941  28.529  27.061  1.00 92.88           C  
ATOM   4001  CB  GLN A 256      -5.152  26.849  25.539  1.00 92.88           C  
ATOM   4002  HB2 GLN A 256      -5.306  27.522  24.695  1.00 92.88           H  
ATOM   4003  HB3 GLN A 256      -5.975  26.136  25.572  1.00 92.88           H  
ATOM   4004  O   GLN A 256      -3.616  29.351  26.209  1.00 92.88           O  
ATOM   4005  CG  GLN A 256      -3.823  26.103  25.350  1.00 92.88           C  
ATOM   4006  HG2 GLN A 256      -3.488  25.709  26.310  1.00 92.88           H  
ATOM   4007  HG3 GLN A 256      -3.069  26.806  24.997  1.00 92.88           H  
ATOM   4008  CD  GLN A 256      -3.900  24.942  24.367  1.00 92.88           C  
ATOM   4009  NE2 GLN A 256      -2.794  24.274  24.135  1.00 92.88           N  
ATOM   4010 HE21 GLN A 256      -2.866  23.733  23.285  1.00 92.88           H  
ATOM   4011 HE22 GLN A 256      -1.926  24.718  24.401  1.00 92.88           H  
ATOM   4012  OE1 GLN A 256      -4.923  24.583  23.813  1.00 92.88           O  
ATOM   4013  N   THR A 257      -3.266  28.360  28.194  1.00 93.34           N  
ATOM   4014  H   THR A 257      -3.627  27.723  28.890  1.00 93.34           H  
ATOM   4015  CA  THR A 257      -2.119  29.182  28.597  1.00 93.34           C  
ATOM   4016  HA  THR A 257      -1.941  29.947  27.841  1.00 93.34           H  
ATOM   4017  C   THR A 257      -0.846  28.356  28.745  1.00 93.34           C  
ATOM   4018  CB  THR A 257      -2.398  29.904  29.917  1.00 93.34           C  
ATOM   4019  HB  THR A 257      -1.487  30.416  30.227  1.00 93.34           H  
ATOM   4020  O   THR A 257      -0.905  27.201  29.172  1.00 93.34           O  
ATOM   4021  CG2 THR A 257      -3.523  30.929  29.799  1.00 93.34           C  
ATOM   4022 HG21 THR A 257      -4.476  30.431  29.619  1.00 93.34           H  
ATOM   4023 HG22 THR A 257      -3.586  31.491  30.731  1.00 93.34           H  
ATOM   4024 HG23 THR A 257      -3.311  31.623  28.985  1.00 93.34           H  
ATOM   4025  OG1 THR A 257      -2.755  28.956  30.901  1.00 93.34           O  
ATOM   4026  HG1 THR A 257      -2.018  28.348  30.989  1.00 93.34           H  
ATOM   4027  N   SER A 258       0.307  28.953  28.445  1.00 91.71           N  
ATOM   4028  H   SER A 258       0.278  29.886  28.059  1.00 91.71           H  
ATOM   4029  CA  SER A 258       1.627  28.355  28.673  1.00 91.71           C  
ATOM   4030  HA  SER A 258       1.595  27.719  29.557  1.00 91.71           H  
ATOM   4031  C   SER A 258       2.681  29.440  28.875  1.00 91.71           C  
ATOM   4032  CB  SER A 258       2.010  27.489  27.465  1.00 91.71           C  
ATOM   4033  HB2 SER A 258       2.023  28.105  26.566  1.00 91.71           H  
ATOM   4034  HB3 SER A 258       1.260  26.708  27.340  1.00 91.71           H  
ATOM   4035  O   SER A 258       2.843  30.291  28.005  1.00 91.71           O  
ATOM   4036  OG  SER A 258       3.277  26.880  27.632  1.00 91.71           O  
ATOM   4037  HG  SER A 258       3.948  27.566  27.601  1.00 91.71           H  
ATOM   4038  N   ILE A 259       3.434  29.371  29.973  1.00 92.34           N  
ATOM   4039  H   ILE A 259       3.218  28.655  30.652  1.00 92.34           H  
ATOM   4040  CA  ILE A 259       4.654  30.166  30.183  1.00 92.34           C  
ATOM   4041  HA  ILE A 259       4.597  31.056  29.557  1.00 92.34           H  
ATOM   4042  C   ILE A 259       5.867  29.349  29.730  1.00 92.34           C  
ATOM   4043  CB  ILE A 259       4.787  30.652  31.648  1.00 92.34           C  
ATOM   4044  HB  ILE A 259       4.828  29.785  32.307  1.00 92.34           H  
ATOM   4045  O   ILE A 259       5.997  28.188  30.128  1.00 92.34           O  
ATOM   4046  CG1 ILE A 259       3.562  31.510  32.032  1.00 92.34           C  
ATOM   4047 HG12 ILE A 259       3.522  32.383  31.379  1.00 92.34           H  
ATOM   4048 HG13 ILE A 259       2.660  30.920  31.868  1.00 92.34           H  
ATOM   4049  CG2 ILE A 259       6.088  31.461  31.815  1.00 92.34           C  
ATOM   4050 HG21 ILE A 259       6.960  30.833  31.634  1.00 92.34           H  
ATOM   4051 HG22 ILE A 259       6.101  32.294  31.112  1.00 92.34           H  
ATOM   4052 HG23 ILE A 259       6.178  31.853  32.828  1.00 92.34           H  
ATOM   4053  CD1 ILE A 259       3.521  31.987  33.489  1.00 92.34           C  
ATOM   4054 HD11 ILE A 259       4.329  32.691  33.691  1.00 92.34           H  
ATOM   4055 HD12 ILE A 259       3.601  31.131  34.160  1.00 92.34           H  
ATOM   4056 HD13 ILE A 259       2.576  32.498  33.672  1.00 92.34           H  
ATOM   4057  N   ARG A 260       6.747  29.939  28.917  1.00 89.42           N  
ATOM   4058  H   ARG A 260       6.556  30.886  28.623  1.00 89.42           H  
ATOM   4059  CA  ARG A 260       8.050  29.379  28.510  1.00 89.42           C  
ATOM   4060  HA  ARG A 260       8.416  28.691  29.273  1.00 89.42           H  
ATOM   4061  C   ARG A 260       9.088  30.504  28.389  1.00 89.42           C  
ATOM   4062  CB  ARG A 260       7.935  28.619  27.166  1.00 89.42           C  
ATOM   4063  HB2 ARG A 260       8.940  28.367  26.826  1.00 89.42           H  
ATOM   4064  HB3 ARG A 260       7.494  29.281  26.421  1.00 89.42           H  
ATOM   4065  O   ARG A 260       8.715  31.670  28.263  1.00 89.42           O  
ATOM   4066  CG  ARG A 260       7.118  27.312  27.224  1.00 89.42           C  
ATOM   4067  HG2 ARG A 260       7.504  26.686  28.028  1.00 89.42           H  
ATOM   4068  HG3 ARG A 260       6.074  27.551  27.428  1.00 89.42           H  
ATOM   4069  CD  ARG A 260       7.206  26.534  25.893  1.00 89.42           C  
ATOM   4070  HD2 ARG A 260       6.830  27.172  25.093  1.00 89.42           H  
ATOM   4071  HD3 ARG A 260       8.256  26.322  25.691  1.00 89.42           H  
ATOM   4072  NE  ARG A 260       6.441  25.258  25.908  1.00 89.42           N  
ATOM   4073  HE  ARG A 260       5.911  25.057  26.744  1.00 89.42           H  
ATOM   4074  NH1 ARG A 260       7.046  24.493  23.807  1.00 89.42           N  
ATOM   4075 HH11 ARG A 260       7.016  23.744  23.130  1.00 89.42           H  
ATOM   4076 HH12 ARG A 260       7.707  25.248  23.691  1.00 89.42           H  
ATOM   4077  NH2 ARG A 260       5.718  23.249  25.025  1.00 89.42           N  
ATOM   4078 HH21 ARG A 260       5.290  22.976  25.898  1.00 89.42           H  
ATOM   4079 HH22 ARG A 260       5.757  22.605  24.248  1.00 89.42           H  
ATOM   4080  CZ  ARG A 260       6.405  24.355  24.930  1.00 89.42           C  
ATOM   4081  N   GLN A 261      10.370  30.149  28.410  1.00 89.12           N  
ATOM   4082  H   GLN A 261      10.603  29.175  28.538  1.00 89.12           H  
ATOM   4083  CA  GLN A 261      11.412  30.978  27.803  1.00 89.12           C  
ATOM   4084  HA  GLN A 261      11.312  32.010  28.140  1.00 89.12           H  
ATOM   4085  C   GLN A 261      11.225  30.926  26.284  1.00 89.12           C  
ATOM   4086  CB  GLN A 261      12.793  30.452  28.225  1.00 89.12           C  
ATOM   4087  HB2 GLN A 261      12.886  29.407  27.926  1.00 89.12           H  
ATOM   4088  HB3 GLN A 261      12.857  30.509  29.311  1.00 89.12           H  
ATOM   4089  O   GLN A 261      11.045  29.846  25.724  1.00 89.12           O  
ATOM   4090  CG  GLN A 261      13.990  31.229  27.660  1.00 89.12           C  
ATOM   4091  HG2 GLN A 261      14.908  30.718  27.951  1.00 89.12           H  
ATOM   4092  HG3 GLN A 261      13.948  31.220  26.571  1.00 89.12           H  
ATOM   4093  CD  GLN A 261      14.073  32.661  28.181  1.00 89.12           C  
ATOM   4094  NE2 GLN A 261      14.285  33.625  27.318  1.00 89.12           N  
ATOM   4095 HE21 GLN A 261      14.337  33.416  26.331  1.00 89.12           H  
ATOM   4096 HE22 GLN A 261      14.443  34.564  27.654  1.00 89.12           H  
ATOM   4097  OE1 GLN A 261      13.925  32.921  29.366  1.00 89.12           O  
ATOM   4098  N   HIS A 262      11.233  32.089  25.647  1.00 93.46           N  
ATOM   4099  H   HIS A 262      11.366  32.935  26.181  1.00 93.46           H  
ATOM   4100  CA  HIS A 262      11.321  32.235  24.197  1.00 93.46           C  
ATOM   4101  HA  HIS A 262      11.323  31.259  23.713  1.00 93.46           H  
ATOM   4102  C   HIS A 262      12.668  32.888  23.845  1.00 93.46           C  
ATOM   4103  CB  HIS A 262      10.081  32.992  23.715  1.00 93.46           C  
ATOM   4104  HB2 HIS A 262       9.954  33.918  24.276  1.00 93.46           H  
ATOM   4105  HB3 HIS A 262      10.230  33.236  22.663  1.00 93.46           H  
ATOM   4106  O   HIS A 262      13.569  32.875  24.682  1.00 93.46           O  
ATOM   4107  CG  HIS A 262       8.828  32.160  23.771  1.00 93.46           C  
ATOM   4108  CD2 HIS A 262       8.000  31.941  24.839  1.00 93.46           C  
ATOM   4109  HD2 HIS A 262       8.132  32.356  25.827  1.00 93.46           H  
ATOM   4110  ND1 HIS A 262       8.343  31.417  22.728  1.00 93.46           N  
ATOM   4111  HD1 HIS A 262       8.759  31.344  21.811  1.00 93.46           H  
ATOM   4112  CE1 HIS A 262       7.251  30.770  23.146  1.00 93.46           C  
ATOM   4113  HE1 HIS A 262       6.683  30.089  22.530  1.00 93.46           H  
ATOM   4114  NE2 HIS A 262       6.980  31.063  24.429  1.00 93.46           N  
ATOM   4115  N   GLU A 263      12.850  33.406  22.625  1.00 92.57           N  
ATOM   4116  H   GLU A 263      12.105  33.294  21.954  1.00 92.57           H  
ATOM   4117  CA  GLU A 263      14.173  33.790  22.097  1.00 92.57           C  
ATOM   4118  HA  GLU A 263      14.729  32.873  21.903  1.00 92.57           H  
ATOM   4119  C   GLU A 263      15.021  34.631  23.068  1.00 92.57           C  
ATOM   4120  CB  GLU A 263      13.997  34.553  20.771  1.00 92.57           C  
ATOM   4121  HB2 GLU A 263      13.751  35.594  20.983  1.00 92.57           H  
ATOM   4122  HB3 GLU A 263      13.158  34.135  20.215  1.00 92.57           H  
ATOM   4123  O   GLU A 263      16.196  34.339  23.254  1.00 92.57           O  
ATOM   4124  CG  GLU A 263      15.263  34.502  19.889  1.00 92.57           C  
ATOM   4125  HG2 GLU A 263      16.111  34.893  20.450  1.00 92.57           H  
ATOM   4126  HG3 GLU A 263      15.106  35.155  19.031  1.00 92.57           H  
ATOM   4127  CD  GLU A 263      15.581  33.087  19.372  1.00 92.57           C  
ATOM   4128  OE1 GLU A 263      16.746  32.806  18.988  1.00 92.57           O  
ATOM   4129  OE2 GLU A 263      14.636  32.260  19.298  1.00 92.57           O  
ATOM   4130  N   ASN A 264      14.406  35.621  23.730  1.00 89.31           N  
ATOM   4131  H   ASN A 264      13.420  35.743  23.551  1.00 89.31           H  
ATOM   4132  CA  ASN A 264      15.065  36.475  24.729  1.00 89.31           C  
ATOM   4133  HA  ASN A 264      16.033  36.047  24.990  1.00 89.31           H  
ATOM   4134  C   ASN A 264      14.264  36.587  26.043  1.00 89.31           C  
ATOM   4135  CB  ASN A 264      15.315  37.862  24.108  1.00 89.31           C  
ATOM   4136  HB2 ASN A 264      15.846  38.481  24.832  1.00 89.31           H  
ATOM   4137  HB3 ASN A 264      14.363  38.345  23.886  1.00 89.31           H  
ATOM   4138  O   ASN A 264      14.837  36.550  27.129  1.00 89.31           O  
ATOM   4139  CG  ASN A 264      16.165  37.800  22.849  1.00 89.31           C  
ATOM   4140  ND2 ASN A 264      15.609  38.104  21.699  1.00 89.31           N  
ATOM   4141 HD21 ASN A 264      14.633  38.355  21.635  1.00 89.31           H  
ATOM   4142 HD22 ASN A 264      16.189  37.957  20.885  1.00 89.31           H  
ATOM   4143  OD1 ASN A 264      17.338  37.480  22.871  1.00 89.31           O  
ATOM   4144  N   ASP A 265      12.933  36.679  25.962  1.00 91.34           N  
ATOM   4145  H   ASP A 265      12.505  36.659  25.048  1.00 91.34           H  
ATOM   4146  CA  ASP A 265      12.049  36.919  27.110  1.00 91.34           C  
ATOM   4147  HA  ASP A 265      12.635  37.307  27.943  1.00 91.34           H  
ATOM   4148  C   ASP A 265      11.314  35.658  27.598  1.00 91.34           C  
ATOM   4149  CB  ASP A 265      11.010  37.985  26.736  1.00 91.34           C  
ATOM   4150  HB2 ASP A 265      10.532  37.694  25.801  1.00 91.34           H  
ATOM   4151  HB3 ASP A 265      10.239  38.013  27.506  1.00 91.34           H  
ATOM   4152  O   ASP A 265      11.040  34.723  26.839  1.00 91.34           O  
ATOM   4153  CG  ASP A 265      11.571  39.399  26.609  1.00 91.34           C  
ATOM   4154  OD1 ASP A 265      12.116  39.911  27.604  1.00 91.34           O  
ATOM   4155  OD2 ASP A 265      11.306  40.040  25.567  1.00 91.34           O  
ATOM   4156  N   ILE A 266      10.875  35.678  28.861  1.00 92.29           N  
ATOM   4157  H   ILE A 266      11.110  36.483  29.425  1.00 92.29           H  
ATOM   4158  CA  ILE A 266       9.883  34.727  29.379  1.00 92.29           C  
ATOM   4159  HA  ILE A 266      10.018  33.775  28.866  1.00 92.29           H  
ATOM   4160  C   ILE A 266       8.487  35.251  29.040  1.00 92.29           C  
ATOM   4161  CB  ILE A 266      10.073  34.463  30.888  1.00 92.29           C  
ATOM   4162  HB  ILE A 266      10.011  35.412  31.421  1.00 92.29           H  
ATOM   4163  O   ILE A 266       8.071  36.308  29.523  1.00 92.29           O  
ATOM   4164  CG1 ILE A 266      11.469  33.843  31.118  1.00 92.29           C  
ATOM   4165 HG12 ILE A 266      11.531  32.889  30.594  1.00 92.29           H  
ATOM   4166 HG13 ILE A 266      12.229  34.504  30.702  1.00 92.29           H  
ATOM   4167  CG2 ILE A 266       8.974  33.520  31.422  1.00 92.29           C  
ATOM   4168 HG21 ILE A 266       9.050  32.549  30.931  1.00 92.29           H  
ATOM   4169 HG22 ILE A 266       9.072  33.398  32.501  1.00 92.29           H  
ATOM   4170 HG23 ILE A 266       7.987  33.940  31.229  1.00 92.29           H  
ATOM   4171  CD1 ILE A 266      11.838  33.624  32.585  1.00 92.29           C  
ATOM   4172 HD11 ILE A 266      12.870  33.280  32.643  1.00 92.29           H  
ATOM   4173 HD12 ILE A 266      11.195  32.867  33.034  1.00 92.29           H  
ATOM   4174 HD13 ILE A 266      11.747  34.571  33.117  1.00 92.29           H  
ATOM   4175  N   LEU A 267       7.747  34.498  28.226  1.00 96.63           N  
ATOM   4176  H   LEU A 267       8.130  33.614  27.922  1.00 96.63           H  
ATOM   4177  CA  LEU A 267       6.448  34.915  27.701  1.00 96.63           C  
ATOM   4178  HA  LEU A 267       6.212  35.907  28.087  1.00 96.63           H  
ATOM   4179  C   LEU A 267       5.323  33.981  28.153  1.00 96.63           C  
ATOM   4180  CB  LEU A 267       6.482  35.028  26.166  1.00 96.63           C  
ATOM   4181  HB2 LEU A 267       5.531  35.460  25.855  1.00 96.63           H  
ATOM   4182  HB3 LEU A 267       6.545  34.023  25.748  1.00 96.63           H  
ATOM   4183  O   LEU A 267       5.474  32.759  28.207  1.00 96.63           O  
ATOM   4184  CG  LEU A 267       7.608  35.882  25.553  1.00 96.63           C  
ATOM   4185  HG  LEU A 267       8.579  35.451  25.798  1.00 96.63           H  
ATOM   4186  CD1 LEU A 267       7.453  35.897  24.031  1.00 96.63           C  
ATOM   4187 HD11 LEU A 267       8.284  36.446  23.588  1.00 96.63           H  
ATOM   4188 HD12 LEU A 267       7.486  34.878  23.645  1.00 96.63           H  
ATOM   4189 HD13 LEU A 267       6.514  36.369  23.742  1.00 96.63           H  
ATOM   4190  CD2 LEU A 267       7.550  37.321  26.061  1.00 96.63           C  
ATOM   4191 HD21 LEU A 267       7.895  37.358  27.094  1.00 96.63           H  
ATOM   4192 HD22 LEU A 267       8.207  37.951  25.461  1.00 96.63           H  
ATOM   4193 HD23 LEU A 267       6.530  37.702  26.007  1.00 96.63           H  
ATOM   4194  N   LEU A 268       4.159  34.572  28.417  1.00 96.61           N  
ATOM   4195  H   LEU A 268       4.138  35.581  28.369  1.00 96.61           H  
ATOM   4196  CA  LEU A 268       2.886  33.890  28.607  1.00 96.61           C  
ATOM   4197  HA  LEU A 268       3.070  32.866  28.931  1.00 96.61           H  
ATOM   4198  C   LEU A 268       2.129  33.840  27.273  1.00 96.61           C  
ATOM   4199  CB  LEU A 268       2.101  34.618  29.720  1.00 96.61           C  
ATOM   4200  HB2 LEU A 268       2.116  35.689  29.518  1.00 96.61           H  
ATOM   4201  HB3 LEU A 268       2.616  34.457  30.668  1.00 96.61           H  
ATOM   4202  O   LEU A 268       1.452  34.799  26.905  1.00 96.61           O  
ATOM   4203  CG  LEU A 268       0.626  34.190  29.863  1.00 96.61           C  
ATOM   4204  HG  LEU A 268       0.062  34.523  28.992  1.00 96.61           H  
ATOM   4205  CD1 LEU A 268       0.460  32.677  29.989  1.00 96.61           C  
ATOM   4206 HD11 LEU A 268       1.053  32.320  30.831  1.00 96.61           H  
ATOM   4207 HD12 LEU A 268      -0.596  32.451  30.138  1.00 96.61           H  
ATOM   4208 HD13 LEU A 268       0.795  32.177  29.080  1.00 96.61           H  
ATOM   4209  CD2 LEU A 268      -0.002  34.846  31.090  1.00 96.61           C  
ATOM   4210 HD21 LEU A 268       0.066  35.929  30.991  1.00 96.61           H  
ATOM   4211 HD22 LEU A 268      -1.055  34.571  31.162  1.00 96.61           H  
ATOM   4212 HD23 LEU A 268       0.519  34.535  31.995  1.00 96.61           H  
ATOM   4213  N   CYS A 269       2.180  32.703  26.580  1.00 97.54           N  
ATOM   4214  H   CYS A 269       2.742  31.949  26.950  1.00 97.54           H  
ATOM   4215  CA  CYS A 269       1.272  32.408  25.471  1.00 97.54           C  
ATOM   4216  HA  CYS A 269       1.282  33.235  24.760  1.00 97.54           H  
ATOM   4217  C   CYS A 269      -0.149  32.212  26.017  1.00 97.54           C  
ATOM   4218  CB  CYS A 269       1.745  31.130  24.765  1.00 97.54           C  
ATOM   4219  HB2 CYS A 269       1.655  30.292  25.456  1.00 97.54           H  
ATOM   4220  HB3 CYS A 269       2.795  31.232  24.491  1.00 97.54           H  
ATOM   4221  O   CYS A 269      -0.353  31.376  26.901  1.00 97.54           O  
ATOM   4222  SG  CYS A 269       0.755  30.800  23.270  1.00 97.54           S  
ATOM   4223  HG  CYS A 269      -0.318  31.531  23.586  1.00 97.54           H  
ATOM   4224  N   SER A 270      -1.135  32.927  25.471  1.00 95.96           N  
ATOM   4225  H   SER A 270      -0.902  33.600  24.755  1.00 95.96           H  
ATOM   4226  CA  SER A 270      -2.555  32.778  25.820  1.00 95.96           C  
ATOM   4227  HA  SER A 270      -2.698  31.894  26.441  1.00 95.96           H  
ATOM   4228  C   SER A 270      -3.402  32.612  24.561  1.00 95.96           C  
ATOM   4229  CB  SER A 270      -3.044  33.990  26.617  1.00 95.96           C  
ATOM   4230  HB2 SER A 270      -2.895  34.899  26.033  1.00 95.96           H  
ATOM   4231  HB3 SER A 270      -4.107  33.878  26.833  1.00 95.96           H  
ATOM   4232  O   SER A 270      -3.354  33.440  23.661  1.00 95.96           O  
ATOM   4233  OG  SER A 270      -2.334  34.086  27.834  1.00 95.96           O  
ATOM   4234  HG  SER A 270      -1.409  34.226  27.620  1.00 95.96           H  
ATOM   4235  N   GLU A 271      -4.198  31.551  24.481  1.00 94.65           N  
ATOM   4236  H   GLU A 271      -4.161  30.861  25.218  1.00 94.65           H  
ATOM   4237  CA  GLU A 271      -5.057  31.260  23.329  1.00 94.65           C  
ATOM   4238  HA  GLU A 271      -5.070  32.132  22.676  1.00 94.65           H  
ATOM   4239  C   GLU A 271      -6.507  31.020  23.760  1.00 94.65           C  
ATOM   4240  CB  GLU A 271      -4.452  30.093  22.525  1.00 94.65           C  
ATOM   4241  HB2 GLU A 271      -4.202  29.293  23.222  1.00 94.65           H  
ATOM   4242  HB3 GLU A 271      -3.520  30.431  22.074  1.00 94.65           H  
ATOM   4243  O   GLU A 271      -6.780  30.336  24.751  1.00 94.65           O  
ATOM   4244  CG  GLU A 271      -5.335  29.474  21.426  1.00 94.65           C  
ATOM   4245  HG2 GLU A 271      -4.769  28.659  20.976  1.00 94.65           H  
ATOM   4246  HG3 GLU A 271      -6.212  29.028  21.895  1.00 94.65           H  
ATOM   4247  CD  GLU A 271      -5.798  30.420  20.305  1.00 94.65           C  
ATOM   4248  OE1 GLU A 271      -6.339  29.902  19.296  1.00 94.65           O  
ATOM   4249  OE2 GLU A 271      -5.700  31.666  20.436  1.00 94.65           O  
ATOM   4250  N   ILE A 272      -7.446  31.582  22.994  1.00 92.60           N  
ATOM   4251  H   ILE A 272      -7.142  32.026  22.139  1.00 92.60           H  
ATOM   4252  CA  ILE A 272      -8.884  31.430  23.237  1.00 92.60           C  
ATOM   4253  HA  ILE A 272      -9.056  31.452  24.313  1.00 92.60           H  
ATOM   4254  C   ILE A 272      -9.331  30.066  22.708  1.00 92.60           C  
ATOM   4255  CB  ILE A 272      -9.703  32.573  22.592  1.00 92.60           C  
ATOM   4256  HB  ILE A 272      -9.634  32.470  21.509  1.00 92.60           H  
ATOM   4257  O   ILE A 272      -9.250  29.799  21.509  1.00 92.60           O  
ATOM   4258  CG1 ILE A 272      -9.190  33.994  22.930  1.00 92.60           C  
ATOM   4259 HG12 ILE A 272      -8.184  34.114  22.530  1.00 92.60           H  
ATOM   4260 HG13 ILE A 272      -9.820  34.724  22.421  1.00 92.60           H  
ATOM   4261  CG2 ILE A 272     -11.189  32.437  22.980  1.00 92.60           C  
ATOM   4262 HG21 ILE A 272     -11.292  32.380  24.064  1.00 92.60           H  
ATOM   4263 HG22 ILE A 272     -11.611  31.531  22.545  1.00 92.60           H  
ATOM   4264 HG23 ILE A 272     -11.749  33.296  22.611  1.00 92.60           H  
ATOM   4265  CD1 ILE A 272      -9.159  34.345  24.421  1.00 92.60           C  
ATOM   4266 HD11 ILE A 272      -8.784  35.362  24.542  1.00 92.60           H  
ATOM   4267 HD12 ILE A 272     -10.162  34.289  24.845  1.00 92.60           H  
ATOM   4268 HD13 ILE A 272      -8.495  33.664  24.954  1.00 92.60           H  
ATOM   4269  N   CYS A 273      -9.855  29.214  23.585  1.00 91.16           N  
ATOM   4270  H   CYS A 273      -9.976  29.527  24.538  1.00 91.16           H  
ATOM   4271  CA  CYS A 273     -10.365  27.893  23.229  1.00 91.16           C  
ATOM   4272  HA  CYS A 273     -10.350  27.797  22.143  1.00 91.16           H  
ATOM   4273  C   CYS A 273     -11.835  27.729  23.648  1.00 91.16           C  
ATOM   4274  CB  CYS A 273      -9.411  26.819  23.779  1.00 91.16           C  
ATOM   4275  HB2 CYS A 273      -9.656  25.849  23.345  1.00 91.16           H  
ATOM   4276  HB3 CYS A 273      -8.391  27.071  23.490  1.00 91.16           H  
ATOM   4277  O   CYS A 273     -12.373  28.525  24.413  1.00 91.16           O  
ATOM   4278  SG  CYS A 273      -9.501  26.699  25.587  1.00 91.16           S  
ATOM   4279  HG  CYS A 273      -9.238  27.983  25.842  1.00 91.16           H  
ATOM   4280  N   HIS A 274     -12.503  26.698  23.129  1.00 87.77           N  
ATOM   4281  H   HIS A 274     -12.021  26.051  22.521  1.00 87.77           H  
ATOM   4282  CA  HIS A 274     -13.889  26.383  23.479  1.00 87.77           C  
ATOM   4283  HA  HIS A 274     -14.161  26.920  24.388  1.00 87.77           H  
ATOM   4284  C   HIS A 274     -14.020  24.884  23.763  1.00 87.77           C  
ATOM   4285  CB  HIS A 274     -14.848  26.833  22.363  1.00 87.77           C  
ATOM   4286  HB2 HIS A 274     -15.863  26.561  22.653  1.00 87.77           H  
ATOM   4287  HB3 HIS A 274     -14.608  26.293  21.447  1.00 87.77           H  
ATOM   4288  O   HIS A 274     -13.508  24.060  22.999  1.00 87.77           O  
ATOM   4289  CG  HIS A 274     -14.824  28.319  22.071  1.00 87.77           C  
ATOM   4290  CD2 HIS A 274     -15.670  29.270  22.581  1.00 87.77           C  
ATOM   4291  HD2 HIS A 274     -16.474  29.094  23.281  1.00 87.77           H  
ATOM   4292  ND1 HIS A 274     -13.963  28.971  21.215  1.00 87.77           N  
ATOM   4293  HD1 HIS A 274     -13.212  28.552  20.684  1.00 87.77           H  
ATOM   4294  CE1 HIS A 274     -14.276  30.277  21.217  1.00 87.77           C  
ATOM   4295  HE1 HIS A 274     -13.776  31.033  20.631  1.00 87.77           H  
ATOM   4296  NE2 HIS A 274     -15.309  30.513  22.040  1.00 87.77           N  
ATOM   4297  N   LYS A 275     -14.704  24.514  24.850  1.00 86.38           N  
ATOM   4298  H   LYS A 275     -15.083  25.241  25.440  1.00 86.38           H  
ATOM   4299  CA  LYS A 275     -15.051  23.124  25.159  1.00 86.38           C  
ATOM   4300  HA  LYS A 275     -14.348  22.481  24.630  1.00 86.38           H  
ATOM   4301  C   LYS A 275     -16.454  22.822  24.653  1.00 86.38           C  
ATOM   4302  CB  LYS A 275     -14.924  22.856  26.667  1.00 86.38           C  
ATOM   4303  HB2 LYS A 275     -13.952  23.204  27.017  1.00 86.38           H  
ATOM   4304  HB3 LYS A 275     -15.687  23.426  27.196  1.00 86.38           H  
ATOM   4305  O   LYS A 275     -17.406  23.514  25.003  1.00 86.38           O  
ATOM   4306  CG  LYS A 275     -15.063  21.379  27.061  1.00 86.38           C  
ATOM   4307  HG2 LYS A 275     -16.013  20.991  26.692  1.00 86.38           H  
ATOM   4308  HG3 LYS A 275     -15.076  21.322  28.149  1.00 86.38           H  
ATOM   4309  CD  LYS A 275     -13.914  20.505  26.538  1.00 86.38           C  
ATOM   4310  HD2 LYS A 275     -13.913  20.508  25.448  1.00 86.38           H  
ATOM   4311  HD3 LYS A 275     -12.966  20.901  26.905  1.00 86.38           H  
ATOM   4312  CE  LYS A 275     -14.119  19.075  27.042  1.00 86.38           C  
ATOM   4313  HE2 LYS A 275     -15.108  18.739  26.729  1.00 86.38           H  
ATOM   4314  HE3 LYS A 275     -14.111  19.089  28.132  1.00 86.38           H  
ATOM   4315  NZ  LYS A 275     -13.077  18.154  26.527  1.00 86.38           N  
ATOM   4316  HZ1 LYS A 275     -13.239  17.222  26.880  1.00 86.38           H  
ATOM   4317  HZ2 LYS A 275     -12.161  18.466  26.816  1.00 86.38           H  
ATOM   4318  HZ3 LYS A 275     -13.112  18.120  25.518  1.00 86.38           H  
ATOM   4319  N   VAL A 276     -16.569  21.764  23.856  1.00 85.71           N  
ATOM   4320  H   VAL A 276     -15.727  21.278  23.582  1.00 85.71           H  
ATOM   4321  CA  VAL A 276     -17.852  21.243  23.378  1.00 85.71           C  
ATOM   4322  HA  VAL A 276     -18.546  22.076  23.267  1.00 85.71           H  
ATOM   4323  C   VAL A 276     -18.421  20.275  24.412  1.00 85.71           C  
ATOM   4324  CB  VAL A 276     -17.718  20.558  22.006  1.00 85.71           C  
ATOM   4325  HB  VAL A 276     -17.222  19.595  22.128  1.00 85.71           H  
ATOM   4326  O   VAL A 276     -17.772  19.283  24.763  1.00 85.71           O  
ATOM   4327  CG1 VAL A 276     -19.105  20.327  21.409  1.00 85.71           C  
ATOM   4328 HG11 VAL A 276     -19.019  19.843  20.436  1.00 85.71           H  
ATOM   4329 HG12 VAL A 276     -19.630  21.274  21.281  1.00 85.71           H  
ATOM   4330 HG13 VAL A 276     -19.690  19.685  22.067  1.00 85.71           H  
ATOM   4331  CG2 VAL A 276     -16.892  21.384  21.012  1.00 85.71           C  
ATOM   4332 HG21 VAL A 276     -15.863  21.488  21.355  1.00 85.71           H  
ATOM   4333 HG22 VAL A 276     -16.870  20.878  20.047  1.00 85.71           H  
ATOM   4334 HG23 VAL A 276     -17.329  22.376  20.894  1.00 85.71           H  
ATOM   4335  N   MET A 277     -19.629  20.571  24.876  1.00 83.89           N  
ATOM   4336  H   MET A 277     -20.066  21.421  24.550  1.00 83.89           H  
ATOM   4337  CA  MET A 277     -20.361  19.843  25.907  1.00 83.89           C  
ATOM   4338  HA  MET A 277     -19.811  18.960  26.231  1.00 83.89           H  
ATOM   4339  C   MET A 277     -21.709  19.408  25.327  1.00 83.89           C  
ATOM   4340  CB  MET A 277     -20.561  20.797  27.101  1.00 83.89           C  
ATOM   4341  HB2 MET A 277     -21.041  21.709  26.747  1.00 83.89           H  
ATOM   4342  HB3 MET A 277     -21.235  20.336  27.822  1.00 83.89           H  
ATOM   4343  O   MET A 277     -22.478  20.264  24.903  1.00 83.89           O  
ATOM   4344  CG  MET A 277     -19.250  21.206  27.791  1.00 83.89           C  
ATOM   4345  HG2 MET A 277     -18.630  21.747  27.076  1.00 83.89           H  
ATOM   4346  HG3 MET A 277     -19.486  21.895  28.602  1.00 83.89           H  
ATOM   4347  SD  MET A 277     -18.282  19.832  28.469  1.00 83.89           S  
ATOM   4348  CE  MET A 277     -19.416  19.326  29.788  1.00 83.89           C  
ATOM   4349  HE1 MET A 277     -20.425  19.191  29.400  1.00 83.89           H  
ATOM   4350  HE2 MET A 277     -19.431  20.080  30.576  1.00 83.89           H  
ATOM   4351  HE3 MET A 277     -19.088  18.367  30.188  1.00 83.89           H  
ATOM   4352  N   ARG A 278     -22.034  18.110  25.292  1.00 87.18           N  
ATOM   4353  H   ARG A 278     -21.418  17.428  25.712  1.00 87.18           H  
ATOM   4354  CA  ARG A 278     -23.415  17.684  24.985  1.00 87.18           C  
ATOM   4355  HA  ARG A 278     -23.818  18.290  24.173  1.00 87.18           H  
ATOM   4356  C   ARG A 278     -24.285  17.962  26.212  1.00 87.18           C  
ATOM   4357  CB  ARG A 278     -23.470  16.207  24.543  1.00 87.18           C  
ATOM   4358  HB2 ARG A 278     -24.511  15.915  24.406  1.00 87.18           H  
ATOM   4359  HB3 ARG A 278     -23.049  15.579  25.327  1.00 87.18           H  
ATOM   4360  O   ARG A 278     -23.780  17.943  27.330  1.00 87.18           O  
ATOM   4361  CG  ARG A 278     -22.722  15.976  23.217  1.00 87.18           C  
ATOM   4362  HG2 ARG A 278     -21.745  16.458  23.272  1.00 87.18           H  
ATOM   4363  HG3 ARG A 278     -23.287  16.434  22.406  1.00 87.18           H  
ATOM   4364  CD  ARG A 278     -22.465  14.500  22.891  1.00 87.18           C  
ATOM   4365  HD2 ARG A 278     -21.765  14.460  22.057  1.00 87.18           H  
ATOM   4366  HD3 ARG A 278     -21.990  14.033  23.754  1.00 87.18           H  
ATOM   4367  NE  ARG A 278     -23.679  13.749  22.509  1.00 87.18           N  
ATOM   4368  HE  ARG A 278     -24.544  14.251  22.369  1.00 87.18           H  
ATOM   4369  NH1 ARG A 278     -22.741  11.644  22.468  1.00 87.18           N  
ATOM   4370 HH11 ARG A 278     -21.894  12.001  22.885  1.00 87.18           H  
ATOM   4371 HH12 ARG A 278     -22.885  10.658  22.303  1.00 87.18           H  
ATOM   4372  NH2 ARG A 278     -24.825  11.922  21.798  1.00 87.18           N  
ATOM   4373 HH21 ARG A 278     -25.068  10.963  22.002  1.00 87.18           H  
ATOM   4374 HH22 ARG A 278     -25.674  12.469  21.823  1.00 87.18           H  
ATOM   4375  CZ  ARG A 278     -23.745  12.451  22.268  1.00 87.18           C  
ATOM   4376  N   THR A 279     -25.569  18.243  26.035  1.00 86.77           N  
ATOM   4377  H   THR A 279     -25.932  18.345  25.098  1.00 86.77           H  
ATOM   4378  CA  THR A 279     -26.538  18.266  27.151  1.00 86.77           C  
ATOM   4379  HA  THR A 279     -26.038  18.594  28.063  1.00 86.77           H  
ATOM   4380  C   THR A 279     -27.093  16.873  27.453  1.00 86.77           C  
ATOM   4381  CB  THR A 279     -27.684  19.250  26.881  1.00 86.77           C  
ATOM   4382  HB  THR A 279     -28.392  19.216  27.708  1.00 86.77           H  
ATOM   4383  O   THR A 279     -27.716  16.663  28.483  1.00 86.77           O  
ATOM   4384  CG2 THR A 279     -27.171  20.684  26.738  1.00 86.77           C  
ATOM   4385 HG21 THR A 279     -28.020  21.357  26.614  1.00 86.77           H  
ATOM   4386 HG22 THR A 279     -26.621  20.968  27.635  1.00 86.77           H  
ATOM   4387 HG23 THR A 279     -26.523  20.772  25.866  1.00 86.77           H  
ATOM   4388  OG1 THR A 279     -28.352  18.924  25.687  1.00 86.77           O  
ATOM   4389  HG1 THR A 279     -29.117  18.396  25.923  1.00 86.77           H  
ATOM   4390  N   GLU A 280     -26.848  15.932  26.547  1.00 88.10           N  
ATOM   4391  H   GLU A 280     -26.342  16.214  25.720  1.00 88.10           H  
ATOM   4392  CA  GLU A 280     -27.258  14.534  26.596  1.00 88.10           C  
ATOM   4393  HA  GLU A 280     -28.310  14.475  26.875  1.00 88.10           H  
ATOM   4394  C   GLU A 280     -26.425  13.726  27.605  1.00 88.10           C  
ATOM   4395  CB  GLU A 280     -27.088  14.024  25.165  1.00 88.10           C  
ATOM   4396  HB2 GLU A 280     -27.539  14.760  24.500  1.00 88.10           H  
ATOM   4397  HB3 GLU A 280     -26.022  13.983  24.941  1.00 88.10           H  
ATOM   4398  O   GLU A 280     -25.186  13.727  27.569  1.00 88.10           O  
ATOM   4399  CG  GLU A 280     -27.712  12.668  24.836  1.00 88.10           C  
ATOM   4400  HG2 GLU A 280     -27.336  11.924  25.539  1.00 88.10           H  
ATOM   4401  HG3 GLU A 280     -28.797  12.740  24.923  1.00 88.10           H  
ATOM   4402  CD  GLU A 280     -27.322  12.278  23.405  1.00 88.10           C  
ATOM   4403  OE1 GLU A 280     -27.066  11.087  23.148  1.00 88.10           O  
ATOM   4404  OE2 GLU A 280     -27.073  13.187  22.572  1.00 88.10           O  
ATOM   4405  N   THR A 281     -27.114  13.024  28.501  1.00 92.12           N  
ATOM   4406  H   THR A 281     -28.123  13.062  28.479  1.00 92.12           H  
ATOM   4407  CA  THR A 281     -26.515  12.093  29.461  1.00 92.12           C  
ATOM   4408  HA  THR A 281     -25.489  12.405  29.658  1.00 92.12           H  
ATOM   4409  C   THR A 281     -26.442  10.680  28.891  1.00 92.12           C  
ATOM   4410  CB  THR A 281     -27.254  12.101  30.809  1.00 92.12           C  
ATOM   4411  HB  THR A 281     -26.710  11.473  31.516  1.00 92.12           H  
ATOM   4412  O   THR A 281     -27.110  10.342  27.912  1.00 92.12           O  
ATOM   4413  CG2 THR A 281     -27.368  13.503  31.407  1.00 92.12           C  
ATOM   4414 HG21 THR A 281     -27.809  13.441  32.402  1.00 92.12           H  
ATOM   4415 HG22 THR A 281     -26.376  13.944  31.495  1.00 92.12           H  
ATOM   4416 HG23 THR A 281     -27.992  14.138  30.779  1.00 92.12           H  
ATOM   4417  OG1 THR A 281     -28.554  11.587  30.662  1.00 92.12           O  
ATOM   4418  HG1 THR A 281     -29.044  11.870  31.438  1.00 92.12           H  
ATOM   4419  N   LEU A 282     -25.657   9.809  29.525  1.00 94.61           N  
ATOM   4420  H   LEU A 282     -25.135  10.126  30.330  1.00 94.61           H  
ATOM   4421  CA  LEU A 282     -25.663   8.384  29.203  1.00 94.61           C  
ATOM   4422  HA  LEU A 282     -25.410   8.247  28.152  1.00 94.61           H  
ATOM   4423  C   LEU A 282     -27.048   7.765  29.415  1.00 94.61           C  
ATOM   4424  CB  LEU A 282     -24.649   7.649  30.078  1.00 94.61           C  
ATOM   4425  HB2 LEU A 282     -24.749   6.581  29.883  1.00 94.61           H  
ATOM   4426  HB3 LEU A 282     -24.918   7.829  31.119  1.00 94.61           H  
ATOM   4427  O   LEU A 282     -27.411   6.856  28.681  1.00 94.61           O  
ATOM   4428  CG  LEU A 282     -23.179   8.037  29.896  1.00 94.61           C  
ATOM   4429  HG  LEU A 282     -23.021   9.067  30.215  1.00 94.61           H  
ATOM   4430  CD1 LEU A 282     -22.375   7.114  30.806  1.00 94.61           C  
ATOM   4431 HD11 LEU A 282     -22.839   7.053  31.791  1.00 94.61           H  
ATOM   4432 HD12 LEU A 282     -21.366   7.500  30.948  1.00 94.61           H  
ATOM   4433 HD13 LEU A 282     -22.338   6.113  30.375  1.00 94.61           H  
ATOM   4434  CD2 LEU A 282     -22.726   7.887  28.441  1.00 94.61           C  
ATOM   4435 HD21 LEU A 282     -23.142   8.703  27.849  1.00 94.61           H  
ATOM   4436 HD22 LEU A 282     -21.639   7.921  28.364  1.00 94.61           H  
ATOM   4437 HD23 LEU A 282     -23.075   6.934  28.045  1.00 94.61           H  
ATOM   4438  N   TYR A 283     -27.842   8.276  30.359  1.00 94.43           N  
ATOM   4439  H   TYR A 283     -27.481   9.003  30.961  1.00 94.43           H  
ATOM   4440  CA  TYR A 283     -29.230   7.848  30.532  1.00 94.43           C  
ATOM   4441  HA  TYR A 283     -29.246   6.764  30.652  1.00 94.43           H  
ATOM   4442  C   TYR A 283     -30.112   8.185  29.319  1.00 94.43           C  
ATOM   4443  CB  TYR A 283     -29.789   8.462  31.814  1.00 94.43           C  
ATOM   4444  HB2 TYR A 283     -29.135   8.169  32.636  1.00 94.43           H  
ATOM   4445  HB3 TYR A 283     -29.790   9.549  31.739  1.00 94.43           H  
ATOM   4446  O   TYR A 283     -30.990   7.399  28.969  1.00 94.43           O  
ATOM   4447  CG  TYR A 283     -31.180   7.986  32.149  1.00 94.43           C  
ATOM   4448  CD1 TYR A 283     -32.304   8.686  31.667  1.00 94.43           C  
ATOM   4449  HD1 TYR A 283     -32.176   9.585  31.082  1.00 94.43           H  
ATOM   4450  CD2 TYR A 283     -31.344   6.807  32.898  1.00 94.43           C  
ATOM   4451  HD2 TYR A 283     -30.489   6.268  33.278  1.00 94.43           H  
ATOM   4452  CE1 TYR A 283     -33.598   8.193  31.917  1.00 94.43           C  
ATOM   4453  HE1 TYR A 283     -34.464   8.707  31.527  1.00 94.43           H  
ATOM   4454  CE2 TYR A 283     -32.636   6.315  33.147  1.00 94.43           C  
ATOM   4455  HE2 TYR A 283     -32.782   5.396  33.697  1.00 94.43           H  
ATOM   4456  OH  TYR A 283     -35.009   6.514  32.890  1.00 94.43           O  
ATOM   4457  HH  TYR A 283     -35.693   6.999  32.422  1.00 94.43           H  
ATOM   4458  CZ  TYR A 283     -33.765   7.002  32.658  1.00 94.43           C  
ATOM   4459  N   ASN A 284     -29.862   9.298  28.617  1.00 92.76           N  
ATOM   4460  H   ASN A 284     -29.116   9.911  28.913  1.00 92.76           H  
ATOM   4461  CA  ASN A 284     -30.546   9.569  27.349  1.00 92.76           C  
ATOM   4462  HA  ASN A 284     -31.618   9.439  27.498  1.00 92.76           H  
ATOM   4463  C   ASN A 284     -30.140   8.551  26.271  1.00 92.76           C  
ATOM   4464  CB  ASN A 284     -30.288  11.009  26.878  1.00 92.76           C  
ATOM   4465  HB2 ASN A 284     -30.811  11.162  25.934  1.00 92.76           H  
ATOM   4466  HB3 ASN A 284     -29.220  11.135  26.696  1.00 92.76           H  
ATOM   4467  O   ASN A 284     -31.017   7.980  25.634  1.00 92.76           O  
ATOM   4468  CG  ASN A 284     -30.736  12.086  27.844  1.00 92.76           C  
ATOM   4469  ND2 ASN A 284     -31.971  12.063  28.289  1.00 92.76           N  
ATOM   4470 HD21 ASN A 284     -32.598  11.318  28.020  1.00 92.76           H  
ATOM   4471 HD22 ASN A 284     -32.230  12.791  28.939  1.00 92.76           H  
ATOM   4472  OD1 ASN A 284     -29.993  12.995  28.176  1.00 92.76           O  
ATOM   4473  N   ILE A 285     -28.841   8.251  26.140  1.00 91.54           N  
ATOM   4474  H   ILE A 285     -28.178   8.773  26.696  1.00 91.54           H  
ATOM   4475  CA  ILE A 285     -28.331   7.230  25.203  1.00 91.54           C  
ATOM   4476  HA  ILE A 285     -28.668   7.490  24.200  1.00 91.54           H  
ATOM   4477  C   ILE A 285     -28.913   5.842  25.525  1.00 91.54           C  
ATOM   4478  CB  ILE A 285     -26.780   7.207  25.208  1.00 91.54           C  
ATOM   4479  HB  ILE A 285     -26.437   6.990  26.220  1.00 91.54           H  
ATOM   4480  O   ILE A 285     -29.249   5.089  24.615  1.00 91.54           O  
ATOM   4481  CG1 ILE A 285     -26.217   8.580  24.782  1.00 91.54           C  
ATOM   4482 HG12 ILE A 285     -26.659   9.366  25.395  1.00 91.54           H  
ATOM   4483 HG13 ILE A 285     -26.502   8.757  23.745  1.00 91.54           H  
ATOM   4484  CG2 ILE A 285     -26.223   6.119  24.265  1.00 91.54           C  
ATOM   4485 HG21 ILE A 285     -26.591   5.134  24.550  1.00 91.54           H  
ATOM   4486 HG22 ILE A 285     -26.537   6.321  23.241  1.00 91.54           H  
ATOM   4487 HG23 ILE A 285     -25.135   6.081  24.315  1.00 91.54           H  
ATOM   4488  CD1 ILE A 285     -24.696   8.726  24.900  1.00 91.54           C  
ATOM   4489 HD11 ILE A 285     -24.424   9.768  24.736  1.00 91.54           H  
ATOM   4490 HD12 ILE A 285     -24.198   8.115  24.148  1.00 91.54           H  
ATOM   4491 HD13 ILE A 285     -24.374   8.423  25.896  1.00 91.54           H  
ATOM   4492  N   LEU A 286     -29.065   5.508  26.810  1.00 94.94           N  
ATOM   4493  H   LEU A 286     -28.709   6.144  27.510  1.00 94.94           H  
ATOM   4494  CA  LEU A 286     -29.717   4.281  27.269  1.00 94.94           C  
ATOM   4495  HA  LEU A 286     -29.253   3.429  26.772  1.00 94.94           H  
ATOM   4496  C   LEU A 286     -31.208   4.265  26.911  1.00 94.94           C  
ATOM   4497  CB  LEU A 286     -29.509   4.155  28.787  1.00 94.94           C  
ATOM   4498  HB2 LEU A 286     -28.442   4.146  29.012  1.00 94.94           H  
ATOM   4499  HB3 LEU A 286     -29.943   5.033  29.266  1.00 94.94           H  
ATOM   4500  O   LEU A 286     -31.692   3.269  26.388  1.00 94.94           O  
ATOM   4501  CG  LEU A 286     -30.160   2.907  29.405  1.00 94.94           C  
ATOM   4502  HG  LEU A 286     -31.220   2.883  29.152  1.00 94.94           H  
ATOM   4503  CD1 LEU A 286     -29.502   1.607  28.939  1.00 94.94           C  
ATOM   4504 HD11 LEU A 286     -29.644   1.483  27.865  1.00 94.94           H  
ATOM   4505 HD12 LEU A 286     -28.437   1.622  29.171  1.00 94.94           H  
ATOM   4506 HD13 LEU A 286     -29.972   0.763  29.444  1.00 94.94           H  
ATOM   4507  CD2 LEU A 286     -30.052   2.997  30.921  1.00 94.94           C  
ATOM   4508 HD21 LEU A 286     -30.578   2.151  31.362  1.00 94.94           H  
ATOM   4509 HD22 LEU A 286     -29.005   2.997  31.225  1.00 94.94           H  
ATOM   4510 HD23 LEU A 286     -30.535   3.909  31.273  1.00 94.94           H  
ATOM   4511  N   SER A 287     -31.921   5.366  27.156  1.00 93.28           N  
ATOM   4512  H   SER A 287     -31.449   6.148  27.589  1.00 93.28           H  
ATOM   4513  CA  SER A 287     -33.351   5.502  26.841  1.00 93.28           C  
ATOM   4514  HA  SER A 287     -33.909   4.715  27.349  1.00 93.28           H  
ATOM   4515  C   SER A 287     -33.614   5.376  25.338  1.00 93.28           C  
ATOM   4516  CB  SER A 287     -33.879   6.862  27.311  1.00 93.28           C  
ATOM   4517  HB2 SER A 287     -33.362   7.658  26.775  1.00 93.28           H  
ATOM   4518  HB3 SER A 287     -34.942   6.925  27.076  1.00 93.28           H  
ATOM   4519  O   SER A 287     -34.557   4.704  24.925  1.00 93.28           O  
ATOM   4520  OG  SER A 287     -33.710   7.056  28.703  1.00 93.28           O  
ATOM   4521  HG  SER A 287     -32.776   7.009  28.918  1.00 93.28           H  
ATOM   4522  N   ASP A 288     -32.759   5.987  24.513  1.00 91.16           N  
ATOM   4523  H   ASP A 288     -32.027   6.558  24.911  1.00 91.16           H  
ATOM   4524  CA  ASP A 288     -32.802   5.851  23.057  1.00 91.16           C  
ATOM   4525  HA  ASP A 288     -33.815   6.064  22.714  1.00 91.16           H  
ATOM   4526  C   ASP A 288     -32.497   4.399  22.632  1.00 91.16           C  
ATOM   4527  CB  ASP A 288     -31.842   6.874  22.408  1.00 91.16           C  
ATOM   4528  HB2 ASP A 288     -31.731   6.614  21.355  1.00 91.16           H  
ATOM   4529  HB3 ASP A 288     -30.859   6.789  22.872  1.00 91.16           H  
ATOM   4530  O   ASP A 288     -33.223   3.841  21.813  1.00 91.16           O  
ATOM   4531  CG  ASP A 288     -32.320   8.339  22.474  1.00 91.16           C  
ATOM   4532  OD1 ASP A 288     -33.553   8.573  22.419  1.00 91.16           O  
ATOM   4533  OD2 ASP A 288     -31.478   9.262  22.459  1.00 91.16           O  
ATOM   4534  N   ALA A 289     -31.500   3.743  23.244  1.00 91.00           N  
ATOM   4535  H   ALA A 289     -30.932   4.242  23.914  1.00 91.00           H  
ATOM   4536  CA  ALA A 289     -31.177   2.340  22.971  1.00 91.00           C  
ATOM   4537  HA  ALA A 289     -31.026   2.233  21.897  1.00 91.00           H  
ATOM   4538  C   ALA A 289     -32.308   1.364  23.352  1.00 91.00           C  
ATOM   4539  CB  ALA A 289     -29.862   1.975  23.675  1.00 91.00           C  
ATOM   4540  HB1 ALA A 289     -29.063   2.632  23.332  1.00 91.00           H  
ATOM   4541  HB2 ALA A 289     -29.975   2.076  24.755  1.00 91.00           H  
ATOM   4542  HB3 ALA A 289     -29.602   0.941  23.445  1.00 91.00           H  
ATOM   4543  O   ALA A 289     -32.544   0.426  22.598  1.00 91.00           O  
ATOM   4544  N   ILE A 290     -33.011   1.590  24.471  1.00 89.53           N  
ATOM   4545  H   ILE A 290     -32.716   2.355  25.061  1.00 89.53           H  
ATOM   4546  CA  ILE A 290     -34.174   0.791  24.908  1.00 89.53           C  
ATOM   4547  HA  ILE A 290     -33.923  -0.269  24.866  1.00 89.53           H  
ATOM   4548  C   ILE A 290     -35.365   0.975  23.960  1.00 89.53           C  
ATOM   4549  CB  ILE A 290     -34.551   1.144  26.372  1.00 89.53           C  
ATOM   4550  HB  ILE A 290     -34.616   2.228  26.454  1.00 89.53           H  
ATOM   4551  O   ILE A 290     -36.080   0.022  23.675  1.00 89.53           O  
ATOM   4552  CG1 ILE A 290     -33.467   0.634  27.350  1.00 89.53           C  
ATOM   4553 HG12 ILE A 290     -32.477   0.866  26.957  1.00 89.53           H  
ATOM   4554 HG13 ILE A 290     -33.545  -0.450  27.431  1.00 89.53           H  
ATOM   4555  CG2 ILE A 290     -35.914   0.549  26.783  1.00 89.53           C  
ATOM   4556 HG21 ILE A 290     -36.141   0.771  27.825  1.00 89.53           H  
ATOM   4557 HG22 ILE A 290     -35.907  -0.532  26.639  1.00 89.53           H  
ATOM   4558 HG23 ILE A 290     -36.717   0.975  26.182  1.00 89.53           H  
ATOM   4559  CD1 ILE A 290     -33.558   1.240  28.757  1.00 89.53           C  
ATOM   4560 HD11 ILE A 290     -32.703   0.907  29.345  1.00 89.53           H  
ATOM   4561 HD12 ILE A 290     -34.467   0.913  29.262  1.00 89.53           H  
ATOM   4562 HD13 ILE A 290     -33.548   2.328  28.693  1.00 89.53           H  
ATOM   4563  N   ARG A 291     -35.593   2.193  23.456  1.00 86.35           N  
ATOM   4564  H   ARG A 291     -34.992   2.950  23.750  1.00 86.35           H  
ATOM   4565  CA  ARG A 291     -36.692   2.472  22.518  1.00 86.35           C  
ATOM   4566  HA  ARG A 291     -37.602   2.002  22.888  1.00 86.35           H  
ATOM   4567  C   ARG A 291     -36.444   1.884  21.125  1.00 86.35           C  
ATOM   4568  CB  ARG A 291     -36.882   3.993  22.443  1.00 86.35           C  
ATOM   4569  HB2 ARG A 291     -35.954   4.422  22.068  1.00 86.35           H  
ATOM   4570  HB3 ARG A 291     -37.053   4.383  23.447  1.00 86.35           H  
ATOM   4571  O   ARG A 291     -37.397   1.542  20.429  1.00 86.35           O  
ATOM   4572  CG  ARG A 291     -38.064   4.408  21.543  1.00 86.35           C  
ATOM   4573  HG2 ARG A 291     -38.022   3.898  20.580  1.00 86.35           H  
ATOM   4574  HG3 ARG A 291     -39.000   4.139  22.033  1.00 86.35           H  
ATOM   4575  CD  ARG A 291     -38.057   5.905  21.237  1.00 86.35           C  
ATOM   4576  HD2 ARG A 291     -38.154   6.447  22.178  1.00 86.35           H  
ATOM   4577  HD3 ARG A 291     -38.922   6.137  20.617  1.00 86.35           H  
ATOM   4578  NE  ARG A 291     -36.825   6.279  20.511  1.00 86.35           N  
ATOM   4579  HE  ARG A 291     -36.506   5.645  19.792  1.00 86.35           H  
ATOM   4580  NH1 ARG A 291     -36.125   7.973  21.900  1.00 86.35           N  
ATOM   4581 HH11 ARG A 291     -36.942   7.854  22.483  1.00 86.35           H  
ATOM   4582 HH12 ARG A 291     -35.293   8.427  22.247  1.00 86.35           H  
ATOM   4583  NH2 ARG A 291     -34.787   7.272  20.313  1.00 86.35           N  
ATOM   4584 HH21 ARG A 291     -34.099   7.838  20.789  1.00 86.35           H  
ATOM   4585 HH22 ARG A 291     -34.478   6.541  19.687  1.00 86.35           H  
ATOM   4586  CZ  ARG A 291     -35.936   7.170  20.895  1.00 86.35           C  
ATOM   4587  N   ASP A 292     -35.190   1.861  20.681  1.00 84.13           N  
ATOM   4588  H   ASP A 292     -34.466   2.203  21.296  1.00 84.13           H  
ATOM   4589  CA  ASP A 292     -34.848   1.611  19.278  1.00 84.13           C  
ATOM   4590  HA  ASP A 292     -35.764   1.647  18.688  1.00 84.13           H  
ATOM   4591  C   ASP A 292     -34.268   0.206  19.001  1.00 84.13           C  
ATOM   4592  CB  ASP A 292     -33.946   2.754  18.760  1.00 84.13           C  
ATOM   4593  HB2 ASP A 292     -33.028   2.775  19.346  1.00 84.13           H  
ATOM   4594  HB3 ASP A 292     -33.670   2.539  17.727  1.00 84.13           H  
ATOM   4595  O   ASP A 292     -33.970  -0.080  17.841  1.00 84.13           O  
ATOM   4596  CG  ASP A 292     -34.602   4.150  18.775  1.00 84.13           C  
ATOM   4597  OD1 ASP A 292     -35.842   4.274  18.608  1.00 84.13           O  
ATOM   4598  OD2 ASP A 292     -33.884   5.170  18.826  1.00 84.13           O  
ATOM   4599  N   SER A 293     -34.099  -0.656  20.017  1.00 83.70           N  
ATOM   4600  H   SER A 293     -34.375  -0.373  20.947  1.00 83.70           H  
ATOM   4601  CA  SER A 293     -33.497  -1.996  19.896  1.00 83.70           C  
ATOM   4602  HA  SER A 293     -33.758  -2.434  18.932  1.00 83.70           H  
ATOM   4603  C   SER A 293     -33.944  -2.947  21.016  1.00 83.70           C  
ATOM   4604  CB  SER A 293     -31.975  -1.836  19.981  1.00 83.70           C  
ATOM   4605  HB2 SER A 293     -31.658  -1.100  19.242  1.00 83.70           H  
ATOM   4606  HB3 SER A 293     -31.707  -1.469  20.972  1.00 83.70           H  
ATOM   4607  O   SER A 293     -33.818  -2.596  22.188  1.00 83.70           O  
ATOM   4608  OG  SER A 293     -31.283  -3.044  19.733  1.00 83.70           O  
ATOM   4609  HG  SER A 293     -30.343  -2.856  19.773  1.00 83.70           H  
ATOM   4610  N   ASP A 294     -34.375  -4.167  20.676  1.00 82.97           N  
ATOM   4611  H   ASP A 294     -34.512  -4.401  19.703  1.00 82.97           H  
ATOM   4612  CA  ASP A 294     -34.711  -5.205  21.666  1.00 82.97           C  
ATOM   4613  HA  ASP A 294     -35.393  -4.779  22.402  1.00 82.97           H  
ATOM   4614  C   ASP A 294     -33.451  -5.675  22.435  1.00 82.97           C  
ATOM   4615  CB  ASP A 294     -35.450  -6.363  20.963  1.00 82.97           C  
ATOM   4616  HB2 ASP A 294     -35.568  -7.182  21.672  1.00 82.97           H  
ATOM   4617  HB3 ASP A 294     -34.844  -6.723  20.131  1.00 82.97           H  
ATOM   4618  O   ASP A 294     -33.439  -5.732  23.667  1.00 82.97           O  
ATOM   4619  CG  ASP A 294     -36.847  -5.954  20.462  1.00 82.97           C  
ATOM   4620  OD1 ASP A 294     -37.625  -5.433  21.293  1.00 82.97           O  
ATOM   4621  OD2 ASP A 294     -37.132  -6.129  19.255  1.00 82.97           O  
ATOM   4622  N   ASP A 295     -32.317  -5.863  21.742  1.00 90.56           N  
ATOM   4623  H   ASP A 295     -32.391  -5.805  20.736  1.00 90.56           H  
ATOM   4624  CA  ASP A 295     -30.977  -5.996  22.350  1.00 90.56           C  
ATOM   4625  HA  ASP A 295     -31.092  -6.532  23.291  1.00 90.56           H  
ATOM   4626  C   ASP A 295     -30.389  -4.612  22.705  1.00 90.56           C  
ATOM   4627  CB  ASP A 295     -30.067  -6.865  21.470  1.00 90.56           C  
ATOM   4628  HB2 ASP A 295     -30.547  -7.832  21.322  1.00 90.56           H  
ATOM   4629  HB3 ASP A 295     -29.970  -6.388  20.495  1.00 90.56           H  
ATOM   4630  O   ASP A 295     -29.341  -4.155  22.206  1.00 90.56           O  
ATOM   4631  CG  ASP A 295     -28.658  -7.109  22.036  1.00 90.56           C  
ATOM   4632  OD1 ASP A 295     -28.325  -6.770  23.201  1.00 90.56           O  
ATOM   4633  OD2 ASP A 295     -27.807  -7.599  21.258  1.00 90.56           O  
ATOM   4634  N   TYR A 296     -31.099  -3.911  23.591  1.00 89.09           N  
ATOM   4635  H   TYR A 296     -32.007  -4.276  23.842  1.00 89.09           H  
ATOM   4636  CA  TYR A 296     -30.709  -2.592  24.081  1.00 89.09           C  
ATOM   4637  HA  TYR A 296     -30.606  -1.935  23.217  1.00 89.09           H  
ATOM   4638  C   TYR A 296     -29.368  -2.630  24.826  1.00 89.09           C  
ATOM   4639  CB  TYR A 296     -31.804  -1.999  24.976  1.00 89.09           C  
ATOM   4640  HB2 TYR A 296     -32.777  -2.167  24.515  1.00 89.09           H  
ATOM   4641  HB3 TYR A 296     -31.646  -0.922  25.019  1.00 89.09           H  
ATOM   4642  O   TYR A 296     -28.602  -1.671  24.742  1.00 89.09           O  
ATOM   4643  CG  TYR A 296     -31.832  -2.522  26.400  1.00 89.09           C  
ATOM   4644  CD1 TYR A 296     -32.548  -3.694  26.705  1.00 89.09           C  
ATOM   4645  HD1 TYR A 296     -33.100  -4.209  25.933  1.00 89.09           H  
ATOM   4646  CD2 TYR A 296     -31.126  -1.842  27.414  1.00 89.09           C  
ATOM   4647  HD2 TYR A 296     -30.586  -0.937  27.176  1.00 89.09           H  
ATOM   4648  CE1 TYR A 296     -32.548  -4.194  28.021  1.00 89.09           C  
ATOM   4649  HE1 TYR A 296     -33.093  -5.095  28.258  1.00 89.09           H  
ATOM   4650  CE2 TYR A 296     -31.136  -2.330  28.735  1.00 89.09           C  
ATOM   4651  HE2 TYR A 296     -30.599  -1.806  29.512  1.00 89.09           H  
ATOM   4652  OH  TYR A 296     -31.815  -4.026  30.297  1.00 89.09           O  
ATOM   4653  HH  TYR A 296     -31.411  -3.426  30.928  1.00 89.09           H  
ATOM   4654  CZ  TYR A 296     -31.843  -3.515  29.037  1.00 89.09           C  
ATOM   4655  N   GLN A 297     -29.042  -3.733  25.515  1.00 92.80           N  
ATOM   4656  H   GLN A 297     -29.708  -4.493  25.524  1.00 92.80           H  
ATOM   4657  CA  GLN A 297     -27.807  -3.860  26.295  1.00 92.80           C  
ATOM   4658  HA  GLN A 297     -27.744  -3.015  26.980  1.00 92.80           H  
ATOM   4659  C   GLN A 297     -26.571  -3.811  25.394  1.00 92.80           C  
ATOM   4660  CB  GLN A 297     -27.797  -5.152  27.126  1.00 92.80           C  
ATOM   4661  HB2 GLN A 297     -26.825  -5.225  27.614  1.00 92.80           H  
ATOM   4662  HB3 GLN A 297     -27.919  -6.017  26.474  1.00 92.80           H  
ATOM   4663  O   GLN A 297     -25.672  -2.991  25.611  1.00 92.80           O  
ATOM   4664  CG  GLN A 297     -28.890  -5.174  28.205  1.00 92.80           C  
ATOM   4665  HG2 GLN A 297     -28.890  -4.222  28.736  1.00 92.80           H  
ATOM   4666  HG3 GLN A 297     -29.861  -5.302  27.728  1.00 92.80           H  
ATOM   4667  CD  GLN A 297     -28.702  -6.284  29.238  1.00 92.80           C  
ATOM   4668  NE2 GLN A 297     -29.634  -6.438  30.151  1.00 92.80           N  
ATOM   4669 HE21 GLN A 297     -30.475  -5.879  30.136  1.00 92.80           H  
ATOM   4670 HE22 GLN A 297     -29.495  -7.198  30.802  1.00 92.80           H  
ATOM   4671  OE1 GLN A 297     -27.719  -7.006  29.265  1.00 92.80           O  
ATOM   4672  N   SER A 298     -26.535  -4.618  24.329  1.00 91.44           N  
ATOM   4673  H   SER A 298     -27.293  -5.267  24.170  1.00 91.44           H  
ATOM   4674  CA  SER A 298     -25.412  -4.597  23.385  1.00 91.44           C  
ATOM   4675  HA  SER A 298     -24.480  -4.702  23.939  1.00 91.44           H  
ATOM   4676  C   SER A 298     -25.361  -3.291  22.597  1.00 91.44           C  
ATOM   4677  CB  SER A 298     -25.508  -5.750  22.394  1.00 91.44           C  
ATOM   4678  HB2 SER A 298     -26.360  -5.592  21.733  1.00 91.44           H  
ATOM   4679  HB3 SER A 298     -24.599  -5.775  21.793  1.00 91.44           H  
ATOM   4680  O   SER A 298     -24.276  -2.786  22.297  1.00 91.44           O  
ATOM   4681  OG  SER A 298     -25.650  -6.975  23.075  1.00 91.44           O  
ATOM   4682  HG  SER A 298     -26.590  -7.064  23.247  1.00 91.44           H  
ATOM   4683  N   THR A 299     -26.527  -2.721  22.282  1.00 91.01           N  
ATOM   4684  H   THR A 299     -27.374  -3.202  22.549  1.00 91.01           H  
ATOM   4685  CA  THR A 299     -26.645  -1.442  21.571  1.00 91.01           C  
ATOM   4686  HA  THR A 299     -26.045  -1.498  20.663  1.00 91.01           H  
ATOM   4687  C   THR A 299     -26.091  -0.287  22.407  1.00 91.01           C  
ATOM   4688  CB  THR A 299     -28.104  -1.207  21.152  1.00 91.01           C  
ATOM   4689  HB  THR A 299     -28.750  -1.203  22.029  1.00 91.01           H  
ATOM   4690  O   THR A 299     -25.234   0.455  21.922  1.00 91.01           O  
ATOM   4691  CG2 THR A 299     -28.299   0.098  20.381  1.00 91.01           C  
ATOM   4692 HG21 THR A 299     -28.125   0.951  21.037  1.00 91.01           H  
ATOM   4693 HG22 THR A 299     -29.328   0.150  20.026  1.00 91.01           H  
ATOM   4694 HG23 THR A 299     -27.622   0.143  19.528  1.00 91.01           H  
ATOM   4695  OG1 THR A 299     -28.478  -2.267  20.298  1.00 91.01           O  
ATOM   4696  HG1 THR A 299     -28.773  -2.981  20.868  1.00 91.01           H  
ATOM   4697  N   PHE A 300     -26.493  -0.191  23.678  1.00 93.51           N  
ATOM   4698  H   PHE A 300     -27.197  -0.834  24.009  1.00 93.51           H  
ATOM   4699  CA  PHE A 300     -25.991   0.789  24.637  1.00 93.51           C  
ATOM   4700  HA  PHE A 300     -26.144   1.788  24.229  1.00 93.51           H  
ATOM   4701  C   PHE A 300     -24.491   0.612  24.879  1.00 93.51           C  
ATOM   4702  CB  PHE A 300     -26.779   0.676  25.951  1.00 93.51           C  
ATOM   4703  HB2 PHE A 300     -27.832   0.871  25.749  1.00 93.51           H  
ATOM   4704  HB3 PHE A 300     -26.701  -0.342  26.332  1.00 93.51           H  
ATOM   4705  O   PHE A 300     -23.730   1.561  24.693  1.00 93.51           O  
ATOM   4706  CG  PHE A 300     -26.310   1.649  27.016  1.00 93.51           C  
ATOM   4707  CD1 PHE A 300     -25.706   1.187  28.201  1.00 93.51           C  
ATOM   4708  HD1 PHE A 300     -25.592   0.127  28.372  1.00 93.51           H  
ATOM   4709  CD2 PHE A 300     -26.470   3.029  26.812  1.00 93.51           C  
ATOM   4710  HD2 PHE A 300     -26.954   3.387  25.915  1.00 93.51           H  
ATOM   4711  CE1 PHE A 300     -25.275   2.102  29.180  1.00 93.51           C  
ATOM   4712  HE1 PHE A 300     -24.836   1.747  30.100  1.00 93.51           H  
ATOM   4713  CE2 PHE A 300     -26.026   3.943  27.781  1.00 93.51           C  
ATOM   4714  HE2 PHE A 300     -26.159   5.003  27.618  1.00 93.51           H  
ATOM   4715  CZ  PHE A 300     -25.436   3.482  28.970  1.00 93.51           C  
ATOM   4716  HZ  PHE A 300     -25.119   4.183  29.727  1.00 93.51           H  
ATOM   4717  N   LYS A 301     -24.037  -0.612  25.193  1.00 92.89           N  
ATOM   4718  H   LYS A 301     -24.715  -1.352  25.313  1.00 92.89           H  
ATOM   4719  CA  LYS A 301     -22.616  -0.919  25.420  1.00 92.89           C  
ATOM   4720  HA  LYS A 301     -22.278  -0.327  26.270  1.00 92.89           H  
ATOM   4721  C   LYS A 301     -21.769  -0.483  24.220  1.00 92.89           C  
ATOM   4722  CB  LYS A 301     -22.476  -2.409  25.788  1.00 92.89           C  
ATOM   4723  HB2 LYS A 301     -23.197  -2.619  26.578  1.00 92.89           H  
ATOM   4724  HB3 LYS A 301     -22.729  -3.032  24.930  1.00 92.89           H  
ATOM   4725  O   LYS A 301     -20.838   0.302  24.379  1.00 92.89           O  
ATOM   4726  CG  LYS A 301     -21.080  -2.791  26.312  1.00 92.89           C  
ATOM   4727  HG2 LYS A 301     -20.753  -2.033  27.024  1.00 92.89           H  
ATOM   4728  HG3 LYS A 301     -20.373  -2.824  25.483  1.00 92.89           H  
ATOM   4729  CD  LYS A 301     -21.109  -4.154  27.029  1.00 92.89           C  
ATOM   4730  HD2 LYS A 301     -21.352  -4.948  26.324  1.00 92.89           H  
ATOM   4731  HD3 LYS A 301     -21.883  -4.117  27.796  1.00 92.89           H  
ATOM   4732  CE  LYS A 301     -19.766  -4.445  27.712  1.00 92.89           C  
ATOM   4733  HE2 LYS A 301     -19.036  -4.787  26.978  1.00 92.89           H  
ATOM   4734  HE3 LYS A 301     -19.392  -3.513  28.136  1.00 92.89           H  
ATOM   4735  NZ  LYS A 301     -19.887  -5.421  28.827  1.00 92.89           N  
ATOM   4736  HZ1 LYS A 301     -19.973  -6.383  28.534  1.00 92.89           H  
ATOM   4737  HZ2 LYS A 301     -19.074  -5.307  29.415  1.00 92.89           H  
ATOM   4738  HZ3 LYS A 301     -20.634  -5.168  29.459  1.00 92.89           H  
ATOM   4739  N   ARG A 302     -22.144  -0.863  22.994  1.00 87.91           N  
ATOM   4740  H   ARG A 302     -22.950  -1.467  22.916  1.00 87.91           H  
ATOM   4741  CA  ARG A 302     -21.454  -0.429  21.763  1.00 87.91           C  
ATOM   4742  HA  ARG A 302     -20.412  -0.745  21.818  1.00 87.91           H  
ATOM   4743  C   ARG A 302     -21.421   1.096  21.585  1.00 87.91           C  
ATOM   4744  CB  ARG A 302     -22.122  -1.125  20.571  1.00 87.91           C  
ATOM   4745  HB2 ARG A 302     -22.062  -2.203  20.722  1.00 87.91           H  
ATOM   4746  HB3 ARG A 302     -23.174  -0.842  20.556  1.00 87.91           H  
ATOM   4747  O   ARG A 302     -20.429   1.606  21.071  1.00 87.91           O  
ATOM   4748  CG  ARG A 302     -21.479  -0.785  19.214  1.00 87.91           C  
ATOM   4749  HG2 ARG A 302     -20.417  -1.027  19.247  1.00 87.91           H  
ATOM   4750  HG3 ARG A 302     -21.589   0.280  19.006  1.00 87.91           H  
ATOM   4751  CD  ARG A 302     -22.135  -1.575  18.074  1.00 87.91           C  
ATOM   4752  HD2 ARG A 302     -21.969  -2.637  18.255  1.00 87.91           H  
ATOM   4753  HD3 ARG A 302     -21.654  -1.302  17.134  1.00 87.91           H  
ATOM   4754  NE  ARG A 302     -23.584  -1.296  17.984  1.00 87.91           N  
ATOM   4755  HE  ARG A 302     -23.911  -0.454  18.436  1.00 87.91           H  
ATOM   4756  NH1 ARG A 302     -24.240  -3.202  16.875  1.00 87.91           N  
ATOM   4757 HH11 ARG A 302     -23.274  -3.467  16.745  1.00 87.91           H  
ATOM   4758 HH12 ARG A 302     -24.987  -3.783  16.523  1.00 87.91           H  
ATOM   4759  NH2 ARG A 302     -25.781  -1.780  17.624  1.00 87.91           N  
ATOM   4760 HH21 ARG A 302     -26.071  -0.956  18.132  1.00 87.91           H  
ATOM   4761 HH22 ARG A 302     -26.505  -2.414  17.318  1.00 87.91           H  
ATOM   4762  CZ  ARG A 302     -24.522  -2.089  17.493  1.00 87.91           C  
ATOM   4763  N   ALA A 303     -22.468   1.816  21.990  1.00 87.72           N  
ATOM   4764  H   ALA A 303     -23.261   1.337  22.393  1.00 87.72           H  
ATOM   4765  CA  ALA A 303     -22.535   3.274  21.881  1.00 87.72           C  
ATOM   4766  HA  ALA A 303     -22.174   3.566  20.895  1.00 87.72           H  
ATOM   4767  C   ALA A 303     -21.660   4.012  22.914  1.00 87.72           C  
ATOM   4768  CB  ALA A 303     -24.005   3.700  21.992  1.00 87.72           C  
ATOM   4769  HB1 ALA A 303     -24.088   4.777  21.844  1.00 87.72           H  
ATOM   4770  HB2 ALA A 303     -24.399   3.451  22.977  1.00 87.72           H  
ATOM   4771  HB3 ALA A 303     -24.600   3.192  21.233  1.00 87.72           H  
ATOM   4772  O   ALA A 303     -21.186   5.113  22.627  1.00 87.72           O  
ATOM   4773  N   VAL A 304     -21.442   3.430  24.102  1.00 91.69           N  
ATOM   4774  H   VAL A 304     -21.924   2.565  24.298  1.00 91.69           H  
ATOM   4775  CA  VAL A 304     -20.751   4.113  25.212  1.00 91.69           C  
ATOM   4776  HA  VAL A 304     -20.645   5.161  24.931  1.00 91.69           H  
ATOM   4777  C   VAL A 304     -19.316   3.654  25.474  1.00 91.69           C  
ATOM   4778  CB  VAL A 304     -21.588   4.115  26.505  1.00 91.69           C  
ATOM   4779  HB  VAL A 304     -21.102   4.798  27.202  1.00 91.69           H  
ATOM   4780  O   VAL A 304     -18.532   4.419  26.036  1.00 91.69           O  
ATOM   4781  CG1 VAL A 304     -22.997   4.670  26.269  1.00 91.69           C  
ATOM   4782 HG11 VAL A 304     -23.495   4.796  27.230  1.00 91.69           H  
ATOM   4783 HG12 VAL A 304     -22.944   5.636  25.766  1.00 91.69           H  
ATOM   4784 HG13 VAL A 304     -23.587   3.981  25.665  1.00 91.69           H  
ATOM   4785  CG2 VAL A 304     -21.680   2.749  27.192  1.00 91.69           C  
ATOM   4786 HG21 VAL A 304     -22.174   2.027  26.542  1.00 91.69           H  
ATOM   4787 HG22 VAL A 304     -20.687   2.377  27.443  1.00 91.69           H  
ATOM   4788 HG23 VAL A 304     -22.258   2.843  28.112  1.00 91.69           H  
ATOM   4789  N   MET A 305     -18.932   2.448  25.051  1.00 87.75           N  
ATOM   4790  H   MET A 305     -19.621   1.853  24.612  1.00 87.75           H  
ATOM   4791  CA  MET A 305     -17.603   1.889  25.326  1.00 87.75           C  
ATOM   4792  HA  MET A 305     -17.480   1.848  26.408  1.00 87.75           H  
ATOM   4793  C   MET A 305     -16.464   2.762  24.779  1.00 87.75           C  
ATOM   4794  CB  MET A 305     -17.504   0.455  24.786  1.00 87.75           C  
ATOM   4795  HB2 MET A 305     -17.940   0.411  23.788  1.00 87.75           H  
ATOM   4796  HB3 MET A 305     -16.457   0.160  24.716  1.00 87.75           H  
ATOM   4797  O   MET A 305     -16.393   3.103  23.597  1.00 87.75           O  
ATOM   4798  CG  MET A 305     -18.230  -0.532  25.707  1.00 87.75           C  
ATOM   4799  HG2 MET A 305     -19.229  -0.152  25.922  1.00 87.75           H  
ATOM   4800  HG3 MET A 305     -18.328  -1.488  25.193  1.00 87.75           H  
ATOM   4801  SD  MET A 305     -17.478  -0.815  27.320  1.00 87.75           S  
ATOM   4802  CE  MET A 305     -16.014  -1.763  26.835  1.00 87.75           C  
ATOM   4803  HE1 MET A 305     -15.611  -2.281  27.705  1.00 87.75           H  
ATOM   4804  HE2 MET A 305     -15.255  -1.095  26.430  1.00 87.75           H  
ATOM   4805  HE3 MET A 305     -16.288  -2.511  26.090  1.00 87.75           H  
ATOM   4806  N   GLY A 306     -15.532   3.115  25.662  1.00 85.99           N  
ATOM   4807  H   GLY A 306     -15.634   2.797  26.615  1.00 85.99           H  
ATOM   4808  CA  GLY A 306     -14.400   3.993  25.388  1.00 85.99           C  
ATOM   4809  HA2 GLY A 306     -13.958   3.707  24.434  1.00 85.99           H  
ATOM   4810  HA3 GLY A 306     -13.663   3.841  26.177  1.00 85.99           H  
ATOM   4811  C   GLY A 306     -14.728   5.489  25.334  1.00 85.99           C  
ATOM   4812  O   GLY A 306     -13.794   6.275  25.146  1.00 85.99           O  
ATOM   4813  N   MET A 307     -15.995   5.900  25.498  1.00 87.85           N  
ATOM   4814  H   MET A 307     -16.710   5.207  25.670  1.00 87.85           H  
ATOM   4815  CA  MET A 307     -16.392   7.311  25.549  1.00 87.85           C  
ATOM   4816  HA  MET A 307     -15.987   7.803  24.665  1.00 87.85           H  
ATOM   4817  C   MET A 307     -15.820   7.988  26.799  1.00 87.85           C  
ATOM   4818  CB  MET A 307     -17.927   7.454  25.526  1.00 87.85           C  
ATOM   4819  HB2 MET A 307     -18.323   7.206  26.510  1.00 87.85           H  
ATOM   4820  HB3 MET A 307     -18.340   6.757  24.797  1.00 87.85           H  
ATOM   4821  O   MET A 307     -15.767   7.390  27.873  1.00 87.85           O  
ATOM   4822  CG  MET A 307     -18.381   8.873  25.134  1.00 87.85           C  
ATOM   4823  HG2 MET A 307     -17.769   9.606  25.659  1.00 87.85           H  
ATOM   4824  HG3 MET A 307     -18.197   8.997  24.067  1.00 87.85           H  
ATOM   4825  SD  MET A 307     -20.110   9.327  25.463  1.00 87.85           S  
ATOM   4826  CE  MET A 307     -20.981   7.788  25.072  1.00 87.85           C  
ATOM   4827  HE1 MET A 307     -22.056   7.961  25.102  1.00 87.85           H  
ATOM   4828  HE2 MET A 307     -20.699   7.431  24.082  1.00 87.85           H  
ATOM   4829  HE3 MET A 307     -20.731   7.042  25.827  1.00 87.85           H  
ATOM   4830  N   VAL A 308     -15.429   9.259  26.671  1.00 85.63           N  
ATOM   4831  H   VAL A 308     -15.528   9.700  25.768  1.00 85.63           H  
ATOM   4832  CA  VAL A 308     -15.141  10.119  27.824  1.00 85.63           C  
ATOM   4833  HA  VAL A 308     -14.860   9.485  28.665  1.00 85.63           H  
ATOM   4834  C   VAL A 308     -16.409  10.878  28.205  1.00 85.63           C  
ATOM   4835  CB  VAL A 308     -13.957  11.067  27.565  1.00 85.63           C  
ATOM   4836  HB  VAL A 308     -14.187  11.715  26.720  1.00 85.63           H  
ATOM   4837  O   VAL A 308     -16.961  11.614  27.384  1.00 85.63           O  
ATOM   4838  CG1 VAL A 308     -13.660  11.939  28.792  1.00 85.63           C  
ATOM   4839 HG11 VAL A 308     -13.476  11.305  29.659  1.00 85.63           H  
ATOM   4840 HG12 VAL A 308     -14.507  12.591  29.004  1.00 85.63           H  
ATOM   4841 HG13 VAL A 308     -12.785  12.561  28.606  1.00 85.63           H  
ATOM   4842  CG2 VAL A 308     -12.681  10.275  27.241  1.00 85.63           C  
ATOM   4843 HG21 VAL A 308     -11.847  10.960  27.083  1.00 85.63           H  
ATOM   4844 HG22 VAL A 308     -12.822   9.688  26.334  1.00 85.63           H  
ATOM   4845 HG23 VAL A 308     -12.445   9.601  28.065  1.00 85.63           H  
ATOM   4846  N   ILE A 309     -16.843  10.730  29.452  1.00 90.78           N  
ATOM   4847  H   ILE A 309     -16.320  10.122  30.066  1.00 90.78           H  
ATOM   4848  CA  ILE A 309     -17.985  11.448  30.029  1.00 90.78           C  
ATOM   4849  HA  ILE A 309     -18.489  11.992  29.230  1.00 90.78           H  
ATOM   4850  C   ILE A 309     -17.518  12.508  31.023  1.00 90.78           C  
ATOM   4851  CB  ILE A 309     -19.037  10.474  30.602  1.00 90.78           C  
ATOM   4852  HB  ILE A 309     -19.890  11.060  30.945  1.00 90.78           H  
ATOM   4853  O   ILE A 309     -16.391  12.435  31.512  1.00 90.78           O  
ATOM   4854  CG1 ILE A 309     -18.593   9.560  31.768  1.00 90.78           C  
ATOM   4855 HG12 ILE A 309     -17.626   9.107  31.551  1.00 90.78           H  
ATOM   4856 HG13 ILE A 309     -19.318   8.752  31.867  1.00 90.78           H  
ATOM   4857  CG2 ILE A 309     -19.537   9.601  29.446  1.00 90.78           C  
ATOM   4858 HG21 ILE A 309     -19.798  10.214  28.584  1.00 90.78           H  
ATOM   4859 HG22 ILE A 309     -18.784   8.868  29.155  1.00 90.78           H  
ATOM   4860 HG23 ILE A 309     -20.439   9.085  29.776  1.00 90.78           H  
ATOM   4861  CD1 ILE A 309     -18.538  10.272  33.124  1.00 90.78           C  
ATOM   4862 HD11 ILE A 309     -17.671  10.930  33.183  1.00 90.78           H  
ATOM   4863 HD12 ILE A 309     -19.448  10.850  33.283  1.00 90.78           H  
ATOM   4864 HD13 ILE A 309     -18.456   9.525  33.914  1.00 90.78           H  
ATOM   4865  N   LEU A 310     -18.370  13.493  31.315  1.00 88.73           N  
ATOM   4866  H   LEU A 310     -19.273  13.472  30.864  1.00 88.73           H  
ATOM   4867  CA  LEU A 310     -18.211  14.439  32.419  1.00 88.73           C  
ATOM   4868  HA  LEU A 310     -17.233  14.294  32.878  1.00 88.73           H  
ATOM   4869  C   LEU A 310     -19.285  14.157  33.471  1.00 88.73           C  
ATOM   4870  CB  LEU A 310     -18.317  15.899  31.923  1.00 88.73           C  
ATOM   4871  HB2 LEU A 310     -19.351  16.086  31.634  1.00 88.73           H  
ATOM   4872  HB3 LEU A 310     -17.694  16.038  31.040  1.00 88.73           H  
ATOM   4873  O   LEU A 310     -20.458  14.023  33.136  1.00 88.73           O  
ATOM   4874  CG  LEU A 310     -17.903  16.921  33.009  1.00 88.73           C  
ATOM   4875  HG  LEU A 310     -18.235  16.586  33.992  1.00 88.73           H  
ATOM   4876  CD1 LEU A 310     -16.384  17.089  33.029  1.00 88.73           C  
ATOM   4877 HD11 LEU A 310     -15.915  16.154  33.334  1.00 88.73           H  
ATOM   4878 HD12 LEU A 310     -16.025  17.372  32.039  1.00 88.73           H  
ATOM   4879 HD13 LEU A 310     -16.111  17.872  33.736  1.00 88.73           H  
ATOM   4880  CD2 LEU A 310     -18.480  18.315  32.792  1.00 88.73           C  
ATOM   4881 HD21 LEU A 310     -17.968  18.821  31.974  1.00 88.73           H  
ATOM   4882 HD22 LEU A 310     -18.343  18.908  33.696  1.00 88.73           H  
ATOM   4883 HD23 LEU A 310     -19.552  18.249  32.607  1.00 88.73           H  
ATOM   4884  N   THR A 311     -18.906  14.124  34.741  1.00 89.17           N  
ATOM   4885  H   THR A 311     -17.923  14.163  34.968  1.00 89.17           H  
ATOM   4886  CA  THR A 311     -19.855  14.134  35.857  1.00 89.17           C  
ATOM   4887  HA  THR A 311     -20.827  13.768  35.526  1.00 89.17           H  
ATOM   4888  C   THR A 311     -20.050  15.563  36.359  1.00 89.17           C  
ATOM   4889  CB  THR A 311     -19.381  13.195  36.967  1.00 89.17           C  
ATOM   4890  HB  THR A 311     -19.914  13.437  37.886  1.00 89.17           H  
ATOM   4891  O   THR A 311     -19.162  16.134  36.997  1.00 89.17           O  
ATOM   4892  CG2 THR A 311     -19.628  11.735  36.585  1.00 89.17           C  
ATOM   4893 HG21 THR A 311     -19.221  11.076  37.352  1.00 89.17           H  
ATOM   4894 HG22 THR A 311     -19.141  11.509  35.636  1.00 89.17           H  
ATOM   4895 HG23 THR A 311     -20.699  11.554  36.493  1.00 89.17           H  
ATOM   4896  OG1 THR A 311     -18.000  13.321  37.206  1.00 89.17           O  
ATOM   4897  HG1 THR A 311     -17.852  14.165  37.638  1.00 89.17           H  
ATOM   4898  N   ASP A 312     -21.209  16.156  36.066  1.00 80.90           N  
ATOM   4899  H   ASP A 312     -21.878  15.640  35.512  1.00 80.90           H  
ATOM   4900  CA  ASP A 312     -21.479  17.590  36.285  1.00 80.90           C  
ATOM   4901  HA  ASP A 312     -20.782  18.180  35.689  1.00 80.90           H  
ATOM   4902  C   ASP A 312     -21.303  18.026  37.750  1.00 80.90           C  
ATOM   4903  CB  ASP A 312     -22.909  17.911  35.822  1.00 80.90           C  
ATOM   4904  HB2 ASP A 312     -23.607  17.228  36.306  1.00 80.90           H  
ATOM   4905  HB3 ASP A 312     -23.159  18.924  36.137  1.00 80.90           H  
ATOM   4906  O   ASP A 312     -20.813  19.118  38.033  1.00 80.90           O  
ATOM   4907  CG  ASP A 312     -23.088  17.839  34.305  1.00 80.90           C  
ATOM   4908  OD1 ASP A 312     -22.120  18.094  33.559  1.00 80.90           O  
ATOM   4909  OD2 ASP A 312     -24.226  17.598  33.847  1.00 80.90           O  
ATOM   4910  N   TYR A 313     -21.617  17.132  38.690  1.00 85.82           N  
ATOM   4911  H   TYR A 313     -21.983  16.245  38.376  1.00 85.82           H  
ATOM   4912  CA  TYR A 313     -21.538  17.363  40.136  1.00 85.82           C  
ATOM   4913  HA  TYR A 313     -22.084  18.278  40.364  1.00 85.82           H  
ATOM   4914  C   TYR A 313     -20.113  17.551  40.686  1.00 85.82           C  
ATOM   4915  CB  TYR A 313     -22.254  16.198  40.831  1.00 85.82           C  
ATOM   4916  HB2 TYR A 313     -22.254  16.368  41.908  1.00 85.82           H  
ATOM   4917  HB3 TYR A 313     -23.291  16.215  40.497  1.00 85.82           H  
ATOM   4918  O   TYR A 313     -19.941  17.955  41.836  1.00 85.82           O  
ATOM   4919  CG  TYR A 313     -21.690  14.817  40.543  1.00 85.82           C  
ATOM   4920  CD1 TYR A 313     -22.297  13.996  39.572  1.00 85.82           C  
ATOM   4921  HD1 TYR A 313     -23.163  14.341  39.027  1.00 85.82           H  
ATOM   4922  CD2 TYR A 313     -20.582  14.339  41.269  1.00 85.82           C  
ATOM   4923  HD2 TYR A 313     -20.150  14.965  42.035  1.00 85.82           H  
ATOM   4924  CE1 TYR A 313     -21.788  12.710  39.320  1.00 85.82           C  
ATOM   4925  HE1 TYR A 313     -22.241  12.073  38.575  1.00 85.82           H  
ATOM   4926  CE2 TYR A 313     -20.080  13.043  41.031  1.00 85.82           C  
ATOM   4927  HE2 TYR A 313     -19.260  12.657  41.618  1.00 85.82           H  
ATOM   4928  OH  TYR A 313     -20.212  10.984  39.787  1.00 85.82           O  
ATOM   4929  HH  TYR A 313     -19.668  10.609  40.483  1.00 85.82           H  
ATOM   4930  CZ  TYR A 313     -20.675  12.234  40.040  1.00 85.82           C  
ATOM   4931  N   ASN A 314     -19.071  17.243  39.907  1.00 79.15           N  
ATOM   4932  H   ASN A 314     -19.266  16.875  38.987  1.00 79.15           H  
ATOM   4933  CA  ASN A 314     -17.678  17.452  40.319  1.00 79.15           C  
ATOM   4934  HA  ASN A 314     -17.663  18.280  41.027  1.00 79.15           H  
ATOM   4935  C   ASN A 314     -16.730  17.887  39.180  1.00 79.15           C  
ATOM   4936  CB  ASN A 314     -17.191  16.192  41.068  1.00 79.15           C  
ATOM   4937  HB2 ASN A 314     -17.898  15.960  41.865  1.00 79.15           H  
ATOM   4938  HB3 ASN A 314     -16.223  16.404  41.522  1.00 79.15           H
[truncated: 1,619,362 more chars]
