# Supplementary material for: In silico screening by AlphaFold2 program revealed the potential binding partners of nuage-localizing proteins and piRNA-related proteins
Source: eLife. 2025 Apr 22;13:RP101967. doi: 10.7554/eLife.101967 (PMC12014135; doi:10.7554/eLife.101967)
Supplement: Figure 1—source data 1. [file elife-101967-fig1-data1.zip › Figure 1-Source Data 1/vi_tej_vas_rank_0.pdb]

ATOM      1  N   MET A   1      35.205  -2.843 -37.104  1.00 25.68           N  
ATOM      2  H   MET A   1      35.360  -2.419 -36.200  1.00 25.68           H  
ATOM      3  H2  MET A   1      36.083  -3.185 -37.466  1.00 25.68           H  
ATOM      4  H3  MET A   1      34.852  -2.091 -37.679  1.00 25.68           H  
ATOM      5  CA  MET A   1      34.181  -3.916 -37.013  1.00 25.68           C  
ATOM      6  HA  MET A   1      33.968  -4.284 -38.017  1.00 25.68           H  
ATOM      7  C   MET A   1      32.917  -3.230 -36.497  1.00 25.68           C  
ATOM      8  CB  MET A   1      34.709  -5.086 -36.160  1.00 25.68           C  
ATOM      9  HB2 MET A   1      35.771  -5.204 -36.374  1.00 25.68           H  
ATOM     10  HB3 MET A   1      34.616  -4.847 -35.100  1.00 25.68           H  
ATOM     11  O   MET A   1      32.726  -2.076 -36.867  1.00 25.68           O  
ATOM     12  CG  MET A   1      34.050  -6.444 -36.445  1.00 25.68           C  
ATOM     13  HG2 MET A   1      34.079  -6.633 -37.518  1.00 25.68           H  
ATOM     14  HG3 MET A   1      33.009  -6.426 -36.123  1.00 25.68           H  
ATOM     15  SD  MET A   1      34.912  -7.800 -35.599  1.00 25.68           S  
ATOM     16  CE  MET A   1      34.007  -9.237 -36.233  1.00 25.68           C  
ATOM     17  HE1 MET A   1      34.098  -9.281 -37.318  1.00 25.68           H  
ATOM     18  HE2 MET A   1      34.420 -10.148 -35.799  1.00 25.68           H  
ATOM     19  HE3 MET A   1      32.954  -9.155 -35.961  1.00 25.68           H  
ATOM     20  N   ASP A   2      32.092  -3.834 -35.642  1.00 35.82           N  
ATOM     21  H   ASP A   2      32.221  -4.807 -35.400  1.00 35.82           H  
ATOM     22  CA  ASP A   2      30.941  -3.156 -35.019  1.00 35.82           C  
ATOM     23  HA  ASP A   2      30.462  -2.538 -35.778  1.00 35.82           H  
ATOM     24  C   ASP A   2      31.342  -2.195 -33.878  1.00 35.82           C  
ATOM     25  CB  ASP A   2      29.897  -4.188 -34.568  1.00 35.82           C  
ATOM     26  HB2 ASP A   2      30.364  -4.916 -33.905  1.00 35.82           H  
ATOM     27  HB3 ASP A   2      29.098  -3.687 -34.023  1.00 35.82           H  
ATOM     28  O   ASP A   2      30.778  -2.235 -32.786  1.00 35.82           O  
ATOM     29  CG  ASP A   2      29.268  -4.883 -35.768  1.00 35.82           C  
ATOM     30  OD1 ASP A   2      28.627  -4.160 -36.560  1.00 35.82           O  
ATOM     31  OD2 ASP A   2      29.475  -6.109 -35.886  1.00 35.82           O  
ATOM     32  N   ASP A   3      32.299  -1.293 -34.108  1.00 45.37           N  
ATOM     33  H   ASP A   3      32.742  -1.286 -35.016  1.00 45.37           H  
ATOM     34  CA  ASP A   3      32.781  -0.346 -33.086  1.00 45.37           C  
ATOM     35  HA  ASP A   3      33.101  -0.910 -32.210  1.00 45.37           H  
ATOM     36  C   ASP A   3      31.659   0.614 -32.639  1.00 45.37           C  
ATOM     37  CB  ASP A   3      34.004   0.410 -33.634  1.00 45.37           C  
ATOM     38  HB2 ASP A   3      34.374   1.092 -32.868  1.00 45.37           H  
ATOM     39  HB3 ASP A   3      33.707   0.998 -34.502  1.00 45.37           H  
ATOM     40  O   ASP A   3      31.497   0.914 -31.454  1.00 45.37           O  
ATOM     41  CG  ASP A   3      35.124  -0.564 -34.024  1.00 45.37           C  
ATOM     42  OD1 ASP A   3      35.620  -1.270 -33.127  1.00 45.37           O  
ATOM     43  OD2 ASP A   3      35.401  -0.710 -35.242  1.00 45.37           O  
ATOM     44  N   GLY A   4      30.788   1.008 -33.578  1.00 56.88           N  
ATOM     45  H   GLY A   4      30.969   0.713 -34.527  1.00 56.88           H  
ATOM     46  CA  GLY A   4      29.537   1.714 -33.277  1.00 56.88           C  
ATOM     47  HA2 GLY A   4      29.071   2.017 -34.215  1.00 56.88           H  
ATOM     48  HA3 GLY A   4      29.762   2.606 -32.693  1.00 56.88           H  
ATOM     49  C   GLY A   4      28.526   0.862 -32.495  1.00 56.88           C  
ATOM     50  O   GLY A   4      27.727   1.405 -31.733  1.00 56.88           O  
ATOM     51  N   GLY A   5      28.587  -0.466 -32.627  1.00 77.86           N  
ATOM     52  H   GLY A   5      29.345  -0.849 -33.175  1.00 77.86           H  
ATOM     53  CA  GLY A   5      27.799  -1.432 -31.861  1.00 77.86           C  
ATOM     54  HA2 GLY A   5      27.877  -2.405 -32.344  1.00 77.86           H  
ATOM     55  HA3 GLY A   5      26.752  -1.129 -31.851  1.00 77.86           H  
ATOM     56  C   GLY A   5      28.290  -1.581 -30.418  1.00 77.86           C  
ATOM     57  O   GLY A   5      27.482  -1.437 -29.497  1.00 77.86           O  
ATOM     58  N   GLU A   6      29.599  -1.788 -30.201  1.00 86.20           N  
ATOM     59  H   GLU A   6      30.202  -1.911 -31.002  1.00 86.20           H  
ATOM     60  CA  GLU A   6      30.201  -1.847 -28.854  1.00 86.20           C  
ATOM     61  HA  GLU A   6      29.656  -2.603 -28.288  1.00 86.20           H  
ATOM     62  C   GLU A   6      29.971  -0.512 -28.124  1.00 86.20           C  
ATOM     63  CB  GLU A   6      31.691  -2.300 -28.884  1.00 86.20           C  
ATOM     64  HB2 GLU A   6      32.293  -1.546 -29.391  1.00 86.20           H  
ATOM     65  HB3 GLU A   6      31.746  -3.227 -29.455  1.00 86.20           H  
ATOM     66  O   GLU A   6      29.411  -0.511 -27.028  1.00 86.20           O  
ATOM     67  CG  GLU A   6      32.276  -2.562 -27.466  1.00 86.20           C  
ATOM     68  HG2 GLU A   6      31.534  -3.131 -26.904  1.00 86.20           H  
ATOM     69  HG3 GLU A   6      32.385  -1.601 -26.963  1.00 86.20           H  
ATOM     70  CD  GLU A   6      33.630  -3.332 -27.368  1.00 86.20           C  
ATOM     71  OE1 GLU A   6      34.087  -3.633 -26.233  1.00 86.20           O  
ATOM     72  OE2 GLU A   6      34.255  -3.700 -28.382  1.00 86.20           O  
ATOM     73  N   LEU A   7      30.238   0.639 -28.759  1.00 93.12           N  
ATOM     74  H   LEU A   7      30.686   0.599 -29.664  1.00 93.12           H  
ATOM     75  CA  LEU A   7      29.947   1.955 -28.175  1.00 93.12           C  
ATOM     76  HA  LEU A   7      30.498   2.025 -27.237  1.00 93.12           H  
ATOM     77  C   LEU A   7      28.450   2.140 -27.846  1.00 93.12           C  
ATOM     78  CB  LEU A   7      30.462   3.046 -29.133  1.00 93.12           C  
ATOM     79  HB2 LEU A   7      31.523   2.877 -29.317  1.00 93.12           H  
ATOM     80  HB3 LEU A   7      29.943   2.941 -30.086  1.00 93.12           H  
ATOM     81  O   LEU A   7      28.106   2.612 -26.760  1.00 93.12           O  
ATOM     82  CG  LEU A   7      30.270   4.490 -28.628  1.00 93.12           C  
ATOM     83  HG  LEU A   7      29.209   4.675 -28.458  1.00 93.12           H  
ATOM     84  CD1 LEU A   7      31.031   4.774 -27.331  1.00 93.12           C  
ATOM     85 HD11 LEU A   7      32.091   4.572 -27.482  1.00 93.12           H  
ATOM     86 HD12 LEU A   7      30.653   4.146 -26.524  1.00 93.12           H  
ATOM     87 HD13 LEU A   7      30.907   5.819 -27.048  1.00 93.12           H  
ATOM     88  CD2 LEU A   7      30.753   5.481 -29.685  1.00 93.12           C  
ATOM     89 HD21 LEU A   7      30.594   6.504 -29.344  1.00 93.12           H  
ATOM     90 HD22 LEU A   7      30.206   5.326 -30.614  1.00 93.12           H  
ATOM     91 HD23 LEU A   7      31.816   5.331 -29.875  1.00 93.12           H  
ATOM     92  N   SER A   8      27.542   1.739 -28.743  1.00 93.40           N  
ATOM     93  H   SER A   8      27.877   1.361 -29.618  1.00 93.40           H  
ATOM     94  CA  SER A   8      26.085   1.820 -28.529  1.00 93.40           C  
ATOM     95  HA  SER A   8      25.839   2.845 -28.252  1.00 93.40           H  
ATOM     96  C   SER A   8      25.585   0.906 -27.403  1.00 93.40           C  
ATOM     97  CB  SER A   8      25.361   1.497 -29.841  1.00 93.40           C  
ATOM     98  HB2 SER A   8      25.634   0.493 -30.164  1.00 93.40           H  
ATOM     99  HB3 SER A   8      25.689   2.209 -30.599  1.00 93.40           H  
ATOM    100  O   SER A   8      24.563   1.215 -26.780  1.00 93.40           O  
ATOM    101  OG  SER A   8      23.945   1.587 -29.739  1.00 93.40           O  
ATOM    102  HG  SER A   8      23.628   1.467 -30.637  1.00 93.40           H  
ATOM    103  N   LEU A   9      26.286  -0.194 -27.106  1.00 94.25           N  
ATOM    104  H   LEU A   9      27.079  -0.423 -27.687  1.00 94.25           H  
ATOM    105  CA  LEU A   9      26.019  -1.050 -25.949  1.00 94.25           C  
ATOM    106  HA  LEU A   9      24.939  -1.127 -25.822  1.00 94.25           H  
ATOM    107  C   LEU A   9      26.584  -0.439 -24.660  1.00 94.25           C  
ATOM    108  CB  LEU A   9      26.578  -2.458 -26.228  1.00 94.25           C  
ATOM    109  HB2 LEU A   9      27.648  -2.378 -26.417  1.00 94.25           H  
ATOM    110  HB3 LEU A   9      26.115  -2.850 -27.133  1.00 94.25           H  
ATOM    111  O   LEU A   9      25.834  -0.257 -23.700  1.00 94.25           O  
ATOM    112  CG  LEU A   9      26.370  -3.464 -25.079  1.00 94.25           C  
ATOM    113  HG  LEU A   9      26.843  -3.089 -24.171  1.00 94.25           H  
ATOM    114  CD1 LEU A   9      24.885  -3.720 -24.793  1.00 94.25           C  
ATOM    115 HD11 LEU A   9      24.806  -4.480 -24.016  1.00 94.25           H  
ATOM    116 HD12 LEU A   9      24.391  -4.070 -25.699  1.00 94.25           H  
ATOM    117 HD13 LEU A   9      24.417  -2.807 -24.426  1.00 94.25           H  
ATOM    118  CD2 LEU A   9      27.019  -4.798 -25.442  1.00 94.25           C  
ATOM    119 HD21 LEU A   9      26.565  -5.218 -26.340  1.00 94.25           H  
ATOM    120 HD22 LEU A   9      28.083  -4.646 -25.622  1.00 94.25           H  
ATOM    121 HD23 LEU A   9      26.917  -5.500 -24.615  1.00 94.25           H  
ATOM    122  N   VAL A  10      27.868  -0.063 -24.658  1.00 96.16           N  
ATOM    123  H   VAL A  10      28.407  -0.235 -25.494  1.00 96.16           H  
ATOM    124  CA  VAL A  10      28.577   0.513 -23.500  1.00 96.16           C  
ATOM    125  HA  VAL A  10      28.582  -0.217 -22.691  1.00 96.16           H  
ATOM    126  C   VAL A  10      27.860   1.761 -22.988  1.00 96.16           C  
ATOM    127  CB  VAL A  10      30.042   0.833 -23.867  1.00 96.16           C  
ATOM    128  HB  VAL A  10      30.052   1.460 -24.758  1.00 96.16           H  
ATOM    129  O   VAL A  10      27.632   1.879 -21.785  1.00 96.16           O  
ATOM    130  CG1 VAL A  10      30.794   1.568 -22.747  1.00 96.16           C  
ATOM    131 HG11 VAL A  10      30.765   0.979 -21.830  1.00 96.16           H  
ATOM    132 HG12 VAL A  10      31.833   1.720 -23.041  1.00 96.16           H  
ATOM    133 HG13 VAL A  10      30.347   2.544 -22.560  1.00 96.16           H  
ATOM    134  CG2 VAL A  10      30.832  -0.449 -24.157  1.00 96.16           C  
ATOM    135 HG21 VAL A  10      31.772  -0.196 -24.647  1.00 96.16           H  
ATOM    136 HG22 VAL A  10      30.282  -1.122 -24.815  1.00 96.16           H  
ATOM    137 HG23 VAL A  10      31.037  -0.986 -23.231  1.00 96.16           H  
ATOM    138  N   LYS A  11      27.409   2.652 -23.885  1.00 96.18           N  
ATOM    139  H   LYS A  11      27.648   2.508 -24.855  1.00 96.18           H  
ATOM    140  CA  LYS A  11      26.619   3.840 -23.515  1.00 96.18           C  
ATOM    141  HA  LYS A  11      27.200   4.440 -22.815  1.00 96.18           H  
ATOM    142  C   LYS A  11      25.331   3.474 -22.766  1.00 96.18           C  
ATOM    143  CB  LYS A  11      26.327   4.700 -24.760  1.00 96.18           C  
ATOM    144  HB2 LYS A  11      25.573   5.444 -24.504  1.00 96.18           H  
ATOM    145  HB3 LYS A  11      25.934   4.068 -25.556  1.00 96.18           H  
ATOM    146  O   LYS A  11      25.026   4.115 -21.767  1.00 96.18           O  
ATOM    147  CG  LYS A  11      27.591   5.434 -25.247  1.00 96.18           C  
ATOM    148  HG2 LYS A  11      28.393   4.714 -25.407  1.00 96.18           H  
ATOM    149  HG3 LYS A  11      27.922   6.118 -24.465  1.00 96.18           H  
ATOM    150  CD  LYS A  11      27.386   6.223 -26.552  1.00 96.18           C  
ATOM    151  HD2 LYS A  11      28.363   6.532 -26.921  1.00 96.18           H  
ATOM    152  HD3 LYS A  11      26.912   5.589 -27.301  1.00 96.18           H  
ATOM    153  CE  LYS A  11      26.539   7.470 -26.287  1.00 96.18           C  
ATOM    154  HE2 LYS A  11      25.537   7.179 -25.971  1.00 96.18           H  
ATOM    155  HE3 LYS A  11      26.986   8.011 -25.453  1.00 96.18           H  
ATOM    156  NZ  LYS A  11      26.455   8.391 -27.439  1.00 96.18           N  
ATOM    157  HZ1 LYS A  11      25.962   8.000 -28.229  1.00 96.18           H  
ATOM    158  HZ2 LYS A  11      27.356   8.764 -27.703  1.00 96.18           H  
ATOM    159  HZ3 LYS A  11      25.903   9.189 -27.159  1.00 96.18           H  
ATOM    160  N   LYS A  12      24.610   2.419 -23.173  1.00 96.67           N  
ATOM    161  H   LYS A  12      24.980   1.867 -23.934  1.00 96.67           H  
ATOM    162  CA  LYS A  12      23.366   1.974 -22.506  1.00 96.67           C  
ATOM    163  HA  LYS A  12      22.740   2.845 -22.310  1.00 96.67           H  
ATOM    164  C   LYS A  12      23.622   1.338 -21.141  1.00 96.67           C  
ATOM    165  CB  LYS A  12      22.575   1.007 -23.400  1.00 96.67           C  
ATOM    166  HB2 LYS A  12      21.724   0.621 -22.841  1.00 96.67           H  
ATOM    167  HB3 LYS A  12      23.210   0.169 -23.687  1.00 96.67           H  
ATOM    168  O   LYS A  12      22.841   1.573 -20.220  1.00 96.67           O  
ATOM    169  CG  LYS A  12      22.054   1.720 -24.651  1.00 96.67           C  
ATOM    170  HG2 LYS A  12      22.895   2.173 -25.175  1.00 96.67           H  
ATOM    171  HG3 LYS A  12      21.381   2.525 -24.357  1.00 96.67           H  
ATOM    172  CD  LYS A  12      21.327   0.739 -25.584  1.00 96.67           C  
ATOM    173  HD2 LYS A  12      20.468   0.318 -25.060  1.00 96.67           H  
ATOM    174  HD3 LYS A  12      22.004  -0.072 -25.852  1.00 96.67           H  
ATOM    175  CE  LYS A  12      20.834   1.430 -26.861  1.00 96.67           C  
ATOM    176  HE2 LYS A  12      20.316   0.695 -27.478  1.00 96.67           H  
ATOM    177  HE3 LYS A  12      20.101   2.187 -26.581  1.00 96.67           H  
ATOM    178  NZ  LYS A  12      21.953   2.050 -27.620  1.00 96.67           N  
ATOM    179  HZ1 LYS A  12      22.725   1.415 -27.765  1.00 96.67           H  
ATOM    180  HZ2 LYS A  12      21.659   2.394 -28.523  1.00 96.67           H  
ATOM    181  HZ3 LYS A  12      22.346   2.817 -27.094  1.00 96.67           H  
ATOM    182  N   VAL A  13      24.710   0.576 -20.993  1.00 97.15           N  
ATOM    183  H   VAL A  13      25.287   0.404 -21.804  1.00 97.15           H  
ATOM    184  CA  VAL A  13      25.145   0.038 -19.690  1.00 97.15           C  
ATOM    185  HA  VAL A  13      24.314  -0.496 -19.231  1.00 97.15           H  
ATOM    186  C   VAL A  13      25.516   1.187 -18.749  1.00 97.15           C  
ATOM    187  CB  VAL A  13      26.316  -0.957 -19.839  1.00 97.15           C  
ATOM    188  HB  VAL A  13      27.146  -0.459 -20.340  1.00 97.15           H  
ATOM    189  O   VAL A  13      24.931   1.306 -17.677  1.00 97.15           O  
ATOM    190  CG1 VAL A  13      26.804  -1.462 -18.477  1.00 97.15           C  
ATOM    191 HG11 VAL A  13      26.002  -1.979 -17.949  1.00 97.15           H  
ATOM    192 HG12 VAL A  13      27.626  -2.164 -18.621  1.00 97.15           H  
ATOM    193 HG13 VAL A  13      27.175  -0.642 -17.863  1.00 97.15           H  
ATOM    194  CG2 VAL A  13      25.907  -2.177 -20.671  1.00 97.15           C  
ATOM    195 HG21 VAL A  13      25.628  -1.877 -21.681  1.00 97.15           H  
ATOM    196 HG22 VAL A  13      26.749  -2.866 -20.743  1.00 97.15           H  
ATOM    197 HG23 VAL A  13      25.078  -2.696 -20.190  1.00 97.15           H  
ATOM    198  N   VAL A  14      26.415   2.083 -19.174  1.00 97.31           N  
ATOM    199  H   VAL A  14      26.834   1.939 -20.081  1.00 97.31           H  
ATOM    200  CA  VAL A  14      26.850   3.260 -18.398  1.00 97.31           C  
ATOM    201  HA  VAL A  14      27.325   2.918 -17.478  1.00 97.31           H  
ATOM    202  C   VAL A  14      25.665   4.129 -17.978  1.00 97.31           C  
ATOM    203  CB  VAL A  14      27.881   4.079 -19.205  1.00 97.31           C  
ATOM    204  HB  VAL A  14      27.539   4.166 -20.237  1.00 97.31           H  
ATOM    205  O   VAL A  14      25.545   4.469 -16.801  1.00 97.31           O  
ATOM    206  CG1 VAL A  14      28.093   5.502 -18.673  1.00 97.31           C  
ATOM    207 HG11 VAL A  14      28.247   5.485 -17.594  1.00 97.31           H  
ATOM    208 HG12 VAL A  14      28.954   5.960 -19.160  1.00 97.31           H  
ATOM    209 HG13 VAL A  14      27.220   6.116 -18.895  1.00 97.31           H  
ATOM    210  CG2 VAL A  14      29.234   3.357 -19.199  1.00 97.31           C  
ATOM    211 HG21 VAL A  14      29.625   3.298 -18.184  1.00 97.31           H  
ATOM    212 HG22 VAL A  14      29.940   3.900 -19.828  1.00 97.31           H  
ATOM    213 HG23 VAL A  14      29.126   2.348 -19.599  1.00 97.31           H  
ATOM    214  N   HIS A  15      24.764   4.444 -18.912  1.00 97.52           N  
ATOM    215  H   HIS A  15      24.931   4.152 -19.865  1.00 97.52           H  
ATOM    216  CA  HIS A  15      23.546   5.207 -18.638  1.00 97.52           C  
ATOM    217  HA  HIS A  15      23.813   6.202 -18.281  1.00 97.52           H  
ATOM    218  C   HIS A  15      22.699   4.543 -17.553  1.00 97.52           C  
ATOM    219  CB  HIS A  15      22.743   5.344 -19.934  1.00 97.52           C  
ATOM    220  HB2 HIS A  15      22.375   4.370 -20.257  1.00 97.52           H  
ATOM    221  HB3 HIS A  15      23.389   5.733 -20.720  1.00 97.52           H  
ATOM    222  O   HIS A  15      22.423   5.154 -16.523  1.00 97.52           O  
ATOM    223  CG  HIS A  15      21.583   6.278 -19.791  1.00 97.52           C  
ATOM    224  CD2 HIS A  15      21.619   7.618 -20.023  1.00 97.52           C  
ATOM    225  HD2 HIS A  15      22.470   8.193 -20.356  1.00 97.52           H  
ATOM    226  ND1 HIS A  15      20.307   5.913 -19.377  1.00 97.52           N  
ATOM    227  CE1 HIS A  15      19.589   7.046 -19.398  1.00 97.52           C  
ATOM    228  HE1 HIS A  15      18.543   7.120 -19.137  1.00 97.52           H  
ATOM    229  NE2 HIS A  15      20.356   8.084 -19.764  1.00 97.52           N  
ATOM    230  HE2 HIS A  15      20.051   9.044 -19.841  1.00 97.52           H  
ATOM    231  N   SER A  16      22.380   3.262 -17.738  1.00 97.63           N  
ATOM    232  H   SER A  16      22.684   2.816 -18.592  1.00 97.63           H  
ATOM    233  CA  SER A  16      21.504   2.504 -16.842  1.00 97.63           C  
ATOM    234  HA  SER A  16      20.574   3.058 -16.719  1.00 97.63           H  
ATOM    235  C   SER A  16      22.112   2.305 -15.452  1.00 97.63           C  
ATOM    236  CB  SER A  16      21.161   1.155 -17.474  1.00 97.63           C  
ATOM    237  HB2 SER A  16      20.468   0.615 -16.829  1.00 97.63           H  
ATOM    238  HB3 SER A  16      22.067   0.563 -17.600  1.00 97.63           H  
ATOM    239  O   SER A  16      21.387   2.346 -14.459  1.00 97.63           O  
ATOM    240  OG  SER A  16      20.566   1.372 -18.738  1.00 97.63           O  
ATOM    241  HG  SER A  16      21.277   1.519 -19.366  1.00 97.63           H  
ATOM    242  N   LEU A  17      23.437   2.149 -15.342  1.00 97.28           N  
ATOM    243  H   LEU A  17      23.985   2.093 -16.188  1.00 97.28           H  
ATOM    244  CA  LEU A  17      24.133   2.075 -14.051  1.00 97.28           C  
ATOM    245  HA  LEU A  17      23.672   1.297 -13.443  1.00 97.28           H  
ATOM    246  C   LEU A  17      23.999   3.383 -13.264  1.00 97.28           C  
ATOM    247  CB  LEU A  17      25.619   1.737 -14.269  1.00 97.28           C  
ATOM    248  HB2 LEU A  17      26.014   2.391 -15.046  1.00 97.28           H  
ATOM    249  HB3 LEU A  17      26.164   1.951 -13.350  1.00 97.28           H  
ATOM    250  O   LEU A  17      23.730   3.341 -12.061  1.00 97.28           O  
ATOM    251  CG  LEU A  17      25.898   0.274 -14.655  1.00 97.28           C  
ATOM    252  HG  LEU A  17      25.337   0.015 -15.553  1.00 97.28           H  
ATOM    253  CD1 LEU A  17      27.384   0.113 -14.960  1.00 97.28           C  
ATOM    254 HD11 LEU A  17      27.561  -0.908 -15.299  1.00 97.28           H  
ATOM    255 HD12 LEU A  17      27.676   0.800 -15.754  1.00 97.28           H  
ATOM    256 HD13 LEU A  17      27.976   0.308 -14.066  1.00 97.28           H  
ATOM    257  CD2 LEU A  17      25.516  -0.709 -13.546  1.00 97.28           C  
ATOM    258 HD21 LEU A  17      24.433  -0.762 -13.439  1.00 97.28           H  
ATOM    259 HD22 LEU A  17      25.869  -1.708 -13.802  1.00 97.28           H  
ATOM    260 HD23 LEU A  17      25.957  -0.404 -12.597  1.00 97.28           H  
ATOM    261  N   VAL A  18      24.123   4.531 -13.936  1.00 96.95           N  
ATOM    262  H   VAL A  18      24.334   4.485 -14.923  1.00 96.95           H  
ATOM    263  CA  VAL A  18      23.955   5.854 -13.316  1.00 96.95           C  
ATOM    264  HA  VAL A  18      24.434   5.835 -12.337  1.00 96.95           H  
ATOM    265  C   VAL A  18      22.472   6.171 -13.061  1.00 96.95           C  
ATOM    266  CB  VAL A  18      24.655   6.947 -14.151  1.00 96.95           C  
ATOM    267  HB  VAL A  18      24.183   6.991 -15.132  1.00 96.95           H  
ATOM    268  O   VAL A  18      22.161   6.765 -12.034  1.00 96.95           O  
ATOM    269  CG1 VAL A  18      24.565   8.321 -13.472  1.00 96.95           C  
ATOM    270 HG11 VAL A  18      24.987   8.270 -12.469  1.00 96.95           H  
ATOM    271 HG12 VAL A  18      25.125   9.052 -14.056  1.00 96.95           H  
ATOM    272 HG13 VAL A  18      23.524   8.635 -13.400  1.00 96.95           H  
ATOM    273  CG2 VAL A  18      26.154   6.693 -14.368  1.00 96.95           C  
ATOM    274 HG21 VAL A  18      26.327   5.681 -14.736  1.00 96.95           H  
ATOM    275 HG22 VAL A  18      26.533   7.388 -15.117  1.00 96.95           H  
ATOM    276 HG23 VAL A  18      26.711   6.834 -13.441  1.00 96.95           H  
ATOM    277  N   VAL A  19      21.539   5.734 -13.919  1.00 96.11           N  
ATOM    278  H   VAL A  19      21.848   5.301 -14.777  1.00 96.11           H  
ATOM    279  CA  VAL A  19      20.083   5.847 -13.680  1.00 96.11           C  
ATOM    280  HA  VAL A  19      19.859   6.876 -13.402  1.00 96.11           H  
ATOM    281  C   VAL A  19      19.627   4.987 -12.499  1.00 96.11           C  
ATOM    282  CB  VAL A  19      19.267   5.510 -14.949  1.00 96.11           C  
ATOM    283  HB  VAL A  19      19.636   4.577 -15.375  1.00 96.11           H  
ATOM    284  O   VAL A  19      18.777   5.439 -11.739  1.00 96.11           O  
ATOM    285  CG1 VAL A  19      17.762   5.357 -14.681  1.00 96.11           C  
ATOM    286 HG11 VAL A  19      17.391   6.217 -14.124  1.00 96.11           H  
ATOM    287 HG12 VAL A  19      17.576   4.448 -14.110  1.00 96.11           H  
ATOM    288 HG13 VAL A  19      17.219   5.272 -15.623  1.00 96.11           H  
ATOM    289  CG2 VAL A  19      19.411   6.629 -15.984  1.00 96.11           C  
ATOM    290 HG21 VAL A  19      18.851   6.352 -16.877  1.00 96.11           H  
ATOM    291 HG22 VAL A  19      20.456   6.749 -16.270  1.00 96.11           H  
ATOM    292 HG23 VAL A  19      19.022   7.570 -15.594  1.00 96.11           H  
ATOM    293  N   SER A  20      20.206   3.797 -12.295  1.00 94.87           N  
ATOM    294  H   SER A  20      20.826   3.446 -13.011  1.00 94.87           H  
ATOM    295  CA  SER A  20      19.891   2.916 -11.153  1.00 94.87           C  
ATOM    296  HA  SER A  20      18.810   2.782 -11.125  1.00 94.87           H  
ATOM    297  C   SER A  20      20.307   3.483  -9.789  1.00 94.87           C  
ATOM    298  CB  SER A  20      20.536   1.538 -11.346  1.00 94.87           C  
ATOM    299  HB2 SER A  20      20.039   0.826 -10.687  1.00 94.87           H  
ATOM    300  HB3 SER A  20      20.389   1.208 -12.374  1.00 94.87           H  
ATOM    301  O   SER A  20      19.901   2.969  -8.745  1.00 94.87           O  
ATOM    302  OG  SER A  20      21.924   1.552 -11.035  1.00 94.87           O  
ATOM    303  HG  SER A  20      22.362   2.202 -11.589  1.00 94.87           H  
ATOM    304  N   SER A  21      21.131   4.533  -9.784  1.00 87.32           N  
ATOM    305  H   SER A  21      21.388   4.941 -10.672  1.00 87.32           H  
ATOM    306  CA  SER A  21      21.615   5.196  -8.580  1.00 87.32           C  
ATOM    307  HA  SER A  21      21.569   4.493  -7.749  1.00 87.32           H  
ATOM    308  C   SER A  21      20.763   6.435  -8.276  1.00 87.32           C  
ATOM    309  CB  SER A  21      23.086   5.575  -8.757  1.00 87.32           C  
ATOM    310  HB2 SER A  21      23.229   6.090  -9.706  1.00 87.32           H  
ATOM    311  HB3 SER A  21      23.393   6.234  -7.945  1.00 87.32           H  
ATOM    312  O   SER A  21      20.764   7.381  -9.059  1.00 87.32           O  
ATOM    313  OG  SER A  21      23.867   4.397  -8.715  1.00 87.32           O  
ATOM    314  HG  SER A  21      24.775   4.630  -8.920  1.00 87.32           H  
ATOM    315  N   PRO A  22      20.079   6.515  -7.116  1.00 75.21           N  
ATOM    316  CA  PRO A  22      19.288   7.694  -6.739  1.00 75.21           C  
ATOM    317  HA  PRO A  22      18.671   8.004  -7.583  1.00 75.21           H  
ATOM    318  C   PRO A  22      20.132   8.922  -6.336  1.00 75.21           C  
ATOM    319  CB  PRO A  22      18.371   7.207  -5.611  1.00 75.21           C  
ATOM    320  HB2 PRO A  22      18.117   7.997  -4.904  1.00 75.21           H  
ATOM    321  HB3 PRO A  22      17.462   6.785  -6.041  1.00 75.21           H  
ATOM    322  O   PRO A  22      19.576   9.968  -6.004  1.00 75.21           O  
ATOM    323  CG  PRO A  22      19.180   6.091  -4.953  1.00 75.21           C  
ATOM    324  HG2 PRO A  22      18.540   5.374  -4.440  1.00 75.21           H  
ATOM    325  HG3 PRO A  22      19.906   6.523  -4.264  1.00 75.21           H  
ATOM    326  CD  PRO A  22      19.910   5.453  -6.134  1.00 75.21           C  
ATOM    327  HD2 PRO A  22      19.300   4.659  -6.564  1.00 75.21           H  
ATOM    328  HD3 PRO A  22      20.870   5.055  -5.802  1.00 75.21           H  
ATOM    329  N   GLY A  23      21.463   8.805  -6.342  1.00 75.52           N  
ATOM    330  H   GLY A  23      21.834   7.958  -6.747  1.00 75.52           H  
ATOM    331  CA  GLY A  23      22.416   9.899  -6.138  1.00 75.52           C  
ATOM    332  HA2 GLY A  23      21.891  10.840  -5.973  1.00 75.52           H  
ATOM    333  HA3 GLY A  23      23.020   9.682  -5.258  1.00 75.52           H  
ATOM    334  C   GLY A  23      23.347  10.072  -7.342  1.00 75.52           C  
ATOM    335  O   GLY A  23      23.098   9.538  -8.419  1.00 75.52           O  
ATOM    336  N   LYS A  24      24.454  10.796  -7.156  1.00 82.93           N  
ATOM    337  H   LYS A  24      24.648  11.140  -6.227  1.00 82.93           H  
ATOM    338  CA  LYS A  24      25.562  10.798  -8.125  1.00 82.93           C  
ATOM    339  HA  LYS A  24      25.162  10.722  -9.136  1.00 82.93           H  
ATOM    340  C   LYS A  24      26.453   9.571  -7.893  1.00 82.93           C  
ATOM    341  CB  LYS A  24      26.377  12.097  -8.024  1.00 82.93           C  
ATOM    342  HB2 LYS A  24      27.112  12.087  -8.829  1.00 82.93           H  
ATOM    343  HB3 LYS A  24      26.910  12.109  -7.073  1.00 82.93           H  
ATOM    344  O   LYS A  24      26.609   9.156  -6.747  1.00 82.93           O  
ATOM    345  CG  LYS A  24      25.536  13.381  -8.121  1.00 82.93           C  
ATOM    346  HG2 LYS A  24      25.003  13.538  -7.184  1.00 82.93           H  
ATOM    347  HG3 LYS A  24      24.809  13.286  -8.928  1.00 82.93           H  
ATOM    348  CD  LYS A  24      26.455  14.579  -8.396  1.00 82.93           C  
ATOM    349  HD2 LYS A  24      27.230  14.613  -7.631  1.00 82.93           H  
ATOM    350  HD3 LYS A  24      26.921  14.430  -9.370  1.00 82.93           H  
ATOM    351  CE  LYS A  24      25.704  15.912  -8.420  1.00 82.93           C  
ATOM    352  HE2 LYS A  24      24.924  15.857  -9.179  1.00 82.93           H  
ATOM    353  HE3 LYS A  24      25.229  16.067  -7.451  1.00 82.93           H  
ATOM    354  NZ  LYS A  24      26.637  17.028  -8.724  1.00 82.93           N  
ATOM    355  HZ1 LYS A  24      27.360  17.088  -8.022  1.00 82.93           H  
ATOM    356  HZ2 LYS A  24      27.094  16.877  -9.613  1.00 82.93           H  
ATOM    357  HZ3 LYS A  24      26.151  17.912  -8.763  1.00 82.93           H  
ATOM    358  N   LEU A  25      27.065   9.038  -8.950  1.00 87.65           N  
ATOM    359  H   LEU A  25      26.917   9.477  -9.847  1.00 87.65           H  
ATOM    360  CA  LEU A  25      28.177   8.078  -8.844  1.00 87.65           C  
ATOM    361  HA  LEU A  25      28.199   7.640  -7.846  1.00 87.65           H  
ATOM    362  C   LEU A  25      29.509   8.810  -9.038  1.00 87.65           C  
ATOM    363  CB  LEU A  25      28.027   6.950  -9.887  1.00 87.65           C  
ATOM    364  HB2 LEU A  25      28.971   6.409  -9.951  1.00 87.65           H  
ATOM    365  HB3 LEU A  25      27.847   7.403 -10.862  1.00 87.65           H  
ATOM    366  O   LEU A  25      29.552   9.800  -9.766  1.00 87.65           O  
ATOM    367  CG  LEU A  25      26.917   5.925  -9.594  1.00 87.65           C  
ATOM    368  HG  LEU A  25      25.963   6.440  -9.477  1.00 87.65           H  
ATOM    369  CD1 LEU A  25      26.801   4.940 -10.759  1.00 87.65           C  
ATOM    370 HD11 LEU A  25      25.965   4.259 -10.601  1.00 87.65           H  
ATOM    371 HD12 LEU A  25      27.716   4.355 -10.845  1.00 87.65           H  
ATOM    372 HD13 LEU A  25      26.636   5.480 -11.691  1.00 87.65           H  
ATOM    373  CD2 LEU A  25      27.204   5.099  -8.339  1.00 87.65           C  
ATOM    374 HD21 LEU A  25      26.457   4.318  -8.201  1.00 87.65           H  
ATOM    375 HD22 LEU A  25      27.218   5.735  -7.454  1.00 87.65           H  
ATOM    376 HD23 LEU A  25      28.172   4.608  -8.446  1.00 87.65           H  
ATOM    377  N   THR A  26      30.596   8.323  -8.443  1.00 83.89           N  
ATOM    378  H   THR A  26      30.498   7.545  -7.807  1.00 83.89           H  
ATOM    379  CA  THR A  26      31.953   8.706  -8.877  1.00 83.89           C  
ATOM    380  HA  THR A  26      31.925   9.745  -9.206  1.00 83.89           H  
ATOM    381  C   THR A  26      32.409   7.858 -10.071  1.00 83.89           C  
ATOM    382  CB  THR A  26      32.990   8.644  -7.744  1.00 83.89           C  
ATOM    383  HB  THR A  26      33.929   9.043  -8.126  1.00 83.89           H  
ATOM    384  O   THR A  26      31.856   6.784 -10.323  1.00 83.89           O  
ATOM    385  CG2 THR A  26      32.596   9.470  -6.523  1.00 83.89           C  
ATOM    386 HG21 THR A  26      32.406  10.500  -6.825  1.00 83.89           H  
ATOM    387 HG22 THR A  26      33.410   9.466  -5.797  1.00 83.89           H  
ATOM    388 HG23 THR A  26      31.699   9.059  -6.059  1.00 83.89           H  
ATOM    389  OG1 THR A  26      33.208   7.319  -7.319  1.00 83.89           O  
ATOM    390  HG1 THR A  26      33.916   7.350  -6.672  1.00 83.89           H  
ATOM    391  N   VAL A  27      33.444   8.295 -10.799  1.00 88.34           N  
ATOM    392  H   VAL A  27      33.806   9.219 -10.609  1.00 88.34           H  
ATOM    393  CA  VAL A  27      34.098   7.481 -11.851  1.00 88.34           C  
ATOM    394  HA  VAL A  27      33.366   7.229 -12.618  1.00 88.34           H  
ATOM    395  C   VAL A  27      34.584   6.138 -11.298  1.00 88.34           C  
ATOM    396  CB  VAL A  27      35.253   8.262 -12.517  1.00 88.34           C  
ATOM    397  HB  VAL A  27      35.955   8.574 -11.744  1.00 88.34           H  
ATOM    398  O   VAL A  27      34.399   5.105 -11.939  1.00 88.34           O  
ATOM    399  CG1 VAL A  27      36.019   7.430 -13.555  1.00 88.34           C  
ATOM    400 HG11 VAL A  27      36.527   6.595 -13.072  1.00 88.34           H  
ATOM    401 HG12 VAL A  27      36.771   8.050 -14.042  1.00 88.34           H  
ATOM    402 HG13 VAL A  27      35.330   7.044 -14.307  1.00 88.34           H  
ATOM    403  CG2 VAL A  27      34.754   9.518 -13.242  1.00 88.34           C  
ATOM    404 HG21 VAL A  27      34.164  10.139 -12.567  1.00 88.34           H  
ATOM    405 HG22 VAL A  27      35.608  10.102 -13.587  1.00 88.34           H  
ATOM    406 HG23 VAL A  27      34.141   9.246 -14.101  1.00 88.34           H  
ATOM    407  N   GLU A  28      35.139   6.128 -10.085  1.00 83.86           N  
ATOM    408  H   GLU A  28      35.281   7.015  -9.623  1.00 83.86           H  
ATOM    409  CA  GLU A  28      35.573   4.911  -9.388  1.00 83.86           C  
ATOM    410  HA  GLU A  28      36.301   4.390 -10.010  1.00 83.86           H  
ATOM    411  C   GLU A  28      34.409   3.944  -9.117  1.00 83.86           C  
ATOM    412  CB  GLU A  28      36.252   5.342  -8.080  1.00 83.86           C  
ATOM    413  HB2 GLU A  28      36.879   6.208  -8.294  1.00 83.86           H  
ATOM    414  HB3 GLU A  28      35.493   5.682  -7.377  1.00 83.86           H  
ATOM    415  O   GLU A  28      34.497   2.756  -9.430  1.00 83.86           O  
ATOM    416  CG  GLU A  28      37.153   4.272  -7.445  1.00 83.86           C  
ATOM    417  HG2 GLU A  28      37.269   3.430  -8.128  1.00 83.86           H  
ATOM    418  HG3 GLU A  28      38.141   4.701  -7.283  1.00 83.86           H  
ATOM    419  CD  GLU A  28      36.596   3.799  -6.101  1.00 83.86           C  
ATOM    420  OE1 GLU A  28      36.266   2.594  -5.991  1.00 83.86           O  
ATOM    421  OE2 GLU A  28      36.391   4.642  -5.201  1.00 83.86           O  
ATOM    422  N   GLN A  29      33.283   4.461  -8.612  1.00 88.79           N  
ATOM    423  H   GLN A  29      33.251   5.452  -8.419  1.00 88.79           H  
ATOM    424  CA  GLN A  29      32.080   3.665  -8.363  1.00 88.79           C  
ATOM    425  HA  GLN A  29      32.345   2.806  -7.746  1.00 88.79           H  
ATOM    426  C   GLN A  29      31.481   3.120  -9.664  1.00 88.79           C  
ATOM    427  CB  GLN A  29      31.039   4.503  -7.615  1.00 88.79           C  
ATOM    428  HB2 GLN A  29      30.878   5.429  -8.168  1.00 88.79           H  
ATOM    429  HB3 GLN A  29      30.102   3.946  -7.589  1.00 88.79           H  
ATOM    430  O   GLN A  29      31.182   1.933  -9.729  1.00 88.79           O  
ATOM    431  CG  GLN A  29      31.434   4.813  -6.163  1.00 88.79           C  
ATOM    432  HG2 GLN A  29      32.474   5.135  -6.113  1.00 88.79           H  
ATOM    433  HG3 GLN A  29      31.340   3.903  -5.571  1.00 88.79           H  
ATOM    434  CD  GLN A  29      30.565   5.905  -5.539  1.00 88.79           C  
ATOM    435  NE2 GLN A  29      30.691   6.149  -4.254  1.00 88.79           N  
ATOM    436 HE21 GLN A  29      31.412   5.693  -3.713  1.00 88.79           H  
ATOM    437 HE22 GLN A  29      30.133   6.913  -3.901  1.00 88.79           H  
ATOM    438  OE1 GLN A  29      29.768   6.573  -6.178  1.00 88.79           O  
ATOM    439  N   LEU A  30      31.378   3.933 -10.722  1.00 95.53           N  
ATOM    440  H   LEU A  30      31.648   4.901 -10.620  1.00 95.53           H  
ATOM    441  CA  LEU A  30      30.875   3.467 -12.017  1.00 95.53           C  
ATOM    442  HA  LEU A  30      29.893   3.023 -11.850  1.00 95.53           H  
ATOM    443  C   LEU A  30      31.770   2.374 -12.622  1.00 95.53           C  
ATOM    444  CB  LEU A  30      30.718   4.661 -12.974  1.00 95.53           C  
ATOM    445  HB2 LEU A  30      30.015   5.372 -12.541  1.00 95.53           H  
ATOM    446  HB3 LEU A  30      31.685   5.155 -13.072  1.00 95.53           H  
ATOM    447  O   LEU A  30      31.254   1.391 -13.145  1.00 95.53           O  
ATOM    448  CG  LEU A  30      30.226   4.250 -14.378  1.00 95.53           C  
ATOM    449  HG  LEU A  30      30.911   3.523 -14.813  1.00 95.53           H  
ATOM    450  CD1 LEU A  30      28.816   3.656 -14.359  1.00 95.53           C  
ATOM    451 HD11 LEU A  30      28.127   4.336 -13.858  1.00 95.53           H  
ATOM    452 HD12 LEU A  30      28.825   2.702 -13.833  1.00 95.53           H  
ATOM    453 HD13 LEU A  30      28.473   3.480 -15.378  1.00 95.53           H  
ATOM    454  CD2 LEU A  30      30.216   5.457 -15.305  1.00 95.53           C  
ATOM    455 HD21 LEU A  30      29.441   6.161 -15.000  1.00 95.53           H  
ATOM    456 HD22 LEU A  30      30.026   5.119 -16.324  1.00 95.53           H  
ATOM    457 HD23 LEU A  30      31.192   5.942 -15.282  1.00 95.53           H  
ATOM    458  N   MET A  31      33.098   2.502 -12.535  1.00 92.54           N  
ATOM    459  H   MET A  31      33.474   3.341 -12.117  1.00 92.54           H  
ATOM    460  CA  MET A  31      34.031   1.465 -13.003  1.00 92.54           C  
ATOM    461  HA  MET A  31      33.824   1.242 -14.049  1.00 92.54           H  
ATOM    462  C   MET A  31      33.878   0.148 -12.226  1.00 92.54           C  
ATOM    463  CB  MET A  31      35.471   1.981 -12.878  1.00 92.54           C  
ATOM    464  HB2 MET A  31      36.155   1.137 -12.966  1.00 92.54           H  
ATOM    465  HB3 MET A  31      35.619   2.427 -11.895  1.00 92.54           H  
ATOM    466  O   MET A  31      33.948  -0.934 -12.813  1.00 92.54           O  
ATOM    467  CG  MET A  31      35.815   3.012 -13.961  1.00 92.54           C  
ATOM    468  HG2 MET A  31      36.154   3.930 -13.482  1.00 92.54           H  
ATOM    469  HG3 MET A  31      34.919   3.254 -14.533  1.00 92.54           H  
ATOM    470  SD  MET A  31      37.099   2.459 -15.117  1.00 92.54           S  
ATOM    471  CE  MET A  31      38.563   2.651 -14.064  1.00 92.54           C  
ATOM    472  HE1 MET A  31      39.453   2.369 -14.627  1.00 92.54           H  
ATOM    473  HE2 MET A  31      38.653   3.692 -13.751  1.00 92.54           H  
ATOM    474  HE3 MET A  31      38.475   2.014 -13.184  1.00 92.54           H  
ATOM    475  N   ARG A  32      33.642   0.241 -10.912  1.00 89.01           N  
ATOM    476  H   ARG A  32      33.634   1.167 -10.508  1.00 89.01           H  
ATOM    477  CA  ARG A  32      33.376  -0.895 -10.018  1.00 89.01           C  
ATOM    478  HA  ARG A  32      34.157  -1.644 -10.148  1.00 89.01           H  
ATOM    479  C   ARG A  32      32.041  -1.571 -10.348  1.00 89.01           C  
ATOM    480  CB  ARG A  32      33.407  -0.356  -8.580  1.00 89.01           C  
ATOM    481  HB2 ARG A  32      32.532   0.274  -8.421  1.00 89.01           H  
ATOM    482  HB3 ARG A  32      34.293   0.266  -8.454  1.00 89.01           H  
ATOM    483  O   ARG A  32      31.995  -2.791 -10.490  1.00 89.01           O  
ATOM    484  CG  ARG A  32      33.437  -1.440  -7.498  1.00 89.01           C  
ATOM    485  HG2 ARG A  32      34.446  -1.843  -7.416  1.00 89.01           H  
ATOM    486  HG3 ARG A  32      32.757  -2.250  -7.763  1.00 89.01           H  
ATOM    487  CD  ARG A  32      32.991  -0.869  -6.145  1.00 89.01           C  
ATOM    488  HD2 ARG A  32      33.096  -1.652  -5.394  1.00 89.01           H  
ATOM    489  HD3 ARG A  32      31.935  -0.609  -6.226  1.00 89.01           H  
ATOM    490  NE  ARG A  32      33.752   0.328  -5.717  1.00 89.01           N  
ATOM    491  HE  ARG A  32      34.536   0.640  -6.272  1.00 89.01           H  
ATOM    492  NH1 ARG A  32      32.494   0.791  -3.857  1.00 89.01           N  
ATOM    493 HH11 ARG A  32      32.325   1.368  -3.045  1.00 89.01           H  
ATOM    494 HH12 ARG A  32      31.919  -0.011  -4.072  1.00 89.01           H  
ATOM    495  NH2 ARG A  32      34.207   2.104  -4.361  1.00 89.01           N  
ATOM    496 HH21 ARG A  32      34.079   2.663  -3.530  1.00 89.01           H  
ATOM    497 HH22 ARG A  32      35.005   2.328  -4.938  1.00 89.01           H  
ATOM    498  CZ  ARG A  32      33.486   1.068  -4.655  1.00 89.01           C  
ATOM    499  N   ASP A  33      30.986  -0.778 -10.515  1.00 91.88           N  
ATOM    500  H   ASP A  33      31.114   0.210 -10.348  1.00 91.88           H  
ATOM    501  CA  ASP A  33      29.641  -1.230 -10.876  1.00 91.88           C  
ATOM    502  HA  ASP A  33      29.297  -1.969 -10.152  1.00 91.88           H  
ATOM    503  C   ASP A  33      29.624  -1.890 -12.264  1.00 91.88           C  
ATOM    504  CB  ASP A  33      28.675  -0.035 -10.857  1.00 91.88           C  
ATOM    505  HB2 ASP A  33      27.740  -0.357 -11.317  1.00 91.88           H  
ATOM    506  HB3 ASP A  33      29.081   0.769 -11.470  1.00 91.88           H  
ATOM    507  O   ASP A  33      29.086  -2.982 -12.418  1.00 91.88           O  
ATOM    508  CG  ASP A  33      28.322   0.505  -9.469  1.00 91.88           C  
ATOM    509  OD1 ASP A  33      28.238  -0.276  -8.496  1.00 91.88           O  
ATOM    510  OD2 ASP A  33      27.915   1.686  -9.385  1.00 91.88           O  
ATOM    511  N   TYR A  34      30.290  -1.286 -13.254  1.00 94.42           N  
ATOM    512  H   TYR A  34      30.691  -0.376 -13.074  1.00 94.42           H  
ATOM    513  CA  TYR A  34      30.422  -1.838 -14.605  1.00 94.42           C  
ATOM    514  HA  TYR A  34      29.427  -1.999 -15.019  1.00 94.42           H  
ATOM    515  C   TYR A  34      31.116  -3.204 -14.586  1.00 94.42           C  
ATOM    516  CB  TYR A  34      31.160  -0.825 -15.497  1.00 94.42           C  
ATOM    517  HB2 TYR A  34      32.187  -0.719 -15.148  1.00 94.42           H  
ATOM    518  HB3 TYR A  34      30.677   0.146 -15.385  1.00 94.42           H  
ATOM    519  O   TYR A  34      30.612  -4.152 -15.181  1.00 94.42           O  
ATOM    520  CG  TYR A  34      31.176  -1.172 -16.974  1.00 94.42           C  
ATOM    521  CD1 TYR A  34      32.040  -2.174 -17.457  1.00 94.42           C  
ATOM    522  HD1 TYR A  34      32.686  -2.714 -16.781  1.00 94.42           H  
ATOM    523  CD2 TYR A  34      30.313  -0.502 -17.864  1.00 94.42           C  
ATOM    524  HD2 TYR A  34      29.638   0.256 -17.496  1.00 94.42           H  
ATOM    525  CE1 TYR A  34      32.029  -2.524 -18.819  1.00 94.42           C  
ATOM    526  HE1 TYR A  34      32.666  -3.321 -19.173  1.00 94.42           H  
ATOM    527  CE2 TYR A  34      30.310  -0.838 -19.232  1.00 94.42           C  
ATOM    528  HE2 TYR A  34      29.635  -0.351 -19.920  1.00 94.42           H  
ATOM    529  OH  TYR A  34      31.109  -2.224 -21.011  1.00 94.42           O  
ATOM    530  HH  TYR A  34      31.582  -3.045 -21.162  1.00 94.42           H  
ATOM    531  CZ  TYR A  34      31.158  -1.859 -19.706  1.00 94.42           C  
ATOM    532  N   ARG A  35      32.218  -3.357 -13.833  1.00 89.72           N  
ATOM    533  H   ARG A  35      32.591  -2.550 -13.354  1.00 89.72           H  
ATOM    534  CA  ARG A  35      32.866  -4.670 -13.663  1.00 89.72           C  
ATOM    535  HA  ARG A  35      33.004  -5.106 -14.652  1.00 89.72           H  
ATOM    536  C   ARG A  35      31.969  -5.671 -12.930  1.00 89.72           C  
ATOM    537  CB  ARG A  35      34.240  -4.507 -12.992  1.00 89.72           C  
ATOM    538  HB2 ARG A  35      34.805  -3.736 -13.516  1.00 89.72           H  
ATOM    539  HB3 ARG A  35      34.094  -4.191 -11.959  1.00 89.72           H  
ATOM    540  O   ARG A  35      32.007  -6.857 -13.242  1.00 89.72           O  
ATOM    541  CG  ARG A  35      35.044  -5.822 -13.025  1.00 89.72           C  
ATOM    542  HG2 ARG A  35      34.437  -6.628 -12.612  1.00 89.72           H  
ATOM    543  HG3 ARG A  35      35.288  -6.081 -14.055  1.00 89.72           H  
ATOM    544  CD  ARG A  35      36.322  -5.773 -12.181  1.00 89.72           C  
ATOM    545  HD2 ARG A  35      36.666  -6.799 -12.052  1.00 89.72           H  
ATOM    546  HD3 ARG A  35      36.079  -5.367 -11.199  1.00 89.72           H  
ATOM    547  NE  ARG A  35      37.404  -4.987 -12.805  1.00 89.72           N  
ATOM    548  HE  ARG A  35      37.211  -4.593 -13.715  1.00 89.72           H  
ATOM    549  NH1 ARG A  35      38.956  -5.324 -11.147  1.00 89.72           N  
ATOM    550 HH11 ARG A  35      39.898  -5.235 -10.794  1.00 89.72           H  
ATOM    551 HH12 ARG A  35      38.264  -5.847 -10.630  1.00 89.72           H  
ATOM    552  NH2 ARG A  35      39.546  -4.200 -12.972  1.00 89.72           N  
ATOM    553 HH21 ARG A  35      40.477  -4.114 -12.590  1.00 89.72           H  
ATOM    554 HH22 ARG A  35      39.355  -3.857 -13.902  1.00 89.72           H  
ATOM    555  CZ  ARG A  35      38.622  -4.837 -12.310  1.00 89.72           C  
ATOM    556  N   SER A  36      31.154  -5.214 -11.980  1.00 87.59           N  
ATOM    557  H   SER A  36      31.171  -4.228 -11.763  1.00 87.59           H  
ATOM    558  CA  SER A  36      30.188  -6.075 -11.292  1.00 87.59           C  
ATOM    559  HA  SER A  36      30.719  -6.951 -10.919  1.00 87.59           H  
ATOM    560  C   SER A  36      29.072  -6.575 -12.214  1.00 87.59           C  
ATOM    561  CB  SER A  36      29.588  -5.347 -10.086  1.00 87.59           C  
ATOM    562  HB2 SER A  36      30.391  -5.032  -9.420  1.00 87.59           H  
ATOM    563  HB3 SER A  36      29.037  -4.465 -10.413  1.00 87.59           H  
ATOM    564  O   SER A  36      28.567  -7.669 -11.972  1.00 87.59           O  
ATOM    565  OG  SER A  36      28.713  -6.212  -9.384  1.00 87.59           O  
ATOM    566  HG  SER A  36      27.893  -6.253  -9.883  1.00 87.59           H  
ATOM    567  N   GLU A  37      28.684  -5.819 -13.239  1.00 91.96           N  
ATOM    568  H   GLU A  37      29.087  -4.898 -13.337  1.00 91.96           H  
ATOM    569  CA  GLU A  37      27.541  -6.141 -14.104  1.00 91.96           C  
ATOM    570  HA  GLU A  37      26.890  -6.847 -13.589  1.00 91.96           H  
ATOM    571  C   GLU A  37      27.954  -6.814 -15.429  1.00 91.96           C  
ATOM    572  CB  GLU A  37      26.738  -4.847 -14.309  1.00 91.96           C  
ATOM    573  HB2 GLU A  37      27.313  -4.173 -14.945  1.00 91.96           H  
ATOM    574  HB3 GLU A  37      26.605  -4.353 -13.347  1.00 91.96           H  
ATOM    575  O   GLU A  37      27.311  -7.770 -15.851  1.00 91.96           O  
ATOM    576  CG  GLU A  37      25.354  -5.055 -14.936  1.00 91.96           C  
ATOM    577  HG2 GLU A  37      24.907  -4.070 -15.067  1.00 91.96           H  
ATOM    578  HG3 GLU A  37      25.493  -5.493 -15.924  1.00 91.96           H  
ATOM    579  CD  GLU A  37      24.387  -5.932 -14.118  1.00 91.96           C  
ATOM    580  OE1 GLU A  37      23.473  -6.513 -14.754  1.00 91.96           O  
ATOM    581  OE2 GLU A  37      24.544  -6.006 -12.875  1.00 91.96           O  
ATOM    582  N   GLU A  38      29.065  -6.394 -16.047  1.00 92.99           N  
ATOM    583  H   GLU A  38      29.531  -5.576 -15.681  1.00 92.99           H  
ATOM    584  CA  GLU A  38      29.574  -6.957 -17.312  1.00 92.99           C  
ATOM    585  HA  GLU A  38      28.752  -7.417 -17.861  1.00 92.99           H  
ATOM    586  C   GLU A  38      30.654  -8.037 -17.128  1.00 92.99           C  
ATOM    587  CB  GLU A  38      30.178  -5.845 -18.190  1.00 92.99           C  
ATOM    588  HB2 GLU A  38      30.452  -6.278 -19.152  1.00 92.99           H  
ATOM    589  HB3 GLU A  38      31.093  -5.485 -17.720  1.00 92.99           H  
ATOM    590  O   GLU A  38      31.035  -8.705 -18.086  1.00 92.99           O  
ATOM    591  CG  GLU A  38      29.280  -4.636 -18.461  1.00 92.99           C  
ATOM    592  HG2 GLU A  38      29.153  -4.060 -17.544  1.00 92.99           H  
ATOM    593  HG3 GLU A  38      29.782  -4.000 -19.189  1.00 92.99           H  
ATOM    594  CD  GLU A  38      27.921  -5.015 -19.035  1.00 92.99           C  
ATOM    595  OE1 GLU A  38      26.899  -4.788 -18.357  1.00 92.99           O  
ATOM    596  OE2 GLU A  38      27.829  -5.488 -20.188  1.00 92.99           O  
ATOM    597  N   GLY A  39      31.239  -8.158 -15.932  1.00 86.74           N  
ATOM    598  H   GLY A  39      30.899  -7.574 -15.181  1.00 86.74           H  
ATOM    599  CA  GLY A  39      32.394  -9.027 -15.658  1.00 86.74           C  
ATOM    600  HA2 GLY A  39      32.214 -10.001 -16.113  1.00 86.74           H  
ATOM    601  HA3 GLY A  39      32.484  -9.164 -14.580  1.00 86.74           H  
ATOM    602  C   GLY A  39      33.736  -8.494 -16.187  1.00 86.74           C  
ATOM    603  O   GLY A  39      34.793  -8.907 -15.711  1.00 86.74           O  
ATOM    604  N   CYS A  40      33.721  -7.533 -17.115  1.00 91.01           N  
ATOM    605  H   CYS A  40      32.820  -7.267 -17.487  1.00 91.01           H  
ATOM    606  CA  CYS A  40      34.901  -6.880 -17.685  1.00 91.01           C  
ATOM    607  HA  CYS A  40      35.788  -7.418 -17.351  1.00 91.01           H  
ATOM    608  C   CYS A  40      35.055  -5.422 -17.209  1.00 91.01           C  
ATOM    609  CB  CYS A  40      34.835  -7.023 -19.214  1.00 91.01           C  
ATOM    610  HB2 CYS A  40      34.663  -8.070 -19.462  1.00 91.01           H  
ATOM    611  HB3 CYS A  40      35.777  -6.707 -19.662  1.00 91.01           H  
ATOM    612  O   CYS A  40      34.143  -4.820 -16.648  1.00 91.01           O  
ATOM    613  SG  CYS A  40      33.484  -6.021 -19.899  1.00 91.01           S  
ATOM    614  HG  CYS A  40      33.324  -6.698 -21.039  1.00 91.01           H  
ATOM    615  N   THR A  41      36.227  -4.815 -17.404  1.00 91.06           N  
ATOM    616  H   THR A  41      36.957  -5.300 -17.907  1.00 91.06           H  
ATOM    617  CA  THR A  41      36.399  -3.366 -17.191  1.00 91.06           C  
ATOM    618  HA  THR A  41      35.957  -3.091 -16.233  1.00 91.06           H  
ATOM    619  C   THR A  41      35.694  -2.550 -18.269  1.00 91.06           C  
ATOM    620  CB  THR A  41      37.878  -2.962 -17.190  1.00 91.06           C  
ATOM    621  HB  THR A  41      37.970  -1.884 -17.318  1.00 91.06           H  
ATOM    622  O   THR A  41      35.633  -2.977 -19.420  1.00 91.06           O  
ATOM    623  CG2 THR A  41      38.546  -3.351 -15.874  1.00 91.06           C  
ATOM    624 HG21 THR A  41      38.480  -4.430 -15.737  1.00 91.06           H  
ATOM    625 HG22 THR A  41      38.050  -2.827 -15.057  1.00 91.06           H  
ATOM    626 HG23 THR A  41      39.593  -3.053 -15.914  1.00 91.06           H  
ATOM    627  OG1 THR A  41      38.576  -3.620 -18.219  1.00 91.06           O  
ATOM    628  HG1 THR A  41      38.222  -3.313 -19.057  1.00 91.06           H  
ATOM    629  N   LEU A  42      35.267  -1.333 -17.915  1.00 94.56           N  
ATOM    630  H   LEU A  42      35.329  -1.059 -16.945  1.00 94.56           H  
ATOM    631  CA  LEU A  42      34.790  -0.325 -18.865  1.00 94.56           C  
ATOM    632  HA  LEU A  42      33.814  -0.640 -19.233  1.00 94.56           H  
ATOM    633  C   LEU A  42      35.791  -0.194 -20.037  1.00 94.56           C  
ATOM    634  CB  LEU A  42      34.627   0.998 -18.090  1.00 94.56           C  
ATOM    635  HB2 LEU A  42      33.991   0.823 -17.223  1.00 94.56           H  
ATOM    636  HB3 LEU A  42      35.607   1.305 -17.725  1.00 94.56           H  
ATOM    637  O   LEU A  42      36.949   0.140 -19.782  1.00 94.56           O  
ATOM    638  CG  LEU A  42      34.023   2.153 -18.909  1.00 94.56           C  
ATOM    639  HG  LEU A  42      34.580   2.284 -19.836  1.00 94.56           H  
ATOM    640  CD1 LEU A  42      32.551   1.906 -19.232  1.00 94.56           C  
ATOM    641 HD11 LEU A  42      31.977   1.803 -18.312  1.00 94.56           H  
ATOM    642 HD12 LEU A  42      32.156   2.740 -19.812  1.00 94.56           H  
ATOM    643 HD13 LEU A  42      32.435   0.997 -19.823  1.00 94.56           H  
ATOM    644  CD2 LEU A  42      34.110   3.448 -18.099  1.00 94.56           C  
ATOM    645 HD21 LEU A  42      33.649   4.266 -18.652  1.00 94.56           H  
ATOM    646 HD22 LEU A  42      35.156   3.694 -17.913  1.00 94.56           H  
ATOM    647 HD23 LEU A  42      33.595   3.329 -17.146  1.00 94.56           H  
ATOM    648  N   PRO A  43      35.404  -0.457 -21.301  1.00 94.46           N  
ATOM    649  CA  PRO A  43      36.346  -0.641 -22.412  1.00 94.46           C  
ATOM    650  HA  PRO A  43      37.220  -1.180 -22.047  1.00 94.46           H  
ATOM    651  C   PRO A  43      36.859   0.682 -23.014  1.00 94.46           C  
ATOM    652  CB  PRO A  43      35.610  -1.547 -23.410  1.00 94.46           C  
ATOM    653  HB2 PRO A  43      35.922  -1.398 -24.443  1.00 94.46           H  
ATOM    654  HB3 PRO A  43      35.738  -2.590 -23.122  1.00 94.46           H  
ATOM    655  O   PRO A  43      37.043   0.796 -24.223  1.00 94.46           O  
ATOM    656  CG  PRO A  43      34.156  -1.144 -23.218  1.00 94.46           C  
ATOM    657  HG2 PRO A  43      33.964  -0.215 -23.756  1.00 94.46           H  
ATOM    658  HG3 PRO A  43      33.472  -1.929 -23.539  1.00 94.46           H  
ATOM    659  CD  PRO A  43      34.076  -0.895 -21.715  1.00 94.46           C  
ATOM    660  HD2 PRO A  43      33.320  -0.139 -21.504  1.00 94.46           H  
ATOM    661  HD3 PRO A  43      33.832  -1.829 -21.210  1.00 94.46           H  
ATOM    662  N   TYR A  44      37.112   1.698 -22.182  1.00 94.07           N  
ATOM    663  H   TYR A  44      37.054   1.518 -21.190  1.00 94.07           H  
ATOM    664  CA  TYR A  44      37.522   3.036 -22.626  1.00 94.07           C  
ATOM    665  HA  TYR A  44      36.722   3.449 -23.240  1.00 94.07           H  
ATOM    666  C   TYR A  44      38.783   3.013 -23.509  1.00 94.07           C  
ATOM    667  CB  TYR A  44      37.692   3.956 -21.404  1.00 94.07           C  
ATOM    668  HB2 TYR A  44      36.727   4.053 -20.906  1.00 94.07           H  
ATOM    669  HB3 TYR A  44      37.970   4.949 -21.759  1.00 94.07           H  
ATOM    670  O   TYR A  44      38.867   3.776 -24.467  1.00 94.07           O  
ATOM    671  CG  TYR A  44      38.734   3.532 -20.383  1.00 94.07           C  
ATOM    672  CD1 TYR A  44      38.347   2.870 -19.202  1.00 94.07           C  
ATOM    673  HD1 TYR A  44      37.305   2.655 -19.017  1.00 94.07           H  
ATOM    674  CD2 TYR A  44      40.094   3.818 -20.607  1.00 94.07           C  
ATOM    675  HD2 TYR A  44      40.394   4.349 -21.498  1.00 94.07           H  
ATOM    676  CE1 TYR A  44      39.318   2.475 -18.263  1.00 94.07           C  
ATOM    677  HE1 TYR A  44      39.028   1.956 -17.361  1.00 94.07           H  
ATOM    678  CE2 TYR A  44      41.070   3.414 -19.678  1.00 94.07           C  
ATOM    679  HE2 TYR A  44      42.111   3.632 -19.866  1.00 94.07           H  
ATOM    680  OH  TYR A  44      41.617   2.370 -17.589  1.00 94.07           O  
ATOM    681  HH  TYR A  44      42.499   2.613 -17.880  1.00 94.07           H  
ATOM    682  CZ  TYR A  44      40.682   2.743 -18.500  1.00 94.07           C  
ATOM    683  N   SER A  45      39.721   2.097 -23.244  1.00 92.46           N  
ATOM    684  H   SER A  45      39.590   1.490 -22.447  1.00 92.46           H  
ATOM    685  CA  SER A  45      40.955   1.927 -24.022  1.00 92.46           C  
ATOM    686  HA  SER A  45      41.416   2.904 -24.164  1.00 92.46           H  
ATOM    687  C   SER A  45      40.719   1.348 -25.418  1.00 92.46           C  
ATOM    688  CB  SER A  45      41.943   1.056 -23.244  1.00 92.46           C  
ATOM    689  HB2 SER A  45      42.814   0.852 -23.866  1.00 92.46           H  
ATOM    690  HB3 SER A  45      42.266   1.596 -22.354  1.00 92.46           H  
ATOM    691  O   SER A  45      41.290   1.859 -26.378  1.00 92.46           O  
ATOM    692  OG  SER A  45      41.332  -0.164 -22.852  1.00 92.46           O  
ATOM    693  HG  SER A  45      42.009  -0.729 -22.472  1.00 92.46           H  
ATOM    694  N   LYS A  46      39.835   0.347 -25.564  1.00 92.06           N  
ATOM    695  H   LYS A  46      39.380  -0.002 -24.733  1.00 92.06           H  
ATOM    696  CA  LYS A  46      39.390  -0.139 -26.885  1.00 92.06           C  
ATOM    697  HA  LYS A  46      40.238  -0.487 -27.474  1.00 92.06           H  
ATOM    698  C   LYS A  46      38.717   0.976 -27.688  1.00 92.06           C  
ATOM    699  CB  LYS A  46      38.345  -1.247 -26.757  1.00 92.06           C  
ATOM    700  HB2 LYS A  46      37.917  -1.369 -27.752  1.00 92.06           H  
ATOM    701  HB3 LYS A  46      37.542  -0.891 -26.111  1.00 92.06           H  
ATOM    702  O   LYS A  46      38.928   1.088 -28.887  1.00 92.06           O  
ATOM    703  CG  LYS A  46      38.793  -2.636 -26.278  1.00 92.06           C  
ATOM    704  HG2 LYS A  46      39.548  -3.041 -26.952  1.00 92.06           H  
ATOM    705  HG3 LYS A  46      39.166  -2.597 -25.255  1.00 92.06           H  
ATOM    706  CD  LYS A  46      37.502  -3.462 -26.361  1.00 92.06           C  
ATOM    707  HD2 LYS A  46      36.795  -3.071 -25.629  1.00 92.06           H  
ATOM    708  HD3 LYS A  46      37.058  -3.297 -27.342  1.00 92.06           H  
ATOM    709  CE  LYS A  46      37.560  -4.969 -26.173  1.00 92.06           C  
ATOM    710  HE2 LYS A  46      38.316  -5.391 -26.835  1.00 92.06           H  
ATOM    711  HE3 LYS A  46      37.804  -5.204 -25.137  1.00 92.06           H  
ATOM    712  NZ  LYS A  46      36.206  -5.466 -26.539  1.00 92.06           N  
ATOM    713  HZ1 LYS A  46      36.064  -6.454 -26.383  1.00 92.06           H  
ATOM    714  HZ2 LYS A  46      35.986  -5.240 -27.498  1.00 92.06           H  
ATOM    715  HZ3 LYS A  46      35.481  -4.929 -26.087  1.00 92.06           H  
ATOM    716  N   LEU A  47      37.926   1.804 -27.005  1.00 93.55           N  
ATOM    717  H   LEU A  47      37.788   1.608 -26.023  1.00 93.55           H  
ATOM    718  CA  LEU A  47      37.205   2.936 -27.587  1.00 93.55           C  
ATOM    719  HA  LEU A  47      36.846   2.636 -28.572  1.00 93.55           H  
ATOM    720  C   LEU A  47      38.110   4.162 -27.850  1.00 93.55           C  
ATOM    721  CB  LEU A  47      35.977   3.247 -26.702  1.00 93.55           C  
ATOM    722  HB2 LEU A  47      35.469   4.126 -27.098  1.00 93.55           H  
ATOM    723  HB3 LEU A  47      36.332   3.493 -25.701  1.00 93.55           H  
ATOM    724  O   LEU A  47      37.603   5.209 -28.238  1.00 93.55           O  
ATOM    725  CG  LEU A  47      34.951   2.095 -26.601  1.00 93.55           C  
ATOM    726  HG  LEU A  47      35.447   1.177 -26.287  1.00 93.55           H  
ATOM    727  CD1 LEU A  47      33.886   2.428 -25.556  1.00 93.55           C  
ATOM    728 HD11 LEU A  47      33.344   3.326 -25.854  1.00 93.55           H  
ATOM    729 HD12 LEU A  47      33.187   1.596 -25.470  1.00 93.55           H  
ATOM    730 HD13 LEU A  47      34.361   2.593 -24.589  1.00 93.55           H  
ATOM    731  CD2 LEU A  47      34.236   1.826 -27.927  1.00 93.55           C  
ATOM    732 HD21 LEU A  47      33.474   1.058 -27.794  1.00 93.55           H  
ATOM    733 HD22 LEU A  47      33.773   2.739 -28.301  1.00 93.55           H  
ATOM    734 HD23 LEU A  47      34.949   1.460 -28.666  1.00 93.55           H  
ATOM    735  N   GLY A  48      39.434   4.048 -27.665  1.00 93.13           N  
ATOM    736  H   GLY A  48      39.792   3.153 -27.361  1.00 93.13           H  
ATOM    737  CA  GLY A  48      40.424   5.064 -28.047  1.00 93.13           C  
ATOM    738  HA2 GLY A  48      41.332   4.550 -28.360  1.00 93.13           H  
ATOM    739  HA3 GLY A  48      40.048   5.626 -28.901  1.00 93.13           H  
ATOM    740  C   GLY A  48      40.817   6.074 -26.960  1.00 93.13           C  
ATOM    741  O   GLY A  48      41.564   7.010 -27.243  1.00 93.13           O  
ATOM    742  N   PHE A  49      40.357   5.908 -25.717  1.00 94.44           N  
ATOM    743  H   PHE A  49      39.784   5.100 -25.524  1.00 94.44           H  
ATOM    744  CA  PHE A  49      40.598   6.854 -24.620  1.00 94.44           C  
ATOM    745  HA  PHE A  49      40.938   7.797 -25.049  1.00 94.44           H  
ATOM    746  C   PHE A  49      41.693   6.370 -23.662  1.00 94.44           C  
ATOM    747  CB  PHE A  49      39.283   7.152 -23.888  1.00 94.44           C  
ATOM    748  HB2 PHE A  49      39.479   7.840 -23.065  1.00 94.44           H  
ATOM    749  HB3 PHE A  49      38.898   6.228 -23.458  1.00 94.44           H  
ATOM    750  O   PHE A  49      41.802   5.183 -23.359  1.00 94.44           O  
ATOM    751  CG  PHE A  49      38.232   7.760 -24.796  1.00 94.44           C  
ATOM    752  CD1 PHE A  49      38.163   9.156 -24.959  1.00 94.44           C  
ATOM    753  HD1 PHE A  49      38.823   9.804 -24.401  1.00 94.44           H  
ATOM    754  CD2 PHE A  49      37.380   6.928 -25.544  1.00 94.44           C  
ATOM    755  HD2 PHE A  49      37.444   5.855 -25.446  1.00 94.44           H  
ATOM    756  CE1 PHE A  49      37.257   9.714 -25.877  1.00 94.44           C  
ATOM    757  HE1 PHE A  49      37.217  10.785 -26.013  1.00 94.44           H  
ATOM    758  CE2 PHE A  49      36.480   7.487 -26.468  1.00 94.44           C  
ATOM    759  HE2 PHE A  49      35.855   6.844 -27.070  1.00 94.44           H  
ATOM    760  CZ  PHE A  49      36.422   8.879 -26.638  1.00 94.44           C  
ATOM    761  HZ  PHE A  49      35.734   9.303 -27.355  1.00 94.44           H  
ATOM    762  N   LYS A  50      42.492   7.304 -23.126  1.00 91.85           N  
ATOM    763  H   LYS A  50      42.352   8.265 -23.402  1.00 91.85           H  
ATOM    764  CA  LYS A  50      43.548   6.994 -22.140  1.00 91.85           C  
ATOM    765  HA  LYS A  50      44.142   6.156 -22.505  1.00 91.85           H  
ATOM    766  C   LYS A  50      42.997   6.540 -20.787  1.00 91.85           C  
ATOM    767  CB  LYS A  50      44.460   8.215 -21.937  1.00 91.85           C  
ATOM    768  HB2 LYS A  50      43.856   9.109 -21.785  1.00 91.85           H  
ATOM    769  HB3 LYS A  50      45.056   8.055 -21.039  1.00 91.85           H  
ATOM    770  O   LYS A  50      43.645   5.760 -20.092  1.00 91.85           O  
ATOM    771  CG  LYS A  50      45.420   8.414 -23.118  1.00 91.85           C  
ATOM    772  HG2 LYS A  50      44.852   8.628 -24.023  1.00 91.85           H  
ATOM    773  HG3 LYS A  50      45.990   7.497 -23.267  1.00 91.85           H  
ATOM    774  CD  LYS A  50      46.392   9.567 -22.838  1.00 91.85           C  
ATOM    775  HD2 LYS A  50      46.885   9.397 -21.882  1.00 91.85           H  
ATOM    776  HD3 LYS A  50      45.832  10.502 -22.790  1.00 91.85           H  
ATOM    777  CE  LYS A  50      47.444   9.637 -23.951  1.00 91.85           C  
ATOM    778  HE2 LYS A  50      47.963   8.680 -23.995  1.00 91.85           H  
ATOM    779  HE3 LYS A  50      46.934   9.781 -24.903  1.00 91.85           H  
ATOM    780  NZ  LYS A  50      48.416  10.734 -23.716  1.00 91.85           N  
ATOM    781  HZ1 LYS A  50      47.940  11.625 -23.695  1.00 91.85           H  
ATOM    782  HZ2 LYS A  50      49.106  10.757 -24.453  1.00 91.85           H  
ATOM    783  HZ3 LYS A  50      48.891  10.602 -22.835  1.00 91.85           H  
ATOM    784  N   ASP A  51      41.827   7.039 -20.411  1.00 89.72           N  
ATOM    785  H   ASP A  51      41.357   7.678 -21.036  1.00 89.72           H  
ATOM    786  CA  ASP A  51      41.233   6.868 -19.090  1.00 89.72           C  
ATOM    787  HA  ASP A  51      41.487   5.879 -18.709  1.00 89.72           H  
ATOM    788  C   ASP A  51      39.697   6.978 -19.145  1.00 89.72           C  
ATOM    789  CB  ASP A  51      41.836   7.915 -18.139  1.00 89.72           C  
ATOM    790  HB2 ASP A  51      41.537   7.681 -17.117  1.00 89.72           H  
ATOM    791  HB3 ASP A  51      42.925   7.880 -18.184  1.00 89.72           H  
ATOM    792  O   ASP A  51      39.108   7.406 -20.145  1.00 89.72           O  
ATOM    793  CG  ASP A  51      41.338   9.310 -18.497  1.00 89.72           C  
ATOM    794  OD1 ASP A  51      40.263   9.662 -17.974  1.00 89.72           O  
ATOM    795  OD2 ASP A  51      41.949   9.969 -19.367  1.00 89.72           O  
ATOM    796  N   ALA A  52      39.047   6.590 -18.047  1.00 93.62           N  
ATOM    797  H   ALA A  52      39.587   6.266 -17.258  1.00 93.62           H  
ATOM    798  CA  ALA A  52      37.594   6.575 -17.942  1.00 93.62           C  
ATOM    799  HA  ALA A  52      37.196   6.084 -18.830  1.00 93.62           H  
ATOM    800  C   ALA A  52      36.954   7.975 -17.880  1.00 93.62           C  
ATOM    801  CB  ALA A  52      37.215   5.726 -16.724  1.00 93.62           C  
ATOM    802  HB1 ALA A  52      37.616   4.720 -16.846  1.00 93.62           H  
ATOM    803  HB2 ALA A  52      36.130   5.667 -16.642  1.00 93.62           H  
ATOM    804  HB3 ALA A  52      37.617   6.170 -15.814  1.00 93.62           H  
ATOM    805  O   ALA A  52      35.852   8.131 -18.396  1.00 93.62           O  
ATOM    806  N   GLU A  53      37.599   8.994 -17.298  1.00 91.77           N  
ATOM    807  H   GLU A  53      38.587   8.903 -17.112  1.00 91.77           H  
ATOM    808  CA  GLU A  53      37.050  10.361 -17.272  1.00 91.77           C  
ATOM    809  HA  GLU A  53      36.029  10.324 -16.895  1.00 91.77           H  
ATOM    810  C   GLU A  53      36.996  10.934 -18.695  1.00 91.77           C  
ATOM    811  CB  GLU A  53      37.877  11.274 -16.342  1.00 91.77           C  
ATOM    812  HB2 GLU A  53      37.987  10.790 -15.371  1.00 91.77           H  
ATOM    813  HB3 GLU A  53      38.868  11.426 -16.769  1.00 91.77           H  
ATOM    814  O   GLU A  53      35.947  11.418 -19.121  1.00 91.77           O  
ATOM    815  CG  GLU A  53      37.216  12.649 -16.138  1.00 91.77           C  
ATOM    816  HG2 GLU A  53      36.334  12.520 -15.511  1.00 91.77           H  
ATOM    817  HG3 GLU A  53      36.882  13.038 -17.100  1.00 91.77           H  
ATOM    818  CD  GLU A  53      38.146  13.694 -15.498  1.00 91.77           C  
ATOM    819  OE1 GLU A  53      37.984  14.900 -15.814  1.00 91.77           O  
ATOM    820  OE2 GLU A  53      38.960  13.346 -14.624  1.00 91.77           O  
ATOM    821  N   SER A  54      38.090  10.804 -19.452  1.00 94.03           N  
ATOM    822  H   SER A  54      38.921  10.435 -19.012  1.00 94.03           H  
ATOM    823  CA  SER A  54      38.174  11.202 -20.862  1.00 94.03           C  
ATOM    824  HA  SER A  54      38.029  12.280 -20.938  1.00 94.03           H  
ATOM    825  C   SER A  54      37.097  10.529 -21.717  1.00 94.03           C  
ATOM    826  CB  SER A  54      39.558  10.861 -21.422  1.00 94.03           C  
ATOM    827  HB2 SER A  54      39.562  11.056 -22.495  1.00 94.03           H  
ATOM    828  HB3 SER A  54      39.775   9.806 -21.255  1.00 94.03           H  
ATOM    829  O   SER A  54      36.432  11.201 -22.507  1.00 94.03           O  
ATOM    830  OG  SER A  54      40.556  11.657 -20.818  1.00 94.03           O  
ATOM    831  HG  SER A  54      41.051  11.111 -20.203  1.00 94.03           H  
ATOM    832  N   PHE A  55      36.858   9.226 -21.523  1.00 96.91           N  
ATOM    833  H   PHE A  55      37.438   8.717 -20.871  1.00 96.91           H  
ATOM    834  CA  PHE A  55      35.765   8.526 -22.202  1.00 96.91           C  
ATOM    835  HA  PHE A  55      35.857   8.696 -23.275  1.00 96.91           H  
ATOM    836  C   PHE A  55      34.387   9.054 -21.784  1.00 96.91           C  
ATOM    837  CB  PHE A  55      35.868   7.018 -21.955  1.00 96.91           C  
ATOM    838  HB2 PHE A  55      36.736   6.643 -22.496  1.00 96.91           H  
ATOM    839  HB3 PHE A  55      36.025   6.837 -20.892  1.00 96.91           H  
ATOM    840  O   PHE A  55      33.573   9.385 -22.644  1.00 96.91           O  
ATOM    841  CG  PHE A  55      34.641   6.252 -22.416  1.00 96.91           C  
ATOM    842  CD1 PHE A  55      33.803   5.623 -21.477  1.00 96.91           C  
ATOM    843  HD1 PHE A  55      34.053   5.658 -20.427  1.00 96.91           H  
ATOM    844  CD2 PHE A  55      34.283   6.249 -23.776  1.00 96.91           C  
ATOM    845  HD2 PHE A  55      34.893   6.771 -24.499  1.00 96.91           H  
ATOM    846  CE1 PHE A  55      32.624   4.982 -21.901  1.00 96.91           C  
ATOM    847  HE1 PHE A  55      31.970   4.519 -21.177  1.00 96.91           H  
ATOM    848  CE2 PHE A  55      33.107   5.610 -24.199  1.00 96.91           C  
ATOM    849  HE2 PHE A  55      32.837   5.631 -25.245  1.00 96.91           H  
ATOM    850  CZ  PHE A  55      32.280   4.969 -23.264  1.00 96.91           C  
ATOM    851  HZ  PHE A  55      31.372   4.486 -23.593  1.00 96.91           H  
ATOM    852  N   LEU A  56      34.117   9.191 -20.483  1.00 97.12           N  
ATOM    853  H   LEU A  56      34.830   8.939 -19.814  1.00 97.12           H  
ATOM    854  CA  LEU A  56      32.813   9.641 -19.983  1.00 97.12           C  
ATOM    855  HA  LEU A  56      32.038   9.015 -20.427  1.00 97.12           H  
ATOM    856  C   LEU A  56      32.490  11.086 -20.405  1.00 97.12           C  
ATOM    857  CB  LEU A  56      32.776   9.465 -18.455  1.00 97.12           C  
ATOM    858  HB2 LEU A  56      31.880   9.946 -18.063  1.00 97.12           H  
ATOM    859  HB3 LEU A  56      33.643   9.974 -18.034  1.00 97.12           H  
ATOM    860  O   LEU A  56      31.327  11.409 -20.631  1.00 97.12           O  
ATOM    861  CG  LEU A  56      32.776   7.991 -18.001  1.00 97.12           C  
ATOM    862  HG  LEU A  56      33.479   7.404 -18.593  1.00 97.12           H  
ATOM    863  CD1 LEU A  56      33.189   7.917 -16.533  1.00 97.12           C  
ATOM    864 HD11 LEU A  56      33.157   6.884 -16.186  1.00 97.12           H  
ATOM    865 HD12 LEU A  56      34.208   8.288 -16.422  1.00 97.12           H  
ATOM    866 HD13 LEU A  56      32.523   8.543 -15.940  1.00 97.12           H  
ATOM    867  CD2 LEU A  56      31.400   7.342 -18.143  1.00 97.12           C  
ATOM    868 HD21 LEU A  56      31.476   6.282 -17.897  1.00 97.12           H  
ATOM    869 HD22 LEU A  56      31.054   7.432 -19.172  1.00 97.12           H  
ATOM    870 HD23 LEU A  56      30.686   7.820 -17.473  1.00 97.12           H  
ATOM    871  N   ARG A  57      33.505  11.942 -20.591  1.00 96.43           N  
ATOM    872  H   ARG A  57      34.431  11.628 -20.337  1.00 96.43           H  
ATOM    873  CA  ARG A  57      33.352  13.288 -21.175  1.00 96.43           C  
ATOM    874  HA  ARG A  57      32.492  13.775 -20.715  1.00 96.43           H  
ATOM    875  C   ARG A  57      33.044  13.284 -22.677  1.00 96.43           C  
ATOM    876  CB  ARG A  57      34.613  14.121 -20.897  1.00 96.43           C  
ATOM    877  HB2 ARG A  57      34.573  15.029 -21.499  1.00 96.43           H  
ATOM    878  HB3 ARG A  57      35.497  13.556 -21.191  1.00 96.43           H  
ATOM    879  O   ARG A  57      32.481  14.260 -23.161  1.00 96.43           O  
ATOM    880  CG  ARG A  57      34.720  14.528 -19.422  1.00 96.43           C  
ATOM    881  HG2 ARG A  57      33.809  15.053 -19.136  1.00 96.43           H  
ATOM    882  HG3 ARG A  57      34.820  13.644 -18.793  1.00 96.43           H  
ATOM    883  CD  ARG A  57      35.932  15.446 -19.211  1.00 96.43           C  
ATOM    884  HD2 ARG A  57      36.817  14.945 -19.604  1.00 96.43           H  
ATOM    885  HD3 ARG A  57      35.793  16.372 -19.769  1.00 96.43           H  
ATOM    886  NE  ARG A  57      36.165  15.746 -17.788  1.00 96.43           N  
ATOM    887  HE  ARG A  57      36.992  15.348 -17.366  1.00 96.43           H  
ATOM    888  NH1 ARG A  57      34.282  16.979 -17.267  1.00 96.43           N  
ATOM    889 HH11 ARG A  57      34.008  16.970 -18.239  1.00 96.43           H  
ATOM    890 HH12 ARG A  57      33.648  17.306 -16.553  1.00 96.43           H  
ATOM    891  NH2 ARG A  57      35.785  16.435 -15.704  1.00 96.43           N  
ATOM    892 HH21 ARG A  57      36.636  15.939 -15.481  1.00 96.43           H  
ATOM    893 HH22 ARG A  57      35.302  16.893 -14.944  1.00 96.43           H  
ATOM    894  CZ  ARG A  57      35.401  16.398 -16.936  1.00 96.43           C  
ATOM    895  N   SER A  58      33.373  12.214 -23.404  1.00 95.63           N  
ATOM    896  H   SER A  58      33.845  11.452 -22.939  1.00 95.63           H  
ATOM    897  CA  SER A  58      33.105  12.088 -24.849  1.00 95.63           C  
ATOM    898  HA  SER A  58      33.265  13.064 -25.307  1.00 95.63           H  
ATOM    899  C   SER A  58      31.666  11.677 -25.193  1.00 95.63           C  
ATOM    900  CB  SER A  58      34.101  11.123 -25.496  1.00 95.63           C  
ATOM    901  HB2 SER A  58      35.100  11.319 -25.107  1.00 95.63           H  
ATOM    902  HB3 SER A  58      34.107  11.294 -26.573  1.00 95.63           H  
ATOM    903  O   SER A  58      31.265  11.761 -26.352  1.00 95.63           O  
ATOM    904  OG  SER A  58      33.749   9.774 -25.260  1.00 95.63           O  
ATOM    905  HG  SER A  58      33.721   9.611 -24.315  1.00 95.63           H  
ATOM    906  N   ILE A  59      30.871  11.277 -24.191  1.00 95.83           N  
ATOM    907  H   ILE A  59      31.273  11.236 -23.265  1.00 95.83           H  
ATOM    908  CA  ILE A  59      29.465  10.864 -24.339  1.00 95.83           C  
ATOM    909  HA  ILE A  59      29.185  10.972 -25.387  1.00 95.83           H  
ATOM    910  C   ILE A  59      28.490  11.804 -23.586  1.00 95.83           C  
ATOM    911  CB  ILE A  59      29.310   9.357 -24.012  1.00 95.83           C  
ATOM    912  HB  ILE A  59      28.248   9.116 -24.059  1.00 95.83           H  
ATOM    913  O   ILE A  59      27.709  11.346 -22.744  1.00 95.83           O  
ATOM    914  CG1 ILE A  59      29.839   8.979 -22.609  1.00 95.83           C  
ATOM    915 HG12 ILE A  59      29.442   9.681 -21.875  1.00 95.83           H  
ATOM    916 HG13 ILE A  59      30.925   9.062 -22.591  1.00 95.83           H  
ATOM    917  CG2 ILE A  59      30.023   8.526 -25.099  1.00 95.83           C  
ATOM    918 HG21 ILE A  59      31.100   8.679 -25.044  1.00 95.83           H  
ATOM    919 HG22 ILE A  59      29.682   8.832 -26.088  1.00 95.83           H  
ATOM    920 HG23 ILE A  59      29.821   7.463 -24.968  1.00 95.83           H  
ATOM    921  CD1 ILE A  59      29.452   7.563 -22.162  1.00 95.83           C  
ATOM    922 HD11 ILE A  59      29.769   7.413 -21.130  1.00 95.83           H  
ATOM    923 HD12 ILE A  59      29.946   6.817 -22.786  1.00 95.83           H  
ATOM    924 HD13 ILE A  59      28.372   7.433 -22.222  1.00 95.83           H  
ATOM    925  N   PRO A  60      28.497  13.126 -23.879  1.00 94.48           N  
ATOM    926  CA  PRO A  60      27.691  14.131 -23.173  1.00 94.48           C  
ATOM    927  HA  PRO A  60      27.848  14.038 -22.098  1.00 94.48           H  
ATOM    928  C   PRO A  60      26.180  14.029 -23.442  1.00 94.48           C  
ATOM    929  CB  PRO A  60      28.240  15.482 -23.643  1.00 94.48           C  
ATOM    930  HB2 PRO A  60      29.119  15.744 -23.053  1.00 94.48           H  
ATOM    931  HB3 PRO A  60      27.497  16.278 -23.590  1.00 94.48           H  
ATOM    932  O   PRO A  60      25.398  14.707 -22.787  1.00 94.48           O  
ATOM    933  CG  PRO A  60      28.658  15.187 -25.080  1.00 94.48           C  
ATOM    934  HG2 PRO A  60      29.400  15.899 -25.442  1.00 94.48           H  
ATOM    935  HG3 PRO A  60      27.783  15.172 -25.729  1.00 94.48           H  
ATOM    936  CD  PRO A  60      29.239  13.783 -24.950  1.00 94.48           C  
ATOM    937  HD2 PRO A  60      29.139  13.249 -25.895  1.00 94.48           H  
ATOM    938  HD3 PRO A  60      30.288  13.868 -24.667  1.00 94.48           H  
ATOM    939  N   ASP A  61      25.758  13.183 -24.385  1.00 94.09           N  
ATOM    940  H   ASP A  61      26.451  12.640 -24.881  1.00 94.09           H  
ATOM    941  CA  ASP A  61      24.361  12.786 -24.601  1.00 94.09           C  
ATOM    942  HA  ASP A  61      23.720  13.658 -24.471  1.00 94.09           H  
ATOM    943  C   ASP A  61      23.883  11.709 -23.607  1.00 94.09           C  
ATOM    944  CB  ASP A  61      24.212  12.288 -26.050  1.00 94.09           C  
ATOM    945  HB2 ASP A  61      24.592  13.051 -26.729  1.00 94.09           H  
ATOM    946  HB3 ASP A  61      23.150  12.161 -26.260  1.00 94.09           H  
ATOM    947  O   ASP A  61      22.693  11.418 -23.517  1.00 94.09           O  
ATOM    948  CG  ASP A  61      24.931  10.961 -26.339  1.00 94.09           C  
ATOM    949  OD1 ASP A  61      25.934  10.610 -25.668  1.00 94.09           O  
ATOM    950  OD2 ASP A  61      24.533  10.246 -27.282  1.00 94.09           O  
ATOM    951  N   THR A  62      24.818  11.107 -22.868  1.00 95.52           N  
ATOM    952  H   THR A  62      25.771  11.405 -23.018  1.00 95.52           H  
ATOM    953  CA  THR A  62      24.602   9.941 -22.005  1.00 95.52           C  
ATOM    954  HA  THR A  62      23.577   9.587 -22.114  1.00 95.52           H  
ATOM    955  C   THR A  62      24.833  10.297 -20.537  1.00 95.52           C  
ATOM    956  CB  THR A  62      25.557   8.814 -22.429  1.00 95.52           C  
ATOM    957  HB  THR A  62      26.580   9.086 -22.169  1.00 95.52           H  
ATOM    958  O   THR A  62      24.005   9.995 -19.675  1.00 95.52           O  
ATOM    959  CG2 THR A  62      25.221   7.476 -21.784  1.00 95.52           C  
ATOM    960 HG21 THR A  62      24.242   7.153 -22.138  1.00 95.52           H  
ATOM    961 HG22 THR A  62      25.212   7.562 -20.697  1.00 95.52           H  
ATOM    962 HG23 THR A  62      25.966   6.735 -22.073  1.00 95.52           H  
ATOM    963  OG1 THR A  62      25.484   8.587 -23.816  1.00 95.52           O  
ATOM    964  HG1 THR A  62      25.589   9.427 -24.269  1.00 95.52           H  
ATOM    965  N   VAL A  63      25.947  10.967 -20.234  1.00 96.74           N  
ATOM    966  H   VAL A  63      26.573  11.230 -20.982  1.00 96.74           H  
ATOM    967  CA  VAL A  63      26.328  11.372 -18.873  1.00 96.74           C  
ATOM    968  HA  VAL A  63      25.426  11.464 -18.269  1.00 96.74           H  
ATOM    969  C   VAL A  63      27.008  12.740 -18.864  1.00 96.74           C  
ATOM    970  CB  VAL A  63      27.250  10.340 -18.187  1.00 96.74           C  
ATOM    971  HB  VAL A  63      27.595  10.786 -17.254  1.00 96.74           H  
ATOM    972  O   VAL A  63      27.689  13.120 -19.810  1.00 96.74           O  
ATOM    973  CG1 VAL A  63      26.520   9.043 -17.819  1.00 96.74           C  
ATOM    974 HG11 VAL A  63      27.198   8.378 -17.286  1.00 96.74           H  
ATOM    975 HG12 VAL A  63      26.168   8.537 -18.718  1.00 96.74           H  
ATOM    976 HG13 VAL A  63      25.669   9.267 -17.176  1.00 96.74           H  
ATOM    977  CG2 VAL A  63      28.487   9.970 -19.014  1.00 96.74           C  
ATOM    978 HG21 VAL A  63      29.038  10.867 -19.295  1.00 96.74           H  
ATOM    979 HG22 VAL A  63      28.189   9.440 -19.918  1.00 96.74           H  
ATOM    980 HG23 VAL A  63      29.146   9.331 -18.427  1.00 96.74           H  
ATOM    981  N   THR A  64      26.874  13.466 -17.757  1.00 92.33           N  
ATOM    982  H   THR A  64      26.262  13.125 -17.029  1.00 92.33           H  
ATOM    983  CA  THR A  64      27.659  14.671 -17.462  1.00 92.33           C  
ATOM    984  HA  THR A  64      28.258  14.923 -18.337  1.00 92.33           H  
ATOM    985  C   THR A  64      28.635  14.408 -16.316  1.00 92.33           C  
ATOM    986  CB  THR A  64      26.762  15.884 -17.174  1.00 92.33           C  
ATOM    987  HB  THR A  64      27.388  16.717 -16.855  1.00 92.33           H  
ATOM    988  O   THR A  64      28.294  13.724 -15.349  1.00 92.33           O  
ATOM    989  CG2 THR A  64      25.983  16.316 -18.414  1.00 92.33           C  
ATOM    990 HG21 THR A  64      25.463  17.254 -18.221  1.00 92.33           H  
ATOM    991 HG22 THR A  64      26.666  16.460 -19.251  1.00 92.33           H  
ATOM    992 HG23 THR A  64      25.259  15.548 -18.687  1.00 92.33           H  
ATOM    993  OG1 THR A  64      25.806  15.612 -16.173  1.00 92.33           O  
ATOM    994  HG1 THR A  64      25.176  16.335 -16.202  1.00 92.33           H  
ATOM    995  N   VAL A  65      29.857  14.945 -16.431  1.00 89.63           N  
ATOM    996  H   VAL A  65      30.056  15.494 -17.255  1.00 89.63           H  
ATOM    997  CA  VAL A  65      30.982  14.697 -15.508  1.00 89.63           C  
ATOM    998  HA  VAL A  65      30.646  14.036 -14.710  1.00 89.63           H  
ATOM    999  C   VAL A  65      31.460  16.008 -14.876  1.00 89.63           C  
ATOM   1000  CB  VAL A  65      32.150  13.985 -16.226  1.00 89.63           C  
ATOM   1001  HB  VAL A  65      32.552  14.647 -16.993  1.00 89.63           H  
ATOM   1002  O   VAL A  65      31.848  16.942 -15.582  1.00 89.63           O  
ATOM   1003  CG1 VAL A  65      33.276  13.634 -15.246  1.00 89.63           C  
ATOM   1004 HG11 VAL A  65      32.898  12.990 -14.452  1.00 89.63           H  
ATOM   1005 HG12 VAL A  65      34.071  13.111 -15.776  1.00 89.63           H  
ATOM   1006 HG13 VAL A  65      33.704  14.536 -14.809  1.00 89.63           H  
ATOM   1007  CG2 VAL A  65      31.709  12.685 -16.909  1.00 89.63           C  
ATOM   1008 HG21 VAL A  65      30.980  12.889 -17.693  1.00 89.63           H  
ATOM   1009 HG22 VAL A  65      32.572  12.208 -17.373  1.00 89.63           H  
ATOM   1010 HG23 VAL A  65      31.269  12.005 -16.179  1.00 89.63           H  
ATOM   1011  N   THR A  66      31.464  16.072 -13.543  1.00 83.33           N  
ATOM   1012  H   THR A  66      31.211  15.234 -13.040  1.00 83.33           H  
ATOM   1013  CA  THR A  66      31.771  17.278 -12.746  1.00 83.33           C  
ATOM   1014  HA  THR A  66      32.171  18.045 -13.409  1.00 83.33           H  
ATOM   1015  C   THR A  66      32.849  17.004 -11.693  1.00 83.33           C  
ATOM   1016  CB  THR A  66      30.499  17.856 -12.092  1.00 83.33           C  
ATOM   1017  HB  THR A  66      30.789  18.627 -11.379  1.00 83.33           H  
ATOM   1018  O   THR A  66      32.805  15.983 -11.016  1.00 83.33           O  
ATOM   1019  CG2 THR A  66      29.580  18.495 -13.131  1.00 83.33           C  
ATOM   1020 HG21 THR A  66      29.218  17.742 -13.831  1.00 83.33           H  
ATOM   1021 HG22 THR A  66      30.123  19.263 -13.682  1.00 83.33           H  
ATOM   1022 HG23 THR A  66      28.728  18.957 -12.632  1.00 83.33           H  
ATOM   1023  OG1 THR A  66      29.727  16.878 -11.419  1.00 83.33           O  
ATOM   1024  HG1 THR A  66      29.840  16.050 -11.892  1.00 83.33           H  
ATOM   1025  N   GLY A  67      33.829  17.901 -11.544  1.00 80.75           N  
ATOM   1026  H   GLY A  67      33.825  18.725 -12.129  1.00 80.75           H  
ATOM   1027  CA  GLY A  67      35.098  17.578 -10.868  1.00 80.75           C  
ATOM   1028  HA2 GLY A  67      34.903  17.000  -9.965  1.00 80.75           H  
ATOM   1029  HA3 GLY A  67      35.603  18.500 -10.580  1.00 80.75           H  
ATOM   1030  C   GLY A  67      36.041  16.773 -11.775  1.00 80.75           C  
ATOM   1031  O   GLY A  67      35.767  16.657 -12.969  1.00 80.75           O  
ATOM   1032  N   HIS A  68      37.131  16.233 -11.217  1.00 81.25           N  
ATOM   1033  H   HIS A  68      37.256  16.303 -10.218  1.00 81.25           H  
ATOM   1034  CA  HIS A  68      38.195  15.526 -11.951  1.00 81.25           C  
ATOM   1035  HA  HIS A  68      37.813  15.186 -12.914  1.00 81.25           H  
ATOM   1036  C   HIS A  68      38.706  14.279 -11.209  1.00 81.25           C  
ATOM   1037  CB  HIS A  68      39.363  16.487 -12.216  1.00 81.25           C  
ATOM   1038  HB2 HIS A  68      39.693  16.934 -11.278  1.00 81.25           H  
ATOM   1039  HB3 HIS A  68      40.201  15.929 -12.635  1.00 81.25           H  
ATOM   1040  O   HIS A  68      38.520  14.132  -9.999  1.00 81.25           O  
ATOM   1041  CG  HIS A  68      39.012  17.569 -13.197  1.00 81.25           C  
ATOM   1042  CD2 HIS A  68      38.827  18.897 -12.926  1.00 81.25           C  
ATOM   1043  HD2 HIS A  68      38.932  19.370 -11.961  1.00 81.25           H  
ATOM   1044  ND1 HIS A  68      38.773  17.382 -14.538  1.00 81.25           N  
ATOM   1045  HD1 HIS A  68      38.792  16.498 -15.026  1.00 81.25           H  
ATOM   1046  CE1 HIS A  68      38.454  18.576 -15.064  1.00 81.25           C  
ATOM   1047  HE1 HIS A  68      38.212  18.748 -16.102  1.00 81.25           H  
ATOM   1048  NE2 HIS A  68      38.456  19.529 -14.116  1.00 81.25           N  
ATOM   1049  N   GLY A  69      39.375  13.395 -11.945  1.00 78.12           N  
ATOM   1050  H   GLY A  69      39.393  13.540 -12.944  1.00 78.12           H  
ATOM   1051  CA  GLY A  69      39.932  12.137 -11.472  1.00 78.12           C  
ATOM   1052  HA2 GLY A  69      40.579  11.727 -12.247  1.00 78.12           H  
ATOM   1053  HA3 GLY A  69      40.537  12.330 -10.586  1.00 78.12           H  
ATOM   1054  C   GLY A  69      38.870  11.091 -11.130  1.00 78.12           C  
ATOM   1055  O   GLY A  69      37.688  11.207 -11.453  1.00 78.12           O  
ATOM   1056  N   GLN A  70      39.294  10.056 -10.406  1.00 79.03           N  
ATOM   1057  H   GLN A  70      40.274  10.014 -10.163  1.00 79.03           H  
ATOM   1058  CA  GLN A  70      38.429   8.949  -9.975  1.00 79.03           C  
ATOM   1059  HA  GLN A  70      38.013   8.466 -10.859  1.00 79.03           H  
ATOM   1060  C   GLN A  70      37.235   9.398  -9.106  1.00 79.03           C  
ATOM   1061  CB  GLN A  70      39.303   7.931  -9.228  1.00 79.03           C  
ATOM   1062  HB2 GLN A  70      39.870   8.438  -8.447  1.00 79.03           H  
ATOM   1063  HB3 GLN A  70      38.662   7.192  -8.748  1.00 79.03           H  
ATOM   1064  O   GLN A  70      36.210   8.716  -9.069  1.00 79.03           O  
ATOM   1065  CG  GLN A  70      40.265   7.187 -10.170  1.00 79.03           C  
ATOM   1066  HG2 GLN A  70      39.691   6.714 -10.967  1.00 79.03           H  
ATOM   1067  HG3 GLN A  70      40.962   7.893 -10.620  1.00 79.03           H  
ATOM   1068  CD  GLN A  70      41.072   6.104  -9.456  1.00 79.03           C  
ATOM   1069  NE2 GLN A  70      41.948   5.412 -10.149  1.00 79.03           N  
ATOM   1070 HE21 GLN A  70      42.114   5.598 -11.128  1.00 79.03           H  
ATOM   1071 HE22 GLN A  70      42.466   4.726  -9.620  1.00 79.03           H  
ATOM   1072  OE1 GLN A  70      40.943   5.857  -8.273  1.00 79.03           O  
ATOM   1073  N   MET A  71      37.348  10.557  -8.446  1.00 80.64           N  
ATOM   1074  H   MET A  71      38.204  11.078  -8.568  1.00 80.64           H  
ATOM   1075  CA  MET A  71      36.305  11.174  -7.617  1.00 80.64           C  
ATOM   1076  HA  MET A  71      35.642  10.391  -7.250  1.00 80.64           H  
ATOM   1077  C   MET A  71      35.397  12.157  -8.380  1.00 80.64           C  
ATOM   1078  CB  MET A  71      36.953  11.843  -6.392  1.00 80.64           C  
ATOM   1079  HB2 MET A  71      37.701  12.561  -6.730  1.00 80.64           H  
ATOM   1080  HB3 MET A  71      36.194  12.387  -5.829  1.00 80.64           H  
ATOM   1081  O   MET A  71      34.514  12.756  -7.768  1.00 80.64           O  
ATOM   1082  CG  MET A  71      37.613  10.841  -5.435  1.00 80.64           C  
ATOM   1083  HG2 MET A  71      38.384  10.280  -5.961  1.00 80.64           H  
ATOM   1084  HG3 MET A  71      38.106  11.414  -4.650  1.00 80.64           H  
ATOM   1085  SD  MET A  71      36.465   9.686  -4.624  1.00 80.64           S  
ATOM   1086  CE  MET A  71      36.818   8.145  -5.517  1.00 80.64           C  
ATOM   1087  HE1 MET A  71      36.549   8.251  -6.568  1.00 80.64           H  
ATOM   1088  HE2 MET A  71      37.878   7.904  -5.437  1.00 80.64           H  
ATOM   1089  HE3 MET A  71      36.244   7.327  -5.080  1.00 80.64           H  
ATOM   1090  N   ALA A  72      35.565  12.325  -9.699  1.00 83.99           N  
ATOM   1091  H   ALA A  72      36.306  11.835 -10.180  1.00 83.99           H  
ATOM   1092  CA  ALA A  72      34.639  13.121 -10.500  1.00 83.99           C  
ATOM   1093  HA  ALA A  72      34.609  14.126 -10.080  1.00 83.99           H  
ATOM   1094  C   ALA A  72      33.220  12.530 -10.437  1.00 83.99           C  
ATOM   1095  CB  ALA A  72      35.142  13.228 -11.943  1.00 83.99           C  
ATOM   1096  HB1 ALA A  72      35.135  12.248 -12.420  1.00 83.99           H  
ATOM   1097  HB2 ALA A  72      36.163  13.611 -11.957  1.00 83.99           H  
ATOM   1098  HB3 ALA A  72      34.501  13.908 -12.505  1.00 83.99           H  
ATOM   1099  O   ALA A  72      33.023  11.321 -10.581  1.00 83.99           O  
ATOM   1100  N   TRP A  73      32.232  13.395 -10.230  1.00 85.64           N  
ATOM   1101  H   TRP A  73      32.474  14.375 -10.187  1.00 85.64           H  
ATOM   1102  CA  TRP A  73      30.827  13.041 -10.085  1.00 85.64           C  
ATOM   1103  HA  TRP A  73      30.762  12.069  -9.597  1.00 85.64           H  
ATOM   1104  C   TRP A  73      30.119  12.957 -11.433  1.00 85.64           C  
ATOM   1105  CB  TRP A  73      30.120  14.069  -9.205  1.00 85.64           C  
ATOM   1106  HB2 TRP A  73      29.053  13.848  -9.236  1.00 85.64           H  
ATOM   1107  HB3 TRP A  73      30.271  15.064  -9.624  1.00 85.64           H  
ATOM   1108  O   TRP A  73      30.165  13.896 -12.233  1.00 85.64           O  
ATOM   1109  CG  TRP A  73      30.525  14.085  -7.771  1.00 85.64           C  
ATOM   1110  CD1 TRP A  73      31.246  15.053  -7.164  1.00 85.64           C  
ATOM   1111  HD1 TRP A  73      31.646  15.927  -7.657  1.00 85.64           H  
ATOM   1112  CD2 TRP A  73      30.266  13.074  -6.751  1.00 85.64           C  
ATOM   1113  CE2 TRP A  73      30.829  13.524  -5.521  1.00 85.64           C  
ATOM   1114  CE3 TRP A  73      29.625  11.816  -6.746  1.00 85.64           C  
ATOM   1115  HE3 TRP A  73      29.231  11.419  -7.670  1.00 85.64           H  
ATOM   1116  NE1 TRP A  73      31.422  14.729  -5.834  1.00 85.64           N  
ATOM   1117  HE1 TRP A  73      31.996  15.266  -5.199  1.00 85.64           H  
ATOM   1118  CH2 TRP A  73      30.069  11.540  -4.360  1.00 85.64           C  
ATOM   1119  HH2 TRP A  73      29.999  10.948  -3.460  1.00 85.64           H  
ATOM   1120  CZ2 TRP A  73      30.735  12.778  -4.338  1.00 85.64           C  
ATOM   1121  HZ2 TRP A  73      31.184  13.144  -3.426  1.00 85.64           H  
ATOM   1122  CZ3 TRP A  73      29.518  11.060  -5.563  1.00 85.64           C  
ATOM   1123  HZ3 TRP A  73      29.030  10.097  -5.583  1.00 85.64           H  
ATOM   1124  N   ILE A  74      29.390  11.863 -11.622  1.00 92.77           N  
ATOM   1125  H   ILE A  74      29.424  11.156 -10.901  1.00 92.77           H  
ATOM   1126  CA  ILE A  74      28.656  11.505 -12.829  1.00 92.77           C  
ATOM   1127  HA  ILE A  74      28.933  12.200 -13.622  1.00 92.77           H  
ATOM   1128  C   ILE A  74      27.151  11.613 -12.571  1.00 92.77           C  
ATOM   1129  CB  ILE A  74      29.034  10.081 -13.296  1.00 92.77           C  
ATOM   1130  HB  ILE A  74      28.626   9.364 -12.583  1.00 92.77           H  
ATOM   1131  O   ILE A  74      26.639  11.113 -11.564  1.00 92.77           O  
ATOM   1132  CG1 ILE A  74      30.567   9.886 -13.355  1.00 92.77           C  
ATOM   1133 HG12 ILE A  74      31.016  10.110 -12.388  1.00 92.77           H  
ATOM   1134 HG13 ILE A  74      30.996  10.561 -14.096  1.00 92.77           H  
ATOM   1135  CG2 ILE A  74      28.413   9.808 -14.681  1.00 92.77           C  
ATOM   1136 HG21 ILE A  74      27.336   9.974 -14.671  1.00 92.77           H  
ATOM   1137 HG22 ILE A  74      28.568   8.771 -14.976  1.00 92.77           H  
ATOM   1138 HG23 ILE A  74      28.874  10.464 -15.419  1.00 92.77           H  
ATOM   1139  CD1 ILE A  74      30.964   8.452 -13.690  1.00 92.77           C  
ATOM   1140 HD11 ILE A  74      30.544   7.764 -12.957  1.00 92.77           H  
ATOM   1141 HD12 ILE A  74      30.630   8.189 -14.694  1.00 92.77           H  
ATOM   1142 HD13 ILE A  74      32.052   8.384 -13.673  1.00 92.77           H  
ATOM   1143  N   THR A  75      26.434  12.219 -13.515  1.00 92.62           N  
ATOM   1144  H   THR A  75      26.936  12.657 -14.274  1.00 92.62           H  
ATOM   1145  CA  THR A  75      24.965  12.240 -13.563  1.00 92.62           C  
ATOM   1146  HA  THR A  75      24.582  11.498 -12.862  1.00 92.62           H  
ATOM   1147  C   THR A  75      24.457  11.839 -14.944  1.00 92.62           C  
ATOM   1148  CB  THR A  75      24.388  13.610 -13.162  1.00 92.62           C  
ATOM   1149  HB  THR A  75      23.387  13.718 -13.581  1.00 92.62           H  
ATOM   1150  O   THR A  75      24.962  12.323 -15.951  1.00 92.62           O  
ATOM   1151  CG2 THR A  75      24.287  13.721 -11.643  1.00 92.62           C  
ATOM   1152 HG21 THR A  75      23.654  12.924 -11.253  1.00 92.62           H  
ATOM   1153 HG22 THR A  75      25.284  13.634 -11.211  1.00 92.62           H  
ATOM   1154 HG23 THR A  75      23.855  14.685 -11.377  1.00 92.62           H  
ATOM   1155  OG1 THR A  75      25.181  14.708 -13.556  1.00 92.62           O  
ATOM   1156  HG1 THR A  75      25.393  14.643 -14.490  1.00 92.62           H  
ATOM   1157  N   ALA A  76      23.448  10.965 -15.001  1.00 94.34           N  
ATOM   1158  H   ALA A  76      23.096  10.561 -14.145  1.00 94.34           H  
ATOM   1159  CA  ALA A  76      22.854  10.519 -16.261  1.00 94.34           C  
ATOM   1160  HA  ALA A  76      23.655  10.281 -16.961  1.00 94.34           H  
ATOM   1161  C   ALA A  76      22.001  11.621 -16.902  1.00 94.34           C  
ATOM   1162  CB  ALA A  76      22.048   9.235 -16.037  1.00 94.34           C  
ATOM   1163  HB1 ALA A  76      21.403   9.328 -15.163  1.00 94.34           H  
ATOM   1164  HB2 ALA A  76      22.728   8.395 -15.889  1.00 94.34           H  
ATOM   1165  HB3 ALA A  76      21.446   9.021 -16.920  1.00 94.34           H  
ATOM   1166  O   ALA A  76      21.154  12.236 -16.239  1.00 94.34           O  
ATOM   1167  N   VAL A  77      22.199  11.819 -18.202  1.00 93.38           N  
ATOM   1168  H   VAL A  77      22.857  11.218 -18.678  1.00 93.38           H  
ATOM   1169  CA  VAL A  77      21.390  12.704 -19.046  1.00 93.38           C  
ATOM   1170  HA  VAL A  77      21.214  13.639 -18.515  1.00 93.38           H  
ATOM   1171  C   VAL A  77      20.038  12.038 -19.303  1.00 93.38           C  
ATOM   1172  CB  VAL A  77      22.149  13.027 -20.347  1.00 93.38           C  
ATOM   1173  HB  VAL A  77      22.427  12.096 -20.841  1.00 93.38           H  
ATOM   1174  O   VAL A  77      19.958  10.822 -19.459  1.00 93.38           O  
ATOM   1175  CG1 VAL A  77      21.333  13.880 -21.325  1.00 93.38           C  
ATOM   1176 HG11 VAL A  77      21.949  14.124 -22.191  1.00 93.38           H  
ATOM   1177 HG12 VAL A  77      21.003  14.804 -20.850  1.00 93.38           H  
ATOM   1178 HG13 VAL A  77      20.471  13.319 -21.687  1.00 93.38           H  
ATOM   1179  CG2 VAL A  77      23.421  13.811 -20.003  1.00 93.38           C  
ATOM   1180 HG21 VAL A  77      24.063  13.238 -19.334  1.00 93.38           H  
ATOM   1181 HG22 VAL A  77      23.162  14.762 -19.538  1.00 93.38           H  
ATOM   1182 HG23 VAL A  77      23.981  14.004 -20.918  1.00 93.38           H  
ATOM   1183  N   ALA A  78      18.952  12.810 -19.289  1.00 90.79           N  
ATOM   1184  H   ALA A  78      19.054  13.813 -19.241  1.00 90.79           H  
ATOM   1185  CA  ALA A  78      17.617  12.258 -19.493  1.00 90.79           C  
ATOM   1186  HA  ALA A  78      17.526  11.336 -18.918  1.00 90.79           H  
ATOM   1187  C   ALA A  78      17.394  11.923 -20.977  1.00 90.79           C  
ATOM   1188  CB  ALA A  78      16.576  13.242 -18.948  1.00 90.79           C  
ATOM   1189  HB1 ALA A  78      16.752  13.418 -17.887  1.00 90.79           H  
ATOM   1190  HB2 ALA A  78      15.579  12.820 -19.076  1.00 90.79           H  
ATOM   1191  HB3 ALA A  78      16.632  14.185 -19.492  1.00 90.79           H  
ATOM   1192  O   ALA A  78      17.412  12.810 -21.828  1.00 90.79           O  
ATOM   1193  N   THR A  79      17.151  10.649 -21.277  1.00 91.20           N  
ATOM   1194  H   THR A  79      17.180   9.953 -20.546  1.00 91.20           H  
ATOM   1195  CA  THR A  79      16.750  10.154 -22.599  1.00 91.20           C  
ATOM   1196  HA  THR A  79      17.057  10.861 -23.370  1.00 91.20           H  
ATOM   1197  C   THR A  79      15.231   9.990 -22.646  1.00 91.20           C  
ATOM   1198  CB  THR A  79      17.404   8.795 -22.889  1.00 91.20           C  
ATOM   1199  HB  THR A  79      17.000   8.384 -23.814  1.00 91.20           H  
ATOM   1200  O   THR A  79      14.606   9.628 -21.649  1.00 91.20           O  
ATOM   1201  CG2 THR A  79      18.925   8.867 -22.997  1.00 91.20           C  
ATOM   1202 HG21 THR A  79      19.325   7.863 -23.145  1.00 91.20           H  
ATOM   1203 HG22 THR A  79      19.355   9.290 -22.089  1.00 91.20           H  
ATOM   1204 HG23 THR A  79      19.208   9.490 -23.846  1.00 91.20           H  
ATOM   1205  OG1 THR A  79      17.075   7.945 -21.825  1.00 91.20           O  
ATOM   1206  HG1 THR A  79      17.332   7.050 -22.056  1.00 91.20           H  
ATOM   1207  N   ALA A  80      14.608  10.178 -23.813  1.00 91.61           N  
ATOM   1208  H   ALA A  80      15.130  10.517 -24.608  1.00 91.61           H  
ATOM   1209  CA  ALA A  80      13.162   9.966 -23.958  1.00 91.61           C  
ATOM   1210  HA  ALA A  80      12.642  10.622 -23.260  1.00 91.61           H  
ATOM   1211  C   ALA A  80      12.720   8.521 -23.631  1.00 91.61           C  
ATOM   1212  CB  ALA A  80      12.760  10.362 -25.383  1.00 91.61           C  
ATOM   1213  HB1 ALA A  80      13.264   9.726 -26.110  1.00 91.61           H  
ATOM   1214  HB2 ALA A  80      13.020  11.404 -25.568  1.00 91.61           H  
ATOM   1215  HB3 ALA A  80      11.682  10.245 -25.501  1.00 91.61           H  
ATOM   1216  O   ALA A  80      11.573   8.301 -23.256  1.00 91.61           O  
ATOM   1217  N   LYS A  81      13.637   7.549 -23.748  1.00 91.65           N  
ATOM   1218  H   LYS A  81      14.570   7.823 -24.019  1.00 91.65           H  
ATOM   1219  CA  LYS A  81      13.381   6.119 -23.539  1.00 91.65           C  
ATOM   1220  HA  LYS A  81      12.416   5.860 -23.974  1.00 91.65           H  
ATOM   1221  C   LYS A  81      13.289   5.710 -22.070  1.00 91.65           C  
ATOM   1222  CB  LYS A  81      14.475   5.303 -24.236  1.00 91.65           C  
ATOM   1223  HB2 LYS A  81      14.378   4.262 -23.928  1.00 91.65           H  
ATOM   1224  HB3 LYS A  81      15.454   5.662 -23.921  1.00 91.65           H  
ATOM   1225  O   LYS A  81      12.426   4.908 -21.743  1.00 91.65           O  
ATOM   1226  CG  LYS A  81      14.369   5.374 -25.763  1.00 91.65           C  
ATOM   1227  HG2 LYS A  81      14.467   6.407 -26.097  1.00 91.65           H  
ATOM   1228  HG3 LYS A  81      13.401   4.984 -26.077  1.00 91.65           H  
ATOM   1229  CD  LYS A  81      15.486   4.535 -26.384  1.00 91.65           C  
ATOM   1230  HD2 LYS A  81      15.405   3.510 -26.022  1.00 91.65           H  
ATOM   1231  HD3 LYS A  81      16.453   4.941 -26.086  1.00 91.65           H  
ATOM   1232  CE  LYS A  81      15.363   4.536 -27.905  1.00 91.65           C  
ATOM   1233  HE2 LYS A  81      15.398   5.558 -28.283  1.00 91.65           H  
ATOM   1234  HE3 LYS A  81      14.398   4.108 -28.177  1.00 91.65           H  
ATOM   1235  NZ  LYS A  81      16.443   3.726 -28.499  1.00 91.65           N  
ATOM   1236  HZ1 LYS A  81      16.198   3.482 -29.449  1.00 91.65           H  
ATOM   1237  HZ2 LYS A  81      16.510   2.836 -28.027  1.00 91.65           H  
ATOM   1238  HZ3 LYS A  81      17.334   4.201 -28.480  1.00 91.65           H  
ATOM   1239  N   SER A  82      14.161   6.223 -21.196  1.00 92.53           N  
ATOM   1240  H   SER A  82      14.889   6.830 -21.544  1.00 92.53           H  
ATOM   1241  CA  SER A  82      14.244   5.798 -19.785  1.00 92.53           C  
ATOM   1242  HA  SER A  82      13.433   5.098 -19.586  1.00 92.53           H  
ATOM   1243  C   SER A  82      14.043   6.929 -18.764  1.00 92.53           C  
ATOM   1244  CB  SER A  82      15.540   5.020 -19.534  1.00 92.53           C  
ATOM   1245  HB2 SER A  82      15.562   4.670 -18.502  1.00 92.53           H  
ATOM   1246  HB3 SER A  82      15.587   4.157 -20.198  1.00 92.53           H  
ATOM   1247  O   SER A  82      14.155   6.702 -17.556  1.00 92.53           O  
ATOM   1248  OG  SER A  82      16.649   5.848 -19.770  1.00 92.53           O  
ATOM   1249  HG  SER A  82      16.965   5.680 -20.661  1.00 92.53           H  
ATOM   1250  N   ALA A  83      13.668   8.141 -19.200  1.00 94.05           N  
ATOM   1251  H   ALA A  83      13.668   8.315 -20.195  1.00 94.05           H  
ATOM   1252  CA  ALA A  83      13.339   9.259 -18.307  1.00 94.05           C  
ATOM   1253  HA  ALA A  83      14.238   9.527 -17.753  1.00 94.05           H  
ATOM   1254  C   ALA A  83      12.248   8.930 -17.269  1.00 94.05           C  
ATOM   1255  CB  ALA A  83      12.914  10.471 -19.145  1.00 94.05           C  
ATOM   1256  HB1 ALA A  83      12.540  11.259 -18.491  1.00 94.05           H  
ATOM   1257  HB2 ALA A  83      12.132  10.190 -19.851  1.00 94.05           H  
ATOM   1258  HB3 ALA A  83      13.773  10.866 -19.688  1.00 94.05           H  
ATOM   1259  O   ALA A  83      12.272   9.490 -16.171  1.00 94.05           O  
ATOM   1260  N   HIS A  84      11.317   8.011 -17.558  1.00 93.67           N  
ATOM   1261  H   HIS A  84      11.354   7.537 -18.449  1.00 93.67           H  
ATOM   1262  CA  HIS A  84      10.344   7.529 -16.571  1.00 93.67           C  
ATOM   1263  HA  HIS A  84       9.888   8.395 -16.092  1.00 93.67           H  
ATOM   1264  C   HIS A  84      11.023   6.723 -15.459  1.00 93.67           C  
ATOM   1265  CB  HIS A  84       9.219   6.737 -17.253  1.00 93.67           C  
ATOM   1266  HB2 HIS A  84       8.760   7.359 -18.021  1.00 93.67           H  
ATOM   1267  HB3 HIS A  84       8.456   6.504 -16.510  1.00 93.67           H  
ATOM   1268  O   HIS A  84      10.796   7.030 -14.291  1.00 93.67           O  
ATOM   1269  CG  HIS A  84       9.675   5.452 -17.894  1.00 93.67           C  
ATOM   1270  CD2 HIS A  84       9.186   4.207 -17.632  1.00 93.67           C  
ATOM   1271  HD2 HIS A  84       8.392   3.953 -16.945  1.00 93.67           H  
ATOM   1272  ND1 HIS A  84      10.698   5.354 -18.835  1.00 93.67           N  
ATOM   1273  CE1 HIS A  84      10.761   4.054 -19.169  1.00 93.67           C  
ATOM   1274  HE1 HIS A  84      11.439   3.632 -19.896  1.00 93.67           H  
ATOM   1275  NE2 HIS A  84       9.885   3.343 -18.443  1.00 93.67           N  
ATOM   1276  HE2 HIS A  84       9.782   2.339 -18.487  1.00 93.67           H  
ATOM   1277  N   ILE A  85      11.924   5.786 -15.783  1.00 95.97           N  
ATOM   1278  H   ILE A  85      12.079   5.595 -16.762  1.00 95.97           H  
ATOM   1279  CA  ILE A  85      12.745   5.079 -14.782  1.00 95.97           C  
ATOM   1280  HA  ILE A  85      12.077   4.599 -14.068  1.00 95.97           H  
ATOM   1281  C   ILE A  85      13.592   6.080 -13.991  1.00 95.97           C  
ATOM   1282  CB  ILE A  85      13.634   3.980 -15.415  1.00 95.97           C  
ATOM   1283  HB  ILE A  85      14.356   4.455 -16.080  1.00 95.97           H  
ATOM   1284  O   ILE A  85      13.585   6.049 -12.762  1.00 95.97           O  
ATOM   1285  CG1 ILE A  85      12.843   2.959 -16.259  1.00 95.97           C  
ATOM   1286 HG12 ILE A  85      12.434   3.469 -17.131  1.00 95.97           H  
ATOM   1287 HG13 ILE A  85      13.533   2.203 -16.634  1.00 95.97           H  
ATOM   1288  CG2 ILE A  85      14.431   3.238 -14.325  1.00 95.97           C  
ATOM   1289 HG21 ILE A  85      14.968   2.394 -14.759  1.00 95.97           H  
ATOM   1290 HG22 ILE A  85      15.168   3.902 -13.872  1.00 95.97           H  
ATOM   1291 HG23 ILE A  85      13.769   2.869 -13.542  1.00 95.97           H  
ATOM   1292  CD1 ILE A  85      11.697   2.244 -15.528  1.00 95.97           C  
ATOM   1293 HD11 ILE A  85      11.275   1.492 -16.195  1.00 95.97           H  
ATOM   1294 HD12 ILE A  85      12.061   1.744 -14.630  1.00 95.97           H  
ATOM   1295 HD13 ILE A  85      10.913   2.954 -15.265  1.00 95.97           H  
ATOM   1296  N   GLN A  86      14.242   7.038 -14.658  1.00 94.41           N  
ATOM   1297  H   GLN A  86      14.232   7.008 -15.667  1.00 94.41           H  
ATOM   1298  CA  GLN A  86      15.047   8.051 -13.972  1.00 94.41           C  
ATOM   1299  HA  GLN A  86      15.771   7.521 -13.354  1.00 94.41           H  
ATOM   1300  C   GLN A  86      14.209   8.925 -13.018  1.00 94.41           C  
ATOM   1301  CB  GLN A  86      15.813   8.897 -15.004  1.00 94.41           C  
ATOM   1302  HB2 GLN A  86      16.222   8.250 -15.780  1.00 94.41           H  
ATOM   1303  HB3 GLN A  86      15.137   9.617 -15.463  1.00 94.41           H  
ATOM   1304  O   GLN A  86      14.660   9.235 -11.913  1.00 94.41           O  
ATOM   1305  CG  GLN A  86      16.974   9.624 -14.311  1.00 94.41           C  
ATOM   1306  HG2 GLN A  86      17.671   8.879 -13.926  1.00 94.41           H  
ATOM   1307  HG3 GLN A  86      16.593  10.193 -13.462  1.00 94.41           H  
ATOM   1308  CD  GLN A  86      17.720  10.603 -15.208  1.00 94.41           C  
ATOM   1309  NE2 GLN A  86      19.034  10.577 -15.188  1.00 94.41           N  
ATOM   1310 HE21 GLN A  86      19.503  11.166 -15.862  1.00 94.41           H  
ATOM   1311 HE22 GLN A  86      19.500   9.758 -14.826  1.00 94.41           H  
ATOM   1312  OE1 GLN A  86      17.159  11.487 -15.828  1.00 94.41           O  
ATOM   1313  N   LYS A  87      12.974   9.288 -13.391  1.00 92.23           N  
ATOM   1314  H   LYS A  87      12.675   9.044 -14.324  1.00 92.23           H  
ATOM   1315  CA  LYS A  87      12.020   9.985 -12.510  1.00 92.23           C  
ATOM   1316  HA  LYS A  87      12.507  10.865 -12.091  1.00 92.23           H  
ATOM   1317  C   LYS A  87      11.611   9.107 -11.323  1.00 92.23           C  
ATOM   1318  CB  LYS A  87      10.808  10.440 -13.345  1.00 92.23           C  
ATOM   1319  HB2 LYS A  87      10.318   9.565 -13.772  1.00 92.23           H  
ATOM   1320  HB3 LYS A  87      11.165  11.061 -14.165  1.00 92.23           H  
ATOM   1321  O   LYS A  87      11.595   9.589 -10.192  1.00 92.23           O  
ATOM   1322  CG  LYS A  87       9.774  11.243 -12.536  1.00 92.23           C  
ATOM   1323  HG2 LYS A  87       9.398  10.632 -11.715  1.00 92.23           H  
ATOM   1324  HG3 LYS A  87      10.250  12.133 -12.124  1.00 92.23           H  
ATOM   1325  CD  LYS A  87       8.588  11.658 -13.420  1.00 92.23           C  
ATOM   1326  HD2 LYS A  87       8.949  12.294 -14.229  1.00 92.23           H  
ATOM   1327  HD3 LYS A  87       8.139  10.763 -13.850  1.00 92.23           H  
ATOM   1328  CE  LYS A  87       7.534  12.414 -12.597  1.00 92.23           C  
ATOM   1329  HE2 LYS A  87       7.246  11.790 -11.751  1.00 92.23           H  
ATOM   1330  HE3 LYS A  87       7.986  13.323 -12.199  1.00 92.23           H  
ATOM   1331  NZ  LYS A  87       6.331  12.748 -13.405  1.00 92.23           N  
ATOM   1332  HZ1 LYS A  87       5.896  11.909 -13.762  1.00 92.23           H  
ATOM   1333  HZ2 LYS A  87       6.571  13.337 -14.189  1.00 92.23           H  
ATOM   1334  HZ3 LYS A  87       5.644  13.232 -12.844  1.00 92.23           H  
ATOM   1335  N   LEU A  88      11.320   7.826 -11.558  1.00 93.02           N  
ATOM   1336  H   LEU A  88      11.362   7.496 -12.512  1.00 93.02           H  
ATOM   1337  CA  LEU A  88      10.954   6.873 -10.509  1.00 93.02           C  
ATOM   1338  HA  LEU A  88      10.098   7.277  -9.969  1.00 93.02           H  
ATOM   1339  C   LEU A  88      12.087   6.716  -9.480  1.00 93.02           C  
ATOM   1340  CB  LEU A  88      10.544   5.528 -11.142  1.00 93.02           C  
ATOM   1341  HB2 LEU A  88      10.465   4.786 -10.347  1.00 93.02           H  
ATOM   1342  HB3 LEU A  88      11.335   5.200 -11.815  1.00 93.02           H  
ATOM   1343  O   LEU A  88      11.841   6.881  -8.284  1.00 93.02           O  
ATOM   1344  CG  LEU A  88       9.207   5.559 -11.914  1.00 93.02           C  
ATOM   1345  HG  LEU A  88       9.166   6.435 -12.560  1.00 93.02           H  
ATOM   1346  CD1 LEU A  88       9.045   4.311 -12.780  1.00 93.02           C  
ATOM   1347 HD11 LEU A  88       8.101   4.357 -13.324  1.00 93.02           H  
ATOM   1348 HD12 LEU A  88       9.855   4.267 -13.509  1.00 93.02           H  
ATOM   1349 HD13 LEU A  88       9.061   3.410 -12.167  1.00 93.02           H  
ATOM   1350  CD2 LEU A  88       8.013   5.640 -10.968  1.00 93.02           C  
ATOM   1351 HD21 LEU A  88       8.034   4.809 -10.264  1.00 93.02           H  
ATOM   1352 HD22 LEU A  88       8.042   6.595 -10.443  1.00 93.02           H  
ATOM   1353 HD23 LEU A  88       7.087   5.598 -11.542  1.00 93.02           H  
ATOM   1354  N   VAL A  89      13.326   6.505  -9.938  1.00 93.24           N  
ATOM   1355  H   VAL A  89      13.442   6.365 -10.931  1.00 93.24           H  
ATOM   1356  CA  VAL A  89      14.514   6.354  -9.081  1.00 93.24           C  
ATOM   1357  HA  VAL A  89      14.293   5.598  -8.327  1.00 93.24           H  
ATOM   1358  C   VAL A  89      14.854   7.643  -8.327  1.00 93.24           C  
ATOM   1359  CB  VAL A  89      15.726   5.853  -9.895  1.00 93.24           C  
ATOM   1360  HB  VAL A  89      15.907   6.526 -10.734  1.00 93.24           H  
ATOM   1361  O   VAL A  89      15.124   7.587  -7.130  1.00 93.24           O  
ATOM   1362  CG1 VAL A  89      16.991   5.790  -9.028  1.00 93.24           C  
ATOM   1363 HG11 VAL A  89      16.774   5.307  -8.075  1.00 93.24           H  
ATOM   1364 HG12 VAL A  89      17.769   5.211  -9.526  1.00 93.24           H  
ATOM   1365 HG13 VAL A  89      17.372   6.797  -8.862  1.00 93.24           H  
ATOM   1366  CG2 VAL A  89      15.461   4.447 -10.433  1.00 93.24           C  
ATOM   1367 HG21 VAL A  89      14.588   4.429 -11.085  1.00 93.24           H  
ATOM   1368 HG22 VAL A  89      16.321   4.101 -11.006  1.00 93.24           H  
ATOM   1369 HG23 VAL A  89      15.285   3.771  -9.596  1.00 93.24           H  
ATOM   1370  N   ARG A  90      14.790   8.821  -8.964  1.00 88.70           N  
ATOM   1371  H   ARG A  90      14.582   8.820  -9.952  1.00 88.70           H  
ATOM   1372  CA  ARG A  90      15.050  10.107  -8.281  1.00 88.70           C  
ATOM   1373  HA  ARG A  90      16.009  10.049  -7.767  1.00 88.70           H  
ATOM   1374  C   ARG A  90      14.026  10.430  -7.187  1.00 88.70           C  
ATOM   1375  CB  ARG A  90      15.096  11.253  -9.302  1.00 88.70           C  
ATOM   1376  HB2 ARG A  90      14.239  11.170  -9.971  1.00 88.70           H  
ATOM   1377  HB3 ARG A  90      15.015  12.200  -8.770  1.00 88.70           H  
ATOM   1378  O   ARG A  90      14.379  11.080  -6.207  1.00 88.70           O  
ATOM   1379  CG  ARG A  90      16.399  11.281 -10.116  1.00 88.70           C  
ATOM   1380  HG2 ARG A  90      17.239  11.471  -9.449  1.00 88.70           H  
ATOM   1381  HG3 ARG A  90      16.557  10.323 -10.612  1.00 88.70           H  
ATOM   1382  CD  ARG A  90      16.310  12.399 -11.163  1.00 88.70           C  
ATOM   1383  HD2 ARG A  90      16.178  13.347 -10.643  1.00 88.70           H  
ATOM   1384  HD3 ARG A  90      15.437  12.215 -11.790  1.00 88.70           H  
ATOM   1385  NE  ARG A  90      17.509  12.465 -12.022  1.00 88.70           N  
ATOM   1386  HE  ARG A  90      18.167  11.703 -11.947  1.00 88.70           H  
ATOM   1387  NH1 ARG A  90      17.007  14.444 -13.080  1.00 88.70           N  
ATOM   1388 HH11 ARG A  90      16.181  14.532 -12.506  1.00 88.70           H  
ATOM   1389 HH12 ARG A  90      17.196  15.105 -13.819  1.00 88.70           H  
ATOM   1390  NH2 ARG A  90      18.796  13.286 -13.721  1.00 88.70           N  
ATOM   1391 HH21 ARG A  90      19.266  12.396 -13.810  1.00 88.70           H  
ATOM   1392 HH22 ARG A  90      18.924  13.941 -14.479  1.00 88.70           H  
ATOM   1393  CZ  ARG A  90      17.767  13.394 -12.930  1.00 88.70           C  
ATOM   1394  N   CYS A  91      12.775   9.997  -7.345  1.00 85.32           N  
ATOM   1395  H   CYS A  91      12.542   9.534  -8.212  1.00 85.32           H  
ATOM   1396  CA  CYS A  91      11.695  10.271  -6.393  1.00 85.32           C  
ATOM   1397  HA  CYS A  91      11.953  11.156  -5.811  1.00 85.32           H  
ATOM   1398  C   CYS A  91      11.468   9.159  -5.351  1.00 85.32           C  
ATOM   1399  CB  CYS A  91      10.414  10.591  -7.178  1.00 85.32           C  
ATOM   1400  HB2 CYS A  91       9.575  10.673  -6.486  1.00 85.32           H  
ATOM   1401  HB3 CYS A  91      10.212   9.787  -7.885  1.00 85.32           H  
ATOM   1402  O   CYS A  91      10.591   9.310  -4.501  1.00 85.32           O  
ATOM   1403  SG  CYS A  91      10.593  12.156  -8.086  1.00 85.32           S  
ATOM   1404  HG  CYS A  91      10.793  12.938  -7.021  1.00 85.32           H  
ATOM   1405  N   GLN A  92      12.207   8.044  -5.397  1.00 85.15           N  
ATOM   1406  H   GLN A  92      12.924   7.955  -6.102  1.00 85.15           H  
ATOM   1407  CA  GLN A  92      11.989   6.933  -4.466  1.00 85.15           C  
ATOM   1408  HA  GLN A  92      10.910   6.808  -4.380  1.00 85.15           H  
ATOM   1409  C   GLN A  92      12.501   7.216  -3.048  1.00 85.15           C  
ATOM   1410  CB  GLN A  92      12.509   5.615  -5.052  1.00 85.15           C  
ATOM   1411  HB2 GLN A  92      11.984   4.802  -4.551  1.00 85.15           H  
ATOM   1412  HB3 GLN A  92      12.214   5.580  -6.100  1.00 85.15           H  
ATOM   1413  O   GLN A  92      13.228   8.179  -2.789  1.00 85.15           O  
ATOM   1414  CG  GLN A  92      14.020   5.322  -4.948  1.00 85.15           C  
ATOM   1415  HG2 GLN A  92      14.285   5.105  -3.913  1.00 85.15           H  
ATOM   1416  HG3 GLN A  92      14.599   6.189  -5.269  1.00 85.15           H  
ATOM   1417  CD  GLN A  92      14.369   4.107  -5.810  1.00 85.15           C  
ATOM   1418  NE2 GLN A  92      15.603   3.877  -6.201  1.00 85.15           N  
ATOM   1419 HE21 GLN A  92      15.717   3.116  -6.854  1.00 85.15           H  
ATOM   1420 HE22 GLN A  92      16.337   4.553  -6.048  1.00 85.15           H  
ATOM   1421  OE1 GLN A  92      13.502   3.319  -6.141  1.00 85.15           O  
ATOM   1422  N   LYS A  93      12.136   6.356  -2.092  1.00 76.22           N  
ATOM   1423  H   LYS A  93      11.638   5.519  -2.358  1.00 76.22           H  
ATOM   1424  CA  LYS A  93      12.590   6.490  -0.703  1.00 76.22           C  
ATOM   1425  HA  LYS A  93      12.364   7.499  -0.360  1.00 76.22           H  
ATOM   1426  C   LYS A  93      14.101   6.301  -0.677  1.00 76.22           C  
ATOM   1427  CB  LYS A  93      11.884   5.470   0.214  1.00 76.22           C  
ATOM   1428  HB2 LYS A  93      12.084   4.460  -0.142  1.00 76.22           H  
ATOM   1429  HB3 LYS A  93      12.277   5.558   1.227  1.00 76.22           H  
ATOM   1430  O   LYS A  93      14.584   5.234  -1.052  1.00 76.22           O  
ATOM   1431  CG  LYS A  93      10.374   5.735   0.234  1.00 76.22           C  
ATOM   1432  HG2 LYS A  93      10.038   5.851  -0.797  1.00 76.22           H  
ATOM   1433  HG3 LYS A  93      10.186   6.667   0.769  1.00 76.22           H  
ATOM   1434  CD  LYS A  93       9.524   4.614   0.837  1.00 76.22           C  
ATOM   1435  HD2 LYS A  93       9.681   3.707   0.254  1.00 76.22           H  
ATOM   1436  HD3 LYS A  93       9.815   4.437   1.872  1.00 76.22           H  
ATOM   1437  CE  LYS A  93       8.055   5.067   0.765  1.00 76.22           C  
ATOM   1438  HE2 LYS A  93       7.702   5.306   1.768  1.00 76.22           H  
ATOM   1439  HE3 LYS A  93       8.006   5.990   0.186  1.00 76.22           H  
ATOM   1440  NZ  LYS A  93       7.172   4.063   0.125  1.00 76.22           N  
ATOM   1441  HZ1 LYS A  93       6.253   4.452  -0.032  1.00 76.22           H  
ATOM   1442  HZ2 LYS A  93       7.529   3.807  -0.785  1.00 76.22           H  
ATOM   1443  HZ3 LYS A  93       7.116   3.210   0.664  1.00 76.22           H  
ATOM   1444  N   LYS A  94      14.838   7.301  -0.171  1.00 66.42           N  
ATOM   1445  H   LYS A  94      14.379   8.183   0.005  1.00 66.42           H  
ATOM   1446  CA  LYS A  94      16.254   7.133   0.190  1.00 66.42           C  
ATOM   1447  HA  LYS A  94      16.844   7.003  -0.717  1.00 66.42           H  
ATOM   1448  C   LYS A  94      16.367   5.862   1.030  1.00 66.42           C  
ATOM   1449  CB  LYS A  94      16.797   8.333   0.991  1.00 66.42           C  
ATOM   1450  HB2 LYS A  94      17.780   8.056   1.374  1.00 66.42           H  
ATOM   1451  HB3 LYS A  94      16.148   8.519   1.847  1.00 66.42           H  
ATOM   1452  O   LYS A  94      15.767   5.783   2.107  1.00 66.42           O  
ATOM   1453  CG  LYS A  94      16.951   9.633   0.183  1.00 66.42           C  
ATOM   1454  HG2 LYS A  94      15.967   9.999  -0.110  1.00 66.42           H  
ATOM   1455  HG3 LYS A  94      17.536   9.432  -0.714  1.00 66.42           H  
ATOM   1456  CD  LYS A  94      17.670  10.703   1.028  1.00 66.42           C  
ATOM   1457  HD2 LYS A  94      18.651  10.321   1.313  1.00 66.42           H  
ATOM   1458  HD3 LYS A  94      17.094  10.889   1.934  1.00 66.42           H  
ATOM   1459  CE  LYS A  94      17.851  12.024   0.265  1.00 66.42           C  
ATOM   1460  HE2 LYS A  94      18.368  11.819  -0.672  1.00 66.42           H  
ATOM   1461  HE3 LYS A  94      16.866  12.421   0.019  1.00 66.42           H  
ATOM   1462  NZ  LYS A  94      18.620  13.024   1.060  1.00 66.42           N  
ATOM   1463  HZ1 LYS A  94      19.554  12.694   1.260  1.00 66.42           H  
ATOM   1464  HZ2 LYS A  94      18.711  13.897   0.561  1.00 66.42           H  
ATOM   1465  HZ3 LYS A  94      18.171  13.220   1.943  1.00 66.42           H  
ATOM   1466  N   SER A  95      17.100   4.868   0.534  1.00 53.21           N  
ATOM   1467  H   SER A  95      17.534   4.965  -0.372  1.00 53.21           H  
ATOM   1468  CA  SER A  95      17.351   3.646   1.287  1.00 53.21           C  
ATOM   1469  HA  SER A  95      16.404   3.136   1.465  1.00 53.21           H  
ATOM   1470  C   SER A  95      17.978   4.041   2.617  1.00 53.21           C  
ATOM   1471  CB  SER A  95      18.272   2.700   0.506  1.00 53.21           C  
ATOM   1472  HB2 SER A  95      18.547   1.854   1.136  1.00 53.21           H  
ATOM   1473  HB3 SER A  95      17.739   2.325  -0.368  1.00 53.21           H  
ATOM   1474  O   SER A  95      19.003   4.726   2.636  1.00 53.21           O  
ATOM   1475  OG  SER A  95      19.440   3.373   0.077  1.00 53.21           O  
ATOM   1476  HG  SER A  95      19.877   3.765   0.836  1.00 53.21           H  
ATOM   1477  N   LYS A  96      17.387   3.617   3.742  1.00 44.84           N  
ATOM   1478  H   LYS A  96      16.538   3.074   3.670  1.00 44.84           H  
ATOM   1479  CA  LYS A  96      18.129   3.664   5.002  1.00 44.84           C  
ATOM   1480  HA  LYS A  96      18.425   4.690   5.218  1.00 44.84           H  
ATOM   1481  C   LYS A  96      19.388   2.832   4.766  1.00 44.84           C  
ATOM   1482  CB  LYS A  96      17.340   3.077   6.191  1.00 44.84           C  
ATOM   1483  HB2 LYS A  96      17.998   3.097   7.059  1.00 44.84           H  
ATOM   1484  HB3 LYS A  96      17.109   2.033   5.980  1.00 44.84           H  
ATOM   1485  O   LYS A  96      19.254   1.640   4.482  1.00 44.84           O  
ATOM   1486  CG  LYS A  96      16.030   3.796   6.559  1.00 44.84           C  
ATOM   1487  HG2 LYS A  96      15.305   3.660   5.758  1.00 44.84           H  
ATOM   1488  HG3 LYS A  96      16.224   4.861   6.690  1.00 44.84           H  
ATOM   1489  CD  LYS A  96      15.472   3.210   7.872  1.00 44.84           C  
ATOM   1490  HD2 LYS A  96      15.419   2.125   7.779  1.00 44.84           H  
ATOM   1491  HD3 LYS A  96      16.164   3.451   8.679  1.00 44.84           H  
ATOM   1492  CE  LYS A  96      14.074   3.742   8.224  1.00 44.84           C  
ATOM   1493  HE2 LYS A  96      13.382   3.448   7.435  1.00 44.84           H  
ATOM   1494  HE3 LYS A  96      14.112   4.832   8.247  1.00 44.84           H  
ATOM   1495  NZ  LYS A  96      13.600   3.225   9.540  1.00 44.84           N  
ATOM   1496  HZ1 LYS A  96      12.680   3.573   9.767  1.00 44.84           H  
ATOM   1497  HZ2 LYS A  96      13.552   2.216   9.541  1.00 44.84           H  
ATOM   1498  HZ3 LYS A  96      14.223   3.498  10.287  1.00 44.84           H  
ATOM   1499  N   ASN A  97      20.572   3.414   4.956  1.00 34.72           N  
ATOM   1500  H   ASN A  97      20.625   4.416   5.070  1.00 34.72           H  
ATOM   1501  CA  ASN A  97      21.686   2.599   5.415  1.00 34.72           C  
ATOM   1502  HA  ASN A  97      21.898   1.811   4.693  1.00 34.72           H  
ATOM   1503  C   ASN A  97      21.183   1.952   6.705  1.00 34.72           C  
ATOM   1504  CB  ASN A  97      22.959   3.446   5.630  1.00 34.72           C  
ATOM   1505  HB2 ASN A  97      22.704   4.414   6.060  1.00 34.72           H  
ATOM   1506  HB3 ASN A  97      23.608   2.929   6.337  1.00 34.72           H  
ATOM   1507  O   ASN A  97      21.011   2.625   7.723  1.00 34.72           O  
ATOM   1508  CG  ASN A  97      23.772   3.648   4.361  1.00 34.72           C  
ATOM   1509  ND2 ASN A  97      24.796   4.465   4.406  1.00 34.72           N  
ATOM   1510 HD21 ASN A  97      25.332   4.554   3.554  1.00 34.72           H  
ATOM   1511 HD22 ASN A  97      25.059   4.935   5.261  1.00 34.72           H  
ATOM   1512  OD1 ASN A  97      23.507   3.070   3.323  1.00 34.72           O  
ATOM   1513  N   ARG A  98      20.852   0.657   6.641  1.00 32.48           N  
ATOM   1514  H   ARG A  98      20.956   0.191   5.751  1.00 32.48           H  
ATOM   1515  CA  ARG A  98      20.806  -0.151   7.851  1.00 32.48           C  
ATOM   1516  HA  ARG A  98      20.133   0.285   8.589  1.00 32.48           H  
ATOM   1517  C   ARG A  98      22.228  -0.059   8.382  1.00 32.48           C  
ATOM   1518  CB  ARG A  98      20.395  -1.607   7.552  1.00 32.48           C  
ATOM   1519  HB2 ARG A  98      20.966  -1.979   6.701  1.00 32.48           H  
ATOM   1520  HB3 ARG A  98      20.654  -2.214   8.419  1.00 32.48           H  
ATOM   1521  O   ARG A  98      23.145  -0.549   7.727  1.00 32.48           O  
ATOM   1522  CG  ARG A  98      18.890  -1.774   7.279  1.00 32.48           C  
ATOM   1523  HG2 ARG A  98      18.607  -1.191   6.403  1.00 32.48           H  
ATOM   1524  HG3 ARG A  98      18.335  -1.412   8.144  1.00 32.48           H  
ATOM   1525  CD  ARG A  98      18.546  -3.256   7.043  1.00 32.48           C  
ATOM   1526  HD2 ARG A  98      18.962  -3.840   7.864  1.00 32.48           H  
ATOM   1527  HD3 ARG A  98      19.018  -3.580   6.116  1.00 32.48           H  
ATOM   1528  NE  ARG A  98      17.087  -3.500   6.979  1.00 32.48           N  
ATOM   1529  HE  ARG A  98      16.484  -2.715   7.181  1.00 32.48           H  
ATOM   1530  NH1 ARG A  98      17.174  -5.767   6.579  1.00 32.48           N  
ATOM   1531 HH11 ARG A  98      18.184  -5.730   6.567  1.00 32.48           H  
ATOM   1532 HH12 ARG A  98      16.714  -6.662   6.498  1.00 32.48           H  
ATOM   1533  NH2 ARG A  98      15.199  -4.789   6.864  1.00 32.48           N  
ATOM   1534 HH21 ARG A  98      14.780  -5.705   6.792  1.00 32.48           H  
ATOM   1535 HH22 ARG A  98      14.619  -4.007   7.132  1.00 32.48           H  
ATOM   1536  CZ  ARG A  98      16.497  -4.676   6.806  1.00 32.48           C  
ATOM   1537  N   GLY A  99      22.410   0.630   9.509  1.00 26.57           N  
ATOM   1538  H   GLY A  99      21.622   1.093   9.940  1.00 26.57           H  
ATOM   1539  CA  GLY A  99      23.657   0.518  10.254  1.00 26.57           C  
ATOM   1540  HA2 GLY A  99      24.475   0.944   9.673  1.00 26.57           H  
ATOM   1541  HA3 GLY A  99      23.582   1.038  11.209  1.00 26.57           H  
ATOM   1542  C   GLY A  99      23.935  -0.960  10.509  1.00 26.57           C  
ATOM   1543  O   GLY A  99      23.015  -1.784  10.434  1.00 26.57           O  
ATOM   1544  N   SER A 100      25.185  -1.310  10.793  1.00 27.47           N  
ATOM   1545  H   SER A 100      25.909  -0.614  10.899  1.00 27.47           H  
ATOM   1546  CA  SER A 100      25.507  -2.670  11.204  1.00 27.47           C  
ATOM   1547  HA  SER A 100      25.227  -3.356  10.405  1.00 27.47           H  
ATOM   1548  C   SER A 100      24.676  -3.017  12.440  1.00 27.47           C  
ATOM   1549  CB  SER A 100      27.015  -2.835  11.443  1.00 27.47           C  
ATOM   1550  HB2 SER A 100      27.194  -3.728  12.042  1.00 27.47           H  
ATOM   1551  HB3 SER A 100      27.508  -2.960  10.479  1.00 27.47           H  
ATOM   1552  O   SER A 100      24.997  -2.635  13.565  1.00 27.47           O  
ATOM   1553  OG  SER A 100      27.572  -1.700  12.084  1.00 27.47           O  
ATOM   1554  HG  SER A 100      28.502  -1.864  12.254  1.00 27.47           H  
ATOM   1555  N   HIS A 101      23.587  -3.761  12.228  1.00 25.15           N  
ATOM   1556  H   HIS A 101      23.296  -3.921  11.274  1.00 25.15           H  
ATOM   1557  CA  HIS A 101      23.009  -4.569  13.281  1.00 25.15           C  
ATOM   1558  HA  HIS A 101      22.714  -3.941  14.122  1.00 25.15           H  
ATOM   1559  C   HIS A 101      24.151  -5.478  13.703  1.00 25.15           C  
ATOM   1560  CB  HIS A 101      21.792  -5.366  12.783  1.00 25.15           C  
ATOM   1561  HB2 HIS A 101      21.994  -5.771  11.791  1.00 25.15           H  
ATOM   1562  HB3 HIS A 101      21.636  -6.210  13.454  1.00 25.15           H  
ATOM   1563  O   HIS A 101      24.520  -6.386  12.956  1.00 25.15           O  
ATOM   1564  CG  HIS A 101      20.516  -4.563  12.756  1.00 25.15           C  
ATOM   1565  CD2 HIS A 101      20.006  -3.865  11.694  1.00 25.15           C  
ATOM   1566  HD2 HIS A 101      20.466  -3.779  10.721  1.00 25.15           H  
ATOM   1567  ND1 HIS A 101      19.639  -4.401  13.804  1.00 25.15           N  
ATOM   1568  HD1 HIS A 101      19.731  -4.804  14.725  1.00 25.15           H  
ATOM   1569  CE1 HIS A 101      18.623  -3.630  13.382  1.00 25.15           C  
ATOM   1570  HE1 HIS A 101      17.777  -3.338  13.986  1.00 25.15           H  
ATOM   1571  NE2 HIS A 101      18.797  -3.281  12.094  1.00 25.15           N  
ATOM   1572  N   LYS A 102      24.760  -5.169  14.857  1.00 25.02           N  
ATOM   1573  H   LYS A 102      24.491  -4.315  15.324  1.00 25.02           H  
ATOM   1574  CA  LYS A 102      25.715  -6.067  15.500  1.00 25.02           C  
ATOM   1575  HA  LYS A 102      26.648  -6.073  14.937  1.00 25.02           H  
ATOM   1576  C   LYS A 102      25.066  -7.450  15.459  1.00 25.02           C  
ATOM   1577  CB  LYS A 102      25.981  -5.658  16.958  1.00 25.02           C  
ATOM   1578  HB2 LYS A 102      26.542  -6.462  17.435  1.00 25.02           H  
ATOM   1579  HB3 LYS A 102      25.033  -5.552  17.485  1.00 25.02           H  
ATOM   1580  O   LYS A 102      23.897  -7.533  15.860  1.00 25.02           O  
ATOM   1581  CG  LYS A 102      26.789  -4.357  17.091  1.00 25.02           C  
ATOM   1582  HG2 LYS A 102      26.216  -3.526  16.679  1.00 25.02           H  
ATOM   1583  HG3 LYS A 102      27.720  -4.456  16.534  1.00 25.02           H  
ATOM   1584  CD  LYS A 102      27.110  -4.075  18.569  1.00 25.02           C  
ATOM   1585  HD2 LYS A 102      27.648  -4.929  18.982  1.00 25.02           H  
ATOM   1586  HD3 LYS A 102      26.178  -3.948  19.118  1.00 25.02           H  
ATOM   1587  CE  LYS A 102      27.973  -2.814  18.716  1.00 25.02           C  
ATOM   1588  HE2 LYS A 102      28.877  -2.941  18.121  1.00 25.02           H  
ATOM   1589  HE3 LYS A 102      27.423  -1.967  18.307  1.00 25.02           H  
ATOM   1590  NZ  LYS A 102      28.333  -2.551  20.135  1.00 25.02           N  
ATOM   1591  HZ1 LYS A 102      27.506  -2.426  20.701  1.00 25.02           H  
ATOM   1592  HZ2 LYS A 102      28.894  -1.715  20.214  1.00 25.02           H  
ATOM   1593  HZ3 LYS A 102      28.865  -3.319  20.520  1.00 25.02           H  
ATOM   1594  N   PRO A 103      25.750  -8.492  14.952  1.00 23.99           N  
ATOM   1595  CA  PRO A 103      25.234  -9.845  15.058  1.00 23.99           C  
ATOM   1596  HA  PRO A 103      24.402  -9.974  14.366  1.00 23.99           H  
ATOM   1597  C   PRO A 103      24.777 -10.043  16.500  1.00 23.99           C  
ATOM   1598  CB  PRO A 103      26.397 -10.765  14.667  1.00 23.99           C  
ATOM   1599  HB2 PRO A 103      26.046 -11.668  14.166  1.00 23.99           H  
ATOM   1600  HB3 PRO A 103      26.990 -11.025  15.543  1.00 23.99           H  
ATOM   1601  O   PRO A 103      25.539  -9.738  17.424  1.00 23.99           O  
ATOM   1602  CG  PRO A 103      27.233  -9.887  13.735  1.00 23.99           C  
ATOM   1603  HG2 PRO A 103      28.277 -10.198  13.712  1.00 23.99           H  
ATOM   1604  HG3 PRO A 103      26.804  -9.904  12.733  1.00 23.99           H  
ATOM   1605  CD  PRO A 103      27.068  -8.493  14.339  1.00 23.99           C  
ATOM   1606  HD2 PRO A 103      27.826  -8.332  15.106  1.00 23.99           H  
ATOM   1607  HD3 PRO A 103      27.146  -7.738  13.557  1.00 23.99           H  
ATOM   1608  N   LYS A 104      23.517 -10.451  16.708  1.00 21.92           N  
ATOM   1609  H   LYS A 104      22.940 -10.683  15.912  1.00 21.92           H  
ATOM   1610  CA  LYS A 104      23.108 -10.897  18.040  1.00 21.92           C  
ATOM   1611  HA  LYS A 104      23.279 -10.106  18.770  1.00 21.92           H  
ATOM   1612  C   LYS A 104      24.051 -12.049  18.356  1.00 21.92           C  
ATOM   1613  CB  LYS A 104      21.638 -11.346  18.093  1.00 21.92           C  
ATOM   1614  HB2 LYS A 104      21.529 -12.004  18.955  1.00 21.92           H  
ATOM   1615  HB3 LYS A 104      21.394 -11.926  17.203  1.00 21.92           H  
ATOM   1616  O   LYS A 104      24.037 -13.045  17.635  1.00 21.92           O  
ATOM   1617  CG  LYS A 104      20.642 -10.183  18.254  1.00 21.92           C  
ATOM   1618  HG2 LYS A 104      20.621  -9.585  17.343  1.00 21.92           H  
ATOM   1619  HG3 LYS A 104      20.960  -9.554  19.086  1.00 21.92           H  
ATOM   1620  CD  LYS A 104      19.236 -10.734  18.556  1.00 21.92           C  
ATOM   1621  HD2 LYS A 104      19.307 -11.410  19.408  1.00 21.92           H  
ATOM   1622  HD3 LYS A 104      18.886 -11.305  17.695  1.00 21.92           H  
ATOM   1623  CE  LYS A 104      18.225  -9.628  18.890  1.00 21.92           C  
ATOM   1624  HE2 LYS A 104      18.087  -9.000  18.010  1.00 21.92           H  
ATOM   1625  HE3 LYS A 104      18.642  -9.011  19.686  1.00 21.92           H  
ATOM   1626  NZ  LYS A 104      16.922 -10.199  19.330  1.00 21.92           N  
ATOM   1627  HZ1 LYS A 104      17.043 -10.774  20.151  1.00 21.92           H  
ATOM   1628  HZ2 LYS A 104      16.514 -10.781  18.612  1.00 21.92           H  
ATOM   1629  HZ3 LYS A 104      16.258  -9.474  19.563  1.00 21.92           H  
ATOM   1630  N   TYR A 105      24.925 -11.852  19.341  1.00 20.08           N  
ATOM   1631  H   TYR A 105      24.918 -10.976  19.845  1.00 20.08           H  
ATOM   1632  CA  TYR A 105      25.864 -12.885  19.749  1.00 20.08           C  
ATOM   1633  HA  TYR A 105      26.536 -13.109  18.920  1.00 20.08           H  
ATOM   1634  C   TYR A 105      25.050 -14.139  20.059  1.00 20.08           C  
ATOM   1635  CB  TYR A 105      26.705 -12.421  20.948  1.00 20.08           C  
ATOM   1636  HB2 TYR A 105      26.091 -11.827  21.625  1.00 20.08           H  
ATOM   1637  HB3 TYR A 105      27.022 -13.302  21.505  1.00 20.08           H  
ATOM   1638  O   TYR A 105      24.020 -14.058  20.732  1.00 20.08           O  
ATOM   1639  CG  TYR A 105      27.949 -11.635  20.563  1.00 20.08           C  
ATOM   1640  CD1 TYR A 105      29.202 -12.280  20.562  1.00 20.08           C  
ATOM   1641  HD1 TYR A 105      29.276 -13.321  20.841  1.00 20.08           H  
ATOM   1642  CD2 TYR A 105      27.864 -10.275  20.202  1.00 20.08           C  
ATOM   1643  HD2 TYR A 105      26.903  -9.783  20.186  1.00 20.08           H  
ATOM   1644  CE1 TYR A 105      30.366 -11.571  20.211  1.00 20.08           C  
ATOM   1645  HE1 TYR A 105      31.329 -12.060  20.217  1.00 20.08           H  
ATOM   1646  CE2 TYR A 105      29.029  -9.559  19.853  1.00 20.08           C  
ATOM   1647  HE2 TYR A 105      28.960  -8.518  19.575  1.00 20.08           H  
ATOM   1648  OH  TYR A 105      31.412  -9.530  19.526  1.00 20.08           O  
ATOM   1649  HH  TYR A 105      31.242  -8.607  19.325  1.00 20.08           H  
ATOM   1650  CZ  TYR A 105      30.284 -10.210  19.860  1.00 20.08           C  
ATOM   1651  N   CYS A 106      25.477 -15.273  19.504  1.00 19.34           N  
ATOM   1652  H   CYS A 106      26.345 -15.278  18.988  1.00 19.34           H  
ATOM   1653  CA  CYS A 106      24.885 -16.551  19.866  1.00 19.34           C  
ATOM   1654  HA  CYS A 106      23.814 -16.517  19.665  1.00 19.34           H  
ATOM   1655  C   CYS A 106      25.070 -16.761  21.374  1.00 19.34           C  
ATOM   1656  CB  CYS A 106      25.508 -17.664  19.016  1.00 19.34           C  
ATOM   1657  HB2 CYS A 106      26.594 -17.637  19.104  1.00 19.34           H  
ATOM   1658  HB3 CYS A 106      25.162 -18.637  19.365  1.00 19.34           H  
ATOM   1659  O   CYS A 106      26.027 -16.246  21.959  1.00 19.34           O  
ATOM   1660  SG  CYS A 106      25.001 -17.431  17.285  1.00 19.34           S  
ATOM   1661  HG  CYS A 106      25.206 -16.112  17.226  1.00 19.34           H  
ATOM   1662  N   TYR A 107      24.128 -17.465  21.999  1.00 17.01           N  
ATOM   1663  H   TYR A 107      23.398 -17.913  21.465  1.00 17.01           H  
ATOM   1664  CA  TYR A 107      24.177 -17.705  23.439  1.00 17.01           C  
ATOM   1665  HA  TYR A 107      24.206 -16.737  23.939  1.00 17.01           H  
ATOM   1666  C   TYR A 107      25.461 -18.441  23.838  1.00 17.01           C  
ATOM   1667  CB  TYR A 107      22.911 -18.437  23.903  1.00 17.01           C  
ATOM   1668  HB2 TYR A 107      23.164 -19.093  24.736  1.00 17.01           H  
ATOM   1669  HB3 TYR A 107      22.529 -19.075  23.106  1.00 17.01           H  
ATOM   1670  O   TYR A 107      26.056 -19.160  23.034  1.00 17.01           O  
ATOM   1671  CG  TYR A 107      21.825 -17.483  24.363  1.00 17.01           C  
ATOM   1672  CD1 TYR A 107      21.625 -17.272  25.742  1.00 17.01           C  
ATOM   1673  HD1 TYR A 107      22.215 -17.818  26.463  1.00 17.01           H  
ATOM   1674  CD2 TYR A 107      21.042 -16.782  23.425  1.00 17.01           C  
ATOM   1675  HD2 TYR A 107      21.192 -16.946  22.368  1.00 17.01           H  
ATOM   1676  CE1 TYR A 107      20.643 -16.367  26.186  1.00 17.01           C  
ATOM   1677  HE1 TYR A 107      20.485 -16.222  27.245  1.00 17.01           H  
ATOM   1678  CE2 TYR A 107      20.060 -15.873  23.865  1.00 17.01           C  
ATOM   1679  HE2 TYR A 107      19.445 -15.339  23.156  1.00 17.01           H  
ATOM   1680  OH  TYR A 107      18.905 -14.792  25.664  1.00 17.01           O  
ATOM   1681  HH  TYR A 107      18.815 -14.806  26.620  1.00 17.01           H  
ATOM   1682  CZ  TYR A 107      19.858 -15.666  25.246  1.00 17.01           C  
ATOM   1683  N   ALA A 108      25.893 -18.220  25.080  1.00 18.69           N  
ATOM   1684  H   ALA A 108      25.331 -17.663  25.707  1.00 18.69           H  
ATOM   1685  CA  ALA A 108      27.104 -18.827  25.610  1.00 18.69           C  
ATOM   1686  HA  ALA A 108      27.945 -18.516  24.991  1.00 18.69           H  
ATOM   1687  C   ALA A 108      27.015 -20.361  25.564  1.00 18.69           C  
ATOM   1688  CB  ALA A 108      27.333 -18.306  27.035  1.00 18.69           C  
ATOM   1689  HB1 ALA A 108      27.434 -17.220  27.025  1.00 18.69           H  
ATOM   1690  HB2 ALA A 108      28.246 -18.745  27.438  1.00 18.69           H  
ATOM   1691  HB3 ALA A 108      26.499 -18.591  27.675  1.00 18.69           H  
ATOM   1692  O   ALA A 108      26.033 -20.945  26.018  1.00 18.69           O  
ATOM   1693  N   SER A 109      28.058 -20.993  25.027  1.00 20.01           N  
ATOM   1694  H   SER A 109      28.830 -20.450  24.668  1.00 20.01           H  
ATOM   1695  CA  SER A 109      28.287 -22.431  25.162  1.00 20.01           C  
ATOM   1696  HA  SER A 109      27.395 -22.966  24.839  1.00 20.01           H  
ATOM   1697  C   SER A 109      28.568 -22.799  26.623  1.00 20.01           C  
ATOM   1698  CB  SER A 109      29.462 -22.849  24.271  1.00 20.01           C  
ATOM   1699  HB2 SER A 109      29.716 -23.893  24.457  1.00 20.01           H  
ATOM   1700  HB3 SER A 109      29.175 -22.740  23.225  1.00 20.01           H  
ATOM   1701  O   SER A 109      29.091 -21.982  27.382  1.00 20.01           O  
ATOM   1702  OG  SER A 109      30.589 -22.026  24.526  1.00 20.01           O  
ATOM   1703  HG  SER A 109      30.829 -22.142  25.448  1.00 20.01           H  
ATOM   1704  N   GLU A 110      28.249 -24.035  26.998  1.00 18.25           N  
ATOM   1705  H   GLU A 110      27.825 -24.661  26.328  1.00 18.25           H  
ATOM   1706  CA  GLU A 110      28.365 -24.535  28.372  1.00 18.25           C  
ATOM   1707  HA  GLU A 110      27.808 -23.850  29.010  1.00 18.25           H  
ATOM   1708  C   GLU A 110      29.806 -24.568  28.936  1.00 18.25           C  
ATOM   1709  CB  GLU A 110      27.696 -25.917  28.447  1.00 18.25           C  
ATOM   1710  HB2 GLU A 110      28.070 -26.465  29.312  1.00 18.25           H  
ATOM   1711  HB3 GLU A 110      27.943 -26.499  27.559  1.00 18.25           H  
ATOM   1712  O   GLU A 110      30.781 -24.560  28.177  1.00 18.25           O  
ATOM   1713  CG  GLU A 110      26.172 -25.762  28.571  1.00 18.25           C  
ATOM   1714  HG2 GLU A 110      25.955 -24.968  29.286  1.00 18.25           H  
ATOM   1715  HG3 GLU A 110      25.765 -25.465  27.605  1.00 18.25           H  
ATOM   1716  CD  GLU A 110      25.497 -27.051  29.049  1.00 18.25           C  
ATOM   1717  OE1 GLU A 110      24.510 -26.921  29.806  1.00 18.25           O  
ATOM   1718  OE2 GLU A 110      25.979 -28.137  28.660  1.00 18.25           O  
ATOM   1719  N   PRO A 111      29.962 -24.573  30.279  1.00 17.61           N  
ATOM   1720  CA  PRO A 111      31.257 -24.414  30.945  1.00 17.61           C  
ATOM   1721  HA  PRO A 111      31.750 -23.525  30.551  1.00 17.61           H  
ATOM   1722  C   PRO A 111      32.201 -25.613  30.754  1.00 17.61           C  
ATOM   1723  CB  PRO A 111      30.924 -24.168  32.424  1.00 17.61           C  
ATOM   1724  HB2 PRO A 111      30.805 -23.098  32.593  1.00 17.61           H  
ATOM   1725  HB3 PRO A 111      31.682 -24.571  33.096  1.00 17.61           H  
ATOM   1726  O   PRO A 111      32.079 -26.648  31.406  1.00 17.61           O  
ATOM   1727  CG  PRO A 111      29.575 -24.861  32.610  1.00 17.61           C  
ATOM   1728  HG2 PRO A 111      29.013 -24.444  33.445  1.00 17.61           H  
ATOM   1729  HG3 PRO A 111      29.720 -25.934  32.737  1.00 17.61           H  
ATOM   1730  CD  PRO A 111      28.893 -24.587  31.275  1.00 17.61           C  
ATOM   1731  HD2 PRO A 111      28.412 -23.609  31.303  1.00 17.61           H  
ATOM   1732  HD3 PRO A 111      28.149 -25.361  31.090  1.00 17.61           H  
ATOM   1733  N   SER A 112      33.241 -25.428  29.943  1.00 20.58           N  
ATOM   1734  H   SER A 112      33.278 -24.562  29.423  1.00 20.58           H  
ATOM   1735  CA  SER A 112      34.246 -26.442  29.586  1.00 20.58           C  
ATOM   1736  HA  SER A 112      33.728 -27.388  29.426  1.00 20.58           H  
ATOM   1737  C   SER A 112      35.338 -26.701  30.648  1.00 20.58           C  
ATOM   1738  CB  SER A 112      34.883 -26.021  28.255  1.00 20.58           C  
ATOM   1739  HB2 SER A 112      34.099 -25.864  27.515  1.00 20.58           H  
ATOM   1740  HB3 SER A 112      35.546 -26.808  27.896  1.00 20.58           H  
ATOM   1741  O   SER A 112      36.445 -27.101  30.297  1.00 20.58           O  
ATOM   1742  OG  SER A 112      35.617 -24.819  28.425  1.00 20.58           O  
ATOM   1743  HG  SER A 112      36.381 -25.028  28.967  1.00 20.58           H  
ATOM   1744  N   ASN A 113      35.103 -26.380  31.924  1.00 18.03           N  
ATOM   1745  H   ASN A 113      34.153 -26.133  32.160  1.00 18.03           H  
ATOM   1746  CA  ASN A 113      36.187 -26.004  32.851  1.00 18.03           C  
ATOM   1747  HA  ASN A 113      36.932 -25.437  32.293  1.00 18.03           H  
ATOM   1748  C   ASN A 113      36.983 -27.139  33.530  1.00 18.03           C  
ATOM   1749  CB  ASN A 113      35.601 -25.089  33.949  1.00 18.03           C  
ATOM   1750  HB2 ASN A 113      36.254 -25.120  34.821  1.00 18.03           H  
ATOM   1751  HB3 ASN A 113      34.622 -25.454  34.259  1.00 18.03           H  
ATOM   1752  O   ASN A 113      38.050 -26.853  34.074  1.00 18.03           O  
ATOM   1753  CG  ASN A 113      35.490 -23.627  33.559  1.00 18.03           C  
ATOM   1754  ND2 ASN A 113      35.115 -22.784  34.492  1.00 18.03           N  
ATOM   1755 HD21 ASN A 113      35.044 -21.818  34.206  1.00 18.03           H  
ATOM   1756 HD22 ASN A 113      34.915 -23.106  35.428  1.00 18.03           H  
ATOM   1757  OD1 ASN A 113      35.728 -23.210  32.441  1.00 18.03           O  
ATOM   1758  N   LEU A 114      36.450 -28.360  33.647  1.00 18.45           N  
ATOM   1759  H   LEU A 114      35.621 -28.585  33.116  1.00 18.45           H  
ATOM   1760  CA  LEU A 114      36.955 -29.316  34.650  1.00 18.45           C  
ATOM   1761  HA  LEU A 114      37.219 -28.713  35.519  1.00 18.45           H  
ATOM   1762  C   LEU A 114      38.293 -29.995  34.288  1.00 18.45           C  
ATOM   1763  CB  LEU A 114      35.842 -30.277  35.108  1.00 18.45           C  
ATOM   1764  HB2 LEU A 114      35.340 -30.677  34.227  1.00 18.45           H  
ATOM   1765  HB3 LEU A 114      36.288 -31.117  35.641  1.00 18.45           H  
ATOM   1766  O   LEU A 114      38.709 -30.054  33.138  1.00 18.45           O  
ATOM   1767  CG  LEU A 114      34.803 -29.613  36.039  1.00 18.45           C  
ATOM   1768  HG  LEU A 114      34.373 -28.743  35.542  1.00 18.45           H  
ATOM   1769  CD1 LEU A 114      33.678 -30.600  36.341  1.00 18.45           C  
ATOM   1770 HD11 LEU A 114      33.207 -30.917  35.410  1.00 18.45           H  
ATOM   1771 HD12 LEU A 114      32.918 -30.123  36.961  1.00 18.45           H  
ATOM   1772 HD13 LEU A 114      34.067 -31.476  36.860  1.00 18.45           H  
ATOM   1773  CD2 LEU A 114      35.395 -29.173  37.386  1.00 18.45           C  
ATOM   1774 HD21 LEU A 114      34.592 -28.837  38.043  1.00 18.45           H  
ATOM   1775 HD22 LEU A 114      36.080 -28.336  37.251  1.00 18.45           H  
ATOM   1776 HD23 LEU A 114      35.911 -30.007  37.861  1.00 18.45           H  
ATOM   1777  N   VAL A 115      39.009 -30.428  35.333  1.00 17.42           N  
ATOM   1778  H   VAL A 115      38.495 -30.502  36.199  1.00 17.42           H  
ATOM   1779  CA  VAL A 115      40.419 -30.015  35.497  1.00 17.42           C  
ATOM   1780  HA  VAL A 115      40.607 -29.161  34.848  1.00 17.42           H  
ATOM   1781  C   VAL A 115      41.488 -31.064  35.150  1.00 17.42           C  
ATOM   1782  CB  VAL A 115      40.631 -29.551  36.964  1.00 17.42           C  
ATOM   1783  HB  VAL A 115      40.488 -30.413  37.616  1.00 17.42           H  
ATOM   1784  O   VAL A 115      42.559 -30.692  34.683  1.00 17.42           O  
ATOM   1785  CG1 VAL A 115      42.028 -28.978  37.239  1.00 17.42           C  
ATOM   1786 HG11 VAL A 115      42.220 -28.134  36.576  1.00 17.42           H  
ATOM   1787 HG12 VAL A 115      42.102 -28.650  38.276  1.00 17.42           H  
ATOM   1788 HG13 VAL A 115      42.794 -29.736  37.079  1.00 17.42           H  
ATOM   1789  CG2 VAL A 115      39.615 -28.483  37.400  1.00 17.42           C  
ATOM   1790 HG21 VAL A 115      38.609 -28.900  37.436  1.00 17.42           H  
ATOM   1791 HG22 VAL A 115      39.636 -27.647  36.702  1.00 17.42           H  
ATOM   1792 HG23 VAL A 115      39.857 -28.121  38.400  1.00 17.42           H  
ATOM   1793  N   PHE A 116      41.289 -32.328  35.540  1.00 18.02           N  
ATOM   1794  H   PHE A 116      40.335 -32.604  35.721  1.00 18.02           H  
ATOM   1795  CA  PHE A 116      42.339 -33.009  36.326  1.00 18.02           C  
ATOM   1796  HA  PHE A 116      43.152 -32.288  36.411  1.00 18.02           H  
ATOM   1797  C   PHE A 116      43.078 -34.208  35.660  1.00 18.02           C  
ATOM   1798  CB  PHE A 116      41.799 -33.211  37.772  1.00 18.02           C  
ATOM   1799  HB2 PHE A 116      40.716 -33.087  37.757  1.00 18.02           H  
ATOM   1800  HB3 PHE A 116      41.943 -34.232  38.124  1.00 18.02           H  
ATOM   1801  O   PHE A 116      43.390 -34.180  34.478  1.00 18.02           O  
ATOM   1802  CG  PHE A 116      42.363 -32.270  38.838  1.00 18.02           C  
ATOM   1803  CD1 PHE A 116      43.731 -31.915  38.871  1.00 18.02           C  
ATOM   1804  HD1 PHE A 116      44.418 -32.296  38.129  1.00 18.02           H  
ATOM   1805  CD2 PHE A 116      41.507 -31.768  39.840  1.00 18.02           C  
ATOM   1806  HD2 PHE A 116      40.462 -32.040  39.845  1.00 18.02           H  
ATOM   1807  CE1 PHE A 116      44.225 -31.061  39.873  1.00 18.02           C  
ATOM   1808  HE1 PHE A 116      45.271 -30.793  39.885  1.00 18.02           H  
ATOM   1809  CE2 PHE A 116      42.001 -30.912  40.842  1.00 18.02           C  
ATOM   1810  HE2 PHE A 116      41.336 -30.532  41.602  1.00 18.02           H  
ATOM   1811  CZ  PHE A 116      43.360 -30.557  40.858  1.00 18.02           C  
ATOM   1812  HZ  PHE A 116      43.739 -29.901  41.628  1.00 18.02           H  
ATOM   1813  N   ILE A 117      43.500 -35.200  36.458  1.00 17.38           N  
ATOM   1814  H   ILE A 117      43.028 -35.266  37.348  1.00 17.38           H  
ATOM   1815  CA  ILE A 117      44.866 -35.782  36.467  1.00 17.38           C  
ATOM   1816  HA  ILE A 117      45.579 -34.982  36.265  1.00 17.38           H  
ATOM   1817  C   ILE A 117      45.138 -36.874  35.404  1.00 17.38           C  
ATOM   1818  CB  ILE A 117      45.129 -36.315  37.912  1.00 17.38           C  
ATOM   1819  HB  ILE A 117      44.388 -37.090  38.109  1.00 17.38           H  
ATOM   1820  O   ILE A 117      46.291 -37.228  35.166  1.00 17.38           O  
ATOM   1821  CG1 ILE A 117      44.965 -35.208  38.989  1.00 17.38           C  
ATOM   1822 HG12 ILE A 117      45.844 -34.563  38.993  1.00 17.38           H  
ATOM   1823 HG13 ILE A 117      44.104 -34.580  38.760  1.00 17.38           H  
ATOM   1824  CG2 ILE A 117      46.523 -36.944  38.105  1.00 17.38           C  
ATOM   1825 HG21 ILE A 117      46.686 -37.230  39.144  1.00 17.38           H  
ATOM   1826 HG22 ILE A 117      47.296 -36.239  37.799  1.00 17.38           H  
ATOM   1827 HG23 ILE A 117      46.616 -37.855  37.514  1.00 17.38           H  
ATOM   1828  CD1 ILE A 117      44.708 -35.735  40.407  1.00 17.38           C  
ATOM   1829 HD11 ILE A 117      44.494 -34.894  41.066  1.00 17.38           H  
ATOM   1830 HD12 ILE A 117      45.582 -36.261  40.791  1.00 17.38           H  
ATOM   1831 HD13 ILE A 117      43.850 -36.407  40.403  1.00 17.38           H  
ATOM   1832  N   ASN A 118      44.094 -37.441  34.802  1.00 15.97           N  
ATOM   1833  H   ASN A 118      43.188 -37.032  34.981  1.00 15.97           H  
ATOM   1834  CA  ASN A 118      44.135 -38.687  34.021  1.00 15.97           C  
ATOM   1835  HA  ASN A 118      44.488 -39.476  34.684  1.00 15.97           H  
ATOM   1836  C   ASN A 118      45.095 -38.665  32.801  1.00 15.97           C  
ATOM   1837  CB  ASN A 118      42.677 -38.999  33.612  1.00 15.97           C  
ATOM   1838  HB2 ASN A 118      42.125 -38.075  33.441  1.00 15.97           H  
ATOM   1839  HB3 ASN A 118      42.661 -39.535  32.663  1.00 15.97           H  
ATOM   1840  O   ASN A 118      45.211 -37.654  32.118  1.00 15.97           O  
ATOM   1841  CG  ASN A 118      41.946 -39.820  34.663  1.00 15.97           C  
ATOM   1842  ND2 ASN A 118      40.971 -40.605  34.273  1.00 15.97           N  
ATOM   1843 HD21 ASN A 118      40.541 -41.172  34.990  1.00 15.97           H  
ATOM   1844 HD22 ASN A 118      40.730 -40.700  33.297  1.00 15.97           H  
ATOM   1845  OD1 ASN A 118      42.239 -39.771  35.846  1.00 15.97           O  
ATOM   1846  N   GLU A 119      45.760 -39.760  32.399  1.00 17.72           N  
ATOM   1847  H   GLU A 119      46.361 -39.578  31.608  1.00 17.72           H  
ATOM   1848  CA  GLU A 119      45.862 -41.111  32.993  1.00 17.72           C  
ATOM   1849  HA  GLU A 119      45.914 -41.015  34.078  1.00 17.72           H  
ATOM   1850  C   GLU A 119      47.183 -41.814  32.551  1.00 17.72           C  
ATOM   1851  CB  GLU A 119      44.606 -41.940  32.642  1.00 17.72           C  
ATOM   1852  HB2 GLU A 119      44.626 -42.170  31.577  1.00 17.72           H  
ATOM   1853  HB3 GLU A 119      43.707 -41.346  32.810  1.00 17.72           H  
ATOM   1854  O   GLU A 119      48.272 -41.283  32.771  1.00 17.72           O  
ATOM   1855  CG  GLU A 119      44.440 -43.218  33.484  1.00 17.72           C  
ATOM   1856  HG2 GLU A 119      43.687 -43.041  34.252  1.00 17.72           H  
ATOM   1857  HG3 GLU A 119      45.373 -43.457  33.994  1.00 17.72           H  
ATOM   1858  CD  GLU A 119      44.042 -44.404  32.600  1.00 17.72           C  
ATOM   1859  OE1 GLU A 119      42.957 -44.975  32.812  1.00 17.72           O  
ATOM   1860  OE2 GLU A 119      44.863 -44.728  31.707  1.00 17.72           O  
ATOM   1861  N   SER A 120      47.144 -43.019  31.960  1.00 15.96           N  
ATOM   1862  H   SER A 120      46.244 -43.431  31.760  1.00 15.96           H  
ATOM   1863  CA  SER A 120      48.308 -43.907  31.837  1.00 15.96           C  
ATOM   1864  HA  SER A 120      48.888 -43.778  32.751  1.00 15.96           H  
ATOM   1865  C   SER A 120      49.268 -43.579  30.678  1.00 15.96           C  
ATOM   1866  CB  SER A 120      47.871 -45.381  31.853  1.00 15.96           C  
ATOM   1867  HB2 SER A 120      48.760 -46.011  31.836  1.00 15.96           H  
ATOM   1868  HB3 SER A 120      47.338 -45.579  32.783  1.00 15.96           H  
ATOM   1869  O   SER A 120      49.168 -44.086  29.555  1.00 15.96           O  
ATOM   1870  OG  SER A 120      47.034 -45.737  30.772  1.00 15.96           O  
ATOM   1871  HG  SER A 120      46.154 -45.434  31.008  1.00 15.96           H  
ATOM   1872  N   VAL A 121      50.325 -42.817  30.987  1.00 18.82           N  
ATOM   1873  H   VAL A 121      50.291 -42.326  31.869  1.00 18.82           H  
ATOM   1874  CA  VAL A 121      51.532 -42.677  30.142  1.00 18.82           C  
ATOM   1875  HA  VAL A 121      51.206 -42.445  29.128  1.00 18.82           H  
ATOM   1876  C   VAL A 121      52.293 -44.018  30.105  1.00 18.82           C  
ATOM   1877  CB  VAL A 121      52.428 -41.511  30.616  1.00 18.82           C  
ATOM   1878  HB  VAL A 121      52.870 -41.759  31.581  1.00 18.82           H  
ATOM   1879  O   VAL A 121      53.237 -44.256  30.851  1.00 18.82           O  
ATOM   1880  CG1 VAL A 121      53.553 -41.242  29.606  1.00 18.82           C  
ATOM   1881 HG11 VAL A 121      54.213 -40.470  30.002  1.00 18.82           H  
ATOM   1882 HG12 VAL A 121      53.135 -40.902  28.658  1.00 18.82           H  
ATOM   1883 HG13 VAL A 121      54.147 -42.141  29.444  1.00 18.82           H  
ATOM   1884  CG2 VAL A 121      51.642 -40.202  30.773  1.00 18.82           C  
ATOM   1885 HG21 VAL A 121      50.906 -40.294  31.572  1.00 18.82           H  
ATOM   1886 HG22 VAL A 121      51.127 -39.952  29.845  1.00 18.82           H  
ATOM   1887 HG23 VAL A 121      52.319 -39.391  31.039  1.00 18.82           H  
ATOM   1888  N   SER A 122      51.809 -44.954  29.286  1.00 19.00           N  
ATOM   1889  H   SER A 122      50.986 -44.673  28.771  1.00 19.00           H  
ATOM   1890  CA  SER A 122      51.914 -46.391  29.584  1.00 19.00           C  
ATOM   1891  HA  SER A 122      52.010 -46.491  30.665  1.00 19.00           H  
ATOM   1892  C   SER A 122      53.130 -47.135  29.003  1.00 19.00           C  
ATOM   1893  CB  SER A 122      50.589 -47.080  29.218  1.00 19.00           C  
ATOM   1894  HB2 SER A 122      49.804 -46.723  29.885  1.00 19.00           H  
ATOM   1895  HB3 SER A 122      50.689 -48.157  29.359  1.00 19.00           H  
ATOM   1896  O   SER A 122      54.024 -47.565  29.729  1.00 19.00           O  
ATOM   1897  OG  SER A 122      50.208 -46.803  27.878  1.00 19.00           O  
ATOM   1898  HG  SER A 122      49.496 -46.162  27.942  1.00 19.00           H  
ATOM   1899  N   LYS A 123      53.144 -47.424  27.696  1.00 18.34           N  
ATOM   1900  H   LYS A 123      52.383 -47.032  27.160  1.00 18.34           H  
ATOM   1901  CA  LYS A 123      53.916 -48.557  27.127  1.00 18.34           C  
ATOM   1902  HA  LYS A 123      54.033 -49.289  27.926  1.00 18.34           H  
ATOM   1903  C   LYS A 123      55.371 -48.226  26.734  1.00 18.34           C  
ATOM   1904  CB  LYS A 123      53.088 -49.246  26.020  1.00 18.34           C  
ATOM   1905  HB2 LYS A 123      52.773 -48.497  25.293  1.00 18.34           H  
ATOM   1906  HB3 LYS A 123      53.698 -49.990  25.508  1.00 18.34           H  
ATOM   1907  O   LYS A 123      55.818 -48.599  25.651  1.00 18.34           O  
ATOM   1908  CG  LYS A 123      51.857 -49.964  26.605  1.00 18.34           C  
ATOM   1909  HG2 LYS A 123      52.193 -50.789  27.233  1.00 18.34           H  
ATOM   1910  HG3 LYS A 123      51.296 -49.268  27.229  1.00 18.34           H  
ATOM   1911  CD  LYS A 123      50.905 -50.503  25.527  1.00 18.34           C  
ATOM   1912  HD2 LYS A 123      50.594 -49.671  24.895  1.00 18.34           H  
ATOM   1913  HD3 LYS A 123      51.413 -51.251  24.917  1.00 18.34           H  
ATOM   1914  CE  LYS A 123      49.672 -51.116  26.211  1.00 18.34           C  
ATOM   1915  HE2 LYS A 123      49.322 -50.411  26.966  1.00 18.34           H  
ATOM   1916  HE3 LYS A 123      49.966 -52.027  26.732  1.00 18.34           H  
ATOM   1917  NZ  LYS A 123      48.559 -51.394  25.265  1.00 18.34           N  
ATOM   1918  HZ1 LYS A 123      48.247 -50.538  24.829  1.00 18.34           H  
ATOM   1919  HZ2 LYS A 123      47.762 -51.764  25.764  1.00 18.34           H  
ATOM   1920  HZ3 LYS A 123      48.822 -52.054  24.547  1.00 18.34           H  
ATOM   1921  N   MET A 124      56.134 -47.600  27.632  1.00 18.47           N  
ATOM   1922  H   MET A 124      55.684 -47.377  28.508  1.00 18.47           H  
ATOM   1923  CA  MET A 124      57.485 -47.030  27.414  1.00 18.47           C  
ATOM   1924  HA  MET A 124      57.430 -46.459  26.488  1.00 18.47           H  
ATOM   1925  C   MET A 124      58.652 -48.048  27.215  1.00 18.47           C  
ATOM   1926  CB  MET A 124      57.746 -46.024  28.559  1.00 18.47           C  
ATOM   1927  HB2 MET A 124      56.794 -45.632  28.915  1.00 18.47           H  
ATOM   1928  HB3 MET A 124      58.227 -46.529  29.396  1.00 18.47           H  
ATOM   1929  O   MET A 124      59.794 -47.779  27.575  1.00 18.47           O  
ATOM   1930  CG  MET A 124      58.584 -44.814  28.135  1.00 18.47           C  
ATOM   1931  HG2 MET A 124      59.581 -45.143  27.842  1.00 18.47           H  
ATOM   1932  HG3 MET A 124      58.106 -44.342  27.277  1.00 18.47           H  
ATOM   1933  SD  MET A 124      58.734 -43.579  29.455  1.00 18.47           S  
ATOM   1934  CE  MET A 124      59.472 -42.200  28.542  1.00 18.47           C  
ATOM   1935  HE1 MET A 124      58.796 -41.881  27.749  1.00 18.47           H  
ATOM   1936  HE2 MET A 124      59.642 -41.367  29.224  1.00 18.47           H  
ATOM   1937  HE3 MET A 124      60.423 -42.511  28.111  1.00 18.47           H  
ATOM   1938  N   LYS A 125      58.383 -49.243  26.664  1.00 18.83           N  
ATOM   1939  H   LYS A 125      57.460 -49.335  26.264  1.00 18.83           H  
ATOM   1940  CA  LYS A 125      59.324 -50.385  26.542  1.00 18.83           C  
ATOM   1941  HA  LYS A 125      59.889 -50.447  27.472  1.00 18.83           H  
ATOM   1942  C   LYS A 125      60.364 -50.247  25.405  1.00 18.83           C  
ATOM   1943  CB  LYS A 125      58.518 -51.689  26.333  1.00 18.83           C  
ATOM   1944  HB2 LYS A 125      57.892 -51.578  25.448  1.00 18.83           H  
ATOM   1945  HB3 LYS A 125      59.217 -52.504  26.147  1.00 18.83           H  
ATOM   1946  O   LYS A 125      60.189 -49.485  24.462  1.00 18.83           O  
ATOM   1947  CG  LYS A 125      57.640 -52.121  27.516  1.00 18.83           C  
ATOM   1948  HG2 LYS A 125      56.809 -51.426  27.633  1.00 18.83           H  
ATOM   1949  HG3 LYS A 125      58.242 -52.109  28.425  1.00 18.83           H  
ATOM   1950  CD  LYS A 125      57.102 -53.547  27.289  1.00 18.83           C  
ATOM   1951  HD2 LYS A 125      56.477 -53.562  26.397  1.00 18.83           H  
ATOM   1952  HD3 LYS A 125      57.947 -54.223  27.151  1.00 18.83           H  
ATOM   1953  CE  LYS A 125      56.285 -54.005  28.506  1.00 18.83           C  
ATOM   1954  HE2 LYS A 125      55.402 -53.373  28.594  1.00 18.83           H  
ATOM   1955  HE3 LYS A 125      56.887 -53.836  29.399  1.00 18.83           H  
ATOM   1956  NZ  LYS A 125      55.894 -55.439  28.437  1.00 18.83           N  
ATOM   1957  HZ1 LYS A 125      56.711 -56.031  28.392  1.00 18.83           H  
ATOM   1958  HZ2 LYS A 125      55.297 -55.622  27.643  1.00 18.83           H  
ATOM   1959  HZ3 LYS A 125      55.387 -55.693  29.272  1.00 18.83           H  
ATOM   1960  N   ASN A 126      61.225 -51.251  25.194  1.00 16.21           N  
ATOM   1961  H   ASN A 126      61.137 -51.569  24.240  1.00 16.21           H  
ATOM   1962  CA  ASN A 126      62.637 -51.323  25.622  1.00 16.21           C  
ATOM   1963  HA  ASN A 126      62.880 -50.476  26.264  1.00 16.21           H  
ATOM   1964  C   ASN A 126      63.580 -51.295  24.375  1.00 16.21           C  
ATOM   1965  CB  ASN A 126      62.909 -52.656  26.376  1.00 16.21           C  
ATOM   1966  HB2 ASN A 126      62.728 -53.491  25.699  1.00 16.21           H  
ATOM   1967  HB3 ASN A 126      63.967 -52.679  26.637  1.00 16.21           H  
ATOM   1968  O   ASN A 126      64.659 -51.881  24.391  1.00 16.21           O  
ATOM   1969  CG  ASN A 126      62.170 -52.948  27.667  1.00 16.21           C  
ATOM   1970  ND2 ASN A 126      62.539 -54.011  28.341  1.00 16.21           N  
ATOM   1971 HD21 ASN A 126      63.371 -54.519  28.077  1.00 16.21           H  
ATOM   1972 HD22 ASN A 126      62.116 -54.121  29.252  1.00 16.21           H  
ATOM   1973  OD1 ASN A 126      61.238 -52.288  28.073  1.00 16.21           O  
ATOM   1974  N   ARG A 127      63.086 -50.852  23.209  1.00 16.96           N  
ATOM   1975  H   ARG A 127      62.342 -50.170  23.252  1.00 16.96           H  
ATOM   1976  CA  ARG A 127      63.467 -51.387  21.875  1.00 16.96           C  
ATOM   1977  HA  ARG A 127      63.934 -52.362  22.010  1.00 16.96           H  
ATOM   1978  C   ARG A 127      64.508 -50.512  21.129  1.00 16.96           C  
ATOM   1979  CB  ARG A 127      62.162 -51.538  21.071  1.00 16.96           C  
ATOM   1980  HB2 ARG A 127      62.400 -51.726  20.024  1.00 16.96           H  
ATOM   1981  HB3 ARG A 127      61.620 -50.593  21.109  1.00 16.96           H  
ATOM   1982  O   ARG A 127      64.592 -49.330  21.414  1.00 16.96           O  
ATOM   1983  CG  ARG A 127      61.238 -52.672  21.550  1.00 16.96           C  
ATOM   1984  HG2 ARG A 127      60.965 -52.522  22.595  1.00 16.96           H  
ATOM   1985  HG3 ARG A 127      61.758 -53.625  21.447  1.00 16.96           H  
ATOM   1986  CD  ARG A 127      59.964 -52.676  20.689  1.00 16.96           C  
ATOM   1987  HD2 ARG A 127      59.428 -51.744  20.867  1.00 16.96           H  
ATOM   1988  HD3 ARG A 127      60.255 -52.708  19.639  1.00 16.96           H  
ATOM   1989  NE  ARG A 127      59.072 -53.819  20.978  1.00 16.96           N  
ATOM   1990  HE  ARG A 127      59.361 -54.458  21.704  1.00 16.96           H  
ATOM   1991  NH1 ARG A 127      57.431 -53.278  19.456  1.00 16.96           N  
ATOM   1992 HH11 ARG A 127      56.531 -53.461  19.035  1.00 16.96           H  
ATOM   1993 HH12 ARG A 127      57.901 -52.408  19.252  1.00 16.96           H  
ATOM   1994  NH2 ARG A 127      57.215 -55.122  20.684  1.00 16.96           N  
ATOM   1995 HH21 ARG A 127      57.539 -55.776  21.382  1.00 16.96           H  
ATOM   1996 HH22 ARG A 127      56.336 -55.296  20.219  1.00 16.96           H  
ATOM   1997  CZ  ARG A 127      57.915 -54.065  20.377  1.00 16.96           C  
ATOM   1998  N   LYS A 128      65.272 -50.989  20.123  1.00 17.16           N  
ATOM   1999  H   LYS A 128      65.898 -50.286  19.757  1.00 17.16           H  
ATOM   2000  CA  LYS A 128      65.432 -52.368  19.588  1.00 17.16           C  
ATOM   2001  HA  LYS A 128      65.220 -53.069  20.395  1.00 17.16           H  
ATOM   2002  C   LYS A 128      66.871 -52.719  19.137  1.00 17.16           C  
ATOM   2003  CB  LYS A 128      64.467 -52.644  18.408  1.00 17.16           C  
ATOM   2004  HB2 LYS A 128      65.011 -52.552  17.468  1.00 17.16           H  
ATOM   2005  HB3 LYS A 128      63.671 -51.900  18.369  1.00 17.16           H  
ATOM   2006  O   LYS A 128      67.197 -53.895  19.165  1.00 17.16           O  
ATOM   2007  CG  LYS A 128      63.859 -54.059  18.495  1.00 17.16           C  
ATOM   2008  HG2 LYS A 128      64.665 -54.782  18.622  1.00 17.16           H  
ATOM   2009  HG3 LYS A 128      63.205 -54.116  19.366  1.00 17.16           H  
ATOM   2010  CD  LYS A 128      63.063 -54.435  17.234  1.00 17.16           C  
ATOM   2011  HD2 LYS A 128      63.725 -54.347  16.372  1.00 17.16           H  
ATOM   2012  HD3 LYS A 128      62.229 -53.745  17.108  1.00 17.16           H  
ATOM   2013  CE  LYS A 128      62.542 -55.880  17.327  1.00 17.16           C  
ATOM   2014  HE2 LYS A 128      61.794 -55.938  18.118  1.00 17.16           H  
ATOM   2015  HE3 LYS A 128      63.375 -56.522  17.614  1.00 17.16           H  
ATOM   2016  NZ  LYS A 128      61.974 -56.357  16.037  1.00 17.16           N  
ATOM   2017  HZ1 LYS A 128      61.653 -57.311  16.114  1.00 17.16           H  
ATOM   2018  HZ2 LYS A 128      61.204 -55.780  15.731  1.00 17.16           H  
ATOM   2019  HZ3 LYS A 128      62.681 -56.340  15.316  1.00 17.16           H  
ATOM   2020  N   ALA A 129      67.731 -51.789  18.716  1.00 16.43           N  
ATOM   2021  H   ALA A 129      68.671 -51.986  19.025  1.00 16.43           H  
ATOM   2022  CA  ALA A 129      67.791 -51.352  17.307  1.00 16.43           C  
ATOM   2023  HA  ALA A 129      67.014 -51.869  16.745  1.00 16.43           H  
ATOM   2024  C   ALA A 129      69.164 -51.751  16.662  1.00 16.43           C  
ATOM   2025  CB  ALA A 129      67.486 -49.846  17.259  1.00 16.43           C  
ATOM   2026  HB1 ALA A 129      68.250 -49.301  17.814  1.00 16.43           H  
ATOM   2027  HB2 ALA A 129      66.512 -49.643  17.704  1.00 16.43           H  
ATOM   2028  HB3 ALA A 129      67.482 -49.481  16.232  1.00 16.43           H  
ATOM   2029  O   ALA A 129      70.085 -52.056  17.417  1.00 16.43           O  
ATOM   2030  N   PRO A 130      69.298 -51.833  15.316  1.00 17.16           N  
ATOM   2031  CA  PRO A 130      70.470 -52.394  14.586  1.00 17.16           C  
ATOM   2032  HA  PRO A 130      70.937 -53.203  15.148  1.00 17.16           H  
ATOM   2033  C   PRO A 130      71.542 -51.315  14.261  1.00 17.16           C  
ATOM   2034  CB  PRO A 130      69.801 -52.946  13.323  1.00 17.16           C  
ATOM   2035  HB2 PRO A 130      69.298 -53.886  13.554  1.00 17.16           H  
ATOM   2036  HB3 PRO A 130      70.491 -53.089  12.492  1.00 17.16           H  
ATOM   2037  O   PRO A 130      71.337 -50.171  14.649  1.00 17.16           O  
ATOM   2038  CG  PRO A 130      68.771 -51.874  12.981  1.00 17.16           C  
ATOM   2039  HG2 PRO A 130      69.262 -51.026  12.503  1.00 17.16           H  
ATOM   2040  HG3 PRO A 130      67.973 -52.262  12.347  1.00 17.16           H  
ATOM   2041  CD  PRO A 130      68.258 -51.465  14.357  1.00 17.16           C  
ATOM   2042  HD2 PRO A 130      68.079 -50.390  14.365  1.00 17.16           H  
ATOM   2043  HD3 PRO A 130      67.339 -52.008  14.574  1.00 17.16           H  
ATOM   2044  N   PHE A 131      72.657 -51.490  13.520  1.00 16.83           N  
ATOM   2045  H   PHE A 131      73.105 -50.596  13.382  1.00 16.83           H  
ATOM   2046  CA  PHE A 131      73.558 -52.588  13.054  1.00 16.83           C  
ATOM   2047  HA  PHE A 131      73.706 -53.299  13.866  1.00 16.83           H  
ATOM   2048  C   PHE A 131      74.951 -51.915  12.756  1.00 16.83           C  
ATOM   2049  CB  PHE A 131      73.018 -53.302  11.785  1.00 16.83           C  
ATOM   2050  HB2 PHE A 131      72.239 -52.686  11.337  1.00 16.83           H  
ATOM   2051  HB3 PHE A 131      73.801 -53.314  11.027  1.00 16.83           H  
ATOM   2052  O   PHE A 131      75.015 -50.687  12.817  1.00 16.83           O  
ATOM   2053  CG  PHE A 131      72.530 -54.754  11.912  1.00 16.83           C  
ATOM   2054  CD1 PHE A 131      73.111 -55.678  12.813  1.00 16.83           C  
ATOM   2055  HD1 PHE A 131      73.870 -55.374  13.518  1.00 16.83           H  
ATOM   2056  CD2 PHE A 131      71.531 -55.216  11.030  1.00 16.83           C  
ATOM   2057  HD2 PHE A 131      71.086 -54.534  10.320  1.00 16.83           H  
ATOM   2058  CE1 PHE A 131      72.727 -57.032  12.804  1.00 16.83           C  
ATOM   2059  HE1 PHE A 131      73.188 -57.730  13.486  1.00 16.83           H  
ATOM   2060  CE2 PHE A 131      71.131 -56.565  11.036  1.00 16.83           C  
ATOM   2061  HE2 PHE A 131      70.376 -56.906  10.342  1.00 16.83           H  
ATOM   2062  CZ  PHE A 131      71.738 -57.478  11.913  1.00 16.83           C  
ATOM   2063  HZ  PHE A 131      71.447 -58.518  11.903  1.00 16.83           H  
ATOM   2064  N   PRO A 132      76.084 -52.607  12.462  1.00 17.05           N  
ATOM   2065  CA  PRO A 132      77.395 -52.120  12.935  1.00 17.05           C  
ATOM   2066  HA  PRO A 132      77.210 -51.774  13.952  1.00 17.05           H  
ATOM   2067  C   PRO A 132      78.045 -50.890  12.239  1.00 17.05           C  
ATOM   2068  CB  PRO A 132      78.305 -53.350  13.108  1.00 17.05           C  
ATOM   2069  HB2 PRO A 132      78.796 -53.331  14.081  1.00 17.05           H  
ATOM   2070  HB3 PRO A 132      79.070 -53.418  12.335  1.00 17.05           H  
ATOM   2071  O   PRO A 132      78.401 -49.960  12.945  1.00 17.05           O  
ATOM   2072  CG  PRO A 132      77.349 -54.539  13.004  1.00 17.05           C  
ATOM   2073  HG2 PRO A 132      77.833 -55.408  12.559  1.00 17.05           H  
ATOM   2074  HG3 PRO A 132      76.956 -54.777  13.992  1.00 17.05           H  
ATOM   2075  CD  PRO A 132      76.228 -54.011  12.117  1.00 17.05           C  
ATOM   2076  HD2 PRO A 132      76.521 -54.093  11.071  1.00 17.05           H  
ATOM   2077  HD3 PRO A 132      75.321 -54.595  12.272  1.00 17.05           H  
ATOM   2078  N   THR A 133      78.234 -50.728  10.919  1.00 16.43           N  
ATOM   2079  H   THR A 133      78.514 -49.779  10.713  1.00 16.43           H  
ATOM   2080  CA  THR A 133      78.688 -51.743   9.947  1.00 16.43           C  
ATOM   2081  HA  THR A 133      78.828 -52.672  10.499  1.00 16.43           H  
ATOM   2082  C   THR A 133      80.094 -51.446   9.365  1.00 16.43           C  
ATOM   2083  CB  THR A 133      77.659 -52.112   8.864  1.00 16.43           C  
ATOM   2084  HB  THR A 133      77.725 -51.410   8.034  1.00 16.43           H  
ATOM   2085  O   THR A 133      81.050 -51.975   9.916  1.00 16.43           O  
ATOM   2086  CG2 THR A 133      77.888 -53.542   8.366  1.00 16.43           C  
ATOM   2087 HG21 THR A 133      77.252 -53.728   7.501  1.00 16.43           H  
ATOM   2088 HG22 THR A 133      77.637 -54.257   9.149  1.00 16.43           H  
ATOM   2089 HG23 THR A 133      78.932 -53.692   8.089  1.00 16.43           H  
ATOM   2090  OG1 THR A 133      76.348 -52.081   9.368  1.00 16.43           O  
ATOM   2091  HG1 THR A 133      76.252 -51.278   9.886  1.00 16.43           H  
ATOM   2092  N   TYR A 134      80.256 -50.715   8.239  1.00 15.29           N  
ATOM   2093  H   TYR A 134      79.477 -50.155   7.924  1.00 15.29           H  
ATOM   2094  CA  TYR A 134      81.174 -51.226   7.185  1.00 15.29           C  
ATOM   2095  HA  TYR A 134      81.745 -52.036   7.640  1.00 15.29           H  
ATOM   2096  C   TYR A 134      82.280 -50.326   6.549  1.00 15.29           C  
ATOM   2097  CB  TYR A 134      80.305 -51.898   6.100  1.00 15.29           C  
ATOM   2098  HB2 TYR A 134      79.316 -52.096   6.512  1.00 15.29           H  
ATOM   2099  HB3 TYR A 134      80.107 -51.205   5.282  1.00 15.29           H  
ATOM   2100  O   TYR A 134      83.462 -50.613   6.719  1.00 15.29           O  
ATOM   2101  CG  TYR A 134      80.833 -53.224   5.569  1.00 15.29           C  
ATOM   2102  CD1 TYR A 134      82.198 -53.406   5.253  1.00 15.29           C  
ATOM   2103  HD1 TYR A 134      82.903 -52.592   5.335  1.00 15.29           H  
ATOM   2104  CD2 TYR A 134      79.945 -54.312   5.450  1.00 15.29           C  
ATOM   2105  HD2 TYR A 134      78.895 -54.190   5.671  1.00 15.29           H  
ATOM   2106  CE1 TYR A 134      82.677 -54.675   4.874  1.00 15.29           C  
ATOM   2107  HE1 TYR A 134      83.728 -54.815   4.668  1.00 15.29           H  
ATOM   2108  CE2 TYR A 134      80.421 -55.580   5.074  1.00 15.29           C  
ATOM   2109  HE2 TYR A 134      79.751 -56.425   5.007  1.00 15.29           H  
ATOM   2110  OH  TYR A 134      82.244 -57.005   4.471  1.00 15.29           O  
ATOM   2111  HH  TYR A 134      83.196 -57.029   4.351  1.00 15.29           H  
ATOM   2112  CZ  TYR A 134      81.790 -55.769   4.802  1.00 15.29           C  
ATOM   2113  N   GLN A 135      81.942 -49.379   5.661  1.00 17.65           N  
ATOM   2114  H   GLN A 135      80.982 -49.063   5.655  1.00 17.65           H  
ATOM   2115  CA  GLN A 135      82.773 -48.967   4.493  1.00 17.65           C  
ATOM   2116  HA  GLN A 135      83.652 -49.606   4.414  1.00 17.65           H  
ATOM   2117  C   GLN A 135      83.275 -47.500   4.564  1.00 17.65           C  
ATOM   2118  CB  GLN A 135      81.892 -49.163   3.242  1.00 17.65           C  
ATOM   2119  HB2 GLN A 135      82.306 -48.590   2.412  1.00 17.65           H  
ATOM   2120  HB3 GLN A 135      80.901 -48.753   3.436  1.00 17.65           H  
ATOM   2121  O   GLN A 135      82.786 -46.750   5.397  1.00 17.65           O  
ATOM   2122  CG  GLN A 135      81.750 -50.627   2.787  1.00 17.65           C  
ATOM   2123  HG2 GLN A 135      82.728 -51.056   2.569  1.00 17.65           H  
ATOM   2124  HG3 GLN A 135      81.316 -51.226   3.587  1.00 17.65           H  
ATOM   2125  CD  GLN A 135      80.866 -50.773   1.551  1.00 17.65           C  
ATOM   2126  NE2 GLN A 135      80.319 -51.942   1.303  1.00 17.65           N  
ATOM   2127 HE21 GLN A 135      79.731 -51.987   0.483  1.00 17.65           H  
ATOM   2128 HE22 GLN A 135      80.458 -52.729   1.921  1.00 17.65           H  
ATOM   2129  OE1 GLN A 135      80.661 -49.853   0.780  1.00 17.65           O  
ATOM   2130  N   VAL A 136      84.190 -46.971   3.725  1.00 18.80           N  
ATOM   2131  H   VAL A 136      84.302 -45.980   3.888  1.00 18.80           H  
ATOM   2132  CA  VAL A 136      85.202 -47.526   2.785  1.00 18.80           C  
ATOM   2133  HA  VAL A 136      85.489 -48.513   3.146  1.00 18.80           H  
ATOM   2134  C   VAL A 136      86.440 -46.593   2.857  1.00 18.80           C  
ATOM   2135  CB  VAL A 136      84.666 -47.641   1.323  1.00 18.80           C  
ATOM   2136  HB  VAL A 136      83.648 -47.253   1.294  1.00 18.80           H  
ATOM   2137  O   VAL A 136      86.263 -45.381   2.947  1.00 18.80           O  
ATOM   2138  CG1 VAL A 136      85.450 -46.901   0.223  1.00 18.80           C  
ATOM   2139 HG11 VAL A 136      85.448 -45.831   0.430  1.00 18.80           H  
ATOM   2140 HG12 VAL A 136      86.475 -47.268   0.161  1.00 18.80           H  
ATOM   2141 HG13 VAL A 136      84.956 -47.053  -0.736  1.00 18.80           H  
ATOM   2142  CG2 VAL A 136      84.633 -49.109   0.876  1.00 18.80           C  
ATOM   2143 HG21 VAL A 136      84.026 -49.205  -0.024  1.00 18.80           H  
ATOM   2144 HG22 VAL A 136      84.196 -49.731   1.657  1.00 18.80           H  
ATOM   2145 HG23 VAL A 136      85.640 -49.475   0.675  1.00 18.80           H  
ATOM   2146  N   PRO A 137      87.694 -47.086   2.800  1.00 18.19           N  
ATOM   2147  CA  PRO A 137      88.866 -46.365   3.343  1.00 18.19           C  
ATOM   2148  HA  PRO A 137      88.569 -45.822   4.240  1.00 18.19           H  
ATOM   2149  C   PRO A 137      89.563 -45.344   2.412  1.00 18.19           C  
ATOM   2150  CB  PRO A 137      89.827 -47.491   3.748  1.00 18.19           C  
ATOM   2151  HB2 PRO A 137      90.873 -47.183   3.767  1.00 18.19           H  
ATOM   2152  HB3 PRO A 137      89.539 -47.881   4.724  1.00 18.19           H  
ATOM   2153  O   PRO A 137      90.673 -44.900   2.703  1.00 18.19           O  
ATOM   2154  CG  PRO A 137      89.567 -48.549   2.679  1.00 18.19           C  
ATOM   2155  HG2 PRO A 137      89.892 -49.539   2.999  1.00 18.19           H  
ATOM   2156  HG3 PRO A 137      90.052 -48.263   1.745  1.00 18.19           H  
ATOM   2157  CD  PRO A 137      88.050 -48.473   2.526  1.00 18.19           C  
ATOM   2158  HD2 PRO A 137      87.757 -48.771   1.519  1.00 18.19           H  
ATOM   2159  HD3 PRO A 137      87.584 -49.126   3.265  1.00 18.19           H  
ATOM   2160  N   ARG A 138      88.991 -45.028   1.245  1.00 18.85           N  
ATOM   2161  H   ARG A 138      88.012 -45.252   1.144  1.00 18.85           H  
ATOM   2162  CA  ARG A 138      89.688 -44.317   0.149  1.00 18.85           C  
ATOM   2163  HA  ARG A 138      90.681 -44.753   0.035  1.00 18.85           H  
ATOM   2164  C   ARG A 138      89.891 -42.819   0.426  1.00 18.85           C  
ATOM   2165  CB  ARG A 138      88.875 -44.495  -1.142  1.00 18.85           C  
ATOM   2166  HB2 ARG A 138      89.232 -43.787  -1.891  1.00 18.85           H  
ATOM   2167  HB3 ARG A 138      87.832 -44.248  -0.944  1.00 18.85           H  
ATOM   2168  O   ARG A 138      89.058 -42.200   1.067  1.00 18.85           O  
ATOM   2169  CG  ARG A 138      88.961 -45.907  -1.734  1.00 18.85           C  
ATOM   2170  HG2 ARG A 138      88.467 -46.618  -1.071  1.00 18.85           H  
ATOM   2171  HG3 ARG A 138      90.005 -46.196  -1.855  1.00 18.85           H  
ATOM   2172  CD  ARG A 138      88.273 -45.904  -3.105  1.00 18.85           C  
ATOM   2173  HD2 ARG A 138      88.776 -45.177  -3.741  1.00 18.85           H  
ATOM   2174  HD3 ARG A 138      87.235 -45.598  -2.975  1.00 18.85           H  
ATOM   2175  NE  ARG A 138      88.311 -47.229  -3.752  1.00 18.85           N  
ATOM   2176  HE  ARG A 138      88.625 -48.005  -3.187  1.00 18.85           H  
ATOM   2177  NH1 ARG A 138      87.534 -46.568  -5.815  1.00 18.85           N  
ATOM   2178 HH11 ARG A 138      87.450 -45.618  -5.481  1.00 18.85           H  
ATOM   2179 HH12 ARG A 138      87.245 -46.798  -6.755  1.00 18.85           H  
ATOM   2180  NH2 ARG A 138      87.996 -48.717  -5.450  1.00 18.85           N  
ATOM   2181 HH21 ARG A 138      88.298 -49.476  -4.857  1.00 18.85           H  
ATOM   2182 HH22 ARG A 138      87.706 -48.916  -6.397  1.00 18.85           H  
ATOM   2183  CZ  ARG A 138      87.949 -47.496  -4.997  1.00 18.85           C  
ATOM   2184  N   ASN A 139      90.872 -42.109  -0.142  1.00 17.24           N  
ATOM   2185  H   ASN A 139      90.703 -41.121  -0.018  1.00 17.24           H  
ATOM   2186  CA  ASN A 139      92.185 -42.466  -0.727  1.00 17.24           C  
ATOM   2187  HA  ASN A 139      92.648 -43.232  -0.104  1.00 17.24           H  
ATOM   2188  C   ASN A 139      93.144 -41.234  -0.695  1.00 17.24           C  
ATOM   2189  CB  ASN A 139      92.022 -42.987  -2.187  1.00 17.24           C  
ATOM   2190  HB2 ASN A 139      91.015 -42.791  -2.557  1.00 17.24           H  
ATOM   2191  HB3 ASN A 139      92.680 -42.436  -2.858  1.00 17.24           H  
ATOM   2192  O   ASN A 139      94.147 -41.204  -1.403  1.00 17.24           O  
ATOM   2193  CG  ASN A 139      92.351 -44.461  -2.382  1.00 17.24           C  
ATOM   2194  ND2 ASN A 139      92.450 -44.913  -3.610  1.00 17.24           N  
ATOM   2195 HD21 ASN A 139      92.422 -44.274  -4.392  1.00 17.24           H  
ATOM   2196 HD22 ASN A 139      92.762 -45.869  -3.702  1.00 17.24           H  
ATOM   2197  OD1 ASN A 139      92.499 -45.239  -1.460  1.00 17.24           O  
ATOM   2198  N   LEU A 140      92.814 -40.184   0.075  1.00 17.98           N  
ATOM   2199  H   LEU A 140      92.098 -40.340   0.770  1.00 17.98           H  
ATOM   2200  CA  LEU A 140      93.073 -38.758  -0.231  1.00 17.98           C  
ATOM   2201  HA  LEU A 140      92.603 -38.524  -1.187  1.00 17.98           H  
ATOM   2202  C   LEU A 140      94.543 -38.284  -0.382  1.00 17.98           C  
ATOM   2203  CB  LEU A 140      92.380 -37.902   0.861  1.00 17.98           C  
ATOM   2204  HB2 LEU A 140      92.875 -36.932   0.896  1.00 17.98           H  
ATOM   2205  HB3 LEU A 140      92.532 -38.359   1.839  1.00 17.98           H  
ATOM   2206  O   LEU A 140      94.758 -37.150  -0.790  1.00 17.98           O  
ATOM   2207  CG  LEU A 140      90.881 -37.602   0.657  1.00 17.98           C  
ATOM   2208  HG  LEU A 140      90.738 -37.157  -0.328  1.00 17.98           H  
ATOM   2209  CD1 LEU A 140      89.994 -38.844   0.763  1.00 17.98           C  
ATOM   2210 HD11 LEU A 140      88.947 -38.544   0.784  1.00 17.98           H  
ATOM   2211 HD12 LEU A 140      90.134 -39.465  -0.122  1.00 17.98           H  
ATOM   2212 HD13 LEU A 140      90.212 -39.398   1.676  1.00 17.98           H  
ATOM   2213  CD2 LEU A 140      90.415 -36.596   1.708  1.00 17.98           C  
ATOM   2214 HD21 LEU A 140      89.364 -36.352   1.550  1.00 17.98           H  
ATOM   2215 HD22 LEU A 140      90.993 -35.676   1.622  1.00 17.98           H  
ATOM   2216 HD23 LEU A 140      90.540 -37.007   2.710  1.00 17.98           H  
ATOM   2217  N   LYS A 141      95.548 -39.102  -0.047  1.00 20.26           N  
ATOM   2218  H   LYS A 141      95.288 -40.066   0.101  1.00 20.26           H  
ATOM   2219  CA  LYS A 141      96.914 -38.681   0.347  1.00 20.26           C  
ATOM   2220  HA  LYS A 141      96.872 -38.278   1.359  1.00 20.26           H  
ATOM   2221  C   LYS A 141      97.634 -37.587  -0.469  1.00 20.26           C  
ATOM   2222  CB  LYS A 141      97.846 -39.908   0.331  1.00 20.26           C  
ATOM   2223  HB2 LYS A 141      97.642 -40.507  -0.556  1.00 20.26           H  
ATOM   2224  HB3 LYS A 141      98.871 -39.546   0.258  1.00 20.26           H  
ATOM   2225  O   LYS A 141      98.281 -36.741   0.132  1.00 20.26           O  
ATOM   2226  CG  LYS A 141      97.775 -40.802   1.573  1.00 20.26           C  
ATOM   2227  HG2 LYS A 141      96.830 -41.344   1.591  1.00 20.26           H  
ATOM   2228  HG3 LYS A 141      97.855 -40.182   2.466  1.00 20.26           H  
ATOM   2229  CD  LYS A 141      98.957 -41.786   1.534  1.00 20.26           C  
ATOM   2230  HD2 LYS A 141      99.881 -41.220   1.411  1.00 20.26           H  
ATOM   2231  HD3 LYS A 141      98.840 -42.457   0.684  1.00 20.26           H  
ATOM   2232  CE  LYS A 141      99.050 -42.597   2.830  1.00 20.26           C  
ATOM   2233  HE2 LYS A 141      99.021 -41.904   3.671  1.00 20.26           H  
ATOM   2234  HE3 LYS A 141      98.177 -43.245   2.903  1.00 20.26           H  
ATOM   2235  NZ  LYS A 141     100.301 -43.396   2.880  1.00 20.26           N  
ATOM   2236  HZ1 LYS A 141     100.343 -44.049   2.110  1.00 20.26           H  
ATOM   2237  HZ2 LYS A 141     101.108 -42.790   2.830  1.00 20.26           H  
ATOM   2238  HZ3 LYS A 141     100.355 -43.916   3.744  1.00 20.26           H  
ATOM   2239  N   LEU A 142      97.742 -37.769  -1.785  1.00 16.43           N  
ATOM   2240  H   LEU A 142      97.036 -38.360  -2.200  1.00 16.43           H  
ATOM   2241  CA  LEU A 142      99.054 -37.719  -2.471  1.00 16.43           C  
ATOM   2242  HA  LEU A 142      99.800 -37.950  -1.711  1.00 16.43           H  
ATOM   2243  C   LEU A 142      99.610 -36.417  -3.120  1.00 16.43           C  
ATOM   2244  CB  LEU A 142      99.082 -38.855  -3.521  1.00 16.43           C  
ATOM   2245  HB2 LEU A 142      99.592 -38.511  -4.421  1.00 16.43           H  
ATOM   2246  HB3 LEU A 142      98.062 -39.099  -3.818  1.00 16.43           H  
ATOM   2247  O   LEU A 142     100.820 -36.234  -3.006  1.00 16.43           O  
ATOM   2248  CG  LEU A 142      99.794 -40.129  -3.038  1.00 16.43           C  
ATOM   2249  HG  LEU A 142      99.423 -40.402  -2.050  1.00 16.43           H  
ATOM   2250  CD1 LEU A 142      99.500 -41.284  -3.993  1.00 16.43           C  
ATOM   2251 HD11 LEU A 142     100.006 -42.187  -3.651  1.00 16.43           H  
ATOM   2252 HD12 LEU A 142      99.852 -41.038  -4.994  1.00 16.43           H  
ATOM   2253 HD13 LEU A 142      98.427 -41.473  -4.028  1.00 16.43           H  
ATOM   2254  CD2 LEU A 142     101.311 -39.946  -2.963  1.00 16.43           C  
ATOM   2255 HD21 LEU A 142     101.567 -39.145  -2.270  1.00 16.43           H  
ATOM   2256 HD22 LEU A 142     101.784 -40.868  -2.622  1.00 16.43           H  
ATOM   2257 HD23 LEU A 142     101.705 -39.688  -3.945  1.00 16.43           H  
ATOM   2258  N   PRO A 143      98.862 -35.635  -3.928  1.00 18.33           N  
ATOM   2259  CA  PRO A 143      99.432 -34.975  -5.136  1.00 18.33           C  
ATOM   2260  HA  PRO A 143     100.161 -35.651  -5.584  1.00 18.33           H  
ATOM   2261  C   PRO A 143     100.108 -33.599  -4.888  1.00 18.33           C  
ATOM   2262  CB  PRO A 143      98.207 -34.825  -6.061  1.00 18.33           C  
ATOM   2263  HB2 PRO A 143      98.413 -35.036  -7.110  1.00 18.33           H  
ATOM   2264  HB3 PRO A 143      97.793 -33.822  -5.954  1.00 18.33           H  
ATOM   2265  O   PRO A 143      99.923 -33.048  -3.811  1.00 18.33           O  
ATOM   2266  CG  PRO A 143      97.166 -35.801  -5.544  1.00 18.33           C  
ATOM   2267  HG2 PRO A 143      96.153 -35.507  -5.821  1.00 18.33           H  
ATOM   2268  HG3 PRO A 143      97.393 -36.815  -5.874  1.00 18.33           H  
ATOM   2269  CD  PRO A 143      97.411 -35.663  -4.058  1.00 18.33           C  
ATOM   2270  HD2 PRO A 143      96.913 -36.490  -3.553  1.00 18.33           H  
ATOM   2271  HD3 PRO A 143      97.000 -34.720  -3.697  1.00 18.33           H  
ATOM   2272  N   VAL A 144     100.788 -32.880  -5.810  1.00 18.67           N  
ATOM   2273  H   VAL A 144     100.924 -31.940  -5.467  1.00 18.67           H  
ATOM   2274  CA  VAL A 144     101.562 -33.099  -7.079  1.00 18.67           C  
ATOM   2275  HA  VAL A 144     102.293 -33.890  -6.915  1.00 18.67           H  
ATOM   2276  C   VAL A 144     102.307 -31.770  -7.407  1.00 18.67           C  
ATOM   2277  CB  VAL A 144     100.704 -33.395  -8.342  1.00 18.67           C  
ATOM   2278  HB  VAL A 144     101.258 -33.044  -9.213  1.00 18.67           H  
ATOM   2279  O   VAL A 144     101.902 -30.732  -6.897  1.00 18.67           O  
ATOM   2280  CG1 VAL A 144     100.542 -34.899  -8.607  1.00 18.67           C  
ATOM   2281 HG11 VAL A 144     100.430 -35.464  -7.681  1.00 18.67           H  
ATOM   2282 HG12 VAL A 144      99.696 -35.080  -9.270  1.00 18.67           H  
ATOM   2283 HG13 VAL A 144     101.437 -35.276  -9.101  1.00 18.67           H  
ATOM   2284  CG2 VAL A 144      99.401 -32.590  -8.443  1.00 18.67           C  
ATOM   2285 HG21 VAL A 144      98.756 -32.744  -7.578  1.00 18.67           H  
ATOM   2286 HG22 VAL A 144      99.641 -31.528  -8.495  1.00 18.67           H  
ATOM   2287 HG23 VAL A 144      98.865 -32.864  -9.352  1.00 18.67           H  
ATOM   2288  N   SER A 145     103.287 -31.614  -8.316  1.00 18.60           N  
ATOM   2289  H   SER A 145     103.422 -30.626  -8.473  1.00 18.60           H  
ATOM   2290  CA  SER A 145     104.445 -32.442  -8.750  1.00 18.60           C  
ATOM   2291  HA  SER A 145     105.146 -32.499  -7.917  1.00 18.60           H  
ATOM   2292  C   SER A 145     105.221 -31.836  -9.955  1.00 18.60           C  
ATOM   2293  CB  SER A 145     104.083 -33.881  -9.167  1.00 18.60           C  
ATOM   2294  HB2 SER A 145     105.000 -34.440  -9.357  1.00 18.60           H  
ATOM   2295  HB3 SER A 145     103.573 -34.397  -8.354  1.00 18.60           H  
ATOM   2296  O   SER A 145     106.080 -32.522 -10.504  1.00 18.60           O  
ATOM   2297  OG  SER A 145     103.285 -33.917 -10.332  1.00 18.60           O  
ATOM   2298  HG  SER A 145     103.799 -33.607 -11.081  1.00 18.60           H  
ATOM   2299  N   TYR A 146     104.867 -30.647 -10.474  1.00 15.76           N  
ATOM   2300  H   TYR A 146     104.247 -30.043  -9.955  1.00 15.76           H  
ATOM   2301  CA  TYR A 146     105.063 -30.320 -11.905  1.00 15.76           C  
ATOM   2302  HA  TYR A 146     105.536 -31.197 -12.349  1.00 15.76           H  
ATOM   2303  C   TYR A 146     106.066 -29.183 -12.252  1.00 15.76           C  
ATOM   2304  CB  TYR A 146     103.674 -30.164 -12.561  1.00 15.76           C  
ATOM   2305  HB2 TYR A 146     103.770 -29.624 -13.503  1.00 15.76           H  
ATOM   2306  HB3 TYR A 146     103.051 -29.544 -11.917  1.00 15.76           H  
ATOM   2307  O   TYR A 146     106.333 -28.344 -11.399  1.00 15.76           O  
ATOM   2308  CG  TYR A 146     102.956 -31.479 -12.862  1.00 15.76           C  
ATOM   2309  CD1 TYR A 146     103.636 -32.565 -13.465  1.00 15.76           C  
ATOM   2310  HD1 TYR A 146     104.686 -32.512 -13.709  1.00 15.76           H  
ATOM   2311  CD2 TYR A 146     101.584 -31.612 -12.567  1.00 15.76           C  
ATOM   2312  HD2 TYR A 146     101.045 -30.793 -12.113  1.00 15.76           H  
ATOM   2313  CE1 TYR A 146     102.961 -33.761 -13.764  1.00 15.76           C  
ATOM   2314  HE1 TYR A 146     103.491 -34.583 -14.222  1.00 15.76           H  
ATOM   2315  CE2 TYR A 146     100.905 -32.811 -12.864  1.00 15.76           C  
ATOM   2316  HE2 TYR A 146      99.855 -32.919 -12.636  1.00 15.76           H  
ATOM   2317  OH  TYR A 146     100.938 -35.043 -13.746  1.00 15.76           O  
ATOM   2318  HH  TYR A 146     101.515 -35.700 -14.142  1.00 15.76           H  
ATOM   2319  CZ  TYR A 146     101.591 -33.888 -13.461  1.00 15.76           C  
ATOM   2320  N   PRO A 147     106.658 -29.183 -13.480  1.00 20.70           N  
ATOM   2321  CA  PRO A 147     108.105 -28.913 -13.643  1.00 20.70           C  
ATOM   2322  HA  PRO A 147     108.553 -29.313 -12.733  1.00 20.70           H  
ATOM   2323  C   PRO A 147     108.629 -27.452 -13.693  1.00 20.70           C  
ATOM   2324  CB  PRO A 147     108.635 -29.826 -14.753  1.00 20.70           C  
ATOM   2325  HB2 PRO A 147     109.522 -30.365 -14.421  1.00 20.70           H  
ATOM   2326  HB3 PRO A 147     108.890 -29.246 -15.641  1.00 20.70           H  
ATOM   2327  O   PRO A 147     109.281 -27.074 -12.731  1.00 20.70           O  
ATOM   2328  CG  PRO A 147     107.491 -30.795 -15.042  1.00 20.70           C  
ATOM   2329  HG2 PRO A 147     107.607 -31.685 -14.423  1.00 20.70           H  
ATOM   2330  HG3 PRO A 147     107.444 -31.067 -16.096  1.00 20.70           H  
ATOM   2331  CD  PRO A 147     106.253 -30.032 -14.596  1.00 20.70           C  
ATOM   2332  HD2 PRO A 147     105.468 -30.751 -14.361  1.00 20.70           H  
ATOM   2333  HD3 PRO A 147     105.865 -29.405 -15.399  1.00 20.70           H  
ATOM   2334  N   ASN A 148     108.453 -26.543 -14.673  1.00 18.23           N  
ATOM   2335  H   ASN A 148     108.731 -25.627 -14.350  1.00 18.23           H  
ATOM   2336  CA  ASN A 148     108.262 -26.555 -16.147  1.00 18.23           C  
ATOM   2337  HA  ASN A 148     109.019 -27.190 -16.607  1.00 18.23           H  
ATOM   2338  C   ASN A 148     108.486 -25.089 -16.672  1.00 18.23           C  
ATOM   2339  CB  ASN A 148     106.832 -27.048 -16.457  1.00 18.23           C  
ATOM   2340  HB2 ASN A 148     106.248 -26.240 -16.898  1.00 18.23           H  
ATOM   2341  HB3 ASN A 148     106.314 -27.297 -15.531  1.00 18.23           H  
ATOM   2342  O   ASN A 148     108.564 -24.187 -15.848  1.00 18.23           O  
ATOM   2343  CG  ASN A 148     106.786 -28.260 -17.378  1.00 18.23           C  
ATOM   2344  ND2 ASN A 148     105.609 -28.704 -17.751  1.00 18.23           N  
ATOM   2345 HD21 ASN A 148     104.758 -28.260 -17.435  1.00 18.23           H  
ATOM   2346 HD22 ASN A 148     105.633 -29.487 -18.387  1.00 18.23           H  
ATOM   2347  OD1 ASN A 148     107.779 -28.849 -17.758  1.00 18.23           O  
ATOM   2348  N   TYR A 149     108.555 -24.692 -17.960  1.00 16.65           N  
ATOM   2349  H   TYR A 149     108.660 -23.690 -18.023  1.00 16.65           H  
ATOM   2350  CA  TYR A 149     108.796 -25.420 -19.221  1.00 16.65           C  
ATOM   2351  HA  TYR A 149     109.499 -26.215 -18.972  1.00 16.65           H  
ATOM   2352  C   TYR A 149     109.477 -24.528 -20.304  1.00 16.65           C  
ATOM   2353  CB  TYR A 149     107.498 -26.058 -19.791  1.00 16.65           C  
ATOM   2354  HB2 TYR A 149     107.022 -25.417 -20.533  1.00 16.65           H  
ATOM   2355  HB3 TYR A 149     106.760 -26.104 -18.991  1.00 16.65           H  
ATOM   2356  O   TYR A 149     110.686 -24.597 -20.479  1.00 16.65           O  
ATOM   2357  CG  TYR A 149     107.591 -27.460 -20.385  1.00 16.65           C  
ATOM   2358  CD1 TYR A 149     108.822 -28.106 -20.639  1.00 16.65           C  
ATOM   2359  HD1 TYR A 149     109.761 -27.581 -20.542  1.00 16.65           H  
ATOM   2360  CD2 TYR A 149     106.387 -28.160 -20.610  1.00 16.65           C  
ATOM   2361  HD2 TYR A 149     105.440 -27.667 -20.444  1.00 16.65           H  
ATOM   2362  CE1 TYR A 149     108.847 -29.476 -20.966  1.00 16.65           C  
ATOM   2363  HE1 TYR A 149     109.795 -29.977 -21.097  1.00 16.65           H  
ATOM   2364  CE2 TYR A 149     106.409 -29.528 -20.938  1.00 16.65           C  
ATOM   2365  HE2 TYR A 149     105.492 -30.089 -21.051  1.00 16.65           H  
ATOM   2366  OH  TYR A 149     107.653 -31.537 -21.293  1.00 16.65           O  
ATOM   2367  HH  TYR A 149     108.547 -31.887 -21.315  1.00 16.65           H  
ATOM   2368  CZ  TYR A 149     107.641 -30.199 -21.065  1.00 16.65           C  
ATOM   2369  N   ASN A 150     108.701 -23.728 -21.059  1.00 18.90           N  
ATOM   2370  H   ASN A 150     107.777 -23.526 -20.705  1.00 18.90           H  
ATOM   2371  CA  ASN A 150     108.961 -23.308 -22.456  1.00 18.90           C  
ATOM   2372  HA  ASN A 150     110.026 -23.389 -22.671  1.00 18.90           H  
ATOM   2373  C   ASN A 150     108.518 -21.823 -22.696  1.00 18.90           C  
ATOM   2374  CB  ASN A 150     108.177 -24.289 -23.352  1.00 18.90           C  
ATOM   2375  HB2 ASN A 150     107.108 -24.130 -23.209  1.00 18.90           H  
ATOM   2376  HB3 ASN A 150     108.458 -24.079 -24.384  1.00 18.90           H  
ATOM   2377  O   ASN A 150     108.300 -21.124 -21.715  1.00 18.90           O  
ATOM   2378  CG  ASN A 150     108.486 -25.765 -23.225  1.00 18.90           C  
ATOM   2379  ND2 ASN A 150     107.480 -26.606 -23.276  1.00 18.90           N  
ATOM   2380 HD21 ASN A 150     106.524 -26.282 -23.244  1.00 18.90           H  
ATOM   2381 HD22 ASN A 150     107.727 -27.562 -23.064  1.00 18.90           H  
ATOM   2382  OD1 ASN A 150     109.620 -26.191 -23.182  1.00 18.90           O  
ATOM   2383  N   ARG A 151     108.306 -21.246 -23.905  1.00 19.00           N  
ATOM   2384  H   ARG A 151     108.071 -20.269 -23.803  1.00 19.00           H  
ATOM   2385  CA  ARG A 151     108.450 -21.676 -25.325  1.00 19.00           C  
ATOM   2386  HA  ARG A 151     109.313 -22.338 -25.398  1.00 19.00           H  
ATOM   2387  C   ARG A 151     108.738 -20.466 -26.246  1.00 19.00           C  
ATOM   2388  CB  ARG A 151     107.161 -22.389 -25.853  1.00 19.00           C  
ATOM   2389  HB2 ARG A 151     106.493 -21.650 -26.296  1.00 19.00           H  
ATOM   2390  HB3 ARG A 151     106.612 -22.833 -25.023  1.00 19.00           H  
ATOM   2391  O   ARG A 151     108.737 -19.319 -25.823  1.00 19.00           O  
ATOM   2392  CG  ARG A 151     107.460 -23.499 -26.898  1.00 19.00           C  
ATOM   2393  HG2 ARG A 151     108.145 -24.228 -26.465  1.00 19.00           H  
ATOM   2394  HG3 ARG A 151     107.957 -23.081 -27.774  1.00 19.00           H  
ATOM   2395  CD  ARG A 151     106.232 -24.253 -27.423  1.00 19.00           C  
ATOM   2396  HD2 ARG A 151     105.627 -24.586 -26.580  1.00 19.00           H  
ATOM   2397  HD3 ARG A 151     105.639 -23.575 -28.038  1.00 19.00           H  
ATOM   2398  NE  ARG A 151     106.666 -25.429 -28.210  1.00 19.00           N  
ATOM   2399  HE  ARG A 151     107.570 -25.812 -27.972  1.00 19.00           H  
ATOM   2400  NH1 ARG A 151     104.822 -25.731 -29.576  1.00 19.00           N  
ATOM   2401 HH11 ARG A 151     104.362 -24.907 -29.217  1.00 19.00           H  
ATOM   2402 HH12 ARG A 151     104.355 -26.253 -30.304  1.00 19.00           H  
ATOM   2403  NH2 ARG A 151     106.543 -27.122 -29.723  1.00 19.00           N  
ATOM   2404 HH21 ARG A 151     106.044 -27.612 -30.451  1.00 19.00           H  
ATOM   2405 HH22 ARG A 151     107.460 -27.446 -29.448  1.00 19.00           H  
ATOM   2406  CZ  ARG A 151     106.006 -26.076 -29.159  1.00 19.00           C  
ATOM   2407  N   LEU A 152     108.945 -20.799 -27.519  1.00 16.06           N  
ATOM   2408  H   LEU A 152     108.970 -21.795 -27.687  1.00 16.06           H  
ATOM   2409  CA  LEU A 152     109.099 -19.984 -28.725  1.00 16.06           C  
ATOM   2410  HA  LEU A 152     110.072 -19.495 -28.684  1.00 16.06           H  
ATOM   2411  C   LEU A 152     108.049 -18.889 -28.999  1.00 16.06           C  
ATOM   2412  CB  LEU A 152     109.058 -20.973 -29.915  1.00 16.06           C  
ATOM   2413  HB2 LEU A 152     108.203 -21.635 -29.780  1.00 16.06           H  
ATOM   2414  HB3 LEU A 152     108.882 -20.440 -30.850  1.00 16.06           H  
ATOM   2415  O   LEU A 152     106.920 -18.900 -28.516  1.00 16.06           O  
ATOM   2416  CG  LEU A 152     110.338 -21.804 -30.086  1.00 16.06           C  
ATOM   2417  HG  LEU A 152     110.708 -22.122 -29.111  1.00 16.06           H  
ATOM   2418  CD1 LEU A 152     110.039 -23.055 -30.909  1.00 16.06           C  
ATOM   2419 HD11 LEU A 152     110.952 -23.636 -31.035  1.00 16.06           H  
ATOM   2420 HD12 LEU A 152     109.296 -23.670 -30.402  1.00 16.06           H  
ATOM   2421 HD13 LEU A 152     109.664 -22.771 -31.893  1.00 16.06           H  
ATOM   2422  CD2 LEU A 152     111.418 -20.988 -30.797  1.00 16.06           C  
ATOM   2423 HD21 LEU A 152     112.317 -21.592 -30.913  1.00 16.06           H  
ATOM   2424 HD22 LEU A 152     111.074 -20.678 -31.784  1.00 16.06           H  
ATOM   2425 HD23 LEU A 152     111.674 -20.105 -30.212  1.00 16.06           H  
ATOM   2426  N   LEU A 153     108.482 -18.036 -29.928  1.00 15.14           N  
ATOM   2427  H   LEU A 153     109.435 -18.196 -30.223  1.00 15.14           H  
ATOM   2428  CA  LEU A 153     107.815 -16.975 -30.681  1.00 15.14           C  
ATOM   2429  HA  LEU A 153     107.548 -16.156 -30.013  1.00 15.14           H  
ATOM   2430  C   LEU A 153     106.536 -17.461 -31.411  1.00 15.14           C  
ATOM   2431  CB  LEU A 153     108.872 -16.487 -31.711  1.00 15.14           C  
ATOM   2432  HB2 LEU A 153     108.452 -15.658 -32.281  1.00 15.14           H  
ATOM   2433  HB3 LEU A 153     109.041 -17.300 -32.417  1.00 15.14           H  
ATOM   2434  O   LEU A 153     106.583 -17.821 -32.587  1.00 15.14           O  
ATOM   2435  CG  LEU A 153     110.256 -16.068 -31.161  1.00 15.14           C  
ATOM   2436  HG  LEU A 153     110.596 -16.772 -30.401  1.00 15.14           H  
ATOM   2437  CD1 LEU A 153     111.303 -16.091 -32.274  1.00 15.14           C  
ATOM   2438 HD11 LEU A 153     111.015 -15.401 -33.067  1.00 15.14           H  
ATOM   2439 HD12 LEU A 153     111.387 -17.096 -32.688  1.00 15.14           H  
ATOM   2440 HD13 LEU A 153     112.273 -15.792 -31.876  1.00 15.14           H  
ATOM   2441  CD2 LEU A 153     110.219 -14.675 -30.540  1.00 15.14           C  
ATOM   2442 HD21 LEU A 153     109.924 -13.940 -31.289  1.00 15.14           H  
ATOM   2443 HD22 LEU A 153     109.502 -14.655 -29.719  1.00 15.14           H  
ATOM   2444 HD23 LEU A 153     111.203 -14.415 -30.153  1.00 15.14           H  
ATOM   2445  N   TYR A 154     105.388 -17.502 -30.728  1.00 15.46           N  
ATOM   2446  H   TYR A 154     105.395 -17.259 -29.748  1.00 15.46           H  
ATOM   2447  CA  TYR A 154     104.103 -17.806 -31.380  1.00 15.46           C  
ATOM   2448  HA  TYR A 154     104.305 -18.643 -32.049  1.00 15.46           H  
ATOM   2449  C   TYR A 154     103.607 -16.637 -32.278  1.00 15.46           C  
ATOM   2450  CB  TYR A 154     103.062 -18.284 -30.353  1.00 15.46           C  
ATOM   2451  HB2 TYR A 154     102.065 -18.052 -30.729  1.00 15.46           H  
ATOM   2452  HB3 TYR A 154     103.183 -17.703 -29.439  1.00 15.46           H  
ATOM   2453  O   TYR A 154     103.914 -15.484 -31.982  1.00 15.46           O  
ATOM   2454  CG  TYR A 154     103.076 -19.778 -30.025  1.00 15.46           C  
ATOM   2455  CD1 TYR A 154     103.083 -20.763 -31.041  1.00 15.46           C  
ATOM   2456  HD1 TYR A 154     103.149 -20.484 -32.082  1.00 15.46           H  
ATOM   2457  CD2 TYR A 154     102.980 -20.184 -28.680  1.00 15.46           C  
ATOM   2458  HD2 TYR A 154     102.964 -19.439 -27.899  1.00 15.46           H  
ATOM   2459  CE1 TYR A 154     102.984 -22.130 -30.716  1.00 15.46           C  
ATOM   2460  HE1 TYR A 154     102.965 -22.876 -31.498  1.00 15.46           H  
ATOM   2461  CE2 TYR A 154     102.859 -21.547 -28.350  1.00 15.46           C  
ATOM   2462  HE2 TYR A 154     102.753 -21.834 -27.315  1.00 15.46           H  
ATOM   2463  OH  TYR A 154     102.710 -23.833 -29.040  1.00 15.46           O  
ATOM   2464  HH  TYR A 154     102.304 -23.907 -28.173  1.00 15.46           H  
ATOM   2465  CZ  TYR A 154     102.852 -22.521 -29.369  1.00 15.46           C  
ATOM   2466  N   PRO A 155     102.918 -16.912 -33.413  1.00 14.35           N  
ATOM   2467  CA  PRO A 155     103.510 -16.442 -34.676  1.00 14.35           C  
ATOM   2468  HA  PRO A 155     104.444 -15.925 -34.456  1.00 14.35           H  
ATOM   2469  C   PRO A 155     102.706 -15.493 -35.596  1.00 14.35           C  
ATOM   2470  CB  PRO A 155     103.871 -17.731 -35.447  1.00 14.35           C  
ATOM   2471  HB2 PRO A 155     103.434 -17.729 -36.445  1.00 14.35           H  
ATOM   2472  HB3 PRO A 155     104.953 -17.828 -35.532  1.00 14.35           H  
ATOM   2473  O   PRO A 155     103.313 -14.603 -36.175  1.00 14.35           O  
ATOM   2474  CG  PRO A 155     103.304 -18.895 -34.628  1.00 14.35           C  
ATOM   2475  HG2 PRO A 155     104.110 -19.352 -34.053  1.00 14.35           H  
ATOM   2476  HG3 PRO A 155     102.831 -19.655 -35.250  1.00 14.35           H  
ATOM   2477  CD  PRO A 155     102.313 -18.200 -33.698  1.00 14.35           C  
ATOM   2478  HD2 PRO A 155     102.114 -18.794 -32.806  1.00 14.35           H  
ATOM   2479  HD3 PRO A 155     101.361 -18.035 -34.204  1.00 14.35           H  
ATOM   2480  N   VAL A 156     101.424 -15.762 -35.899  1.00 15.92           N  
ATOM   2481  H   VAL A 156     100.935 -16.382 -35.269  1.00 15.92           H  
ATOM   2482  CA  VAL A 156     101.087 -15.918 -37.341  1.00 15.92           C  
ATOM   2483  HA  VAL A 156     102.060 -16.049 -37.813  1.00 15.92           H  
ATOM   2484  C   VAL A 156     100.520 -14.731 -38.175  1.00 15.92           C  
ATOM   2485  CB  VAL A 156     100.358 -17.249 -37.658  1.00 15.92           C  
ATOM   2486  HB  VAL A 156      99.319 -17.014 -37.886  1.00 15.92           H  
ATOM   2487  O   VAL A 156     101.241 -14.236 -39.031  1.00 15.92           O  
ATOM   2488  CG1 VAL A 156     100.983 -17.923 -38.884  1.00 15.92           C  
ATOM   2489 HG11 VAL A 156     100.407 -18.806 -39.160  1.00 15.92           H  
ATOM   2490 HG12 VAL A 156     100.981 -17.230 -39.725  1.00 15.92           H  
ATOM   2491 HG13 VAL A 156     102.010 -18.220 -38.670  1.00 15.92           H  
ATOM   2492  CG2 VAL A 156     100.226 -18.299 -36.557  1.00 15.92           C  
ATOM   2493 HG21 VAL A 156      99.602 -19.117 -36.919  1.00 15.92           H  
ATOM   2494 HG22 VAL A 156     101.210 -18.702 -36.321  1.00 15.92           H  
ATOM   2495 HG23 VAL A 156      99.737 -17.870 -35.681  1.00 15.92           H  
ATOM   2496  N   HIS A 157      99.206 -14.426 -38.147  1.00 16.71           N  
ATOM   2497  H   HIS A 157      98.725 -14.621 -37.281  1.00 16.71           H  
ATOM   2498  CA  HIS A 157      98.410 -14.738 -39.365  1.00 16.71           C  
ATOM   2499  HA  HIS A 157      99.142 -15.183 -40.037  1.00 16.71           H  
ATOM   2500  C   HIS A 157      97.806 -13.643 -40.308  1.00 16.71           C  
ATOM   2501  CB  HIS A 157      97.429 -15.889 -39.038  1.00 16.71           C  
ATOM   2502  HB2 HIS A 157      96.396 -15.591 -39.218  1.00 16.71           H  
ATOM   2503  HB3 HIS A 157      97.435 -16.097 -37.969  1.00 16.71           H  
ATOM   2504  O   HIS A 157      98.394 -13.385 -41.353  1.00 16.71           O  
ATOM   2505  CG  HIS A 157      97.684 -17.179 -39.791  1.00 16.71           C  
ATOM   2506  CD2 HIS A 157      97.369 -18.436 -39.348  1.00 16.71           C  
ATOM   2507  HD2 HIS A 157      96.875 -18.675 -38.418  1.00 16.71           H  
ATOM   2508  ND1 HIS A 157      98.312 -17.332 -41.011  1.00 16.71           N  
ATOM   2509  HD1 HIS A 157      98.648 -16.591 -41.609  1.00 16.71           H  
ATOM   2510  CE1 HIS A 157      98.377 -18.645 -41.286  1.00 16.71           C  
ATOM   2511  HE1 HIS A 157      98.810 -19.073 -42.178  1.00 16.71           H  
ATOM   2512  NE2 HIS A 157      97.828 -19.358 -40.291  1.00 16.71           N  
ATOM   2513  N   THR A 158      96.550 -13.200 -40.112  1.00 15.97           N  
ATOM   2514  H   THR A 158      96.159 -13.351 -39.193  1.00 15.97           H  
ATOM   2515  CA  THR A 158      95.517 -13.174 -41.202  1.00 15.97           C  
ATOM   2516  HA  THR A 158      96.020 -13.289 -42.162  1.00 15.97           H  
ATOM   2517  C   THR A 158      94.723 -11.828 -41.345  1.00 15.97           C  
ATOM   2518  CB  THR A 158      94.647 -14.442 -40.993  1.00 15.97           C  
ATOM   2519  HB  THR A 158      93.697 -14.412 -41.526  1.00 15.97           H  
ATOM   2520  O   THR A 158      95.125 -10.855 -40.717  1.00 15.97           O  
ATOM   2521  CG2 THR A 158      95.288 -15.694 -41.592  1.00 15.97           C  
ATOM   2522 HG21 THR A 158      96.374 -15.605 -41.610  1.00 15.97           H  
ATOM   2523 HG22 THR A 158      94.955 -15.808 -42.623  1.00 15.97           H  
ATOM   2524 HG23 THR A 158      94.986 -16.579 -41.031  1.00 15.97           H  
ATOM   2525  OG1 THR A 158      94.286 -14.619 -39.637  1.00 15.97           O  
ATOM   2526  HG1 THR A 158      93.505 -14.089 -39.459  1.00 15.97           H  
ATOM   2527  N   PRO A 159      93.650 -11.683 -42.176  1.00 15.78           N  
ATOM   2528  CA  PRO A 159      93.715 -11.166 -43.561  1.00 15.78           C  
ATOM   2529  HA  PRO A 159      94.761 -10.951 -43.780  1.00 15.78           H  
ATOM   2530  C   PRO A 159      92.973  -9.798 -43.785  1.00 15.78           C  
ATOM   2531  CB  PRO A 159      93.325 -12.362 -44.447  1.00 15.78           C  
ATOM   2532  HB2 PRO A 159      92.733 -12.092 -45.322  1.00 15.78           H  
ATOM   2533  HB3 PRO A 159      94.231 -12.860 -44.791  1.00 15.78           H  
ATOM   2534  O   PRO A 159      93.645  -8.790 -43.623  1.00 15.78           O  
ATOM   2535  CG  PRO A 159      92.571 -13.307 -43.505  1.00 15.78           C  
ATOM   2536  HG2 PRO A 159      91.591 -13.600 -43.882  1.00 15.78           H  
ATOM   2537  HG3 PRO A 159      93.160 -14.219 -43.408  1.00 15.78           H  
ATOM   2538  CD  PRO A 159      92.467 -12.511 -42.191  1.00 15.78           C  
ATOM   2539  HD2 PRO A 159      91.610 -11.838 -42.194  1.00 15.78           H  
ATOM   2540  HD3 PRO A 159      92.339 -13.128 -41.301  1.00 15.78           H  
ATOM   2541  N   HIS A 160      91.670  -9.584 -44.100  1.00 16.55           N  
ATOM   2542  H   HIS A 160      91.425  -8.619 -43.926  1.00 16.55           H  
ATOM   2543  CA  HIS A 160      90.843 -10.203 -45.167  1.00 16.55           C  
ATOM   2544  HA  HIS A 160      91.539 -10.571 -45.921  1.00 16.55           H  
ATOM   2545  C   HIS A 160      89.866  -9.295 -45.968  1.00 16.55           C  
ATOM   2546  CB  HIS A 160      89.993 -11.384 -44.659  1.00 16.55           C  
ATOM   2547  HB2 HIS A 160      89.013 -11.039 -44.330  1.00 16.55           H  
ATOM   2548  HB3 HIS A 160      90.429 -11.824 -43.762  1.00 16.55           H  
ATOM   2549  O   HIS A 160      89.930  -9.329 -47.192  1.00 16.55           O  
ATOM   2550  CG  HIS A 160      89.821 -12.463 -45.703  1.00 16.55           C  
ATOM   2551  CD2 HIS A 160      89.625 -13.800 -45.478  1.00 16.55           C  
ATOM   2552  HD2 HIS A 160      89.511 -14.275 -44.515  1.00 16.55           H  
ATOM   2553  ND1 HIS A 160      89.898 -12.294 -47.068  1.00 16.55           N  
ATOM   2554  HD1 HIS A 160      89.895 -11.409 -47.554  1.00 16.55           H  
ATOM   2555  CE1 HIS A 160      89.792 -13.502 -47.643  1.00 16.55           C  
ATOM   2556  HE1 HIS A 160      89.778 -13.682 -48.708  1.00 16.55           H  
ATOM   2557  NE2 HIS A 160      89.653 -14.455 -46.709  1.00 16.55           N  
ATOM   2558  N   ILE A 161      88.908  -8.620 -45.313  1.00 14.84           N  
ATOM   2559  H   ILE A 161      89.044  -8.477 -44.322  1.00 14.84           H  
ATOM   2560  CA  ILE A 161      87.485  -8.443 -45.747  1.00 14.84           C  
ATOM   2561  HA  ILE A 161      87.363  -8.697 -46.800  1.00 14.84           H  
ATOM   2562  C   ILE A 161      87.054  -6.963 -45.561  1.00 14.84           C  
ATOM   2563  CB  ILE A 161      86.662  -9.451 -44.869  1.00 14.84           C  
ATOM   2564  HB  ILE A 161      87.245  -9.606 -43.961  1.00 14.84           H  
ATOM   2565  O   ILE A 161      87.631  -6.295 -44.707  1.00 14.84           O  
ATOM   2566  CG1 ILE A 161      86.548 -10.828 -45.569  1.00 14.84           C  
ATOM   2567 HG12 ILE A 161      87.485 -11.059 -46.075  1.00 14.84           H  
ATOM   2568 HG13 ILE A 161      85.777 -10.791 -46.338  1.00 14.84           H  
ATOM   2569  CG2 ILE A 161      85.283  -9.040 -44.322  1.00 14.84           C  
ATOM   2570 HG21 ILE A 161      85.250  -7.988 -44.040  1.00 14.84           H  
ATOM   2571 HG22 ILE A 161      85.062  -9.624 -43.428  1.00 14.84           H  
ATOM   2572 HG23 ILE A 161      84.500  -9.271 -45.044  1.00 14.84           H  
ATOM   2573  CD1 ILE A 161      86.205 -11.989 -44.625  1.00 14.84           C  
ATOM   2574 HD11 ILE A 161      85.199 -11.864 -44.223  1.00 14.84           H  
ATOM   2575 HD12 ILE A 161      86.242 -12.925 -45.183  1.00 14.84           H  
ATOM   2576 HD13 ILE A 161      86.921 -12.037 -43.805  1.00 14.84           H  
ATOM   2577  N   ASP A 162      86.068  -6.341 -46.231  1.00 14.32           N  
ATOM   2578  H   ASP A 162      85.959  -5.389 -45.913  1.00 14.32           H  
ATOM   2579  CA  ASP A 162      85.302  -6.673 -47.459  1.00 14.32           C  
ATOM   2580  HA  ASP A 162      85.957  -7.124 -48.205  1.00 14.32           H  
ATOM   2581  C   ASP A 162      84.679  -5.402 -48.091  1.00 14.32           C  
ATOM   2582  CB  ASP A 162      84.085  -7.594 -47.179  1.00 14.32           C  
ATOM   2583  HB2 ASP A 162      83.820  -7.553 -46.123  1.00 14.32           H  
ATOM   2584  HB3 ASP A 162      83.213  -7.208 -47.707  1.00 14.32           H  
ATOM   2585  O   ASP A 162      84.897  -5.102 -49.261  1.00 14.32           O  
ATOM   2586  CG  ASP A 162      84.165  -9.029 -47.683  1.00 14.32           C  
ATOM   2587  OD1 ASP A 162      85.197  -9.395 -48.285  1.00 14.32           O  
ATOM   2588  OD2 ASP A 162      83.148  -9.722 -47.463  1.00 14.32           O  
ATOM   2589  N   GLN A 163      83.779  -4.728 -47.352  1.00 16.22           N  
ATOM   2590  H   GLN A 163      83.786  -4.931 -46.363  1.00 16.22           H  
ATOM   2591  CA  GLN A 163      82.433  -4.492 -47.912  1.00 16.22           C  
ATOM   2592  HA  GLN A 163      82.402  -5.048 -48.849  1.00 16.22           H  
ATOM   2593  C   GLN A 163      82.080  -3.047 -48.328  1.00 16.22           C  
ATOM   2594  CB  GLN A 163      81.378  -5.141 -46.985  1.00 16.22           C  
ATOM   2595  HB2 GLN A 163      81.874  -5.715 -46.203  1.00 16.22           H  
ATOM   2596  HB3 GLN A 163      80.783  -4.369 -46.498  1.00 16.22           H  
ATOM   2597  O   GLN A 163      82.792  -2.086 -48.056  1.00 16.22           O  
ATOM   2598  CG  GLN A 163      80.453  -6.099 -47.757  1.00 16.22           C  
ATOM   2599  HG2 GLN A 163      81.047  -6.805 -48.336  1.00 16.22           H  
ATOM   2600  HG3 GLN A 163      79.827  -5.535 -48.449  1.00 16.22           H  
ATOM   2601  CD  GLN A 163      79.547  -6.881 -46.816  1.00 16.22           C  
ATOM   2602  NE2 GLN A 163      79.824  -8.142 -46.561  1.00 16.22           N  
ATOM   2603 HE21 GLN A 163      80.626  -8.604 -46.965  1.00 16.22           H  
ATOM   2604 HE22 GLN A 163      79.186  -8.631 -45.950  1.00 16.22           H  
ATOM   2605  OE1 GLN A 163      78.595  -6.343 -46.279  1.00 16.22           O  
ATOM   2606  N   MET A 164      80.960  -2.917 -49.052  1.00 14.71           N  
ATOM   2607  H   MET A 164      80.367  -3.734 -49.083  1.00 14.71           H  
ATOM   2608  CA  MET A 164      80.857  -2.031 -50.224  1.00 14.71           C  
ATOM   2609  HA  MET A 164      81.815  -2.025 -50.744  1.00 14.71           H  
ATOM   2610  C   MET A 164      80.456  -0.559 -49.995  1.00 14.71           C  
ATOM   2611  CB  MET A 164      79.788  -2.620 -51.169  1.00 14.71           C  
ATOM   2612  HB2 MET A 164      78.826  -2.574 -50.659  1.00 14.71           H  
ATOM   2613  HB3 MET A 164      79.720  -1.988 -52.055  1.00 14.71           H  
ATOM   2614  O   MET A 164      80.901   0.314 -50.731  1.00 14.71           O  
ATOM   2615  CG  MET A 164      79.984  -4.069 -51.630  1.00 14.71           C  
ATOM   2616  HG2 MET A 164      80.749  -4.099 -52.406  1.00 14.71           H  
ATOM   2617  HG3 MET A 164      80.328  -4.680 -50.795  1.00 14.71           H  
ATOM   2618  SD  MET A 164      78.454  -4.825 -52.254  1.00 14.71           S  
ATOM   2619  CE  MET A 164      78.101  -3.795 -53.703  1.00 14.71           C  
ATOM   2620  HE1 MET A 164      77.225  -4.190 -54.218  1.00 14.71           H  
ATOM   2621  HE2 MET A 164      77.899  -2.770 -53.392  1.00 14.71           H  
ATOM   2622  HE3 MET A 164      78.954  -3.812 -54.381  1.00 14.71           H  
ATOM   2623  N   ILE A 165      79.455  -0.304 -49.146  1.00 14.42           N  
ATOM   2624  H   ILE A 165      79.319  -1.004 -48.430  1.00 14.42           H  
ATOM   2625  CA  ILE A 165      78.203   0.267 -49.701  1.00 14.42           C  
ATOM   2626  HA  ILE A 165      78.065  -0.166 -50.692  1.00 14.42           H  
ATOM   2627  C   ILE A 165      78.174   1.795 -49.921  1.00 14.42           C  
ATOM   2628  CB  ILE A 165      76.972  -0.168 -48.853  1.00 14.42           C  
ATOM   2629  HB  ILE A 165      77.019   0.353 -47.897  1.00 14.42           H  
ATOM   2630  O   ILE A 165      77.777   2.264 -50.990  1.00 14.42           O  
ATOM   2631  CG1 ILE A 165      76.936  -1.689 -48.558  1.00 14.42           C  
ATOM   2632 HG12 ILE A 165      76.807  -2.237 -49.491  1.00 14.42           H  
ATOM   2633 HG13 ILE A 165      77.878  -2.002 -48.108  1.00 14.42           H  
ATOM   2634  CG2 ILE A 165      75.665   0.245 -49.565  1.00 14.42           C  
ATOM   2635 HG21 ILE A 165      75.632   1.320 -49.743  1.00 14.42           H  
ATOM   2636 HG22 ILE A 165      75.577  -0.275 -50.519  1.00 14.42           H  
ATOM   2637 HG23 ILE A 165      74.800   0.004 -48.948  1.00 14.42           H  
ATOM   2638  CD1 ILE A 165      75.831  -2.115 -47.582  1.00 14.42           C  
ATOM   2639 HD11 ILE A 165      75.877  -1.510 -46.676  1.00 14.42           H  
ATOM   2640 HD12 ILE A 165      75.978  -3.161 -47.313  1.00 14.42           H  
ATOM   2641 HD13 ILE A 165      74.847  -2.018 -48.041  1.00 14.42           H  
ATOM   2642  N   SER A 166      78.379   2.572 -48.857  1.00 14.28           N  
ATOM   2643  H   SER A 166      78.761   2.126 -48.036  1.00 14.28           H  
ATOM   2644  CA  SER A 166      77.506   3.736 -48.608  1.00 14.28           C  
ATOM   2645  HA  SER A 166      76.484   3.414 -48.803  1.00 14.28           H  
ATOM   2646  C   SER A 166      77.766   4.960 -49.501  1.00 14.28           C  
ATOM   2647  CB  SER A 166      77.557   4.104 -47.126  1.00 14.28           C  
ATOM   2648  HB2 SER A 166      78.574   4.384 -46.854  1.00 14.28           H  
ATOM   2649  HB3 SER A 166      76.887   4.941 -46.933  1.00 14.28           H  
ATOM   2650  O   SER A 166      78.836   5.558 -49.478  1.00 14.28           O  
ATOM   2651  OG  SER A 166      77.143   2.980 -46.368  1.00 14.28           O  
ATOM   2652  HG  SER A 166      77.266   3.161 -45.434  1.00 14.28           H  
ATOM   2653  N   THR A 167      76.741   5.377 -50.254  1.00 15.01           N  
ATOM   2654  H   THR A 167      75.891   4.835 -50.189  1.00 15.01           H  
ATOM   2655  CA  THR A 167      76.909   6.053 -51.560  1.00 15.01           C  
ATOM   2656  HA  THR A 167      77.887   5.785 -51.959  1.00 15.01           H  
ATOM   2657  C   THR A 167      76.824   7.588 -51.587  1.00 15.01           C  
ATOM   2658  CB  THR A 167      75.821   5.546 -52.541  1.00 15.01           C  
ATOM   2659  HB  THR A 167      75.043   6.304 -52.627  1.00 15.01           H  
ATOM   2660  O   THR A 167      77.135   8.162 -52.619  1.00 15.01           O  
ATOM   2661  CG2 THR A 167      76.363   5.250 -53.935  1.00 15.01           C  
ATOM   2662 HG21 THR A 167      77.104   4.452 -53.886  1.00 15.01           H  
ATOM   2663 HG22 THR A 167      76.831   6.144 -54.349  1.00 15.01           H  
ATOM   2664 HG23 THR A 167      75.547   4.945 -54.590  1.00 15.01           H  
ATOM   2665  OG1 THR A 167      75.194   4.362 -52.090  1.00 15.01           O  
ATOM   2666  HG1 THR A 167      75.819   3.644 -52.211  1.00 15.01           H  
ATOM   2667  N   GLY A 168      76.305   8.222 -50.527  1.00 15.62           N  
ATOM   2668  H   GLY A 168      76.274   7.656 -49.691  1.00 15.62           H  
ATOM   2669  CA  GLY A 168      75.368   9.372 -50.558  1.00 15.62           C  
ATOM   2670  HA2 GLY A 168      74.422   9.002 -50.953  1.00 15.62           H  
ATOM   2671  HA3 GLY A 168      75.182   9.644 -49.519  1.00 15.62           H  
ATOM   2672  C   GLY A 168      75.662  10.697 -51.312  1.00 15.62           C  
ATOM   2673  O   GLY A 168      76.516  10.822 -52.176  1.00 15.62           O  
ATOM   2674  N   GLN A 169      74.830  11.711 -51.017  1.00 15.30           N  
ATOM   2675  H   GLN A 169      74.198  11.568 -50.241  1.00 15.30           H  
ATOM   2676  CA  GLN A 169      74.454  12.757 -51.993  1.00 15.30           C  
ATOM   2677  HA  GLN A 169      74.939  12.572 -52.951  1.00 15.30           H  
ATOM   2678  C   GLN A 169      74.715  14.239 -51.626  1.00 15.30           C  
ATOM   2679  CB  GLN A 169      72.930  12.675 -52.178  1.00 15.30           C  
ATOM   2680  HB2 GLN A 169      72.607  13.576 -52.698  1.00 15.30           H  
ATOM   2681  HB3 GLN A 169      72.489  12.672 -51.181  1.00 15.30           H  
ATOM   2682  O   GLN A 169      74.988  15.042 -52.513  1.00 15.30           O  
ATOM   2683  CG  GLN A 169      72.316  11.502 -52.942  1.00 15.30           C  
ATOM   2684  HG2 GLN A 169      72.561  10.561 -52.449  1.00 15.30           H  
ATOM   2685  HG3 GLN A 169      72.715  11.484 -53.956  1.00 15.30           H  
ATOM   2686  CD  GLN A 169      70.790  11.659 -52.999  1.00 15.30           C  
ATOM   2687  NE2 GLN A 169      70.119  10.932 -53.863  1.00 15.30           N  
ATOM   2688 HE21 GLN A 169      69.115  11.039 -53.863  1.00 15.30           H  
ATOM   2689 HE22 GLN A 169      70.596  10.282 -54.472  1.00 15.30           H  
ATOM   2690  OE1 GLN A 169      70.172  12.430 -52.270  1.00 15.30           O  
ATOM   2691  N   GLN A 170      74.430  14.652 -50.387  1.00 15.16           N  
ATOM   2692  H   GLN A 170      74.368  13.956 -49.657  1.00 15.16           H  
ATOM   2693  CA  GLN A 170      73.918  16.006 -50.069  1.00 15.16           C  
ATOM   2694  HA  GLN A 170      73.723  16.540 -50.999  1.00 15.16           H  
ATOM   2695  C   GLN A 170      74.935  16.872 -49.280  1.00 15.16           C  
ATOM   2696  CB  GLN A 170      72.574  15.812 -49.333  1.00 15.16           C  
ATOM   2697  HB2 GLN A 170      72.668  15.009 -48.602  1.00 15.16           H  
ATOM   2698  HB3 GLN A 170      72.312  16.716 -48.783  1.00 15.16           H  
ATOM   2699  O   GLN A 170      75.862  16.324 -48.699  1.00 15.16           O  
ATOM   2700  CG  GLN A 170      71.415  15.497 -50.297  1.00 15.16           C  
ATOM   2701  HG2 GLN A 170      71.647  14.597 -50.866  1.00 15.16           H  
ATOM   2702  HG3 GLN A 170      71.303  16.314 -51.010  1.00 15.16           H  
ATOM   2703  CD  GLN A 170      70.079  15.289 -49.596  1.00 15.16           C  
ATOM   2704  NE2 GLN A 170      69.273  14.348 -50.037  1.00 15.16           N  
ATOM   2705 HE21 GLN A 170      69.542  13.749 -50.805  1.00 15.16           H  
ATOM   2706 HE22 GLN A 170      68.399  14.223 -49.548  1.00 15.16           H  
ATOM   2707  OE1 GLN A 170      69.726  15.996 -48.665  1.00 15.16           O  
ATOM   2708  N   GLN A 171      74.841  18.212 -49.181  1.00 15.79           N  
ATOM   2709  H   GLN A 171      75.626  18.621 -48.696  1.00 15.79           H  
ATOM   2710  CA  GLN A 171      73.854  19.177 -49.713  1.00 15.79           C  
ATOM   2711  HA  GLN A 171      73.423  18.753 -50.620  1.00 15.79           H  
ATOM   2712  C   GLN A 171      74.542  20.516 -50.138  1.00 15.79           C  
ATOM   2713  CB  GLN A 171      72.716  19.385 -48.674  1.00 15.79           C  
ATOM   2714  HB2 GLN A 171      72.880  20.293 -48.093  1.00 15.79           H  
ATOM   2715  HB3 GLN A 171      72.709  18.579 -47.941  1.00 15.79           H  
ATOM   2716  O   GLN A 171      75.637  20.495 -50.690  1.00 15.79           O  
ATOM   2717  CG  GLN A 171      71.338  19.444 -49.363  1.00 15.79           C  
ATOM   2718  HG2 GLN A 171      71.334  20.249 -50.097  1.00 15.79           H  
ATOM   2719  HG3 GLN A 171      71.154  18.508 -49.890  1.00 15.79           H  
ATOM   2720  CD  GLN A 171      70.198  19.696 -48.381  1.00 15.79           C  
ATOM   2721  NE2 GLN A 171      69.353  18.734 -48.091  1.00 15.79           N  
ATOM   2722 HE21 GLN A 171      69.491  17.784 -48.405  1.00 15.79           H  
ATOM   2723 HE22 GLN A 171      68.636  18.959 -47.416  1.00 15.79           H  
ATOM   2724  OE1 GLN A 171      70.047  20.783 -47.855  1.00 15.79           O  
ATOM   2725  N   SER A 172      73.901  21.678 -49.945  1.00 16.33           N  
ATOM   2726  H   SER A 172      73.029  21.653 -49.435  1.00 16.33           H  
ATOM   2727  CA  SER A 172      74.362  23.031 -50.334  1.00 16.33           C  
ATOM   2728  HA  SER A 172      74.995  22.946 -51.218  1.00 16.33           H  
ATOM   2729  C   SER A 172      75.199  23.734 -49.226  1.00 16.33           C  
ATOM   2730  CB  SER A 172      73.097  23.790 -50.725  1.00 16.33           C  
ATOM   2731  HB2 SER A 172      72.540  23.198 -51.451  1.00 16.33           H  
ATOM   2732  HB3 SER A 172      73.375  24.728 -51.206  1.00 16.33           H  
ATOM   2733  O   SER A 172      75.531  23.098 -48.236  1.00 16.33           O  
ATOM   2734  OG  SER A 172      72.273  24.027 -49.602  1.00 16.33           O  
ATOM   2735  HG  SER A 172      72.436  24.922 -49.295  1.00 16.33           H  
ATOM   2736  N   THR A 173      75.622  25.016 -49.241  1.00 16.51           N  
ATOM   2737  H   THR A 173      76.179  25.207 -48.420  1.00 16.51           H  
ATOM   2738  CA  THR A 173      75.532  26.171 -50.176  1.00 16.51           C  
ATOM   2739  HA  THR A 173      75.564  25.819 -51.207  1.00 16.51           H  
ATOM   2740  C   THR A 173      76.731  27.110 -49.896  1.00 16.51           C  
ATOM   2741  CB  THR A 173      74.285  27.069 -49.939  1.00 16.51           C  
ATOM   2742  HB  THR A 173      74.603  27.994 -49.458  1.00 16.51           H  
ATOM   2743  O   THR A 173      76.968  27.416 -48.734  1.00 16.51           O  
ATOM   2744  CG2 THR A 173      73.572  27.479 -51.232  1.00 16.51           C  
ATOM   2745 HG21 THR A 173      72.885  26.702 -51.568  1.00 16.51           H  
ATOM   2746 HG22 THR A 173      72.989  28.380 -51.042  1.00 16.51           H  
ATOM   2747 HG23 THR A 173      74.298  27.686 -52.018  1.00 16.51           H  
ATOM   2748  OG1 THR A 173      73.334  26.493 -49.078  1.00 16.51           O  
ATOM   2749  HG1 THR A 173      73.780  26.299 -48.250  1.00 16.51           H  
ATOM   2750  N   LEU A 174      77.416  27.641 -50.923  1.00 20.99           N  
ATOM   2751  H   LEU A 174      77.121  27.356 -51.846  1.00 20.99           H  
ATOM   2752  CA  LEU A 174      78.759  28.278 -50.859  1.00 20.99           C  
ATOM   2753  HA  LEU A 174      79.451  27.440 -50.937  1.00 20.99           H  
ATOM   2754  C   LEU A 174      79.241  28.943 -49.524  1.00 20.99           C  
ATOM   2755  CB  LEU A 174      78.990  29.130 -52.129  1.00 20.99           C  
ATOM   2756  HB2 LEU A 174      79.786  29.851 -51.943  1.00 20.99           H  
ATOM   2757  HB3 LEU A 174      78.074  29.676 -52.355  1.00 20.99           H  
ATOM   2758  O   LEU A 174      79.995  28.302 -48.808  1.00 20.99           O  
ATOM   2759  CG  LEU A 174      79.358  28.323 -53.387  1.00 20.99           C  
ATOM   2760  HG  LEU A 174      78.661  27.493 -53.502  1.00 20.99           H  
ATOM   2761  CD1 LEU A 174      79.242  29.226 -54.616  1.00 20.99           C  
ATOM   2762 HD11 LEU A 174      79.496  28.657 -55.511  1.00 20.99           H  
ATOM   2763 HD12 LEU A 174      78.220  29.591 -54.719  1.00 20.99           H  
ATOM   2764 HD13 LEU A 174      79.925  30.070 -54.527  1.00 20.99           H  
ATOM   2765  CD2 LEU A 174      80.786  27.781 -53.332  1.00 20.99           C  
ATOM   2766 HD21 LEU A 174      81.499  28.596 -53.209  1.00 20.99           H  
ATOM   2767 HD22 LEU A 174      80.901  27.078 -52.506  1.00 20.99           H  
ATOM   2768 HD23 LEU A 174      81.013  27.248 -54.256  1.00 20.99           H  
ATOM   2769  N   ARG A 175      78.960  30.197 -49.118  1.00 16.53           N  
ATOM   2770  H   ARG A 175      79.353  30.386 -48.208  1.00 16.53           H  
ATOM   2771  CA  ARG A 175      78.227  31.286 -49.790  1.00 16.53           C  
ATOM   2772  HA  ARG A 175      77.890  30.905 -50.755  1.00 16.53           H  
ATOM   2773  C   ARG A 175      79.064  32.529 -50.150  1.00 16.53           C  
ATOM   2774  CB  ARG A 175      76.940  31.640 -49.021  1.00 16.53           C  
ATOM   2775  HB2 ARG A 175      77.157  32.341 -48.215  1.00 16.53           H  
ATOM   2776  HB3 ARG A 175      76.513  30.735 -48.591  1.00 16.53           H  
ATOM   2777  O   ARG A 175      79.122  32.864 -51.327  1.00 16.53           O  
ATOM   2778  CG  ARG A 175      75.918  32.240 -50.003  1.00 16.53           C  
ATOM   2779  HG2 ARG A 175      75.688  31.487 -50.757  1.00 16.53           H  
ATOM   2780  HG3 ARG A 175      76.350  33.106 -50.506  1.00 16.53           H  
ATOM   2781  CD  ARG A 175      74.611  32.668 -49.330  1.00 16.53           C  
ATOM   2782  HD2 ARG A 175      74.804  33.545 -48.713  1.00 16.53           H  
ATOM   2783  HD3 ARG A 175      74.261  31.857 -48.692  1.00 16.53           H  
ATOM   2784  NE  ARG A 175      73.580  32.960 -50.350  1.00 16.53           N  
ATOM   2785  HE  ARG A 175      73.750  32.591 -51.274  1.00 16.53           H  
ATOM   2786  NH1 ARG A 175      72.078  34.076 -49.015  1.00 16.53           N  
ATOM   2787 HH11 ARG A 175      71.167  34.492 -48.882  1.00 16.53           H  
ATOM   2788 HH12 ARG A 175      72.700  33.962 -48.228  1.00 16.53           H  
ATOM   2789  NH2 ARG A 175      71.566  33.664 -51.146  1.00 16.53           N  
ATOM   2790 HH21 ARG A 175      71.761  33.241 -52.042  1.00 16.53           H  
ATOM   2791 HH22 ARG A 175      70.663  34.089 -50.989  1.00 16.53           H  
ATOM   2792  CZ  ARG A 175      72.419  33.566 -50.165  1.00 16.53           C  
ATOM   2793  N   THR A 176      79.618  33.277 -49.189  1.00 16.16           N  
ATOM   2794  H   THR A 176      79.573  32.948 -48.235  1.00 16.16           H  
ATOM   2795  CA  THR A 176      79.970  34.709 -49.389  1.00 16.16           C  
ATOM   2796  HA  THR A 176      79.728  34.992 -50.414  1.00 16.16           H  
ATOM   2797  C   THR A 176      81.446  35.060 -49.179  1.00 16.16           C  
ATOM   2798  CB  THR A 176      79.133  35.611 -48.466  1.00 16.16           C  
ATOM   2799  HB  THR A 176      79.588  36.601 -48.417  1.00 16.16           H  
ATOM   2800  O   THR A 176      81.972  34.825 -48.101  1.00 16.16           O  
ATOM   2801  CG2 THR A 176      77.700  35.771 -48.971  1.00 16.16           C  
ATOM   2802 HG21 THR A 176      77.703  36.178 -49.982  1.00 16.16           H  
ATOM   2803 HG22 THR A 176      77.164  36.453 -48.312  1.00 16.16           H  
ATOM   2804 HG23 THR A 176      77.195  34.805 -48.966  1.00 16.16           H  
ATOM   2805  OG1 THR A 176      79.056  35.067 -47.172  1.00 16.16           O  
ATOM   2806  HG1 THR A 176      79.946  35.029 -46.814  1.00 16.16           H  
ATOM   2807  N   GLN A 177      82.061  35.719 -50.175  1.00 19.10           N  
ATOM   2808  H   GLN A 177      81.548  35.838 -51.037  1.00 19.10           H  
ATOM   2809  CA  GLN A 177      83.481  36.121 -50.204  1.00 19.10           C  
ATOM   2810  HA  GLN A 177      84.068  35.234 -49.968  1.00 19.10           H  
ATOM   2811  C   GLN A 177      83.906  37.163 -49.121  1.00 19.10           C  
ATOM   2812  CB  GLN A 177      83.863  36.530 -51.639  1.00 19.10           C  
ATOM   2813  HB2 GLN A 177      83.068  37.167 -52.027  1.00 19.10           H  
ATOM   2814  HB3 GLN A 177      84.793  37.098 -51.604  1.00 19.10           H  
ATOM   2815  O   GLN A 177      84.540  36.763 -48.158  1.00 19.10           O  
ATOM   2816  CG  GLN A 177      84.065  35.393 -52.650  1.00 19.10           C  
ATOM   2817  HG2 GLN A 177      83.183  34.752 -52.673  1.00 19.10           H  
ATOM   2818  HG3 GLN A 177      84.922  34.793 -52.345  1.00 19.10           H  
ATOM   2819  CD  GLN A 177      84.306  35.942 -54.060  1.00 19.10           C  
ATOM   2820  NE2 GLN A 177      84.920  35.186 -54.943  1.00 19.10           N  
ATOM   2821 HE21 GLN A 177      85.277  34.275 -54.695  1.00 19.10           H  
ATOM   2822 HE22 GLN A 177      85.080  35.599 -55.851  1.00 19.10           H  
ATOM   2823  OE1 GLN A 177      83.920  37.050 -54.402  1.00 19.10           O  
ATOM   2824  N   ARG A 178      83.638  38.487 -49.157  1.00 17.84           N  
ATOM   2825  H   ARG A 178      83.982  38.951 -48.329  1.00 17.84           H  
ATOM   2826  CA  ARG A 178      83.218  39.360 -50.279  1.00 17.84           C  
ATOM   2827  HA  ARG A 178      83.649  38.951 -51.193  1.00 17.84           H  
ATOM   2828  C   ARG A 178      83.821  40.788 -50.299  1.00 17.84           C  
ATOM   2829  CB  ARG A 178      81.682  39.365 -50.444  1.00 17.84           C  
ATOM   2830  HB2 ARG A 178      81.212  40.005 -49.697  1.00 17.84           H  
ATOM   2831  HB3 ARG A 178      81.299  38.354 -50.305  1.00 17.84           H  
ATOM   2832  O   ARG A 178      84.391  41.109 -51.336  1.00 17.84           O  
ATOM   2833  CG  ARG A 178      81.270  39.847 -51.843  1.00 17.84           C  
ATOM   2834  HG2 ARG A 178      81.644  39.138 -52.582  1.00 17.84           H  
ATOM   2835  HG3 ARG A 178      81.705  40.826 -52.048  1.00 17.84           H  
ATOM   2836  CD  ARG A 178      79.746  39.954 -51.960  1.00 17.84           C  
ATOM   2837  HD2 ARG A 178      79.296  39.042 -51.567  1.00 17.84           H  
ATOM   2838  HD3 ARG A 178      79.409  40.801 -51.362  1.00 17.84           H  
ATOM   2839  NE  ARG A 178      79.335  40.119 -53.367  1.00 17.84           N  
ATOM   2840  HE  ARG A 178      80.029  39.888 -54.064  1.00 17.84           H  
ATOM   2841  NH1 ARG A 178      77.185  40.863 -53.017  1.00 17.84           N  
ATOM   2842 HH11 ARG A 178      76.301  41.176 -53.391  1.00 17.84           H  
ATOM   2843 HH12 ARG A 178      77.356  40.884 -52.022  1.00 17.84           H  
ATOM   2844  NH2 ARG A 178      77.911  40.513 -55.097  1.00 17.84           N  
ATOM   2845 HH21 ARG A 178      77.012  40.810 -55.449  1.00 17.84           H  
ATOM   2846 HH22 ARG A 178      78.631  40.246 -55.752  1.00 17.84           H  
ATOM   2847  CZ  ARG A 178      78.150  40.498 -53.816  1.00 17.84           C  
ATOM   2848  N   PRO A 179      83.649  41.679 -49.298  1.00 18.63           N  
ATOM   2849  CA  PRO A 179      83.692  43.132 -49.562  1.00 18.63           C  
ATOM   2850  HA  PRO A 179      83.865  43.335 -50.619  1.00 18.63           H  
ATOM   2851  C   PRO A 179      84.736  43.921 -48.735  1.00 18.63           C  
ATOM   2852  CB  PRO A 179      82.270  43.559 -49.183  1.00 18.63           C  
ATOM   2853  HB2 PRO A 179      81.594  43.329 -50.007  1.00 18.63           H  
ATOM   2854  HB3 PRO A 179      82.205  44.616 -48.928  1.00 18.63           H  
ATOM   2855  O   PRO A 179      85.128  43.472 -47.668  1.00 18.63           O  
ATOM   2856  CG  PRO A 179      81.927  42.672 -47.977  1.00 18.63           C  
ATOM   2857  HG2 PRO A 179      82.102  43.215 -47.049  1.00 18.63           H  
ATOM   2858  HG3 PRO A 179      80.890  42.338 -48.029  1.00 18.63           H  
ATOM   2859  CD  PRO A 179      82.894  41.484 -48.063  1.00 18.63           C  
ATOM   2860  HD2 PRO A 179      82.346  40.543 -48.031  1.00 18.63           H  
ATOM   2861  HD3 PRO A 179      83.577  41.509 -47.215  1.00 18.63           H  
ATOM   2862  N   SER A 180      85.145  45.152 -49.080  1.00 18.99           N  
ATOM   2863  H   SER A 180      85.781  45.541 -48.397  1.00 18.99           H  
ATOM   2864  CA  SER A 180      85.197  45.860 -50.380  1.00 18.99           C  
ATOM   2865  HA  SER A 180      85.662  45.200 -51.113  1.00 18.99           H  
ATOM   2866  C   SER A 180      86.123  47.104 -50.247  1.00 18.99           C  
ATOM   2867  CB  SER A 180      83.802  46.237 -50.912  1.00 18.99           C  
ATOM   2868  HB2 SER A 180      83.901  46.658 -51.912  1.00 18.99           H  
ATOM   2869  HB3 SER A 180      83.178  45.348 -51.002  1.00 18.99           H  
ATOM   2870  O   SER A 180      87.047  47.080 -49.445  1.00 18.99           O  
ATOM   2871  OG  SER A 180      83.160  47.178 -50.081  1.00 18.99           O  
ATOM   2872  HG  SER A 180      83.232  46.886 -49.169  1.00 18.99           H  
ATOM   2873  N   PHE A 181      85.893  48.179 -51.012  1.00 16.86           N  
ATOM   2874  H   PHE A 181      85.047  48.167 -51.564  1.00 16.86           H  
ATOM   2875  CA  PHE A 181      86.831  49.278 -51.319  1.00 16.86           C  
ATOM   2876  HA  PHE A 181      87.698  48.850 -51.823  1.00 16.86           H  
ATOM   2877  C   PHE A 181      87.400  50.218 -50.227  1.00 16.86           C  
ATOM   2878  CB  PHE A 181      86.114  50.217 -52.307  1.00 16.86           C  
ATOM   2879  HB2 PHE A 181      85.163  50.533 -51.877  1.00 16.86           H  
ATOM   2880  HB3 PHE A 181      86.711  51.119 -52.437  1.00 16.86           H  
ATOM   2881  O   PHE A 181      88.515  50.690 -50.440  1.00 16.86           O  
ATOM   2882  CG  PHE A 181      85.872  49.647 -53.684  1.00 16.86           C  
ATOM   2883  CD1 PHE A 181      86.868  49.779 -54.668  1.00 16.86           C  
ATOM   2884  HD1 PHE A 181      87.804  50.264 -54.432  1.00 16.86           H  
ATOM   2885  CD2 PHE A 181      84.648  49.025 -53.999  1.00 16.86           C  
ATOM   2886  HD2 PHE A 181      83.868  48.949 -53.256  1.00 16.86           H  
ATOM   2887  CE1 PHE A 181      86.646  49.287 -55.965  1.00 16.86           C  
ATOM   2888  HE1 PHE A 181      87.410  49.392 -56.720  1.00 16.86           H  
ATOM   2889  CE2 PHE A 181      84.431  48.525 -55.295  1.00 16.86           C  
ATOM   2890  HE2 PHE A 181      83.491  48.054 -55.545  1.00 16.86           H  
ATOM   2891  CZ  PHE A 181      85.429  48.657 -56.277  1.00 16.86           C  
ATOM   2892  HZ  PHE A 181      85.259  48.282 -57.275  1.00 16.86           H  
ATOM   2893  N   PRO A 182      86.618  50.719 -49.249  1.00 18.99           N  
ATOM   2894  CA  PRO A 182      86.451  52.178 -49.117  1.00 18.99           C  
ATOM   2895  HA  PRO A 182      86.187  52.550 -50.107  1.00 18.99           H  
ATOM   2896  C   PRO A 182      87.683  52.997 -48.672  1.00 18.99           C  
ATOM   2897  CB  PRO A 182      85.225  52.396 -48.224  1.00 18.99           C  
ATOM   2898  HB2 PRO A 182      85.381  53.191 -47.495  1.00 18.99           H  
ATOM   2899  HB3 PRO A 182      84.358  52.617 -48.846  1.00 18.99           H  
ATOM   2900  O   PRO A 182      88.495  52.568 -47.863  1.00 18.99           O  
ATOM   2901  CG  PRO A 182      85.027  51.047 -47.535  1.00 18.99           C  
ATOM   2902  HG2 PRO A 182      85.664  50.990 -46.653  1.00 18.99           H  
ATOM   2903  HG3 PRO A 182      83.984  50.875 -47.269  1.00 18.99           H  
ATOM   2904  CD  PRO A 182      85.516  50.051 -48.582  1.00 18.99           C  
ATOM   2905  HD2 PRO A 182      85.848  49.130 -48.102  1.00 18.99           H  
ATOM   2906  HD3 PRO A 182      84.716  49.849 -49.293  1.00 18.99           H  
ATOM   2907  N   CYS A 183      87.783  54.219 -49.212  1.00 16.68           N  
ATOM   2908  H   CYS A 183      87.014  54.502 -49.803  1.00 16.68           H  
ATOM   2909  CA  CYS A 183      89.066  54.838 -49.587  1.00 16.68           C  
ATOM   2910  HA  CYS A 183      89.849  54.080 -49.552  1.00 16.68           H  
ATOM   2911  C   CYS A 183      89.547  56.036 -48.736  1.00 16.68           C  
ATOM   2912  CB  CYS A 183      88.911  55.339 -51.041  1.00 16.68           C  
ATOM   2913  HB2 CYS A 183      88.431  56.318 -51.028  1.00 16.68           H  
ATOM   2914  HB3 CYS A 183      89.902  55.469 -51.475  1.00 16.68           H  
ATOM   2915  O   CYS A 183      90.605  56.594 -49.010  1.00 16.68           O  
ATOM   2916  SG  CYS A 183      87.918  54.231 -52.097  1.00 16.68           S  
ATOM   2917  HG  CYS A 183      88.688  53.150 -51.946  1.00 16.68           H  
ATOM   2918  N   ASN A 184      88.720  56.524 -47.811  1.00 17.95           N  
ATOM   2919  H   ASN A 184      87.958  55.928 -47.521  1.00 17.95           H  
ATOM   2920  CA  ASN A 184      88.682  57.938 -47.398  1.00 17.95           C  
ATOM   2921  HA  ASN A 184      89.224  58.539 -48.128  1.00 17.95           H  
ATOM   2922  C   ASN A 184      89.343  58.210 -46.027  1.00 17.95           C  
ATOM   2923  CB  ASN A 184      87.190  58.338 -47.414  1.00 17.95           C  
ATOM   2924  HB2 ASN A 184      87.019  59.185 -46.751  1.00 17.95           H  
ATOM   2925  HB3 ASN A 184      86.587  57.520 -47.018  1.00 17.95           H  
ATOM   2926  O   ASN A 184      89.434  57.302 -45.211  1.00 17.95           O  
ATOM   2927  CG  ASN A 184      86.672  58.701 -48.798  1.00 17.95           C  
ATOM   2928  ND2 ASN A 184      85.415  59.059 -48.906  1.00 17.95           N  
ATOM   2929 HD21 ASN A 184      85.106  59.291 -49.839  1.00 17.95           H  
ATOM   2930 HD22 ASN A 184      84.807  59.072 -48.099  1.00 17.95           H  
ATOM   2931  OD1 ASN A 184      87.367  58.685 -49.797  1.00 17.95           O  
ATOM   2932  N   ALA A 185      89.735  59.438 -45.650  1.00 22.50           N  
ATOM   2933  H   ALA A 185      90.110  59.456 -44.712  1.00 22.50           H  
ATOM   2934  CA  ALA A 185      89.937  60.701 -46.387  1.00 22.50           C  
ATOM   2935  HA  ALA A 185      90.439  60.491 -47.332  1.00 22.50           H  
ATOM   2936  C   ALA A 185      90.861  61.643 -45.566  1.00 22.50           C  
ATOM   2937  CB  ALA A 185      88.595  61.400 -46.673  1.00 22.50           C  
ATOM   2938  HB1 ALA A 185      88.757  62.441 -46.951  1.00 22.50           H  
ATOM   2939  HB2 ALA A 185      87.958  61.369 -45.788  1.00 22.50           H  
ATOM   2940  HB3 ALA A 185      88.099  60.922 -47.518  1.00 22.50           H  
ATOM   2941  O   ALA A 185      91.175  61.367 -44.414  1.00 22.50           O  
ATOM   2942  N   ASN A 186      91.291  62.759 -46.167  1.00 24.90           N  
ATOM   2943  H   ASN A 186      90.925  62.913 -47.095  1.00 24.90           H  
ATOM   2944  CA  ASN A 186      92.593  63.383 -45.887  1.00 24.90           C  
ATOM   2945  HA  ASN A 186      93.314  62.567 -45.832  1.00 24.90           H  
ATOM   2946  C   ASN A 186      92.791  64.160 -44.553  1.00 24.90           C  
ATOM   2947  CB  ASN A 186      92.990  64.242 -47.111  1.00 24.90           C  
ATOM   2948  HB2 ASN A 186      92.312  65.092 -47.191  1.00 24.90           H  
ATOM   2949  HB3 ASN A 186      94.006  64.612 -46.969  1.00 24.90           H  
ATOM   2950  O   ASN A 186      93.484  63.683 -43.663  1.00 24.90           O  
ATOM   2951  CG  ASN A 186      92.986  63.501 -48.434  1.00 24.90           C  
ATOM   2952  ND2 ASN A 186      92.755  64.186 -49.528  1.00 24.90           N  
ATOM   2953 HD21 ASN A 186      92.584  65.181 -49.511  1.00 24.90           H  
ATOM   2954 HD22 ASN A 186      92.769  63.646 -50.381  1.00 24.90           H  
ATOM   2955  OD1 ASN A 186      93.161  62.304 -48.510  1.00 24.90           O  
ATOM   2956  N   SER A 187      92.415  65.448 -44.504  1.00 22.63           N  
ATOM   2957  H   SER A 187      91.748  65.770 -45.191  1.00 22.63           H  
ATOM   2958  CA  SER A 187      93.310  66.495 -43.949  1.00 22.63           C  
ATOM   2959  HA  SER A 187      93.912  66.061 -43.151  1.00 22.63           H  
ATOM   2960  C   SER A 187      92.551  67.700 -43.320  1.00 22.63           C  
ATOM   2961  CB  SER A 187      94.263  66.866 -45.101  1.00 22.63           C  
ATOM   2962  HB2 SER A 187      94.778  65.960 -45.421  1.00 22.63           H  
ATOM   2963  HB3 SER A 187      95.048  67.553 -44.785  1.00 22.63           H  
ATOM   2964  O   SER A 187      91.324  67.697 -43.283  1.00 22.63           O  
ATOM   2965  OG  SER A 187      93.572  67.416 -46.211  1.00 22.63           O  
ATOM   2966  HG  SER A 187      94.152  67.384 -46.975  1.00 22.63           H  
ATOM   2967  N   LYS A 188      93.168  68.767 -42.764  1.00 26.03           N  
ATOM   2968  H   LYS A 188      92.515  69.384 -42.303  1.00 26.03           H  
ATOM   2969  CA  LYS A 188      94.560  69.253 -42.903  1.00 26.03           C  
ATOM   2970  HA  LYS A 188      95.227  68.399 -43.021  1.00 26.03           H  
ATOM   2971  C   LYS A 188      95.173  70.025 -41.717  1.00 26.03           C  
ATOM   2972  CB  LYS A 188      94.611  70.157 -44.158  1.00 26.03           C  
ATOM   2973  HB2 LYS A 188      94.107  71.100 -43.945  1.00 26.03           H  
ATOM   2974  HB3 LYS A 188      94.061  69.684 -44.972  1.00 26.03           H  
ATOM   2975  O   LYS A 188      96.305  69.722 -41.369  1.00 26.03           O  
ATOM   2976  CG  LYS A 188      96.039  70.449 -44.646  1.00 26.03           C  
ATOM   2977  HG2 LYS A 188      96.545  69.506 -44.853  1.00 26.03           H  
ATOM   2978  HG3 LYS A 188      96.590  70.982 -43.872  1.00 26.03           H  
ATOM   2979  CD  LYS A 188      96.023  71.304 -45.922  1.00 26.03           C  
ATOM   2980  HD2 LYS A 188      95.542  72.257 -45.704  1.00 26.03           H  
ATOM   2981  HD3 LYS A 188      95.454  70.786 -46.694  1.00 26.03           H  
ATOM   2982  CE  LYS A 188      97.458  71.545 -46.411  1.00 26.03           C  
ATOM   2983  HE2 LYS A 188      98.020  72.025 -45.610  1.00 26.03           H  
ATOM   2984  HE3 LYS A 188      97.925  70.579 -46.606  1.00 26.03           H  
ATOM   2985  NZ  LYS A 188      97.497  72.387 -47.634  1.00 26.03           N  
ATOM   2986  HZ1 LYS A 188      97.081  73.291 -47.457  1.00 26.03           H  
ATOM   2987  HZ2 LYS A 188      96.995  71.946 -48.391  1.00 26.03           H  
ATOM   2988  HZ3 LYS A 188      98.450  72.535 -47.932  1.00 26.03           H  
ATOM   2989  N   SER A 189      94.513  71.067 -41.196  1.00 26.79           N  
ATOM   2990  H   SER A 189      93.610  71.279 -41.595  1.00 26.79           H  
ATOM   2991  CA  SER A 189      95.218  72.210 -40.565  1.00 26.79           C  
ATOM   2992  HA  SER A 189      96.235  71.891 -40.335  1.00 26.79           H  
ATOM   2993  C   SER A 189      94.699  72.773 -39.219  1.00 26.79           C  
ATOM   2994  CB  SER A 189      95.363  73.345 -41.595  1.00 26.79           C  
ATOM   2995  HB2 SER A 189      96.204  73.102 -42.244  1.00 26.79           H  
ATOM   2996  HB3 SER A 189      95.588  74.285 -41.090  1.00 26.79           H  
ATOM   2997  O   SER A 189      95.518  72.994 -38.341  1.00 26.79           O  
ATOM   2998  OG  SER A 189      94.209  73.491 -42.417  1.00 26.79           O  
ATOM   2999  HG  SER A 189      93.687  74.233 -42.104  1.00 26.79           H  
ATOM   3000  N   LEU A 190      93.417  73.057 -38.948  1.00 25.73           N  
ATOM   3001  H   LEU A 190      93.280  73.426 -38.019  1.00 25.73           H  
ATOM   3002  CA  LEU A 190      92.242  72.945 -39.813  1.00 25.73           C  
ATOM   3003  HA  LEU A 190      92.615  72.686 -40.804  1.00 25.73           H  
ATOM   3004  C   LEU A 190      91.488  74.267 -40.080  1.00 25.73           C  
ATOM   3005  CB  LEU A 190      91.340  71.768 -39.369  1.00 25.73           C  
ATOM   3006  HB2 LEU A 190      91.687  71.391 -38.407  1.00 25.73           H  
ATOM   3007  HB3 LEU A 190      90.321  72.121 -39.208  1.00 25.73           H  
ATOM   3008  O   LEU A 190      91.683  74.816 -41.161  1.00 25.73           O  
ATOM   3009  CG  LEU A 190      91.290  70.580 -40.353  1.00 25.73           C  
ATOM   3010  HG  LEU A 190      92.254  70.071 -40.342  1.00 25.73           H  
ATOM   3011  CD1 LEU A 190      90.239  69.578 -39.882  1.00 25.73           C  
ATOM   3012 HD11 LEU A 190      90.479  69.253 -38.869  1.00 25.73           H  
ATOM   3013 HD12 LEU A 190      89.249  70.033 -39.886  1.00 25.73           H  
ATOM   3014 HD13 LEU A 190      90.247  68.700 -40.528  1.00 25.73           H  
ATOM   3015  CD2 LEU A 190      90.959  70.953 -41.809  1.00 25.73           C  
ATOM   3016 HD21 LEU A 190      91.791  71.467 -42.292  1.00 25.73           H  
ATOM   3017 HD22 LEU A 190      90.729  70.059 -42.388  1.00 25.73           H  
ATOM   3018 HD23 LEU A 190      90.086  71.603 -41.856  1.00 25.73           H  
ATOM   3019  N   LYS A 191      90.569  74.702 -39.200  1.00 21.13           N  
ATOM   3020  H   LYS A 191      90.606  74.350 -38.254  1.00 21.13           H  
ATOM   3021  CA  LYS A 191      89.281  75.301 -39.626  1.00 21.13           C  
ATOM   3022  HA  LYS A 191      89.319  75.472 -40.702  1.00 21.13           H  
ATOM   3023  C   LYS A 191      88.911  76.659 -39.024  1.00 21.13           C  
ATOM   3024  CB  LYS A 191      88.140  74.307 -39.325  1.00 21.13           C  
ATOM   3025  HB2 LYS A 191      87.201  74.837 -39.165  1.00 21.13           H  
ATOM   3026  HB3 LYS A 191      88.364  73.761 -38.408  1.00 21.13           H  
ATOM   3027  O   LYS A 191      89.319  77.005 -37.921  1.00 21.13           O  
ATOM   3028  CG  LYS A 191      87.930  73.339 -40.490  1.00 21.13           C  
ATOM   3029  HG2 LYS A 191      87.514  73.882 -41.338  1.00 21.13           H  
ATOM   3030  HG3 LYS A 191      88.899  72.932 -40.781  1.00 21.13           H  
ATOM   3031  CD  LYS A 191      86.994  72.192 -40.102  1.00 21.13           C  
ATOM   3032  HD2 LYS A 191      86.016  72.604 -39.852  1.00 21.13           H  
ATOM   3033  HD3 LYS A 191      87.398  71.678 -39.229  1.00 21.13           H  
ATOM   3034  CE  LYS A 191      86.865  71.210 -41.272  1.00 21.13           C  
ATOM   3035  HE2 LYS A 191      87.860  70.862 -41.551  1.00 21.13           H  
ATOM   3036  HE3 LYS A 191      86.447  71.745 -42.124  1.00 21.13           H  
ATOM   3037  NZ  LYS A 191      86.002  70.058 -40.915  1.00 21.13           N  
ATOM   3038  HZ1 LYS A 191      85.919  69.419 -41.692  1.00 21.13           H  
ATOM   3039  HZ2 LYS A 191      86.381  69.558 -40.123  1.00 21.13           H  
ATOM   3040  HZ3 LYS A 191      85.078  70.383 -40.670  1.00 21.13           H  
ATOM   3041  N   VAL A 192      88.043  77.344 -39.767  1.00 21.26           N  
ATOM   3042  H   VAL A 192      87.758  76.925 -40.640  1.00 21.26           H  
ATOM   3043  CA  VAL A 192      87.196  78.460 -39.329  1.00 21.26           C  
ATOM   3044  HA  VAL A 192      87.743  79.062 -38.604  1.00 21.26           H  
ATOM   3045  C   VAL A 192      85.935  77.885 -38.652  1.00 21.26           C  
ATOM   3046  CB  VAL A 192      86.837  79.345 -40.545  1.00 21.26           C  
ATOM   3047  HB  VAL A 192      86.163  78.786 -41.195  1.00 21.26           H  
ATOM   3048  O   VAL A 192      85.462  76.811 -39.031  1.00 21.26           O  
ATOM   3049  CG1 VAL A 192      86.180  80.660 -40.111  1.00 21.26           C  
ATOM   3050 HG11 VAL A 192      85.246  80.458 -39.587  1.00 21.26           H  
ATOM   3051 HG12 VAL A 192      86.849  81.235 -39.470  1.00 21.26           H  
ATOM   3052 HG13 VAL A 192      85.925  81.248 -40.993  1.00 21.26           H  
ATOM   3053  CG2 VAL A 192      88.068  79.715 -41.391  1.00 21.26           C  
ATOM   3054 HG21 VAL A 192      88.817  80.203 -40.766  1.00 21.26           H  
ATOM   3055 HG22 VAL A 192      87.769  80.395 -42.189  1.00 21.26           H  
ATOM   3056 HG23 VAL A 192      88.497  78.827 -41.855  1.00 21.26           H  
ATOM   3057  N   ASN A 193      85.413  78.555 -37.620  1.00 18.05           N  
ATOM   3058  H   ASN A 193      85.801  79.458 -37.389  1.00 18.05           H  
ATOM   3059  CA  ASN A 193      84.207  78.128 -36.898  1.00 18.05           C  
ATOM   3060  HA  ASN A 193      84.058  77.056 -37.031  1.00 18.05           H  
ATOM   3061  C   ASN A 193      82.970  78.836 -37.490  1.00 18.05           C  
ATOM   3062  CB  ASN A 193      84.399  78.390 -35.388  1.00 18.05           C  
ATOM   3063  HB2 ASN A 193      84.739  79.415 -35.241  1.00 18.05           H  
ATOM   3064  HB3 ASN A 193      83.434  78.289 -34.892  1.00 18.05           H  
ATOM   3065  O   ASN A 193      82.656  79.951 -37.087  1.00 18.05           O  
ATOM   3066  CG  ASN A 193      85.362  77.432 -34.699  1.00 18.05           C  
ATOM   3067  ND2 ASN A 193      85.814  77.772 -33.515  1.00 18.05           N  
ATOM   3068 HD21 ASN A 193      86.449  77.120 -33.076  1.00 18.05           H  
ATOM   3069 HD22 ASN A 193      85.538  78.648 -33.094  1.00 18.05           H  
ATOM   3070  OD1 ASN A 193      85.699  76.362 -35.177  1.00 18.05           O  
ATOM   3071  N   ASP A 194      82.320  78.194 -38.468  1.00 21.97           N  
ATOM   3072  H   ASP A 194      82.720  77.311 -38.752  1.00 21.97           H  
ATOM   3073  CA  ASP A 194      81.481  78.863 -39.484  1.00 21.97           C  
ATOM   3074  HA  ASP A 194      81.843  79.883 -39.614  1.00 21.97           H  
ATOM   3075  C   ASP A 194      79.946  78.971 -39.219  1.00 21.97           C  
ATOM   3076  CB  ASP A 194      81.673  78.134 -40.824  1.00 21.97           C  
ATOM   3077  HB2 ASP A 194      81.423  77.089 -40.647  1.00 21.97           H  
ATOM   3078  HB3 ASP A 194      80.971  78.562 -41.540  1.00 21.97           H  
ATOM   3079  O   ASP A 194      79.437  80.040 -38.892  1.00 21.97           O  
ATOM   3080  CG  ASP A 194      83.044  78.156 -41.487  1.00 21.97           C  
ATOM   3081  OD1 ASP A 194      83.731  79.191 -41.390  1.00 21.97           O  
ATOM   3082  OD2 ASP A 194      83.361  77.120 -42.125  1.00 21.97           O  
ATOM   3083  N   TRP A 195      79.181  77.901 -39.519  1.00 18.24           N  
ATOM   3084  H   TRP A 195      79.694  77.063 -39.749  1.00 18.24           H  
ATOM   3085  CA  TRP A 195      77.795  77.971 -40.048  1.00 18.24           C  
ATOM   3086  HA  TRP A 195      77.678  78.945 -40.523  1.00 18.24           H  
ATOM   3087  C   TRP A 195      76.670  77.881 -38.976  1.00 18.24           C  
ATOM   3088  CB  TRP A 195      77.643  76.905 -41.161  1.00 18.24           C  
ATOM   3089  HB2 TRP A 195      77.633  75.921 -40.693  1.00 18.24           H  
ATOM   3090  HB3 TRP A 195      76.682  77.055 -41.653  1.00 18.24           H  
ATOM   3091  O   TRP A 195      76.920  77.843 -37.775  1.00 18.24           O  
ATOM   3092  CG  TRP A 195      78.683  76.883 -42.245  1.00 18.24           C  
ATOM   3093  CD1 TRP A 195      79.766  76.074 -42.276  1.00 18.24           C  
ATOM   3094  HD1 TRP A 195      80.022  75.357 -41.510  1.00 18.24           H  
ATOM   3095  CD2 TRP A 195      78.784  77.716 -43.446  1.00 18.24           C  
ATOM   3096  CE2 TRP A 195      80.017  77.415 -44.100  1.00 18.24           C  
ATOM   3097  CE3 TRP A 195      77.976  78.714 -44.036  1.00 18.24           C  
ATOM   3098  HE3 TRP A 195      77.041  78.983 -43.566  1.00 18.24           H  
ATOM   3099  NE1 TRP A 195      80.599  76.444 -43.315  1.00 18.24           N  
ATOM   3100  HE1 TRP A 195      81.589  76.245 -43.320  1.00 18.24           H  
ATOM   3101  CH2 TRP A 195      79.611  79.065 -45.822  1.00 18.24           C  
ATOM   3102  HH2 TRP A 195      79.924  79.592 -46.711  1.00 18.24           H  
ATOM   3103  CZ2 TRP A 195      80.441  78.082 -45.257  1.00 18.24           C  
ATOM   3104  HZ2 TRP A 195      81.400  77.850 -45.696  1.00 18.24           H  
ATOM   3105  CZ3 TRP A 195      78.380  79.375 -45.214  1.00 18.24           C  
ATOM   3106  HZ3 TRP A 195      77.752  80.141 -45.645  1.00 18.24           H  
ATOM   3107  N   SER A 196      75.376  77.782 -39.332  1.00 19.00           N  
ATOM   3108  H   SER A 196      74.785  78.343 -38.735  1.00 19.00           H  
ATOM   3109  CA  SER A 196      74.811  76.424 -39.533  1.00 19.00           C  
ATOM   3110  HA  SER A 196      75.469  75.852 -40.187  1.00 19.00           H  
ATOM   3111  C   SER A 196      73.402  76.273 -40.147  1.00 19.00           C  
ATOM   3112  CB  SER A 196      74.778  75.683 -38.185  1.00 19.00           C  
ATOM   3113  HB2 SER A 196      74.168  74.783 -38.270  1.00 19.00           H  
ATOM   3114  HB3 SER A 196      75.790  75.381 -37.916  1.00 19.00           H  
ATOM   3115  O   SER A 196      73.203  75.273 -40.835  1.00 19.00           O  
ATOM   3116  OG  SER A 196      74.265  76.515 -37.163  1.00 19.00           O  
ATOM   3117  HG  SER A 196      75.001  77.042 -36.844  1.00 19.00           H  
ATOM   3118  N   GLN A 197      72.402  77.134 -39.881  1.00 20.79           N  
ATOM   3119  H   GLN A 197      72.602  77.978 -39.363  1.00 20.79           H  
ATOM   3120  CA  GLN A 197      70.978  76.769 -40.096  1.00 20.79           C  
ATOM   3121  HA  GLN A 197      70.952  75.944 -40.808  1.00 20.79           H  
ATOM   3122  C   GLN A 197      70.065  77.812 -40.780  1.00 20.79           C  
ATOM   3123  CB  GLN A 197      70.372  76.232 -38.781  1.00 20.79           C  
ATOM   3124  HB2 GLN A 197      69.286  76.316 -38.825  1.00 20.79           H  
ATOM   3125  HB3 GLN A 197      70.698  76.853 -37.947  1.00 20.79           H  
ATOM   3126  O   GLN A 197      70.438  78.956 -41.007  1.00 20.79           O  
ATOM   3127  CG  GLN A 197      70.771  74.760 -38.515  1.00 20.79           C  
ATOM   3128  HG2 GLN A 197      71.495  74.744 -37.700  1.00 20.79           H  
ATOM   3129  HG3 GLN A 197      71.263  74.331 -39.387  1.00 20.79           H  
ATOM   3130  CD  GLN A 197      69.613  73.822 -38.167  1.00 20.79           C  
ATOM   3131  NE2 GLN A 197      69.900  72.656 -37.633  1.00 20.79           N  
ATOM   3132 HE21 GLN A 197      69.115  72.076 -37.374  1.00 20.79           H  
ATOM   3133 HE22 GLN A 197      70.854  72.423 -37.396  1.00 20.79           H  
ATOM   3134  OE1 GLN A 197      68.443  74.077 -38.411  1.00 20.79           O  
ATOM   3135  N   LYS A 198      68.873  77.333 -41.178  1.00 18.09           N  
ATOM   3136  H   LYS A 198      68.620  76.444 -40.770  1.00 18.09           H  
ATOM   3137  CA  LYS A 198      68.196  77.652 -42.451  1.00 18.09           C  
ATOM   3138  HA  LYS A 198      68.951  77.735 -43.232  1.00 18.09           H  
ATOM   3139  C   LYS A 198      67.377  78.956 -42.555  1.00 18.09           C  
ATOM   3140  CB  LYS A 198      67.246  76.490 -42.802  1.00 18.09           C  
ATOM   3141  HB2 LYS A 198      66.659  76.790 -43.670  1.00 18.09           H  
ATOM   3142  HB3 LYS A 198      66.570  76.362 -41.957  1.00 18.09           H  
ATOM   3143  O   LYS A 198      67.537  79.680 -43.525  1.00 18.09           O  
ATOM   3144  CG  LYS A 198      67.811  75.098 -43.102  1.00 18.09           C  
ATOM   3145  HG2 LYS A 198      68.403  75.128 -44.016  1.00 18.09           H  
ATOM   3146  HG3 LYS A 198      68.424  74.748 -42.271  1.00 18.09           H  
ATOM   3147  CD  LYS A 198      66.589  74.179 -43.280  1.00 18.09           C  
ATOM   3148  HD2 LYS A 198      65.932  74.610 -44.035  1.00 18.09           H  
ATOM   3149  HD3 LYS A 198      66.042  74.134 -42.338  1.00 18.09           H  
ATOM   3150  CE  LYS A 198      66.955  72.760 -43.706  1.00 18.09           C  
ATOM   3151  HE2 LYS A 198      67.540  72.811 -44.624  1.00 18.09           H  
ATOM   3152  HE3 LYS A 198      67.575  72.308 -42.931  1.00 18.09           H  
ATOM   3153  NZ  LYS A 198      65.722  71.964 -43.922  1.00 18.09           N  
ATOM   3154  HZ1 LYS A 198      65.946  71.023 -44.214  1.00 18.09           H  
ATOM   3155  HZ2 LYS A 198      65.180  71.931 -43.071  1.00 18.09           H  
ATOM   3156  HZ3 LYS A 198      65.154  72.402 -44.633  1.00 18.09           H  
ATOM   3157  N   ASP A 199      66.307  79.080 -41.761  1.00 24.05           N  
ATOM   3158  H   ASP A 199      66.397  78.625 -40.863  1.00 24.05           H  
ATOM   3159  CA  ASP A 199      64.986  78.895 -42.409  1.00 24.05           C  
ATOM   3160  HA  ASP A 199      65.158  78.528 -43.421  1.00 24.05           H  
ATOM   3161  C   ASP A 199      64.082  80.132 -42.600  1.00 24.05           C  
ATOM   3162  CB  ASP A 199      64.224  77.779 -41.655  1.00 24.05           C  
ATOM   3163  HB2 ASP A 199      64.906  77.220 -41.016  1.00 24.05           H  
ATOM   3164  HB3 ASP A 199      63.519  78.227 -40.954  1.00 24.05           H  
ATOM   3165  O   ASP A 199      63.616  80.374 -43.710  1.00 24.05           O  
ATOM   3166  CG  ASP A 199      63.472  76.779 -42.550  1.00 24.05           C  
ATOM   3167  OD1 ASP A 199      62.423  77.142 -43.117  1.00 24.05           O  
ATOM   3168  OD2 ASP A 199      63.765  75.563 -42.473  1.00 24.05           O  
ATOM   3169  N   ARG A 200      63.684  80.814 -41.514  1.00 19.86           N  
ATOM   3170  H   ARG A 200      64.228  80.730 -40.668  1.00 19.86           H  
ATOM   3171  CA  ARG A 200      62.287  81.292 -41.396  1.00 19.86           C  
ATOM   3172  HA  ARG A 200      61.835  81.178 -42.381  1.00 19.86           H  
ATOM   3173  C   ARG A 200      62.104  82.760 -41.044  1.00 19.86           C  
ATOM   3174  CB  ARG A 200      61.531  80.434 -40.352  1.00 19.86           C  
ATOM   3175  HB2 ARG A 200      62.234  80.126 -39.578  1.00 19.86           H  
ATOM   3176  HB3 ARG A 200      60.751  81.021 -39.866  1.00 19.86           H  
ATOM   3177  O   ARG A 200      62.876  83.300 -40.265  1.00 19.86           O  
ATOM   3178  CG  ARG A 200      60.865  79.213 -40.995  1.00 19.86           C  
ATOM   3179  HG2 ARG A 200      59.868  79.477 -41.348  1.00 19.86           H  
ATOM   3180  HG3 ARG A 200      61.452  78.941 -41.871  1.00 19.86           H  
ATOM   3181  CD  ARG A 200      60.741  78.004 -40.057  1.00 19.86           C  
ATOM   3182  HD2 ARG A 200      59.759  78.014 -39.583  1.00 19.86           H  
ATOM   3183  HD3 ARG A 200      61.506  78.062 -39.283  1.00 19.86           H  
ATOM   3184  NE  ARG A 200      60.947  76.766 -40.821  1.00 19.86           N  
ATOM   3185  HE  ARG A 200      61.330  76.887 -41.748  1.00 19.86           H  
ATOM   3186  NH1 ARG A 200      60.405  75.189 -39.250  1.00 19.86           N  
ATOM   3187 HH11 ARG A 200      59.967  75.909 -38.693  1.00 19.86           H  
ATOM   3188 HH12 ARG A 200      60.425  74.232 -38.929  1.00 19.86           H  
ATOM   3189  NH2 ARG A 200      61.530  74.606 -41.097  1.00 19.86           N  
ATOM   3190 HH21 ARG A 200      61.577  73.651 -40.772  1.00 19.86           H  
ATOM   3191 HH22 ARG A 200      62.145  74.915 -41.835  1.00 19.86           H  
ATOM   3192  CZ  ARG A 200      60.949  75.526 -40.386  1.00 19.86           C  
ATOM   3193  N   LYS A 201      60.981  83.380 -41.428  1.00 16.31           N  
ATOM   3194  H   LYS A 201      60.906  84.277 -40.971  1.00 16.31           H  
ATOM   3195  CA  LYS A 201      60.093  83.219 -42.621  1.00 16.31           C  
ATOM   3196  HA  LYS A 201      60.670  83.384 -43.531  1.00 16.31           H  
ATOM   3197  C   LYS A 201      59.085  84.359 -42.525  1.00 16.31           C  
ATOM   3198  CB  LYS A 201      59.289  81.884 -42.746  1.00 16.31           C  
ATOM   3199  HB2 LYS A 201      59.952  81.059 -43.009  1.00 16.31           H  
ATOM   3200  HB3 LYS A 201      58.811  81.658 -41.793  1.00 16.31           H  
ATOM   3201  O   LYS A 201      59.096  85.276 -43.330  1.00 16.31           O  
ATOM   3202  CG  LYS A 201      58.214  81.937 -43.866  1.00 16.31           C  
ATOM   3203  HG2 LYS A 201      57.649  82.868 -43.812  1.00 16.31           H  
ATOM   3204  HG3 LYS A 201      58.708  81.930 -44.838  1.00 16.31           H  
ATOM   3205  CD  LYS A 201      57.144  80.837 -43.821  1.00 16.31           C  
ATOM   3206  HD2 LYS A 201      56.853  80.640 -42.789  1.00 16.31           H  
ATOM   3207  HD3 LYS A 201      56.271  81.230 -44.342  1.00 16.31           H  
ATOM   3208  CE  LYS A 201      57.576  79.543 -44.518  1.00 16.31           C  
ATOM   3209  HE2 LYS A 201      58.293  79.017 -43.887  1.00 16.31           H  
ATOM   3210  HE3 LYS A 201      58.080  79.808 -45.447  1.00 16.31           H  
ATOM   3211  NZ  LYS A 201      56.397  78.693 -44.820  1.00 16.31           N  
ATOM   3212  HZ1 LYS A 201      55.897  78.453 -43.976  1.00 16.31           H  
ATOM   3213  HZ2 LYS A 201      56.677  77.845 -45.293  1.00 16.31           H  
ATOM   3214  HZ3 LYS A 201      55.760  79.193 -45.425  1.00 16.31           H  
ATOM   3215  N   GLN A 202      58.207  84.232 -41.531  1.00 21.09           N  
ATOM   3216  H   GLN A 202      58.345  83.471 -40.881  1.00 21.09           H  
ATOM   3217  CA  GLN A 202      57.196  85.214 -41.182  1.00 21.09           C  
ATOM   3218  HA  GLN A 202      56.672  85.508 -42.091  1.00 21.09           H  
ATOM   3219  C   GLN A 202      57.941  86.447 -40.639  1.00 21.09           C  
ATOM   3220  CB  GLN A 202      56.197  84.532 -40.224  1.00 21.09           C  
ATOM   3221  HB2 GLN A 202      56.728  84.046 -39.405  1.00 21.09           H  
ATOM   3222  HB3 GLN A 202      55.518  85.260 -39.780  1.00 21.09           H  
ATOM   3223  O   GLN A 202      58.914  86.286 -39.906  1.00 21.09           O  
ATOM   3224  CG  GLN A 202      55.339  83.499 -40.973  1.00 21.09           C  
ATOM   3225  HG2 GLN A 202      55.095  83.871 -41.968  1.00 21.09           H  
ATOM   3226  HG3 GLN A 202      55.900  82.572 -41.090  1.00 21.09           H  
ATOM   3227  CD  GLN A 202      54.042  83.203 -40.233  1.00 21.09           C  
ATOM   3228  NE2 GLN A 202      52.932  83.760 -40.654  1.00 21.09           N  
ATOM   3229 HE21 GLN A 202      52.080  83.592 -40.137  1.00 21.09           H  
ATOM   3230 HE22 GLN A 202      52.969  84.433 -41.406  1.00 21.09           H  
ATOM   3231  OE1 GLN A 202      54.026  82.461 -39.266  1.00 21.09           O  
ATOM   3232  N   GLU A 203      57.654  87.680 -41.057  1.00 17.29           N  
ATOM   3233  H   GLU A 203      58.449  88.288 -40.921  1.00 17.29           H  
ATOM   3234  CA  GLU A 203      56.385  88.441 -41.110  1.00 17.29           C  
ATOM   3235  HA  GLU A 203      56.548  89.190 -41.885  1.00 17.29           H  
ATOM   3236  C   GLU A 203      56.079  89.283 -39.861  1.00 17.29           C  
ATOM   3237  CB  GLU A 203      55.101  87.720 -41.565  1.00 17.29           C  
ATOM   3238  HB2 GLU A 203      54.260  88.369 -41.318  1.00 17.29           H  
ATOM   3239  HB3 GLU A 203      54.956  86.819 -40.970  1.00 17.29           H  
ATOM   3240  O   GLU A 203      56.044  90.501 -40.025  1.00 17.29           O  
ATOM   3241  CG  GLU A 203      54.962  87.412 -43.060  1.00 17.29           C  
ATOM   3242  HG2 GLU A 203      54.955  88.357 -43.605  1.00 17.29           H  
ATOM   3243  HG3 GLU A 203      55.816  86.837 -43.415  1.00 17.29           H  
ATOM   3244  CD  GLU A 203      53.661  86.635 -43.330  1.00 17.29           C  
ATOM   3245  OE1 GLU A 203      52.956  86.991 -44.294  1.00 17.29           O  
ATOM   3246  OE2 GLU A 203      53.393  85.666 -42.578  1.00 17.29           O  
ATOM   3247  N   PRO A 204      55.739  88.724 -38.675  1.00 19.06           N  
ATOM   3248  CA  PRO A 204      54.514  89.151 -38.009  1.00 19.06           C  
ATOM   3249  HA  PRO A 204      53.699  88.990 -38.715  1.00 19.06           H  
ATOM   3250  C   PRO A 204      54.512  90.621 -37.607  1.00 19.06           C  
ATOM   3251  CB  PRO A 204      54.290  88.208 -36.826  1.00 19.06           C  
ATOM   3252  HB2 PRO A 204      53.231  88.063 -36.616  1.00 19.06           H  
ATOM   3253  HB3 PRO A 204      54.813  88.577 -35.944  1.00 19.06           H  
ATOM   3254  O   PRO A 204      55.474  91.138 -37.037  1.00 19.06           O  
ATOM   3255  CG  PRO A 204      54.953  86.927 -37.317  1.00 19.06           C  
ATOM   3256  HG2 PRO A 204      54.295  86.411 -38.016  1.00 19.06           H  
ATOM   3257  HG3 PRO A 204      55.241  86.273 -36.494  1.00 19.06           H  
ATOM   3258  CD  PRO A 204      56.171  87.483 -38.052  1.00 19.06           C  
ATOM   3259  HD2 PRO A 204      56.961  87.706 -37.335  1.00 19.06           H  
ATOM   3260  HD3 PRO A 204      56.532  86.744 -38.767  1.00 19.06           H  
ATOM   3261  N   SER A 205      53.395  91.273 -37.929  1.00 18.81           N  
ATOM   3262  H   SER A 205      52.668  90.767 -38.412  1.00 18.81           H  
ATOM   3263  CA  SER A 205      53.197  92.717 -37.857  1.00 18.81           C  
ATOM   3264  HA  SER A 205      53.753  93.174 -38.676  1.00 18.81           H  
ATOM   3265  C   SER A 205      53.672  93.308 -36.531  1.00 18.81           C  
ATOM   3266  CB  SER A 205      51.710  93.030 -38.055  1.00 18.81           C  
ATOM   3267  HB2 SER A 205      51.150  92.723 -37.172  1.00 18.81           H  
ATOM   3268  HB3 SER A 205      51.584  94.102 -38.203  1.00 18.81           H  
ATOM   3269  O   SER A 205      53.250  92.867 -35.462  1.00 18.81           O  
ATOM   3270  OG  SER A 205      51.212  92.333 -39.184  1.00 18.81           O  
ATOM   3271  HG  SER A 205      50.308  92.614 -39.344  1.00 18.81           H  
ATOM   3272  N   LYS A 206      54.524  94.339 -36.618  1.00 21.13           N  
ATOM   3273  H   LYS A 206      54.829  94.596 -37.546  1.00 21.13           H  
ATOM   3274  CA  LYS A 206      55.176  94.989 -35.467  1.00 21.13           C  
ATOM   3275  HA  LYS A 206      55.864  94.273 -35.018  1.00 21.13           H  
ATOM   3276  C   LYS A 206      54.187  95.347 -34.340  1.00 21.13           C  
ATOM   3277  CB  LYS A 206      55.976  96.208 -35.957  1.00 21.13           C  
ATOM   3278  HB2 LYS A 206      55.346  96.797 -36.624  1.00 21.13           H  
ATOM   3279  HB3 LYS A 206      56.248  96.821 -35.097  1.00 21.13           H  
ATOM   3280  O   LYS A 206      54.507  95.174 -33.172  1.00 21.13           O  
ATOM   3281  CG  LYS A 206      57.255  95.845 -36.724  1.00 21.13           C  
ATOM   3282  HG2 LYS A 206      57.942  95.327 -36.055  1.00 21.13           H  
ATOM   3283  HG3 LYS A 206      57.010  95.190 -37.560  1.00 21.13           H  
ATOM   3284  CD  LYS A 206      57.918  97.122 -37.260  1.00 21.13           C  
ATOM   3285  HD2 LYS A 206      57.224  97.624 -37.935  1.00 21.13           H  
ATOM   3286  HD3 LYS A 206      58.140  97.786 -36.425  1.00 21.13           H  
ATOM   3287  CE  LYS A 206      59.212  96.786 -38.010  1.00 21.13           C  
ATOM   3288  HE2 LYS A 206      59.895  96.294 -37.317  1.00 21.13           H  
ATOM   3289  HE3 LYS A 206      58.978  96.077 -38.804  1.00 21.13           H  
ATOM   3290  NZ  LYS A 206      59.842  98.004 -38.577  1.00 21.13           N  
ATOM   3291  HZ1 LYS A 206      60.696  97.769 -39.061  1.00 21.13           H  
ATOM   3292  HZ2 LYS A 206      59.215  98.450 -39.232  1.00 21.13           H  
ATOM   3293  HZ3 LYS A 206      60.057  98.664 -37.843  1.00 21.13           H  
ATOM   3294  N   GLU A 207      52.964  95.804 -34.610  1.00 19.30           N  
ATOM   3295  H   GLU A 207      52.303  95.673 -33.858  1.00 19.30           H  
ATOM   3296  CA  GLU A 207      52.683  96.928 -35.508  1.00 19.30           C  
ATOM   3297  HA  GLU A 207      53.053  96.716 -36.511  1.00 19.30           H  
ATOM   3298  C   GLU A 207      53.418  98.176 -34.987  1.00 19.30           C  
ATOM   3299  CB  GLU A 207      51.174  97.180 -35.607  1.00 19.30           C  
ATOM   3300  HB2 GLU A 207      50.760  97.231 -34.600  1.00 19.30           H  
ATOM   3301  HB3 GLU A 207      51.003  98.137 -36.100  1.00 19.30           H  
ATOM   3302  O   GLU A 207      54.180  98.781 -35.733  1.00 19.30           O  
ATOM   3303  CG  GLU A 207      50.420  96.094 -36.375  1.00 19.30           C  
ATOM   3304  HG2 GLU A 207      50.707  95.111 -35.999  1.00 19.30           H  
ATOM   3305  HG3 GLU A 207      50.689  96.149 -37.430  1.00 19.30           H  
ATOM   3306  CD  GLU A 207      48.915  96.288 -36.175  1.00 19.30           C  
ATOM   3307  OE1 GLU A 207      48.239  96.622 -37.170  1.00 19.30           O  
ATOM   3308  OE2 GLU A 207      48.481  96.109 -35.010  1.00 19.30           O  
ATOM   3309  N   ARG A 208      53.393  98.520 -33.693  1.00 18.75           N  
ATOM   3310  H   ARG A 208      54.175  99.109 -33.444  1.00 18.75           H  
ATOM   3311  CA  ARG A 208      52.240  98.696 -32.784  1.00 18.75           C  
ATOM   3312  HA  ARG A 208      51.307  98.770 -33.341  1.00 18.75           H  
ATOM   3313  C   ARG A 208      52.483 100.062 -32.130  1.00 18.75           C  
ATOM   3314  CB  ARG A 208      52.154  97.597 -31.687  1.00 18.75           C  
ATOM   3315  HB2 ARG A 208      53.123  97.110 -31.575  1.00 18.75           H  
ATOM   3316  HB3 ARG A 208      51.950  98.095 -30.739  1.00 18.75           H  
ATOM   3317  O   ARG A 208      53.617 100.376 -31.795  1.00 18.75           O  
ATOM   3318  CG  ARG A 208      51.063  96.519 -31.878  1.00 18.75           C  
ATOM   3319  HG2 ARG A 208      50.184  96.943 -32.365  1.00 18.75           H  
ATOM   3320  HG3 ARG A 208      51.443  95.715 -32.508  1.00 18.75           H  
ATOM   3321  CD  ARG A 208      50.636  95.905 -30.537  1.00 18.75           C  
ATOM   3322  HD2 ARG A 208      50.235  96.692 -29.899  1.00 18.75           H  
ATOM   3323  HD3 ARG A 208      51.516  95.472 -30.061  1.00 18.75           H  
ATOM   3324  NE  ARG A 208      49.612  94.860 -30.729  1.00 18.75           N  
ATOM   3325  HE  ARG A 208      49.266  94.746 -31.671  1.00 18.75           H  
ATOM   3326  NH1 ARG A 208      49.461  94.140 -28.548  1.00 18.75           N  
ATOM   3327 HH11 ARG A 208      49.087  93.495 -27.867  1.00 18.75           H  
ATOM   3328 HH12 ARG A 208      50.147  94.832 -28.282  1.00 18.75           H  
ATOM   3329  NH2 ARG A 208      48.271  93.120 -30.135  1.00 18.75           N  
ATOM   3330 HH21 ARG A 208      47.992  93.024 -31.101  1.00 18.75           H  
ATOM   3331 HH22 ARG A 208      47.895  92.491 -29.440  1.00 18.75           H  
ATOM   3332  CZ  ARG A 208      49.122  94.050 -29.806  1.00 18.75           C  
ATOM   3333  N   ASN A 209      51.504 100.922 -31.875  1.00 18.99           N  
ATOM   3334  H   ASN A 209      51.874 101.796 -31.528  1.00 18.99           H  
ATOM   3335  CA  ASN A 209      50.073 100.919 -32.227  1.00 18.99           C  
ATOM   3336  HA  ASN A 209      49.918 100.713 -33.286  1.00 18.99           H  
ATOM   3337  C   ASN A 209      49.457 102.286 -31.884  1.00 18.99           C  
ATOM   3338  CB  ASN A 209      49.334  99.882 -31.353  1.00 18.99           C  
ATOM   3339  HB2 ASN A 209      49.463 100.123 -30.298  1.00 18.99           H  
ATOM   3340  HB3 ASN A 209      49.745  98.887 -31.522  1.00 18.99           H  
ATOM   3341  O   ASN A 209      48.512 102.754 -32.512  1.00 18.99           O  
ATOM   3342  CG  ASN A 209      47.850  99.785 -31.671  1.00 18.99           C  
ATOM   3343  ND2 ASN A 209      46.989  99.804 -30.684  1.00 18.99           N  
ATOM   3344 HD21 ASN A 209      47.276 100.108 -29.765  1.00 18.99           H  
ATOM   3345 HD22 ASN A 209      46.022  99.712 -30.961  1.00 18.99           H  
ATOM   3346  OD1 ASN A 209      47.442  99.672 -32.805  1.00 18.99           O  
ATOM   3347  N   ASN A 210      49.932 102.858 -30.774  1.00 20.82           N  
ATOM   3348  H   ASN A 210      50.766 102.477 -30.349  1.00 20.82           H  
ATOM   3349  CA  ASN A 210      49.101 103.690 -29.925  1.00 20.82           C  
ATOM   3350  HA  ASN A 210      48.069 103.404 -30.131  1.00 20.82           H  
ATOM   3351  C   ASN A 210      49.260 105.196 -30.207  1.00 20.82           C  
ATOM   3352  CB  ASN A 210      49.368 103.335 -28.451  1.00 20.82           C  
ATOM   3353  HB2 ASN A 210      49.018 104.154 -27.821  1.00 20.82           H  
ATOM   3354  HB3 ASN A 210      50.441 103.239 -28.283  1.00 20.82           H  
ATOM   3355  O   ASN A 210      50.375 105.700 -30.222  1.00 20.82           O  
ATOM   3356  CG  ASN A 210      48.654 102.077 -27.978  1.00 20.82           C  
ATOM   3357  ND2 ASN A 210      49.024 101.564 -26.832  1.00 20.82           N  
ATOM   3358 HD21 ASN A 210      48.511 100.767 -26.484  1.00 20.82           H  
ATOM   3359 HD22 ASN A 210      49.734 102.020 -26.278  1.00 20.82           H  
ATOM   3360  OD1 ASN A 210      47.746 101.545 -28.601  1.00 20.82           O  
ATOM   3361  N   GLN A 211      48.165 105.944 -30.354  1.00 19.74           N  
ATOM   3362  H   GLN A 211      48.311 106.940 -30.445  1.00 19.74           H  
ATOM   3363  CA  GLN A 211      46.817 105.443 -30.650  1.00 19.74           C  
ATOM   3364  HA  GLN A 211      46.918 104.596 -31.329  1.00 19.74           H  
ATOM   3365  C   GLN A 211      45.991 106.497 -31.383  1.00 19.74           C  
ATOM   3366  CB  GLN A 211      46.089 104.990 -29.364  1.00 19.74           C  
ATOM   3367  HB2 GLN A 211      46.803 104.582 -28.649  1.00 19.74           H  
ATOM   3368  HB3 GLN A 211      45.606 105.844 -28.891  1.00 19.74           H  
ATOM   3369  O   GLN A 211      46.090 107.675 -31.060  1.00 19.74           O  
ATOM   3370  CG  GLN A 211      45.044 103.905 -29.667  1.00 19.74           C  
ATOM   3371  HG2 GLN A 211      44.229 104.337 -30.248  1.00 19.74           H  
ATOM   3372  HG3 GLN A 211      45.504 103.108 -30.251  1.00 19.74           H  
ATOM   3373  CD  GLN A 211      44.463 103.299 -28.397  1.00 19.74           C  
ATOM   3374  NE2 GLN A 211      45.045 102.254 -27.854  1.00 19.74           N  
ATOM   3375 HE21 GLN A 211      44.635 101.928 -26.991  1.00 19.74           H  
ATOM   3376 HE22 GLN A 211      45.926 101.909 -28.208  1.00 19.74           H  
ATOM   3377  OE1 GLN A 211      43.462 103.746 -27.875  1.00 19.74           O  
ATOM   3378  N   LYS A 212      45.173 106.026 -32.336  1.00 20.49           N  
ATOM   3379  H   LYS A 212      45.288 105.046 -32.551  1.00 20.49           H  
ATOM   3380  CA  LYS A 212      44.099 106.721 -33.072  1.00 20.49           C  
ATOM   3381  HA  LYS A 212      44.333 106.642 -34.134  1.00 20.49           H  
ATOM   3382  C   LYS A 212      44.000 108.249 -32.824  1.00 20.49           C  
ATOM   3383  CB  LYS A 212      42.768 105.989 -32.835  1.00 20.49           C  
ATOM   3384  HB2 LYS A 212      41.992 106.518 -33.387  1.00 20.49           H  
ATOM   3385  HB3 LYS A 212      42.544 106.040 -31.769  1.00 20.49           H  
ATOM   3386  O   LYS A 212      44.361 109.002 -33.716  1.00 20.49           O  
ATOM   3387  CG  LYS A 212      42.677 104.520 -33.281  1.00 20.49           C  
ATOM   3388  HG2 LYS A 212      43.455 103.923 -32.804  1.00 20.49           H  
ATOM   3389  HG3 LYS A 212      42.769 104.454 -34.365  1.00 20.49           H  
ATOM   3390  CD  LYS A 212      41.295 104.020 -32.833  1.00 20.49           C  
ATOM   3391  HD2 LYS A 212      41.280 104.060 -31.744  1.00 20.49           H  
ATOM   3392  HD3 LYS A 212      40.531 104.696 -33.216  1.00 20.49           H  
ATOM   3393  CE  LYS A 212      40.942 102.594 -33.254  1.00 20.49           C  
ATOM   3394  HE2 LYS A 212      41.689 101.915 -32.843  1.00 20.49           H  
ATOM   3395  HE3 LYS A 212      40.976 102.519 -34.340  1.00 20.49           H  
ATOM   3396  NZ  LYS A 212      39.588 102.240 -32.746  1.00 20.49           N  
ATOM   3397  HZ1 LYS A 212      38.877 102.790 -33.206  1.00 20.49           H  
ATOM   3398  HZ2 LYS A 212      39.513 102.440 -31.759  1.00 20.49           H  
ATOM   3399  HZ3 LYS A 212      39.383 101.263 -32.896  1.00 20.49           H  
ATOM   3400  N   TYR A 213      43.467 108.741 -31.699  1.00 19.26           N  
ATOM   3401  H   TYR A 213      43.957 109.561 -31.372  1.00 19.26           H  
ATOM   3402  CA  TYR A 213      42.010 108.892 -31.574  1.00 19.26           C  
ATOM   3403  HA  TYR A 213      41.530 108.096 -32.142  1.00 19.26           H  
ATOM   3404  C   TYR A 213      41.507 110.209 -32.201  1.00 19.26           C  
ATOM   3405  CB  TYR A 213      41.519 108.673 -30.130  1.00 19.26           C  
ATOM   3406  HB2 TYR A 213      40.805 109.452 -29.865  1.00 19.26           H  
ATOM   3407  HB3 TYR A 213      42.354 108.747 -29.433  1.00 19.26           H  
ATOM   3408  O   TYR A 213      41.777 111.278 -31.661  1.00 19.26           O  
ATOM   3409  CG  TYR A 213      40.818 107.331 -29.976  1.00 19.26           C  
ATOM   3410  CD1 TYR A 213      39.643 107.071 -30.714  1.00 19.26           C  
ATOM   3411  HD1 TYR A 213      39.196 107.856 -31.305  1.00 19.26           H  
ATOM   3412  CD2 TYR A 213      41.365 106.323 -29.158  1.00 19.26           C  
ATOM   3413  HD2 TYR A 213      42.250 106.520 -28.572  1.00 19.26           H  
ATOM   3414  CE1 TYR A 213      39.054 105.791 -30.686  1.00 19.26           C  
ATOM   3415  HE1 TYR A 213      38.153 105.595 -31.249  1.00 19.26           H  
ATOM   3416  CE2 TYR A 213      40.753 105.056 -29.095  1.00 19.26           C  
ATOM   3417  HE2 TYR A 213      41.168 104.295 -28.452  1.00 19.26           H  
ATOM   3418  OH  TYR A 213      39.111 103.514 -29.910  1.00 19.26           O  
ATOM   3419  HH  TYR A 213      39.390 103.043 -29.121  1.00 19.26           H  
ATOM   3420  CZ  TYR A 213      39.614 104.779 -29.878  1.00 19.26           C  
ATOM   3421  N   PRO A 214      40.774 110.126 -33.332  1.00 26.90           N  
ATOM   3422  CA  PRO A 214      40.085 111.241 -33.987  1.00 26.90           C  
ATOM   3423  HA  PRO A 214      40.337 112.192 -33.518  1.00 26.90           H  
ATOM   3424  C   PRO A 214      38.534 111.029 -33.878  1.00 26.90           C  
ATOM   3425  CB  PRO A 214      40.762 111.160 -35.361  1.00 26.90           C  
ATOM   3426  HB2 PRO A 214      40.315 111.767 -36.149  1.00 26.90           H  
ATOM   3427  HB3 PRO A 214      41.798 111.479 -35.254  1.00 26.90           H  
ATOM   3428  O   PRO A 214      38.104 110.165 -33.118  1.00 26.90           O  
ATOM   3429  CG  PRO A 214      40.739 109.669 -35.686  1.00 26.90           C  
ATOM   3430  HG2 PRO A 214      41.571 109.396 -36.334  1.00 26.90           H  
ATOM   3431  HG3 PRO A 214      39.788 109.381 -36.134  1.00 26.90           H  
ATOM   3432  CD  PRO A 214      40.872 109.036 -34.304  1.00 26.90           C  
ATOM   3433  HD2 PRO A 214      41.850 108.557 -34.254  1.00 26.90           H  
ATOM   3434  HD3 PRO A 214      40.080 108.305 -34.142  1.00 26.90           H  
ATOM   3435  N   LYS A 215      37.605 111.717 -34.571  1.00 26.06           N  
ATOM   3436  H   LYS A 215      36.669 111.557 -34.230  1.00 26.06           H  
ATOM   3437  CA  LYS A 215      37.739 112.430 -35.856  1.00 26.06           C  
ATOM   3438  HA  LYS A 215      38.728 112.885 -35.891  1.00 26.06           H  
ATOM   3439  C   LYS A 215      36.822 113.652 -36.069  1.00 26.06           C  
ATOM   3440  CB  LYS A 215      37.580 111.393 -36.999  1.00 26.06           C  
ATOM   3441  HB2 LYS A 215      37.899 110.414 -36.642  1.00 26.06           H  
ATOM   3442  HB3 LYS A 215      36.523 111.294 -37.248  1.00 26.06           H  
ATOM   3443  O   LYS A 215      37.380 114.717 -36.301  1.00 26.06           O  
ATOM   3444  CG  LYS A 215      38.381 111.697 -38.280  1.00 26.06           C  
ATOM   3445  HG2 LYS A 215      38.105 112.676 -38.672  1.00 26.06           H  
ATOM   3446  HG3 LYS A 215      39.449 111.725 -38.065  1.00 26.06           H  
ATOM   3447  CD  LYS A 215      38.143 110.627 -39.357  1.00 26.06           C  
ATOM   3448  HD2 LYS A 215      38.584 109.684 -39.032  1.00 26.06           H  
ATOM   3449  HD3 LYS A 215      37.071 110.481 -39.492  1.00 26.06           H  
ATOM   3450  CE  LYS A 215      38.771 111.077 -40.682  1.00 26.06           C  
ATOM   3451  HE2 LYS A 215      39.854 111.114 -40.564  1.00 26.06           H  
ATOM   3452  HE3 LYS A 215      38.429 112.090 -40.895  1.00 26.06           H  
ATOM   3453  NZ  LYS A 215      38.398 110.178 -41.804  1.00 26.06           N  
ATOM   3454  HZ1 LYS A 215      38.817 110.496 -42.666  1.00 26.06           H  
ATOM   3455  HZ2 LYS A 215      38.709 109.234 -41.627  1.00 26.06           H  
ATOM   3456  HZ3 LYS A 215      37.396 110.169 -41.929  1.00 26.06           H  
ATOM   3457  N   ILE A 216      35.485 113.513 -36.121  1.00 20.93           N  
ATOM   3458  H   ILE A 216      35.068 112.623 -35.889  1.00 20.93           H  
ATOM   3459  CA  ILE A 216      34.601 114.562 -36.703  1.00 20.93           C  
ATOM   3460  HA  ILE A 216      35.108 115.525 -36.643  1.00 20.93           H  
ATOM   3461  C   ILE A 216      33.256 114.742 -35.964  1.00 20.93           C  
ATOM   3462  CB  ILE A 216      34.311 114.281 -38.197  1.00 20.93           C  
ATOM   3463  HB  ILE A 216      33.690 113.385 -38.200  1.00 20.93           H  
ATOM   3464  O   ILE A 216      32.981 115.829 -35.479  1.00 20.93           O  
ATOM   3465  CG1 ILE A 216      35.515 113.996 -39.125  1.00 20.93           C  
ATOM   3466 HG12 ILE A 216      36.444 113.951 -38.557  1.00 20.93           H  
ATOM   3467 HG13 ILE A 216      35.650 114.806 -39.842  1.00 20.93           H  
ATOM   3468  CG2 ILE A 216      33.511 115.424 -38.847  1.00 20.93           C  
ATOM   3469 HG21 ILE A 216      33.273 115.178 -39.882  1.00 20.93           H  
ATOM   3470 HG22 ILE A 216      32.572 115.604 -38.326  1.00 20.93           H  
ATOM   3471 HG23 ILE A 216      34.092 116.346 -38.824  1.00 20.93           H  
ATOM   3472  CD1 ILE A 216      35.322 112.689 -39.905  1.00 20.93           C  
ATOM   3473 HD11 ILE A 216      34.427 112.761 -40.522  1.00 20.93           H  
ATOM   3474 HD12 ILE A 216      36.181 112.526 -40.556  1.00 20.93           H  
ATOM   3475 HD13 ILE A 216      35.212 111.853 -39.214  1.00 20.93           H  
ATOM   3476  N   THR A 217      32.413 113.714 -35.839  1.00 21.45           N  
ATOM   3477  H   THR A 217      32.213 113.519 -34.868  1.00 21.45           H  
ATOM   3478  CA  THR A 217      31.130 113.591 -36.600  1.00 21.45           C  
ATOM   3479  HA  THR A 217      30.982 114.432 -37.278  1.00 21.45           H  
ATOM   3480  C   THR A 217      29.963 113.584 -35.598  1.00 21.45           C  
ATOM   3481  CB  THR A 217      31.043 112.250 -37.381  1.00 21.45           C  
ATOM   3482  HB  THR A 217      30.001 111.930 -37.384  1.00 21.45           H  
ATOM   3483  O   THR A 217      30.182 113.082 -34.500  1.00 21.45           O  
ATOM   3484  CG2 THR A 217      31.496 112.270 -38.847  1.00 21.45           C  
ATOM   3485 HG21 THR A 217      31.510 113.290 -39.232  1.00 21.45           H  
ATOM   3486 HG22 THR A 217      30.788 111.689 -39.437  1.00 21.45           H  
ATOM   3487 HG23 THR A 217      32.476 111.806 -38.964  1.00 21.45           H  
ATOM   3488  OG1 THR A 217      31.789 111.233 -36.742  1.00 21.45           O  
ATOM   3489  HG1 THR A 217      31.364 111.084 -35.894  1.00 21.45           H  
ATOM   3490  N   THR A 218      28.715 114.004 -35.853  1.00 17.40           N  
ATOM   3491  H   THR A 218      28.132 113.889 -35.036  1.00 17.40           H  
ATOM   3492  CA  THR A 218      28.073 114.830 -36.918  1.00 17.40           C  
ATOM   3493  HA  THR A 218      28.680 115.703 -37.156  1.00 17.40           H  
ATOM   3494  C   THR A 218      26.710 115.303 -36.393  1.00 17.40           C  
ATOM   3495  CB  THR A 218      27.725 114.053 -38.210  1.00 17.40           C  
ATOM   3496  HB  THR A 218      27.148 113.163 -37.959  1.00 17.40           H  
ATOM   3497  O   THR A 218      26.340 116.462 -36.542  1.00 17.40           O  
ATOM   3498  CG2 THR A 218      26.952 114.867 -39.254  1.00 17.40           C  
ATOM   3499 HG21 THR A 218      27.468 115.807 -39.451  1.00 17.40           H  
ATOM   3500 HG22 THR A 218      26.855 114.303 -40.181  1.00 17.40           H  
ATOM   3501 HG23 THR A 218      25.946 115.085 -38.895  1.00 17.40           H  
ATOM   3502  OG1 THR A 218      28.875 113.655 -38.897  1.00 17.40           O  
ATOM   3503  HG1 THR A 218      28.570 113.247 -39.710  1.00 17.40           H  
ATOM   3504  N   GLU A 219      25.965 114.354 -35.822  1.00 16.83           N  
ATOM   3505  H   GLU A 219      26.355 113.424 -35.778  1.00 16.83           H  
ATOM   3506  CA  GLU A 219      24.661 114.494 -35.166  1.00 16.83           C  
ATOM   3507  HA  GLU A 219      23.901 114.807 -35.882  1.00 16.83           H  
ATOM   3508  C   GLU A 219      24.704 115.496 -34.000  1.00 16.83           C  
ATOM   3509  CB  GLU A 219      24.323 113.102 -34.606  1.00 16.83           C  
ATOM   3510  HB2 GLU A 219      25.151 112.755 -33.988  1.00 16.83           H  
ATOM   3511  HB3 GLU A 219      23.450 113.179 -33.958  1.00 16.83           H  
ATOM   3512  O   GLU A 219      25.747 115.641 -33.367  1.00 16.83           O  
ATOM   3513  CG  GLU A 219      24.067 112.067 -35.714  1.00 16.83           C  
ATOM   3514  HG2 GLU A 219      23.247 112.414 -36.342  1.00 16.83           H  
ATOM   3515  HG3 GLU A 219      24.955 111.985 -36.340  1.00 16.83           H  
ATOM   3516  CD  GLU A 219      23.718 110.686 -35.145  1.00 16.83           C  
ATOM   3517  OE1 GLU A 219      24.212 109.693 -35.722  1.00 16.83           O  
ATOM   3518  OE2 GLU A 219      22.939 110.644 -34.166  1.00 16.83           O  
ATOM   3519  N   ASN A 220      23.626 116.173 -33.593  1.00 20.49           N  
ATOM   3520  H   ASN A 220      23.822 116.739 -32.779  1.00 20.49           H  
ATOM   3521  CA  ASN A 220      22.258 116.376 -34.114  1.00 20.49           C  
ATOM   3522  HA  ASN A 220      22.275 116.551 -35.190  1.00 20.49           H  
ATOM   3523  C   ASN A 220      21.726 117.657 -33.394  1.00 20.49           C  
ATOM   3524  CB  ASN A 220      21.370 115.150 -33.744  1.00 20.49           C  
ATOM   3525  HB2 ASN A 220      20.385 115.494 -33.430  1.00 20.49           H  
ATOM   3526  HB3 ASN A 220      21.800 114.638 -32.883  1.00 20.49           H  
ATOM   3527  O   ASN A 220      22.269 118.027 -32.358  1.00 20.49           O  
ATOM   3528  CG  ASN A 220      21.129 114.132 -34.858  1.00 20.49           C  
ATOM   3529  ND2 ASN A 220      20.844 112.898 -34.518  1.00 20.49           N  
ATOM   3530 HD21 ASN A 220      21.001 112.582 -33.572  1.00 20.49           H  
ATOM   3531 HD22 ASN A 220      20.888 112.201 -35.247  1.00 20.49           H  
ATOM   3532  OD1 ASN A 220      21.172 114.431 -36.041  1.00 20.49           O  
ATOM   3533  N   LYS A 221      20.658 118.378 -33.769  1.00 20.53           N  
ATOM   3534  H   LYS A 221      20.467 119.089 -33.078  1.00 20.53           H  
ATOM   3535  CA  LYS A 221      19.989 118.572 -35.072  1.00 20.53           C  
ATOM   3536  HA  LYS A 221      20.727 118.867 -35.818  1.00 20.53           H  
ATOM   3537  C   LYS A 221      18.946 119.708 -35.014  1.00 20.53           C  
ATOM   3538  CB  LYS A 221      19.306 117.270 -35.535  1.00 20.53           C  
ATOM   3539  HB2 LYS A 221      18.695 116.889 -34.716  1.00 20.53           H  
ATOM   3540  HB3 LYS A 221      20.093 116.542 -35.734  1.00 20.53           H  
ATOM   3541  O   LYS A 221      18.886 120.470 -35.971  1.00 20.53           O  
ATOM   3542  CG  LYS A 221      18.464 117.334 -36.827  1.00 20.53           C  
ATOM   3543  HG2 LYS A 221      19.112 117.526 -37.682  1.00 20.53           H  
ATOM   3544  HG3 LYS A 221      17.730 118.137 -36.763  1.00 20.53           H  
ATOM   3545  CD  LYS A 221      17.725 115.998 -37.019  1.00 20.53           C  
ATOM   3546  HD2 LYS A 221      18.438 115.222 -37.297  1.00 20.53           H  
ATOM   3547  HD3 LYS A 221      17.280 115.715 -36.065  1.00 20.53           H  
ATOM   3548  CE  LYS A 221      16.614 116.096 -38.075  1.00 20.53           C  
ATOM   3549  HE2 LYS A 221      17.051 115.985 -39.068  1.00 20.53           H  
ATOM   3550  HE3 LYS A 221      16.167 117.087 -38.008  1.00 20.53           H  
ATOM   3551  NZ  LYS A 221      15.559 115.078 -37.832  1.00 20.53           N  
ATOM   3552  HZ1 LYS A 221      14.796 115.160 -38.489  1.00 20.53           H  
ATOM   3553  HZ2 LYS A 221      15.167 115.243 -36.916  1.00 20.53           H  
ATOM   3554  HZ3 LYS A 221      15.934 114.140 -37.834  1.00 20.53           H  
ATOM   3555  N   GLN A 222      18.073 119.755 -33.989  1.00 19.00           N  
ATOM   3556  H   GLN A 222      18.246 119.153 -33.197  1.00 19.00           H  
ATOM   3557  CA  GLN A 222      16.653 120.034 -34.301  1.00 19.00           C  
ATOM   3558  HA  GLN A 222      16.620 120.554 -35.259  1.00 19.00           H  
ATOM   3559  C   GLN A 222      15.780 120.906 -33.366  1.00 19.00           C  
ATOM   3560  CB  GLN A 222      15.967 118.670 -34.499  1.00 19.00           C  
ATOM   3561  HB2 GLN A 222      15.495 118.341 -33.573  1.00 19.00           H  
ATOM   3562  HB3 GLN A 222      16.707 117.907 -34.741  1.00 19.00           H  
ATOM   3563  O   GLN A 222      15.177 121.852 -33.858  1.00 19.00           O  
ATOM   3564  CG  GLN A 222      14.934 118.685 -35.629  1.00 19.00           C  
ATOM   3565  HG2 GLN A 222      15.425 118.909 -36.576  1.00 19.00           H  
ATOM   3566  HG3 GLN A 222      14.194 119.463 -35.445  1.00 19.00           H  
ATOM   3567  CD  GLN A 222      14.250 117.330 -35.738  1.00 19.00           C  
ATOM   3568  NE2 GLN A 222      13.022 117.280 -36.182  1.00 19.00           N  
ATOM   3569 HE21 GLN A 222      12.553 118.167 -36.296  1.00 19.00           H  
ATOM   3570 HE22 GLN A 222      12.478 116.671 -35.588  1.00 19.00           H  
ATOM   3571  OE1 GLN A 222      14.846 116.283 -35.526  1.00 19.00           O  
ATOM   3572  N   GLU A 223      15.563 120.524 -32.103  1.00 18.47           N  
ATOM   3573  H   GLU A 223      16.185 119.852 -31.678  1.00 18.47           H  
ATOM   3574  CA  GLU A 223      14.210 120.589 -31.491  1.00 18.47           C  
ATOM   3575  HA  GLU A 223      13.555 121.183 -32.128  1.00 18.47           H  
ATOM   3576  C   GLU A 223      14.160 121.238 -30.087  1.00 18.47           C  
ATOM   3577  CB  GLU A 223      13.668 119.141 -31.438  1.00 18.47           C  
ATOM   3578  HB2 GLU A 223      13.169 118.960 -30.486  1.00 18.47           H  
ATOM   3579  HB3 GLU A 223      14.498 118.436 -31.477  1.00 18.47           H  
ATOM   3580  O   GLU A 223      15.177 121.276 -29.400  1.00 18.47           O  
ATOM   3581  CG  GLU A 223      12.703 118.851 -32.604  1.00 18.47           C  
ATOM   3582  HG2 GLU A 223      11.829 119.499 -32.534  1.00 18.47           H  
ATOM   3583  HG3 GLU A 223      13.205 119.118 -33.534  1.00 18.47           H  
ATOM   3584  CD  GLU A 223      12.247 117.385 -32.685  1.00 18.47           C  
ATOM   3585  OE1 GLU A 223      11.839 116.981 -33.800  1.00 18.47           O  
ATOM   3586  OE2 GLU A 223      12.328 116.674 -31.666  1.00 18.47           O  
ATOM   3587  N   LYS A 224      13.015 121.737 -29.581  1.00 18.96           N  
ATOM   3588  H   LYS A 224      13.128 122.101 -28.646  1.00 18.96           H  
ATOM   3589  CA  LYS A 224      11.695 121.957 -30.231  1.00 18.96           C  
ATOM   3590  HA  LYS A 224      11.835 122.180 -31.289  1.00 18.96           H  
ATOM   3591  C   LYS A 224      10.926 123.153 -29.647  1.00 18.96           C  
ATOM   3592  CB  LYS A 224      10.767 120.716 -30.097  1.00 18.96           C  
ATOM   3593  HB2 LYS A 224      11.257 119.812 -30.459  1.00 18.96           H  
ATOM   3594  HB3 LYS A 224      10.560 120.537 -29.042  1.00 18.96           H  
ATOM   3595  O   LYS A 224      10.474 124.003 -30.405  1.00 18.96           O  
ATOM   3596  CG  LYS A 224       9.432 120.860 -30.865  1.00 18.96           C  
ATOM   3597  HG2 LYS A 224       9.625 120.850 -31.937  1.00 18.96           H  
ATOM   3598  HG3 LYS A 224       8.959 121.810 -30.615  1.00 18.96           H  
ATOM   3599  CD  LYS A 224       8.441 119.743 -30.510  1.00 18.96           C  
ATOM   3600  HD2 LYS A 224       8.757 118.806 -30.969  1.00 18.96           H  
ATOM   3601  HD3 LYS A 224       8.440 119.613 -29.428  1.00 18.96           H  
ATOM   3602  CE  LYS A 224       7.024 120.120 -30.973  1.00 18.96           C  
ATOM   3603  HE2 LYS A 224       6.968 120.059 -32.060  1.00 18.96           H  
ATOM   3604  HE3 LYS A 224       6.837 121.152 -30.678  1.00 18.96           H  
ATOM   3605  NZ  LYS A 224       5.995 119.262 -30.338  1.00 18.96           N  
ATOM   3606  HZ1 LYS A 224       5.055 119.577 -30.531  1.00 18.96           H  
ATOM   3607  HZ2 LYS A 224       6.117 118.281 -30.546  1.00 18.96           H  
ATOM   3608  HZ3 LYS A 224       6.092 119.343 -29.336  1.00 18.96           H  
ATOM   3609  N   GLU A 225      10.613 123.088 -28.352  1.00 19.07           N  
ATOM   3610  H   GLU A 225      11.131 122.436 -27.781  1.00 19.07           H  
ATOM   3611  CA  GLU A 225       9.210 123.273 -27.942  1.00 19.07           C  
ATOM   3612  HA  GLU A 225       8.608 123.109 -28.836  1.00 19.07           H  
ATOM   3613  C   GLU A 225       8.813 124.688 -27.494  1.00 19.07           C  
ATOM   3614  CB  GLU A 225       8.816 122.156 -26.957  1.00 19.07           C  
ATOM   3615  HB2 GLU A 225       9.403 121.273 -27.209  1.00 19.07           H  
ATOM   3616  HB3 GLU A 225       9.080 122.446 -25.940  1.00 19.07           H  
ATOM   3617  O   GLU A 225       9.650 125.559 -27.277  1.00 19.07           O  
ATOM   3618  CG  GLU A 225       7.325 121.770 -27.027  1.00 19.07           C  
ATOM   3619  HG2 GLU A 225       6.916 122.075 -27.990  1.00 19.07           H  
ATOM   3620  HG3 GLU A 225       6.778 122.306 -26.251  1.00 19.07           H  
ATOM   3621  CD  GLU A 225       7.135 120.254 -26.870  1.00 19.07           C  
ATOM   3622  OE1 GLU A 225       6.512 119.661 -27.783  1.00 19.07           O  
ATOM   3623  OE2 GLU A 225       7.726 119.666 -25.944  1.00 19.07           O  
ATOM   3624  N   THR A 226       7.500 124.922 -27.475  1.00 19.17           N  
ATOM   3625  H   THR A 226       6.894 124.119 -27.567  1.00 19.17           H  
ATOM   3626  CA  THR A 226       6.900 126.191 -27.923  1.00 19.17           C  
ATOM   3627  HA  THR A 226       7.674 126.852 -28.313  1.00 19.17           H  
ATOM   3628  C   THR A 226       6.149 126.959 -26.832  1.00 19.17           C  
ATOM   3629  CB  THR A 226       5.894 125.857 -29.050  1.00 19.17           C  
ATOM   3630  HB  THR A 226       5.008 125.397 -28.611  1.00 19.17           H  
ATOM   3631  O   THR A 226       5.891 128.148 -26.989  1.00 19.17           O  
ATOM   3632  CG2 THR A 226       5.451 127.053 -29.891  1.00 19.17           C  
ATOM   3633 HG21 THR A 226       4.851 126.706 -30.732  1.00 19.17           H  
ATOM   3634 HG22 THR A 226       4.834 127.719 -29.289  1.00 19.17           H  
ATOM   3635 HG23 THR A 226       6.320 127.601 -30.257  1.00 19.17           H  
ATOM   3636  OG1 THR A 226       6.455 124.927 -29.959  1.00 19.17           O  
ATOM   3637  HG1 THR A 226       7.241 125.341 -30.323  1.00 19.17           H  
ATOM   3638  N   GLU A 227       5.715 126.264 -25.784  1.00 18.29           N  
ATOM   3639  H   GLU A 227       6.096 125.340 -25.638  1.00 18.29           H  
ATOM   3640  CA  GLU A 227       4.401 126.510 -25.179  1.00 18.29           C  
ATOM   3641  HA  GLU A 227       3.787 127.009 -25.929  1.00 18.29           H  
ATOM   3642  C   GLU A 227       4.398 127.420 -23.930  1.00 18.29           C  
ATOM   3643  CB  GLU A 227       3.753 125.140 -24.888  1.00 18.29           C  
ATOM   3644  HB2 GLU A 227       2.919 125.268 -24.198  1.00 18.29           H  
ATOM   3645  HB3 GLU A 227       4.480 124.486 -24.406  1.00 18.29           H  
ATOM   3646  O   GLU A 227       5.314 127.370 -23.114  1.00 18.29           O  
ATOM   3647  CG  GLU A 227       3.252 124.488 -26.193  1.00 18.29           C  
ATOM   3648  HG2 GLU A 227       2.664 125.218 -26.750  1.00 18.29           H  
ATOM   3649  HG3 GLU A 227       4.119 124.233 -26.802  1.00 18.29           H  
ATOM   3650  CD  GLU A 227       2.402 123.223 -25.992  1.00 18.29           C  
ATOM   3651  OE1 GLU A 227       1.948 122.687 -27.030  1.00 18.29           O  
ATOM   3652  OE2 GLU A 227       2.265 122.765 -24.835  1.00 18.29           O  
ATOM   3653  N   GLU A 228       3.367 128.242 -23.678  1.00 22.82           N  
ATOM   3654  H   GLU A 228       3.451 128.733 -22.800  1.00 22.82           H  
ATOM   3655  CA  GLU A 228       2.348 128.747 -24.624  1.00 22.82           C  
ATOM   3656  HA  GLU A 228       2.855 129.001 -25.554  1.00 22.82           H  
ATOM   3657  C   GLU A 228       1.685 130.060 -24.134  1.00 22.82           C  
ATOM   3658  CB  GLU A 228       1.259 127.697 -24.959  1.00 22.82           C  
ATOM   3659  HB2 GLU A 228       0.612 127.560 -24.092  1.00 22.82           H  
ATOM   3660  HB3 GLU A 228       1.703 126.725 -25.177  1.00 22.82           H  
ATOM   3661  O   GLU A 228       2.054 131.133 -24.606  1.00 22.82           O  
ATOM   3662  CG  GLU A 228       0.456 128.090 -26.215  1.00 22.82           C  
ATOM   3663  HG2 GLU A 228       1.091 127.929 -27.086  1.00 22.82           H  
ATOM   3664  HG3 GLU A 228       0.231 129.155 -26.176  1.00 22.82           H  
ATOM   3665  CD  GLU A 228      -0.868 127.322 -26.389  1.00 22.82           C  
ATOM   3666  OE1 GLU A 228      -1.467 127.475 -27.478  1.00 22.82           O  
ATOM   3667  OE2 GLU A 228      -1.333 126.694 -25.411  1.00 22.82           O  
ATOM   3668  N   LEU A 229       0.668 129.983 -23.253  1.00 14.98           N  
ATOM   3669  H   LEU A 229       0.507 129.063 -22.870  1.00 14.98           H  
ATOM   3670  CA  LEU A 229      -0.549 130.799 -23.454  1.00 14.98           C  
ATOM   3671  HA  LEU A 229      -0.335 131.476 -24.280  1.00 14.98           H  
ATOM   3672  C   LEU A 229      -1.004 131.731 -22.295  1.00 14.98           C  
ATOM   3673  CB  LEU A 229      -1.684 129.854 -23.943  1.00 14.98           C  
ATOM   3674  HB2 LEU A 229      -1.260 128.877 -24.177  1.00 14.98           H  
ATOM   3675  HB3 LEU A 229      -2.393 129.647 -23.142  1.00 14.98           H  
ATOM   3676  O   LEU A 229      -0.905 132.947 -22.406  1.00 14.98           O  
ATOM   3677  CG  LEU A 229      -2.481 130.292 -25.186  1.00 14.98           C  
ATOM   3678  HG  LEU A 229      -1.830 130.240 -26.059  1.00 14.98           H  
ATOM   3679  CD1 LEU A 229      -3.672 129.352 -25.387  1.00 14.98           C  
ATOM   3680 HD11 LEU A 229      -4.367 129.419 -24.550  1.00 14.98           H  
ATOM   3681 HD12 LEU A 229      -3.317 128.325 -25.474  1.00 14.98           H  
ATOM   3682 HD13 LEU A 229      -4.183 129.603 -26.317  1.00 14.98           H  
ATOM   3683  CD2 LEU A 229      -3.053 131.710 -25.109  1.00 14.98           C  
ATOM   3684 HD21 LEU A 229      -3.803 131.786 -24.322  1.00 14.98           H  
ATOM   3685 HD22 LEU A 229      -2.258 132.435 -24.931  1.00 14.98           H  
ATOM   3686 HD23 LEU A 229      -3.522 131.952 -26.063  1.00 14.98           H  
ATOM   3687  N   ALA A 230      -1.662 131.197 -21.256  1.00 17.18           N  
ATOM   3688  H   ALA A 230      -1.403 130.241 -21.059  1.00 17.18           H  
ATOM   3689  CA  ALA A 230      -3.123 131.396 -21.217  1.00 17.18           C  
ATOM   3690  HA  ALA A 230      -3.436 131.533 -22.252  1.00 17.18           H  
ATOM   3691  C   ALA A 230      -3.733 132.627 -20.493  1.00 17.18           C  
ATOM   3692  CB  ALA A 230      -3.774 130.073 -20.771  1.00 17.18           C  
ATOM   3693  HB1 ALA A 230      -3.267 129.214 -21.210  1.00 17.18           H  
ATOM   3694  HB2 ALA A 230      -3.729 129.969 -19.687  1.00 17.18           H  
ATOM   3695  HB3 ALA A 230      -4.812 130.043 -21.103  1.00 17.18           H  
ATOM   3696  O   ALA A 230      -4.377 133.453 -21.135  1.00 17.18           O  
ATOM   3697  N   GLN A 231      -3.734 132.644 -19.155  1.00 18.71           N  
ATOM   3698  H   GLN A 231      -3.078 132.044 -18.676  1.00 18.71           H  
ATOM   3699  CA  GLN A 231      -4.877 133.135 -18.348  1.00 18.71           C  
ATOM   3700  HA  GLN A 231      -5.457 133.859 -18.921  1.00 18.71           H  
ATOM   3701  C   GLN A 231      -4.442 133.812 -17.025  1.00 18.71           C  
ATOM   3702  CB  GLN A 231      -5.751 131.901 -18.016  1.00 18.71           C  
ATOM   3703  HB2 GLN A 231      -6.326 132.087 -17.109  1.00 18.71           H  
ATOM   3704  HB3 GLN A 231      -5.098 131.057 -17.794  1.00 18.71           H  
ATOM   3705  O   GLN A 231      -3.343 133.548 -16.551  1.00 18.71           O  
ATOM   3706  CG  GLN A 231      -6.738 131.496 -19.129  1.00 18.71           C  
ATOM   3707  HG2 GLN A 231      -6.201 131.331 -20.062  1.00 18.71           H  
ATOM   3708  HG3 GLN A 231      -7.446 132.304 -19.314  1.00 18.71           H  
ATOM   3709  CD  GLN A 231      -7.531 130.235 -18.791  1.00 18.71           C  
ATOM   3710  NE2 GLN A 231      -8.444 129.823 -19.642  1.00 18.71           N  
ATOM   3711 HE21 GLN A 231      -8.921 128.970 -19.389  1.00 18.71           H  
ATOM   3712 HE22 GLN A 231      -8.592 130.307 -20.517  1.00 18.71           H  
ATOM   3713  OE1 GLN A 231      -7.365 129.594 -17.769  1.00 18.71           O  
ATOM   3714  N   ALA A 232      -5.257 134.611 -16.312  1.00 17.20           N  
ATOM   3715  H   ALA A 232      -4.831 134.912 -15.447  1.00 17.20           H  
ATOM   3716  CA  ALA A 232      -6.464 135.365 -16.714  1.00 17.20           C  
ATOM   3717  HA  ALA A 232      -6.247 135.935 -17.617  1.00 17.20           H  
ATOM   3718  C   ALA A 232      -6.949 136.376 -15.647  1.00 17.20           C  
ATOM   3719  CB  ALA A 232      -7.658 134.435 -16.987  1.00 17.20           C  
ATOM   3720  HB1 ALA A 232      -8.579 135.016 -17.010  1.00 17.20           H  
ATOM   3721  HB2 ALA A 232      -7.743 133.674 -16.212  1.00 17.20           H  
ATOM   3722  HB3 ALA A 232      -7.553 133.978 -17.971  1.00 17.20           H  
ATOM   3723  O   ALA A 232      -7.234 137.517 -15.990  1.00 17.20           O  
ATOM   3724  N   PHE A 233      -7.156 135.930 -14.398  1.00 17.19           N  
ATOM   3725  H   PHE A 233      -6.825 135.004 -14.166  1.00 17.19           H  
ATOM   3726  CA  PHE A 233      -8.169 136.521 -13.499  1.00 17.19           C  
ATOM   3727  HA  PHE A 233      -8.877 137.050 -14.136  1.00 17.19           H  
ATOM   3728  C   PHE A 233      -7.690 137.612 -12.516  1.00 17.19           C  
ATOM   3729  CB  PHE A 233      -8.969 135.393 -12.813  1.00 17.19           C  
ATOM   3730  HB2 PHE A 233      -9.198 135.675 -11.786  1.00 17.19           H  
ATOM   3731  HB3 PHE A 233      -8.365 134.488 -12.756  1.00 17.19           H  
ATOM   3732  O   PHE A 233      -6.500 137.836 -12.323  1.00 17.19           O  
ATOM   3733  CG  PHE A 233     -10.284 135.092 -13.512  1.00 17.19           C  
ATOM   3734  CD1 PHE A 233     -11.388 135.947 -13.321  1.00 17.19           C  
ATOM   3735  HD1 PHE A 233     -11.311 136.807 -12.672  1.00 17.19           H  
ATOM   3736  CD2 PHE A 233     -10.402 133.989 -14.380  1.00 17.19           C  
ATOM   3737  HD2 PHE A 233      -9.561 133.329 -14.534  1.00 17.19           H  
ATOM   3738  CE1 PHE A 233     -12.597 135.704 -13.994  1.00 17.19           C  
ATOM   3739  HE1 PHE A 233     -13.431 136.377 -13.859  1.00 17.19           H  
ATOM   3740  CE2 PHE A 233     -11.614 133.744 -15.052  1.00 17.19           C  
ATOM   3741  HE2 PHE A 233     -11.700 132.900 -15.720  1.00 17.19           H  
ATOM   3742  CZ  PHE A 233     -12.711 134.603 -14.860  1.00 17.19           C  
ATOM   3743  HZ  PHE A 233     -13.639 134.422 -15.383  1.00 17.19           H  
ATOM   3744  N   GLU A 234      -8.674 138.288 -11.907  1.00 17.35           N  
ATOM   3745  H   GLU A 234      -9.607 137.946 -12.091  1.00 17.35           H  
ATOM   3746  CA  GLU A 234      -8.661 139.726 -11.566  1.00 17.35           C  
ATOM   3747  HA  GLU A 234      -7.728 140.188 -11.887  1.00 17.35           H  
ATOM   3748  C   GLU A 234      -8.860 140.065 -10.063  1.00 17.35           C  
ATOM   3749  CB  GLU A 234      -9.824 140.289 -12.421  1.00 17.35           C  
ATOM   3750  HB2 GLU A 234      -9.570 140.136 -13.470  1.00 17.35           H  
ATOM   3751  HB3 GLU A 234     -10.705 139.683 -12.212  1.00 17.35           H  
ATOM   3752  O   GLU A 234      -8.630 141.197  -9.649  1.00 17.35           O  
ATOM   3753  CG  GLU A 234     -10.228 141.761 -12.248  1.00 17.35           C  
ATOM   3754  HG2 GLU A 234      -9.361 142.388 -12.453  1.00 17.35           H  
ATOM   3755  HG3 GLU A 234     -10.547 141.933 -11.220  1.00 17.35           H  
ATOM   3756  CD  GLU A 234     -11.395 142.134 -13.182  1.00 17.35           C  
ATOM   3757  OE1 GLU A 234     -11.280 143.170 -13.876  1.00 17.35           O  
ATOM   3758  OE2 GLU A 234     -12.399 141.384 -13.205  1.00 17.35           O  
ATOM   3759  N   ASN A 235      -9.330 139.109  -9.253  1.00 17.89           N  
ATOM   3760  H   ASN A 235      -9.319 138.177  -9.642  1.00 17.89           H  
ATOM   3761  CA  ASN A 235     -10.321 139.364  -8.185  1.00 17.89           C  
ATOM   3762  HA  ASN A 235     -10.938 140.193  -8.532  1.00 17.89           H  
ATOM   3763  C   ASN A 235      -9.820 139.813  -6.780  1.00 17.89           C  
ATOM   3764  CB  ASN A 235     -11.224 138.112  -8.103  1.00 17.89           C  
ATOM   3765  HB2 ASN A 235     -11.849 138.144  -7.210  1.00 17.89           H  
ATOM   3766  HB3 ASN A 235     -10.601 137.220  -8.035  1.00 17.89           H  
ATOM   3767  O   ASN A 235      -8.628 139.939  -6.519  1.00 17.89           O  
ATOM   3768  CG  ASN A 235     -12.175 137.974  -9.279  1.00 17.89           C  
ATOM   3769  ND2 ASN A 235     -12.851 136.858  -9.398  1.00 17.89           N  
ATOM   3770 HD21 ASN A 235     -12.747 136.107  -8.730  1.00 17.89           H  
ATOM   3771 HD22 ASN A 235     -13.484 136.827 -10.185  1.00 17.89           H  
ATOM   3772  OD1 ASN A 235     -12.347 138.849 -10.098  1.00 17.89           O  
ATOM   3773  N   LEU A 236     -10.793 140.047  -5.871  1.00 16.36           N  
ATOM   3774  H   LEU A 236     -11.740 139.916  -6.197  1.00 16.36           H  
ATOM   3775  CA  LEU A 236     -10.655 140.665  -4.538  1.00 16.36           C  
ATOM   3776  HA  LEU A 236      -9.688 141.168  -4.537  1.00 16.36           H  
ATOM   3777  C   LEU A 236     -10.526 139.627  -3.364  1.00 16.36           C  
ATOM   3778  CB  LEU A 236     -11.696 141.800  -4.386  1.00 16.36           C  
ATOM   3779  HB2 LEU A 236     -12.699 141.372  -4.380  1.00 16.36           H  
ATOM   3780  HB3 LEU A 236     -11.504 142.261  -3.417  1.00 16.36           H  
ATOM   3781  O   LEU A 236      -9.532 138.916  -3.345  1.00 16.36           O  
ATOM   3782  CG  LEU A 236     -11.689 142.937  -5.436  1.00 16.36           C  
ATOM   3783  HG  LEU A 236     -10.663 143.231  -5.657  1.00 16.36           H  
ATOM   3784  CD1 LEU A 236     -12.420 142.589  -6.741  1.00 16.36           C  
ATOM   3785 HD11 LEU A 236     -12.527 143.481  -7.358  1.00 16.36           H  
ATOM   3786 HD12 LEU A 236     -13.410 142.184  -6.530  1.00 16.36           H  
ATOM   3787 HD13 LEU A 236     -11.843 141.875  -7.329  1.00 16.36           H  
ATOM   3788  CD2 LEU A 236     -12.430 144.146  -4.856  1.00 16.36           C  
ATOM   3789 HD21 LEU A 236     -13.461 143.878  -4.626  1.00 16.36           H  
ATOM   3790 HD22 LEU A 236     -11.934 144.485  -3.947  1.00 16.36           H  
ATOM   3791 HD23 LEU A 236     -12.423 144.965  -5.576  1.00 16.36           H  
ATOM   3792  N   SER A 237     -11.391 139.411  -2.346  1.00 16.87           N  
ATOM   3793  H   SER A 237     -11.019 138.745  -1.685  1.00 16.87           H  
ATOM   3794  CA  SER A 237     -12.736 139.931  -2.018  1.00 16.87           C  
ATOM   3795  HA  SER A 237     -12.769 140.990  -2.275  1.00 16.87           H  
ATOM   3796  C   SER A 237     -13.099 139.934  -0.504  1.00 16.87           C  
ATOM   3797  CB  SER A 237     -13.788 139.223  -2.886  1.00 16.87           C  
ATOM   3798  HB2 SER A 237     -13.353 139.012  -3.863  1.00 16.87           H  
ATOM   3799  HB3 SER A 237     -14.086 138.274  -2.441  1.00 16.87           H  
ATOM   3800  O   SER A 237     -12.852 140.951   0.130  1.00 16.87           O  
ATOM   3801  OG  SER A 237     -14.913 140.050  -3.098  1.00 16.87           O  
ATOM   3802  HG  SER A 237     -15.341 140.244  -2.261  1.00 16.87           H  
ATOM   3803  N   VAL A 238     -13.744 138.890   0.057  1.00 17.80           N  
ATOM   3804  H   VAL A 238     -13.785 138.018  -0.451  1.00 17.80           H  
ATOM   3805  CA  VAL A 238     -14.629 138.951   1.266  1.00 17.80           C  
ATOM   3806  HA  VAL A 238     -14.259 139.709   1.957  1.00 17.80           H  
ATOM   3807  C   VAL A 238     -14.712 137.598   2.027  1.00 17.80           C  
ATOM   3808  CB  VAL A 238     -16.064 139.334   0.810  1.00 17.80           C  
ATOM   3809  HB  VAL A 238     -16.739 139.241   1.661  1.00 17.80           H  
ATOM   3810  O   VAL A 238     -14.437 136.575   1.403  1.00 17.80           O  
ATOM   3811  CG1 VAL A 238     -16.171 140.782   0.315  1.00 17.80           C  
ATOM   3812 HG11 VAL A 238     -15.744 141.447   1.065  1.00 17.80           H  
ATOM   3813 HG12 VAL A 238     -15.640 140.929  -0.625  1.00 17.80           H  
ATOM   3814 HG13 VAL A 238     -17.221 141.048   0.192  1.00 17.80           H  
ATOM   3815  CG2 VAL A 238     -16.649 138.411  -0.274  1.00 17.80           C  
ATOM   3816 HG21 VAL A 238     -16.086 138.489  -1.205  1.00 17.80           H  
ATOM   3817 HG22 VAL A 238     -16.633 137.377   0.069  1.00 17.80           H  
ATOM   3818 HG23 VAL A 238     -17.685 138.692  -0.462  1.00 17.80           H  
ATOM   3819  N   ASP A 239     -15.144 137.418   3.296  1.00 16.67           N  
ATOM   3820  H   ASP A 239     -15.142 136.437   3.536  1.00 16.67           H  
ATOM   3821  CA  ASP A 239     -15.298 138.328   4.469  1.00 16.67           C  
ATOM   3822  HA  ASP A 239     -14.387 138.912   4.597  1.00 16.67           H  
ATOM   3823  C   ASP A 239     -15.542 137.578   5.821  1.00 16.67           C  
ATOM   3824  CB  ASP A 239     -16.505 139.286   4.324  1.00 16.67           C  
ATOM   3825  HB2 ASP A 239     -16.973 139.427   5.299  1.00 16.67           H  
ATOM   3826  HB3 ASP A 239     -17.252 138.818   3.683  1.00 16.67           H  
ATOM   3827  O   ASP A 239     -14.871 137.871   6.803  1.00 16.67           O  
ATOM   3828  CG  ASP A 239     -16.204 140.698   3.818  1.00 16.67           C  
ATOM   3829  OD1 ASP A 239     -15.021 141.098   3.831  1.00 16.67           O  
ATOM   3830  OD2 ASP A 239     -17.185 141.355   3.406  1.00 16.67           O  
ATOM   3831  N   VAL A 240     -16.560 136.691   5.916  1.00 16.82           N  
ATOM   3832  H   VAL A 240     -16.956 136.422   5.027  1.00 16.82           H  
ATOM   3833  CA  VAL A 240     -17.548 136.752   7.042  1.00 16.82           C  
ATOM   3834  HA  VAL A 240     -17.363 137.743   7.458  1.00 16.82           H  
ATOM   3835  C   VAL A 240     -17.399 135.859   8.321  1.00 16.82           C  
ATOM   3836  CB  VAL A 240     -19.023 136.828   6.546  1.00 16.82           C  
ATOM   3837  HB  VAL A 240     -19.523 135.877   6.732  1.00 16.82           H  
ATOM   3838  O   VAL A 240     -16.665 136.240   9.224  1.00 16.82           O  
ATOM   3839  CG1 VAL A 240     -19.776 137.922   7.312  1.00 16.82           C  
ATOM   3840 HG11 VAL A 240     -19.594 137.834   8.383  1.00 16.82           H  
ATOM   3841 HG12 VAL A 240     -19.426 138.905   6.995  1.00 16.82           H  
ATOM   3842 HG13 VAL A 240     -20.846 137.846   7.119  1.00 16.82           H  
ATOM   3843  CG2 VAL A 240     -19.253 137.101   5.053  1.00 16.82           C  
ATOM   3844 HG21 VAL A 240     -20.317 137.014   4.832  1.00 16.82           H  
ATOM   3845 HG22 VAL A 240     -18.946 138.117   4.805  1.00 16.82           H  
ATOM   3846 HG23 VAL A 240     -18.722 136.378   4.434  1.00 16.82           H  
ATOM   3847  N   ALA A 241     -18.227 134.803   8.524  1.00 16.64           N  
ATOM   3848  H   ALA A 241     -18.705 134.447   7.709  1.00 16.64           H  
ATOM   3849  CA  ALA A 241     -18.943 134.616   9.819  1.00 16.64           C  
ATOM   3850  HA  ALA A 241     -18.520 135.355  10.500  1.00 16.64           H  
ATOM   3851  C   ALA A 241     -18.798 133.296  10.656  1.00 16.64           C  
ATOM   3852  CB  ALA A 241     -20.409 135.061   9.653  1.00 16.64           C  
ATOM   3853  HB1 ALA A 241     -20.952 134.892  10.583  1.00 16.64           H  
ATOM   3854  HB2 ALA A 241     -20.448 136.130   9.444  1.00 16.64           H  
ATOM   3855  HB3 ALA A 241     -20.903 134.527   8.841  1.00 16.64           H  
ATOM   3856  O   ALA A 241     -17.998 133.295  11.586  1.00 16.64           O  
ATOM   3857  N   PRO A 242     -19.664 132.254  10.531  1.00 17.23           N  
ATOM   3858  CA  PRO A 242     -20.601 131.980  11.643  1.00 17.23           C  
ATOM   3859  HA  PRO A 242     -20.622 132.869  12.272  1.00 17.23           H  
ATOM   3860  C   PRO A 242     -20.269 130.831  12.640  1.00 17.23           C  
ATOM   3861  CB  PRO A 242     -21.985 131.909  10.995  1.00 17.23           C  
ATOM   3862  HB2 PRO A 242     -22.665 131.248  11.532  1.00 17.23           H  
ATOM   3863  HB3 PRO A 242     -22.411 132.912  10.962  1.00 17.23           H  
ATOM   3864  O   PRO A 242     -20.140 131.109  13.821  1.00 17.23           O  
ATOM   3865  CG  PRO A 242     -21.720 131.443   9.563  1.00 17.23           C  
ATOM   3866  HG2 PRO A 242     -22.383 131.949   8.861  1.00 17.23           H  
ATOM   3867  HG3 PRO A 242     -21.864 130.365   9.491  1.00 17.23           H  
ATOM   3868  CD  PRO A 242     -20.253 131.789   9.282  1.00 17.23           C  
ATOM   3869  HD2 PRO A 242     -19.729 130.895   8.945  1.00 17.23           H  
ATOM   3870  HD3 PRO A 242     -20.185 132.545   8.499  1.00 17.23           H  
ATOM   3871  N   THR A 243     -20.071 129.550  12.304  1.00 19.04           N  
ATOM   3872  H   THR A 243     -19.452 129.120  12.976  1.00 19.04           H  
ATOM   3873  CA  THR A 243     -21.172 128.618  11.962  1.00 19.04           C  
ATOM   3874  HA  THR A 243     -22.029 129.183  11.597  1.00 19.04           H  
ATOM   3875  C   THR A 243     -21.630 127.802  13.199  1.00 19.04           C  
ATOM   3876  CB  THR A 243     -20.734 127.648  10.848  1.00 19.04           C  
ATOM   3877  HB  THR A 243     -20.045 126.908  11.256  1.00 19.04           H  
ATOM   3878  O   THR A 243     -20.823 127.105  13.804  1.00 19.04           O  
ATOM   3879  CG2 THR A 243     -21.919 126.938  10.199  1.00 19.04           C  
ATOM   3880 HG21 THR A 243     -21.558 126.281   9.408  1.00 19.04           H  
ATOM   3881 HG22 THR A 243     -22.436 126.334  10.945  1.00 19.04           H  
ATOM   3882 HG23 THR A 243     -22.608 127.668   9.774  1.00 19.04           H  
ATOM   3883  OG1 THR A 243     -20.076 128.347   9.818  1.00 19.04           O  
ATOM   3884  HG1 THR A 243     -19.330 128.794  10.225  1.00 19.04           H  
ATOM   3885  N   ASP A 244     -22.929 127.824  13.532  1.00 18.68           N  
ATOM   3886  H   ASP A 244     -23.520 128.437  12.989  1.00 18.68           H  
ATOM   3887  CA  ASP A 244     -23.530 127.437  14.840  1.00 18.68           C  
ATOM   3888  HA  ASP A 244     -22.960 127.930  15.627  1.00 18.68           H  
ATOM   3889  C   ASP A 244     -23.573 125.934  15.241  1.00 18.68           C  
ATOM   3890  CB  ASP A 244     -24.974 127.999  14.874  1.00 18.68           C  
ATOM   3891  HB2 ASP A 244     -25.471 127.760  13.934  1.00 18.68           H  
ATOM   3892  HB3 ASP A 244     -25.559 127.537  15.669  1.00 18.68           H  
ATOM   3893  O   ASP A 244     -24.367 125.547  16.096  1.00 18.68           O  
ATOM   3894  CG  ASP A 244     -25.057 129.496  15.147  1.00 18.68           C  
ATOM   3895  OD1 ASP A 244     -24.293 129.972  16.012  1.00 18.68           O  
ATOM   3896  OD2 ASP A 244     -25.890 130.139  14.472  1.00 18.68           O  
ATOM   3897  N   HIS A 245     -22.803 125.031  14.628  1.00 18.89           N  
ATOM   3898  H   HIS A 245     -22.040 125.371  14.060  1.00 18.89           H  
ATOM   3899  CA  HIS A 245     -23.070 123.574  14.690  1.00 18.89           C  
ATOM   3900  HA  HIS A 245     -24.152 123.450  14.657  1.00 18.89           H  
ATOM   3901  C   HIS A 245     -22.658 122.856  16.004  1.00 18.89           C  
ATOM   3902  CB  HIS A 245     -22.529 122.887  13.420  1.00 18.89           C  
ATOM   3903  HB2 HIS A 245     -22.522 121.807  13.571  1.00 18.89           H  
ATOM   3904  HB3 HIS A 245     -21.500 123.201  13.244  1.00 18.89           H  
ATOM   3905  O   HIS A 245     -22.012 121.810  15.964  1.00 18.89           O  
ATOM   3906  CG  HIS A 245     -23.353 123.138  12.180  1.00 18.89           C  
ATOM   3907  CD2 HIS A 245     -23.667 122.214  11.220  1.00 18.89           C  
ATOM   3908  HD2 HIS A 245     -23.354 121.180  11.212  1.00 18.89           H  
ATOM   3909  ND1 HIS A 245     -23.951 124.320  11.810  1.00 18.89           N  
ATOM   3910  HD1 HIS A 245     -23.948 125.174  12.349  1.00 18.89           H  
ATOM   3911  CE1 HIS A 245     -24.593 124.118  10.647  1.00 18.89           C  
ATOM   3912  HE1 HIS A 245     -25.162 124.865  10.115  1.00 18.89           H  
ATOM   3913  NE2 HIS A 245     -24.457 122.843  10.251  1.00 18.89           N  
ATOM   3914  N   GLN A 246     -23.036 123.378  17.177  1.00 18.55           N  
ATOM   3915  H   GLN A 246     -23.603 124.214  17.158  1.00 18.55           H  
ATOM   3916  CA  GLN A 246     -22.802 122.705  18.461  1.00 18.55           C  
ATOM   3917  HA  GLN A 246     -21.739 122.469  18.512  1.00 18.55           H  
ATOM   3918  C   GLN A 246     -23.544 121.361  18.557  1.00 18.55           C  
ATOM   3919  CB  GLN A 246     -23.127 123.622  19.652  1.00 18.55           C  
ATOM   3920  HB2 GLN A 246     -23.096 123.025  20.563  1.00 18.55           H  
ATOM   3921  HB3 GLN A 246     -24.129 124.037  19.543  1.00 18.55           H  
ATOM   3922  O   GLN A 246     -24.685 121.206  18.109  1.00 18.55           O  
ATOM   3923  CG  GLN A 246     -22.095 124.756  19.781  1.00 18.55           C  
ATOM   3924  HG2 GLN A 246     -22.220 125.458  18.957  1.00 18.55           H  
ATOM   3925  HG3 GLN A 246     -21.094 124.331  19.716  1.00 18.55           H  
ATOM   3926  CD  GLN A 246     -22.191 125.526  21.097  1.00 18.55           C  
ATOM   3927  NE2 GLN A 246     -21.179 126.290  21.444  1.00 18.55           N  
ATOM   3928 HE21 GLN A 246     -21.292 126.792  22.313  1.00 18.55           H  
ATOM   3929 HE22 GLN A 246     -20.381 126.396  20.834  1.00 18.55           H  
ATOM   3930  OE1 GLN A 246     -23.151 125.465  21.845  1.00 18.55           O  
ATOM   3931  N   GLU A 247     -22.861 120.366  19.123  1.00 18.38           N  
ATOM   3932  H   GLU A 247     -21.937 120.555  19.484  1.00 18.38           H  
ATOM   3933  CA  GLU A 247     -23.271 118.965  19.061  1.00 18.38           C  
ATOM   3934  HA  GLU A 247     -23.552 118.758  18.028  1.00 18.38           H  
ATOM   3935  C   GLU A 247     -24.505 118.672  19.930  1.00 18.38           C  
ATOM   3936  CB  GLU A 247     -22.082 118.048  19.391  1.00 18.38           C  
ATOM   3937  HB2 GLU A 247     -22.419 117.012  19.361  1.00 18.38           H  
ATOM   3938  HB3 GLU A 247     -21.723 118.272  20.396  1.00 18.38           H  
ATOM   3939  O   GLU A 247     -24.706 119.233  21.008  1.00 18.38           O  
ATOM   3940  CG  GLU A 247     -20.942 118.230  18.372  1.00 18.38           C  
ATOM   3941  HG2 GLU A 247     -20.574 119.255  18.415  1.00 18.38           H  
ATOM   3942  HG3 GLU A 247     -21.340 118.060  17.372  1.00 18.38           H  
ATOM   3943  CD  GLU A 247     -19.772 117.277  18.639  1.00 18.38           C  
ATOM   3944  OE1 GLU A 247     -19.452 116.488  17.721  1.00 18.38           O  
ATOM   3945  OE2 GLU A 247     -19.213 117.354  19.755  1.00 18.38           O  
ATOM   3946  N   LYS A 248     -25.381 117.786  19.443  1.00 18.77           N  
ATOM   3947  H   LYS A 248     -25.123 117.279  18.608  1.00 18.77           H  
ATOM   3948  CA  LYS A 248     -26.681 117.522  20.077  1.00 18.77           C  
ATOM   3949  HA  LYS A 248     -27.107 118.481  20.374  1.00 18.77           H  
ATOM   3950  C   LYS A 248     -26.502 116.692  21.349  1.00 18.77           C  
ATOM   3951  CB  LYS A 248     -27.636 116.844  19.080  1.00 18.77           C  
ATOM   3952  HB2 LYS A 248     -28.528 116.517  19.613  1.00 18.77           H  
ATOM   3953  HB3 LYS A 248     -27.148 115.968  18.653  1.00 18.77           H  
ATOM   3954  O   LYS A 248     -26.039 115.560  21.269  1.00 18.77           O  
ATOM   3955  CG  LYS A 248     -28.054 117.810  17.962  1.00 18.77           C  
ATOM   3956  HG2 LYS A 248     -27.166 118.193  17.460  1.00 18.77           H  
ATOM   3957  HG3 LYS A 248     -28.594 118.648  18.402  1.00 18.77           H  
ATOM   3958  CD  LYS A 248     -28.945 117.122  16.921  1.00 18.77           C  
ATOM   3959  HD2 LYS A 248     -28.387 116.307  16.462  1.00 18.77           H  
ATOM   3960  HD3 LYS A 248     -29.837 116.726  17.406  1.00 18.77           H  
ATOM   3961  CE  LYS A 248     -29.339 118.154  15.858  1.00 18.77           C  
ATOM   3962  HE2 LYS A 248     -28.429 118.631  15.493  1.00 18.77           H  
ATOM   3963  HE3 LYS A 248     -29.944 118.929  16.329  1.00 18.77           H  
ATOM   3964  NZ  LYS A 248     -30.071 117.535  14.726  1.00 18.77           N  
ATOM   3965  HZ1 LYS A 248     -30.302 118.239  14.039  1.00 18.77           H  
ATOM   3966  HZ2 LYS A 248     -29.492 116.839  14.279  1.00 18.77           H  
ATOM   3967  HZ3 LYS A 248     -30.924 117.099  15.047  1.00 18.77           H  
ATOM   3968  N   LEU A 249     -26.998 117.207  22.478  1.00 17.83           N  
ATOM   3969  H   LEU A 249     -27.330 118.158  22.411  1.00 17.83           H  
ATOM   3970  CA  LEU A 249     -26.872 116.678  23.853  1.00 17.83           C  
ATOM   3971  HA  LEU A 249     -25.819 116.697  24.135  1.00 17.83           H  
ATOM   3972  C   LEU A 249     -27.376 115.230  24.095  1.00 17.83           C  
ATOM   3973  CB  LEU A 249     -27.663 117.605  24.814  1.00 17.83           C  
ATOM   3974  HB2 LEU A 249     -28.719 117.583  24.543  1.00 17.83           H  
ATOM   3975  HB3 LEU A 249     -27.590 117.160  25.806  1.00 17.83           H  
ATOM   3976  O   LEU A 249     -27.428 114.781  25.233  1.00 17.83           O  
ATOM   3977  CG  LEU A 249     -27.216 119.072  24.976  1.00 17.83           C  
ATOM   3978  HG  LEU A 249     -26.128 119.118  25.036  1.00 17.83           H  
ATOM   3979  CD1 LEU A 249     -27.705 119.990  23.848  1.00 17.83           C  
ATOM   3980 HD11 LEU A 249     -28.772 119.849  23.674  1.00 17.83           H  
ATOM   3981 HD12 LEU A 249     -27.135 119.806  22.937  1.00 17.83           H  
ATOM   3982 HD13 LEU A 249     -27.524 121.029  24.122  1.00 17.83           H  
ATOM   3983  CD2 LEU A 249     -27.799 119.620  26.282  1.00 17.83           C  
ATOM   3984 HD21 LEU A 249     -27.439 119.030  27.124  1.00 17.83           H  
ATOM   3985 HD22 LEU A 249     -28.888 119.582  26.257  1.00 17.83           H  
ATOM   3986 HD23 LEU A 249     -27.475 120.650  26.429  1.00 17.83           H  
ATOM   3987  N   LYS A 250     -27.854 114.517  23.073  1.00 18.84           N  
ATOM   3988  H   LYS A 250     -27.527 114.784  22.156  1.00 18.84           H  
ATOM   3989  CA  LYS A 250     -28.988 113.581  23.168  1.00 18.84           C  
ATOM   3990  HA  LYS A 250     -29.681 114.029  23.881  1.00 18.84           H  
ATOM   3991  C   LYS A 250     -28.717 112.196  23.787  1.00 18.84           C  
ATOM   3992  CB  LYS A 250     -29.681 113.495  21.791  1.00 18.84           C  
ATOM   3993  HB2 LYS A 250     -29.226 114.185  21.080  1.00 18.84           H  
ATOM   3994  HB3 LYS A 250     -29.581 112.488  21.386  1.00 18.84           H  
ATOM   3995  O   LYS A 250     -29.541 111.297  23.630  1.00 18.84           O  
ATOM   3996  CG  LYS A 250     -31.161 113.855  21.945  1.00 18.84           C  
ATOM   3997  HG2 LYS A 250     -31.553 113.325  22.814  1.00 18.84           H  
ATOM   3998  HG3 LYS A 250     -31.256 114.926  22.123  1.00 18.84           H  
ATOM   3999  CD  LYS A 250     -31.990 113.460  20.720  1.00 18.84           C  
ATOM   4000  HD2 LYS A 250     -31.837 112.404  20.498  1.00 18.84           H  
ATOM   4001  HD3 LYS A 250     -31.664 114.049  19.863  1.00 18.84           H  
ATOM   4002  CE  LYS A 250     -33.480 113.716  20.985  1.00 18.84           C  
ATOM   4003  HE2 LYS A 250     -34.025 113.593  20.050  1.00 18.84           H  
ATOM   4004  HE3 LYS A 250     -33.606 114.745  21.321  1.00 18.84           H  
ATOM   4005  NZ  LYS A 250     -34.036 112.782  22.008  1.00 18.84           N  
ATOM   4006  HZ1 LYS A 250     -33.630 112.897  22.926  1.00 18.84           H  
ATOM   4007  HZ2 LYS A 250     -35.024 112.902  22.180  1.00 18.84           H  
ATOM   4008  HZ3 LYS A 250     -33.861 111.808  21.806  1.00 18.84           H  
ATOM   4009  N   CYS A 251     -27.584 112.004  24.454  1.00 16.80           N  
ATOM   4010  H   CYS A 251     -27.010 112.815  24.635  1.00 16.80           H  
ATOM   4011  CA  CYS A 251     -27.180 110.733  25.060  1.00 16.80           C  
ATOM   4012  HA  CYS A 251     -27.464 109.915  24.397  1.00 16.80           H  
ATOM   4013  C   CYS A 251     -27.907 110.503  26.399  1.00 16.80           C  
ATOM   4014  CB  CYS A 251     -25.650 110.718  25.190  1.00 16.80           C  
ATOM   4015  HB2 CYS A 251     -25.342 109.795  25.680  1.00 16.80           H  
ATOM   4016  HB3 CYS A 251     -25.331 111.556  25.809  1.00 16.80           H  
ATOM   4017  O   CYS A 251     -27.330 110.701  27.460  1.00 16.80           O  
ATOM   4018  SG  CYS A 251     -24.888 110.823  23.540  1.00 16.80           S  
ATOM   4019  HG  CYS A 251     -23.617 110.840  23.954  1.00 16.80           H  
ATOM   4020  N   GLU A 252     -29.191 110.141  26.322  1.00 17.81           N  
ATOM   4021  H   GLU A 252     -29.597 110.094  25.399  1.00 17.81           H  
ATOM   4022  CA  GLU A 252     -30.130 110.123  27.457  1.00 17.81           C  
ATOM   4023  HA  GLU A 252     -29.975 111.019  28.057  1.00 17.81           H  
ATOM   4024  C   GLU A 252     -29.970 108.936  28.440  1.00 17.81           C  
ATOM   4025  CB  GLU A 252     -31.574 110.170  26.895  1.00 17.81           C  
ATOM   4026  HB2 GLU A 252     -31.611 109.473  26.058  1.00 17.81           H  
ATOM   4027  HB3 GLU A 252     -32.271 109.830  27.661  1.00 17.81           H  
ATOM   4028  O   GLU A 252     -29.790 109.174  29.626  1.00 17.81           O  
ATOM   4029  CG  GLU A 252     -32.062 111.544  26.384  1.00 17.81           C  
ATOM   4030  HG2 GLU A 252     -31.240 112.025  25.853  1.00 17.81           H  
ATOM   4031  HG3 GLU A 252     -32.307 112.171  27.241  1.00 17.81           H  
ATOM   4032  CD  GLU A 252     -33.277 111.475  25.420  1.00 17.81           C  
ATOM   4033  OE1 GLU A 252     -33.552 112.489  24.718  1.00 17.81           O  
ATOM   4034  OE2 GLU A 252     -33.887 110.398  25.249  1.00 17.81           O  
ATOM   4035  N   ILE A 253     -30.154 107.685  27.986  1.00 16.66           N  
ATOM   4036  H   ILE A 253     -30.072 107.573  26.986  1.00 16.66           H  
ATOM   4037  CA  ILE A 253     -31.205 106.852  28.620  1.00 16.66           C  
ATOM   4038  HA  ILE A 253     -31.886 107.578  29.065  1.00 16.66           H  
ATOM   4039  C   ILE A 253     -30.828 105.965  29.839  1.00 16.66           C  
ATOM   4040  CB  ILE A 253     -32.082 106.094  27.581  1.00 16.66           C  
ATOM   4041  HB  ILE A 253     -31.582 105.161  27.320  1.00 16.66           H  
ATOM   4042  O   ILE A 253     -31.069 106.372  30.966  1.00 16.66           O  
ATOM   4043  CG1 ILE A 253     -32.344 106.849  26.255  1.00 16.66           C  
ATOM   4044 HG12 ILE A 253     -32.972 107.717  26.457  1.00 16.66           H  
ATOM   4045 HG13 ILE A 253     -31.397 107.186  25.834  1.00 16.66           H  
ATOM   4046  CG2 ILE A 253     -33.435 105.781  28.250  1.00 16.66           C  
ATOM   4047 HG21 ILE A 253     -34.067 105.181  27.596  1.00 16.66           H  
ATOM   4048 HG22 ILE A 253     -33.290 105.219  29.174  1.00 16.66           H  
ATOM   4049 HG23 ILE A 253     -33.959 106.705  28.493  1.00 16.66           H  
ATOM   4050  CD1 ILE A 253     -33.017 106.013  25.158  1.00 16.66           C  
ATOM   4051 HD11 ILE A 253     -33.085 106.609  24.248  1.00 16.66           H  
ATOM   4052 HD12 ILE A 253     -34.025 105.723  25.454  1.00 16.66           H  
ATOM   4053 HD13 ILE A 253     -32.420 105.124  24.954  1.00 16.66           H  
ATOM   4054  N   TYR A 254     -30.460 104.691  29.628  1.00 16.24           N  
ATOM   4055  H   TYR A 254     -30.172 104.434  28.695  1.00 16.24           H  
ATOM   4056  CA  TYR A 254     -30.951 103.586  30.487  1.00 16.24           C  
ATOM   4057  HA  TYR A 254     -31.959 103.863  30.796  1.00 16.24           H  
ATOM   4058  C   TYR A 254     -30.199 103.336  31.817  1.00 16.24           C  
ATOM   4059  CB  TYR A 254     -31.085 102.304  29.644  1.00 16.24           C  
ATOM   4060  HB2 TYR A 254     -30.122 102.074  29.189  1.00 16.24           H  
ATOM   4061  HB3 TYR A 254     -31.332 101.475  30.308  1.00 16.24           H  
ATOM   4062  O   TYR A 254     -28.995 103.563  31.905  1.00 16.24           O  
ATOM   4063  CG  TYR A 254     -32.168 102.373  28.576  1.00 16.24           C  
ATOM   4064  CD1 TYR A 254     -33.522 102.354  28.965  1.00 16.24           C  
ATOM   4065  HD1 TYR A 254     -33.781 102.279  30.011  1.00 16.24           H  
ATOM   4066  CD2 TYR A 254     -31.837 102.464  27.209  1.00 16.24           C  
ATOM   4067  HD2 TYR A 254     -30.798 102.459  26.911  1.00 16.24           H  
ATOM   4068  CE1 TYR A 254     -34.543 102.456  28.000  1.00 16.24           C  
ATOM   4069  HE1 TYR A 254     -35.579 102.459  28.303  1.00 16.24           H  
ATOM   4070  CE2 TYR A 254     -32.855 102.570  26.238  1.00 16.24           C  
ATOM   4071  HE2 TYR A 254     -32.596 102.648  25.192  1.00 16.24           H  
ATOM   4072  OH  TYR A 254     -35.194 102.718  25.706  1.00 16.24           O  
ATOM   4073  HH  TYR A 254     -34.831 102.819  24.823  1.00 16.24           H  
ATOM   4074  CZ  TYR A 254     -34.211 102.579  26.636  1.00 16.24           C  
ATOM   4075  N   GLU A 255     -30.939 102.832  32.822  1.00 18.48           N  
ATOM   4076  H   GLU A 255     -31.909 102.636  32.621  1.00 18.48           H  
ATOM   4077  CA  GLU A 255     -30.639 102.957  34.267  1.00 18.48           C  
ATOM   4078  HA  GLU A 255     -29.846 103.693  34.402  1.00 18.48           H  
ATOM   4079  C   GLU A 255     -30.166 101.667  34.996  1.00 18.48           C  
ATOM   4080  CB  GLU A 255     -31.910 103.495  34.977  1.00 18.48           C  
ATOM   4081  HB2 GLU A 255     -32.710 102.767  34.840  1.00 18.48           H  
ATOM   4082  HB3 GLU A 255     -31.709 103.576  36.045  1.00 18.48           H  
ATOM   4083  O   GLU A 255     -29.084 101.655  35.576  1.00 18.48           O  
ATOM   4084  CG  GLU A 255     -32.413 104.862  34.477  1.00 18.48           C  
ATOM   4085  HG2 GLU A 255     -31.675 105.621  34.736  1.00 18.48           H  
ATOM   4086  HG3 GLU A 255     -32.499 104.845  33.391  1.00 18.48           H  
ATOM   4087  CD  GLU A 255     -33.790 105.234  35.061  1.00 18.48           C  
ATOM   4088  OE1 GLU A 255     -33.845 106.147  35.918  1.00 18.48           O  
ATOM   4089  OE2 GLU A 255     -34.795 104.652  34.588  1.00 18.48           O  
ATOM   4090  N   ASP A 256     -31.001 100.619  35.014  1.00 18.69           N  
ATOM   4091  H   ASP A 256     -31.875 100.750  34.525  1.00 18.69           H  
ATOM   4092  CA  ASP A 256     -30.965  99.431  35.909  1.00 18.69           C  
ATOM   4093  HA  ASP A 256     -31.000  99.755  36.949  1.00 18.69           H  
ATOM   4094  C   ASP A 256     -29.760  98.469  35.721  1.00 18.69           C  
ATOM   4095  CB  ASP A 256     -32.234  98.619  35.579  1.00 18.69           C  
ATOM   4096  HB2 ASP A 256     -32.210  97.670  36.115  1.00 18.69           H  
ATOM   4097  HB3 ASP A 256     -32.212  98.371  34.518  1.00 18.69           H  
ATOM   4098  O   ASP A 256     -29.205  98.393  34.625  1.00 18.69           O  
ATOM   4099  CG  ASP A 256     -33.567  99.305  35.891  1.00 18.69           C  
ATOM   4100  OD1 ASP A 256     -33.639 100.044  36.895  1.00 18.69           O  
ATOM   4101  OD2 ASP A 256     -34.534  98.994  35.160  1.00 18.69           O  
ATOM   4102  N   ASN A 257     -29.368  97.562  36.640  1.00 18.77           N  
ATOM   4103  H   ASN A 257     -28.669  96.943  36.254  1.00 18.77           H  
ATOM   4104  CA  ASN A 257     -29.513  97.359  38.106  1.00 18.77           C  
ATOM   4105  HA  ASN A 257     -29.363  98.306  38.626  1.00 18.77           H  
ATOM   4106  C   ASN A 257     -28.363  96.391  38.538  1.00 18.77           C  
ATOM   4107  CB  ASN A 257     -30.885  96.743  38.487  1.00 18.77           C  
ATOM   4108  HB2 ASN A 257     -30.739  95.986  39.257  1.00 18.77           H  
ATOM   4109  HB3 ASN A 257     -31.326  96.242  37.626  1.00 18.77           H  
ATOM   4110  O   ASN A 257     -27.916  95.597  37.708  1.00 18.77           O  
ATOM   4111  CG  ASN A 257     -31.854  97.754  39.083  1.00 18.77           C  
ATOM   4112  ND2 ASN A 257     -33.101  97.747  38.679  1.00 18.77           N  
ATOM   4113 HD21 ASN A 257     -33.561  98.639  38.793  1.00 18.77           H  
ATOM   4114 HD22 ASN A 257     -33.369  97.175  37.891  1.00 18.77           H  
ATOM   4115  OD1 ASN A 257     -31.496  98.560  39.921  1.00 18.77           O  
ATOM   4116  N   GLU A 258     -27.859  96.425  39.783  1.00 20.32           N  
ATOM   4117  H   GLU A 258     -28.289  97.025  40.473  1.00 20.32           H  
ATOM   4118  CA  GLU A 258     -26.514  95.876  40.114  1.00 20.32           C  
ATOM   4119  HA  GLU A 258     -25.874  95.995  39.240  1.00 20.32           H  
ATOM   4120  C   GLU A 258     -26.416  94.376  40.499  1.00 20.32           C  
ATOM   4121  CB  GLU A 258     -25.865  96.691  41.259  1.00 20.32           C  
ATOM   4122  HB2 GLU A 258     -26.478  96.600  42.155  1.00 20.32           H  
ATOM   4123  HB3 GLU A 258     -24.893  96.244  41.472  1.00 20.32           H  
ATOM   4124  O   GLU A 258     -25.434  93.715  40.159  1.00 20.32           O  
ATOM   4125  CG  GLU A 258     -25.636  98.184  40.962  1.00 20.32           C  
ATOM   4126  HG2 GLU A 258     -26.599  98.694  40.938  1.00 20.32           H  
ATOM   4127  HG3 GLU A 258     -25.188  98.267  39.972  1.00 20.32           H  
ATOM   4128  CD  GLU A 258     -24.711  98.876  41.991  1.00 20.32           C  
ATOM   4129  OE1 GLU A 258     -24.010  99.833  41.584  1.00 20.32           O  
ATOM   4130  OE2 GLU A 258     -24.676  98.457  43.171  1.00 20.32           O  
ATOM   4131  N   ASP A 259     -27.369  93.851  41.273  1.00 19.70           N  
ATOM   4132  H   ASP A 259     -28.145  94.479  41.425  1.00 19.70           H  
ATOM   4133  CA  ASP A 259     -27.023  93.121  42.512  1.00 19.70           C  
ATOM   4134  HA  ASP A 259     -26.363  93.767  43.092  1.00 19.70           H  
ATOM   4135  C   ASP A 259     -26.326  91.739  42.452  1.00 19.70           C  
ATOM   4136  CB  ASP A 259     -28.308  92.925  43.343  1.00 19.70           C  
ATOM   4137  HB2 ASP A 259     -29.030  92.363  42.749  1.00 19.70           H  
ATOM   4138  HB3 ASP A 259     -28.064  92.321  44.217  1.00 19.70           H  
ATOM   4139  O   ASP A 259     -25.420  91.476  43.249  1.00 19.70           O  
ATOM   4140  CG  ASP A 259     -28.980  94.206  43.846  1.00 19.70           C  
ATOM   4141  OD1 ASP A 259     -28.504  95.307  43.502  1.00 19.70           O  
ATOM   4142  OD2 ASP A 259     -29.985  94.055  44.577  1.00 19.70           O  
ATOM   4143  N   GLU A 260     -26.849  90.767  41.691  1.00 21.93           N  
ATOM   4144  H   GLU A 260     -27.530  91.059  41.005  1.00 21.93           H  
ATOM   4145  CA  GLU A 260     -26.961  89.382  42.213  1.00 21.93           C  
ATOM   4146  HA  GLU A 260     -27.075  89.503  43.290  1.00 21.93           H  
ATOM   4147  C   GLU A 260     -25.701  88.485  42.062  1.00 21.93           C  
ATOM   4148  CB  GLU A 260     -28.286  88.735  41.756  1.00 21.93           C  
ATOM   4149  HB2 GLU A 260     -28.194  88.369  40.733  1.00 21.93           H  
ATOM   4150  HB3 GLU A 260     -29.070  89.491  41.785  1.00 21.93           H  
ATOM   4151  O   GLU A 260     -25.670  87.490  41.342  1.00 21.93           O  
ATOM   4152  CG  GLU A 260     -28.690  87.591  42.706  1.00 21.93           C  
ATOM   4153  HG2 GLU A 260     -28.590  87.944  43.732  1.00 21.93           H  
ATOM   4154  HG3 GLU A 260     -27.995  86.760  42.584  1.00 21.93           H  
ATOM   4155  CD  GLU A 260     -30.126  87.076  42.501  1.00 21.93           C  
ATOM   4156  OE1 GLU A 260     -30.758  86.745  43.533  1.00 21.93           O  
ATOM   4157  OE2 GLU A 260     -30.562  86.953  41.335  1.00 21.93           O  
ATOM   4158  N   PHE A 261     -24.636  88.836  42.789  1.00 22.49           N  
ATOM   4159  H   PHE A 261     -24.725  89.735  43.241  1.00 22.49           H  
ATOM   4160  CA  PHE A 261     -23.266  88.328  42.602  1.00 22.49           C  
ATOM   4161  HA  PHE A 261     -23.122  88.098  41.546  1.00 22.49           H  
ATOM   4162  C   PHE A 261     -22.879  87.065  43.415  1.00 22.49           C  
ATOM   4163  CB  PHE A 261     -22.347  89.510  42.977  1.00 22.49           C  
ATOM   4164  HB2 PHE A 261     -22.331  89.615  44.062  1.00 22.49           H  
ATOM   4165  HB3 PHE A 261     -22.790  90.428  42.589  1.00 22.49           H  
ATOM   4166  O   PHE A 261     -21.915  86.380  43.084  1.00 22.49           O  
ATOM   4167  CG  PHE A 261     -20.914  89.465  42.477  1.00 22.49           C  
ATOM   4168  CD1 PHE A 261     -19.922  88.752  43.179  1.00 22.49           C  
ATOM   4169  HD1 PHE A 261     -20.187  88.182  44.057  1.00 22.49           H  
ATOM   4170  CD2 PHE A 261     -20.556  90.210  41.338  1.00 22.49           C  
ATOM   4171  HD2 PHE A 261     -21.307  90.776  40.807  1.00 22.49           H  
ATOM   4172  CE1 PHE A 261     -18.587  88.773  42.737  1.00 22.49           C  
ATOM   4173  HE1 PHE A 261     -17.835  88.215  43.275  1.00 22.49           H  
ATOM   4174  CE2 PHE A 261     -19.220  90.239  40.899  1.00 22.49           C  
ATOM   4175  HE2 PHE A 261     -18.956  90.820  40.028  1.00 22.49           H  
ATOM   4176  CZ  PHE A 261     -18.235  89.519  41.598  1.00 22.49           C  
ATOM   4177  HZ  PHE A 261     -17.209  89.540  41.260  1.00 22.49           H  
ATOM   4178  N   VAL A 262     -23.527  86.810  44.561  1.00 21.42           N  
ATOM   4179  H   VAL A 262     -24.384  87.332  44.677  1.00 21.42           H  
ATOM   4180  CA  VAL A 262     -22.739  86.539  45.790  1.00 21.42           C  
ATOM   4181  HA  VAL A 262     -21.752  86.975  45.635  1.00 21.42           H  
ATOM   4182  C   VAL A 262     -22.454  85.076  46.184  1.00 21.42           C  
ATOM   4183  CB  VAL A 262     -23.353  87.295  46.992  1.00 21.42           C  
ATOM   4184  HB  VAL A 262     -24.352  86.902  47.180  1.00 21.42           H  
ATOM   4185  O   VAL A 262     -21.326  84.773  46.567  1.00 21.42           O  
ATOM   4186  CG1 VAL A 262     -22.532  87.149  48.283  1.00 21.42           C  
ATOM   4187 HG11 VAL A 262     -22.523  86.113  48.622  1.00 21.42           H  
ATOM   4188 HG12 VAL A 262     -21.507  87.472  48.105  1.00 21.42           H  
ATOM   4189 HG13 VAL A 262     -22.964  87.761  49.074  1.00 21.42           H  
ATOM   4190  CG2 VAL A 262     -23.485  88.800  46.720  1.00 21.42           C  
ATOM   4191 HG21 VAL A 262     -22.509  89.225  46.486  1.00 21.42           H  
ATOM   4192 HG22 VAL A 262     -23.890  89.309  47.595  1.00 21.42           H  
ATOM   4193 HG23 VAL A 262     -24.163  88.989  45.888  1.00 21.42           H  
ATOM   4194  N   ARG A 263     -23.471  84.212  46.323  1.00 21.00           N  
ATOM   4195  H   ARG A 263     -24.343  84.424  45.860  1.00 21.00           H  
ATOM   4196  CA  ARG A 263     -23.457  83.220  47.430  1.00 21.00           C  
ATOM   4197  HA  ARG A 263     -22.894  83.674  48.246  1.00 21.00           H  
ATOM   4198  C   ARG A 263     -22.709  81.907  47.149  1.00 21.00           C  
ATOM   4199  CB  ARG A 263     -24.871  82.973  47.982  1.00 21.00           C  
ATOM   4200  HB2 ARG A 263     -24.818  82.182  48.730  1.00 21.00           H  
ATOM   4201  HB3 ARG A 263     -25.531  82.648  47.178  1.00 21.00           H  
ATOM   4202  O   ARG A 263     -23.168  81.064  46.384  1.00 21.00           O  
ATOM   4203  CG  ARG A 263     -25.427  84.243  48.645  1.00 21.00           C  
ATOM   4204  HG2 ARG A 263     -24.701  84.620  49.366  1.00 21.00           H  
ATOM   4205  HG3 ARG A 263     -25.591  85.002  47.880  1.00 21.00           H  
ATOM   4206  CD  ARG A 263     -26.749  83.984  49.370  1.00 21.00           C  
ATOM   4207  HD2 ARG A 263     -27.464  83.587  48.649  1.00 21.00           H  
ATOM   4208  HD3 ARG A 263     -26.587  83.245  50.155  1.00 21.00           H  
ATOM   4209  NE  ARG A 263     -27.269  85.234  49.960  1.00 21.00           N  
ATOM   4210  HE  ARG A 263     -26.638  86.022  49.970  1.00 21.00           H  
ATOM   4211  NH1 ARG A 263     -29.402  84.514  50.411  1.00 21.00           N  
ATOM   4212 HH11 ARG A 263     -30.357  84.722  50.664  1.00 21.00           H  
ATOM   4213 HH12 ARG A 263     -29.153  83.603  50.054  1.00 21.00           H  
ATOM   4214  NH2 ARG A 263     -28.852  86.644  50.790  1.00 21.00           N  
ATOM   4215 HH21 ARG A 263     -28.208  87.417  50.704  1.00 21.00           H  
ATOM   4216 HH22 ARG A 263     -29.812  86.830  51.040  1.00 21.00           H  
ATOM   4217  CZ  ARG A 263     -28.500  85.455  50.387  1.00 21.00           C  
ATOM   4218  N   ASP A 264     -21.615  81.717  47.884  1.00 25.10           N  
ATOM   4219  H   ASP A 264     -21.289  82.498  48.436  1.00 25.10           H  
ATOM   4220  CA  ASP A 264     -20.779  80.510  47.928  1.00 25.10           C  
ATOM   4221  HA  ASP A 264     -20.482  80.267  46.908  1.00 25.10           H  
ATOM   4222  C   ASP A 264     -21.527  79.306  48.568  1.00 25.10           C  
ATOM   4223  CB  ASP A 264     -19.504  80.888  48.710  1.00 25.10           C  
ATOM   4224  HB2 ASP A 264     -19.762  81.064  49.754  1.00 25.10           H  
ATOM   4225  HB3 ASP A 264     -19.111  81.820  48.304  1.00 25.10           H  
ATOM   4226  O   ASP A 264     -22.009  79.425  49.700  1.00 25.10           O  
ATOM   4227  CG  ASP A 264     -18.385  79.847  48.640  1.00 25.10           C  
ATOM   4228  OD1 ASP A 264     -18.542  78.866  47.884  1.00 25.10           O  
ATOM   4229  OD2 ASP A 264     -17.373  80.038  49.347  1.00 25.10           O  
ATOM   4230  N   PRO A 265     -21.686  78.152  47.881  1.00 24.49           N  
ATOM   4231  CA  PRO A 265     -22.639  77.106  48.281  1.00 24.49           C  
ATOM   4232  HA  PRO A 265     -23.570  77.586  48.580  1.00 24.49           H  
ATOM   4233  C   PRO A 265     -22.225  76.191  49.452  1.00 24.49           C  
ATOM   4234  CB  PRO A 265     -22.909  76.303  47.000  1.00 24.49           C  
ATOM   4235  HB2 PRO A 265     -23.138  75.255  47.194  1.00 24.49           H  
ATOM   4236  HB3 PRO A 265     -23.726  76.768  46.448  1.00 24.49           H  
ATOM   4237  O   PRO A 265     -22.996  75.300  49.804  1.00 24.49           O  
ATOM   4238  CG  PRO A 265     -21.613  76.457  46.211  1.00 24.49           C  
ATOM   4239  HG2 PRO A 265     -21.761  76.295  45.144  1.00 24.49           H  
ATOM   4240  HG3 PRO A 265     -20.853  75.784  46.608  1.00 24.49           H  
ATOM   4241  CD  PRO A 265     -21.234  77.900  46.517  1.00 24.49           C  
ATOM   4242  HD2 PRO A 265     -21.759  78.569  45.836  1.00 24.49           H  
ATOM   4243  HD3 PRO A 265     -20.157  78.026  46.402  1.00 24.49           H  
ATOM   4244  N   PHE A 266     -21.051  76.356  50.071  1.00 21.66           N  
ATOM   4245  H   PHE A 266     -20.441  77.092  49.744  1.00 21.66           H  
ATOM   4246  CA  PHE A 266     -20.545  75.427  51.105  1.00 21.66           C  
ATOM   4247  HA  PHE A 266     -20.717  74.409  50.755  1.00 21.66           H  
ATOM   4248  C   PHE A 266     -21.220  75.518  52.492  1.00 21.66           C  
ATOM   4249  CB  PHE A 266     -19.029  75.620  51.278  1.00 21.66           C  
ATOM   4250  HB2 PHE A 266     -18.843  76.643  51.605  1.00 21.66           H  
ATOM   4251  HB3 PHE A 266     -18.673  74.962  52.070  1.00 21.66           H  
ATOM   4252  O   PHE A 266     -20.839  74.773  53.396  1.00 21.66           O  
ATOM   4253  CG  PHE A 266     -18.194  75.324  50.052  1.00 21.66           C  
ATOM   4254  CD1 PHE A 266     -18.039  74.001  49.597  1.00 21.66           C  
ATOM   4255  HD1 PHE A 266     -18.528  73.192  50.120  1.00 21.66           H  
ATOM   4256  CD2 PHE A 266     -17.545  76.371  49.379  1.00 21.66           C  
ATOM   4257  HD2 PHE A 266     -17.645  77.390  49.724  1.00 21.66           H  
ATOM   4258  CE1 PHE A 266     -17.250  73.733  48.462  1.00 21.66           C  
ATOM   4259  HE1 PHE A 266     -17.136  72.718  48.111  1.00 21.66           H  
ATOM   4260  CE2 PHE A 266     -16.773  76.109  48.237  1.00 21.66           C  
ATOM   4261  HE2 PHE A 266     -16.315  76.936  47.715  1.00 21.66           H  
ATOM   4262  CZ  PHE A 266     -16.622  74.789  47.778  1.00 21.66           C  
ATOM   4263  HZ  PHE A 266     -16.028  74.593  46.897  1.00 21.66           H  
ATOM   4264  N   ILE A 267     -22.149  76.452  52.716  1.00 21.00           N  
ATOM   4265  H   ILE A 267     -22.466  76.997  51.927  1.00 21.00           H  
ATOM   4266  CA  ILE A 267     -22.555  76.863  54.071  1.00 21.00           C  
ATOM   4267  HA  ILE A 267     -21.640  77.028  54.640  1.00 21.00           H  
ATOM   4268  C   ILE A 267     -23.347  75.763  54.804  1.00 21.00           C  
ATOM   4269  CB  ILE A 267     -23.306  78.219  54.049  1.00 21.00           C  
ATOM   4270  HB  ILE A 267     -24.239  78.091  53.501  1.00 21.00           H  
ATOM   4271  O   ILE A 267     -24.517  75.512  54.517  1.00 21.00           O  
ATOM   4272  CG1 ILE A 267     -22.459  79.304  53.336  1.00 21.00           C  
ATOM   4273 HG12 ILE A 267     -21.512  79.429  53.860  1.00 21.00           H  
ATOM   4274 HG13 ILE A 267     -22.237  78.976  52.321  1.00 21.00           H  
ATOM   4275  CG2 ILE A 267     -23.639  78.662  55.489  1.00 21.00           C  
ATOM   4276 HG21 ILE A 267     -22.722  78.823  56.057  1.00 21.00           H  
ATOM   4277 HG22 ILE A 267     -24.241  77.908  55.997  1.00 21.00           H  
ATOM   4278 HG23 ILE A 267     -24.223  79.582  55.480  1.00 21.00           H  
ATOM   4279  CD1 ILE A 267     -23.138  80.674  53.212  1.00 21.00           C  
ATOM   4280 HD11 ILE A 267     -22.535  81.314  52.568  1.00 21.00           H  
ATOM   4281 HD12 ILE A 267     -23.223  81.150  54.189  1.00 21.00           H  
ATOM   4282 HD13 ILE A 267     -24.128  80.559  52.769  1.00 21.00           H  
ATOM   4283  N   TYR A 268     -22.720  75.165  55.821  1.00 21.64           N  
ATOM   4284  H   TYR A 268     -21.747  75.392  55.971  1.00 21.64           H  
ATOM   4285  CA  TYR A 268     -23.362  74.271  56.790  1.00 21.64           C  
ATOM   4286  HA  TYR A 268     -23.917  73.498  56.258  1.00 21.64           H  
ATOM   4287  C   TYR A 268     -24.345  75.062  57.673  1.00 21.64           C  
ATOM   4288  CB  TYR A 268     -22.289  73.592  57.663  1.00 21.64           C  
ATOM   4289  HB2 TYR A 268     -22.767  73.259  58.584  1.00 21.64           H  
ATOM   4290  HB3 TYR A 268     -21.541  74.330  57.955  1.00 21.64           H  
ATOM   4291  O   TYR A 268     -23.927  75.865  58.504  1.00 21.64           O  
ATOM   4292  CG  TYR A 268     -21.585  72.392  57.048  1.00 21.64           C  
ATOM   4293  CD1 TYR A 268     -21.881  71.096  57.517  1.00 21.64           C  
ATOM   4294  HD1 TYR A 268     -22.620  70.958  58.292  1.00 21.64           H  
ATOM   4295  CD2 TYR A 268     -20.612  72.563  56.042  1.00 21.64           C  
ATOM   4296  HD2 TYR A 268     -20.385  73.552  55.672  1.00 21.64           H  
ATOM   4297  CE1 TYR A 268     -21.208  69.977  56.987  1.00 21.64           C  
ATOM   4298  HE1 TYR A 268     -21.428  68.982  57.346  1.00 21.64           H  
ATOM   4299  CE2 TYR A 268     -19.939  71.448  55.507  1.00 21.64           C  
ATOM   4300  HE2 TYR A 268     -19.203  71.592  54.730  1.00 21.64           H  
ATOM   4301  OH  TYR A 268     -19.586  69.072  55.472  1.00 21.64           O  
ATOM   4302  HH  TYR A 268     -18.964  69.335  54.790  1.00 21.64           H  
ATOM   4303  CZ  TYR A 268     -20.236  70.151  55.982  1.00 21.64           C  
ATOM   4304  N   GLY A 269     -25.652  74.838  57.507  1.00 20.42           N  
ATOM   4305  H   GLY A 269     -25.935  74.188  56.788  1.00 20.42           H  
ATOM   4306  CA  GLY A 269     -26.692  75.420  58.365  1.00 20.42           C  
ATOM   4307  HA2 GLY A 269     -26.380  76.410  58.698  1.00 20.42           H  
ATOM   4308  HA3 GLY A 269     -27.611  75.531  57.790  1.00 20.42           H  
ATOM   4309  C   GLY A 269     -26.998  74.549  59.591  1.00 20.42           C  
ATOM   4310  O   GLY A 269     -27.292  73.369  59.441  1.00 20.42           O  
ATOM   4311  N   GLU A 270     -26.973  75.132  60.793  1.00 19.97           N  
ATOM   4312  H   GLU A 270     -26.633  76.082  60.845  1.00 19.97           H  
ATOM   4313  CA  GLU A 270     -27.026  74.393  62.075  1.00 19.97           C  
ATOM   4314  HA  GLU A 270     -26.511  73.438  61.969  1.00 19.97           H  
ATOM   4315  C   GLU A 270     -28.440  74.088  62.630  1.00 19.97           C  
ATOM   4316  CB  GLU A 270     -26.287  75.225  63.145  1.00 19.97           C  
ATOM   4317  HB2 GLU A 270     -26.339  74.695  64.096  1.00 19.97           H  
ATOM   4318  HB3 GLU A 270     -26.818  76.170  63.259  1.00 19.97           H  
ATOM   4319  O   GLU A 270     -28.601  73.197  63.453  1.00 19.97           O  
ATOM   4320  CG  GLU A 270     -24.809  75.524  62.850  1.00 19.97           C  
ATOM   4321  HG2 GLU A 270     -24.726  76.040  61.894  1.00 19.97           H  
ATOM   4322  HG3 GLU A 270     -24.268  74.580  62.774  1.00 19.97           H  
ATOM   4323  CD  GLU A 270     -24.196  76.410  63.948  1.00 19.97           C  
ATOM   4324  OE1 GLU A 270     -23.166  75.999  64.529  1.00 19.97           O  
ATOM   4325  OE2 GLU A 270     -24.761  77.504  64.181  1.00 19.97           O  
ATOM   4326  N   VAL A 271     -29.455  74.886  62.279  1.00 20.44           N  
ATOM   4327  H   VAL A 271     -29.311  75.315  61.376  1.00 20.44           H  
ATOM   4328  CA  VAL A 271     -29.960  75.839  63.295  1.00 20.44           C  
ATOM   4329  HA  VAL A 271     -29.080  76.134  63.867  1.00 20.44           H  
ATOM   4330  C   VAL A 271     -30.947  75.362  64.396  1.00 20.44           C  
ATOM   4331  CB  VAL A 271     -30.454  77.144  62.632  1.00 20.44           C  
ATOM   4332  HB  VAL A 271     -31.433  76.964  62.186  1.00 20.44           H  
ATOM   4333  O   VAL A 271     -30.608  75.499  65.566  1.00 20.44           O  
ATOM   4334  CG1 VAL A 271     -30.569  78.283  63.657  1.00 20.44           C  
ATOM   4335 HG11 VAL A 271     -31.222  78.000  64.482  1.00 20.44           H  
ATOM   4336 HG12 VAL A 271     -30.967  79.180  63.182  1.00 20.44           H  
ATOM   4337 HG13 VAL A 271     -29.584  78.505  64.068  1.00 20.44           H  
ATOM   4338  CG2 VAL A 271     -29.528  77.656  61.515  1.00 20.44           C  
ATOM   4339 HG21 VAL A 271     -28.512  77.756  61.896  1.00 20.44           H  
ATOM   4340 HG22 VAL A 271     -29.869  78.629  61.161  1.00 20.44           H  
ATOM   4341 HG23 VAL A 271     -29.533  76.972  60.667  1.00 20.44           H  
ATOM   4342  N   LYS A 272     -32.225  75.048  64.097  1.00 20.63           N  
ATOM   4343  H   LYS A 272     -32.430  74.754  63.153  1.00 20.63           H  
ATOM   4344  CA  LYS A 272     -33.363  75.419  64.998  1.00 20.63           C  
ATOM   4345  HA  LYS A 272     -32.956  76.140  65.707  1.00 20.63           H  
ATOM   4346  C   LYS A 272     -33.943  74.353  65.959  1.00 20.63           C  
ATOM   4347  CB  LYS A 272     -34.468  76.148  64.206  1.00 20.63           C  
ATOM   4348  HB2 LYS A 272     -34.664  75.630  63.267  1.00 20.63           H  
ATOM   4349  HB3 LYS A 272     -35.390  76.147  64.788  1.00 20.63           H  
ATOM   4350  O   LYS A 272     -33.716  73.163  65.804  1.00 20.63           O  
ATOM   4351  CG  LYS A 272     -34.071  77.608  63.943  1.00 20.63           C  
ATOM   4352  HG2 LYS A 272     -33.624  78.025  64.845  1.00 20.63           H  
ATOM   4353  HG3 LYS A 272     -33.340  77.643  63.135  1.00 20.63           H  
ATOM   4354  CD  LYS A 272     -35.268  78.484  63.569  1.00 20.63           C  
ATOM   4355  HD2 LYS A 272     -35.693  78.142  62.625  1.00 20.63           H  
ATOM   4356  HD3 LYS A 272     -36.020  78.410  64.355  1.00 20.63           H  
ATOM   4357  CE  LYS A 272     -34.783  79.932  63.451  1.00 20.63           C  
ATOM   4358  HE2 LYS A 272     -34.089  80.003  62.613  1.00 20.63           H  
ATOM   4359  HE3 LYS A 272     -34.236  80.183  64.359  1.00 20.63           H  
ATOM   4360  NZ  LYS A 272     -35.917  80.869  63.274  1.00 20.63           N  
ATOM   4361  HZ1 LYS A 272     -36.439  80.641  62.440  1.00 20.63           H  
ATOM   4362  HZ2 LYS A 272     -35.582  81.820  63.208  1.00 20.63           H  
ATOM   4363  HZ3 LYS A 272     -36.537  80.805  64.069  1.00 20.63           H  
ATOM   4364  N   GLU A 273     -34.708  74.843  66.952  1.00 20.32           N  
ATOM   4365  H   GLU A 273     -34.863  75.841  66.933  1.00 20.32           H  
ATOM   4366  CA  GLU A 273     -34.874  74.239  68.294  1.00 20.32           C  
ATOM   4367  HA  GLU A 273     -34.033  73.570  68.475  1.00 20.32           H  
ATOM   4368  C   GLU A 273     -36.166  73.421  68.581  1.00 20.32           C  
ATOM   4369  CB  GLU A 273     -34.844  75.356  69.377  1.00 20.32           C  
ATOM   4370  HB2 GLU A 273     -35.871  75.696  69.510  1.00 20.32           H  
ATOM   4371  HB3 GLU A 273     -34.563  74.902  70.327  1.00 20.32           H  
ATOM   4372  O   GLU A 273     -36.083  72.393  69.245  1.00 20.32           O  
ATOM   4373  CG  GLU A 273     -33.995  76.633  69.187  1.00 20.32           C  
ATOM   4374  HG2 GLU A 273     -33.815  76.834  68.131  1.00 20.32           H  
ATOM   4375  HG3 GLU A 273     -33.023  76.488  69.658  1.00 20.32           H  
ATOM   4376  CD  GLU A 273     -34.714  77.864  69.777  1.00 20.32           C  
ATOM   4377  OE1 GLU A 273     -34.272  78.373  70.829  1.00 20.32           O  
ATOM   4378  OE2 GLU A 273     -35.701  78.309  69.137  1.00 20.32           O  
ATOM   4379  N   LYS A 274     -37.356  73.943  68.227  1.00 21.76           N  
ATOM   4380  H   LYS A 274     -37.327  74.715  67.576  1.00 21.76           H  
ATOM   4381  CA  LYS A 274     -38.628  73.777  68.996  1.00 21.76           C  
ATOM   4382  HA  LYS A 274     -38.380  73.410  69.993  1.00 21.76           H  
ATOM   4383  C   LYS A 274     -39.616  72.747  68.383  1.00 21.76           C  
ATOM   4384  CB  LYS A 274     -39.309  75.154  69.137  1.00 21.76           C  
ATOM   4385  HB2 LYS A 274     -39.968  75.283  68.279  1.00 21.76           H  
ATOM   4386  HB3 LYS A 274     -39.899  75.122  70.053  1.00 21.76           H  
ATOM   4387  O   LYS A 274     -39.336  72.248  67.299  1.00 21.76           O  
ATOM   4388  CG  LYS A 274     -38.452  76.425  69.246  1.00 21.76           C  
ATOM   4389  HG2 LYS A 274     -37.783  76.497  68.389  1.00 21.76           H  
ATOM   4390  HG3 LYS A 274     -37.862  76.374  70.161  1.00 21.76           H  
ATOM   4391  CD  LYS A 274     -39.344  77.679  69.253  1.00 21.76           C  
ATOM   4392  HD2 LYS A 274     -39.067  78.311  68.409  1.00 21.76           H  
ATOM   4393  HD3 LYS A 274     -40.387  77.393  69.114  1.00 21.76           H  
ATOM   4394  CE  LYS A 274     -39.184  78.494  70.541  1.00 21.76           C  
ATOM   4395  HE2 LYS A 274     -38.690  77.873  71.288  1.00 21.76           H  
ATOM   4396  HE3 LYS A 274     -38.537  79.349  70.343  1.00 21.76           H  
ATOM   4397  NZ  LYS A 274     -40.503  78.912  71.068  1.00 21.76           N  
ATOM   4398  HZ1 LYS A 274     -41.100  79.339  70.374  1.00 21.76           H  
ATOM   4399  HZ2 LYS A 274     -40.438  79.437  71.928  1.00 21.76           H  
ATOM   4400  HZ3 LYS A 274     -41.014  78.080  71.327  1.00 21.76           H  
ATOM   4401  N   GLU A 275     -40.809  72.416  68.913  1.00 20.61           N  
ATOM   4402  H   GLU A 275     -41.250  71.677  68.384  1.00 20.61           H  
ATOM   4403  CA  GLU A 275     -41.553  72.707  70.173  1.00 20.61           C  
ATOM   4404  HA  GLU A 275     -40.845  72.745  71.001  1.00 20.61           H  
ATOM   4405  C   GLU A 275     -42.549  71.531  70.455  1.00 20.61           C  
ATOM   4406  CB  GLU A 275     -42.332  74.051  70.088  1.00 20.61           C  
ATOM   4407  HB2 GLU A 275     -41.869  74.715  69.358  1.00 20.61           H  
ATOM   4408  HB3 GLU A 275     -43.331  73.868  69.693  1.00 20.61           H  
ATOM   4409  O   GLU A 275     -42.409  70.472  69.847  1.00 20.61           O  
ATOM   4410  CG  GLU A 275     -42.456  74.769  71.456  1.00 20.61           C  
ATOM   4411  HG2 GLU A 275     -41.780  74.299  72.171  1.00 20.61           H  
ATOM   4412  HG3 GLU A 275     -43.475  74.622  71.814  1.00 20.61           H  
ATOM   4413  CD  GLU A 275     -42.163  76.281  71.433  1.00 20.61           C  
ATOM   4414  OE1 GLU A 275     -41.465  76.793  72.338  1.00 20.61           O  
ATOM   4415  OE2 GLU A 275     -42.502  77.000  70.462  1.00 20.61           O  
ATOM   4416  N   ASP A 276     -43.542  71.687  71.346  1.00 20.62           N  
ATOM   4417  H   ASP A 276     -43.619  72.585  71.803  1.00 20.62           H  
ATOM   4418  CA  ASP A 276     -44.197  70.577  72.077  1.00 20.62           C  
ATOM   4419  HA  ASP A 276     -43.408  69.897  72.399  1.00 20.62           H  
ATOM   4420  C   ASP A 276     -45.257  69.699  71.352  1.00 20.62           C  
ATOM   4421  CB  ASP A 276     -44.840  71.147  73.359  1.00 20.62           C  
ATOM   4422  HB2 ASP A 276     -45.729  71.719  73.094  1.00 20.62           H  
ATOM   4423  HB3 ASP A 276     -45.151  70.322  73.999  1.00 20.62           H  
ATOM   4424  O   ASP A 276     -45.130  68.477  71.289  1.00 20.62           O  
ATOM   4425  CG  ASP A 276     -43.917  72.075  74.142  1.00 20.62           C  
ATOM   4426  OD1 ASP A 276     -43.039  71.554  74.864  1.00 20.62           O  
ATOM   4427  OD2 ASP A 276     -44.068  73.303  73.958  1.00 20.62           O  
ATOM   4428  N   GLU A 277     -46.402  70.270  70.955  1.00 18.62           N  
ATOM   4429  H   GLU A 277     -46.348  71.277  70.886  1.00 18.62           H  
ATOM   4430  CA  GLU A 277     -47.677  69.801  71.558  1.00 18.62           C  
ATOM   4431  HA  GLU A 277     -47.422  69.157  72.400  1.00 18.62           H  
ATOM   4432  C   GLU A 277     -48.646  68.964  70.683  1.00 18.62           C  
ATOM   4433  CB  GLU A 277     -48.413  71.038  72.127  1.00 18.62           C  
ATOM   4434  HB2 GLU A 277     -47.731  71.886  72.195  1.00 18.62           H  
ATOM   4435  HB3 GLU A 277     -49.204  71.331  71.436  1.00 18.62           H  
ATOM   4436  O   GLU A 277     -49.797  68.774  71.069  1.00 18.62           O  
ATOM   4437  CG  GLU A 277     -48.996  70.794  73.528  1.00 18.62           C  
ATOM   4438  HG2 GLU A 277     -49.684  69.949  73.490  1.00 18.62           H  
ATOM   4439  HG3 GLU A 277     -48.179  70.527  74.199  1.00 18.62           H  
ATOM   4440  CD  GLU A 277     -49.742  72.021  74.084  1.00 18.62           C  
ATOM   4441  OE1 GLU A 277     -49.710  72.206  75.323  1.00 18.62           O  
ATOM   4442  OE2 GLU A 277     -50.385  72.742  73.285  1.00 18.62           O  
ATOM   4443  N   ALA A 278     -48.240  68.534  69.483  1.00 18.93           N  
ATOM   4444  H   ALA A 278     -47.251  68.634  69.300  1.00 18.93           H  
ATOM   4445  CA  ALA A 278     -49.131  68.279  68.331  1.00 18.93           C  
ATOM   4446  HA  ALA A 278     -49.298  69.256  67.878  1.00 18.93           H  
ATOM   4447  C   ALA A 278     -50.546  67.686  68.616  1.00 18.93           C  
ATOM   4448  CB  ALA A 278     -48.372  67.452  67.289  1.00 18.93           C  
ATOM   4449  HB1 ALA A 278     -47.436  67.948  67.028  1.00 18.93           H  
ATOM   4450  HB2 ALA A 278     -48.980  67.339  66.392  1.00 18.93           H  
ATOM   4451  HB3 ALA A 278     -48.154  66.466  67.697  1.00 18.93           H  
ATOM   4452  O   ALA A 278     -50.727  66.608  69.181  1.00 18.93           O  
ATOM   4453  N   VAL A 279     -51.561  68.419  68.142  1.00 19.92           N  
ATOM   4454  H   VAL A 279     -51.291  69.225  67.595  1.00 19.92           H  
ATOM   4455  CA  VAL A 279     -52.955  68.432  68.629  1.00 19.92           C  
ATOM   4456  HA  VAL A 279     -52.922  68.468  69.718  1.00 19.92           H  
ATOM   4457  C   VAL A 279     -53.819  67.224  68.221  1.00 19.92           C  
ATOM   4458  CB  VAL A 279     -53.611  69.742  68.124  1.00 19.92           C  
ATOM   4459  HB  VAL A 279     -53.458  69.810  67.047  1.00 19.92           H  
ATOM   4460  O   VAL A 279     -53.924  66.925  67.038  1.00 19.92           O  
ATOM   4461  CG1 VAL A 279     -55.120  69.864  68.372  1.00 19.92           C  
ATOM   4462 HG11 VAL A 279     -55.332  69.772  69.438  1.00 19.92           H  
ATOM   4463 HG12 VAL A 279     -55.654  69.101  67.806  1.00 19.92           H  
ATOM   4464 HG13 VAL A 279     -55.472  70.835  68.026  1.00 19.92           H  
ATOM   4465  CG2 VAL A 279     -52.951  70.969  68.770  1.00 19.92           C  
ATOM   4466 HG21 VAL A 279     -53.403  71.885  68.390  1.00 19.92           H  
ATOM   4467 HG22 VAL A 279     -51.885  71.001  68.547  1.00 19.92           H  
ATOM   4468 HG23 VAL A 279     -53.074  70.934  69.853  1.00 19.92           H  
ATOM   4469  N   VAL A 280     -54.538  66.665  69.212  1.00 17.52           N  
ATOM   4470  H   VAL A 280     -54.158  66.884  70.122  1.00 17.52           H  
ATOM   4471  CA  VAL A 280     -55.906  66.052  69.293  1.00 17.52           C  
ATOM   4472  HA  VAL A 280     -55.824  65.239  70.014  1.00 17.52           H  
ATOM   4473  C   VAL A 280     -56.603  65.406  68.070  1.00 17.52           C  
ATOM   4474  CB  VAL A 280     -56.892  67.091  69.909  1.00 17.52           C  
ATOM   4475  HB  VAL A 280     -56.993  67.927  69.217  1.00 17.52           H  
ATOM   4476  O   VAL A 280     -57.425  64.521  68.286  1.00 17.52           O  
ATOM   4477  CG1 VAL A 280     -58.313  66.575  70.196  1.00 17.52           C  
ATOM   4478 HG11 VAL A 280     -58.837  66.365  69.263  1.00 17.52           H  
ATOM   4479 HG12 VAL A 280     -58.893  67.327  70.731  1.00 17.52           H  
ATOM   4480 HG13 VAL A 280     -58.266  65.664  70.792  1.00 17.52           H  
ATOM   4481  CG2 VAL A 280     -56.383  67.643  71.253  1.00 17.52           C  
ATOM   4482 HG21 VAL A 280     -57.085  68.377  71.648  1.00 17.52           H  
ATOM   4483 HG22 VAL A 280     -55.421  68.142  71.137  1.00 17.52           H  
ATOM   4484 HG23 VAL A 280     -56.276  66.830  71.972  1.00 17.52           H  
ATOM   4485  N   LEU A 281     -56.411  65.888  66.839  1.00 18.00           N  
ATOM   4486  H   LEU A 281     -55.560  66.415  66.700  1.00 18.00           H  
ATOM   4487  CA  LEU A 281     -57.477  66.101  65.846  1.00 18.00           C  
ATOM   4488  HA  LEU A 281     -58.079  66.918  66.244  1.00 18.00           H  
ATOM   4489  C   LEU A 281     -58.477  64.949  65.620  1.00 18.00           C  
ATOM   4490  CB  LEU A 281     -56.876  66.572  64.510  1.00 18.00           C  
ATOM   4491  HB2 LEU A 281     -56.062  65.898  64.241  1.00 18.00           H  
ATOM   4492  HB3 LEU A 281     -57.639  66.488  63.736  1.00 18.00           H  
ATOM   4493  O   LEU A 281     -58.132  63.798  65.375  1.00 18.00           O  
ATOM   4494  CG  LEU A 281     -56.361  68.024  64.511  1.00 18.00           C  
ATOM   4495  HG  LEU A 281     -55.606  68.148  65.287  1.00 18.00           H  
ATOM   4496  CD1 LEU A 281     -55.725  68.337  63.157  1.00 18.00           C  
ATOM   4497 HD11 LEU A 281     -54.908  67.640  62.971  1.00 18.00           H  
ATOM   4498 HD12 LEU A 281     -55.320  69.349  63.164  1.00 18.00           H  
ATOM   4499 HD13 LEU A 281     -56.466  68.248  62.362  1.00 18.00           H  
ATOM   4500  CD2 LEU A 281     -57.480  69.048  64.740  1.00 18.00           C  
ATOM   4501 HD21 LEU A 281     -58.289  68.885  64.028  1.00 18.00           H  
ATOM   4502 HD22 LEU A 281     -57.863  68.975  65.758  1.00 18.00           H  
ATOM   4503 HD23 LEU A 281     -57.085  70.055  64.607  1.00 18.00           H  
ATOM   4504  N   ALA A 282     -59.753  65.340  65.618  1.00 17.62           N  
ATOM   4505  H   ALA A 282     -59.923  66.332  65.693  1.00 17.62           H  
ATOM   4506  CA  ALA A 282     -60.930  64.496  65.824  1.00 17.62           C  
ATOM   4507  HA  ALA A 282     -60.709  63.802  66.634  1.00 17.62           H  
ATOM   4508  C   ALA A 282     -61.391  63.636  64.624  1.00 17.62           C  
ATOM   4509  CB  ALA A 282     -62.048  65.448  66.286  1.00 17.62           C  
ATOM   4510  HB1 ALA A 282     -62.327  66.120  65.474  1.00 17.62           H  
ATOM   4511  HB2 ALA A 282     -62.926  64.871  66.574  1.00 17.62           H  
ATOM   4512  HB3 ALA A 282     -61.719  66.028  67.149  1.00 17.62           H  
ATOM   4513  O   ALA A 282     -62.544  63.219  64.615  1.00 17.62           O  
ATOM   4514  N   PHE A 283     -60.545  63.440  63.606  1.00 17.76           N  
ATOM   4515  H   PHE A 283     -59.575  63.668  63.772  1.00 17.76           H  
ATOM   4516  CA  PHE A 283     -60.959  63.183  62.216  1.00 17.76           C  
ATOM   4517  HA  PHE A 283     -61.318  64.133  61.820  1.00 17.76           H  
ATOM   4518  C   PHE A 283     -62.122  62.191  62.028  1.00 17.76           C  
ATOM   4519  CB  PHE A 283     -59.740  62.775  61.377  1.00 17.76           C  
ATOM   4520  HB2 PHE A 283     -59.084  62.130  61.961  1.00 17.76           H  
ATOM   4521  HB3 PHE A 283     -60.079  62.197  60.517  1.00 17.76           H  
ATOM   4522  O   PHE A 283     -62.010  61.000  62.308  1.00 17.76           O  
ATOM   4523  CG  PHE A 283     -58.977  63.972  60.848  1.00 17.76           C  
ATOM   4524  CD1 PHE A 283     -59.507  64.697  59.764  1.00 17.76           C  
ATOM   4525  HD1 PHE A 283     -60.439  64.390  59.312  1.00 17.76           H  
ATOM   4526  CD2 PHE A 283     -57.772  64.386  61.446  1.00 17.76           C  
ATOM   4527  HD2 PHE A 283     -57.367  63.836  62.282  1.00 17.76           H  
ATOM   4528  CE1 PHE A 283     -58.836  65.830  59.275  1.00 17.76           C  
ATOM   4529  HE1 PHE A 283     -59.250  66.385  58.446  1.00 17.76           H  
ATOM   4530  CE2 PHE A 283     -57.096  65.516  60.950  1.00 17.76           C  
ATOM   4531  HE2 PHE A 283     -56.165  65.825  61.403  1.00 17.76           H  
ATOM   4532  CZ  PHE A 283     -57.629  66.239  59.868  1.00 17.76           C  
ATOM   4533  HZ  PHE A 283     -57.109  67.107  59.490  1.00 17.76           H  
ATOM   4534  N   ASP A 284     -63.224  62.706  61.476  1.00 18.45           N  
ATOM   4535  H   ASP A 284     -63.221  63.693  61.262  1.00 18.45           H  
ATOM   4536  CA  ASP A 284     -64.570  62.127  61.583  1.00 18.45           C  
ATOM   4537  HA  ASP A 284     -64.778  61.911  62.632  1.00 18.45           H  
ATOM   4538  C   ASP A 284     -64.810  60.844  60.764  1.00 18.45           C  
ATOM   4539  CB  ASP A 284     -65.584  63.180  61.079  1.00 18.45           C  
ATOM   4540  HB2 ASP A 284     -66.587  62.869  61.370  1.00 18.45           H  
ATOM   4541  HB3 ASP A 284     -65.556  63.206  59.990  1.00 18.45           H  
ATOM   4542  O   ASP A 284     -65.766  60.113  61.005  1.00 18.45           O  
ATOM   4543  CG  ASP A 284     -65.331  64.606  61.576  1.00 18.45           C  
ATOM   4544  OD1 ASP A 284     -65.978  65.012  62.565  1.00 18.45           O  
ATOM   4545  OD2 ASP A 284     -64.479  65.278  60.945  1.00 18.45           O  
ATOM   4546  N   ALA A 285     -64.057  60.668  59.677  1.00 17.71           N  
ATOM   4547  H   ALA A 285     -63.164  61.138  59.728  1.00 17.71           H  
ATOM   4548  CA  ALA A 285     -64.737  60.829  58.388  1.00 17.71           C  
ATOM   4549  HA  ALA A 285     -65.625  61.443  58.542  1.00 17.71           H  
ATOM   4550  C   ALA A 285     -65.244  59.564  57.669  1.00 17.71           C  
ATOM   4551  CB  ALA A 285     -63.789  61.628  57.482  1.00 17.71           C  
ATOM   4552  HB1 ALA A 285     -63.549  62.583  57.949  1.00 17.71           H  
ATOM   4553  HB2 ALA A 285     -64.277  61.818  56.526  1.00 17.71           H  
ATOM   4554  HB3 ALA A 285     -62.871  61.066  57.308  1.00 17.71           H  
ATOM   4555  O   ALA A 285     -66.280  59.622  57.007  1.00 17.71           O  
ATOM   4556  N   VAL A 286     -64.476  58.475  57.675  1.00 19.07           N  
ATOM   4557  H   VAL A 286     -63.719  58.434  58.342  1.00 19.07           H  
ATOM   4558  CA  VAL A 286     -64.456  57.526  56.539  1.00 19.07           C  
ATOM   4559  HA  VAL A 286     -64.828  58.046  55.657  1.00 19.07           H  
ATOM   4560  C   VAL A 286     -65.330  56.284  56.790  1.00 19.07           C  
ATOM   4561  CB  VAL A 286     -63.001  57.107  56.210  1.00 19.07           C  
ATOM   4562  HB  VAL A 286     -62.664  56.390  56.957  1.00 19.07           H  
ATOM   4563  O   VAL A 286     -65.282  55.723  57.879  1.00 19.07           O  
ATOM   4564  CG1 VAL A 286     -62.866  56.466  54.824  1.00 19.07           C  
ATOM   4565 HG11 VAL A 286     -63.534  55.610  54.728  1.00 19.07           H  
ATOM   4566 HG12 VAL A 286     -63.096  57.192  54.044  1.00 19.07           H  
ATOM   4567 HG13 VAL A 286     -61.848  56.108  54.675  1.00 19.07           H  
ATOM   4568  CG2 VAL A 286     -62.018  58.292  56.222  1.00 19.07           C  
ATOM   4569 HG21 VAL A 286     -62.370  59.072  55.546  1.00 19.07           H  
ATOM   4570 HG22 VAL A 286     -61.033  57.957  55.898  1.00 19.07           H  
ATOM   4571 HG23 VAL A 286     -61.918  58.694  57.230  1.00 19.07           H  
ATOM   4572  N   SER A 287     -66.037  55.699  55.816  1.00 18.30           N  
ATOM   4573  H   SER A 287     -66.209  54.731  56.047  1.00 18.30           H  
ATOM   4574  CA  SER A 287     -67.112  56.287  54.977  1.00 18.30           C  
ATOM   4575  HA  SER A 287     -67.841  56.764  55.632  1.00 18.30           H  
ATOM   4576  C   SER A 287     -67.862  55.226  54.157  1.00 18.30           C  
ATOM   4577  CB  SER A 287     -66.644  57.334  53.946  1.00 18.30           C  
ATOM   4578  HB2 SER A 287     -66.433  58.270  54.463  1.00 18.30           H  
ATOM   4579  HB3 SER A 287     -67.455  57.544  53.249  1.00 18.30           H  
ATOM   4580  O   SER A 287     -68.984  55.485  53.733  1.00 18.30           O  
ATOM   4581  OG  SER A 287     -65.502  56.947  53.211  1.00 18.30           O  
ATOM   4582  HG  SER A 287     -65.690  56.223  52.610  1.00 18.30           H  
ATOM   4583  N   GLU A 288     -67.222  54.095  53.843  1.00 18.47           N  
ATOM   4584  H   GLU A 288     -66.384  53.871  54.361  1.00 18.47           H  
ATOM   4585  CA  GLU A 288     -67.149  53.675  52.436  1.00 18.47           C  
ATOM   4586  HA  GLU A 288     -67.602  54.449  51.816  1.00 18.47           H  
ATOM   4587  C   GLU A 288     -67.903  52.378  52.082  1.00 18.47           C  
ATOM   4588  CB  GLU A 288     -65.645  53.618  52.077  1.00 18.47           C  
ATOM   4589  HB2 GLU A 288     -65.205  52.692  52.445  1.00 18.47           H  
ATOM   4590  HB3 GLU A 288     -65.138  54.434  52.592  1.00 18.47           H  
ATOM   4591  O   GLU A 288     -68.864  52.414  51.323  1.00 18.47           O  
ATOM   4592  CG  GLU A 288     -65.333  53.772  50.588  1.00 18.47           C  
ATOM   4593  HG2 GLU A 288     -65.681  52.889  50.052  1.00 18.47           H  
ATOM   4594  HG3 GLU A 288     -65.873  54.637  50.203  1.00 18.47           H  
ATOM   4595  CD  GLU A 288     -63.823  53.971  50.378  1.00 18.47           C  
ATOM   4596  OE1 GLU A 288     -63.401  55.150  50.328  1.00 18.47           O  
ATOM   4597  OE2 GLU A 288     -63.103  52.954  50.271  1.00 18.47           O  
ATOM   4598  N   ASP A 289     -67.474  51.242  52.632  1.00 19.20           N  
ATOM   4599  H   ASP A 289     -66.901  51.380  53.452  1.00 19.20           H  
ATOM   4600  CA  ASP A 289     -66.894  50.170  51.809  1.00 19.20           C  
ATOM   4601  HA  ASP A 289     -66.102  50.626  51.215  1.00 19.20           H  
ATOM   4602  C   ASP A 289     -67.816  49.464  50.771  1.00 19.20           C  
ATOM   4603  CB  ASP A 289     -66.193  49.150  52.743  1.00 19.20           C  
ATOM   4604  HB2 ASP A 289     -65.727  48.385  52.122  1.00 19.20           H  
ATOM   4605  HB3 ASP A 289     -66.948  48.663  53.359  1.00 19.20           H  
ATOM   4606  O   ASP A 289     -68.196  50.002  49.734  1.00 19.20           O  
ATOM   4607  CG  ASP A 289     -65.113  49.702  53.683  1.00 19.20           C  
ATOM   4608  OD1 ASP A 289     -65.368  50.745  54.331  1.00 19.20           O  
ATOM   4609  OD2 ASP A 289     -64.092  48.994  53.826  1.00 19.20           O  
ATOM   4610  N   GLY A 290     -68.045  48.157  50.949  1.00 20.16           N  
ATOM   4611  H   GLY A 290     -67.739  47.777  51.833  1.00 20.16           H  
ATOM   4612  CA  GLY A 290     -68.200  47.206  49.839  1.00 20.16           C  
ATOM   4613  HA2 GLY A 290     -67.593  47.551  49.002  1.00 20.16           H  
ATOM   4614  HA3 GLY A 290     -67.812  46.236  50.152  1.00 20.16           H  
ATOM   4615  C   GLY A 290     -69.620  46.998  49.312  1.00 20.16           C  
ATOM   4616  O   GLY A 290     -69.966  45.867  48.978  1.00 20.16           O  
ATOM   4617  N   PHE A 291     -70.459  48.035  49.303  1.00 23.82           N  
ATOM   4618  H   PHE A 291     -70.077  48.938  49.545  1.00 23.82           H  
ATOM   4619  CA  PHE A 291     -71.908  47.919  49.047  1.00 23.82           C  
ATOM   4620  HA  PHE A 291     -72.230  46.934  49.385  1.00 23.82           H  
ATOM   4621  C   PHE A 291     -72.338  47.984  47.565  1.00 23.82           C  
ATOM   4622  CB  PHE A 291     -72.644  48.965  49.903  1.00 23.82           C  
ATOM   4623  HB2 PHE A 291     -73.405  49.457  49.298  1.00 23.82           H  
ATOM   4624  HB3 PHE A 291     -71.955  49.747  50.222  1.00 23.82           H  
ATOM   4625  O   PHE A 291     -73.494  47.704  47.242  1.00 23.82           O  
ATOM   4626  CG  PHE A 291     -73.320  48.364  51.118  1.00 23.82           C  
ATOM   4627  CD1 PHE A 291     -74.655  47.929  51.025  1.00 23.82           C  
ATOM   4628  HD1 PHE A 291     -75.185  48.030  50.089  1.00 23.82           H  
ATOM   4629  CD2 PHE A 291     -72.618  48.215  52.328  1.00 23.82           C  
ATOM   4630  HD2 PHE A 291     -71.593  48.546  52.398  1.00 23.82           H  
ATOM   4631  CE1 PHE A 291     -75.294  47.362  52.142  1.00 23.82           C  
ATOM   4632  HE1 PHE A 291     -76.320  47.032  52.065  1.00 23.82           H  
ATOM   4633  CE2 PHE A 291     -73.255  47.643  53.445  1.00 23.82           C  
ATOM   4634  HE2 PHE A 291     -72.712  47.537  54.373  1.00 23.82           H  
ATOM   4635  CZ  PHE A 291     -74.594  47.219  53.353  1.00 23.82           C  
ATOM   4636  HZ  PHE A 291     -75.080  46.784  54.213  1.00 23.82           H  
ATOM   4637  N   ASP A 292     -71.415  48.354  46.681  1.00 20.07           N  
ATOM   4638  H   ASP A 292     -70.503  48.574  47.055  1.00 20.07           H  
ATOM   4639  CA  ASP A 292     -71.595  48.581  45.241  1.00 20.07           C  
ATOM   4640  HA  ASP A 292     -72.464  49.222  45.094  1.00 20.07           H  
ATOM   4641  C   ASP A 292     -71.818  47.288  44.414  1.00 20.07           C  
ATOM   4642  CB  ASP A 292     -70.313  49.305  44.759  1.00 20.07           C  
ATOM   4643  HB2 ASP A 292     -69.970  48.836  43.836  1.00 20.07           H  
ATOM   4644  HB3 ASP A 292     -69.506  49.180  45.480  1.00 20.07           H  
ATOM   4645  O   ASP A 292     -71.377  46.206  44.791  1.00 20.07           O  
ATOM   4646  CG  ASP A 292     -70.502  50.801  44.485  1.00 20.07           C  
ATOM   4647  OD1 ASP A 292     -71.441  51.400  45.054  1.00 20.07           O  
ATOM   4648  OD2 ASP A 292     -69.774  51.297  43.596  1.00 20.07           O  
ATOM   4649  N   LEU A 293     -72.386  47.285  43.196  1.00 18.10           N  
ATOM   4650  H   LEU A 293     -72.332  46.357  42.801  1.00 18.10           H  
ATOM   4651  CA  LEU A 293     -73.372  48.180  42.550  1.00 18.10           C  
ATOM   4652  HA  LEU A 293     -74.248  48.262  43.193  1.00 18.10           H  
ATOM   4653  C   LEU A 293     -73.798  47.581  41.188  1.00 18.10           C  
ATOM   4654  CB  LEU A 293     -72.809  49.593  42.233  1.00 18.10           C  
ATOM   4655  HB2 LEU A 293     -72.680  49.699  41.156  1.00 18.10           H  
ATOM   4656  HB3 LEU A 293     -71.807  49.703  42.648  1.00 18.10           H  
ATOM   4657  O   LEU A 293     -74.978  47.512  40.862  1.00 18.10           O  
ATOM   4658  CG  LEU A 293     -73.674  50.798  42.645  1.00 18.10           C  
ATOM   4659  HG  LEU A 293     -73.794  50.816  43.728  1.00 18.10           H  
ATOM   4660  CD1 LEU A 293     -73.021  52.098  42.166  1.00 18.10           C  
ATOM   4661 HD11 LEU A 293     -73.601  52.951  42.518  1.00 18.10           H  
ATOM   4662 HD12 LEU A 293     -72.944  52.121  41.079  1.00 18.10           H  
ATOM   4663 HD13 LEU A 293     -72.022  52.182  42.594  1.00 18.10           H  
ATOM   4664  CD2 LEU A 293     -75.058  50.751  41.986  1.00 18.10           C  
ATOM   4665 HD21 LEU A 293     -74.959  50.697  40.902  1.00 18.10           H  
ATOM   4666 HD22 LEU A 293     -75.610  49.881  42.342  1.00 18.10           H  
ATOM   4667 HD23 LEU A 293     -75.617  51.646  42.259  1.00 18.10           H  
ATOM   4668  N   LEU A 294     -72.800  47.244  40.352  1.00 16.96           N  
ATOM   4669  H   LEU A 294     -71.883  47.271  40.774  1.00 16.96           H  
ATOM   4670  CA  LEU A 294     -72.853  47.612  38.924  1.00 16.96           C  
ATOM   4671  HA  LEU A 294     -73.559  48.434  38.814  1.00 16.96           H  
ATOM   4672  C   LEU A 294     -73.330  46.547  37.918  1.00 16.96           C  
ATOM   4673  CB  LEU A 294     -71.455  48.108  38.469  1.00 16.96           C  
ATOM   4674  HB2 LEU A 294     -71.459  48.157  37.380  1.00 16.96           H  
ATOM   4675  HB3 LEU A 294     -70.717  47.359  38.755  1.00 16.96           H  
ATOM   4676  O   LEU A 294     -74.172  46.832  37.072  1.00 16.96           O  
ATOM   4677  CG  LEU A 294     -70.958  49.475  38.969  1.00 16.96           C  
ATOM   4678  HG  LEU A 294     -70.867  49.457  40.055  1.00 16.96           H  
ATOM   4679  CD1 LEU A 294     -69.567  49.740  38.390  1.00 16.96           C  
ATOM   4680 HD11 LEU A 294     -68.881  48.955  38.706  1.00 16.96           H  
ATOM   4681 HD12 LEU A 294     -69.193  50.688  38.776  1.00 16.96           H  
ATOM   4682 HD13 LEU A 294     -69.604  49.783  37.301  1.00 16.96           H  
ATOM   4683  CD2 LEU A 294     -71.873  50.620  38.527  1.00 16.96           C  
ATOM   4684 HD21 LEU A 294     -71.457  51.565  38.876  1.00 16.96           H  
ATOM   4685 HD22 LEU A 294     -71.960  50.641  37.441  1.00 16.96           H  
ATOM   4686 HD23 LEU A 294     -72.863  50.509  38.969  1.00 16.96           H  
ATOM   4687  N   SER A 295     -72.599  45.434  37.809  1.00 16.81           N  
ATOM   4688  H   SER A 295     -72.097  45.148  38.637  1.00 16.81           H  
ATOM   4689  CA  SER A 295     -71.935  45.156  36.516  1.00 16.81           C  
ATOM   4690  HA  SER A 295     -72.095  46.030  35.885  1.00 16.81           H  
ATOM   4691  C   SER A 295     -72.483  43.942  35.723  1.00 16.81           C  
ATOM   4692  CB  SER A 295     -70.412  45.108  36.768  1.00 16.81           C  
ATOM   4693  HB2 SER A 295     -70.207  45.196  37.835  1.00 16.81           H  
ATOM   4694  HB3 SER A 295     -69.953  45.968  36.280  1.00 16.81           H  
ATOM   4695  O   SER A 295     -72.831  42.930  36.321  1.00 16.81           O  
ATOM   4696  OG  SER A 295     -69.786  43.930  36.306  1.00 16.81           O  
ATOM   4697  HG  SER A 295     -69.935  43.228  36.944  1.00 16.81           H  
ATOM   4698  N   MET A 296     -72.531  43.935  34.376  1.00 17.06           N  
ATOM   4699  H   MET A 296     -72.869  43.065  33.989  1.00 17.06           H  
ATOM   4700  CA  MET A 296     -72.406  45.085  33.458  1.00 17.06           C  
ATOM   4701  HA  MET A 296     -72.935  45.917  33.921  1.00 17.06           H  
ATOM   4702  C   MET A 296     -73.068  44.892  32.068  1.00 17.06           C  
ATOM   4703  CB  MET A 296     -70.929  45.503  33.266  1.00 17.06           C  
ATOM   4704  HB2 MET A 296     -70.324  45.223  34.128  1.00 17.06           H  
ATOM   4705  HB3 MET A 296     -70.495  44.986  32.409  1.00 17.06           H  
ATOM   4706  O   MET A 296     -73.947  45.676  31.726  1.00 17.06           O  
ATOM   4707  CG  MET A 296     -70.799  47.020  33.074  1.00 17.06           C  
ATOM   4708  HG2 MET A 296     -70.961  47.508  34.036  1.00 17.06           H  
ATOM   4709  HG3 MET A 296     -71.579  47.364  32.396  1.00 17.06           H  
ATOM   4710  SD  MET A 296     -69.192  47.542  32.413  1.00 17.06           S  
ATOM   4711  CE  MET A 296     -69.503  49.316  32.209  1.00 17.06           C  
ATOM   4712  HE1 MET A 296     -69.746  49.756  33.176  1.00 17.06           H  
ATOM   4713  HE2 MET A 296     -70.334  49.467  31.520  1.00 17.06           H  
ATOM   4714  HE3 MET A 296     -68.609  49.796  31.811  1.00 17.06           H  
ATOM   4715  N   THR A 297     -72.612  43.947  31.223  1.00 16.29           N  
ATOM   4716  H   THR A 297     -71.883  43.342  31.575  1.00 16.29           H  
ATOM   4717  CA  THR A 297     -72.544  44.225  29.760  1.00 16.29           C  
ATOM   4718  HA  THR A 297     -73.140  45.114  29.557  1.00 16.29           H  
ATOM   4719  C   THR A 297     -73.073  43.196  28.737  1.00 16.29           C  
ATOM   4720  CB  THR A 297     -71.100  44.578  29.354  1.00 16.29           C  
ATOM   4721  HB  THR A 297     -70.988  44.402  28.284  1.00 16.29           H  
ATOM   4722  O   THR A 297     -74.071  43.454  28.071  1.00 16.29           O  
ATOM   4723  CG2 THR A 297     -70.747  46.045  29.550  1.00 16.29           C  
ATOM   4724 HG21 THR A 297     -71.143  46.402  30.501  1.00 16.29           H  
ATOM   4725 HG22 THR A 297     -71.200  46.633  28.751  1.00 16.29           H  
ATOM   4726 HG23 THR A 297     -69.666  46.180  29.524  1.00 16.29           H  
ATOM   4727  OG1 THR A 297     -70.170  43.758  30.029  1.00 16.29           O  
ATOM   4728  HG1 THR A 297     -69.792  43.162  29.378  1.00 16.29           H  
ATOM   4729  N   THR A 298     -72.292  42.159  28.416  1.00 17.84           N  
ATOM   4730  H   THR A 298     -71.554  41.935  29.067  1.00 17.84           H  
ATOM   4731  CA  THR A 298     -71.973  41.803  27.003  1.00 17.84           C  
ATOM   4732  HA  THR A 298     -72.428  42.543  26.344  1.00 17.84           H  
ATOM   4733  C   THR A 298     -72.515  40.430  26.558  1.00 17.84           C  
ATOM   4734  CB  THR A 298     -70.437  41.842  26.801  1.00 17.84           C  
ATOM   4735  HB  THR A 298     -70.123  40.924  26.303  1.00 17.84           H  
ATOM   4736  O   THR A 298     -72.837  39.609  27.406  1.00 17.84           O  
ATOM   4737  CG2 THR A 298     -69.985  43.047  25.967  1.00 17.84           C  
ATOM   4738 HG21 THR A 298     -70.539  43.083  25.029  1.00 17.84           H  
ATOM   4739 HG22 THR A 298     -70.152  43.987  26.492  1.00 17.84           H  
ATOM   4740 HG23 THR A 298     -68.922  42.955  25.742  1.00 17.84           H  
ATOM   4741  OG1 THR A 298     -69.707  41.902  28.014  1.00 17.84           O  
ATOM   4742  HG1 THR A 298     -68.988  41.269  27.946  1.00 17.84           H  
ATOM   4743  N   THR A 299     -72.634  40.049  25.273  1.00 17.56           N  
ATOM   4744  H   THR A 299     -72.972  39.099  25.206  1.00 17.56           H  
ATOM   4745  CA  THR A 299     -72.599  40.747  23.958  1.00 17.56           C  
ATOM   4746  HA  THR A 299     -72.792  41.812  24.085  1.00 17.56           H  
ATOM   4747  C   THR A 299     -73.695  40.108  23.080  1.00 17.56           C  
ATOM   4748  CB  THR A 299     -71.281  40.529  23.171  1.00 17.56           C  
ATOM   4749  HB  THR A 299     -71.218  39.484  22.868  1.00 17.56           H  
ATOM   4750  O   THR A 299     -73.977  38.928  23.252  1.00 17.56           O  
ATOM   4751  CG2 THR A 299     -71.155  41.417  21.927  1.00 17.56           C  
ATOM   4752 HG21 THR A 299     -70.146  41.341  21.520  1.00 17.56           H  
ATOM   4753 HG22 THR A 299     -71.847  41.091  21.150  1.00 17.56           H  
ATOM   4754 HG23 THR A 299     -71.351  42.457  22.188  1.00 17.56           H  
ATOM   4755  OG1 THR A 299     -70.140  40.820  23.923  1.00 17.56           O  
ATOM   4756  HG1 THR A 299     -69.397  40.356  23.530  1.00 17.56           H  
ATOM   4757  N   GLN A 300     -74.274  40.820  22.102  1.00 18.60           N  
ATOM   4758  H   GLN A 300     -73.993  41.781  21.973  1.00 18.60           H  
ATOM   4759  CA  GLN A 300     -75.376  40.299  21.264  1.00 18.60           C  
ATOM   4760  HA  GLN A 300     -76.152  39.945  21.942  1.00 18.60           H  
ATOM   4761  C   GLN A 300     -75.015  39.058  20.391  1.00 18.60           C  
ATOM   4762  CB  GLN A 300     -75.991  41.445  20.445  1.00 18.60           C  
ATOM   4763  HB2 GLN A 300     -75.188  41.960  19.918  1.00 18.60           H  
ATOM   4764  HB3 GLN A 300     -76.683  41.028  19.713  1.00 18.60           H  
ATOM   4765  O   GLN A 300     -75.604  38.007  20.588  1.00 18.60           O  
ATOM   4766  CG  GLN A 300     -76.734  42.523  21.247  1.00 18.60           C  
ATOM   4767  HG2 GLN A 300     -77.640  42.092  21.674  1.00 18.60           H  
ATOM   4768  HG3 GLN A 300     -76.106  42.880  22.062  1.00 18.60           H  
ATOM   4769  CD  GLN A 300     -77.109  43.723  20.371  1.00 18.60           C  
ATOM   4770  NE2 GLN A 300     -77.884  44.653  20.879  1.00 18.60           N  
ATOM   4771 HE21 GLN A 300     -78.231  44.580  21.825  1.00 18.60           H  
ATOM   4772 HE22 GLN A 300     -78.106  45.433  20.277  1.00 18.60           H  
ATOM   4773  OE1 GLN A 300     -76.705  43.866  19.225  1.00 18.60           O  
ATOM   4774  N   GLN A 301     -74.083  39.071  19.423  1.00 17.33           N  
ATOM   4775  H   GLN A 301     -73.668  38.154  19.346  1.00 17.33           H  
ATOM   4776  CA  GLN A 301     -74.419  39.626  18.093  1.00 17.33           C  
ATOM   4777  HA  GLN A 301     -75.500  39.764  18.061  1.00 17.33           H  
ATOM   4778  C   GLN A 301     -74.072  38.736  16.876  1.00 17.33           C  
ATOM   4779  CB  GLN A 301     -73.741  40.995  17.866  1.00 17.33           C  
ATOM   4780  HB2 GLN A 301     -73.540  41.503  18.809  1.00 17.33           H  
ATOM   4781  HB3 GLN A 301     -72.769  40.863  17.390  1.00 17.33           H  
ATOM   4782  O   GLN A 301     -74.889  38.583  15.975  1.00 17.33           O  
ATOM   4783  CG  GLN A 301     -74.632  41.866  16.965  1.00 17.33           C  
ATOM   4784  HG2 GLN A 301     -75.628  41.939  17.400  1.00 17.33           H  
ATOM   4785  HG3 GLN A 301     -74.725  41.403  15.983  1.00 17.33           H  
ATOM   4786  CD  GLN A 301     -74.073  43.268  16.774  1.00 17.33           C  
ATOM   4787  NE2 GLN A 301     -74.796  44.296  17.155  1.00 17.33           N  
ATOM   4788 HE21 GLN A 301     -75.639  44.154  17.693  1.00 17.33           H  
ATOM   4789 HE22 GLN A 301     -74.377  45.207  17.036  1.00 17.33           H  
ATOM   4790  OE1 GLN A 301     -72.967  43.469  16.305  1.00 17.33           O  
ATOM   4791  N   ASN A 302     -72.826  38.264  16.789  1.00 17.87           N  
ATOM   4792  H   ASN A 302     -72.261  38.297  17.625  1.00 17.87           H  
ATOM   4793  CA  ASN A 302     -72.094  38.096  15.517  1.00 17.87           C  
ATOM   4794  HA  ASN A 302     -72.616  38.646  14.734  1.00 17.87           H  
ATOM   4795  C   ASN A 302     -72.004  36.633  15.021  1.00 17.87           C  
ATOM   4796  CB  ASN A 302     -70.705  38.733  15.767  1.00 17.87           C  
ATOM   4797  HB2 ASN A 302     -70.393  38.551  16.795  1.00 17.87           H  
ATOM   4798  HB3 ASN A 302     -69.946  38.263  15.142  1.00 17.87           H  
ATOM   4799  O   ASN A 302     -72.121  35.724  15.832  1.00 17.87           O  
ATOM   4800  CG  ASN A 302     -70.696  40.230  15.495  1.00 17.87           C  
ATOM   4801  ND2 ASN A 302     -69.864  40.987  16.169  1.00 17.87           N  
ATOM   4802 HD21 ASN A 302     -69.961  41.979  16.005  1.00 17.87           H  
ATOM   4803 HD22 ASN A 302     -69.237  40.601  16.860  1.00 17.87           H  
ATOM   4804  OD1 ASN A 302     -71.423  40.738  14.663  1.00 17.87           O  
ATOM   4805  N   ALA A 303     -71.730  36.304  13.745  1.00 18.57           N  
ATOM   4806  H   ALA A 303     -71.745  35.303  13.609  1.00 18.57           H  
ATOM   4807  CA  ALA A 303     -71.648  37.076  12.485  1.00 18.57           C  
ATOM   4808  HA  ALA A 303     -72.443  37.822  12.473  1.00 18.57           H  
ATOM   4809  C   ALA A 303     -71.903  36.126  11.269  1.00 18.57           C  
ATOM   4810  CB  ALA A 303     -70.296  37.810  12.387  1.00 18.57           C  
ATOM   4811  HB1 ALA A 303     -69.476  37.125  12.604  1.00 18.57           H  
ATOM   4812  HB2 ALA A 303     -70.278  38.650  13.081  1.00 18.57           H  
ATOM   4813  HB3 ALA A 303     -70.153  38.246  11.399  1.00 18.57           H  
ATOM   4814  O   ALA A 303     -72.645  35.162  11.405  1.00 18.57           O  
ATOM   4815  N   VAL A 304     -71.371  36.412  10.063  1.00 17.87           N  
ATOM   4816  H   VAL A 304     -70.678  37.147  10.049  1.00 17.87           H  
ATOM   4817  CA  VAL A 304     -72.142  36.204   8.810  1.00 17.87           C  
ATOM   4818  HA  VAL A 304     -73.169  35.993   9.106  1.00 17.87           H  
ATOM   4819  C   VAL A 304     -71.767  35.032   7.866  1.00 17.87           C  
ATOM   4820  CB  VAL A 304     -72.199  37.525   7.998  1.00 17.87           C  
ATOM   4821  HB  VAL A 304     -71.234  37.684   7.515  1.00 17.87           H  
ATOM   4822  O   VAL A 304     -72.673  34.348   7.409  1.00 17.87           O  
ATOM   4823  CG1 VAL A 304     -73.283  37.501   6.912  1.00 17.87           C  
ATOM   4824 HG11 VAL A 304     -73.287  38.439   6.356  1.00 17.87           H  
ATOM   4825 HG12 VAL A 304     -73.113  36.686   6.208  1.00 17.87           H  
ATOM   4826 HG13 VAL A 304     -74.261  37.355   7.372  1.00 17.87           H  
ATOM   4827  CG2 VAL A 304     -72.473  38.769   8.860  1.00 17.87           C  
ATOM   4828 HG21 VAL A 304     -71.645  38.961   9.543  1.00 17.87           H  
ATOM   4829 HG22 VAL A 304     -72.591  39.649   8.227  1.00 17.87           H  
ATOM   4830 HG23 VAL A 304     -73.387  38.625   9.435  1.00 17.87           H  
ATOM   4831  N   LYS A 305     -70.520  34.929   7.364  1.00 18.25           N  
ATOM   4832  H   LYS A 305     -69.773  35.257   7.960  1.00 18.25           H  
ATOM   4833  CA  LYS A 305     -70.334  35.147   5.899  1.00 18.25           C  
ATOM   4834  HA  LYS A 305     -71.315  35.482   5.562  1.00 18.25           H  
ATOM   4835  C   LYS A 305     -70.111  33.964   4.899  1.00 18.25           C  
ATOM   4836  CB  LYS A 305     -69.408  36.362   5.671  1.00 18.25           C  
ATOM   4837  HB2 LYS A 305     -68.421  36.044   5.335  1.00 18.25           H  
ATOM   4838  HB3 LYS A 305     -69.266  36.895   6.611  1.00 18.25           H  
ATOM   4839  O   LYS A 305     -71.030  33.742   4.116  1.00 18.25           O  
ATOM   4840  CG  LYS A 305     -69.957  37.353   4.639  1.00 18.25           C  
ATOM   4841  HG2 LYS A 305     -70.904  37.761   4.992  1.00 18.25           H  
ATOM   4842  HG3 LYS A 305     -70.112  36.847   3.686  1.00 18.25           H  
ATOM   4843  CD  LYS A 305     -68.938  38.486   4.464  1.00 18.25           C  
ATOM   4844  HD2 LYS A 305     -68.024  38.073   4.038  1.00 18.25           H  
ATOM   4845  HD3 LYS A 305     -68.710  38.917   5.438  1.00 18.25           H  
ATOM   4846  CE  LYS A 305     -69.484  39.581   3.547  1.00 18.25           C  
ATOM   4847  HE2 LYS A 305     -70.387  39.995   3.996  1.00 18.25           H  
ATOM   4848  HE3 LYS A 305     -69.761  39.128   2.594  1.00 18.25           H  
ATOM   4849  NZ  LYS A 305     -68.472  40.645   3.336  1.00 18.25           N  
ATOM   4850  HZ1 LYS A 305     -68.207  41.064   4.217  1.00 18.25           H  
ATOM   4851  HZ2 LYS A 305     -67.641  40.259   2.910  1.00 18.25           H  
ATOM   4852  HZ3 LYS A 305     -68.832  41.368   2.730  1.00 18.25           H  
ATOM   4853  N   PRO A 306     -68.906  33.368   4.733  1.00 18.23           N  
ATOM   4854  CA  PRO A 306     -68.385  32.988   3.390  1.00 18.23           C  
ATOM   4855  HA  PRO A 306     -69.123  33.141   2.602  1.00 18.23           H  
ATOM   4856  C   PRO A 306     -67.854  31.524   3.310  1.00 18.23           C  
ATOM   4857  CB  PRO A 306     -67.251  34.011   3.263  1.00 18.23           C  
ATOM   4858  HB2 PRO A 306     -67.672  34.993   3.048  1.00 18.23           H  
ATOM   4859  HB3 PRO A 306     -66.509  33.754   2.507  1.00 18.23           H  
ATOM   4860  O   PRO A 306     -67.906  30.834   4.320  1.00 18.23           O  
ATOM   4861  CG  PRO A 306     -66.614  34.014   4.659  1.00 18.23           C  
ATOM   4862  HG2 PRO A 306     -66.261  35.010   4.923  1.00 18.23           H  
ATOM   4863  HG3 PRO A 306     -65.791  33.300   4.697  1.00 18.23           H  
ATOM   4864  CD  PRO A 306     -67.738  33.547   5.592  1.00 18.23           C  
ATOM   4865  HD2 PRO A 306     -67.466  32.592   6.042  1.00 18.23           H  
ATOM   4866  HD3 PRO A 306     -67.902  34.262   6.399  1.00 18.23           H  
ATOM   4867  N   LEU A 307     -67.256  30.968   2.240  1.00 18.91           N  
ATOM   4868  H   LEU A 307     -66.874  30.064   2.482  1.00 18.91           H  
ATOM   4869  CA  LEU A 307     -67.283  31.126   0.762  1.00 18.91           C  
ATOM   4870  HA  LEU A 307     -68.308  31.302   0.434  1.00 18.91           H  
ATOM   4871  C   LEU A 307     -66.832  29.767   0.146  1.00 18.91           C  
ATOM   4872  CB  LEU A 307     -66.346  32.251   0.250  1.00 18.91           C  
ATOM   4873  HB2 LEU A 307     -65.708  31.871  -0.549  1.00 18.91           H  
ATOM   4874  HB3 LEU A 307     -65.654  32.543   1.040  1.00 18.91           H  
ATOM   4875  O   LEU A 307     -66.430  28.873   0.884  1.00 18.91           O  
ATOM   4876  CG  LEU A 307     -67.093  33.472  -0.320  1.00 18.91           C  
ATOM   4877  HG  LEU A 307     -67.835  33.813   0.402  1.00 18.91           H  
ATOM   4878  CD1 LEU A 307     -66.115  34.618  -0.584  1.00 18.91           C  
ATOM   4879 HD11 LEU A 307     -66.654  35.483  -0.970  1.00 18.91           H  
ATOM   4880 HD12 LEU A 307     -65.607  34.891   0.341  1.00 18.91           H  
ATOM   4881 HD13 LEU A 307     -65.372  34.304  -1.317  1.00 18.91           H  
ATOM   4882  CD2 LEU A 307     -67.797  33.157  -1.641  1.00 18.91           C  
ATOM   4883 HD21 LEU A 307     -68.553  32.385  -1.503  1.00 18.91           H  
ATOM   4884 HD22 LEU A 307     -67.081  32.797  -2.381  1.00 18.91           H  
ATOM   4885 HD23 LEU A 307     -68.291  34.048  -2.031  1.00 18.91           H  
ATOM   4886  N   ASP A 308     -66.861  29.614  -1.183  1.00 18.41           N  
ATOM   4887  H   ASP A 308     -67.218  30.375  -1.743  1.00 18.41           H  
ATOM   4888  CA  ASP A 308     -66.769  28.313  -1.884  1.00 18.41           C  
ATOM   4889  HA  ASP A 308     -67.412  27.616  -1.346  1.00 18.41           H  
ATOM   4890  C   ASP A 308     -65.413  27.563  -2.105  1.00 18.41           C  
ATOM   4891  CB  ASP A 308     -67.383  28.499  -3.288  1.00 18.41           C  
ATOM   4892  HB2 ASP A 308     -66.641  28.971  -3.932  1.00 18.41           H  
ATOM   4893  HB3 ASP A 308     -67.613  27.522  -3.712  1.00 18.41           H  
ATOM   4894  O   ASP A 308     -65.503  26.370  -2.398  1.00 18.41           O  
ATOM   4895  CG  ASP A 308     -68.650  29.356  -3.300  1.00 18.41           C  
ATOM   4896  OD1 ASP A 308     -69.740  28.822  -3.004  1.00 18.41           O  
ATOM   4897  OD2 ASP A 308     -68.502  30.575  -3.553  1.00 18.41           O  
ATOM   4898  N   PRO A 309     -64.194  28.160  -2.147  1.00 19.81           N  
ATOM   4899  CA  PRO A 309     -63.271  27.873  -3.271  1.00 19.81           C  
ATOM   4900  HA  PRO A 309     -63.896  27.767  -4.158  1.00 19.81           H  
ATOM   4901  C   PRO A 309     -62.409  26.583  -3.166  1.00 19.81           C  
ATOM   4902  CB  PRO A 309     -62.420  29.142  -3.449  1.00 19.81           C  
ATOM   4903  HB2 PRO A 309     -62.299  29.419  -4.496  1.00 19.81           H  
ATOM   4904  HB3 PRO A 309     -61.446  29.002  -2.981  1.00 19.81           H  
ATOM   4905  O   PRO A 309     -62.243  26.061  -2.065  1.00 19.81           O  
ATOM   4906  CG  PRO A 309     -63.191  30.220  -2.694  1.00 19.81           C  
ATOM   4907  HG2 PRO A 309     -62.537  31.020  -2.346  1.00 19.81           H  
ATOM   4908  HG3 PRO A 309     -64.003  30.609  -3.308  1.00 19.81           H  
ATOM   4909  CD  PRO A 309     -63.752  29.405  -1.541  1.00 19.81           C  
ATOM   4910  HD2 PRO A 309     -64.530  29.966  -1.022  1.00 19.81           H  
ATOM   4911  HD3 PRO A 309     -62.956  29.181  -0.831  1.00 19.81           H  
ATOM   4912  N   PRO A 310     -61.855  26.046  -4.286  1.00 20.14           N  
ATOM   4913  CA  PRO A 310     -62.017  24.600  -4.508  1.00 20.14           C  
ATOM   4914  HA  PRO A 310     -62.602  24.161  -3.699  1.00 20.14           H  
ATOM   4915  C   PRO A 310     -60.779  23.694  -4.703  1.00 20.14           C  
ATOM   4916  CB  PRO A 310     -62.862  24.558  -5.786  1.00 20.14           C  
ATOM   4917  HB2 PRO A 310     -63.903  24.765  -5.535  1.00 20.14           H  
ATOM   4918  HB3 PRO A 310     -62.786  23.603  -6.306  1.00 20.14           H  
ATOM   4919  O   PRO A 310     -60.906  22.499  -4.450  1.00 20.14           O  
ATOM   4920  CG  PRO A 310     -62.306  25.706  -6.629  1.00 20.14           C  
ATOM   4921  HG2 PRO A 310     -61.490  25.354  -7.260  1.00 20.14           H  
ATOM   4922  HG3 PRO A 310     -63.086  26.154  -7.246  1.00 20.14           H  
ATOM   4923  CD  PRO A 310     -61.769  26.697  -5.598  1.00 20.14           C  
ATOM   4924  HD2 PRO A 310     -60.731  26.940  -5.827  1.00 20.14           H  
ATOM   4925  HD3 PRO A 310     -62.370  27.604  -5.658  1.00 20.14           H  
ATOM   4926  N   GLU A 311     -59.657  24.166  -5.261  1.00 19.02           N  
ATOM   4927  H   GLU A 311     -59.569  25.167  -5.361  1.00 19.02           H  
ATOM   4928  CA  GLU A 311     -58.978  23.356  -6.305  1.00 19.02           C  
ATOM   4929  HA  GLU A 311     -59.630  22.522  -6.563  1.00 19.02           H  
ATOM   4930  C   GLU A 311     -57.636  22.673  -5.976  1.00 19.02           C  
ATOM   4931  CB  GLU A 311     -58.825  24.230  -7.575  1.00 19.02           C  
ATOM   4932  HB2 GLU A 311     -59.089  25.261  -7.341  1.00 19.02           H  
ATOM   4933  HB3 GLU A 311     -57.788  24.232  -7.911  1.00 19.02           H  
ATOM   4934  O   GLU A 311     -57.417  21.552  -6.434  1.00 19.02           O  
ATOM   4935  CG  GLU A 311     -59.713  23.734  -8.730  1.00 19.02           C  
ATOM   4936  HG2 GLU A 311     -59.243  22.865  -9.190  1.00 19.02           H  
ATOM   4937  HG3 GLU A 311     -60.668  23.408  -8.319  1.00 19.02           H  
ATOM   4938  CD  GLU A 311     -59.986  24.807  -9.801  1.00 19.02           C
[truncated: 1,131,094 more chars]
