# Supplementary material for: In silico screening by AlphaFold2 program revealed the potential binding partners of nuage-localizing proteins and piRNA-related proteins
Source: eLife. 2025 Apr 22;13:RP101967. doi: 10.7554/eLife.101967 (PMC12014135; doi:10.7554/eLife.101967)
Supplement: Figure 1—source data 1. [file elife-101967-fig1-data1.zip › Figure 1-Source Data 1/ii_aub_mael_rank_0.pdb]

ATOM      1  N   MET A   1      15.404-112.832 -11.673  1.00 21.00           N  
ATOM      2  H   MET A   1      14.556-112.900 -12.219  1.00 21.00           H  
ATOM      3  H2  MET A   1      15.406-113.547 -10.960  1.00 21.00           H  
ATOM      4  H3  MET A   1      15.439-111.935 -11.211  1.00 21.00           H  
ATOM      5  CA  MET A   1      16.601-112.973 -12.534  1.00 21.00           C  
ATOM      6  HA  MET A   1      16.637-113.974 -12.964  1.00 21.00           H  
ATOM      7  C   MET A   1      17.824-112.781 -11.660  1.00 21.00           C  
ATOM      8  CB  MET A   1      16.631-111.933 -13.666  1.00 21.00           C  
ATOM      9  HB2 MET A   1      16.475-110.938 -13.248  1.00 21.00           H  
ATOM     10  HB3 MET A   1      17.614-111.952 -14.137  1.00 21.00           H  
ATOM     11  O   MET A   1      17.823-111.840 -10.875  1.00 21.00           O  
ATOM     12  CG  MET A   1      15.583-112.191 -14.752  1.00 21.00           C  
ATOM     13  HG2 MET A   1      14.591-112.237 -14.302  1.00 21.00           H  
ATOM     14  HG3 MET A   1      15.795-113.148 -15.229  1.00 21.00           H  
ATOM     15  SD  MET A   1      15.572-110.899 -16.018  1.00 21.00           S  
ATOM     16  CE  MET A   1      14.365-111.583 -17.187  1.00 21.00           C  
ATOM     17  HE1 MET A   1      14.242-110.896 -18.024  1.00 21.00           H  
ATOM     18  HE2 MET A   1      14.719-112.543 -17.565  1.00 21.00           H  
ATOM     19  HE3 MET A   1      13.404-111.717 -16.692  1.00 21.00           H  
ATOM     20  N   ASN A   2      18.834-113.641 -11.774  1.00 22.01           N  
ATOM     21  H   ASN A   2      18.794-114.400 -12.439  1.00 22.01           H  
ATOM     22  CA  ASN A   2      20.050-113.537 -10.964  1.00 22.01           C  
ATOM     23  HA  ASN A   2      19.806-113.150  -9.975  1.00 22.01           H  
ATOM     24  C   ASN A   2      20.984-112.534 -11.654  1.00 22.01           C  
ATOM     25  CB  ASN A   2      20.668-114.940 -10.780  1.00 22.01           C  
ATOM     26  HB2 ASN A   2      21.591-114.843 -10.209  1.00 22.01           H  
ATOM     27  HB3 ASN A   2      20.921-115.362 -11.752  1.00 22.01           H  
ATOM     28  O   ASN A   2      21.669-112.898 -12.605  1.00 22.01           O  
ATOM     29  CG  ASN A   2      19.762-115.919 -10.045  1.00 22.01           C  
ATOM     30  ND2 ASN A   2      20.207-117.136  -9.845  1.00 22.01           N  
ATOM     31 HD21 ASN A   2      19.602-117.761  -9.331  1.00 22.01           H  
ATOM     32 HD22 ASN A   2      21.141-117.401 -10.123  1.00 22.01           H  
ATOM     33  OD1 ASN A   2      18.637-115.620  -9.676  1.00 22.01           O  
ATOM     34  N   LEU A   3      20.909-111.259 -11.256  1.00 22.37           N  
ATOM     35  H   LEU A   3      20.318-111.042 -10.466  1.00 22.37           H  
ATOM     36  CA  LEU A   3      21.593-110.142 -11.920  1.00 22.37           C  
ATOM     37  HA  LEU A   3      21.329-110.155 -12.978  1.00 22.37           H  
ATOM     38  C   LEU A   3      23.122-110.308 -11.779  1.00 22.37           C  
ATOM     39  CB  LEU A   3      21.085-108.812 -11.331  1.00 22.37           C  
ATOM     40  HB2 LEU A   3      21.676-107.997 -11.750  1.00 22.37           H  
ATOM     41  HB3 LEU A   3      21.255-108.822 -10.254  1.00 22.37           H  
ATOM     42  O   LEU A   3      23.632-110.145 -10.673  1.00 22.37           O  
ATOM     43  CG  LEU A   3      19.593-108.526 -11.599  1.00 22.37           C  
ATOM     44  HG  LEU A   3      18.989-109.351 -11.221  1.00 22.37           H  
ATOM     45  CD1 LEU A   3      19.167-107.258 -10.862  1.00 22.37           C  
ATOM     46 HD11 LEU A   3      19.744-106.404 -11.217  1.00 22.37           H  
ATOM     47 HD12 LEU A   3      19.333-107.381  -9.792  1.00 22.37           H  
ATOM     48 HD13 LEU A   3      18.106-107.068 -11.029  1.00 22.37           H  
ATOM     49  CD2 LEU A   3      19.286-108.336 -13.088  1.00 22.37           C  
ATOM     50 HD21 LEU A   3      19.458-109.263 -13.634  1.00 22.37           H  
ATOM     51 HD22 LEU A   3      19.915-107.547 -13.500  1.00 22.37           H  
ATOM     52 HD23 LEU A   3      18.240-108.055 -13.215  1.00 22.37           H  
ATOM     53  N   PRO A   4      23.850-110.703 -12.844  1.00 22.79           N  
ATOM     54  CA  PRO A   4      24.918-111.685 -12.643  1.00 22.79           C  
ATOM     55  HA  PRO A   4      24.543-112.407 -11.918  1.00 22.79           H  
ATOM     56  C   PRO A   4      26.273-111.220 -12.066  1.00 22.79           C  
ATOM     57  CB  PRO A   4      25.053-112.453 -13.965  1.00 22.79           C  
ATOM     58  HB2 PRO A   4      24.464-113.368 -13.903  1.00 22.79           H  
ATOM     59  HB3 PRO A   4      26.088-112.699 -14.203  1.00 22.79           H  
ATOM     60  O   PRO A   4      26.691-111.803 -11.071  1.00 22.79           O  
ATOM     61  CG  PRO A   4      24.439-111.536 -15.019  1.00 22.79           C  
ATOM     62  HG2 PRO A   4      25.198-110.865 -15.419  1.00 22.79           H  
ATOM     63  HG3 PRO A   4      23.981-112.107 -15.827  1.00 22.79           H  
ATOM     64  CD  PRO A   4      23.397-110.744 -14.235  1.00 22.79           C  
ATOM     65  HD2 PRO A   4      23.299-109.738 -14.643  1.00 22.79           H  
ATOM     66  HD3 PRO A   4      22.446-111.270 -14.313  1.00 22.79           H  
ATOM     67  N   PRO A   5      27.068-110.345 -12.719  1.00 22.62           N  
ATOM     68  CA  PRO A   5      28.347-110.877 -13.200  1.00 22.62           C  
ATOM     69  HA  PRO A   5      28.211-111.952 -13.313  1.00 22.62           H  
ATOM     70  C   PRO A   5      29.545-110.782 -12.224  1.00 22.62           C  
ATOM     71  CB  PRO A   5      28.520-110.366 -14.635  1.00 22.62           C  
ATOM     72  HB2 PRO A   5      29.540-110.058 -14.867  1.00 22.62           H  
ATOM     73  HB3 PRO A   5      28.242-111.164 -15.322  1.00 22.62           H  
ATOM     74  O   PRO A   5      30.031-111.823 -11.806  1.00 22.62           O  
ATOM     75  CG  PRO A   5      27.522-109.217 -14.798  1.00 22.62           C  
ATOM     76  HG2 PRO A   5      26.908-109.377 -15.684  1.00 22.62           H  
ATOM     77  HG3 PRO A   5      28.038-108.262 -14.898  1.00 22.62           H  
ATOM     78  CD  PRO A   5      26.658-109.212 -13.536  1.00 22.62           C  
ATOM     79  HD2 PRO A   5      25.604-109.249 -13.815  1.00 22.62           H  
ATOM     80  HD3 PRO A   5      26.828-108.292 -12.977  1.00 22.62           H  
ATOM     81  N   ASN A   6      30.064-109.634 -11.775  1.00 19.50           N  
ATOM     82  H   ASN A   6      30.583-109.806 -10.925  1.00 19.50           H  
ATOM     83  CA  ASN A   6      30.770-108.667 -12.629  1.00 19.50           C  
ATOM     84  HA  ASN A   6      30.824-109.100 -13.628  1.00 19.50           H  
ATOM     85  C   ASN A   6      32.276-108.574 -12.215  1.00 19.50           C  
ATOM     86  CB  ASN A   6      29.939-107.370 -12.712  1.00 19.50           C  
ATOM     87  HB2 ASN A   6      30.261-106.670 -11.941  1.00 19.50           H  
ATOM     88  HB3 ASN A   6      28.892-107.597 -12.513  1.00 19.50           H  
ATOM     89  O   ASN A   6      32.722-109.455 -11.483  1.00 19.50           O  
ATOM     90  CG  ASN A   6      29.993-106.717 -14.090  1.00 19.50           C  
ATOM     91  ND2 ASN A   6      29.435-105.541 -14.241  1.00 19.50           N  
ATOM     92 HD21 ASN A   6      28.970-105.087 -13.468  1.00 19.50           H  
ATOM     93 HD22 ASN A   6      29.472-105.148 -15.170  1.00 19.50           H  
ATOM     94  OD1 ASN A   6      30.524-107.245 -15.052  1.00 19.50           O  
ATOM     95  N   PRO A   7      33.137-107.690 -12.765  1.00 19.67           N  
ATOM     96  CA  PRO A   7      34.402-108.121 -13.369  1.00 19.67           C  
ATOM     97  HA  PRO A   7      34.230-109.074 -13.871  1.00 19.67           H  
ATOM     98  C   PRO A   7      35.569-108.301 -12.380  1.00 19.67           C  
ATOM     99  CB  PRO A   7      34.737-107.062 -14.432  1.00 19.67           C  
ATOM    100  HB2 PRO A   7      35.663-106.549 -14.169  1.00 19.67           H  
ATOM    101  HB3 PRO A   7      34.822-107.506 -15.424  1.00 19.67           H  
ATOM    102  O   PRO A   7      35.645-107.631 -11.356  1.00 19.67           O  
ATOM    103  CG  PRO A   7      33.600-106.042 -14.386  1.00 19.67           C  
ATOM    104  HG2 PRO A   7      33.965-105.022 -14.508  1.00 19.67           H  
ATOM    105  HG3 PRO A   7      32.865-106.278 -15.156  1.00 19.67           H  
ATOM    106  CD  PRO A   7      33.009-106.263 -13.000  1.00 19.67           C  
ATOM    107  HD2 PRO A   7      31.994-105.871 -12.936  1.00 19.67           H  
ATOM    108  HD3 PRO A   7      33.622-105.741 -12.266  1.00 19.67           H  
ATOM    109  N   VAL A   8      36.535-109.150 -12.757  1.00 19.99           N  
ATOM    110  H   VAL A   8      36.401-109.620 -13.641  1.00 19.99           H  
ATOM    111  CA  VAL A   8      37.550-109.732 -11.853  1.00 19.99           C  
ATOM    112  HA  VAL A   8      36.995-110.205 -11.043  1.00 19.99           H  
ATOM    113  C   VAL A   8      38.466-108.713 -11.127  1.00 19.99           C  
ATOM    114  CB  VAL A   8      38.304-110.876 -12.571  1.00 19.99           C  
ATOM    115  HB  VAL A   8      38.750-110.500 -13.491  1.00 19.99           H  
ATOM    116  O   VAL A   8      38.561-108.767  -9.910  1.00 19.99           O  
ATOM    117  CG1 VAL A   8      39.410-111.496 -11.710  1.00 19.99           C  
ATOM    118 HG11 VAL A   8      38.990-111.858 -10.772  1.00 19.99           H  
ATOM    119 HG12 VAL A   8      39.873-112.329 -12.238  1.00 19.99           H  
ATOM    120 HG13 VAL A   8      40.183-110.759 -11.491  1.00 19.99           H  
ATOM    121  CG2 VAL A   8      37.341-112.003 -12.978  1.00 19.99           C  
ATOM    122 HG21 VAL A   8      37.893-112.807 -13.465  1.00 19.99           H  
ATOM    123 HG22 VAL A   8      36.587-111.639 -13.675  1.00 19.99           H  
ATOM    124 HG23 VAL A   8      36.843-112.404 -12.095  1.00 19.99           H  
ATOM    125  N   ILE A   9      39.141-107.725 -11.730  1.00 18.69           N  
ATOM    126  H   ILE A   9      39.368-106.999 -11.066  1.00 18.69           H  
ATOM    127  CA  ILE A   9      40.097-107.885 -12.842  1.00 18.69           C  
ATOM    128  HA  ILE A   9      39.951-108.860 -13.306  1.00 18.69           H  
ATOM    129  C   ILE A   9      41.557-107.872 -12.345  1.00 18.69           C  
ATOM    130  CB  ILE A   9      39.914-106.822 -13.962  1.00 18.69           C  
ATOM    131  HB  ILE A   9      40.146-105.840 -13.550  1.00 18.69           H  
ATOM    132  O   ILE A   9      42.291-108.836 -12.547  1.00 18.69           O  
ATOM    133  CG1 ILE A   9      38.466-106.769 -14.488  1.00 18.69           C  
ATOM    134 HG12 ILE A   9      38.176-107.750 -14.864  1.00 18.69           H  
ATOM    135 HG13 ILE A   9      37.815-106.514 -13.651  1.00 18.69           H  
ATOM    136  CG2 ILE A   9      40.894-107.102 -15.124  1.00 18.69           C  
ATOM    137 HG21 ILE A   9      40.639-108.046 -15.605  1.00 18.69           H  
ATOM    138 HG22 ILE A   9      40.847-106.302 -15.863  1.00 18.69           H  
ATOM    139 HG23 ILE A   9      41.926-107.150 -14.778  1.00 18.69           H  
ATOM    140  CD1 ILE A   9      38.231-105.723 -15.589  1.00 18.69           C  
ATOM    141 HD11 ILE A   9      38.605-104.751 -15.267  1.00 18.69           H  
ATOM    142 HD12 ILE A   9      37.162-105.639 -15.788  1.00 18.69           H  
ATOM    143 HD13 ILE A   9      38.722-106.021 -16.515  1.00 18.69           H  
ATOM    144  N   ALA A  10      42.047-106.726 -11.853  1.00 18.75           N  
ATOM    145  H   ALA A  10      41.395-106.002 -11.588  1.00 18.75           H  
ATOM    146  CA  ALA A  10      43.417-106.309 -12.173  1.00 18.75           C  
ATOM    147  HA  ALA A  10      43.718-106.853 -13.069  1.00 18.75           H  
ATOM    148  C   ALA A  10      44.478-106.617 -11.095  1.00 18.75           C  
ATOM    149  CB  ALA A  10      43.395-104.830 -12.578  1.00 18.75           C  
ATOM    150  HB1 ALA A  10      42.692-104.678 -13.397  1.00 18.75           H  
ATOM    151  HB2 ALA A  10      43.093-104.220 -11.727  1.00 18.75           H  
ATOM    152  HB3 ALA A  10      44.389-104.520 -12.902  1.00 18.75           H  
ATOM    153  O   ALA A  10      44.435-106.105  -9.983  1.00 18.75           O  
ATOM    154  N   ARG A  11      45.511-107.372 -11.500  1.00 18.05           N  
ATOM    155  H   ARG A  11      45.415-107.733 -12.439  1.00 18.05           H  
ATOM    156  CA  ARG A  11      46.530-108.038 -10.656  1.00 18.05           C  
ATOM    157  HA  ARG A  11      46.067-108.890 -10.158  1.00 18.05           H  
ATOM    158  C   ARG A  11      47.203-107.231  -9.525  1.00 18.05           C  
ATOM    159  CB  ARG A  11      47.674-108.543 -11.566  1.00 18.05           C  
ATOM    160  HB2 ARG A  11      48.421-109.015 -10.929  1.00 18.05           H  
ATOM    161  HB3 ARG A  11      48.140-107.681 -12.042  1.00 18.05           H  
ATOM    162  O   ARG A  11      47.520-107.799  -8.496  1.00 18.05           O  
ATOM    163  CG  ARG A  11      47.312-109.545 -12.674  1.00 18.05           C  
ATOM    164  HG2 ARG A  11      46.881-110.442 -12.229  1.00 18.05           H  
ATOM    165  HG3 ARG A  11      46.594-109.101 -13.364  1.00 18.05           H  
ATOM    166  CD  ARG A  11      48.600-109.907 -13.436  1.00 18.05           C  
ATOM    167  HD2 ARG A  11      49.306-110.343 -12.729  1.00 18.05           H  
ATOM    168  HD3 ARG A  11      49.035-108.995 -13.846  1.00 18.05           H  
ATOM    169  NE  ARG A  11      48.365-110.865 -14.533  1.00 18.05           N  
ATOM    170  HE  ARG A  11      47.420-111.202 -14.652  1.00 18.05           H  
ATOM    171  NH1 ARG A  11      50.548-111.077 -15.240  1.00 18.05           N  
ATOM    172 HH11 ARG A  11      50.855-110.493 -14.476  1.00 18.05           H  
ATOM    173 HH12 ARG A  11      51.226-111.536 -15.832  1.00 18.05           H  
ATOM    174  NH2 ARG A  11      48.947-112.247 -16.252  1.00 18.05           N  
ATOM    175 HH21 ARG A  11      49.649-112.670 -16.842  1.00 18.05           H  
ATOM    176 HH22 ARG A  11      47.989-112.552 -16.346  1.00 18.05           H  
ATOM    177  CZ  ARG A  11      49.283-111.386 -15.334  1.00 18.05           C  
ATOM    178  N   GLY A  12      47.651-106.011  -9.826  1.00 16.59           N  
ATOM    179  H   GLY A  12      47.055-105.513 -10.471  1.00 16.59           H  
ATOM    180  CA  GLY A  12      49.101-105.821 -10.015  1.00 16.59           C  
ATOM    181  HA2 GLY A  12      49.235-105.099 -10.821  1.00 16.59           H  
ATOM    182  HA3 GLY A  12      49.522-106.760 -10.374  1.00 16.59           H  
ATOM    183  C   GLY A  12      50.002-105.408  -8.838  1.00 16.59           C  
ATOM    184  O   GLY A  12      50.375-106.209  -7.997  1.00 16.59           O  
ATOM    185  N   ARG A  13      50.619-104.229  -9.011  1.00 16.86           N  
ATOM    186  H   ARG A  13      50.080-103.537  -9.512  1.00 16.86           H  
ATOM    187  CA  ARG A  13      52.080-104.191  -9.237  1.00 16.86           C  
ATOM    188  HA  ARG A  13      52.361-105.166  -9.636  1.00 16.86           H  
ATOM    189  C   ARG A  13      52.997-104.097  -8.008  1.00 16.86           C  
ATOM    190  CB  ARG A  13      52.458-103.143 -10.305  1.00 16.86           C  
ATOM    191  HB2 ARG A  13      53.540-103.014 -10.277  1.00 16.86           H  
ATOM    192  HB3 ARG A  13      51.998-102.187 -10.053  1.00 16.86           H  
ATOM    193  O   ARG A  13      53.596-105.086  -7.627  1.00 16.86           O  
ATOM    194  CG  ARG A  13      52.097-103.517 -11.749  1.00 16.86           C  
ATOM    195  HG2 ARG A  13      52.536-104.485 -11.991  1.00 16.86           H  
ATOM    196  HG3 ARG A  13      51.014-103.569 -11.866  1.00 16.86           H  
ATOM    197  CD  ARG A  13      52.677-102.442 -12.684  1.00 16.86           C  
ATOM    198  HD2 ARG A  13      52.182-101.493 -12.478  1.00 16.86           H  
ATOM    199  HD3 ARG A  13      53.740-102.335 -12.469  1.00 16.86           H  
ATOM    200  NE  ARG A  13      52.518-102.777 -14.112  1.00 16.86           N  
ATOM    201  HE  ARG A  13      52.027-103.631 -14.336  1.00 16.86           H  
ATOM    202  NH1 ARG A  13      53.681-100.982 -14.970  1.00 16.86           N  
ATOM    203 HH11 ARG A  13      53.882-100.656 -14.035  1.00 16.86           H  
ATOM    204 HH12 ARG A  13      54.064-100.498 -15.769  1.00 16.86           H  
ATOM    205  NH2 ARG A  13      52.827-102.496 -16.356  1.00 16.86           N  
ATOM    206 HH21 ARG A  13      53.212-101.973 -17.130  1.00 16.86           H  
ATOM    207 HH22 ARG A  13      52.332-103.355 -16.552  1.00 16.86           H  
ATOM    208  CZ  ARG A  13      53.005-102.087 -15.133  1.00 16.86           C  
ATOM    209  N   GLY A  14      53.330-102.862  -7.620  1.00 15.37           N  
ATOM    210  H   GLY A  14      52.711-102.116  -7.903  1.00 15.37           H  
ATOM    211  CA  GLY A  14      54.728-102.518  -7.316  1.00 15.37           C  
ATOM    212  HA2 GLY A  14      54.967-101.566  -7.790  1.00 15.37           H  
ATOM    213  HA3 GLY A  14      55.386-103.265  -7.759  1.00 15.37           H  
ATOM    214  C   GLY A  14      55.059-102.478  -5.823  1.00 15.37           C  
ATOM    215  O   GLY A  14      55.239-103.503  -5.193  1.00 15.37           O  
ATOM    216  N   ARG A  15      55.204-101.313  -5.189  1.00 15.44           N  
ATOM    217  H   ARG A  15      55.308-101.432  -4.192  1.00 15.44           H  
ATOM    218  CA  ARG A  15      55.320 -99.945  -5.745  1.00 15.44           C  
ATOM    219  HA  ARG A  15      55.728 -99.982  -6.755  1.00 15.44           H  
ATOM    220  C   ARG A  15      56.311 -99.078  -4.948  1.00 15.44           C  
ATOM    221  CB  ARG A  15      53.920 -99.282  -5.758  1.00 15.44           C  
ATOM    222  HB2 ARG A  15      53.721 -98.872  -4.768  1.00 15.44           H  
ATOM    223  HB3 ARG A  15      53.160-100.038  -5.956  1.00 15.44           H  
ATOM    224  O   ARG A  15      56.309 -97.874  -5.148  1.00 15.44           O  
ATOM    225  CG  ARG A  15      53.762 -98.175  -6.822  1.00 15.44           C  
ATOM    226  HG2 ARG A  15      54.663 -97.566  -6.895  1.00 15.44           H  
ATOM    227  HG3 ARG A  15      53.602 -98.649  -7.790  1.00 15.44           H  
ATOM    228  CD  ARG A  15      52.581 -97.245  -6.505  1.00 15.44           C  
ATOM    229  HD2 ARG A  15      51.687 -97.852  -6.360  1.00 15.44           H  
ATOM    230  HD3 ARG A  15      52.799 -96.713  -5.579  1.00 15.44           H  
ATOM    231  NE  ARG A  15      52.348 -96.276  -7.597  1.00 15.44           N  
ATOM    232  HE  ARG A  15      52.960 -96.343  -8.397  1.00 15.44           H  
ATOM    233  NH1 ARG A  15      50.623 -95.096  -6.633  1.00 15.44           N  
ATOM    234 HH11 ARG A  15      50.689 -95.676  -5.808  1.00 15.44           H  
ATOM    235 HH12 ARG A  15      49.904 -94.390  -6.698  1.00 15.44           H  
ATOM    236  NH2 ARG A  15      51.274 -94.593  -8.701  1.00 15.44           N  
ATOM    237 HH21 ARG A  15      50.560 -93.879  -8.728  1.00 15.44           H  
ATOM    238 HH22 ARG A  15      51.872 -94.719  -9.505  1.00 15.44           H  
ATOM    239  CZ  ARG A  15      51.422 -95.330  -7.636  1.00 15.44           C  
ATOM    240  N   GLY A  16      57.034 -99.677  -3.996  1.00 15.44           N  
ATOM    241  H   GLY A  16      57.121-100.680  -4.071  1.00 15.44           H  
ATOM    242  CA  GLY A  16      57.378 -99.114  -2.681  1.00 15.44           C  
ATOM    243  HA2 GLY A  16      56.463 -99.058  -2.092  1.00 15.44           H  
ATOM    244  HA3 GLY A  16      58.030 -99.829  -2.178  1.00 15.44           H  
ATOM    245  C   GLY A  16      58.070 -97.745  -2.582  1.00 15.44           C  
ATOM    246  O   GLY A  16      58.430 -97.090  -3.556  1.00 15.44           O  
ATOM    247  N   ARG A  17      58.209 -97.283  -1.333  1.00 17.36           N  
ATOM    248  H   ARG A  17      58.047 -97.929  -0.574  1.00 17.36           H  
ATOM    249  CA  ARG A  17      58.709 -95.942  -0.991  1.00 17.36           C  
ATOM    250  HA  ARG A  17      58.609 -95.320  -1.880  1.00 17.36           H  
ATOM    251  C   ARG A  17      60.212 -95.935  -0.688  1.00 17.36           C  
ATOM    252  CB  ARG A  17      57.848 -95.329   0.125  1.00 17.36           C  
ATOM    253  HB2 ARG A  17      58.388 -94.500   0.583  1.00 17.36           H  
ATOM    254  HB3 ARG A  17      57.647 -96.074   0.894  1.00 17.36           H  
ATOM    255  O   ARG A  17      60.791 -96.959  -0.364  1.00 17.36           O  
ATOM    256  CG  ARG A  17      56.531 -94.787  -0.456  1.00 17.36           C  
ATOM    257  HG2 ARG A  17      56.769 -94.028  -1.201  1.00 17.36           H  
ATOM    258  HG3 ARG A  17      55.977 -95.592  -0.940  1.00 17.36           H  
ATOM    259  CD  ARG A  17      55.655 -94.159   0.635  1.00 17.36           C  
ATOM    260  HD2 ARG A  17      55.221 -94.957   1.237  1.00 17.36           H  
ATOM    261  HD3 ARG A  17      56.282 -93.542   1.278  1.00 17.36           H  
ATOM    262  NE  ARG A  17      54.590 -93.311   0.058  1.00 17.36           N  
ATOM    263  HE  ARG A  17      54.628 -93.143  -0.937  1.00 17.36           H  
ATOM    264  NH1 ARG A  17      53.467 -92.867   2.015  1.00 17.36           N  
ATOM    265 HH11 ARG A  17      54.082 -93.492   2.517  1.00 17.36           H  
ATOM    266 HH12 ARG A  17      52.734 -92.389   2.519  1.00 17.36           H  
ATOM    267  NH2 ARG A  17      52.811 -91.884   0.128  1.00 17.36           N  
ATOM    268 HH21 ARG A  17      52.910 -91.680  -0.856  1.00 17.36           H  
ATOM    269 HH22 ARG A  17      52.094 -91.415   0.663  1.00 17.36           H  
ATOM    270  CZ  ARG A  17      53.631 -92.697   0.733  1.00 17.36           C  
ATOM    271  N   LYS A  18      60.807 -94.749  -0.861  1.00 18.60           N  
ATOM    272  H   LYS A  18      60.188 -93.970  -1.034  1.00 18.60           H  
ATOM    273  CA  LYS A  18      62.223 -94.546  -1.207  1.00 18.60           C  
ATOM    274  HA  LYS A  18      62.484 -95.301  -1.948  1.00 18.60           H  
ATOM    275  C   LYS A  18      63.289 -94.754  -0.091  1.00 18.60           C  
ATOM    276  CB  LYS A  18      62.413 -93.172  -1.873  1.00 18.60           C  
ATOM    277  HB2 LYS A  18      62.092 -92.419  -1.152  1.00 18.60           H  
ATOM    278  HB3 LYS A  18      63.482 -93.062  -2.052  1.00 18.60           H  
ATOM    279  O   LYS A  18      64.050 -95.699  -0.228  1.00 18.60           O  
ATOM    280  CG  LYS A  18      61.703 -92.800  -3.182  1.00 18.60           C  
ATOM    281  HG2 LYS A  18      60.622 -92.884  -3.070  1.00 18.60           H  
ATOM    282  HG3 LYS A  18      62.048 -93.448  -3.988  1.00 18.60           H  
ATOM    283  CD  LYS A  18      62.099 -91.332  -3.463  1.00 18.60           C  
ATOM    284  HD2 LYS A  18      61.708 -90.699  -2.666  1.00 18.60           H  
ATOM    285  HD3 LYS A  18      63.187 -91.264  -3.443  1.00 18.60           H  
ATOM    286  CE  LYS A  18      61.621 -90.783  -4.809  1.00 18.60           C  
ATOM    287  HE2 LYS A  18      60.531 -90.753  -4.816  1.00 18.60           H  
ATOM    288  HE3 LYS A  18      61.945 -91.466  -5.594  1.00 18.60           H  
ATOM    289  NZ  LYS A  18      62.186 -89.428  -5.055  1.00 18.60           N  
ATOM    290  HZ1 LYS A  18      63.195 -89.463  -5.061  1.00 18.60           H  
ATOM    291  HZ2 LYS A  18      61.905 -88.775  -4.337  1.00 18.60           H  
ATOM    292  HZ3 LYS A  18      61.890 -89.067  -5.951  1.00 18.60           H  
ATOM    293  N   PRO A  19      63.514 -93.803   0.849  1.00 18.49           N  
ATOM    294  CA  PRO A  19      64.739 -92.992   0.681  1.00 18.49           C  
ATOM    295  HA  PRO A  19      65.291 -93.325  -0.198  1.00 18.49           H  
ATOM    296  C   PRO A  19      65.765 -92.908   1.828  1.00 18.49           C  
ATOM    297  CB  PRO A  19      64.224 -91.569   0.423  1.00 18.49           C  
ATOM    298  HB2 PRO A  19      64.064 -91.410  -0.643  1.00 18.49           H  
ATOM    299  HB3 PRO A  19      64.925 -90.810   0.768  1.00 18.49           H  
ATOM    300  O   PRO A  19      66.958 -92.965   1.562  1.00 18.49           O  
ATOM    301  CG  PRO A  19      62.888 -91.502   1.181  1.00 18.49           C  
ATOM    302  HG2 PRO A  19      63.002 -91.005   2.144  1.00 18.49           H  
ATOM    303  HG3 PRO A  19      62.135 -90.974   0.596  1.00 18.49           H  
ATOM    304  CD  PRO A  19      62.483 -92.955   1.437  1.00 18.49           C  
ATOM    305  HD2 PRO A  19      61.497 -93.151   1.017  1.00 18.49           H  
ATOM    306  HD3 PRO A  19      62.445 -93.137   2.511  1.00 18.49           H  
ATOM    307  N   ASN A  20      65.318 -92.585   3.042  1.00 18.40           N  
ATOM    308  H   ASN A  20      64.332 -92.700   3.227  1.00 18.40           H  
ATOM    309  CA  ASN A  20      66.080 -91.760   4.000  1.00 18.40           C  
ATOM    310  HA  ASN A  20      66.748 -91.094   3.454  1.00 18.40           H  
ATOM    311  C   ASN A  20      66.946 -92.598   4.967  1.00 18.40           C  
ATOM    312  CB  ASN A  20      65.050 -90.918   4.782  1.00 18.40           C  
ATOM    313  HB2 ASN A  20      64.226 -91.556   5.102  1.00 18.40           H  
ATOM    314  HB3 ASN A  20      65.513 -90.538   5.693  1.00 18.40           H  
ATOM    315  O   ASN A  20      66.603 -93.746   5.226  1.00 18.40           O  
ATOM    316  CG  ASN A  20      64.484 -89.714   4.046  1.00 18.40           C  
ATOM    317  ND2 ASN A  20      63.644 -88.952   4.705  1.00 18.40           N  
ATOM    318 HD21 ASN A  20      63.479 -89.114   5.688  1.00 18.40           H  
ATOM    319 HD22 ASN A  20      63.361 -88.104   4.235  1.00 18.40           H  
ATOM    320  OD1 ASN A  20      64.726 -89.448   2.884  1.00 18.40           O  
ATOM    321  N   ASN A  21      67.997 -92.076   5.619  1.00 17.75           N  
ATOM    322  H   ASN A  21      68.444 -92.728   6.247  1.00 17.75           H  
ATOM    323  CA  ASN A  21      68.755 -90.821   5.441  1.00 17.75           C  
ATOM    324  HA  ASN A  21      68.819 -90.586   4.378  1.00 17.75           H  
ATOM    325  C   ASN A  21      70.204 -91.030   5.953  1.00 17.75           C  
ATOM    326  CB  ASN A  21      68.112 -89.646   6.232  1.00 17.75           C  
ATOM    327  HB2 ASN A  21      67.256 -89.993   6.811  1.00 17.75           H  
ATOM    328  HB3 ASN A  21      68.826 -89.282   6.971  1.00 17.75           H  
ATOM    329  O   ASN A  21      70.465 -91.967   6.701  1.00 17.75           O  
ATOM    330  CG  ASN A  21      67.705 -88.446   5.388  1.00 17.75           C  
ATOM    331  ND2 ASN A  21      67.268 -87.378   6.010  1.00 17.75           N  
ATOM    332 HD21 ASN A  21      67.326 -87.325   7.017  1.00 17.75           H  
ATOM    333 HD22 ASN A  21      67.089 -86.572   5.429  1.00 17.75           H  
ATOM    334  OD1 ASN A  21      67.758 -88.442   4.172  1.00 17.75           O  
ATOM    335  N   VAL A  22      71.118 -90.128   5.586  1.00 19.25           N  
ATOM    336  H   VAL A  22      70.802 -89.379   4.987  1.00 19.25           H  
ATOM    337  CA  VAL A  22      72.512 -89.997   6.091  1.00 19.25           C  
ATOM    338  HA  VAL A  22      72.953 -90.990   6.185  1.00 19.25           H  
ATOM    339  C   VAL A  22      72.571 -89.348   7.495  1.00 19.25           C  
ATOM    340  CB  VAL A  22      73.335 -89.159   5.078  1.00 19.25           C  
ATOM    341  HB  VAL A  22      73.994 -88.483   5.623  1.00 19.25           H  
ATOM    342  O   VAL A  22      71.602 -88.693   7.871  1.00 19.25           O  
ATOM    343  CG1 VAL A  22      74.186 -90.084   4.202  1.00 19.25           C  
ATOM    344 HG11 VAL A  22      74.820 -89.493   3.542  1.00 19.25           H  
ATOM    345 HG12 VAL A  22      74.832 -90.703   4.826  1.00 19.25           H  
ATOM    346 HG13 VAL A  22      73.545 -90.733   3.606  1.00 19.25           H  
ATOM    347  CG2 VAL A  22      72.528 -88.237   4.146  1.00 19.25           C  
ATOM    348 HG21 VAL A  22      71.930 -88.818   3.443  1.00 19.25           H  
ATOM    349 HG22 VAL A  22      71.887 -87.585   4.739  1.00 19.25           H  
ATOM    350 HG23 VAL A  22      73.217 -87.613   3.577  1.00 19.25           H  
ATOM    351  N   GLU A  23      73.637 -89.405   8.318  1.00 19.29           N  
ATOM    352  H   GLU A  23      73.439 -88.951   9.198  1.00 19.29           H  
ATOM    353  CA  GLU A  23      74.890 -90.211   8.366  1.00 19.29           C  
ATOM    354  HA  GLU A  23      74.676 -91.219   8.011  1.00 19.29           H  
ATOM    355  C   GLU A  23      75.350 -90.327   9.858  1.00 19.29           C  
ATOM    356  CB  GLU A  23      76.022 -89.611   7.498  1.00 19.29           C  
ATOM    357  HB2 GLU A  23      75.630 -89.202   6.567  1.00 19.29           H  
ATOM    358  HB3 GLU A  23      76.477 -88.779   8.036  1.00 19.29           H  
ATOM    359  O   GLU A  23      74.493 -90.454  10.725  1.00 19.29           O  
ATOM    360  CG  GLU A  23      77.079 -90.664   7.101  1.00 19.29           C  
ATOM    361  HG2 GLU A  23      76.631 -91.340   6.372  1.00 19.29           H  
ATOM    362  HG3 GLU A  23      77.360 -91.269   7.962  1.00 19.29           H  
ATOM    363  CD  GLU A  23      78.349 -90.025   6.523  1.00 19.29           C  
ATOM    364  OE1 GLU A  23      78.811 -90.496   5.465  1.00 19.29           O  
ATOM    365  OE2 GLU A  23      78.854 -89.074   7.165  1.00 19.29           O  
ATOM    366  N   ALA A  24      76.657 -90.271  10.187  1.00 18.20           N  
ATOM    367  H   ALA A  24      77.316 -90.104   9.440  1.00 18.20           H  
ATOM    368  CA  ALA A  24      77.231 -90.746  11.458  1.00 18.20           C  
ATOM    369  HA  ALA A  24      76.783 -91.724  11.629  1.00 18.20           H  
ATOM    370  C   ALA A  24      76.872 -89.953  12.747  1.00 18.20           C  
ATOM    371  CB  ALA A  24      78.728 -91.021  11.268  1.00 18.20           C  
ATOM    372  HB1 ALA A  24      79.251 -90.118  10.951  1.00 18.20           H  
ATOM    373  HB2 ALA A  24      78.864 -91.784  10.502  1.00 18.20           H  
ATOM    374  HB3 ALA A  24      79.157 -91.383  12.202  1.00 18.20           H  
ATOM    375  O   ALA A  24      76.131 -90.487  13.561  1.00 18.20           O  
ATOM    376  N   ASN A  25      77.317 -88.730  13.076  1.00 17.41           N  
ATOM    377  H   ASN A  25      76.855 -88.394  13.909  1.00 17.41           H  
ATOM    378  CA  ASN A  25      78.502 -87.922  12.727  1.00 17.41           C  
ATOM    379  HA  ASN A  25      79.376 -88.568  12.639  1.00 17.41           H  
ATOM    380  C   ASN A  25      78.750 -86.928  13.907  1.00 17.41           C  
ATOM    381  CB  ASN A  25      78.228 -87.161  11.402  1.00 17.41           C  
ATOM    382  HB2 ASN A  25      77.256 -87.459  11.009  1.00 17.41           H  
ATOM    383  HB3 ASN A  25      78.178 -86.088  11.585  1.00 17.41           H  
ATOM    384  O   ASN A  25      77.892 -86.777  14.768  1.00 17.41           O  
ATOM    385  CG  ASN A  25      79.261 -87.405  10.313  1.00 17.41           C  
ATOM    386  ND2 ASN A  25      78.886 -87.155   9.085  1.00 17.41           N  
ATOM    387 HD21 ASN A  25      77.934 -86.874   8.897  1.00 17.41           H  
ATOM    388 HD22 ASN A  25      79.329 -87.699   8.358  1.00 17.41           H  
ATOM    389  OD1 ASN A  25      80.385 -87.814  10.557  1.00 17.41           O  
ATOM    390  N   ARG A  26      79.808 -86.101  13.943  1.00 17.06           N  
ATOM    391  H   ARG A  26      79.492 -85.176  14.199  1.00 17.06           H  
ATOM    392  CA  ARG A  26      81.088 -86.434  14.615  1.00 17.06           C  
ATOM    393  HA  ARG A  26      81.208 -87.517  14.624  1.00 17.06           H  
ATOM    394  C   ARG A  26      81.146 -86.029  16.106  1.00 17.06           C  
ATOM    395  CB  ARG A  26      82.293 -85.819  13.877  1.00 17.06           C  
ATOM    396  HB2 ARG A  26      82.093 -84.770  13.662  1.00 17.06           H  
ATOM    397  HB3 ARG A  26      83.158 -85.871  14.537  1.00 17.06           H  
ATOM    398  O   ARG A  26      80.995 -86.885  16.963  1.00 17.06           O  
ATOM    399  CG  ARG A  26      82.673 -86.532  12.581  1.00 17.06           C  
ATOM    400  HG2 ARG A  26      82.845 -87.590  12.779  1.00 17.06           H  
ATOM    401  HG3 ARG A  26      81.865 -86.411  11.860  1.00 17.06           H  
ATOM    402  CD  ARG A  26      83.944 -85.891  12.012  1.00 17.06           C  
ATOM    403  HD2 ARG A  26      83.710 -84.873  11.702  1.00 17.06           H  
ATOM    404  HD3 ARG A  26      84.704 -85.860  12.793  1.00 17.06           H  
ATOM    405  NE  ARG A  26      84.467 -86.655  10.869  1.00 17.06           N  
ATOM    406  HE  ARG A  26      83.961 -87.493  10.619  1.00 17.06           H  
ATOM    407  NH1 ARG A  26      86.195 -85.239  10.332  1.00 17.06           N  
ATOM    408 HH11 ARG A  26      85.886 -84.603  11.053  1.00 17.06           H  
ATOM    409 HH12 ARG A  26      87.008 -85.027   9.771  1.00 17.06           H  
ATOM    410  NH2 ARG A  26      85.948 -87.156   9.217  1.00 17.06           N  
ATOM    411 HH21 ARG A  26      86.765 -86.930   8.667  1.00 17.06           H  
ATOM    412 HH22 ARG A  26      85.444 -88.011   9.032  1.00 17.06           H  
ATOM    413  CZ  ARG A  26      85.530 -86.347  10.148  1.00 17.06           C  
ATOM    414  N   GLY A  27      81.467 -84.760  16.402  1.00 16.37           N  
ATOM    415  H   GLY A  27      81.582 -84.114  15.634  1.00 16.37           H  
ATOM    416  CA  GLY A  27      81.936 -84.321  17.731  1.00 16.37           C  
ATOM    417  HA2 GLY A  27      82.759 -84.959  18.053  1.00 16.37           H  
ATOM    418  HA3 GLY A  27      81.127 -84.435  18.452  1.00 16.37           H  
ATOM    419  C   GLY A  27      82.420 -82.860  17.772  1.00 16.37           C  
ATOM    420  O   GLY A  27      83.607 -82.593  17.927  1.00 16.37           O  
ATOM    421  N   PHE A  28      81.496 -81.920  17.569  1.00 16.76           N  
ATOM    422  H   PHE A  28      80.540 -82.241  17.509  1.00 16.76           H  
ATOM    423  CA  PHE A  28      81.668 -80.466  17.774  1.00 16.76           C  
ATOM    424  HA  PHE A  28      82.664 -80.157  17.457  1.00 16.76           H  
ATOM    425  C   PHE A  28      81.510 -80.104  19.274  1.00 16.76           C  
ATOM    426  CB  PHE A  28      80.596 -79.782  16.906  1.00 16.76           C  
ATOM    427  HB2 PHE A  28      80.411 -78.774  17.277  1.00 16.76           H  
ATOM    428  HB3 PHE A  28      79.651 -80.312  17.023  1.00 16.76           H  
ATOM    429  O   PHE A  28      80.962 -80.917  20.010  1.00 16.76           O  
ATOM    430  CG  PHE A  28      80.933 -79.659  15.430  1.00 16.76           C  
ATOM    431  CD1 PHE A  28      82.031 -78.873  15.029  1.00 16.76           C  
ATOM    432  HD1 PHE A  28      82.653 -78.393  15.770  1.00 16.76           H  
ATOM    433  CD2 PHE A  28      80.119 -80.266  14.453  1.00 16.76           C  
ATOM    434  HD2 PHE A  28      79.261 -80.851  14.749  1.00 16.76           H  
ATOM    435  CE1 PHE A  28      82.314 -78.694  13.664  1.00 16.76           C  
ATOM    436  HE1 PHE A  28      83.153 -78.084  13.361  1.00 16.76           H  
ATOM    437  CE2 PHE A  28      80.402 -80.085  13.086  1.00 16.76           C  
ATOM    438  HE2 PHE A  28      79.768 -80.539  12.338  1.00 16.76           H  
ATOM    439  CZ  PHE A  28      81.498 -79.298  12.691  1.00 16.76           C  
ATOM    440  HZ  PHE A  28      81.709 -79.151  11.643  1.00 16.76           H  
ATOM    441  N   ALA A  29      81.882 -78.938  19.831  1.00 17.54           N  
ATOM    442  H   ALA A  29      81.729 -78.951  20.829  1.00 17.54           H  
ATOM    443  CA  ALA A  29      82.549 -77.689  19.392  1.00 17.54           C  
ATOM    444  HA  ALA A  29      83.383 -77.921  18.730  1.00 17.54           H  
ATOM    445  C   ALA A  29      83.132 -76.973  20.668  1.00 17.54           C  
ATOM    446  CB  ALA A  29      81.516 -76.822  18.642  1.00 17.54           C  
ATOM    447  HB1 ALA A  29      80.503 -77.112  18.920  1.00 17.54           H  
ATOM    448  HB2 ALA A  29      81.648 -76.935  17.566  1.00 17.54           H  
ATOM    449  HB3 ALA A  29      81.609 -75.766  18.894  1.00 17.54           H  
ATOM    450  O   ALA A  29      82.956 -77.523  21.753  1.00 17.54           O  
ATOM    451  N   PRO A  30      83.843 -75.813  20.619  1.00 17.87           N  
ATOM    452  CA  PRO A  30      84.932 -75.560  21.583  1.00 17.87           C  
ATOM    453  HA  PRO A  30      85.338 -76.538  21.840  1.00 17.87           H  
ATOM    454  C   PRO A  30      84.573 -74.932  22.963  1.00 17.87           C  
ATOM    455  CB  PRO A  30      86.054 -74.859  20.802  1.00 17.87           C  
ATOM    456  HB2 PRO A  30      86.914 -75.523  20.720  1.00 17.87           H  
ATOM    457  HB3 PRO A  30      86.379 -73.938  21.286  1.00 17.87           H  
ATOM    458  O   PRO A  30      84.766 -75.594  23.969  1.00 17.87           O  
ATOM    459  CG  PRO A  30      85.490 -74.578  19.407  1.00 17.87           C  
ATOM    460  HG2 PRO A  30      85.644 -73.539  19.116  1.00 17.87           H  
ATOM    461  HG3 PRO A  30      85.968 -75.241  18.686  1.00 17.87           H  
ATOM    462  CD  PRO A  30      84.005 -74.909  19.490  1.00 17.87           C  
ATOM    463  HD2 PRO A  30      83.701 -75.358  18.545  1.00 17.87           H  
ATOM    464  HD3 PRO A  30      83.434 -73.999  19.675  1.00 17.87           H  
ATOM    465  N   SER A  31      84.077 -73.694  23.133  1.00 16.84           N  
ATOM    466  H   SER A  31      83.418 -73.700  23.898  1.00 16.84           H  
ATOM    467  CA  SER A  31      85.012 -72.550  23.253  1.00 16.84           C  
ATOM    468  HA  SER A  31      86.013 -72.981  23.285  1.00 16.84           H  
ATOM    469  C   SER A  31      84.950 -71.684  24.545  1.00 16.84           C  
ATOM    470  CB  SER A  31      84.971 -71.666  22.004  1.00 16.84           C  
ATOM    471  HB2 SER A  31      84.053 -71.078  21.992  1.00 16.84           H  
ATOM    472  HB3 SER A  31      84.983 -72.283  21.105  1.00 16.84           H  
ATOM    473  O   SER A  31      85.868 -71.770  25.347  1.00 16.84           O  
ATOM    474  OG  SER A  31      86.090 -70.804  21.987  1.00 16.84           O  
ATOM    475  HG  SER A  31      86.881 -71.276  22.258  1.00 16.84           H  
ATOM    476  N   LEU A  32      83.996 -70.745  24.696  1.00 15.80           N  
ATOM    477  H   LEU A  32      83.152 -70.889  24.160  1.00 15.80           H  
ATOM    478  CA  LEU A  32      84.412 -69.319  24.781  1.00 15.80           C  
ATOM    479  HA  LEU A  32      85.441 -69.280  24.424  1.00 15.80           H  
ATOM    480  C   LEU A  32      84.450 -68.536  26.129  1.00 15.80           C  
ATOM    481  CB  LEU A  32      83.533 -68.518  23.783  1.00 15.80           C  
ATOM    482  HB2 LEU A  32      82.745 -69.158  23.387  1.00 15.80           H  
ATOM    483  HB3 LEU A  32      83.028 -67.714  24.320  1.00 15.80           H  
ATOM    484  O   LEU A  32      85.226 -67.589  26.211  1.00 15.80           O  
ATOM    485  CG  LEU A  32      84.274 -67.889  22.588  1.00 15.80           C  
ATOM    486  HG  LEU A  32      84.709 -68.678  21.974  1.00 15.80           H  
ATOM    487  CD1 LEU A  32      83.265 -67.132  21.721  1.00 15.80           C  
ATOM    488 HD11 LEU A  32      83.769 -66.726  20.844  1.00 15.80           H  
ATOM    489 HD12 LEU A  32      82.480 -67.810  21.388  1.00 15.80           H  
ATOM    490 HD13 LEU A  32      82.822 -66.314  22.289  1.00 15.80           H  
ATOM    491  CD2 LEU A  32      85.377 -66.909  22.990  1.00 15.80           C  
ATOM    492 HD21 LEU A  32      86.171 -67.432  23.524  1.00 15.80           H  
ATOM    493 HD22 LEU A  32      85.810 -66.453  22.100  1.00 15.80           H  
ATOM    494 HD23 LEU A  32      84.970 -66.132  23.638  1.00 15.80           H  
ATOM    495  N   GLY A  33      83.546 -68.767  27.093  1.00 16.62           N  
ATOM    496  H   GLY A  33      83.012 -69.622  27.037  1.00 16.62           H  
ATOM    497  CA  GLY A  33      83.126 -67.743  28.095  1.00 16.62           C  
ATOM    498  HA2 GLY A  33      82.365 -68.180  28.742  1.00 16.62           H  
ATOM    499  HA3 GLY A  33      82.662 -66.918  27.556  1.00 16.62           H  
ATOM    500  C   GLY A  33      84.220 -67.145  29.017  1.00 16.62           C  
ATOM    501  O   GLY A  33      85.160 -67.845  29.368  1.00 16.62           O  
ATOM    502  N   GLN A  34      84.105 -65.857  29.418  1.00 17.88           N  
ATOM    503  H   GLN A  34      83.259 -65.363  29.172  1.00 17.88           H  
ATOM    504  CA  GLN A  34      85.283 -65.038  29.808  1.00 17.88           C  
ATOM    505  HA  GLN A  34      86.145 -65.652  29.549  1.00 17.88           H  
ATOM    506  C   GLN A  34      85.546 -64.670  31.303  1.00 17.88           C  
ATOM    507  CB  GLN A  34      85.384 -63.794  28.892  1.00 17.88           C  
ATOM    508  HB2 GLN A  34      84.841 -63.968  27.963  1.00 17.88           H  
ATOM    509  HB3 GLN A  34      84.938 -62.932  29.388  1.00 17.88           H  
ATOM    510  O   GLN A  34      86.588 -65.063  31.814  1.00 17.88           O  
ATOM    511  CG  GLN A  34      86.851 -63.499  28.529  1.00 17.88           C  
ATOM    512  HG2 GLN A  34      87.200 -64.287  27.860  1.00 17.88           H  
ATOM    513  HG3 GLN A  34      87.475 -63.542  29.422  1.00 17.88           H  
ATOM    514  CD  GLN A  34      87.072 -62.140  27.861  1.00 17.88           C  
ATOM    515  NE2 GLN A  34      87.788 -62.091  26.760  1.00 17.88           N  
ATOM    516 HE21 GLN A  34      87.878 -61.192  26.310  1.00 17.88           H  
ATOM    517 HE22 GLN A  34      88.141 -62.944  26.349  1.00 17.88           H  
ATOM    518  OE1 GLN A  34      86.660 -61.089  28.330  1.00 17.88           O  
ATOM    519  N   LYS A  35      84.747 -63.811  31.971  1.00 17.37           N  
ATOM    520  H   LYS A  35      83.827 -63.625  31.597  1.00 17.37           H  
ATOM    521  CA  LYS A  35      85.196 -62.915  33.091  1.00 17.37           C  
ATOM    522  HA  LYS A  35      86.100 -63.310  33.555  1.00 17.37           H  
ATOM    523  C   LYS A  35      84.151 -62.719  34.219  1.00 17.37           C  
ATOM    524  CB  LYS A  35      85.472 -61.529  32.472  1.00 17.37           C  
ATOM    525  HB2 LYS A  35      84.705 -61.310  31.729  1.00 17.37           H  
ATOM    526  HB3 LYS A  35      85.375 -60.761  33.238  1.00 17.37           H  
ATOM    527  O   LYS A  35      82.977 -62.931  33.935  1.00 17.37           O  
ATOM    528  CG  LYS A  35      86.854 -61.388  31.827  1.00 17.37           C  
ATOM    529  HG2 LYS A  35      87.631 -61.654  32.544  1.00 17.37           H  
ATOM    530  HG3 LYS A  35      86.922 -62.055  30.967  1.00 17.37           H  
ATOM    531  CD  LYS A  35      87.049 -59.937  31.374  1.00 17.37           C  
ATOM    532  HD2 LYS A  35      86.243 -59.667  30.693  1.00 17.37           H  
ATOM    533  HD3 LYS A  35      87.010 -59.288  32.249  1.00 17.37           H  
ATOM    534  CE  LYS A  35      88.393 -59.770  30.667  1.00 17.37           C  
ATOM    535  HE2 LYS A  35      88.417 -60.443  29.810  1.00 17.37           H  
ATOM    536  HE3 LYS A  35      89.186 -60.064  31.356  1.00 17.37           H  
ATOM    537  NZ  LYS A  35      88.577 -58.368  30.230  1.00 17.37           N  
ATOM    538  HZ1 LYS A  35      89.475 -58.250  29.785  1.00 17.37           H  
ATOM    539  HZ2 LYS A  35      88.522 -57.753  31.029  1.00 17.37           H  
ATOM    540  HZ3 LYS A  35      87.844 -58.122  29.580  1.00 17.37           H  
ATOM    541  N   SER A  36      84.455 -62.225  35.439  1.00 18.41           N  
ATOM    542  H   SER A  36      83.636 -62.043  36.002  1.00 18.41           H  
ATOM    543  CA  SER A  36      85.742 -62.121  36.186  1.00 18.41           C  
ATOM    544  HA  SER A  36      86.261 -63.073  36.081  1.00 18.41           H  
ATOM    545  C   SER A  36      85.568 -61.915  37.718  1.00 18.41           C  
ATOM    546  CB  SER A  36      86.699 -61.034  35.658  1.00 18.41           C  
ATOM    547  HB2 SER A  36      87.138 -61.384  34.724  1.00 18.41           H  
ATOM    548  HB3 SER A  36      87.518 -60.901  36.365  1.00 18.41           H  
ATOM    549  O   SER A  36      85.846 -62.843  38.469  1.00 18.41           O  
ATOM    550  OG  SER A  36      86.071 -59.786  35.425  1.00 18.41           O  
ATOM    551  HG  SER A  36      86.400 -59.179  36.092  1.00 18.41           H  
ATOM    552  N   ASP A  37      85.145 -60.726  38.177  1.00 17.36           N  
ATOM    553  H   ASP A  37      84.909 -60.037  37.477  1.00 17.36           H  
ATOM    554  CA  ASP A  37      85.274 -60.206  39.573  1.00 17.36           C  
ATOM    555  HA  ASP A  37      85.814 -60.933  40.180  1.00 17.36           H  
ATOM    556  C   ASP A  37      83.876 -59.954  40.232  1.00 17.36           C  
ATOM    557  CB  ASP A  37      86.114 -58.906  39.510  1.00 17.36           C  
ATOM    558  HB2 ASP A  37      86.599 -58.752  40.474  1.00 17.36           H  
ATOM    559  HB3 ASP A  37      85.441 -58.067  39.331  1.00 17.36           H  
ATOM    560  O   ASP A  37      82.893 -60.465  39.690  1.00 17.36           O  
ATOM    561  CG  ASP A  37      87.189 -58.880  38.416  1.00 17.36           C  
ATOM    562  OD1 ASP A  37      88.264 -59.478  38.613  1.00 17.36           O  
ATOM    563  OD2 ASP A  37      86.901 -58.301  37.339  1.00 17.36           O  
ATOM    564  N   PRO A  38      83.661 -59.102  41.278  1.00 17.93           N  
ATOM    565  CA  PRO A  38      84.472 -58.652  42.427  1.00 17.93           C  
ATOM    566  HA  PRO A  38      85.453 -59.128  42.415  1.00 17.93           H  
ATOM    567  C   PRO A  38      83.794 -58.998  43.803  1.00 17.93           C  
ATOM    568  CB  PRO A  38      84.632 -57.145  42.172  1.00 17.93           C  
ATOM    569  HB2 PRO A  38      84.817 -56.563  43.075  1.00 17.93           H  
ATOM    570  HB3 PRO A  38      85.456 -56.976  41.479  1.00 17.93           H  
ATOM    571  O   PRO A  38      83.348 -60.126  43.973  1.00 17.93           O  
ATOM    572  CG  PRO A  38      83.318 -56.749  41.490  1.00 17.93           C  
ATOM    573  HG2 PRO A  38      83.524 -56.159  40.597  1.00 17.93           H  
ATOM    574  HG3 PRO A  38      82.681 -56.190  42.174  1.00 17.93           H  
ATOM    575  CD  PRO A  38      82.644 -58.075  41.116  1.00 17.93           C  
ATOM    576  HD2 PRO A  38      82.276 -58.027  40.091  1.00 17.93           H  
ATOM    577  HD3 PRO A  38      81.814 -58.279  41.792  1.00 17.93           H  
ATOM    578  N   SER A  39      83.780 -58.106  44.822  1.00 18.64           N  
ATOM    579  H   SER A  39      84.074 -57.163  44.610  1.00 18.64           H  
ATOM    580  CA  SER A  39      84.028 -58.502  46.236  1.00 18.64           C  
ATOM    581  HA  SER A  39      84.228 -59.573  46.235  1.00 18.64           H  
ATOM    582  C   SER A  39      82.967 -58.320  47.365  1.00 18.64           C  
ATOM    583  CB  SER A  39      85.339 -57.837  46.680  1.00 18.64           C  
ATOM    584  HB2 SER A  39      86.164 -58.268  46.113  1.00 18.64           H  
ATOM    585  HB3 SER A  39      85.508 -58.030  47.739  1.00 18.64           H  
ATOM    586  O   SER A  39      82.594 -59.312  47.976  1.00 18.64           O  
ATOM    587  OG  SER A  39      85.297 -56.437  46.440  1.00 18.64           O  
ATOM    588  HG  SER A  39      86.045 -56.042  46.895  1.00 18.64           H  
ATOM    589  N   HIS A  40      82.633 -57.091  47.801  1.00 17.77           N  
ATOM    590  H   HIS A  40      82.840 -56.353  47.143  1.00 17.77           H  
ATOM    591  CA  HIS A  40      82.892 -56.705  49.217  1.00 17.77           C  
ATOM    592  HA  HIS A  40      83.775 -57.299  49.453  1.00 17.77           H  
ATOM    593  C   HIS A  40      81.983 -57.114  50.424  1.00 17.77           C  
ATOM    594  CB  HIS A  40      83.394 -55.245  49.283  1.00 17.77           C  
ATOM    595  HB2 HIS A  40      82.943 -54.710  50.118  1.00 17.77           H  
ATOM    596  HB3 HIS A  40      83.102 -54.712  48.378  1.00 17.77           H  
ATOM    597  O   HIS A  40      82.286 -58.115  51.068  1.00 17.77           O  
ATOM    598  CG  HIS A  40      84.889 -55.146  49.455  1.00 17.77           C  
ATOM    599  CD2 HIS A  40      85.747 -54.405  48.691  1.00 17.77           C  
ATOM    600  HD2 HIS A  40      85.470 -53.765  47.866  1.00 17.77           H  
ATOM    601  ND1 HIS A  40      85.651 -55.816  50.388  1.00 17.77           N  
ATOM    602  HD1 HIS A  40      85.306 -56.424  51.118  1.00 17.77           H  
ATOM    603  CE1 HIS A  40      86.940 -55.505  50.172  1.00 17.77           C  
ATOM    604  HE1 HIS A  40      87.775 -55.878  50.746  1.00 17.77           H  
ATOM    605  NE2 HIS A  40      87.048 -54.667  49.129  1.00 17.77           N  
ATOM    606  N   SER A  41      81.077 -56.247  50.917  1.00 18.62           N  
ATOM    607  H   SER A  41      80.798 -55.469  50.336  1.00 18.62           H  
ATOM    608  CA  SER A  41      80.841 -56.045  52.380  1.00 18.62           C  
ATOM    609  HA  SER A  41      81.026 -56.981  52.908  1.00 18.62           H  
ATOM    610  C   SER A  41      79.381 -55.612  52.731  1.00 18.62           C  
ATOM    611  CB  SER A  41      81.900 -55.028  52.834  1.00 18.62           C  
ATOM    612  HB2 SER A  41      81.902 -54.935  53.920  1.00 18.62           H  
ATOM    613  HB3 SER A  41      82.887 -55.397  52.555  1.00 18.62           H  
ATOM    614  O   SER A  41      78.531 -55.654  51.849  1.00 18.62           O  
ATOM    615  OG  SER A  41      81.697 -53.767  52.217  1.00 18.62           O  
ATOM    616  HG  SER A  41      82.068 -53.090  52.787  1.00 18.62           H  
ATOM    617  N   GLU A  42      78.939 -55.222  53.948  1.00 17.91           N  
ATOM    618  H   GLU A  42      77.944 -55.044  53.939  1.00 17.91           H  
ATOM    619  CA  GLU A  42      79.612 -55.019  55.254  1.00 17.91           C  
ATOM    620  HA  GLU A  42      80.447 -55.716  55.333  1.00 17.91           H  
ATOM    621  C   GLU A  42      78.722 -55.262  56.506  1.00 17.91           C  
ATOM    622  CB  GLU A  42      80.156 -53.572  55.364  1.00 17.91           C  
ATOM    623  HB2 GLU A  42      79.331 -52.872  55.491  1.00 17.91           H  
ATOM    624  HB3 GLU A  42      80.658 -53.274  54.443  1.00 17.91           H  
ATOM    625  O   GLU A  42      79.038 -56.134  57.310  1.00 17.91           O  
ATOM    626  CG  GLU A  42      81.148 -53.418  56.527  1.00 17.91           C  
ATOM    627  HG2 GLU A  42      80.655 -53.662  57.468  1.00 17.91           H  
ATOM    628  HG3 GLU A  42      81.970 -54.119  56.384  1.00 17.91           H  
ATOM    629  CD  GLU A  42      81.681 -51.985  56.600  1.00 17.91           C  
ATOM    630  OE1 GLU A  42      82.876 -51.799  56.281  1.00 17.91           O  
ATOM    631  OE2 GLU A  42      80.872 -51.094  56.945  1.00 17.91           O  
ATOM    632  N   GLY A  43      77.699 -54.422  56.745  1.00 18.19           N  
ATOM    633  H   GLY A  43      77.431 -53.808  55.990  1.00 18.19           H  
ATOM    634  CA  GLY A  43      77.435 -53.906  58.105  1.00 18.19           C  
ATOM    635  HA2 GLY A  43      78.279 -54.177  58.740  1.00 18.19           H  
ATOM    636  HA3 GLY A  43      77.433 -52.817  58.051  1.00 18.19           H  
ATOM    637  C   GLY A  43      76.152 -54.330  58.849  1.00 18.19           C  
ATOM    638  O   GLY A  43      75.195 -54.843  58.280  1.00 18.19           O  
ATOM    639  N   ASN A  44      76.142 -54.037  60.158  1.00 19.06           N  
ATOM    640  H   ASN A  44      76.980 -53.593  60.504  1.00 19.06           H  
ATOM    641  CA  ASN A  44      75.241 -54.598  61.187  1.00 19.06           C  
ATOM    642  HA  ASN A  44      75.068 -55.652  60.968  1.00 19.06           H  
ATOM    643  C   ASN A  44      73.841 -53.967  61.374  1.00 19.06           C  
ATOM    644  CB  ASN A  44      75.976 -54.450  62.549  1.00 19.06           C  
ATOM    645  HB2 ASN A  44      76.665 -53.606  62.520  1.00 19.06           H  
ATOM    646  HB3 ASN A  44      75.254 -54.235  63.338  1.00 19.06           H  
ATOM    647  O   ASN A  44      73.040 -54.538  62.111  1.00 19.06           O  
ATOM    648  CG  ASN A  44      76.724 -55.679  63.028  1.00 19.06           C  
ATOM    649  ND2 ASN A  44      77.490 -55.546  64.085  1.00 19.06           N  
ATOM    650 HD21 ASN A  44      77.970 -56.386  64.375  1.00 19.06           H  
ATOM    651 HD22 ASN A  44      77.588 -54.659  64.558  1.00 19.06           H  
ATOM    652  OD1 ASN A  44      76.628 -56.767  62.499  1.00 19.06           O  
ATOM    653  N   GLN A  45      73.601 -52.727  60.932  1.00 18.38           N  
ATOM    654  H   GLN A  45      74.216 -52.342  60.230  1.00 18.38           H  
ATOM    655  CA  GLN A  45      72.732 -51.807  61.698  1.00 18.38           C  
ATOM    656  HA  GLN A  45      73.134 -51.776  62.711  1.00 18.38           H  
ATOM    657  C   GLN A  45      71.265 -52.266  61.844  1.00 18.38           C  
ATOM    658  CB  GLN A  45      72.824 -50.376  61.150  1.00 18.38           C  
ATOM    659  HB2 GLN A  45      72.606 -50.369  60.082  1.00 18.38           H  
ATOM    660  HB3 GLN A  45      72.076 -49.769  61.659  1.00 18.38           H  
ATOM    661  O   GLN A  45      70.525 -52.346  60.869  1.00 18.38           O  
ATOM    662  CG  GLN A  45      74.209 -49.757  61.409  1.00 18.38           C  
ATOM    663  HG2 GLN A  45      74.477 -49.905  62.456  1.00 18.38           H  
ATOM    664  HG3 GLN A  45      74.955 -50.258  60.791  1.00 18.38           H  
ATOM    665  CD  GLN A  45      74.267 -48.259  61.121  1.00 18.38           C  
ATOM    666  NE2 GLN A  45      75.361 -47.602  61.439  1.00 18.38           N  
ATOM    667 HE21 GLN A  45      76.169 -48.076  61.817  1.00 18.38           H  
ATOM    668 HE22 GLN A  45      75.358 -46.620  61.204  1.00 18.38           H  
ATOM    669  OE1 GLN A  45      73.345 -47.640  60.622  1.00 18.38           O  
ATOM    670  N   ALA A  46      70.854 -52.539  63.091  1.00 19.98           N  
ATOM    671  H   ALA A  46      71.542 -52.453  63.826  1.00 19.98           H  
ATOM    672  CA  ALA A  46      69.730 -53.437  63.368  1.00 19.98           C  
ATOM    673  HA  ALA A  46      69.498 -53.994  62.461  1.00 19.98           H  
ATOM    674  C   ALA A  46      68.410 -52.788  63.831  1.00 19.98           C  
ATOM    675  CB  ALA A  46      70.217 -54.454  64.414  1.00 19.98           C  
ATOM    676  HB1 ALA A  46      70.475 -53.952  65.347  1.00 19.98           H  
ATOM    677  HB2 ALA A  46      71.089 -54.985  64.034  1.00 19.98           H  
ATOM    678  HB3 ALA A  46      69.428 -55.181  64.605  1.00 19.98           H  
ATOM    679  O   ALA A  46      67.349 -53.176  63.357  1.00 19.98           O  
ATOM    680  N   SER A  47      68.438 -51.891  64.826  1.00 19.22           N  
ATOM    681  H   SER A  47      69.329 -51.523  65.127  1.00 19.22           H  
ATOM    682  CA  SER A  47      67.322 -51.807  65.791  1.00 19.22           C  
ATOM    683  HA  SER A  47      67.040 -52.827  66.055  1.00 19.22           H  
ATOM    684  C   SER A  47      66.034 -51.144  65.291  1.00 19.22           C  
ATOM    685  CB  SER A  47      67.784 -51.130  67.085  1.00 19.22           C  
ATOM    686  HB2 SER A  47      68.525 -51.764  67.573  1.00 19.22           H  
ATOM    687  HB3 SER A  47      66.934 -51.011  67.756  1.00 19.22           H  
ATOM    688  O   SER A  47      64.949 -51.652  65.562  1.00 19.22           O  
ATOM    689  OG  SER A  47      68.366 -49.865  66.823  1.00 19.22           O  
ATOM    690  HG  SER A  47      67.820 -49.199  67.247  1.00 19.22           H  
ATOM    691  N   GLY A  48      66.126 -50.005  64.600  1.00 17.66           N  
ATOM    692  H   GLY A  48      67.050 -49.637  64.425  1.00 17.66           H  
ATOM    693  CA  GLY A  48      64.947 -49.197  64.257  1.00 17.66           C  
ATOM    694  HA2 GLY A  48      65.239 -48.413  63.559  1.00 17.66           H  
ATOM    695  HA3 GLY A  48      64.214 -49.836  63.765  1.00 17.66           H  
ATOM    696  C   GLY A  48      64.276 -48.541  65.477  1.00 17.66           C  
ATOM    697  O   GLY A  48      64.825 -48.558  66.579  1.00 17.66           O  
ATOM    698  N   GLY A  49      63.117 -47.895  65.276  1.00 17.15           N  
ATOM    699  H   GLY A  49      62.655 -47.971  64.381  1.00 17.15           H  
ATOM    700  CA  GLY A  49      62.521 -47.076  66.342  1.00 17.15           C  
ATOM    701  HA2 GLY A  49      62.667 -47.585  67.295  1.00 17.15           H  
ATOM    702  HA3 GLY A  49      63.071 -46.137  66.399  1.00 17.15           H  
ATOM    703  C   GLY A  49      61.029 -46.737  66.261  1.00 17.15           C  
ATOM    704  O   GLY A  49      60.277 -47.111  67.152  1.00 17.15           O  
ATOM    705  N   ASN A  50      60.619 -45.905  65.300  1.00 18.34           N  
ATOM    706  H   ASN A  50      61.262 -45.708  64.547  1.00 18.34           H  
ATOM    707  CA  ASN A  50      59.641 -44.853  65.625  1.00 18.34           C  
ATOM    708  HA  ASN A  50      59.948 -44.472  66.599  1.00 18.34           H  
ATOM    709  C   ASN A  50      58.174 -45.292  65.842  1.00 18.34           C  
ATOM    710  CB  ASN A  50      59.764 -43.704  64.596  1.00 18.34           C  
ATOM    711  HB2 ASN A  50      60.317 -44.035  63.717  1.00 18.34           H  
ATOM    712  HB3 ASN A  50      58.769 -43.416  64.258  1.00 18.34           H  
ATOM    713  O   ASN A  50      57.534 -45.834  64.945  1.00 18.34           O  
ATOM    714  CG  ASN A  50      60.424 -42.452  65.154  1.00 18.34           C  
ATOM    715  ND2 ASN A  50      60.737 -41.496  64.314  1.00 18.34           N  
ATOM    716 HD21 ASN A  50      60.537 -41.582  63.328  1.00 18.34           H  
ATOM    717 HD22 ASN A  50      61.164 -40.678  64.725  1.00 18.34           H  
ATOM    718  OD1 ASN A  50      60.662 -42.298  66.337  1.00 18.34           O  
ATOM    719  N   GLY A  51      57.618 -44.942  67.011  1.00 17.95           N  
ATOM    720  H   GLY A  51      58.210 -44.486  67.690  1.00 17.95           H  
ATOM    721  CA  GLY A  51      56.260 -45.296  67.457  1.00 17.95           C  
ATOM    722  HA2 GLY A  51      56.303 -45.618  68.497  1.00 17.95           H  
ATOM    723  HA3 GLY A  51      55.885 -46.133  66.868  1.00 17.95           H  
ATOM    724  C   GLY A  51      55.251 -44.146  67.359  1.00 17.95           C  
ATOM    725  O   GLY A  51      54.833 -43.604  68.377  1.00 17.95           O  
ATOM    726  N   GLY A  52      54.906 -43.731  66.136  1.00 17.96           N  
ATOM    727  H   GLY A  52      55.261 -44.257  65.351  1.00 17.96           H  
ATOM    728  CA  GLY A  52      54.033 -42.575  65.877  1.00 17.96           C  
ATOM    729  HA2 GLY A  52      54.401 -41.730  66.460  1.00 17.96           H  
ATOM    730  HA3 GLY A  52      54.104 -42.307  64.822  1.00 17.96           H  
ATOM    731  C   GLY A  52      52.543 -42.767  66.216  1.00 17.96           C  
ATOM    732  O   GLY A  52      52.055 -43.882  66.380  1.00 17.96           O  
ATOM    733  N   GLY A  53      51.803 -41.654  66.278  1.00 18.62           N  
ATOM    734  H   GLY A  53      52.264 -40.771  66.110  1.00 18.62           H  
ATOM    735  CA  GLY A  53      50.398 -41.598  66.712  1.00 18.62           C  
ATOM    736  HA2 GLY A  53      50.159 -40.578  67.013  1.00 18.62           H  
ATOM    737  HA3 GLY A  53      50.275 -42.237  67.586  1.00 18.62           H  
ATOM    738  C   GLY A  53      49.367 -42.035  65.666  1.00 18.62           C  
ATOM    739  O   GLY A  53      48.563 -41.218  65.226  1.00 18.62           O  
ATOM    740  N   GLY A  54      49.376 -43.309  65.271  1.00 18.30           N  
ATOM    741  H   GLY A  54      50.076 -43.913  65.676  1.00 18.30           H  
ATOM    742  CA  GLY A  54      48.384 -43.910  64.362  1.00 18.30           C  
ATOM    743  HA2 GLY A  54      48.795 -44.826  63.938  1.00 18.30           H  
ATOM    744  HA3 GLY A  54      48.179 -43.216  63.546  1.00 18.30           H  
ATOM    745  C   GLY A  54      47.042 -44.255  65.025  1.00 18.30           C  
ATOM    746  O   GLY A  54      46.534 -45.350  64.802  1.00 18.30           O  
ATOM    747  N   ASP A  55      46.533 -43.378  65.895  1.00 18.25           N  
ATOM    748  H   ASP A  55      46.960 -42.464  65.949  1.00 18.25           H  
ATOM    749  CA  ASP A  55      45.458 -43.697  66.845  1.00 18.25           C  
ATOM    750  HA  ASP A  55      45.531 -44.764  67.051  1.00 18.25           H  
ATOM    751  C   ASP A  55      44.024 -43.498  66.283  1.00 18.25           C  
ATOM    752  CB  ASP A  55      45.754 -42.987  68.181  1.00 18.25           C  
ATOM    753  HB2 ASP A  55      46.825 -43.026  68.380  1.00 18.25           H  
ATOM    754  HB3 ASP A  55      45.461 -41.940  68.106  1.00 18.25           H  
ATOM    755  O   ASP A  55      43.817 -43.460  65.071  1.00 18.25           O  
ATOM    756  CG  ASP A  55      45.035 -43.665  69.352  1.00 18.25           C  
ATOM    757  OD1 ASP A  55      45.144 -44.904  69.466  1.00 18.25           O  
ATOM    758  OD2 ASP A  55      44.291 -42.951  70.054  1.00 18.25           O  
ATOM    759  N   ALA A  56      43.008 -43.512  67.152  1.00 18.25           N  
ATOM    760  H   ALA A  56      43.249 -43.336  68.117  1.00 18.25           H  
ATOM    761  CA  ALA A  56      41.889 -44.439  66.986  1.00 18.25           C  
ATOM    762  HA  ALA A  56      42.315 -45.350  66.566  1.00 18.25           H  
ATOM    763  C   ALA A  56      40.722 -44.060  66.034  1.00 18.25           C  
ATOM    764  CB  ALA A  56      41.412 -44.804  68.403  1.00 18.25           C  
ATOM    765  HB1 ALA A  56      40.705 -45.634  68.380  1.00 18.25           H  
ATOM    766  HB2 ALA A  56      42.264 -45.103  69.012  1.00 18.25           H  
ATOM    767  HB3 ALA A  56      40.941 -43.937  68.867  1.00 18.25           H  
ATOM    768  O   ALA A  56      40.622 -43.001  65.423  1.00 18.25           O  
ATOM    769  N   GLN A  57      39.789 -45.013  65.953  1.00 18.95           N  
ATOM    770  H   GLN A  57      39.924 -45.766  66.612  1.00 18.95           H  
ATOM    771  CA  GLN A  57      38.814 -45.302  64.890  1.00 18.95           C  
ATOM    772  HA  GLN A  57      39.350 -45.539  63.971  1.00 18.95           H  
ATOM    773  C   GLN A  57      37.750 -44.241  64.548  1.00 18.95           C  
ATOM    774  CB  GLN A  57      38.023 -46.541  65.364  1.00 18.95           C  
ATOM    775  HB2 GLN A  57      37.297 -46.822  64.602  1.00 18.95           H  
ATOM    776  HB3 GLN A  57      37.469 -46.250  66.257  1.00 18.95           H  
ATOM    777  O   GLN A  57      36.942 -44.498  63.658  1.00 18.95           O  
ATOM    778  CG  GLN A  57      38.848 -47.798  65.689  1.00 18.95           C  
ATOM    779  HG2 GLN A  57      39.266 -48.197  64.765  1.00 18.95           H  
ATOM    780  HG3 GLN A  57      39.673 -47.560  66.361  1.00 18.95           H  
ATOM    781  CD  GLN A  57      38.011 -48.881  66.370  1.00 18.95           C  
ATOM    782  NE2 GLN A  57      38.530 -50.079  66.505  1.00 18.95           N  
ATOM    783 HE21 GLN A  57      37.952 -50.754  66.986  1.00 18.95           H  
ATOM    784 HE22 GLN A  57      39.464 -50.282  66.179  1.00 18.95           H  
ATOM    785  OE1 GLN A  57      36.895 -48.681  66.818  1.00 18.95           O  
ATOM    786  N   VAL A  58      37.620 -43.160  65.323  1.00 20.65           N  
ATOM    787  H   VAL A  58      38.414 -42.909  65.893  1.00 20.65           H  
ATOM    788  CA  VAL A  58      36.300 -42.583  65.660  1.00 20.65           C  
ATOM    789  HA  VAL A  58      35.739 -43.380  66.147  1.00 20.65           H  
ATOM    790  C   VAL A  58      35.492 -42.151  64.422  1.00 20.65           C  
ATOM    791  CB  VAL A  58      36.406 -41.430  66.687  1.00 20.65           C  
ATOM    792  HB  VAL A  58      36.660 -40.499  66.180  1.00 20.65           H  
ATOM    793  O   VAL A  58      35.722 -41.088  63.853  1.00 20.65           O  
ATOM    794  CG1 VAL A  58      35.067 -41.255  67.421  1.00 20.65           C  
ATOM    795 HG11 VAL A  58      34.260 -41.084  66.708  1.00 20.65           H  
ATOM    796 HG12 VAL A  58      34.840 -42.144  68.008  1.00 20.65           H  
ATOM    797 HG13 VAL A  58      35.125 -40.393  68.086  1.00 20.65           H  
ATOM    798  CG2 VAL A  58      37.468 -41.676  67.770  1.00 20.65           C  
ATOM    799 HG21 VAL A  58      37.302 -42.638  68.253  1.00 20.65           H  
ATOM    800 HG22 VAL A  58      38.466 -41.655  67.331  1.00 20.65           H  
ATOM    801 HG23 VAL A  58      37.424 -40.886  68.520  1.00 20.65           H  
ATOM    802  N   GLY A  59      34.507 -42.970  64.034  1.00 19.50           N  
ATOM    803  H   GLY A  59      34.459 -43.874  64.482  1.00 19.50           H  
ATOM    804  CA  GLY A  59      33.634 -42.752  62.873  1.00 19.50           C  
ATOM    805  HA2 GLY A  59      34.019 -41.940  62.257  1.00 19.50           H  
ATOM    806  HA3 GLY A  59      33.628 -43.656  62.264  1.00 19.50           H  
ATOM    807  C   GLY A  59      32.189 -42.430  63.271  1.00 19.50           C  
ATOM    808  O   GLY A  59      31.315 -43.274  63.068  1.00 19.50           O  
ATOM    809  N   PRO A  60      31.912 -41.261  63.882  1.00 20.42           N  
ATOM    810  CA  PRO A  60      30.586 -40.929  64.385  1.00 20.42           C  
ATOM    811  HA  PRO A  60      30.212 -41.750  64.997  1.00 20.42           H  
ATOM    812  C   PRO A  60      29.599 -40.679  63.236  1.00 20.42           C  
ATOM    813  CB  PRO A  60      30.792 -39.698  65.270  1.00 20.42           C  
ATOM    814  HB2 PRO A  60      31.108 -40.013  66.264  1.00 20.42           H  
ATOM    815  HB3 PRO A  60      29.897 -39.078  65.337  1.00 20.42           H  
ATOM    816  O   PRO A  60      29.932 -40.091  62.209  1.00 20.42           O  
ATOM    817  CG  PRO A  60      31.945 -38.976  64.574  1.00 20.42           C  
ATOM    818  HG2 PRO A  60      32.491 -38.329  65.259  1.00 20.42           H  
ATOM    819  HG3 PRO A  60      31.568 -38.405  63.725  1.00 20.42           H  
ATOM    820  CD  PRO A  60      32.810 -40.132  64.076  1.00 20.42           C  
ATOM    821  HD2 PRO A  60      33.314 -39.857  63.149  1.00 20.42           H  
ATOM    822  HD3 PRO A  60      33.543 -40.373  64.847  1.00 20.42           H  
ATOM    823  N   SER A  61      28.352 -41.093  63.438  1.00 20.41           N  
ATOM    824  H   SER A  61      28.160 -41.561  64.313  1.00 20.41           H  
ATOM    825  CA  SER A  61      27.355 -41.380  62.393  1.00 20.41           C  
ATOM    826  HA  SER A  61      27.808 -42.068  61.678  1.00 20.41           H  
ATOM    827  C   SER A  61      26.796 -40.190  61.589  1.00 20.41           C  
ATOM    828  CB  SER A  61      26.157 -42.087  63.057  1.00 20.41           C  
ATOM    829  HB2 SER A  61      25.673 -42.731  62.322  1.00 20.41           H  
ATOM    830  HB3 SER A  61      25.436 -41.338  63.384  1.00 20.41           H  
ATOM    831  O   SER A  61      25.822 -40.370  60.866  1.00 20.41           O  
ATOM    832  OG  SER A  61      26.533 -42.852  64.196  1.00 20.41           O  
ATOM    833  HG  SER A  61      25.801 -43.425  64.435  1.00 20.41           H  
ATOM    834  N   ILE A  62      27.284 -38.969  61.816  1.00 20.02           N  
ATOM    835  H   ILE A  62      28.213 -38.943  62.211  1.00 20.02           H  
ATOM    836  CA  ILE A  62      26.373 -37.864  62.171  1.00 20.02           C  
ATOM    837  HA  ILE A  62      25.662 -38.271  62.889  1.00 20.02           H  
ATOM    838  C   ILE A  62      25.516 -37.303  61.022  1.00 20.02           C  
ATOM    839  CB  ILE A  62      27.115 -36.704  62.891  1.00 20.02           C  
ATOM    840  HB  ILE A  62      27.687 -36.148  62.149  1.00 20.02           H  
ATOM    841  O   ILE A  62      24.292 -37.274  61.131  1.00 20.02           O  
ATOM    842  CG1 ILE A  62      28.121 -37.183  63.962  1.00 20.02           C  
ATOM    843 HG12 ILE A  62      27.600 -37.773  64.716  1.00 20.02           H  
ATOM    844 HG13 ILE A  62      28.870 -37.815  63.486  1.00 20.02           H  
ATOM    845  CG2 ILE A  62      26.076 -35.754  63.526  1.00 20.02           C  
ATOM    846 HG21 ILE A  62      25.349 -35.413  62.790  1.00 20.02           H  
ATOM    847 HG22 ILE A  62      25.548 -36.259  64.335  1.00 20.02           H  
ATOM    848 HG23 ILE A  62      26.564 -34.859  63.913  1.00 20.02           H  
ATOM    849  CD1 ILE A  62      28.888 -36.047  64.655  1.00 20.02           C  
ATOM    850 HD11 ILE A  62      29.679 -36.473  65.273  1.00 20.02           H  
ATOM    851 HD12 ILE A  62      28.225 -35.470  65.300  1.00 20.02           H  
ATOM    852 HD13 ILE A  62      29.339 -35.392  63.909  1.00 20.02           H  
ATOM    853  N   GLU A  63      26.154 -36.666  60.041  1.00 20.30           N  
ATOM    854  H   GLU A  63      27.144 -36.834  59.939  1.00 20.30           H  
ATOM    855  CA  GLU A  63      25.631 -35.392  59.517  1.00 20.30           C  
ATOM    856  HA  GLU A  63      25.044 -34.936  60.314  1.00 20.30           H  
ATOM    857  C   GLU A  63      24.634 -35.499  58.347  1.00 20.30           C  
ATOM    858  CB  GLU A  63      26.802 -34.422  59.247  1.00 20.30           C  
ATOM    859  HB2 GLU A  63      26.570 -33.776  58.401  1.00 20.30           H  
ATOM    860  HB3 GLU A  63      27.674 -35.008  58.954  1.00 20.30           H  
ATOM    861  O   GLU A  63      24.368 -36.555  57.771  1.00 20.30           O  
ATOM    862  CG  GLU A  63      27.180 -33.553  60.469  1.00 20.30           C  
ATOM    863  HG2 GLU A  63      26.930 -34.078  61.391  1.00 20.30           H  
ATOM    864  HG3 GLU A  63      28.262 -33.420  60.463  1.00 20.30           H  
ATOM    865  CD  GLU A  63      26.530 -32.159  60.453  1.00 20.30           C  
ATOM    866  OE1 GLU A  63      25.789 -31.830  61.407  1.00 20.30           O  
ATOM    867  OE2 GLU A  63      26.725 -31.437  59.451  1.00 20.30           O  
ATOM    868  N   LYS A  64      24.007 -34.353  58.050  1.00 19.43           N  
ATOM    869  H   LYS A  64      24.371 -33.514  58.480  1.00 19.43           H  
ATOM    870  CA  LYS A  64      22.839 -34.235  57.169  1.00 19.43           C  
ATOM    871  HA  LYS A  64      22.094 -34.946  57.528  1.00 19.43           H  
ATOM    872  C   LYS A  64      23.144 -34.627  55.724  1.00 19.43           C  
ATOM    873  CB  LYS A  64      22.266 -32.815  57.256  1.00 19.43           C  
ATOM    874  HB2 LYS A  64      23.071 -32.098  57.096  1.00 19.43           H  
ATOM    875  HB3 LYS A  64      21.516 -32.672  56.478  1.00 19.43           H  
ATOM    876  O   LYS A  64      24.255 -34.482  55.232  1.00 19.43           O  
ATOM    877  CG  LYS A  64      21.608 -32.581  58.622  1.00 19.43           C  
ATOM    878  HG2 LYS A  64      20.708 -33.191  58.698  1.00 19.43           H  
ATOM    879  HG3 LYS A  64      22.296 -32.872  59.416  1.00 19.43           H  
ATOM    880  CD  LYS A  64      21.251 -31.107  58.815  1.00 19.43           C  
ATOM    881  HD2 LYS A  64      20.540 -30.790  58.052  1.00 19.43           H  
ATOM    882  HD3 LYS A  64      22.165 -30.518  58.730  1.00 19.43           H  
ATOM    883  CE  LYS A  64      20.650 -30.932  60.212  1.00 19.43           C  
ATOM    884  HE2 LYS A  64      19.653 -31.371  60.230  1.00 19.43           H  
ATOM    885  HE3 LYS A  64      21.271 -31.486  60.916  1.00 19.43           H  
ATOM    886  NZ  LYS A  64      20.615 -29.506  60.609  1.00 19.43           N  
ATOM    887  HZ1 LYS A  64      20.239 -29.411  61.542  1.00 19.43           H  
ATOM    888  HZ2 LYS A  64      21.558 -29.143  60.621  1.00 19.43           H  
ATOM    889  HZ3 LYS A  64      20.062 -28.962  59.962  1.00 19.43           H  
ATOM    890  N   SER A  65      22.098 -35.100  55.051  1.00 19.46           N  
ATOM    891  H   SER A  65      21.207 -35.131  55.526  1.00 19.46           H  
ATOM    892  CA  SER A  65      22.193 -35.834  53.795  1.00 19.46           C  
ATOM    893  HA  SER A  65      23.137 -36.379  53.812  1.00 19.46           H  
ATOM    894  C   SER A  65      22.266 -34.949  52.536  1.00 19.46           C  
ATOM    895  CB  SER A  65      21.084 -36.901  53.767  1.00 19.46           C  
ATOM    896  HB2 SER A  65      21.176 -37.505  52.864  1.00 19.46           H  
ATOM    897  HB3 SER A  65      21.207 -37.555  54.629  1.00 19.46           H  
ATOM    898  O   SER A  65      23.220 -34.217  52.306  1.00 19.46           O  
ATOM    899  OG  SER A  65      19.799 -36.299  53.819  1.00 19.46           O  
ATOM    900  HG  SER A  65      19.148 -36.987  53.978  1.00 19.46           H  
ATOM    901  N   SER A  66      21.311 -35.104  51.626  1.00 18.68           N  
ATOM    902  H   SER A  66      20.442 -35.505  51.949  1.00 18.68           H  
ATOM    903  CA  SER A  66      21.643 -35.390  50.227  1.00 18.68           C  
ATOM    904  HA  SER A  66      22.608 -35.897  50.203  1.00 18.68           H  
ATOM    905  C   SER A  66      21.783 -34.189  49.293  1.00 18.68           C  
ATOM    906  CB  SER A  66      20.596 -36.366  49.674  1.00 18.68           C  
ATOM    907  HB2 SER A  66      20.645 -37.299  50.236  1.00 18.68           H  
ATOM    908  HB3 SER A  66      20.801 -36.585  48.626  1.00 18.68           H  
ATOM    909  O   SER A  66      21.866 -34.418  48.088  1.00 18.68           O  
ATOM    910  OG  SER A  66      19.298 -35.812  49.808  1.00 18.68           O  
ATOM    911  HG  SER A  66      18.690 -36.324  49.270  1.00 18.68           H  
ATOM    912  N   LEU A  67      21.759 -32.948  49.804  1.00 18.65           N  
ATOM    913  H   LEU A  67      21.832 -32.866  50.808  1.00 18.65           H  
ATOM    914  CA  LEU A  67      21.548 -31.732  49.001  1.00 18.65           C  
ATOM    915  HA  LEU A  67      20.542 -31.788  48.583  1.00 18.65           H  
ATOM    916  C   LEU A  67      22.501 -31.669  47.799  1.00 18.65           C  
ATOM    917  CB  LEU A  67      21.640 -30.468  49.876  1.00 18.65           C  
ATOM    918  HB2 LEU A  67      22.533 -30.538  50.497  1.00 18.65           H  
ATOM    919  HB3 LEU A  67      21.762 -29.604  49.223  1.00 18.65           H  
ATOM    920  O   LEU A  67      23.683 -31.348  47.919  1.00 18.65           O  
ATOM    921  CG  LEU A  67      20.409 -30.220  50.768  1.00 18.65           C  
ATOM    922  HG  LEU A  67      20.255 -31.079  51.422  1.00 18.65           H  
ATOM    923  CD1 LEU A  67      20.647 -28.985  51.638  1.00 18.65           C  
ATOM    924 HD11 LEU A  67      21.547 -29.127  52.234  1.00 18.65           H  
ATOM    925 HD12 LEU A  67      19.802 -28.837  52.311  1.00 18.65           H  
ATOM    926 HD13 LEU A  67      20.770 -28.102  51.010  1.00 18.65           H  
ATOM    927  CD2 LEU A  67      19.128 -29.970  49.962  1.00 18.65           C  
ATOM    928 HD21 LEU A  67      19.291 -29.174  49.235  1.00 18.65           H  
ATOM    929 HD22 LEU A  67      18.321 -29.681  50.634  1.00 18.65           H  
ATOM    930 HD23 LEU A  67      18.820 -30.880  49.447  1.00 18.65           H  
ATOM    931  N   SER A  68      21.955 -32.026  46.636  1.00 18.54           N  
ATOM    932  H   SER A  68      20.967 -32.237  46.609  1.00 18.54           H  
ATOM    933  CA  SER A  68      22.724 -32.394  45.455  1.00 18.54           C  
ATOM    934  HA  SER A  68      23.415 -33.188  45.740  1.00 18.54           H  
ATOM    935  C   SER A  68      23.535 -31.203  44.971  1.00 18.54           C  
ATOM    936  CB  SER A  68      21.800 -32.950  44.363  1.00 18.54           C  
ATOM    937  HB2 SER A  68      21.489 -33.955  44.651  1.00 18.54           H  
ATOM    938  HB3 SER A  68      22.348 -33.012  43.424  1.00 18.54           H  
ATOM    939  O   SER A  68      22.987 -30.127  44.753  1.00 18.54           O  
ATOM    940  OG  SER A  68      20.639 -32.154  44.191  1.00 18.54           O  
ATOM    941  HG  SER A  68      20.172 -32.449  43.406  1.00 18.54           H  
ATOM    942  N   ALA A  69      24.852 -31.387  44.842  1.00 20.82           N  
ATOM    943  H   ALA A  69      25.230 -32.294  45.076  1.00 20.82           H  
ATOM    944  CA  ALA A  69      25.801 -30.292  44.670  1.00 20.82           C  
ATOM    945  HA  ALA A  69      25.771 -29.681  45.572  1.00 20.82           H  
ATOM    946  C   ALA A  69      25.436 -29.391  43.473  1.00 20.82           C  
ATOM    947  CB  ALA A  69      27.212 -30.885  44.554  1.00 20.82           C  
ATOM    948  HB1 ALA A  69      27.448 -31.460  45.449  1.00 20.82           H  
ATOM    949  HB2 ALA A  69      27.941 -30.082  44.449  1.00 20.82           H  
ATOM    950  HB3 ALA A  69      27.274 -31.535  43.681  1.00 20.82           H  
ATOM    951  O   ALA A  69      25.718 -29.714  42.320  1.00 20.82           O  
ATOM    952  N   VAL A  70      24.835 -28.230  43.762  1.00 19.74           N  
ATOM    953  H   VAL A  70      24.544 -28.119  44.723  1.00 19.74           H  
ATOM    954  CA  VAL A  70      24.238 -27.295  42.785  1.00 19.74           C  
ATOM    955  HA  VAL A  70      23.701 -27.901  42.055  1.00 19.74           H  
ATOM    956  C   VAL A  70      25.308 -26.505  42.008  1.00 19.74           C  
ATOM    957  CB  VAL A  70      23.201 -26.349  43.460  1.00 19.74           C  
ATOM    958  HB  VAL A  70      23.736 -25.541  43.960  1.00 19.74           H  
ATOM    959  O   VAL A  70      25.072 -25.380  41.577  1.00 19.74           O  
ATOM    960  CG1 VAL A  70      22.199 -25.739  42.462  1.00 19.74           C  
ATOM    961 HG11 VAL A  70      21.648 -26.532  41.957  1.00 19.74           H  
ATOM    962 HG12 VAL A  70      21.493 -25.096  42.989  1.00 19.74           H  
ATOM    963 HG13 VAL A  70      22.699 -25.125  41.712  1.00 19.74           H  
ATOM    964  CG2 VAL A  70      22.327 -27.044  44.517  1.00 19.74           C  
ATOM    965 HG21 VAL A  70      21.595 -26.345  44.921  1.00 19.74           H  
ATOM    966 HG22 VAL A  70      22.933 -27.399  45.351  1.00 19.74           H  
ATOM    967 HG23 VAL A  70      21.802 -27.889  44.071  1.00 19.74           H  
ATOM    968  N   GLN A  71      26.524 -27.039  41.857  1.00 20.58           N  
ATOM    969  H   GLN A  71      26.636 -28.012  42.103  1.00 20.58           H  
ATOM    970  CA  GLN A  71      27.653 -26.345  41.236  1.00 20.58           C  
ATOM    971  HA  GLN A  71      27.652 -25.316  41.597  1.00 20.58           H  
ATOM    972  C   GLN A  71      27.474 -26.251  39.713  1.00 20.58           C  
ATOM    973  CB  GLN A  71      28.997 -26.961  41.667  1.00 20.58           C  
ATOM    974  HB2 GLN A  71      29.786 -26.526  41.054  1.00 20.58           H  
ATOM    975  HB3 GLN A  71      28.985 -28.038  41.505  1.00 20.58           H  
ATOM    976  O   GLN A  71      28.117 -26.953  38.933  1.00 20.58           O  
ATOM    977  CG  GLN A  71      29.316 -26.651  43.142  1.00 20.58           C  
ATOM    978  HG2 GLN A  71      28.607 -27.173  43.785  1.00 20.58           H  
ATOM    979  HG3 GLN A  71      29.206 -25.580  43.311  1.00 20.58           H  
ATOM    980  CD  GLN A  71      30.733 -27.048  43.561  1.00 20.58           C  
ATOM    981  NE2 GLN A  71      31.180 -26.641  44.728  1.00 20.58           N  
ATOM    982 HE21 GLN A  71      30.597 -26.115  45.362  1.00 20.58           H  
ATOM    983 HE22 GLN A  71      32.104 -26.972  44.969  1.00 20.58           H  
ATOM    984  OE1 GLN A  71      31.468 -27.727  42.872  1.00 20.58           O  
ATOM    985  N   MET A  72      26.602 -25.327  39.299  1.00 19.89           N  
ATOM    986  H   MET A  72      26.039 -24.890  40.015  1.00 19.89           H  
ATOM    987  CA  MET A  72      26.462 -24.826  37.934  1.00 19.89           C  
ATOM    988  HA  MET A  72      26.317 -25.666  37.255  1.00 19.89           H  
ATOM    989  C   MET A  72      27.756 -24.109  37.537  1.00 19.89           C  
ATOM    990  CB  MET A  72      25.244 -23.891  37.824  1.00 19.89           C  
ATOM    991  HB2 MET A  72      25.328 -23.088  38.555  1.00 19.89           H  
ATOM    992  HB3 MET A  72      25.242 -23.447  36.828  1.00 19.89           H  
ATOM    993  O   MET A  72      27.881 -22.886  37.624  1.00 19.89           O  
ATOM    994  CG  MET A  72      23.909 -24.611  38.024  1.00 19.89           C  
ATOM    995  HG2 MET A  72      23.866 -25.468  37.352  1.00 19.89           H  
ATOM    996  HG3 MET A  72      23.846 -24.973  39.051  1.00 19.89           H  
ATOM    997  SD  MET A  72      22.481 -23.545  37.688  1.00 19.89           S  
ATOM    998  CE  MET A  72      21.135 -24.718  37.992  1.00 19.89           C  
ATOM    999  HE1 MET A  72      21.189 -25.079  39.020  1.00 19.89           H  
ATOM   1000  HE2 MET A  72      20.177 -24.221  37.835  1.00 19.89           H  
ATOM   1001  HE3 MET A  72      21.221 -25.561  37.306  1.00 19.89           H  
ATOM   1002  N   HIS A  73      28.762 -24.898  37.166  1.00 20.66           N  
ATOM   1003  H   HIS A  73      28.633 -25.896  37.259  1.00 20.66           H  
ATOM   1004  CA  HIS A  73      30.050 -24.391  36.728  1.00 20.66           C  
ATOM   1005  HA  HIS A  73      30.431 -23.746  37.519  1.00 20.66           H  
ATOM   1006  C   HIS A  73      29.919 -23.519  35.475  1.00 20.66           C  
ATOM   1007  CB  HIS A  73      31.043 -25.549  36.535  1.00 20.66           C  
ATOM   1008  HB2 HIS A  73      31.744 -25.305  35.737  1.00 20.66           H  
ATOM   1009  HB3 HIS A  73      30.513 -26.453  36.235  1.00 20.66           H  
ATOM   1010  O   HIS A  73      28.941 -23.590  34.732  1.00 20.66           O  
ATOM   1011  CG  HIS A  73      31.846 -25.815  37.781  1.00 20.66           C  
ATOM   1012  CD2 HIS A  73      31.626 -26.800  38.706  1.00 20.66           C  
ATOM   1013  HD2 HIS A  73      30.841 -27.541  38.680  1.00 20.66           H  
ATOM   1014  ND1 HIS A  73      32.930 -25.082  38.216  1.00 20.66           N  
ATOM   1015  HD1 HIS A  73      33.384 -24.328  37.720  1.00 20.66           H  
ATOM   1016  CE1 HIS A  73      33.355 -25.615  39.374  1.00 20.66           C  
ATOM   1017  HE1 HIS A  73      34.202 -25.278  39.953  1.00 20.66           H  
ATOM   1018  NE2 HIS A  73      32.594 -26.661  39.703  1.00 20.66           N  
ATOM   1019  N   LYS A  74      30.952 -22.693  35.262  1.00 20.54           N  
ATOM   1020  H   LYS A  74      31.702 -22.746  35.936  1.00 20.54           H  
ATOM   1021  CA  LYS A  74      31.112 -21.758  34.139  1.00 20.54           C  
ATOM   1022  HA  LYS A  74      30.475 -20.888  34.299  1.00 20.54           H  
ATOM   1023  C   LYS A  74      30.691 -22.425  32.824  1.00 20.54           C  
ATOM   1024  CB  LYS A  74      32.585 -21.319  34.054  1.00 20.54           C  
ATOM   1025  HB2 LYS A  74      32.701 -20.653  33.199  1.00 20.54           H  
ATOM   1026  HB3 LYS A  74      33.203 -22.200  33.880  1.00 20.54           H  
ATOM   1027  O   LYS A  74      31.416 -23.277  32.320  1.00 20.54           O  
ATOM   1028  CG  LYS A  74      33.091 -20.601  35.315  1.00 20.54           C  
ATOM   1029  HG2 LYS A  74      32.549 -19.664  35.440  1.00 20.54           H  
ATOM   1030  HG3 LYS A  74      32.922 -21.227  36.192  1.00 20.54           H  
ATOM   1031  CD  LYS A  74      34.595 -20.322  35.203  1.00 20.54           C  
ATOM   1032  HD2 LYS A  74      34.774 -19.656  34.358  1.00 20.54           H  
ATOM   1033  HD3 LYS A  74      35.118 -21.262  35.031  1.00 20.54           H  
ATOM   1034  CE  LYS A  74      35.106 -19.677  36.496  1.00 20.54           C  
ATOM   1035  HE2 LYS A  74      34.603 -18.719  36.631  1.00 20.54           H  
ATOM   1036  HE3 LYS A  74      34.829 -20.316  37.334  1.00 20.54           H  
ATOM   1037  NZ  LYS A  74      36.578 -19.489  36.469  1.00 20.54           N  
ATOM   1038  HZ1 LYS A  74      36.847 -18.886  35.705  1.00 20.54           H  
ATOM   1039  HZ2 LYS A  74      36.898 -19.073  37.333  1.00 20.54           H  
ATOM   1040  HZ3 LYS A  74      37.047 -20.376  36.357  1.00 20.54           H  
ATOM   1041  N   SER A  75      29.521 -22.044  32.321  1.00 20.51           N  
ATOM   1042  H   SER A  75      28.957 -21.388  32.843  1.00 20.51           H  
ATOM   1043  CA  SER A  75      28.836 -22.753  31.247  1.00 20.51           C  
ATOM   1044  HA  SER A  75      29.179 -23.788  31.245  1.00 20.51           H  
ATOM   1045  C   SER A  75      29.199 -22.195  29.867  1.00 20.51           C  
ATOM   1046  CB  SER A  75      27.324 -22.805  31.542  1.00 20.51           C  
ATOM   1047  HB2 SER A  75      27.163 -23.374  32.457  1.00 20.51           H  
ATOM   1048  HB3 SER A  75      26.811 -23.314  30.726  1.00 20.51           H  
ATOM   1049  O   SER A  75      30.269 -22.469  29.326  1.00 20.51           O  
ATOM   1050  OG  SER A  75      26.788 -21.499  31.712  1.00 20.51           O  
ATOM   1051  HG  SER A  75      25.833 -21.572  31.780  1.00 20.51           H  
ATOM   1052  N   GLU A  76      28.298 -21.429  29.267  1.00 19.90           N  
ATOM   1053  H   GLU A  76      27.481 -21.173  29.802  1.00 19.90           H  
ATOM   1054  CA  GLU A  76      28.261 -21.191  27.832  1.00 19.90           C  
ATOM   1055  HA  GLU A  76      28.591 -22.093  27.317  1.00 19.90           H  
ATOM   1056  C   GLU A  76      29.213 -20.064  27.429  1.00 19.90           C  
ATOM   1057  CB  GLU A  76      26.806 -20.944  27.409  1.00 19.90           C  
ATOM   1058  HB2 GLU A  76      26.775 -20.650  26.360  1.00 19.90           H  
ATOM   1059  HB3 GLU A  76      26.409 -20.131  28.017  1.00 19.90           H  
ATOM   1060  O   GLU A  76      28.859 -18.886  27.385  1.00 19.90           O  
ATOM   1061  CG  GLU A  76      25.963 -22.222  27.597  1.00 19.90           C  
ATOM   1062  HG2 GLU A  76      26.170 -22.665  28.571  1.00 19.90           H  
ATOM   1063  HG3 GLU A  76      26.266 -22.944  26.839  1.00 19.90           H  
ATOM   1064  CD  GLU A  76      24.449 -21.987  27.518  1.00 19.90           C  
ATOM   1065  OE1 GLU A  76      23.739 -22.990  27.291  1.00 19.90           O  
ATOM   1066  OE2 GLU A  76      24.012 -20.832  27.721  1.00 19.90           O  
ATOM   1067  N   GLY A  77      30.441 -20.443  27.068  1.00 21.25           N  
ATOM   1068  H   GLY A  77      30.708 -21.397  27.265  1.00 21.25           H  
ATOM   1069  CA  GLY A  77      31.336 -19.611  26.265  1.00 21.25           C  
ATOM   1070  HA2 GLY A  77      31.429 -18.627  26.724  1.00 21.25           H  
ATOM   1071  HA3 GLY A  77      32.321 -20.075  26.216  1.00 21.25           H  
ATOM   1072  C   GLY A  77      30.798 -19.442  24.840  1.00 21.25           C  
ATOM   1073  O   GLY A  77      31.406 -19.968  23.914  1.00 21.25           O  
ATOM   1074  N   ASP A  78      29.653 -18.757  24.704  1.00 22.03           N  
ATOM   1075  H   ASP A  78      29.241 -18.442  25.570  1.00 22.03           H  
ATOM   1076  CA  ASP A  78      28.831 -18.548  23.498  1.00 22.03           C  
ATOM   1077  HA  ASP A  78      28.180 -19.410  23.358  1.00 22.03           H  
ATOM   1078  C   ASP A  78      29.696 -18.358  22.233  1.00 22.03           C  
ATOM   1079  CB  ASP A  78      27.895 -17.348  23.764  1.00 22.03           C  
ATOM   1080  HB2 ASP A  78      28.502 -16.469  23.983  1.00 22.03           H  
ATOM   1081  HB3 ASP A  78      27.304 -17.566  24.653  1.00 22.03           H  
ATOM   1082  O   ASP A  78      30.187 -17.247  21.971  1.00 22.03           O  
ATOM   1083  CG  ASP A  78      26.924 -16.992  22.625  1.00 22.03           C  
ATOM   1084  OD1 ASP A  78      26.923 -17.660  21.569  1.00 22.03           O  
ATOM   1085  OD2 ASP A  78      26.213 -15.962  22.766  1.00 22.03           O  
ATOM   1086  N   PRO A  79      29.930 -19.427  21.439  1.00 21.99           N  
ATOM   1087  CA  PRO A  79      30.855 -19.384  20.321  1.00 21.99           C  
ATOM   1088  HA  PRO A  79      31.709 -18.762  20.592  1.00 21.99           H  
ATOM   1089  C   PRO A  79      30.143 -18.748  19.128  1.00 21.99           C  
ATOM   1090  CB  PRO A  79      31.362 -20.822  20.098  1.00 21.99           C  
ATOM   1091  HB2 PRO A  79      31.122 -21.195  19.102  1.00 21.99           H  
ATOM   1092  HB3 PRO A  79      32.440 -20.871  20.251  1.00 21.99           H  
ATOM   1093  O   PRO A  79      29.722 -19.426  18.187  1.00 21.99           O  
ATOM   1094  CG  PRO A  79      30.648 -21.672  21.149  1.00 21.99           C  
ATOM   1095  HG2 PRO A  79      30.288 -22.612  20.731  1.00 21.99           H  
ATOM   1096  HG3 PRO A  79      31.326 -21.866  21.980  1.00 21.99           H  
ATOM   1097  CD  PRO A  79      29.491 -20.802  21.631  1.00 21.99           C  
ATOM   1098  HD2 PRO A  79      29.280 -21.037  22.674  1.00 21.99           H  
ATOM   1099  HD3 PRO A  79      28.607 -20.985  21.020  1.00 21.99           H  
ATOM   1100  N   ARG A  80      30.028 -17.414  19.157  1.00 23.19           N  
ATOM   1101  H   ARG A  80      30.267 -16.987  20.041  1.00 23.19           H  
ATOM   1102  CA  ARG A  80      29.445 -16.567  18.100  1.00 23.19           C  
ATOM   1103  HA  ARG A  80      28.506 -17.032  17.797  1.00 23.19           H  
ATOM   1104  C   ARG A  80      30.307 -16.520  16.838  1.00 23.19           C  
ATOM   1105  CB  ARG A  80      29.123 -15.160  18.627  1.00 23.19           C  
ATOM   1106  HB2 ARG A  80      30.030 -14.691  19.009  1.00 23.19           H  
ATOM   1107  HB3 ARG A  80      28.740 -14.560  17.802  1.00 23.19           H  
ATOM   1108  O   ARG A  80      30.665 -15.451  16.339  1.00 23.19           O  
ATOM   1109  CG  ARG A  80      28.062 -15.192  19.722  1.00 23.19           C  
ATOM   1110  HG2 ARG A  80      27.220 -15.803  19.395  1.00 23.19           H  
ATOM   1111  HG3 ARG A  80      28.488 -15.633  20.623  1.00 23.19           H  
ATOM   1112  CD  ARG A  80      27.561 -13.782  20.041  1.00 23.19           C  
ATOM   1113  HD2 ARG A  80      28.394 -13.179  20.402  1.00 23.19           H  
ATOM   1114  HD3 ARG A  80      27.133 -13.335  19.144  1.00 23.19           H  
ATOM   1115  NE  ARG A  80      26.543 -13.898  21.078  1.00 23.19           N  
ATOM   1116  HE  ARG A  80      26.447 -14.820  21.479  1.00 23.19           H  
ATOM   1117  NH1 ARG A  80      25.827 -11.736  21.363  1.00 23.19           N  
ATOM   1118 HH11 ARG A  80      25.276 -11.085  21.904  1.00 23.19           H  
ATOM   1119 HH12 ARG A  80      26.486 -11.443  20.655  1.00 23.19           H  
ATOM   1120  NH2 ARG A  80      25.053 -13.420  22.650  1.00 23.19           N  
ATOM   1121 HH21 ARG A  80      24.485 -12.820  23.232  1.00 23.19           H  
ATOM   1122 HH22 ARG A  80      25.188 -14.389  22.900  1.00 23.19           H  
ATOM   1123  CZ  ARG A  80      25.809 -13.001  21.684  1.00 23.19           C  
ATOM   1124  N   GLY A  81      30.612 -17.691  16.284  1.00 21.77           N  
ATOM   1125  H   GLY A  81      30.285 -18.515  16.768  1.00 21.77           H  
ATOM   1126  CA  GLY A  81      31.072 -17.829  14.914  1.00 21.77           C  
ATOM   1127  HA2 GLY A  81      32.065 -17.389  14.824  1.00 21.77           H  
ATOM   1128  HA3 GLY A  81      31.121 -18.884  14.643  1.00 21.77           H  
ATOM   1129  C   GLY A  81      30.104 -17.113  13.976  1.00 21.77           C  
ATOM   1130  O   GLY A  81      28.908 -16.999  14.257  1.00 21.77           O  
ATOM   1131  N   SER A  82      30.615 -16.594  12.858  1.00 23.79           N  
ATOM   1132  H   SER A  82      31.604 -16.708  12.688  1.00 23.79           H  
ATOM   1133  CA  SER A  82      29.812 -15.798  11.927  1.00 23.79           C  
ATOM   1134  HA  SER A  82      29.198 -15.126  12.527  1.00 23.79           H  
ATOM   1135  C   SER A  82      28.851 -16.683  11.125  1.00 23.79           C  
ATOM   1136  CB  SER A  82      30.699 -14.918  11.039  1.00 23.79           C  
ATOM   1137  HB2 SER A  82      31.148 -15.518  10.248  1.00 23.79           H  
ATOM   1138  HB3 SER A  82      31.497 -14.485  11.642  1.00 23.79           H  
ATOM   1139  O   SER A  82      29.024 -16.909   9.924  1.00 23.79           O  
ATOM   1140  OG  SER A  82      29.929 -13.865  10.481  1.00 23.79           O  
ATOM   1141  HG  SER A  82      29.796 -13.216  11.175  1.00 23.79           H  
ATOM   1142  N   VAL A  83      27.799 -17.161  11.796  1.00 23.32           N  
ATOM   1143  H   VAL A  83      27.798 -17.034  12.798  1.00 23.32           H  
ATOM   1144  CA  VAL A  83      26.595 -17.713  11.184  1.00 23.32           C  
ATOM   1145  HA  VAL A  83      26.889 -18.475  10.461  1.00 23.32           H  
ATOM   1146  C   VAL A  83      25.931 -16.564  10.436  1.00 23.32           C  
ATOM   1147  CB  VAL A  83      25.650 -18.381  12.212  1.00 23.32           C  
ATOM   1148  HB  VAL A  83      25.272 -17.631  12.906  1.00 23.32           H  
ATOM   1149  O   VAL A  83      25.005 -15.906  10.913  1.00 23.32           O  
ATOM   1150  CG1 VAL A  83      24.465 -19.054  11.499  1.00 23.32           C  
ATOM   1151 HG11 VAL A  83      24.826 -19.811  10.802  1.00 23.32           H  
ATOM   1152 HG12 VAL A  83      23.821 -19.528  12.239  1.00 23.32           H  
ATOM   1153 HG13 VAL A  83      23.874 -18.313  10.961  1.00 23.32           H  
ATOM   1154  CG2 VAL A  83      26.370 -19.468  13.019  1.00 23.32           C  
ATOM   1155 HG21 VAL A  83      26.796 -20.220  12.356  1.00 23.32           H  
ATOM   1156 HG22 VAL A  83      27.166 -19.028  13.621  1.00 23.32           H  
ATOM   1157 HG23 VAL A  83      25.670 -19.947  13.703  1.00 23.32           H  
ATOM   1158  N   ARG A  84      26.439 -16.296   9.225  1.00 26.06           N  
ATOM   1159  H   ARG A  84      27.300 -16.771   8.992  1.00 26.06           H  
ATOM   1160  CA  ARG A  84      25.714 -15.552   8.196  1.00 26.06           C  
ATOM   1161  HA  ARG A  84      25.709 -14.486   8.425  1.00 26.06           H  
ATOM   1162  C   ARG A  84      24.308 -16.101   8.215  1.00 26.06           C  
ATOM   1163  CB  ARG A  84      26.274 -15.843   6.801  1.00 26.06           C  
ATOM   1164  HB2 ARG A  84      25.531 -15.530   6.067  1.00 26.06           H  
ATOM   1165  HB3 ARG A  84      26.424 -16.917   6.689  1.00 26.06           H  
ATOM   1166  O   ARG A  84      24.164 -17.298   7.989  1.00 26.06           O  
ATOM   1167  CG  ARG A  84      27.579 -15.123   6.492  1.00 26.06           C  
ATOM   1168  HG2 ARG A  84      27.437 -14.047   6.592  1.00 26.06           H  
ATOM   1169  HG3 ARG A  84      28.365 -15.456   7.170  1.00 26.06           H  
ATOM   1170  CD  ARG A  84      27.939 -15.476   5.048  1.00 26.06           C  
ATOM   1171  HD2 ARG A  84      27.085 -15.265   4.405  1.00 26.06           H  
ATOM   1172  HD3 ARG A  84      28.165 -16.541   5.001  1.00 26.06           H  
ATOM   1173  NE  ARG A  84      29.096 -14.701   4.581  1.00 26.06           N  
ATOM   1174  HE  ARG A  84      29.547 -14.113   5.267  1.00 26.06           H  
ATOM   1175  NH1 ARG A  84      29.250 -15.667   2.507  1.00 26.06           N  
ATOM   1176 HH11 ARG A  84      28.510 -16.297   2.783  1.00 26.06           H  
ATOM   1177 HH12 ARG A  84      29.825 -15.888   1.706  1.00 26.06           H  
ATOM   1178  NH2 ARG A  84      30.767 -14.151   3.147  1.00 26.06           N  
ATOM   1179 HH21 ARG A  84      31.321 -14.369   2.331  1.00 26.06           H  
ATOM   1180 HH22 ARG A  84      31.186 -13.591   3.875  1.00 26.06           H  
ATOM   1181  CZ  ARG A  84      29.692 -14.837   3.413  1.00 26.06           C  
ATOM   1182  N   GLY A  85      23.323 -15.244   8.474  1.00 28.13           N  
ATOM   1183  H   GLY A  85      23.573 -14.322   8.803  1.00 28.13           H  
ATOM   1184  CA  GLY A  85      21.941 -15.674   8.611  1.00 28.13           C  
ATOM   1185  HA2 GLY A  85      21.280 -14.808   8.640  1.00 28.13           H  
ATOM   1186  HA3 GLY A  85      21.822 -16.230   9.541  1.00 28.13           H  
ATOM   1187  C   GLY A  85      21.541 -16.556   7.436  1.00 28.13           C  
ATOM   1188  O   GLY A  85      21.204 -16.045   6.362  1.00 28.13           O  
ATOM   1189  N   ARG A  86      21.569 -17.881   7.660  1.00 29.75           N  
ATOM   1190  H   ARG A  86      21.994 -18.195   8.521  1.00 29.75           H  
ATOM   1191  CA  ARG A  86      20.742 -18.821   6.924  1.00 29.75           C  
ATOM   1192  HA  ARG A  86      21.049 -18.879   5.880  1.00 29.75           H  
ATOM   1193  C   ARG A  86      19.371 -18.174   7.018  1.00 29.75           C  
ATOM   1194  CB  ARG A  86      20.758 -20.232   7.573  1.00 29.75           C  
ATOM   1195  HB2 ARG A  86      19.782 -20.691   7.414  1.00 29.75           H  
ATOM   1196  HB3 ARG A  86      20.899 -20.138   8.650  1.00 29.75           H  
ATOM   1197  O   ARG A  86      18.866 -17.938   8.115  1.00 29.75           O  
ATOM   1198  CG  ARG A  86      21.815 -21.201   6.995  1.00 29.75           C  
ATOM   1199  HG2 ARG A  86      22.807 -20.758   7.079  1.00 29.75           H  
ATOM   1200  HG3 ARG A  86      21.590 -21.353   5.939  1.00 29.75           H  
ATOM   1201  CD  ARG A  86      21.810 -22.571   7.713  1.00 29.75           C  
ATOM   1202  HD2 ARG A  86      22.394 -22.486   8.630  1.00 29.75           H  
ATOM   1203  HD3 ARG A  86      20.784 -22.816   7.990  1.00 29.75           H  
ATOM   1204  NE  ARG A  86      22.327 -23.681   6.868  1.00 29.75           N  
ATOM   1205  HE  ARG A  86      22.213 -23.594   5.869  1.00 29.75           H  
ATOM   1206  NH1 ARG A  86      22.904 -25.183   8.524  1.00 29.75           N  
ATOM   1207 HH11 ARG A  86      23.138 -26.131   8.783  1.00 29.75           H  
ATOM   1208 HH12 ARG A  86      22.689 -24.503   9.239  1.00 29.75           H  
ATOM   1209  NH2 ARG A  86      22.934 -25.837   6.394  1.00 29.75           N  
ATOM   1210 HH21 ARG A  86      22.592 -25.781   5.445  1.00 29.75           H  
ATOM   1211 HH22 ARG A  86      23.195 -26.765   6.696  1.00 29.75           H  
ATOM   1212  CZ  ARG A  86      22.725 -24.885   7.265  1.00 29.75           C  
ATOM   1213  N   ARG A  87      18.778 -17.837   5.871  1.00 34.39           N  
ATOM   1214  H   ARG A  87      19.271 -18.065   5.019  1.00 34.39           H  
ATOM   1215  CA  ARG A  87      17.320 -17.825   5.853  1.00 34.39           C  
ATOM   1216  HA  ARG A  87      16.921 -17.062   6.522  1.00 34.39           H  
ATOM   1217  C   ARG A  87      16.950 -19.188   6.397  1.00 34.39           C  
ATOM   1218  CB  ARG A  87      16.775 -17.674   4.434  1.00 34.39           C  
ATOM   1219  HB2 ARG A  87      17.339 -18.309   3.751  1.00 34.39           H  
ATOM   1220  HB3 ARG A  87      15.735 -17.997   4.425  1.00 34.39           H  
ATOM   1221  O   ARG A  87      17.450 -20.168   5.843  1.00 34.39           O  
ATOM   1222  CG  ARG A  87      16.840 -16.218   3.983  1.00 34.39           C  
ATOM   1223  HG2 ARG A  87      16.211 -15.618   4.641  1.00 34.39           H  
ATOM   1224  HG3 ARG A  87      17.866 -15.851   4.025  1.00 34.39           H  
ATOM   1225  CD  ARG A  87      16.320 -16.137   2.551  1.00 34.39           C  
ATOM   1226  HD2 ARG A  87      17.067 -16.562   1.880  1.00 34.39           H  
ATOM   1227  HD3 ARG A  87      15.406 -16.727   2.481  1.00 34.39           H  
ATOM   1228  NE  ARG A  87      16.021 -14.746   2.183  1.00 34.39           N  
ATOM   1229  HE  ARG A  87      16.129 -14.061   2.917  1.00 34.39           H  
ATOM   1230  NH1 ARG A  87      15.256 -15.208   0.078  1.00 34.39           N  
ATOM   1231 HH11 ARG A  87      14.701 -14.967  -0.730  1.00 34.39           H  
ATOM   1232 HH12 ARG A  87      15.516 -16.171   0.238  1.00 34.39           H  
ATOM   1233  NH2 ARG A  87      15.024 -13.145   0.924  1.00 34.39           N  
ATOM   1234 HH21 ARG A  87      14.456 -12.901   0.125  1.00 34.39           H  
ATOM   1235 HH22 ARG A  87      15.065 -12.530   1.724  1.00 34.39           H  
ATOM   1236  CZ  ARG A  87      15.444 -14.371   1.061  1.00 34.39           C  
ATOM   1237  N   LEU A  88      16.171 -19.225   7.477  1.00 35.98           N  
ATOM   1238  H   LEU A  88      15.894 -18.367   7.933  1.00 35.98           H  
ATOM   1239  CA  LEU A  88      15.498 -20.453   7.858  1.00 35.98           C  
ATOM   1240  HA  LEU A  88      16.227 -21.177   8.223  1.00 35.98           H  
ATOM   1241  C   LEU A  88      14.889 -20.982   6.566  1.00 35.98           C  
ATOM   1242  CB  LEU A  88      14.447 -20.178   8.947  1.00 35.98           C  
ATOM   1243  HB2 LEU A  88      13.693 -20.965   8.928  1.00 35.98           H  
ATOM   1244  HB3 LEU A  88      13.941 -19.238   8.727  1.00 35.98           H  
ATOM   1245  O   LEU A  88      14.136 -20.277   5.884  1.00 35.98           O  
ATOM   1246  CG  LEU A  88      15.067 -20.129  10.356  1.00 35.98           C  
ATOM   1247  HG  LEU A  88      16.004 -19.573  10.319  1.00 35.98           H  
ATOM   1248  CD1 LEU A  88      14.133 -19.412  11.327  1.00 35.98           C  
ATOM   1249 HD11 LEU A  88      13.953 -18.390  10.996  1.00 35.98           H  
ATOM   1250 HD12 LEU A  88      14.582 -19.387  12.320  1.00 35.98           H  
ATOM   1251 HD13 LEU A  88      13.183 -19.944  11.389  1.00 35.98           H  
ATOM   1252  CD2 LEU A  88      15.340 -21.535  10.893  1.00 35.98           C  
ATOM   1253 HD21 LEU A  88      15.770 -21.473  11.893  1.00 35.98           H  
ATOM   1254 HD22 LEU A  88      16.038 -22.072  10.251  1.00 35.98           H  
ATOM   1255 HD23 LEU A  88      14.412 -22.103  10.955  1.00 35.98           H  
ATOM   1256  N   ILE A  89      15.371 -22.151   6.160  1.00 42.11           N  
ATOM   1257  H   ILE A  89      15.994 -22.653   6.775  1.00 42.11           H  
ATOM   1258  CA  ILE A  89      14.770 -22.907   5.082  1.00 42.11           C  
ATOM   1259  HA  ILE A  89      14.491 -22.254   4.255  1.00 42.11           H  
ATOM   1260  C   ILE A  89      13.519 -23.432   5.765  1.00 42.11           C  
ATOM   1261  CB  ILE A  89      15.731 -24.011   4.584  1.00 42.11           C  
ATOM   1262  HB  ILE A  89      15.957 -24.684   5.411  1.00 42.11           H  
ATOM   1263  O   ILE A  89      13.589 -24.461   6.422  1.00 42.11           O  
ATOM   1264  CG1 ILE A  89      17.065 -23.424   4.061  1.00 42.11           C  
ATOM   1265 HG12 ILE A  89      16.880 -22.851   3.153  1.00 42.11           H  
ATOM   1266 HG13 ILE A  89      17.478 -22.740   4.802  1.00 42.11           H  
ATOM   1267  CG2 ILE A  89      15.013 -24.803   3.484  1.00 42.11           C  
ATOM   1268 HG21 ILE A  89      14.767 -24.159   2.640  1.00 42.11           H  
ATOM   1269 HG22 ILE A  89      15.626 -25.644   3.158  1.00 42.11           H  
ATOM   1270 HG23 ILE A  89      14.090 -25.218   3.889  1.00 42.11           H  
ATOM   1271  CD1 ILE A  89      18.146 -24.483   3.795  1.00 42.11           C  
ATOM   1272 HD11 ILE A  89      17.812 -25.224   3.069  1.00 42.11           H  
ATOM   1273 HD12 ILE A  89      19.043 -23.997   3.411  1.00 42.11           H  
ATOM   1274 HD13 ILE A  89      18.394 -24.994   4.725  1.00 42.11           H  
ATOM   1275  N   THR A  90      12.468 -22.608   5.787  1.00 48.83           N  
ATOM   1276  H   THR A  90      12.502 -21.726   5.297  1.00 48.83           H  
ATOM   1277  CA  THR A  90      11.309 -22.846   6.642  1.00 48.83           C  
ATOM   1278  HA  THR A  90      11.639 -22.854   7.681  1.00 48.83           H  
ATOM   1279  C   THR A  90      10.761 -24.220   6.328  1.00 48.83           C  
ATOM   1280  CB  THR A  90      10.193 -21.796   6.472  1.00 48.83           C  
ATOM   1281  HB  THR A  90       9.238 -22.305   6.341  1.00 48.83           H  
ATOM   1282  O   THR A  90      10.554 -24.536   5.152  1.00 48.83           O  
ATOM   1283  CG2 THR A  90      10.086 -20.903   7.704  1.00 48.83           C  
ATOM   1284 HG21 THR A  90       9.870 -21.517   8.578  1.00 48.83           H  
ATOM   1285 HG22 THR A  90       9.274 -20.187   7.575  1.00 48.83           H  
ATOM   1286 HG23 THR A  90      11.025 -20.370   7.861  1.00 48.83           H  
ATOM   1287  OG1 THR A  90      10.389 -20.924   5.370  1.00 48.83           O  
ATOM   1288  HG1 THR A  90       9.504 -20.688   5.083  1.00 48.83           H  
ATOM   1289  N   ASP A  91      10.567 -25.013   7.378  1.00 57.45           N  
ATOM   1290  H   ASP A  91      10.862 -24.729   8.302  1.00 57.45           H  
ATOM   1291  CA  ASP A  91      10.109 -26.385   7.247  1.00 57.45           C  
ATOM   1292  HA  ASP A  91      10.870 -26.940   6.698  1.00 57.45           H  
ATOM   1293  C   ASP A  91       8.811 -26.438   6.443  1.00 57.45           C  
ATOM   1294  CB  ASP A  91       9.977 -27.033   8.628  1.00 57.45           C  
ATOM   1295  HB2 ASP A  91       9.637 -28.062   8.514  1.00 57.45           H  
ATOM   1296  HB3 ASP A  91       9.242 -26.488   9.221  1.00 57.45           H  
ATOM   1297  O   ASP A  91       7.998 -25.503   6.450  1.00 57.45           O  
ATOM   1298  CG  ASP A  91      11.337 -27.023   9.326  1.00 57.45           C  
ATOM   1299  OD1 ASP A  91      12.242 -27.713   8.810  1.00 57.45           O  
ATOM   1300  OD2 ASP A  91      11.480 -26.234  10.286  1.00 57.45           O  
ATOM   1301  N   LEU A  92       8.661 -27.514   5.673  1.00 71.53           N  
ATOM   1302  H   LEU A  92       9.331 -28.265   5.759  1.00 71.53           H  
ATOM   1303  CA  LEU A  92       7.595 -27.628   4.691  1.00 71.53           C  
ATOM   1304  HA  LEU A  92       7.676 -26.772   4.021  1.00 71.53           H  
ATOM   1305  C   LEU A  92       6.235 -27.565   5.404  1.00 71.53           C  
ATOM   1306  CB  LEU A  92       7.798 -28.926   3.886  1.00 71.53           C  
ATOM   1307  HB2 LEU A  92       8.858 -29.079   3.682  1.00 71.53           H  
ATOM   1308  HB3 LEU A  92       7.452 -29.765   4.489  1.00 71.53           H  
ATOM   1309  O   LEU A  92       5.912 -28.433   6.211  1.00 71.53           O  
ATOM   1310  CG  LEU A  92       7.038 -28.904   2.551  1.00 71.53           C  
ATOM   1311  HG  LEU A  92       6.063 -28.444   2.708  1.00 71.53           H  
ATOM   1312  CD1 LEU A  92       7.795 -28.104   1.484  1.00 71.53           C  
ATOM   1313 HD11 LEU A  92       7.950 -27.080   1.822  1.00 71.53           H  
ATOM   1314 HD12 LEU A  92       7.205 -28.089   0.568  1.00 71.53           H  
ATOM   1315 HD13 LEU A  92       8.758 -28.575   1.285  1.00 71.53           H  
ATOM   1316  CD2 LEU A  92       6.834 -30.318   2.020  1.00 71.53           C  
ATOM   1317 HD21 LEU A  92       6.320 -30.285   1.059  1.00 71.53           H  
ATOM   1318 HD22 LEU A  92       7.793 -30.823   1.902  1.00 71.53           H  
ATOM   1319 HD23 LEU A  92       6.216 -30.882   2.719  1.00 71.53           H  
ATOM   1320  N   VAL A  93       5.443 -26.525   5.130  1.00 79.36           N  
ATOM   1321  H   VAL A  93       5.802 -25.797   4.529  1.00 79.36           H  
ATOM   1322  CA  VAL A  93       4.165 -26.311   5.825  1.00 79.36           C  
ATOM   1323  HA  VAL A  93       4.304 -26.604   6.866  1.00 79.36           H  
ATOM   1324  C   VAL A  93       3.096 -27.228   5.234  1.00 79.36           C  
ATOM   1325  CB  VAL A  93       3.721 -24.835   5.843  1.00 79.36           C  
ATOM   1326  HB  VAL A  93       3.456 -24.517   4.835  1.00 79.36           H  
ATOM   1327  O   VAL A  93       2.385 -26.860   4.294  1.00 79.36           O  
ATOM   1328  CG1 VAL A  93       2.507 -24.655   6.767  1.00 79.36           C  
ATOM   1329 HG11 VAL A  93       1.648 -25.197   6.371  1.00 79.36           H  
ATOM   1330 HG12 VAL A  93       2.241 -23.601   6.853  1.00 79.36           H  
ATOM   1331 HG13 VAL A  93       2.732 -25.037   7.763  1.00 79.36           H  
ATOM   1332  CG2 VAL A  93       4.826 -23.903   6.356  1.00 79.36           C  
ATOM   1333 HG21 VAL A  93       5.691 -23.939   5.693  1.00 79.36           H  
ATOM   1334 HG22 VAL A  93       4.458 -22.878   6.393  1.00 79.36           H  
ATOM   1335 HG23 VAL A  93       5.139 -24.220   7.351  1.00 79.36           H  
ATOM   1336  N   TYR A  94       2.987 -28.426   5.805  1.00 83.77           N  
ATOM   1337  H   TYR A  94       3.692 -28.693   6.478  1.00 83.77           H  
ATOM   1338  CA  TYR A  94       1.903 -29.363   5.537  1.00 83.77           C  
ATOM   1339  HA  TYR A  94       1.878 -29.570   4.467  1.00 83.77           H  
ATOM   1340  C   TYR A  94       0.567 -28.725   5.935  1.00 83.77           C  
ATOM   1341  CB  TYR A  94       2.154 -30.689   6.270  1.00 83.77           C  
ATOM   1342  HB2 TYR A  94       1.285 -31.332   6.134  1.00 83.77           H  
ATOM   1343  HB3 TYR A  94       2.252 -30.498   7.339  1.00 83.77           H  
ATOM   1344  O   TYR A  94       0.305 -28.468   7.107  1.00 83.77           O  
ATOM   1345  CG  TYR A  94       3.385 -31.432   5.780  1.00 83.77           C  
ATOM   1346  CD1 TYR A  94       3.286 -32.325   4.695  1.00 83.77           C  
ATOM   1347  HD1 TYR A  94       2.326 -32.510   4.236  1.00 83.77           H  
ATOM   1348  CD2 TYR A  94       4.636 -31.209   6.388  1.00 83.77           C  
ATOM   1349  HD2 TYR A  94       4.719 -30.533   7.226  1.00 83.77           H  
ATOM   1350  CE1 TYR A  94       4.438 -32.967   4.200  1.00 83.77           C  
ATOM   1351  HE1 TYR A  94       4.376 -33.647   3.363  1.00 83.77           H  
ATOM   1352  CE2 TYR A  94       5.790 -31.849   5.898  1.00 83.77           C  
ATOM   1353  HE2 TYR A  94       6.745 -31.657   6.364  1.00 83.77           H  
ATOM   1354  OH  TYR A  94       6.804 -33.336   4.309  1.00 83.77           O  
ATOM   1355  HH  TYR A  94       7.581 -33.128   4.833  1.00 83.77           H  
ATOM   1356  CZ  TYR A  94       5.693 -32.727   4.799  1.00 83.77           C  
ATOM   1357  N   SER A  95      -0.263 -28.439   4.933  1.00 79.09           N  
ATOM   1358  H   SER A  95       0.037 -28.706   4.006  1.00 79.09           H  
ATOM   1359  CA  SER A  95      -1.594 -27.830   5.086  1.00 79.09           C  
ATOM   1360  HA  SER A  95      -1.808 -27.714   6.148  1.00 79.09           H  
ATOM   1361  C   SER A  95      -2.725 -28.712   4.543  1.00 79.09           C  
ATOM   1362  CB  SER A  95      -1.612 -26.424   4.478  1.00 79.09           C  
ATOM   1363  HB2 SER A  95      -2.638 -26.056   4.484  1.00 79.09           H  
ATOM   1364  HB3 SER A  95      -1.006 -25.767   5.102  1.00 79.09           H  
ATOM   1365  O   SER A  95      -3.897 -28.429   4.773  1.00 79.09           O  
ATOM   1366  OG  SER A  95      -1.111 -26.386   3.153  1.00 79.09           O  
ATOM   1367  HG  SER A  95      -0.211 -26.714   3.200  1.00 79.09           H  
ATOM   1368  N   ARG A  96      -2.383 -29.821   3.872  1.00 87.99           N  
ATOM   1369  H   ARG A  96      -1.399 -29.979   3.709  1.00 87.99           H  
ATOM   1370  CA  ARG A  96      -3.308 -30.907   3.534  1.00 87.99           C  
ATOM   1371  HA  ARG A  96      -4.163 -30.478   3.010  1.00 87.99           H  
ATOM   1372  C   ARG A  96      -3.781 -31.620   4.814  1.00 87.99           C  
ATOM   1373  CB  ARG A  96      -2.582 -31.881   2.596  1.00 87.99           C  
ATOM   1374  HB2 ARG A  96      -2.161 -31.313   1.766  1.00 87.99           H  
ATOM   1375  HB3 ARG A  96      -1.753 -32.346   3.129  1.00 87.99           H  
ATOM   1376  O   ARG A  96      -2.926 -32.078   5.573  1.00 87.99           O  
ATOM   1377  CG  ARG A  96      -3.487 -32.977   2.020  1.00 87.99           C  
ATOM   1378  HG2 ARG A  96      -4.356 -32.526   1.541  1.00 87.99           H  
ATOM   1379  HG3 ARG A  96      -3.814 -33.647   2.815  1.00 87.99           H  
ATOM   1380  CD  ARG A  96      -2.681 -33.761   0.978  1.00 87.99           C  
ATOM   1381  HD2 ARG A  96      -1.797 -34.184   1.456  1.00 87.99           H  
ATOM   1382  HD3 ARG A  96      -2.348 -33.058   0.215  1.00 87.99           H  
ATOM   1383  NE  ARG A  96      -3.461 -34.851   0.357  1.00 87.99           N  
ATOM   1384  HE  ARG A  96      -4.163 -35.309   0.920  1.00 87.99           H  
ATOM   1385  NH1 ARG A  96      -2.369 -34.842  -1.667  1.00 87.99           N  
ATOM   1386 HH11 ARG A  96      -2.261 -35.092  -2.639  1.00 87.99           H  
ATOM   1387 HH12 ARG A  96      -1.709 -34.174  -1.297  1.00 87.99           H  
ATOM   1388  NH2 ARG A  96      -4.035 -36.315  -1.262  1.00 87.99           N  
ATOM   1389 HH21 ARG A  96      -3.835 -36.772  -2.140  1.00 87.99           H  
ATOM   1390 HH22 ARG A  96      -4.674 -36.742  -0.606  1.00 87.99           H  
ATOM   1391  CZ  ARG A  96      -3.283 -35.330  -0.862  1.00 87.99           C  
ATOM   1392  N   PRO A  97      -5.097 -31.775   5.052  1.00 85.47           N  
ATOM   1393  CA  PRO A  97      -5.599 -32.506   6.214  1.00 85.47           C  
ATOM   1394  HA  PRO A  97      -5.277 -31.962   7.101  1.00 85.47           H  
ATOM   1395  C   PRO A  97      -5.106 -33.969   6.262  1.00 85.47           C  
ATOM   1396  CB  PRO A  97      -7.127 -32.427   6.128  1.00 85.47           C  
ATOM   1397  HB2 PRO A  97      -7.519 -33.266   5.553  1.00 85.47           H  
ATOM   1398  HB3 PRO A  97      -7.585 -32.397   7.117  1.00 85.47           H  
ATOM   1399  O   PRO A  97      -5.117 -34.645   5.224  1.00 85.47           O  
ATOM   1400  CG  PRO A  97      -7.361 -31.130   5.356  1.00 85.47           C  
ATOM   1401  HG2 PRO A  97      -7.276 -30.279   6.032  1.00 85.47           H  
ATOM   1402  HG3 PRO A  97      -8.327 -31.123   4.851  1.00 85.47           H  
ATOM   1403  CD  PRO A  97      -6.199 -31.116   4.365  1.00 85.47           C  
ATOM   1404  HD2 PRO A  97      -6.461 -31.684   3.472  1.00 85.47           H  
ATOM   1405  HD3 PRO A  97      -5.957 -30.085   4.105  1.00 85.47           H  
ATOM   1406  N   PRO A  98      -4.720 -34.495   7.442  1.00 80.40           N  
ATOM   1407  CA  PRO A  98      -4.419 -35.915   7.617  1.00 80.40           C  
ATOM   1408  HA  PRO A  98      -3.528 -36.152   7.035  1.00 80.40           H  
ATOM   1409  C   PRO A  98      -5.586 -36.800   7.160  1.00 80.40           C  
ATOM   1410  CB  PRO A  98      -4.113 -36.101   9.108  1.00 80.40           C  
ATOM   1411  HB2 PRO A  98      -5.024 -36.353   9.651  1.00 80.40           H  
ATOM   1412  HB3 PRO A  98      -3.348 -36.860   9.273  1.00 80.40           H  
ATOM   1413  O   PRO A  98      -6.750 -36.466   7.368  1.00 80.40           O  
ATOM   1414  CG  PRO A  98      -3.638 -34.716   9.544  1.00 80.40           C  
ATOM   1415  HG2 PRO A  98      -3.795 -34.549  10.609  1.00 80.40           H  
ATOM   1416  HG3 PRO A  98      -2.587 -34.589   9.283  1.00 80.40           H  
ATOM   1417  CD  PRO A  98      -4.495 -33.782   8.691  1.00 80.40           C  
ATOM   1418  HD2 PRO A  98      -3.962 -32.845   8.530  1.00 80.40           H  
ATOM   1419  HD3 PRO A  98      -5.450 -33.600   9.184  1.00 80.40           H  
ATOM   1420  N   GLY A  99      -5.283 -37.922   6.506  1.00 79.15           N  
ATOM   1421  H   GLY A  99      -4.309 -38.156   6.373  1.00 79.15           H  
ATOM   1422  CA  GLY A  99      -6.300 -38.836   5.968  1.00 79.15           C  
ATOM   1423  HA2 GLY A  99      -5.833 -39.798   5.759  1.00 79.15           H  
ATOM   1424  HA3 GLY A  99      -7.067 -38.994   6.726  1.00 79.15           H  
ATOM   1425  C   GLY A  99      -7.005 -38.368   4.685  1.00 79.15           C  
ATOM   1426  O   GLY A  99      -7.800 -39.127   4.134  1.00 79.15           O  
ATOM   1427  N   MET A 100      -6.710 -37.173   4.149  1.00 84.10           N  
ATOM   1428  H   MET A 100      -6.101 -36.548   4.656  1.00 84.10           H  
ATOM   1429  CA  MET A 100      -7.292 -36.706   2.882  1.00 84.10           C  
ATOM   1430  HA  MET A 100      -8.364 -36.896   2.926  1.00 84.10           H  
ATOM   1431  C   MET A 100      -6.737 -37.476   1.670  1.00 84.10           C  
ATOM   1432  CB  MET A 100      -7.119 -35.190   2.734  1.00 84.10           C  
ATOM   1433  HB2 MET A 100      -7.567 -34.707   3.602  1.00 84.10           H  
ATOM   1434  HB3 MET A 100      -6.061 -34.933   2.702  1.00 84.10           H  
ATOM   1435  O   MET A 100      -5.738 -37.087   1.049  1.00 84.10           O  
ATOM   1436  CG  MET A 100      -7.801 -34.682   1.455  1.00 84.10           C  
ATOM   1437  HG2 MET A 100      -7.227 -35.014   0.589  1.00 84.10           H  
ATOM   1438  HG3 MET A 100      -8.801 -35.109   1.379  1.00 84.10           H  
ATOM   1439  SD  MET A 100      -7.943 -32.886   1.368  1.00 84.10           S  
ATOM   1440  CE  MET A 100      -9.359 -32.671   2.485  1.00 84.10           C  
ATOM   1441  HE1 MET A 100     -10.260 -33.063   2.013  1.00 84.10           H  
ATOM   1442  HE2 MET A 100      -9.503 -31.614   2.710  1.00 84.10           H  
ATOM   1443  HE3 MET A 100      -9.186 -33.197   3.424  1.00 84.10           H  
ATOM   1444  N   THR A 101      -7.434 -38.556   1.313  1.00 80.05           N  
ATOM   1445  H   THR A 101      -8.186 -38.840   1.924  1.00 80.05           H  
ATOM   1446  CA  THR A 101      -7.109 -39.459   0.196  1.00 80.05           C  
ATOM   1447  HA  THR A 101      -6.133 -39.909   0.380  1.00 80.05           H  
ATOM   1448  C   THR A 101      -7.021 -38.730  -1.146  1.00 80.05           C  
ATOM   1449  CB  THR A 101      -8.148 -40.589   0.092  1.00 80.05           C  
ATOM   1450  HB  THR A 101      -7.953 -41.174  -0.807  1.00 80.05           H  
ATOM   1451  O   THR A 101      -6.047 -38.903  -1.873  1.00 80.05           O  
ATOM   1452  CG2 THR A 101      -8.114 -41.527   1.298  1.00 80.05           C  
ATOM   1453 HG21 THR A 101      -8.820 -42.344   1.152  1.00 80.05           H  
ATOM   1454 HG22 THR A 101      -7.114 -41.948   1.406  1.00 80.05           H  
ATOM   1455 HG23 THR A 101      -8.372 -40.991   2.211  1.00 80.05           H  
ATOM   1456  OG1 THR A 101      -9.452 -40.054   0.026  1.00 80.05           O  
ATOM   1457  HG1 THR A 101     -10.065 -40.781   0.161  1.00 80.05           H  
ATOM   1458  N   SER A 102      -7.985 -37.858  -1.455  1.00 90.63           N  
ATOM   1459  H   SER A 102      -8.761 -37.770  -0.815  1.00 90.63           H  
ATOM   1460  CA  SER A 102      -8.014 -37.071  -2.691  1.00 90.63           C  
ATOM   1461  HA  SER A 102      -7.018 -37.060  -3.133  1.00 90.63           H  
ATOM   1462  C   SER A 102      -8.443 -35.627  -2.445  1.00 90.63           C  
ATOM   1463  CB  SER A 102      -8.962 -37.715  -3.706  1.00 90.63           C  
ATOM   1464  HB2 SER A 102      -8.669 -38.752  -3.874  1.00 90.63           H  
ATOM   1465  HB3 SER A 102      -9.980 -37.691  -3.316  1.00 90.63           H  
ATOM   1466  O   SER A 102      -9.393 -35.368  -1.710  1.00 90.63           O  
ATOM   1467  OG  SER A 102      -8.903 -37.004  -4.929  1.00 90.63           O  
ATOM   1468  HG  SER A 102      -9.722 -37.163  -5.404  1.00 90.63           H  
ATOM   1469  N   LYS A 103      -7.771 -34.700  -3.136  1.00 94.42           N  
ATOM   1470  H   LYS A 103      -6.985 -35.021  -3.683  1.00 94.42           H  
ATOM   1471  CA  LYS A 103      -8.193 -33.302  -3.326  1.00 94.42           C  
ATOM   1472  HA  LYS A 103      -8.986 -33.077  -2.613  1.00 94.42           H  
ATOM   1473  C   LYS A 103      -8.801 -33.031  -4.709  1.00 94.42           C  
ATOM   1474  CB  LYS A 103      -7.029 -32.354  -3.018  1.00 94.42           C  
ATOM   1475  HB2 LYS A 103      -7.382 -31.332  -3.159  1.00 94.42           H  
ATOM   1476  HB3 LYS A 103      -6.746 -32.480  -1.973  1.00 94.42           H  
ATOM   1477  O   LYS A 103      -9.143 -31.892  -5.014  1.00 94.42           O  
ATOM   1478  CG  LYS A 103      -5.796 -32.549  -3.910  1.00 94.42           C  
ATOM   1479  HG2 LYS A 103      -6.054 -32.357  -4.951  1.00 94.42           H  
ATOM   1480  HG3 LYS A 103      -5.426 -33.570  -3.812  1.00 94.42           H  
ATOM   1481  CD  LYS A 103      -4.701 -31.577  -3.465  1.00 94.42           C  
ATOM   1482  HD2 LYS A 103      -4.492 -31.740  -2.408  1.00 94.42           H  
ATOM   1483  HD3 LYS A 103      -5.026 -30.549  -3.621  1.00 94.42           H  
ATOM   1484  CE  LYS A 103      -3.437 -31.842  -4.269  1.00 94.42           C  
ATOM   1485  HE2 LYS A 103      -3.240 -32.914  -4.264  1.00 94.42           H  
ATOM   1486  HE3 LYS A 103      -3.588 -31.538  -5.305  1.00 94.42           H  
ATOM   1487  NZ  LYS A 103      -2.270 -31.145  -3.694  1.00 94.42           N  
ATOM   1488  HZ1 LYS A 103      -2.192 -31.242  -2.692  1.00 94.42           H  
ATOM   1489  HZ2 LYS A 103      -1.428 -31.515  -4.112  1.00 94.42           H  
ATOM   1490  HZ3 LYS A 103      -2.287 -30.150  -3.870  1.00 94.42           H  
ATOM   1491  N   LYS A 104      -8.928 -34.074  -5.536  1.00 96.27           N  
ATOM   1492  H   LYS A 104      -8.701 -34.990  -5.174  1.00 96.27           H  
ATOM   1493  CA  LYS A 104      -9.485 -34.006  -6.889  1.00 96.27           C  
ATOM   1494  HA  LYS A 104      -9.206 -33.044  -7.320  1.00 96.27           H  
ATOM   1495  C   LYS A 104     -11.006 -34.081  -6.830  1.00 96.27           C  
ATOM   1496  CB  LYS A 104      -8.914 -35.108  -7.802  1.00 96.27           C  
ATOM   1497  HB2 LYS A 104      -9.235 -34.911  -8.825  1.00 96.27           H  
ATOM   1498  HB3 LYS A 104      -9.321 -36.073  -7.499  1.00 96.27           H  
ATOM   1499  O   LYS A 104     -11.550 -34.954  -6.152  1.00 96.27           O  
ATOM   1500  CG  LYS A 104      -7.381 -35.179  -7.763  1.00 96.27           C  
ATOM   1501  HG2 LYS A 104      -7.058 -35.409  -6.748  1.00 96.27           H  
ATOM   1502  HG3 LYS A 104      -6.971 -34.210  -8.050  1.00 96.27           H  
ATOM   1503  CD  LYS A 104      -6.819 -36.255  -8.701  1.00 96.27           C  
ATOM   1504  HD2 LYS A 104      -7.338 -37.199  -8.540  1.00 96.27           H  
ATOM   1505  HD3 LYS A 104      -6.949 -35.932  -9.734  1.00 96.27           H  
ATOM   1506  CE  LYS A 104      -5.330 -36.421  -8.379  1.00 96.27           C  
ATOM   1507  HE2 LYS A 104      -4.867 -35.435  -8.412  1.00 96.27           H  
ATOM   1508  HE3 LYS A 104      -5.220 -36.802  -7.364  1.00 96.27           H  
ATOM   1509  NZ  LYS A 104      -4.632 -37.305  -9.341  1.00 96.27           N  
ATOM   1510  HZ1 LYS A 104      -3.635 -37.214  -9.210  1.00 96.27           H  
ATOM   1511  HZ2 LYS A 104      -4.936 -38.267  -9.313  1.00 96.27           H  
ATOM   1512  HZ3 LYS A 104      -4.731 -36.932 -10.274  1.00 96.27           H  
ATOM   1513  N   GLY A 105     -11.677 -33.189  -7.545  1.00 96.68           N  
ATOM   1514  H   GLY A 105     -11.131 -32.509  -8.055  1.00 96.68           H  
ATOM   1515  CA  GLY A 105     -13.105 -33.286  -7.830  1.00 96.68           C  
ATOM   1516  HA2 GLY A 105     -13.517 -32.282  -7.931  1.00 96.68           H  
ATOM   1517  HA3 GLY A 105     -13.621 -33.771  -7.001  1.00 96.68           H  
ATOM   1518  C   GLY A 105     -13.404 -34.079  -9.109  1.00 96.68           C  
ATOM   1519  O   GLY A 105     -12.503 -34.478  -9.848  1.00 96.68           O  
ATOM   1520  N   VAL A 106     -14.692 -34.271  -9.378  1.00 96.65           N  
ATOM   1521  H   VAL A 106     -15.345 -33.912  -8.696  1.00 96.65           H  
ATOM   1522  CA  VAL A 106     -15.257 -35.063 -10.481  1.00 96.65           C  
ATOM   1523  HA  VAL A 106     -14.457 -35.389 -11.145  1.00 96.65           H  
ATOM   1524  C   VAL A 106     -16.249 -34.245 -11.324  1.00 96.65           C  
ATOM   1525  CB  VAL A 106     -15.950 -36.322  -9.905  1.00 96.65           C  
ATOM   1526  HB  VAL A 106     -16.830 -36.012  -9.341  1.00 96.65           H  
ATOM   1527  O   VAL A 106     -16.426 -34.520 -12.505  1.00 96.65           O  
ATOM   1528  CG1 VAL A 106     -16.402 -37.293 -11.004  1.00 96.65           C  
ATOM   1529 HG11 VAL A 106     -17.167 -36.831 -11.628  1.00 96.65           H  
ATOM   1530 HG12 VAL A 106     -15.554 -37.569 -11.631  1.00 96.65           H  
ATOM   1531 HG13 VAL A 106     -16.829 -38.192 -10.560  1.00 96.65           H  
ATOM   1532  CG2 VAL A 106     -15.033 -37.113  -8.956  1.00 96.65           C  
ATOM   1533 HG21 VAL A 106     -14.103 -37.367  -9.465  1.00 96.65           H  
ATOM   1534 HG22 VAL A 106     -14.810 -36.523  -8.067  1.00 96.65           H  
ATOM   1535 HG23 VAL A 106     -15.529 -38.028  -8.633  1.00 96.65           H  
ATOM   1536  N   VAL A 107     -16.889 -33.210 -10.768  1.00 96.82           N  
ATOM   1537  H   VAL A 107     -16.637 -32.937  -9.829  1.00 96.82           H  
ATOM   1538  CA  VAL A 107     -17.984 -32.486 -11.443  1.00 96.82           C  
ATOM   1539  HA  VAL A 107     -18.663 -33.232 -11.856  1.00 96.82           H  
ATOM   1540  C   VAL A 107     -17.476 -31.635 -12.614  1.00 96.82           C  
ATOM   1541  CB  VAL A 107     -18.790 -31.630 -10.442  1.00 96.82           C  
ATOM   1542  HB  VAL A 107     -18.118 -30.938  -9.934  1.00 96.82           H  
ATOM   1543  O   VAL A 107     -16.523 -30.871 -12.470  1.00 96.82           O  
ATOM   1544  CG1 VAL A 107     -19.896 -30.812 -11.127  1.00 96.82           C  
ATOM   1545 HG11 VAL A 107     -20.505 -30.311 -10.374  1.00 96.82           H  
ATOM   1546 HG12 VAL A 107     -20.534 -31.465 -11.722  1.00 96.82           H  
ATOM   1547 HG13 VAL A 107     -19.454 -30.046 -11.764  1.00 96.82           H  
ATOM   1548  CG2 VAL A 107     -19.475 -32.516  -9.391  1.00 96.82           C  
ATOM   1549 HG21 VAL A 107     -20.182 -33.192  -9.872  1.00 96.82           H  
ATOM   1550 HG22 VAL A 107     -18.734 -33.108  -8.854  1.00 96.82           H  
ATOM   1551 HG23 VAL A 107     -20.001 -31.892  -8.669  1.00 96.82           H  
ATOM   1552  N   GLY A 108     -18.163 -31.703 -13.756  1.00 97.68           N  
ATOM   1553  H   GLY A 108     -18.831 -32.453 -13.856  1.00 97.68           H  
ATOM   1554  CA  GLY A 108     -17.880 -30.892 -14.945  1.00 97.68           C  
ATOM   1555  HA2 GLY A 108     -17.157 -30.113 -14.703  1.00 97.68           H  
ATOM   1556  HA3 GLY A 108     -18.797 -30.403 -15.273  1.00 97.68           H  
ATOM   1557  C   GLY A 108     -17.326 -31.701 -16.119  1.00 97.68           C  
ATOM   1558  O   GLY A 108     -17.175 -32.917 -16.048  1.00 97.68           O  
ATOM   1559  N   THR A 109     -17.036 -31.023 -17.227  1.00 98.03           N  
ATOM   1560  H   THR A 109     -17.168 -30.021 -17.230  1.00 98.03           H  
ATOM   1561  CA  THR A 109     -16.532 -31.671 -18.445  1.00 98.03           C  
ATOM   1562  HA  THR A 109     -17.030 -32.632 -18.566  1.00 98.03           H  
ATOM   1563  C   THR A 109     -15.031 -31.908 -18.324  1.00 98.03           C  
ATOM   1564  CB  THR A 109     -16.837 -30.832 -19.694  1.00 98.03           C  
ATOM   1565  HB  THR A 109     -16.286 -29.892 -19.652  1.00 98.03           H  
ATOM   1566  O   THR A 109     -14.264 -30.944 -18.284  1.00 98.03           O  
ATOM   1567  CG2 THR A 109     -16.489 -31.562 -20.991  1.00 98.03           C  
ATOM   1568 HG21 THR A 109     -15.417 -31.756 -21.035  1.00 98.03           H  
ATOM   1569 HG22 THR A 109     -17.024 -32.511 -21.041  1.00 98.03           H  
ATOM   1570 HG23 THR A 109     -16.762 -30.948 -21.848  1.00 98.03           H  
ATOM   1571  OG1 THR A 109     -18.215 -30.547 -19.750  1.00 98.03           O  
ATOM   1572  HG1 THR A 109     -18.405 -30.188 -20.620  1.00 98.03           H  
ATOM   1573  N   HIS A 110     -14.602 -33.170 -18.289  1.00 97.85           N  
ATOM   1574  H   HIS A 110     -15.282 -33.917 -18.266  1.00 97.85           H  
ATOM   1575  CA  HIS A 110     -13.183 -33.528 -18.321  1.00 97.85           C  
ATOM   1576  HA  HIS A 110     -12.687 -33.024 -17.491  1.00 97.85           H  
ATOM   1577  C   HIS A 110     -12.512 -33.065 -19.623  1.00 97.85           C  
ATOM   1578  CB  HIS A 110     -13.005 -35.039 -18.127  1.00 97.85           C  
ATOM   1579  HB2 HIS A 110     -11.984 -35.309 -18.399  1.00 97.85           H  
ATOM   1580  HB3 HIS A 110     -13.677 -35.578 -18.795  1.00 97.85           H  
ATOM   1581  O   HIS A 110     -13.037 -33.280 -20.715  1.00 97.85           O  
ATOM   1582  CG  HIS A 110     -13.229 -35.492 -16.707  1.00 97.85           C  
ATOM   1583  CD2 HIS A 110     -14.337 -36.122 -16.206  1.00 97.85           C  
ATOM   1584  HD2 HIS A 110     -15.233 -36.374 -16.754  1.00 97.85           H  
ATOM   1585  ND1 HIS A 110     -12.323 -35.382 -15.675  1.00 97.85           N  
ATOM   1586  HD1 HIS A 110     -11.398 -34.980 -15.734  1.00 97.85           H  
ATOM   1587  CE1 HIS A 110     -12.868 -35.943 -14.582  1.00 97.85           C  
ATOM   1588  HE1 HIS A 110     -12.392 -36.023 -13.616  1.00 97.85           H  
ATOM   1589  NE2 HIS A 110     -14.095 -36.403 -14.858  1.00 97.85           N  
ATOM   1590  N   ILE A 111     -11.336 -32.448 -19.498  1.00 97.90           N  
ATOM   1591  H   ILE A 111     -10.966 -32.330 -18.566  1.00 97.90           H  
ATOM   1592  CA  ILE A 111     -10.476 -32.007 -20.604  1.00 97.90           C  
ATOM   1593  HA  ILE A 111     -10.690 -32.622 -21.478  1.00 97.90           H  
ATOM   1594  C   ILE A 111      -9.000 -32.224 -20.243  1.00 97.90           C  
ATOM   1595  CB  ILE A 111     -10.731 -30.522 -20.979  1.00 97.90           C  
ATOM   1596  HB  ILE A 111     -10.043 -30.281 -21.790  1.00 97.90           H  
ATOM   1597  O   ILE A 111      -8.648 -32.291 -19.067  1.00 97.90           O  
ATOM   1598  CG1 ILE A 111     -10.446 -29.541 -19.817  1.00 97.90           C  
ATOM   1599 HG12 ILE A 111     -11.231 -29.618 -19.064  1.00 97.90           H  
ATOM   1600 HG13 ILE A 111      -9.501 -29.810 -19.347  1.00 97.90           H  
ATOM   1601  CG2 ILE A 111     -12.155 -30.316 -21.524  1.00 97.90           C  
ATOM   1602 HG21 ILE A 111     -12.373 -31.070 -22.280  1.00 97.90           H  
ATOM   1603 HG22 ILE A 111     -12.253 -29.330 -21.979  1.00 97.90           H  
ATOM   1604 HG23 ILE A 111     -12.884 -30.411 -20.719  1.00 97.90           H  
ATOM   1605  CD1 ILE A 111     -10.309 -28.080 -20.265  1.00 97.90           C  
ATOM   1606 HD11 ILE A 111      -9.510 -27.995 -21.001  1.00 97.90           H  
ATOM   1607 HD12 ILE A 111     -11.242 -27.719 -20.700  1.00 97.90           H  
ATOM   1608 HD13 ILE A 111     -10.061 -27.461 -19.403  1.00 97.90           H  
ATOM   1609  N   THR A 112      -8.117 -32.247 -21.241  1.00 98.16           N  
ATOM   1610  H   THR A 112      -8.450 -32.249 -22.194  1.00 98.16           H  
ATOM   1611  CA  THR A 112      -6.663 -32.149 -21.021  1.00 98.16           C  
ATOM   1612  HA  THR A 112      -6.436 -32.441 -19.996  1.00 98.16           H  
ATOM   1613  C   THR A 112      -6.204 -30.706 -21.220  1.00 98.16           C  
ATOM   1614  CB  THR A 112      -5.879 -33.106 -21.934  1.00 98.16           C  
ATOM   1615  HB  THR A 112      -5.974 -32.783 -22.971  1.00 98.16           H  
ATOM   1616  O   THR A 112      -6.622 -30.038 -22.171  1.00 98.16           O  
ATOM   1617  CG2 THR A 112      -4.399 -33.194 -21.566  1.00 98.16           C  
ATOM   1618 HG21 THR A 112      -4.287 -33.490 -20.523  1.00 98.16           H  
ATOM   1619 HG22 THR A 112      -3.910 -32.233 -21.725  1.00 98.16           H  
ATOM   1620 HG23 THR A 112      -3.903 -33.928 -22.201  1.00 98.16           H  
ATOM   1621  OG1 THR A 112      -6.398 -34.407 -21.811  1.00 98.16           O  
ATOM   1622  HG1 THR A 112      -5.777 -35.006 -22.230  1.00 98.16           H  
ATOM   1623  N   VAL A 113      -5.318 -30.218 -20.348  1.00 98.41           N  
ATOM   1624  H   VAL A 113      -5.043 -30.802 -19.572  1.00 98.41           H  
ATOM   1625  CA  VAL A 113      -4.622 -28.933 -20.523  1.00 98.41           C  
ATOM   1626  HA  VAL A 113      -4.877 -28.537 -21.506  1.00 98.41           H  
ATOM   1627  C   VAL A 113      -3.107 -29.125 -20.524  1.00 98.41           C  
ATOM   1628  CB  VAL A 113      -5.058 -27.869 -19.494  1.00 98.41           C  
ATOM   1629  HB  VAL A 113      -4.516 -26.950 -19.718  1.00 98.41           H  
ATOM   1630  O   VAL A 113      -2.579 -29.936 -19.770  1.00 98.41           O  
ATOM   1631  CG1 VAL A 113      -6.551 -27.552 -19.626  1.00 98.41           C  
ATOM   1632 HG11 VAL A 113      -6.772 -27.300 -20.663  1.00 98.41           H  
ATOM   1633 HG12 VAL A 113      -6.814 -26.712 -18.983  1.00 98.41           H  
ATOM   1634 HG13 VAL A 113      -7.144 -28.420 -19.339  1.00 98.41           H  
ATOM   1635  CG2 VAL A 113      -4.754 -28.241 -18.039  1.00 98.41           C  
ATOM   1636 HG21 VAL A 113      -5.219 -29.195 -17.791  1.00 98.41           H  
ATOM   1637 HG22 VAL A 113      -5.138 -27.472 -17.369  1.00 98.41           H  
ATOM   1638 HG23 VAL A 113      -3.677 -28.325 -17.894  1.00 98.41           H  
ATOM   1639  N   GLN A 114      -2.394 -28.352 -21.344  1.00 98.44           N  
ATOM   1640  H   GLN A 114      -2.895 -27.683 -21.911  1.00 98.44           H  
ATOM   1641  CA  GLN A 114      -0.929 -28.257 -21.284  1.00 98.44           C  
ATOM   1642  HA  GLN A 114      -0.516 -29.180 -20.877  1.00 98.44           H  
ATOM   1643  C   GLN A 114      -0.544 -27.117 -20.342  1.00 98.44           C  
ATOM   1644  CB  GLN A 114      -0.332 -28.044 -22.688  1.00 98.44           C  
ATOM   1645  HB2 GLN A 114      -0.863 -27.241 -23.200  1.00 98.44           H  
ATOM   1646  HB3 GLN A 114       0.716 -27.760 -22.586  1.00 98.44           H  
ATOM   1647  O   GLN A 114      -1.098 -26.025 -20.462  1.00 98.44           O  
ATOM   1648  CG  GLN A 114      -0.403 -29.332 -23.520  1.00 98.44           C  
ATOM   1649  HG2 GLN A 114      -1.442 -29.649 -23.614  1.00 98.44           H  
ATOM   1650  HG3 GLN A 114       0.134 -30.115 -22.985  1.00 98.44           H  
ATOM   1651  CD  GLN A 114       0.196 -29.242 -24.925  1.00 98.44           C  
ATOM   1652  NE2 GLN A 114       0.113 -30.315 -25.672  1.00 98.44           N  
ATOM   1653 HE21 GLN A 114      -0.261 -31.159 -25.261  1.00 98.44           H  
ATOM   1654 HE22 GLN A 114       0.436 -30.320 -26.629  1.00 98.44           H  
ATOM   1655  OE1 GLN A 114       0.750 -28.241 -25.379  1.00 98.44           O  
ATOM   1656  N   ALA A 115       0.406 -27.328 -19.432  1.00 98.60           N  
ATOM   1657  H   ALA A 115       0.803 -28.254 -19.363  1.00 98.60           H  
ATOM   1658  CA  ALA A 115       0.894 -26.299 -18.512  1.00 98.60           C  
ATOM   1659  HA  ALA A 115       0.246 -25.425 -18.589  1.00 98.60           H  
ATOM   1660  C   ALA A 115       2.310 -25.816 -18.856  1.00 98.60           C  
ATOM   1661  CB  ALA A 115       0.767 -26.812 -17.078  1.00 98.60           C  
ATOM   1662  HB1 ALA A 115       1.005 -26.017 -16.371  1.00 98.60           H  
ATOM   1663  HB2 ALA A 115      -0.261 -27.129 -16.905  1.00 98.60           H  
ATOM   1664  HB3 ALA A 115       1.439 -27.657 -16.927  1.00 98.60           H  
ATOM   1665  O   ALA A 115       3.054 -26.480 -19.571  1.00 98.60           O  
ATOM   1666  N   ASN A 116       2.722 -24.659 -18.328  1.00 98.53           N  
ATOM   1667  H   ASN A 116       2.071 -24.152 -17.745  1.00 98.53           H  
ATOM   1668  CA  ASN A 116       4.064 -24.089 -18.527  1.00 98.53           C  
ATOM   1669  HA  ASN A 116       4.336 -24.290 -19.563  1.00 98.53           H  
ATOM   1670  C   ASN A 116       5.171 -24.769 -17.688  1.00 98.53           C  
ATOM   1671  CB  ASN A 116       4.007 -22.562 -18.381  1.00 98.53           C  
ATOM   1672  HB2 ASN A 116       3.206 -22.167 -19.007  1.00 98.53           H  
ATOM   1673  HB3 ASN A 116       4.948 -22.158 -18.756  1.00 98.53           H  
ATOM   1674  O   ASN A 116       5.996 -24.111 -17.047  1.00 98.53           O  
ATOM   1675  CG  ASN A 116       3.790 -22.063 -16.962  1.00 98.53           C  
ATOM   1676  ND2 ASN A 116       4.400 -20.958 -16.618  1.00 98.53           N  
ATOM   1677 HD21 ASN A 116       4.161 -20.532 -15.734  1.00 98.53           H  
ATOM   1678 HD22 ASN A 116       5.187 -20.659 -17.175  1.00 98.53           H  
ATOM   1679  OD1 ASN A 116       3.016 -22.594 -16.183  1.00 98.53           O  
ATOM   1680  N   TYR A 117       5.166 -26.100 -17.688  1.00 98.64           N  
ATOM   1681  H   TYR A 117       4.523 -26.565 -18.312  1.00 98.64           H  
ATOM   1682  CA  TYR A 117       6.040 -26.963 -16.903  1.00 98.64           C  
ATOM   1683  HA  TYR A 117       6.831 -26.361 -16.457  1.00 98.64           H  
ATOM   1684  C   TYR A 117       6.685 -28.021 -17.805  1.00 98.64           C  
ATOM   1685  CB  TYR A 117       5.240 -27.631 -15.772  1.00 98.64           C  
ATOM   1686  HB2 TYR A 117       5.860 -28.413 -15.333  1.00 98.64           H  
ATOM   1687  HB3 TYR A 117       4.369 -28.124 -16.203  1.00 98.64           H  
ATOM   1688  O   TYR A 117       6.071 -28.464 -18.772  1.00 98.64           O  
ATOM   1689  CG  TYR A 117       4.763 -26.714 -14.657  1.00 98.64           C  
ATOM   1690  CD1 TYR A 117       5.335 -26.808 -13.374  1.00 98.64           C  
ATOM   1691  HD1 TYR A 117       6.147 -27.495 -13.188  1.00 98.64           H  
ATOM   1692  CD2 TYR A 117       3.695 -25.821 -14.870  1.00 98.64           C  
ATOM   1693  HD2 TYR A 117       3.234 -25.759 -15.844  1.00 98.64           H  
ATOM   1694  CE1 TYR A 117       4.818 -26.053 -12.308  1.00 98.64           C  
ATOM   1695  HE1 TYR A 117       5.237 -26.173 -11.320  1.00 98.64           H  
ATOM   1696  CE2 TYR A 117       3.199 -25.031 -13.816  1.00 98.64           C  
ATOM   1697  HE2 TYR A 117       2.369 -24.361 -13.986  1.00 98.64           H  
ATOM   1698  OH  TYR A 117       3.238 -24.449 -11.487  1.00 98.64           O  
ATOM   1699  HH  TYR A 117       3.585 -24.793 -10.661  1.00 98.64           H  
ATOM   1700  CZ  TYR A 117       3.745 -25.165 -12.524  1.00 98.64           C  
ATOM   1701  N   PHE A 118       7.893 -28.454 -17.449  1.00 98.43           N  
ATOM   1702  H   PHE A 118       8.335 -28.013 -16.655  1.00 98.43           H  
ATOM   1703  CA  PHE A 118       8.602 -29.591 -18.051  1.00 98.43           C  
ATOM   1704  HA  PHE A 118       7.963 -30.095 -18.776  1.00 98.43           H  
ATOM   1705  C   PHE A 118       8.974 -30.587 -16.946  1.00 98.43           C  
ATOM   1706  CB  PHE A 118       9.861 -29.089 -18.777  1.00 98.43           C  
ATOM   1707  HB2 PHE A 118      10.382 -29.949 -19.197  1.00 98.43           H  
ATOM   1708  HB3 PHE A 118      10.531 -28.629 -18.051  1.00 98.43           H  
ATOM   1709  O   PHE A 118       9.324 -30.152 -15.843  1.00 98.43           O  
ATOM   1710  CG  PHE A 118       9.590 -28.095 -19.893  1.00 98.43           C  
ATOM   1711  CD1 PHE A 118       9.296 -28.563 -21.184  1.00 98.43           C  
ATOM   1712  HD1 PHE A 118       9.294 -29.625 -21.381  1.00 98.43           H  
ATOM   1713  CD2 PHE A 118       9.625 -26.709 -19.647  1.00 98.43           C  
ATOM   1714  HD2 PHE A 118       9.844 -26.345 -18.654  1.00 98.43           H  
ATOM   1715  CE1 PHE A 118       9.021 -27.661 -22.224  1.00 98.43           C  
ATOM   1716  HE1 PHE A 118       8.789 -28.041 -23.208  1.00 98.43           H  
ATOM   1717  CE2 PHE A 118       9.354 -25.800 -20.688  1.00 98.43           C  
ATOM   1718  HE2 PHE A 118       9.373 -24.737 -20.495  1.00 98.43           H  
ATOM   1719  CZ  PHE A 118       9.044 -26.278 -21.974  1.00 98.43           C  
ATOM   1720  HZ  PHE A 118       8.824 -25.586 -22.773  1.00 98.43           H  
ATOM   1721  N   LYS A 119       8.930 -31.902 -17.201  1.00 97.52           N  
ATOM   1722  H   LYS A 119       8.663 -32.223 -18.121  1.00 97.52           H  
ATOM   1723  CA  LYS A 119       9.394 -32.892 -16.213  1.00 97.52           C  
ATOM   1724  HA  LYS A 119       8.981 -32.626 -15.240  1.00 97.52           H  
ATOM   1725  C   LYS A 119      10.918 -32.848 -16.067  1.00 97.52           C  
ATOM   1726  CB  LYS A 119       8.908 -34.316 -16.540  1.00 97.52           C  
ATOM   1727  HB2 LYS A 119       9.313 -34.641 -17.498  1.00 97.52           H  
ATOM   1728  HB3 LYS A 119       9.302 -34.980 -15.770  1.00 97.52           H  
ATOM   1729  O   LYS A 119      11.639 -32.705 -17.056  1.00 97.52           O  
ATOM   1730  CG  LYS A 119       7.376 -34.452 -16.573  1.00 97.52           C  
ATOM   1731  HG2 LYS A 119       6.999 -34.091 -17.530  1.00 97.52           H  
ATOM   1732  HG3 LYS A 119       6.942 -33.854 -15.772  1.00 97.52           H  
ATOM   1733  CD  LYS A 119       6.957 -35.914 -16.363  1.00 97.52           C  
ATOM   1734  HD2 LYS A 119       7.360 -36.250 -15.408  1.00 97.52           H  
ATOM   1735  HD3 LYS A 119       7.375 -36.534 -17.156  1.00 97.52           H  
ATOM   1736  CE  LYS A 119       5.431 -36.066 -16.345  1.00 97.52           C  
ATOM   1737  HE2 LYS A 119       5.000 -35.204 -15.835  1.00 97.52           H  
ATOM   1738  HE3 LYS A 119       5.063 -36.081 -17.371  1.00 97.52           H  
ATOM   1739  NZ  LYS A 119       5.026 -37.293 -15.615  1.00 97.52           N  
ATOM   1740  HZ1 LYS A 119       4.027 -37.434 -15.641  1.00 97.52           H  
ATOM   1741  HZ2 LYS A 119       5.518 -38.115 -15.935  1.00 97.52           H  
ATOM   1742  HZ3 LYS A 119       5.242 -37.179 -14.635  1.00 97.52           H  
ATOM   1743  N   VAL A 120      11.412 -32.980 -14.835  1.00 94.88           N  
ATOM   1744  H   VAL A 120      10.767 -33.089 -14.066  1.00 94.88           H  
ATOM   1745  CA  VAL A 120      12.844 -33.132 -14.540  1.00 94.88           C  
ATOM   1746  HA  VAL A 120      13.429 -32.731 -15.368  1.00 94.88           H  
ATOM   1747  C   VAL A 120      13.146 -34.622 -14.430  1.00 94.88           C  
ATOM   1748  CB  VAL A 120      13.259 -32.364 -13.271  1.00 94.88           C  
ATOM   1749  HB  VAL A 120      12.757 -32.792 -12.403  1.00 94.88           H  
ATOM   1750  O   VAL A 120      12.817 -35.268 -13.436  1.00 94.88           O  
ATOM   1751  CG1 VAL A 120      14.775 -32.445 -13.051  1.00 94.88           C  
ATOM   1752 HG11 VAL A 120      15.051 -31.891 -12.154  1.00 94.88           H  
ATOM   1753 HG12 VAL A 120      15.078 -33.483 -12.918  1.00 94.88           H  
ATOM   1754 HG13 VAL A 120      15.298 -32.028 -13.912  1.00 94.88           H  
ATOM   1755  CG2 VAL A 120      12.886 -30.876 -13.366  1.00 94.88           C  
ATOM   1756 HG21 VAL A 120      13.248 -30.346 -12.484  1.00 94.88           H  
ATOM   1757 HG22 VAL A 120      11.802 -30.772 -13.409  1.00 94.88           H  
ATOM   1758 HG23 VAL A 120      13.325 -30.436 -14.261  1.00 94.88           H  
ATOM   1759  N   LEU A 121      13.753 -35.171 -15.478  1.00 91.82           N  
ATOM   1760  H   LEU A 121      14.116 -34.560 -16.196  1.00 91.82           H  
ATOM   1761  CA  LEU A 121      14.073 -36.586 -15.585  1.00 91.82           C  
ATOM   1762  HA  LEU A 121      13.282 -37.159 -15.101  1.00 91.82           H  
ATOM   1763  C   LEU A 121      15.383 -36.866 -14.836  1.00 91.82           C  
ATOM   1764  CB  LEU A 121      14.118 -36.999 -17.069  1.00 91.82           C  
ATOM   1765  HB2 LEU A 121      14.961 -36.490 -17.537  1.00 91.82           H  
ATOM   1766  HB3 LEU A 121      14.302 -38.072 -17.123  1.00 91.82           H  
ATOM   1767  O   LEU A 121      16.415 -36.236 -15.081  1.00 91.82           O  
ATOM   1768  CG  LEU A 121      12.849 -36.666 -17.884  1.00 91.82           C  
ATOM   1769  HG  LEU A 121      12.709 -35.585 -17.908  1.00 91.82           H  
ATOM   1770  CD1 LEU A 121      13.018 -37.147 -19.324  1.00 91.82           C  
ATOM   1771 HD11 LEU A 121      13.126 -38.231 -19.351  1.00 91.82           H  
ATOM   1772 HD12 LEU A 121      13.902 -36.689 -19.768  1.00 91.82           H  
ATOM   1773 HD13 LEU A 121      12.145 -36.862 -19.913  1.00 91.82           H  
ATOM   1774  CD2 LEU A 121      11.583 -37.307 -17.309  1.00 91.82           C  
ATOM   1775 HD21 LEU A 121      11.371 -36.903 -16.319  1.00 91.82           H  
ATOM   1776 HD22 LEU A 121      11.705 -38.389 -17.245  1.00 91.82           H  
ATOM   1777 HD23 LEU A 121      10.735 -37.084 -17.957  1.00 91.82           H  
ATOM   1778  N   LYS A 122      15.331 -37.819 -13.906  1.00 79.96           N  
ATOM   1779  H   LYS A 122      14.458 -38.315 -13.801  1.00 79.96           H  
ATOM   1780  CA  LYS A 122      16.448 -38.259 -13.059  1.00 79.96           C  
ATOM   1781  HA  LYS A 122      17.379 -37.872 -13.473  1.00 79.96           H  
ATOM   1782  C   LYS A 122      16.543 -39.784 -13.093  1.00 79.96           C  
ATOM   1783  CB  LYS A 122      16.298 -37.694 -11.628  1.00 79.96           C  
ATOM   1784  HB2 LYS A 122      16.437 -36.613 -11.669  1.00 79.96           H  
ATOM   1785  HB3 LYS A 122      17.093 -38.105 -11.007  1.00 79.96           H  
ATOM   1786  O   LYS A 122      15.544 -40.463 -13.323  1.00 79.96           O  
ATOM   1787  CG  LYS A 122      14.937 -37.986 -10.965  1.00 79.96           C  
ATOM   1788  HG2 LYS A 122      14.738 -39.057 -11.006  1.00 79.96           H  
ATOM   1789  HG3 LYS A 122      14.152 -37.466 -11.514  1.00 79.96           H  
ATOM   1790  CD  LYS A 122      14.892 -37.537  -9.495  1.00 79.96           C  
ATOM   1791  HD2 LYS A 122      15.164 -36.484  -9.426  1.00 79.96           H  
ATOM   1792  HD3 LYS A 122      15.609 -38.129  -8.925  1.00 79.96           H  
ATOM   1793  CE  LYS A 122      13.477 -37.748  -8.931  1.00 79.96           C  
ATOM   1794  HE2 LYS A 122      12.791 -37.085  -9.457  1.00 79.96           H  
ATOM   1795  HE3 LYS A 122      13.173 -38.773  -9.144  1.00 79.96           H  
ATOM   1796  NZ  LYS A 122      13.408 -37.504  -7.466  1.00 79.96           N  
ATOM   1797  HZ1 LYS A 122      12.463 -37.627  -7.131  1.00 79.96           H  
ATOM   1798  HZ2 LYS A 122      14.005 -38.152  -6.971  1.00 79.96           H  
ATOM   1799  HZ3 LYS A 122      13.699 -36.564  -7.237  1.00 79.96           H  
ATOM   1800  N   ARG A 123      17.742 -40.331 -12.870  1.00 79.20           N  
ATOM   1801  H   ARG A 123      18.505 -39.706 -12.652  1.00 79.20           H  
ATOM   1802  CA  ARG A 123      17.934 -41.791 -12.743  1.00 79.20           C  
ATOM   1803  HA  ARG A 123      17.482 -42.259 -13.618  1.00 79.20           H  
ATOM   1804  C   ARG A 123      17.180 -42.320 -11.502  1.00 79.20           C  
ATOM   1805  CB  ARG A 123      19.432 -42.139 -12.700  1.00 79.20           C  
ATOM   1806  HB2 ARG A 123      19.534 -43.217 -12.570  1.00 79.20           H  
ATOM   1807  HB3 ARG A 123      19.891 -41.649 -11.841  1.00 79.20           H  
ATOM   1808  O   ARG A 123      17.001 -41.542 -10.567  1.00 79.20           O  
ATOM   1809  CG  ARG A 123      20.175 -41.726 -13.983  1.00 79.20           C  
ATOM   1810  HG2 ARG A 123      20.179 -40.639 -14.068  1.00 79.20           H  
ATOM   1811  HG3 ARG A 123      19.665 -42.147 -14.849  1.00 79.20           H  
ATOM   1812  CD  ARG A 123      21.622 -42.236 -13.954  1.00 79.20           C  
ATOM   1813  HD2 ARG A 123      22.105 -41.874 -13.047  1.00 79.20           H  
ATOM   1814  HD3 ARG A 123      21.601 -43.325 -13.929  1.00 79.20           H  
ATOM   1815  NE  ARG A 123      22.394 -41.774 -15.125  1.00 79.20           N  
ATOM   1816  HE  ARG A 123      22.023 -40.988 -15.641  1.00 79.20           H  
ATOM   1817  NH1 ARG A 123      24.105 -43.311 -15.016  1.00 79.20           N  
ATOM   1818 HH11 ARG A 123      24.968 -43.683 -15.385  1.00 79.20           H  
ATOM   1819 HH12 ARG A 123      23.662 -43.746 -14.219  1.00 79.20           H  
ATOM   1820  NH2 ARG A 123      24.147 -41.726 -16.576  1.00 79.20           N  
ATOM   1821 HH21 ARG A 123      23.922 -40.766 -16.793  1.00 79.20           H  
ATOM   1822 HH22 ARG A 123      25.024 -42.105 -16.903  1.00 79.20           H  
ATOM   1823  CZ  ARG A 123      23.536 -42.275 -15.567  1.00 79.20           C  
ATOM   1824  N   PRO A 124      16.780 -43.608 -11.442  1.00 72.75           N  
ATOM   1825  CA  PRO A 124      16.008 -44.137 -10.310  1.00 72.75           C  
ATOM   1826  HA  PRO A 124      15.040 -43.636 -10.287  1.00 72.75           H  
ATOM   1827  C   PRO A 124      16.694 -43.916  -8.954  1.00 72.75           C  
ATOM   1828  CB  PRO A 124      15.785 -45.623 -10.619  1.00 72.75           C  
ATOM   1829  HB2 PRO A 124      16.605 -46.226 -10.229  1.00 72.75           H  
ATOM   1830  HB3 PRO A 124      14.834 -45.978 -10.221  1.00 72.75           H  
ATOM   1831  O   PRO A 124      16.115 -43.317  -8.053  1.00 72.75           O  
ATOM   1832  CG  PRO A 124      15.809 -45.662 -12.146  1.00 72.75           C  
ATOM   1833  HG2 PRO A 124      14.837 -45.359 -12.534  1.00 72.75           H  
ATOM   1834  HG3 PRO A 124      16.083 -46.647 -12.522  1.00 72.75           H  
ATOM   1835  CD  PRO A 124      16.857 -44.606 -12.500  1.00 72.75           C  
ATOM   1836  HD2 PRO A 124      16.627 -44.184 -13.479  1.00 72.75           H  
ATOM   1837  HD3 PRO A 124      17.848 -45.059 -12.504  1.00 72.75           H  
ATOM   1838  N   ASN A 125      17.975 -44.284  -8.855  1.00 77.49           N  
ATOM   1839  H   ASN A 125      18.373 -44.807  -9.621  1.00 77.49           H  
ATOM   1840  CA  ASN A 125      18.784 -44.128  -7.642  1.00 77.49           C  
ATOM   1841  HA  ASN A 125      18.115 -44.083  -6.783  1.00 77.49           H  
ATOM   1842  C   ASN A 125      19.555 -42.792  -7.661  1.00 77.49           C  
ATOM   1843  CB  ASN A 125      19.687 -45.368  -7.455  1.00 77.49           C  
ATOM   1844  HB2 ASN A 125      20.279 -45.229  -6.550  1.00 77.49           H  
ATOM   1845  HB3 ASN A 125      20.376 -45.448  -8.296  1.00 77.49           H  
ATOM   1846  O   ASN A 125      20.776 -42.769  -7.507  1.00 77.49           O  
ATOM   1847  CG  ASN A 125      18.937 -46.685  -7.314  1.00 77.49           C  
ATOM   1848  ND2 ASN A 125      19.642 -47.772  -7.113  1.00 77.49           N  
ATOM   1849 HD21 ASN A 125      20.641 -47.728  -6.973  1.00 77.49           H  
ATOM   1850 HD22 ASN A 125      19.109 -48.621  -6.988  1.00 77.49           H  
ATOM   1851  OD1 ASN A 125      17.728 -46.778  -7.413  1.00 77.49           O  
ATOM   1852  N   TRP A 126      18.868 -41.682  -7.952  1.00 86.12           N  
ATOM   1853  H   TRP A 126      17.868 -41.759  -8.073  1.00 86.12           H  
ATOM   1854  CA  TRP A 126      19.478 -40.349  -7.983  1.00 86.12           C  
ATOM   1855  HA  TRP A 126      20.541 -40.457  -8.200  1.00 86.12           H  
ATOM   1856  C   TRP A 126      19.358 -39.645  -6.628  1.00 86.12           C  
ATOM   1857  CB  TRP A 126      18.887 -39.511  -9.117  1.00 86.12           C  
ATOM   1858  HB2 TRP A 126      18.968 -40.083 -10.041  1.00 86.12           H  
ATOM   1859  HB3 TRP A 126      17.831 -39.330  -8.920  1.00 86.12           H  
ATOM   1860  O   TRP A 126      18.265 -39.251  -6.216  1.00 86.12           O  
ATOM   1861  CG  TRP A 126      19.579 -38.204  -9.342  1.00 86.12           C  
ATOM   1862  CD1 TRP A 126      20.626 -38.028 -10.177  1.00 86.12           C  
ATOM   1863  HD1 TRP A 126      21.077 -38.804 -10.778  1.00 86.12           H  
ATOM   1864  CD2 TRP A 126      19.316 -36.892  -8.745  1.00 86.12           C  
ATOM   1865  CE2 TRP A 126      20.261 -35.966  -9.278  1.00 86.12           C  
ATOM   1866  CE3 TRP A 126      18.385 -36.380  -7.814  1.00 86.12           C  
ATOM   1867  HE3 TRP A 126      17.675 -37.054  -7.359  1.00 86.12           H  
ATOM   1868  NE1 TRP A 126      21.024 -36.712 -10.143  1.00 86.12           N  
ATOM   1869  HE1 TRP A 126      21.749 -36.330 -10.733  1.00 86.12           H  
ATOM   1870  CH2 TRP A 126      19.325 -34.132  -8.019  1.00 86.12           C  
ATOM   1871  HH2 TRP A 126      19.318 -33.086  -7.751  1.00 86.12           H  
ATOM   1872  CZ2 TRP A 126      20.283 -34.612  -8.924  1.00 86.12           C  
ATOM   1873  HZ2 TRP A 126      21.026 -33.956  -9.352  1.00 86.12           H  
ATOM   1874  CZ3 TRP A 126      18.384 -35.015  -7.457  1.00 86.12           C  
ATOM   1875  HZ3 TRP A 126      17.664 -34.650  -6.740  1.00 86.12           H  
ATOM   1876  N   THR A 127      20.505 -39.446  -5.982  1.00 87.57           N  
ATOM   1877  H   THR A 127      21.354 -39.793  -6.403  1.00 87.57           H  
ATOM   1878  CA  THR A 127      20.644 -38.855  -4.645  1.00 87.57           C  
ATOM   1879  HA  THR A 127      19.693 -38.421  -4.335  1.00 87.57           H  
ATOM   1880  C   THR A 127      21.702 -37.753  -4.678  1.00 87.57           C  
ATOM   1881  CB  THR A 127      21.026 -39.945  -3.626  1.00 87.57           C  
ATOM   1882  HB  THR A 127      21.983 -40.383  -3.910  1.00 87.57           H  
ATOM   1883  O   THR A 127      22.685 -37.854  -5.414  1.00 87.57           O  
ATOM   1884  CG2 THR A 127      21.110 -39.449  -2.184  1.00 87.57           C  
ATOM   1885 HG21 THR A 127      21.278 -40.296  -1.517  1.00 87.57           H  
ATOM   1886 HG22 THR A 127      21.950 -38.764  -2.072  1.00 87.57           H  
ATOM   1887 HG23 THR A 127      20.184 -38.948  -1.903  1.00 87.57           H  
ATOM   1888  OG1 THR A 127      20.045 -40.955  -3.632  1.00 87.57           O  
ATOM   1889  HG1 THR A 127      20.358 -41.669  -3.073  1.00 87.57           H  
ATOM   1890  N   ILE A 128      21.518 -36.702  -3.875  1.00 89.97           N  
ATOM   1891  H   ILE A 128      20.716 -36.701  -3.261  1.00 89.97           H  
ATOM   1892  CA  ILE A 128      22.539 -35.669  -3.654  1.00 89.97           C  
ATOM   1893  HA  ILE A 128      23.291 -35.730  -4.441  1.00 89.97           H  
ATOM   1894  C   ILE A 128      23.222 -35.950  -2.317  1.00 89.97           C  
ATOM   1895  CB  ILE A 128      21.943 -34.243  -3.683  1.00 89.97           C  
ATOM   1896  HB  ILE A 128      21.308 -34.123  -2.806  1.00 89.97           H  
ATOM   1897  O   ILE A 128      22.558 -36.023  -1.285  1.00 89.97           O  
ATOM   1898  CG1 ILE A 128      21.060 -34.000  -4.929  1.00 89.97           C  
ATOM   1899 HG12 ILE A 128      20.225 -34.701  -4.913  1.00 89.97           H  
ATOM   1900 HG13 ILE A 128      21.638 -34.180  -5.835  1.00 89.97           H  
ATOM   1901  CG2 ILE A 128      23.084 -33.209  -3.588  1.00 89.97           C  
ATOM   1902 HG21 ILE A 128      23.746 -33.303  -4.449  1.00 89.97           H  
ATOM   1903 HG22 ILE A 128      23.665 -33.366  -2.679  1.00 89.97           H  
ATOM   1904 HG23 ILE A 128      22.679 -32.199  -3.539  1.00 89.97           H  
ATOM   1905  CD1 ILE A 128      20.465 -32.587  -4.979  1.00 89.97           C  
ATOM   1906 HD11 ILE A 128      19.604 -32.567  -5.647  1.00 89.97           H  
ATOM   1907 HD12 ILE A 128      21.213 -31.891  -5.359  1.00 89.97           H  
ATOM   1908 HD13 ILE A 128      20.141 -32.278  -3.985  1.00 89.97           H  
ATOM   1909  N   TYR A 129      24.544 -36.058  -2.321  1.00 92.02           N  
ATOM   1910  H   TYR A 129      25.035 -35.980  -3.200  1.00 92.02           H  
ATOM   1911  CA  TYR A 129      25.353 -36.237  -1.120  1.00 92.02           C  
ATOM   1912  HA  TYR A 129      24.727 -36.633  -0.320  1.00 92.02           H  
ATOM   1913  C   TYR A 129      25.910 -34.892  -0.655  1.00 92.02           C  
ATOM   1914  CB  TYR A 129      26.444 -37.278  -1.385  1.00 92.02           C  
ATOM   1915  HB2 TYR A 129      27.045 -37.402  -0.484  1.00 92.02           H  
ATOM   1916  HB3 TYR A 129      27.093 -36.918  -2.183  1.00 92.02           H  
ATOM   1917  O   TYR A 129      26.381 -34.088  -1.466  1.00 92.02           O  
ATOM   1918  CG  TYR A 129      25.871 -38.622  -1.788  1.00 92.02           C  
ATOM   1919  CD1 TYR A 129      25.482 -39.550  -0.802  1.00 92.02           C  
ATOM   1920  HD1 TYR A 129      25.633 -39.322   0.242  1.00 92.02           H  
ATOM   1921  CD2 TYR A 129      25.656 -38.907  -3.150  1.00 92.02           C  
ATOM   1922  HD2 TYR A 129      25.941 -38.193  -3.909  1.00 92.02           H  
ATOM   1923  CE1 TYR A 129      24.891 -40.772  -1.181  1.00 92.02           C  
ATOM   1924  HE1 TYR A 129      24.601 -41.493  -0.431  1.00 92.02           H  
ATOM   1925  CE2 TYR A 129      25.036 -40.110  -3.529  1.00 92.02           C  
ATOM   1926  HE2 TYR A 129      24.865 -40.329  -4.573  1.00 92.02           H  
ATOM   1927  OH  TYR A 129      24.124 -42.235  -2.931  1.00 92.02           O  
ATOM   1928  HH  TYR A 129      24.232 -42.914  -2.261  1.00 92.02           H  
ATOM   1929  CZ  TYR A 129      24.663 -41.050  -2.548  1.00 92.02           C  
ATOM   1930  N   GLN A 130      25.840 -34.651   0.652  1.00 91.24           N  
ATOM   1931  H   GLN A 130      25.488 -35.386   1.250  1.00 91.24           H  
ATOM   1932  CA  GLN A 130      26.377 -33.472   1.317  1.00 91.24           C  
ATOM   1933  HA  GLN A 130      26.601 -32.717   0.564  1.00 91.24           H  
ATOM   1934  C   GLN A 130      27.678 -33.836   2.036  1.00 91.24           C  
ATOM   1935  CB  GLN A 130      25.325 -32.877   2.265  1.00 91.24           C  
ATOM   1936  HB2 GLN A 130      24.407 -32.702   1.704  1.00 91.24           H  
ATOM   1937  HB3 GLN A 130      25.109 -33.594   3.058  1.00 91.24           H  
ATOM   1938  O   GLN A 130      27.754 -34.802   2.801  1.00 91.24           O  
ATOM   1939  CG  GLN A 130      25.772 -31.544   2.891  1.00 91.24           C  
ATOM   1940  HG2 GLN A 130      26.662 -31.695   3.502  1.00 91.24           H  
ATOM   1941  HG3 GLN A 130      26.014 -30.838   2.097  1.00 91.24           H  
ATOM   1942  CD  GLN A 130      24.677 -30.962   3.781  1.00 91.24           C  
ATOM   1943  NE2 GLN A 130      24.147 -29.807   3.450  1.00 91.24           N  
ATOM   1944 HE21 GLN A 130      23.223 -29.622   3.814  1.00 91.24           H  
ATOM   1945 HE22 GLN A 130      24.372 -29.394   2.556  1.00 91.24           H  
ATOM   1946  OE1 GLN A 130      24.276 -31.554   4.764  1.00 91.24           O  
ATOM   1947  N   TYR A 131      28.695 -33.015   1.806  1.00 94.26           N  
ATOM   1948  H   TYR A 131      28.553 -32.260   1.151  1.00 94.26           H  
ATOM   1949  CA  TYR A 131      30.022 -33.135   2.386  1.00 94.26           C  
ATOM   1950  HA  TYR A 131      30.006 -33.892   3.170  1.00 94.26           H  
ATOM   1951  C   TYR A 131      30.453 -31.806   3.002  1.00 94.26           C  
ATOM   1952  CB  TYR A 131      31.031 -33.565   1.316  1.00 94.26           C  
ATOM   1953  HB2 TYR A 131      31.997 -33.691   1.805  1.00 94.26           H  
ATOM   1954  HB3 TYR A 131      31.135 -32.762   0.585  1.00 94.26           H  
ATOM   1955  O   TYR A 131      30.146 -30.732   2.478  1.00 94.26           O  
ATOM   1956  CG  TYR A 131      30.692 -34.847   0.582  1.00 94.26           C  
ATOM   1957  CD1 TYR A 131      31.072 -36.085   1.130  1.00 94.26           C  
ATOM   1958  HD1 TYR A 131      31.633 -36.115   2.053  1.00 94.26           H  
ATOM   1959  CD2 TYR A 131      29.994 -34.803  -0.643  1.00 94.26           C  
ATOM   1960  HD2 TYR A 131      29.673 -33.854  -1.049  1.00 94.26           H  
ATOM   1961  CE1 TYR A 131      30.725 -37.281   0.476  1.00 94.26           C  
ATOM   1962  HE1 TYR A 131      30.971 -38.244   0.899  1.00 94.26           H  
ATOM   1963  CE2 TYR A 131      29.707 -35.998  -1.330  1.00 94.26           C  
ATOM   1964  HE2 TYR A 131      29.185 -35.986  -2.275  1.00 94.26           H  
ATOM   1965  OH  TYR A 131      29.834 -38.392  -1.435  1.00 94.26           O  
ATOM   1966  HH  TYR A 131      29.526 -38.239  -2.331  1.00 94.26           H  
ATOM   1967  CZ  TYR A 131      30.071 -37.237  -0.767  1.00 94.26           C  
ATOM   1968  N   ARG A 132      31.233 -31.880   4.076  1.00 95.16           N  
ATOM   1969  H   ARG A 132      31.482 -32.806   4.396  1.00 95.16           H  
ATOM   1970  CA  ARG A 132      32.003 -30.760   4.613  1.00 95.16           C  
ATOM   1971  HA  ARG A 132      31.539 -29.821   4.313  1.00 95.16           H  
ATOM   1972  C   ARG A 132      33.405 -30.807   4.007  1.00 95.16           C  
ATOM   1973  CB  ARG A 132      31.983 -30.838   6.146  1.00 95.16           C  
ATOM   1974  HB2 ARG A 132      32.368 -31.808   6.462  1.00 95.16           H  
ATOM   1975  HB3 ARG A 132      30.954 -30.743   6.491  1.00 95.16           H  
ATOM   1976  O   ARG A 132      33.975 -31.888   3.869  1.00 95.16           O  
ATOM   1977  CG  ARG A 132      32.830 -29.735   6.785  1.00 95.16           C  
ATOM   1978  HG2 ARG A 132      33.869 -29.879   6.489  1.00 95.16           H  
ATOM   1979  HG3 ARG A 132      32.498 -28.758   6.433  1.00 95.16           H  
ATOM   1980  CD  ARG A 132      32.744 -29.779   8.313  1.00 95.16           C  
ATOM   1981  HD2 ARG A 132      32.838 -30.813   8.646  1.00 95.16           H  
ATOM   1982  HD3 ARG A 132      31.782 -29.379   8.632  1.00 95.16           H  
ATOM   1983  NE  ARG A 132      33.853 -29.007   8.875  1.00 95.16           N  
ATOM   1984  HE  ARG A 132      34.719 -29.055   8.357  1.00 95.16           H  
ATOM   1985  NH1 ARG A 132      33.035 -28.437  10.944  1.00 95.16           N  
ATOM   1986 HH11 ARG A 132      33.192 -27.998  11.840  1.00 95.16           H  
ATOM   1987 HH12 ARG A 132      32.199 -28.969  10.751  1.00 95.16           H  
ATOM   1988  NH2 ARG A 132      35.069 -27.763  10.285  1.00 95.16           N  
ATOM   1989 HH21 ARG A 132      35.274 -27.328  11.174  1.00 95.16           H  
ATOM   1990 HH22 ARG A 132      35.751 -27.754   9.540  1.00 95.16           H  
ATOM   1991  CZ  ARG A 132      33.972 -28.408  10.036  1.00 95.16           C  
ATOM   1992  N   VAL A 133      33.938 -29.648   3.628  1.00 96.06           N  
ATOM   1993  H   VAL A 133      33.390 -28.810   3.762  1.00 96.06           H  
ATOM   1994  CA  VAL A 133      35.269 -29.506   3.026  1.00 96.06           C  
ATOM   1995  HA  VAL A 133      35.760 -30.479   3.017  1.00 96.06           H  
ATOM   1996  C   VAL A 133      36.119 -28.568   3.877  1.00 96.06           C  
ATOM   1997  CB  VAL A 133      35.201 -29.022   1.567  1.00 96.06           C  
ATOM   1998  HB  VAL A 133      34.935 -27.965   1.553  1.00 96.06           H  
ATOM   1999  O   VAL A 133      35.934 -27.343   3.874  1.00 96.06           O  
ATOM   2000  CG1 VAL A 133      36.565 -29.182   0.895  1.00 96.06           C  
ATOM   2001 HG11 VAL A 133      36.834 -30.238   0.851  1.00 96.06           H  
ATOM   2002 HG12 VAL A 133      37.332 -28.660   1.467  1.00 96.06           H  
ATOM   2003 HG13 VAL A 133      36.539 -28.770  -0.114  1.00 96.06           H  
ATOM   2004  CG2 VAL A 133      34.167 -29.785   0.725  1.00 96.06           C  
ATOM   2005 HG21 VAL A 133      34.243 -29.480  -0.319  1.00 96.06           H  
ATOM   2006 HG22 VAL A 133      33.161 -29.565   1.082  1.00 96.06           H  
ATOM   2007 HG23 VAL A 133      34.347 -30.857   0.801  1.00 96.06           H  
ATOM   2008  N   ASP A 134      37.059 -29.167   4.595  1.00 93.75           N  
ATOM   2009  H   ASP A 134      37.180 -30.164   4.490  1.00 93.75           H  
ATOM   2010  CA  ASP A 134      38.069 -28.481   5.391  1.00 93.75           C  
ATOM   2011  HA  ASP A 134      37.748 -27.455   5.570  1.00 93.75           H  
ATOM   2012  C   ASP A 134      39.394 -28.417   4.609  1.00 93.75           C  
ATOM   2013  CB  ASP A 134      38.175 -29.158   6.766  1.00 93.75           C  
ATOM   2014  HB2 ASP A 134      38.966 -28.674   7.339  1.00 93.75           H  
ATOM   2015  HB3 ASP A 134      38.440 -30.207   6.635  1.00 93.75           H  
ATOM   2016  O   ASP A 134      39.636 -29.213   3.699  1.00 93.75           O  
ATOM   2017  CG  ASP A 134      36.857 -29.041   7.543  1.00 93.75           C  
ATOM   2018  OD1 ASP A 134      36.477 -27.915   7.945  1.00 93.75           O  
ATOM   2019  OD2 ASP A 134      36.157 -30.054   7.751  1.00 93.75           O  
ATOM   2020  N   PHE A 135      40.225 -27.420   4.916  1.00 93.54           N  
ATOM   2021  H   PHE A 135      40.053 -26.880   5.752  1.00 93.54           H  
ATOM   2022  CA  PHE A 135      41.481 -27.139   4.212  1.00 93.54           C  
ATOM   2023  HA  PHE A 135      41.700 -27.944   3.511  1.00 93.54           H  
ATOM   2024  C   PHE A 135      42.619 -27.092   5.234  1.00 93.54           C  
ATOM   2025  CB  PHE A 135      41.383 -25.823   3.414  1.00 93.54           C  
ATOM   2026  HB2 PHE A 135      42.386 -25.557   3.081  1.00 93.54           H  
ATOM   2027  HB3 PHE A 135      41.049 -25.027   4.081  1.00 93.54           H  
ATOM   2028  O   PHE A 135      42.414 -26.660   6.369  1.00 93.54           O  
ATOM   2029  CG  PHE A 135      40.470 -25.862   2.195  1.00 93.54           C  
ATOM   2030  CD1 PHE A 135      41.011 -25.868   0.895  1.00 93.54           C  
ATOM   2031  HD1 PHE A 135      42.083 -25.857   0.762  1.00 93.54           H  
ATOM   2032  CD2 PHE A 135      39.074 -25.927   2.353  1.00 93.54           C  
ATOM   2033  HD2 PHE A 135      38.651 -25.973   3.346  1.00 93.54           H  
ATOM   2034  CE1 PHE A 135      40.164 -25.948  -0.227  1.00 93.54           C  
ATOM   2035  HE1 PHE A 135      40.594 -26.009  -1.215  1.00 93.54           H  
ATOM   2036  CE2 PHE A 135      38.228 -26.016   1.237  1.00 93.54           C  
ATOM   2037  HE2 PHE A 135      37.167 -26.151   1.392  1.00 93.54           H  
ATOM   2038  CZ  PHE A 135      38.770 -26.026  -0.058  1.00 93.54           C  
ATOM   2039  HZ  PHE A 135      38.127 -26.141  -0.918  1.00 93.54           H  
ATOM   2040  N   THR A 136      43.809 -27.554   4.862  1.00 88.52           N  
ATOM   2041  H   THR A 136      43.908 -27.962   3.943  1.00 88.52           H  
ATOM   2042  CA  THR A 136      44.998 -27.513   5.724  1.00 88.52           C  
ATOM   2043  HA  THR A 136      44.845 -26.769   6.505  1.00 88.52           H  
ATOM   2044  C   THR A 136      46.226 -27.123   4.888  1.00 88.52           C  
ATOM   2045  CB  THR A 136      45.186 -28.851   6.455  1.00 88.52           C  
ATOM   2046  HB  THR A 136      45.327 -29.658   5.736  1.00 88.52           H  
ATOM   2047  O   THR A 136      46.560 -27.855   3.956  1.00 88.52           O  
ATOM   2048  CG2 THR A 136      46.360 -28.828   7.430  1.00 88.52           C  
ATOM   2049 HG21 THR A 136      46.243 -28.015   8.147  1.00 88.52           H  
ATOM   2050 HG22 THR A 136      46.399 -29.777   7.964  1.00 88.52           H  
ATOM   2051 HG23 THR A 136      47.296 -28.707   6.884  1.00 88.52           H  
ATOM   2052  OG1 THR A 136      44.027 -29.108   7.223  1.00 88.52           O  
ATOM   2053  HG1 THR A 136      43.445 -28.351   7.120  1.00 88.52           H  
ATOM   2054  N   PRO A 137      46.892 -25.982   5.172  1.00 89.81           N  
ATOM   2055  CA  PRO A 137      46.498 -24.936   6.133  1.00 89.81           C  
ATOM   2056  HA  PRO A 137      46.457 -25.350   7.141  1.00 89.81           H  
ATOM   2057  C   PRO A 137      45.130 -24.305   5.798  1.00 89.81           C  
ATOM   2058  CB  PRO A 137      47.624 -23.896   6.074  1.00 89.81           C  
ATOM   2059  HB2 PRO A 137      48.407 -24.169   6.781  1.00 89.81           H  
ATOM   2060  HB3 PRO A 137      47.270 -22.885   6.274  1.00 89.81           H  
ATOM   2061  O   PRO A 137      44.635 -24.444   4.679  1.00 89.81           O  
ATOM   2062  CG  PRO A 137      48.156 -24.035   4.649  1.00 89.81           C  
ATOM   2063  HG2 PRO A 137      47.507 -23.499   3.957  1.00 89.81           H  
ATOM   2064  HG3 PRO A 137      49.185 -23.687   4.562  1.00 89.81           H  
ATOM   2065  CD  PRO A 137      48.044 -25.537   4.400  1.00 89.81           C  
ATOM   2066  HD2 PRO A 137      48.940 -26.041   4.763  1.00 89.81           H  
ATOM   2067  HD3 PRO A 137      47.916 -25.733   3.335  1.00 89.81           H  
ATOM   2068  N   ASP A 138      44.489 -23.638   6.767  1.00 87.84           N  
ATOM   2069  H   ASP A 138      44.928 -23.499   7.666  1.00 87.84           H  
ATOM   2070  CA  ASP A 138      43.175 -23.029   6.516  1.00 87.84           C  
ATOM   2071  HA  ASP A 138      42.579 -23.794   6.017  1.00 87.84           H  
ATOM   2072  C   ASP A 138      43.262 -21.835   5.550  1.00 87.84           C  
ATOM   2073  CB  ASP A 138      42.409 -22.663   7.800  1.00 87.84           C  
ATOM   2074  HB2 ASP A 138      42.376 -23.530   8.460  1.00 87.84           H  
ATOM   2075  HB3 ASP A 138      42.924 -21.851   8.313  1.00 87.84           H  
ATOM   2076  O   ASP A 138      44.248 -21.100   5.492  1.00 87.84           O  
ATOM   2077  CG  ASP A 138      40.970 -22.244   7.447  1.00 87.84           C  
ATOM   2078  OD1 ASP A 138      40.286 -23.016   6.726  1.00 87.84           O  
ATOM   2079  OD2 ASP A 138      40.562 -21.105   7.742  1.00 87.84           O  
ATOM   2080  N   VAL A 139      42.196 -21.645   4.773  1.00 89.19           N  
ATOM   2081  H   VAL A 139      41.403 -22.244   4.952  1.00 89.19           H  
ATOM   2082  CA  VAL A 139      42.122 -20.657   3.694  1.00 89.19           C  
ATOM   2083  HA  VAL A 139      43.001 -20.014   3.733  1.00 89.19           H  
ATOM   2084  C   VAL A 139      40.887 -19.781   3.895  1.00 89.19           C  
ATOM   2085  CB  VAL A 139      42.122 -21.374   2.325  1.00 89.19           C  
ATOM   2086  HB  VAL A 139      41.247 -22.023   2.266  1.00 89.19           H  
ATOM   2087  O   VAL A 139      39.801 -20.118   3.417  1.00 89.19           O  
ATOM   2088  CG1 VAL A 139      42.065 -20.380   1.155  1.00 89.19           C  
ATOM   2089 HG11 VAL A 139      41.184 -19.742   1.235  1.00 89.19           H  
ATOM   2090 HG12 VAL A 139      42.963 -19.762   1.157  1.00 89.19           H  
ATOM   2091 HG13 VAL A 139      42.005 -20.937   0.220  1.00 89.19           H  
ATOM   2092  CG2 VAL A 139      43.361 -22.252   2.109  1.00 89.19           C  
ATOM   2093 HG21 VAL A 139      44.270 -21.661   2.218  1.00 89.19           H  
ATOM   2094 HG22 VAL A 139      43.385 -23.053   2.848  1.00 89.19           H  
ATOM   2095 HG23 VAL A 139      43.339 -22.717   1.123  1.00 89.19           H  
ATOM   2096  N   GLU A 140      41.028 -18.630   4.558  1.00 81.82           N  
ATOM   2097  H   GLU A 140      41.893 -18.480   5.059  1.00 81.82           H  
ATOM   2098  CA  GLU A 140      39.909 -17.704   4.825  1.00 81.82           C  
ATOM   2099  HA  GLU A 140      39.209 -18.163   5.523  1.00 81.82           H  
ATOM   2100  C   GLU A 140      39.155 -17.295   3.545  1.00 81.82           C  
ATOM   2101  CB  GLU A 140      40.433 -16.392   5.425  1.00 81.82           C  
ATOM   2102  HB2 GLU A 140      41.101 -15.929   4.699  1.00 81.82           H  
ATOM   2103  HB3 GLU A 140      39.574 -15.734   5.558  1.00 81.82           H  
ATOM   2104  O   GLU A 140      37.921 -17.218   3.486  1.00 81.82           O  
ATOM   2105  CG  GLU A 140      41.167 -16.483   6.766  1.00 81.82           C  
ATOM   2106  HG2 GLU A 140      40.551 -17.051   7.462  1.00 81.82           H  
ATOM   2107  HG3 GLU A 140      42.114 -17.005   6.625  1.00 81.82           H  
ATOM   2108  CD  GLU A 140      41.421 -15.068   7.321  1.00 81.82           C  
ATOM   2109  OE1 GLU A 140      41.414 -14.917   8.560  1.00 81.82           O  
ATOM   2110  OE2 GLU A 140      41.543 -14.131   6.494  1.00 81.82           O  
ATOM   2111  N   ALA A 141      39.909 -17.011   2.479  1.00 85.37           N  
ATOM   2112  H   ALA A 141      40.909 -17.093   2.592  1.00 85.37           H  
ATOM   2113  CA  ALA A 141      39.367 -16.456   1.252  1.00 85.37           C  
ATOM   2114  HA  ALA A 141      38.710 -15.630   1.525  1.00 85.37           H  
ATOM   2115  C   ALA A 141      38.537 -17.503   0.494  1.00 85.37           C  
ATOM   2116  CB  ALA A 141      40.515 -15.878   0.416  1.00 85.37           C  
ATOM   2117  HB1 ALA A 141      41.221 -16.670   0.167  1.00 85.37           H  
ATOM   2118  HB2 ALA A 141      40.125 -15.436  -0.501  1.00 85.37           H  
ATOM   2119  HB3 ALA A 141      41.035 -15.110   0.990  1.00 85.37           H  
ATOM   2120  O   ALA A 141      39.062 -18.313  -0.269  1.00 85.37           O  
ATOM   2121  N   THR A 142      37.206 -17.417   0.595  1.00 87.27           N  
ATOM   2122  H   THR A 142      36.855 -16.838   1.345  1.00 87.27           H  
ATOM   2123  CA  THR A 142      36.255 -18.330  -0.074  1.00 87.27           C  
ATOM   2124  HA  THR A 142      36.358 -19.317   0.377  1.00 87.27           H  
ATOM   2125  C   THR A 142      36.496 -18.475  -1.586  1.00 87.27           C  
ATOM   2126  CB  THR A 142      34.808 -17.839   0.117  1.00 87.27           C  
ATOM   2127  HB  THR A 142      34.595 -17.076  -0.631  1.00 87.27           H  
ATOM   2128  O   THR A 142      36.194 -19.512  -2.174  1.00 87.27           O  
ATOM   2129  CG2 THR A 142      33.790 -18.961  -0.033  1.00 87.27           C  
ATOM   2130 HG21 THR A 142      34.016 -19.741   0.694  1.00 87.27           H  
ATOM   2131 HG22 THR A 142      32.786 -18.580   0.155  1.00 87.27           H  
ATOM   2132 HG23 THR A 142      33.828 -19.384  -1.036  1.00 87.27           H  
ATOM   2133  OG1 THR A 142      34.592 -17.254   1.381  1.00 87.27           O  
ATOM   2134  HG1 THR A 142      34.941 -17.836   2.060  1.00 87.27           H  
ATOM   2135  N   ARG A 143      37.053 -17.443  -2.239  1.00 86.97           N  
ATOM   2136  H   ARG A 143      37.323 -16.646  -1.680  1.00 86.97           H  
ATOM   2137  CA  ARG A 143      37.441 -17.485  -3.660  1.00 86.97           C  
ATOM   2138  HA  ARG A 143      36.609 -17.895  -4.232  1.00 86.97           H  
ATOM   2139  C   ARG A 143      38.623 -18.429  -3.921  1.00 86.97           C  
ATOM   2140  CB  ARG A 143      37.737 -16.060  -4.161  1.00 86.97           C  
ATOM   2141  HB2 ARG A 143      36.918 -15.403  -3.868  1.00 86.97           H  
ATOM   2142  HB3 ARG A 143      38.653 -15.700  -3.692  1.00 86.97           H  
ATOM   2143  O   ARG A 143      38.621 -19.088  -4.953  1.00 86.97           O  
ATOM   2144  CG  ARG A 143      37.883 -16.004  -5.694  1.00 86.97           C  
ATOM   2145  HG2 ARG A 143      38.672 -16.681  -6.021  1.00 86.97           H  
ATOM   2146  HG3 ARG A 143      36.947 -16.333  -6.146  1.00 86.97           H  
ATOM   2147  CD  ARG A 143      38.203 -14.592  -6.212  1.00 86.97           C  
ATOM   2148  HD2 ARG A 143      38.095 -14.583  -7.297  1.00 86.97           H  
ATOM   2149  HD3 ARG A 143      37.472 -13.892  -5.807  1.00 86.97           H  
ATOM   2150  NE  ARG A 143      39.566 -14.147  -5.845  1.00 86.97           N  
ATOM   2151  HE  ARG A 143      39.652 -13.566  -5.024  1.00 86.97           H  
ATOM   2152  NH1 ARG A 143      40.737 -15.182  -7.543  1.00 86.97           N  
ATOM   2153 HH11 ARG A 143      41.620 -15.418  -7.973  1.00 86.97           H  
ATOM   2154 HH12 ARG A 143      39.886 -15.597  -7.895  1.00 86.97           H  
ATOM   2155  NH2 ARG A 143      41.828 -13.960  -6.034  1.00 86.97           N  
ATOM   2156 HH21 ARG A 143      41.866 -13.368  -5.217  1.00 86.97           H  
ATOM   2157 HH22 ARG A 143      42.696 -14.217  -6.483  1.00 86.97           H  
ATOM   2158  CZ  ARG A 143      40.696 -14.430  -6.477  1.00 86.97           C  
ATOM   2159  N   LEU A 144      39.592 -18.504  -3.005  1.00 88.82           N  
ATOM   2160  H   LEU A 144      39.459 -18.031  -2.122  1.00 88.82           H  
ATOM   2161  CA  LEU A 144      40.715 -19.441  -3.078  1.00 88.82           C  
ATOM   2162  HA  LEU A 144      41.093 -19.470  -4.101  1.00 88.82           H  
ATOM   2163  C   LEU A 144      40.251 -20.870  -2.770  1.00 88.82           C  
ATOM   2164  CB  LEU A 144      41.862 -18.991  -2.153  1.00 88.82           C  
ATOM   2165  HB2 LEU A 144      41.475 -18.865  -1.142  1.00 88.82           H  
ATOM   2166  HB3 LEU A 144      42.601 -19.792  -2.123  1.00 88.82           H  
ATOM   2167  O   LEU A 144      40.463 -21.731  -3.615  1.00 88.82           O  
ATOM   2168  CG  LEU A 144      42.591 -17.701  -2.567  1.00 88.82           C  
ATOM   2169  HG  LEU A 144      41.883 -16.872  -2.565  1.00 88.82           H  
ATOM   2170  CD1 LEU A 144      43.703 -17.393  -1.567  1.00 88.82           C  
ATOM   2171 HD11 LEU A 144      44.455 -18.182  -1.586  1.00 88.82           H  
ATOM   2172 HD12 LEU A 144      43.304 -17.333  -0.554  1.00 88.82           H  
ATOM   2173 HD13 LEU A 144      44.184 -16.444  -1.807  1.00 88.82           H  
ATOM   2174  CD2 LEU A 144      43.229 -17.799  -3.957  1.00 88.82           C  
ATOM   2175 HD21 LEU A 144      43.833 -16.912  -4.148  1.00 88.82           H  
ATOM   2176 HD22 LEU A 144      42.461 -17.880  -4.726  1.00 88.82           H  
ATOM   2177 HD23 LEU A 144      43.874 -18.676  -3.999  1.00 88.82           H  
ATOM   2178  N   ARG A 145      39.487 -21.098  -1.684  1.00 91.81           N  
ATOM   2179  H   ARG A 145      39.396 -20.350  -1.012  1.00 91.81           H  
ATOM   2180  CA  ARG A 145      38.869 -22.415  -1.375  1.00 91.81           C  
ATOM   2181  HA  ARG A 145      39.647 -23.122  -1.088  1.00 91.81           H  
ATOM   2182  C   ARG A 145      38.163 -23.026  -2.597  1.00 91.81           C  
ATOM   2183  CB  ARG A 145      37.855 -22.306  -0.213  1.00 91.81           C  
ATOM   2184  HB2 ARG A 145      37.063 -21.615  -0.499  1.00 91.81           H  
ATOM   2185  HB3 ARG A 145      37.406 -23.287  -0.057  1.00 91.81           H  
ATOM   2186  O   ARG A 145      38.339 -24.197  -2.913  1.00 91.81           O  
ATOM   2187  CG  ARG A 145      38.443 -21.851   1.132  1.00 91.81           C  
ATOM   2188  HG2 ARG A 145      39.204 -22.560   1.458  1.00 91.81           H  
ATOM   2189  HG3 ARG A 145      38.908 -20.875   0.995  1.00 91.81           H  
ATOM   2190  CD  ARG A 145      37.353 -21.718   2.216  1.00 91.81           C  
ATOM   2191  HD2 ARG A 145      36.395 -21.502   1.743  1.00 91.81           H  
ATOM   2192  HD3 ARG A 145      37.581 -20.862   2.851  1.00 91.81           H  
ATOM   2193  NE  ARG A 145      37.206 -22.924   3.059  1.00 91.81           N  
ATOM   2194  HE  ARG A 145      36.464 -23.564   2.815  1.00 91.81           H  
ATOM   2195  NH1 ARG A 145      38.647 -22.316   4.732  1.00 91.81           N  
ATOM   2196 HH11 ARG A 145      39.123 -22.528   5.597  1.00 91.81           H  
ATOM   2197 HH12 ARG A 145      38.938 -21.487   4.233  1.00 91.81           H  
ATOM   2198  NH2 ARG A 145      37.533 -24.209   4.934  1.00 91.81           N  
ATOM   2199 HH21 ARG A 145      38.057 -24.317   5.791  1.00 91.81           H  
ATOM   2200 HH22 ARG A 145      36.936 -24.951   4.600  1.00 91.81           H  
ATOM   2201  CZ  ARG A 145      37.795 -23.149   4.224  1.00 91.81           C  
ATOM   2202  N   ARG A 146      37.378 -22.214  -3.321  1.00 93.10           N  
ATOM   2203  H   ARG A 146      37.263 -21.269  -2.984  1.00 93.10           H  
ATOM   2204  CA  ARG A 146      36.678 -22.633  -4.552  1.00 93.10           C  
ATOM   2205  HA  ARG A 146      36.211 -23.603  -4.380  1.00 93.10           H  
ATOM   2206  C   ARG A 146      37.597 -22.853  -5.756  1.00 93.10           C  
ATOM   2207  CB  ARG A 146      35.599 -21.608  -4.919  1.00 93.10           C  
ATOM   2208  HB2 ARG A 146      35.229 -21.833  -5.919  1.00 93.10           H  
ATOM   2209  HB3 ARG A 146      36.054 -20.617  -4.943  1.00 93.10           H  
ATOM   2210  O   ARG A 146      37.233 -23.643  -6.617  1.00 93.10           O  
ATOM   2211  CG  ARG A 146      34.400 -21.610  -3.960  1.00 93.10           C  
ATOM   2212  HG2 ARG A 146      33.862 -22.554  -4.042  1.00 93.10           H  
ATOM   2213  HG3 ARG A 146      34.732 -21.476  -2.930  1.00 93.10           H  
ATOM   2214  CD  ARG A 146      33.472 -20.464  -4.363  1.00 93.10           C  
ATOM   2215  HD2 ARG A 146      34.058 -19.545  -4.399  1.00 93.10           H  
ATOM   2216  HD3 ARG A 146      33.082 -20.677  -5.358  1.00 93.10           H  
ATOM   2217  NE  ARG A 146      32.358 -20.281  -3.417  1.00 93.10           N  
ATOM   2218  HE  ARG A 146      32.342 -20.866  -2.594  1.00 93.10           H  
ATOM   2219  NH1 ARG A 146      31.248 -18.679  -4.625  1.00 93.10           N  
ATOM   2220 HH11 ARG A 146      31.908 -18.835  -5.373  1.00 93.10           H  
ATOM   2221 HH12 ARG A 146      30.452 -18.069  -4.742  1.00 93.10           H  
ATOM   2222  NH2 ARG A 146      30.478 -19.276  -2.626  1.00 93.10           N  
ATOM   2223 HH21 ARG A 146      29.660 -18.695  -2.746  1.00 93.10           H  
ATOM   2224 HH22 ARG A 146      30.595 -19.823  -1.785  1.00 93.10           H  
ATOM   2225  CZ  ARG A 146      31.370 -19.420  -3.557  1.00 93.10           C  
ATOM   2226  N   SER A 147      38.733 -22.157  -5.835  1.00 91.52           N  
ATOM   2227  H   SER A 147      38.993 -21.580  -5.049  1.00 91.52           H  
ATOM   2228  CA  SER A 147      39.738 -22.356  -6.889  1.00 91.52           C  
ATOM   2229  HA  SER A 147      39.243 -22.373  -7.859  1.00 91.52           H  
ATOM   2230  C   SER A 147      40.450 -23.694  -6.696  1.00 91.52           C  
ATOM   2231  CB  SER A 147      40.754 -21.206  -6.880  1.00 91.52           C  
ATOM   2232  HB2 SER A 147      41.453 -21.322  -6.052  1.00 91.52           H  
ATOM   2233  HB3 SER A 147      40.220 -20.264  -6.752  1.00 91.52           H  
ATOM   2234  O   SER A 147      40.463 -24.508  -7.610  1.00 91.52           O  
ATOM   2235  OG  SER A 147      41.464 -21.142  -8.101  1.00 91.52           O  
ATOM   2236  HG  SER A 147      41.992 -21.937  -8.202  1.00 91.52           H  
ATOM   2237  N   PHE A 148      40.932 -23.945  -5.478  1.00 92.98           N  
ATOM   2238  H   PHE A 148      40.880 -23.217  -4.780  1.00 92.98           H  
ATOM   2239  CA  PHE A 148      41.608 -25.177  -5.077  1.00 92.98           C  
ATOM   2240  HA  PHE A 148      42.496 -25.327  -5.690  1.00 92.98           H  
ATOM   2241  C   PHE A 148      40.725 -26.415  -5.305  1.00 92.98           C  
ATOM   2242  CB  PHE A 148      42.022 -24.986  -3.604  1.00 92.98           C  
ATOM   2243  HB2 PHE A 148      42.414 -25.919  -3.200  1.00 92.98           H  
ATOM   2244  HB3 PHE A 148      41.123 -24.753  -3.033  1.00 92.98           H  
ATOM   2245  O   PHE A 148      41.124 -27.347  -5.995  1.00 92.98           O  
ATOM   2246  CG  PHE A 148      43.048 -23.888  -3.346  1.00 92.98           C  
ATOM   2247  CD1 PHE A 148      44.101 -23.643  -4.255  1.00 92.98           C  
ATOM   2248  HD1 PHE A 148      44.237 -24.262  -5.129  1.00 92.98           H  
ATOM   2249  CD2 PHE A 148      42.972 -23.125  -2.163  1.00 92.98           C  
ATOM   2250  HD2 PHE A 148      42.212 -23.345  -1.428  1.00 92.98           H  
ATOM   2251  CE1 PHE A 148      45.028 -22.616  -4.011  1.00 92.98           C  
ATOM   2252  HE1 PHE A 148      45.846 -22.472  -4.702  1.00 92.98           H  
ATOM   2253  CE2 PHE A 148      43.912 -22.108  -1.912  1.00 92.98           C  
ATOM   2254  HE2 PHE A 148      43.891 -21.565  -0.979  1.00 92.98           H  
ATOM   2255  CZ  PHE A 148      44.930 -21.840  -2.844  1.00 92.98           C  
ATOM   2256  HZ  PHE A 148      45.675 -21.089  -2.628  1.00 92.98           H  
ATOM   2257  N   LEU A 149      39.462 -26.391  -4.859  1.00 93.65           N  
ATOM   2258  H   LEU A 149      39.171 -25.630  -4.262  1.00 93.65           H  
ATOM   2259  CA  LEU A 149      38.539 -27.510  -5.098  1.00 93.65           C  
ATOM   2260  HA  LEU A 149      39.051 -28.420  -4.784  1.00 93.65           H  
ATOM   2261  C   LEU A 149      38.170 -27.703  -6.590  1.00 93.65           C  
ATOM   2262  CB  LEU A 149      37.299 -27.311  -4.205  1.00 93.65           C  
ATOM   2263  HB2 LEU A 149      37.628 -27.056  -3.198  1.00 93.65           H  
ATOM   2264  HB3 LEU A 149      36.728 -26.469  -4.595  1.00 93.65           H  
ATOM   2265  O   LEU A 149      37.785 -28.800  -6.990  1.00 93.65           O  
ATOM   2266  CG  LEU A 149      36.379 -28.546  -4.107  1.00 93.65           C  
ATOM   2267  HG  LEU A 149      36.082 -28.868  -5.105  1.00 93.65           H  
ATOM   2268  CD1 LEU A 149      37.022 -29.711  -3.357  1.00 93.65           C  
ATOM   2269 HD11 LEU A 149      37.911 -30.062  -3.881  1.00 93.65           H  
ATOM   2270 HD12 LEU A 149      36.319 -30.541  -3.288  1.00 93.65           H  
ATOM   2271 HD13 LEU A 149      37.292 -29.398  -2.349  1.00 93.65           H  
ATOM   2272  CD2 LEU A 149      35.109 -28.171  -3.352  1.00 93.65           C  
ATOM   2273 HD21 LEU A 149      34.593 -27.382  -3.897  1.00 93.65           H  
ATOM   2274 HD22 LEU A 149      34.455 -29.040  -3.283  1.00 93.65           H  
ATOM   2275 HD23 LEU A 149      35.356 -27.831  -2.346  1.00 93.65           H  
ATOM   2276  N   TYR A 150      38.277 -26.665  -7.430  1.00 92.44           N  
ATOM   2277  H   TYR A 150      38.700 -25.813  -7.092  1.00 92.44           H  
ATOM   2278  CA  TYR A 150      37.953 -26.752  -8.864  1.00 92.44           C  
ATOM   2279  HA  TYR A 150      37.047 -27.346  -8.977  1.00 92.44           H  
ATOM   2280  C   TYR A 150      39.011 -27.495  -9.690  1.00 92.44           C  
ATOM   2281  CB  TYR A 150      37.666 -25.345  -9.414  1.00 92.44           C  
ATOM   2282  HB2 TYR A 150      36.799 -24.940  -8.892  1.00 92.44           H  
ATOM   2283  HB3 TYR A 150      38.513 -24.695  -9.192  1.00 92.44           H  
ATOM   2284  O   TYR A 150      38.672 -28.070 -10.726  1.00 92.44           O  
ATOM   2285  CG  TYR A 150      37.397 -25.281 -10.907  1.00 92.44           C  
ATOM   2286  CD1 TYR A 150      38.434 -24.915 -11.786  1.00 92.44           C  
ATOM   2287  HD1 TYR A 150      39.414 -24.691 -11.391  1.00 92.44           H  
ATOM   2288  CD2 TYR A 150      36.125 -25.608 -11.417  1.00 92.44           C  
ATOM   2289  HD2 TYR A 150      35.340 -25.911 -10.740  1.00 92.44           H  
ATOM   2290  CE1 TYR A 150      38.205 -24.867 -13.173  1.00 92.44           C  
ATOM   2291  HE1 TYR A 150      39.015 -24.596 -13.834  1.00 92.44           H  
ATOM   2292  CE2 TYR A 150      35.891 -25.571 -12.808  1.00 92.44           C  
ATOM   2293  HE2 TYR A 150      34.921 -25.829 -13.205  1.00 92.44           H  
ATOM   2294  OH  TYR A 150      36.736 -25.195 -15.031  1.00 92.44           O  
ATOM   2295  HH  TYR A 150      37.402 -24.652 -15.458  1.00 92.44           H  
ATOM   2296  CZ  TYR A 150      36.934 -25.201 -13.684  1.00 92.44           C  
ATOM   2297  N   GLU A 151      40.259 -27.564  -9.229  1.00 91.33           N  
ATOM   2298  H   GLU A 151      40.507 -27.077  -8.379  1.00 91.33           H  
ATOM   2299  CA  GLU A 151      41.299 -28.373  -9.879  1.00 91.33           C  
ATOM   2300  HA  GLU A 151      41.367 -28.097 -10.932  1.00 91.33           H  
ATOM   2301  C   GLU A 151      40.941 -29.870  -9.844  1.00 91.33           C  
ATOM   2302  CB  GLU A 151      42.656 -28.073  -9.225  1.00 91.33           C  
ATOM   2303  HB2 GLU A 151      42.583 -28.219  -8.148  1.00 91.33           H  
ATOM   2304  HB3 GLU A 151      43.403 -28.757  -9.628  1.00 91.33           H  
ATOM   2305  O   GLU A 151      41.107 -30.580 -10.835  1.00 91.33           O  
ATOM   2306  CG  GLU A 151      43.075 -26.624  -9.539  1.00 91.33           C  
ATOM   2307  HG2 GLU A 151      42.276 -25.945  -9.241  1.00 91.33           H  
ATOM   2308  HG3 GLU A 151      43.200 -26.525 -10.618  1.00 91.33           H  
ATOM   2309  CD  GLU A 151      44.362 -26.175  -8.842  1.00 91.33           C  
ATOM   2310  OE1 GLU A 151      44.569 -24.939  -8.811  1.00 91.33           O  
ATOM   2311  OE2 GLU A 151      45.108 -27.050  -8.347  1.00 91.33           O  
ATOM   2312  N   HIS A 152      40.293 -30.323  -8.767  1.00 92.86           N  
ATOM   2313  H   HIS A 152      40.184 -29.688  -7.990  1.00 92.86           H  
ATOM   2314  CA  HIS A 152      39.854 -31.711  -8.587  1.00 92.86           C  
ATOM   2315  HA  HIS A 152      40.578 -32.351  -9.091  1.00 92.86           H  
ATOM   2316  C   HIS A 152      38.485 -32.041  -9.213  1.00 92.86           C  
ATOM   2317  CB  HIS A 152      39.911 -32.060  -7.098  1.00 92.86           C  
ATOM   2318  HB2 HIS A 152      39.666 -33.114  -6.969  1.00 92.86           H  
ATOM   2319  HB3 HIS A 152      39.169 -31.470  -6.559  1.00 92.86           H  
ATOM   2320  O   HIS A 152      37.959 -33.138  -9.008  1.00 92.86           O  
ATOM   2321  CG  HIS A 152      41.272 -31.811  -6.500  1.00 92.86           C  
ATOM   2322  CD2 HIS A 152      41.624 -30.762  -5.695  1.00 92.86           C  
ATOM   2323  HD2 HIS A 152      40.974 -29.968  -5.360  1.00 92.86           H  
ATOM   2324  ND1 HIS A 152      42.411 -32.557  -6.715  1.00 92.86           N  
ATOM   2325  HD1 HIS A 152      42.496 -33.390  -7.279  1.00 92.86           H  
ATOM   2326  CE1 HIS A 152      43.423 -31.967  -6.056  1.00 92.86           C  
ATOM   2327  HE1 HIS A 152      44.446 -32.313  -6.049  1.00 92.86           H  
ATOM   2328  NE2 HIS A 152      42.983 -30.880  -5.406  1.00 92.86           N  
ATOM   2329  N   LYS A 153      37.897 -31.139 -10.018  1.00 89.86           N  
ATOM   2330  H   LYS A 153      38.385 -30.266 -10.157  1.00 89.86           H  
ATOM   2331  CA  LYS A 153      36.553 -31.305 -10.615  1.00 89.86           C  
ATOM   2332  HA  LYS A 153      35.826 -31.289  -9.803  1.00 89.86           H  
ATOM   2333  C   LYS A 153      36.328 -32.631 -11.357  1.00 89.86           C  
ATOM   2334  CB  LYS A 153      36.243 -30.122 -11.548  1.00 89.86           C  
ATOM   2335  HB2 LYS A 153      35.201 -30.193 -11.862  1.00 89.86           H  
ATOM   2336  HB3 LYS A 153      36.361 -29.191 -10.995  1.00 89.86           H  
ATOM   2337  O   LYS A 153      35.192 -33.084 -11.434  1.00 89.86           O  
ATOM   2338  CG  LYS A 153      37.139 -30.108 -12.800  1.00 89.86           C  
ATOM   2339  HG2 LYS A 153      38.188 -30.081 -12.504  1.00 89.86           H  
ATOM   2340  HG3 LYS A 153      36.964 -31.011 -13.386  1.00 89.86           H  
ATOM   2341  CD  LYS A 153      36.841 -28.905 -13.689  1.00 89.86           C  
ATOM   2342  HD2 LYS A 153      37.042 -27.995 -13.123  1.00 89.86           H  
ATOM   2343  HD3 LYS A 153      35.794 -28.932 -13.991  1.00 89.86           H  
ATOM   2344  CE  LYS A 153      37.754 -28.959 -14.916  1.00 89.86           C  
ATOM   2345  HE2 LYS A 153      38.776 -28.772 -14.586  1.00 89.86           H  
ATOM   2346  HE3 LYS A 153      37.721 -29.964 -15.337  1.00 89.86           H  
ATOM   2347  NZ  LYS A 153      37.345 -27.967 -15.937  1.00 89.86           N  
ATOM   2348  HZ1 LYS A 153      37.261 -27.052 -15.517  1.00 89.86           H  
ATOM   2349  HZ2 LYS A 153      36.445 -28.213 -16.324  1.00 89.86           H  
ATOM   2350  HZ3 LYS A 153      38.023 -27.931 -16.684  1.00 89.86           H  
ATOM   2351  N   GLY A 154      37.382 -33.255 -11.895  1.00 88.60           N  
ATOM   2352  H   GLY A 154      38.292 -32.838 -11.760  1.00 88.60           H  
ATOM   2353  CA  GLY A 154      37.293 -34.549 -12.583  1.00 88.60           C  
ATOM   2354  HA2 GLY A 154      36.561 -34.485 -13.388  1.00 88.60           H  
ATOM   2355  HA3 GLY A 154      38.264 -34.789 -13.015  1.00 88.60           H  
ATOM   2356  C   GLY A 154      36.891 -35.709 -11.664  1.00 88.60           C  
ATOM   2357  O   GLY A 154      36.186 -36.610 -12.101  1.00 88.60           O  
ATOM   2358  N   ILE A 155      37.274 -35.650 -10.384  1.00 90.02           N  
ATOM   2359  H   ILE A 155      37.816 -34.853 -10.084  1.00 90.02           H  
ATOM   2360  CA  ILE A 155      36.904 -36.634  -9.351  1.00 90.02           C  
ATOM   2361  HA  ILE A 155      36.867 -37.627  -9.798  1.00 90.02           H  
ATOM   2362  C   ILE A 155      35.501 -36.319  -8.797  1.00 90.02           C  
ATOM   2363  CB  ILE A 155      37.979 -36.636  -8.230  1.00 90.02           C  
ATOM   2364  HB  ILE A 155      37.969 -35.659  -7.746  1.00 90.02           H  
ATOM   2365  O   ILE A 155      34.711 -37.213  -8.489  1.00 90.02           O  
ATOM   2366  CG1 ILE A 155      39.405 -36.878  -8.793  1.00 90.02           C  
ATOM   2367 HG12 ILE A 155      39.472 -37.892  -9.187  1.00 90.02           H  
ATOM   2368 HG13 ILE A 155      39.603 -36.189  -9.614  1.00 90.02           H  
ATOM   2369  CG2 ILE A 155      37.641 -37.699  -7.168  1.00 90.02           C  
ATOM   2370 HG21 ILE A 155      36.685 -37.479  -6.693  1.00 90.02           H  
ATOM   2371 HG22 ILE A 155      37.592 -38.686  -7.627  1.00 90.02           H  
ATOM   2372 HG23 ILE A 155      38.396 -37.715  -6.382  1.00 90.02           H  
ATOM   2373  CD1 ILE A 155      40.532 -36.660  -7.775  1.00 90.02           C  
ATOM   2374 HD11 ILE A 155      41.494 -36.723  -8.284  1.00 90.02           H  
ATOM   2375 HD12 ILE A 155      40.507 -37.423  -6.998  1.00 90.02           H  
ATOM   2376 HD13 ILE A 155      40.437 -35.672  -7.323  1.00 90.02           H  
ATOM   2377  N   LEU A 156      35.176 -35.026  -8.697  1.00 91.48           N  
ATOM   2378  H   LEU A 156      35.883 -34.351  -8.956  1.00 91.48           H  
ATOM   2379  CA  LEU A 156      33.923 -34.532  -8.121  1.00 91.48           C  
ATOM   2380  HA  LEU A 156      33.663 -35.156  -7.266  1.00 91.48           H  
ATOM   2381  C   LEU A 156      32.724 -34.606  -9.081  1.00 91.48           C  
ATOM   2382  CB  LEU A 156      34.131 -33.091  -7.622  1.00 91.48           C  
ATOM   2383  HB2 LEU A 156      33.208 -32.760  -7.146  1.00 91.48           H  
ATOM   2384  HB3 LEU A 156      34.303 -32.451  -8.487  1.00 91.48           H  
ATOM   2385  O   LEU A 156      31.591 -34.681  -8.622  1.00 91.48           O  
ATOM   2386  CG  LEU A 156      35.289 -32.895  -6.624  1.00 91.48           C  
ATOM   2387  HG  LEU A 156      36.229 -33.195  -7.088  1.00 91.48           H  
ATOM   2388  CD1 LEU A 156      35.398 -31.415  -6.269  1.00 91.48           C  
ATOM   2389 HD11 LEU A 156      34.502 -31.084  -5.746  1.00 91.48           H  
ATOM   2390 HD12 LEU A 156      36.271 -31.268  -5.633  1.00 91.48           H  
ATOM   2391 HD13 LEU A 156      35.534 -30.822  -7.173  1.00 91.48           H  
ATOM   2392  CD2 LEU A 156      35.106 -33.704  -5.340  1.00 91.48           C  
ATOM   2393 HD21 LEU A 156      35.873 -33.428  -4.616  1.00 91.48           H  
ATOM   2394 HD22 LEU A 156      34.121 -33.515  -4.915  1.00 91.48           H  
ATOM   2395 HD23 LEU A 156      35.218 -34.767  -5.555  1.00 91.48           H  
ATOM   2396  N   GLY A 157      32.937 -34.568 -10.399  1.00 86.87           N  
ATOM   2397  H   GLY A 157      33.881 -34.423 -10.729  1.00 86.87           H  
ATOM   2398  CA  GLY A 157      31.848 -34.543 -11.378  1.00 86.87           C  
ATOM   2399  HA2 GLY A 157      31.252 -35.449 -11.265  1.00 86.87           H  
ATOM   2400  HA3 GLY A 157      32.265 -34.527 -12.385  1.00 86.87           H  
ATOM   2401  C   GLY A 157      30.940 -33.317 -11.206  1.00 86.87           C  
ATOM   2402  O   GLY A 157      31.410 -32.178 -11.141  1.00 86.87           O  
ATOM   2403  N   GLY A 158      29.624 -33.531 -11.143  1.00 89.51           N  
ATOM   2404  H   GLY A 158      29.277 -34.477 -11.205  1.00 89.51           H  
ATOM   2405  CA  GLY A 158      28.657 -32.483 -10.814  1.00 89.51           C  
ATOM   2406  HA2 GLY A 158      27.651 -32.830 -11.049  1.00 89.51           H  
ATOM   2407  HA3 GLY A 158      28.858 -31.594 -11.413  1.00 89.51           H  
ATOM   2408  C   GLY A 158      28.686 -32.128  -9.328  1.00 89.51           C  
ATOM   2409  O   GLY A 158      28.132 -32.863  -8.513  1.00 89.51           O  
ATOM   2410  N   TYR A 159      29.282 -30.976  -8.986  1.00 93.38           N  
ATOM   2411  H   TYR A 159      29.814 -30.493  -9.696  1.00 93.38           H  
ATOM   2412  CA  TYR A 159      29.349 -30.477  -7.606  1.00 93.38           C  
ATOM   2413  HA  TYR A 159      28.588 -31.016  -7.042  1.00 93.38           H  
ATOM   2414  C   TYR A 159      29.031 -28.974  -7.460  1.00 93.38           C  
ATOM   2415  CB  TYR A 159      30.704 -30.837  -6.971  1.00 93.38           C  
ATOM   2416  HB2 TYR A 159      30.576 -30.852  -5.889  1.00 93.38           H  
ATOM   2417  HB3 TYR A 159      30.986 -31.846  -7.269  1.00 93.38           H  
ATOM   2418  O   TYR A 159      29.281 -28.149  -8.348  1.00 93.38           O  
ATOM   2419  CG  TYR A 159      31.827 -29.874  -7.314  1.00 93.38           C  
ATOM   2420  CD1 TYR A 159      32.401 -29.886  -8.600  1.00 93.38           C  
ATOM   2421  HD1 TYR A 159      32.095 -30.631  -9.319  1.00 93.38           H  
ATOM   2422  CD2 TYR A 159      32.264 -28.933  -6.359  1.00 93.38           C  
ATOM   2423  HD2 TYR A 159      31.854 -28.953  -5.361  1.00 93.38           H  
ATOM   2424  CE1 TYR A 159      33.375 -28.932  -8.948  1.00 93.38           C  
ATOM   2425  HE1 TYR A 159      33.815 -28.935  -9.934  1.00 93.38           H  
ATOM   2426  CE2 TYR A 159      33.255 -27.992  -6.696  1.00 93.38           C  
ATOM   2427  HE2 TYR A 159      33.604 -27.283  -5.960  1.00 93.38           H  
ATOM   2428  OH  TYR A 159      34.716 -27.044  -8.343  1.00 93.38           O  
ATOM   2429  HH  TYR A 159      35.104 -26.621  -7.574  1.00 93.38           H  
ATOM   2430  CZ  TYR A 159      33.800 -27.983  -7.998  1.00 93.38           C  
ATOM   2431  N   ILE A 160      28.460 -28.592  -6.316  1.00 92.35           N  
ATOM   2432  H   ILE A 160      28.267 -29.327  -5.650  1.00 92.35           H  
ATOM   2433  CA  ILE A 160      28.217 -27.211  -5.871  1.00 92.35           C  
ATOM   2434  HA  ILE A 160      28.664 -26.513  -6.579  1.00 92.35           H  
ATOM   2435  C   ILE A 160      28.930 -27.032  -4.534  1.00 92.35           C  
ATOM   2436  CB  ILE A 160      26.696 -26.912  -5.779  1.00 92.35           C  
ATOM   2437  HB  ILE A 160      26.192 -27.805  -5.407  1.00 92.35           H  
ATOM   2438  O   ILE A 160      28.670 -27.783  -3.606  1.00 92.35           O  
ATOM   2439  CG1 ILE A 160      26.139 -26.561  -7.177  1.00 92.35           C  
ATOM   2440 HG12 ILE A 160      26.346 -25.513  -7.395  1.00 92.35           H  
ATOM   2441 HG13 ILE A 160      26.645 -27.159  -7.936  1.00 92.35           H  
ATOM   2442  CG2 ILE A 160      26.370 -25.744  -4.822  1.00 92.35           C  
ATOM   2443 HG21 ILE A 160      26.629 -26.012  -3.798  1.00 92.35           H  
ATOM   2444 HG22 ILE A 160      25.300 -25.539  -4.828  1.00 92.35           H  
ATOM   2445 HG23 ILE A 160      26.913 -24.844  -5.110  1.00 92.35           H  
ATOM   2446  CD1 ILE A 160      24.635 -26.806  -7.332  1.00 92.35           C  
ATOM   2447 HD11 ILE A 160      24.433 -27.875  -7.267  1.00 92.35           H  
ATOM   2448 HD12 ILE A 160      24.071 -26.282  -6.560  1.00 92.35           H  
ATOM   2449 HD13 ILE A 160      24.311 -26.450  -8.310  1.00 92.35           H  
ATOM   2450  N   PHE A 161      29.800 -26.028  -4.426  1.00 93.59           N  
ATOM   2451  H   PHE A 161      29.974 -25.437  -5.226  1.00 93.59           H  
ATOM   2452  CA  PHE A 161      30.570 -25.747  -3.214  1.00 93.59           C  
ATOM   2453  HA  PHE A 161      30.206 -26.370  -2.398  1.00 93.59           H  
ATOM   2454  C   PHE A 161      30.404 -24.285  -2.789  1.00 93.59           C  
ATOM   2455  CB  PHE A 161      32.034 -26.121  -3.471  1.00 93.59           C  
ATOM   2456  HB2 PHE A 161      32.379 -25.601  -4.364  1.00 93.59           H  
ATOM   2457  HB3 PHE A 161      32.086 -27.192  -3.667  1.00 93.59           H  
ATOM   2458  O   PHE A 161      30.681 -23.367  -3.572  1.00 93.59           O  
ATOM   2459  CG  PHE A 161      32.973 -25.812  -2.324  1.00 93.59           C  
ATOM   2460  CD1 PHE A 161      34.131 -25.041  -2.542  1.00 93.59           C  
ATOM   2461  HD1 PHE A 161      34.363 -24.687  -3.535  1.00 93.59           H  
ATOM   2462  CD2 PHE A 161      32.725 -26.347  -1.049  1.00 93.59           C  
ATOM   2463  HD2 PHE A 161      31.873 -26.989  -0.883  1.00 93.59           H  
ATOM   2464  CE1 PHE A 161      35.024 -24.800  -1.486  1.00 93.59           C  
ATOM   2465  HE1 PHE A 161      35.938 -24.251  -1.659  1.00 93.59           H  
ATOM   2466  CE2 PHE A 161      33.604 -26.087   0.010  1.00 93.59           C  
ATOM   2467  HE2 PHE A 161      33.407 -26.503   0.987  1.00 93.59           H  
ATOM   2468  CZ  PHE A 161      34.758 -25.320  -0.210  1.00 93.59           C  
ATOM   2469  HZ  PHE A 161      35.447 -25.145   0.603  1.00 93.59           H  
ATOM   2470  N   ASP A 162      29.938 -24.052  -1.560  1.00 87.06           N  
ATOM   2471  H   ASP A 162      29.741 -24.836  -0.955  1.00 87.06           H  
ATOM   2472  CA  ASP A 162      29.713 -22.699  -1.040  1.00 87.06           C  
ATOM   2473  HA  ASP A 162      29.442 -22.072  -1.890  1.00 87.06           H  
ATOM   2474  C   ASP A 162      30.983 -22.060  -0.442  1.00 87.06           C  
ATOM   2475  CB  ASP A 162      28.486 -22.658  -0.103  1.00 87.06           C  
ATOM   2476  HB2 ASP A 162      27.640 -23.106  -0.624  1.00 87.06           H  
ATOM   2477  HB3 ASP A 162      28.238 -21.612   0.076  1.00 87.06           H  
ATOM   2478  O   ASP A 162      31.121 -20.834  -0.485  1.00 87.06           O  
ATOM   2479  CG  ASP A 162      28.646 -23.344   1.260  1.00 87.06           C  
ATOM   2480  OD1 ASP A 162      29.784 -23.710   1.612  1.00 87.06           O  
ATOM   2481  OD2 ASP A 162      27.633 -23.466   1.979  1.00 87.06           O  
ATOM   2482  N   GLY A 163      31.944 -22.868   0.007  1.00 89.71           N  
ATOM   2483  H   GLY A 163      31.731 -23.856   0.006  1.00 89.71           H  
ATOM   2484  CA  GLY A 163      33.099 -22.449   0.805  1.00 89.71           C  
ATOM   2485  HA2 GLY A 163      33.982 -22.381   0.170  1.00 89.71           H  
ATOM   2486  HA3 GLY A 163      32.885 -21.476   1.248  1.00 89.71           H  
ATOM   2487  C   GLY A 163      33.406 -23.391   1.974  1.00 89.71           C  
ATOM   2488  O   GLY A 163      34.563 -23.495   2.369  1.00 89.71           O  
ATOM   2489  N   THR A 164      32.397 -24.106   2.470  1.00 89.53           N  
ATOM   2490  H   THR A 164      31.471 -23.908   2.119  1.00 89.53           H  
ATOM   2491  CA  THR A 164      32.490 -25.081   3.568  1.00 89.53           C  
ATOM   2492  HA  THR A 164      33.526 -25.391   3.709  1.00 89.53           H  
ATOM   2493  C   THR A 164      31.673 -26.338   3.264  1.00 89.53           C  
ATOM   2494  CB  THR A 164      31.982 -24.447   4.875  1.00 89.53           C  
ATOM   2495  HB  THR A 164      30.919 -24.229   4.774  1.00 89.53           H  
ATOM   2496  O   THR A 164      32.147 -27.441   3.510  1.00 89.53           O  
ATOM   2497  CG2 THR A 164      32.193 -25.339   6.097  1.00 89.53           C  
ATOM   2498 HG21 THR A 164      33.235 -25.649   6.167  1.00 89.53           H  
ATOM   2499 HG22 THR A 164      31.913 -24.798   7.001  1.00 89.53           H  
ATOM   2500 HG23 THR A 164      31.563 -26.226   6.021  1.00 89.53           H  
ATOM   2501  OG1 THR A 164      32.661 -23.236   5.132  1.00 89.53           O  
ATOM   2502  HG1 THR A 164      33.534 -23.469   5.456  1.00 89.53           H  
ATOM   2503  N   ASN A 165      30.487 -26.193   2.667  1.00 91.13           N  
ATOM   2504  H   ASN A 165      30.163 -25.262   2.448  1.00 91.13           H  
ATOM   2505  CA  ASN A 165      29.612 -27.298   2.281  1.00 91.13           C  
ATOM   2506  HA  ASN A 165      29.913 -28.196   2.821  1.00 91.13           H  
ATOM   2507  C   ASN A 165      29.721 -27.567   0.777  1.00 91.13           C  
ATOM   2508  CB  ASN A 165      28.158 -26.992   2.671  1.00 91.13           C  
ATOM   2509  HB2 ASN A 165      27.558 -27.897   2.577  1.00 91.13           H  
ATOM   2510  HB3 ASN A 165      27.750 -26.243   1.992  1.00 91.13           H  
ATOM   2511  O   ASN A 165      29.613 -26.645  -0.042  1.00 91.13           O  
ATOM   2512  CG  ASN A 165      28.028 -26.486   4.092  1.00 91.13           C  
ATOM   2513  ND2 ASN A 165      27.734 -25.218   4.263  1.00 91.13           N  
ATOM   2514 HD21 ASN A 165      27.645 -24.608   3.463  1.00 91.13           H  
ATOM   2515 HD22 ASN A 165      27.688 -24.891   5.217  1.00 91.13           H  
ATOM   2516  OD1 ASN A 165      28.236 -27.197   5.057  1.00 91.13           O  
ATOM   2517  N   MET A 166      29.892 -28.837   0.416  1.00 93.97           N  
ATOM   2518  H   MET A 166      29.954 -29.528   1.150  1.00 93.97           H  
ATOM   2519  CA  MET A 166      29.832 -29.340  -0.952  1.00 93.97           C  
ATOM   2520  HA  MET A 166      29.698 -28.496  -1.627  1.00 93.97           H  
ATOM   2521  C   MET A 166      28.639 -30.284  -1.119  1.00 93.97           C  
ATOM   2522  CB  MET A 166      31.153 -30.025  -1.329  1.00 93.97           C  
ATOM   2523  HB2 MET A 166      31.963 -29.299  -1.267  1.00 93.97           H  
ATOM   2524  HB3 MET A 166      31.355 -30.833  -0.626  1.00 93.97           H  
ATOM   2525  O   MET A 166      28.486 -31.241  -0.368  1.00 93.97           O  
ATOM   2526  CG  MET A 166      31.107 -30.587  -2.756  1.00 93.97           C  
ATOM   2527  HG2 MET A 166      30.331 -31.350  -2.821  1.00 93.97           H  
ATOM   2528  HG3 MET A 166      30.839 -29.777  -3.434  1.00 93.97           H  
ATOM   2529  SD  MET A 166      32.652 -31.326  -3.341  1.00 93.97           S  
ATOM   2530  CE  MET A 166      32.728 -32.811  -2.299  1.00 93.97           C  
ATOM   2531  HE1 MET A 166      31.822 -33.403  -2.428  1.00 93.97           H  
ATOM   2532  HE2 MET A 166      32.834 -32.528  -1.251  1.00 93.97           H  
ATOM   2533  HE3 MET A 166      33.589 -33.413  -2.587  1.00 93.97           H  
ATOM   2534  N   PHE A 167      27.842 -30.053  -2.156  1.00 93.79           N  
ATOM   2535  H   PHE A 167      28.049 -29.249  -2.732  1.00 93.79           H  
ATOM   2536  CA  PHE A 167      26.817 -30.971  -2.646  1.00 93.79           C  
ATOM   2537  HA  PHE A 167      26.631 -31.747  -1.904  1.00 93.79           H  
ATOM   2538  C   PHE A 167      27.313 -31.622  -3.935  1.00 93.79           C  
ATOM   2539  CB  PHE A 167      25.510 -30.210  -2.879  1.00 93.79           C  
ATOM   2540  HB2 PHE A 167      24.766 -30.905  -3.269  1.00 93.79           H  
ATOM   2541  HB3 PHE A 167      25.671 -29.447  -3.640  1.00 93.79           H  
ATOM   2542  O   PHE A 167      27.855 -30.919  -4.791  1.00 93.79           O  
ATOM   2543  CG  PHE A 167      24.957 -29.552  -1.633  1.00 93.79           C  
ATOM   2544  CD1 PHE A 167      24.078 -30.260  -0.791  1.00 93.79           C  
ATOM   2545  HD1 PHE A 167      23.807 -31.280  -1.018  1.00 93.79           H  
ATOM   2546  CD2 PHE A 167      25.322 -28.230  -1.314  1.00 93.79           C  
ATOM   2547  HD2 PHE A 167      26.019 -27.695  -1.943  1.00 93.79           H  
ATOM   2548  CE1 PHE A 167      23.532 -29.628   0.339  1.00 93.79           C  
ATOM   2549  HE1 PHE A 167      22.830 -30.153   0.969  1.00 93.79           H  
ATOM   2550  CE2 PHE A 167      24.792 -27.607  -0.171  1.00 93.79           C  
ATOM   2551  HE2 PHE A 167      25.072 -26.595   0.081  1.00 93.79           H  
ATOM   2552  CZ  PHE A 167      23.884 -28.302   0.645  1.00 93.79           C  
ATOM   2553  HZ  PHE A 167      23.450 -27.818   1.507  1.00 93.79           H  
ATOM   2554  N   CYS A 168      27.142 -32.933  -4.083  1.00 92.04           N  
ATOM   2555  H   CYS A 168      26.712 -33.452  -3.331  1.00 92.04           H  
ATOM   2556  CA  CYS A 168      27.683 -33.714  -5.198  1.00 92.04           C  
ATOM   2557  HA  CYS A 168      27.707 -33.106  -6.102  1.00 92.04           H  
ATOM   2558  C   CYS A 168      26.808 -34.951  -5.482  1.00 92.04           C  
ATOM   2559  CB  CYS A 168      29.120 -34.082  -4.801  1.00 92.04           C  
ATOM   2560  HB2 CYS A 168      29.702 -33.171  -4.661  1.00 92.04           H  
ATOM   2561  HB3 CYS A 168      29.098 -34.632  -3.861  1.00 92.04           H  
ATOM   2562  O   CYS A 168      26.151 -35.455  -4.574  1.00 92.04           O  
ATOM   2563  SG  CYS A 168      29.925 -35.099  -6.057  1.00 92.04           S  
ATOM   2564  HG  CYS A 168      31.092 -35.279  -5.431  1.00 92.04           H  
ATOM   2565  N   ILE A 169      26.794 -35.452  -6.723  1.00 88.33           N  
ATOM   2566  H   ILE A 169      27.334 -34.978  -7.433  1.00 88.33           H  
ATOM   2567  CA  ILE A 169      26.104 -36.714  -7.077  1.00 88.33           C  
ATOM   2568  HA  ILE A 169      25.212 -36.811  -6.457  1.00 88.33           H  
ATOM   2569  C   ILE A 169      26.932 -37.977  -6.803  1.00 88.33           C  
ATOM   2570  CB  ILE A 169      25.643 -36.725  -8.548  1.00 88.33           C  
ATOM   2571  HB  ILE A 169      25.230 -37.713  -8.750  1.00 88.33           H  
ATOM   2572  O   ILE A 169      26.372 -39.067  -6.713  1.00 88.33           O  
ATOM   2573  CG1 ILE A 169      26.798 -36.461  -9.542  1.00 88.33           C  
ATOM   2574 HG12 ILE A 169      26.967 -35.389  -9.647  1.00 88.33           H  
ATOM   2575 HG13 ILE A 169      27.721 -36.908  -9.173  1.00 88.33           H  
ATOM   2576  CG2 ILE A 169      24.510 -35.712  -8.738  1.00 88.33           C  
ATOM   2577 HG21 ILE A 169      24.123 -35.763  -9.756  1.00 88.33           H  
ATOM   2578 HG22 ILE A 169      24.896 -34.711  -8.542  1.00 88.33           H  
ATOM   2579 HG23 ILE A 169      23.698 -35.930  -8.045  1.00 88.33           H  
ATOM   2580  CD1 ILE A 169      26.525 -37.072 -10.919  1.00 88.33           C  
ATOM   2581 HD11 ILE A 169      26.399 -38.150 -10.814  1.00 88.33           H  
ATOM   2582 HD12 ILE A 169      25.628 -36.639 -11.361  1.00 88.33           H  
ATOM   2583 HD13 ILE A 169      27.377 -36.885 -11.573  1.00 88.33           H  
ATOM   2584  N   ASN A 170      28.256 -37.855  -6.688  1.00 88.97           N  
ATOM   2585  H   ASN A 170      28.667 -36.934  -6.738  1.00 88.97           H  
ATOM   2586  CA  ASN A 170      29.135 -38.992  -6.438  1.00 88.97           C  
ATOM   2587  HA  ASN A 170      28.749 -39.857  -6.977  1.00 88.97           H  
ATOM   2588  C   ASN A 170      29.125 -39.327  -4.941  1.00 88.97           C  
ATOM   2589  CB  ASN A 170      30.556 -38.703  -6.969  1.00 88.97           C  
ATOM   2590  HB2 ASN A 170      30.931 -37.776  -6.533  1.00 88.97           H  
ATOM   2591  HB3 ASN A 170      31.220 -39.505  -6.648  1.00 88.97           H  
ATOM   2592  O   ASN A 170      29.371 -38.454  -4.102  1.00 88.97           O  
ATOM   2593  CG  ASN A 170      30.656 -38.612  -8.486  1.00 88.97           C  
ATOM   2594  ND2 ASN A 170      31.808 -38.259  -9.011  1.00 88.97           N  
ATOM   2595 HD21 ASN A 170      31.858 -38.235 -10.020  1.00 88.97           H  
ATOM   2596 HD22 ASN A 170      32.612 -38.027  -8.445  1.00 88.97           H  
ATOM   2597  OD1 ASN A 170      29.724 -38.876  -9.229  1.00 88.97           O  
ATOM   2598  N   GLN A 171      28.885 -40.598  -4.609  1.00 90.31           N  
ATOM   2599  H   GLN A 171      28.647 -41.257  -5.335  1.00 90.31           H  
ATOM   2600  CA  GLN A 171      29.100 -41.120  -3.262  1.00 90.31           C  
ATOM   2601  HA  GLN A 171      28.900 -40.324  -2.546  1.00 90.31           H  
ATOM   2602  C   GLN A 171      30.558 -41.568  -3.120  1.00 90.31           C  
ATOM   2603  CB  GLN A 171      28.105 -42.247  -2.947  1.00 90.31           C  
ATOM   2604  HB2 GLN A 171      27.109 -41.934  -3.261  1.00 90.31           H  
ATOM   2605  HB3 GLN A 171      28.368 -43.152  -3.494  1.00 90.31           H  
ATOM   2606  O   GLN A 171      30.971 -42.550  -3.740  1.00 90.31           O  
ATOM   2607  CG  GLN A 171      28.085 -42.533  -1.434  1.00 90.31           C  
ATOM   2608  HG2 GLN A 171      29.051 -42.934  -1.128  1.00 90.31           H  
ATOM   2609  HG3 GLN A 171      27.920 -41.598  -0.897  1.00 90.31           H  
ATOM   2610  CD  GLN A 171      26.997 -43.514  -1.005  1.00 90.31           C  
ATOM   2611  NE2 GLN A 171      26.843 -43.747   0.280  1.00 90.31           N  
ATOM   2612 HE21 GLN A 171      26.137 -44.424   0.531  1.00 90.31           H  
ATOM   2613 HE22 GLN A 171      27.451 -43.313   0.960  1.00 90.31           H  
ATOM   2614  OE1 GLN A 171      26.251 -44.078  -1.788  1.00 90.31           O  
ATOM   2615  N   PHE A 172      31.342 -40.861  -2.309  1.00 91.66           N  
ATOM   2616  H   PHE A 172      30.960 -40.057  -1.832  1.00 91.66           H  
ATOM   2617  CA  PHE A 172      32.686 -41.307  -1.947  1.00 91.66           C  
ATOM   2618  HA  PHE A 172      33.143 -41.771  -2.821  1.00 91.66           H  
ATOM   2619  C   PHE A 172      32.584 -42.381  -0.859  1.00 91.66           C  
ATOM   2620  CB  PHE A 172      33.563 -40.108  -1.560  1.00 91.66           C  
ATOM   2621  HB2 PHE A 172      33.157 -39.663  -0.651  1.00 91.66           H  
ATOM   2622  HB3 PHE A 172      34.571 -40.458  -1.341  1.00 91.66           H  
ATOM   2623  O   PHE A 172      31.786 -42.258   0.074  1.00 91.66           O  
ATOM   2624  CG  PHE A 172      33.636 -39.052  -2.651  1.00 91.66           C  
ATOM   2625  CD1 PHE A 172      34.149 -39.381  -3.921  1.00 91.66           C  
ATOM   2626  HD1 PHE A 172      34.556 -40.365  -4.102  1.00 91.66           H  
ATOM   2627  CD2 PHE A 172      33.126 -37.760  -2.423  1.00 91.66           C  
ATOM   2628  HD2 PHE A 172      32.746 -37.495  -1.447  1.00 91.66           H  
ATOM   2629  CE1 PHE A 172      34.116 -38.439  -4.965  1.00 91.66           C  
ATOM   2630  HE1 PHE A 172      34.502 -38.697  -5.940  1.00 91.66           H  
ATOM   2631  CE2 PHE A 172      33.090 -36.817  -3.465  1.00 91.66           C  
ATOM   2632  HE2 PHE A 172      32.683 -35.833  -3.285  1.00 91.66           H  
ATOM   2633  CZ  PHE A 172      33.575 -37.162  -4.738  1.00 91.66           C  
ATOM   2634  HZ  PHE A 172      33.540 -36.445  -5.546  1.00 91.66           H  
ATOM   2635  N   LYS A 173      33.348 -43.468  -1.008  1.00 85.09           N  
ATOM   2636  H   LYS A 173      34.044 -43.465  -1.739  1.00 85.09           H  
ATOM   2637  CA  LYS A 173      33.360 -44.570  -0.038  1.00 85.09           C  
ATOM   2638  HA  LYS A 173      32.331 -44.817   0.226  1.00 85.09           H  
ATOM   2639  C   LYS A 173      34.057 -44.122   1.247  1.00 85.09           C  
ATOM   2640  CB  LYS A 173      34.041 -45.818  -0.626  1.00 85.09           C  
ATOM   2641  HB2 LYS A 173      34.138 -46.560   0.166  1.00 85.09           H  
ATOM   2642  HB3 LYS A 173      35.043 -45.555  -0.964  1.00 85.09           H  
ATOM   2643  O   LYS A 173      34.993 -43.331   1.195  1.00 85.09           O  
ATOM   2644  CG  LYS A 173      33.246 -46.439  -1.787  1.00 85.09           C  
ATOM   2645  HG2 LYS A 173      32.230 -46.647  -1.453  1.00 85.09           H  
ATOM   2646  HG3 LYS A 173      33.209 -45.740  -2.622  1.00 85.09           H  
ATOM   2647  CD  LYS A 173      33.903 -47.748  -2.247  1.00 85.09           C  
ATOM   2648  HD2 LYS A 173      34.914 -47.536  -2.595  1.00 85.09           H  
ATOM   2649  HD3 LYS A 173      33.960 -48.429  -1.398  1.00 85.09           H  
ATOM   2650  CE  LYS A 173      33.094 -48.403  -3.373  1.00 85.09           C  
ATOM   2651  HE2 LYS A 173      33.068 -47.723  -4.224  1.00 85.09           H  
ATOM   2652  HE3 LYS A 173      32.070 -48.545  -3.026  1.00 85.09           H  
ATOM   2653  NZ  LYS A 173      33.683 -49.708  -3.770  1.00 85.09           N  
ATOM   2654  HZ1 LYS A 173      34.633 -49.587  -4.090  1.00 85.09           H  
ATOM   2655  HZ2 LYS A 173      33.145 -50.138  -4.509  1.00 85.09           H  
ATOM   2656  HZ3 LYS A 173      33.700 -50.340  -2.983  1.00 85.09           H  
ATOM   2657  N   ALA A 174      33.626 -44.657   2.387  1.00 83.34           N  
ATOM   2658  H   ALA A 174      32.876 -45.332   2.367  1.00 83.34           H  
ATOM   2659  CA  ALA A 174      34.388 -44.517   3.621  1.00 83.34           C  
ATOM   2660  HA  ALA A 174      34.572 -43.459   3.807  1.00 83.34           H  
ATOM   2661  C   ALA A 174      35.753 -45.209   3.477  1.00 83.34           C  
ATOM   2662  CB  ALA A 174      33.571 -45.074   4.792  1.00 83.34           C  
ATOM   2663  HB1 ALA A 174      32.625 -44.538   4.877  1.00 83.34           H  
ATOM   2664  HB2 ALA A 174      34.133 -44.946   5.717  1.00 83.34           H  
ATOM   2665  HB3 ALA A 174      33.380 -46.137   4.644  1.00 83.34           H  
ATOM   2666  O   ALA A 174      35.835 -46.314   2.935  1.00 83.34           O  
ATOM   2667  N   VAL A 175      36.801 -44.547   3.960  1.00 82.03           N  
ATOM   2668  H   VAL A 175      36.645 -43.661   4.418  1.00 82.03           H  
ATOM   2669  CA  VAL A 175      38.142 -45.116   4.115  1.00 82.03           C  
ATOM   2670  HA  VAL A 175      38.279 -45.934   3.408  1.00 82.03           H  
ATOM   2671  C   VAL A 175      38.231 -45.679   5.535  1.00 82.03           C  
ATOM   2672  CB  VAL A 175      39.215 -44.043   3.831  1.00 82.03           C  
ATOM   2673  HB  VAL A 175      39.112 -43.234   4.554  1.00 82.03           H  
ATOM   2674  O   VAL A 175      37.716 -45.057   6.464  1.00 82.03           O  
ATOM   2675  CG1 VAL A 175      40.635 -44.610   3.925  1.00 82.03           C  
ATOM   2676 HG11 VAL A 175      40.837 -44.949   4.941  1.00 82.03           H  
ATOM   2677 HG12 VAL A 175      41.360 -43.830   3.693  1.00 82.03           H  
ATOM   2678 HG13 VAL A 175      40.764 -45.441   3.232  1.00 82.03           H  
ATOM   2679  CG2 VAL A 175      39.047 -43.453   2.421  1.00 82.03           C  
ATOM   2680 HG21 VAL A 175      39.057 -44.249   1.677  1.00 82.03           H  
ATOM   2681 HG22 VAL A 175      38.108 -42.904   2.350  1.00 82.03           H  
ATOM   2682 HG23 VAL A 175      39.857 -42.753   2.215  1.00 82.03           H  
ATOM   2683  N   GLN A 176      38.832 -46.859   5.717  1.00 81.80           N  
ATOM   2684  H   GLN A 176      39.297 -47.311   4.943  1.00 81.80           H  
ATOM   2685  CA  GLN A 176      39.034 -47.402   7.066  1.00 81.80           C  
ATOM   2686  HA  GLN A 176      38.066 -47.441   7.565  1.00 81.80           H  
ATOM   2687  C   GLN A 176      39.914 -46.457   7.892  1.00 81.80           C  
ATOM   2688  CB  GLN A 176      39.602 -48.830   7.028  1.00 81.80           C  
ATOM   2689  HB2 GLN A 176      39.978 -49.089   8.018  1.00 81.80           H  
ATOM   2690  HB3 GLN A 176      40.431 -48.881   6.322  1.00 81.80           H  
ATOM   2691  O   GLN A 176      40.838 -45.840   7.366  1.00 81.80           O  
ATOM   2692  CG  GLN A 176      38.514 -49.844   6.644  1.00 81.80           C  
ATOM   2693  HG2 GLN A 176      38.121 -49.600   5.657  1.00 81.80           H  
ATOM   2694  HG3 GLN A 176      37.697 -49.784   7.362  1.00 81.80           H  
ATOM   2695  CD  GLN A 176      39.044 -51.273   6.608  1.00 81.80           C  
ATOM   2696  NE2 GLN A 176      38.814 -52.069   7.628  1.00 81.80           N  
ATOM   2697 HE21 GLN A 176      39.273 -52.968   7.586  1.00 81.80           H  
ATOM   2698 HE22 GLN A 176      38.445 -51.696   8.491  1.00 81.80           H  
ATOM   2699  OE1 GLN A 176      39.657 -51.704   5.648  1.00 81.80           O  
ATOM   2700  N   ASP A 177      39.565 -46.318   9.169  1.00 78.44           N  
ATOM   2701  H   ASP A 177      38.880 -46.961   9.541  1.00 78.44           H  
ATOM   2702  CA  ASP A 177      40.271 -45.532  10.186  1.00 78.44           C  
ATOM   2703  HA  ASP A 177      39.606 -45.517  11.049  1.00 78.44           H  
ATOM   2704  C   ASP A 177      40.490 -44.033   9.871  1.00 78.44           C  
ATOM   2705  CB  ASP A 177      41.512 -46.314  10.658  1.00 78.44           C  
ATOM   2706  HB2 ASP A 177      41.932 -45.828  11.538  1.00 78.44           H  
ATOM   2707  HB3 ASP A 177      42.262 -46.308   9.867  1.00 78.44           H  
ATOM   2708  O   ASP A 177      41.207 -43.347  10.599  1.00 78.44           O  
ATOM   2709  CG  ASP A 177      41.143 -47.764  11.017  1.00 78.44           C  
ATOM   2710  OD1 ASP A 177      40.046 -47.958  11.595  1.00 78.44           O  
ATOM   2711  OD2 ASP A 177      41.908 -48.677  10.638  1.00 78.44           O  
ATOM   2712  N   SER A 178      39.803 -43.477   8.859  1.00 82.72           N  
ATOM   2713  H   SER A 178      39.240 -44.087   8.284  1.00 82.72           H  
ATOM   2714  CA  SER A 178      39.768 -42.032   8.583  1.00 82.72           C  
ATOM   2715  HA  SER A 178      40.447 -41.547   9.285  1.00 82.72           H  
ATOM   2716  C   SER A 178      38.362 -41.434   8.760  1.00 82.72           C  
ATOM   2717  CB  SER A 178      40.314 -41.703   7.189  1.00 82.72           C  
ATOM   2718  HB2 SER A 178      41.325 -42.100   7.098  1.00 82.72           H  
ATOM   2719  HB3 SER A 178      39.677 -42.157   6.430  1.00 82.72           H  
ATOM   2720  O   SER A 178      37.377 -41.991   8.270  1.00 82.72           O  
ATOM   2721  OG  SER A 178      40.337 -40.290   7.013  1.00 82.72           O  
ATOM   2722  HG  SER A 178      41.020 -40.058   6.379  1.00 82.72           H  
ATOM   2723  N   PRO A 179      38.227 -40.250   9.394  1.00 85.19           N  
ATOM   2724  CA  PRO A 179      36.974 -39.493   9.420  1.00 85.19           C  
ATOM   2725  HA  PRO A 179      36.145 -40.164   9.643  1.00 85.19           H  
ATOM   2726  C   PRO A 179      36.668 -38.782   8.086  1.00 85.19           C  
ATOM   2727  CB  PRO A 179      37.155 -38.501  10.573  1.00 85.19           C  
ATOM   2728  HB2 PRO A 179      36.548 -37.603  10.453  1.00 85.19           H  
ATOM   2729  HB3 PRO A 179      36.924 -38.996  11.516  1.00 85.19           H  
ATOM   2730  O   PRO A 179      35.641 -38.100   7.989  1.00 85.19           O  
ATOM   2731  CG  PRO A 179      38.649 -38.187  10.516  1.00 85.19           C  
ATOM   2732  HG2 PRO A 179      39.030 -37.841  11.476  1.00 85.19           H  
ATOM   2733  HG3 PRO A 179      38.835 -37.447   9.738  1.00 85.19           H  
ATOM   2734  CD  PRO A 179      39.268 -39.524  10.112  1.00 85.19           C  
ATOM   2735  HD2 PRO A 179      40.142 -39.351   9.485  1.00 85.19           H  
ATOM   2736  HD3 PRO A 179      39.551 -40.086  11.002  1.00 85.19           H  
ATOM   2737  N   TYR A 180      37.546 -38.903   7.085  1.00 90.59           N  
ATOM   2738  H   TYR A 180      38.357 -39.487   7.228  1.00 90.59           H  
ATOM   2739  CA  TYR A 180      37.409 -38.327   5.750  1.00 90.59           C  
ATOM   2740  HA  TYR A 180      36.547 -37.661   5.740  1.00 90.59           H  
ATOM   2741  C   TYR A 180      37.162 -39.428   4.708  1.00 90.59           C  
ATOM   2742  CB  TYR A 180      38.647 -37.480   5.419  1.00 90.59           C  
ATOM   2743  HB2 TYR A 180      38.493 -36.983   4.461  1.00 90.59           H  
ATOM   2744  HB3 TYR A 180      39.505 -38.144   5.306  1.00 90.59           H  
ATOM   2745  O   TYR A 180      37.724 -40.517   4.771  1.00 90.59           O  
ATOM   2746  CG  TYR A 180      38.966 -36.427   6.468  1.00 90.59           C  
ATOM   2747  CD1 TYR A 180      38.116 -35.316   6.636  1.00 90.59           C  
ATOM   2748  HD1 TYR A 180      37.258 -35.200   5.990  1.00 90.59           H  
ATOM   2749  CD2 TYR A 180      40.100 -36.571   7.291  1.00 90.59           C  
ATOM   2750  HD2 TYR A 180      40.756 -37.418   7.156  1.00 90.59           H  
ATOM   2751  CE1 TYR A 180      38.397 -34.351   7.624  1.00 90.59           C  
ATOM   2752  HE1 TYR A 180      37.766 -33.483   7.746  1.00 90.59           H  
ATOM   2753  CE2 TYR A 180      40.384 -35.614   8.284  1.00 90.59           C  
ATOM   2754  HE2 TYR A 180      41.258 -35.738   8.906  1.00 90.59           H  
ATOM   2755  OH  TYR A 180      39.798 -33.575   9.406  1.00 90.59           O  
ATOM   2756  HH  TYR A 180      40.612 -33.774   9.875  1.00 90.59           H  
ATOM   2757  CZ  TYR A 180      39.531 -34.502   8.451  1.00 90.59           C  
ATOM   2758  N   VAL A 181      36.304 -39.138   3.729  1.00 91.63           N  
ATOM   2759  H   VAL A 181      35.940 -38.197   3.690  1.00 91.63           H  
ATOM   2760  CA  VAL A 181      35.959 -40.068   2.633  1.00 91.63           C  
ATOM   2761  HA  VAL A 181      36.193 -41.088   2.938  1.00 91.63           H  
ATOM   2762  C   VAL A 181      36.777 -39.815   1.367  1.00 91.63           C  
ATOM   2763  CB  VAL A 181      34.457 -40.022   2.311  1.00 91.63           C  
ATOM   2764  HB  VAL A 181      34.253 -40.714   1.494  1.00 91.63           H  
ATOM   2765  O   VAL A 181      36.780 -40.630   0.447  1.00 91.63           O  
ATOM   2766  CG1 VAL A 181      33.615 -40.460   3.516  1.00 91.63           C  
ATOM   2767 HG11 VAL A 181      33.660 -39.715   4.311  1.00 91.63           H  
ATOM   2768 HG12 VAL A 181      32.582 -40.610   3.203  1.00 91.63           H  
ATOM   2769 HG13 VAL A 181      34.000 -41.403   3.904  1.00 91.63           H  
ATOM   2770  CG2 VAL A 181      33.977 -38.627   1.886  1.00 91.63           C  
ATOM   2771 HG21 VAL A 181      34.067 -37.919   2.711  1.00 91.63           H  
ATOM   2772 HG22 VAL A 181      32.929 -38.697   1.596  1.00 91.63           H  
ATOM   2773 HG23 VAL A 181      34.553 -38.270   1.033  1.00 91.63           H  
ATOM   2774  N   LEU A 182      37.438 -38.660   1.297  1.00 92.14           N  
ATOM   2775  H   LEU A 182      37.379 -38.031   2.085  1.00 92.14           H  
ATOM   2776  CA  LEU A 182      38.349 -38.292   0.225  1.00 92.14           C  
ATOM   2777  HA  LEU A 182      38.930 -39.174  -0.044  1.00 92.14           H  
ATOM   2778  C   LEU A 182      39.302 -37.206   0.740  1.00 92.14           C  
ATOM   2779  CB  LEU A 182      37.512 -37.832  -0.989  1.00 92.14           C  
ATOM   2780  HB2 LEU A 182      36.964 -36.930  -0.716  1.00 92.14           H  
ATOM   2781  HB3 LEU A 182      36.776 -38.602  -1.222  1.00 92.14           H  
ATOM   2782  O   LEU A 182      38.859 -36.188   1.274  1.00 92.14           O  
ATOM   2783  CG  LEU A 182      38.314 -37.551  -2.267  1.00 92.14           C  
ATOM   2784  HG  LEU A 182      39.035 -36.758  -2.068  1.00 92.14           H  
ATOM   2785  CD1 LEU A 182      39.054 -38.786  -2.783  1.00 92.14           C  
ATOM   2786 HD11 LEU A 182      39.843 -39.066  -2.085  1.00 92.14           H  
ATOM   2787 HD12 LEU A 182      38.361 -39.620  -2.896  1.00 92.14           H  
ATOM   2788 HD13 LEU A 182      39.522 -38.566  -3.742  1.00 92.14           H  
ATOM   2789  CD2 LEU A 182      37.359 -37.081  -3.367  1.00 92.14           C  
ATOM   2790 HD21 LEU A 182      36.785 -36.221  -3.022  1.00 92.14           H  
ATOM   2791 HD22 LEU A 182      37.930 -36.793  -4.249  1.00 92.14           H  
ATOM   2792 HD23 LEU A 182      36.669 -37.885  -3.626  1.00 92.14           H  
ATOM   2793  N   GLU A 183      40.600 -37.414   0.559  1.00 91.96           N  
ATOM   2794  H   GLU A 183      40.910 -38.269   0.120  1.00 91.96           H  
ATOM   2795  CA  GLU A 183      41.636 -36.415   0.826  1.00 91.96           C  
ATOM   2796  HA  GLU A 183      41.169 -35.483   1.145  1.00 91.96           H  
ATOM   2797  C   GLU A 183      42.371 -36.119  -0.483  1.00 91.96           C  
ATOM   2798  CB  GLU A 183      42.567 -36.860   1.968  1.00 91.96           C  
ATOM   2799  HB2 GLU A 183      43.034 -37.812   1.718  1.00 91.96           H  
ATOM   2800  HB3 GLU A 183      43.343 -36.104   2.083  1.00 91.96           H  
ATOM   2801  O   GLU A 183      42.657 -37.023  -1.270  1.00 91.96           O  
ATOM   2802  CG  GLU A 183      41.782 -36.993   3.287  1.00 91.96           C  
ATOM   2803  HG2 GLU A 183      41.084 -37.826   3.202  1.00 91.96           H  
ATOM   2804  HG3 GLU A 183      41.195 -36.088   3.440  1.00 91.96           H  
ATOM   2805  CD  GLU A 183      42.679 -37.197   4.514  1.00 91.96           C  
ATOM   2806  OE1 GLU A 183      42.358 -38.088   5.333  1.00 91.96           O  
ATOM   2807  OE2 GLU A 183      43.621 -36.389   4.683  1.00 91.96           O  
ATOM   2808  N   LEU A 184      42.593 -34.836  -0.762  1.00 93.41           N  
ATOM   2809  H   LEU A 184      42.326 -34.147  -0.073  1.00 93.41           H  
ATOM   2810  CA  LEU A 184      43.125 -34.333  -2.029  1.00 93.41           C  
ATOM   2811  HA  LEU A 184      43.560 -35.153  -2.600  1.00 93.41           H  
ATOM   2812  C   LEU A 184      44.229 -33.313  -1.745  1.00 93.41           C  
ATOM   2813  CB  LEU A 184      41.991 -33.681  -2.843  1.00 93.41           C  
ATOM   2814  HB2 LEU A 184      42.404 -33.286  -3.771  1.00 93.41           H  
ATOM   2815  HB3 LEU A 184      41.619 -32.833  -2.267  1.00 93.41           H  
ATOM   2816  O   LEU A 184      44.178 -32.623  -0.729  1.00 93.41           O  
ATOM   2817  CG  LEU A 184      40.796 -34.591  -3.175  1.00 93.41           C  
ATOM   2818  HG  LEU A 184      40.448 -35.088  -2.269  1.00 93.41           H  
ATOM   2819  CD1 LEU A 184      39.635 -33.752  -3.708  1.00 93.41           C  
ATOM   2820 HD11 LEU A 184      38.786 -34.396  -3.937  1.00 93.41           H  
ATOM   2821 HD12 LEU A 184      39.339 -33.029  -2.947  1.00 93.41           H  
ATOM   2822 HD13 LEU A 184      39.951 -33.218  -4.605  1.00 93.41           H  
ATOM   2823  CD2 LEU A 184      41.163 -35.639  -4.226  1.00 93.41           C  
ATOM   2824 HD21 LEU A 184      40.286 -36.234  -4.479  1.00 93.41           H  
ATOM   2825 HD22 LEU A 184      41.921 -36.307  -3.818  1.00 93.41           H  
ATOM   2826 HD23 LEU A 184      41.552 -35.153  -5.121  1.00 93.41           H  
ATOM   2827  N   VAL A 185      45.195 -33.177  -2.655  1.00 94.45           N  
ATOM   2828  H   VAL A 185      45.180 -33.761  -3.479  1.00 94.45           H  
ATOM   2829  CA  VAL A 185      46.287 -32.199  -2.529  1.00 94.45           C  
ATOM   2830  HA  VAL A 185      46.054 -31.517  -1.711  1.00 94.45           H  
ATOM   2831  C   VAL A 185      46.397 -31.367  -3.803  1.00 94.45           C  
ATOM   2832  CB  VAL A 185      47.631 -32.872  -2.176  1.00 94.45           C  
ATOM   2833  HB  VAL A 185      47.965 -33.476  -3.020  1.00 94.45           H  
ATOM   2834  O   VAL A 185      46.510 -31.909  -4.902  1.00 94.45           O  
ATOM   2835  CG1 VAL A 185      48.706 -31.821  -1.865  1.00 94.45           C  
ATOM   2836 HG11 VAL A 185      49.636 -32.314  -1.584  1.00 94.45           H  
ATOM   2837 HG12 VAL A 185      48.378 -31.187  -1.041  1.00 94.45           H  
ATOM   2838 HG13 VAL A 185      48.899 -31.200  -2.740  1.00 94.45           H  
ATOM   2839  CG2 VAL A 185      47.511 -33.785  -0.948  1.00 94.45           C  
ATOM   2840 HG21 VAL A 185      48.490 -34.172  -0.667  1.00 94.45           H  
ATOM   2841 HG22 VAL A 185      46.862 -34.634  -1.164  1.00 94.45           H  
ATOM   2842 HG23 VAL A 185      47.096 -33.227  -0.108  1.00 94.45           H  
ATOM   2843  N   THR A 186      46.399 -30.047  -3.639  1.00 91.54           N  
ATOM   2844  H   THR A 186      46.318 -29.708  -2.692  1.00 91.54           H  
ATOM   2845  CA  THR A 186      46.699 -29.037  -4.672  1.00 91.54           C  
ATOM   2846  HA  THR A 186      47.026 -29.539  -5.582  1.00 91.54           H  
ATOM   2847  C   THR A 186      47.874 -28.171  -4.195  1.00 91.54           C  
ATOM   2848  CB  THR A 186      45.435 -28.227  -5.044  1.00 91.54           C  
ATOM   2849  HB  THR A 186      44.744 -28.872  -5.587  1.00 91.54           H  
ATOM   2850  O   THR A 186      48.390 -28.374  -3.093  1.00 91.54           O  
ATOM   2851  CG2 THR A 186      44.721 -27.648  -3.829  1.00 91.54           C  
ATOM   2852 HG21 THR A 186      45.365 -26.935  -3.314  1.00 91.54           H  
ATOM   2853 HG22 THR A 186      43.827 -27.143  -4.195  1.00 91.54           H  
ATOM   2854 HG23 THR A 186      44.422 -28.441  -3.143  1.00 91.54           H  
ATOM   2855  OG1 THR A 186      45.725 -27.095  -5.833  1.00 91.54           O  
ATOM   2856  HG1 THR A 186      45.459 -27.220  -6.747  1.00 91.54           H  
ATOM   2857  N   LYS A 187      48.341 -27.225  -5.018  1.00 90.27           N  
ATOM   2858  H   LYS A 187      47.775 -27.017  -5.828  1.00 90.27           H  
ATOM   2859  CA  LYS A 187      49.406 -26.283  -4.664  1.00 90.27           C  
ATOM   2860  HA  LYS A 187      49.690 -26.472  -3.629  1.00 90.27           H  
ATOM   2861  C   LYS A 187      48.933 -24.834  -4.702  1.00 90.27           C  
ATOM   2862  CB  LYS A 187      50.660 -26.510  -5.520  1.00 90.27           C  
ATOM   2863  HB2 LYS A 187      51.366 -25.705  -5.316  1.00 90.27           H  
ATOM   2864  HB3 LYS A 187      50.400 -26.491  -6.578  1.00 90.27           H  
ATOM   2865  O   LYS A 187      48.257 -24.393  -5.630  1.00 90.27           O  
ATOM   2866  CG  LYS A 187      51.320 -27.848  -5.156  1.00 90.27           C  
ATOM   2867  HG2 LYS A 187      51.440 -27.894  -4.074  1.00 90.27           H  
ATOM   2868  HG3 LYS A 187      50.682 -28.673  -5.472  1.00 90.27           H  
ATOM   2869  CD  LYS A 187      52.700 -27.994  -5.804  1.00 90.27           C  
ATOM   2870  HD2 LYS A 187      53.311 -27.138  -5.518  1.00 90.27           H  
ATOM   2871  HD3 LYS A 187      52.602 -28.031  -6.889  1.00 90.27           H  
ATOM   2872  CE  LYS A 187      53.337 -29.281  -5.275  1.00 90.27           C  
ATOM   2873  HE2 LYS A 187      52.817 -30.143  -5.694  1.00 90.27           H  
ATOM   2874  HE3 LYS A 187      53.187 -29.298  -4.196  1.00 90.27           H  
ATOM   2875  NZ  LYS A 187      54.789 -29.335  -5.553  1.00 90.27           N  
ATOM   2876  HZ1 LYS A 187      55.234 -28.540  -5.118  1.00 90.27           H  
ATOM   2877  HZ2 LYS A 187      54.970 -29.322  -6.546  1.00 90.27           H  
ATOM   2878  HZ3 LYS A 187      55.185 -30.170  -5.145  1.00 90.27           H  
ATOM   2879  N   SER A 188      49.345 -24.066  -3.698  1.00 84.71           N  
ATOM   2880  H   SER A 188      49.910 -24.504  -2.985  1.00 84.71           H  
ATOM   2881  CA  SER A 188      49.207 -22.612  -3.674  1.00 84.71           C  
ATOM   2882  HA  SER A 188      48.162 -22.383  -3.881  1.00 84.71           H  
ATOM   2883  C   SER A 188      50.055 -21.974  -4.787  1.00 84.71           C  
ATOM   2884  CB  SER A 188      49.528 -22.075  -2.260  1.00 84.71           C  
ATOM   2885  HB2 SER A 188      48.713 -21.424  -1.943  1.00 84.71           H  
ATOM   2886  HB3 SER A 188      49.579 -22.904  -1.555  1.00 84.71           H  
ATOM   2887  O   SER A 188      50.969 -22.589  -5.342  1.00 84.71           O  
ATOM   2888  OG  SER A 188      50.731 -21.332  -2.194  1.00 84.71           O  
ATOM   2889  HG  SER A 188      50.952 -21.208  -1.268  1.00 84.71           H  
ATOM   2890  N   ARG A 189      49.801 -20.697  -5.108  1.00 81.40           N  
ATOM   2891  H   ARG A 189      49.104 -20.211  -4.562  1.00 81.40           H  
ATOM   2892  CA  ARG A 189      50.647 -19.942  -6.056  1.00 81.40           C  
ATOM   2893  HA  ARG A 189      50.753 -20.529  -6.969  1.00 81.40           H  
ATOM   2894  C   ARG A 189      52.090 -19.741  -5.572  1.00 81.40           C  
ATOM   2895  CB  ARG A 189      50.019 -18.584  -6.391  1.00 81.40           C  
ATOM   2896  HB2 ARG A 189      49.663 -18.108  -5.478  1.00 81.40           H  
ATOM   2897  HB3 ARG A 189      50.788 -17.946  -6.826  1.00 81.40           H  
ATOM   2898  O   ARG A 189      52.931 -19.399  -6.393  1.00 81.40           O  
ATOM   2899  CG  ARG A 189      48.880 -18.704  -7.408  1.00 81.40           C  
ATOM   2900  HG2 ARG A 189      49.246 -19.220  -8.295  1.00 81.40           H  
ATOM   2901  HG3 ARG A 189      48.049 -19.264  -6.979  1.00 81.40           H  
ATOM   2902  CD  ARG A 189      48.424 -17.292  -7.791  1.00 81.40           C  
ATOM   2903  HD2 ARG A 189      49.306 -16.719  -8.078  1.00 81.40           H  
ATOM   2904  HD3 ARG A 189      47.966 -16.819  -6.922  1.00 81.40           H  
ATOM   2905  NE  ARG A 189      47.470 -17.315  -8.914  1.00 81.40           N  
ATOM   2906  HE  ARG A 189      47.107 -18.222  -9.169  1.00 81.40           H  
ATOM   2907  NH1 ARG A 189      47.646 -15.093  -9.472  1.00 81.40           N  
ATOM   2908 HH11 ARG A 189      48.308 -14.981  -8.718  1.00 81.40           H  
ATOM   2909 HH12 ARG A 189      47.532 -14.352 -10.149  1.00 81.40           H  
ATOM   2910  NH2 ARG A 189      46.419 -16.462 -10.743  1.00 81.40           N  
ATOM   2911 HH21 ARG A 189      46.305 -15.710 -11.408  1.00 81.40           H  
ATOM   2912 HH22 ARG A 189      46.145 -17.399 -11.001  1.00 81.40           H  
ATOM   2913  CZ  ARG A 189      47.180 -16.292  -9.698  1.00 81.40           C  
ATOM   2914  N   ALA A 190      52.364 -19.943  -4.283  1.00 83.80           N  
ATOM   2915  H   ALA A 190      51.624 -20.249  -3.668  1.00 83.80           H  
ATOM   2916  CA  ALA A 190      53.712 -19.955  -3.716  1.00 83.80           C  
ATOM   2917  HA  ALA A 190      54.353 -19.301  -4.306  1.00 83.80           H  
ATOM   2918  C   ALA A 190      54.364 -21.356  -3.752  1.00 83.80           C  
ATOM   2919  CB  ALA A 190      53.638 -19.376  -2.297  1.00 83.80           C  
ATOM   2920  HB1 ALA A 190      54.642 -19.306  -1.879  1.00 83.80           H  
ATOM   2921  HB2 ALA A 190      53.043 -20.023  -1.652  1.00 83.80           H  
ATOM   2922  HB3 ALA A 190      53.196 -18.379  -2.318  1.00 83.80           H  
ATOM   2923  O   ALA A 190      55.497 -21.515  -3.315  1.00 83.80           O  
ATOM   2924  N   GLY A 191      53.667 -22.375  -4.274  1.00 86.40           N  
ATOM   2925  H   GLY A 191      52.732 -22.198  -4.613  1.00 86.40           H  
ATOM   2926  CA  GLY A 191      54.146 -23.759  -4.365  1.00 86.40           C  
ATOM   2927  HA2 GLY A 191      55.226 -23.756  -4.512  1.00 86.40           H  
ATOM   2928  HA3 GLY A 191      53.682 -24.229  -5.232  1.00 86.40           H  
ATOM   2929  C   GLY A 191      53.844 -24.630  -3.140  1.00 86.40           C  
ATOM   2930  O   GLY A 191      54.085 -25.836  -3.197  1.00 86.40           O  
ATOM   2931  N   GLU A 192      53.291 -24.049  -2.071  1.00 88.35           N  
ATOM   2932  H   GLU A 192      53.137 -23.052  -2.101  1.00 88.35           H  
ATOM   2933  CA  GLU A 192      52.894 -24.748  -0.841  1.00 88.35           C  
ATOM   2934  HA  GLU A 192      53.765 -25.229  -0.398  1.00 88.35           H  
ATOM   2935  C   GLU A 192      51.823 -25.804  -1.134  1.00 88.35           C  
ATOM   2936  CB  GLU A 192      52.298 -23.758   0.173  1.00 88.35           C  
ATOM   2937  HB2 GLU A 192      51.369 -23.381  -0.255  1.00 88.35           H  
ATOM   2938  HB3 GLU A 192      52.041 -24.296   1.085  1.00 88.35           H  
ATOM   2939  O   GLU A 192      50.855 -25.521  -1.843  1.00 88.35           O  
ATOM   2940  CG  GLU A 192      53.208 -22.576   0.543  1.00 88.35           C  
ATOM   2941  HG2 GLU A 192      53.743 -22.221  -0.338  1.00 88.35           H  
ATOM   2942  HG3 GLU A 192      53.945 -22.911   1.273  1.00 88.35           H  
ATOM   2943  CD  GLU A 192      52.380 -21.407   1.088  1.00 88.35           C  
ATOM   2944  OE1 GLU A 192      52.694 -20.924   2.195  1.00 88.35           O  
ATOM   2945  OE2 GLU A 192      51.451 -20.982   0.348  1.00 88.35           O  
ATOM   2946  N   ASN A 193      51.951 -27.000  -0.559  1.00 91.60           N  
ATOM   2947  H   ASN A 193      52.731 -27.165   0.060  1.00 91.60           H  
ATOM   2948  CA  ASN A 193      50.889 -28.003  -0.621  1.00 91.60           C  
ATOM   2949  HA  ASN A 193      50.559 -28.111  -1.654  1.00 91.60           H  
ATOM   2950  C   ASN A 193      49.690 -27.547   0.225  1.00 91.60           C  
ATOM   2951  CB  ASN A 193      51.416 -29.360  -0.126  1.00 91.60           C  
ATOM   2952  HB2 ASN A 193      51.822 -29.237   0.878  1.00 91.60           H  
ATOM   2953  HB3 ASN A 193      50.580 -30.057  -0.056  1.00 91.60           H  
ATOM   2954  O   ASN A 193      49.862 -27.097   1.356  1.00 91.60           O  
ATOM   2955  CG  ASN A 193      52.467 -30.005  -1.012  1.00 91.60           C  
ATOM   2956  ND2 ASN A 193      53.175 -30.974  -0.482  1.00 91.60           N  
ATOM   2957 HD21 ASN A 193      52.992 -31.267   0.468  1.00 91.60           H  
ATOM   2958 HD22 ASN A 193      53.866 -31.428  -1.062  1.00 91.60           H  
ATOM   2959  OD1 ASN A 193      52.669 -29.685  -2.174  1.00 91.60           O  
ATOM   2960  N   ILE A 194      48.481 -27.704  -0.311  1.00 94.23           N  
ATOM   2961  H   ILE A 194      48.420 -28.064  -1.253  1.00 94.23           H  
ATOM   2962  CA  ILE A 194      47.224 -27.490   0.409  1.00 94.23           C  
ATOM   2963  HA  ILE A 194      47.436 -27.263   1.454  1.00 94.23           H  
ATOM   2964  C   ILE A 194      46.443 -28.796   0.367  1.00 94.23           C  
ATOM   2965  CB  ILE A 194      46.428 -26.304  -0.177  1.00 94.23           C  
ATOM   2966  HB  ILE A 194      46.253 -26.497  -1.235  1.00 94.23           H  
ATOM   2967  O   ILE A 194      46.032 -29.253  -0.704  1.00 94.23           O  
ATOM   2968  CG1 ILE A 194      47.249 -24.999  -0.047  1.00 94.23           C  
ATOM   2969 HG12 ILE A 194      48.220 -25.131  -0.526  1.00 94.23           H  
ATOM   2970 HG13 ILE A 194      47.423 -24.783   1.007  1.00 94.23           H  
ATOM   2971  CG2 ILE A 194      45.059 -26.164   0.525  1.00 94.23           C  
ATOM   2972 HG21 ILE A 194      44.483 -27.084   0.428  1.00 94.23           H  
ATOM   2973 HG22 ILE A 194      45.205 -25.952   1.585  1.00 94.23           H  
ATOM   2974 HG23 ILE A 194      44.476 -25.364   0.069  1.00 94.23           H  
ATOM   2975  CD1 ILE A 194      46.593 -23.782  -0.702  1.00 94.23           C  
ATOM   2976 HD11 ILE A 194      45.682 -23.509  -0.171  1.00 94.23           H  
ATOM   2977 HD12 ILE A 194      47.279 -22.936  -0.654  1.00 94.23           H  
ATOM   2978 HD13 ILE A 194      46.370 -24.007  -1.745  1.00 94.23           H  
ATOM   2979  N   GLU A 195      46.232 -29.379   1.541  1.00 94.32           N  
ATOM   2980  H   GLU A 195      46.576 -28.925   2.375  1.00 94.32           H  
ATOM   2981  CA  GLU A 195      45.365 -30.534   1.725  1.00 94.32           C  
ATOM   2982  HA  GLU A 195      45.493 -31.211   0.880  1.00 94.32           H  
ATOM   2983  C   GLU A 195      43.904 -30.078   1.771  1.00 94.32           C  
ATOM   2984  CB  GLU A 195      45.736 -31.303   3.000  1.00 94.32           C  
ATOM   2985  HB2 GLU A 195      45.611 -30.642   3.858  1.00 94.32           H  
ATOM   2986  HB3 GLU A 195      45.048 -32.142   3.105  1.00 94.32           H  
ATOM   2987  O   GLU A 195      43.549 -29.098   2.432  1.00 94.32           O  
ATOM   2988  CG  GLU A 195      47.178 -31.839   2.978  1.00 94.32           C  
ATOM   2989  HG2 GLU A 195      47.871 -31.003   2.895  1.00 94.32           H  
ATOM   2990  HG3 GLU A 195      47.299 -32.467   2.095  1.00 94.32           H  
ATOM   2991  CD  GLU A 195      47.539 -32.657   4.227  1.00 94.32           C  
ATOM   2992  OE1 GLU A 195      48.654 -33.213   4.249  1.00 94.32           O  
ATOM   2993  OE2 GLU A 195      46.695 -32.759   5.149  1.00 94.32           O  
ATOM   2994  N   ILE A 196      43.043 -30.808   1.070  1.00 96.13           N  
ATOM   2995  H   ILE A 196      43.419 -31.574   0.529  1.00 96.13           H  
ATOM   2996  CA  ILE A 196      41.596 -30.623   1.049  1.00 96.13           C  
ATOM   2997  HA  ILE A 196      41.319 -29.804   1.713  1.00 96.13           H  
ATOM   2998  C   ILE A 196      40.978 -31.916   1.573  1.00 96.13           C  
ATOM   2999  CB  ILE A 196      41.095 -30.293  -0.372  1.00 96.13           C  
ATOM   3000  HB  ILE A 196      41.226 -31.178  -0.994  1.00 96.13           H  
ATOM   3001  O   ILE A 196      41.031 -32.949   0.902  1.00 96.13           O  
ATOM   3002  CG1 ILE A 196      41.878 -29.144  -1.047  1.00 96.13           C  
ATOM   3003 HG12 ILE A 196      41.833 -28.252  -0.423  1.00 96.13           H  
ATOM   3004 HG13 ILE A 196      42.924 -29.436  -1.144  1.00 96.13           H  
ATOM   3005  CG2 ILE A 196      39.591 -29.985  -0.302  1.00 96.13           C  
ATOM   3006 HG21 ILE A 196      39.189 -29.861  -1.307  1.00 96.13           H  
ATOM   3007 HG22 ILE A 196      39.059 -30.816   0.162  1.00 96.13           H  
ATOM   3008 HG23 ILE A 196      39.431 -29.079   0.283  1.00 96.13           H  
ATOM   3009  CD1 ILE A 196      41.365 -28.814  -2.455  1.00 96.13           C  
ATOM   3010 HD11 ILE A 196      41.272 -29.732  -3.035  1.00 96.13           H  
ATOM   3011 HD12 ILE A 196      42.073 -28.153  -2.955  1.00 96.13           H  
ATOM   3012 HD13 ILE A 196      40.401 -28.309  -2.405  1.00 96.13           H  
ATOM   3013  N   LYS A 197      40.391 -31.862   2.769  1.00 94.62           N  
ATOM   3014  H   LYS A 197      40.322 -30.965   3.227  1.00 94.62           H  
ATOM   3015  CA  LYS A 197      39.842 -33.037   3.453  1.00 94.62           C  
ATOM   3016  HA  LYS A 197      40.152 -33.935   2.919  1.00 94.62           H  
ATOM   3017  C   LYS A 197      38.318 -32.990   3.404  1.00 94.62           C  
ATOM   3018  CB  LYS A 197      40.421 -33.160   4.872  1.00 94.62           C  
ATOM   3019  HB2 LYS A 197      40.064 -32.335   5.488  1.00 94.62           H  
ATOM   3020  HB3 LYS A 197      40.067 -34.098   5.299  1.00 94.62           H  
ATOM   3021  O   LYS A 197      37.689 -32.029   3.854  1.00 94.62           O  
ATOM   3022  CG  LYS A 197      41.962 -33.179   4.887  1.00 94.62           C  
ATOM   3023  HG2 LYS A 197      42.333 -32.197   4.595  1.00 94.62           H  
ATOM   3024  HG3 LYS A 197      42.327 -33.916   4.171  1.00 94.62           H  
ATOM   3025  CD  LYS A 197      42.508 -33.522   6.281  1.00 94.62           C  
ATOM   3026  HD2 LYS A 197      42.284 -34.560   6.524  1.00 94.62           H  
ATOM   3027  HD3 LYS A 197      42.018 -32.876   7.010  1.00 94.62           H  
ATOM   3028  CE  LYS A 197      44.019 -33.268   6.365  1.00 94.62           C  
ATOM   3029  HE2 LYS A 197      44.279 -32.452   5.691  1.00 94.62           H  
ATOM   3030  HE3 LYS A 197      44.277 -32.937   7.371  1.00 94.62           H  
ATOM   3031  NZ  LYS A 197      44.840 -34.451   6.022  1.00 94.62           N  
ATOM   3032  HZ1 LYS A 197      44.948 -35.103   6.786  1.00 94.62           H  
ATOM   3033  HZ2 LYS A 197      44.439 -34.989   5.268  1.00 94.62           H  
ATOM   3034  HZ3 LYS A 197      45.747 -34.125   5.720  1.00 94.62           H  
ATOM   3035  N   ILE A 198      37.720 -34.013   2.797  1.00 95.69           N  
ATOM   3036  H   ILE A 198      38.301 -34.754   2.433  1.00 95.69           H  
ATOM   3037  CA  ILE A 198      36.285 -34.082   2.509  1.00 95.69           C  
ATOM   3038  HA  ILE A 198      35.833 -33.110   2.707  1.00 95.69           H  
ATOM   3039  C   ILE A 198      35.652 -35.099   3.459  1.00 95.69           C  
ATOM   3040  CB  ILE A 198      36.044 -34.399   1.014  1.00 95.69           C  
ATOM   3041  HB  ILE A 198      36.521 -35.352   0.785  1.00 95.69           H  
ATOM   3042  O   ILE A 198      35.917 -36.299   3.383  1.00 95.69           O  
ATOM   3043  CG1 ILE A 198      36.656 -33.295   0.115  1.00 95.69           C  
ATOM   3044 HG12 ILE A 198      37.683 -33.094   0.421  1.00 95.69           H  
ATOM   3045 HG13 ILE A 198      36.086 -32.375   0.244  1.00 95.69           H  
ATOM   3046  CG2 ILE A 198      34.539 -34.537   0.718  1.00 95.69           C  
ATOM   3047 HG21 ILE A 198      34.091 -35.299   1.357  1.00 95.69           H  
ATOM   3048 HG22 ILE A 198      34.046 -33.579   0.886  1.00 95.69           H  
ATOM   3049 HG23 ILE A 198      34.383 -34.854  -0.313  1.00 95.69           H  
ATOM   3050  CD1 ILE A 198      36.709 -33.637  -1.377  1.00 95.69           C  
ATOM   3051 HD11 ILE A 198      37.142 -32.796  -1.920  1.00 95.69           H  
ATOM   3052 HD12 ILE A 198      35.712 -33.828  -1.774  1.00 95.69           H  
ATOM   3053 HD13 ILE A 198      37.340 -34.513  -1.523  1.00 95.69           H  
ATOM   3054  N   LYS A 199      34.789 -34.616   4.355  1.00 94.67           N  
ATOM   3055  H   LYS A 199      34.612 -33.622   4.335  1.00 94.67           H  
ATOM   3056  CA  LYS A 199      34.038 -35.431   5.316  1.00 94.67           C  
ATOM   3057  HA  LYS A 199      34.483 -36.424   5.367  1.00 94.67           H  
ATOM   3058  C   LYS A 199      32.591 -35.594   4.860  1.00 94.67           C  
ATOM   3059  CB  LYS A 199      34.164 -34.805   6.715  1.00 94.67           C  
ATOM   3060  HB2 LYS A 199      35.218 -34.802   6.994  1.00 94.67           H  
ATOM   3061  HB3 LYS A 199      33.810 -33.774   6.698  1.00 94.67           H  
ATOM   3062  O   LYS A 199      31.935 -34.609   4.520  1.00 94.67           O  
ATOM   3063  CG  LYS A 199      33.369 -35.600   7.759  1.00 94.67           C  
ATOM   3064  HG2 LYS A 199      33.476 -36.665   7.554  1.00 94.67           H  
ATOM   3065  HG3 LYS A 199      32.314 -35.336   7.683  1.00 94.67           H  
ATOM   3066  CD  LYS A 199      33.856 -35.327   9.185  1.00 94.67           C  
ATOM   3067  HD2 LYS A 199      34.926 -35.527   9.237  1.00 94.67           H  
ATOM   3068  HD3 LYS A 199      33.665 -34.287   9.450  1.00 94.67           H  
ATOM   3069  CE  LYS A 199      33.114 -36.274  10.134  1.00 94.67           C  
ATOM   3070  HE2 LYS A 199      33.238 -37.288   9.755  1.00 94.67           H  
ATOM   3071  HE3 LYS A 199      32.050 -36.041  10.110  1.00 94.67           H  
ATOM   3072  NZ  LYS A 199      33.643 -36.194  11.517  1.00 94.67           N  
ATOM   3073  HZ1 LYS A 199      33.164 -36.853  12.114  1.00 94.67           H  
ATOM   3074  HZ2 LYS A 199      33.534 -35.265  11.897  1.00 94.67           H  
ATOM   3075  HZ3 LYS A 199      34.625 -36.433  11.520  1.00 94.67           H  
ATOM   3076  N   ALA A 200      32.074 -36.821   4.872  1.00 93.45           N  
ATOM   3077  H   ALA A 200      32.645 -37.587   5.200  1.00 93.45           H  
ATOM   3078  CA  ALA A 200      30.654 -37.071   4.634  1.00 93.45           C  
ATOM   3079  HA  ALA A 200      30.353 -36.579   3.709  1.00 93.45           H  
ATOM   3080  C   ALA A 200      29.798 -36.473   5.762  1.00 93.45           C  
ATOM   3081  CB  ALA A 200      30.424 -38.575   4.454  1.00 93.45           C  
ATOM   3082  HB1 ALA A 200      30.746 -39.113   5.346  1.00 93.45           H  
ATOM   3083  HB2 ALA A 200      29.364 -38.766   4.289  1.00 93.45           H  
ATOM   3084  HB3 ALA A 200      30.983 -38.932   3.589  1.00 93.45           H  
ATOM   3085  O   ALA A 200      30.119 -36.629   6.939  1.00 93.45           O  
ATOM   3086  N   VAL A 201      28.716 -35.786   5.385  1.00 88.55           N  
ATOM   3087  H   VAL A 201      28.551 -35.654   4.398  1.00 88.55           H  
ATOM   3088  CA  VAL A 201      27.698 -35.263   6.312  1.00 88.55           C  
ATOM   3089  HA  VAL A 201      28.045 -35.372   7.340  1.00 88.55           H  
ATOM   3090  C   VAL A 201      26.417 -36.087   6.195  1.00 88.55           C  
ATOM   3091  CB  VAL A 201      27.435 -33.763   6.063  1.00 88.55           C  
ATOM   3092  HB  VAL A 201      27.078 -33.625   5.042  1.00 88.55           H  
ATOM   3093  O   VAL A 201      25.835 -36.455   7.209  1.00 88.55           O  
ATOM   3094  CG1 VAL A 201      26.384 -33.186   7.017  1.00 88.55           C  
ATOM   3095 HG11 VAL A 201      26.258 -32.119   6.831  1.00 88.55           H  
ATOM   3096 HG12 VAL A 201      26.683 -33.345   8.053  1.00 88.55           H  
ATOM   3097 HG13 VAL A 201      25.419 -33.664   6.848  1.00 88.55           H  
ATOM   3098  CG2 VAL A 201      28.718 -32.941   6.243  1.00 88.55           C  
ATOM   3099 HG21 VAL A 201      28.519 -31.892   6.019  1.00 88.55           H  
ATOM   3100 HG22 VAL A 201      29.078 -33.034   7.267  1.00 88.55           H  
ATOM   3101 HG23 VAL A 201      29.491 -33.302   5.564  1.00 88.55           H  
ATOM   3102  N   GLY A 202      26.010 -36.436   4.970  1.00 86.91           N  
ATOM   3103  H   GLY A 202      26.504 -36.075   4.167  1.00 86.91           H  
ATOM   3104  CA  GLY A 202      24.862 -37.308   4.726  1.00 86.91           C  
ATOM   3105  HA2 GLY A 202      24.045 -37.012   5.385  1.00 86.91           H  
ATOM   3106  HA3 GLY A 202      25.130 -38.337   4.964  1.00 86.91           H  
ATOM   3107  C   GLY A 202      24.362 -37.252   3.283  1.00 86.91           C  
ATOM   3108  O   GLY A 202      25.048 -36.764   2.383  1.00 86.91           O  
ATOM   3109  N   SER A 203      23.142 -37.737   3.066  1.00 87.00           N  
ATOM   3110  H   SER A 203      22.635 -38.129   3.846  1.00 87.00           H  
ATOM   3111  CA  SER A 203      22.390 -37.595   1.815  1.00 87.00           C  
ATOM   3112  HA  SER A 203      23.035 -37.196   1.031  1.00 87.00           H  
ATOM   3113  C   SER A 203      21.214 -36.643   2.008  1.00 87.00           C  
ATOM   3114  CB  SER A 203      21.870 -38.955   1.345  1.00 87.00           C  
ATOM   3115  HB2 SER A 203      22.711 -39.589   1.062  1.00 87.00           H  
ATOM   3116  HB3 SER A 203      21.228 -38.810   0.476  1.00 87.00           H  
ATOM   3117  O   SER A 203      20.452 -36.810   2.957  1.00 87.00           O  
ATOM   3118  OG  SER A 203      21.133 -39.586   2.374  1.00 87.00           O  
ATOM   3119  HG  SER A 203      20.504 -38.953   2.728  1.00 87.00           H  
ATOM   3120  N   VAL A 204      21.032 -35.701   1.084  1.00 82.98           N  
ATOM   3121  H   VAL A 204      21.657 -35.685   0.291  1.00 82.98           H  
ATOM   3122  CA  VAL A 204      19.872 -34.802   1.052  1.00 82.98           C  
ATOM   3123  HA  VAL A 204      19.673 -34.438   2.060  1.00 82.98           H  
ATOM   3124  C   VAL A 204      18.652 -35.590   0.568  1.00 82.98           C  
ATOM   3125  CB  VAL A 204      20.138 -33.589   0.140  1.00 82.98           C  
ATOM   3126  HB  VAL A 204      20.169 -33.922  -0.897  1.00 82.98           H  
ATOM   3127  O   VAL A 204      18.663 -36.131  -0.544  1.00 82.98           O  
ATOM   3128  CG1 VAL A 204      19.025 -32.551   0.272  1.00 82.98           C  
ATOM   3129 HG11 VAL A 204      18.074 -33.005  -0.006  1.00 82.98           H  
ATOM   3130 HG12 VAL A 204      18.959 -32.209   1.305  1.00 82.98           H  
ATOM   3131 HG13 VAL A 204      19.228 -31.703  -0.382  1.00 82.98           H  
ATOM   3132  CG2 VAL A 204      21.466 -32.879   0.445  1.00 82.98           C  
ATOM   3133 HG21 VAL A 204      21.566 -31.998  -0.188  1.00 82.98           H  
ATOM   3134 HG22 VAL A 204      22.305 -33.546   0.250  1.00 82.98           H  
ATOM   3135 HG23 VAL A 204      21.486 -32.573   1.491  1.00 82.98           H  
ATOM   3136  N   GLN A 205      17.609 -35.665   1.391  1.00 71.94           N  
ATOM   3137  H   GLN A 205      17.620 -35.101   2.229  1.00 71.94           H  
ATOM   3138  CA  GLN A 205      16.396 -36.435   1.116  1.00 71.94           C  
ATOM   3139  HA  GLN A 205      16.701 -37.426   0.781  1.00 71.94           H  
ATOM   3140  C   GLN A 205      15.566 -35.799  -0.013  1.00 71.94           C  
ATOM   3141  CB  GLN A 205      15.556 -36.616   2.396  1.00 71.94           C  
ATOM   3142  HB2 GLN A 205      15.086 -35.668   2.660  1.00 71.94           H  
ATOM   3143  HB3 GLN A 205      14.762 -37.330   2.177  1.00 71.94           H  
ATOM   3144  O   GLN A 205      15.721 -34.626  -0.355  1.00 71.94           O  
ATOM   3145  CG  GLN A 205      16.362 -37.130   3.605  1.00 71.94           C  
ATOM   3146  HG2 GLN A 205      16.942 -38.003   3.306  1.00 71.94           H  
ATOM   3147  HG3 GLN A 205      17.055 -36.354   3.933  1.00 71.94           H  
ATOM   3148  CD  GLN A 205      15.493 -37.523   4.800  1.00 71.94           C  
ATOM   3149  NE2 GLN A 205      16.089 -37.895   5.912  1.00 71.94           N  
ATOM   3150 HE21 GLN A 205      17.091 -37.808   6.008  1.00 71.94           H  
ATOM   3151 HE22 GLN A 205      15.471 -38.106   6.681  1.00 71.94           H  
ATOM   3152  OE1 GLN A 205      14.276 -37.557   4.760  1.00 71.94           O  
ATOM   3153  N   SER A 206      14.652 -36.570  -0.608  1.00 66.86           N  
ATOM   3154  H   SER A 206      14.502 -37.508  -0.263  1.00 66.86           H  
ATOM   3155  CA  SER A 206      13.713 -36.084  -1.637  1.00 66.86           C  
ATOM   3156  HA  SER A 206      14.267 -35.564  -2.419  1.00 66.86           H  
ATOM   3157  C   SER A 206      12.685 -35.081  -1.105  1.00 66.86           C  
ATOM   3158  CB  SER A 206      12.983 -37.270  -2.275  1.00 66.86           C  
ATOM   3159  HB2 SER A 206      12.133 -36.908  -2.853  1.00 66.86           H  
ATOM   3160  HB3 SER A 206      13.669 -37.793  -2.940  1.00 66.86           H  
ATOM   3161  O   SER A 206      12.180 -34.260  -1.868  1.00 66.86           O  
ATOM   3162  OG  SER A 206      12.547 -38.167  -1.272  1.00 66.86           O  
ATOM   3163  HG  SER A 206      11.811 -38.694  -1.592  1.00 66.86           H  
ATOM   3164  N   THR A 207      12.396 -35.133   0.193  1.00 63.81           N  
ATOM   3165  H   THR A 207      12.796 -35.877   0.747  1.00 63.81           H  
ATOM   3166  CA  THR A 207      11.540 -34.196   0.932  1.00 63.81           C  
ATOM   3167  HA  THR A 207      10.686 -33.916   0.314  1.00 63.81           H  
ATOM   3168  C   THR A 207      12.251 -32.900   1.321  1.00 63.81           C  
ATOM   3169  CB  THR A 207      11.026 -34.886   2.207  1.00 63.81           C  
ATOM   3170  HB  THR A 207      10.681 -34.148   2.931  1.00 63.81           H  
ATOM   3171  O   THR A 207      11.584 -31.906   1.608  1.00 63.81           O  
ATOM   3172  CG2 THR A 207       9.870 -35.831   1.874  1.00 63.81           C  
ATOM   3173 HG21 THR A 207       9.532 -36.319   2.788  1.00 63.81           H  
ATOM   3174 HG22 THR A 207      10.196 -36.591   1.164  1.00 63.81           H  
ATOM   3175 HG23 THR A 207       9.041 -35.265   1.450  1.00 63.81           H  
ATOM   3176  OG1 THR A 207      12.047 -35.685   2.773  1.00 63.81           O  
ATOM   3177  HG1 THR A 207      12.474 -35.214   3.492  1.00 63.81           H  
ATOM   3178  N   ASP A 208      13.586 -32.873   1.319  1.00 70.71           N  
ATOM   3179  H   ASP A 208      14.098 -33.701   1.051  1.00 70.71           H  
ATOM   3180  CA  ASP A 208      14.339 -31.740   1.849  1.00 70.71           C  
ATOM   3181  HA  ASP A 208      13.916 -31.482   2.820  1.00 70.71           H  
ATOM   3182  C   ASP A 208      14.238 -30.519   0.934  1.00 70.71           C  
ATOM   3183  CB  ASP A 208      15.819 -32.085   2.071  1.00 70.71           C  
ATOM   3184  HB2 ASP A 208      16.232 -32.452   1.131  1.00 70.71           H  
ATOM   3185  HB3 ASP A 208      16.351 -31.170   2.331  1.00 70.71           H  
ATOM   3186  O   ASP A 208      14.618 -30.531  -0.241  1.00 70.71           O  
ATOM   3187  CG  ASP A 208      16.080 -33.108   3.177  1.00 70.71           C  
ATOM   3188  OD1 ASP A 208      15.151 -33.377   3.964  1.00 70.71           O  
ATOM   3189  OD2 ASP A 208      17.222 -33.620   3.199  1.00 70.71           O  
ATOM   3190  N   ALA A 209      13.857 -29.384   1.517  1.00 76.37           N  
ATOM   3191  H   ALA A 209      13.506 -29.433   2.463  1.00 76.37           H  
ATOM   3192  CA  ALA A 209      13.897 -28.091   0.843  1.00 76.37           C  
ATOM   3193  HA  ALA A 209      13.300 -28.164  -0.066  1.00 76.37           H  
ATOM   3194  C   ALA A 209      15.326 -27.670   0.411  1.00 76.37           C  
ATOM   3195  CB  ALA A 209      13.218 -27.078   1.765  1.00 76.37           C  
ATOM   3196  HB1 ALA A 209      13.295 -26.074   1.346  1.00 76.37           H  
ATOM   3197  HB2 ALA A 209      13.684 -27.113   2.750  1.00 76.37           H  
ATOM   3198  HB3 ALA A 209      12.165 -27.335   1.877  1.00 76.37           H  
ATOM   3199  O   ALA A 209      15.481 -26.760  -0.413  1.00 76.37           O  
ATOM   3200  N   GLU A 210      16.378 -28.332   0.914  1.00 78.39           N  
ATOM   3201  H   GLU A 210      16.199 -29.062   1.588  1.00 78.39           H  
ATOM   3202  CA  GLU A 210      17.752 -28.184   0.414  1.00 78.39           C  
ATOM   3203  HA  GLU A 210      17.908 -27.120   0.238  1.00 78.39           H  
ATOM   3204  C   GLU A 210      17.942 -28.866  -0.964  1.00 78.39           C  
ATOM   3205  CB  GLU A 210      18.787 -28.614   1.490  1.00 78.39           C  
ATOM   3206  HB2 GLU A 210      19.207 -29.586   1.231  1.00 78.39           H  
ATOM   3207  HB3 GLU A 210      18.293 -28.699   2.457  1.00 78.39           H  
ATOM   3208  O   GLU A 210      18.603 -28.280  -1.825  1.00 78.39           O  
ATOM   3209  CG  GLU A 210      19.917 -27.567   1.624  1.00 78.39           C  
ATOM   3210  HG2 GLU A 210      19.457 -26.591   1.781  1.00 78.39           H  
ATOM   3211  HG3 GLU A 210      20.451 -27.516   0.675  1.00 78.39           H  
ATOM   3212  CD  GLU A 210      20.941 -27.817   2.758  1.00 78.39           C  
ATOM   3213  OE1 GLU A 210      21.315 -26.832   3.451  1.00 78.39           O  
ATOM   3214  OE2 GLU A 210      21.453 -28.951   2.863  1.00 78.39           O  
ATOM   3215  N   GLN A 211      17.270 -29.994  -1.268  1.00 85.33           N  
ATOM   3216  H   GLN A 211      16.650 -30.397  -0.581  1.00 85.33           H  
ATOM   3217  CA  GLN A 211      17.341 -30.649  -2.591  1.00 85.33           C  
ATOM   3218  HA  GLN A 211      18.384 -30.898  -2.786  1.00 85.33           H  
ATOM   3219  C   GLN A 211      16.874 -29.697  -3.699  1.00 85.33           C  
ATOM   3220  CB  GLN A 211      16.516 -31.959  -2.624  1.00 85.33           C  
ATOM   3221  HB2 GLN A 211      15.457 -31.740  -2.489  1.00 85.33           H  
ATOM   3222  HB3 GLN A 211      16.841 -32.609  -1.812  1.00 85.33           H  
ATOM   3223  O   GLN A 211      17.553 -29.518  -4.715  1.00 85.33           O  
ATOM   3224  CG  GLN A 211      16.715 -32.698  -3.962  1.00 85.33           C  
ATOM   3225  HG2 GLN A 211      16.330 -32.086  -4.778  1.00 85.33           H  
ATOM   3226  HG3 GLN A 211      17.783 -32.844  -4.121  1.00 85.33           H  
ATOM   3227  CD  GLN A 211      16.048 -34.069  -4.056  1.00 85.33           C  
ATOM   3228  NE2 GLN A 211      16.589 -35.079  -3.412  1.00 85.33           N  
ATOM   3229 HE21 GLN A 211      17.253 -34.912  -2.669  1.00 85.33           H  
ATOM   3230 HE22 GLN A 211      16.124 -35.973  -3.474  1.00 85.33           H  
ATOM   3231  OE1 GLN A 211      15.092 -34.277  -4.792  1.00 85.33           O  
ATOM   3232  N   PHE A 212      15.747 -29.014  -3.487  1.00 87.29           N  
ATOM   3233  H   PHE A 212      15.206 -29.244  -2.665  1.00 87.29           H  
ATOM   3234  CA  PHE A 212      15.216 -28.054  -4.456  1.00 87.29           C  
ATOM   3235  HA  PHE A 212      15.244 -28.531  -5.436  1.00 87.29           H  
ATOM   3236  C   PHE A 212      16.080 -26.796  -4.565  1.00 87.29           C  
ATOM   3237  CB  PHE A 212      13.745 -27.747  -4.151  1.00 87.29           C  
ATOM   3238  HB2 PHE A 212      13.670 -27.233  -3.193  1.00 87.29           H  
ATOM   3239  HB3 PHE A 212      13.341 -27.095  -4.926  1.00 87.29           H  
ATOM   3240  O   PHE A 212      16.161 -26.209  -5.644  1.00 87.29           O  
ATOM   3241  CG  PHE A 212      12.939 -29.027  -4.113  1.00 87.29           C  
ATOM   3242  CD1 PHE A 212      12.743 -29.761  -5.299  1.00 87.29           C  
ATOM   3243  HD1 PHE A 212      13.044 -29.352  -6.252  1.00 87.29           H  
ATOM   3244  CD2 PHE A 212      12.572 -29.582  -2.873  1.00 87.29           C  
ATOM   3245  HD2 PHE A 212      12.742 -29.047  -1.951  1.00 87.29           H  
ATOM   3246  CE1 PHE A 212      12.242 -31.072  -5.233  1.00 87.29           C  
ATOM   3247  HE1 PHE A 212      12.133 -31.666  -6.129  1.00 87.29           H  
ATOM   3248  CE2 PHE A 212      12.069 -30.890  -2.811  1.00 87.29           C  
ATOM   3249  HE2 PHE A 212      11.846 -31.344  -1.857  1.00 87.29           H  
ATOM   3250  CZ  PHE A 212      11.933 -31.642  -3.986  1.00 87.29           C  
ATOM   3251  HZ  PHE A 212      11.611 -32.671  -3.918  1.00 87.29           H  
ATOM   3252  N   GLN A 213      16.795 -26.393  -3.511  1.00 88.26           N  
ATOM   3253  H   GLN A 213      16.743 -26.926  -2.654  1.00 88.26           H  
ATOM   3254  CA  GLN A 213      17.784 -25.319  -3.621  1.00 88.26           C  
ATOM   3255  HA  GLN A 213      17.322 -24.471  -4.127  1.00 88.26           H  
ATOM   3256  C   GLN A 213      18.975 -25.733  -4.489  1.00 88.26           C  
ATOM   3257  CB  GLN A 213      18.226 -24.852  -2.233  1.00 88.26           C  
ATOM   3258  HB2 GLN A 213      18.439 -25.709  -1.594  1.00 88.26           H  
ATOM   3259  HB3 GLN A 213      19.131 -24.251  -2.322  1.00 88.26           H  
ATOM   3260  O   GLN A 213      19.362 -24.961  -5.369  1.00 88.26           O  
ATOM   3261  CG  GLN A 213      17.126 -23.989  -1.611  1.00 88.26           C  
ATOM   3262  HG2 GLN A 213      17.029 -23.060  -2.173  1.00 88.26           H  
ATOM   3263  HG3 GLN A 213      16.170 -24.511  -1.652  1.00 88.26           H  
ATOM   3264  CD  GLN A 213      17.448 -23.652  -0.169  1.00 88.26           C  
ATOM   3265  NE2 GLN A 213      16.786 -24.294   0.760  1.00 88.26           N  
ATOM   3266 HE21 GLN A 213      17.065 -24.146   1.719  1.00 88.26           H  
ATOM   3267 HE22 GLN A 213      16.194 -25.072   0.504  1.00 88.26           H  
ATOM   3268  OE1 GLN A 213      18.278 -22.804   0.121  1.00 88.26           O  
ATOM   3269  N   VAL A 214      19.498 -26.952  -4.324  1.00 89.25           N  
ATOM   3270  H   VAL A 214      19.149 -27.534  -3.575  1.00 89.25           H  
ATOM   3271  CA  VAL A 214      20.563 -27.484  -5.188  1.00 89.25           C  
ATOM   3272  HA  VAL A 214      21.381 -26.764  -5.192  1.00 89.25           H  
ATOM   3273  C   VAL A 214      20.075 -27.600  -6.640  1.00 89.25           C  
ATOM   3274  CB  VAL A 214      21.133 -28.808  -4.638  1.00 89.25           C  
ATOM   3275  HB  VAL A 214      20.344 -29.558  -4.592  1.00 89.25           H  
ATOM   3276  O   VAL A 214      20.728 -27.065  -7.533  1.00 89.25           O  
ATOM   3277  CG1 VAL A 214      22.274 -29.324  -5.522  1.00 89.25           C  
ATOM   3278 HG11 VAL A 214      23.044 -28.560  -5.618  1.00 89.25           H  
ATOM   3279 HG12 VAL A 214      22.724 -30.211  -5.076  1.00 89.25           H  
ATOM   3280 HG13 VAL A 214      21.894 -29.593  -6.507  1.00 89.25           H  
ATOM   3281  CG2 VAL A 214      21.739 -28.625  -3.239  1.00 89.25           C  
ATOM   3282 HG21 VAL A 214      20.993 -28.255  -2.535  1.00 89.25           H  
ATOM   3283 HG22 VAL A 214      22.093 -29.585  -2.863  1.00 89.25           H  
ATOM   3284 HG23 VAL A 214      22.572 -27.923  -3.267  1.00 89.25           H  
ATOM   3285  N   LEU A 215      18.883 -28.156  -6.894  1.00 91.80           N  
ATOM   3286  H   LEU A 215      18.399 -28.598  -6.125  1.00 91.80           H  
ATOM   3287  CA  LEU A 215      18.281 -28.232  -8.238  1.00 91.80           C  
ATOM   3288  HA  LEU A 215      18.941 -28.808  -8.886  1.00 91.80           H  
ATOM   3289  C   LEU A 215      18.126 -26.854  -8.909  1.00 91.80           C  
ATOM   3290  CB  LEU A 215      16.923 -28.956  -8.151  1.00 91.80           C  
ATOM   3291  HB2 LEU A 215      16.351 -28.521  -7.331  1.00 91.80           H  
ATOM   3292  HB3 LEU A 215      16.364 -28.771  -9.069  1.00 91.80           H  
ATOM   3293  O   LEU A 215      18.510 -26.674 -10.067  1.00 91.80           O  
ATOM   3294  CG  LEU A 215      17.025 -30.483  -7.950  1.00 91.80           C  
ATOM   3295  HG  LEU A 215      17.732 -30.707  -7.151  1.00 91.80           H  
ATOM   3296  CD1 LEU A 215      15.661 -31.056  -7.567  1.00 91.80           C  
ATOM   3297 HD11 LEU A 215      14.927 -30.861  -8.349  1.00 91.80           H  
ATOM   3298 HD12 LEU A 215      15.325 -30.616  -6.628  1.00 91.80           H  
ATOM   3299 HD13 LEU A 215      15.745 -32.132  -7.418  1.00 91.80           H  
ATOM   3300  CD2 LEU A 215      17.484 -31.180  -9.232  1.00 91.80           C  
ATOM   3301 HD21 LEU A 215      17.458 -32.261  -9.092  1.00 91.80           H  
ATOM   3302 HD22 LEU A 215      16.828 -30.924 -10.063  1.00 91.80           H  
ATOM   3303 HD23 LEU A 215      18.509 -30.895  -9.471  1.00 91.80           H  
ATOM   3304  N   ASN A 216      17.632 -25.845  -8.185  1.00 92.83           N  
ATOM   3305  H   ASN A 216      17.335 -26.037  -7.239  1.00 92.83           H  
ATOM   3306  CA  ASN A 216      17.516 -24.480  -8.714  1.00 92.83           C  
ATOM   3307  HA  ASN A 216      17.058 -24.535  -9.702  1.00 92.83           H  
ATOM   3308  C   ASN A 216      18.885 -23.795  -8.928  1.00 92.83           C  
ATOM   3309  CB  ASN A 216      16.589 -23.648  -7.810  1.00 92.83           C  
ATOM   3310  HB2 ASN A 216      16.737 -22.592  -8.033  1.00 92.83           H  
ATOM   3311  HB3 ASN A 216      16.839 -23.815  -6.762  1.00 92.83           H  
ATOM   3312  O   ASN A 216      18.989 -22.898  -9.769  1.00 92.83           O  
ATOM   3313  CG  ASN A 216      15.121 -23.948  -8.060  1.00 92.83           C  
ATOM   3314  ND2 ASN A 216      14.487 -24.725  -7.222  1.00 92.83           N  
ATOM   3315 HD21 ASN A 216      13.541 -25.023  -7.415  1.00 92.83           H  
ATOM   3316 HD22 ASN A 216      15.012 -25.202  -6.503  1.00 92.83           H  
ATOM   3317  OD1 ASN A 216      14.533 -23.475  -9.017  1.00 92.83           O  
ATOM   3318  N   LEU A 217      19.942 -24.205  -8.215  1.00 92.57           N  
ATOM   3319  H   LEU A 217      19.796 -24.916  -7.513  1.00 92.57           H  
ATOM   3320  CA  LEU A 217      21.321 -23.760  -8.465  1.00 92.57           C  
ATOM   3321  HA  LEU A 217      21.306 -22.696  -8.701  1.00 92.57           H  
ATOM   3322  C   LEU A 217      21.951 -24.451  -9.686  1.00 92.57           C  
ATOM   3323  CB  LEU A 217      22.178 -23.974  -7.202  1.00 92.57           C  
ATOM   3324  HB2 LEU A 217      22.013 -24.989  -6.840  1.00 92.57           H  
ATOM   3325  HB3 LEU A 217      23.230 -23.895  -7.473  1.00 92.57           H  
ATOM   3326  O   LEU A 217      22.653 -23.784 -10.448  1.00 92.57           O  
ATOM   3327  CG  LEU A 217      21.896 -22.988  -6.055  1.00 92.57           C  
ATOM   3328  HG  LEU A 217      20.824 -22.930  -5.864  1.00 92.57           H  
ATOM   3329  CD1 LEU A 217      22.599 -23.463  -4.783  1.00 92.57           C  
ATOM   3330 HD11 LEU A 217      22.224 -24.450  -4.512  1.00 92.57           H  
ATOM   3331 HD12 LEU A 217      23.676 -23.523  -4.938  1.00 92.57           H  
ATOM   3332 HD13 LEU A 217      22.382 -22.785  -3.958  1.00 92.57           H  
ATOM   3333  CD2 LEU A 217      22.399 -21.574  -6.372  1.00 92.57           C  
ATOM   3334 HD21 LEU A 217      23.465 -21.602  -6.594  1.00 92.57           H  
ATOM   3335 HD22 LEU A 217      21.857 -21.172  -7.228  1.00 92.57           H  
ATOM   3336 HD23 LEU A 217      22.225 -20.931  -5.509  1.00 92.57           H  
ATOM   3337  N   ILE A 218      21.669 -25.739  -9.919  1.00 92.79           N  
ATOM   3338  H   ILE A 218      21.137 -26.243  -9.224  1.00 92.79           H  
ATOM   3339  CA  ILE A 218      22.081 -26.461 -11.137  1.00 92.79           C  
ATOM   3340  HA  ILE A 218      23.162 -26.378 -11.248  1.00 92.79           H  
ATOM   3341  C   ILE A 218      21.442 -25.806 -12.364  1.00 92.79           C  
ATOM   3342  CB  ILE A 218      21.718 -27.963 -11.061  1.00 92.79           C  
ATOM   3343  HB  ILE A 218      20.643 -28.049 -10.899  1.00 92.79           H  
ATOM   3344  O   ILE A 218      22.151 -25.425 -13.294  1.00 92.79           O  
ATOM   3345  CG1 ILE A 218      22.453 -28.664  -9.901  1.00 92.79           C  
ATOM   3346 HG12 ILE A 218      23.495 -28.828 -10.173  1.00 92.79           H  
ATOM   3347 HG13 ILE A 218      22.450 -28.032  -9.012  1.00 92.79           H  
ATOM   3348  CG2 ILE A 218      22.069 -28.673 -12.385  1.00 92.79           C  
ATOM   3349 HG21 ILE A 218      23.127 -28.546 -12.614  1.00 92.79           H  
ATOM   3350 HG22 ILE A 218      21.861 -29.741 -12.313  1.00 92.79           H  
ATOM   3351 HG23 ILE A 218      21.472 -28.282 -13.209  1.00 92.79           H  
ATOM   3352  CD1 ILE A 218      21.804 -29.997  -9.514  1.00 92.79           C  
ATOM   3353 HD11 ILE A 218      21.936 -30.736 -10.304  1.00 92.79           H  
ATOM   3354 HD12 ILE A 218      22.268 -30.369  -8.600  1.00 92.79           H  
ATOM   3355 HD13 ILE A 218      20.739 -29.861  -9.324  1.00 92.79           H  
ATOM   3356  N   LEU A 219      20.122 -25.581 -12.335  1.00 94.66           N  
ATOM   3357  H   LEU A 219      19.588 -25.953 -11.563  1.00 94.66           H  
ATOM   3358  CA  LEU A 219      19.415 -24.888 -13.414  1.00 94.66           C  
ATOM   3359  HA  LEU A 219      19.553 -25.458 -14.333  1.00 94.66           H  
ATOM   3360  C   LEU A 219      19.967 -23.476 -13.647  1.00 94.66           C  
ATOM   3361  CB  LEU A 219      17.919 -24.826 -13.080  1.00 94.66           C  
ATOM   3362  HB2 LEU A 219      17.552 -25.836 -12.897  1.00 94.66           H  
ATOM   3363  HB3 LEU A 219      17.793 -24.251 -12.163  1.00 94.66           H  
ATOM   3364  O   LEU A 219      20.101 -23.049 -14.791  1.00 94.66           O  
ATOM   3365  CG  LEU A 219      17.079 -24.177 -14.199  1.00 94.66           C  
ATOM   3366  HG  LEU A 219      17.491 -23.205 -14.473  1.00 94.66           H  
ATOM   3367  CD1 LEU A 219      17.000 -25.048 -15.454  1.00 94.66           C  
ATOM   3368 HD11 LEU A 219      16.313 -24.603 -16.174  1.00 94.66           H  
ATOM   3369 HD12 LEU A 219      17.980 -25.119 -15.924  1.00 94.66           H  
ATOM   3370 HD13 LEU A 219      16.648 -26.048 -15.198  1.00 94.66           H  
ATOM   3371  CD2 LEU A 219      15.675 -23.931 -13.672  1.00 94.66           C  
ATOM   3372 HD21 LEU A 219      15.068 -23.509 -14.473  1.00 94.66           H  
ATOM   3373 HD22 LEU A 219      15.252 -24.879 -13.340  1.00 94.66           H  
ATOM   3374 HD23 LEU A 219      15.706 -23.231 -12.837  1.00 94.66           H  
ATOM   3375  N   ARG A 220      20.320 -22.745 -12.581  1.00 92.90           N  
ATOM   3376  H   ARG A 220      20.161 -23.134 -11.662  1.00 92.90           H  
ATOM   3377  CA  ARG A 220      20.919 -21.412 -12.710  1.00 92.90           C  
ATOM   3378  HA  ARG A 220      20.248 -20.800 -13.313  1.00 92.90           H  
ATOM   3379  C   ARG A 220      22.234 -21.447 -13.492  1.00 92.90           C  
ATOM   3380  CB  ARG A 220      21.070 -20.766 -11.327  1.00 92.90           C  
ATOM   3381  HB2 ARG A 220      21.754 -21.345 -10.707  1.00 92.90           H  
ATOM   3382  HB3 ARG A 220      20.090 -20.746 -10.851  1.00 92.90           H  
ATOM   3383  O   ARG A 220      22.385 -20.660 -14.419  1.00 92.90           O  
ATOM   3384  CG  ARG A 220      21.605 -19.337 -11.478  1.00 92.90           C  
ATOM   3385  HG2 ARG A 220      21.055 -18.851 -12.283  1.00 92.90           H  
ATOM   3386  HG3 ARG A 220      22.660 -19.371 -11.751  1.00 92.90           H  
ATOM   3387  CD  ARG A 220      21.455 -18.497 -10.208  1.00 92.90           C  
ATOM   3388  HD2 ARG A 220      21.962 -19.017  -9.395  1.00 92.90           H  
ATOM   3389  HD3 ARG A 220      21.948 -17.540 -10.378  1.00 92.90           H  
ATOM   3390  NE  ARG A 220      20.030 -18.271  -9.890  1.00 92.90           N  
ATOM   3391  HE  ARG A 220      19.387 -18.407 -10.657  1.00 92.90           H  
ATOM   3392  NH1 ARG A 220      20.261 -17.837  -7.655  1.00 92.90           N  
ATOM   3393 HH11 ARG A 220      19.857 -17.761  -6.733  1.00 92.90           H  
ATOM   3394 HH12 ARG A 220      21.260 -17.916  -7.785  1.00 92.90           H  
ATOM   3395  NH2 ARG A 220      18.217 -17.976  -8.552  1.00 92.90           N  
ATOM   3396 HH21 ARG A 220      17.812 -17.886  -7.631  1.00 92.90           H  
ATOM   3397 HH22 ARG A 220      17.621 -18.165  -9.345  1.00 92.90           H  
ATOM   3398  CZ  ARG A 220      19.510 -18.024  -8.705  1.00 92.90           C  
ATOM   3399  N   ARG A 221      23.128 -22.391 -13.184  1.00 91.19           N  
ATOM   3400  H   ARG A 221      22.905 -23.021 -12.426  1.00 91.19           H  
ATOM   3401  CA  ARG A 221      24.369 -22.612 -13.950  1.00 91.19           C  
ATOM   3402  HA  ARG A 221      24.933 -21.682 -14.022  1.00 91.19           H  
ATOM   3403  C   ARG A 221      24.089 -23.052 -15.390  1.00 91.19           C  
ATOM   3404  CB  ARG A 221      25.231 -23.662 -13.246  1.00 91.19           C  
ATOM   3405  HB2 ARG A 221      26.047 -23.940 -13.914  1.00 91.19           H  
ATOM   3406  HB3 ARG A 221      24.630 -24.552 -13.060  1.00 91.19           H  
ATOM   3407  O   ARG A 221      24.723 -22.560 -16.316  1.00 91.19           O  
ATOM   3408  CG  ARG A 221      25.840 -23.169 -11.927  1.00 91.19           C  
ATOM   3409  HG2 ARG A 221      26.544 -22.363 -12.132  1.00 91.19           H  
ATOM   3410  HG3 ARG A 221      25.062 -22.814 -11.251  1.00 91.19           H  
ATOM   3411  CD  ARG A 221      26.562 -24.365 -11.303  1.00 91.19           C  
ATOM   3412  HD2 ARG A 221      27.223 -24.791 -12.059  1.00 91.19           H  
ATOM   3413  HD3 ARG A 221      25.818 -25.114 -11.032  1.00 91.19           H  
ATOM   3414  NE  ARG A 221      27.362 -24.016 -10.115  1.00 91.19           N  
ATOM   3415  HE  ARG A 221      27.315 -23.060  -9.793  1.00 91.19           H  
ATOM   3416  NH1 ARG A 221      28.305 -26.090  -9.902  1.00 91.19           N  
ATOM   3417 HH11 ARG A 221      27.795 -26.400 -10.716  1.00 91.19           H  
ATOM   3418 HH12 ARG A 221      28.845 -26.769  -9.385  1.00 91.19           H  
ATOM   3419  NH2 ARG A 221      28.892 -24.503  -8.474  1.00 91.19           N  
ATOM   3420 HH21 ARG A 221      28.876 -23.548  -8.145  1.00 91.19           H  
ATOM   3421 HH22 ARG A 221      29.563 -25.175  -8.132  1.00 91.19           H  
ATOM   3422  CZ  ARG A 221      28.175 -24.860  -9.501  1.00 91.19           C  
ATOM   3423  N   ALA A 222      23.097 -23.920 -15.598  1.00 93.57           N  
ATOM   3424  H   ALA A 222      22.639 -24.334 -14.798  1.00 93.57           H  
ATOM   3425  CA  ALA A 222      22.686 -24.341 -16.935  1.00 93.57           C  
ATOM   3426  HA  ALA A 222      23.562 -24.729 -17.455  1.00 93.57           H  
ATOM   3427  C   ALA A 222      22.140 -23.163 -17.775  1.00 93.57           C  
ATOM   3428  CB  ALA A 222      21.674 -25.486 -16.796  1.00 93.57           C  
ATOM   3429  HB1 ALA A 222      20.750 -25.121 -16.347  1.00 93.57           H  
ATOM   3430  HB2 ALA A 222      22.090 -26.279 -16.175  1.00 93.57           H  
ATOM   3431  HB3 ALA A 222      21.447 -25.900 -17.778  1.00 93.57           H  
ATOM   3432  O   ALA A 222      22.340 -23.138 -18.989  1.00 93.57           O  
ATOM   3433  N   MET A 223      21.508 -22.163 -17.147  1.00 94.98           N  
ATOM   3434  H   MET A 223      21.307 -22.277 -16.163  1.00 94.98           H  
ATOM   3435  CA  MET A 223      21.067 -20.924 -17.805  1.00 94.98           C  
ATOM   3436  HA  MET A 223      20.641 -21.187 -18.773  1.00 94.98           H  
ATOM   3437  C   MET A 223      22.199 -19.919 -18.074  1.00 94.98           C  
ATOM   3438  CB  MET A 223      19.959 -20.242 -16.997  1.00 94.98           C  
ATOM   3439  HB2 MET A 223      20.266 -20.154 -15.955  1.00 94.98           H  
ATOM   3440  HB3 MET A 223      19.802 -19.239 -17.394  1.00 94.98           H  
ATOM   3441  O   MET A 223      22.093 -19.143 -19.022  1.00 94.98           O  
ATOM   3442  CG  MET A 223      18.628 -20.994 -17.097  1.00 94.98           C  
ATOM   3443  HG2 MET A 223      18.407 -21.168 -18.150  1.00 94.98           H  
ATOM   3444  HG3 MET A 223      18.720 -21.965 -16.610  1.00 94.98           H  
ATOM   3445  SD  MET A 223      17.222 -20.101 -16.379  1.00 94.98           S  
ATOM   3446  CE  MET A 223      17.744 -19.998 -14.649  1.00 94.98           C  
ATOM   3447  HE1 MET A 223      16.944 -19.548 -14.060  1.00 94.98           H  
ATOM   3448  HE2 MET A 223      17.955 -20.998 -14.272  1.00 94.98           H  
ATOM   3449  HE3 MET A 223      18.639 -19.380 -14.573  1.00 94.98           H  
ATOM   3450  N   GLU A 224      23.283 -19.924 -17.290  1.00 90.06           N  
ATOM   3451  H   GLU A 224      23.308 -20.552 -16.500  1.00 90.06           H  
ATOM   3452  CA  GLU A 224      24.444 -19.042 -17.513  1.00 90.06           C  
ATOM   3453  HA  GLU A 224      24.098 -18.009 -17.564  1.00 90.06           H  
ATOM   3454  C   GLU A 224      25.125 -19.321 -18.861  1.00 90.06           C  
ATOM   3455  CB  GLU A 224      25.437 -19.160 -16.336  1.00 90.06           C  
ATOM   3456  HB2 GLU A 224      25.601 -20.212 -16.102  1.00 90.06           H  
ATOM   3457  HB3 GLU A 224      26.392 -18.718 -16.618  1.00 90.06           H  
ATOM   3458  O   GLU A 224      25.547 -18.387 -19.537  1.00 90.06           O  
ATOM   3459  CG  GLU A 224      24.901 -18.412 -15.103  1.00 90.06           C  
ATOM   3460  HG2 GLU A 224      23.833 -18.609 -15.005  1.00 90.06           H  
ATOM   3461  HG3 GLU A 224      25.001 -17.342 -15.287  1.00 90.06           H  
ATOM   3462  CD  GLU A 224      25.564 -18.750 -13.756  1.00 90.06           C  
ATOM   3463  OE1 GLU A 224      25.129 -18.106 -12.769  1.00 90.06           O  
ATOM   3464  OE2 GLU A 224      26.444 -19.637 -13.677  1.00 90.06           O  
ATOM   3465  N   GLY A 225      25.135 -20.581 -19.310  1.00 88.82           N  
ATOM   3466  H   GLY A 225      24.775 -21.302 -18.701  1.00 88.82           H  
ATOM   3467  CA  GLY A 225      25.631 -20.962 -20.636  1.00 88.82           C  
ATOM   3468  HA2 GLY A 225      25.742 -22.046 -20.671  1.00 88.82           H  
ATOM   3469  HA3 GLY A 225      26.613 -20.513 -20.787  1.00 88.82           H  
ATOM   3470  C   GLY A 225      24.748 -20.542 -21.820  1.00 88.82           C  
ATOM   3471  O   GLY A 225      25.107 -20.819 -22.958  1.00 88.82           O  
ATOM   3472  N   LEU A 226      23.588 -19.907 -21.609  1.00 92.38           N  
ATOM   3473  H   LEU A 226      23.337 -19.660 -20.662  1.00 92.38           H  
ATOM   3474  CA  LEU A 226      22.667 -19.539 -22.697  1.00 92.38           C  
ATOM   3475  HA  LEU A 226      22.821 -20.231 -23.525  1.00 92.38           H  
ATOM   3476  C   LEU A 226      22.914 -18.141 -23.298  1.00 92.38           C  
ATOM   3477  CB  LEU A 226      21.206 -19.693 -22.235  1.00 92.38           C  
ATOM   3478  HB2 LEU A 226      20.556 -19.452 -23.077  1.00 92.38           H  
ATOM   3479  HB3 LEU A 226      21.018 -18.960 -21.450  1.00 92.38           H  
ATOM   3480  O   LEU A 226      22.096 -17.703 -24.107  1.00 92.38           O  
ATOM   3481  CG  LEU A 226      20.794 -21.072 -21.702  1.00 92.38           C  
ATOM   3482  HG  LEU A 226      21.280 -21.236 -20.740  1.00 92.38           H  
ATOM   3483  CD1 LEU A 226      19.275 -21.064 -21.505  1.00 92.38           C  
ATOM   3484 HD11 LEU A 226      18.768 -20.938 -22.461  1.00 92.38           H  
ATOM   3485 HD12 LEU A 226      18.996 -20.255 -20.830  1.00 92.38           H  
ATOM   3486 HD13 LEU A 226      18.961 -22.008 -21.060  1.00 92.38           H  
ATOM   3487  CD2 LEU A 226      21.181 -22.234 -22.612  1.00 92.38           C  
ATOM   3488 HD21 LEU A 226      22.267 -22.331 -22.631  1.00 92.38           H  
ATOM   3489 HD22 LEU A 226      20.768 -23.163 -22.219  1.00 92.38           H  
ATOM   3490 HD23 LEU A 226      20.816 -22.074 -23.626  1.00 92.38           H  
ATOM   3491  N   ASP A 227      23.976 -17.441 -22.887  1.00 88.42           N  
ATOM   3492  H   ASP A 227      24.631 -17.910 -22.277  1.00 88.42           H  
ATOM   3493  CA  ASP A 227      24.210 -16.004 -23.137  1.00 88.42           C  
ATOM   3494  HA  ASP A 227      25.006 -15.716 -22.451  1.00 88.42           H  
ATOM   3495  C   ASP A 227      23.005 -15.125 -22.743  1.00 88.42           C  
ATOM   3496  CB  ASP A 227      24.760 -15.725 -24.548  1.00 88.42           C  
ATOM   3497  HB2 ASP A 227      25.592 -16.400 -24.747  1.00 88.42           H  
ATOM   3498  HB3 ASP A 227      23.981 -15.910 -25.288  1.00 88.42           H  
ATOM   3499  O   ASP A 227      22.456 -14.344 -23.520  1.00 88.42           O  
ATOM   3500  CG  ASP A 227      25.265 -14.276 -24.662  1.00 88.42           C  
ATOM   3501  OD1 ASP A 227      25.909 -13.813 -23.691  1.00 88.42           O  
ATOM   3502  OD2 ASP A 227      24.998 -13.630 -25.702  1.00 88.42           O  
ATOM   3503  N   LEU A 228      22.536 -15.305 -21.504  1.00 92.42           N  
ATOM   3504  H   LEU A 228      23.028 -15.955 -20.907  1.00 92.42           H  
ATOM   3505  CA  LEU A 228      21.465 -14.497 -20.924  1.00 92.42           C  
ATOM   3506  HA  LEU A 228      21.057 -13.838 -21.690  1.00 92.42           H  
ATOM   3507  C   LEU A 228      22.009 -13.595 -19.813  1.00 92.42           C  
ATOM   3508  CB  LEU A 228      20.319 -15.387 -20.427  1.00 92.42           C  
ATOM   3509  HB2 LEU A 228      19.575 -14.727 -19.982  1.00 92.42           H  
ATOM   3510  HB3 LEU A 228      20.714 -16.052 -19.659  1.00 92.42           H  
ATOM   3511  O   LEU A 228      22.722 -14.028 -18.906  1.00 92.42           O  
ATOM   3512  CG  LEU A 228      19.613 -16.239 -21.496  1.00 92.42           C  
ATOM   3513  HG  LEU A 228      20.339 -16.861 -22.019  1.00 92.42           H  
ATOM   3514  CD1 LEU A 228      18.592 -17.147 -20.805  1.00 92.42           C  
ATOM   3515 HD11 LEU A 228      19.104 -17.787 -20.086  1.00 92.42           H  
ATOM   3516 HD12 LEU A 228      17.847 -16.544 -20.285  1.00 92.42           H  
ATOM   3517 HD13 LEU A 228      18.102 -17.779 -21.545  1.00 92.42           H  
ATOM   3518  CD2 LEU A 228      18.864 -15.387 -22.519  1.00 92.42           C  
ATOM   3519 HD21 LEU A 228      18.332 -16.029 -23.220  1.00 92.42           H  
ATOM   3520 HD22 LEU A 228      19.578 -14.794 -23.090  1.00 92.42           H  
ATOM   3521 HD23 LEU A 228      18.157 -14.725 -22.017  1.00 92.42           H  
ATOM   3522  N   LYS A 229      21.608 -12.325 -19.836  1.00 86.15           N  
ATOM   3523  H   LYS A 229      20.923 -12.074 -20.534  1.00 86.15           H  
ATOM   3524  CA  LYS A 229      22.039 -11.300 -18.888  1.00 86.15           C  
ATOM   3525  HA  LYS A 229      23.059 -11.541 -18.589  1.00 86.15           H  
ATOM   3526  C   LYS A 229      21.160 -11.335 -17.632  1.00 86.15           C  
ATOM   3527  CB  LYS A 229      22.082  -9.952 -19.633  1.00 86.15           C  
ATOM   3528  HB2 LYS A 229      21.078  -9.669 -19.950  1.00 86.15           H  
ATOM   3529  HB3 LYS A 229      22.693 -10.087 -20.526  1.00 86.15           H  
ATOM   3530  O   LYS A 229      19.973 -11.008 -17.669  1.00 86.15           O  
ATOM   3531  CG  LYS A 229      22.694  -8.821 -18.796  1.00 86.15           C  
ATOM   3532  HG2 LYS A 229      21.942  -8.461 -18.095  1.00 86.15           H  
ATOM   3533  HG3 LYS A 229      23.535  -9.215 -18.225  1.00 86.15           H  
ATOM   3534  CD  LYS A 229      23.207  -7.648 -19.660  1.00 86.15           C  
ATOM   3535  HD2 LYS A 229      24.053  -7.986 -20.258  1.00 86.15           H  
ATOM   3536  HD3 LYS A 229      22.420  -7.290 -20.324  1.00 86.15           H  
ATOM   3537  CE  LYS A 229      23.646  -6.542 -18.695  1.00 86.15           C  
ATOM   3538  HE2 LYS A 229      22.775  -6.186 -18.145  1.00 86.15           H  
ATOM   3539  HE3 LYS A 229      24.309  -7.002 -17.962  1.00 86.15           H  
ATOM   3540  NZ  LYS A 229      24.356  -5.381 -19.300  1.00 86.15           N  
ATOM   3541  HZ1 LYS A 229      25.140  -5.673 -19.865  1.00 86.15           H  
ATOM   3542  HZ2 LYS A 229      23.740  -4.802 -19.854  1.00 86.15           H  
ATOM   3543  HZ3 LYS A 229      24.719  -4.799 -18.558  1.00 86.15           H  
ATOM   3544  N   LEU A 230      21.748 -11.723 -16.498  1.00 87.10           N  
ATOM   3545  H   LEU A 230      22.691 -12.078 -16.561  1.00 87.10           H  
ATOM   3546  CA  LEU A 230      21.091 -11.704 -15.186  1.00 87.10           C  
ATOM   3547  HA  LEU A 230      20.152 -12.251 -15.267  1.00 87.10           H  
ATOM   3548  C   LEU A 230      20.784 -10.258 -14.756  1.00 87.10           C  
ATOM   3549  CB  LEU A 230      21.992 -12.431 -14.166  1.00 87.10           C  
ATOM   3550  HB2 LEU A 230      22.969 -11.949 -14.169  1.00 87.10           H  
ATOM   3551  HB3 LEU A 230      22.129 -13.462 -14.494  1.00 87.10           H  
ATOM   3552  O   LEU A 230      21.699  -9.466 -14.526  1.00 87.10           O  
ATOM   3553  CG  LEU A 230      21.467 -12.440 -12.714  1.00 87.10           C  
ATOM   3554  HG  LEU A 230      21.322 -11.415 -12.372  1.00 87.10           H  
ATOM   3555  CD1 LEU A 230      20.143 -13.188 -12.562  1.00 87.10           C  
ATOM   3556 HD11 LEU A 230      19.356 -12.657 -13.097  1.00 87.10           H  
ATOM   3557 HD12 LEU A 230      19.868 -13.259 -11.510  1.00 87.10           H  
ATOM   3558 HD13 LEU A 230      20.241 -14.192 -12.977  1.00 87.10           H  
ATOM   3559  CD2 LEU A 230      22.490 -13.099 -11.791  1.00 87.10           C  
ATOM   3560 HD21 LEU A 230      22.135 -13.078 -10.761  1.00 87.10           H  
ATOM   3561 HD22 LEU A 230      22.656 -14.132 -12.097  1.00 87.10           H  
ATOM   3562 HD23 LEU A 230      23.435 -12.559 -11.850  1.00 87.10           H  
ATOM   3563  N   VAL A 231      19.501  -9.926 -14.581  1.00 81.91           N  
ATOM   3564  H   VAL A 231      18.801 -10.618 -14.805  1.00 81.91           H  
ATOM   3565  CA  VAL A 231      19.054  -8.625 -14.052  1.00 81.91           C  
ATOM   3566  HA  VAL A 231      19.934  -8.057 -13.749  1.00 81.91           H  
ATOM   3567  C   VAL A 231      18.197  -8.848 -12.805  1.00 81.91           C  
ATOM   3568  CB  VAL A 231      18.331  -7.766 -15.112  1.00 81.91           C  
ATOM   3569  HB  VAL A 231      17.386  -8.237 -15.379  1.00 81.91           H  
ATOM   3570  O   VAL A 231      17.135  -9.471 -12.848  1.00 81.91           O  
ATOM   3571  CG1 VAL A 231      18.022  -6.364 -14.565  1.00 81.91           C  
ATOM   3572 HG11 VAL A 231      17.350  -6.433 -13.709  1.00 81.91           H  
ATOM   3573 HG12 VAL A 231      18.945  -5.868 -14.267  1.00 81.91           H  
ATOM   3574 HG13 VAL A 231      17.539  -5.770 -15.342  1.00 81.91           H  
ATOM   3575  CG2 VAL A 231      19.170  -7.584 -16.385  1.00 81.91           C  
ATOM   3576 HG21 VAL A 231      19.318  -8.547 -16.875  1.00 81.91           H  
ATOM   3577 HG22 VAL A 231      18.652  -6.932 -17.088  1.00 81.91           H  
ATOM   3578 HG23 VAL A 231      20.143  -7.157 -16.140  1.00 81.91           H  
ATOM   3579  N   SER A 232      18.664  -8.319 -11.671  1.00 75.69           N  
ATOM   3580  H   SER A 232      19.548  -7.833 -11.738  1.00 75.69           H  
ATOM   3581  CA  SER A 232      18.081  -8.453 -10.323  1.00 75.69           C  
ATOM   3582  HA  SER A 232      18.761  -7.943  -9.642  1.00 75.69           H  
ATOM   3583  C   SER A 232      17.971  -9.894  -9.784  1.00 75.69           C  
ATOM   3584  CB  SER A 232      16.730  -7.722 -10.213  1.00 75.69           C  
ATOM   3585  HB2 SER A 232      15.979  -8.260 -10.791  1.00 75.69           H  
ATOM   3586  HB3 SER A 232      16.416  -7.712  -9.170  1.00 75.69           H  
ATOM   3587  O   SER A 232      18.589 -10.201  -8.767  1.00 75.69           O  
ATOM   3588  OG  SER A 232      16.793  -6.386 -10.692  1.00 75.69           O  
ATOM   3589  HG  SER A 232      17.486  -5.919 -10.220  1.00 75.69           H  
ATOM   3590  N   ARG A 233      17.166 -10.762 -10.411  1.00 77.07           N  
ATOM   3591  H   ARG A 233      16.751 -10.431 -11.270  1.00 77.07           H  
ATOM   3592  CA  ARG A 233      16.943 -12.173 -10.019  1.00 77.07           C  
ATOM   3593  HA  ARG A 233      17.830 -12.547  -9.508  1.00 77.07           H  
ATOM   3594  C   ARG A 233      16.716 -13.135 -11.192  1.00 77.07           C  
ATOM   3595  CB  ARG A 233      15.731 -12.290  -9.070  1.00 77.07           C  
ATOM   3596  HB2 ARG A 233      15.514 -13.348  -8.920  1.00 77.07           H  
ATOM   3597  HB3 ARG A 233      14.858 -11.840  -9.542  1.00 77.07           H  
ATOM   3598  O   ARG A 233      16.773 -14.342 -10.966  1.00 77.07           O  
ATOM   3599  CG  ARG A 233      15.950 -11.660  -7.687  1.00 77.07           C  
ATOM   3600  HG2 ARG A 233      16.887 -12.023  -7.264  1.00 77.07           H  
ATOM   3601  HG3 ARG A 233      15.996 -10.576  -7.786  1.00 77.07           H  
ATOM   3602  CD  ARG A 233      14.794 -12.037  -6.751  1.00 77.07           C  
ATOM   3603  HD2 ARG A 233      14.794 -13.117  -6.609  1.00 77.07           H  
ATOM   3604  HD3 ARG A 233      13.857 -11.749  -7.229  1.00 77.07           H  
ATOM   3605  NE  ARG A 233      14.906 -11.362  -5.442  1.00 77.07           N  
ATOM   3606  HE  ARG A 233      15.739 -10.810  -5.292  1.00 77.07           H  
ATOM   3607  NH1 ARG A 233      12.882 -12.041  -4.589  1.00 77.07           N  
ATOM   3608 HH11 ARG A 233      12.726 -12.598  -5.417  1.00 77.07           H  
ATOM   3609 HH12 ARG A 233      12.157 -11.986  -3.888  1.00 77.07           H  
ATOM   3610  NH2 ARG A 233      14.142 -10.614  -3.427  1.00 77.07           N  
ATOM   3611 HH21 ARG A 233      14.944 -10.006  -3.347  1.00 77.07           H  
ATOM   3612 HH22 ARG A 233      13.378 -10.519  -2.773  1.00 77.07           H  
ATOM   3613  CZ  ARG A 233      13.983 -11.347  -4.495  1.00 77.07           C  
ATOM   3614  N   TYR A 234      16.444 -12.628 -12.395  1.00 88.80           N  
ATOM   3615  H   TYR A 234      16.520 -11.633 -12.546  1.00 88.80           H  
ATOM   3616  CA  TYR A 234      16.038 -13.427 -13.555  1.00 88.80           C  
ATOM   3617  HA  TYR A 234      16.139 -14.487 -13.322  1.00 88.80           H  
ATOM   3618  C   TYR A 234      16.948 -13.158 -14.754  1.00 88.80           C  
ATOM   3619  CB  TYR A 234      14.561 -13.157 -13.892  1.00 88.80           C  
ATOM   3620  HB2 TYR A 234      14.257 -13.818 -14.704  1.00 88.80           H  
ATOM   3621  HB3 TYR A 234      14.481 -12.135 -14.261  1.00 88.80           H  
ATOM   3622  O   TYR A 234      17.594 -12.110 -14.832  1.00 88.80           O  
ATOM   3623  CG  TYR A 234      13.585 -13.338 -12.740  1.00 88.80           C  
ATOM   3624  CD1 TYR A 234      13.688 -14.447 -11.875  1.00 88.80           C  
ATOM   3625  HD1 TYR A 234      14.440 -15.202 -12.047  1.00 88.80           H  
ATOM   3626  CD2 TYR A 234      12.570 -12.384 -12.530  1.00 88.80           C  
ATOM   3627  HD2 TYR A 234      12.466 -11.554 -13.213  1.00 88.80           H  
ATOM   3628  CE1 TYR A 234      12.825 -14.566 -10.770  1.00 88.80           C  
ATOM   3629  HE1 TYR A 234      12.907 -15.410 -10.101  1.00 88.80           H  
ATOM   3630  CE2 TYR A 234      11.673 -12.525 -11.454  1.00 88.80           C  
ATOM   3631  HE2 TYR A 234      10.874 -11.811 -11.320  1.00 88.80           H  
ATOM   3632  OH  TYR A 234      10.973 -13.732  -9.504  1.00 88.80           O  
ATOM   3633  HH  TYR A 234      10.165 -13.238  -9.660  1.00 88.80           H  
ATOM   3634  CZ  TYR A 234      11.814 -13.607 -10.561  1.00 88.80           C  
ATOM   3635  N   TYR A 235      17.006 -14.125 -15.665  1.00 92.89           N  
ATOM   3636  H   TYR A 235      16.371 -14.907 -15.588  1.00 92.89           H  
ATOM   3637  CA  TYR A 235      17.842 -14.078 -16.858  1.00 92.89           C  
ATOM   3638  HA  TYR A 235      18.689 -13.412 -16.689  1.00 92.89           H  
ATOM   3639  C   TYR A 235      17.027 -13.514 -18.022  1.00 92.89           C  
ATOM   3640  CB  TYR A 235      18.408 -15.480 -17.133  1.00 92.89           C  
ATOM   3641  HB2 TYR A 235      17.598 -16.209 -17.123  1.00 92.89           H  
ATOM   3642  HB3 TYR A 235      18.836 -15.500 -18.136  1.00 92.89           H  
ATOM   3643  O   TYR A 235      15.940 -14.012 -18.324  1.00 92.89           O  
ATOM   3644  CG  TYR A 235      19.483 -15.906 -16.148  1.00 92.89           C  
ATOM   3645  CD1 TYR A 235      20.852 -15.769 -16.464  1.00 92.89           C  
ATOM   3646  HD1 TYR A 235      21.153 -15.398 -17.432  1.00 92.89           H  
ATOM   3647  CD2 TYR A 235      19.107 -16.421 -14.895  1.00 92.89           C  
ATOM   3648  HD2 TYR A 235      18.062 -16.555 -14.661  1.00 92.89           H  
ATOM   3649  CE1 TYR A 235      21.842 -16.138 -15.529  1.00 92.89           C  
ATOM   3650  HE1 TYR A 235      22.888 -16.046 -15.785  1.00 92.89           H  
ATOM   3651  CE2 TYR A 235      20.091 -16.752 -13.947  1.00 92.89           C  
ATOM   3652  HE2 TYR A 235      19.804 -17.116 -12.971  1.00 92.89           H  
ATOM   3653  OH  TYR A 235      22.374 -16.915 -13.293  1.00 92.89           O  
ATOM   3654  HH  TYR A 235      23.277 -17.029 -13.598  1.00 92.89           H  
ATOM   3655  CZ  TYR A 235      21.462 -16.616 -14.257  1.00 92.89           C  
ATOM   3656  N   TYR A 236      17.553 -12.464 -18.651  1.00 93.56           N  
ATOM   3657  H   TYR A 236      18.451 -12.114 -18.351  1.00 93.56           H  
ATOM   3658  CA  TYR A 236      16.940 -11.774 -19.784  1.00 93.56           C  
ATOM   3659  HA  TYR A 236      16.008 -12.270 -20.053  1.00 93.56           H  
ATOM   3660  C   TYR A 236      17.859 -11.839 -20.999  1.00 93.56           C  
ATOM   3661  CB  TYR A 236      16.619 -10.322 -19.410  1.00 93.56           C  
ATOM   3662  HB2 TYR A 236      17.544  -9.810 -19.146  1.00 93.56           H  
ATOM   3663  HB3 TYR A 236      16.209  -9.822 -20.287  1.00 93.56           H  
ATOM   3664  O   TYR A 236      19.078 -11.859 -20.859  1.00 93.56           O  
ATOM   3665  CG  TYR A 236      15.628 -10.184 -18.272  1.00 93.56           C  
ATOM   3666  CD1 TYR A 236      14.248 -10.210 -18.536  1.00 93.56           C  
ATOM   3667  HD1 TYR A 236      13.903 -10.313 -19.555  1.00 93.56           H  
ATOM   3668  CD2 TYR A 236      16.086 -10.069 -16.947  1.00 93.56           C  
ATOM   3669  HD2 TYR A 236      17.148 -10.101 -16.749  1.00 93.56           H  
ATOM   3670  CE1 TYR A 236      13.321 -10.129 -17.482  1.00 93.56           C  
ATOM   3671  HE1 TYR A 236      12.264 -10.174 -17.696  1.00 93.56           H  
ATOM   3672  CE2 TYR A 236      15.165  -9.948 -15.888  1.00 93.56           C  
ATOM   3673  HE2 TYR A 236      15.513  -9.867 -14.869  1.00 93.56           H  
ATOM   3674  OH  TYR A 236      12.884  -9.852 -15.143  1.00 93.56           O  
ATOM   3675  HH  TYR A 236      11.996  -9.988 -15.481  1.00 93.56           H  
ATOM   3676  CZ  TYR A 236      13.781  -9.981 -16.156  1.00 93.56           C  
ATOM   3677  N   ASP A 237      17.277 -11.858 -22.188  1.00 91.84           N  
ATOM   3678  H   ASP A 237      16.271 -11.775 -22.238  1.00 91.84           H  
ATOM   3679  CA  ASP A 237      18.002 -11.900 -23.449  1.00 91.84           C  
ATOM   3680  HA  ASP A 237      18.959 -12.398 -23.292  1.00 91.84           H  
ATOM   3681  C   ASP A 237      18.236 -10.464 -23.967  1.00 91.84           C  
ATOM   3682  CB  ASP A 237      17.216 -12.778 -24.430  1.00 91.84           C  
ATOM   3683  HB2 ASP A 237      16.325 -12.249 -24.766  1.00 91.84           H  
ATOM   3684  HB3 ASP A 237      16.893 -13.686 -23.921  1.00 91.84           H  
ATOM   3685  O   ASP A 237      17.269  -9.775 -24.314  1.00 91.84           O  
ATOM   3686  CG  ASP A 237      18.075 -13.164 -25.629  1.00 91.84           C  
ATOM   3687  OD1 ASP A 237      18.762 -12.268 -26.159  1.00 91.84           O  
ATOM   3688  OD2 ASP A 237      18.045 -14.358 -26.004  1.00 91.84           O  
ATOM   3689  N   PRO A 238      19.491  -9.969 -23.988  1.00 87.99           N  
ATOM   3690  CA  PRO A 238      19.809  -8.641 -24.503  1.00 87.99           C  
ATOM   3691  HA  PRO A 238      19.049  -7.921 -24.196  1.00 87.99           H  
ATOM   3692  C   PRO A 238      19.918  -8.607 -26.036  1.00 87.99           C  
ATOM   3693  CB  PRO A 238      21.144  -8.289 -23.843  1.00 87.99           C  
ATOM   3694  HB2 PRO A 238      20.964  -7.924 -22.832  1.00 87.99           H  
ATOM   3695  HB3 PRO A 238      21.712  -7.558 -24.418  1.00 87.99           H  
ATOM   3696  O   PRO A 238      19.909  -7.515 -26.606  1.00 87.99           O  
ATOM   3697  CG  PRO A 238      21.851  -9.644 -23.784  1.00 87.99           C  
ATOM   3698  HG2 PRO A 238      22.609  -9.674 -23.002  1.00 87.99           H  
ATOM   3699  HG3 PRO A 238      22.296  -9.873 -24.753  1.00 87.99           H  
ATOM   3700  CD  PRO A 238      20.706 -10.618 -23.503  1.00 87.99           C  
ATOM   3701  HD2 PRO A 238      20.633 -10.780 -22.428  1.00 87.99           H  
ATOM   3702  HD3 PRO A 238      20.886 -11.562 -24.017  1.00 87.99           H  
ATOM   3703  N   GLN A 239      20.028  -9.764 -26.703  1.00 89.87           N  
ATOM   3704  H   GLN A 239      19.929 -10.633 -26.198  1.00 89.87           H  
ATOM   3705  CA  GLN A 239      20.046  -9.865 -28.162  1.00 89.87           C  
ATOM   3706  HA  GLN A 239      20.617  -9.033 -28.574  1.00 89.87           H  
ATOM   3707  C   GLN A 239      18.611  -9.760 -28.699  1.00 89.87           C  
ATOM   3708  CB  GLN A 239      20.715 -11.176 -28.624  1.00 89.87           C  
ATOM   3709  HB2 GLN A 239      20.054 -12.017 -28.419  1.00 89.87           H  
ATOM   3710  HB3 GLN A 239      20.827 -11.106 -29.706  1.00 89.87           H  
ATOM   3711  O   GLN A 239      18.325  -8.932 -29.558  1.00 89.87           O  
ATOM   3712  CG  GLN A 239      22.094 -11.487 -28.000  1.00 89.87           C  
ATOM   3713  HG2 GLN A 239      22.734 -10.607 -28.070  1.00 89.87           H  
ATOM   3714  HG3 GLN A 239      21.969 -11.742 -26.947  1.00 89.87           H  
ATOM   3715  CD  GLN A 239      22.804 -12.650 -28.704  1.00 89.87           C  
ATOM   3716  NE2 GLN A 239      23.874 -13.193 -28.173  1.00 89.87           N  
ATOM   3717 HE21 GLN A 239      24.291 -13.952 -28.692  1.00 89.87           H  
ATOM   3718 HE22 GLN A 239      24.185 -13.033 -27.226  1.00 89.87           H  
ATOM   3719  OE1 GLN A 239      22.420 -13.092 -29.773  1.00 89.87           O  
ATOM   3720  N   ALA A 240      17.673 -10.500 -28.098  1.00 91.11           N  
ATOM   3721  H   ALA A 240      17.995 -11.158 -27.402  1.00 91.11           H  
ATOM   3722  CA  ALA A 240      16.243 -10.481 -28.417  1.00 91.11           C  
ATOM   3723  HA  ALA A 240      16.155 -10.376 -29.499  1.00 91.11           H  
ATOM   3724  C   ALA A 240      15.469  -9.287 -27.807  1.00 91.11           C  
ATOM   3725  CB  ALA A 240      15.645 -11.843 -28.037  1.00 91.11           C  
ATOM   3726  HB1 ALA A 240      16.234 -12.643 -28.485  1.00 91.11           H  
ATOM   3727  HB2 ALA A 240      15.649 -11.957 -26.953  1.00 91.11           H  
ATOM   3728  HB3 ALA A 240      14.620 -11.910 -28.403  1.00 91.11           H  
ATOM   3729  O   ALA A 240      14.248  -9.356 -27.625  1.00 91.11           O  
ATOM   3730  N   LYS A 241      16.160  -8.192 -27.461  1.00 92.41           N  
ATOM   3731  H   LYS A 241      17.138  -8.175 -27.710  1.00 92.41           H  
ATOM   3732  CA  LYS A 241      15.538  -6.959 -26.953  1.00 92.41           C  
ATOM   3733  HA  LYS A 241      14.918  -7.234 -26.100  1.00 92.41           H  
ATOM   3734  C   LYS A 241      14.616  -6.335 -28.008  1.00 92.41           C  
ATOM   3735  CB  LYS A 241      16.613  -5.966 -26.468  1.00 92.41           C  
ATOM   3736  HB2 LYS A 241      17.292  -6.478 -25.785  1.00 92.41           H  
ATOM   3737  HB3 LYS A 241      16.126  -5.154 -25.929  1.00 92.41           H  
ATOM   3738  O   LYS A 241      14.922  -6.326 -29.195  1.00 92.41           O  
ATOM   3739  CG  LYS A 241      17.407  -5.363 -27.637  1.00 92.41           C  
ATOM   3740  HG2 LYS A 241      17.798  -6.171 -28.255  1.00 92.41           H  
ATOM   3741  HG3 LYS A 241      16.739  -4.752 -28.243  1.00 92.41           H  
ATOM   3742  CD  LYS A 241      18.573  -4.478 -27.202  1.00 92.41           C  
ATOM   3743  HD2 LYS A 241      18.208  -3.642 -26.604  1.00 92.41           H  
ATOM   3744  HD3 LYS A 241      19.281  -5.068 -26.621  1.00 92.41           H  
ATOM   3745  CE  LYS A 241      19.217  -3.967 -28.494  1.00 92.41           C  
ATOM   3746  HE2 LYS A 241      18.581  -3.190 -28.917  1.00 92.41           H  
ATOM   3747  HE3 LYS A 241      19.242  -4.791 -29.208  1.00 92.41           H  
ATOM   3748  NZ  LYS A 241      20.594  -3.473 -28.274  1.00 92.41           N  
ATOM   3749  HZ1 LYS A 241      21.166  -4.230 -27.928  1.00 92.41           H  
ATOM   3750  HZ2 LYS A 241      20.987  -3.158 -29.150  1.00 92.41           H  
ATOM   3751  HZ3 LYS A 241      20.596  -2.711 -27.611  1.00 92.41           H  
ATOM   3752  N   ILE A 242      13.513  -5.747 -27.559  1.00 93.95           N  
ATOM   3753  H   ILE A 242      13.310  -5.813 -26.572  1.00 93.95           H  
ATOM   3754  CA  ILE A 242      12.576  -5.000 -28.405  1.00 93.95           C  
ATOM   3755  HA  ILE A 242      12.803  -5.176 -29.457  1.00 93.95           H  
ATOM   3756  C   ILE A 242      12.770  -3.512 -28.111  1.00 93.95           C  
ATOM   3757  CB  ILE A 242      11.126  -5.471 -28.150  1.00 93.95           C  
ATOM   3758  HB  ILE A 242      10.879  -5.252 -27.111  1.00 93.95           H  
ATOM   3759  O   ILE A 242      12.561  -3.090 -26.972  1.00 93.95           O  
ATOM   3760  CG1 ILE A 242      10.982  -6.999 -28.365  1.00 93.95           C  
ATOM   3761 HG12 ILE A 242      11.152  -7.234 -29.416  1.00 93.95           H  
ATOM   3762 HG13 ILE A 242      11.736  -7.527 -27.781  1.00 93.95           H  
ATOM   3763  CG2 ILE A 242      10.148  -4.691 -29.047  1.00 93.95           C  
ATOM   3764 HG21 ILE A 242       9.117  -4.964 -28.823  1.00 93.95           H  
ATOM   3765 HG22 ILE A 242      10.235  -3.617 -28.879  1.00 93.95           H  
ATOM   3766 HG23 ILE A 242      10.351  -4.895 -30.098  1.00 93.95           H  
ATOM   3767  CD1 ILE A 242       9.626  -7.567 -27.934  1.00 93.95           C  
ATOM   3768 HD11 ILE A 242       9.658  -8.655 -27.994  1.00 93.95           H  
ATOM   3769 HD12 ILE A 242       8.838  -7.207 -28.596  1.00 93.95           H  
ATOM   3770 HD13 ILE A 242       9.412  -7.273 -26.907  1.00 93.95           H  
ATOM   3771  N   ASN A 243      13.170  -2.722 -29.108  1.00 93.06           N  
ATOM   3772  H   ASN A 243      13.321  -3.121 -30.023  1.00 93.06           H  
ATOM   3773  CA  ASN A 243      13.266  -1.267 -28.973  1.00 93.06           C  
ATOM   3774  HA  ASN A 243      13.670  -1.025 -27.990  1.00 93.06           H  
ATOM   3775  C   ASN A 243      11.871  -0.621 -29.078  1.00 93.06           C  
ATOM   3776  CB  ASN A 243      14.216  -0.682 -30.034  1.00 93.06           C  
ATOM   3777  HB2 ASN A 243      14.157   0.405 -29.969  1.00 93.06           H  
ATOM   3778  HB3 ASN A 243      13.872  -0.963 -31.029  1.00 93.06           H  
ATOM   3779  O   ASN A 243      11.086  -0.956 -29.960  1.00 93.06           O  
ATOM   3780  CG  ASN A 243      15.693  -1.022 -29.921  1.00 93.06           C  
ATOM   3781  ND2 ASN A 243      16.462  -0.539 -30.865  1.00 93.06           N  
ATOM   3782 HD21 ASN A 243      17.452  -0.739 -30.877  1.00 93.06           H  
ATOM   3783 HD22 ASN A 243      16.082   0.132 -31.518  1.00 93.06           H  
ATOM   3784  OD1 ASN A 243      16.178  -1.659 -28.991  1.00 93.06           O  
ATOM   3785  N   LEU A 244      11.583   0.333 -28.192  1.00 91.67           N  
ATOM   3786  H   LEU A 244      12.285   0.555 -27.502  1.00 91.67           H  
ATOM   3787  CA  LEU A 244      10.404   1.204 -28.204  1.00 91.67           C  
ATOM   3788  HA  LEU A 244       9.825   1.031 -29.111  1.00 91.67           H  
ATOM   3789  C   LEU A 244      10.891   2.658 -28.267  1.00 91.67           C  
ATOM   3790  CB  LEU A 244       9.517   0.915 -26.976  1.00 91.67           C  
ATOM   3791  HB2 LEU A 244      10.133   0.981 -26.079  1.00 91.67           H  
ATOM   3792  HB3 LEU A 244       8.758   1.694 -26.912  1.00 91.67           H  
ATOM   3793  O   LEU A 244      10.841   3.407 -27.289  1.00 91.67           O  
ATOM   3794  CG  LEU A 244       8.801  -0.448 -26.986  1.00 91.67           C  
ATOM   3795  HG  LEU A 244       9.536  -1.253 -26.986  1.00 91.67           H  
ATOM   3796  CD1 LEU A 244       7.946  -0.572 -25.721  1.00 91.67           C  
ATOM   3797 HD11 LEU A 244       7.456  -1.546 -25.709  1.00 91.67           H  
ATOM   3798 HD12 LEU A 244       8.579  -0.477 -24.839  1.00 91.67           H  
ATOM   3799 HD13 LEU A 244       7.186   0.209 -25.708  1.00 91.67           H  
ATOM   3800  CD2 LEU A 244       7.877  -0.609 -28.193  1.00 91.67           C  
ATOM   3801 HD21 LEU A 244       7.278  -1.514 -28.095  1.00 91.67           H  
ATOM   3802 HD22 LEU A 244       8.466  -0.709 -29.105  1.00 91.67           H  
ATOM   3803 HD23 LEU A 244       7.211   0.249 -28.284  1.00 91.67           H  
ATOM   3804  N   GLU A 245      11.441   3.024 -29.424  1.00 86.94           N  
ATOM   3805  H   GLU A 245      11.455   2.347 -30.173  1.00 86.94           H  
ATOM   3806  CA  GLU A 245      12.267   4.227 -29.613  1.00 86.94           C  
ATOM   3807  HA  GLU A 245      13.052   4.229 -28.856  1.00 86.94           H  
ATOM   3808  C   GLU A 245      11.463   5.514 -29.397  1.00 86.94           C  
ATOM   3809  CB  GLU A 245      12.961   4.165 -30.989  1.00 86.94           C  
ATOM   3810  HB2 GLU A 245      13.636   5.016 -31.083  1.00 86.94           H  
ATOM   3811  HB3 GLU A 245      12.215   4.200 -31.783  1.00 86.94           H  
ATOM   3812  O   GLU A 245      11.878   6.368 -28.613  1.00 86.94           O  
ATOM   3813  CG  GLU A 245      13.763   2.853 -31.081  1.00 86.94           C  
ATOM   3814  HG2 GLU A 245      14.373   2.766 -30.182  1.00 86.94           H  
ATOM   3815  HG3 GLU A 245      13.061   2.020 -31.092  1.00 86.94           H  
ATOM   3816  CD  GLU A 245      14.671   2.686 -32.301  1.00 86.94           C  
ATOM   3817  OE1 GLU A 245      15.466   1.713 -32.238  1.00 86.94           O  
ATOM   3818  OE2 GLU A 245      14.550   3.484 -33.249  1.00 86.94           O  
ATOM   3819  N   ASN A 246      10.235   5.559 -29.929  1.00 85.78           N  
ATOM   3820  H   ASN A 246      10.021   4.861 -30.627  1.00 85.78           H  
ATOM   3821  CA  ASN A 246       9.236   6.618 -29.710  1.00 85.78           C  
ATOM   3822  HA  ASN A 246       9.623   7.550 -30.121  1.00 85.78           H  
ATOM   3823  C   ASN A 246       8.895   6.880 -28.226  1.00 85.78           C  
ATOM   3824  CB  ASN A 246       7.945   6.233 -30.467  1.00 85.78           C  
ATOM   3825  HB2 ASN A 246       7.186   6.991 -30.272  1.00 85.78           H  
ATOM   3826  HB3 ASN A 246       7.574   5.280 -30.089  1.00 85.78           H  
ATOM   3827  O   ASN A 246       8.260   7.882 -27.911  1.00 85.78           O  
ATOM   3828  CG  ASN A 246       8.107   6.134 -31.975  1.00 85.78           C  
ATOM   3829  ND2 ASN A 246       7.116   5.638 -32.675  1.00 85.78           N  
ATOM   3830 HD21 ASN A 246       7.277   5.599 -33.671  1.00 85.78           H  
ATOM   3831 HD22 ASN A 246       6.247   5.360 -32.241  1.00 85.78           H  
ATOM   3832  OD1 ASN A 246       9.121   6.473 -32.547  1.00 85.78           O  
ATOM   3833  N   PHE A 247       9.290   5.982 -27.316  1.00 87.89           N  
ATOM   3834  H   PHE A 247       9.828   5.194 -27.646  1.00 87.89           H  
ATOM   3835  CA  PHE A 247       9.036   6.061 -25.875  1.00 87.89           C  
ATOM   3836  HA  PHE A 247       8.562   7.017 -25.653  1.00 87.89           H  
ATOM   3837  C   PHE A 247      10.330   6.025 -25.035  1.00 87.89           C  
ATOM   3838  CB  PHE A 247       8.048   4.948 -25.485  1.00 87.89           C  
ATOM   3839  HB2 PHE A 247       7.815   5.043 -24.424  1.00 87.89           H  
ATOM   3840  HB3 PHE A 247       8.531   3.981 -25.628  1.00 87.89           H  
ATOM   3841  O   PHE A 247      10.264   5.771 -23.832  1.00 87.89           O  
ATOM   3842  CG  PHE A 247       6.736   4.972 -26.250  1.00 87.89           C  
ATOM   3843  CD1 PHE A 247       5.752   5.921 -25.921  1.00 87.89           C  
ATOM   3844  HD1 PHE A 247       5.935   6.635 -25.131  1.00 87.89           H  
ATOM   3845  CD2 PHE A 247       6.495   4.058 -27.295  1.00 87.89           C  
ATOM   3846  HD2 PHE A 247       7.253   3.340 -27.570  1.00 87.89           H  
ATOM   3847  CE1 PHE A 247       4.525   5.944 -26.608  1.00 87.89           C  
ATOM   3848  HE1 PHE A 247       3.776   6.671 -26.332  1.00 87.89           H  
ATOM   3849  CE2 PHE A 247       5.273   4.086 -27.991  1.00 87.89           C  
ATOM   3850  HE2 PHE A 247       5.095   3.385 -28.793  1.00 87.89           H  
ATOM   3851  CZ  PHE A 247       4.284   5.023 -27.642  1.00 87.89           C  
ATOM   3852  HZ  PHE A 247       3.344   5.038 -28.174  1.00 87.89           H  
ATOM   3853  N   ARG A 248      11.509   6.233 -25.654  1.00 87.34           N  
ATOM   3854  H   ARG A 248      11.475   6.433 -26.644  1.00 87.34           H  
ATOM   3855  CA  ARG A 248      12.848   6.132 -25.025  1.00 87.34           C  
ATOM   3856  HA  ARG A 248      13.574   6.042 -25.833  1.00 87.34           H  
ATOM   3857  C   ARG A 248      13.025   4.843 -24.190  1.00 87.34           C  
ATOM   3858  CB  ARG A 248      13.205   7.423 -24.240  1.00 87.34           C  
ATOM   3859  HB2 ARG A 248      14.168   7.268 -23.754  1.00 87.34           H  
ATOM   3860  HB3 ARG A 248      12.463   7.576 -23.456  1.00 87.34           H  
ATOM   3861  O   ARG A 248      13.569   4.870 -23.083  1.00 87.34           O  
ATOM   3862  CG  ARG A 248      13.323   8.719 -25.075  1.00 87.34           C  
ATOM   3863  HG2 ARG A 248      12.357   8.955 -25.522  1.00 87.34           H  
ATOM   3864  HG3 ARG A 248      14.054   8.567 -25.870  1.00 87.34           H  
ATOM   3865  CD  ARG A 248      13.777   9.898 -24.183  1.00 87.34           C  
ATOM   3866  HD2 ARG A 248      14.715   9.628 -23.698  1.00 87.34           H  
ATOM   3867  HD3 ARG A 248      13.034  10.054 -23.402  1.00 87.34           H  
ATOM   3868  NE  ARG A 248      13.975  11.173 -24.920  1.00 87.34           N  
ATOM   3869  HE  ARG A 248      13.734  11.197 -25.900  1.00 87.34           H  
ATOM   3870  NH1 ARG A 248      14.770  12.441 -23.150  1.00 87.34           N  
ATOM   3871 HH11 ARG A 248      14.618  11.751 -22.429  1.00 87.34           H  
ATOM   3872 HH12 ARG A 248      15.113  13.335 -22.828  1.00 87.34           H  
ATOM   3873  NH2 ARG A 248      14.634  13.384 -25.097  1.00 87.34           N  
ATOM   3874 HH21 ARG A 248      15.002  14.179 -24.595  1.00 87.34           H  
ATOM   3875 HH22 ARG A 248      14.403  13.458 -26.077  1.00 87.34           H  
ATOM   3876  CZ  ARG A 248      14.446  12.304 -24.395  1.00 87.34           C  
ATOM   3877  N   MET A 249      12.549   3.695 -24.691  1.00 91.33           N  
ATOM   3878  H   MET A 249      12.104   3.722 -25.597  1.00 91.33           H  
ATOM   3879  CA  MET A 249      12.523   2.426 -23.944  1.00 91.33           C  
ATOM   3880  HA  MET A 249      13.222   2.495 -23.111  1.00 91.33           H  
ATOM   3881  C   MET A 249      12.976   1.195 -24.736  1.00 91.33           C  
ATOM   3882  CB  MET A 249      11.117   2.186 -23.365  1.00 91.33           C  
ATOM   3883  HB2 MET A 249      10.967   1.120 -23.195  1.00 91.33           H  
ATOM   3884  HB3 MET A 249      10.361   2.523 -24.074  1.00 91.33           H  
ATOM   3885  O   MET A 249      13.035   1.186 -25.961  1.00 91.33           O  
ATOM   3886  CG  MET A 249      10.925   2.885 -22.017  1.00 91.33           C  
ATOM   3887  HG2 MET A 249      11.814   2.723 -21.408  1.00 91.33           H  
ATOM   3888  HG3 MET A 249      10.817   3.958 -22.177  1.00 91.33           H  
ATOM   3889  SD  MET A 249       9.510   2.267 -21.069  1.00 91.33           S  
ATOM   3890  CE  MET A 249       8.177   2.677 -22.218  1.00 91.33           C  
ATOM   3891  HE1 MET A 249       8.214   3.739 -22.459  1.00 91.33           H  
ATOM   3892  HE2 MET A 249       7.224   2.443 -21.743  1.00 91.33           H  
ATOM   3893  HE3 MET A 249       8.270   2.090 -23.132  1.00 91.33           H  
ATOM   3894  N   GLN A 250      13.267   0.124 -23.998  1.00 92.04           N  
ATOM   3895  H   GLN A 250      13.257   0.243 -22.995  1.00 92.04           H  
ATOM   3896  CA  GLN A 250      13.473  -1.239 -24.474  1.00 92.04           C  
ATOM   3897  HA  GLN A 250      13.062  -1.321 -25.481  1.00 92.04           H  
ATOM   3898  C   GLN A 250      12.739  -2.235 -23.564  1.00 92.04           C  
ATOM   3899  CB  GLN A 250      14.971  -1.581 -24.513  1.00 92.04           C  
ATOM   3900  HB2 GLN A 250      15.086  -2.647 -24.708  1.00 92.04           H  
ATOM   3901  HB3 GLN A 250      15.410  -1.358 -23.541  1.00 92.04           H  
ATOM   3902  O   GLN A 250      12.675  -2.060 -22.342  1.00 92.04           O  
ATOM   3903  CG  GLN A 250      15.735  -0.816 -25.600  1.00 92.04           C  
ATOM   3904  HG2 GLN A 250      15.371  -1.132 -26.578  1.00 92.04           H  
ATOM   3905  HG3 GLN A 250      15.548   0.253 -25.497  1.00 92.04           H  
ATOM   3906  CD  GLN A 250      17.244  -1.029 -25.547  1.00 92.04           C  
ATOM   3907  NE2 GLN A 250      17.983  -0.376 -26.416  1.00 92.04           N  
ATOM   3908 HE21 GLN A 250      17.532   0.145 -27.155  1.00 92.04           H  
ATOM   3909 HE22 GLN A 250      18.986  -0.416 -26.309  1.00 92.04           H  
ATOM   3910  OE1 GLN A 250      17.791  -1.763 -24.731  1.00 92.04           O  
ATOM   3911  N   LEU A 251      12.235  -3.317 -24.155  1.00 93.48           N  
ATOM   3912  H   LEU A 251      12.307  -3.370 -25.161  1.00 93.48           H  
ATOM   3913  CA  LEU A 251      11.726  -4.492 -23.451  1.00 93.48           C  
ATOM   3914  HA  LEU A 251      11.696  -4.301 -22.378  1.00 93.48           H  
ATOM   3915  C   LEU A 251      12.673  -5.664 -23.695  1.00 93.48           C  
ATOM   3916  CB  LEU A 251      10.304  -4.830 -23.932  1.00 93.48           C  
ATOM   3917  HB2 LEU A 251       9.987  -5.754 -23.448  1.00 93.48           H  
ATOM   3918  HB3 LEU A 251      10.341  -5.018 -25.005  1.00 93.48           H  
ATOM   3919  O   LEU A 251      12.773  -6.158 -24.816  1.00 93.48           O  
ATOM   3920  CG  LEU A 251       9.243  -3.750 -23.672  1.00 93.48           C  
ATOM   3921  HG  LEU A 251       9.551  -2.804 -24.117  1.00 93.48           H  
ATOM   3922  CD1 LEU A 251       7.937  -4.194 -24.327  1.00 93.48           C  
ATOM   3923 HD11 LEU A 251       7.655  -5.186 -23.974  1.00 93.48           H  
ATOM   3924 HD12 LEU A 251       8.068  -4.217 -25.409  1.00 93.48           H  
ATOM   3925 HD13 LEU A 251       7.146  -3.483 -24.087  1.00 93.48           H  
ATOM   3926  CD2 LEU A 251       8.992  -3.545 -22.178  1.00 93.48           C  
ATOM   3927 HD21 LEU A 251       9.898  -3.161 -21.709  1.00 93.48           H  
ATOM   3928 HD22 LEU A 251       8.699  -4.484 -21.709  1.00 93.48           H  
ATOM   3929 HD23 LEU A 251       8.204  -2.804 -22.045  1.00 93.48           H  
ATOM   3930  N   TRP A 252      13.364  -6.127 -22.657  1.00 93.18           N  
ATOM   3931  H   TRP A 252      13.256  -5.677 -21.759  1.00 93.18           H  
ATOM   3932  CA  TRP A 252      14.206  -7.322 -22.747  1.00 93.18           C  
ATOM   3933  HA  TRP A 252      14.559  -7.452 -23.770  1.00 93.18           H  
ATOM   3934  C   TRP A 252      13.362  -8.541 -22.336  1.00 93.18           C  
ATOM   3935  CB  TRP A 252      15.458  -7.165 -21.874  1.00 93.18           C  
ATOM   3936  HB2 TRP A 252      15.149  -7.042 -20.836  1.00 93.18           H  
ATOM   3937  HB3 TRP A 252      16.012  -8.102 -21.937  1.00 93.18           H  
ATOM   3938  O   TRP A 252      12.898  -8.573 -21.190  1.00 93.18           O  
ATOM   3939  CG  TRP A 252      16.430  -6.061 -22.199  1.00 93.18           C  
ATOM   3940  CD1 TRP A 252      16.273  -5.043 -23.081  1.00 93.18           C  
ATOM   3941  HD1 TRP A 252      15.400  -4.883 -23.697  1.00 93.18           H  
ATOM   3942  CD2 TRP A 252      17.761  -5.871 -21.629  1.00 93.18           C  
ATOM   3943  CE2 TRP A 252      18.358  -4.721 -22.225  1.00 93.18           C  
ATOM   3944  CE3 TRP A 252      18.519  -6.560 -20.656  1.00 93.18           C  
ATOM   3945  HE3 TRP A 252      18.099  -7.441 -20.196  1.00 93.18           H  
ATOM   3946  NE1 TRP A 252      17.403  -4.245 -23.097  1.00 93.18           N  
ATOM   3947  HE1 TRP A 252      17.509  -3.429 -23.681  1.00 93.18           H  
ATOM   3948  CH2 TRP A 252      20.370  -4.982 -20.903  1.00 93.18           C  
ATOM   3949  HH2 TRP A 252      21.352  -4.637 -20.618  1.00 93.18           H  
ATOM   3950  CZ2 TRP A 252      19.644  -4.281 -21.882  1.00 93.18           C  
ATOM   3951  HZ2 TRP A 252      20.059  -3.404 -22.356  1.00 93.18           H  
ATOM   3952  CZ3 TRP A 252      19.803  -6.115 -20.287  1.00 93.18           C  
ATOM   3953  HZ3 TRP A 252      20.348  -6.653 -19.526  1.00 93.18           H  
ATOM   3954  N   PRO A 253      13.092  -9.520 -23.219  1.00 95.19           N  
ATOM   3955  CA  PRO A 253      12.396 -10.748 -22.839  1.00 95.19           C  
ATOM   3956  HA  PRO A 253      11.476 -10.518 -22.303  1.00 95.19           H  
ATOM   3957  C   PRO A 253      13.293 -11.613 -21.943  1.00 95.19           C  
ATOM   3958  CB  PRO A 253      12.058 -11.444 -24.158  1.00 95.19           C  
ATOM   3959  HB2 PRO A 253      11.992 -12.527 -24.052  1.00 95.19           H  
ATOM   3960  HB3 PRO A 253      11.127 -11.040 -24.554  1.00 95.19           H  
ATOM   3961  O   PRO A 253      14.513 -11.486 -21.964  1.00 95.19           O  
ATOM   3962  CG  PRO A 253      13.219 -11.032 -25.062  1.00 95.19           C  
ATOM   3963  HG2 PRO A 253      14.076 -11.676 -24.872  1.00 95.19           H  
ATOM   3964  HG3 PRO A 253      12.939 -11.070 -26.115  1.00 95.19           H  
ATOM   3965  CD  PRO A 253      13.537  -9.607 -24.605  1.00 95.19           C  
ATOM   3966  HD2 PRO A 253      12.984  -8.891 -25.213  1.00 95.19           H  
ATOM   3967  HD3 PRO A 253      14.608  -9.427 -24.694  1.00 95.19           H  
ATOM   3968  N   GLY A 254      12.707 -12.494 -21.143  1.00 94.65           N  
ATOM   3969  H   GLY A 254      11.699 -12.524 -21.086  1.00 94.65           H  
ATOM   3970  CA  GLY A 254      13.449 -13.353 -20.227  1.00 94.65           C  
ATOM   3971  HA2 GLY A 254      14.255 -13.855 -20.763  1.00 94.65           H  
ATOM   3972  HA3 GLY A 254      13.891 -12.744 -19.438  1.00 94.65           H  
ATOM   3973  C   GLY A 254      12.583 -14.416 -19.571  1.00 94.65           C  
ATOM   3974  O   GLY A 254      11.412 -14.592 -19.916  1.00 94.65           O  
ATOM   3975  N   TYR A 255      13.183 -15.124 -18.617  1.00 94.99           N  
ATOM   3976  H   TYR A 255      14.138 -14.893 -18.384  1.00 94.99           H  
ATOM   3977  CA  TYR A 255      12.615 -16.339 -18.042  1.00 94.99           C  
ATOM   3978  HA  TYR A 255      11.579 -16.438 -18.367  1.00 94.99           H  
ATOM   3979  C   TYR A 255      12.622 -16.278 -16.515  1.00 94.99           C  
ATOM   3980  CB  TYR A 255      13.375 -17.562 -18.583  1.00 94.99           C  
ATOM   3981  HB2 TYR A 255      14.374 -17.585 -18.149  1.00 94.99           H  
ATOM   3982  HB3 TYR A 255      12.858 -18.469 -18.269  1.00 94.99           H  
ATOM   3983  O   TYR A 255      13.660 -16.054 -15.885  1.00 94.99           O  
ATOM   3984  CG  TYR A 255      13.493 -17.559 -20.098  1.00 94.99           C  
ATOM   3985  CD1 TYR A 255      12.399 -17.956 -20.890  1.00 94.99           C  
ATOM   3986  HD1 TYR A 255      11.503 -18.332 -20.420  1.00 94.99           H  
ATOM   3987  CD2 TYR A 255      14.663 -17.067 -20.711  1.00 94.99           C  
ATOM   3988  HD2 TYR A 255      15.494 -16.749 -20.098  1.00 94.99           H  
ATOM   3989  CE1 TYR A 255      12.473 -17.854 -22.293  1.00 94.99           C  
ATOM   3990  HE1 TYR A 255      11.645 -18.162 -22.914  1.00 94.99           H  
ATOM   3991  CE2 TYR A 255      14.743 -16.966 -22.113  1.00 94.99           C  
ATOM   3992  HE2 TYR A 255      15.640 -16.581 -22.576  1.00 94.99           H  
ATOM   3993  OH  TYR A 255      13.705 -17.255 -24.259  1.00 94.99           O  
ATOM   3994  HH  TYR A 255      14.539 -16.875 -24.546  1.00 94.99           H  
ATOM   3995  CZ  TYR A 255      13.643 -17.360 -22.906  1.00 94.99           C  
ATOM   3996  N   GLN A 256      11.454 -16.506 -15.916  1.00 95.42           N  
ATOM   3997  H   GLN A 256      10.648 -16.674 -16.501  1.00 95.42           H  
ATOM   3998  CA  GLN A 256      11.328 -16.831 -14.500  1.00 95.42           C  
ATOM   3999  HA  GLN A 256      12.255 -16.576 -13.987  1.00 95.42           H  
ATOM   4000  C   GLN A 256      11.114 -18.340 -14.372  1.00 95.42           C  
ATOM   4001  CB  GLN A 256      10.208 -15.999 -13.858  1.00 95.42           C  
ATOM   4002  HB2 GLN A 256      10.473 -14.944 -13.939  1.00 95.42           H  
ATOM   4003  HB3 GLN A 256       9.268 -16.168 -14.384  1.00 95.42           H  
ATOM   4004  O   GLN A 256      10.111 -18.873 -14.840  1.00 95.42           O  
ATOM   4005  CG  GLN A 256      10.038 -16.369 -12.375  1.00 95.42           C  
ATOM   4006  HG2 GLN A 256       9.635 -17.379 -12.306  1.00 95.42           H  
ATOM   4007  HG3 GLN A 256      11.012 -16.362 -11.887  1.00 95.42           H  
ATOM   4008  CD  GLN A 256       9.112 -15.438 -11.597  1.00 95.42           C  
ATOM   4009  NE2 GLN A 256       8.806 -15.773 -10.362  1.00 95.42           N  
ATOM   4010 HE21 GLN A 256       9.260 -16.558  -9.917  1.00 95.42           H  
ATOM   4011 HE22 GLN A 256       8.032 -15.263  -9.961  1.00 95.42           H  
ATOM   4012  OE1 GLN A 256       8.695 -14.377 -12.032  1.00 95.42           O  
ATOM   4013  N   THR A 257      12.059 -19.024 -13.733  1.00 95.76           N  
ATOM   4014  H   THR A 257      12.891 -18.538 -13.430  1.00 95.76           H  
ATOM   4015  CA  THR A 257      12.089 -20.488 -13.621  1.00 95.76           C  
ATOM   4016  HA  THR A 257      11.207 -20.915 -14.099  1.00 95.76           H  
ATOM   4017  C   THR A 257      12.119 -20.935 -12.165  1.00 95.76           C  
ATOM   4018  CB  THR A 257      13.329 -21.059 -14.317  1.00 95.76           C  
ATOM   4019  HB  THR A 257      13.389 -22.125 -14.099  1.00 95.76           H  
ATOM   4020  O   THR A 257      12.781 -20.296 -11.342  1.00 95.76           O  
ATOM   4021  CG2 THR A 257      13.306 -20.883 -15.837  1.00 95.76           C  
ATOM   4022 HG21 THR A 257      12.730 -20.005 -16.128  1.00 95.76           H  
ATOM   4023 HG22 THR A 257      12.852 -21.763 -16.291  1.00 95.76           H  
ATOM   4024 HG23 THR A 257      14.323 -20.780 -16.215  1.00 95.76           H  
ATOM   4025  OG1 THR A 257      14.481 -20.433 -13.785  1.00 95.76           O  
ATOM   4026  HG1 THR A 257      14.481 -20.616 -12.842  1.00 95.76           H  
ATOM   4027  N   SER A 258      11.484 -22.064 -11.857  1.00 94.57           N  
ATOM   4028  H   SER A 258      10.923 -22.516 -12.565  1.00 94.57           H  
ATOM   4029  CA  SER A 258      11.614 -22.725 -10.554  1.00 94.57           C  
ATOM   4030  HA  SER A 258      12.624 -22.557 -10.181  1.00 94.57           H  
ATOM   4031  C   SER A 258      11.386 -24.230 -10.649  1.00 94.57           C  
ATOM   4032  CB  SER A 258      10.637 -22.129  -9.533  1.00 94.57           C  
ATOM   4033  HB2 SER A 258      10.902 -21.088  -9.349  1.00 94.57           H  
ATOM   4034  HB3 SER A 258      10.722 -22.678  -8.595  1.00 94.57           H  
ATOM   4035  O   SER A 258      10.353 -24.655 -11.165  1.00 94.57           O  
ATOM   4036  OG  SER A 258       9.300 -22.190  -9.992  1.00 94.57           O  
ATOM   4037  HG  SER A 258       9.144 -23.087 -10.298  1.00 94.57           H  
ATOM   4038  N   ILE A 259      12.308 -25.015 -10.090  1.00 95.13           N  
ATOM   4039  H   ILE A 259      13.129 -24.576  -9.698  1.00 95.13           H  
ATOM   4040  CA  ILE A 259      12.137 -26.459  -9.873  1.00 95.13           C  
ATOM   4041  HA  ILE A 259      11.419 -26.831 -10.604  1.00 95.13           H  
ATOM   4042  C   ILE A 259      11.546 -26.698  -8.476  1.00 95.13           C  
ATOM   4043  CB  ILE A 259      13.460 -27.232 -10.100  1.00 95.13           C  
ATOM   4044  HB  ILE A 259      14.212 -26.861  -9.404  1.00 95.13           H  
ATOM   4045  O   ILE A 259      12.044 -26.127  -7.502  1.00 95.13           O  
ATOM   4046  CG1 ILE A 259      13.966 -27.008 -11.544  1.00 95.13           C  
ATOM   4047 HG12 ILE A 259      13.223 -27.390 -12.244  1.00 95.13           H  
ATOM   4048 HG13 ILE A 259      14.072 -25.936 -11.711  1.00 95.13           H  
ATOM   4049  CG2 ILE A 259      13.245 -28.733  -9.836  1.00 95.13           C  
ATOM   4050 HG21 ILE A 259      12.982 -28.909  -8.793  1.00 95.13           H  
ATOM   4051 HG22 ILE A 259      14.153 -29.302 -10.038  1.00 95.13           H  
ATOM   4052 HG23 ILE A 259      12.444 -29.108 -10.472  1.00 95.13           H  
ATOM   4053  CD1 ILE A 259      15.322 -27.644 -11.875  1.00 95.13           C  
ATOM   4054 HD11 ILE A 259      16.073 -27.308 -11.160  1.00 95.13           H  
ATOM   4055 HD12 ILE A 259      15.623 -27.341 -12.878  1.00 95.13           H  
ATOM   4056 HD13 ILE A 259      15.257 -28.732 -11.858  1.00 95.13           H  
ATOM   4057  N   ARG A 260      10.515 -27.543  -8.379  1.00 91.73           N  
ATOM   4058  H   ARG A 260      10.158 -27.944  -9.234  1.00 91.73           H  
ATOM   4059  CA  ARG A 260       9.942 -28.078  -7.127  1.00 91.73           C  
ATOM   4060  HA  ARG A 260      10.700 -28.100  -6.345  1.00 91.73           H  
ATOM   4061  C   ARG A 260       9.480 -29.526  -7.349  1.00 91.73           C  
ATOM   4062  CB  ARG A 260       8.743 -27.226  -6.646  1.00 91.73           C  
ATOM   4063  HB2 ARG A 260       8.220 -27.781  -5.868  1.00 91.73           H  
ATOM   4064  HB3 ARG A 260       8.047 -27.085  -7.472  1.00 91.73           H  
ATOM   4065  O   ARG A 260       9.249 -29.927  -8.489  1.00 91.73           O  
ATOM   4066  CG  ARG A 260       9.116 -25.855  -6.055  1.00 91.73           C  
ATOM   4067  HG2 ARG A 260       9.507 -25.213  -6.844  1.00 91.73           H  
ATOM   4068  HG3 ARG A 260       9.885 -25.997  -5.296  1.00 91.73           H  
ATOM   4069  CD  ARG A 260       7.889 -25.180  -5.406  1.00 91.73           C  
ATOM   4070  HD2 ARG A 260       7.133 -25.015  -6.173  1.00 91.73           H  
ATOM   4071  HD3 ARG A 260       7.475 -25.858  -4.660  1.00 91.73           H  
ATOM   4072  NE  ARG A 260       8.238 -23.893  -4.757  1.00 91.73           N  
ATOM   4073  HE  ARG A 260       9.219 -23.649  -4.758  1.00 91.73           H  
ATOM   4074  NH1 ARG A 260       6.142 -23.277  -3.974  1.00 91.73           N  
ATOM   4075 HH11 ARG A 260       5.606 -22.615  -3.432  1.00 91.73           H  
ATOM   4076 HH12 ARG A 260       5.746 -24.171  -4.226  1.00 91.73           H  
ATOM   4077  NH2 ARG A 260       7.851 -21.955  -3.603  1.00 91.73           N  
ATOM   4078 HH21 ARG A 260       8.840 -21.764  -3.524  1.00 91.73           H  
ATOM   4079 HH22 ARG A 260       7.178 -21.380  -3.118  1.00 91.73           H  
ATOM   4080  CZ  ARG A 260       7.415 -23.063  -4.127  1.00 91.73           C  
ATOM   4081  N   GLN A 261       9.315 -30.283  -6.267  1.00 91.55           N  
ATOM   4082  H   GLN A 261       9.561 -29.903  -5.364  1.00 91.55           H  
ATOM   4083  CA  GLN A 261       8.405 -31.429  -6.255  1.00 91.55           C  
ATOM   4084  HA  GLN A 261       8.610 -32.074  -7.109  1.00 91.55           H  
ATOM   4085  C   GLN A 261       6.967 -30.902  -6.364  1.00 91.55           C  
ATOM   4086  CB  GLN A 261       8.635 -32.237  -4.966  1.00 91.55           C  
ATOM   4087  HB2 GLN A 261       9.670 -32.577  -4.959  1.00 91.55           H  
ATOM   4088  HB3 GLN A 261       8.482 -31.585  -4.106  1.00 91.55           H  
ATOM   4089  O   GLN A 261       6.613 -29.931  -5.696  1.00 91.55           O  
ATOM   4090  CG  GLN A 261       7.743 -33.475  -4.798  1.00 91.55           C  
ATOM   4091  HG2 GLN A 261       6.696 -33.173  -4.817  1.00 91.55           H  
ATOM   4092  HG3 GLN A 261       7.932 -33.908  -3.815  1.00 91.55           H  
ATOM   4093  CD  GLN A 261       8.000 -34.564  -5.837  1.00 91.55           C  
ATOM   4094  NE2 GLN A 261       6.961 -35.152  -6.376  1.00 91.55           N  
ATOM   4095 HE21 GLN A 261       6.030 -34.820  -6.169  1.00 91.55           H  
ATOM   4096 HE22 GLN A 261       7.103 -35.932  -7.002  1.00 91.55           H  
ATOM   4097  OE1 GLN A 261       9.129 -34.891  -6.177  1.00 91.55           O  
ATOM   4098  N   HIS A 262       6.172 -31.526  -7.222  1.00 94.60           N  
ATOM   4099  H   HIS A 262       6.549 -32.298  -7.753  1.00 94.60           H  
ATOM   4100  CA  HIS A 262       4.726 -31.337  -7.323  1.00 94.60           C  
ATOM   4101  HA  HIS A 262       4.384 -30.612  -6.585  1.00 94.60           H  
ATOM   4102  C   HIS A 262       4.024 -32.663  -6.973  1.00 94.60           C  
ATOM   4103  CB  HIS A 262       4.415 -30.774  -8.714  1.00 94.60           C  
ATOM   4104  HB2 HIS A 262       4.912 -31.364  -9.484  1.00 94.60           H  
ATOM   4105  HB3 HIS A 262       3.338 -30.834  -8.873  1.00 94.60           H  
ATOM   4106  O   HIS A 262       4.655 -33.523  -6.359  1.00 94.60           O  
ATOM   4107  CG  HIS A 262       4.780 -29.318  -8.844  1.00 94.60           C  
ATOM   4108  CD2 HIS A 262       5.993 -28.771  -9.166  1.00 94.60           C  
ATOM   4109  HD2 HIS A 262       6.890 -29.329  -9.391  1.00 94.60           H  
ATOM   4110  ND1 HIS A 262       3.930 -28.277  -8.579  1.00 94.60           N  
ATOM   4111  HD1 HIS A 262       2.970 -28.363  -8.277  1.00 94.60           H  
ATOM   4112  CE1 HIS A 262       4.601 -27.133  -8.743  1.00 94.60           C  
ATOM   4113  HE1 HIS A 262       4.175 -26.155  -8.571  1.00 94.60           H  
ATOM   4114  NE2 HIS A 262       5.870 -27.371  -9.120  1.00 94.60           N  
ATOM   4115  N   GLU A 263       2.736 -32.835  -7.288  1.00 93.52           N  
ATOM   4116  H   GLU A 263       2.248 -32.057  -7.709  1.00 93.52           H  
ATOM   4117  CA  GLU A 263       1.909 -33.937  -6.755  1.00 93.52           C  
ATOM   4118  HA  GLU A 263       1.736 -33.735  -5.697  1.00 93.52           H  
ATOM   4119  C   GLU A 263       2.563 -35.330  -6.846  1.00 93.52           C  
ATOM   4120  CB  GLU A 263       0.549 -33.959  -7.480  1.00 93.52           C  
ATOM   4121  HB2 GLU A 263       0.655 -34.497  -8.422  1.00 93.52           H  
ATOM   4122  HB3 GLU A 263       0.251 -32.941  -7.731  1.00 93.52           H  
ATOM   4123  O   GLU A 263       2.481 -36.099  -5.895  1.00 93.52           O  
ATOM   4124  CG  GLU A 263      -0.567 -34.621  -6.645  1.00 93.52           C  
ATOM   4125  HG2 GLU A 263      -0.259 -35.626  -6.359  1.00 93.52           H  
ATOM   4126  HG3 GLU A 263      -1.450 -34.716  -7.277  1.00 93.52           H  
ATOM   4127  CD  GLU A 263      -0.955 -33.812  -5.392  1.00 93.52           C  
ATOM   4128  OE1 GLU A 263      -1.551 -34.378  -4.441  1.00 93.52           O  
ATOM   4129  OE2 GLU A 263      -0.712 -32.578  -5.388  1.00 93.52           O  
ATOM   4130  N   ASN A 264       3.258 -35.625  -7.955  1.00 90.84           N  
ATOM   4131  H   ASN A 264       3.333 -34.896  -8.649  1.00 90.84           H  
ATOM   4132  CA  ASN A 264       4.002 -36.880  -8.155  1.00 90.84           C  
ATOM   4133  HA  ASN A 264       4.121 -37.384  -7.196  1.00 90.84           H  
ATOM   4134  C   ASN A 264       5.423 -36.655  -8.713  1.00 90.84           C  
ATOM   4135  CB  ASN A 264       3.185 -37.805  -9.077  1.00 90.84           C  
ATOM   4136  HB2 ASN A 264       3.048 -37.334 -10.051  1.00 90.84           H  
ATOM   4137  HB3 ASN A 264       3.740 -38.731  -9.226  1.00 90.84           H  
ATOM   4138  O   ASN A 264       6.382 -37.272  -8.252  1.00 90.84           O  
ATOM   4139  CG  ASN A 264       1.832 -38.177  -8.494  1.00 90.84           C  
ATOM   4140  ND2 ASN A 264       0.755 -37.604  -8.981  1.00 90.84           N  
ATOM   4141 HD21 ASN A 264      -0.103 -37.828  -8.498  1.00 90.84           H  
ATOM   4142 HD22 ASN A 264       0.813 -36.901  -9.704  1.00 90.84           H  
ATOM   4143  OD1 ASN A 264       1.715 -38.994  -7.602  1.00 90.84           O  
ATOM   4144  N   ASP A 265       5.591 -35.744  -9.678  1.00 92.86           N  
ATOM   4145  H   ASP A 265       4.778 -35.254 -10.022  1.00 92.86           H  
ATOM   4146  CA  ASP A 265       6.869 -35.489 -10.360  1.00 92.86           C  
ATOM   4147  HA  ASP A 265       7.501 -36.374 -10.286  1.00 92.86           H  
ATOM   4148  C   ASP A 265       7.653 -34.291  -9.786  1.00 92.86           C  
ATOM   4149  CB  ASP A 265       6.608 -35.227 -11.849  1.00 92.86           C  
ATOM   4150  HB2 ASP A 265       7.534 -34.892 -12.315  1.00 92.86           H  
ATOM   4151  HB3 ASP A 265       5.883 -34.417 -11.934  1.00 92.86           H  
ATOM   4152  O   ASP A 265       7.079 -33.329  -9.270  1.00 92.86           O  
ATOM   4153  CG  ASP A 265       6.109 -36.437 -12.634  1.00 92.86           C  
ATOM   4154  OD1 ASP A 265       6.923 -37.324 -12.956  1.00 92.86           O  
ATOM   4155  OD2 ASP A 265       4.946 -36.410 -13.091  1.00 92.86           O  
ATOM   4156  N   ILE A 266       8.976 -34.276 -10.002  1.00 93.81           N  
ATOM   4157  H   ILE A 266       9.383 -35.076 -10.466  1.00 93.81           H  
ATOM   4158  CA  ILE A 266       9.765 -33.035  -9.946  1.00 93.81           C  
ATOM   4159  HA  ILE A 266       9.366 -32.407  -9.149  1.00 93.81           H  
ATOM   4160  C   ILE A 266       9.576 -32.290 -11.271  1.00 93.81           C  
ATOM   4161  CB  ILE A 266      11.258 -33.288  -9.627  1.00 93.81           C  
ATOM   4162  HB  ILE A 266      11.675 -33.946 -10.389  1.00 93.81           H  
ATOM   4163  O   ILE A 266       9.925 -32.804 -12.337  1.00 93.81           O  
ATOM   4164  CG1 ILE A 266      11.404 -33.968  -8.247  1.00 93.81           C  
ATOM   4165 HG12 ILE A 266      10.913 -34.940  -8.282  1.00 93.81           H  
ATOM   4166 HG13 ILE A 266      10.896 -33.362  -7.497  1.00 93.81           H  
ATOM   4167  CG2 ILE A 266      12.042 -31.959  -9.644  1.00 93.81           C  
ATOM   4168 HG21 ILE A 266      11.905 -31.444 -10.595  1.00 93.81           H  
ATOM   4169 HG22 ILE A 266      13.110 -32.149  -9.536  1.00 93.81           H  
ATOM   4170 HG23 ILE A 266      11.697 -31.315  -8.836  1.00 93.81           H  
ATOM   4171  CD1 ILE A 266      12.849 -34.194  -7.781  1.00 93.81           C  
ATOM   4172 HD11 ILE A 266      12.839 -34.781  -6.862  1.00 93.81           H  
ATOM   4173 HD12 ILE A 266      13.411 -34.725  -8.550  1.00 93.81           H  
ATOM   4174 HD13 ILE A 266      13.337 -33.244  -7.564  1.00 93.81           H  
ATOM   4175  N   LEU A 267       9.063 -31.060 -11.208  1.00 97.54           N  
ATOM   4176  H   LEU A 267       8.859 -30.678 -10.296  1.00 97.54           H  
ATOM   4177  CA  LEU A 267       8.758 -30.249 -12.387  1.00 97.54           C  
ATOM   4178  HA  LEU A 267       9.043 -30.803 -13.281  1.00 97.54           H  
ATOM   4179  C   LEU A 267       9.547 -28.936 -12.407  1.00 97.54           C  
ATOM   4180  CB  LEU A 267       7.249 -29.968 -12.493  1.00 97.54           C  
ATOM   4181  HB2 LEU A 267       7.088 -29.451 -13.439  1.00 97.54           H  
ATOM   4182  HB3 LEU A 267       6.966 -29.290 -11.688  1.00 97.54           H  
ATOM   4183  O   LEU A 267       9.743 -28.277 -11.385  1.00 97.54           O  
ATOM   4184  CG  LEU A 267       6.303 -31.182 -12.463  1.00 97.54           C  
ATOM   4185  HG  LEU A 267       6.398 -31.706 -11.512  1.00 97.54           H  
ATOM   4186  CD1 LEU A 267       4.862 -30.694 -12.613  1.00 97.54           C  
ATOM   4187 HD11 LEU A 267       4.622 -29.997 -11.810  1.00 97.54           H  
ATOM   4188 HD12 LEU A 267       4.716 -30.209 -13.578  1.00 97.54           H  
ATOM   4189 HD13 LEU A 267       4.182 -31.542 -12.530  1.00 97.54           H  
ATOM   4190  CD2 LEU A 267       6.606 -32.147 -13.608  1.00 97.54           C  
ATOM   4191 HD21 LEU A 267       6.722 -31.602 -14.545  1.00 97.54           H  
ATOM   4192 HD22 LEU A 267       5.796 -32.870 -13.706  1.00 97.54           H  
ATOM   4193 HD23 LEU A 267       7.525 -32.691 -13.391  1.00 97.54           H  
ATOM   4194  N   LEU A 268       9.938 -28.523 -13.612  1.00 97.72           N  
ATOM   4195  H   LEU A 268       9.748 -29.140 -14.389  1.00 97.72           H  
ATOM   4196  CA  LEU A 268      10.481 -27.208 -13.927  1.00 97.72           C  
ATOM   4197  HA  LEU A 268      10.906 -26.767 -13.026  1.00 97.72           H  
ATOM   4198  C   LEU A 268       9.353 -26.292 -14.419  1.00 97.72           C  
ATOM   4199  CB  LEU A 268      11.613 -27.384 -14.963  1.00 97.72           C  
ATOM   4200  HB2 LEU A 268      12.446 -27.893 -14.477  1.00 97.72           H  
ATOM   4201  HB3 LEU A 268      11.257 -28.031 -15.765  1.00 97.72           H  
ATOM   4202  O   LEU A 268       8.999 -26.316 -15.597  1.00 97.72           O  
ATOM   4203  CG  LEU A 268      12.121 -26.078 -15.607  1.00 97.72           C  
ATOM   4204  HG  LEU A 268      11.350 -25.664 -16.257  1.00 97.72           H  
ATOM   4205  CD1 LEU A 268      12.495 -25.018 -14.574  1.00 97.72           C  
ATOM   4206 HD11 LEU A 268      13.227 -25.438 -13.884  1.00 97.72           H  
ATOM   4207 HD12 LEU A 268      12.904 -24.149 -15.089  1.00 97.72           H  
ATOM   4208 HD13 LEU A 268      11.616 -24.703 -14.012  1.00 97.72           H  
ATOM   4209  CD2 LEU A 268      13.346 -26.361 -16.473  1.00 97.72           C  
ATOM   4210 HD21 LEU A 268      13.675 -25.445 -16.964  1.00 97.72           H  
ATOM   4211 HD22 LEU A 268      14.157 -26.762 -15.865  1.00 97.72           H  
ATOM   4212 HD23 LEU A 268      13.079 -27.088 -17.240  1.00 97.72           H  
ATOM   4213  N   CYS A 269       8.831 -25.436 -13.540  1.00 98.39           N  
ATOM   4214  H   CYS A 269       9.177 -25.457 -12.592  1.00 98.39           H  
ATOM   4215  CA  CYS A 269       7.973 -24.319 -13.943  1.00 98.39           C  
ATOM   4216  HA  CYS A 269       7.183 -24.691 -14.595  1.00 98.39           H  
ATOM   4217  C   CYS A 269       8.808 -23.273 -14.697  1.00 98.39           C  
ATOM   4218  CB  CYS A 269       7.338 -23.694 -12.695  1.00 98.39           C  
ATOM   4219  HB2 CYS A 269       8.110 -23.183 -12.119  1.00 98.39           H  
ATOM   4220  HB3 CYS A 269       6.900 -24.475 -12.073  1.00 98.39           H  
ATOM   4221  O   CYS A 269       9.840 -22.830 -14.185  1.00 98.39           O  
ATOM   4222  SG  CYS A 269       6.059 -22.497 -13.183  1.00 98.39           S  
ATOM   4223  HG  CYS A 269       5.258 -23.378 -13.789  1.00 98.39           H  
ATOM   4224  N   SER A 270       8.361 -22.852 -15.882  1.00 97.36           N  
ATOM   4225  H   SER A 270       7.505 -23.252 -16.241  1.00 97.36           H  
ATOM   4226  CA  SER A 270       9.002 -21.801 -16.683  1.00 97.36           C  
ATOM   4227  HA  SER A 270       9.750 -21.280 -16.086  1.00 97.36           H  
ATOM   4228  C   SER A 270       7.967 -20.777 -17.146  1.00 97.36           C  
ATOM   4229  CB  SER A 270       9.711 -22.413 -17.896  1.00 97.36           C  
ATOM   4230  HB2 SER A 270       8.990 -22.961 -18.503  1.00 97.36           H  
ATOM   4231  HB3 SER A 270      10.148 -21.617 -18.499  1.00 97.36           H  
ATOM   4232  O   SER A 270       6.999 -21.124 -17.813  1.00 97.36           O  
ATOM   4233  OG  SER A 270      10.738 -23.289 -17.477  1.00 97.36           O  
ATOM   4234  HG  SER A 270      10.327 -24.008 -16.990  1.00 97.36           H  
ATOM   4235  N   GLU A 271       8.154 -19.500 -16.823  1.00 96.67           N  
ATOM   4236  H   GLU A 271       8.942 -19.261 -16.238  1.00 96.67           H  
ATOM   4237  CA  GLU A 271       7.259 -18.409 -17.230  1.00 96.67           C  
ATOM   4238  HA  GLU A 271       6.508 -18.808 -17.911  1.00 96.67           H  
ATOM   4239  C   GLU A 271       8.023 -17.332 -18.009  1.00 96.67           C  
ATOM   4240  CB  GLU A 271       6.509 -17.861 -16.000  1.00 96.67           C  
ATOM   4241  HB2 GLU A 271       5.863 -18.648 -15.611  1.00 96.67           H  
ATOM   4242  HB3 GLU A 271       7.245 -17.634 -15.229  1.00 96.67           H  
ATOM   4243  O   GLU A 271       9.130 -16.931 -17.636  1.00 96.67           O  
ATOM   4244  CG  GLU A 271       5.660 -16.589 -16.205  1.00 96.67           C  
ATOM   4245  HG2 GLU A 271       6.311 -15.779 -16.532  1.00 96.67           H  
ATOM   4246  HG3 GLU A 271       5.269 -16.301 -15.229  1.00 96.67           H  
ATOM   4247  CD  GLU A 271       4.478 -16.705 -17.186  1.00 96.67           C  
ATOM   4248  OE1 GLU A 271       3.454 -16.004 -16.970  1.00 96.67           O  
ATOM   4249  OE2 GLU A 271       4.596 -17.390 -18.232  1.00 96.67           O  
ATOM   4250  N   ILE A 272       7.409 -16.852 -19.093  1.00 95.82           N  
ATOM   4251  H   ILE A 272       6.456 -17.148 -19.252  1.00 95.82           H  
ATOM   4252  CA  ILE A 272       7.970 -15.790 -19.933  1.00 95.82           C  
ATOM   4253  HA  ILE A 272       9.047 -15.941 -20.003  1.00 95.82           H  
ATOM   4254  C   ILE A 272       7.719 -14.443 -19.256  1.00 95.82           C  
ATOM   4255  CB  ILE A 272       7.389 -15.808 -21.367  1.00 95.82           C  
ATOM   4256  HB  ILE A 272       6.340 -15.515 -21.313  1.00 95.82           H  
ATOM   4257  O   ILE A 272       6.569 -14.062 -19.026  1.00 95.82           O  
ATOM   4258  CG1 ILE A 272       7.423 -17.196 -22.051  1.00 95.82           C  
ATOM   4259 HG12 ILE A 272       6.783 -17.881 -21.495  1.00 95.82           H  
ATOM   4260 HG13 ILE A 272       6.997 -17.106 -23.050  1.00 95.82           H  
ATOM   4261  CG2 ILE A 272       8.120 -14.766 -22.238  1.00 95.82           C  
ATOM   4262 HG21 ILE A 272       7.892 -13.759 -21.888  1.00 95.82           H  
ATOM   4263 HG22 ILE A 272       9.198 -14.918 -22.178  1.00 95.82           H  
ATOM   4264 HG23 ILE A 272       7.800 -14.862 -23.276  1.00 95.82           H  
ATOM   4265  CD1 ILE A 272       8.814 -17.829 -22.175  1.00 95.82           C  
ATOM   4266 HD11 ILE A 272       9.253 -17.966 -21.186  1.00 95.82           H  
ATOM   4267 HD12 ILE A 272       8.725 -18.804 -22.653  1.00 95.82           H  
ATOM   4268 HD13 ILE A 272       9.464 -17.198 -22.781  1.00 95.82           H  
ATOM   4269  N   CYS A 273       8.791 -13.705 -18.979  1.00 95.14           N  
ATOM   4270  H   CYS A 273       9.699 -14.062 -19.238  1.00 95.14           H  
ATOM   4271  CA  CYS A 273       8.736 -12.368 -18.400  1.00 95.14           C  
ATOM   4272  HA  CYS A 273       7.696 -12.044 -18.374  1.00 95.14           H  
ATOM   4273  C   CYS A 273       9.471 -11.344 -19.282  1.00 95.14           C  
ATOM   4274  CB  CYS A 273       9.228 -12.443 -16.941  1.00 95.14           C  
ATOM   4275  HB2 CYS A 273       8.970 -11.523 -16.418  1.00 95.14           H  
ATOM   4276  HB3 CYS A 273       8.712 -13.268 -16.449  1.00 95.14           H  
ATOM   4277  O   CYS A 273      10.175 -11.694 -20.229  1.00 95.14           O  
ATOM   4278  SG  CYS A 273      11.021 -12.714 -16.828  1.00 95.14           S  
ATOM   4279  HG  CYS A 273      11.000 -13.535 -15.774  1.00 95.14           H  
ATOM   4280  N   HIS A 274       9.308 -10.056 -18.974  1.00 93.83           N  
ATOM   4281  H   HIS A 274       8.697  -9.808 -18.210  1.00 93.83           H  
ATOM   4282  CA  HIS A 274       9.975  -8.964 -19.687  1.00 93.83           C  
ATOM   4283  HA  HIS A 274      10.827  -9.363 -20.237  1.00 93.83           H  
ATOM   4284  C   HIS A 274      10.497  -7.931 -18.687  1.00 93.83           C  
ATOM   4285  CB  HIS A 274       9.020  -8.305 -20.696  1.00 93.83           C  
ATOM   4286  HB2 HIS A 274       8.183  -7.869 -20.150  1.00 93.83           H  
ATOM   4287  HB3 HIS A 274       9.550  -7.488 -21.187  1.00 93.83           H  
ATOM   4288  O   HIS A 274       9.815  -7.599 -17.715  1.00 93.83           O  
ATOM   4289  CG  HIS A 274       8.452  -9.211 -21.769  1.00 93.83           C  
ATOM   4290  CD2 HIS A 274       8.712  -9.119 -23.108  1.00 93.83           C  
ATOM   4291  HD2 HIS A 274       9.402  -8.429 -23.571  1.00 93.83           H  
ATOM   4292  ND1 HIS A 274       7.396 -10.105 -21.587  1.00 93.83           N  
ATOM   4293  CE1 HIS A 274       7.060 -10.548 -22.805  1.00 93.83           C  
ATOM   4294  HE1 HIS A 274       6.216 -11.192 -23.003  1.00 93.83           H  
ATOM   4295  NE2 HIS A 274       7.814  -9.952 -23.744  1.00 93.83           N  
ATOM   4296  HE2 HIS A 274       7.551  -9.906 -24.719  1.00 93.83           H  
ATOM   4297  N   LYS A 275      11.698  -7.399 -18.924  1.00 91.28           N  
ATOM   4298  H   LYS A 275      12.212  -7.738 -19.725  1.00 91.28           H  
ATOM   4299  CA  LYS A 275      12.270  -6.280 -18.170  1.00 91.28           C  
ATOM   4300  HA  LYS A 275      11.721  -6.179 -17.233  1.00 91.28           H  
ATOM   4301  C   LYS A 275      12.105  -4.990 -18.967  1.00 91.28           C  
ATOM   4302  CB  LYS A 275      13.746  -6.571 -17.848  1.00 91.28           C  
ATOM   4303  HB2 LYS A 275      14.302  -6.640 -18.783  1.00 91.28           H  
ATOM   4304  HB3 LYS A 275      13.827  -7.534 -17.344  1.00 91.28           H  
ATOM   4305  O   LYS A 275      12.575  -4.897 -20.097  1.00 91.28           O  
ATOM   4306  CG  LYS A 275      14.419  -5.512 -16.964  1.00 91.28           C  
ATOM   4307  HG2 LYS A 275      14.253  -4.523 -17.390  1.00 91.28           H  
ATOM   4308  HG3 LYS A 275      15.492  -5.703 -16.968  1.00 91.28           H  
ATOM   4309  CD  LYS A 275      13.929  -5.537 -15.510  1.00 91.28           C  
ATOM   4310  HD2 LYS A 275      12.848  -5.398 -15.474  1.00 91.28           H  
ATOM   4311  HD3 LYS A 275      14.186  -6.499 -15.066  1.00 91.28           H  
ATOM   4312  CE  LYS A 275      14.616  -4.398 -14.750  1.00 91.28           C  
ATOM   4313  HE2 LYS A 275      14.288  -3.453 -15.182  1.00 91.28           H  
ATOM   4314  HE3 LYS A 275      15.691  -4.471 -14.915  1.00 91.28           H  
ATOM   4315  NZ  LYS A 275      14.317  -4.442 -13.297  1.00 91.28           N  
ATOM   4316  HZ1 LYS A 275      14.687  -5.288 -12.888  1.00 91.28           H  
ATOM   4317  HZ2 LYS A 275      14.745  -3.653 -12.833  1.00 91.28           H  
ATOM   4318  HZ3 LYS A 275      13.319  -4.404 -13.143  1.00 91.28           H  
ATOM   4319  N   VAL A 276      11.475  -3.992 -18.350  1.00 90.44           N  
ATOM   4320  H   VAL A 276      11.079  -4.166 -17.437  1.00 90.44           H  
ATOM   4321  CA  VAL A 276      11.422  -2.619 -18.872  1.00 90.44           C  
ATOM   4322  HA  VAL A 276      11.312  -2.662 -19.956  1.00 90.44           H  
ATOM   4323  C   VAL A 276      12.733  -1.908 -18.548  1.00 90.44           C  
ATOM   4324  CB  VAL A 276      10.231  -1.824 -18.302  1.00 90.44           C  
ATOM   4325  HB  VAL A 276      10.415  -1.608 -17.250  1.00 90.44           H  
ATOM   4326  O   VAL A 276      13.172  -1.908 -17.393  1.00 90.44           O  
ATOM   4327  CG1 VAL A 276      10.050  -0.502 -19.052  1.00 90.44           C  
ATOM   4328 HG11 VAL A 276       9.182   0.034 -18.668  1.00 90.44           H  
ATOM   4329 HG12 VAL A 276      10.923   0.138 -18.925  1.00 90.44           H  
ATOM   4330 HG13 VAL A 276       9.898  -0.687 -20.116  1.00 90.44           H  
ATOM   4331  CG2 VAL A 276       8.913  -2.603 -18.394  1.00 90.44           C  
ATOM   4332 HG21 VAL A 276       8.961  -3.521 -17.809  1.00 90.44           H  
ATOM   4333 HG22 VAL A 276       8.698  -2.847 -19.434  1.00 90.44           H  
ATOM   4334 HG23 VAL A 276       8.106  -1.991 -17.990  1.00 90.44           H  
ATOM   4335  N   MET A 277      13.337  -1.304 -19.567  1.00 89.07           N  
ATOM   4336  H   MET A 277      12.926  -1.397 -20.484  1.00 89.07           H  
ATOM   4337  CA  MET A 277      14.594  -0.559 -19.510  1.00 89.07           C  
ATOM   4338  HA  MET A 277      14.883  -0.366 -18.477  1.00 89.07           H  
ATOM   4339  C   MET A 277      14.374   0.772 -20.244  1.00 89.07           C  
ATOM   4340  CB  MET A 277      15.693  -1.386 -20.210  1.00 89.07           C  
ATOM   4341  HB2 MET A 277      15.430  -1.479 -21.264  1.00 89.07           H  
ATOM   4342  HB3 MET A 277      16.640  -0.849 -20.153  1.00 89.07           H  
ATOM   4343  O   MET A 277      13.897   0.749 -21.375  1.00 89.07           O  
ATOM   4344  CG  MET A 277      15.882  -2.812 -19.664  1.00 89.07           C  
ATOM   4345  HG2 MET A 277      16.455  -3.379 -20.398  1.00 89.07           H  
ATOM   4346  HG3 MET A 277      14.913  -3.305 -19.589  1.00 89.07           H  
ATOM   4347  SD  MET A 277      16.731  -2.950 -18.065  1.00 89.07           S  
ATOM   4348  CE  MET A 277      18.428  -2.764 -18.669  1.00 89.07           C  
ATOM   4349  HE1 MET A 277      18.625  -1.719 -18.911  1.00 89.07           H  
ATOM   4350  HE2 MET A 277      19.128  -3.109 -17.908  1.00 89.07           H  
ATOM   4351  HE3 MET A 277      18.565  -3.376 -19.560  1.00 89.07           H  
ATOM   4352  N   ARG A 278      14.705   1.930 -19.660  1.00 89.94           N  
ATOM   4353  H   ARG A 278      15.136   1.927 -18.746  1.00 89.94           H  
ATOM   4354  CA  ARG A 278      14.778   3.183 -20.443  1.00 89.94           C  
ATOM   4355  HA  ARG A 278      13.962   3.219 -21.165  1.00 89.94           H  
ATOM   4356  C   ARG A 278      16.075   3.167 -21.254  1.00 89.94           C  
ATOM   4357  CB  ARG A 278      14.647   4.429 -19.544  1.00 89.94           C  
ATOM   4358  HB2 ARG A 278      14.875   5.318 -20.131  1.00 89.94           H  
ATOM   4359  HB3 ARG A 278      15.371   4.366 -18.731  1.00 89.94           H  
ATOM   4360  O   ARG A 278      17.071   2.633 -20.781  1.00 89.94           O  
ATOM   4361  CG  ARG A 278      13.220   4.577 -18.981  1.00 89.94           C  
ATOM   4362  HG2 ARG A 278      12.549   4.891 -19.781  1.00 89.94           H  
ATOM   4363  HG3 ARG A 278      12.879   3.605 -18.623  1.00 89.94           H  
ATOM   4364  CD  ARG A 278      13.102   5.553 -17.800  1.00 89.94           C  
ATOM   4365  HD2 ARG A 278      12.115   5.410 -17.362  1.00 89.94           H  
ATOM   4366  HD3 ARG A 278      13.844   5.279 -17.050  1.00 89.94           H  
ATOM   4367  NE  ARG A 278      13.250   6.985 -18.155  1.00 89.94           N  
ATOM   4368  HE  ARG A 278      13.469   7.254 -19.103  1.00 89.94           H  
ATOM   4369  NH1 ARG A 278      12.857   7.826 -16.050  1.00 89.94           N  
ATOM   4370 HH11 ARG A 278      12.825   6.884 -15.687  1.00 89.94           H  
ATOM   4371 HH12 ARG A 278      12.794   8.634 -15.446  1.00 89.94           H  
ATOM   4372  NH2 ARG A 278      13.149   9.227 -17.737  1.00 89.94           N  
ATOM   4373 HH21 ARG A 278      13.083  10.034 -17.133  1.00 89.94           H  
ATOM   4374 HH22 ARG A 278      13.392   9.374 -18.707  1.00 89.94           H  
ATOM   4375  CZ  ARG A 278      13.086   8.002 -17.322  1.00 89.94           C  
ATOM   4376  N   THR A 279      16.090   3.708 -22.468  1.00 89.44           N  
ATOM   4377  H   THR A 279      15.251   4.144 -22.823  1.00 89.44           H  
ATOM   4378  CA  THR A 279      17.353   3.932 -23.203  1.00 89.44           C  
ATOM   4379  HA  THR A 279      17.982   3.045 -23.127  1.00 89.44           H  
ATOM   4380  C   THR A 279      18.140   5.092 -22.592  1.00 89.44           C  
ATOM   4381  CB  THR A 279      17.098   4.209 -24.692  1.00 89.44           C  
ATOM   4382  HB  THR A 279      18.034   4.504 -25.166  1.00 89.44           H  
ATOM   4383  O   THR A 279      19.367   5.074 -22.562  1.00 89.44           O  
ATOM   4384  CG2 THR A 279      16.553   2.971 -25.400  1.00 89.44           C  
ATOM   4385 HG21 THR A 279      15.583   2.697 -24.986  1.00 89.44           H  
ATOM   4386 HG22 THR A 279      16.439   3.179 -26.464  1.00 89.44           H  
ATOM   4387 HG23 THR A 279      17.252   2.144 -25.273  1.00 89.44           H  
ATOM   4388  OG1 THR A 279      16.144   5.230 -24.864  1.00 89.44           O  
ATOM   4389  HG1 THR A 279      16.258   5.586 -25.748  1.00 89.44           H  
ATOM   4390  N   GLU A 280      17.391   6.045 -22.052  1.00 90.88           N  
ATOM   4391  H   GLU A 280      16.396   5.932 -22.182  1.00 90.88           H  
ATOM   4392  CA  GLU A 280      17.787   7.300 -21.433  1.00 90.88           C  
ATOM   4393  HA  GLU A 280      18.268   7.928 -22.182  1.00 90.88           H  
ATOM   4394  C   GLU A 280      18.727   7.149 -20.223  1.00 90.88           C  
ATOM   4395  CB  GLU A 280      16.457   7.937 -21.037  1.00 90.88           C  
ATOM   4396  HB2 GLU A 280      15.774   7.828 -21.879  1.00 90.88           H  
ATOM   4397  HB3 GLU A 280      16.046   7.374 -20.199  1.00 90.88           H  
ATOM   4398  O   GLU A 280      18.446   6.442 -19.246  1.00 90.88           O  
ATOM   4399  CG  GLU A 280      16.479   9.418 -20.678  1.00 90.88           C  
ATOM   4400  HG2 GLU A 280      16.968   9.965 -21.484  1.00 90.88           H  
ATOM   4401  HG3 GLU A 280      17.025   9.564 -19.746  1.00 90.88           H  
ATOM   4402  CD  GLU A 280      15.030   9.893 -20.535  1.00 90.88           C  
ATOM   4403  OE1 GLU A 280      14.755  11.065 -20.834  1.00 90.88           O  
ATOM   4404  OE2 GLU A 280      14.157   9.065 -20.175  1.00 90.88           O  
ATOM   4405  N   THR A 281      19.845   7.866 -20.291  1.00 94.39           N  
ATOM   4406  H   THR A 281      19.990   8.429 -21.116  1.00 94.39           H  
ATOM   4407  CA  THR A 281      20.795   8.057 -19.190  1.00 94.39           C  
ATOM   4408  HA  THR A 281      20.728   7.207 -18.509  1.00 94.39           H  
ATOM   4409  C   THR A 281      20.460   9.307 -18.384  1.00 94.39           C  
ATOM   4410  CB  THR A 281      22.246   8.136 -19.690  1.00 94.39           C  
ATOM   4411  HB  THR A 281      22.909   8.225 -18.829  1.00 94.39           H  
ATOM   4412  O   THR A 281      19.740  10.191 -18.852  1.00 94.39           O  
ATOM   4413  CG2 THR A 281      22.663   6.903 -20.488  1.00 94.39           C  
ATOM   4414 HG21 THR A 281      22.531   6.011 -19.875  1.00 94.39           H  
ATOM   4415 HG22 THR A 281      23.715   6.994 -20.755  1.00 94.39           H  
ATOM   4416 HG23 THR A 281      22.069   6.814 -21.398  1.00 94.39           H  
ATOM   4417  OG1 THR A 281      22.412   9.275 -20.501  1.00 94.39           O  
ATOM   4418  HG1 THR A 281      21.921   9.140 -21.316  1.00 94.39           H  
ATOM   4419  N   LEU A 282      21.030   9.431 -17.186  1.00 97.05           N  
ATOM   4420  H   LEU A 282      21.626   8.688 -16.852  1.00 97.05           H  
ATOM   4421  CA  LEU A 282      20.965  10.681 -16.429  1.00 97.05           C  
ATOM   4422  HA  LEU A 282      19.923  10.951 -16.260  1.00 97.05           H  
ATOM   4423  C   LEU A 282      21.609  11.842 -17.193  1.00 97.05           C  
ATOM   4424  CB  LEU A 282      21.674  10.505 -15.087  1.00 97.05           C  
ATOM   4425  HB2 LEU A 282      22.707  10.227 -15.296  1.00 97.05           H  
ATOM   4426  HB3 LEU A 282      21.677  11.467 -14.575  1.00 97.05           H  
ATOM   4427  O   LEU A 282      21.138  12.966 -17.075  1.00 97.05           O  
ATOM   4428  CG  LEU A 282      21.079   9.452 -14.148  1.00 97.05           C  
ATOM   4429  HG  LEU A 282      21.158   8.461 -14.595  1.00 97.05           H  
ATOM   4430  CD1 LEU A 282      21.924   9.480 -12.879  1.00 97.05           C  
ATOM   4431 HD11 LEU A 282      22.986   9.487 -13.128  1.00 97.05           H  
ATOM   4432 HD12 LEU A 282      21.735   8.592 -12.275  1.00 97.05           H  
ATOM   4433 HD13 LEU A 282      21.693  10.380 -12.309  1.00 97.05           H  
ATOM   4434  CD2 LEU A 282      19.611   9.744 -13.831  1.00 97.05           C  
ATOM   4435 HD21 LEU A 282      18.999   9.550 -14.712  1.00 97.05           H  
ATOM   4436 HD22 LEU A 282      19.501  10.788 -13.537  1.00 97.05           H  
ATOM   4437 HD23 LEU A 282      19.247   9.118 -13.016  1.00 97.05           H  
ATOM   4438  N   TYR A 283      22.624  11.583 -18.022  1.00 96.53           N  
ATOM   4439  H   TYR A 283      22.993  10.644 -18.069  1.00 96.53           H  
ATOM   4440  CA  TYR A 283      23.203  12.606 -18.894  1.00 96.53           C  
ATOM   4441  HA  TYR A 283      23.505  13.454 -18.280  1.00 96.53           H  
ATOM   4442  C   TYR A 283      22.203  13.135 -19.938  1.00 96.53           C  
ATOM   4443  CB  TYR A 283      24.458  12.044 -19.561  1.00 96.53           C  
ATOM   4444  HB2 TYR A 283      24.196  11.216 -20.219  1.00 96.53           H  
ATOM   4445  HB3 TYR A 283      25.117  11.670 -18.777  1.00 96.53           H  
ATOM   4446  O   TYR A 283      22.220  14.321 -20.258  1.00 96.53           O  
ATOM   4447  CG  TYR A 283      25.223  13.083 -20.342  1.00 96.53           C  
ATOM   4448  CD1 TYR A 283      24.935  13.297 -21.704  1.00 96.53           C  
ATOM   4449  HD1 TYR A 283      24.195  12.691 -22.206  1.00 96.53           H  
ATOM   4450  CD2 TYR A 283      26.168  13.888 -19.679  1.00 96.53           C  
ATOM   4451  HD2 TYR A 283      26.393  13.731 -18.635  1.00 96.53           H  
ATOM   4452  CE1 TYR A 283      25.577  14.337 -22.401  1.00 96.53           C  
ATOM   4453  HE1 TYR A 283      25.332  14.533 -23.435  1.00 96.53           H  
ATOM   4454  CE2 TYR A 283      26.810  14.924 -20.378  1.00 96.53           C  
ATOM   4455  HE2 TYR A 283      27.513  15.576 -19.880  1.00 96.53           H  
ATOM   4456  OH  TYR A 283      27.128  16.168 -22.399  1.00 96.53           O  
ATOM   4457  HH  TYR A 283      26.759  16.319 -23.272  1.00 96.53           H  
ATOM   4458  CZ  TYR A 283      26.516  15.154 -21.736  1.00 96.53           C  
ATOM   4459  N   ASN A 284      21.275  12.303 -20.429  1.00 94.55           N  
ATOM   4460  H   ASN A 284      21.271  11.342 -20.120  1.00 94.55           H  
ATOM   4461  CA  ASN A 284      20.188  12.789 -21.287  1.00 94.55           C  
ATOM   4462  HA  ASN A 284      20.616  13.408 -22.075  1.00 94.55           H  
ATOM   4463  C   ASN A 284      19.222  13.693 -20.507  1.00 94.55           C  
ATOM   4464  CB  ASN A 284      19.435  11.617 -21.938  1.00 94.55           C  
ATOM   4465  HB2 ASN A 284      18.974  11.010 -21.159  1.00 94.55           H  
ATOM   4466  HB3 ASN A 284      18.640  12.020 -22.566  1.00 94.55           H  
ATOM   4467  O   ASN A 284      18.874  14.758 -21.002  1.00 94.55           O  
ATOM   4468  CG  ASN A 284      20.312  10.727 -22.793  1.00 94.55           C  
ATOM   4469  ND2 ASN A 284      20.908  11.252 -23.837  1.00 94.55           N  
ATOM   4470 HD21 ASN A 284      21.501  10.649 -24.389  1.00 94.55           H  
ATOM   4471 HD22 ASN A 284      20.783  12.230 -24.056  1.00 94.55           H  
ATOM   4472  OD1 ASN A 284      20.473   9.543 -22.531  1.00 94.55           O  
ATOM   4473  N   ILE A 285      18.859  13.315 -19.275  1.00 94.66           N  
ATOM   4474  H   ILE A 285      19.198  12.428 -18.930  1.00 94.66           H  
ATOM   4475  CA  ILE A 285      17.998  14.132 -18.399  1.00 94.66           C  
ATOM   4476  HA  ILE A 285      17.092  14.382 -18.952  1.00 94.66           H  
ATOM   4477  C   ILE A 285      18.682  15.467 -18.050  1.00 94.66           C  
ATOM   4478  CB  ILE A 285      17.585  13.335 -17.133  1.00 94.66           C  
ATOM   4479  HB  ILE A 285      18.486  13.087 -16.572  1.00 94.66           H  
ATOM   4480  O   ILE A 285      18.020  16.498 -18.002  1.00 94.66           O  
ATOM   4481  CG1 ILE A 285      16.874  12.014 -17.521  1.00 94.66           C  
ATOM   4482 HG12 ILE A 285      15.974  12.243 -18.092  1.00 94.66           H  
ATOM   4483 HG13 ILE A 285      17.530  11.427 -18.163  1.00 94.66           H  
ATOM   4484  CG2 ILE A 285      16.669  14.175 -16.218  1.00 94.66           C  
ATOM   4485 HG21 ILE A 285      16.439  13.638 -15.298  1.00 94.66           H  
ATOM   4486 HG22 ILE A 285      17.158  15.105 -15.929  1.00 94.66           H  
ATOM   4487 HG23 ILE A 285      15.745  14.421 -16.741  1.00 94.66           H  
ATOM   4488  CD1 ILE A 285      16.494  11.114 -16.337  1.00 94.66           C  
ATOM   4489 HD11 ILE A 285      15.678  11.561 -15.769  1.00 94.66           H  
ATOM   4490 HD12 ILE A 285      16.164  10.146 -16.714  1.00 94.66           H  
ATOM   4491 HD13 ILE A 285      17.358  10.970 -15.689  1.00 94.66           H  
ATOM   4492  N   LEU A 286      20.006  15.467 -17.861  1.00 97.05           N  
ATOM   4493  H   LEU A 286      20.484  14.578 -17.849  1.00 97.05           H  
ATOM   4494  CA  LEU A 286      20.812  16.678 -17.684  1.00 97.05           C  
ATOM   4495  HA  LEU A 286      20.373  17.279 -16.886  1.00 97.05           H  
ATOM   4496  C   LEU A 286      20.826  17.545 -18.952  1.00 97.05           C  
ATOM   4497  CB  LEU A 286      22.235  16.256 -17.274  1.00 97.05           C  
ATOM   4498  HB2 LEU A 286      22.645  15.625 -18.062  1.00 97.05           H  
ATOM   4499  HB3 LEU A 286      22.187  15.662 -16.361  1.00 97.05           H  
ATOM   4500  O   LEU A 286      20.643  18.752 -18.859  1.00 97.05           O  
ATOM   4501  CG  LEU A 286      23.206  17.428 -17.051  1.00 97.05           C  
ATOM   4502  HG  LEU A 286      23.225  18.063 -17.937  1.00 97.05           H  
ATOM   4503  CD1 LEU A 286      22.833  18.272 -15.831  1.00 97.05           C  
ATOM   4504 HD11 LEU A 286      22.788  17.647 -14.939  1.00 97.05           H  
ATOM   4505 HD12 LEU A 286      21.866  18.748 -15.994  1.00 97.05           H  
ATOM   4506 HD13 LEU A 286      23.575  19.058 -15.690  1.00 97.05           H  
ATOM   4507  CD2 LEU A 286      24.612  16.871 -16.850  1.00 97.05           C  
ATOM   4508 HD21 LEU A 286      25.309  17.702 -16.743  1.00 97.05           H  
ATOM   4509 HD22 LEU A 286      24.909  16.297 -17.728  1.00 97.05           H  
ATOM   4510 HD23 LEU A 286      24.640  16.234 -15.967  1.00 97.05           H  
ATOM   4511  N   SER A 287      21.008  16.937 -20.127  1.00 96.19           N  
ATOM   4512  H   SER A 287      21.158  15.938 -20.125  1.00 96.19           H  
ATOM   4513  CA  SER A 287      21.025  17.648 -21.415  1.00 96.19           C  
ATOM   4514  HA  SER A 287      21.775  18.438 -21.379  1.00 96.19           H  
ATOM   4515  C   SER A 287      19.675  18.298 -21.731  1.00 96.19           C  
ATOM   4516  CB  SER A 287      21.377  16.694 -22.562  1.00 96.19           C  
ATOM   4517  HB2 SER A 287      21.411  17.262 -23.492  1.00 96.19           H  
ATOM   4518  HB3 SER A 287      20.599  15.936 -22.653  1.00 96.19           H  
ATOM   4519  O   SER A 287      19.634  19.439 -22.180  1.00 96.19           O  
ATOM   4520  OG  SER A 287      22.625  16.051 -22.372  1.00 96.19           O  
ATOM   4521  HG  SER A 287      22.615  15.583 -21.534  1.00 96.19           H  
ATOM   4522  N   ASP A 288      18.571  17.590 -21.470  1.00 94.42           N  
ATOM   4523  H   ASP A 288      18.667  16.643 -21.132  1.00 94.42           H  
ATOM   4524  CA  ASP A 288      17.220  18.143 -21.589  1.00 94.42           C  
ATOM   4525  HA  ASP A 288      17.113  18.607 -22.570  1.00 94.42           H  
ATOM   4526  C   ASP A 288      17.006  19.275 -20.559  1.00 94.42           C  
ATOM   4527  CB  ASP A 288      16.172  17.010 -21.472  1.00 94.42           C  
ATOM   4528  HB2 ASP A 288      15.196  17.468 -21.313  1.00 94.42           H  
ATOM   4529  HB3 ASP A 288      16.398  16.404 -20.595  1.00 94.42           H  
ATOM   4530  O   ASP A 288      16.555  20.354 -20.930  1.00 94.42           O  
ATOM   4531  CG  ASP A 288      16.053  16.100 -22.714  1.00 94.42           C  
ATOM   4532  OD1 ASP A 288      16.211  16.581 -23.859  1.00 94.42           O  
ATOM   4533  OD2 ASP A 288      15.695  14.907 -22.586  1.00 94.42           O  
ATOM   4534  N   ALA A 289      17.431  19.102 -19.298  1.00 95.38           N  
ATOM   4535  H   ALA A 289      17.810  18.205 -19.029  1.00 95.38           H  
ATOM   4536  CA  ALA A 289      17.328  20.145 -18.270  1.00 95.38           C  
ATOM   4537  HA  ALA A 289      16.285  20.454 -18.208  1.00 95.38           H  
ATOM   4538  C   ALA A 289      18.142  21.419 -18.578  1.00 95.38           C  
ATOM   4539  CB  ALA A 289      17.735  19.553 -16.913  1.00 95.38           C  
ATOM   4540  HB1 ALA A 289      17.643  20.318 -16.142  1.00 95.38           H  
ATOM   4541  HB2 ALA A 289      18.771  19.215 -16.951  1.00 95.38           H  
ATOM   4542  HB3 ALA A 289      17.086  18.713 -16.666  1.00 95.38           H  
ATOM   4543  O   ALA A 289      17.678  22.503 -18.245  1.00 95.38           O  
ATOM   4544  N   ILE A 290      19.320  21.299 -19.206  1.00 95.23           N  
ATOM   4545  H   ILE A 290      19.661  20.365 -19.385  1.00 95.23           H  
ATOM   4546  CA  ILE A 290      20.163  22.436 -19.632  1.00 95.23           C  
ATOM   4547  HA  ILE A 290      20.226  23.161 -18.822  1.00 95.23           H  
ATOM   4548  C   ILE A 290      19.541  23.195 -20.812  1.00 95.23           C  
ATOM   4549  CB  ILE A 290      21.599  21.942 -19.952  1.00 95.23           C  
ATOM   4550  HB  ILE A 290      21.522  21.052 -20.577  1.00 95.23           H  
ATOM   4551  O   ILE A 290      19.709  24.406 -20.915  1.00 95.23           O  
ATOM   4552  CG1 ILE A 290      22.332  21.571 -18.642  1.00 95.23           C  
ATOM   4553 HG12 ILE A 290      21.676  20.972 -18.011  1.00 95.23           H  
ATOM   4554 HG13 ILE A 290      22.569  22.484 -18.096  1.00 95.23           H  
ATOM   4555  CG2 ILE A 290      22.437  22.987 -20.719  1.00 95.23           C  
ATOM   4556 HG21 ILE A 290      21.994  23.190 -21.694  1.00 95.23           H  
ATOM   4557 HG22 ILE A 290      22.477  23.918 -20.153  1.00 95.23           H  
ATOM   4558 HG23 ILE A 290      23.450  22.626 -20.896  1.00 95.23           H  
ATOM   4559  CD1 ILE A 290      23.627  20.774 -18.850  1.00 95.23           C  
ATOM   4560 HD11 ILE A 290      24.391  21.392 -19.322  1.00 95.23           H  
ATOM   4561 HD12 ILE A 290      24.005  20.448 -17.881  1.00 95.23           H  
ATOM   4562 HD13 ILE A 290      23.429  19.900 -19.471  1.00 95.23           H  
ATOM   4563  N   ARG A 291      18.827  22.503 -21.707  1.00 95.32           N  
ATOM   4564  H   ARG A 291      18.728  21.507 -21.572  1.00 95.32           H  
ATOM   4565  CA  ARG A 291      18.132  23.136 -22.838  1.00 95.32           C  
ATOM   4566  HA  ARG A 291      18.765  23.917 -23.259  1.00 95.32           H  
ATOM   4567  C   ARG A 291      16.838  23.832 -22.404  1.00 95.32           C  
ATOM   4568  CB  ARG A 291      17.858  22.065 -23.901  1.00 95.32           C  
ATOM   4569  HB2 ARG A 291      18.795  21.581 -24.175  1.00 95.32           H  
ATOM   4570  HB3 ARG A 291      17.208  21.315 -23.451  1.00 95.32           H  
ATOM   4571  O   ARG A 291      16.507  24.879 -22.948  1.00 95.32           O  
ATOM   4572  CG  ARG A 291      17.204  22.641 -25.174  1.00 95.32           C  
ATOM   4573  HG2 ARG A 291      16.354  23.273 -24.916  1.00 95.32           H  
ATOM   4574  HG3 ARG A 291      17.934  23.251 -25.707  1.00 95.32           H  
ATOM   4575  CD  ARG A 291      16.681  21.541 -26.100  1.00 95.32           C  
ATOM   4576  HD2 ARG A 291      17.516  20.910 -26.404  1.00 95.32           H  
ATOM   4577  HD3 ARG A 291      16.257  22.009 -26.989  1.00 95.32           H  
ATOM   4578  NE  ARG A 291      15.630  20.766 -25.417  1.00 95.32           N  
ATOM   4579  HE  ARG A 291      14.966  21.299 -24.874  1.00 95.32           H  
ATOM   4580  NH1 ARG A 291      16.533  18.661 -25.567  1.00 95.32           N  
ATOM   4581 HH11 ARG A 291      17.277  19.015 -26.151  1.00 95.32           H  
ATOM   4582 HH12 ARG A 291      16.570  17.759 -25.114  1.00 95.32           H  
ATOM   4583  NH2 ARG A 291      14.819  18.999 -24.240  1.00 95.32           N  
ATOM   4584 HH21 ARG A 291      14.987  18.054 -23.922  1.00 95.32           H  
ATOM   4585 HH22 ARG A 291      14.279  19.625 -23.660  1.00 95.32           H  
ATOM   4586  CZ  ARG A 291      15.654  19.494 -25.093  1.00 95.32           C  
ATOM   4587  N   ASP A 292      16.105  23.231 -21.469  1.00 92.58           N  
ATOM   4588  H   ASP A 292      16.432  22.340 -21.125  1.00 92.58           H  
ATOM   4589  CA  ASP A 292      14.717  23.605 -21.169  1.00 92.58           C  
ATOM   4590  HA  ASP A 292      14.320  24.169 -22.013  1.00 92.58           H  
ATOM   4591  C   ASP A 292      14.569  24.523 -19.930  1.00 92.58           C  
ATOM   4592  CB  ASP A 292      13.861  22.324 -21.038  1.00 92.58           C  
ATOM   4593  HB2 ASP A 292      14.219  21.755 -20.180  1.00 92.58           H  
ATOM   4594  HB3 ASP A 292      12.831  22.613 -20.831  1.00 92.58           H  
ATOM   4595  O   ASP A 292      13.444  24.858 -19.555  1.00 92.58           O  
ATOM   4596  CG  ASP A 292      13.840  21.402 -22.273  1.00 92.58           C  
ATOM   4597  OD1 ASP A 292      14.134  21.837 -23.409  1.00 92.58           O  
ATOM   4598  OD2 ASP A 292      13.508  20.201 -22.129  1.00 92.58           O  
ATOM   4599  N   SER A 293      15.661  24.899 -19.243  1.00 90.81           N  
ATOM   4600  H   SER A 293      16.568  24.600 -19.570  1.00 90.81           H  
ATOM   4601  CA  SER A 293      15.608  25.676 -17.992  1.00 90.81           C  
ATOM   4602  HA  SER A 293      14.817  26.421 -18.076  1.00 90.81           H  
ATOM   4603  C   SER A 293      16.927  26.392 -17.663  1.00 90.81           C  
ATOM   4604  CB  SER A 293      15.272  24.706 -16.847  1.00 90.81           C  
ATOM   4605  HB2 SER A 293      16.118  24.041 -16.672  1.00 90.81           H  
ATOM   4606  HB3 SER A 293      14.419  24.095 -17.144  1.00 90.81           H  
ATOM   4607  O   SER A 293      17.967  25.745 -17.585  1.00 90.81           O  
ATOM   4608  OG  SER A 293      14.934  25.365 -15.638  1.00 90.81           O  
ATOM   4609  HG  SER A 293      14.417  26.140 -15.869  1.00 90.81           H  
ATOM   4610  N   ASP A 294      16.876  27.698 -17.365  1.00 91.79           N  
ATOM   4611  H   ASP A 294      16.043  28.227 -17.581  1.00 91.79           H  
ATOM   4612  CA  ASP A 294      18.051  28.462 -16.903  1.00 91.79           C  
ATOM   4613  HA  ASP A 294      18.839  28.382 -17.652  1.00 91.79           H  
ATOM   4614  C   ASP A 294      18.603  27.913 -15.571  1.00 91.79           C  
ATOM   4615  CB  ASP A 294      17.691  29.949 -16.745  1.00 91.79           C  
ATOM   4616  HB2 ASP A 294      16.943  30.051 -15.958  1.00 91.79           H  
ATOM   4617  HB3 ASP A 294      18.581  30.496 -16.433  1.00 91.79           H  
ATOM   4618  O   ASP A 294      19.798  27.641 -15.440  1.00 91.79           O  
ATOM   4619  CG  ASP A 294      17.160  30.570 -18.037  1.00 91.79           C  
ATOM   4620  OD1 ASP A 294      17.903  30.544 -19.040  1.00 91.79           O  
ATOM   4621  OD2 ASP A 294      15.994  31.020 -18.003  1.00 91.79           O  
ATOM   4622  N   ASP A 295      17.720  27.638 -14.598  1.00 91.84           N  
ATOM   4623  H   ASP A 295      16.753  27.874 -14.769  1.00 91.84           H  
ATOM   4624  CA  ASP A 295      18.047  26.838 -13.407  1.00 91.84           C  
ATOM   4625  HA  ASP A 295      19.086  27.046 -13.152  1.00 91.84           H  
ATOM   4626  C   ASP A 295      17.979  25.333 -13.724  1.00 91.84           C  
ATOM   4627  CB  ASP A 295      17.229  27.255 -12.175  1.00 91.84           C  
ATOM   4628  HB2 ASP A 295      16.176  27.033 -12.352  1.00 91.84           H  
ATOM   4629  HB3 ASP A 295      17.332  28.330 -12.031  1.00 91.84           H  
ATOM   4630  O   ASP A 295      17.182  24.550 -13.181  1.00 91.84           O  
ATOM   4631  CG  ASP A 295      17.693  26.541 -10.892  1.00 91.84           C  
ATOM   4632  OD1 ASP A 295      18.677  25.760 -10.922  1.00 91.84           O  
ATOM   4633  OD2 ASP A 295      17.020  26.708  -9.849  1.00 91.84           O  
ATOM   4634  N   TYR A 296      18.869  24.912 -14.624  1.00 93.69           N  
ATOM   4635  H   TYR A 296      19.388  25.615 -15.130  1.00 93.69           H  
ATOM   4636  CA  TYR A 296      19.063  23.507 -14.956  1.00 93.69           C  
ATOM   4637  HA  TYR A 296      18.114  23.118 -15.325  1.00 93.69           H  
ATOM   4638  C   TYR A 296      19.488  22.679 -13.734  1.00 93.69           C  
ATOM   4639  CB  TYR A 296      20.095  23.361 -16.081  1.00 93.69           C  
ATOM   4640  HB2 TYR A 296      19.959  22.377 -16.529  1.00 93.69           H  
ATOM   4641  HB3 TYR A 296      19.888  24.102 -16.853  1.00 93.69           H  
ATOM   4642  O   TYR A 296      19.251  21.472 -13.718  1.00 93.69           O  
ATOM   4643  CG  TYR A 296      21.544  23.477 -15.647  1.00 93.69           C  
ATOM   4644  CD1 TYR A 296      22.179  24.732 -15.649  1.00 93.69           C  
ATOM   4645  HD1 TYR A 296      21.636  25.609 -15.973  1.00 93.69           H  
ATOM   4646  CD2 TYR A 296      22.249  22.329 -15.229  1.00 93.69           C  
ATOM   4647  HD2 TYR A 296      21.757  21.368 -15.236  1.00 93.69           H  
ATOM   4648  CE1 TYR A 296      23.517  24.845 -15.229  1.00 93.69           C  
ATOM   4649  HE1 TYR A 296      23.990  25.816 -15.229  1.00 93.69           H  
ATOM   4650  CE2 TYR A 296      23.586  22.438 -14.799  1.00 93.69           C  
ATOM   4651  HE2 TYR A 296      24.135  21.567 -14.474  1.00 93.69           H  
ATOM   4652  OH  TYR A 296      25.497  23.818 -14.352  1.00 93.69           O  
ATOM   4653  HH  TYR A 296      25.833  24.697 -14.542  1.00 93.69           H  
ATOM   4654  CZ  TYR A 296      24.218  23.699 -14.797  1.00 93.69           C  
ATOM   4655  N   GLN A 297      20.097  23.285 -12.704  1.00 92.33           N  
ATOM   4656  H   GLN A 297      20.173  24.292 -12.720  1.00 92.33           H  
ATOM   4657  CA  GLN A 297      20.572  22.560 -11.523  1.00 92.33           C  
ATOM   4658  HA  GLN A 297      21.070  21.653 -11.864  1.00 92.33           H  
ATOM   4659  C   GLN A 297      19.407  22.106 -10.643  1.00 92.33           C  
ATOM   4660  CB  GLN A 297      21.599  23.375 -10.720  1.00 92.33           C  
ATOM   4661  HB2 GLN A 297      21.826  22.819  -9.810  1.00 92.33           H  
ATOM   4662  HB3 GLN A 297      21.182  24.342 -10.440  1.00 92.33           H  
ATOM   4663  O   GLN A 297      19.298  20.908 -10.361  1.00 92.33           O  
ATOM   4664  CG  GLN A 297      22.899  23.577 -11.513  1.00 92.33           C  
ATOM   4665  HG2 GLN A 297      23.162  22.643 -12.009  1.00 92.33           H  
ATOM   4666  HG3 GLN A 297      22.733  24.333 -12.281  1.00 92.33           H  
ATOM   4667  CD  GLN A 297      24.100  23.991 -10.665  1.00 92.33           C  
ATOM   4668  NE2 GLN A 297      25.241  24.194 -11.286  1.00 92.33           N  
ATOM   4669 HE21 GLN A 297      25.304  24.068 -12.286  1.00 92.33           H  
ATOM   4670 HE22 GLN A 297      26.015  24.493 -10.710  1.00 92.33           H  
ATOM   4671  OE1 GLN A 297      24.072  24.096  -9.449  1.00 92.33           O  
ATOM   4672  N   SER A 298      18.488  23.003 -10.271  1.00 88.29           N  
ATOM   4673  H   SER A 298      18.619  23.976 -10.507  1.00 88.29           H  
ATOM   4674  CA  SER A 298      17.267  22.619  -9.551  1.00 88.29           C  
ATOM   4675  HA  SER A 298      17.545  22.070  -8.651  1.00 88.29           H  
ATOM   4676  C   SER A 298      16.379  21.721 -10.406  1.00 88.29           C  
ATOM   4677  CB  SER A 298      16.444  23.834  -9.128  1.00 88.29           C  
ATOM   4678  HB2 SER A 298      16.145  24.394 -10.013  1.00 88.29           H  
ATOM   4679  HB3 SER A 298      15.544  23.493  -8.616  1.00 88.29           H  
ATOM   4680  O   SER A 298      15.836  20.738  -9.896  1.00 88.29           O  
ATOM   4681  OG  SER A 298      17.175  24.658  -8.253  1.00 88.29           O  
ATOM   4682  HG  SER A 298      17.309  25.474  -8.741  1.00 88.29           H  
ATOM   4683  N   THR A 299      16.254  22.005 -11.708  1.00 91.64           N  
ATOM   4684  H   THR A 299      16.686  22.846 -12.063  1.00 91.64           H  
ATOM   4685  CA  THR A 299      15.444  21.195 -12.630  1.00 91.64           C  
ATOM   4686  HA  THR A 299      14.451  21.092 -12.194  1.00 91.64           H  
ATOM   4687  C   THR A 299      15.989  19.772 -12.772  1.00 91.64           C  
ATOM   4688  CB  THR A 299      15.272  21.921 -13.975  1.00 91.64           C  
ATOM   4689  HB  THR A 299      16.237  22.282 -14.333  1.00 91.64           H  
ATOM   4690  O   THR A 299      15.230  18.820 -12.570  1.00 91.64           O  
ATOM   4691  CG2 THR A 299      14.611  21.073 -15.062  1.00 91.64           C  
ATOM   4692 HG21 THR A 299      15.252  20.234 -15.331  1.00 91.64           H  
ATOM   4693 HG22 THR A 299      13.645  20.700 -14.720  1.00 91.64           H  
ATOM   4694 HG23 THR A 299      14.465  21.684 -15.953  1.00 91.64           H  
ATOM   4695  OG1 THR A 299      14.396  23.002 -13.745  1.00 91.64           O  
ATOM   4696  HG1 THR A 299      14.784  23.768 -14.174  1.00 91.64           H  
ATOM   4697  N   PHE A 300      17.294  19.597 -13.010  1.00 94.65           N  
ATOM   4698  H   PHE A 300      17.875  20.408 -13.165  1.00 94.65           H  
ATOM   4699  CA  PHE A 300      17.939  18.283 -13.054  1.00 94.65           C  
ATOM   4700  HA  PHE A 300      17.427  17.670 -13.796  1.00 94.65           H  
ATOM   4701  C   PHE A 300      17.834  17.562 -11.709  1.00 94.65           C  
ATOM   4702  CB  PHE A 300      19.412  18.419 -13.470  1.00 94.65           C  
ATOM   4703  HB2 PHE A 300      19.913  19.105 -12.786  1.00 94.65           H  
ATOM   4704  HB3 PHE A 300      19.459  18.852 -14.469  1.00 94.65           H  
ATOM   4705  O   PHE A 300      17.376  16.421 -11.665  1.00 94.65           O  
ATOM   4706  CG  PHE A 300      20.166  17.102 -13.483  1.00 94.65           C  
ATOM   4707  CD1 PHE A 300      21.231  16.870 -12.591  1.00 94.65           C  
ATOM   4708  HD1 PHE A 300      21.530  17.643 -11.898  1.00 94.65           H  
ATOM   4709  CD2 PHE A 300      19.789  16.095 -14.388  1.00 94.65           C  
ATOM   4710  HD2 PHE A 300      18.981  16.273 -15.082  1.00 94.65           H  
ATOM   4711  CE1 PHE A 300      21.920  15.643 -12.611  1.00 94.65           C  
ATOM   4712  HE1 PHE A 300      22.750  15.477 -11.940  1.00 94.65           H  
ATOM   4713  CE2 PHE A 300      20.470  14.866 -14.400  1.00 94.65           C  
ATOM   4714  HE2 PHE A 300      20.173  14.100 -15.102  1.00 94.65           H  
ATOM   4715  CZ  PHE A 300      21.539  14.640 -13.518  1.00 94.65           C  
ATOM   4716  HZ  PHE A 300      22.075  13.702 -13.542  1.00 94.65           H  
ATOM   4717  N   LYS A 301      18.187  18.233 -10.602  1.00 91.37           N  
ATOM   4718  H   LYS A 301      18.522  19.180 -10.708  1.00 91.37           H  
ATOM   4719  CA  LYS A 301      18.140  17.657  -9.251  1.00 91.37           C  
ATOM   4720  HA  LYS A 301      18.805  16.794  -9.227  1.00 91.37           H  
ATOM   4721  C   LYS A 301      16.740  17.126  -8.936  1.00 91.37           C  
ATOM   4722  CB  LYS A 301      18.664  18.698  -8.243  1.00 91.37           C  
ATOM   4723  HB2 LYS A 301      18.020  19.577  -8.245  1.00 91.37           H  
ATOM   4724  HB3 LYS A 301      19.659  19.003  -8.568  1.00 91.37           H  
ATOM   4725  O   LYS A 301      16.595  15.942  -8.642  1.00 91.37           O  
ATOM   4726  CG  LYS A 301      18.776  18.153  -6.813  1.00 91.37           C  
ATOM   4727  HG2 LYS A 301      17.780  18.072  -6.378  1.00 91.37           H  
ATOM   4728  HG3 LYS A 301      19.235  17.165  -6.854  1.00 91.37           H  
ATOM   4729  CD  LYS A 301      19.661  19.047  -5.932  1.00 91.37           C  
ATOM   4730  HD2 LYS A 301      19.311  20.079  -5.977  1.00 91.37           H  
ATOM   4731  HD3 LYS A 301      20.680  19.003  -6.317  1.00 91.37           H  
ATOM   4732  CE  LYS A 301      19.635  18.558  -4.479  1.00 91.37           C  
ATOM   4733  HE2 LYS A 301      19.599  17.469  -4.471  1.00 91.37           H  
ATOM   4734  HE3 LYS A 301      18.727  18.933  -4.008  1.00 91.37           H  
ATOM   4735  NZ  LYS A 301      20.831  18.994  -3.719  1.00 91.37           N  
ATOM   4736  HZ1 LYS A 301      21.574  18.331  -3.889  1.00 91.37           H  
ATOM   4737  HZ2 LYS A 301      20.680  18.910  -2.724  1.00 91.37           H  
ATOM   4738  HZ3 LYS A 301      21.129  19.930  -3.956  1.00 91.37           H  
ATOM   4739  N   ARG A 302      15.698  17.947  -9.112  1.00 87.85           N  
ATOM   4740  H   ARG A 302      15.902  18.891  -9.407  1.00 87.85           H  
ATOM   4741  CA  ARG A 302      14.282  17.562  -8.959  1.00 87.85           C  
ATOM   4742  HA  ARG A 302      14.104  17.244  -7.931  1.00 87.85           H  
ATOM   4743  C   ARG A 302      13.878  16.380  -9.850  1.00 87.85           C  
ATOM   4744  CB  ARG A 302      13.433  18.810  -9.249  1.00 87.85           C  
ATOM   4745  HB2 ARG A 302      13.695  19.172 -10.243  1.00 87.85           H  
ATOM   4746  HB3 ARG A 302      13.700  19.582  -8.527  1.00 87.85           H  
ATOM   4747  O   ARG A 302      13.120  15.529  -9.397  1.00 87.85           O  
ATOM   4748  CG  ARG A 302      11.911  18.593  -9.191  1.00 87.85           C  
ATOM   4749  HG2 ARG A 302      11.607  17.904  -9.979  1.00 87.85           H  
ATOM   4750  HG3 ARG A 302      11.644  18.160  -8.227  1.00 87.85           H  
ATOM   4751  CD  ARG A 302      11.151  19.918  -9.370  1.00 87.85           C  
ATOM   4752  HD2 ARG A 302      10.081  19.711  -9.371  1.00 87.85           H  
ATOM   4753  HD3 ARG A 302      11.377  20.555  -8.515  1.00 87.85           H  
ATOM   4754  NE  ARG A 302      11.520  20.617 -10.624  1.00 87.85           N  
ATOM   4755  HE  ARG A 302      12.004  20.079 -11.328  1.00 87.85           H  
ATOM   4756  NH1 ARG A 302      10.757  22.714 -10.067  1.00 87.85           N  
ATOM   4757 HH11 ARG A 302      10.689  23.698 -10.281  1.00 87.85           H  
ATOM   4758 HH12 ARG A 302      10.336  22.346  -9.226  1.00 87.85           H  
ATOM   4759  NH2 ARG A 302      11.891  22.444 -11.958  1.00 87.85           N  
ATOM   4760 HH21 ARG A 302      11.844  23.442 -12.107  1.00 87.85           H  
ATOM   4761 HH22 ARG A 302      12.487  21.939 -12.597  1.00 87.85           H  
ATOM   4762  CZ  ARG A 302      11.386  21.911 -10.880  1.00 87.85           C  
ATOM   4763  N   ALA A 303      14.383  16.303 -11.083  1.00 90.26           N  
ATOM   4764  H   ALA A 303      14.981  17.049 -11.410  1.00 90.26           H  
ATOM   4765  CA  ALA A 303      14.070  15.218 -12.016  1.00 90.26           C  
ATOM   4766  HA  ALA A 303      12.993  15.051 -11.997  1.00 90.26           H  
ATOM   4767  C   ALA A 303      14.736  13.872 -11.663  1.00 90.26           C  
ATOM   4768  CB  ALA A 303      14.452  15.673 -13.429  1.00 90.26           C  
ATOM   4769  HB1 ALA A 303      15.528  15.841 -13.494  1.00 90.26           H  
ATOM   4770  HB2 ALA A 303      14.169  14.908 -14.152  1.00 90.26           H  
ATOM   4771  HB3 ALA A 303      13.933  16.599 -13.677  1.00 90.26           H  
ATOM   4772  O   ALA A 303      14.221  12.823 -12.059  1.00 90.26           O  
ATOM   4773  N   VAL A 304      15.864  13.879 -10.939  1.00 95.08           N  
ATOM   4774  H   VAL A 304      16.274  14.776 -10.721  1.00 95.08           H  
ATOM   4775  CA  VAL A 304      16.633  12.660 -10.613  1.00 95.08           C  
ATOM   4776  HA  VAL A 304      16.182  11.826 -11.150  1.00 95.08           H  
ATOM   4777  C   VAL A 304      16.581  12.241  -9.141  1.00 95.08           C  
ATOM   4778  CB  VAL A 304      18.082  12.735 -11.129  1.00 95.08           C  
ATOM   4779  HB  VAL A 304      18.511  11.737 -11.030  1.00 95.08           H  
ATOM   4780  O   VAL A 304      16.862  11.079  -8.842  1.00 95.08           O  
ATOM   4781  CG1 VAL A 304      18.130  13.074 -12.623  1.00 95.08           C  
ATOM   4782 HG11 VAL A 304      17.492  12.390 -13.182  1.00 95.08           H  
ATOM   4783 HG12 VAL A 304      17.798  14.098 -12.795  1.00 95.08           H  
ATOM   4784 HG13 VAL A 304      19.156  12.982 -12.978  1.00 95.08           H  
ATOM   4785  CG2 VAL A 304      18.984  13.695 -10.346  1.00 95.08           C  
ATOM   4786 HG21 VAL A 304      19.028  13.409  -9.295  1.00 95.08           H  
ATOM   4787 HG22 VAL A 304      18.599  14.713 -10.411  1.00 95.08           H  
ATOM   4788 HG23 VAL A 304      19.992  13.676 -10.759  1.00 95.08           H  
ATOM   4789  N   MET A 305      16.200  13.129  -8.216  1.00 92.72           N  
ATOM   4790  H   MET A 305      16.026  14.081  -8.506  1.00 92.72           H  
ATOM   4791  CA  MET A 305      16.140  12.819  -6.783  1.00 92.72           C  
ATOM   4792  HA  MET A 305      17.153  12.575  -6.464  1.00 92.72           H  
ATOM   4793  C   MET A 305      15.281  11.585  -6.485  1.00 92.72           C  
ATOM   4794  CB  MET A 305      15.606  14.009  -5.956  1.00 92.72           C  
ATOM   4795  HB2 MET A 305      14.740  14.428  -6.468  1.00 92.72           H  
ATOM   4796  HB3 MET A 305      15.259  13.619  -4.999  1.00 92.72           H  
ATOM   4797  O   MET A 305      14.126  11.479  -6.886  1.00 92.72           O  
ATOM   4798  CG  MET A 305      16.583  15.151  -5.626  1.00 92.72           C  
ATOM   4799  HG2 MET A 305      16.382  15.985  -6.299  1.00 92.72           H  
ATOM   4800  HG3 MET A 305      16.350  15.514  -4.625  1.00 92.72           H  
ATOM   4801  SD  MET A 305      18.359  14.782  -5.694  1.00 92.72           S  
ATOM   4802  CE  MET A 305      18.466  13.571  -4.367  1.00 92.72           C  
ATOM   4803  HE1 MET A 305      18.711  14.083  -3.436  1.00 92.72           H  
ATOM   4804  HE2 MET A 305      19.246  12.851  -4.612  1.00 92.72           H  
ATOM   4805  HE3 MET A 305      17.519  13.041  -4.257  1.00 92.72           H  
ATOM   4806  N   GLY A 306      15.850  10.632  -5.745  1.00 91.09           N  
ATOM   4807  H   GLY A 306      16.825  10.726  -5.499  1.00 91.09           H  
ATOM   4808  CA  GLY A 306      15.181   9.391  -5.360  1.00 91.09           C  
ATOM   4809  HA2 GLY A 306      15.768   8.924  -4.569  1.00 91.09           H  
ATOM   4810  HA3 GLY A 306      14.190   9.630  -4.974  1.00 91.09           H  
ATOM   4811  C   GLY A 306      15.015   8.362  -6.483  1.00 91.09           C  
ATOM   4812  O   GLY A 306      14.571   7.248  -6.194  1.00 91.09           O  
ATOM   4813  N   MET A 307      15.398   8.676  -7.728  1.00 93.22           N  
ATOM   4814  H   MET A 307      15.764   9.600  -7.905  1.00 93.22           H  
ATOM   4815  CA  MET A 307      15.341   7.735  -8.846  1.00 93.22           C  
ATOM   4816  HA  MET A 307      14.320   7.356  -8.904  1.00 93.22           H  
ATOM   4817  C   MET A 307      16.290   6.554  -8.611  1.00 93.22           C  
ATOM   4818  CB  MET A 307      15.662   8.451 -10.170  1.00 93.22           C  
ATOM   4819  HB2 MET A 307      16.712   8.742 -10.180  1.00 93.22           H  
ATOM   4820  HB3 MET A 307      15.050   9.351 -10.236  1.00 93.22           H  
ATOM   4821  O   MET A 307      17.432   6.726  -8.180  1.00 93.22           O  
ATOM   4822  CG  MET A 307      15.379   7.564 -11.394  1.00 93.22           C  
ATOM   4823  HG2 MET A 307      15.957   6.645 -11.299  1.00 93.22           H  
ATOM   4824  HG3 MET A 307      14.322   7.299 -11.394  1.00 93.22           H  
ATOM   4825  SD  MET A 307      15.788   8.270 -13.016  1.00 93.22           S  
ATOM   4826  CE  MET A 307      14.705   9.726 -13.041  1.00 93.22           C  
ATOM   4827  HE1 MET A 307      13.666   9.426 -12.906  1.00 93.22           H  
ATOM   4828  HE2 MET A 307      14.816  10.252 -13.989  1.00 93.22           H  
ATOM   4829  HE3 MET A 307      14.985  10.406 -12.237  1.00 93.22           H  
ATOM   4830  N   VAL A 308      15.830   5.345  -8.942  1.00 91.83           N  
ATOM   4831  H   VAL A 308      14.884   5.270  -9.286  1.00 91.83           H  
ATOM   4832  CA  VAL A 308      16.700   4.166  -9.031  1.00 91.83           C  
ATOM   4833  HA  VAL A 308      17.522   4.297  -8.327  1.00 91.83           H  
ATOM   4834  C   VAL A 308      17.278   4.090 -10.442  1.00 91.83           C  
ATOM   4835  CB  VAL A 308      15.977   2.866  -8.631  1.00 91.83           C  
ATOM   4836  HB  VAL A 308      15.143   2.709  -9.316  1.00 91.83           H  
ATOM   4837  O   VAL A 308      16.532   4.003 -11.422  1.00 91.83           O  
ATOM   4838  CG1 VAL A 308      16.896   1.629  -8.693  1.00 91.83           C  
ATOM   4839 HG11 VAL A 308      17.837   1.852  -9.194  1.00 91.83           H  
ATOM   4840 HG12 VAL A 308      17.133   1.264  -7.694  1.00 91.83           H  
ATOM   4841 HG13 VAL A 308      16.391   0.839  -9.250  1.00 91.83           H  
ATOM   4842  CG2 VAL A 308      15.412   2.970  -7.206  1.00 91.83           C  
ATOM   4843 HG21 VAL A 308      14.921   2.036  -6.932  1.00 91.83           H  
ATOM   4844 HG22 VAL A 308      16.217   3.181  -6.501  1.00 91.83           H  
ATOM   4845 HG23 VAL A 308      14.678   3.773  -7.148  1.00 91.83           H  
ATOM   4846  N   ILE A 309      18.604   4.084 -10.544  1.00 95.03           N  
ATOM   4847  H   ILE A 309      19.138   4.162  -9.690  1.00 95.03           H  
ATOM   4848  CA  ILE A 309      19.346   3.923 -11.799  1.00 95.03           C  
ATOM   4849  HA  ILE A 309      18.630   3.952 -12.620  1.00 95.03           H  
ATOM   4850  C   ILE A 309      20.019   2.555 -11.888  1.00 95.03           C  
ATOM   4851  CB  ILE A 309      20.306   5.106 -12.048  1.00 95.03           C  
ATOM   4852  HB  ILE A 309      20.763   4.973 -13.028  1.00 95.03           H  
ATOM   4853  O   ILE A 309      20.154   1.854 -10.885  1.00 95.03           O  
ATOM   4854  CG1 ILE A 309      21.445   5.313 -11.025  1.00 95.03           C  
ATOM   4855 HG12 ILE A 309      21.855   6.314 -11.161  1.00 95.03           H  
ATOM   4856 HG13 ILE A 309      21.057   5.254 -10.008  1.00 95.03           H  
ATOM   4857  CG2 ILE A 309      19.463   6.383 -12.129  1.00 95.03           C  
ATOM   4858 HG21 ILE A 309      18.609   6.244 -12.791  1.00 95.03           H  
ATOM   4859 HG22 ILE A 309      19.109   6.682 -11.142  1.00 95.03           H  
ATOM   4860 HG23 ILE A 309      20.086   7.175 -12.547  1.00 95.03           H  
ATOM   4861  CD1 ILE A 309      22.610   4.330 -11.189  1.00 95.03           C  
ATOM   4862 HD11 ILE A 309      22.916   4.279 -12.234  1.00 95.03           H  
ATOM   4863 HD12 ILE A 309      22.330   3.336 -10.840  1.00 95.03           H  
ATOM   4864 HD13 ILE A 309      23.455   4.678 -10.594  1.00 95.03           H  
ATOM   4865  N   LEU A 310      20.438   2.177 -13.095  1.00 91.63           N  
ATOM   4866  H   LEU A 310      20.263   2.816 -13.857  1.00 91.63           H  
ATOM   4867  CA  LEU A 310      21.221   0.984 -13.413  1.00 91.63           C  
ATOM   4868  HA  LEU A 310      21.429   0.425 -12.500  1.00 91.63           H  
ATOM   4869  C   LEU A 310      22.547   1.405 -14.048  1.00 91.63           C  
ATOM   4870  CB  LEU A 310      20.412   0.098 -14.378  1.00 91.63           C  
ATOM   4871  HB2 LEU A 310      20.160   0.704 -15.249  1.00 91.63           H  
ATOM   4872  HB3 LEU A 310      19.481  -0.197 -13.893  1.00 91.63           H  
ATOM   4873  O   LEU A 310      22.564   2.201 -14.984  1.00 91.63           O  
ATOM   4874  CG  LEU A 310      21.132  -1.176 -14.862  1.00 91.63           C  
ATOM   4875  HG  LEU A 310      22.150  -0.950 -15.180  1.00 91.63           H  
ATOM   4876  CD1 LEU A 310      21.170  -2.258 -13.781  1.00 91.63           C  
ATOM   4877 HD11 LEU A 310      20.159  -2.496 -13.449  1.00 91.63           H  
ATOM   4878 HD12 LEU A 310      21.641  -3.159 -14.177  1.00 91.63           H  
ATOM   4879 HD13 LEU A 310      21.753  -1.905 -12.931  1.00 91.63           H  
ATOM   4880  CD2 LEU A 310      20.388  -1.758 -16.057  1.00 91.63           C  
ATOM   4881 HD21 LEU A 310      19.358  -1.990 -15.785  1.00 91.63           H  
ATOM   4882 HD22 LEU A 310      20.897  -2.658 -16.402  1.00 91.63           H  
ATOM   4883 HD23 LEU A 310      20.396  -1.031 -16.870  1.00 91.63           H  
ATOM   4884  N   THR A 311      23.646   0.814 -13.595  1.00 91.93           N  
ATOM   4885  H   THR A 311      23.587   0.233 -12.771  1.00 91.93           H  
ATOM   4886  CA  THR A 311      24.969   0.972 -14.210  1.00 91.93           C  
ATOM   4887  HA  THR A 311      24.975   1.842 -14.867  1.00 91.93           H  
ATOM   4888  C   THR A 311      25.300  -0.252 -15.067  1.00 91.93           C  
ATOM   4889  CB  THR A 311      26.022   1.229 -13.124  1.00 91.93           C  
ATOM   4890  HB  THR A 311      27.014   1.073 -13.548  1.00 91.93           H  
ATOM   4891  O   THR A 311      25.666  -1.310 -14.546  1.00 91.93           O  
ATOM   4892  CG2 THR A 311      25.914   2.649 -12.569  1.00 91.93           C  
ATOM   4893 HG21 THR A 311      24.922   2.816 -12.151  1.00 91.93           H  
ATOM   4894 HG22 THR A 311      26.657   2.796 -11.785  1.00 91.93           H  
ATOM   4895 HG23 THR A 311      26.096   3.373 -13.364  1.00 91.93           H  
ATOM   4896  OG1 THR A 311      25.869   0.361 -12.026  1.00 91.93           O  
ATOM   4897  HG1 THR A 311      26.153  -0.515 -12.299  1.00 91.93           H  
ATOM   4898  N   ASP A 312      25.157  -0.138 -16.393  1.00 81.49           N  
ATOM   4899  H   ASP A 312      24.824   0.744 -16.757  1.00 81.49           H  
ATOM   4900  CA  ASP A 312      25.259  -1.260 -17.351  1.00 81.49           C  
ATOM   4901  HA  ASP A 312      24.443  -1.960 -17.171  1.00 81.49           H  
ATOM   4902  C   ASP A 312      26.564  -2.062 -17.272  1.00 81.49           C  
ATOM   4903  CB  ASP A 312      25.141  -0.721 -18.782  1.00 81.49           C  
ATOM   4904  HB2 ASP A 312      25.665   0.230 -18.870  1.00 81.49           H  
ATOM   4905  HB3 ASP A 312      25.608  -1.421 -19.475  1.00 81.49           H  
ATOM   4906  O   ASP A 312      26.567  -3.269 -17.526  1.00 81.49           O  
ATOM   4907  CG  ASP A 312      23.687  -0.571 -19.193  1.00 81.49           C  
ATOM   4908  OD1 ASP A 312      23.061  -1.598 -19.549  1.00 81.49           O  
ATOM   4909  OD2 ASP A 312      23.181   0.564 -19.189  1.00 81.49           O  
ATOM   4910  N   TYR A 313      27.656  -1.394 -16.897  1.00 87.22           N  
ATOM   4911  H   TYR A 313      27.546  -0.407 -16.710  1.00 87.22           H  
ATOM   4912  CA  TYR A 313      29.008  -1.945 -16.801  1.00 87.22           C  
ATOM   4913  HA  TYR A 313      29.219  -2.505 -17.712  1.00 87.22           H  
ATOM   4914  C   TYR A 313      29.212  -2.914 -15.625  1.00 87.22           C  
ATOM   4915  CB  TYR A 313      29.981  -0.760 -16.736  1.00 87.22           C  
ATOM   4916  HB2 TYR A 313      31.004  -1.137 -16.707  1.00 87.22           H  
ATOM   4917  HB3 TYR A 313      29.869  -0.198 -17.663  1.00 87.22           H  
ATOM   4918  O   TYR A 313      30.233  -3.596 -15.548  1.00 87.22           O  
ATOM   4919  CG  TYR A 313      29.769   0.197 -15.573  1.00 87.22           C  
ATOM   4920  CD1 TYR A 313      29.037   1.387 -15.755  1.00 87.22           C  
ATOM   4921  HD1 TYR A 313      28.623   1.637 -16.720  1.00 87.22           H  
ATOM   4922  CD2 TYR A 313      30.330  -0.090 -14.315  1.00 87.22           C  
ATOM   4923  HD2 TYR A 313      30.912  -0.992 -14.199  1.00 87.22           H  
ATOM   4924  CE1 TYR A 313      28.866   2.279 -14.680  1.00 87.22           C  
ATOM   4925  HE1 TYR A 313      28.303   3.192 -14.805  1.00 87.22           H  
ATOM   4926  CE2 TYR A 313      30.181   0.812 -13.242  1.00 87.22           C  
ATOM   4927  HE2 TYR A 313      30.656   0.619 -12.292  1.00 87.22           H  
ATOM   4928  OH  TYR A 313      29.284   2.896 -12.415  1.00 87.22           O  
ATOM   4929  HH  TYR A 313      29.957   2.854 -11.731  1.00 87.22           H  
ATOM   4930  CZ  TYR A 313      29.440   2.001 -13.425  1.00 87.22           C  
ATOM   4931  N   ASN A 314      28.267  -2.986 -14.680  1.00 84.64           N  
ATOM   4932  H   ASN A 314      27.478  -2.362 -14.761  1.00 84.64           H  
ATOM   4933  CA  ASN A 314      28.322  -3.934 -13.560  1.00 84.64           C  
ATOM   4934  HA  ASN A 314      28.891  -4.803 -13.889  1.00 84.64           H  
ATOM   4935  C   ASN A 314      26.949  -4.497 -13.126  1.00 84.64           C  
ATOM   4936  CB  ASN A 314      29.101  -3.275 -12.403  1.00 84.64           C  
ATOM   4937  HB2 ASN A 314      29.303  -4.029 -11.642  1.00 84.64           H  
ATOM   4938  HB3 ASN A 314      30.054  -2.909 -12.783  1.00 84.64           H
[truncated: 1,306,054 more chars]
