# Supplementary material for: In silico screening by AlphaFold2 program revealed the potential binding partners of nuage-localizing proteins and piRNA-related proteins
Source: eLife. 2025 Apr 22;13:RP101967. doi: 10.7554/eLife.101967 (PMC12014135; doi:10.7554/eLife.101967)
Supplement: Figure 1—source data 1. [file elife-101967-fig1-data1.zip › Figure 1-Source Data 1/i_AGO3_mael_rank_0.pdb]

ATOM      1  N   MET A   1     -46.606 -49.526 -29.569  1.00 21.56           N  
ATOM      2  H   MET A   1     -47.040 -50.355 -29.951  1.00 21.56           H  
ATOM      3  H2  MET A   1     -47.229 -48.738 -29.673  1.00 21.56           H  
ATOM      4  H3  MET A   1     -45.762 -49.378 -30.105  1.00 21.56           H  
ATOM      5  CA  MET A   1     -46.244 -49.768 -28.145  1.00 21.56           C  
ATOM      6  HA  MET A   1     -45.772 -48.873 -27.741  1.00 21.56           H  
ATOM      7  C   MET A   1     -45.192 -50.880 -28.121  1.00 21.56           C  
ATOM      8  CB  MET A   1     -47.495 -50.091 -27.305  1.00 21.56           C  
ATOM      9  HB2 MET A   1     -48.014 -50.950 -27.731  1.00 21.56           H  
ATOM     10  HB3 MET A   1     -47.193 -50.339 -26.288  1.00 21.56           H  
ATOM     11  O   MET A   1     -44.700 -51.187 -29.198  1.00 21.56           O  
ATOM     12  CG  MET A   1     -48.453 -48.891 -27.240  1.00 21.56           C  
ATOM     13  HG2 MET A   1     -47.913 -48.027 -26.854  1.00 21.56           H  
ATOM     14  HG3 MET A   1     -48.806 -48.658 -28.244  1.00 21.56           H  
ATOM     15  SD  MET A   1     -49.901 -49.166 -26.192  1.00 21.56           S  
ATOM     16  CE  MET A   1     -50.798 -47.605 -26.433  1.00 21.56           C  
ATOM     17  HE1 MET A   1     -51.038 -47.474 -27.488  1.00 21.56           H  
ATOM     18  HE2 MET A   1     -50.189 -46.768 -26.091  1.00 21.56           H  
ATOM     19  HE3 MET A   1     -51.726 -47.626 -25.862  1.00 21.56           H  
ATOM     20  N   SER A   2     -44.819 -51.471 -26.977  1.00 22.51           N  
ATOM     21  H   SER A   2     -45.230 -51.197 -26.095  1.00 22.51           H  
ATOM     22  CA  SER A   2     -44.068 -52.747 -27.020  1.00 22.51           C  
ATOM     23  HA  SER A   2     -43.169 -52.603 -27.620  1.00 22.51           H  
ATOM     24  C   SER A   2     -44.916 -53.841 -27.696  1.00 22.51           C  
ATOM     25  CB  SER A   2     -43.626 -53.190 -25.619  1.00 22.51           C  
ATOM     26  HB2 SER A   2     -44.474 -53.595 -25.067  1.00 22.51           H  
ATOM     27  HB3 SER A   2     -43.207 -52.341 -25.078  1.00 22.51           H  
ATOM     28  O   SER A   2     -46.137 -53.675 -27.783  1.00 22.51           O  
ATOM     29  OG  SER A   2     -42.627 -54.172 -25.768  1.00 22.51           O  
ATOM     30  HG  SER A   2     -42.381 -54.546 -24.919  1.00 22.51           H  
ATOM     31  N   GLY A   3     -44.309 -54.935 -28.162  1.00 19.11           N  
ATOM     32  H   GLY A   3     -43.317 -55.038 -27.998  1.00 19.11           H  
ATOM     33  CA  GLY A   3     -45.039 -56.100 -28.681  1.00 19.11           C  
ATOM     34  HA2 GLY A   3     -44.335 -56.828 -29.085  1.00 19.11           H  
ATOM     35  HA3 GLY A   3     -45.723 -55.797 -29.473  1.00 19.11           H  
ATOM     36  C   GLY A   3     -45.821 -56.761 -27.546  1.00 19.11           C  
ATOM     37  O   GLY A   3     -45.237 -57.460 -26.723  1.00 19.11           O  
ATOM     38  N   ARG A   4     -47.113 -56.439 -27.406  1.00 16.50           N  
ATOM     39  H   ARG A   4     -47.546 -55.876 -28.123  1.00 16.50           H  
ATOM     40  CA  ARG A   4     -47.851 -56.708 -26.161  1.00 16.50           C  
ATOM     41  HA  ARG A   4     -47.160 -56.545 -25.334  1.00 16.50           H  
ATOM     42  C   ARG A   4     -48.284 -58.169 -26.036  1.00 16.50           C  
ATOM     43  CB  ARG A   4     -49.036 -55.742 -25.978  1.00 16.50           C  
ATOM     44  HB2 ARG A   4     -49.730 -56.186 -25.265  1.00 16.50           H  
ATOM     45  HB3 ARG A   4     -49.562 -55.603 -26.923  1.00 16.50           H  
ATOM     46  O   ARG A   4     -49.039 -58.675 -26.860  1.00 16.50           O  
ATOM     47  CG  ARG A   4     -48.569 -54.391 -25.414  1.00 16.50           C  
ATOM     48  HG2 ARG A   4     -48.001 -53.849 -26.170  1.00 16.50           H  
ATOM     49  HG3 ARG A   4     -47.927 -54.577 -24.554  1.00 16.50           H  
ATOM     50  CD  ARG A   4     -49.747 -53.523 -24.959  1.00 16.50           C  
ATOM     51  HD2 ARG A   4     -50.273 -53.152 -25.839  1.00 16.50           H  
ATOM     52  HD3 ARG A   4     -50.432 -54.139 -24.377  1.00 16.50           H  
ATOM     53  NE  ARG A   4     -49.285 -52.399 -24.118  1.00 16.50           N  
ATOM     54  HE  ARG A   4     -48.335 -52.453 -23.779  1.00 16.50           H  
ATOM     55  NH1 ARG A   4     -51.310 -51.333 -23.913  1.00 16.50           N  
ATOM     56 HH11 ARG A   4     -51.893 -50.620 -23.499  1.00 16.50           H  
ATOM     57 HH12 ARG A   4     -51.734 -52.029 -24.510  1.00 16.50           H  
ATOM     58  NH2 ARG A   4     -49.543 -50.563 -22.793  1.00 16.50           N  
ATOM     59 HH21 ARG A   4     -48.615 -50.694 -22.416  1.00 16.50           H  
ATOM     60 HH22 ARG A   4     -50.162 -49.884 -22.373  1.00 16.50           H  
ATOM     61  CZ  ARG A   4     -50.044 -51.437 -23.620  1.00 16.50           C  
ATOM     62  N   GLY A   5     -47.858 -58.799 -24.943  1.00 18.32           N  
ATOM     63  H   GLY A   5     -47.203 -58.324 -24.338  1.00 18.32           H  
ATOM     64  CA  GLY A   5     -48.237 -60.159 -24.569  1.00 18.32           C  
ATOM     65  HA2 GLY A   5     -48.118 -60.823 -25.425  1.00 18.32           H  
ATOM     66  HA3 GLY A   5     -47.578 -60.513 -23.776  1.00 18.32           H  
ATOM     67  C   GLY A   5     -49.675 -60.248 -24.064  1.00 18.32           C  
ATOM     68  O   GLY A   5     -49.907 -60.181 -22.864  1.00 18.32           O  
ATOM     69  N   ASN A   6     -50.622 -60.407 -24.989  1.00 17.41           N  
ATOM     70  H   ASN A   6     -50.357 -60.279 -25.955  1.00 17.41           H  
ATOM     71  CA  ASN A   6     -51.974 -60.897 -24.691  1.00 17.41           C  
ATOM     72  HA  ASN A   6     -52.217 -60.693 -23.648  1.00 17.41           H  
ATOM     73  C   ASN A   6     -52.083 -62.422 -24.899  1.00 17.41           C  
ATOM     74  CB  ASN A   6     -52.963 -60.131 -25.589  1.00 17.41           C  
ATOM     75  HB2 ASN A   6     -52.680 -59.079 -25.628  1.00 17.41           H  
ATOM     76  HB3 ASN A   6     -52.939 -60.532 -26.603  1.00 17.41           H  
ATOM     77  O   ASN A   6     -52.908 -63.086 -24.286  1.00 17.41           O  
ATOM     78  CG  ASN A   6     -54.380 -60.175 -25.044  1.00 17.41           C  
ATOM     79  ND2 ASN A   6     -55.322 -60.757 -25.746  1.00 17.41           N  
ATOM     80 HD21 ASN A   6     -55.111 -61.271 -26.590  1.00 17.41           H  
ATOM     81 HD22 ASN A   6     -56.229 -60.799 -25.304  1.00 17.41           H  
ATOM     82  OD1 ASN A   6     -54.657 -59.637 -23.989  1.00 17.41           O  
ATOM     83  N   LEU A   7     -51.257 -62.970 -25.797  1.00 15.05           N  
ATOM     84  H   LEU A   7     -50.547 -62.381 -26.209  1.00 15.05           H  
ATOM     85  CA  LEU A   7     -51.340 -64.341 -26.299  1.00 15.05           C  
ATOM     86  HA  LEU A   7     -52.344 -64.732 -26.134  1.00 15.05           H  
ATOM     87  C   LEU A   7     -50.365 -65.260 -25.551  1.00 15.05           C  
ATOM     88  CB  LEU A   7     -51.073 -64.307 -27.817  1.00 15.05           C  
ATOM     89  HB2 LEU A   7     -50.820 -65.308 -28.164  1.00 15.05           H  
ATOM     90  HB3 LEU A   7     -50.206 -63.673 -28.006  1.00 15.05           H  
ATOM     91  O   LEU A   7     -49.174 -65.283 -25.855  1.00 15.05           O  
ATOM     92  CG  LEU A   7     -52.285 -63.793 -28.619  1.00 15.05           C  
ATOM     93  HG  LEU A   7     -52.805 -63.021 -28.051  1.00 15.05           H  
ATOM     94  CD1 LEU A   7     -51.843 -63.173 -29.943  1.00 15.05           C  
ATOM     95 HD11 LEU A   7     -51.313 -63.914 -30.541  1.00 15.05           H  
ATOM     96 HD12 LEU A   7     -52.716 -62.827 -30.498  1.00 15.05           H  
ATOM     97 HD13 LEU A   7     -51.185 -62.325 -29.755  1.00 15.05           H  
ATOM     98  CD2 LEU A   7     -53.260 -64.932 -28.918  1.00 15.05           C  
ATOM     99 HD21 LEU A   7     -54.124 -64.547 -29.462  1.00 15.05           H  
ATOM    100 HD22 LEU A   7     -52.775 -65.697 -29.524  1.00 15.05           H  
ATOM    101 HD23 LEU A   7     -53.609 -65.383 -27.990  1.00 15.05           H  
ATOM    102  N   LEU A   8     -50.888 -66.021 -24.588  1.00 18.31           N  
ATOM    103  H   LEU A   8     -51.877 -65.936 -24.399  1.00 18.31           H  
ATOM    104  CA  LEU A   8     -50.170 -67.090 -23.889  1.00 18.31           C  
ATOM    105  HA  LEU A   8     -49.109 -67.004 -24.122  1.00 18.31           H  
ATOM    106  C   LEU A   8     -50.610 -68.484 -24.351  1.00 18.31           C  
ATOM    107  CB  LEU A   8     -50.360 -66.963 -22.362  1.00 18.31           C  
ATOM    108  HB2 LEU A   8     -51.327 -66.501 -22.164  1.00 18.31           H  
ATOM    109  HB3 LEU A   8     -50.392 -67.959 -21.921  1.00 18.31           H  
ATOM    110  O   LEU A   8     -51.789 -68.745 -24.572  1.00 18.31           O  
ATOM    111  CG  LEU A   8     -49.258 -66.174 -21.637  1.00 18.31           C  
ATOM    112  HG  LEU A   8     -49.147 -65.193 -22.100  1.00 18.31           H  
ATOM    113  CD1 LEU A   8     -49.655 -65.987 -20.172  1.00 18.31           C  
ATOM    114 HD11 LEU A   8     -48.892 -65.407 -19.652  1.00 18.31           H  
ATOM    115 HD12 LEU A   8     -50.601 -65.449 -20.112  1.00 18.31           H  
ATOM    116 HD13 LEU A   8     -49.763 -66.955 -19.684  1.00 18.31           H  
ATOM    117  CD2 LEU A   8     -47.910 -66.904 -21.660  1.00 18.31           C  
ATOM    118 HD21 LEU A   8     -47.184 -66.351 -21.063  1.00 18.31           H  
ATOM    119 HD22 LEU A   8     -48.016 -67.907 -21.246  1.00 18.31           H  
ATOM    120 HD23 LEU A   8     -47.525 -66.972 -22.678  1.00 18.31           H  
ATOM    121  N   SER A   9     -49.636 -69.392 -24.385  1.00 16.12           N  
ATOM    122  H   SER A   9     -48.693 -69.063 -24.234  1.00 16.12           H  
ATOM    123  CA  SER A   9     -49.786 -70.846 -24.254  1.00 16.12           C  
ATOM    124  HA  SER A   9     -50.569 -71.053 -23.524  1.00 16.12           H  
ATOM    125  C   SER A   9     -48.448 -71.398 -23.720  1.00 16.12           C  
ATOM    126  CB  SER A   9     -50.190 -71.473 -25.593  1.00 16.12           C  
ATOM    127  HB2 SER A   9     -51.002 -70.899 -26.038  1.00 16.12           H  
ATOM    128  HB3 SER A   9     -50.556 -72.484 -25.415  1.00 16.12           H  
ATOM    129  O   SER A   9     -47.430 -70.715 -23.829  1.00 16.12           O  
ATOM    130  OG  SER A   9     -49.103 -71.531 -26.493  1.00 16.12           O  
ATOM    131  HG  SER A   9     -48.804 -70.636 -26.666  1.00 16.12           H  
ATOM    132  N   LEU A  10     -48.342 -72.568 -23.091  1.00 16.85           N  
ATOM    133  H   LEU A  10     -47.427 -72.709 -22.687  1.00 16.85           H  
ATOM    134  CA  LEU A  10     -49.323 -73.626 -22.801  1.00 16.85           C  
ATOM    135  HA  LEU A  10     -50.328 -73.283 -23.049  1.00 16.85           H  
ATOM    136  C   LEU A  10     -49.287 -73.945 -21.282  1.00 16.85           C  
ATOM    137  CB  LEU A  10     -48.952 -74.846 -23.686  1.00 16.85           C  
ATOM    138  HB2 LEU A  10     -48.144 -74.564 -24.362  1.00 16.85           H  
ATOM    139  HB3 LEU A  10     -48.563 -75.651 -23.063  1.00 16.85           H  
ATOM    140  O   LEU A  10     -48.548 -73.300 -20.547  1.00 16.85           O  
ATOM    141  CG  LEU A  10     -50.095 -75.393 -24.561  1.00 16.85           C  
ATOM    142  HG  LEU A  10     -50.529 -74.582 -25.147  1.00 16.85           H  
ATOM    143  CD1 LEU A  10     -49.550 -76.441 -25.531  1.00 16.85           C  
ATOM    144 HD11 LEU A  10     -48.791 -75.989 -26.171  1.00 16.85           H  
ATOM    145 HD12 LEU A  10     -49.115 -77.278 -24.985  1.00 16.85           H  
ATOM    146 HD13 LEU A  10     -50.355 -76.807 -26.167  1.00 16.85           H  
ATOM    147  CD2 LEU A  10     -51.199 -76.039 -23.729  1.00 16.85           C  
ATOM    148 HD21 LEU A  10     -50.782 -76.849 -23.131  1.00 16.85           H  
ATOM    149 HD22 LEU A  10     -51.682 -75.297 -23.093  1.00 16.85           H  
ATOM    150 HD23 LEU A  10     -51.959 -76.449 -24.395  1.00 16.85           H  
ATOM    151  N   PHE A  11     -50.027 -74.955 -20.810  1.00 15.63           N  
ATOM    152  H   PHE A  11     -50.599 -75.456 -21.476  1.00 15.63           H  
ATOM    153  CA  PHE A  11     -50.184 -75.370 -19.392  1.00 15.63           C  
ATOM    154  HA  PHE A  11     -50.756 -74.609 -18.862  1.00 15.63           H  
ATOM    155  C   PHE A  11     -48.902 -75.628 -18.539  1.00 15.63           C  
ATOM    156  CB  PHE A  11     -50.992 -76.687 -19.401  1.00 15.63           C  
ATOM    157  HB2 PHE A  11     -50.515 -77.388 -20.086  1.00 15.63           H  
ATOM    158  HB3 PHE A  11     -50.937 -77.146 -18.414  1.00 15.63           H  
ATOM    159  O   PHE A  11     -49.004 -75.971 -17.366  1.00 15.63           O  
ATOM    160  CG  PHE A  11     -52.472 -76.592 -19.725  1.00 15.63           C  
ATOM    161  CD1 PHE A  11     -53.357 -76.070 -18.762  1.00 15.63           C  
ATOM    162  HD1 PHE A  11     -52.976 -75.685 -17.828  1.00 15.63           H  
ATOM    163  CD2 PHE A  11     -52.987 -77.138 -20.917  1.00 15.63           C  
ATOM    164  HD2 PHE A  11     -52.325 -77.600 -21.635  1.00 15.63           H  
ATOM    165  CE1 PHE A  11     -54.745 -76.088 -18.993  1.00 15.63           C  
ATOM    166  HE1 PHE A  11     -55.422 -75.701 -18.246  1.00 15.63           H  
ATOM    167  CE2 PHE A  11     -54.373 -77.143 -21.154  1.00 15.63           C  
ATOM    168  HE2 PHE A  11     -54.767 -77.573 -22.063  1.00 15.63           H  
ATOM    169  CZ  PHE A  11     -55.253 -76.621 -20.190  1.00 15.63           C  
ATOM    170  HZ  PHE A  11     -56.318 -76.641 -20.363  1.00 15.63           H  
ATOM    171  N   ASN A  12     -47.707 -75.555 -19.117  1.00 16.24           N  
ATOM    172  H   ASN A  12     -47.678 -75.011 -19.967  1.00 16.24           H  
ATOM    173  CA  ASN A  12     -46.460 -76.227 -18.701  1.00 16.24           C  
ATOM    174  HA  ASN A  12     -46.696 -77.221 -18.321  1.00 16.24           H  
ATOM    175  C   ASN A  12     -45.662 -75.468 -17.593  1.00 16.24           C  
ATOM    176  CB  ASN A  12     -45.679 -76.342 -20.032  1.00 16.24           C  
ATOM    177  HB2 ASN A  12     -44.644 -76.644 -19.872  1.00 16.24           H  
ATOM    178  HB3 ASN A  12     -45.627 -75.352 -20.485  1.00 16.24           H  
ATOM    179  O   ASN A  12     -45.812 -74.259 -17.479  1.00 16.24           O  
ATOM    180  CG  ASN A  12     -46.310 -77.296 -21.041  1.00 16.24           C  
ATOM    181  ND2 ASN A  12     -45.897 -77.234 -22.285  1.00 16.24           N  
ATOM    182 HD21 ASN A  12     -45.214 -76.548 -22.573  1.00 16.24           H  
ATOM    183 HD22 ASN A  12     -46.344 -77.869 -22.930  1.00 16.24           H  
ATOM    184  OD1 ASN A  12     -47.158 -78.118 -20.747  1.00 16.24           O  
ATOM    185  N   LYS A  13     -44.718 -76.026 -16.797  1.00 17.16           N  
ATOM    186  H   LYS A  13     -44.297 -75.315 -16.217  1.00 17.16           H  
ATOM    187  CA  LYS A  13     -44.483 -77.427 -16.352  1.00 17.16           C  
ATOM    188  HA  LYS A  13     -45.458 -77.873 -16.154  1.00 17.16           H  
ATOM    189  C   LYS A  13     -43.683 -77.565 -15.020  1.00 17.16           C  
ATOM    190  CB  LYS A  13     -43.759 -78.275 -17.426  1.00 17.16           C  
ATOM    191  HB2 LYS A  13     -44.038 -77.940 -18.425  1.00 17.16           H  
ATOM    192  HB3 LYS A  13     -42.680 -78.160 -17.329  1.00 17.16           H  
ATOM    193  O   LYS A  13     -44.124 -78.310 -14.157  1.00 17.16           O  
ATOM    194  CG  LYS A  13     -44.141 -79.763 -17.339  1.00 17.16           C  
ATOM    195  HG2 LYS A  13     -45.192 -79.866 -17.607  1.00 17.16           H  
ATOM    196  HG3 LYS A  13     -44.018 -80.117 -16.315  1.00 17.16           H  
ATOM    197  CD  LYS A  13     -43.294 -80.634 -18.280  1.00 17.16           C  
ATOM    198  HD2 LYS A  13     -43.406 -80.274 -19.302  1.00 17.16           H  
ATOM    199  HD3 LYS A  13     -42.247 -80.566 -17.983  1.00 17.16           H  
ATOM    200  CE  LYS A  13     -43.768 -82.090 -18.185  1.00 17.16           C  
ATOM    201  HE2 LYS A  13     -43.689 -82.405 -17.144  1.00 17.16           H  
ATOM    202  HE3 LYS A  13     -44.822 -82.128 -18.458  1.00 17.16           H  
ATOM    203  NZ  LYS A  13     -42.979 -83.000 -19.055  1.00 17.16           N  
ATOM    204  HZ1 LYS A  13     -43.058 -82.723 -20.023  1.00 17.16           H  
ATOM    205  HZ2 LYS A  13     -42.006 -82.990 -18.784  1.00 17.16           H  
ATOM    206  HZ3 LYS A  13     -43.322 -83.946 -18.967  1.00 17.16           H  
ATOM    207  N   ASN A  14     -42.493 -76.946 -14.877  1.00 16.81           N  
ATOM    208  H   ASN A  14     -42.258 -76.219 -15.537  1.00 16.81           H  
ATOM    209  CA  ASN A  14     -41.374 -77.480 -14.045  1.00 16.81           C  
ATOM    210  HA  ASN A  14     -41.773 -78.263 -13.400  1.00 16.81           H  
ATOM    211  C   ASN A  14     -40.670 -76.478 -13.065  1.00 16.81           C  
ATOM    212  CB  ASN A  14     -40.359 -78.141 -15.023  1.00 16.81           C  
ATOM    213  HB2 ASN A  14     -39.339 -78.001 -14.666  1.00 16.81           H  
ATOM    214  HB3 ASN A  14     -40.400 -77.651 -15.995  1.00 16.81           H  
ATOM    215  O   ASN A  14     -41.095 -75.339 -12.918  1.00 16.81           O  
ATOM    216  CG  ASN A  14     -40.567 -79.635 -15.234  1.00 16.81           C  
ATOM    217  ND2 ASN A  14     -39.507 -80.392 -15.395  1.00 16.81           N  
ATOM    218 HD21 ASN A  14     -38.577 -80.001 -15.348  1.00 16.81           H  
ATOM    219 HD22 ASN A  14     -39.673 -81.387 -15.439  1.00 16.81           H  
ATOM    220  OD1 ASN A  14     -41.663 -80.155 -15.297  1.00 16.81           O  
ATOM    221  N   ALA A  15     -39.594 -76.951 -12.399  1.00 17.23           N  
ATOM    222  H   ALA A  15     -39.369 -77.915 -12.595  1.00 17.23           H  
ATOM    223  CA  ALA A  15     -38.719 -76.331 -11.367  1.00 17.23           C  
ATOM    224  HA  ALA A  15     -39.348 -76.018 -10.535  1.00 17.23           H  
ATOM    225  C   ALA A  15     -37.885 -75.074 -11.819  1.00 17.23           C  
ATOM    226  CB  ALA A  15     -37.828 -77.499 -10.897  1.00 17.23           C  
ATOM    227  HB1 ALA A  15     -37.423 -77.294  -9.906  1.00 17.23           H  
ATOM    228  HB2 ALA A  15     -38.417 -78.411 -10.800  1.00 17.23           H  
ATOM    229  HB3 ALA A  15     -37.017 -77.668 -11.605  1.00 17.23           H  
ATOM    230  O   ALA A  15     -38.070 -74.600 -12.932  1.00 17.23           O  
ATOM    231  N   GLY A  16     -36.930 -74.468 -11.073  1.00 16.64           N  
ATOM    232  H   GLY A  16     -36.586 -73.618 -11.495  1.00 16.64           H  
ATOM    233  CA  GLY A  16     -36.361 -74.839  -9.759  1.00 16.64           C  
ATOM    234  HA2 GLY A  16     -35.919 -75.830  -9.861  1.00 16.64           H  
ATOM    235  HA3 GLY A  16     -37.176 -74.910  -9.038  1.00 16.64           H  
ATOM    236  C   GLY A  16     -35.235 -73.987  -9.100  1.00 16.64           C  
ATOM    237  O   GLY A  16     -35.238 -73.933  -7.879  1.00 16.64           O  
ATOM    238  N   ASN A  17     -34.247 -73.400  -9.813  1.00 16.30           N  
ATOM    239  H   ASN A  17     -34.346 -73.386 -10.818  1.00 16.30           H  
ATOM    240  CA  ASN A  17     -32.850 -73.378  -9.277  1.00 16.30           C  
ATOM    241  HA  ASN A  17     -32.889 -73.954  -8.352  1.00 16.30           H  
ATOM    242  C   ASN A  17     -32.157 -72.050  -8.788  1.00 16.30           C  
ATOM    243  CB  ASN A  17     -31.972 -74.228 -10.228  1.00 16.30           C  
ATOM    244  HB2 ASN A  17     -31.664 -73.630 -11.085  1.00 16.30           H  
ATOM    245  HB3 ASN A  17     -32.557 -75.069 -10.599  1.00 16.30           H  
ATOM    246  O   ASN A  17     -31.990 -71.885  -7.589  1.00 16.30           O  
ATOM    247  CG  ASN A  17     -30.743 -74.840  -9.564  1.00 16.30           C  
ATOM    248  ND2 ASN A  17     -29.799 -75.328 -10.334  1.00 16.30           N  
ATOM    249 HD21 ASN A  17     -29.039 -75.773  -9.839  1.00 16.30           H  
ATOM    250 HD22 ASN A  17     -29.880 -75.333 -11.340  1.00 16.30           H  
ATOM    251  OD1 ASN A  17     -30.612 -74.926  -8.363  1.00 16.30           O  
ATOM    252  N   MET A  18     -31.586 -71.192  -9.665  1.00 15.88           N  
ATOM    253  H   MET A  18     -31.926 -71.231 -10.615  1.00 15.88           H  
ATOM    254  CA  MET A  18     -30.157 -70.773  -9.504  1.00 15.88           C  
ATOM    255  HA  MET A  18     -29.782 -71.397  -8.693  1.00 15.88           H  
ATOM    256  C   MET A  18     -29.763 -69.329  -9.010  1.00 15.88           C  
ATOM    257  CB  MET A  18     -29.392 -71.249 -10.756  1.00 15.88           C  
ATOM    258  HB2 MET A  18     -29.390 -70.475 -11.524  1.00 15.88           H  
ATOM    259  HB3 MET A  18     -29.894 -72.119 -11.179  1.00 15.88           H  
ATOM    260  O   MET A  18     -29.983 -69.002  -7.853  1.00 15.88           O  
ATOM    261  CG  MET A  18     -27.962 -71.687 -10.437  1.00 15.88           C  
ATOM    262  HG2 MET A  18     -27.409 -70.855 -10.002  1.00 15.88           H  
ATOM    263  HG3 MET A  18     -28.004 -72.493  -9.704  1.00 15.88           H  
ATOM    264  SD  MET A  18     -27.078 -72.286 -11.900  1.00 15.88           S  
ATOM    265  CE  MET A  18     -25.628 -73.019 -11.096  1.00 15.88           C  
ATOM    266  HE1 MET A  18     -25.093 -72.256 -10.530  1.00 15.88           H  
ATOM    267  HE2 MET A  18     -24.965 -73.439 -11.852  1.00 15.88           H  
ATOM    268  HE3 MET A  18     -25.946 -73.812 -10.419  1.00 15.88           H  
ATOM    269  N   GLY A  19     -29.019 -68.518  -9.802  1.00 15.88           N  
ATOM    270  H   GLY A  19     -28.905 -68.805 -10.763  1.00 15.88           H  
ATOM    271  CA  GLY A  19     -28.290 -67.280  -9.370  1.00 15.88           C  
ATOM    272  HA2 GLY A  19     -28.088 -67.341  -8.301  1.00 15.88           H  
ATOM    273  HA3 GLY A  19     -27.329 -67.245  -9.882  1.00 15.88           H  
ATOM    274  C   GLY A  19     -29.025 -65.942  -9.626  1.00 15.88           C  
ATOM    275  O   GLY A  19     -30.220 -65.962  -9.881  1.00 15.88           O  
ATOM    276  N   LYS A  20     -28.425 -64.730  -9.628  1.00 16.93           N  
ATOM    277  H   LYS A  20     -29.117 -64.001  -9.719  1.00 16.93           H  
ATOM    278  CA  LYS A  20     -27.043 -64.202  -9.427  1.00 16.93           C  
ATOM    279  HA  LYS A  20     -26.448 -64.899  -8.836  1.00 16.93           H  
ATOM    280  C   LYS A  20     -27.120 -62.860  -8.641  1.00 16.93           C  
ATOM    281  CB  LYS A  20     -26.363 -63.914 -10.789  1.00 16.93           C  
ATOM    282  HB2 LYS A  20     -25.571 -63.183 -10.626  1.00 16.93           H  
ATOM    283  HB3 LYS A  20     -27.092 -63.453 -11.455  1.00 16.93           H  
ATOM    284  O   LYS A  20     -28.163 -62.219  -8.640  1.00 16.93           O  
ATOM    285  CG  LYS A  20     -25.720 -65.119 -11.496  1.00 16.93           C  
ATOM    286  HG2 LYS A  20     -26.486 -65.857 -11.734  1.00 16.93           H  
ATOM    287  HG3 LYS A  20     -24.986 -65.571 -10.828  1.00 16.93           H  
ATOM    288  CD  LYS A  20     -25.019 -64.666 -12.793  1.00 16.93           C  
ATOM    289  HD2 LYS A  20     -25.773 -64.296 -13.487  1.00 16.93           H  
ATOM    290  HD3 LYS A  20     -24.329 -63.856 -12.559  1.00 16.93           H  
ATOM    291  CE  LYS A  20     -24.236 -65.816 -13.445  1.00 16.93           C  
ATOM    292  HE2 LYS A  20     -23.494 -66.175 -12.732  1.00 16.93           H  
ATOM    293  HE3 LYS A  20     -24.926 -66.637 -13.643  1.00 16.93           H  
ATOM    294  NZ  LYS A  20     -23.569 -65.393 -14.705  1.00 16.93           N  
ATOM    295  HZ1 LYS A  20     -23.053 -66.163 -15.106  1.00 16.93           H  
ATOM    296  HZ2 LYS A  20     -24.251 -65.084 -15.383  1.00 16.93           H  
ATOM    297  HZ3 LYS A  20     -22.922 -64.638 -14.531  1.00 16.93           H  
ATOM    298  N   SER A  21     -26.027 -62.404  -8.017  1.00 18.52           N  
ATOM    299  H   SER A  21     -25.171 -62.927  -8.128  1.00 18.52           H  
ATOM    300  CA  SER A  21     -26.051 -61.574  -6.785  1.00 18.52           C  
ATOM    301  HA  SER A  21     -27.074 -61.542  -6.409  1.00 18.52           H  
ATOM    302  C   SER A  21     -25.579 -60.100  -6.862  1.00 18.52           C  
ATOM    303  CB  SER A  21     -25.202 -62.324  -5.749  1.00 18.52           C  
ATOM    304  HB2 SER A  21     -25.175 -61.782  -4.804  1.00 18.52           H  
ATOM    305  HB3 SER A  21     -25.639 -63.305  -5.566  1.00 18.52           H  
ATOM    306  O   SER A  21     -25.075 -59.575  -5.870  1.00 18.52           O  
ATOM    307  OG  SER A  21     -23.888 -62.489  -6.265  1.00 18.52           O  
ATOM    308  HG  SER A  21     -23.285 -62.073  -5.644  1.00 18.52           H  
ATOM    309  N   ILE A  22     -25.644 -59.426  -8.015  1.00 16.81           N  
ATOM    310  H   ILE A  22     -26.166 -59.833  -8.778  1.00 16.81           H  
ATOM    311  CA  ILE A  22     -24.905 -58.162  -8.249  1.00 16.81           C  
ATOM    312  HA  ILE A  22     -23.871 -58.328  -7.945  1.00 16.81           H  
ATOM    313  C   ILE A  22     -25.446 -56.987  -7.400  1.00 16.81           C  
ATOM    314  CB  ILE A  22     -24.888 -57.799  -9.758  1.00 16.81           C  
ATOM    315  HB  ILE A  22     -25.894 -57.501 -10.052  1.00 16.81           H  
ATOM    316  O   ILE A  22     -26.519 -56.466  -7.693  1.00 16.81           O  
ATOM    317  CG1 ILE A  22     -24.472 -59.002 -10.645  1.00 16.81           C  
ATOM    318 HG12 ILE A  22     -23.459 -59.310 -10.385  1.00 16.81           H  
ATOM    319 HG13 ILE A  22     -25.139 -59.843 -10.456  1.00 16.81           H  
ATOM    320  CG2 ILE A  22     -23.936 -56.608  -9.994  1.00 16.81           C  
ATOM    321 HG21 ILE A  22     -23.989 -56.276 -11.031  1.00 16.81           H  
ATOM    322 HG22 ILE A  22     -24.226 -55.758  -9.376  1.00 16.81           H  
ATOM    323 HG23 ILE A  22     -22.910 -56.886  -9.754  1.00 16.81           H  
ATOM    324  CD1 ILE A  22     -24.539 -58.731 -12.154  1.00 16.81           C  
ATOM    325 HD11 ILE A  22     -25.521 -58.341 -12.419  1.00 16.81           H  
ATOM    326 HD12 ILE A  22     -23.769 -58.019 -12.452  1.00 16.81           H  
ATOM    327 HD13 ILE A  22     -24.371 -59.664 -12.693  1.00 16.81           H  
ATOM    328  N   SER A  23     -24.689 -56.533  -6.391  1.00 19.31           N  
ATOM    329  H   SER A  23     -23.834 -57.017  -6.159  1.00 19.31           H  
ATOM    330  CA  SER A  23     -25.057 -55.404  -5.518  1.00 19.31           C  
ATOM    331  HA  SER A  23     -26.138 -55.278  -5.576  1.00 19.31           H  
ATOM    332  C   SER A  23     -24.433 -54.067  -5.948  1.00 19.31           C  
ATOM    333  CB  SER A  23     -24.751 -55.724  -4.049  1.00 19.31           C  
ATOM    334  HB2 SER A  23     -25.378 -56.560  -3.738  1.00 19.31           H  
ATOM    335  HB3 SER A  23     -25.002 -54.859  -3.435  1.00 19.31           H  
ATOM    336  O   SER A  23     -23.246 -53.975  -6.267  1.00 19.31           O  
ATOM    337  OG  SER A  23     -23.393 -56.071  -3.840  1.00 19.31           O  
ATOM    338  HG  SER A  23     -23.282 -56.263  -2.906  1.00 19.31           H  
ATOM    339  N   SER A  24     -25.249 -53.010  -5.951  1.00 18.70           N  
ATOM    340  H   SER A  24     -26.213 -53.133  -5.676  1.00 18.70           H  
ATOM    341  CA  SER A  24     -24.853 -51.631  -6.264  1.00 18.70           C  
ATOM    342  HA  SER A  24     -24.114 -51.650  -7.065  1.00 18.70           H  
ATOM    343  C   SER A  24     -24.230 -50.930  -5.054  1.00 18.70           C  
ATOM    344  CB  SER A  24     -26.073 -50.847  -6.764  1.00 18.70           C  
ATOM    345  HB2 SER A  24     -25.836 -49.786  -6.830  1.00 18.70           H  
ATOM    346  HB3 SER A  24     -26.337 -51.208  -7.758  1.00 18.70           H  
ATOM    347  O   SER A  24     -24.707 -51.097  -3.934  1.00 18.70           O  
ATOM    348  OG  SER A  24     -27.183 -51.043  -5.907  1.00 18.70           O  
ATOM    349  HG  SER A  24     -27.032 -50.565  -5.088  1.00 18.70           H  
ATOM    350  N   LYS A  25     -23.179 -50.132  -5.279  1.00 19.99           N  
ATOM    351  H   LYS A  25     -22.883 -49.980  -6.232  1.00 19.99           H  
ATOM    352  CA  LYS A  25     -22.463 -49.389  -4.231  1.00 19.99           C  
ATOM    353  HA  LYS A  25     -22.858 -49.655  -3.250  1.00 19.99           H  
ATOM    354  C   LYS A  25     -22.657 -47.888  -4.406  1.00 19.99           C  
ATOM    355  CB  LYS A  25     -20.963 -49.725  -4.258  1.00 19.99           C  
ATOM    356  HB2 LYS A  25     -20.460 -49.097  -3.524  1.00 19.99           H  
ATOM    357  HB3 LYS A  25     -20.558 -49.484  -5.241  1.00 19.99           H  
ATOM    358  O   LYS A  25     -22.205 -47.334  -5.408  1.00 19.99           O  
ATOM    359  CG  LYS A  25     -20.670 -51.195  -3.934  1.00 19.99           C  
ATOM    360  HG2 LYS A  25     -21.123 -51.838  -4.689  1.00 19.99           H  
ATOM    361  HG3 LYS A  25     -21.090 -51.439  -2.958  1.00 19.99           H  
ATOM    362  CD  LYS A  25     -19.156 -51.426  -3.913  1.00 19.99           C  
ATOM    363  HD2 LYS A  25     -18.742 -51.179  -4.890  1.00 19.99           H  
ATOM    364  HD3 LYS A  25     -18.710 -50.775  -3.161  1.00 19.99           H  
ATOM    365  CE  LYS A  25     -18.862 -52.888  -3.573  1.00 19.99           C  
ATOM    366  HE2 LYS A  25     -19.306 -53.519  -4.343  1.00 19.99           H  
ATOM    367  HE3 LYS A  25     -19.349 -53.126  -2.627  1.00 19.99           H  
ATOM    368  NZ  LYS A  25     -17.402 -53.128  -3.475  1.00 19.99           N  
ATOM    369  HZ1 LYS A  25     -16.952 -52.902  -4.350  1.00 19.99           H  
ATOM    370  HZ2 LYS A  25     -17.217 -54.095  -3.246  1.00 19.99           H  
ATOM    371  HZ3 LYS A  25     -17.007 -52.545  -2.751  1.00 19.99           H  
ATOM    372  N   ASP A  26     -23.266 -47.243  -3.419  1.00 21.90           N  
ATOM    373  H   ASP A  26     -23.661 -47.760  -2.646  1.00 21.90           H  
ATOM    374  CA  ASP A  26     -23.331 -45.786  -3.353  1.00 21.90           C  
ATOM    375  HA  ASP A  26     -23.569 -45.402  -4.345  1.00 21.90           H  
ATOM    376  C   ASP A  26     -21.963 -45.227  -2.940  1.00 21.90           C  
ATOM    377  CB  ASP A  26     -24.462 -45.347  -2.413  1.00 21.90           C  
ATOM    378  HB2 ASP A  26     -24.437 -44.262  -2.312  1.00 21.90           H  
ATOM    379  HB3 ASP A  26     -24.307 -45.787  -1.428  1.00 21.90           H  
ATOM    380  O   ASP A  26     -21.393 -45.612  -1.919  1.00 21.90           O  
ATOM    381  CG  ASP A  26     -25.830 -45.757  -2.967  1.00 21.90           C  
ATOM    382  OD1 ASP A  26     -26.073 -45.469  -4.162  1.00 21.90           O  
ATOM    383  OD2 ASP A  26     -26.597 -46.390  -2.212  1.00 21.90           O  
ATOM    384  N   HIS A  27     -21.405 -44.347  -3.771  1.00 22.74           N  
ATOM    385  H   HIS A  27     -21.929 -44.060  -4.586  1.00 22.74           H  
ATOM    386  CA  HIS A  27     -20.088 -43.754  -3.555  1.00 22.74           C  
ATOM    387  HA  HIS A  27     -19.519 -44.370  -2.859  1.00 22.74           H  
ATOM    388  C   HIS A  27     -20.219 -42.364  -2.925  1.00 22.74           C  
ATOM    389  CB  HIS A  27     -19.308 -43.717  -4.882  1.00 22.74           C  
ATOM    390  HB2 HIS A  27     -18.591 -42.897  -4.839  1.00 22.74           H  
ATOM    391  HB3 HIS A  27     -19.986 -43.511  -5.710  1.00 22.74           H  
ATOM    392  O   HIS A  27     -20.542 -41.394  -3.613  1.00 22.74           O  
ATOM    393  CG  HIS A  27     -18.527 -44.978  -5.160  1.00 22.74           C  
ATOM    394  CD2 HIS A  27     -18.944 -46.090  -5.844  1.00 22.74           C  
ATOM    395  HD2 HIS A  27     -19.922 -46.235  -6.277  1.00 22.74           H  
ATOM    396  ND1 HIS A  27     -17.229 -45.208  -4.766  1.00 22.74           N  
ATOM    397  HD1 HIS A  27     -16.661 -44.574  -4.222  1.00 22.74           H  
ATOM    398  CE1 HIS A  27     -16.867 -46.421  -5.211  1.00 22.74           C  
ATOM    399  HE1 HIS A  27     -15.898 -46.871  -5.054  1.00 22.74           H  
ATOM    400  NE2 HIS A  27     -17.877 -47.004  -5.875  1.00 22.74           N  
ATOM    401  N   GLU A  28     -19.905 -42.247  -1.633  1.00 27.08           N  
ATOM    402  H   GLU A  28     -19.715 -43.074  -1.086  1.00 27.08           H  
ATOM    403  CA  GLU A  28     -19.677 -40.938  -1.017  1.00 27.08           C  
ATOM    404  HA  GLU A  28     -20.573 -40.331  -1.145  1.00 27.08           H  
ATOM    405  C   GLU A  28     -18.510 -40.217  -1.706  1.00 27.08           C  
ATOM    406  CB  GLU A  28     -19.389 -41.047   0.486  1.00 27.08           C  
ATOM    407  HB2 GLU A  28     -19.023 -40.077   0.822  1.00 27.08           H  
ATOM    408  HB3 GLU A  28     -18.606 -41.785   0.657  1.00 27.08           H  
ATOM    409  O   GLU A  28     -17.419 -40.771  -1.884  1.00 27.08           O  
ATOM    410  CG  GLU A  28     -20.631 -41.395   1.317  1.00 27.08           C  
ATOM    411  HG2 GLU A  28     -20.899 -42.438   1.152  1.00 27.08           H  
ATOM    412  HG3 GLU A  28     -21.463 -40.773   0.988  1.00 27.08           H  
ATOM    413  CD  GLU A  28     -20.355 -41.147   2.806  1.00 27.08           C  
ATOM    414  OE1 GLU A  28     -21.034 -40.267   3.381  1.00 27.08           O  
ATOM    415  OE2 GLU A  28     -19.426 -41.798   3.334  1.00 27.08           O  
ATOM    416  N   ILE A  29     -18.725 -38.949  -2.070  1.00 30.10           N  
ATOM    417  H   ILE A  29     -19.637 -38.548  -1.904  1.00 30.10           H  
ATOM    418  CA  ILE A  29     -17.661 -38.083  -2.584  1.00 30.10           C  
ATOM    419  HA  ILE A  29     -16.997 -38.693  -3.197  1.00 30.10           H  
ATOM    420  C   ILE A  29     -16.847 -37.584  -1.391  1.00 30.10           C  
ATOM    421  CB  ILE A  29     -18.190 -36.951  -3.496  1.00 30.10           C  
ATOM    422  HB  ILE A  29     -18.800 -36.273  -2.899  1.00 30.10           H  
ATOM    423  O   ILE A  29     -17.057 -36.488  -0.868  1.00 30.10           O  
ATOM    424  CG1 ILE A  29     -19.065 -37.526  -4.637  1.00 30.10           C  
ATOM    425 HG12 ILE A  29     -18.472 -38.217  -5.235  1.00 30.10           H  
ATOM    426 HG13 ILE A  29     -19.896 -38.084  -4.207  1.00 30.10           H  
ATOM    427  CG2 ILE A  29     -16.997 -36.164  -4.085  1.00 30.10           C  
ATOM    428 HG21 ILE A  29     -17.352 -35.304  -4.653  1.00 30.10           H  
ATOM    429 HG22 ILE A  29     -16.357 -35.786  -3.288  1.00 30.10           H  
ATOM    430 HG23 ILE A  29     -16.403 -36.809  -4.733  1.00 30.10           H  
ATOM    431  CD1 ILE A  29     -19.670 -36.464  -5.565  1.00 30.10           C  
ATOM    432 HD11 ILE A  29     -20.364 -36.945  -6.254  1.00 30.10           H  
ATOM    433 HD12 ILE A  29     -20.210 -35.720  -4.979  1.00 30.10           H  
ATOM    434 HD13 ILE A  29     -18.890 -35.978  -6.150  1.00 30.10           H  
ATOM    435  N   ASP A  30     -15.904 -38.417  -0.960  1.00 30.75           N  
ATOM    436  H   ASP A  30     -15.915 -39.360  -1.323  1.00 30.75           H  
ATOM    437  CA  ASP A  30     -14.838 -38.011  -0.054  1.00 30.75           C  
ATOM    438  HA  ASP A  30     -15.284 -37.778   0.913  1.00 30.75           H  
ATOM    439  C   ASP A  30     -14.129 -36.728  -0.557  1.00 30.75           C  
ATOM    440  CB  ASP A  30     -13.868 -39.188   0.150  1.00 30.75           C  
ATOM    441  HB2 ASP A  30     -13.633 -39.631  -0.818  1.00 30.75           H  
ATOM    442  HB3 ASP A  30     -14.341 -39.947   0.772  1.00 30.75           H  
ATOM    443  O   ASP A  30     -14.053 -36.431  -1.751  1.00 30.75           O  
ATOM    444  CG  ASP A  30     -12.580 -38.705   0.807  1.00 30.75           C  
ATOM    445  OD1 ASP A  30     -12.691 -38.128   1.916  1.00 30.75           O  
ATOM    446  OD2 ASP A  30     -11.553 -38.703   0.085  1.00 30.75           O  
ATOM    447  N   SER A  31     -13.560 -35.968   0.374  1.00 30.00           N  
ATOM    448  H   SER A  31     -13.510 -36.370   1.300  1.00 30.00           H  
ATOM    449  CA  SER A  31     -12.777 -34.758   0.128  1.00 30.00           C  
ATOM    450  HA  SER A  31     -12.588 -34.657  -0.941  1.00 30.00           H  
ATOM    451  C   SER A  31     -11.411 -34.905   0.813  1.00 30.00           C  
ATOM    452  CB  SER A  31     -13.607 -33.544   0.565  1.00 30.00           C  
ATOM    453  HB2 SER A  31     -14.583 -33.594   0.084  1.00 30.00           H  
ATOM    454  HB3 SER A  31     -13.745 -33.616   1.643  1.00 30.00           H  
ATOM    455  O   SER A  31     -11.045 -34.105   1.674  1.00 30.00           O  
ATOM    456  OG  SER A  31     -13.021 -32.287   0.275  1.00 30.00           O  
ATOM    457  HG  SER A  31     -13.641 -31.604   0.539  1.00 30.00           H  
ATOM    458  N   GLY A  32     -10.668 -35.953   0.420  1.00 29.70           N  
ATOM    459  H   GLY A  32     -11.173 -36.677  -0.070  1.00 29.70           H  
ATOM    460  CA  GLY A  32      -9.314 -36.366   0.837  1.00 29.70           C  
ATOM    461  HA2 GLY A  32      -9.362 -36.610   1.898  1.00 29.70           H  
ATOM    462  HA3 GLY A  32      -9.050 -37.289   0.321  1.00 29.70           H  
ATOM    463  C   GLY A  32      -8.166 -35.357   0.638  1.00 29.70           C  
ATOM    464  O   GLY A  32      -7.061 -35.696   0.223  1.00 29.70           O  
ATOM    465  N   LEU A  33      -8.421 -34.107   1.017  1.00 30.68           N  
ATOM    466  H   LEU A  33      -9.395 -33.928   1.217  1.00 30.68           H  
ATOM    467  CA  LEU A  33      -7.501 -33.229   1.740  1.00 30.68           C  
ATOM    468  HA  LEU A  33      -6.552 -33.175   1.205  1.00 30.68           H  
ATOM    469  C   LEU A  33      -7.198 -33.730   3.171  1.00 30.68           C  
ATOM    470  CB  LEU A  33      -8.178 -31.846   1.811  1.00 30.68           C  
ATOM    471  HB2 LEU A  33      -7.799 -31.288   2.667  1.00 30.68           H  
ATOM    472  HB3 LEU A  33      -9.245 -31.987   1.979  1.00 30.68           H  
ATOM    473  O   LEU A  33      -6.466 -33.067   3.917  1.00 30.68           O  
ATOM    474  CG  LEU A  33      -7.964 -30.996   0.552  1.00 30.68           C  
ATOM    475  HG  LEU A  33      -8.085 -31.599  -0.349  1.00 30.68           H  
ATOM    476  CD1 LEU A  33      -8.971 -29.851   0.528  1.00 30.68           C  
ATOM    477 HD11 LEU A  33      -9.982 -30.257   0.496  1.00 30.68           H  
ATOM    478 HD12 LEU A  33      -8.814 -29.236  -0.358  1.00 30.68           H  
ATOM    479 HD13 LEU A  33      -8.850 -29.249   1.429  1.00 30.68           H  
ATOM    480  CD2 LEU A  33      -6.570 -30.366   0.583  1.00 30.68           C  
ATOM    481 HD21 LEU A  33      -6.437 -29.789   1.499  1.00 30.68           H  
ATOM    482 HD22 LEU A  33      -5.814 -31.150   0.544  1.00 30.68           H  
ATOM    483 HD23 LEU A  33      -6.457 -29.699  -0.271  1.00 30.68           H  
ATOM    484  N   ASP A  34      -7.786 -34.854   3.579  1.00 25.64           N  
ATOM    485  H   ASP A  34      -8.433 -35.318   2.957  1.00 25.64           H  
ATOM    486  CA  ASP A  34      -7.504 -35.524   4.841  1.00 25.64           C  
ATOM    487  HA  ASP A  34      -7.450 -34.766   5.622  1.00 25.64           H  
ATOM    488  C   ASP A  34      -6.150 -36.225   4.787  1.00 25.64           C  
ATOM    489  CB  ASP A  34      -8.644 -36.474   5.216  1.00 25.64           C  
ATOM    490  HB2 ASP A  34      -8.781 -37.208   4.422  1.00 25.64           H  
ATOM    491  HB3 ASP A  34      -8.382 -36.999   6.135  1.00 25.64           H  
ATOM    492  O   ASP A  34      -5.814 -36.936   3.840  1.00 25.64           O  
ATOM    493  CG  ASP A  34      -9.940 -35.698   5.446  1.00 25.64           C  
ATOM    494  OD1 ASP A  34      -9.863 -34.560   5.979  1.00 25.64           O  
ATOM    495  OD2 ASP A  34     -10.997 -36.211   5.025  1.00 25.64           O  
ATOM    496  N   PHE A  35      -5.342 -35.966   5.812  1.00 24.95           N  
ATOM    497  H   PHE A  35      -5.717 -35.462   6.603  1.00 24.95           H  
ATOM    498  CA  PHE A  35      -3.983 -36.471   5.914  1.00 24.95           C  
ATOM    499  HA  PHE A  35      -3.731 -37.010   5.000  1.00 24.95           H  
ATOM    500  C   PHE A  35      -3.896 -37.479   7.044  1.00 24.95           C  
ATOM    501  CB  PHE A  35      -2.986 -35.309   6.055  1.00 24.95           C  
ATOM    502  HB2 PHE A  35      -2.233 -35.562   6.801  1.00 24.95           H  
ATOM    503  HB3 PHE A  35      -3.492 -34.402   6.386  1.00 24.95           H  
ATOM    504  O   PHE A  35      -3.979 -37.109   8.214  1.00 24.95           O  
ATOM    505  CG  PHE A  35      -2.303 -35.066   4.733  1.00 24.95           C  
ATOM    506  CD1 PHE A  35      -0.995 -35.545   4.526  1.00 24.95           C  
ATOM    507  HD1 PHE A  35      -0.443 -35.984   5.344  1.00 24.95           H  
ATOM    508  CD2 PHE A  35      -3.057 -34.573   3.653  1.00 24.95           C  
ATOM    509  HD2 PHE A  35      -4.082 -34.265   3.800  1.00 24.95           H  
ATOM    510  CE1 PHE A  35      -0.452 -35.561   3.232  1.00 24.95           C  
ATOM    511  HE1 PHE A  35       0.522 -35.995   3.058  1.00 24.95           H  
ATOM    512  CE2 PHE A  35      -2.520 -34.602   2.359  1.00 24.95           C  
ATOM    513  HE2 PHE A  35      -3.132 -34.289   1.525  1.00 24.95           H  
ATOM    514  CZ  PHE A  35      -1.224 -35.110   2.149  1.00 24.95           C  
ATOM    515  HZ  PHE A  35      -0.834 -35.197   1.146  1.00 24.95           H  
ATOM    516  N   ASN A  36      -3.691 -38.742   6.675  1.00 22.25           N  
ATOM    517  H   ASN A  36      -3.726 -38.974   5.693  1.00 22.25           H  
ATOM    518  CA  ASN A  36      -3.431 -39.811   7.626  1.00 22.25           C  
ATOM    519  HA  ASN A  36      -4.225 -39.826   8.373  1.00 22.25           H  
ATOM    520  C   ASN A  36      -2.100 -39.540   8.341  1.00 22.25           C  
ATOM    521  CB  ASN A  36      -3.428 -41.168   6.892  1.00 22.25           C  
ATOM    522  HB2 ASN A  36      -2.744 -41.127   6.044  1.00 22.25           H  
ATOM    523  HB3 ASN A  36      -3.070 -41.935   7.578  1.00 22.25           H  
ATOM    524  O   ASN A  36      -1.028 -39.682   7.750  1.00 22.25           O  
ATOM    525  CG  ASN A  36      -4.802 -41.599   6.407  1.00 22.25           C  
ATOM    526  ND2 ASN A  36      -4.885 -42.663   5.646  1.00 22.25           N  
ATOM    527 HD21 ASN A  36      -4.068 -43.214   5.424  1.00 22.25           H  
ATOM    528 HD22 ASN A  36      -5.822 -42.925   5.372  1.00 22.25           H  
ATOM    529  OD1 ASN A  36      -5.817 -40.996   6.698  1.00 22.25           O  
ATOM    530  N   ASN A  37      -2.171 -39.171   9.621  1.00 19.79           N  
ATOM    531  H   ASN A  37      -3.083 -39.026  10.029  1.00 19.79           H  
ATOM    532  CA  ASN A  37      -1.021 -39.260  10.514  1.00 19.79           C  
ATOM    533  HA  ASN A  37      -0.160 -38.783  10.046  1.00 19.79           H  
ATOM    534  C   ASN A  37      -0.699 -40.745  10.723  1.00 19.79           C  
ATOM    535  CB  ASN A  37      -1.321 -38.559  11.849  1.00 19.79           C  
ATOM    536  HB2 ASN A  37      -0.617 -38.918  12.601  1.00 19.79           H  
ATOM    537  HB3 ASN A  37      -2.321 -38.830  12.188  1.00 19.79           H  
ATOM    538  O   ASN A  37      -1.560 -41.523  11.122  1.00 19.79           O  
ATOM    539  CG  ASN A  37      -1.189 -37.047  11.812  1.00 19.79           C  
ATOM    540  ND2 ASN A  37      -1.679 -36.386  12.833  1.00 19.79           N  
ATOM    541 HD21 ASN A  37      -1.569 -35.382  12.825  1.00 19.79           H  
ATOM    542 HD22 ASN A  37      -2.099 -36.892  13.599  1.00 19.79           H  
ATOM    543  OD1 ASN A  37      -0.621 -36.438  10.917  1.00 19.79           O  
ATOM    544  N   SER A  38       0.537 -41.141  10.432  1.00 20.02           N  
ATOM    545  H   SER A  38       1.203 -40.460  10.096  1.00 20.02           H  
ATOM    546  CA  SER A  38       0.967 -42.541  10.419  1.00 20.02           C  
ATOM    547  HA  SER A  38       0.107 -43.168  10.184  1.00 20.02           H  
ATOM    548  C   SER A  38       1.487 -43.009  11.785  1.00 20.02           C  
ATOM    549  CB  SER A  38       1.994 -42.734   9.298  1.00 20.02           C  
ATOM    550  HB2 SER A  38       2.261 -43.789   9.225  1.00 20.02           H  
ATOM    551  HB3 SER A  38       1.563 -42.415   8.349  1.00 20.02           H  
ATOM    552  O   SER A  38       2.627 -43.469  11.881  1.00 20.02           O  
ATOM    553  OG  SER A  38       3.153 -41.970   9.574  1.00 20.02           O  
ATOM    554  HG  SER A  38       3.494 -42.323  10.399  1.00 20.02           H  
ATOM    555  N   GLU A  39       0.697 -42.850  12.849  1.00 19.07           N  
ATOM    556  H   GLU A  39      -0.246 -42.513  12.716  1.00 19.07           H  
ATOM    557  CA  GLU A  39       1.039 -43.449  14.146  1.00 19.07           C  
ATOM    558  HA  GLU A  39       2.089 -43.242  14.353  1.00 19.07           H  
ATOM    559  C   GLU A  39       0.900 -44.975  14.049  1.00 19.07           C  
ATOM    560  CB  GLU A  39       0.231 -42.831  15.302  1.00 19.07           C  
ATOM    561  HB2 GLU A  39       0.419 -43.412  16.205  1.00 19.07           H  
ATOM    562  HB3 GLU A  39      -0.834 -42.861  15.072  1.00 19.07           H  
ATOM    563  O   GLU A  39      -0.133 -45.500  13.631  1.00 19.07           O  
ATOM    564  CG  GLU A  39       0.688 -41.381  15.543  1.00 19.07           C  
ATOM    565  HG2 GLU A  39       1.777 -41.367  15.594  1.00 19.07           H  
ATOM    566  HG3 GLU A  39       0.395 -40.770  14.689  1.00 19.07           H  
ATOM    567  CD  GLU A  39       0.123 -40.749  16.825  1.00 19.07           C  
ATOM    568  OE1 GLU A  39       0.901 -40.023  17.487  1.00 19.07           O  
ATOM    569  OE2 GLU A  39      -1.086 -40.923  17.086  1.00 19.07           O  
ATOM    570  N   SER A  40       1.990 -45.688  14.341  1.00 19.14           N  
ATOM    571  H   SER A  40       2.802 -45.217  14.714  1.00 19.14           H  
ATOM    572  CA  SER A  40       2.099 -47.134  14.148  1.00 19.14           C  
ATOM    573  HA  SER A  40       1.384 -47.421  13.377  1.00 19.14           H  
ATOM    574  C   SER A  40       1.713 -47.926  15.403  1.00 19.14           C  
ATOM    575  CB  SER A  40       3.485 -47.498  13.606  1.00 19.14           C  
ATOM    576  HB2 SER A  40       3.600 -47.057  12.615  1.00 19.14           H  
ATOM    577  HB3 SER A  40       3.568 -48.581  13.514  1.00 19.14           H  
ATOM    578  O   SER A  40       1.691 -47.419  16.522  1.00 19.14           O  
ATOM    579  OG  SER A  40       4.516 -47.012  14.443  1.00 19.14           O  
ATOM    580  HG  SER A  40       5.363 -47.312  14.105  1.00 19.14           H  
ATOM    581  N   SER A  41       1.384 -49.199  15.200  1.00 18.11           N  
ATOM    582  H   SER A  41       1.564 -49.589  14.286  1.00 18.11           H  
ATOM    583  CA  SER A  41       0.445 -49.988  16.011  1.00 18.11           C  
ATOM    584  HA  SER A  41      -0.433 -49.372  16.202  1.00 18.11           H  
ATOM    585  C   SER A  41       0.917 -50.503  17.382  1.00 18.11           C  
ATOM    586  CB  SER A  41       0.014 -51.180  15.145  1.00 18.11           C  
ATOM    587  HB2 SER A  41      -0.425 -50.808  14.219  1.00 18.11           H  
ATOM    588  HB3 SER A  41      -0.738 -51.779  15.659  1.00 18.11           H  
ATOM    589  O   SER A  41       0.320 -51.453  17.876  1.00 18.11           O  
ATOM    590  OG  SER A  41       1.147 -51.976  14.831  1.00 18.11           O  
ATOM    591  HG  SER A  41       1.194 -52.669  15.494  1.00 18.11           H  
ATOM    592  N   GLY A  42       2.002 -49.986  17.968  1.00 17.71           N  
ATOM    593  H   GLY A  42       2.355 -49.116  17.594  1.00 17.71           H  
ATOM    594  CA  GLY A  42       2.711 -50.624  19.094  1.00 17.71           C  
ATOM    595  HA2 GLY A  42       3.204 -51.527  18.734  1.00 17.71           H  
ATOM    596  HA3 GLY A  42       3.479 -49.941  19.455  1.00 17.71           H  
ATOM    597  C   GLY A  42       1.819 -50.995  20.294  1.00 17.71           C  
ATOM    598  O   GLY A  42       1.530 -50.147  21.129  1.00 17.71           O  
ATOM    599  N   GLU A  43       1.449 -52.276  20.408  1.00 19.00           N  
ATOM    600  H   GLU A  43       1.755 -52.889  19.666  1.00 19.00           H  
ATOM    601  CA  GLU A  43       0.256 -52.775  21.128  1.00 19.00           C  
ATOM    602  HA  GLU A  43      -0.645 -52.486  20.586  1.00 19.00           H  
ATOM    603  C   GLU A  43       0.082 -52.334  22.594  1.00 19.00           C  
ATOM    604  CB  GLU A  43       0.338 -54.317  21.185  1.00 19.00           C  
ATOM    605  HB2 GLU A  43      -0.545 -54.695  21.702  1.00 19.00           H  
ATOM    606  HB3 GLU A  43       1.207 -54.572  21.791  1.00 19.00           H  
ATOM    607  O   GLU A  43      -1.025 -52.306  23.120  1.00 19.00           O  
ATOM    608  CG  GLU A  43       0.451 -55.055  19.843  1.00 19.00           C  
ATOM    609  HG2 GLU A  43      -0.465 -54.898  19.274  1.00 19.00           H  
ATOM    610  HG3 GLU A  43       1.281 -54.646  19.267  1.00 19.00           H  
ATOM    611  CD  GLU A  43       0.704 -56.557  20.068  1.00 19.00           C  
ATOM    612  OE1 GLU A  43      -0.039 -57.370  19.479  1.00 19.00           O  
ATOM    613  OE2 GLU A  43       1.673 -56.871  20.803  1.00 19.00           O  
ATOM    614  N   ARG A  44       1.188 -52.163  23.320  1.00 16.37           N  
ATOM    615  H   ARG A  44       2.002 -51.936  22.768  1.00 16.37           H  
ATOM    616  CA  ARG A  44       1.406 -53.052  24.476  1.00 16.37           C  
ATOM    617  HA  ARG A  44       0.959 -54.013  24.223  1.00 16.37           H  
ATOM    618  C   ARG A  44       0.751 -52.669  25.811  1.00 16.37           C  
ATOM    619  CB  ARG A  44       2.922 -53.250  24.657  1.00 16.37           C  
ATOM    620  HB2 ARG A  44       3.437 -53.075  23.712  1.00 16.37           H  
ATOM    621  HB3 ARG A  44       3.293 -52.526  25.383  1.00 16.37           H  
ATOM    622  O   ARG A  44       0.872 -53.450  26.754  1.00 16.37           O  
ATOM    623  CG  ARG A  44       3.258 -54.677  25.109  1.00 16.37           C  
ATOM    624  HG2 ARG A  44       2.614 -54.992  25.930  1.00 16.37           H  
ATOM    625  HG3 ARG A  44       3.098 -55.352  24.268  1.00 16.37           H  
ATOM    626  CD  ARG A  44       4.711 -54.762  25.575  1.00 16.37           C  
ATOM    627  HD2 ARG A  44       5.354 -54.326  24.810  1.00 16.37           H  
ATOM    628  HD3 ARG A  44       4.810 -54.189  26.496  1.00 16.37           H  
ATOM    629  NE  ARG A  44       5.101 -56.165  25.791  1.00 16.37           N  
ATOM    630  HE  ARG A  44       4.533 -56.853  25.318  1.00 16.37           H  
ATOM    631  NH1 ARG A  44       6.896 -55.812  27.181  1.00 16.37           N  
ATOM    632 HH11 ARG A  44       7.651 -56.179  27.742  1.00 16.37           H  
ATOM    633 HH12 ARG A  44       6.695 -54.822  27.160  1.00 16.37           H  
ATOM    634  NH2 ARG A  44       6.361 -57.890  26.561  1.00 16.37           N  
ATOM    635 HH21 ARG A  44       7.123 -58.247  27.119  1.00 16.37           H  
ATOM    636 HH22 ARG A  44       5.765 -58.532  26.058  1.00 16.37           H  
ATOM    637  CZ  ARG A  44       6.114 -56.612  26.509  1.00 16.37           C  
ATOM    638  N   LEU A  45       0.202 -51.464  25.970  1.00 17.14           N  
ATOM    639  H   LEU A  45      -0.044 -50.943  25.141  1.00 17.14           H  
ATOM    640  CA  LEU A  45      -0.110 -50.929  27.308  1.00 17.14           C  
ATOM    641  HA  LEU A  45       0.506 -51.506  27.998  1.00 17.14           H  
ATOM    642  C   LEU A  45      -1.530 -51.225  27.818  1.00 17.14           C  
ATOM    643  CB  LEU A  45       0.354 -49.465  27.460  1.00 17.14           C  
ATOM    644  HB2 LEU A  45      -0.386 -48.901  28.027  1.00 17.14           H  
ATOM    645  HB3 LEU A  45       0.425 -49.008  26.473  1.00 17.14           H  
ATOM    646  O   LEU A  45      -2.444 -51.536  27.068  1.00 17.14           O  
ATOM    647  CG  LEU A  45       1.718 -49.360  28.178  1.00 17.14           C  
ATOM    648  HG  LEU A  45       2.441 -50.001  27.674  1.00 17.14           H  
ATOM    649  CD1 LEU A  45       2.234 -47.923  28.125  1.00 17.14           C  
ATOM    650 HD11 LEU A  45       1.537 -47.255  28.631  1.00 17.14           H  
ATOM    651 HD12 LEU A  45       2.335 -47.611  27.086  1.00 17.14           H  
ATOM    652 HD13 LEU A  45       3.211 -47.859  28.605  1.00 17.14           H  
ATOM    653  CD2 LEU A  45       1.645 -49.761  29.660  1.00 17.14           C  
ATOM    654 HD21 LEU A  45       1.406 -50.818  29.770  1.00 17.14           H  
ATOM    655 HD22 LEU A  45       0.893 -49.160  30.173  1.00 17.14           H  
ATOM    656 HD23 LEU A  45       2.613 -49.591  30.132  1.00 17.14           H  
ATOM    657  N   LEU A  46      -1.656 -51.184  29.147  1.00 16.81           N  
ATOM    658  H   LEU A  46      -0.867 -50.804  29.650  1.00 16.81           H  
ATOM    659  CA  LEU A  46      -2.533 -52.068  29.928  1.00 16.81           C  
ATOM    660  HA  LEU A  46      -2.472 -53.079  29.525  1.00 16.81           H  
ATOM    661  C   LEU A  46      -4.028 -51.731  30.013  1.00 16.81           C  
ATOM    662  CB  LEU A  46      -1.994 -52.049  31.378  1.00 16.81           C  
ATOM    663  HB2 LEU A  46      -1.734 -51.023  31.637  1.00 16.81           H  
ATOM    664  HB3 LEU A  46      -2.785 -52.348  32.065  1.00 16.81           H  
ATOM    665  O   LEU A  46      -4.814 -52.639  30.264  1.00 16.81           O  
ATOM    666  CG  LEU A  46      -0.788 -52.965  31.629  1.00 16.81           C  
ATOM    667  HG  LEU A  46      -0.119 -52.942  30.769  1.00 16.81           H  
ATOM    668  CD1 LEU A  46      -0.013 -52.481  32.856  1.00 16.81           C  
ATOM    669 HD11 LEU A  46       0.362 -51.472  32.683  1.00 16.81           H  
ATOM    670 HD12 LEU A  46       0.833 -53.143  33.038  1.00 16.81           H  
ATOM    671 HD13 LEU A  46      -0.662 -52.482  33.732  1.00 16.81           H  
ATOM    672  CD2 LEU A  46      -1.244 -54.402  31.884  1.00 16.81           C  
ATOM    673 HD21 LEU A  46      -1.906 -54.444  32.749  1.00 16.81           H  
ATOM    674 HD22 LEU A  46      -1.780 -54.779  31.013  1.00 16.81           H  
ATOM    675 HD23 LEU A  46      -0.379 -55.041  32.063  1.00 16.81           H  
ATOM    676  N   SER A  47      -4.383 -50.446  30.095  1.00 17.46           N  
ATOM    677  H   SER A  47      -3.767 -49.739  29.720  1.00 17.46           H  
ATOM    678  CA  SER A  47      -5.337 -50.044  31.144  1.00 17.46           C  
ATOM    679  HA  SER A  47      -5.178 -50.743  31.966  1.00 17.46           H  
ATOM    680  C   SER A  47      -6.828 -50.203  30.815  1.00 17.46           C  
ATOM    681  CB  SER A  47      -4.990 -48.675  31.741  1.00 17.46           C  
ATOM    682  HB2 SER A  47      -3.944 -48.672  32.048  1.00 17.46           H  
ATOM    683  HB3 SER A  47      -5.604 -48.502  32.625  1.00 17.46           H  
ATOM    684  O   SER A  47      -7.250 -50.429  29.687  1.00 17.46           O  
ATOM    685  OG  SER A  47      -5.207 -47.633  30.820  1.00 17.46           O  
ATOM    686  HG  SER A  47      -5.218 -46.792  31.283  1.00 17.46           H  
ATOM    687  N   SER A  48      -7.634 -50.136  31.875  1.00 17.61           N  
ATOM    688  H   SER A  48      -7.232 -49.831  32.750  1.00 17.61           H  
ATOM    689  CA  SER A  48      -8.853 -50.929  32.046  1.00 17.61           C  
ATOM    690  HA  SER A  48      -8.873 -51.724  31.300  1.00 17.61           H  
ATOM    691  C   SER A  48     -10.169 -50.154  31.927  1.00 17.61           C  
ATOM    692  CB  SER A  48      -8.758 -51.562  33.441  1.00 17.61           C  
ATOM    693  HB2 SER A  48      -9.603 -52.228  33.616  1.00 17.61           H  
ATOM    694  HB3 SER A  48      -7.840 -52.146  33.509  1.00 17.61           H  
ATOM    695  O   SER A  48     -11.148 -50.554  32.547  1.00 17.61           O  
ATOM    696  OG  SER A  48      -8.736 -50.531  34.418  1.00 17.61           O  
ATOM    697  HG  SER A  48      -9.654 -50.303  34.583  1.00 17.61           H  
ATOM    698  N   HIS A  49     -10.204 -48.981  31.290  1.00 17.11           N  
ATOM    699  H   HIS A  49      -9.418 -48.704  30.719  1.00 17.11           H  
ATOM    700  CA  HIS A  49     -11.335 -48.063  31.490  1.00 17.11           C  
ATOM    701  HA  HIS A  49     -11.511 -48.029  32.565  1.00 17.11           H  
ATOM    702  C   HIS A  49     -12.656 -48.568  30.876  1.00 17.11           C  
ATOM    703  CB  HIS A  49     -10.964 -46.632  31.083  1.00 17.11           C  
ATOM    704  HB2 HIS A  49     -11.877 -46.071  30.887  1.00 17.11           H  
ATOM    705  HB3 HIS A  49     -10.375 -46.643  30.166  1.00 17.11           H  
ATOM    706  O   HIS A  49     -12.769 -48.718  29.666  1.00 17.11           O  
ATOM    707  CG  HIS A  49     -10.214 -45.924  32.186  1.00 17.11           C  
ATOM    708  CD2 HIS A  49      -8.872 -45.657  32.234  1.00 17.11           C  
ATOM    709  HD2 HIS A  49      -8.154 -45.896  31.464  1.00 17.11           H  
ATOM    710  ND1 HIS A  49     -10.755 -45.483  33.375  1.00 17.11           N  
ATOM    711  HD1 HIS A  49     -11.729 -45.522  33.637  1.00 17.11           H  
ATOM    712  CE1 HIS A  49      -9.763 -44.965  34.119  1.00 17.11           C  
ATOM    713  HE1 HIS A  49      -9.883 -44.537  35.103  1.00 17.11           H  
ATOM    714  NE2 HIS A  49      -8.595 -45.047  33.463  1.00 17.11           N  
ATOM    715  N   ASN A  50     -13.639 -48.782  31.761  1.00 16.67           N  
ATOM    716  H   ASN A  50     -13.364 -48.688  32.729  1.00 16.67           H  
ATOM    717  CA  ASN A  50     -14.882 -49.541  31.562  1.00 16.67           C  
ATOM    718  HA  ASN A  50     -14.610 -50.531  31.194  1.00 16.67           H  
ATOM    719  C   ASN A  50     -15.854 -48.960  30.494  1.00 16.67           C  
ATOM    720  CB  ASN A  50     -15.533 -49.717  32.948  1.00 16.67           C  
ATOM    721  HB2 ASN A  50     -16.545 -50.101  32.825  1.00 16.67           H  
ATOM    722  HB3 ASN A  50     -15.559 -48.734  33.418  1.00 16.67           H  
ATOM    723  O   ASN A  50     -15.831 -49.413  29.361  1.00 16.67           O  
ATOM    724  CG  ASN A  50     -14.842 -50.635  33.940  1.00 16.67           C  
ATOM    725  ND2 ASN A  50     -15.353 -50.704  35.147  1.00 16.67           N  
ATOM    726 HD21 ASN A  50     -16.214 -50.226  35.372  1.00 16.67           H  
ATOM    727 HD22 ASN A  50     -14.905 -51.358  35.772  1.00 16.67           H  
ATOM    728  OD1 ASN A  50     -13.844 -51.276  33.687  1.00 16.67           O  
ATOM    729  N   ILE A  51     -16.738 -47.986  30.782  1.00 17.15           N  
ATOM    730  H   ILE A  51     -16.761 -47.310  30.032  1.00 17.15           H  
ATOM    731  CA  ILE A  51     -18.123 -48.369  31.154  1.00 17.15           C  
ATOM    732  HA  ILE A  51     -18.068 -49.422  31.430  1.00 17.15           H  
ATOM    733  C   ILE A  51     -19.132 -48.385  29.960  1.00 17.15           C  
ATOM    734  CB  ILE A  51     -18.692 -47.655  32.417  1.00 17.15           C  
ATOM    735  HB  ILE A  51     -19.091 -46.695  32.091  1.00 17.15           H  
ATOM    736  O   ILE A  51     -19.250 -49.421  29.321  1.00 17.15           O  
ATOM    737  CG1 ILE A  51     -17.743 -47.309  33.583  1.00 17.15           C  
ATOM    738 HG12 ILE A  51     -16.844 -46.838  33.187  1.00 17.15           H  
ATOM    739 HG13 ILE A  51     -17.482 -48.219  34.123  1.00 17.15           H  
ATOM    740  CG2 ILE A  51     -19.806 -48.560  32.993  1.00 17.15           C  
ATOM    741 HG21 ILE A  51     -19.378 -49.416  33.515  1.00 17.15           H  
ATOM    742 HG22 ILE A  51     -20.436 -48.003  33.686  1.00 17.15           H  
ATOM    743 HG23 ILE A  51     -20.454 -48.947  32.207  1.00 17.15           H  
ATOM    744  CD1 ILE A  51     -18.358 -46.344  34.607  1.00 17.15           C  
ATOM    745 HD11 ILE A  51     -19.194 -46.810  35.127  1.00 17.15           H  
ATOM    746 HD12 ILE A  51     -17.602 -46.075  35.345  1.00 17.15           H  
ATOM    747 HD13 ILE A  51     -18.702 -45.438  34.108  1.00 17.15           H  
ATOM    748  N   GLU A  52     -19.953 -47.341  29.730  1.00 16.08           N  
ATOM    749  H   GLU A  52     -19.668 -46.453  30.119  1.00 16.08           H  
ATOM    750  CA  GLU A  52     -21.422 -47.565  29.831  1.00 16.08           C  
ATOM    751  HA  GLU A  52     -21.553 -48.617  30.084  1.00 16.08           H  
ATOM    752  C   GLU A  52     -22.364 -47.387  28.603  1.00 16.08           C  
ATOM    753  CB  GLU A  52     -21.929 -46.771  31.051  1.00 16.08           C  
ATOM    754  HB2 GLU A  52     -22.213 -45.762  30.753  1.00 16.08           H  
ATOM    755  HB3 GLU A  52     -21.112 -46.614  31.755  1.00 16.08           H  
ATOM    756  O   GLU A  52     -22.772 -48.382  28.012  1.00 16.08           O  
ATOM    757  CG  GLU A  52     -23.042 -47.471  31.842  1.00 16.08           C  
ATOM    758  HG2 GLU A  52     -23.977 -47.446  31.282  1.00 16.08           H  
ATOM    759  HG3 GLU A  52     -22.772 -48.518  31.972  1.00 16.08           H  
ATOM    760  CD  GLU A  52     -23.210 -46.821  33.225  1.00 16.08           C  
ATOM    761  OE1 GLU A  52     -23.379 -47.586  34.201  1.00 16.08           O  
ATOM    762  OE2 GLU A  52     -23.089 -45.577  33.312  1.00 16.08           O  
ATOM    763  N   THR A  53     -22.845 -46.167  28.312  1.00 15.86           N  
ATOM    764  H   THR A  53     -22.421 -45.375  28.774  1.00 15.86           H  
ATOM    765  CA  THR A  53     -24.226 -45.898  27.817  1.00 15.86           C  
ATOM    766  HA  THR A  53     -24.828 -46.793  27.970  1.00 15.86           H  
ATOM    767  C   THR A  53     -24.340 -45.572  26.286  1.00 15.86           C  
ATOM    768  CB  THR A  53     -24.820 -44.803  28.725  1.00 15.86           C  
ATOM    769  HB  THR A  53     -25.826 -44.597  28.360  1.00 15.86           H  
ATOM    770  O   THR A  53     -23.335 -45.636  25.584  1.00 15.86           O  
ATOM    771  CG2 THR A  53     -25.076 -45.146  30.186  1.00 15.86           C  
ATOM    772 HG21 THR A  53     -25.829 -44.464  30.579  1.00 15.86           H  
ATOM    773 HG22 THR A  53     -24.176 -45.030  30.790  1.00 15.86           H  
ATOM    774 HG23 THR A  53     -25.472 -46.159  30.261  1.00 15.86           H  
ATOM    775  OG1 THR A  53     -24.040 -43.625  28.705  1.00 15.86           O  
ATOM    776  HG1 THR A  53     -24.591 -42.950  29.108  1.00 15.86           H  
ATOM    777  N   ASP A  54     -25.479 -45.245  25.619  1.00 15.68           N  
ATOM    778  H   ASP A  54     -25.327 -45.186  24.623  1.00 15.68           H  
ATOM    779  CA  ASP A  54     -26.836 -44.850  26.092  1.00 15.68           C  
ATOM    780  HA  ASP A  54     -27.073 -45.478  26.950  1.00 15.68           H  
ATOM    781  C   ASP A  54     -28.043 -45.036  25.095  1.00 15.68           C  
ATOM    782  CB  ASP A  54     -26.763 -43.361  26.548  1.00 15.68           C  
ATOM    783  HB2 ASP A  54     -25.727 -43.089  26.750  1.00 15.68           H  
ATOM    784  HB3 ASP A  54     -27.052 -42.695  25.735  1.00 15.68           H  
ATOM    785  O   ASP A  54     -28.920 -45.863  25.329  1.00 15.68           O  
ATOM    786  CG  ASP A  54     -27.578 -43.026  27.814  1.00 15.68           C  
ATOM    787  OD1 ASP A  54     -28.226 -43.937  28.372  1.00 15.68           O  
ATOM    788  OD2 ASP A  54     -27.525 -41.843  28.213  1.00 15.68           O  
ATOM    789  N   LEU A  55     -28.147 -44.247  24.002  1.00 15.39           N  
ATOM    790  H   LEU A  55     -27.313 -43.731  23.759  1.00 15.39           H  
ATOM    791  CA  LEU A  55     -29.416 -43.671  23.446  1.00 15.39           C  
ATOM    792  HA  LEU A  55     -30.280 -44.249  23.772  1.00 15.39           H  
ATOM    793  C   LEU A  55     -29.422 -43.567  21.877  1.00 15.39           C  
ATOM    794  CB  LEU A  55     -29.450 -42.238  24.049  1.00 15.39           C  
ATOM    795  HB2 LEU A  55     -30.049 -41.561  23.439  1.00 15.39           H  
ATOM    796  HB3 LEU A  55     -28.444 -41.831  23.954  1.00 15.39           H  
ATOM    797  O   LEU A  55     -28.336 -43.523  21.308  1.00 15.39           O  
ATOM    798  CG  LEU A  55     -29.873 -42.084  25.529  1.00 15.39           C  
ATOM    799  HG  LEU A  55     -29.299 -42.806  26.108  1.00 15.39           H  
ATOM    800  CD1 LEU A  55     -29.540 -40.662  25.989  1.00 15.39           C  
ATOM    801 HD11 LEU A  55     -30.118 -39.927  25.428  1.00 15.39           H  
ATOM    802 HD12 LEU A  55     -28.473 -40.477  25.864  1.00 15.39           H  
ATOM    803 HD13 LEU A  55     -29.755 -40.573  27.054  1.00 15.39           H  
ATOM    804  CD2 LEU A  55     -31.329 -42.349  25.905  1.00 15.39           C  
ATOM    805 HD21 LEU A  55     -31.981 -41.552  25.545  1.00 15.39           H  
ATOM    806 HD22 LEU A  55     -31.637 -43.323  25.525  1.00 15.39           H  
ATOM    807 HD23 LEU A  55     -31.397 -42.385  26.992  1.00 15.39           H  
ATOM    808  N   ILE A  56     -30.497 -43.408  21.051  1.00 15.64           N  
ATOM    809  H   ILE A  56     -30.164 -43.237  20.113  1.00 15.64           H  
ATOM    810  CA  ILE A  56     -31.947 -43.782  21.104  1.00 15.64           C  
ATOM    811  HA  ILE A  56     -32.013 -44.616  21.803  1.00 15.64           H  
ATOM    812  C   ILE A  56     -32.522 -44.314  19.734  1.00 15.64           C  
ATOM    813  CB  ILE A  56     -32.939 -42.690  21.608  1.00 15.64           C  
ATOM    814  HB  ILE A  56     -33.128 -42.008  20.779  1.00 15.64           H  
ATOM    815  O   ILE A  56     -32.648 -45.522  19.588  1.00 15.64           O  
ATOM    816  CG1 ILE A  56     -32.477 -41.737  22.697  1.00 15.64           C  
ATOM    817 HG12 ILE A  56     -31.673 -41.138  22.270  1.00 15.64           H  
ATOM    818 HG13 ILE A  56     -32.121 -42.361  23.517  1.00 15.64           H  
ATOM    819  CG2 ILE A  56     -34.254 -43.379  22.035  1.00 15.64           C  
ATOM    820 HG21 ILE A  56     -34.114 -43.875  22.995  1.00 15.64           H  
ATOM    821 HG22 ILE A  56     -35.059 -42.649  22.122  1.00 15.64           H  
ATOM    822 HG23 ILE A  56     -34.565 -44.132  21.310  1.00 15.64           H  
ATOM    823  CD1 ILE A  56     -33.527 -40.745  23.226  1.00 15.64           C  
ATOM    824 HD11 ILE A  56     -34.284 -41.266  23.812  1.00 15.64           H  
ATOM    825 HD12 ILE A  56     -33.998 -40.222  22.394  1.00 15.64           H  
ATOM    826 HD13 ILE A  56     -33.037 -40.016  23.871  1.00 15.64           H  
ATOM    827  N   THR A  57     -33.012 -43.463  18.788  1.00 15.32           N  
ATOM    828  H   THR A  57     -32.782 -42.490  18.929  1.00 15.32           H  
ATOM    829  CA  THR A  57     -34.382 -43.654  18.190  1.00 15.32           C  
ATOM    830  HA  THR A  57     -34.800 -44.482  18.763  1.00 15.32           H  
ATOM    831  C   THR A  57     -34.633 -44.126  16.720  1.00 15.32           C  
ATOM    832  CB  THR A  57     -35.332 -42.456  18.474  1.00 15.32           C  
ATOM    833  HB  THR A  57     -35.611 -41.977  17.536  1.00 15.32           H  
ATOM    834  O   THR A  57     -35.056 -45.259  16.525  1.00 15.32           O  
ATOM    835  CG2 THR A  57     -36.630 -42.889  19.150  1.00 15.32           C  
ATOM    836 HG21 THR A  57     -37.302 -42.037  19.251  1.00 15.32           H  
ATOM    837 HG22 THR A  57     -37.119 -43.655  18.547  1.00 15.32           H  
ATOM    838 HG23 THR A  57     -36.422 -43.304  20.136  1.00 15.32           H  
ATOM    839  OG1 THR A  57     -34.780 -41.421  19.246  1.00 15.32           O  
ATOM    840  HG1 THR A  57     -35.498 -40.847  19.521  1.00 15.32           H  
ATOM    841  N   THR A  58     -34.643 -43.240  15.703  1.00 15.06           N  
ATOM    842  H   THR A  58     -34.191 -42.353  15.875  1.00 15.06           H  
ATOM    843  CA  THR A  58     -35.687 -43.170  14.615  1.00 15.06           C  
ATOM    844  HA  THR A  58     -36.423 -43.960  14.767  1.00 15.06           H  
ATOM    845  C   THR A  58     -35.151 -43.325  13.158  1.00 15.06           C  
ATOM    846  CB  THR A  58     -36.391 -41.788  14.733  1.00 15.06           C  
ATOM    847  HB  THR A  58     -36.636 -41.411  13.740  1.00 15.06           H  
ATOM    848  O   THR A  58     -33.947 -43.232  12.970  1.00 15.06           O  
ATOM    849  CG2 THR A  58     -37.670 -41.825  15.572  1.00 15.06           C  
ATOM    850 HG21 THR A  58     -38.452 -42.370  15.042  1.00 15.06           H  
ATOM    851 HG22 THR A  58     -38.026 -40.814  15.768  1.00 15.06           H  
ATOM    852 HG23 THR A  58     -37.490 -42.338  16.517  1.00 15.06           H  
ATOM    853  OG1 THR A  58     -35.578 -40.799  15.332  1.00 15.06           O  
ATOM    854  HG1 THR A  58     -36.005 -39.947  15.215  1.00 15.06           H  
ATOM    855  N   LEU A  59     -35.902 -43.466  12.031  1.00 15.09           N  
ATOM    856  H   LEU A  59     -35.297 -43.394  11.225  1.00 15.09           H  
ATOM    857  CA  LEU A  59     -37.217 -44.109  11.729  1.00 15.09           C  
ATOM    858  HA  LEU A  59     -37.257 -45.029  12.312  1.00 15.09           H  
ATOM    859  C   LEU A  59     -37.423 -44.525  10.219  1.00 15.09           C  
ATOM    860  CB  LEU A  59     -38.426 -43.216  12.132  1.00 15.09           C  
ATOM    861  HB2 LEU A  59     -38.074 -42.343  12.682  1.00 15.09           H  
ATOM    862  HB3 LEU A  59     -38.888 -42.799  11.237  1.00 15.09           H  
ATOM    863  O   LEU A  59     -37.928 -45.615   9.977  1.00 15.09           O  
ATOM    864  CG  LEU A  59     -39.527 -43.894  12.984  1.00 15.09           C  
ATOM    865  HG  LEU A  59     -39.090 -44.164  13.945  1.00 15.09           H  
ATOM    866  CD1 LEU A  59     -40.671 -42.900  13.219  1.00 15.09           C  
ATOM    867 HD11 LEU A  59     -41.159 -42.656  12.276  1.00 15.09           H  
ATOM    868 HD12 LEU A  59     -41.403 -43.338  13.897  1.00 15.09           H  
ATOM    869 HD13 LEU A  59     -40.290 -41.981  13.666  1.00 15.09           H  
ATOM    870  CD2 LEU A  59     -40.155 -45.163  12.407  1.00 15.09           C  
ATOM    871 HD21 LEU A  59     -40.826 -45.599  13.148  1.00 15.09           H  
ATOM    872 HD22 LEU A  59     -40.730 -44.946  11.507  1.00 15.09           H  
ATOM    873 HD23 LEU A  59     -39.385 -45.900  12.181  1.00 15.09           H  
ATOM    874  N   GLN A  60     -37.164 -43.663   9.206  1.00 15.17           N  
ATOM    875  H   GLN A  60     -36.614 -42.844   9.422  1.00 15.17           H  
ATOM    876  CA  GLN A  60     -37.902 -43.593   7.890  1.00 15.17           C  
ATOM    877  HA  GLN A  60     -38.220 -44.588   7.578  1.00 15.17           H  
ATOM    878  C   GLN A  60     -37.052 -42.961   6.720  1.00 15.17           C  
ATOM    879  CB  GLN A  60     -39.136 -42.720   8.212  1.00 15.17           C  
ATOM    880  HB2 GLN A  60     -38.854 -41.926   8.904  1.00 15.17           H  
ATOM    881  HB3 GLN A  60     -39.494 -42.209   7.318  1.00 15.17           H  
ATOM    882  O   GLN A  60     -36.002 -42.424   7.052  1.00 15.17           O  
ATOM    883  CG  GLN A  60     -40.312 -43.512   8.804  1.00 15.17           C  
ATOM    884  HG2 GLN A  60     -40.590 -44.322   8.130  1.00 15.17           H  
ATOM    885  HG3 GLN A  60     -40.004 -43.977   9.740  1.00 15.17           H  
ATOM    886  CD  GLN A  60     -41.544 -42.654   9.082  1.00 15.17           C  
ATOM    887  NE2 GLN A  60     -42.599 -43.231   9.611  1.00 15.17           N  
ATOM    888 HE21 GLN A  60     -42.620 -44.229   9.759  1.00 15.17           H  
ATOM    889 HE22 GLN A  60     -43.408 -42.640   9.737  1.00 15.17           H  
ATOM    890  OE1 GLN A  60     -41.585 -41.456   8.848  1.00 15.17           O  
ATOM    891  N   HIS A  61     -37.336 -42.864   5.383  1.00 14.61           N  
ATOM    892  H   HIS A  61     -36.594 -42.341   4.940  1.00 14.61           H  
ATOM    893  CA  HIS A  61     -38.380 -43.245   4.358  1.00 14.61           C  
ATOM    894  HA  HIS A  61     -38.505 -44.326   4.302  1.00 14.61           H  
ATOM    895  C   HIS A  61     -37.966 -42.701   2.921  1.00 14.61           C  
ATOM    896  CB  HIS A  61     -39.688 -42.528   4.739  1.00 14.61           C  
ATOM    897  HB2 HIS A  61     -40.102 -42.038   3.858  1.00 14.61           H  
ATOM    898  HB3 HIS A  61     -39.474 -41.667   5.372  1.00 14.61           H  
ATOM    899  O   HIS A  61     -37.155 -41.782   2.903  1.00 14.61           O  
ATOM    900  CG  HIS A  61     -40.770 -43.394   5.351  1.00 14.61           C  
ATOM    901  CD2 HIS A  61     -42.004 -42.955   5.753  1.00 14.61           C  
ATOM    902  HD2 HIS A  61     -42.346 -41.931   5.747  1.00 14.61           H  
ATOM    903  ND1 HIS A  61     -40.771 -44.769   5.498  1.00 14.61           N  
ATOM    904  HD1 HIS A  61     -40.007 -45.401   5.305  1.00 14.61           H  
ATOM    905  CE1 HIS A  61     -41.976 -45.141   5.960  1.00 14.61           C  
ATOM    906  HE1 HIS A  61     -42.277 -46.156   6.176  1.00 14.61           H  
ATOM    907  NE2 HIS A  61     -42.758 -44.068   6.136  1.00 14.61           N  
ATOM    908  N   VAL A  62     -38.430 -43.030   1.675  1.00 14.31           N  
ATOM    909  H   VAL A  62     -37.978 -42.419   1.010  1.00 14.31           H  
ATOM    910  CA  VAL A  62     -39.198 -44.145   1.013  1.00 14.31           C  
ATOM    911  HA  VAL A  62     -39.044 -45.045   1.608  1.00 14.31           H  
ATOM    912  C   VAL A  62     -38.732 -44.500  -0.454  1.00 14.31           C  
ATOM    913  CB  VAL A  62     -40.740 -43.933   0.888  1.00 14.31           C  
ATOM    914  HB  VAL A  62     -40.914 -43.115   0.190  1.00 14.31           H  
ATOM    915  O   VAL A  62     -38.330 -45.637  -0.651  1.00 14.31           O  
ATOM    916  CG1 VAL A  62     -41.453 -45.202   0.377  1.00 14.31           C  
ATOM    917 HG11 VAL A  62     -42.516 -45.011   0.229  1.00 14.31           H  
ATOM    918 HG12 VAL A  62     -41.055 -45.542  -0.579  1.00 14.31           H  
ATOM    919 HG13 VAL A  62     -41.337 -46.009   1.100  1.00 14.31           H  
ATOM    920  CG2 VAL A  62     -41.516 -43.547   2.135  1.00 14.31           C  
ATOM    921 HG21 VAL A  62     -41.347 -42.491   2.343  1.00 14.31           H  
ATOM    922 HG22 VAL A  62     -42.589 -43.654   1.981  1.00 14.31           H  
ATOM    923 HG23 VAL A  62     -41.221 -44.201   2.956  1.00 14.31           H  
ATOM    924  N   ASN A  63     -38.923 -43.650  -1.505  1.00 14.17           N  
ATOM    925  H   ASN A  63     -39.044 -42.675  -1.272  1.00 14.17           H  
ATOM    926  CA  ASN A  63     -39.620 -44.093  -2.770  1.00 14.17           C  
ATOM    927  HA  ASN A  63     -39.810 -45.152  -2.599  1.00 14.17           H  
ATOM    928  C   ASN A  63     -38.918 -44.146  -4.196  1.00 14.17           C  
ATOM    929  CB  ASN A  63     -41.022 -43.419  -2.807  1.00 14.17           C  
ATOM    930  HB2 ASN A  63     -41.027 -42.575  -3.497  1.00 14.17           H  
ATOM    931  HB3 ASN A  63     -41.267 -42.993  -1.834  1.00 14.17           H  
ATOM    932  O   ASN A  63     -38.317 -45.162  -4.522  1.00 14.17           O  
ATOM    933  CG  ASN A  63     -42.172 -44.354  -3.159  1.00 14.17           C  
ATOM    934  ND2 ASN A  63     -43.396 -43.918  -2.977  1.00 14.17           N  
ATOM    935 HD21 ASN A  63     -44.124 -44.589  -3.174  1.00 14.17           H  
ATOM    936 HD22 ASN A  63     -43.580 -43.012  -2.571  1.00 14.17           H  
ATOM    937  OD1 ASN A  63     -42.012 -45.477  -3.590  1.00 14.17           O  
ATOM    938  N   ILE A  64     -39.109 -43.165  -5.123  1.00 13.78           N  
ATOM    939  H   ILE A  64     -39.460 -42.284  -4.778  1.00 13.78           H  
ATOM    940  CA  ILE A  64     -39.027 -43.288  -6.637  1.00 13.78           C  
ATOM    941  HA  ILE A  64     -38.493 -44.208  -6.872  1.00 13.78           H  
ATOM    942  C   ILE A  64     -38.211 -42.139  -7.340  1.00 13.78           C  
ATOM    943  CB  ILE A  64     -40.463 -43.418  -7.211  1.00 13.78           C  
ATOM    944  HB  ILE A  64     -40.405 -43.359  -8.298  1.00 13.78           H  
ATOM    945  O   ILE A  64     -37.731 -41.275  -6.618  1.00 13.78           O  
ATOM    946  CG1 ILE A  64     -41.400 -42.291  -6.712  1.00 13.78           C  
ATOM    947 HG12 ILE A  64     -40.875 -41.337  -6.767  1.00 13.78           H  
ATOM    948 HG13 ILE A  64     -41.660 -42.465  -5.668  1.00 13.78           H  
ATOM    949  CG2 ILE A  64     -41.040 -44.810  -6.919  1.00 13.78           C  
ATOM    950 HG21 ILE A  64     -40.363 -45.580  -7.290  1.00 13.78           H  
ATOM    951 HG22 ILE A  64     -42.008 -44.938  -7.403  1.00 13.78           H  
ATOM    952 HG23 ILE A  64     -41.159 -44.955  -5.846  1.00 13.78           H  
ATOM    953  CD1 ILE A  64     -42.707 -42.157  -7.503  1.00 13.78           C  
ATOM    954 HD11 ILE A  64     -43.324 -43.045  -7.372  1.00 13.78           H  
ATOM    955 HD12 ILE A  64     -43.260 -41.293  -7.134  1.00 13.78           H  
ATOM    956 HD13 ILE A  64     -42.496 -42.013  -8.563  1.00 13.78           H  
ATOM    957  N   SER A  65     -37.967 -41.963  -8.673  1.00 13.93           N  
ATOM    958  H   SER A  65     -37.178 -41.345  -8.801  1.00 13.93           H  
ATOM    959  CA  SER A  65     -38.677 -42.221  -9.978  1.00 13.93           C  
ATOM    960  HA  SER A  65     -38.988 -43.264 -10.039  1.00 13.93           H  
ATOM    961  C   SER A  65     -37.755 -41.860 -11.224  1.00 13.93           C  
ATOM    962  CB  SER A  65     -39.897 -41.277  -9.951  1.00 13.93           C  
ATOM    963  HB2 SER A  65     -40.711 -41.681 -10.552  1.00 13.93           H  
ATOM    964  HB3 SER A  65     -40.284 -41.201  -8.935  1.00 13.93           H  
ATOM    965  O   SER A  65     -36.678 -41.337 -10.964  1.00 13.93           O  
ATOM    966  OG  SER A  65     -39.578 -39.968 -10.378  1.00 13.93           O  
ATOM    967  HG  SER A  65     -38.956 -39.591  -9.751  1.00 13.93           H  
ATOM    968  N   VAL A  66     -37.988 -41.941 -12.572  1.00 14.29           N  
ATOM    969  H   VAL A  66     -37.194 -41.513 -13.028  1.00 14.29           H  
ATOM    970  CA  VAL A  66     -38.931 -42.621 -13.538  1.00 14.29           C  
ATOM    971  HA  VAL A  66     -38.814 -43.694 -13.390  1.00 14.29           H  
ATOM    972  C   VAL A  66     -38.642 -42.408 -15.087  1.00 14.29           C  
ATOM    973  CB  VAL A  66     -40.409 -42.247 -13.206  1.00 14.29           C  
ATOM    974  HB  VAL A  66     -40.384 -41.375 -12.552  1.00 14.29           H  
ATOM    975  O   VAL A  66     -39.343 -42.986 -15.914  1.00 14.29           O  
ATOM    976  CG1 VAL A  66     -41.397 -41.837 -14.311  1.00 14.29           C  
ATOM    977 HG11 VAL A  66     -40.988 -41.009 -14.890  1.00 14.29           H  
ATOM    978 HG12 VAL A  66     -41.615 -42.681 -14.965  1.00 14.29           H  
ATOM    979 HG13 VAL A  66     -42.330 -41.506 -13.855  1.00 14.29           H  
ATOM    980  CG2 VAL A  66     -41.069 -43.426 -12.472  1.00 14.29           C  
ATOM    981 HG21 VAL A  66     -40.445 -43.763 -11.643  1.00 14.29           H  
ATOM    982 HG22 VAL A  66     -42.040 -43.128 -12.078  1.00 14.29           H  
ATOM    983 HG23 VAL A  66     -41.204 -44.263 -13.158  1.00 14.29           H  
ATOM    984  N   GLY A  67     -37.674 -41.580 -15.541  1.00 14.13           N  
ATOM    985  H   GLY A  67     -37.029 -41.218 -14.853  1.00 14.13           H  
ATOM    986  CA  GLY A  67     -37.607 -40.945 -16.907  1.00 14.13           C  
ATOM    987  HA2 GLY A  67     -38.553 -40.426 -17.060  1.00 14.13           H  
ATOM    988  HA3 GLY A  67     -36.836 -40.175 -16.863  1.00 14.13           H  
ATOM    989  C   GLY A  67     -37.335 -41.764 -18.218  1.00 14.13           C  
ATOM    990  O   GLY A  67     -37.124 -42.968 -18.170  1.00 14.13           O  
ATOM    991  N   ARG A  68     -37.373 -41.107 -19.420  1.00 14.49           N  
ATOM    992  H   ARG A  68     -37.421 -40.100 -19.370  1.00 14.49           H  
ATOM    993  CA  ARG A  68     -37.545 -41.748 -20.778  1.00 14.49           C  
ATOM    994  HA  ARG A  68     -37.390 -42.814 -20.611  1.00 14.49           H  
ATOM    995  C   ARG A  68     -36.570 -41.490 -21.987  1.00 14.49           C  
ATOM    996  CB  ARG A  68     -39.001 -41.586 -21.270  1.00 14.49           C  
ATOM    997  HB2 ARG A  68     -39.001 -41.633 -22.359  1.00 14.49           H  
ATOM    998  HB3 ARG A  68     -39.373 -40.602 -20.986  1.00 14.49           H  
ATOM    999  O   ARG A  68     -35.838 -42.403 -22.333  1.00 14.49           O  
ATOM   1000  CG  ARG A  68     -39.986 -42.665 -20.797  1.00 14.49           C  
ATOM   1001  HG2 ARG A  68     -40.170 -42.565 -19.727  1.00 14.49           H  
ATOM   1002  HG3 ARG A  68     -39.575 -43.653 -21.005  1.00 14.49           H  
ATOM   1003  CD  ARG A  68     -41.289 -42.473 -21.593  1.00 14.49           C  
ATOM   1004  HD2 ARG A  68     -41.051 -42.482 -22.656  1.00 14.49           H  
ATOM   1005  HD3 ARG A  68     -41.709 -41.500 -21.335  1.00 14.49           H  
ATOM   1006  NE  ARG A  68     -42.290 -43.520 -21.329  1.00 14.49           N  
ATOM   1007  HE  ARG A  68     -42.059 -44.191 -20.610  1.00 14.49           H  
ATOM   1008  NH1 ARG A  68     -43.871 -42.785 -22.831  1.00 14.49           N  
ATOM   1009 HH11 ARG A  68     -43.260 -42.017 -23.070  1.00 14.49           H  
ATOM   1010 HH12 ARG A  68     -44.808 -42.835 -23.204  1.00 14.49           H  
ATOM   1011  NH2 ARG A  68     -44.307 -44.559 -21.553  1.00 14.49           N  
ATOM   1012 HH21 ARG A  68     -44.054 -45.184 -20.801  1.00 14.49           H  
ATOM   1013 HH22 ARG A  68     -45.243 -44.585 -21.930  1.00 14.49           H  
ATOM   1014  CZ  ARG A  68     -43.477 -43.619 -21.906  1.00 14.49           C  
ATOM   1015  N   GLY A  69     -36.748 -40.422 -22.803  1.00 14.45           N  
ATOM   1016  H   GLY A  69     -37.278 -39.649 -22.427  1.00 14.45           H  
ATOM   1017  CA  GLY A  69     -36.363 -40.359 -24.263  1.00 14.45           C  
ATOM   1018  HA2 GLY A  69     -36.334 -41.373 -24.663  1.00 14.45           H  
ATOM   1019  HA3 GLY A  69     -37.142 -39.819 -24.802  1.00 14.45           H  
ATOM   1020  C   GLY A  69     -34.996 -39.701 -24.603  1.00 14.45           C  
ATOM   1021  O   GLY A  69     -34.218 -39.528 -23.679  1.00 14.45           O  
ATOM   1022  N   ARG A  70     -34.611 -39.230 -25.823  1.00 14.36           N  
ATOM   1023  H   ARG A  70     -33.674 -38.859 -25.754  1.00 14.36           H  
ATOM   1024  CA  ARG A  70     -35.135 -39.145 -27.239  1.00 14.36           C  
ATOM   1025  HA  ARG A  70     -35.387 -40.145 -27.593  1.00 14.36           H  
ATOM   1026  C   ARG A  70     -33.968 -38.579 -28.164  1.00 14.36           C  
ATOM   1027  CB  ARG A  70     -36.376 -38.221 -27.220  1.00 14.36           C  
ATOM   1028  HB2 ARG A  70     -36.717 -38.075 -26.195  1.00 14.36           H  
ATOM   1029  HB3 ARG A  70     -36.098 -37.231 -27.580  1.00 14.36           H  
ATOM   1030  O   ARG A  70     -32.949 -38.238 -27.585  1.00 14.36           O  
ATOM   1031  CG  ARG A  70     -37.566 -38.789 -28.014  1.00 14.36           C  
ATOM   1032  HG2 ARG A  70     -37.255 -39.032 -29.030  1.00 14.36           H  
ATOM   1033  HG3 ARG A  70     -37.907 -39.706 -27.533  1.00 14.36           H  
ATOM   1034  CD  ARG A  70     -38.728 -37.785 -28.073  1.00 14.36           C  
ATOM   1035  HD2 ARG A  70     -38.361 -36.853 -28.503  1.00 14.36           H  
ATOM   1036  HD3 ARG A  70     -39.073 -37.589 -27.058  1.00 14.36           H  
ATOM   1037  NE  ARG A  70     -39.850 -38.292 -28.890  1.00 14.36           N  
ATOM   1038  HE  ARG A  70     -39.756 -39.227 -29.261  1.00 14.36           H  
ATOM   1039  NH1 ARG A  70     -41.184 -36.417 -28.799  1.00 14.36           N  
ATOM   1040 HH11 ARG A  70     -40.489 -35.945 -28.238  1.00 14.36           H  
ATOM   1041 HH12 ARG A  70     -42.029 -35.929 -29.061  1.00 14.36           H  
ATOM   1042  NH2 ARG A  70     -41.870 -38.198 -29.946  1.00 14.36           N  
ATOM   1043 HH21 ARG A  70     -42.707 -37.689 -30.191  1.00 14.36           H  
ATOM   1044 HH22 ARG A  70     -41.737 -39.132 -30.308  1.00 14.36           H  
ATOM   1045  CZ  ARG A  70     -40.957 -37.635 -29.206  1.00 14.36           C  
ATOM   1046  N   ALA A  71     -33.935 -38.382 -29.511  1.00 15.10           N  
ATOM   1047  H   ALA A  71     -33.016 -38.068 -29.788  1.00 15.10           H  
ATOM   1048  CA  ALA A  71     -34.919 -38.463 -30.619  1.00 15.10           C  
ATOM   1049  HA  ALA A  71     -35.594 -39.288 -30.392  1.00 15.10           H  
ATOM   1050  C   ALA A  71     -34.442 -38.713 -32.107  1.00 15.10           C  
ATOM   1051  CB  ALA A  71     -35.733 -37.155 -30.649  1.00 15.10           C  
ATOM   1052  HB1 ALA A  71     -35.087 -36.320 -30.921  1.00 15.10           H  
ATOM   1053  HB2 ALA A  71     -36.531 -37.241 -31.386  1.00 15.10           H  
ATOM   1054  HB3 ALA A  71     -36.182 -36.935 -29.680  1.00 15.10           H  
ATOM   1055  O   ALA A  71     -35.010 -39.622 -32.707  1.00 15.10           O  
ATOM   1056  N   ARG A  72     -33.629 -37.850 -32.784  1.00 15.06           N  
ATOM   1057  H   ARG A  72     -33.083 -37.182 -32.258  1.00 15.06           H  
ATOM   1058  CA  ARG A  72     -33.666 -37.619 -34.284  1.00 15.06           C  
ATOM   1059  HA  ARG A  72     -33.633 -38.583 -34.791  1.00 15.06           H  
ATOM   1060  C   ARG A  72     -32.453 -36.775 -34.848  1.00 15.06           C  
ATOM   1061  CB  ARG A  72     -35.023 -36.915 -34.545  1.00 15.06           C  
ATOM   1062  HB2 ARG A  72     -34.857 -35.930 -34.981  1.00 15.06           H  
ATOM   1063  HB3 ARG A  72     -35.541 -36.706 -33.609  1.00 15.06           H  
ATOM   1064  O   ARG A  72     -31.763 -36.238 -33.992  1.00 15.06           O  
ATOM   1065  CG  ARG A  72     -35.962 -37.769 -35.409  1.00 15.06           C  
ATOM   1066  HG2 ARG A  72     -35.412 -38.129 -36.278  1.00 15.06           H  
ATOM   1067  HG3 ARG A  72     -36.289 -38.639 -34.839  1.00 15.06           H  
ATOM   1068  CD  ARG A  72     -37.197 -36.969 -35.856  1.00 15.06           C  
ATOM   1069  HD2 ARG A  72     -37.855 -36.820 -34.999  1.00 15.06           H  
ATOM   1070  HD3 ARG A  72     -36.864 -35.993 -36.210  1.00 15.06           H  
ATOM   1071  NE  ARG A  72     -37.928 -37.659 -36.940  1.00 15.06           N  
ATOM   1072  HE  ARG A  72     -37.682 -38.625 -37.104  1.00 15.06           H  
ATOM   1073  NH1 ARG A  72     -39.154 -35.873 -37.726  1.00 15.06           N  
ATOM   1074 HH11 ARG A  72     -39.750 -35.477 -38.439  1.00 15.06           H  
ATOM   1075 HH12 ARG A  72     -38.772 -35.284 -37.000  1.00 15.06           H  
ATOM   1076  NH2 ARG A  72     -39.225 -37.817 -38.809  1.00 15.06           N  
ATOM   1077 HH21 ARG A  72     -39.826 -37.392 -39.500  1.00 15.06           H  
ATOM   1078 HH22 ARG A  72     -38.900 -38.760 -38.968  1.00 15.06           H  
ATOM   1079  CZ  ARG A  72     -38.763 -37.115 -37.813  1.00 15.06           C  
ATOM   1080  N   LEU A  73     -32.122 -36.530 -36.156  1.00 15.15           N  
ATOM   1081  H   LEU A  73     -31.247 -36.028 -36.214  1.00 15.15           H  
ATOM   1082  CA  LEU A  73     -32.731 -36.836 -37.498  1.00 15.15           C  
ATOM   1083  HA  LEU A  73     -33.190 -37.820 -37.408  1.00 15.15           H  
ATOM   1084  C   LEU A  73     -31.787 -36.936 -38.782  1.00 15.15           C  
ATOM   1085  CB  LEU A  73     -33.861 -35.821 -37.798  1.00 15.15           C  
ATOM   1086  HB2 LEU A  73     -33.418 -34.911 -38.201  1.00 15.15           H  
ATOM   1087  HB3 LEU A  73     -34.308 -35.481 -36.864  1.00 15.15           H  
ATOM   1088  O   LEU A  73     -31.663 -38.053 -39.260  1.00 15.15           O  
ATOM   1089  CG  LEU A  73     -35.026 -36.314 -38.694  1.00 15.15           C  
ATOM   1090  HG  LEU A  73     -35.580 -37.057 -38.121  1.00 15.15           H  
ATOM   1091  CD1 LEU A  73     -36.006 -35.167 -38.967  1.00 15.15           C  
ATOM   1092 HD11 LEU A  73     -36.292 -34.678 -38.035  1.00 15.15           H  
ATOM   1093 HD12 LEU A  73     -35.548 -34.424 -39.620  1.00 15.15           H  
ATOM   1094 HD13 LEU A  73     -36.890 -35.551 -39.474  1.00 15.15           H  
ATOM   1095  CD2 LEU A  73     -34.685 -37.007 -40.009  1.00 15.15           C  
ATOM   1096 HD21 LEU A  73     -35.591 -37.227 -40.574  1.00 15.15           H  
ATOM   1097 HD22 LEU A  73     -34.034 -36.393 -40.630  1.00 15.15           H  
ATOM   1098 HD23 LEU A  73     -34.179 -37.953 -39.817  1.00 15.15           H  
ATOM   1099  N   ILE A  74     -31.243 -35.839 -39.386  1.00 15.70           N  
ATOM   1100  H   ILE A  74     -31.197 -34.997 -38.829  1.00 15.70           H  
ATOM   1101  CA  ILE A  74     -30.899 -35.610 -40.861  1.00 15.70           C  
ATOM   1102  HA  ILE A  74     -31.138 -36.515 -41.419  1.00 15.70           H  
ATOM   1103  C   ILE A  74     -29.387 -35.281 -41.141  1.00 15.70           C  
ATOM   1104  CB  ILE A  74     -31.734 -34.392 -41.428  1.00 15.70           C  
ATOM   1105  HB  ILE A  74     -31.031 -33.625 -41.755  1.00 15.70           H  
ATOM   1106  O   ILE A  74     -28.722 -34.914 -40.178  1.00 15.70           O  
ATOM   1107  CG1 ILE A  74     -32.663 -33.661 -40.430  1.00 15.70           C  
ATOM   1108 HG12 ILE A  74     -33.480 -34.341 -40.189  1.00 15.70           H  
ATOM   1109 HG13 ILE A  74     -32.097 -33.424 -39.530  1.00 15.70           H  
ATOM   1110  CG2 ILE A  74     -32.569 -34.768 -42.663  1.00 15.70           C  
ATOM   1111 HG21 ILE A  74     -33.499 -34.207 -42.754  1.00 15.70           H  
ATOM   1112 HG22 ILE A  74     -32.826 -35.827 -42.657  1.00 15.70           H  
ATOM   1113 HG23 ILE A  74     -32.003 -34.529 -43.563  1.00 15.70           H  
ATOM   1114  CD1 ILE A  74     -33.314 -32.347 -40.893  1.00 15.70           C  
ATOM   1115 HD11 ILE A  74     -33.773 -31.860 -40.032  1.00 15.70           H  
ATOM   1116 HD12 ILE A  74     -32.556 -31.684 -41.310  1.00 15.70           H  
ATOM   1117 HD13 ILE A  74     -34.097 -32.521 -41.631  1.00 15.70           H  
ATOM   1118  N   ASP A  75     -28.777 -35.149 -42.353  1.00 17.46           N  
ATOM   1119  H   ASP A  75     -27.909 -34.651 -42.216  1.00 17.46           H  
ATOM   1120  CA  ASP A  75     -28.702 -35.972 -43.609  1.00 17.46           C  
ATOM   1121  HA  ASP A  75     -28.700 -37.021 -43.316  1.00 17.46           H  
ATOM   1122  C   ASP A  75     -27.352 -35.760 -44.402  1.00 17.46           C  
ATOM   1123  CB  ASP A  75     -29.854 -35.780 -44.622  1.00 17.46           C  
ATOM   1124  HB2 ASP A  75     -29.465 -36.025 -45.610  1.00 17.46           H  
ATOM   1125  HB3 ASP A  75     -30.152 -34.732 -44.652  1.00 17.46           H  
ATOM   1126  O   ASP A  75     -26.407 -36.500 -44.157  1.00 17.46           O  
ATOM   1127  CG  ASP A  75     -31.060 -36.713 -44.529  1.00 17.46           C  
ATOM   1128  OD1 ASP A  75     -31.089 -37.585 -43.637  1.00 17.46           O  
ATOM   1129  OD2 ASP A  75     -31.964 -36.505 -45.369  1.00 17.46           O  
ATOM   1130  N   THR A  76     -27.250 -34.838 -45.398  1.00 15.38           N  
ATOM   1131  H   THR A  76     -28.015 -34.181 -45.453  1.00 15.38           H  
ATOM   1132  CA  THR A  76     -26.726 -35.215 -46.757  1.00 15.38           C  
ATOM   1133  HA  THR A  76     -26.445 -36.267 -46.704  1.00 15.38           H  
ATOM   1134  C   THR A  76     -25.498 -34.535 -47.429  1.00 15.38           C  
ATOM   1135  CB  THR A  76     -27.852 -35.099 -47.820  1.00 15.38           C  
ATOM   1136  HB  THR A  76     -27.454 -34.628 -48.719  1.00 15.38           H  
ATOM   1137  O   THR A  76     -24.676 -35.250 -47.991  1.00 15.38           O  
ATOM   1138  CG2 THR A  76     -28.406 -36.446 -48.271  1.00 15.38           C  
ATOM   1139 HG21 THR A  76     -29.240 -36.297 -48.957  1.00 15.38           H  
ATOM   1140 HG22 THR A  76     -28.734 -37.041 -47.419  1.00 15.38           H  
ATOM   1141 HG23 THR A  76     -27.622 -36.995 -48.793  1.00 15.38           H  
ATOM   1142  OG1 THR A  76     -28.933 -34.294 -47.391  1.00 15.38           O  
ATOM   1143  HG1 THR A  76     -29.672 -34.884 -47.225  1.00 15.38           H  
ATOM   1144  N   LEU A  77     -25.463 -33.204 -47.606  1.00 15.91           N  
ATOM   1145  H   LEU A  77     -26.085 -32.654 -47.031  1.00 15.91           H  
ATOM   1146  CA  LEU A  77     -24.967 -32.554 -48.861  1.00 15.91           C  
ATOM   1147  HA  LEU A  77     -25.111 -33.254 -49.684  1.00 15.91           H  
ATOM   1148  C   LEU A  77     -23.467 -32.122 -48.910  1.00 15.91           C  
ATOM   1149  CB  LEU A  77     -25.851 -31.301 -49.084  1.00 15.91           C  
ATOM   1150  HB2 LEU A  77     -25.772 -30.683 -48.190  1.00 15.91           H  
ATOM   1151  HB3 LEU A  77     -25.445 -30.699 -49.897  1.00 15.91           H  
ATOM   1152  O   LEU A  77     -22.920 -31.791 -47.864  1.00 15.91           O  
ATOM   1153  CG  LEU A  77     -27.347 -31.555 -49.361  1.00 15.91           C  
ATOM   1154  HG  LEU A  77     -27.772 -32.115 -48.528  1.00 15.91           H  
ATOM   1155  CD1 LEU A  77     -28.080 -30.217 -49.452  1.00 15.91           C  
ATOM   1156 HD11 LEU A  77     -27.953 -29.665 -48.521  1.00 15.91           H  
ATOM   1157 HD12 LEU A  77     -27.684 -29.623 -50.276  1.00 15.91           H  
ATOM   1158 HD13 LEU A  77     -29.145 -30.391 -49.611  1.00 15.91           H  
ATOM   1159  CD2 LEU A  77     -27.623 -32.317 -50.661  1.00 15.91           C  
ATOM   1160 HD21 LEU A  77     -27.301 -31.724 -51.517  1.00 15.91           H  
ATOM   1161 HD22 LEU A  77     -27.106 -33.276 -50.656  1.00 15.91           H  
ATOM   1162 HD23 LEU A  77     -28.693 -32.508 -50.743  1.00 15.91           H  
ATOM   1163  N   LYS A  78     -22.780 -31.943 -50.070  1.00 16.84           N  
ATOM   1164  H   LYS A  78     -21.884 -31.508 -49.899  1.00 16.84           H  
ATOM   1165  CA  LYS A  78     -22.921 -32.569 -51.418  1.00 16.84           C  
ATOM   1166  HA  LYS A  78     -23.037 -33.639 -51.240  1.00 16.84           H  
ATOM   1167  C   LYS A  78     -21.673 -32.461 -52.355  1.00 16.84           C  
ATOM   1168  CB  LYS A  78     -24.167 -32.095 -52.195  1.00 16.84           C  
ATOM   1169  HB2 LYS A  78     -25.025 -32.012 -51.529  1.00 16.84           H  
ATOM   1170  HB3 LYS A  78     -23.985 -31.110 -52.624  1.00 16.84           H  
ATOM   1171  O   LYS A  78     -21.082 -33.504 -52.603  1.00 16.84           O  
ATOM   1172  CG  LYS A  78     -24.558 -33.106 -53.288  1.00 16.84           C  
ATOM   1173  HG2 LYS A  78     -25.022 -33.976 -52.822  1.00 16.84           H  
ATOM   1174  HG3 LYS A  78     -23.667 -33.442 -53.818  1.00 16.84           H  
ATOM   1175  CD  LYS A  78     -25.527 -32.490 -54.304  1.00 16.84           C  
ATOM   1176  HD2 LYS A  78     -25.071 -31.586 -54.706  1.00 16.84           H  
ATOM   1177  HD3 LYS A  78     -26.463 -32.223 -53.812  1.00 16.84           H  
ATOM   1178  CE  LYS A  78     -25.791 -33.476 -55.446  1.00 16.84           C  
ATOM   1179  HE2 LYS A  78     -24.840 -33.930 -55.725  1.00 16.84           H  
ATOM   1180  HE3 LYS A  78     -26.452 -34.267 -55.093  1.00 16.84           H  
ATOM   1181  NZ  LYS A  78     -26.364 -32.779 -56.623  1.00 16.84           N  
ATOM   1182  HZ1 LYS A  78     -27.246 -32.342 -56.393  1.00 16.84           H  
ATOM   1183  HZ2 LYS A  78     -25.728 -32.055 -56.923  1.00 16.84           H  
ATOM   1184  HZ3 LYS A  78     -26.492 -33.417 -57.395  1.00 16.84           H  
ATOM   1185  N   THR A  79     -21.345 -31.296 -52.956  1.00 15.47           N  
ATOM   1186  H   THR A  79     -21.873 -30.471 -52.709  1.00 15.47           H  
ATOM   1187  CA  THR A  79     -20.675 -31.214 -54.298  1.00 15.47           C  
ATOM   1188  HA  THR A  79     -20.404 -32.237 -54.560  1.00 15.47           H  
ATOM   1189  C   THR A  79     -19.291 -30.503 -54.382  1.00 15.47           C  
ATOM   1190  CB  THR A  79     -21.663 -30.773 -55.403  1.00 15.47           C  
ATOM   1191  HB  THR A  79     -21.171 -30.075 -56.082  1.00 15.47           H  
ATOM   1192  O   THR A  79     -18.293 -31.207 -54.305  1.00 15.47           O  
ATOM   1193  CG2 THR A  79     -22.145 -31.950 -56.250  1.00 15.47           C  
ATOM   1194 HG21 THR A  79     -22.872 -31.594 -56.981  1.00 15.47           H  
ATOM   1195 HG22 THR A  79     -22.586 -32.719 -55.617  1.00 15.47           H  
ATOM   1196 HG23 THR A  79     -21.295 -32.372 -56.786  1.00 15.47           H  
ATOM   1197  OG1 THR A  79     -22.843 -30.197 -54.870  1.00 15.47           O  
ATOM   1198  HG1 THR A  79     -22.631 -29.265 -54.776  1.00 15.47           H  
ATOM   1199  N   ASP A  80     -19.121 -29.172 -54.430  1.00 16.20           N  
ATOM   1200  H   ASP A  80     -18.417 -28.884 -53.765  1.00 16.20           H  
ATOM   1201  CA  ASP A  80     -18.916 -28.335 -55.651  1.00 16.20           C  
ATOM   1202  HA  ASP A  80     -19.058 -28.925 -56.557  1.00 16.20           H  
ATOM   1203  C   ASP A  80     -17.474 -27.712 -55.643  1.00 16.20           C  
ATOM   1204  CB  ASP A  80     -19.936 -27.167 -55.612  1.00 16.20           C  
ATOM   1205  HB2 ASP A  80     -19.682 -26.514 -54.778  1.00 16.20           H  
ATOM   1206  HB3 ASP A  80     -19.836 -26.574 -56.521  1.00 16.20           H  
ATOM   1207  O   ASP A  80     -16.959 -27.499 -54.547  1.00 16.20           O  
ATOM   1208  CG  ASP A  80     -21.403 -27.586 -55.453  1.00 16.20           C  
ATOM   1209  OD1 ASP A  80     -22.093 -27.765 -56.477  1.00 16.20           O  
ATOM   1210  OD2 ASP A  80     -21.859 -27.812 -54.305  1.00 16.20           O  
ATOM   1211  N   ASP A  81     -16.747 -27.291 -56.706  1.00 15.77           N  
ATOM   1212  H   ASP A  81     -15.888 -26.862 -56.392  1.00 15.77           H  
ATOM   1213  CA  ASP A  81     -16.758 -27.576 -58.170  1.00 15.77           C  
ATOM   1214  HA  ASP A  81     -16.755 -28.655 -58.327  1.00 15.77           H  
ATOM   1215  C   ASP A  81     -15.507 -26.994 -58.931  1.00 15.77           C  
ATOM   1216  CB  ASP A  81     -18.033 -27.006 -58.817  1.00 15.77           C  
ATOM   1217  HB2 ASP A  81     -18.109 -25.942 -58.593  1.00 15.77           H  
ATOM   1218  HB3 ASP A  81     -18.903 -27.505 -58.392  1.00 15.77           H  
ATOM   1219  O   ASP A  81     -14.829 -27.712 -59.660  1.00 15.77           O  
ATOM   1220  CG  ASP A  81     -18.059 -27.211 -60.337  1.00 15.77           C  
ATOM   1221  OD1 ASP A  81     -18.560 -28.270 -60.766  1.00 15.77           O  
ATOM   1222  OD2 ASP A  81     -17.597 -26.288 -61.050  1.00 15.77           O  
ATOM   1223  N   HIS A  82     -15.198 -25.695 -58.766  1.00 16.00           N  
ATOM   1224  H   HIS A  82     -15.785 -25.208 -58.104  1.00 16.00           H  
ATOM   1225  CA  HIS A  82     -14.457 -24.810 -59.715  1.00 16.00           C  
ATOM   1226  HA  HIS A  82     -14.763 -25.068 -60.728  1.00 16.00           H  
ATOM   1227  C   HIS A  82     -12.894 -24.791 -59.671  1.00 16.00           C  
ATOM   1228  CB  HIS A  82     -14.922 -23.385 -59.354  1.00 16.00           C  
ATOM   1229  HB2 HIS A  82     -14.666 -23.197 -58.312  1.00 16.00           H  
ATOM   1230  HB3 HIS A  82     -14.363 -22.658 -59.944  1.00 16.00           H  
ATOM   1231  O   HIS A  82     -12.318 -25.187 -58.665  1.00 16.00           O  
ATOM   1232  CG  HIS A  82     -16.389 -23.080 -59.539  1.00 16.00           C  
ATOM   1233  CD2 HIS A  82     -17.079 -22.075 -58.917  1.00 16.00           C  
ATOM   1234  HD2 HIS A  82     -16.674 -21.383 -58.193  1.00 16.00           H  
ATOM   1235  ND1 HIS A  82     -17.275 -23.699 -60.390  1.00 16.00           N  
ATOM   1236  HD1 HIS A  82     -17.167 -24.604 -60.827  1.00 16.00           H  
ATOM   1237  CE1 HIS A  82     -18.463 -23.092 -60.273  1.00 16.00           C  
ATOM   1238  HE1 HIS A  82     -19.367 -23.421 -60.764  1.00 16.00           H  
ATOM   1239  NE2 HIS A  82     -18.393 -22.082 -59.392  1.00 16.00           N  
ATOM   1240  N   THR A  83     -12.111 -24.170 -60.594  1.00 15.80           N  
ATOM   1241  H   THR A  83     -11.172 -24.080 -60.232  1.00 15.80           H  
ATOM   1242  CA  THR A  83     -12.175 -24.039 -62.087  1.00 15.80           C  
ATOM   1243  HA  THR A  83     -12.543 -24.988 -62.476  1.00 15.80           H  
ATOM   1244  C   THR A  83     -10.788 -23.826 -62.764  1.00 15.80           C  
ATOM   1245  CB  THR A  83     -13.068 -22.921 -62.685  1.00 15.80           C  
ATOM   1246  HB  THR A  83     -12.663 -22.683 -63.669  1.00 15.80           H  
ATOM   1247  O   THR A  83     -10.360 -24.699 -63.508  1.00 15.80           O  
ATOM   1248  CG2 THR A  83     -14.515 -23.308 -62.970  1.00 15.80           C  
ATOM   1249 HG21 THR A  83     -15.102 -23.378 -62.054  1.00 15.80           H  
ATOM   1250 HG22 THR A  83     -14.971 -22.557 -63.616  1.00 15.80           H  
ATOM   1251 HG23 THR A  83     -14.547 -24.268 -63.485  1.00 15.80           H  
ATOM   1252  OG1 THR A  83     -13.036 -21.724 -61.941  1.00 15.80           O  
ATOM   1253  HG1 THR A  83     -13.897 -21.644 -61.523  1.00 15.80           H  
ATOM   1254  N   SER A  84     -10.134 -22.653 -62.639  1.00 15.95           N  
ATOM   1255  H   SER A  84     -10.471 -22.010 -61.937  1.00 15.95           H  
ATOM   1256  CA  SER A  84      -9.228 -22.075 -63.685  1.00 15.95           C  
ATOM   1257  HA  SER A  84      -8.984 -22.858 -64.403  1.00 15.95           H  
ATOM   1258  C   SER A  84      -7.850 -21.555 -63.149  1.00 15.95           C  
ATOM   1259  CB  SER A  84     -10.069 -21.029 -64.441  1.00 15.95           C  
ATOM   1260  HB2 SER A  84      -9.534 -20.649 -65.311  1.00 15.95           H  
ATOM   1261  HB3 SER A  84     -10.968 -21.513 -64.824  1.00 15.95           H  
ATOM   1262  O   SER A  84      -7.588 -21.714 -61.962  1.00 15.95           O  
ATOM   1263  OG  SER A  84     -10.456 -19.954 -63.603  1.00 15.95           O  
ATOM   1264  HG  SER A  84     -11.230 -20.227 -63.104  1.00 15.95           H  
ATOM   1265  N   ASN A  85      -6.883 -20.964 -63.894  1.00 15.90           N  
ATOM   1266  H   ASN A  85      -6.025 -20.835 -63.377  1.00 15.90           H  
ATOM   1267  CA  ASN A  85      -6.916 -20.391 -65.258  1.00 15.90           C  
ATOM   1268  HA  ASN A  85      -7.595 -21.002 -65.852  1.00 15.90           H  
ATOM   1269  C   ASN A  85      -5.585 -20.378 -66.082  1.00 15.90           C  
ATOM   1270  CB  ASN A  85      -7.490 -18.953 -65.151  1.00 15.90           C  
ATOM   1271  HB2 ASN A  85      -6.701 -18.245 -64.893  1.00 15.90           H  
ATOM   1272  HB3 ASN A  85      -8.222 -18.900 -64.346  1.00 15.90           H  
ATOM   1273  O   ASN A  85      -5.514 -21.064 -67.095  1.00 15.90           O  
ATOM   1274  CG  ASN A  85      -8.187 -18.468 -66.413  1.00 15.90           C  
ATOM   1275  ND2 ASN A  85      -8.655 -17.243 -66.421  1.00 15.90           N  
ATOM   1276 HD21 ASN A  85      -9.177 -16.981 -67.245  1.00 15.90           H  
ATOM   1277 HD22 ASN A  85      -8.602 -16.668 -65.593  1.00 15.90           H  
ATOM   1278  OD1 ASN A  85      -8.331 -19.160 -67.401  1.00 15.90           O  
ATOM   1279  N   GLN A  86      -4.581 -19.538 -65.755  1.00 17.17           N  
ATOM   1280  H   GLN A  86      -4.597 -19.110 -64.840  1.00 17.17           H  
ATOM   1281  CA  GLN A  86      -3.696 -18.904 -66.774  1.00 17.17           C  
ATOM   1282  HA  GLN A  86      -4.054 -19.238 -67.747  1.00 17.17           H  
ATOM   1283  C   GLN A  86      -2.191 -19.301 -66.818  1.00 17.17           C  
ATOM   1284  CB  GLN A  86      -3.907 -17.371 -66.732  1.00 17.17           C  
ATOM   1285  HB2 GLN A  86      -4.238 -17.062 -65.740  1.00 17.17           H  
ATOM   1286  HB3 GLN A  86      -2.972 -16.850 -66.938  1.00 17.17           H  
ATOM   1287  O   GLN A  86      -1.710 -20.093 -66.019  1.00 17.17           O  
ATOM   1288  CG  GLN A  86      -4.943 -16.934 -67.783  1.00 17.17           C  
ATOM   1289  HG2 GLN A  86      -5.903 -17.400 -67.559  1.00 17.17           H  
ATOM   1290  HG3 GLN A  86      -4.624 -17.280 -68.766  1.00 17.17           H  
ATOM   1291  CD  GLN A  86      -5.139 -15.422 -67.864  1.00 17.17           C  
ATOM   1292  NE2 GLN A  86      -6.016 -14.952 -68.723  1.00 17.17           N  
ATOM   1293 HE21 GLN A  86      -6.092 -13.946 -68.766  1.00 17.17           H  
ATOM   1294 HE22 GLN A  86      -6.545 -15.575 -69.317  1.00 17.17           H  
ATOM   1295  OE1 GLN A  86      -4.510 -14.633 -67.182  1.00 17.17           O  
ATOM   1296  N   PHE A  87      -1.482 -18.748 -67.823  1.00 17.01           N  
ATOM   1297  H   PHE A  87      -1.958 -17.998 -68.303  1.00 17.01           H  
ATOM   1298  CA  PHE A  87      -0.403 -19.366 -68.625  1.00 17.01           C  
ATOM   1299  HA  PHE A  87      -0.633 -20.424 -68.751  1.00 17.01           H  
ATOM   1300  C   PHE A  87       1.076 -19.312 -68.154  1.00 17.01           C  
ATOM   1301  CB  PHE A  87      -0.442 -18.689 -70.015  1.00 17.01           C  
ATOM   1302  HB2 PHE A  87       0.565 -18.665 -70.431  1.00 17.01           H  
ATOM   1303  HB3 PHE A  87      -0.751 -17.651 -69.894  1.00 17.01           H  
ATOM   1304  O   PHE A  87       1.721 -20.351 -68.081  1.00 17.01           O  
ATOM   1305  CG  PHE A  87      -1.291 -19.302 -71.100  1.00 17.01           C  
ATOM   1306  CD1 PHE A  87      -0.764 -20.359 -71.865  1.00 17.01           C  
ATOM   1307  HD1 PHE A  87       0.187 -20.798 -71.603  1.00 17.01           H  
ATOM   1308  CD2 PHE A  87      -2.517 -18.713 -71.461  1.00 17.01           C  
ATOM   1309  HD2 PHE A  87      -2.911 -17.879 -70.898  1.00 17.01           H  
ATOM   1310  CE1 PHE A  87      -1.462 -20.826 -72.991  1.00 17.01           C  
ATOM   1311  HE1 PHE A  87      -1.056 -21.635 -73.581  1.00 17.01           H  
ATOM   1312  CE2 PHE A  87      -3.216 -19.185 -72.586  1.00 17.01           C  
ATOM   1313  HE2 PHE A  87      -4.156 -18.734 -72.870  1.00 17.01           H  
ATOM   1314  CZ  PHE A  87      -2.686 -20.237 -73.353  1.00 17.01           C  
ATOM   1315  HZ  PHE A  87      -3.222 -20.598 -74.218  1.00 17.01           H  
ATOM   1316  N   ILE A  88       1.674 -18.111 -68.123  1.00 17.51           N  
ATOM   1317  H   ILE A  88       1.070 -17.307 -68.027  1.00 17.51           H  
ATOM   1318  CA  ILE A  88       3.025 -17.850 -68.707  1.00 17.51           C  
ATOM   1319  HA  ILE A  88       3.274 -18.702 -69.339  1.00 17.51           H  
ATOM   1320  C   ILE A  88       4.159 -17.797 -67.649  1.00 17.51           C  
ATOM   1321  CB  ILE A  88       2.986 -16.572 -69.606  1.00 17.51           C  
ATOM   1322  HB  ILE A  88       3.777 -15.904 -69.265  1.00 17.51           H  
ATOM   1323  O   ILE A  88       3.913 -18.122 -66.497  1.00 17.51           O  
ATOM   1324  CG1 ILE A  88       1.707 -15.699 -69.546  1.00 17.51           C  
ATOM   1325 HG12 ILE A  88       1.484 -15.477 -68.502  1.00 17.51           H  
ATOM   1326 HG13 ILE A  88       0.866 -16.241 -69.980  1.00 17.51           H  
ATOM   1327  CG2 ILE A  88       3.290 -16.982 -71.060  1.00 17.51           C  
ATOM   1328 HG21 ILE A  88       2.456 -17.544 -71.478  1.00 17.51           H  
ATOM   1329 HG22 ILE A  88       3.477 -16.100 -71.672  1.00 17.51           H  
ATOM   1330 HG23 ILE A  88       4.188 -17.599 -71.095  1.00 17.51           H  
ATOM   1331  CD1 ILE A  88       1.819 -14.356 -70.282  1.00 17.51           C  
ATOM   1332 HD11 ILE A  88       1.870 -14.513 -71.359  1.00 17.51           H  
ATOM   1333 HD12 ILE A  88       2.706 -13.819 -69.947  1.00 17.51           H  
ATOM   1334 HD13 ILE A  88       0.938 -13.752 -70.063  1.00 17.51           H  
ATOM   1335  N   THR A  89       5.409 -17.371 -67.895  1.00 18.25           N  
ATOM   1336  H   THR A  89       5.881 -17.179 -67.023  1.00 18.25           H  
ATOM   1337  CA  THR A  89       6.387 -17.798 -68.929  1.00 18.25           C  
ATOM   1338  HA  THR A  89       5.940 -18.570 -69.555  1.00 18.25           H  
ATOM   1339  C   THR A  89       7.592 -18.399 -68.172  1.00 18.25           C  
ATOM   1340  CB  THR A  89       6.943 -16.658 -69.826  1.00 18.25           C  
ATOM   1341  HB  THR A  89       7.802 -16.206 -69.329  1.00 18.25           H  
ATOM   1342  O   THR A  89       7.721 -18.214 -66.966  1.00 18.25           O  
ATOM   1343  CG2 THR A  89       7.376 -17.151 -71.212  1.00 18.25           C  
ATOM   1344 HG21 THR A  89       8.216 -17.841 -71.138  1.00 18.25           H  
ATOM   1345 HG22 THR A  89       6.543 -17.649 -71.710  1.00 18.25           H  
ATOM   1346 HG23 THR A  89       7.697 -16.306 -71.821  1.00 18.25           H  
ATOM   1347  OG1 THR A  89       6.031 -15.627 -70.087  1.00 18.25           O  
ATOM   1348  HG1 THR A  89       6.504 -14.920 -70.533  1.00 18.25           H  
ATOM   1349  N   SER A  90       8.505 -19.092 -68.852  1.00 17.71           N  
ATOM   1350  H   SER A  90       8.425 -19.163 -69.856  1.00 17.71           H  
ATOM   1351  CA  SER A  90       9.525 -19.961 -68.239  1.00 17.71           C  
ATOM   1352  HA  SER A  90       9.075 -20.488 -67.398  1.00 17.71           H  
ATOM   1353  C   SER A  90      10.822 -19.322 -67.714  1.00 17.71           C  
ATOM   1354  CB  SER A  90       9.933 -20.996 -69.294  1.00 17.71           C  
ATOM   1355  HB2 SER A  90       9.075 -21.625 -69.531  1.00 17.71           H  
ATOM   1356  HB3 SER A  90      10.731 -21.630 -68.909  1.00 17.71           H  
ATOM   1357  O   SER A  90      11.616 -20.051 -67.121  1.00 17.71           O  
ATOM   1358  OG  SER A  90      10.366 -20.332 -70.473  1.00 17.71           O  
ATOM   1359  HG  SER A  90      10.798 -20.971 -71.045  1.00 17.71           H  
ATOM   1360  N   GLU A  91      11.130 -18.056 -68.021  1.00 19.85           N  
ATOM   1361  H   GLU A  91      10.419 -17.480 -68.449  1.00 19.85           H  
ATOM   1362  CA  GLU A  91      12.542 -17.661 -68.184  1.00 19.85           C  
ATOM   1363  HA  GLU A  91      12.938 -18.350 -68.930  1.00 19.85           H  
ATOM   1364  C   GLU A  91      13.461 -17.859 -66.961  1.00 19.85           C  
ATOM   1365  CB  GLU A  91      12.710 -16.249 -68.764  1.00 19.85           C  
ATOM   1366  HB2 GLU A  91      13.686 -15.895 -68.432  1.00 19.85           H  
ATOM   1367  HB3 GLU A  91      11.953 -15.575 -68.363  1.00 19.85           H  
ATOM   1368  O   GLU A  91      13.201 -17.422 -65.843  1.00 19.85           O  
ATOM   1369  CG  GLU A  91      12.669 -16.245 -70.307  1.00 19.85           C  
ATOM   1370  HG2 GLU A  91      11.628 -16.235 -70.629  1.00 19.85           H  
ATOM   1371  HG3 GLU A  91      13.125 -17.162 -70.681  1.00 19.85           H  
ATOM   1372  CD  GLU A  91      13.434 -15.068 -70.936  1.00 19.85           C  
ATOM   1373  OE1 GLU A  91      13.306 -14.848 -72.156  1.00 19.85           O  
ATOM   1374  OE2 GLU A  91      14.242 -14.414 -70.233  1.00 19.85           O  
ATOM   1375  N   SER A  92      14.603 -18.493 -67.232  1.00 18.90           N  
ATOM   1376  H   SER A  92      14.793 -18.717 -68.198  1.00 18.90           H  
ATOM   1377  CA  SER A  92      15.437 -19.231 -66.277  1.00 18.90           C  
ATOM   1378  HA  SER A  92      14.804 -19.617 -65.478  1.00 18.90           H  
ATOM   1379  C   SER A  92      16.579 -18.444 -65.625  1.00 18.90           C  
ATOM   1380  CB  SER A  92      16.041 -20.411 -67.051  1.00 18.90           C  
ATOM   1381  HB2 SER A  92      15.240 -21.077 -67.372  1.00 18.90           H  
ATOM   1382  HB3 SER A  92      16.719 -20.974 -66.409  1.00 18.90           H  
ATOM   1383  O   SER A  92      17.434 -19.049 -64.979  1.00 18.90           O  
ATOM   1384  OG  SER A  92      16.737 -19.931 -68.196  1.00 18.90           O  
ATOM   1385  HG  SER A  92      17.328 -20.623 -68.502  1.00 18.90           H  
ATOM   1386  N   LYS A  93      16.684 -17.134 -65.886  1.00 20.59           N  
ATOM   1387  H   LYS A  93      15.887 -16.699 -66.329  1.00 20.59           H  
ATOM   1388  CA  LYS A  93      17.986 -16.441 -65.911  1.00 20.59           C  
ATOM   1389  HA  LYS A  93      18.590 -16.994 -66.630  1.00 20.59           H  
ATOM   1390  C   LYS A  93      18.786 -16.526 -64.600  1.00 20.59           C  
ATOM   1391  CB  LYS A  93      17.841 -15.006 -66.451  1.00 20.59           C  
ATOM   1392  HB2 LYS A  93      18.728 -14.435 -66.179  1.00 20.59           H  
ATOM   1393  HB3 LYS A  93      16.969 -14.526 -66.007  1.00 20.59           H  
ATOM   1394  O   LYS A  93      18.272 -16.337 -63.502  1.00 20.59           O  
ATOM   1395  CG  LYS A  93      17.724 -15.022 -67.988  1.00 20.59           C  
ATOM   1396  HG2 LYS A  93      18.595 -15.536 -68.395  1.00 20.59           H  
ATOM   1397  HG3 LYS A  93      16.831 -15.574 -68.281  1.00 20.59           H  
ATOM   1398  CD  LYS A  93      17.664 -13.613 -68.599  1.00 20.59           C  
ATOM   1399  HD2 LYS A  93      16.734 -13.130 -68.301  1.00 20.59           H  
ATOM   1400  HD3 LYS A  93      18.499 -13.027 -68.216  1.00 20.59           H  
ATOM   1401  CE  LYS A  93      17.782 -13.687 -70.133  1.00 20.59           C  
ATOM   1402  HE2 LYS A  93      18.613 -13.058 -70.452  1.00 20.59           H  
ATOM   1403  HE3 LYS A  93      18.020 -14.713 -70.413  1.00 20.59           H  
ATOM   1404  NZ  LYS A  93      16.538 -13.268 -70.826  1.00 20.59           N  
ATOM   1405  HZ1 LYS A  93      16.564 -13.429 -71.823  1.00 20.59           H  
ATOM   1406  HZ2 LYS A  93      15.750 -13.816 -70.511  1.00 20.59           H  
ATOM   1407  HZ3 LYS A  93      16.280 -12.309 -70.639  1.00 20.59           H  
ATOM   1408  N   GLU A  94      20.088 -16.747 -64.780  1.00 20.14           N  
ATOM   1409  H   GLU A  94      20.381 -16.738 -65.746  1.00 20.14           H  
ATOM   1410  CA  GLU A  94      21.090 -17.373 -63.889  1.00 20.14           C  
ATOM   1411  HA  GLU A  94      20.761 -18.385 -63.648  1.00 20.14           H  
ATOM   1412  C   GLU A  94      21.416 -16.657 -62.555  1.00 20.14           C  
ATOM   1413  CB  GLU A  94      22.409 -17.454 -64.691  1.00 20.14           C  
ATOM   1414  HB2 GLU A  94      22.812 -16.443 -64.746  1.00 20.14           H  
ATOM   1415  HB3 GLU A  94      23.123 -18.067 -64.140  1.00 20.14           H  
ATOM   1416  O   GLU A  94      22.451 -16.920 -61.940  1.00 20.14           O  
ATOM   1417  CG  GLU A  94      22.322 -18.014 -66.122  1.00 20.14           C  
ATOM   1418  HG2 GLU A  94      22.043 -19.066 -66.074  1.00 20.14           H  
ATOM   1419  HG3 GLU A  94      21.559 -17.489 -66.697  1.00 20.14           H  
ATOM   1420  CD  GLU A  94      23.662 -17.834 -66.846  1.00 20.14           C  
ATOM   1421  OE1 GLU A  94      24.251 -18.862 -67.243  1.00 20.14           O  
ATOM   1422  OE2 GLU A  94      24.072 -16.660 -66.997  1.00 20.14           O  
ATOM   1423  N   ASN A  95      20.640 -15.645 -62.175  1.00 20.28           N  
ATOM   1424  H   ASN A  95      19.712 -15.627 -62.572  1.00 20.28           H  
ATOM   1425  CA  ASN A  95      21.236 -14.361 -61.815  1.00 20.28           C  
ATOM   1426  HA  ASN A  95      22.006 -14.194 -62.568  1.00 20.28           H  
ATOM   1427  C   ASN A  95      21.984 -14.319 -60.459  1.00 20.28           C  
ATOM   1428  CB  ASN A  95      20.172 -13.261 -62.002  1.00 20.28           C  
ATOM   1429  HB2 ASN A  95      19.650 -13.089 -61.061  1.00 20.28           H  
ATOM   1430  HB3 ASN A  95      19.438 -13.587 -62.738  1.00 20.28           H  
ATOM   1431  O   ASN A  95      21.788 -15.143 -59.568  1.00 20.28           O  
ATOM   1432  CG  ASN A  95      20.751 -11.950 -62.508  1.00 20.28           C  
ATOM   1433  ND2 ASN A  95      19.913 -11.021 -62.902  1.00 20.28           N  
ATOM   1434 HD21 ASN A  95      20.324 -10.169 -63.256  1.00 20.28           H  
ATOM   1435 HD22 ASN A  95      18.917 -11.183 -62.869  1.00 20.28           H  
ATOM   1436  OD1 ASN A  95      21.949 -11.734 -62.559  1.00 20.28           O  
ATOM   1437  N   ILE A  96      22.871 -13.324 -60.325  1.00 21.11           N  
ATOM   1438  H   ILE A  96      22.881 -12.659 -61.086  1.00 21.11           H  
ATOM   1439  CA  ILE A  96      23.967 -13.218 -59.341  1.00 21.11           C  
ATOM   1440  HA  ILE A  96      24.719 -13.954 -59.623  1.00 21.11           H  
ATOM   1441  C   ILE A  96      23.524 -13.537 -57.895  1.00 21.11           C  
ATOM   1442  CB  ILE A  96      24.628 -11.815 -59.440  1.00 21.11           C  
ATOM   1443  HB  ILE A  96      23.884 -11.070 -59.159  1.00 21.11           H  
ATOM   1444  O   ILE A  96      23.066 -12.676 -57.147  1.00 21.11           O  
ATOM   1445  CG1 ILE A  96      25.123 -11.489 -60.874  1.00 21.11           C  
ATOM   1446 HG12 ILE A  96      26.006 -12.086 -61.101  1.00 21.11           H  
ATOM   1447 HG13 ILE A  96      24.361 -11.749 -61.609  1.00 21.11           H  
ATOM   1448  CG2 ILE A  96      25.825 -11.711 -58.468  1.00 21.11           C  
ATOM   1449 HG21 ILE A  96      26.576 -12.460 -58.720  1.00 21.11           H  
ATOM   1450 HG22 ILE A  96      26.273 -10.719 -58.529  1.00 21.11           H  
ATOM   1451 HG23 ILE A  96      25.497 -11.851 -57.438  1.00 21.11           H  
ATOM   1452  CD1 ILE A  96      25.445 -10.005 -61.096  1.00 21.11           C  
ATOM   1453 HD11 ILE A  96      24.580  -9.394 -60.839  1.00 21.11           H  
ATOM   1454 HD12 ILE A  96      26.303  -9.697 -60.498  1.00 21.11           H  
ATOM   1455 HD13 ILE A  96      25.685  -9.846 -62.148  1.00 21.11           H  
ATOM   1456  N   THR A  97      23.749 -14.781 -57.467  1.00 20.87           N  
ATOM   1457  H   THR A  97      24.033 -15.447 -58.171  1.00 20.87           H  
ATOM   1458  CA  THR A  97      23.202 -15.345 -56.215  1.00 20.87           C  
ATOM   1459  HA  THR A  97      22.125 -15.179 -56.199  1.00 20.87           H  
ATOM   1460  C   THR A  97      23.760 -14.762 -54.913  1.00 20.87           C  
ATOM   1461  CB  THR A  97      23.468 -16.866 -56.159  1.00 20.87           C  
ATOM   1462  HB  THR A  97      23.380 -17.209 -55.128  1.00 20.87           H  
ATOM   1463  O   THR A  97      23.063 -14.679 -53.907  1.00 20.87           O  
ATOM   1464  CG2 THR A  97      22.488 -17.672 -57.001  1.00 20.87           C  
ATOM   1465 HG21 THR A  97      21.474 -17.502 -56.639  1.00 20.87           H  
ATOM   1466 HG22 THR A  97      22.709 -18.736 -56.922  1.00 20.87           H  
ATOM   1467 HG23 THR A  97      22.534 -17.364 -58.045  1.00 20.87           H  
ATOM   1468  OG1 THR A  97      24.759 -17.194 -56.644  1.00 20.87           O  
ATOM   1469  HG1 THR A  97      24.603 -17.686 -57.453  1.00 20.87           H  
ATOM   1470  N   LYS A  98      25.077 -14.540 -54.851  1.00 19.69           N  
ATOM   1471  H   LYS A  98      25.523 -14.519 -55.756  1.00 19.69           H  
ATOM   1472  CA  LYS A  98      25.817 -15.242 -53.783  1.00 19.69           C  
ATOM   1473  HA  LYS A  98      25.210 -16.103 -53.503  1.00 19.69           H  
ATOM   1474  C   LYS A  98      26.040 -14.524 -52.452  1.00 19.69           C  
ATOM   1475  CB  LYS A  98      27.139 -15.775 -54.363  1.00 19.69           C  
ATOM   1476  HB2 LYS A  98      27.979 -15.189 -53.990  1.00 19.69           H  
ATOM   1477  HB3 LYS A  98      27.125 -15.696 -55.450  1.00 19.69           H  
ATOM   1478  O   LYS A  98      26.315 -15.198 -51.463  1.00 19.69           O  
ATOM   1479  CG  LYS A  98      27.330 -17.254 -54.001  1.00 19.69           C  
ATOM   1480  HG2 LYS A  98      27.406 -17.365 -52.920  1.00 19.69           H  
ATOM   1481  HG3 LYS A  98      26.463 -17.814 -54.352  1.00 19.69           H  
ATOM   1482  CD  LYS A  98      28.588 -17.827 -54.664  1.00 19.69           C  
ATOM   1483  HD2 LYS A  98      28.570 -17.587 -55.728  1.00 19.69           H  
ATOM   1484  HD3 LYS A  98      29.474 -17.385 -54.209  1.00 19.69           H  
ATOM   1485  CE  LYS A  98      28.601 -19.349 -54.493  1.00 19.69           C  
ATOM   1486  HE2 LYS A  98      28.641 -19.583 -53.429  1.00 19.69           H  
ATOM   1487  HE3 LYS A  98      27.662 -19.744 -54.881  1.00 19.69           H  
ATOM   1488  NZ  LYS A  98      29.741 -19.978 -55.206  1.00 19.69           N  
ATOM   1489  HZ1 LYS A  98      29.712 -20.982 -55.098  1.00 19.69           H  
ATOM   1490  HZ2 LYS A  98      30.624 -19.644 -54.847  1.00 19.69           H  
ATOM   1491  HZ3 LYS A  98      29.694 -19.777 -56.195  1.00 19.69           H  
ATOM   1492  N   LYS A  99      26.023 -13.187 -52.394  1.00 24.53           N  
ATOM   1493  H   LYS A  99      25.676 -12.686 -53.199  1.00 24.53           H  
ATOM   1494  CA  LYS A  99      26.466 -12.453 -51.189  1.00 24.53           C  
ATOM   1495  HA  LYS A  99      27.225 -13.056 -50.691  1.00 24.53           H  
ATOM   1496  C   LYS A  99      25.356 -12.341 -50.144  1.00 24.53           C  
ATOM   1497  CB  LYS A  99      27.142 -11.112 -51.532  1.00 24.53           C  
ATOM   1498  HB2 LYS A  99      27.179 -10.498 -50.631  1.00 24.53           H  
ATOM   1499  HB3 LYS A  99      26.562 -10.581 -52.287  1.00 24.53           H  
ATOM   1500  O   LYS A  99      24.793 -11.271 -49.931  1.00 24.53           O  
ATOM   1501  CG  LYS A  99      28.586 -11.332 -52.013  1.00 24.53           C  
ATOM   1502  HG2 LYS A  99      28.571 -11.858 -52.967  1.00 24.53           H  
ATOM   1503  HG3 LYS A  99      29.114 -11.947 -51.284  1.00 24.53           H  
ATOM   1504  CD  LYS A  99      29.345 -10.007 -52.172  1.00 24.53           C  
ATOM   1505  HD2 LYS A  99      29.333  -9.470 -51.224  1.00 24.53           H  
ATOM   1506  HD3 LYS A  99      28.848  -9.404 -52.931  1.00 24.53           H  
ATOM   1507  CE  LYS A  99      30.797 -10.284 -52.590  1.00 24.53           C  
ATOM   1508  HE2 LYS A  99      30.784 -10.875 -53.505  1.00 24.53           H  
ATOM   1509  HE3 LYS A  99      31.273 -10.885 -51.815  1.00 24.53           H  
ATOM   1510  NZ  LYS A  99      31.565  -9.031 -52.811  1.00 24.53           N  
ATOM   1511  HZ1 LYS A  99      31.138  -8.476 -53.538  1.00 24.53           H  
ATOM   1512  HZ2 LYS A  99      32.511  -9.240 -53.096  1.00 24.53           H  
ATOM   1513  HZ3 LYS A  99      31.605  -8.479 -51.966  1.00 24.53           H  
ATOM   1514  N   THR A 100      25.119 -13.448 -49.444  1.00 22.40           N  
ATOM   1515  H   THR A 100      25.584 -14.299 -49.727  1.00 22.40           H  
ATOM   1516  CA  THR A 100      24.331 -13.507 -48.210  1.00 22.40           C  
ATOM   1517  HA  THR A 100      23.323 -13.143 -48.407  1.00 22.40           H  
ATOM   1518  C   THR A 100      24.958 -12.615 -47.136  1.00 22.40           C  
ATOM   1519  CB  THR A 100      24.219 -14.958 -47.698  1.00 22.40           C  
ATOM   1520  HB  THR A 100      23.738 -14.955 -46.720  1.00 22.40           H  
ATOM   1521  O   THR A 100      25.762 -13.067 -46.316  1.00 22.40           O  
ATOM   1522  CG2 THR A 100      23.403 -15.845 -48.636  1.00 22.40           C  
ATOM   1523 HG21 THR A 100      23.888 -15.918 -49.610  1.00 22.40           H  
ATOM   1524 HG22 THR A 100      23.320 -16.843 -48.206  1.00 22.40           H  
ATOM   1525 HG23 THR A 100      22.403 -15.431 -48.760  1.00 22.40           H  
ATOM   1526  OG1 THR A 100      25.503 -15.530 -47.585  1.00 22.40           O  
ATOM   1527  HG1 THR A 100      25.952 -15.031 -46.898  1.00 22.40           H  
ATOM   1528  N   LYS A 101      24.572 -11.333 -47.106  1.00 27.05           N  
ATOM   1529  H   LYS A 101      23.998 -11.007 -47.870  1.00 27.05           H  
ATOM   1530  CA  LYS A 101      24.522 -10.603 -45.837  1.00 27.05           C  
ATOM   1531  HA  LYS A 101      25.515 -10.525 -45.395  1.00 27.05           H  
ATOM   1532  C   LYS A 101      23.638 -11.443 -44.919  1.00 27.05           C  
ATOM   1533  CB  LYS A 101      23.899  -9.207 -46.012  1.00 27.05           C  
ATOM   1534  HB2 LYS A 101      23.580  -8.862 -45.029  1.00 27.05           H  
ATOM   1535  HB3 LYS A 101      23.010  -9.281 -46.638  1.00 27.05           H  
ATOM   1536  O   LYS A 101      22.469 -11.643 -45.242  1.00 27.05           O  
ATOM   1537  CG  LYS A 101      24.856  -8.156 -46.596  1.00 27.05           C  
ATOM   1538  HG2 LYS A 101      25.746  -8.096 -45.970  1.00 27.05           H  
ATOM   1539  HG3 LYS A 101      25.145  -8.437 -47.609  1.00 27.05           H  
ATOM   1540  CD  LYS A 101      24.149  -6.792 -46.612  1.00 27.05           C  
ATOM   1541  HD2 LYS A 101      23.313  -6.836 -47.311  1.00 27.05           H  
ATOM   1542  HD3 LYS A 101      23.753  -6.593 -45.616  1.00 27.05           H  
ATOM   1543  CE  LYS A 101      25.091  -5.649 -47.004  1.00 27.05           C  
ATOM   1544  HE2 LYS A 101      25.452  -5.823 -48.018  1.00 27.05           H  
ATOM   1545  HE3 LYS A 101      25.947  -5.661 -46.330  1.00 27.05           H  
ATOM   1546  NZ  LYS A 101      24.394  -4.339 -46.918  1.00 27.05           N  
ATOM   1547  HZ1 LYS A 101      24.049  -4.187 -45.981  1.00 27.05           H  
ATOM   1548  HZ2 LYS A 101      25.011  -3.576 -47.156  1.00 27.05           H  
ATOM   1549  HZ3 LYS A 101      23.598  -4.318 -47.539  1.00 27.05           H  
ATOM   1550  N   GLY A 102      24.204 -11.981 -43.839  1.00 24.63           N  
ATOM   1551  H   GLY A 102      25.183 -11.816 -43.654  1.00 24.63           H  
ATOM   1552  CA  GLY A 102      23.389 -12.625 -42.814  1.00 24.63           C  
ATOM   1553  HA2 GLY A 102      24.000 -12.915 -41.959  1.00 24.63           H  
ATOM   1554  HA3 GLY A 102      22.916 -13.511 -43.237  1.00 24.63           H  
ATOM   1555  C   GLY A 102      22.341 -11.613 -42.347  1.00 24.63           C  
ATOM   1556  O   GLY A 102      22.724 -10.460 -42.118  1.00 24.63           O  
ATOM   1557  N   PRO A 103      21.049 -11.977 -42.284  1.00 27.22           N  
ATOM   1558  CA  PRO A 103      20.036 -11.048 -41.816  1.00 27.22           C  
ATOM   1559  HA  PRO A 103      19.998 -10.172 -42.464  1.00 27.22           H  
ATOM   1560  C   PRO A 103      20.394 -10.612 -40.395  1.00 27.22           C  
ATOM   1561  CB  PRO A 103      18.705 -11.805 -41.890  1.00 27.22           C  
ATOM   1562  HB2 PRO A 103      18.020 -11.517 -41.093  1.00 27.22           H  
ATOM   1563  HB3 PRO A 103      18.245 -11.632 -42.863  1.00 27.22           H  
ATOM   1564  O   PRO A 103      20.804 -11.436 -39.573  1.00 27.22           O  
ATOM   1565  CG  PRO A 103      19.121 -13.272 -41.778  1.00 27.22           C  
ATOM   1566  HG2 PRO A 103      18.400 -13.937 -42.255  1.00 27.22           H  
ATOM   1567  HG3 PRO A 103      19.250 -13.537 -40.728  1.00 27.22           H  
ATOM   1568  CD  PRO A 103      20.476 -13.301 -42.486  1.00 27.22           C  
ATOM   1569  HD2 PRO A 103      20.333 -13.473 -43.552  1.00 27.22           H  
ATOM   1570  HD3 PRO A 103      21.102 -14.081 -42.052  1.00 27.22           H  
ATOM   1571  N   GLU A 104      20.223  -9.325 -40.093  1.00 29.79           N  
ATOM   1572  H   GLU A 104      19.851  -8.698 -40.793  1.00 29.79           H  
ATOM   1573  CA  GLU A 104      20.015  -8.954 -38.699  1.00 29.79           C  
ATOM   1574  HA  GLU A 104      20.846  -9.321 -38.096  1.00 29.79           H  
ATOM   1575  C   GLU A 104      18.744  -9.687 -38.274  1.00 29.79           C  
ATOM   1576  CB  GLU A 104      19.912  -7.431 -38.514  1.00 29.79           C  
ATOM   1577  HB2 GLU A 104      19.150  -7.026 -39.180  1.00 29.79           H  
ATOM   1578  HB3 GLU A 104      19.626  -7.227 -37.483  1.00 29.79           H  
ATOM   1579  O   GLU A 104      17.707  -9.563 -38.926  1.00 29.79           O  
ATOM   1580  CG  GLU A 104      21.267  -6.759 -38.793  1.00 29.79           C  
ATOM   1581  HG2 GLU A 104      21.505  -6.861 -39.852  1.00 29.79           H  
ATOM   1582  HG3 GLU A 104      22.036  -7.290 -38.231  1.00 29.79           H  
ATOM   1583  CD  GLU A 104      21.299  -5.271 -38.411  1.00 29.79           C  
ATOM   1584  OE1 GLU A 104      22.247  -4.884 -37.687  1.00 29.79           O  
ATOM   1585  OE2 GLU A 104      20.420  -4.521 -38.886  1.00 29.79           O  
ATOM   1586  N   SER A 105      18.854 -10.541 -37.258  1.00 30.94           N  
ATOM   1587  H   SER A 105      19.742 -10.656 -36.792  1.00 30.94           H  
ATOM   1588  CA  SER A 105      17.733 -11.331 -36.768  1.00 30.94           C  
ATOM   1589  HA  SER A 105      17.243 -11.830 -37.605  1.00 30.94           H  
ATOM   1590  C   SER A 105      16.736 -10.373 -36.120  1.00 30.94           C  
ATOM   1591  CB  SER A 105      18.239 -12.401 -35.790  1.00 30.94           C  
ATOM   1592  HB2 SER A 105      17.394 -12.967 -35.397  1.00 30.94           H  
ATOM   1593  HB3 SER A 105      18.906 -13.086 -36.313  1.00 30.94           H  
ATOM   1594  O   SER A 105      16.883 -10.036 -34.940  1.00 30.94           O  
ATOM   1595  OG  SER A 105      18.933 -11.774 -34.725  1.00 30.94           O  
ATOM   1596  HG  SER A 105      18.325 -11.087 -34.439  1.00 30.94           H  
ATOM   1597  N   GLU A 106      15.776  -9.883 -36.907  1.00 33.37           N  
ATOM   1598  H   GLU A 106      15.837 -10.045 -37.902  1.00 33.37           H  
ATOM   1599  CA  GLU A 106      14.664  -9.087 -36.406  1.00 33.37           C  
ATOM   1600  HA  GLU A 106      15.042  -8.118 -36.079  1.00 33.37           H  
ATOM   1601  C   GLU A 106      14.047  -9.802 -35.206  1.00 33.37           C  
ATOM   1602  CB  GLU A 106      13.599  -8.857 -37.489  1.00 33.37           C  
ATOM   1603  HB2 GLU A 106      13.312  -9.815 -37.922  1.00 33.37           H  
ATOM   1604  HB3 GLU A 106      12.724  -8.413 -37.015  1.00 33.37           H  
ATOM   1605  O   GLU A 106      13.824 -11.014 -35.228  1.00 33.37           O  
ATOM   1606  CG  GLU A 106      14.082  -7.910 -38.597  1.00 33.37           C  
ATOM   1607  HG2 GLU A 106      14.527  -7.031 -38.130  1.00 33.37           H  
ATOM   1608  HG3 GLU A 106      14.856  -8.407 -39.181  1.00 33.37           H  
ATOM   1609  CD  GLU A 106      12.932  -7.477 -39.521  1.00 33.37           C  
ATOM   1610  OE1 GLU A 106      12.867  -6.266 -39.834  1.00 33.37           O  
ATOM   1611  OE2 GLU A 106      12.126  -8.354 -39.906  1.00 33.37           O  
ATOM   1612  N   ALA A 107      13.816  -9.058 -34.126  1.00 42.75           N  
ATOM   1613  H   ALA A 107      14.009  -8.067 -34.160  1.00 42.75           H  
ATOM   1614  CA  ALA A 107      13.246  -9.615 -32.914  1.00 42.75           C  
ATOM   1615  HA  ALA A 107      13.786 -10.524 -32.650  1.00 42.75           H  
ATOM   1616  C   ALA A 107      11.784  -9.986 -33.181  1.00 42.75           C  
ATOM   1617  CB  ALA A 107      13.420  -8.602 -31.779  1.00 42.75           C  
ATOM   1618  HB1 ALA A 107      12.953  -9.003 -30.880  1.00 42.75           H  
ATOM   1619  HB2 ALA A 107      12.936  -7.660 -32.038  1.00 42.75           H  
ATOM   1620  HB3 ALA A 107      14.480  -8.430 -31.595  1.00 42.75           H  
ATOM   1621  O   ALA A 107      10.899  -9.141 -33.032  1.00 42.75           O  
ATOM   1622  N   ILE A 108      11.554 -11.236 -33.597  1.00 40.78           N  
ATOM   1623  H   ILE A 108      12.359 -11.794 -33.844  1.00 40.78           H  
ATOM   1624  CA  ILE A 108      10.233 -11.755 -33.949  1.00 40.78           C  
ATOM   1625  HA  ILE A 108       9.879 -11.199 -34.817  1.00 40.78           H  
ATOM   1626  C   ILE A 108       9.289 -11.478 -32.778  1.00 40.78           C  
ATOM   1627  CB  ILE A 108      10.279 -13.254 -34.341  1.00 40.78           C  
ATOM   1628  HB  ILE A 108      10.617 -13.831 -33.479  1.00 40.78           H  
ATOM   1629  O   ILE A 108       9.442 -11.998 -31.669  1.00 40.78           O  
ATOM   1630  CG1 ILE A 108      11.268 -13.493 -35.510  1.00 40.78           C  
ATOM   1631 HG12 ILE A 108      12.263 -13.168 -35.206  1.00 40.78           H  
ATOM   1632 HG13 ILE A 108      10.966 -12.892 -36.368  1.00 40.78           H  
ATOM   1633  CG2 ILE A 108       8.865 -13.735 -34.726  1.00 40.78           C  
ATOM   1634 HG21 ILE A 108       8.507 -13.196 -35.604  1.00 40.78           H  
ATOM   1635 HG22 ILE A 108       8.170 -13.581 -33.900  1.00 40.78           H  
ATOM   1636 HG23 ILE A 108       8.875 -14.804 -34.937  1.00 40.78           H  
ATOM   1637  CD1 ILE A 108      11.405 -14.956 -35.956  1.00 40.78           C  
ATOM   1638 HD11 ILE A 108      10.489 -15.301 -36.435  1.00 40.78           H  
ATOM   1639 HD12 ILE A 108      11.633 -15.586 -35.097  1.00 40.78           H  
ATOM   1640 HD13 ILE A 108      12.220 -15.035 -36.676  1.00 40.78           H  
ATOM   1641  N   ALA A 109       8.325 -10.595 -33.017  1.00 46.51           N  
ATOM   1642  H   ALA A 109       8.283 -10.152 -33.924  1.00 46.51           H  
ATOM   1643  CA  ALA A 109       7.238 -10.384 -32.087  1.00 46.51           C  
ATOM   1644  HA  ALA A 109       7.645 -10.313 -31.079  1.00 46.51           H  
ATOM   1645  C   ALA A 109       6.313 -11.604 -32.169  1.00 46.51           C  
ATOM   1646  CB  ALA A 109       6.539  -9.065 -32.423  1.00 46.51           C  
ATOM   1647  HB1 ALA A 109       7.257  -8.246 -32.388  1.00 46.51           H  
ATOM   1648  HB2 ALA A 109       5.754  -8.883 -31.689  1.00 46.51           H  
ATOM   1649  HB3 ALA A 109       6.096  -9.119 -33.418  1.00 46.51           H  
ATOM   1650  O   ALA A 109       5.970 -12.051 -33.265  1.00 46.51           O  
ATOM   1651  N   SER A 110       5.893 -12.146 -31.025  1.00 52.06           N  
ATOM   1652  H   SER A 110       6.216 -11.757 -30.150  1.00 52.06           H  
ATOM   1653  CA  SER A 110       4.864 -13.190 -31.020  1.00 52.06           C  
ATOM   1654  HA  SER A 110       5.193 -13.983 -31.692  1.00 52.06           H  
ATOM   1655  C   SER A 110       3.535 -12.651 -31.570  1.00 52.06           C  
ATOM   1656  CB  SER A 110       4.716 -13.806 -29.620  1.00 52.06           C  
ATOM   1657  HB2 SER A 110       5.699 -14.125 -29.274  1.00 52.06           H  
ATOM   1658  HB3 SER A 110       4.089 -14.695 -29.695  1.00 52.06           H  
ATOM   1659  O   SER A 110       3.362 -11.439 -31.709  1.00 52.06           O  
ATOM   1660  OG  SER A 110       4.146 -12.931 -28.656  1.00 52.06           O  
ATOM   1661  HG  SER A 110       4.338 -13.311 -27.796  1.00 52.06           H  
ATOM   1662  N   GLU A 111       2.549 -13.527 -31.804  1.00 50.37           N  
ATOM   1663  H   GLU A 111       2.756 -14.514 -31.751  1.00 50.37           H  
ATOM   1664  CA  GLU A 111       1.174 -13.146 -32.205  1.00 50.37           C  
ATOM   1665  HA  GLU A 111       1.198 -12.746 -33.218  1.00 50.37           H  
ATOM   1666  C   GLU A 111       0.553 -12.045 -31.300  1.00 50.37           C  
ATOM   1667  CB  GLU A 111       0.267 -14.404 -32.194  1.00 50.37           C  
ATOM   1668  HB2 GLU A 111      -0.759 -14.094 -32.397  1.00 50.37           H  
ATOM   1669  HB3 GLU A 111       0.292 -14.830 -31.191  1.00 50.37           H  
ATOM   1670  O   GLU A 111      -0.368 -11.345 -31.714  1.00 50.37           O  
ATOM   1671  CG  GLU A 111       0.635 -15.505 -33.213  1.00 50.37           C  
ATOM   1672  HG2 GLU A 111       1.683 -15.775 -33.077  1.00 50.37           H  
ATOM   1673  HG3 GLU A 111       0.522 -15.100 -34.219  1.00 50.37           H  
ATOM   1674  CD  GLU A 111      -0.224 -16.786 -33.055  1.00 50.37           C  
ATOM   1675  OE1 GLU A 111      -0.922 -17.206 -34.004  1.00 50.37           O  
ATOM   1676  OE2 GLU A 111      -0.184 -17.415 -31.970  1.00 50.37           O  
ATOM   1677  N   ASN A 112       1.083 -11.852 -30.081  1.00 59.45           N  
ATOM   1678  H   ASN A 112       1.886 -12.418 -29.848  1.00 59.45           H  
ATOM   1679  CA  ASN A 112       0.653 -10.850 -29.098  1.00 59.45           C  
ATOM   1680  HA  ASN A 112      -0.384 -10.586 -29.302  1.00 59.45           H  
ATOM   1681  C   ASN A 112       1.463  -9.532 -29.114  1.00 59.45           C  
ATOM   1682  CB  ASN A 112       0.737 -11.481 -27.697  1.00 59.45           C  
ATOM   1683  HB2 ASN A 112       0.452 -10.737 -26.953  1.00 59.45           H  
ATOM   1684  HB3 ASN A 112       1.770 -11.769 -27.503  1.00 59.45           H  
ATOM   1685  O   ASN A 112       1.243  -8.680 -28.251  1.00 59.45           O  
ATOM   1686  CG  ASN A 112      -0.151 -12.687 -27.472  1.00 59.45           C  
ATOM   1687  ND2 ASN A 112       0.044 -13.352 -26.360  1.00 59.45           N  
ATOM   1688 HD21 ASN A 112       0.806 -13.105 -25.744  1.00 59.45           H  
ATOM   1689 HD22 ASN A 112      -0.449 -14.230 -26.290  1.00 59.45           H  
ATOM   1690  OD1 ASN A 112      -1.016 -13.060 -28.242  1.00 59.45           O  
ATOM   1691  N   GLY A 113       2.445  -9.368 -30.005  1.00 71.89           N  
ATOM   1692  H   GLY A 113       2.593 -10.088 -30.698  1.00 71.89           H  
ATOM   1693  CA  GLY A 113       3.327  -8.193 -30.035  1.00 71.89           C  
ATOM   1694  HA2 GLY A 113       2.722  -7.291 -29.943  1.00 71.89           H  
ATOM   1695  HA3 GLY A 113       3.827  -8.160 -31.003  1.00 71.89           H  
ATOM   1696  C   GLY A 113       4.400  -8.155 -28.934  1.00 71.89           C  
ATOM   1697  O   GLY A 113       4.960  -7.093 -28.674  1.00 71.89           O  
ATOM   1698  N   LEU A 114       4.678  -9.277 -28.256  1.00 80.08           N  
ATOM   1699  H   LEU A 114       4.244 -10.132 -28.574  1.00 80.08           H  
ATOM   1700  CA  LEU A 114       5.720  -9.375 -27.223  1.00 80.08           C  
ATOM   1701  HA  LEU A 114       5.948  -8.376 -26.854  1.00 80.08           H  
ATOM   1702  C   LEU A 114       7.026  -9.940 -27.800  1.00 80.08           C  
ATOM   1703  CB  LEU A 114       5.227 -10.228 -26.036  1.00 80.08           C  
ATOM   1704  HB2 LEU A 114       4.985 -11.223 -26.410  1.00 80.08           H  
ATOM   1705  HB3 LEU A 114       6.049 -10.337 -25.328  1.00 80.08           H  
ATOM   1706  O   LEU A 114       6.995 -10.770 -28.706  1.00 80.08           O  
ATOM   1707  CG  LEU A 114       4.004  -9.673 -25.280  1.00 80.08           C  
ATOM   1708  HG  LEU A 114       3.158  -9.594 -25.962  1.00 80.08           H  
ATOM   1709  CD1 LEU A 114       3.623 -10.640 -24.156  1.00 80.08           C  
ATOM   1710 HD11 LEU A 114       2.738 -10.271 -23.639  1.00 80.08           H  
ATOM   1711 HD12 LEU A 114       3.399 -11.616 -24.585  1.00 80.08           H  
ATOM   1712 HD13 LEU A 114       4.446 -10.738 -23.448  1.00 80.08           H  
ATOM   1713  CD2 LEU A 114       4.262  -8.302 -24.647  1.00 80.08           C  
ATOM   1714 HD21 LEU A 114       3.396  -7.997 -24.060  1.00 80.08           H  
ATOM   1715 HD22 LEU A 114       5.145  -8.344 -24.008  1.00 80.08           H  
ATOM   1716 HD23 LEU A 114       4.414  -7.564 -25.434  1.00 80.08           H  
ATOM   1717  N   PHE A 115       8.165  -9.530 -27.235  1.00 84.77           N  
ATOM   1718  H   PHE A 115       8.112  -8.839 -26.500  1.00 84.77           H  
ATOM   1719  CA  PHE A 115       9.501 -10.019 -27.598  1.00 84.77           C  
ATOM   1720  HA  PHE A 115       9.698  -9.764 -28.639  1.00 84.77           H  
ATOM   1721  C   PHE A 115       9.613 -11.547 -27.443  1.00 84.77           C  
ATOM   1722  CB  PHE A 115      10.519  -9.287 -26.710  1.00 84.77           C  
ATOM   1723  HB2 PHE A 115      10.254  -9.461 -25.667  1.00 84.77           H  
ATOM   1724  HB3 PHE A 115      10.425  -8.217 -26.898  1.00 84.77           H  
ATOM   1725  O   PHE A 115       9.442 -12.079 -26.342  1.00 84.77           O  
ATOM   1726  CG  PHE A 115      11.976  -9.666 -26.906  1.00 84.77           C  
ATOM   1727  CD1 PHE A 115      12.650 -10.437 -25.938  1.00 84.77           C  
ATOM   1728  HD1 PHE A 115      12.117 -10.790 -25.068  1.00 84.77           H  
ATOM   1729  CD2 PHE A 115      12.674  -9.206 -28.037  1.00 84.77           C  
ATOM   1730  HD2 PHE A 115      12.165  -8.599 -28.771  1.00 84.77           H  
ATOM   1731  CE1 PHE A 115      14.013 -10.748 -26.107  1.00 84.77           C  
ATOM   1732  HE1 PHE A 115      14.534 -11.334 -25.364  1.00 84.77           H  
ATOM   1733  CE2 PHE A 115      14.033  -9.528 -28.210  1.00 84.77           C  
ATOM   1734  HE2 PHE A 115      14.568  -9.181 -29.082  1.00 84.77           H  
ATOM   1735  CZ  PHE A 115      14.702 -10.302 -27.248  1.00 84.77           C  
ATOM   1736  HZ  PHE A 115      15.744 -10.547 -27.389  1.00 84.77           H  
ATOM   1737  N   PHE A 116       9.895 -12.249 -28.546  1.00 88.55           N  
ATOM   1738  H   PHE A 116       9.938 -11.774 -29.436  1.00 88.55           H  
ATOM   1739  CA  PHE A 116       9.911 -13.711 -28.601  1.00 88.55           C  
ATOM   1740  HA  PHE A 116      10.112 -14.111 -27.607  1.00 88.55           H  
ATOM   1741  C   PHE A 116      11.025 -14.220 -29.547  1.00 88.55           C  
ATOM   1742  CB  PHE A 116       8.501 -14.176 -28.999  1.00 88.55           C  
ATOM   1743  HB2 PHE A 116       8.317 -13.942 -30.047  1.00 88.55           H  
ATOM   1744  HB3 PHE A 116       7.775 -13.608 -28.417  1.00 88.55           H  
ATOM   1745  O   PHE A 116      10.750 -14.613 -30.678  1.00 88.55           O  
ATOM   1746  CG  PHE A 116       8.232 -15.647 -28.753  1.00 88.55           C  
ATOM   1747  CD1 PHE A 116       8.432 -16.590 -29.776  1.00 88.55           C  
ATOM   1748  HD1 PHE A 116       8.813 -16.275 -30.736  1.00 88.55           H  
ATOM   1749  CD2 PHE A 116       7.749 -16.069 -27.501  1.00 88.55           C  
ATOM   1750  HD2 PHE A 116       7.597 -15.338 -26.720  1.00 88.55           H  
ATOM   1751  CE1 PHE A 116       8.141 -17.947 -29.553  1.00 88.55           C  
ATOM   1752  HE1 PHE A 116       8.300 -18.663 -30.345  1.00 88.55           H  
ATOM   1753  CE2 PHE A 116       7.448 -17.426 -27.280  1.00 88.55           C  
ATOM   1754  HE2 PHE A 116       7.058 -17.757 -26.329  1.00 88.55           H  
ATOM   1755  CZ  PHE A 116       7.638 -18.364 -28.309  1.00 88.55           C  
ATOM   1756  HZ  PHE A 116       7.391 -19.403 -28.150  1.00 88.55           H  
ATOM   1757  N   PRO A 117      12.303 -14.182 -29.118  1.00 89.87           N  
ATOM   1758  CA  PRO A 117      13.424 -14.660 -29.931  1.00 89.87           C  
ATOM   1759  HA  PRO A 117      13.386 -14.212 -30.924  1.00 89.87           H  
ATOM   1760  C   PRO A 117      13.408 -16.191 -30.084  1.00 89.87           C  
ATOM   1761  CB  PRO A 117      14.674 -14.170 -29.191  1.00 89.87           C  
ATOM   1762  HB2 PRO A 117      14.895 -13.146 -29.491  1.00 89.87           H  
ATOM   1763  HB3 PRO A 117      15.539 -14.810 -29.363  1.00 89.87           H  
ATOM   1764  O   PRO A 117      12.759 -16.890 -29.310  1.00 89.87           O  
ATOM   1765  CG  PRO A 117      14.237 -14.188 -27.726  1.00 89.87           C  
ATOM   1766  HG2 PRO A 117      14.306 -15.204 -27.337  1.00 89.87           H  
ATOM   1767  HG3 PRO A 117      14.828 -13.503 -27.118  1.00 89.87           H  
ATOM   1768  CD  PRO A 117      12.771 -13.759 -27.805  1.00 89.87           C  
ATOM   1769  HD2 PRO A 117      12.204 -14.234 -27.004  1.00 89.87           H  
ATOM   1770  HD3 PRO A 117      12.697 -12.674 -27.733  1.00 89.87           H  
ATOM   1771  N   ASP A 118      14.188 -16.735 -31.022  1.00 88.59           N  
ATOM   1772  H   ASP A 118      14.615 -16.132 -31.710  1.00 88.59           H  
ATOM   1773  CA  ASP A 118      14.222 -18.186 -31.289  1.00 88.59           C  
ATOM   1774  HA  ASP A 118      13.218 -18.516 -31.557  1.00 88.59           H  
ATOM   1775  C   ASP A 118      14.703 -19.020 -30.083  1.00 88.59           C  
ATOM   1776  CB  ASP A 118      15.156 -18.467 -32.475  1.00 88.59           C  
ATOM   1777  HB2 ASP A 118      16.185 -18.276 -32.168  1.00 88.59           H  
ATOM   1778  HB3 ASP A 118      15.079 -19.520 -32.744  1.00 88.59           H  
ATOM   1779  O   ASP A 118      14.238 -20.138 -29.846  1.00 88.59           O  
ATOM   1780  CG  ASP A 118      14.830 -17.616 -33.700  1.00 88.59           C  
ATOM   1781  OD1 ASP A 118      13.697 -17.748 -34.206  1.00 88.59           O  
ATOM   1782  OD2 ASP A 118      15.719 -16.821 -34.076  1.00 88.59           O  
ATOM   1783  N   LEU A 119      15.651 -18.484 -29.302  1.00 91.62           N  
ATOM   1784  H   LEU A 119      15.955 -17.549 -29.533  1.00 91.62           H  
ATOM   1785  CA  LEU A 119      16.265 -19.173 -28.166  1.00 91.62           C  
ATOM   1786  HA  LEU A 119      15.981 -20.224 -28.226  1.00 91.62           H  
ATOM   1787  C   LEU A 119      15.743 -18.637 -26.827  1.00 91.62           C  
ATOM   1788  CB  LEU A 119      17.799 -19.120 -28.286  1.00 91.62           C  
ATOM   1789  HB2 LEU A 119      18.091 -19.515 -29.259  1.00 91.62           H  
ATOM   1790  HB3 LEU A 119      18.117 -18.079 -28.235  1.00 91.62           H  
ATOM   1791  O   LEU A 119      16.283 -17.685 -26.265  1.00 91.62           O  
ATOM   1792  CG  LEU A 119      18.521 -19.922 -27.183  1.00 91.62           C  
ATOM   1793  HG  LEU A 119      18.213 -19.559 -26.202  1.00 91.62           H  
ATOM   1794  CD1 LEU A 119      18.234 -21.425 -27.248  1.00 91.62           C  
ATOM   1795 HD11 LEU A 119      17.181 -21.619 -27.046  1.00 91.62           H  
ATOM   1796 HD12 LEU A 119      18.818 -21.946 -26.490  1.00 91.62           H  
ATOM   1797 HD13 LEU A 119      18.490 -21.811 -28.235  1.00 91.62           H  
ATOM   1798  CD2 LEU A 119      20.032 -19.721 -27.295  1.00 91.62           C  
ATOM   1799 HD21 LEU A 119      20.384 -20.088 -28.259  1.00 91.62           H  
ATOM   1800 HD22 LEU A 119      20.537 -20.260 -26.493  1.00 91.62           H  
ATOM   1801 HD23 LEU A 119      20.264 -18.660 -27.211  1.00 91.62           H  
ATOM   1802  N   ILE A 120      14.734 -19.321 -26.287  1.00 92.97           N  
ATOM   1803  H   ILE A 120      14.279 -19.990 -26.891  1.00 92.97           H  
ATOM   1804  CA  ILE A 120      14.076 -18.995 -25.004  1.00 92.97           C  
ATOM   1805  HA  ILE A 120      14.574 -18.123 -24.581  1.00 92.97           H  
ATOM   1806  C   ILE A 120      14.229 -20.079 -23.923  1.00 92.97           C  
ATOM   1807  CB  ILE A 120      12.603 -18.586 -25.242  1.00 92.97           C  
ATOM   1808  HB  ILE A 120      12.136 -18.396 -24.276  1.00 92.97           H  
ATOM   1809  O   ILE A 120      13.744 -19.900 -22.809  1.00 92.97           O  
ATOM   1810  CG1 ILE A 120      11.794 -19.695 -25.957  1.00 92.97           C  
ATOM   1811 HG12 ILE A 120      12.319 -20.038 -26.848  1.00 92.97           H  
ATOM   1812 HG13 ILE A 120      11.701 -20.539 -25.274  1.00 92.97           H  
ATOM   1813  CG2 ILE A 120      12.593 -17.260 -26.013  1.00 92.97           C  
ATOM   1814 HG21 ILE A 120      12.963 -17.431 -27.024  1.00 92.97           H  
ATOM   1815 HG22 ILE A 120      11.586 -16.845 -26.069  1.00 92.97           H  
ATOM   1816 HG23 ILE A 120      13.248 -16.535 -25.532  1.00 92.97           H  
ATOM   1817  CD1 ILE A 120      10.388 -19.270 -26.396  1.00 92.97           C  
ATOM   1818 HD11 ILE A 120       9.864 -18.795 -25.567  1.00 92.97           H  
ATOM   1819 HD12 ILE A 120       9.830 -20.146 -26.727  1.00 92.97           H  
ATOM   1820 HD13 ILE A 120      10.454 -18.571 -27.230  1.00 92.97           H  
ATOM   1821  N   TYR A 121      14.948 -21.170 -24.216  1.00 94.64           N  
ATOM   1822  H   TYR A 121      15.357 -21.229 -25.138  1.00 94.64           H  
ATOM   1823  CA  TYR A 121      15.225 -22.270 -23.280  1.00 94.64           C  
ATOM   1824  HA  TYR A 121      14.687 -22.082 -22.351  1.00 94.64           H  
ATOM   1825  C   TYR A 121      16.718 -22.391 -22.955  1.00 94.64           C  
ATOM   1826  CB  TYR A 121      14.716 -23.602 -23.843  1.00 94.64           C  
ATOM   1827  HB2 TYR A 121      15.431 -23.968 -24.580  1.00 94.64           H  
ATOM   1828  HB3 TYR A 121      14.683 -24.329 -23.032  1.00 94.64           H  
ATOM   1829  O   TYR A 121      17.562 -22.382 -23.851  1.00 94.64           O  
ATOM   1830  CG  TYR A 121      13.354 -23.526 -24.495  1.00 94.64           C  
ATOM   1831  CD1 TYR A 121      12.224 -23.210 -23.721  1.00 94.64           C  
ATOM   1832  HD1 TYR A 121      12.327 -23.025 -22.662  1.00 94.64           H  
ATOM   1833  CD2 TYR A 121      13.228 -23.717 -25.884  1.00 94.64           C  
ATOM   1834  HD2 TYR A 121      14.098 -23.934 -26.487  1.00 94.64           H  
ATOM   1835  CE1 TYR A 121      10.963 -23.100 -24.333  1.00 94.64           C  
ATOM   1836  HE1 TYR A 121      10.102 -22.849 -23.732  1.00 94.64           H  
ATOM   1837  CE2 TYR A 121      11.972 -23.590 -26.504  1.00 94.64           C  
ATOM   1838  HE2 TYR A 121      11.884 -23.709 -27.573  1.00 94.64           H  
ATOM   1839  OH  TYR A 121       9.628 -23.129 -26.330  1.00 94.64           O  
ATOM   1840  HH  TYR A 121       9.696 -23.229 -27.282  1.00 94.64           H  
ATOM   1841  CZ  TYR A 121      10.835 -23.281 -25.728  1.00 94.64           C  
ATOM   1842  N   GLY A 122      17.050 -22.522 -21.673  1.00 96.26           N  
ATOM   1843  H   GLY A 122      16.294 -22.568 -21.005  1.00 96.26           H  
ATOM   1844  CA  GLY A 122      18.413 -22.721 -21.188  1.00 96.26           C  
ATOM   1845  HA2 GLY A 122      19.096 -22.118 -21.786  1.00 96.26           H  
ATOM   1846  HA3 GLY A 122      18.491 -22.378 -20.156  1.00 96.26           H  
ATOM   1847  C   GLY A 122      18.873 -24.180 -21.256  1.00 96.26           C  
ATOM   1848  O   GLY A 122      18.079 -25.118 -21.239  1.00 96.26           O  
ATOM   1849  N   SER A 123      20.191 -24.360 -21.284  1.00 95.78           N  
ATOM   1850  H   SER A 123      20.754 -23.523 -21.234  1.00 95.78           H  
ATOM   1851  CA  SER A 123      20.905 -25.634 -21.396  1.00 95.78           C  
ATOM   1852  HA  SER A 123      20.182 -26.441 -21.516  1.00 95.78           H  
ATOM   1853  C   SER A 123      21.773 -25.975 -20.177  1.00 95.78           C  
ATOM   1854  CB  SER A 123      21.785 -25.594 -22.653  1.00 95.78           C  
ATOM   1855  HB2 SER A 123      22.169 -26.596 -22.846  1.00 95.78           H  
ATOM   1856  HB3 SER A 123      21.180 -25.291 -23.507  1.00 95.78           H  
ATOM   1857  O   SER A 123      22.248 -27.105 -20.076  1.00 95.78           O  
ATOM   1858  OG  SER A 123      22.884 -24.697 -22.501  1.00 95.78           O  
ATOM   1859  HG  SER A 123      22.524 -23.835 -22.280  1.00 95.78           H  
ATOM   1860  N   LYS A 124      22.050 -25.021 -19.273  1.00 95.82           N  
ATOM   1861  H   LYS A 124      21.636 -24.110 -19.407  1.00 95.82           H  
ATOM   1862  CA  LYS A 124      23.000 -25.202 -18.155  1.00 95.82           C  
ATOM   1863  HA  LYS A 124      23.656 -26.034 -18.409  1.00 95.82           H  
ATOM   1864  C   LYS A 124      22.321 -25.624 -16.852  1.00 95.82           C  
ATOM   1865  CB  LYS A 124      23.880 -23.951 -17.948  1.00 95.82           C  
ATOM   1866  HB2 LYS A 124      23.250 -23.135 -17.592  1.00 95.82           H  
ATOM   1867  HB3 LYS A 124      24.606 -24.170 -17.166  1.00 95.82           H  
ATOM   1868  O   LYS A 124      21.152 -25.321 -16.613  1.00 95.82           O  
ATOM   1869  CG  LYS A 124      24.655 -23.452 -19.182  1.00 95.82           C  
ATOM   1870  HG2 LYS A 124      23.950 -22.950 -19.845  1.00 95.82           H  
ATOM   1871  HG3 LYS A 124      25.383 -22.709 -18.858  1.00 95.82           H  
ATOM   1872  CD  LYS A 124      25.370 -24.535 -20.000  1.00 95.82           C  
ATOM   1873  HD2 LYS A 124      26.171 -24.987 -19.415  1.00 95.82           H  
ATOM   1874  HD3 LYS A 124      24.650 -25.308 -20.269  1.00 95.82           H  
ATOM   1875  CE  LYS A 124      25.930 -23.915 -21.287  1.00 95.82           C  
ATOM   1876  HE2 LYS A 124      25.368 -23.006 -21.500  1.00 95.82           H  
ATOM   1877  HE3 LYS A 124      26.975 -23.643 -21.137  1.00 95.82           H  
ATOM   1878  NZ  LYS A 124      25.773 -24.839 -22.434  1.00 95.82           N  
ATOM   1879  HZ1 LYS A 124      26.126 -24.435 -23.289  1.00 95.82           H  
ATOM   1880  HZ2 LYS A 124      26.208 -25.734 -22.265  1.00 95.82           H  
ATOM   1881  HZ3 LYS A 124      24.785 -24.995 -22.578  1.00 95.82           H  
ATOM   1882  N   GLY A 125      23.099 -26.277 -15.990  1.00 96.69           N  
ATOM   1883  H   GLY A 125      24.041 -26.496 -16.282  1.00 96.69           H  
ATOM   1884  CA  GLY A 125      22.619 -26.937 -14.775  1.00 96.69           C  
ATOM   1885  HA2 GLY A 125      23.403 -26.913 -14.019  1.00 96.69           H  
ATOM   1886  HA3 GLY A 125      21.752 -26.410 -14.377  1.00 96.69           H  
ATOM   1887  C   GLY A 125      22.226 -28.398 -15.021  1.00 96.69           C  
ATOM   1888  O   GLY A 125      22.098 -28.840 -16.162  1.00 96.69           O  
ATOM   1889  N   SER A 126      22.049 -29.156 -13.943  1.00 95.96           N  
ATOM   1890  H   SER A 126      22.140 -28.723 -13.036  1.00 95.96           H  
ATOM   1891  CA  SER A 126      21.711 -30.584 -14.007  1.00 95.96           C  
ATOM   1892  HA  SER A 126      22.241 -31.037 -14.845  1.00 95.96           H  
ATOM   1893  C   SER A 126      20.212 -30.791 -14.205  1.00 95.96           C  
ATOM   1894  CB  SER A 126      22.153 -31.300 -12.729  1.00 95.96           C  
ATOM   1895  HB2 SER A 126      21.648 -30.859 -11.870  1.00 95.96           H  
ATOM   1896  HB3 SER A 126      21.885 -32.354 -12.798  1.00 95.96           H  
ATOM   1897  O   SER A 126      19.417 -30.163 -13.508  1.00 95.96           O  
ATOM   1898  OG  SER A 126      23.553 -31.180 -12.571  1.00 95.96           O  
ATOM   1899  HG  SER A 126      23.835 -31.717 -11.826  1.00 95.96           H  
ATOM   1900  N   SER A 127      19.816 -31.698 -15.102  1.00 94.23           N  
ATOM   1901  H   SER A 127      20.515 -32.184 -15.645  1.00 94.23           H  
ATOM   1902  CA  SER A 127      18.404 -32.067 -15.277  1.00 94.23           C  
ATOM   1903  HA  SER A 127      17.846 -31.167 -15.535  1.00 94.23           H  
ATOM   1904  C   SER A 127      17.811 -32.648 -13.986  1.00 94.23           C  
ATOM   1905  CB  SER A 127      18.241 -33.056 -16.434  1.00 94.23           C  
ATOM   1906  HB2 SER A 127      18.632 -32.605 -17.347  1.00 94.23           H  
ATOM   1907  HB3 SER A 127      18.793 -33.971 -16.219  1.00 94.23           H  
ATOM   1908  O   SER A 127      18.445 -33.466 -13.315  1.00 94.23           O  
ATOM   1909  OG  SER A 127      16.874 -33.359 -16.612  1.00 94.23           O  
ATOM   1910  HG  SER A 127      16.730 -33.709 -17.495  1.00 94.23           H  
ATOM   1911  N   VAL A 128      16.596 -32.222 -13.638  1.00 93.91           N  
ATOM   1912  H   VAL A 128      16.143 -31.561 -14.253  1.00 93.91           H  
ATOM   1913  CA  VAL A 128      15.836 -32.678 -12.468  1.00 93.91           C  
ATOM   1914  HA  VAL A 128      16.271 -33.618 -12.126  1.00 93.91           H  
ATOM   1915  C   VAL A 128      14.386 -32.976 -12.847  1.00 93.91           C  
ATOM   1916  CB  VAL A 128      15.904 -31.682 -11.287  1.00 93.91           C  
ATOM   1917  HB  VAL A 128      15.195 -32.015 -10.529  1.00 93.91           H  
ATOM   1918  O   VAL A 128      13.767 -32.252 -13.624  1.00 93.91           O  
ATOM   1919  CG1 VAL A 128      17.295 -31.688 -10.643  1.00 93.91           C  
ATOM   1920 HG11 VAL A 128      17.288 -31.062  -9.750  1.00 93.91           H  
ATOM   1921 HG12 VAL A 128      18.035 -31.306 -11.346  1.00 93.91           H  
ATOM   1922 HG13 VAL A 128      17.567 -32.705 -10.360  1.00 93.91           H  
ATOM   1923  CG2 VAL A 128      15.559 -30.233 -11.654  1.00 93.91           C  
ATOM   1924 HG21 VAL A 128      14.580 -30.191 -12.131  1.00 93.91           H  
ATOM   1925 HG22 VAL A 128      15.535 -29.619 -10.753  1.00 93.91           H  
ATOM   1926 HG23 VAL A 128      16.308 -29.832 -12.337  1.00 93.91           H  
ATOM   1927  N   ASN A 129      13.828 -34.042 -12.265  1.00 91.45           N  
ATOM   1928  H   ASN A 129      14.378 -34.571 -11.604  1.00 91.45           H  
ATOM   1929  CA  ASN A 129      12.402 -34.342 -12.385  1.00 91.45           C  
ATOM   1930  HA  ASN A 129      12.095 -34.208 -13.422  1.00 91.45           H  
ATOM   1931  C   ASN A 129      11.608 -33.362 -11.513  1.00 91.45           C  
ATOM   1932  CB  ASN A 129      12.116 -35.795 -11.964  1.00 91.45           C  
ATOM   1933  HB2 ASN A 129      12.422 -35.934 -10.927  1.00 91.45           H  
ATOM   1934  HB3 ASN A 129      11.041 -35.966 -12.013  1.00 91.45           H  
ATOM   1935  O   ASN A 129      11.813 -33.314 -10.297  1.00 91.45           O  
ATOM   1936  CG  ASN A 129      12.793 -36.829 -12.843  1.00 91.45           C  
ATOM   1937  ND2 ASN A 129      13.648 -37.653 -12.288  1.00 91.45           N  
ATOM   1938 HD21 ASN A 129      14.167 -38.258 -12.908  1.00 91.45           H  
ATOM   1939 HD22 ASN A 129      13.885 -37.559 -11.310  1.00 91.45           H  
ATOM   1940  OD1 ASN A 129      12.521 -36.967 -14.023  1.00 91.45           O  
ATOM   1941  N   ILE A 130      10.694 -32.621 -12.130  1.00 93.18           N  
ATOM   1942  H   ILE A 130      10.590 -32.701 -13.132  1.00 93.18           H  
ATOM   1943  CA  ILE A 130       9.836 -31.641 -11.469  1.00 93.18           C  
ATOM   1944  HA  ILE A 130      10.095 -31.571 -10.412  1.00 93.18           H  
ATOM   1945  C   ILE A 130       8.385 -32.098 -11.543  1.00 93.18           C  
ATOM   1946  CB  ILE A 130      10.042 -30.261 -12.126  1.00 93.18           C  
ATOM   1947  HB  ILE A 130       9.943 -30.387 -13.204  1.00 93.18           H  
ATOM   1948  O   ILE A 130       7.928 -32.532 -12.593  1.00 93.18           O  
ATOM   1949  CG1 ILE A 130      11.458 -29.692 -11.878  1.00 93.18           C  
ATOM   1950 HG12 ILE A 130      12.182 -30.340 -12.372  1.00 93.18           H  
ATOM   1951 HG13 ILE A 130      11.528 -28.715 -12.357  1.00 93.18           H  
ATOM   1952  CG2 ILE A 130       8.962 -29.258 -11.697  1.00 93.18           C  
ATOM   1953 HG21 ILE A 130       8.914 -29.206 -10.609  1.00 93.18           H  
ATOM   1954 HG22 ILE A 130       9.188 -28.280 -12.123  1.00 93.18           H  
ATOM   1955 HG23 ILE A 130       7.987 -29.559 -12.081  1.00 93.18           H  
ATOM   1956  CD1 ILE A 130      11.877 -29.537 -10.409  1.00 93.18           C  
ATOM   1957 HD11 ILE A 130      11.188 -28.878  -9.882  1.00 93.18           H  
ATOM   1958 HD12 ILE A 130      12.879 -29.110 -10.372  1.00 93.18           H  
ATOM   1959 HD13 ILE A 130      11.910 -30.507  -9.911  1.00 93.18           H  
ATOM   1960  N   TYR A 131       7.648 -31.936 -10.448  1.00 93.39           N  
ATOM   1961  H   TYR A 131       8.098 -31.541  -9.635  1.00 93.39           H  
ATOM   1962  CA  TYR A 131       6.191 -32.049 -10.422  1.00 93.39           C  
ATOM   1963  HA  TYR A 131       5.844 -32.407 -11.391  1.00 93.39           H  
ATOM   1964  C   TYR A 131       5.577 -30.664 -10.204  1.00 93.39           C  
ATOM   1965  CB  TYR A 131       5.744 -33.087  -9.384  1.00 93.39           C  
ATOM   1966  HB2 TYR A 131       4.655 -33.098  -9.341  1.00 93.39           H  
ATOM   1967  HB3 TYR A 131       6.109 -32.793  -8.400  1.00 93.39           H  
ATOM   1968  O   TYR A 131       6.190 -29.793  -9.583  1.00 93.39           O  
ATOM   1969  CG  TYR A 131       6.239 -34.491  -9.686  1.00 93.39           C  
ATOM   1970  CD1 TYR A 131       5.397 -35.421 -10.327  1.00 93.39           C  
ATOM   1971  HD1 TYR A 131       4.387 -35.143 -10.590  1.00 93.39           H  
ATOM   1972  CD2 TYR A 131       7.553 -34.859  -9.334  1.00 93.39           C  
ATOM   1973  HD2 TYR A 131       8.194 -34.150  -8.832  1.00 93.39           H  
ATOM   1974  CE1 TYR A 131       5.873 -36.713 -10.624  1.00 93.39           C  
ATOM   1975  HE1 TYR A 131       5.234 -37.435 -11.111  1.00 93.39           H  
ATOM   1976  CE2 TYR A 131       8.033 -36.147  -9.628  1.00 93.39           C  
ATOM   1977  HE2 TYR A 131       9.041 -36.414  -9.345  1.00 93.39           H  
ATOM   1978  OH  TYR A 131       7.678 -38.304 -10.591  1.00 93.39           O  
ATOM   1979  HH  TYR A 131       8.573 -38.388 -10.253  1.00 93.39           H  
ATOM   1980  CZ  TYR A 131       7.194 -37.072 -10.282  1.00 93.39           C  
ATOM   1981  N   CYS A 132       4.374 -30.433 -10.719  1.00 94.31           N  
ATOM   1982  H   CYS A 132       3.908 -31.173 -11.225  1.00 94.31           H  
ATOM   1983  CA  CYS A 132       3.721 -29.124 -10.675  1.00 94.31           C  
ATOM   1984  HA  CYS A 132       4.131 -28.553  -9.842  1.00 94.31           H  
ATOM   1985  C   CYS A 132       2.211 -29.230 -10.416  1.00 94.31           C  
ATOM   1986  CB  CYS A 132       4.060 -28.369 -11.969  1.00 94.31           C  
ATOM   1987  HB2 CYS A 132       3.658 -27.357 -11.920  1.00 94.31           H  
ATOM   1988  HB3 CYS A 132       5.143 -28.298 -12.074  1.00 94.31           H  
ATOM   1989  O   CYS A 132       1.620 -30.306 -10.510  1.00 94.31           O  
ATOM   1990  SG  CYS A 132       3.375 -29.226 -13.418  1.00 94.31           S  
ATOM   1991  HG  CYS A 132       4.108 -30.341 -13.358  1.00 94.31           H  
ATOM   1992  N   ASN A 133       1.576 -28.107 -10.073  1.00 94.88           N  
ATOM   1993  H   ASN A 133       2.101 -27.246 -10.029  1.00 94.88           H  
ATOM   1994  CA  ASN A 133       0.157 -28.048  -9.704  1.00 94.88           C  
ATOM   1995  HA  ASN A 133      -0.122 -29.047  -9.368  1.00 94.88           H  
ATOM   1996  C   ASN A 133      -0.787 -27.739 -10.885  1.00 94.88           C  
ATOM   1997  CB  ASN A 133      -0.014 -27.125  -8.496  1.00 94.88           C  
ATOM   1998  HB2 ASN A 133      -1.006 -27.298  -8.078  1.00 94.88           H  
ATOM   1999  HB3 ASN A 133       0.715 -27.379  -7.727  1.00 94.88           H  
ATOM   2000  O   ASN A 133      -1.660 -26.869 -10.807  1.00 94.88           O  
ATOM   2001  CG  ASN A 133       0.136 -25.660  -8.853  1.00 94.88           C  
ATOM   2002  ND2 ASN A 133      -0.747 -24.830  -8.370  1.00 94.88           N  
ATOM   2003 HD21 ASN A 133      -1.599 -25.222  -7.995  1.00 94.88           H  
ATOM   2004 HD22 ASN A 133      -0.616 -23.840  -8.523  1.00 94.88           H  
ATOM   2005  OD1 ASN A 133       1.067 -25.241  -9.523  1.00 94.88           O  
ATOM   2006  N   TYR A 134      -0.578 -28.444 -11.993  1.00 95.78           N  
ATOM   2007  H   TYR A 134       0.094 -29.197 -11.963  1.00 95.78           H  
ATOM   2008  CA  TYR A 134      -1.372 -28.321 -13.213  1.00 95.78           C  
ATOM   2009  HA  TYR A 134      -2.113 -27.533 -13.079  1.00 95.78           H  
ATOM   2010  C   TYR A 134      -2.134 -29.618 -13.486  1.00 95.78           C  
ATOM   2011  CB  TYR A 134      -0.475 -27.911 -14.390  1.00 95.78           C  
ATOM   2012  HB2 TYR A 134      -1.042 -28.014 -15.315  1.00 95.78           H  
ATOM   2013  HB3 TYR A 134       0.375 -28.590 -14.454  1.00 95.78           H  
ATOM   2014  O   TYR A 134      -1.756 -30.674 -12.995  1.00 95.78           O  
ATOM   2015  CG  TYR A 134       0.027 -26.483 -14.290  1.00 95.78           C  
ATOM   2016  CD1 TYR A 134      -0.553 -25.470 -15.076  1.00 95.78           C  
ATOM   2017  HD1 TYR A 134      -1.343 -25.711 -15.773  1.00 95.78           H  
ATOM   2018  CD2 TYR A 134       1.060 -26.159 -13.392  1.00 95.78           C  
ATOM   2019  HD2 TYR A 134       1.516 -26.940 -12.801  1.00 95.78           H  
ATOM   2020  CE1 TYR A 134      -0.089 -24.147 -14.977  1.00 95.78           C  
ATOM   2021  HE1 TYR A 134      -0.524 -23.384 -15.606  1.00 95.78           H  
ATOM   2022  CE2 TYR A 134       1.499 -24.831 -13.262  1.00 95.78           C  
ATOM   2023  HE2 TYR A 134       2.293 -24.594 -12.570  1.00 95.78           H  
ATOM   2024  OH  TYR A 134       1.384 -22.541 -13.960  1.00 95.78           O  
ATOM   2025  HH  TYR A 134       1.069 -22.028 -14.708  1.00 95.78           H  
ATOM   2026  CZ  TYR A 134       0.935 -23.820 -14.064  1.00 95.78           C  
ATOM   2027  N   LEU A 135      -3.204 -29.541 -14.269  1.00 95.26           N  
ATOM   2028  H   LEU A 135      -3.516 -28.622 -14.551  1.00 95.26           H  
ATOM   2029  CA  LEU A 135      -3.873 -30.689 -14.880  1.00 95.26           C  
ATOM   2030  HA  LEU A 135      -3.234 -31.570 -14.817  1.00 95.26           H  
ATOM   2031  C   LEU A 135      -4.083 -30.367 -16.360  1.00 95.26           C  
ATOM   2032  CB  LEU A 135      -5.203 -30.974 -14.158  1.00 95.26           C  
ATOM   2033  HB2 LEU A 135      -5.780 -30.049 -14.145  1.00 95.26           H  
ATOM   2034  HB3 LEU A 135      -5.759 -31.713 -14.735  1.00 95.26           H  
ATOM   2035  O   LEU A 135      -4.471 -29.243 -16.697  1.00 95.26           O  
ATOM   2036  CG  LEU A 135      -5.062 -31.490 -12.713  1.00 95.26           C  
ATOM   2037  HG  LEU A 135      -4.414 -30.823 -12.144  1.00 95.26           H  
ATOM   2038  CD1 LEU A 135      -6.432 -31.507 -12.033  1.00 95.26           C  
ATOM   2039 HD11 LEU A 135      -6.324 -31.854 -11.005  1.00 95.26           H  
ATOM   2040 HD12 LEU A 135      -6.852 -30.502 -12.019  1.00 95.26           H  
ATOM   2041 HD13 LEU A 135      -7.101 -32.180 -12.570  1.00 95.26           H  
ATOM   2042  CD2 LEU A 135      -4.496 -32.909 -12.657  1.00 95.26           C  
ATOM   2043 HD21 LEU A 135      -4.460 -33.260 -11.626  1.00 95.26           H  
ATOM   2044 HD22 LEU A 135      -5.116 -33.586 -13.244  1.00 95.26           H  
ATOM   2045 HD23 LEU A 135      -3.479 -32.928 -13.050  1.00 95.26           H  
ATOM   2046  N   LYS A 136      -3.815 -31.322 -17.256  1.00 93.94           N  
ATOM   2047  H   LYS A 136      -3.615 -32.257 -16.930  1.00 93.94           H  
ATOM   2048  CA  LYS A 136      -3.942 -31.078 -18.698  1.00 93.94           C  
ATOM   2049  HA  LYS A 136      -3.589 -30.066 -18.899  1.00 93.94           H  
ATOM   2050  C   LYS A 136      -5.413 -31.116 -19.104  1.00 93.94           C  
ATOM   2051  CB  LYS A 136      -3.042 -32.032 -19.504  1.00 93.94           C  
ATOM   2052  HB2 LYS A 136      -2.007 -31.863 -19.210  1.00 93.94           H  
ATOM   2053  HB3 LYS A 136      -3.297 -33.069 -19.286  1.00 93.94           H  
ATOM   2054  O   LYS A 136      -6.140 -32.041 -18.735  1.00 93.94           O  
ATOM   2055  CG  LYS A 136      -3.190 -31.763 -21.011  1.00 93.94           C  
ATOM   2056  HG2 LYS A 136      -3.070 -30.694 -21.185  1.00 93.94           H  
ATOM   2057  HG3 LYS A 136      -4.190 -32.055 -21.332  1.00 93.94           H  
ATOM   2058  CD  LYS A 136      -2.167 -32.508 -21.873  1.00 93.94           C  
ATOM   2059  HD2 LYS A 136      -1.162 -32.218 -21.564  1.00 93.94           H  
ATOM   2060  HD3 LYS A 136      -2.297 -33.584 -21.756  1.00 93.94           H  
ATOM   2061  CE  LYS A 136      -2.410 -32.093 -23.331  1.00 93.94           C  
ATOM   2062  HE2 LYS A 136      -2.477 -31.006 -23.367  1.00 93.94           H  
ATOM   2063  HE3 LYS A 136      -3.375 -32.487 -23.649  1.00 93.94           H  
ATOM   2064  NZ  LYS A 136      -1.333 -32.545 -24.244  1.00 93.94           N  
ATOM   2065  HZ1 LYS A 136      -1.549 -32.267 -25.191  1.00 93.94           H  
ATOM   2066  HZ2 LYS A 136      -0.464 -32.095 -23.994  1.00 93.94           H  
ATOM   2067  HZ3 LYS A 136      -1.226 -33.549 -24.217  1.00 93.94           H  
ATOM   2068  N   LEU A 137      -5.837 -30.123 -19.884  1.00 92.98           N  
ATOM   2069  H   LEU A 137      -5.174 -29.432 -20.204  1.00 92.98           H  
ATOM   2070  CA  LEU A 137      -7.168 -30.078 -20.477  1.00 92.98           C  
ATOM   2071  HA  LEU A 137      -7.808 -30.801 -19.972  1.00 92.98           H  
ATOM   2072  C   LEU A 137      -7.040 -30.504 -21.944  1.00 92.98           C  
ATOM   2073  CB  LEU A 137      -7.752 -28.666 -20.268  1.00 92.98           C  
ATOM   2074  HB2 LEU A 137      -7.456 -28.300 -19.285  1.00 92.98           H  
ATOM   2075  HB3 LEU A 137      -7.316 -27.997 -21.011  1.00 92.98           H  
ATOM   2076  O   LEU A 137      -6.447 -29.795 -22.753  1.00 92.98           O  
ATOM   2077  CG  LEU A 137      -9.288 -28.594 -20.358  1.00 92.98           C  
ATOM   2078  HG  LEU A 137      -9.629 -29.033 -21.296  1.00 92.98           H  
ATOM   2079  CD1 LEU A 137      -9.971 -29.297 -19.179  1.00 92.98           C  
ATOM   2080 HD11 LEU A 137      -9.605 -28.890 -18.236  1.00 92.98           H  
ATOM   2081 HD12 LEU A 137     -11.051 -29.163 -19.243  1.00 92.98           H  
ATOM   2082 HD13 LEU A 137      -9.765 -30.367 -19.214  1.00 92.98           H  
ATOM   2083  CD2 LEU A 137      -9.740 -27.134 -20.294  1.00 92.98           C  
ATOM   2084 HD21 LEU A 137      -9.385 -26.670 -19.373  1.00 92.98           H  
ATOM   2085 HD22 LEU A 137      -9.328 -26.590 -21.144  1.00 92.98           H  
ATOM   2086 HD23 LEU A 137     -10.827 -27.078 -20.341  1.00 92.98           H  
ATOM   2087  N   THR A 138      -7.531 -31.693 -22.279  1.00 92.11           N  
ATOM   2088  H   THR A 138      -8.033 -32.235 -21.590  1.00 92.11           H  
ATOM   2089  CA  THR A 138      -7.536 -32.194 -23.658  1.00 92.11           C  
ATOM   2090  HA  THR A 138      -6.655 -31.806 -24.169  1.00 92.11           H  
ATOM   2091  C   THR A 138      -8.742 -31.666 -24.424  1.00 92.11           C  
ATOM   2092  CB  THR A 138      -7.458 -33.727 -23.722  1.00 92.11           C  
ATOM   2093  HB  THR A 138      -7.753 -34.078 -24.711  1.00 92.11           H  
ATOM   2094  O   THR A 138      -9.815 -31.474 -23.850  1.00 92.11           O  
ATOM   2095  CG2 THR A 138      -6.033 -34.201 -23.429  1.00 92.11           C  
ATOM   2096 HG21 THR A 138      -6.000 -35.289 -23.483  1.00 92.11           H  
ATOM   2097 HG22 THR A 138      -5.348 -33.789 -24.170  1.00 92.11           H  
ATOM   2098 HG23 THR A 138      -5.733 -33.886 -22.430  1.00 92.11           H  
ATOM   2099  OG1 THR A 138      -8.232 -34.356 -22.737  1.00 92.11           O  
ATOM   2100  HG1 THR A 138      -9.170 -34.185 -22.849  1.00 92.11           H  
ATOM   2101  N   THR A 139      -8.551 -31.430 -25.722  1.00 90.46           N  
ATOM   2102  H   THR A 139      -7.639 -31.590 -26.124  1.00 90.46           H  
ATOM   2103  CA  THR A 139      -9.533 -30.819 -26.622  1.00 90.46           C  
ATOM   2104  HA  THR A 139     -10.437 -30.575 -26.064  1.00 90.46           H  
ATOM   2105  C   THR A 139      -9.906 -31.770 -27.755  1.00 90.46           C  
ATOM   2106  CB  THR A 139      -8.994 -29.510 -27.220  1.00 90.46           C  
ATOM   2107  HB  THR A 139      -9.694 -29.140 -27.968  1.00 90.46           H  
ATOM   2108  O   THR A 139      -9.033 -32.283 -28.448  1.00 90.46           O  
ATOM   2109  CG2 THR A 139      -8.791 -28.430 -26.155  1.00 90.46           C  
ATOM   2110 HG21 THR A 139      -9.744 -28.183 -25.688  1.00 90.46           H  
ATOM   2111 HG22 THR A 139      -8.093 -28.776 -25.393  1.00 90.46           H  
ATOM   2112 HG23 THR A 139      -8.376 -27.536 -26.621  1.00 90.46           H  
ATOM   2113  OG1 THR A 139      -7.736 -29.718 -27.819  1.00 90.46           O  
ATOM   2114  HG1 THR A 139      -7.833 -30.385 -28.503  1.00 90.46           H  
ATOM   2115  N   ASP A 140     -11.201 -31.966 -27.963  1.00 87.39           N  
ATOM   2116  H   ASP A 140     -11.848 -31.521 -27.328  1.00 87.39           H  
ATOM   2117  CA  ASP A 140     -11.785 -32.686 -29.093  1.00 87.39           C  
ATOM   2118  HA  ASP A 140     -11.188 -33.567 -29.329  1.00 87.39           H  
ATOM   2119  C   ASP A 140     -11.818 -31.767 -30.327  1.00 87.39           C  
ATOM   2120  CB  ASP A 140     -13.178 -33.156 -28.643  1.00 87.39           C  
ATOM   2121  HB2 ASP A 140     -13.742 -32.287 -28.306  1.00 87.39           H  
ATOM   2122  HB3 ASP A 140     -13.059 -33.821 -27.788  1.00 87.39           H  
ATOM   2123  O   ASP A 140     -12.660 -30.871 -30.429  1.00 87.39           O  
ATOM   2124  CG  ASP A 140     -14.023 -33.873 -29.696  1.00 87.39           C  
ATOM   2125  OD1 ASP A 140     -13.562 -34.032 -30.851  1.00 87.39           O  
ATOM   2126  OD2 ASP A 140     -15.170 -34.219 -29.316  1.00 87.39           O  
ATOM   2127  N   GLU A 141     -10.878 -31.967 -31.254  1.00 75.15           N  
ATOM   2128  H   GLU A 141     -10.179 -32.675 -31.080  1.00 75.15           H  
ATOM   2129  CA  GLU A 141     -10.720 -31.140 -32.462  1.00 75.15           C  
ATOM   2130  HA  GLU A 141     -10.662 -30.093 -32.163  1.00 75.15           H  
ATOM   2131  C   GLU A 141     -11.899 -31.243 -33.445  1.00 75.15           C  
ATOM   2132  CB  GLU A 141      -9.411 -31.502 -33.185  1.00 75.15           C  
ATOM   2133  HB2 GLU A 141      -9.363 -30.922 -34.106  1.00 75.15           H  
ATOM   2134  HB3 GLU A 141      -9.422 -32.562 -33.438  1.00 75.15           H  
ATOM   2135  O   GLU A 141     -12.090 -30.343 -34.269  1.00 75.15           O  
ATOM   2136  CG  GLU A 141      -8.165 -31.184 -32.342  1.00 75.15           C  
ATOM   2137  HG2 GLU A 141      -8.178 -31.803 -31.444  1.00 75.15           H  
ATOM   2138  HG3 GLU A 141      -8.220 -30.142 -32.028  1.00 75.15           H  
ATOM   2139  CD  GLU A 141      -6.839 -31.411 -33.089  1.00 75.15           C  
ATOM   2140  OE1 GLU A 141      -5.792 -31.216 -32.433  1.00 75.15           O  
ATOM   2141  OE2 GLU A 141      -6.878 -31.761 -34.289  1.00 75.15           O  
ATOM   2142  N   SER A 142     -12.731 -32.291 -33.333  1.00 78.72           N  
ATOM   2143  H   SER A 142     -12.570 -32.953 -32.587  1.00 78.72           H  
ATOM   2144  CA  SER A 142     -13.961 -32.425 -34.129  1.00 78.72           C  
ATOM   2145  HA  SER A 142     -13.710 -32.228 -35.171  1.00 78.72           H  
ATOM   2146  C   SER A 142     -15.033 -31.405 -33.724  1.00 78.72           C  
ATOM   2147  CB  SER A 142     -14.510 -33.856 -34.051  1.00 78.72           C  
ATOM   2148  HB2 SER A 142     -15.209 -33.998 -34.875  1.00 78.72           H  
ATOM   2149  HB3 SER A 142     -13.695 -34.570 -34.173  1.00 78.72           H  
ATOM   2150  O   SER A 142     -15.908 -31.060 -34.521  1.00 78.72           O  
ATOM   2151  OG  SER A 142     -15.198 -34.117 -32.843  1.00 78.72           O  
ATOM   2152  HG  SER A 142     -14.574 -34.151 -32.114  1.00 78.72           H  
ATOM   2153  N   LYS A 143     -14.942 -30.872 -32.499  1.00 80.24           N  
ATOM   2154  H   LYS A 143     -14.166 -31.173 -31.927  1.00 80.24           H  
ATOM   2155  CA  LYS A 143     -15.818 -29.821 -31.977  1.00 80.24           C  
ATOM   2156  HA  LYS A 143     -16.746 -29.827 -32.549  1.00 80.24           H  
ATOM   2157  C   LYS A 143     -15.199 -28.433 -32.193  1.00 80.24           C  
ATOM   2158  CB  LYS A 143     -16.168 -30.147 -30.510  1.00 80.24           C  
ATOM   2159  HB2 LYS A 143     -15.248 -30.267 -29.938  1.00 80.24           H  
ATOM   2160  HB3 LYS A 143     -16.742 -29.331 -30.073  1.00 80.24           H  
ATOM   2161  O   LYS A 143     -14.202 -28.229 -32.896  1.00 80.24           O  
ATOM   2162  CG  LYS A 143     -17.014 -31.429 -30.413  1.00 80.24           C  
ATOM   2163  HG2 LYS A 143     -17.958 -31.286 -30.940  1.00 80.24           H  
ATOM   2164  HG3 LYS A 143     -16.479 -32.259 -30.875  1.00 80.24           H  
ATOM   2165  CD  LYS A 143     -17.292 -31.785 -28.953  1.00 80.24           C  
ATOM   2166  HD2 LYS A 143     -16.323 -31.866 -28.462  1.00 80.24           H  
ATOM   2167  HD3 LYS A 143     -17.889 -31.009 -28.475  1.00 80.24           H  
ATOM   2168  CE  LYS A 143     -17.990 -33.141 -28.849  1.00 80.24           C  
ATOM   2169  HE2 LYS A 143     -19.037 -33.033 -29.134  1.00 80.24           H  
ATOM   2170  HE3 LYS A 143     -17.509 -33.813 -29.559  1.00 80.24           H  
ATOM   2171  NZ  LYS A 143     -17.848 -33.709 -27.489  1.00 80.24           N  
ATOM   2172  HZ1 LYS A 143     -16.872 -33.945 -27.377  1.00 80.24           H  
ATOM   2173  HZ2 LYS A 143     -18.372 -34.568 -27.405  1.00 80.24           H  
ATOM   2174  HZ3 LYS A 143     -18.120 -33.064 -26.761  1.00 80.24           H  
ATOM   2175  N   GLY A 144     -15.842 -27.412 -31.638  1.00 85.53           N  
ATOM   2176  H   GLY A 144     -16.700 -27.582 -31.134  1.00 85.53           H  
ATOM   2177  CA  GLY A 144     -15.312 -26.059 -31.672  1.00 85.53           C  
ATOM   2178  HA2 GLY A 144     -14.312 -26.055 -31.237  1.00 85.53           H  
ATOM   2179  HA3 GLY A 144     -15.252 -25.722 -32.706  1.00 85.53           H  
ATOM   2180  C   GLY A 144     -16.179 -25.064 -30.933  1.00 85.53           C  
ATOM   2181  O   GLY A 144     -17.381 -25.253 -30.784  1.00 85.53           O  
ATOM   2182  N   VAL A 145     -15.556 -23.976 -30.499  1.00 93.52           N  
ATOM   2183  H   VAL A 145     -14.562 -23.885 -30.658  1.00 93.52           H  
ATOM   2184  CA  VAL A 145     -16.253 -22.836 -29.911  1.00 93.52           C  
ATOM   2185  HA  VAL A 145     -17.172 -23.172 -29.431  1.00 93.52           H  
ATOM   2186  C   VAL A 145     -16.619 -21.879 -31.041  1.00 93.52           C  
ATOM   2187  CB  VAL A 145     -15.362 -22.188 -28.838  1.00 93.52           C  
ATOM   2188  HB  VAL A 145     -14.400 -21.936 -29.283  1.00 93.52           H  
ATOM   2189  O   VAL A 145     -15.745 -21.297 -31.676  1.00 93.52           O  
ATOM   2190  CG1 VAL A 145     -16.000 -20.916 -28.273  1.00 93.52           C  
ATOM   2191 HG11 VAL A 145     -16.997 -21.131 -27.889  1.00 93.52           H  
ATOM   2192 HG12 VAL A 145     -15.378 -20.516 -27.473  1.00 93.52           H  
ATOM   2193 HG13 VAL A 145     -16.055 -20.160 -29.057  1.00 93.52           H  
ATOM   2194  CG2 VAL A 145     -15.111 -23.156 -27.672  1.00 93.52           C  
ATOM   2195 HG21 VAL A 145     -14.648 -24.075 -28.032  1.00 93.52           H  
ATOM   2196 HG22 VAL A 145     -16.050 -23.398 -27.175  1.00 93.52           H  
ATOM   2197 HG23 VAL A 145     -14.428 -22.697 -26.957  1.00 93.52           H  
ATOM   2198  N   PHE A 146     -17.908 -21.708 -31.317  1.00 94.92           N  
ATOM   2199  H   PHE A 146     -18.588 -22.247 -30.799  1.00 94.92           H  
ATOM   2200  CA  PHE A 146     -18.400 -20.786 -32.341  1.00 94.92           C  
ATOM   2201  HA  PHE A 146     -17.576 -20.486 -32.988  1.00 94.92           H  
ATOM   2202  C   PHE A 146     -18.944 -19.521 -31.672  1.00 94.92           C  
ATOM   2203  CB  PHE A 146     -19.424 -21.498 -33.234  1.00 94.92           C  
ATOM   2204  HB2 PHE A 146     -19.793 -20.792 -33.977  1.00 94.92           H  
ATOM   2205  HB3 PHE A 146     -20.268 -21.810 -32.619  1.00 94.92           H  
ATOM   2206  O   PHE A 146     -19.771 -19.602 -30.760  1.00 94.92           O  
ATOM   2207  CG  PHE A 146     -18.877 -22.722 -33.949  1.00 94.92           C  
ATOM   2208  CD1 PHE A 146     -18.279 -22.608 -35.219  1.00 94.92           C  
ATOM   2209  HD1 PHE A 146     -18.200 -21.644 -35.699  1.00 94.92           H  
ATOM   2210  CD2 PHE A 146     -18.954 -23.986 -33.334  1.00 94.92           C  
ATOM   2211  HD2 PHE A 146     -19.385 -24.082 -32.349  1.00 94.92           H  
ATOM   2212  CE1 PHE A 146     -17.790 -23.751 -35.879  1.00 94.92           C  
ATOM   2213  HE1 PHE A 146     -17.353 -23.661 -36.862  1.00 94.92           H  
ATOM   2214  CE2 PHE A 146     -18.466 -25.128 -33.990  1.00 94.92           C  
ATOM   2215  HE2 PHE A 146     -18.534 -26.092 -33.506  1.00 94.92           H  
ATOM   2216  CZ  PHE A 146     -17.889 -25.013 -35.266  1.00 94.92           C  
ATOM   2217  HZ  PHE A 146     -17.530 -25.895 -35.776  1.00 94.92           H  
ATOM   2218  N   ASN A 147     -18.452 -18.361 -32.109  1.00 95.94           N  
ATOM   2219  H   ASN A 147     -17.789 -18.386 -32.870  1.00 95.94           H  
ATOM   2220  CA  ASN A 147     -18.753 -17.042 -31.555  1.00 95.94           C  
ATOM   2221  HA  ASN A 147     -19.154 -17.156 -30.547  1.00 95.94           H  
ATOM   2222  C   ASN A 147     -19.810 -16.322 -32.410  1.00 95.94           C  
ATOM   2223  CB  ASN A 147     -17.421 -16.273 -31.457  1.00 95.94           C  
ATOM   2224  HB2 ASN A 147     -16.712 -16.880 -30.894  1.00 95.94           H  
ATOM   2225  HB3 ASN A 147     -17.008 -16.124 -32.455  1.00 95.94           H  
ATOM   2226  O   ASN A 147     -19.673 -16.237 -33.636  1.00 95.94           O  
ATOM   2227  CG  ASN A 147     -17.502 -14.920 -30.772  1.00 95.94           C  
ATOM   2228  ND2 ASN A 147     -16.372 -14.331 -30.476  1.00 95.94           N  
ATOM   2229 HD21 ASN A 147     -16.421 -13.499 -29.905  1.00 95.94           H  
ATOM   2230 HD22 ASN A 147     -15.499 -14.805 -30.656  1.00 95.94           H  
ATOM   2231  OD1 ASN A 147     -18.555 -14.370 -30.504  1.00 95.94           O  
ATOM   2232  N   TYR A 148     -20.845 -15.789 -31.761  1.00 96.60           N  
ATOM   2233  H   TYR A 148     -20.874 -15.888 -30.756  1.00 96.60           H  
ATOM   2234  CA  TYR A 148     -21.949 -15.058 -32.376  1.00 96.60           C  
ATOM   2235  HA  TYR A 148     -21.657 -14.786 -33.390  1.00 96.60           H  
ATOM   2236  C   TYR A 148     -22.262 -13.770 -31.600  1.00 96.60           C  
ATOM   2237  CB  TYR A 148     -23.221 -15.923 -32.452  1.00 96.60           C  
ATOM   2238  HB2 TYR A 148     -23.622 -16.036 -31.445  1.00 96.60           H  
ATOM   2239  HB3 TYR A 148     -23.963 -15.373 -33.030  1.00 96.60           H  
ATOM   2240  O   TYR A 148     -22.271 -13.745 -30.370  1.00 96.60           O  
ATOM   2241  CG  TYR A 148     -23.076 -17.317 -33.037  1.00 96.60           C  
ATOM   2242  CD1 TYR A 148     -23.514 -17.600 -34.346  1.00 96.60           C  
ATOM   2243  HD1 TYR A 148     -23.957 -16.822 -34.949  1.00 96.60           H  
ATOM   2244  CD2 TYR A 148     -22.545 -18.351 -32.242  1.00 96.60           C  
ATOM   2245  HD2 TYR A 148     -22.216 -18.146 -31.234  1.00 96.60           H  
ATOM   2246  CE1 TYR A 148     -23.378 -18.901 -34.871  1.00 96.60           C  
ATOM   2247  HE1 TYR A 148     -23.701 -19.127 -35.877  1.00 96.60           H  
ATOM   2248  CE2 TYR A 148     -22.416 -19.649 -32.758  1.00 96.60           C  
ATOM   2249  HE2 TYR A 148     -21.990 -20.429 -32.144  1.00 96.60           H  
ATOM   2250  OH  TYR A 148     -22.712 -21.182 -34.571  1.00 96.60           O  
ATOM   2251  HH  TYR A 148     -22.411 -21.823 -33.923  1.00 96.60           H  
ATOM   2252  CZ  TYR A 148     -22.827 -19.926 -34.075  1.00 96.60           C  
ATOM   2253  N   GLU A 149     -22.620 -12.711 -32.321  1.00 97.35           N  
ATOM   2254  H   GLU A 149     -22.674 -12.836 -33.322  1.00 97.35           H  
ATOM   2255  CA  GLU A 149     -23.227 -11.502 -31.758  1.00 97.35           C  
ATOM   2256  HA  GLU A 149     -22.924 -11.387 -30.718  1.00 97.35           H  
ATOM   2257  C   GLU A 149     -24.755 -11.619 -31.810  1.00 97.35           C  
ATOM   2258  CB  GLU A 149     -22.725 -10.281 -32.542  1.00 97.35           C  
ATOM   2259  HB2 GLU A 149     -22.999 -10.407 -33.589  1.00 97.35           H  
ATOM   2260  HB3 GLU A 149     -21.638 -10.251 -32.462  1.00 97.35           H  
ATOM   2261  O   GLU A 149     -25.322 -11.918 -32.861  1.00 97.35           O  
ATOM   2262  CG  GLU A 149     -23.280  -8.941 -32.037  1.00 97.35           C  
ATOM   2263  HG2 GLU A 149     -24.369  -8.989 -32.019  1.00 97.35           H  
ATOM   2264  HG3 GLU A 149     -22.932  -8.779 -31.017  1.00 97.35           H  
ATOM   2265  CD  GLU A 149     -22.877  -7.745 -32.914  1.00 97.35           C  
ATOM   2266  OE1 GLU A 149     -23.298  -6.615 -32.591  1.00 97.35           O  
ATOM   2267  OE2 GLU A 149     -22.212  -7.912 -33.964  1.00 97.35           O  
ATOM   2268  N   VAL A 150     -25.432 -11.352 -30.694  1.00 96.60           N  
ATOM   2269  H   VAL A 150     -24.910 -11.130 -29.858  1.00 96.60           H  
ATOM   2270  CA  VAL A 150     -26.895 -11.369 -30.586  1.00 96.60           C  
ATOM   2271  HA  VAL A 150     -27.309 -11.796 -31.499  1.00 96.60           H  
ATOM   2272  C   VAL A 150     -27.423  -9.948 -30.433  1.00 96.60           C  
ATOM   2273  CB  VAL A 150     -27.377 -12.250 -29.420  1.00 96.60           C  
ATOM   2274  HB  VAL A 150     -27.106 -11.775 -28.478  1.00 96.60           H  
ATOM   2275  O   VAL A 150     -27.075  -9.243 -29.485  1.00 96.60           O  
ATOM   2276  CG1 VAL A 150     -28.902 -12.417 -29.453  1.00 96.60           C  
ATOM   2277 HG11 VAL A 150     -29.391 -11.449 -29.345  1.00 96.60           H  
ATOM   2278 HG12 VAL A 150     -29.206 -12.863 -30.400  1.00 96.60           H  
ATOM   2279 HG13 VAL A 150     -29.224 -13.055 -28.630  1.00 96.60           H  
ATOM   2280  CG2 VAL A 150     -26.754 -13.651 -29.464  1.00 96.60           C  
ATOM   2281 HG21 VAL A 150     -27.187 -14.278 -28.685  1.00 96.60           H  
ATOM   2282 HG22 VAL A 150     -26.928 -14.106 -30.440  1.00 96.60           H  
ATOM   2283 HG23 VAL A 150     -25.680 -13.578 -29.294  1.00 96.60           H  
ATOM   2284  N   ARG A 151     -28.316  -9.541 -31.338  1.00 95.64           N  
ATOM   2285  H   ARG A 151     -28.551 -10.189 -32.076  1.00 95.64           H  
ATOM   2286  CA  ARG A 151     -29.056  -8.273 -31.270  1.00 95.64           C  
ATOM   2287  HA  ARG A 151     -28.756  -7.741 -30.367  1.00 95.64           H  
ATOM   2288  C   ARG A 151     -30.555  -8.526 -31.154  1.00 95.64           C  
ATOM   2289  CB  ARG A 151     -28.723  -7.385 -32.477  1.00 95.64           C  
ATOM   2290  HB2 ARG A 151     -28.956  -7.925 -33.395  1.00 95.64           H  
ATOM   2291  HB3 ARG A 151     -29.342  -6.489 -32.431  1.00 95.64           H  
ATOM   2292  O   ARG A 151     -31.072  -9.492 -31.711  1.00 95.64           O  
ATOM   2293  CG  ARG A 151     -27.247  -6.961 -32.507  1.00 95.64           C  
ATOM   2294  HG2 ARG A 151     -26.974  -6.520 -31.548  1.00 95.64           H  
ATOM   2295  HG3 ARG A 151     -26.621  -7.836 -32.682  1.00 95.64           H  
ATOM   2296  CD  ARG A 151     -27.001  -5.934 -33.618  1.00 95.64           C  
ATOM   2297  HD2 ARG A 151     -27.590  -5.041 -33.411  1.00 95.64           H  
ATOM   2298  HD3 ARG A 151     -27.317  -6.359 -34.571  1.00 95.64           H  
ATOM   2299  NE  ARG A 151     -25.576  -5.586 -33.691  1.00 95.64           N  
ATOM   2300  HE  ARG A 151     -24.937  -6.114 -33.113  1.00 95.64           H  
ATOM   2301  NH1 ARG A 151     -25.613  -3.848 -35.199  1.00 95.64           N  
ATOM   2302 HH11 ARG A 151     -26.622  -3.885 -35.218  1.00 95.64           H  
ATOM   2303 HH12 ARG A 151     -25.105  -3.144 -35.716  1.00 95.64           H  
ATOM   2304  NH2 ARG A 151     -23.680  -4.586 -34.348  1.00 95.64           N  
ATOM   2305 HH21 ARG A 151     -23.233  -5.253 -33.735  1.00 95.64           H  
ATOM   2306 HH22 ARG A 151     -23.142  -3.893 -34.849  1.00 95.64           H  
ATOM   2307  CZ  ARG A 151     -24.971  -4.670 -34.417  1.00 95.64           C  
ATOM   2308  N   PHE A 152     -31.244  -7.628 -30.460  1.00 93.35           N  
ATOM   2309  H   PHE A 152     -30.760  -6.809 -30.121  1.00 93.35           H  
ATOM   2310  CA  PHE A 152     -32.686  -7.676 -30.224  1.00 93.35           C  
ATOM   2311  HA  PHE A 152     -33.102  -8.594 -30.640  1.00 93.35           H  
ATOM   2312  C   PHE A 152     -33.352  -6.492 -30.928  1.00 93.35           C  
ATOM   2313  CB  PHE A 152     -32.957  -7.684 -28.711  1.00 93.35           C  
ATOM   2314  HB2 PHE A 152     -32.501  -6.804 -28.258  1.00 93.35           H  
ATOM   2315  HB3 PHE A 152     -34.032  -7.603 -28.551  1.00 93.35           H  
ATOM   2316  O   PHE A 152     -32.842  -5.373 -30.855  1.00 93.35           O  
ATOM   2317  CG  PHE A 152     -32.447  -8.931 -28.005  1.00 93.35           C  
ATOM   2318  CD1 PHE A 152     -33.312 -10.016 -27.777  1.00 93.35           C  
ATOM   2319  HD1 PHE A 152     -34.344  -9.955 -28.088  1.00 93.35           H  
ATOM   2320  CD2 PHE A 152     -31.096  -9.029 -27.619  1.00 93.35           C  
ATOM   2321  HD2 PHE A 152     -30.420  -8.206 -27.798  1.00 93.35           H  
ATOM   2322  CE1 PHE A 152     -32.834 -11.189 -27.162  1.00 93.35           C  
ATOM   2323  HE1 PHE A 152     -33.504 -12.018 -26.991  1.00 93.35           H  
ATOM   2324  CE2 PHE A 152     -30.611 -10.212 -27.037  1.00 93.35           C  
ATOM   2325  HE2 PHE A 152     -29.563 -10.290 -26.787  1.00 93.35           H  
ATOM   2326  CZ  PHE A 152     -31.480 -11.293 -26.803  1.00 93.35           C  
ATOM   2327  HZ  PHE A 152     -31.111 -12.204 -26.357  1.00 93.35           H  
ATOM   2328  N   PHE A 153     -34.461  -6.750 -31.620  1.00 90.24           N  
ATOM   2329  H   PHE A 153     -34.788  -7.705 -31.663  1.00 90.24           H  
ATOM   2330  CA  PHE A 153     -35.279  -5.744 -32.294  1.00 90.24           C  
ATOM   2331  HA  PHE A 153     -34.968  -4.748 -31.978  1.00 90.24           H  
ATOM   2332  C   PHE A 153     -36.758  -5.980 -31.925  1.00 90.24           C  
ATOM   2333  CB  PHE A 153     -35.049  -5.815 -33.811  1.00 90.24           C  
ATOM   2334  HB2 PHE A 153     -35.749  -5.135 -34.298  1.00 90.24           H  
ATOM   2335  HB3 PHE A 153     -35.279  -6.820 -34.163  1.00 90.24           H  
ATOM   2336  O   PHE A 153     -37.291  -7.020 -32.317  1.00 90.24           O  
ATOM   2337  CG  PHE A 153     -33.641  -5.461 -34.255  1.00 90.24           C  
ATOM   2338  CD1 PHE A 153     -33.327  -4.137 -34.613  1.00 90.24           C  
ATOM   2339  HD1 PHE A 153     -34.086  -3.371 -34.568  1.00 90.24           H  
ATOM   2340  CD2 PHE A 153     -32.642  -6.453 -34.305  1.00 90.24           C  
ATOM   2341  HD2 PHE A 153     -32.880  -7.465 -34.010  1.00 90.24           H  
ATOM   2342  CE1 PHE A 153     -32.023  -3.806 -35.023  1.00 90.24           C  
ATOM   2343  HE1 PHE A 153     -31.789  -2.786 -35.290  1.00 90.24           H  
ATOM   2344  CE2 PHE A 153     -31.337  -6.121 -34.712  1.00 90.24           C  
ATOM   2345  HE2 PHE A 153     -30.573  -6.884 -34.736  1.00 90.24           H  
ATOM   2346  CZ  PHE A 153     -31.028  -4.798 -35.074  1.00 90.24           C  
ATOM   2347  HZ  PHE A 153     -30.027  -4.537 -35.383  1.00 90.24           H  
ATOM   2348  N   PRO A 154     -37.418  -5.067 -31.183  1.00 90.44           N  
ATOM   2349  CA  PRO A 154     -36.863  -3.840 -30.595  1.00 90.44           C  
ATOM   2350  HA  PRO A 154     -36.491  -3.206 -31.401  1.00 90.44           H  
ATOM   2351  C   PRO A 154     -35.730  -4.106 -29.575  1.00 90.44           C  
ATOM   2352  CB  PRO A 154     -38.051  -3.130 -29.935  1.00 90.44           C  
ATOM   2353  HB2 PRO A 154     -37.762  -2.564 -29.050  1.00 90.44           H  
ATOM   2354  HB3 PRO A 154     -38.533  -2.475 -30.660  1.00 90.44           H  
ATOM   2355  O   PRO A 154     -35.619  -5.219 -29.053  1.00 90.44           O  
ATOM   2356  CG  PRO A 154     -38.996  -4.279 -29.586  1.00 90.44           C  
ATOM   2357  HG2 PRO A 154     -40.030  -3.944 -29.502  1.00 90.44           H  
ATOM   2358  HG3 PRO A 154     -38.670  -4.759 -28.663  1.00 90.44           H  
ATOM   2359  CD  PRO A 154     -38.803  -5.236 -30.759  1.00 90.44           C  
ATOM   2360  HD2 PRO A 154     -39.469  -4.963 -31.577  1.00 90.44           H  
ATOM   2361  HD3 PRO A 154     -39.006  -6.260 -30.446  1.00 90.44           H  
ATOM   2362  N   PRO A 155     -34.860  -3.113 -29.296  1.00 89.53           N  
ATOM   2363  CA  PRO A 155     -33.818  -3.239 -28.280  1.00 89.53           C  
ATOM   2364  HA  PRO A 155     -33.156  -4.054 -28.574  1.00 89.53           H  
ATOM   2365  C   PRO A 155     -34.384  -3.524 -26.884  1.00 89.53           C  
ATOM   2366  CB  PRO A 155     -33.033  -1.922 -28.306  1.00 89.53           C  
ATOM   2367  HB2 PRO A 155     -31.971  -2.080 -28.121  1.00 89.53           H  
ATOM   2368  HB3 PRO A 155     -33.446  -1.224 -27.577  1.00 89.53           H  
ATOM   2369  O   PRO A 155     -35.468  -3.071 -26.527  1.00 89.53           O  
ATOM   2370  CG  PRO A 155     -33.291  -1.387 -29.712  1.00 89.53           C  
ATOM   2371  HG2 PRO A 155     -32.619  -1.873 -30.420  1.00 89.53           H  
ATOM   2372  HG3 PRO A 155     -33.188  -0.303 -29.761  1.00 89.53           H  
ATOM   2373  CD  PRO A 155     -34.727  -1.833 -29.977  1.00 89.53           C  
ATOM   2374  HD2 PRO A 155     -34.887  -1.919 -31.052  1.00 89.53           H  
ATOM   2375  HD3 PRO A 155     -35.425  -1.118 -29.543  1.00 89.53           H  
ATOM   2376  N   ILE A 156     -33.614  -4.255 -26.077  1.00 88.96           N  
ATOM   2377  H   ILE A 156     -32.721  -4.562 -26.435  1.00 88.96           H  
ATOM   2378  CA  ILE A 156     -33.933  -4.581 -24.681  1.00 88.96           C  
ATOM   2379  HA  ILE A 156     -34.774  -3.978 -24.339  1.00 88.96           H  
ATOM   2380  C   ILE A 156     -32.713  -4.243 -23.830  1.00 88.96           C  
ATOM   2381  CB  ILE A 156     -34.296  -6.082 -24.549  1.00 88.96           C  
ATOM   2382  HB  ILE A 156     -33.490  -6.662 -24.998  1.00 88.96           H  
ATOM   2383  O   ILE A 156     -31.634  -4.771 -24.097  1.00 88.96           O  
ATOM   2384  CG1 ILE A 156     -35.602  -6.409 -25.305  1.00 88.96           C  
ATOM   2385 HG12 ILE A 156     -35.565  -5.998 -26.313  1.00 88.96           H  
ATOM   2386 HG13 ILE A 156     -36.445  -5.950 -24.789  1.00 88.96           H  
ATOM   2387  CG2 ILE A 156     -34.414  -6.504 -23.068  1.00 88.96           C  
ATOM   2388 HG21 ILE A 156     -34.617  -7.572 -22.991  1.00 88.96           H  
ATOM   2389 HG22 ILE A 156     -35.218  -5.947 -22.586  1.00 88.96           H  
ATOM   2390 HG23 ILE A 156     -33.477  -6.330 -22.540  1.00 88.96           H  
ATOM   2391  CD1 ILE A 156     -35.856  -7.912 -25.448  1.00 88.96           C  
ATOM   2392 HD11 ILE A 156     -36.810  -8.058 -25.954  1.00 88.96           H  
ATOM   2393 HD12 ILE A 156     -35.915  -8.390 -24.471  1.00 88.96           H  
ATOM   2394 HD13 ILE A 156     -35.057  -8.370 -26.032  1.00 88.96           H  
ATOM   2395  N   ASP A 157     -32.860  -3.453 -22.771  1.00 85.09           N  
ATOM   2396  H   ASP A 157     -33.690  -2.882 -22.707  1.00 85.09           H  
ATOM   2397  CA  ASP A 157     -31.726  -3.118 -21.889  1.00 85.09           C  
ATOM   2398  HA  ASP A 157     -30.811  -3.074 -22.480  1.00 85.09           H  
ATOM   2399  C   ASP A 157     -31.499  -4.165 -20.790  1.00 85.09           C  
ATOM   2400  CB  ASP A 157     -31.939  -1.719 -21.308  1.00 85.09           C  
ATOM   2401  HB2 ASP A 157     -32.828  -1.720 -20.677  1.00 85.09           H  
ATOM   2402  HB3 ASP A 157     -31.079  -1.447 -20.697  1.00 85.09           H  
ATOM   2403  O   ASP A 157     -30.369  -4.447 -20.390  1.00 85.09           O  
ATOM   2404  CG  ASP A 157     -32.094  -0.706 -22.441  1.00 85.09           C  
ATOM   2405  OD1 ASP A 157     -31.233  -0.740 -23.350  1.00 85.09           O  
ATOM   2406  OD2 ASP A 157     -33.124  -0.004 -22.424  1.00 85.09           O  
ATOM   2407  N   SER A 158     -32.571  -4.820 -20.335  1.00 86.23           N  
ATOM   2408  H   SER A 158     -33.468  -4.559 -20.719  1.00 86.23           H  
ATOM   2409  CA  SER A 158     -32.486  -5.877 -19.325  1.00 86.23           C  
ATOM   2410  HA  SER A 158     -31.889  -5.501 -18.494  1.00 86.23           H  
ATOM   2411  C   SER A 158     -31.802  -7.130 -19.878  1.00 86.23           C  
ATOM   2412  CB  SER A 158     -33.873  -6.201 -18.773  1.00 86.23           C  
ATOM   2413  HB2 SER A 158     -34.521  -6.516 -19.591  1.00 86.23           H  
ATOM   2414  HB3 SER A 158     -34.293  -5.303 -18.319  1.00 86.23           H  
ATOM   2415  O   SER A 158     -32.422  -7.969 -20.535  1.00 86.23           O  
ATOM   2416  OG  SER A 158     -33.800  -7.231 -17.799  1.00 86.23           O  
ATOM   2417  HG  SER A 158     -34.657  -7.266 -17.368  1.00 86.23           H  
ATOM   2418  N   VAL A 159     -30.524  -7.310 -19.532  1.00 87.69           N  
ATOM   2419  H   VAL A 159     -30.044  -6.503 -19.158  1.00 87.69           H  
ATOM   2420  CA  VAL A 159     -29.741  -8.528 -19.811  1.00 87.69           C  
ATOM   2421  HA  VAL A 159     -29.613  -8.620 -20.890  1.00 87.69           H  
ATOM   2422  C   VAL A 159     -30.463  -9.795 -19.329  1.00 87.69           C  
ATOM   2423  CB  VAL A 159     -28.342  -8.414 -19.168  1.00 87.69           C  
ATOM   2424  HB  VAL A 159     -28.458  -8.196 -18.107  1.00 87.69           H  
ATOM   2425  O   VAL A 159     -30.396 -10.830 -19.987  1.00 87.69           O  
ATOM   2426  CG1 VAL A 159     -27.517  -9.699 -19.301  1.00 87.69           C  
ATOM   2427 HG11 VAL A 159     -26.500  -9.531 -18.947  1.00 87.69           H  
ATOM   2428 HG12 VAL A 159     -27.955 -10.496 -18.700  1.00 87.69           H  
ATOM   2429 HG13 VAL A 159     -27.475 -10.015 -20.343  1.00 87.69           H  
ATOM   2430  CG2 VAL A 159     -27.541  -7.276 -19.814  1.00 87.69           C  
ATOM   2431 HG21 VAL A 159     -28.051  -6.321 -19.687  1.00 87.69           H  
ATOM   2432 HG22 VAL A 159     -27.409  -7.467 -20.879  1.00 87.69           H  
ATOM   2433 HG23 VAL A 159     -26.559  -7.200 -19.347  1.00 87.69           H  
ATOM   2434  N   HIS A 160     -31.224  -9.724 -18.231  1.00 87.79           N  
ATOM   2435  H   HIS A 160     -31.316  -8.832 -17.766  1.00 87.79           H  
ATOM   2436  CA  HIS A 160     -32.017 -10.859 -17.752  1.00 87.79           C  
ATOM   2437  HA  HIS A 160     -31.361 -11.726 -17.682  1.00 87.79           H  
ATOM   2438  C   HIS A 160     -33.151 -11.235 -18.723  1.00 87.79           C  
ATOM   2439  CB  HIS A 160     -32.550 -10.550 -16.348  1.00 87.79           C  
ATOM   2440  HB2 HIS A 160     -31.722 -10.233 -15.714  1.00 87.79           H  
ATOM   2441  HB3 HIS A 160     -33.268  -9.732 -16.402  1.00 87.79           H  
ATOM   2442  O   HIS A 160     -33.350 -12.419 -18.992  1.00 87.79           O  
ATOM   2443  CG  HIS A 160     -33.205 -11.745 -15.703  1.00 87.79           C  
ATOM   2444  CD2 HIS A 160     -34.549 -11.993 -15.616  1.00 87.79           C  
ATOM   2445  HD2 HIS A 160     -35.341 -11.360 -15.989  1.00 87.79           H  
ATOM   2446  ND1 HIS A 160     -32.558 -12.815 -15.127  1.00 87.79           N  
ATOM   2447  HD1 HIS A 160     -31.558 -12.947 -15.066  1.00 87.79           H  
ATOM   2448  CE1 HIS A 160     -33.490 -13.683 -14.698  1.00 87.79           C  
ATOM   2449  HE1 HIS A 160     -33.291 -14.625 -14.210  1.00 87.79           H  
ATOM   2450  NE2 HIS A 160     -34.717 -13.219 -14.968  1.00 87.79           N  
ATOM   2451  N   LEU A 161     -33.844 -10.249 -19.309  1.00 88.65           N  
ATOM   2452  H   LEU A 161     -33.581  -9.292 -19.122  1.00 88.65           H  
ATOM   2453  CA  LEU A 161     -34.842 -10.498 -20.356  1.00 88.65           C  
ATOM   2454  HA  LEU A 161     -35.506 -11.297 -20.027  1.00 88.65           H  
ATOM   2455  C   LEU A 161     -34.189 -11.008 -21.647  1.00 88.65           C  
ATOM   2456  CB  LEU A 161     -35.681  -9.235 -20.621  1.00 88.65           C  
ATOM   2457  HB2 LEU A 161     -36.267  -9.405 -21.524  1.00 88.65           H  
ATOM   2458  HB3 LEU A 161     -35.008  -8.402 -20.821  1.00 88.65           H  
ATOM   2459  O   LEU A 161     -34.687 -11.967 -22.226  1.00 88.65           O  
ATOM   2460  CG  LEU A 161     -36.653  -8.833 -19.497  1.00 88.65           C  
ATOM   2461  HG  LEU A 161     -36.089  -8.626 -18.588  1.00 88.65           H  
ATOM   2462  CD1 LEU A 161     -37.402  -7.563 -19.903  1.00 88.65           C  
ATOM   2463 HD11 LEU A 161     -38.020  -7.756 -20.781  1.00 88.65           H  
ATOM   2464 HD12 LEU A 161     -36.704  -6.761 -20.140  1.00 88.65           H  
ATOM   2465 HD13 LEU A 161     -38.050  -7.235 -19.091  1.00 88.65           H  
ATOM   2466  CD2 LEU A 161     -37.691  -9.917 -19.197  1.00 88.65           C  
ATOM   2467 HD21 LEU A 161     -37.211 -10.793 -18.762  1.00 88.65           H  
ATOM   2468 HD22 LEU A 161     -38.209 -10.199 -20.113  1.00 88.65           H  
ATOM   2469 HD23 LEU A 161     -38.423  -9.537 -18.484  1.00 88.65           H  
ATOM   2470  N   ARG A 162     -33.032 -10.464 -22.053  1.00 91.77           N  
ATOM   2471  H   ARG A 162     -32.685  -9.660 -21.551  1.00 91.77           H  
ATOM   2472  CA  ARG A 162     -32.261 -11.002 -23.193  1.00 91.77           C  
ATOM   2473  HA  ARG A 162     -32.866 -10.945 -24.098  1.00 91.77           H  
ATOM   2474  C   ARG A 162     -31.905 -12.480 -23.006  1.00 91.77           C  
ATOM   2475  CB  ARG A 162     -30.968 -10.209 -23.405  1.00 91.77           C  
ATOM   2476  HB2 ARG A 162     -30.404 -10.702 -24.197  1.00 91.77           H  
ATOM   2477  HB3 ARG A 162     -30.361 -10.248 -22.500  1.00 91.77           H  
ATOM   2478  O   ARG A 162     -32.044 -13.272 -23.934  1.00 91.77           O  
ATOM   2479  CG  ARG A 162     -31.177  -8.745 -23.805  1.00 91.77           C  
ATOM   2480  HG2 ARG A 162     -31.596  -8.177 -22.974  1.00 91.77           H  
ATOM   2481  HG3 ARG A 162     -31.843  -8.682 -24.666  1.00 91.77           H  
ATOM   2482  CD  ARG A 162     -29.801  -8.194 -24.173  1.00 91.77           C  
ATOM   2483  HD2 ARG A 162     -29.110  -8.354 -23.345  1.00 91.77           H  
ATOM   2484  HD3 ARG A 162     -29.444  -8.748 -25.041  1.00 91.77           H  
ATOM   2485  NE  ARG A 162     -29.832  -6.766 -24.496  1.00 91.77           N  
ATOM   2486  HE  ARG A 162     -30.602  -6.214 -24.147  1.00 91.77           H  
ATOM   2487  NH1 ARG A 162     -27.901  -6.687 -25.707  1.00 91.77           N  
ATOM   2488 HH11 ARG A 162     -27.135  -6.198 -26.148  1.00 91.77           H  
ATOM   2489 HH12 ARG A 162     -27.760  -7.676 -25.562  1.00 91.77           H  
ATOM   2490  NH2 ARG A 162     -29.069  -4.810 -25.334  1.00 91.77           N  
ATOM   2491 HH21 ARG A 162     -28.372  -4.267 -25.823  1.00 91.77           H  
ATOM   2492 HH22 ARG A 162     -29.868  -4.363 -24.908  1.00 91.77           H  
ATOM   2493  CZ  ARG A 162     -28.931  -6.094 -25.181  1.00 91.77           C  
ATOM   2494  N   ILE A 163     -31.454 -12.857 -21.805  1.00 91.56           N  
ATOM   2495  H   ILE A 163     -31.313 -12.139 -21.110  1.00 91.56           H  
ATOM   2496  CA  ILE A 163     -31.146 -14.251 -21.455  1.00 91.56           C  
ATOM   2497  HA  ILE A 163     -30.486 -14.658 -22.221  1.00 91.56           H  
ATOM   2498  C   ILE A 163     -32.417 -15.111 -21.488  1.00 91.56           C  
ATOM   2499  CB  ILE A 163     -30.404 -14.325 -20.097  1.00 91.56           C  
ATOM   2500  HB  ILE A 163     -30.952 -13.722 -19.373  1.00 91.56           H  
ATOM   2501  O   ILE A 163     -32.362 -16.207 -22.042  1.00 91.56           O  
ATOM   2502  CG1 ILE A 163     -28.968 -13.761 -20.233  1.00 91.56           C  
ATOM   2503 HG12 ILE A 163     -28.983 -12.847 -20.827  1.00 91.56           H  
ATOM   2504 HG13 ILE A 163     -28.341 -14.483 -20.757  1.00 91.56           H  
ATOM   2505  CG2 ILE A 163     -30.337 -15.771 -19.565  1.00 91.56           C  
ATOM   2506 HG21 ILE A 163     -29.874 -16.422 -20.306  1.00 91.56           H  
ATOM   2507 HG22 ILE A 163     -31.339 -16.135 -19.341  1.00 91.56           H  
ATOM   2508 HG23 ILE A 163     -29.763 -15.813 -18.639  1.00 91.56           H  
ATOM   2509  CD1 ILE A 163     -28.301 -13.430 -18.892  1.00 91.56           C  
ATOM   2510 HD11 ILE A 163     -27.343 -12.946 -19.082  1.00 91.56           H  
ATOM   2511 HD12 ILE A 163     -28.119 -14.337 -18.316  1.00 91.56           H  
ATOM   2512 HD13 ILE A 163     -28.934 -12.753 -18.319  1.00 91.56           H  
ATOM   2513  N   LYS A 164     -33.547 -14.622 -20.952  1.00 90.46           N  
ATOM   2514  H   LYS A 164     -33.510 -13.719 -20.501  1.00 90.46           H  
ATOM   2515  CA  LYS A 164     -34.851 -15.306 -21.015  1.00 90.46           C  
ATOM   2516  HA  LYS A 164     -34.761 -16.281 -20.535  1.00 90.46           H  
ATOM   2517  C   LYS A 164     -35.255 -15.590 -22.467  1.00 90.46           C  
ATOM   2518  CB  LYS A 164     -35.927 -14.495 -20.265  1.00 90.46           C  
ATOM   2519  HB2 LYS A 164     -35.596 -14.305 -19.244  1.00 90.46           H  
ATOM   2520  HB3 LYS A 164     -36.064 -13.535 -20.764  1.00 90.46           H  
ATOM   2521  O   LYS A 164     -35.337 -16.753 -22.838  1.00 90.46           O  
ATOM   2522  CG  LYS A 164     -37.280 -15.230 -20.225  1.00 90.46           C  
ATOM   2523  HG2 LYS A 164     -37.518 -15.610 -21.219  1.00 90.46           H  
ATOM   2524  HG3 LYS A 164     -37.211 -16.077 -19.543  1.00 90.46           H  
ATOM   2525  CD  LYS A 164     -38.431 -14.310 -19.795  1.00 90.46           C  
ATOM   2526  HD2 LYS A 164     -38.300 -14.005 -18.756  1.00 90.46           H  
ATOM   2527  HD3 LYS A 164     -38.430 -13.429 -20.437  1.00 90.46           H  
ATOM   2528  CE  LYS A 164     -39.756 -15.063 -19.976  1.00 90.46           C  
ATOM   2529  HE2 LYS A 164     -39.743 -15.531 -20.960  1.00 90.46           H  
ATOM   2530  HE3 LYS A 164     -39.816 -15.865 -19.239  1.00 90.46           H  
ATOM   2531  NZ  LYS A 164     -40.936 -14.165 -19.877  1.00 90.46           N  
ATOM   2532  HZ1 LYS A 164     -40.887 -13.449 -20.588  1.00 90.46           H  
ATOM   2533  HZ2 LYS A 164     -41.002 -13.724 -18.971  1.00 90.46           H  
ATOM   2534  HZ3 LYS A 164     -41.784 -14.686 -20.049  1.00 90.46           H  
ATOM   2535  N   TYR A 165     -35.392 -14.560 -23.300  1.00 90.86           N  
ATOM   2536  H   TYR A 165     -35.286 -13.623 -22.938  1.00 90.86           H  
ATOM   2537  CA  TYR A 165     -35.866 -14.719 -24.679  1.00 90.86           C  
ATOM   2538  HA  TYR A 165     -36.811 -15.261 -24.658  1.00 90.86           H  
ATOM   2539  C   TYR A 165     -34.923 -15.566 -25.552  1.00 90.86           C  
ATOM   2540  CB  TYR A 165     -36.137 -13.332 -25.280  1.00 90.86           C  
ATOM   2541  HB2 TYR A 165     -35.196 -12.785 -25.338  1.00 90.86           H  
ATOM   2542  HB3 TYR A 165     -36.509 -13.471 -26.295  1.00 90.86           H  
ATOM   2543  O   TYR A 165     -35.369 -16.305 -26.425  1.00 90.86           O  
ATOM   2544  CG  TYR A 165     -37.170 -12.493 -24.539  1.00 90.86           C  
ATOM   2545  CD1 TYR A 165     -38.429 -13.040 -24.220  1.00 90.86           C  
ATOM   2546  HD1 TYR A 165     -38.665 -14.058 -24.491  1.00 90.86           H  
ATOM   2547  CD2 TYR A 165     -36.900 -11.145 -24.228  1.00 90.86           C  
ATOM   2548  HD2 TYR A 165     -35.943 -10.721 -24.494  1.00 90.86           H  
ATOM   2549  CE1 TYR A 165     -39.402 -12.252 -23.579  1.00 90.86           C  
ATOM   2550  HE1 TYR A 165     -40.380 -12.660 -23.373  1.00 90.86           H  
ATOM   2551  CE2 TYR A 165     -37.883 -10.344 -23.609  1.00 90.86           C  
ATOM   2552  HE2 TYR A 165     -37.693  -9.302 -23.399  1.00 90.86           H  
ATOM   2553  OH  TYR A 165     -40.079 -10.162 -22.642  1.00 90.86           O  
ATOM   2554  HH  TYR A 165     -39.906  -9.218 -22.671  1.00 90.86           H  
ATOM   2555  CZ  TYR A 165     -39.132 -10.904 -23.272  1.00 90.86           C  
ATOM   2556  N   LEU A 166     -33.610 -15.563 -25.281  1.00 91.95           N  
ATOM   2557  H   LEU A 166     -33.253 -14.912 -24.597  1.00 91.95           H  
ATOM   2558  CA  LEU A 166     -32.690 -16.499 -25.939  1.00 91.95           C  
ATOM   2559  HA  LEU A 166     -32.951 -16.517 -26.997  1.00 91.95           H  
ATOM   2560  C   LEU A 166     -32.836 -17.948 -25.422  1.00 91.95           C  
ATOM   2561  CB  LEU A 166     -31.250 -15.973 -25.801  1.00 91.95           C  
ATOM   2562  HB2 LEU A 166     -30.949 -16.065 -24.757  1.00 91.95           H  
ATOM   2563  HB3 LEU A 166     -31.229 -14.916 -26.064  1.00 91.95           H  
ATOM   2564  O   LEU A 166     -32.584 -18.894 -26.167  1.00 91.95           O  
ATOM   2565  CG  LEU A 166     -30.243 -16.720 -26.697  1.00 91.95           C  
ATOM   2566  HG  LEU A 166     -30.323 -17.795 -26.535  1.00 91.95           H  
ATOM   2567  CD1 LEU A 166     -30.433 -16.414 -28.183  1.00 91.95           C  
ATOM   2568 HD11 LEU A 166     -30.363 -15.340 -28.357  1.00 91.95           H  
ATOM   2569 HD12 LEU A 166     -31.406 -16.769 -28.522  1.00 91.95           H  
ATOM   2570 HD13 LEU A 166     -29.664 -16.918 -28.768  1.00 91.95           H  
ATOM   2571  CD2 LEU A 166     -28.817 -16.330 -26.329  1.00 91.95           C  
ATOM   2572 HD21 LEU A 166     -28.115 -16.869 -26.965  1.00 91.95           H  
ATOM   2573 HD22 LEU A 166     -28.621 -16.563 -25.283  1.00 91.95           H  
ATOM   2574 HD23 LEU A 166     -28.678 -15.261 -26.491  1.00 91.95           H  
ATOM   2575  N   ASN A 167     -33.223 -18.153 -24.158  1.00 90.93           N  
ATOM   2576  H   ASN A 167     -33.479 -17.353 -23.598  1.00 90.93           H  
ATOM   2577  CA  ASN A 167     -33.519 -19.484 -23.615  1.00 90.93           C  
ATOM   2578  HA  ASN A 167     -32.728 -20.171 -23.914  1.00 90.93           H  
ATOM   2579  C   ASN A 167     -34.823 -20.067 -24.182  1.00 90.93           C  
ATOM   2580  CB  ASN A 167     -33.572 -19.450 -22.077  1.00 90.93           C  
ATOM   2581  HB2 ASN A 167     -34.300 -18.706 -21.754  1.00 90.93           H  
ATOM   2582  HB3 ASN A 167     -33.928 -20.417 -21.723  1.00 90.93           H  
ATOM   2583  O   ASN A 167     -34.903 -21.284 -24.327  1.00 90.93           O  
ATOM   2584  CG  ASN A 167     -32.248 -19.181 -21.390  1.00 90.93           C  
ATOM   2585  ND2 ASN A 167     -32.292 -18.877 -20.115  1.00 90.93           N  
ATOM   2586 HD21 ASN A 167     -33.192 -18.774 -19.670  1.00 90.93           H  
ATOM   2587 HD22 ASN A 167     -31.417 -18.674 -19.652  1.00 90.93           H  
ATOM   2588  OD1 ASN A 167     -31.161 -19.287 -21.948  1.00 90.93           O  
ATOM   2589  N   ASP A 168     -35.786 -19.235 -24.583  1.00 89.01           N  
ATOM   2590  H   ASP A 168     -35.726 -18.263 -24.316  1.00 89.01           H  
ATOM   2591  CA  ASP A 168     -37.033 -19.677 -25.231  1.00 89.01           C  
ATOM   2592  HA  ASP A 168     -37.519 -20.402 -24.578  1.00 89.01           H  
ATOM   2593  C   ASP A 168     -36.772 -20.386 -26.586  1.00 89.01           C  
ATOM   2594  CB  ASP A 168     -37.994 -18.478 -25.383  1.00 89.01           C  
ATOM   2595  HB2 ASP A 168     -38.916 -18.833 -25.844  1.00 89.01           H  
ATOM   2596  HB3 ASP A 168     -37.546 -17.752 -26.062  1.00 89.01           H  
ATOM   2597  O   ASP A 168     -37.601 -21.151 -27.078  1.00 89.01           O  
ATOM   2598  CG  ASP A 168     -38.360 -17.774 -24.059  1.00 89.01           C  
ATOM   2599  OD1 ASP A 168     -38.278 -18.417 -22.987  1.00 89.01           O  
ATOM   2600  OD2 ASP A 168     -38.716 -16.575 -24.105  1.00 89.01           O  
ATOM   2601  N   HIS A 169     -35.576 -20.214 -27.168  1.00 91.84           N  
ATOM   2602  H   HIS A 169     -34.959 -19.538 -26.741  1.00 91.84           H  
ATOM   2603  CA  HIS A 169     -35.100 -20.940 -28.355  1.00 91.84           C  
ATOM   2604  HA  HIS A 169     -35.932 -21.529 -28.742  1.00 91.84           H  
ATOM   2605  C   HIS A 169     -34.001 -21.981 -28.067  1.00 91.84           C  
ATOM   2606  CB  HIS A 169     -34.725 -19.942 -29.454  1.00 91.84           C  
ATOM   2607  HB2 HIS A 169     -33.922 -19.298 -29.095  1.00 91.84           H  
ATOM   2608  HB3 HIS A 169     -34.361 -20.480 -30.329  1.00 91.84           H  
ATOM   2609  O   HIS A 169     -33.335 -22.440 -28.998  1.00 91.84           O  
ATOM   2610  CG  HIS A 169     -35.898 -19.098 -29.879  1.00 91.84           C  
ATOM   2611  CD2 HIS A 169     -36.050 -17.764 -29.627  1.00 91.84           C  
ATOM   2612  HD2 HIS A 169     -35.340 -17.135 -29.111  1.00 91.84           H  
ATOM   2613  ND1 HIS A 169     -37.088 -19.556 -30.409  1.00 91.84           N  
ATOM   2614  CE1 HIS A 169     -37.433 -20.492 -30.246  1.00 91.84           C  
ATOM   2615  HE1 HIS A 169     -37.915 -18.498 -30.515  1.00 91.84           H  
ATOM   2616  NE2 HIS A 169     -38.962 -18.540 -30.776  1.00 91.84           N  
ATOM   2617  HE2 HIS A 169     -37.316 -17.388 -30.074  1.00 91.84           H  
ATOM   2618  N   LYS A 170     -33.846 -22.404 -26.803  1.00 89.28           N  
ATOM   2619  H   LYS A 170     -34.433 -21.969 -26.106  1.00 89.28           H  
ATOM   2620  CA  LYS A 170     -32.973 -23.508 -26.347  1.00 89.28           C  
ATOM   2621  HA  LYS A 170     -31.946 -23.158 -26.242  1.00 89.28           H  
ATOM   2622  C   LYS A 170     -32.938 -24.679 -27.328  1.00 89.28           C  
ATOM   2623  CB  LYS A 170     -33.499 -23.977 -24.976  1.00 89.28           C  
ATOM   2624  HB2 LYS A 170     -33.261 -23.223 -24.226  1.00 89.28           H  
ATOM   2625  HB3 LYS A 170     -34.585 -24.038 -25.056  1.00 89.28           H  
ATOM   2626  O   LYS A 170     -31.864 -25.103 -27.734  1.00 89.28           O  
ATOM   2627  CG  LYS A 170     -32.974 -25.337 -24.475  1.00 89.28           C  
ATOM   2628  HG2 LYS A 170     -32.980 -26.065 -25.287  1.00 89.28           H  
ATOM   2629  HG3 LYS A 170     -31.950 -25.237 -24.115  1.00 89.28           H  
ATOM   2630  CD  LYS A 170     -33.882 -25.877 -23.362  1.00 89.28           C  
ATOM   2631  HD2 LYS A 170     -34.909 -25.578 -23.571  1.00 89.28           H  
ATOM   2632  HD3 LYS A 170     -33.589 -25.462 -22.397  1.00 89.28           H  
ATOM   2633  CE  LYS A 170     -33.822 -27.407 -23.341  1.00 89.28           C  
ATOM   2634  HE2 LYS A 170     -33.057 -27.740 -22.640  1.00 89.28           H  
ATOM   2635  HE3 LYS A 170     -33.549 -27.750 -24.339  1.00 89.28           H  
ATOM   2636  NZ  LYS A 170     -35.152 -27.970 -23.032  1.00 89.28           N  
ATOM   2637  HZ1 LYS A 170     -35.118 -28.979 -22.992  1.00 89.28           H  
ATOM   2638  HZ2 LYS A 170     -35.757 -27.729 -23.804  1.00 89.28           H  
ATOM   2639  HZ3 LYS A 170     -35.531 -27.589 -22.176  1.00 89.28           H  
ATOM   2640  N   ASP A 171     -34.097 -25.188 -27.733  1.00 88.28           N  
ATOM   2641  H   ASP A 171     -34.946 -24.828 -27.322  1.00 88.28           H  
ATOM   2642  CA  ASP A 171     -34.174 -26.436 -28.501  1.00 88.28           C  
ATOM   2643  HA  ASP A 171     -33.562 -27.183 -27.996  1.00 88.28           H  
ATOM   2644  C   ASP A 171     -33.605 -26.298 -29.934  1.00 88.28           C  
ATOM   2645  CB  ASP A 171     -35.623 -26.948 -28.480  1.00 88.28           C  
ATOM   2646  HB2 ASP A 171     -36.238 -26.256 -29.055  1.00 88.28           H  
ATOM   2647  HB3 ASP A 171     -35.658 -27.917 -28.976  1.00 88.28           H  
ATOM   2648  O   ASP A 171     -33.267 -27.298 -30.559  1.00 88.28           O  
ATOM   2649  CG  ASP A 171     -36.224 -27.099 -27.065  1.00 88.28           C  
ATOM   2650  OD1 ASP A 171     -35.485 -27.357 -26.076  1.00 88.28           O  
ATOM   2651  OD2 ASP A 171     -37.454 -26.931 -26.963  1.00 88.28           O  
ATOM   2652  N   LYS A 172     -33.434 -25.059 -30.429  1.00 87.87           N  
ATOM   2653  H   LYS A 172     -33.696 -24.292 -29.827  1.00 87.87           H  
ATOM   2654  CA  LYS A 172     -32.754 -24.721 -31.697  1.00 87.87           C  
ATOM   2655  HA  LYS A 172     -32.807 -25.570 -32.378  1.00 87.87           H  
ATOM   2656  C   LYS A 172     -31.263 -24.397 -31.515  1.00 87.87           C  
ATOM   2657  CB  LYS A 172     -33.437 -23.505 -32.346  1.00 87.87           C  
ATOM   2658  HB2 LYS A 172     -32.945 -23.300 -33.297  1.00 87.87           H  
ATOM   2659  HB3 LYS A 172     -33.279 -22.641 -31.700  1.00 87.87           H  
ATOM   2660  O   LYS A 172     -30.502 -24.471 -32.473  1.00 87.87           O  
ATOM   2661  CG  LYS A 172     -34.944 -23.661 -32.604  1.00 87.87           C  
ATOM   2662  HG2 LYS A 172     -35.456 -23.932 -31.680  1.00 87.87           H  
ATOM   2663  HG3 LYS A 172     -35.111 -24.440 -33.348  1.00 87.87           H  
ATOM   2664  CD  LYS A 172     -35.509 -22.324 -33.102  1.00 87.87           C  
ATOM   2665  HD2 LYS A 172     -35.018 -22.057 -34.037  1.00 87.87           H  
ATOM   2666  HD3 LYS A 172     -35.292 -21.557 -32.359  1.00 87.87           H  
ATOM   2667  CE  LYS A 172     -37.022 -22.395 -33.326  1.00 87.87           C  
ATOM   2668  HE2 LYS A 172     -37.210 -23.043 -34.183  1.00 87.87           H  
ATOM   2669  HE3 LYS A 172     -37.491 -22.851 -32.454  1.00 87.87           H  
ATOM   2670  NZ  LYS A 172     -37.587 -21.042 -33.566  1.00 87.87           N  
ATOM   2671  HZ1 LYS A 172     -37.077 -20.577 -34.303  1.00 87.87           H  
ATOM   2672  HZ2 LYS A 172     -38.556 -21.101 -33.844  1.00 87.87           H  
ATOM   2673  HZ3 LYS A 172     -37.520 -20.468 -32.737  1.00 87.87           H  
ATOM   2674  N   LEU A 173     -30.862 -23.992 -30.308  1.00 88.98           N  
ATOM   2675  H   LEU A 173     -31.563 -23.960 -29.581  1.00 88.98           H  
ATOM   2676  CA  LEU A 173     -29.484 -23.642 -29.930  1.00 88.98           C  
ATOM   2677  HA  LEU A 173     -28.932 -23.318 -30.812  1.00 88.98           H  
ATOM   2678  C   LEU A 173     -28.701 -24.828 -29.341  1.00 88.98           C  
ATOM   2679  CB  LEU A 173     -29.539 -22.496 -28.901  1.00 88.98           C  
ATOM   2680  HB2 LEU A 173     -28.540 -22.343 -28.493  1.00 88.98           H  
ATOM   2681  HB3 LEU A 173     -30.182 -22.810 -28.078  1.00 88.98           H  
ATOM   2682  O   LEU A 173     -27.485 -24.744 -29.194  1.00 88.98           O  
ATOM   2683  CG  LEU A 173     -30.047 -21.156 -29.455  1.00 88.98           C  
ATOM   2684  HG  LEU A 173     -30.998 -21.299 -29.970  1.00 88.98           H  
ATOM   2685  CD1 LEU A 173     -30.266 -20.174 -28.304  1.00 88.98           C  
ATOM   2686 HD11 LEU A 173     -30.977 -20.599 -27.596  1.00 88.98           H  
ATOM   2687 HD12 LEU A 173     -29.320 -19.963 -27.806  1.00 88.98           H  
ATOM   2688 HD13 LEU A 173     -30.691 -19.251 -28.697  1.00 88.98           H  
ATOM   2689  CD2 LEU A 173     -29.041 -20.526 -30.420  1.00 88.98           C  
ATOM   2690 HD21 LEU A 173     -28.943 -21.145 -31.312  1.00 88.98           H  
ATOM   2691 HD22 LEU A 173     -28.068 -20.433 -29.937  1.00 88.98           H  
ATOM   2692 HD23 LEU A 173     -29.381 -19.536 -30.724  1.00 88.98           H  
ATOM   2693  N   GLY A 174     -29.398 -25.902 -28.969  1.00 80.55           N  
ATOM   2694  H   GLY A 174     -30.403 -25.836 -29.042  1.00 80.55           H  
ATOM   2695  CA  GLY A 174     -28.869 -26.969 -28.127  1.00 80.55           C  
ATOM   2696  HA2 GLY A 174     -27.839 -27.187 -28.411  1.00 80.55           H  
ATOM   2697  HA3 GLY A 174     -29.464 -27.868 -28.287  1.00 80.55           H  
ATOM   2698  C   GLY A 174     -28.903 -26.615 -26.633  1.00 80.55           C  
ATOM   2699  O   GLY A 174     -29.109 -25.469 -26.228  1.00 80.55           O  
ATOM   2700  N   GLY A 175     -28.700 -27.626 -25.783  1.00 79.67           N  
ATOM   2701  H   GLY A 175     -28.533 -28.549 -26.158  1.00 79.67           H  
ATOM   2702  CA  GLY A 175     -28.685 -27.447 -24.324  1.00 79.67           C  
ATOM   2703  HA2 GLY A 175     -29.591 -26.925 -24.016  1.00 79.67           H  
ATOM   2704  HA3 GLY A 175     -28.668 -28.428 -23.850  1.00 79.67           H  
ATOM   2705  C   GLY A 175     -27.479 -26.656 -23.798  1.00 79.67           C  
ATOM   2706  O   GLY A 175     -27.554 -26.066 -22.720  1.00 79.67           O  
ATOM   2707  N   THR A 176     -26.388 -26.607 -24.564  1.00 89.52           N  
ATOM   2708  H   THR A 176     -26.411 -27.082 -25.455  1.00 89.52           H  
ATOM   2709  CA  THR A 176     -25.086 -26.100 -24.117  1.00 89.52           C  
ATOM   2710  HA  THR A 176     -25.109 -25.962 -23.036  1.00 89.52           H  
ATOM   2711  C   THR A 176     -24.761 -24.765 -24.771  1.00 89.52           C  
ATOM   2712  CB  THR A 176     -23.993 -27.136 -24.403  1.00 89.52           C  
ATOM   2713  HB  THR A 176     -23.961 -27.363 -25.468  1.00 89.52           H  
ATOM   2714  O   THR A 176     -24.548 -24.689 -25.977  1.00 89.52           O  
ATOM   2715  CG2 THR A 176     -22.611 -26.693 -23.933  1.00 89.52           C  
ATOM   2716 HG21 THR A 176     -21.877 -27.452 -24.204  1.00 89.52           H  
ATOM   2717 HG22 THR A 176     -22.603 -26.557 -22.851  1.00 89.52           H  
ATOM   2718 HG23 THR A 176     -22.318 -25.768 -24.429  1.00 89.52           H  
ATOM   2719  OG1 THR A 176     -24.337 -28.289 -23.679  1.00 89.52           O  
ATOM   2720  HG1 THR A 176     -23.547 -28.820 -23.553  1.00 89.52           H  
ATOM   2721  N   LYS A 177     -24.690 -23.702 -23.960  1.00 92.44           N  
ATOM   2722  H   LYS A 177     -24.903 -23.840 -22.982  1.00 92.44           H  
ATOM   2723  CA  LYS A 177     -24.290 -22.361 -24.407  1.00 92.44           C  
ATOM   2724  HA  LYS A 177     -23.520 -22.485 -25.169  1.00 92.44           H  
ATOM   2725  C   LYS A 177     -23.667 -21.512 -23.300  1.00 92.44           C  
ATOM   2726  CB  LYS A 177     -25.486 -21.669 -25.095  1.00 92.44           C  
ATOM   2727  HB2 LYS A 177     -25.130 -20.760 -25.579  1.00 92.44           H  
ATOM   2728  HB3 LYS A 177     -25.835 -22.337 -25.883  1.00 92.44           H  
ATOM   2729  O   LYS A 177     -23.763 -21.820 -22.106  1.00 92.44           O  
ATOM   2730  CG  LYS A 177     -26.696 -21.309 -24.214  1.00 92.44           C  
ATOM   2731  HG2 LYS A 177     -26.964 -22.162 -23.591  1.00 92.44           H  
ATOM   2732  HG3 LYS A 177     -26.445 -20.461 -23.576  1.00 92.44           H  
ATOM   2733  CD  LYS A 177     -27.891 -20.959 -25.122  1.00 92.44           C  
ATOM   2734  HD2 LYS A 177     -27.629 -20.138 -25.789  1.00 92.44           H  
ATOM   2735  HD3 LYS A 177     -28.108 -21.829 -25.741  1.00 92.44           H  
ATOM   2736  CE  LYS A 177     -29.171 -20.619 -24.347  1.00 92.44           C  
ATOM   2737  HE2 LYS A 177     -29.297 -21.343 -23.542  1.00 92.44           H  
ATOM   2738  HE3 LYS A 177     -30.019 -20.735 -25.022  1.00 92.44           H  
ATOM   2739  NZ  LYS A 177     -29.165 -19.239 -23.811  1.00 92.44           N  
ATOM   2740  HZ1 LYS A 177     -28.355 -19.077 -23.230  1.00 92.44           H  
ATOM   2741  HZ2 LYS A 177     -29.984 -19.109 -23.233  1.00 92.44           H  
ATOM   2742  HZ3 LYS A 177     -29.206 -18.565 -24.562  1.00 92.44           H  
ATOM   2743  N   THR A 178     -23.060 -20.403 -23.707  1.00 92.19           N  
ATOM   2744  H   THR A 178     -22.966 -20.266 -24.703  1.00 92.19           H  
ATOM   2745  CA  THR A 178     -22.660 -19.295 -22.828  1.00 92.19           C  
ATOM   2746  HA  THR A 178     -23.154 -19.394 -21.861  1.00 92.19           H  
ATOM   2747  C   THR A 178     -23.120 -17.995 -23.467  1.00 92.19           C  
ATOM   2748  CB  THR A 178     -21.142 -19.294 -22.595  1.00 92.19           C  
ATOM   2749  HB  THR A 178     -20.620 -19.287 -23.553  1.00 92.19           H  
ATOM   2750  O   THR A 178     -22.812 -17.754 -24.627  1.00 92.19           O  
ATOM   2751  CG2 THR A 178     -20.657 -18.120 -21.743  1.00 92.19           C  
ATOM   2752 HG21 THR A 178     -20.764 -17.188 -22.299  1.00 92.19           H  
ATOM   2753 HG22 THR A 178     -21.230 -18.054 -20.818  1.00 92.19           H  
ATOM   2754 HG23 THR A 178     -19.601 -18.250 -21.508  1.00 92.19           H  
ATOM   2755  OG1 THR A 178     -20.798 -20.461 -21.885  1.00 92.19           O  
ATOM   2756  HG1 THR A 178     -19.973 -20.775 -22.261  1.00 92.19           H  
ATOM   2757  N   PHE A 179     -23.875 -17.177 -22.733  1.00 93.42           N  
ATOM   2758  H   PHE A 179     -24.059 -17.395 -21.764  1.00 93.42           H  
ATOM   2759  CA  PHE A 179     -24.417 -15.913 -23.230  1.00 93.42           C  
ATOM   2760  HA  PHE A 179     -23.834 -15.593 -24.094  1.00 93.42           H  
ATOM   2761  C   PHE A 179     -24.308 -14.830 -22.156  1.00 93.42           C  
ATOM   2762  CB  PHE A 179     -25.875 -16.120 -23.671  1.00 93.42           C  
ATOM   2763  HB2 PHE A 179     -25.904 -16.917 -24.414  1.00 93.42           H  
ATOM   2764  HB3 PHE A 179     -26.460 -16.446 -22.811  1.00 93.42           H  
ATOM   2765  O   PHE A 179     -24.751 -15.060 -21.030  1.00 93.42           O  
ATOM   2766  CG  PHE A 179     -26.524 -14.890 -24.280  1.00 93.42           C  
ATOM   2767  CD1 PHE A 179     -27.735 -14.382 -23.773  1.00 93.42           C  
ATOM   2768  HD1 PHE A 179     -28.220 -14.868 -22.939  1.00 93.42           H  
ATOM   2769  CD2 PHE A 179     -25.923 -14.262 -25.381  1.00 93.42           C  
ATOM   2770  HD2 PHE A 179     -25.010 -14.660 -25.800  1.00 93.42           H  
ATOM   2771  CE1 PHE A 179     -28.334 -13.258 -24.369  1.00 93.42           C  
ATOM   2772  HE1 PHE A 179     -29.273 -12.880 -23.991  1.00 93.42           H  
ATOM   2773  CE2 PHE A 179     -26.496 -13.119 -25.953  1.00 93.42           C  
ATOM   2774  HE2 PHE A 179     -26.001 -12.633 -26.781  1.00 93.42           H  
ATOM   2775  CZ  PHE A 179     -27.711 -12.623 -25.457  1.00 93.42           C  
ATOM   2776  HZ  PHE A 179     -28.158 -11.751 -25.912  1.00 93.42           H  
ATOM   2777  N   ASP A 180     -23.728 -13.678 -22.496  1.00 89.22           N  
ATOM   2778  H   ASP A 180     -23.351 -13.580 -23.428  1.00 89.22           H  
ATOM   2779  CA  ASP A 180     -23.543 -12.546 -21.568  1.00 89.22           C  
ATOM   2780  HA  ASP A 180     -23.634 -12.922 -20.549  1.00 89.22           H  
ATOM   2781  C   ASP A 180     -24.620 -11.445 -21.692  1.00 89.22           C  
ATOM   2782  CB  ASP A 180     -22.107 -11.995 -21.694  1.00 89.22           C  
ATOM   2783  HB2 ASP A 180     -21.408 -12.810 -21.507  1.00 89.22           H  
ATOM   2784  HB3 ASP A 180     -21.952 -11.248 -20.916  1.00 89.22           H  
ATOM   2785  O   ASP A 180     -24.725 -10.587 -20.816  1.00 89.22           O  
ATOM   2786  CG  ASP A 180     -21.776 -11.355 -23.049  1.00 89.22           C  
ATOM   2787  OD1 ASP A 180     -22.707 -10.877 -23.730  1.00 89.22           O  
ATOM   2788  OD2 ASP A 180     -20.592 -11.350 -23.440  1.00 89.22           O  
ATOM   2789  N   GLY A 181     -25.439 -11.485 -22.750  1.00 89.79           N  
ATOM   2790  H   GLY A 181     -25.271 -12.221 -23.421  1.00 89.79           H  
ATOM   2791  CA  GLY A 181     -26.389 -10.432 -23.126  1.00 89.79           C  
ATOM   2792  HA2 GLY A 181     -27.401 -10.836 -23.094  1.00 89.79           H  
ATOM   2793  HA3 GLY A 181     -26.324  -9.610 -22.413  1.00 89.79           H  
ATOM   2794  C   GLY A 181     -26.144  -9.842 -24.523  1.00 89.79           C  
ATOM   2795  O   GLY A 181     -27.085  -9.326 -25.122  1.00 89.79           O  
ATOM   2796  N   ASN A 182     -24.928  -9.963 -25.061  1.00 91.88           N  
ATOM   2797  H   ASN A 182     -24.204 -10.353 -24.473  1.00 91.88           H  
ATOM   2798  CA  ASN A 182     -24.530  -9.611 -26.429  1.00 91.88           C  
ATOM   2799  HA  ASN A 182     -25.409  -9.390 -27.035  1.00 91.88           H  
ATOM   2800  C   ASN A 182     -23.779 -10.772 -27.111  1.00 91.88           C  
ATOM   2801  CB  ASN A 182     -23.615  -8.373 -26.404  1.00 91.88           C  
ATOM   2802  HB2 ASN A 182     -23.266  -8.173 -27.417  1.00 91.88           H  
ATOM   2803  HB3 ASN A 182     -22.738  -8.591 -25.794  1.00 91.88           H  
ATOM   2804  O   ASN A 182     -24.132 -11.160 -28.220  1.00 91.88           O  
ATOM   2805  CG  ASN A 182     -24.271  -7.102 -25.903  1.00 91.88           C  
ATOM   2806  ND2 ASN A 182     -23.716  -6.488 -24.886  1.00 91.88           N  
ATOM   2807 HD21 ASN A 182     -24.122  -5.610 -24.593  1.00 91.88           H  
ATOM   2808 HD22 ASN A 182     -22.889  -6.882 -24.459  1.00 91.88           H  
ATOM   2809  OD1 ASN A 182     -25.270  -6.623 -26.416  1.00 91.88           O  
ATOM   2810  N   THR A 183     -22.767 -11.342 -26.454  1.00 93.38           N  
ATOM   2811  H   THR A 183     -22.541 -11.004 -25.530  1.00 93.38           H  
ATOM   2812  CA  THR A 183     -21.905 -12.405 -26.992  1.00 93.38           C  
ATOM   2813  HA  THR A 183     -21.852 -12.296 -28.075  1.00 93.38           H  
ATOM   2814  C   THR A 183     -22.485 -13.772 -26.662  1.00 93.38           C  
ATOM   2815  CB  THR A 183     -20.469 -12.348 -26.435  1.00 93.38           C  
ATOM   2816  HB  THR A 183     -20.401 -12.968 -25.540  1.00 93.38           H  
ATOM   2817  O   THR A 183     -22.697 -14.094 -25.489  1.00 93.38           O  
ATOM   2818  CG2 THR A 183     -19.460 -12.877 -27.454  1.00 93.38           C  
ATOM   2819 HG21 THR A 183     -18.457 -12.825 -27.033  1.00 93.38           H  
ATOM   2820 HG22 THR A 183     -19.685 -13.914 -27.705  1.00 93.38           H  
ATOM   2821 HG23 THR A 183     -19.496 -12.275 -28.362  1.00 93.38           H  
ATOM   2822  OG1 THR A 183     -20.081 -11.046 -26.067  1.00 93.38           O  
ATOM   2823  HG1 THR A 183     -20.209 -11.010 -25.116  1.00 93.38           H  
ATOM   2824  N   LEU A 184     -22.722 -14.592 -27.686  1.00 95.26           N  
ATOM   2825  H   LEU A 184     -22.497 -14.260 -28.613  1.00 95.26           H  
ATOM   2826  CA  LEU A 184     -23.155 -15.982 -27.580  1.00 95.26           C  
ATOM   2827  HA  LEU A 184     -23.357 -16.219 -26.535  1.00 95.26           H  
ATOM   2828  C   LEU A 184     -22.038 -16.905 -28.070  1.00 95.26           C  
ATOM   2829  CB  LEU A 184     -24.463 -16.164 -28.376  1.00 95.26           C  
ATOM   2830  HB2 LEU A 184     -25.248 -15.582 -27.892  1.00 95.26           H  
ATOM   2831  HB3 LEU A 184     -24.312 -15.746 -29.371  1.00 95.26           H  
ATOM   2832  O   LEU A 184     -21.595 -16.801 -29.209  1.00 95.26           O  
ATOM   2833  CG  LEU A 184     -24.958 -17.616 -28.538  1.00 95.26           C  
ATOM   2834  HG  LEU A 184     -24.181 -18.207 -29.024  1.00 95.26           H  
ATOM   2835  CD1 LEU A 184     -25.280 -18.265 -27.190  1.00 95.26           C  
ATOM   2836 HD11 LEU A 184     -25.688 -19.261 -27.362  1.00 95.26           H  
ATOM   2837 HD12 LEU A 184     -24.366 -18.373 -26.606  1.00 95.26           H  
ATOM   2838 HD13 LEU A 184     -25.997 -17.652 -26.643  1.00 95.26           H  
ATOM   2839  CD2 LEU A 184     -26.210 -17.665 -29.427  1.00 95.26           C  
ATOM   2840 HD21 LEU A 184     -26.535 -16.661 -29.701  1.00 95.26           H  
ATOM   2841 HD22 LEU A 184     -27.037 -18.177 -28.934  1.00 95.26           H  
ATOM   2842 HD23 LEU A 184     -25.968 -18.204 -30.343  1.00 95.26           H  
ATOM   2843  N   TYR A 185     -21.653 -17.859 -27.229  1.00 95.40           N  
ATOM   2844  H   TYR A 185     -22.055 -17.863 -26.303  1.00 95.40           H  
ATOM   2845  CA  TYR A 185     -20.832 -19.001 -27.616  1.00 95.40           C  
ATOM   2846  HA  TYR A 185     -20.437 -18.831 -28.618  1.00 95.40           H  
ATOM   2847  C   TYR A 185     -21.684 -20.272 -27.650  1.00 95.40           C  
ATOM   2848  CB  TYR A 185     -19.628 -19.143 -26.680  1.00 95.40           C  
ATOM   2849  HB2 TYR A 185     -19.984 -19.289 -25.660  1.00 95.40           H  
ATOM   2850  HB3 TYR A 185     -19.072 -20.036 -26.964  1.00 95.40           H  
ATOM   2851  O   TYR A 185     -22.463 -20.522 -26.720  1.00 95.40           O  
ATOM   2852  CG  TYR A 185     -18.680 -17.961 -26.715  1.00 95.40           C  
ATOM   2853  CD1 TYR A 185     -17.724 -17.865 -27.744  1.00 95.40           C  
ATOM   2854  HD1 TYR A 185     -17.677 -18.621 -28.514  1.00 95.40           H  
ATOM   2855  CD2 TYR A 185     -18.768 -16.947 -25.739  1.00 95.40           C  
ATOM   2856  HD2 TYR A 185     -19.525 -17.000 -24.971  1.00 95.40           H  
ATOM   2857  CE1 TYR A 185     -16.835 -16.775 -27.782  1.00 95.40           C  
ATOM   2858  HE1 TYR A 185     -16.089 -16.693 -28.558  1.00 95.40           H  
ATOM   2859  CE2 TYR A 185     -17.891 -15.845 -25.785  1.00 95.40           C  
ATOM   2860  HE2 TYR A 185     -17.969 -15.057 -25.051  1.00 95.40           H  
ATOM   2861  OH  TYR A 185     -16.069 -14.703 -26.859  1.00 95.40           O  
ATOM   2862  HH  TYR A 185     -16.236 -14.062 -26.164  1.00 95.40           H  
ATOM   2863  CZ  TYR A 185     -16.919 -15.761 -26.806  1.00 95.40           C  
ATOM   2864  N   LEU A 186     -21.488 -21.084 -28.690  1.00 93.91           N  
ATOM   2865  H   LEU A 186     -20.832 -20.785 -29.398  1.00 93.91           H  
ATOM   2866  CA  LEU A 186     -22.060 -22.425 -28.853  1.00 93.91           C  
ATOM   2867  HA  LEU A 186     -22.544 -22.725 -27.923  1.00 93.91           H  
ATOM   2868  C   LEU A 186     -20.947 -23.437 -29.180  1.00 93.91           C  
ATOM   2869  CB  LEU A 186     -23.101 -22.434 -29.993  1.00 93.91           C  
ATOM   2870  HB2 LEU A 186     -22.589 -22.172 -30.919  1.00 93.91           H  
ATOM   2871  HB3 LEU A 186     -23.474 -23.451 -30.114  1.00 93.91           H  
ATOM   2872  O   LEU A 186     -19.979 -23.059 -29.840  1.00 93.91           O  
ATOM   2873  CG  LEU A 186     -24.311 -21.502 -29.822  1.00 93.91           C  
ATOM   2874  HG  LEU A 186     -23.969 -20.477 -29.676  1.00 93.91           H  
ATOM   2875  CD1 LEU A 186     -25.186 -21.542 -31.070  1.00 93.91           C  
ATOM   2876 HD11 LEU A 186     -25.585 -22.546 -31.218  1.00 93.91           H  
ATOM   2877 HD12 LEU A 186     -26.008 -20.833 -30.971  1.00 93.91           H  
ATOM   2878 HD13 LEU A 186     -24.591 -21.264 -31.940  1.00 93.91           H  
ATOM   2879  CD2 LEU A 186     -25.174 -21.916 -28.633  1.00 93.91           C  
ATOM   2880 HD21 LEU A 186     -26.059 -21.282 -28.576  1.00 93.91           H  
ATOM   2881 HD22 LEU A 186     -24.588 -21.811 -27.720  1.00 93.91           H  
ATOM   2882 HD23 LEU A 186     -25.484 -22.955 -28.741  1.00 93.91           H  
ATOM   2883  N   PRO A 187     -21.096 -24.721 -28.804  1.00 92.04           N  
ATOM   2884  CA  PRO A 187     -20.225 -25.806 -29.262  1.00 92.04           C  
ATOM   2885  HA  PRO A 187     -19.186 -25.477 -29.246  1.00 92.04           H  
ATOM   2886  C   PRO A 187     -20.563 -26.298 -30.688  1.00 92.04           C  
ATOM   2887  CB  PRO A 187     -20.406 -26.905 -28.214  1.00 92.04           C  
ATOM   2888  HB2 PRO A 187     -19.777 -26.688 -27.351  1.00 92.04           H  
ATOM   2889  HB3 PRO A 187     -20.186 -27.901 -28.600  1.00 92.04           H  
ATOM   2890  O   PRO A 187     -19.960 -27.252 -31.174  1.00 92.04           O  
ATOM   2891  CG  PRO A 187     -21.873 -26.754 -27.822  1.00 92.04           C  
ATOM   2892  HG2 PRO A 187     -22.506 -27.246 -28.560  1.00 92.04           H  
ATOM   2893  HG3 PRO A 187     -22.063 -27.156 -26.826  1.00 92.04           H  
ATOM   2894  CD  PRO A 187     -22.092 -25.242 -27.877  1.00 92.04           C  
ATOM   2895  HD2 PRO A 187     -23.105 -25.023 -28.214  1.00 92.04           H  
ATOM   2896  HD3 PRO A 187     -21.922 -24.814 -26.889  1.00 92.04           H  
ATOM   2897  N   ILE A 188     -21.555 -25.680 -31.347  1.00 89.63           N  
ATOM   2898  H   ILE A 188     -21.973 -24.871 -30.911  1.00 89.63           H  
ATOM   2899  CA  ILE A 188     -22.064 -26.046 -32.676  1.00 89.63           C  
ATOM   2900  HA  ILE A 188     -21.377 -26.769 -33.117  1.00 89.63           H  
ATOM   2901  C   ILE A 188     -22.097 -24.845 -33.628  1.00 89.63           C  
ATOM   2902  CB  ILE A 188     -23.456 -26.724 -32.596  1.00 89.63           C  
ATOM   2903  HB  ILE A 188     -23.769 -26.934 -33.618  1.00 89.63           H  
ATOM   2904  O   ILE A 188     -22.307 -23.697 -33.212  1.00 89.63           O  
ATOM   2905  CG1 ILE A 188     -24.535 -25.820 -31.949  1.00 89.63           C  
ATOM   2906 HG12 ILE A 188     -24.530 -24.845 -32.438  1.00 89.63           H  
ATOM   2907 HG13 ILE A 188     -24.305 -25.670 -30.894  1.00 89.63           H  
ATOM   2908  CG2 ILE A 188     -23.342 -28.076 -31.870  1.00 89.63           C  
ATOM   2909 HG21 ILE A 188     -24.264 -28.647 -31.986  1.00 89.63           H  
ATOM   2910 HG22 ILE A 188     -22.528 -28.659 -32.301  1.00 89.63           H  
ATOM   2911 HG23 ILE A 188     -23.142 -27.926 -30.809  1.00 89.63           H  
ATOM   2912  CD1 ILE A 188     -25.960 -26.374 -32.068  1.00 89.63           C  
ATOM   2913 HD11 ILE A 188     -26.068 -27.282 -31.473  1.00 89.63           H  
ATOM   2914 HD12 ILE A 188     -26.189 -26.589 -33.111  1.00 89.63           H  
ATOM   2915 HD13 ILE A 188     -26.667 -25.631 -31.699  1.00 89.63           H  
ATOM   2916  N   LEU A 189     -21.939 -25.126 -34.922  1.00 92.60           N  
ATOM   2917  H   LEU A 189     -21.780 -26.086 -35.191  1.00 92.60           H  
ATOM   2918  CA  LEU A 189     -22.187 -24.166 -35.992  1.00 92.60           C  
ATOM   2919  HA  LEU A 189     -21.863 -23.184 -35.648  1.00 92.60           H  
ATOM   2920  C   LEU A 189     -23.691 -24.126 -36.305  1.00 92.60           C  
ATOM   2921  CB  LEU A 189     -21.325 -24.533 -37.213  1.00 92.60           C  
ATOM   2922  HB2 LEU A 189     -20.285 -24.606 -36.893  1.00 92.60           H  
ATOM   2923  HB3 LEU A 189     -21.633 -25.513 -37.577  1.00 92.60           H  
ATOM   2924  O   LEU A 189     -24.286 -25.151 -36.631  1.00 92.60           O  
ATOM   2925  CG  LEU A 189     -21.408 -23.530 -38.381  1.00 92.60           C  
ATOM   2926  HG  LEU A 189     -22.428 -23.509 -38.766  1.00 92.60           H  
ATOM   2927  CD1 LEU A 189     -20.995 -22.108 -37.986  1.00 92.60           C  
ATOM   2928 HD11 LEU A 189     -19.997 -22.114 -37.547  1.00 92.60           H  
ATOM   2929 HD12 LEU A 189     -21.709 -21.692 -37.275  1.00 92.60           H  
ATOM   2930 HD13 LEU A 189     -20.997 -21.469 -38.869  1.00 92.60           H  
ATOM   2931  CD2 LEU A 189     -20.479 -23.988 -39.505  1.00 92.60           C  
ATOM   2932 HD21 LEU A 189     -20.560 -23.306 -40.352  1.00 92.60           H  
ATOM   2933 HD22 LEU A 189     -20.774 -24.983 -39.838  1.00 92.60           H  
ATOM   2934 HD23 LEU A 189     -19.447 -24.016 -39.156  1.00 92.60           H  
ATOM   2935  N   LEU A 190     -24.312 -22.949 -36.209  1.00 92.90           N  
ATOM   2936  H   LEU A 190     -23.772 -22.147 -35.916  1.00 92.90           H  
ATOM   2937  CA  LEU A 190     -25.679 -22.733 -36.686  1.00 92.90           C  
ATOM   2938  HA  LEU A 190     -26.289 -23.571 -36.351  1.00 92.90           H  
ATOM   2939  C   LEU A 190     -25.688 -22.716 -38.226  1.00 92.90           C  
ATOM   2940  CB  LEU A 190     -26.257 -21.423 -36.115  1.00 92.90           C  
ATOM   2941  HB2 LEU A 190     -25.604 -20.602 -36.411  1.00 92.90           H  
ATOM   2942  HB3 LEU A 190     -27.231 -21.245 -36.572  1.00 92.90           H  
ATOM   2943  O   LEU A 190     -24.766 -22.153 -38.820  1.00 92.90           O  
ATOM   2944  CG  LEU A 190     -26.431 -21.394 -34.585  1.00 92.90           C  
ATOM   2945  HG  LEU A 190     -25.463 -21.552 -34.108  1.00 92.90           H  
ATOM   2946  CD1 LEU A 190     -26.964 -20.024 -34.158  1.00 92.90           C  
ATOM   2947 HD11 LEU A 190     -27.935 -19.841 -34.619  1.00 92.90           H  
ATOM   2948 HD12 LEU A 190     -27.063 -19.988 -33.073  1.00 92.90           H  
ATOM   2949 HD13 LEU A 190     -26.265 -19.248 -34.471  1.00 92.90           H  
ATOM   2950  CD2 LEU A 190     -27.408 -22.459 -34.080  1.00 92.90           C  
ATOM   2951 HD21 LEU A 190     -27.004 -23.454 -34.264  1.00 92.90           H  
ATOM   2952 HD22 LEU A 190     -27.547 -22.354 -33.004  1.00 92.90           H  
ATOM   2953 HD23 LEU A 190     -28.371 -22.360 -34.580  1.00 92.90           H  
ATOM   2954  N   PRO A 191     -26.724 -23.266 -38.888  1.00 92.23           N  
ATOM   2955  CA  PRO A 191     -26.725 -23.448 -40.343  1.00 92.23           C  
ATOM   2956  HA  PRO A 191     -25.860 -24.045 -40.634  1.00 92.23           H  
ATOM   2957  C   PRO A 191     -26.667 -22.132 -41.135  1.00 92.23           C  
ATOM   2958  CB  PRO A 191     -28.003 -24.243 -40.648  1.00 92.23           C  
ATOM   2959  HB2 PRO A 191     -28.455 -23.951 -41.596  1.00 92.23           H  
ATOM   2960  HB3 PRO A 191     -27.769 -25.308 -40.658  1.00 92.23           H  
ATOM   2961  O   PRO A 191     -26.138 -22.108 -42.243  1.00 92.23           O  
ATOM   2962  CG  PRO A 191     -28.922 -23.937 -39.464  1.00 92.23           C  
ATOM   2963  HG2 PRO A 191     -29.422 -22.982 -39.624  1.00 92.23           H  
ATOM   2964  HG3 PRO A 191     -29.649 -24.732 -39.299  1.00 92.23           H  
ATOM   2965  CD  PRO A 191     -27.938 -23.817 -38.304  1.00 92.23           C  
ATOM   2966  HD2 PRO A 191     -28.346 -23.168 -37.530  1.00 92.23           H  
ATOM   2967  HD3 PRO A 191     -27.725 -24.805 -37.896  1.00 92.23           H  
ATOM   2968  N   ASN A 192     -27.164 -21.026 -40.568  1.00 92.84           N  
ATOM   2969  H   ASN A 192     -27.509 -21.094 -39.621  1.00 92.84           H  
ATOM   2970  CA  ASN A 192     -27.216 -19.724 -41.232  1.00 92.84           C  
ATOM   2971  HA  ASN A 192     -26.874 -19.830 -42.261  1.00 92.84           H  
ATOM   2972  C   ASN A 192     -26.306 -18.702 -40.534  1.00 92.84           C  
ATOM   2973  CB  ASN A 192     -28.679 -19.240 -41.274  1.00 92.84           C  
ATOM   2974  HB2 ASN A 192     -29.086 -19.224 -40.263  1.00 92.84           H  
ATOM   2975  HB3 ASN A 192     -28.713 -18.225 -41.669  1.00 92.84           H  
ATOM   2976  O   ASN A 192     -26.471 -18.439 -39.339  1.00 92.84           O  
ATOM   2977  CG  ASN A 192     -29.577 -20.092 -42.154  1.00 92.84           C  
ATOM   2978  ND2 ASN A 192     -30.870 -20.053 -41.941  1.00 92.84           N  
ATOM   2979 HD21 ASN A 192     -31.426 -20.603 -42.580  1.00 92.84           H  
ATOM   2980 HD22 ASN A 192     -31.263 -19.445 -41.237  1.00 92.84           H  
ATOM   2981  OD1 ASN A 192     -29.149 -20.779 -43.059  1.00 92.84           O  
ATOM   2982  N   LYS A 193     -25.424 -18.037 -41.306  1.00 93.76           N  
ATOM   2983  H   LYS A 193     -25.328 -18.352 -42.261  1.00 93.76           H  
ATOM   2984  CA  LYS A 193     -24.545 -16.940 -40.828  1.00 93.76           C  
ATOM   2985  HA  LYS A 193     -23.834 -17.350 -40.111  1.00 93.76           H  
ATOM   2986  C   LYS A 193     -25.312 -15.837 -40.087  1.00 93.76           C  
ATOM   2987  CB  LYS A 193     -23.778 -16.287 -41.996  1.00 93.76           C  
ATOM   2988  HB2 LYS A 193     -24.480 -16.034 -42.792  1.00 93.76           H  
ATOM   2989  HB3 LYS A 193     -23.341 -15.357 -41.633  1.00 93.76           H  
ATOM   2990  O   LYS A 193     -24.797 -15.280 -39.124  1.00 93.76           O  
ATOM   2991  CG  LYS A 193     -22.635 -17.136 -42.573  1.00 93.76           C  
ATOM   2992  HG2 LYS A 193     -21.948 -17.405 -41.770  1.00 93.76           H  
ATOM   2993  HG3 LYS A 193     -23.043 -18.048 -43.009  1.00 93.76           H  
ATOM   2994  CD  LYS A 193     -21.871 -16.346 -43.653  1.00 93.76           C  
ATOM   2995  HD2 LYS A 193     -22.562 -16.089 -44.456  1.00 93.76           H  
ATOM   2996  HD3 LYS A 193     -21.481 -15.427 -43.216  1.00 93.76           H  
ATOM   2997  CE  LYS A 193     -20.707 -17.170 -44.224  1.00 93.76           C  
ATOM   2998  HE2 LYS A 193     -21.105 -18.114 -44.597  1.00 93.76           H  
ATOM   2999  HE3 LYS A 193     -20.015 -17.404 -43.415  1.00 93.76           H  
ATOM   3000  NZ  LYS A 193     -19.994 -16.461 -45.320  1.00 93.76           N  
ATOM   3001  HZ1 LYS A 193     -19.591 -15.592 -44.997  1.00 93.76           H  
ATOM   3002  HZ2 LYS A 193     -20.620 -16.263 -46.087  1.00 93.76           H  
ATOM   3003  HZ3 LYS A 193     -19.248 -17.035 -45.685  1.00 93.76           H  
ATOM   3004  N   MET A 194     -26.530 -15.535 -40.533  1.00 95.49           N  
ATOM   3005  H   MET A 194     -26.868 -16.049 -41.334  1.00 95.49           H  
ATOM   3006  CA  MET A 194     -27.513 -14.749 -39.791  1.00 95.49           C  
ATOM   3007  HA  MET A 194     -27.081 -14.399 -38.854  1.00 95.49           H  
ATOM   3008  C   MET A 194     -28.690 -15.669 -39.468  1.00 95.49           C  
ATOM   3009  CB  MET A 194     -27.936 -13.523 -40.616  1.00 95.49           C  
ATOM   3010  HB2 MET A 194     -28.389 -13.856 -41.550  1.00 95.49           H  
ATOM   3011  HB3 MET A 194     -27.053 -12.933 -40.862  1.00 95.49           H  
ATOM   3012  O   MET A 194     -29.494 -15.988 -40.341  1.00 95.49           O  
ATOM   3013  CG  MET A 194     -28.945 -12.635 -39.872  1.00 95.49           C  
ATOM   3014  HG2 MET A 194     -29.794 -13.248 -39.567  1.00 95.49           H  
ATOM   3015  HG3 MET A 194     -29.323 -11.887 -40.569  1.00 95.49           H  
ATOM   3016  SD  MET A 194     -28.306 -11.775 -38.405  1.00 95.49           S  
ATOM   3017  CE  MET A 194     -27.355 -10.457 -39.210  1.00 95.49           C  
ATOM   3018  HE1 MET A 194     -26.602 -10.891 -39.867  1.00 95.49           H  
ATOM   3019  HE2 MET A 194     -28.025  -9.831 -39.800  1.00 95.49           H  
ATOM   3020  HE3 MET A 194     -26.864  -9.847 -38.452  1.00 95.49           H  
ATOM   3021  N   THR A 195     -28.786 -16.109 -38.218  1.00 94.42           N  
ATOM   3022  H   THR A 195     -28.103 -15.793 -37.545  1.00 94.42           H  
ATOM   3023  CA  THR A 195     -29.927 -16.884 -37.724  1.00 94.42           C  
ATOM   3024  HA  THR A 195     -30.458 -17.337 -38.561  1.00 94.42           H  
ATOM   3025  C   THR A 195     -30.884 -15.932 -37.012  1.00 94.42           C  
ATOM   3026  CB  THR A 195     -29.446 -18.031 -36.825  1.00 94.42           C  
ATOM   3027  HB  THR A 195     -28.790 -17.645 -36.044  1.00 94.42           H  
ATOM   3028  O   THR A 195     -30.501 -15.277 -36.046  1.00 94.42           O  
ATOM   3029  CG2 THR A 195     -30.603 -18.794 -36.182  1.00 94.42           C  
ATOM   3030 HG21 THR A 195     -30.211 -19.663 -35.653  1.00 94.42           H  
ATOM   3031 HG22 THR A 195     -31.303 -19.128 -36.948  1.00 94.42           H  
ATOM   3032 HG23 THR A 195     -31.118 -18.157 -35.463  1.00 94.42           H  
ATOM   3033  OG1 THR A 195     -28.741 -18.972 -37.605  1.00 94.42           O  
ATOM   3034  HG1 THR A 195     -27.956 -18.557 -37.970  1.00 94.42           H  
ATOM   3035  N   VAL A 196     -32.126 -15.830 -37.488  1.00 95.46           N  
ATOM   3036  H   VAL A 196     -32.396 -16.393 -38.282  1.00 95.46           H  
ATOM   3037  CA  VAL A 196     -33.163 -14.992 -36.866  1.00 95.46           C  
ATOM   3038  HA  VAL A 196     -32.705 -14.380 -36.089  1.00 95.46           H  
ATOM   3039  C   VAL A 196     -34.197 -15.885 -36.194  1.00 95.46           C  
ATOM   3040  CB  VAL A 196     -33.818 -14.016 -37.864  1.00 95.46           C  
ATOM   3041  HB  VAL A 196     -34.374 -14.580 -38.613  1.00 95.46           H  
ATOM   3042  O   VAL A 196     -34.751 -16.786 -36.823  1.00 95.46           O  
ATOM   3043  CG1 VAL A 196     -34.785 -13.061 -37.146  1.00 95.46           C  
ATOM   3044 HG11 VAL A 196     -35.627 -13.619 -36.737  1.00 95.46           H  
ATOM   3045 HG12 VAL A 196     -35.182 -12.331 -37.851  1.00 95.46           H  
ATOM   3046 HG13 VAL A 196     -34.277 -12.544 -36.333  1.00 95.46           H  
ATOM   3047  CG2 VAL A 196     -32.759 -13.169 -38.586  1.00 95.46           C  
ATOM   3048 HG21 VAL A 196     -32.104 -12.685 -37.862  1.00 95.46           H  
ATOM   3049 HG22 VAL A 196     -33.244 -12.415 -39.206  1.00 95.46           H  
ATOM   3050 HG23 VAL A 196     -32.160 -13.805 -39.238  1.00 95.46           H  
ATOM   3051  N   PHE A 197     -34.473 -15.621 -34.921  1.00 93.02           N  
ATOM   3052  H   PHE A 197     -33.972 -14.869 -34.471  1.00 93.02           H  
ATOM   3053  CA  PHE A 197     -35.604 -16.194 -34.199  1.00 93.02           C  
ATOM   3054  HA  PHE A 197     -36.124 -16.902 -34.845  1.00 93.02           H  
ATOM   3055  C   PHE A 197     -36.617 -15.103 -33.850  1.00 93.02           C  
ATOM   3056  CB  PHE A 197     -35.127 -16.947 -32.949  1.00 93.02           C  
ATOM   3057  HB2 PHE A 197     -34.701 -16.221 -32.258  1.00 93.02           H  
ATOM   3058  HB3 PHE A 197     -36.007 -17.376 -32.469  1.00 93.02           H  
ATOM   3059  O   PHE A 197     -36.259 -13.934 -33.719  1.00 93.02           O  
ATOM   3060  CG  PHE A 197     -34.128 -18.077 -33.151  1.00 93.02           C  
ATOM   3061  CD1 PHE A 197     -34.171 -18.910 -34.289  1.00 93.02           C  
ATOM   3062  HD1 PHE A 197     -34.883 -18.725 -35.080  1.00 93.02           H  
ATOM   3063  CD2 PHE A 197     -33.164 -18.322 -32.155  1.00 93.02           C  
ATOM   3064  HD2 PHE A 197     -33.122 -17.693 -31.279  1.00 93.02           H  
ATOM   3065  CE1 PHE A 197     -33.253 -19.966 -34.430  1.00 93.02           C  
ATOM   3066  HE1 PHE A 197     -33.261 -20.577 -35.321  1.00 93.02           H  
ATOM   3067  CE2 PHE A 197     -32.256 -19.386 -32.292  1.00 93.02           C  
ATOM   3068  HE2 PHE A 197     -31.520 -19.565 -31.523  1.00 93.02           H  
ATOM   3069  CZ  PHE A 197     -32.297 -20.208 -33.429  1.00 93.02           C  
ATOM   3070  HZ  PHE A 197     -31.583 -21.011 -33.541  1.00 93.02           H  
ATOM   3071  N   ILE A 198     -37.877 -15.503 -33.698  1.00 92.89           N  
ATOM   3072  H   ILE A 198     -38.094 -16.487 -33.776  1.00 92.89           H  
ATOM   3073  CA  ILE A 198     -38.977 -14.637 -33.272  1.00 92.89           C  
ATOM   3074  HA  ILE A 198     -38.598 -13.633 -33.084  1.00 92.89           H  
ATOM   3075  C   ILE A 198     -39.515 -15.202 -31.958  1.00 92.89           C  
ATOM   3076  CB  ILE A 198     -40.071 -14.524 -34.364  1.00 92.89           C  
ATOM   3077  HB  ILE A 198     -40.520 -15.507 -34.510  1.00 92.89           H  
ATOM   3078  O   ILE A 198     -39.877 -16.381 -31.895  1.00 92.89           O  
ATOM   3079  CG1 ILE A 198     -39.470 -14.058 -35.714  1.00 92.89           C  
ATOM   3080 HG12 ILE A 198     -38.677 -14.743 -36.014  1.00 92.89           H  
ATOM   3081 HG13 ILE A 198     -39.031 -13.069 -35.590  1.00 92.89           H  
ATOM   3082  CG2 ILE A 198     -41.172 -13.554 -33.893  1.00 92.89           C  
ATOM   3083 HG21 ILE A 198     -40.765 -12.553 -33.754  1.00 92.89           H  
ATOM   3084 HG22 ILE A 198     -41.617 -13.889 -32.957  1.00 92.89           H  
ATOM   3085 HG23 ILE A 198     -41.979 -13.502 -34.624  1.00 92.89           H  
ATOM   3086  CD1 ILE A 198     -40.471 -14.014 -36.876  1.00 92.89           C  
ATOM   3087 HD11 ILE A 198     -41.203 -13.221 -36.721  1.00 92.89           H  
ATOM   3088 HD12 ILE A 198     -39.937 -13.810 -37.804  1.00 92.89           H  
ATOM   3089 HD13 ILE A 198     -40.985 -14.971 -36.965  1.00 92.89           H  
ATOM   3090  N   SER A 199     -39.559 -14.364 -30.926  1.00 88.02           N  
ATOM   3091  H   SER A 199     -39.223 -13.424 -31.077  1.00 88.02           H  
ATOM   3092  CA  SER A 199     -40.311 -14.598 -29.689  1.00 88.02           C  
ATOM   3093  HA  SER A 199     -40.694 -15.618 -29.673  1.00 88.02           H  
ATOM   3094  C   SER A 199     -41.500 -13.635 -29.636  1.00 88.02           C  
ATOM   3095  CB  SER A 199     -39.435 -14.392 -28.445  1.00 88.02           C  
ATOM   3096  HB2 SER A 199     -39.195 -13.333 -28.349  1.00 88.02           H  
ATOM   3097  HB3 SER A 199     -39.999 -14.691 -27.561  1.00 88.02           H  
ATOM   3098  O   SER A 199     -41.459 -12.575 -30.258  1.00 88.02           O  
ATOM   3099  OG  SER A 199     -38.223 -15.119 -28.481  1.00 88.02           O  
ATOM   3100  HG  SER A 199     -38.286 -15.889 -29.051  1.00 88.02           H  
ATOM   3101  N   LYS A 200     -42.539 -13.962 -28.862  1.00 82.75           N  
ATOM   3102  H   LYS A 200     -42.501 -14.822 -28.333  1.00 82.75           H  
ATOM   3103  CA  LYS A 200     -43.598 -13.005 -28.507  1.00 82.75           C  
ATOM   3104  HA  LYS A 200     -43.491 -12.100 -29.106  1.00 82.75           H  
ATOM   3105  C   LYS A 200     -43.423 -12.564 -27.059  1.00 82.75           C  
ATOM   3106  CB  LYS A 200     -44.999 -13.567 -28.800  1.00 82.75           C  
ATOM   3107  HB2 LYS A 200     -45.148 -14.513 -28.280  1.00 82.75           H  
ATOM   3108  HB3 LYS A 200     -45.736 -12.849 -28.440  1.00 82.75           H  
ATOM   3109  O   LYS A 200     -43.203 -13.401 -26.184  1.00 82.75           O  
ATOM   3110  CG  LYS A 200     -45.182 -13.757 -30.314  1.00 82.75           C  
ATOM   3111  HG2 LYS A 200     -44.790 -12.872 -30.816  1.00 82.75           H  
ATOM   3112  HG3 LYS A 200     -44.607 -14.622 -30.646  1.00 82.75           H  
ATOM   3113  CD  LYS A 200     -46.648 -13.927 -30.727  1.00 82.75           C  
ATOM   3114  HD2 LYS A 200     -47.048 -14.860 -30.331  1.00 82.75           H  
ATOM   3115  HD3 LYS A 200     -47.221 -13.087 -30.333  1.00 82.75           H  
ATOM   3116  CE  LYS A 200     -46.704 -13.917 -32.261  1.00 82.75           C  
ATOM   3117  HE2 LYS A 200     -46.296 -14.850 -32.652  1.00 82.75           H  
ATOM   3118  HE3 LYS A 200     -46.052 -13.121 -32.622  1.00 82.75           H  
ATOM   3119  NZ  LYS A 200     -48.068 -13.674 -32.782  1.00 82.75           N  
ATOM   3120  HZ1 LYS A 200     -48.702 -14.422 -32.540  1.00 82.75           H  
ATOM   3121  HZ2 LYS A 200     -48.421 -12.801 -32.417  1.00 82.75           H  
ATOM   3122  HZ3 LYS A 200     -48.012 -13.577 -33.786  1.00 82.75           H  
ATOM   3123  N   ALA A 201     -43.487 -11.260 -26.830  1.00 76.70           N  
ATOM   3124  H   ALA A 201     -43.675 -10.644 -27.608  1.00 76.70           H  
ATOM   3125  CA  ALA A 201     -43.408 -10.633 -25.520  1.00 76.70           C  
ATOM   3126  HA  ALA A 201     -43.426 -11.388 -24.734  1.00 76.70           H  
ATOM   3127  C   ALA A 201     -44.642  -9.742 -25.367  1.00 76.70           C  
ATOM   3128  CB  ALA A 201     -42.085  -9.862 -25.427  1.00 76.70           C  
ATOM   3129  HB1 ALA A 201     -41.246 -10.554 -25.508  1.00 76.70           H  
ATOM   3130  HB2 ALA A 201     -42.040  -9.340 -24.471  1.00 76.70           H  
ATOM   3131  HB3 ALA A 201     -42.028  -9.129 -26.231  1.00 76.70           H  
ATOM   3132  O   ALA A 201     -44.697  -8.666 -25.958  1.00 76.70           O  
ATOM   3133  N   GLU A 202     -45.642 -10.240 -24.632  1.00 71.40           N  
ATOM   3134  H   GLU A 202     -45.524 -11.147 -24.203  1.00 71.40           H  
ATOM   3135  CA  GLU A 202     -47.007  -9.690 -24.667  1.00 71.40           C  
ATOM   3136  HA  GLU A 202     -47.689 -10.405 -24.206  1.00 71.40           H  
ATOM   3137  C   GLU A 202     -47.469  -9.599 -26.139  1.00 71.40           C  
ATOM   3138  CB  GLU A 202     -47.073  -8.406 -23.804  1.00 71.40           C  
ATOM   3139  HB2 GLU A 202     -48.049  -7.933 -23.918  1.00 71.40           H  
ATOM   3140  HB3 GLU A 202     -46.307  -7.706 -24.138  1.00 71.40           H  
ATOM   3141  O   GLU A 202     -47.298 -10.578 -26.874  1.00 71.40           O  
ATOM   3142  CG  GLU A 202     -46.866  -8.748 -22.310  1.00 71.40           C  
ATOM   3143  HG2 GLU A 202     -46.119  -9.536 -22.218  1.00 71.40           H  
ATOM   3144  HG3 GLU A 202     -47.798  -9.154 -21.919  1.00 71.40           H  
ATOM   3145  CD  GLU A 202     -46.405  -7.579 -21.422  1.00 71.40           C  
ATOM   3146  OE1 GLU A 202     -45.921  -7.889 -20.305  1.00 71.40           O  
ATOM   3147  OE2 GLU A 202     -46.483  -6.408 -21.852  1.00 71.40           O  
ATOM   3148  N   ASP A 203     -47.993  -8.462 -26.597  1.00 76.86           N  
ATOM   3149  H   ASP A 203     -48.169  -7.710 -25.946  1.00 76.86           H  
ATOM   3150  CA  ASP A 203     -48.453  -8.280 -27.983  1.00 76.86           C  
ATOM   3151  HA  ASP A 203     -48.857  -9.230 -28.333  1.00 76.86           H  
ATOM   3152  C   ASP A 203     -47.335  -7.907 -28.983  1.00 76.86           C  
ATOM   3153  CB  ASP A 203     -49.613  -7.274 -28.000  1.00 76.86           C  
ATOM   3154  HB2 ASP A 203     -49.920  -7.091 -29.029  1.00 76.86           H  
ATOM   3155  HB3 ASP A 203     -49.278  -6.329 -27.572  1.00 76.86           H  
ATOM   3156  O   ASP A 203     -47.598  -7.696 -30.168  1.00 76.86           O  
ATOM   3157  CG  ASP A 203     -50.824  -7.808 -27.229  1.00 76.86           C  
ATOM   3158  OD1 ASP A 203     -51.245  -8.947 -27.535  1.00 76.86           O  
ATOM   3159  OD2 ASP A 203     -51.299  -7.081 -26.330  1.00 76.86           O  
ATOM   3160  N   VAL A 204     -46.070  -7.838 -28.545  1.00 83.17           N  
ATOM   3161  H   VAL A 204     -45.891  -8.072 -27.578  1.00 83.17           H  
ATOM   3162  CA  VAL A 204     -44.934  -7.417 -29.383  1.00 83.17           C  
ATOM   3163  HA  VAL A 204     -45.331  -6.883 -30.247  1.00 83.17           H  
ATOM   3164  C   VAL A 204     -44.148  -8.624 -29.905  1.00 83.17           C  
ATOM   3165  CB  VAL A 204     -44.019  -6.423 -28.636  1.00 83.17           C  
ATOM   3166  HB  VAL A 204     -43.503  -6.941 -27.827  1.00 83.17           H  
ATOM   3167  O   VAL A 204     -43.660  -9.455 -29.133  1.00 83.17           O  
ATOM   3168  CG1 VAL A 204     -42.964  -5.821 -29.578  1.00 83.17           C  
ATOM   3169 HG11 VAL A 204     -42.351  -5.103 -29.033  1.00 83.17           H  
ATOM   3170 HG12 VAL A 204     -43.451  -5.318 -30.413  1.00 83.17           H  
ATOM   3171 HG13 VAL A 204     -42.310  -6.605 -29.960  1.00 83.17           H  
ATOM   3172  CG2 VAL A 204     -44.808  -5.249 -28.036  1.00 83.17           C  
ATOM   3173 HG21 VAL A 204     -44.127  -4.536 -27.570  1.00 83.17           H  
ATOM   3174 HG22 VAL A 204     -45.387  -4.749 -28.812  1.00 83.17           H  
ATOM   3175 HG23 VAL A 204     -45.487  -5.613 -27.265  1.00 83.17           H  
ATOM   3176  N   GLU A 205     -43.951  -8.704 -31.226  1.00 89.18           N  
ATOM   3177  H   GLU A 205     -44.382  -8.016 -31.827  1.00 89.18           H  
ATOM   3178  CA  GLU A 205     -42.967  -9.626 -31.806  1.00 89.18           C  
ATOM   3179  HA  GLU A 205     -43.035 -10.572 -31.269  1.00 89.18           H  
ATOM   3180  C   GLU A 205     -41.538  -9.106 -31.613  1.00 89.18           C  
ATOM   3181  CB  GLU A 205     -43.221  -9.941 -33.289  1.00 89.18           C  
ATOM   3182  HB2 GLU A 205     -42.354 -10.494 -33.650  1.00 89.18           H  
ATOM   3183  HB3 GLU A 205     -43.306  -9.019 -33.864  1.00 89.18           H  
ATOM   3184  O   GLU A 205     -41.180  -8.002 -32.025  1.00 89.18           O  
ATOM   3185  CG  GLU A 205     -44.471 -10.809 -33.496  1.00 89.18           C  
ATOM   3186  HG2 GLU A 205     -45.348 -10.165 -33.564  1.00 89.18           H  
ATOM   3187  HG3 GLU A 205     -44.601 -11.446 -32.621  1.00 89.18           H  
ATOM   3188  CD  GLU A 205     -44.387 -11.712 -34.737  1.00 89.18           C  
ATOM   3189  OE1 GLU A 205     -44.973 -12.821 -34.652  1.00 89.18           O  
ATOM   3190  OE2 GLU A 205     -43.731 -11.320 -35.729  1.00 89.18           O  
ATOM   3191  N   LEU A 206     -40.703  -9.946 -31.008  1.00 91.19           N  
ATOM   3192  H   LEU A 206     -41.072 -10.839 -30.713  1.00 91.19           H  
ATOM   3193  CA  LEU A 206     -39.302  -9.686 -30.727  1.00 91.19           C  
ATOM   3194  HA  LEU A 206     -39.092  -8.627 -30.880  1.00 91.19           H  
ATOM   3195  C   LEU A 206     -38.425 -10.509 -31.673  1.00 91.19           C  
ATOM   3196  CB  LEU A 206     -39.053 -10.039 -29.253  1.00 91.19           C  
ATOM   3197  HB2 LEU A 206     -39.319 -11.086 -29.104  1.00 91.19           H  
ATOM   3198  HB3 LEU A 206     -39.711  -9.438 -28.625  1.00 91.19           H  
ATOM   3199  O   LEU A 206     -38.352 -11.735 -31.556  1.00 91.19           O  
ATOM   3200  CG  LEU A 206     -37.598  -9.832 -28.808  1.00 91.19           C  
ATOM   3201  HG  LEU A 206     -36.914 -10.327 -29.497  1.00 91.19           H  
ATOM   3202  CD1 LEU A 206     -37.241  -8.347 -28.743  1.00 91.19           C  
ATOM   3203 HD11 LEU A 206     -37.275  -7.912 -29.742  1.00 91.19           H  
ATOM   3204 HD12 LEU A 206     -36.232  -8.218 -28.353  1.00 91.19           H  
ATOM   3205 HD13 LEU A 206     -37.947  -7.816 -28.105  1.00 91.19           H  
ATOM   3206  CD2 LEU A 206     -37.408 -10.467 -27.434  1.00 91.19           C  
ATOM   3207 HD21 LEU A 206     -36.381 -10.332 -27.094  1.00 91.19           H  
ATOM   3208 HD22 LEU A 206     -38.096 -10.016 -26.719  1.00 91.19           H  
ATOM   3209 HD23 LEU A 206     -37.617 -11.535 -27.496  1.00 91.19           H  
ATOM   3210  N   GLN A 207     -37.701  -9.841 -32.570  1.00 94.26           N  
ATOM   3211  H   GLN A 207     -37.778  -8.834 -32.593  1.00 94.26           H  
ATOM   3212  CA  GLN A 207     -36.684 -10.490 -33.393  1.00 94.26           C  
ATOM   3213  HA  GLN A 207     -37.017 -11.502 -33.623  1.00 94.26           H  
ATOM   3214  C   GLN A 207     -35.356 -10.584 -32.638  1.00 94.26           C  
ATOM   3215  CB  GLN A 207     -36.488  -9.767 -34.729  1.00 94.26           C  
ATOM   3216  HB2 GLN A 207     -36.236  -8.723 -34.542  1.00 94.26           H  
ATOM   3217  HB3 GLN A 207     -35.655 -10.240 -35.249  1.00 94.26           H  
ATOM   3218  O   GLN A 207     -34.749  -9.573 -32.275  1.00 94.26           O  
ATOM   3219  CG  GLN A 207     -37.726  -9.830 -35.630  1.00 94.26           C  
ATOM   3220  HG2 GLN A 207     -38.553  -9.303 -35.153  1.00 94.26           H  
ATOM   3221  HG3 GLN A 207     -38.017 -10.872 -35.766  1.00 94.26           H  
ATOM   3222  CD  GLN A 207     -37.482  -9.219 -37.007  1.00 94.26           C  
ATOM   3223  NE2 GLN A 207     -38.508  -9.124 -37.823  1.00 94.26           N  
ATOM   3224 HE21 GLN A 207     -39.426  -9.406 -37.513  1.00 94.26           H  
ATOM   3225 HE22 GLN A 207     -38.364  -8.746 -38.748  1.00 94.26           H  
ATOM   3226  OE1 GLN A 207     -36.374  -8.837 -37.384  1.00 94.26           O  
ATOM   3227  N   ILE A 208     -34.863 -11.808 -32.479  1.00 96.26           N  
ATOM   3228  H   ILE A 208     -35.429 -12.579 -32.805  1.00 96.26           H  
ATOM   3229  CA  ILE A 208     -33.534 -12.123 -31.957  1.00 96.26           C  
ATOM   3230  HA  ILE A 208     -33.123 -11.245 -31.459  1.00 96.26           H  
ATOM   3231  C   ILE A 208     -32.650 -12.477 -33.153  1.00 96.26           C  
ATOM   3232  CB  ILE A 208     -33.597 -13.272 -30.927  1.00 96.26           C  
ATOM   3233  HB  ILE A 208     -33.838 -14.195 -31.453  1.00 96.26           H  
ATOM   3234  O   ILE A 208     -32.831 -13.520 -33.782  1.00 96.26           O  
ATOM   3235  CG1 ILE A 208     -34.701 -13.037 -29.871  1.00 96.26           C  
ATOM   3236 HG12 ILE A 208     -34.537 -12.086 -29.365  1.00 96.26           H  
ATOM   3237 HG13 ILE A 208     -35.672 -12.995 -30.365  1.00 96.26           H  
ATOM   3238  CG2 ILE A 208     -32.212 -13.435 -30.275  1.00 96.26           C  
ATOM   3239 HG21 ILE A 208     -32.205 -14.301 -29.614  1.00 96.26           H  
ATOM   3240 HG22 ILE A 208     -31.451 -13.599 -31.039  1.00 96.26           H  
ATOM   3241 HG23 ILE A 208     -31.962 -12.541 -29.703  1.00 96.26           H  
ATOM   3242  CD1 ILE A 208     -34.787 -14.157 -28.833  1.00 96.26           C  
ATOM   3243 HD11 ILE A 208     -33.954 -14.101 -28.133  1.00 96.26           H  
ATOM   3244 HD12 ILE A 208     -35.723 -14.059 -28.282  1.00 96.26           H  
ATOM   3245 HD13 ILE A 208     -34.775 -15.120 -29.344  1.00 96.26           H  
ATOM   3246  N   ARG A 209     -31.705 -11.600 -33.493  1.00 96.46           N  
ATOM   3247  H   ARG A 209     -31.586 -10.791 -32.900  1.00 96.46           H  
ATOM   3248  CA  ARG A 209     -30.790 -11.768 -34.631  1.00 96.46           C  
ATOM   3249  HA  ARG A 209     -31.170 -12.549 -35.289  1.00 96.46           H  
ATOM   3250  C   ARG A 209     -29.427 -12.231 -34.129  1.00 96.46           C  
ATOM   3251  CB  ARG A 209     -30.703 -10.466 -35.446  1.00 96.46           C  
ATOM   3252  HB2 ARG A 209     -30.021 -10.633 -36.279  1.00 96.46           H  
ATOM   3253  HB3 ARG A 209     -30.296  -9.671 -34.822  1.00 96.46           H  
ATOM   3254  O   ARG A 209     -28.752 -11.488 -33.421  1.00 96.46           O  
ATOM   3255  CG  ARG A 209     -32.071 -10.026 -35.996  1.00 96.46           C  
ATOM   3256  HG2 ARG A 209     -32.693  -9.666 -35.176  1.00 96.46           H  
ATOM   3257  HG3 ARG A 209     -32.567 -10.877 -36.461  1.00 96.46           H  
ATOM   3258  CD  ARG A 209     -31.915  -8.916 -37.042  1.00 96.46           C  
ATOM   3259  HD2 ARG A 209     -31.347  -9.310 -37.884  1.00 96.46           H  
ATOM   3260  HD3 ARG A 209     -31.358  -8.091 -36.599  1.00 96.46           H  
ATOM   3261  NE  ARG A 209     -33.222  -8.423 -37.521  1.00 96.46           N  
ATOM   3262  HE  ARG A 209     -34.058  -8.864 -37.165  1.00 96.46           H  
ATOM   3263  NH1 ARG A 209     -32.460  -6.775 -38.938  1.00 96.46           N  
ATOM   3264 HH11 ARG A 209     -32.669  -6.037 -39.596  1.00 96.46           H  
ATOM   3265 HH12 ARG A 209     -31.508  -7.002 -38.689  1.00 96.46           H  
ATOM   3266  NH2 ARG A 209     -34.647  -7.126 -38.711  1.00 96.46           N  
ATOM   3267 HH21 ARG A 209     -34.849  -6.378 -39.358  1.00 96.46           H  
ATOM   3268 HH22 ARG A 209     -35.405  -7.645 -38.291  1.00 96.46           H  
ATOM   3269  CZ  ARG A 209     -33.432  -7.445 -38.384  1.00 96.46           C  
ATOM   3270  N   ILE A 210     -29.044 -13.452 -34.491  1.00 96.94           N  
ATOM   3271  H   ILE A 210     -29.676 -13.988 -35.069  1.00 96.94           H  
ATOM   3272  CA  ILE A 210     -27.804 -14.123 -34.096  1.00 96.94           C  
ATOM   3273  HA  ILE A 210     -27.325 -13.558 -33.296  1.00 96.94           H  
ATOM   3274  C   ILE A 210     -26.864 -14.135 -35.309  1.00 96.94           C  
ATOM   3275  CB  ILE A 210     -28.105 -15.545 -33.558  1.00 96.94           C  
ATOM   3276  HB  ILE A 210     -28.506 -16.146 -34.375  1.00 96.94           H  
ATOM   3277  O   ILE A 210     -27.068 -14.886 -36.263  1.00 96.94           O  
ATOM   3278  CG1 ILE A 210     -29.168 -15.518 -32.431  1.00 96.94           C  
ATOM   3279 HG12 ILE A 210     -28.815 -14.892 -31.611  1.00 96.94           H  
ATOM   3280 HG13 ILE A 210     -30.089 -15.081 -32.817  1.00 96.94           H  
ATOM   3281  CG2 ILE A 210     -26.799 -16.206 -33.079  1.00 96.94           C  
ATOM   3282 HG21 ILE A 210     -26.370 -15.642 -32.251  1.00 96.94           H  
ATOM   3283 HG22 ILE A 210     -26.981 -17.233 -32.763  1.00 96.94           H  
ATOM   3284 HG23 ILE A 210     -26.081 -16.248 -33.897  1.00 96.94           H  
ATOM   3285  CD1 ILE A 210     -29.538 -16.897 -31.875  1.00 96.94           C  
ATOM   3286 HD11 ILE A 210     -28.711 -17.304 -31.293  1.00 96.94           H  
ATOM   3287 HD12 ILE A 210     -30.407 -16.800 -31.225  1.00 96.94           H  
ATOM   3288 HD13 ILE A 210     -29.782 -17.575 -32.693  1.00 96.94           H  
ATOM   3289  N   LEU A 211     -25.844 -13.279 -35.274  1.00 97.54           N  
ATOM   3290  H   LEU A 211     -25.734 -12.719 -34.441  1.00 97.54           H  
ATOM   3291  CA  LEU A 211     -24.844 -13.104 -36.324  1.00 97.54           C  
ATOM   3292  HA  LEU A 211     -25.236 -13.488 -37.266  1.00 97.54           H  
ATOM   3293  C   LEU A 211     -23.569 -13.878 -35.977  1.00 97.54           C  
ATOM   3294  CB  LEU A 211     -24.577 -11.595 -36.489  1.00 97.54           C  
ATOM   3295  HB2 LEU A 211     -24.377 -11.174 -35.503  1.00 97.54           H  
ATOM   3296  HB3 LEU A 211     -25.482 -11.125 -36.873  1.00 97.54           H  
ATOM   3297  O   LEU A 211     -22.866 -13.522 -35.034  1.00 97.54           O  
ATOM   3298  CG  LEU A 211     -23.390 -11.238 -37.406  1.00 97.54           C  
ATOM   3299  HG  LEU A 211     -22.468 -11.643 -36.990  1.00 97.54           H  
ATOM   3300  CD1 LEU A 211     -23.561 -11.760 -38.833  1.00 97.54           C  
ATOM   3301 HD11 LEU A 211     -23.578 -12.850 -38.832  1.00 97.54           H  
ATOM   3302 HD12 LEU A 211     -22.715 -11.443 -39.443  1.00 97.54           H  
ATOM   3303 HD13 LEU A 211     -24.487 -11.383 -39.269  1.00 97.54           H  
ATOM   3304  CD2 LEU A 211     -23.236  -9.717 -37.466  1.00 97.54           C  
ATOM   3305 HD21 LEU A 211     -23.105  -9.321 -36.458  1.00 97.54           H  
ATOM   3306 HD22 LEU A 211     -22.372  -9.460 -38.079  1.00 97.54           H  
ATOM   3307 HD23 LEU A 211     -24.129  -9.272 -37.906  1.00 97.54           H  
ATOM   3308  N   TYR A 212     -23.239 -14.891 -36.773  1.00 97.03           N  
ATOM   3309  H   TYR A 212     -23.851 -15.102 -37.548  1.00 97.03           H  
ATOM   3310  CA  TYR A 212     -21.962 -15.600 -36.703  1.00 97.03           C  
ATOM   3311  HA  TYR A 212     -21.852 -16.044 -35.714  1.00 97.03           H  
ATOM   3312  C   TYR A 212     -20.776 -14.651 -36.924  1.00 97.03           C  
ATOM   3313  CB  TYR A 212     -21.970 -16.722 -37.747  1.00 97.03           C  
ATOM   3314  HB2 TYR A 212     -22.234 -16.291 -38.712  1.00 97.03           H  
ATOM   3315  HB3 TYR A 212     -22.743 -17.445 -37.487  1.00 97.03           H  
ATOM   3316  O   TYR A 212     -20.792 -13.824 -37.839  1.00 97.03           O  
ATOM   3317  CG  TYR A 212     -20.649 -17.451 -37.891  1.00 97.03           C  
ATOM   3318  CD1 TYR A 212     -19.887 -17.291 -39.065  1.00 97.03           C  
ATOM   3319  HD1 TYR A 212     -20.236 -16.635 -39.848  1.00 97.03           H  
ATOM   3320  CD2 TYR A 212     -20.172 -18.263 -36.845  1.00 97.03           C  
ATOM   3321  HD2 TYR A 212     -20.742 -18.374 -35.935  1.00 97.03           H  
ATOM   3322  CE1 TYR A 212     -18.669 -17.979 -39.218  1.00 97.03           C  
ATOM   3323  HE1 TYR A 212     -18.086 -17.860 -40.119  1.00 97.03           H  
ATOM   3324  CE2 TYR A 212     -18.945 -18.937 -36.988  1.00 97.03           C  
ATOM   3325  HE2 TYR A 212     -18.570 -19.556 -36.187  1.00 97.03           H  
ATOM   3326  OH  TYR A 212     -17.038 -19.496 -38.335  1.00 97.03           O  
ATOM   3327  HH  TYR A 212     -16.679 -19.408 -39.221  1.00 97.03           H  
ATOM   3328  CZ  TYR A 212     -18.205 -18.818 -38.183  1.00 97.03           C  
ATOM   3329  N   LYS A 213     -19.740 -14.789 -36.090  1.00 95.11           N  
ATOM   3330  H   LYS A 213     -19.830 -15.462 -35.341  1.00 95.11           H  
ATOM   3331  CA  LYS A 213     -18.480 -14.040 -36.185  1.00 95.11           C  
ATOM   3332  HA  LYS A 213     -18.575 -13.269 -36.950  1.00 95.11           H  
ATOM   3333  C   LYS A 213     -17.336 -14.922 -36.675  1.00 95.11           C  
ATOM   3334  CB  LYS A 213     -18.149 -13.369 -34.838  1.00 95.11           C  
ATOM   3335  HB2 LYS A 213     -17.173 -12.890 -34.913  1.00 95.11           H  
ATOM   3336  HB3 LYS A 213     -18.080 -14.130 -34.061  1.00 95.11           H  
ATOM   3337  O   LYS A 213     -16.762 -14.629 -37.718  1.00 95.11           O  
ATOM   3338  CG  LYS A 213     -19.176 -12.318 -34.394  1.00 95.11           C  
ATOM   3339  HG2 LYS A 213     -20.163 -12.776 -34.316  1.00 95.11           H  
ATOM   3340  HG3 LYS A 213     -18.891 -11.967 -33.402  1.00 95.11           H  
ATOM   3341  CD  LYS A 213     -19.238 -11.116 -35.348  1.00 95.11           C  
ATOM   3342  HD2 LYS A 213     -18.245 -10.678 -35.446  1.00 95.11           H  
ATOM   3343  HD3 LYS A 213     -19.601 -11.432 -36.326  1.00 95.11           H  
ATOM   3344  CE  LYS A 213     -20.204 -10.097 -34.757  1.00 95.11           C  
ATOM   3345  HE2 LYS A 213     -21.194 -10.552 -34.710  1.00 95.11           H  
ATOM   3346  HE3 LYS A 213     -19.900  -9.873 -33.735  1.00 95.11           H  
ATOM   3347  NZ  LYS A 213     -20.274  -8.844 -35.536  1.00 95.11           N  
ATOM   3348  HZ1 LYS A 213     -19.392  -8.352 -35.529  1.00 95.11           H  
ATOM   3349  HZ2 LYS A 213     -20.586  -9.019 -36.481  1.00 95.11           H  
ATOM   3350  HZ3 LYS A 213     -20.965  -8.261 -35.086  1.00 95.11           H  
ATOM   3351  N   LYS A 214     -17.003 -15.979 -35.927  1.00 94.22           N  
ATOM   3352  H   LYS A 214     -17.556 -16.164 -35.102  1.00 94.22           H  
ATOM   3353  CA  LYS A 214     -15.916 -16.925 -36.241  1.00 94.22           C  
ATOM   3354  HA  LYS A 214     -15.993 -17.202 -37.292  1.00 94.22           H  
ATOM   3355  C   LYS A 214     -16.020 -18.221 -35.426  1.00 94.22           C  
ATOM   3356  CB  LYS A 214     -14.534 -16.263 -36.029  1.00 94.22           C  
ATOM   3357  HB2 LYS A 214     -13.765 -17.031 -36.112  1.00 94.22           H  
ATOM   3358  HB3 LYS A 214     -14.359 -15.556 -36.839  1.00 94.22           H  
ATOM   3359  O   LYS A 214     -16.653 -18.241 -34.369  1.00 94.22           O  
ATOM   3360  CG  LYS A 214     -14.349 -15.512 -34.696  1.00 94.22           C  
ATOM   3361  HG2 LYS A 214     -14.742 -16.110 -33.874  1.00 94.22           H  
ATOM   3362  HG3 LYS A 214     -14.896 -14.570 -34.740  1.00 94.22           H  
ATOM   3363  CD  LYS A 214     -12.861 -15.234 -34.437  1.00 94.22           C  
ATOM   3364  HD2 LYS A 214     -12.377 -14.886 -35.349  1.00 94.22           H  
ATOM   3365  HD3 LYS A 214     -12.397 -16.173 -34.135  1.00 94.22           H  
ATOM   3366  CE  LYS A 214     -12.674 -14.178 -33.340  1.00 94.22           C  
ATOM   3367  HE2 LYS A 214     -13.521 -14.242 -32.657  1.00 94.22           H  
ATOM   3368  HE3 LYS A 214     -12.674 -13.186 -33.792  1.00 94.22           H  
ATOM   3369  NZ  LYS A 214     -11.432 -14.412 -32.568  1.00 94.22           N  
ATOM   3370  HZ1 LYS A 214     -11.305 -13.724 -31.840  1.00 94.22           H  
ATOM   3371  HZ2 LYS A 214     -10.614 -14.483 -33.156  1.00 94.22           H  
ATOM   3372  HZ3 LYS A 214     -11.539 -15.291 -32.081  1.00 94.22           H  
ATOM   3373  N   LYS A 215     -15.351 -19.283 -35.894  1.00 93.17           N  
ATOM   3374  H   LYS A 215     -14.898 -19.178 -36.790  1.00 93.17           H  
ATOM   3375  CA  LYS A 215     -14.863 -20.374 -35.038  1.00 93.17           C  
ATOM   3376  HA  LYS A 215     -15.634 -20.652 -34.320  1.00 93.17           H  
ATOM   3377  C   LYS A 215     -13.668 -19.809 -34.269  1.00 93.17           C  
ATOM   3378  CB  LYS A 215     -14.490 -21.620 -35.883  1.00 93.17           C  
ATOM   3379  HB2 LYS A 215     -13.615 -21.395 -36.493  1.00 93.17           H  
ATOM   3380  HB3 LYS A 215     -15.321 -21.854 -36.549  1.00 93.17           H  
ATOM   3381  O   LYS A 215     -12.754 -19.259 -34.878  1.00 93.17           O  
ATOM   3382  CG  LYS A 215     -14.199 -22.864 -35.013  1.00 93.17           C  
ATOM   3383  HG2 LYS A 215     -13.420 -22.615 -34.293  1.00 93.17           H  
ATOM   3384  HG3 LYS A 215     -15.104 -23.105 -34.456  1.00 93.17           H  
ATOM   3385  CD  LYS A 215     -13.743 -24.125 -35.792  1.00 93.17           C  
ATOM   3386  HD2 LYS A 215     -14.460 -24.344 -36.583  1.00 93.17           H  
ATOM   3387  HD3 LYS A 215     -12.763 -23.940 -36.231  1.00 93.17           H  
ATOM   3388  CE  LYS A 215     -13.670 -25.316 -34.810  1.00 93.17           C  
ATOM   3389  HE2 LYS A 215     -13.056 -25.021 -33.959  1.00 93.17           H  
ATOM   3390  HE3 LYS A 215     -14.683 -25.483 -34.444  1.00 93.17           H  
ATOM   3391  NZ  LYS A 215     -13.156 -26.606 -35.360  1.00 93.17           N  
ATOM   3392  HZ1 LYS A 215     -13.691 -26.927 -36.154  1.00 93.17           H  
ATOM   3393  HZ2 LYS A 215     -13.225 -27.332 -34.662  1.00 93.17           H  
ATOM   3394  HZ3 LYS A 215     -12.182 -26.549 -35.620  1.00 93.17           H  
ATOM   3395  N   GLU A 216     -13.704 -19.889 -32.950  1.00 91.62           N  
ATOM   3396  H   GLU A 216     -14.473 -20.380 -32.516  1.00 91.62           H  
ATOM   3397  CA  GLU A 216     -12.556 -19.589 -32.104  1.00 91.62           C  
ATOM   3398  HA  GLU A 216     -12.003 -18.747 -32.520  1.00 91.62           H  
ATOM   3399  C   GLU A 216     -11.620 -20.801 -32.069  1.00 91.62           C  
ATOM   3400  CB  GLU A 216     -13.005 -19.229 -30.680  1.00 91.62           C  
ATOM   3401  HB2 GLU A 216     -13.529 -20.090 -30.264  1.00 91.62           H  
ATOM   3402  HB3 GLU A 216     -12.120 -19.047 -30.071  1.00 91.62           H  
ATOM   3403  O   GLU A 216     -12.065 -21.953 -32.043  1.00 91.62           O  
ATOM   3404  CG  GLU A 216     -13.940 -18.016 -30.562  1.00 91.62           C  
ATOM   3405  HG2 GLU A 216     -14.265 -17.940 -29.525  1.00 91.62           H  
ATOM   3406  HG3 GLU A 216     -14.827 -18.192 -31.170  1.00 91.62           H  
ATOM   3407  CD  GLU A 216     -13.294 -16.687 -30.970  1.00 91.62           C  
ATOM   3408  OE1 GLU A 216     -14.030 -15.678 -31.076  1.00 91.62           O  
ATOM   3409  OE2 GLU A 216     -12.068 -16.632 -31.225  1.00 91.62           O  
ATOM   3410  N   GLU A 217     -10.315 -20.549 -32.037  1.00 87.66           N  
ATOM   3411  H   GLU A 217      -9.995 -19.592 -32.067  1.00 87.66           H  
ATOM   3412  CA  GLU A 217      -9.335 -21.596 -31.753  1.00 87.66           C  
ATOM   3413  HA  GLU A 217      -9.534 -22.457 -32.391  1.00 87.66           H  
ATOM   3414  C   GLU A 217      -9.446 -22.020 -30.285  1.00 87.66           C  
ATOM   3415  CB  GLU A 217      -7.911 -21.108 -32.022  1.00 87.66           C  
ATOM   3416  HB2 GLU A 217      -7.225 -21.930 -31.814  1.00 87.66           H  
ATOM   3417  HB3 GLU A 217      -7.699 -20.298 -31.324  1.00 87.66           H  
ATOM   3418  O   GLU A 217      -9.555 -21.169 -29.396  1.00 87.66           O  
ATOM   3419  CG  GLU A 217      -7.673 -20.621 -33.458  1.00 87.66           C  
ATOM   3420  HG2 GLU A 217      -8.323 -19.771 -33.664  1.00 87.66           H  
ATOM   3421  HG3 GLU A 217      -7.924 -21.427 -34.147  1.00 87.66           H  
ATOM   3422  CD  GLU A 217      -6.215 -20.190 -33.657  1.00 87.66           C  
ATOM   3423  OE1 GLU A 217      -5.711 -20.279 -34.788  1.00 87.66           O  
ATOM   3424  OE2 GLU A 217      -5.580 -19.771 -32.663  1.00 87.66           O  
ATOM   3425  N   MET A 218      -9.361 -23.325 -30.012  1.00 87.46           N  
ATOM   3426  H   MET A 218      -9.275 -23.980 -30.776  1.00 87.46           H  
ATOM   3427  CA  MET A 218      -9.514 -23.852 -28.649  1.00 87.46           C  
ATOM   3428  HA  MET A 218     -10.498 -23.561 -28.281  1.00 87.46           H  
ATOM   3429  C   MET A 218      -8.487 -23.227 -27.683  1.00 87.46           C  
ATOM   3430  CB  MET A 218      -9.444 -25.390 -28.659  1.00 87.46           C  
ATOM   3431  HB2 MET A 218      -9.506 -25.749 -27.631  1.00 87.46           H  
ATOM   3432  HB3 MET A 218      -8.485 -25.704 -29.070  1.00 87.46           H  
ATOM   3433  O   MET A 218      -8.871 -22.759 -26.614  1.00 87.46           O  
ATOM   3434  CG  MET A 218     -10.574 -26.044 -29.475  1.00 87.46           C  
ATOM   3435  HG2 MET A 218     -10.550 -25.645 -30.489  1.00 87.46           H  
ATOM   3436  HG3 MET A 218     -10.369 -27.113 -29.549  1.00 87.46           H  
ATOM   3437  SD  MET A 218     -12.257 -25.831 -28.820  1.00 87.46           S  
ATOM   3438  CE  MET A 218     -12.286 -27.169 -27.594  1.00 87.46           C  
ATOM   3439  HE1 MET A 218     -13.250 -27.180 -27.084  1.00 87.46           H  
ATOM   3440  HE2 MET A 218     -12.142 -28.127 -28.093  1.00 87.46           H  
ATOM   3441  HE3 MET A 218     -11.492 -27.020 -26.862  1.00 87.46           H  
ATOM   3442  N   ARG A 219      -7.221 -23.063 -28.105  1.00 85.61           N  
ATOM   3443  H   ARG A 219      -6.967 -23.459 -28.999  1.00 85.61           H  
ATOM   3444  CA  ARG A 219      -6.165 -22.377 -27.325  1.00 85.61           C  
ATOM   3445  HA  ARG A 219      -5.982 -22.949 -26.415  1.00 85.61           H  
ATOM   3446  C   ARG A 219      -6.554 -20.970 -26.830  1.00 85.61           C  
ATOM   3447  CB  ARG A 219      -4.827 -22.364 -28.107  1.00 85.61           C  
ATOM   3448  HB2 ARG A 219      -4.091 -21.858 -27.483  1.00 85.61           H  
ATOM   3449  HB3 ARG A 219      -4.491 -23.394 -28.230  1.00 85.61           H  
ATOM   3450  O   ARG A 219      -6.161 -20.565 -25.741  1.00 85.61           O  
ATOM   3451  CG  ARG A 219      -4.826 -21.681 -29.494  1.00 85.61           C  
ATOM   3452  HG2 ARG A 219      -5.466 -22.245 -30.173  1.00 85.61           H  
ATOM   3453  HG3 ARG A 219      -5.229 -20.673 -29.397  1.00 85.61           H  
ATOM   3454  CD  ARG A 219      -3.411 -21.581 -30.109  1.00 85.61           C  
ATOM   3455  HD2 ARG A 219      -3.014 -22.585 -30.258  1.00 85.61           H  
ATOM   3456  HD3 ARG A 219      -2.768 -21.053 -29.404  1.00 85.61           H  
ATOM   3457  NE  ARG A 219      -3.419 -20.856 -31.404  1.00 85.61           N  
ATOM   3458  HE  ARG A 219      -4.311 -20.740 -31.863  1.00 85.61           H  
ATOM   3459  NH1 ARG A 219      -1.289 -19.950 -31.487  1.00 85.61           N  
ATOM   3460 HH11 ARG A 219      -0.773 -19.145 -31.812  1.00 85.61           H  
ATOM   3461 HH12 ARG A 219      -1.014 -20.437 -30.646  1.00 85.61           H  
ATOM   3462  NH2 ARG A 219      -2.770 -19.402 -33.029  1.00 85.61           N  
ATOM   3463 HH21 ARG A 219      -2.108 -18.737 -33.401  1.00 85.61           H  
ATOM   3464 HH22 ARG A 219      -3.708 -19.448 -33.402  1.00 85.61           H  
ATOM   3465  CZ  ARG A 219      -2.488 -20.094 -31.966  1.00 85.61           C  
ATOM   3466  N   ASN A 220      -7.386 -20.240 -27.577  1.00 87.07           N  
ATOM   3467  H   ASN A 220      -7.769 -20.661 -28.412  1.00 87.07           H  
ATOM   3468  CA  ASN A 220      -7.730 -18.842 -27.284  1.00 87.07           C  
ATOM   3469  HA  ASN A 220      -6.917 -18.401 -26.707  1.00 87.07           H  
ATOM   3470  C   ASN A 220      -8.994 -18.683 -26.416  1.00 87.07           C  
ATOM   3471  CB  ASN A 220      -7.815 -18.074 -28.616  1.00 87.07           C  
ATOM   3472  HB2 ASN A 220      -8.578 -18.530 -29.247  1.00 87.07           H  
ATOM   3473  HB3 ASN A 220      -8.101 -17.040 -28.422  1.00 87.07           H  
ATOM   3474  O   ASN A 220      -9.306 -17.585 -25.955  1.00 87.07           O  
ATOM   3475  CG  ASN A 220      -6.486 -18.053 -29.357  1.00 87.07           C  
ATOM   3476  ND2 ASN A 220      -6.522 -17.973 -30.664  1.00 87.07           N  
ATOM   3477 HD21 ASN A 220      -7.399 -17.979 -31.165  1.00 87.07           H  
ATOM   3478 HD22 ASN A 220      -5.679 -18.202 -31.170  1.00 87.07           H  
ATOM   3479  OD1 ASN A 220      -5.420 -18.134 -28.771  1.00 87.07           O  
ATOM   3480  N   CYS A 221      -9.724 -19.766 -26.137  1.00 92.10           N  
ATOM   3481  H   CYS A 221      -9.405 -20.656 -26.493  1.00 92.10           H  
ATOM   3482  CA  CYS A 221     -11.006 -19.732 -25.423  1.00 92.10           C  
ATOM   3483  HA  CYS A 221     -11.522 -18.813 -25.702  1.00 92.10           H  
ATOM   3484  C   CYS A 221     -10.878 -19.688 -23.883  1.00 92.10           C  
ATOM   3485  CB  CYS A 221     -11.860 -20.900 -25.921  1.00 92.10           C  
ATOM   3486  HB2 CYS A 221     -12.760 -20.998 -25.315  1.00 92.10           H  
ATOM   3487  HB3 CYS A 221     -11.275 -21.818 -25.858  1.00 92.10           H  
ATOM   3488  O   CYS A 221     -11.823 -20.016 -23.161  1.00 92.10           O  
ATOM   3489  SG  CYS A 221     -12.326 -20.621 -27.646  1.00 92.10           S  
ATOM   3490  HG  CYS A 221     -11.114 -20.747 -28.192  1.00 92.10           H  
ATOM   3491  N   THR A 222      -9.733 -19.254 -23.349  1.00 91.69           N  
ATOM   3492  H   THR A 222      -9.015 -18.933 -23.983  1.00 91.69           H  
ATOM   3493  CA  THR A 222      -9.399 -19.317 -21.912  1.00 91.69           C  
ATOM   3494  HA  THR A 222      -9.367 -20.366 -21.618  1.00 91.69           H  
ATOM   3495  C   THR A 222     -10.441 -18.634 -21.017  1.00 91.69           C  
ATOM   3496  CB  THR A 222      -8.004 -18.726 -21.644  1.00 91.69           C  
ATOM   3497  HB  THR A 222      -7.764 -18.842 -20.587  1.00 91.69           H  
ATOM   3498  O   THR A 222     -10.790 -19.164 -19.960  1.00 91.69           O  
ATOM   3499  CG2 THR A 222      -6.912 -19.402 -22.473  1.00 91.69           C  
ATOM   3500 HG21 THR A 222      -6.914 -20.477 -22.292  1.00 91.69           H  
ATOM   3501 HG22 THR A 222      -7.060 -19.225 -23.538  1.00 91.69           H  
ATOM   3502 HG23 THR A 222      -5.936 -19.004 -22.194  1.00 91.69           H  
ATOM   3503  OG1 THR A 222      -7.985 -17.358 -21.973  1.00 91.69           O  
ATOM   3504  HG1 THR A 222      -7.060 -17.126 -22.084  1.00 91.69           H  
ATOM   3505  N   GLN A 223     -11.029 -17.508 -21.440  1.00 91.53           N  
ATOM   3506  H   GLN A 223     -10.681 -17.099 -22.295  1.00 91.53           H  
ATOM   3507  CA  GLN A 223     -12.105 -16.839 -20.690  1.00 91.53           C  
ATOM   3508  HA  GLN A 223     -11.745 -16.628 -19.683  1.00 91.53           H  
ATOM   3509  C   GLN A 223     -13.360 -17.716 -20.544  1.00 91.53           C  
ATOM   3510  CB  GLN A 223     -12.492 -15.508 -21.350  1.00 91.53           C  
ATOM   3511  HB2 GLN A 223     -12.823 -15.686 -22.373  1.00 91.53           H  
ATOM   3512  HB3 GLN A 223     -13.329 -15.094 -20.788  1.00 91.53           H  
ATOM   3513  O   GLN A 223     -13.924 -17.804 -19.451  1.00 91.53           O  
ATOM   3514  CG  GLN A 223     -11.352 -14.477 -21.361  1.00 91.53           C  
ATOM   3515  HG2 GLN A 223     -10.567 -14.816 -22.036  1.00 91.53           H  
ATOM   3516  HG3 GLN A 223     -10.929 -14.391 -20.360  1.00 91.53           H  
ATOM   3517  CD  GLN A 223     -11.817 -13.089 -21.801  1.00 91.53           C  
ATOM   3518  NE2 GLN A 223     -10.908 -12.199 -22.131  1.00 91.53           N  
ATOM   3519 HE21 GLN A 223     -11.262 -11.322 -22.484  1.00 91.53           H  
ATOM   3520 HE22 GLN A 223      -9.934 -12.457 -22.197  1.00 91.53           H  
ATOM   3521  OE1 GLN A 223     -12.991 -12.761 -21.831  1.00 91.53           O  
ATOM   3522  N   LEU A 224     -13.770 -18.407 -21.615  1.00 93.70           N  
ATOM   3523  H   LEU A 224     -13.198 -18.382 -22.447  1.00 93.70           H  
ATOM   3524  CA  LEU A 224     -14.884 -19.357 -21.585  1.00 93.70           C  
ATOM   3525  HA  LEU A 224     -15.764 -18.851 -21.189  1.00 93.70           H  
ATOM   3526  C   LEU A 224     -14.562 -20.520 -20.641  1.00 93.70           C  
ATOM   3527  CB  LEU A 224     -15.190 -19.826 -23.022  1.00 93.70           C  
ATOM   3528  HB2 LEU A 224     -14.261 -20.147 -23.492  1.00 93.70           H  
ATOM   3529  HB3 LEU A 224     -15.570 -18.978 -23.593  1.00 93.70           H  
ATOM   3530  O   LEU A 224     -15.390 -20.864 -19.803  1.00 93.70           O  
ATOM   3531  CG  LEU A 224     -16.183 -20.998 -23.141  1.00 93.70           C  
ATOM   3532  HG  LEU A 224     -15.804 -21.857 -22.587  1.00 93.70           H  
ATOM   3533  CD1 LEU A 224     -17.583 -20.656 -22.623  1.00 93.70           C  
ATOM   3534 HD11 LEU A 224     -17.536 -20.435 -21.556  1.00 93.70           H  
ATOM   3535 HD12 LEU A 224     -18.227 -21.522 -22.779  1.00 93.70           H  
ATOM   3536 HD13 LEU A 224     -17.972 -19.797 -23.169  1.00 93.70           H  
ATOM   3537  CD2 LEU A 224     -16.306 -21.401 -24.605  1.00 93.70           C  
ATOM   3538 HD21 LEU A 224     -15.322 -21.655 -24.999  1.00 93.70           H  
ATOM   3539 HD22 LEU A 224     -16.728 -20.587 -25.195  1.00 93.70           H  
ATOM   3540 HD23 LEU A 224     -16.942 -22.283 -24.690  1.00 93.70           H  
ATOM   3541  N   TYR A 225     -13.355 -21.082 -20.707  1.00 95.59           N  
ATOM   3542  H   TYR A 225     -12.720 -20.781 -21.432  1.00 95.59           H  
ATOM   3543  CA  TYR A 225     -12.965 -22.212 -19.859  1.00 95.59           C  
ATOM   3544  HA  TYR A 225     -13.700 -23.008 -19.977  1.00 95.59           H  
ATOM   3545  C   TYR A 225     -12.948 -21.860 -18.371  1.00 95.59           C  
ATOM   3546  CB  TYR A 225     -11.606 -22.743 -20.318  1.00 95.59           C  
ATOM   3547  HB2 TYR A 225     -11.373 -23.634 -19.737  1.00 95.59           H  
ATOM   3548  HB3 TYR A 225     -10.848 -21.991 -20.100  1.00 95.59           H  
ATOM   3549  O   TYR A 225     -13.449 -22.630 -17.555  1.00 95.59           O  
ATOM   3550  CG  TYR A 225     -11.516 -23.108 -21.788  1.00 95.59           C  
ATOM   3551  CD1 TYR A 225     -12.643 -23.571 -22.502  1.00 95.59           C  
ATOM   3552  HD1 TYR A 225     -13.608 -23.658 -22.024  1.00 95.59           H  
ATOM   3553  CD2 TYR A 225     -10.277 -23.002 -22.444  1.00 95.59           C  
ATOM   3554  HD2 TYR A 225      -9.406 -22.645 -21.914  1.00 95.59           H  
ATOM   3555  CE1 TYR A 225     -12.524 -23.962 -23.846  1.00 95.59           C  
ATOM   3556  HE1 TYR A 225     -13.382 -24.334 -24.386  1.00 95.59           H  
ATOM   3557  CE2 TYR A 225     -10.154 -23.402 -23.786  1.00 95.59           C  
ATOM   3558  HE2 TYR A 225      -9.196 -23.359 -24.282  1.00 95.59           H  
ATOM   3559  OH  TYR A 225     -11.149 -24.367 -25.754  1.00 95.59           O  
ATOM   3560  HH  TYR A 225     -11.971 -24.692 -26.127  1.00 95.59           H  
ATOM   3561  CZ  TYR A 225     -11.268 -23.918 -24.479  1.00 95.59           C  
ATOM   3562  N   ASN A 226     -12.485 -20.664 -18.004  1.00 95.35           N  
ATOM   3563  H   ASN A 226     -12.070 -20.074 -18.711  1.00 95.35           H  
ATOM   3564  CA  ASN A 226     -12.575 -20.185 -16.623  1.00 95.35           C  
ATOM   3565  HA  ASN A 226     -12.137 -20.938 -15.968  1.00 95.35           H  
ATOM   3566  C   ASN A 226     -14.040 -20.019 -16.152  1.00 95.35           C  
ATOM   3567  CB  ASN A 226     -11.737 -18.902 -16.493  1.00 95.35           C  
ATOM   3568  HB2 ASN A 226     -11.985 -18.412 -15.551  1.00 95.35           H  
ATOM   3569  HB3 ASN A 226     -11.963 -18.216 -17.309  1.00 95.35           H  
ATOM   3570  O   ASN A 226     -14.342 -20.292 -14.990  1.00 95.35           O  
ATOM   3571  CG  ASN A 226     -10.249 -19.214 -16.459  1.00 95.35           C  
ATOM   3572  ND2 ASN A 226      -9.520 -18.968 -17.517  1.00 95.35           N  
ATOM   3573 HD21 ASN A 226      -8.551 -19.251 -17.533  1.00 95.35           H  
ATOM   3574 HD22 ASN A 226      -9.966 -18.742 -18.395  1.00 95.35           H  
ATOM   3575  OD1 ASN A 226      -9.737 -19.711 -15.473  1.00 95.35           O  
ATOM   3576  N   ILE A 227     -14.972 -19.666 -17.049  1.00 93.83           N  
ATOM   3577  H   ILE A 227     -14.670 -19.447 -17.987  1.00 93.83           H  
ATOM   3578  CA  ILE A 227     -16.421 -19.668 -16.765  1.00 93.83           C  
ATOM   3579  HA  ILE A 227     -16.578 -19.189 -15.799  1.00 93.83           H  
ATOM   3580  C   ILE A 227     -16.973 -21.101 -16.632  1.00 93.83           C  
ATOM   3581  CB  ILE A 227     -17.188 -18.840 -17.830  1.00 93.83           C  
ATOM   3582  HB  ILE A 227     -16.895 -19.185 -18.821  1.00 93.83           H  
ATOM   3583  O   ILE A 227     -17.852 -21.333 -15.802  1.00 93.83           O  
ATOM   3584  CG1 ILE A 227     -16.819 -17.343 -17.715  1.00 93.83           C  
ATOM   3585 HG12 ILE A 227     -15.739 -17.239 -17.611  1.00 93.83           H  
ATOM   3586 HG13 ILE A 227     -17.275 -16.922 -16.819  1.00 93.83           H  
ATOM   3587  CG2 ILE A 227     -18.719 -19.017 -17.717  1.00 93.83           C  
ATOM   3588 HG21 ILE A 227     -19.226 -18.387 -18.448  1.00 93.83           H  
ATOM   3589 HG22 ILE A 227     -18.984 -20.053 -17.929  1.00 93.83           H  
ATOM   3590 HG23 ILE A 227     -19.045 -18.750 -16.712  1.00 93.83           H  
ATOM   3591  CD1 ILE A 227     -17.234 -16.509 -18.935  1.00 93.83           C  
ATOM   3592 HD11 ILE A 227     -16.834 -15.500 -18.832  1.00 93.83           H  
ATOM   3593 HD12 ILE A 227     -16.829 -16.953 -19.845  1.00 93.83           H  
ATOM   3594 HD13 ILE A 227     -18.320 -16.442 -19.012  1.00 93.83           H  
ATOM   3595  N   LEU A 228     -16.479 -22.072 -17.407  1.00 95.28           N  
ATOM   3596  H   LEU A 228     -15.786 -21.828 -18.100  1.00 95.28           H  
ATOM   3597  CA  LEU A 228     -16.870 -23.482 -17.264  1.00 95.28           C  
ATOM   3598  HA  LEU A 228     -17.957 -23.540 -17.227  1.00 95.28           H  
ATOM   3599  C   LEU A 228     -16.383 -24.064 -15.931  1.00 95.28           C  
ATOM   3600  CB  LEU A 228     -16.383 -24.325 -18.458  1.00 95.28           C  
ATOM   3601  HB2 LEU A 228     -16.649 -25.365 -18.269  1.00 95.28           H  
ATOM   3602  HB3 LEU A 228     -15.296 -24.272 -18.509  1.00 95.28           H  
ATOM   3603  O   LEU A 228     -17.172 -24.700 -15.236  1.00 95.28           O  
ATOM   3604  CG  LEU A 228     -16.963 -23.927 -19.829  1.00 95.28           C  
ATOM   3605  HG  LEU A 228     -16.642 -22.916 -20.078  1.00 95.28           H  
ATOM   3606  CD1 LEU A 228     -16.421 -24.863 -20.904  1.00 95.28           C  
ATOM   3607 HD11 LEU A 228     -16.760 -24.538 -21.888  1.00 95.28           H  
ATOM   3608 HD12 LEU A 228     -16.769 -25.881 -20.728  1.00 95.28           H  
ATOM   3609 HD13 LEU A 228     -15.331 -24.851 -20.885  1.00 95.28           H  
ATOM   3610  CD2 LEU A 228     -18.492 -23.951 -19.877  1.00 95.28           C  
ATOM   3611 HD21 LEU A 228     -18.906 -23.238 -19.164  1.00 95.28           H  
ATOM   3612 HD22 LEU A 228     -18.811 -23.661 -20.878  1.00 95.28           H  
ATOM   3613 HD23 LEU A 228     -18.846 -24.959 -19.661  1.00 95.28           H  
ATOM   3614  N   PHE A 229     -15.150 -23.770 -15.507  1.00 96.93           N  
ATOM   3615  H   PHE A 229     -14.525 -23.279 -16.130  1.00 96.93           H  
ATOM   3616  CA  PHE A 229     -14.661 -24.190 -14.191  1.00 96.93           C  
ATOM   3617  HA  PHE A 229     -14.872 -25.256 -14.097  1.00 96.93           H  
ATOM   3618  C   PHE A 229     -15.415 -23.524 -13.030  1.00 96.93           C  
ATOM   3619  CB  PHE A 229     -13.138 -24.040 -14.096  1.00 96.93           C  
ATOM   3620  HB2 PHE A 229     -12.812 -23.143 -14.623  1.00 96.93           H  
ATOM   3621  HB3 PHE A 229     -12.854 -23.932 -13.049  1.00 96.93           H  
ATOM   3622  O   PHE A 229     -15.700 -24.191 -12.039  1.00 96.93           O  
ATOM   3623  CG  PHE A 229     -12.436 -25.267 -14.647  1.00 96.93           C  
ATOM   3624  CD1 PHE A 229     -12.320 -26.420 -13.847  1.00 96.93           C  
ATOM   3625  HD1 PHE A 229     -12.677 -26.411 -12.827  1.00 96.93           H  
ATOM   3626  CD2 PHE A 229     -11.998 -25.304 -15.983  1.00 96.93           C  
ATOM   3627  HD2 PHE A 229     -12.103 -24.432 -16.611  1.00 96.93           H  
ATOM   3628  CE1 PHE A 229     -11.777 -27.601 -14.382  1.00 96.93           C  
ATOM   3629  HE1 PHE A 229     -11.707 -28.489 -13.773  1.00 96.93           H  
ATOM   3630  CE2 PHE A 229     -11.446 -26.481 -16.517  1.00 96.93           C  
ATOM   3631  HE2 PHE A 229     -11.124 -26.513 -17.548  1.00 96.93           H  
ATOM   3632  CZ  PHE A 229     -11.340 -27.631 -15.718  1.00 96.93           C  
ATOM   3633  HZ  PHE A 229     -10.942 -28.543 -16.137  1.00 96.93           H  
ATOM   3634  N   ASP A 230     -15.865 -22.271 -13.163  1.00 95.55           N  
ATOM   3635  H   ASP A 230     -15.557 -21.723 -13.953  1.00 95.55           H  
ATOM   3636  CA  ASP A 230     -16.801 -21.673 -12.195  1.00 95.55           C  
ATOM   3637  HA  ASP A 230     -16.352 -21.718 -11.203  1.00 95.55           H  
ATOM   3638  C   ASP A 230     -18.137 -22.441 -12.093  1.00 95.55           C  
ATOM   3639  CB  ASP A 230     -17.076 -20.202 -12.563  1.00 95.55           C  
ATOM   3640  HB2 ASP A 230     -17.017 -20.073 -13.644  1.00 95.55           H  
ATOM   3641  HB3 ASP A 230     -18.097 -19.956 -12.268  1.00 95.55           H  
ATOM   3642  O   ASP A 230     -18.713 -22.522 -11.005  1.00 95.55           O  
ATOM   3643  CG  ASP A 230     -16.166 -19.177 -11.885  1.00 95.55           C  
ATOM   3644  OD1 ASP A 230     -15.400 -19.506 -10.944  1.00 95.55           O  
ATOM   3645  OD2 ASP A 230     -16.307 -17.969 -12.191  1.00 95.55           O  
ATOM   3646  N   ARG A 231     -18.633 -23.031 -13.194  1.00 95.25           N  
ATOM   3647  H   ARG A 231     -18.100 -22.947 -14.048  1.00 95.25           H  
ATOM   3648  CA  ARG A 231     -19.834 -23.892 -13.182  1.00 95.25           C  
ATOM   3649  HA  ARG A 231     -20.584 -23.435 -12.536  1.00 95.25           H  
ATOM   3650  C   ARG A 231     -19.542 -25.261 -12.564  1.00 95.25           C  
ATOM   3651  CB  ARG A 231     -20.432 -24.062 -14.589  1.00 95.25           C  
ATOM   3652  HB2 ARG A 231     -19.680 -24.504 -15.243  1.00 95.25           H  
ATOM   3653  HB3 ARG A 231     -21.272 -24.754 -14.526  1.00 95.25           H  
ATOM   3654  O   ARG A 231     -20.330 -25.704 -11.734  1.00 95.25           O  
ATOM   3655  CG  ARG A 231     -20.941 -22.766 -15.230  1.00 95.25           C  
ATOM   3656  HG2 ARG A 231     -21.775 -22.371 -14.648  1.00 95.25           H  
ATOM   3657  HG3 ARG A 231     -20.141 -22.027 -15.234  1.00 95.25           H  
ATOM   3658  CD  ARG A 231     -21.398 -23.032 -16.674  1.00 95.25           C  
ATOM   3659  HD2 ARG A 231     -22.344 -23.573 -16.655  1.00 95.25           H  
ATOM   3660  HD3 ARG A 231     -20.651 -23.651 -17.171  1.00 95.25           H  
ATOM   3661  NE  ARG A 231     -21.536 -21.771 -17.425  1.00 95.25           N  
ATOM   3662  HE  ARG A 231     -21.147 -20.954 -16.977  1.00 95.25           H  
ATOM   3663  NH1 ARG A 231     -22.410 -22.592 -19.411  1.00 95.25           N  
ATOM   3664 HH11 ARG A 231     -22.490 -23.521 -19.024  1.00 95.25           H  
ATOM   3665 HH12 ARG A 231     -22.746 -22.395 -20.343  1.00 95.25           H  
ATOM   3666  NH2 ARG A 231     -21.789 -20.474 -19.260  1.00 95.25           N  
ATOM   3667 HH21 ARG A 231     -21.338 -19.715 -18.769  1.00 95.25           H  
ATOM   3668 HH22 ARG A 231     -21.765 -20.478 -20.269  1.00 95.25           H  
ATOM   3669  CZ  ARG A 231     -21.920 -21.628 -18.682  1.00 95.25           C  
ATOM   3670  N   VAL A 232     -18.416 -25.892 -12.914  1.00 97.34           N  
ATOM   3671  H   VAL A 232     -17.845 -25.462 -13.628  1.00 97.34           H  
ATOM   3672  CA  VAL A 232     -17.944 -27.158 -12.317  1.00 97.34           C  
ATOM   3673  HA  VAL A 232     -18.666 -27.948 -12.524  1.00 97.34           H  
ATOM   3674  C   VAL A 232     -17.846 -27.031 -10.799  1.00 97.34           C  
ATOM   3675  CB  VAL A 232     -16.581 -27.573 -12.916  1.00 97.34           C  
ATOM   3676  HB  VAL A 232     -15.932 -26.698 -12.949  1.00 97.34           H  
ATOM   3677  O   VAL A 232     -18.434 -27.828 -10.077  1.00 97.34           O  
ATOM   3678  CG1 VAL A 232     -15.846 -28.643 -12.102  1.00 97.34           C  
ATOM   3679 HG11 VAL A 232     -14.985 -29.012 -12.660  1.00 97.34           H  
ATOM   3680 HG12 VAL A 232     -15.480 -28.223 -11.164  1.00 97.34           H  
ATOM   3681 HG13 VAL A 232     -16.516 -29.472 -11.876  1.00 97.34           H  
ATOM   3682  CG2 VAL A 232     -16.762 -28.093 -14.346  1.00 97.34           C  
ATOM   3683 HG21 VAL A 232     -17.202 -27.320 -14.975  1.00 97.34           H  
ATOM   3684 HG22 VAL A 232     -17.408 -28.970 -14.348  1.00 97.34           H  
ATOM   3685 HG23 VAL A 232     -15.796 -28.367 -14.769  1.00 97.34           H  
ATOM   3686  N   MET A 233     -17.190 -25.981 -10.301  1.00 97.61           N  
ATOM   3687  H   MET A 233     -16.714 -25.359 -10.938  1.00 97.61           H  
ATOM   3688  CA  MET A 233     -17.024 -25.773  -8.861  1.00 97.61           C  
ATOM   3689  HA  MET A 233     -16.615 -26.686  -8.428  1.00 97.61           H  
ATOM   3690  C   MET A 233     -18.363 -25.544  -8.148  1.00 97.61           C  
ATOM   3691  CB  MET A 233     -16.024 -24.630  -8.622  1.00 97.61           C  
ATOM   3692  HB2 MET A 233     -16.348 -23.741  -9.163  1.00 97.61           H  
ATOM   3693  HB3 MET A 233     -15.989 -24.392  -7.559  1.00 97.61           H  
ATOM   3694  O   MET A 233     -18.550 -26.043  -7.042  1.00 97.61           O  
ATOM   3695  CG  MET A 233     -14.615 -25.028  -9.090  1.00 97.61           C  
ATOM   3696  HG2 MET A 233     -14.641 -25.227 -10.161  1.00 97.61           H  
ATOM   3697  HG3 MET A 233     -13.928 -24.196  -8.936  1.00 97.61           H  
ATOM   3698  SD  MET A 233     -13.924 -26.506  -8.306  1.00 97.61           S  
ATOM   3699  CE  MET A 233     -13.487 -25.876  -6.670  1.00 97.61           C  
ATOM   3700  HE1 MET A 233     -12.683 -25.145  -6.760  1.00 97.61           H  
ATOM   3701  HE2 MET A 233     -13.156 -26.705  -6.044  1.00 97.61           H  
ATOM   3702  HE3 MET A 233     -14.361 -25.413  -6.213  1.00 97.61           H  
ATOM   3703  N   LYS A 234     -19.336 -24.891  -8.801  1.00 94.87           N  
ATOM   3704  H   LYS A 234     -19.125 -24.504  -9.710  1.00 94.87           H  
ATOM   3705  CA  LYS A 234     -20.704 -24.781  -8.274  1.00 94.87           C  
ATOM   3706  HA  LYS A 234     -20.634 -24.440  -7.241  1.00 94.87           H  
ATOM   3707  C   LYS A 234     -21.430 -26.136  -8.221  1.00 94.87           C  
ATOM   3708  CB  LYS A 234     -21.492 -23.742  -9.087  1.00 94.87           C  
ATOM   3709  HB2 LYS A 234     -20.912 -22.822  -9.161  1.00 94.87           H  
ATOM   3710  HB3 LYS A 234     -21.671 -24.127 -10.090  1.00 94.87           H  
ATOM   3711  O   LYS A 234     -22.174 -26.366  -7.275  1.00 94.87           O  
ATOM   3712  CG  LYS A 234     -22.832 -23.434  -8.402  1.00 94.87           C  
ATOM   3713  HG2 LYS A 234     -22.641 -22.947  -7.446  1.00 94.87           H  
ATOM   3714  HG3 LYS A 234     -23.366 -24.366  -8.215  1.00 94.87           H  
ATOM   3715  CD  LYS A 234     -23.753 -22.556  -9.249  1.00 94.87           C  
ATOM   3716  HD2 LYS A 234     -23.901 -23.034 -10.217  1.00 94.87           H  
ATOM   3717  HD3 LYS A 234     -23.309 -21.570  -9.383  1.00 94.87           H  
ATOM   3718  CE  LYS A 234     -25.084 -22.463  -8.494  1.00 94.87           C  
ATOM   3719  HE2 LYS A 234     -25.358 -23.466  -8.167  1.00 94.87           H  
ATOM   3720  HE3 LYS A 234     -24.937 -21.862  -7.596  1.00 94.87           H  
ATOM   3721  NZ  LYS A 234     -26.170 -21.906  -9.334  1.00 94.87           N  
ATOM   3722  HZ1 LYS A 234     -26.315 -22.502 -10.137  1.00 94.87           H  
ATOM   3723  HZ2 LYS A 234     -27.031 -21.885  -8.807  1.00 94.87           H  
ATOM   3724  HZ3 LYS A 234     -25.940 -20.973  -9.644  1.00 94.87           H  
ATOM   3725  N   VAL A 235     -21.235 -27.020  -9.205  1.00 95.84           N  
ATOM   3726  H   VAL A 235     -20.616 -26.765  -9.961  1.00 95.84           H  
ATOM   3727  CA  VAL A 235     -21.788 -28.393  -9.185  1.00 95.84           C  
ATOM   3728  HA  VAL A 235     -22.850 -28.343  -8.948  1.00 95.84           H  
ATOM   3729  C   VAL A 235     -21.155 -29.231  -8.071  1.00 95.84           C  
ATOM   3730  CB  VAL A 235     -21.638 -29.070 -10.565  1.00 95.84           C  
ATOM   3731  HB  VAL A 235     -20.624 -28.926 -10.937  1.00 95.84           H  
ATOM   3732  O   VAL A 235     -21.854 -29.994  -7.416  1.00 95.84           O  
ATOM   3733  CG1 VAL A 235     -21.924 -30.575 -10.552  1.00 95.84           C  
ATOM   3734 HG11 VAL A 235     -21.182 -31.090  -9.941  1.00 95.84           H  
ATOM   3735 HG12 VAL A 235     -21.855 -30.971 -11.565  1.00 95.84           H  
ATOM   3736 HG13 VAL A 235     -22.917 -30.770 -10.147  1.00 95.84           H  
ATOM   3737  CG2 VAL A 235     -22.619 -28.437 -11.559  1.00 95.84           C  
ATOM   3738 HG21 VAL A 235     -22.549 -28.955 -12.515  1.00 95.84           H  
ATOM   3739 HG22 VAL A 235     -23.639 -28.531 -11.186  1.00 95.84           H  
ATOM   3740 HG23 VAL A 235     -22.378 -27.385 -11.706  1.00 95.84           H  
ATOM   3741  N   LEU A 236     -19.869 -29.019  -7.786  1.00 96.09           N  
ATOM   3742  H   LEU A 236     -19.343 -28.417  -8.403  1.00 96.09           H  
ATOM   3743  CA  LEU A 236     -19.162 -29.603  -6.640  1.00 96.09           C  
ATOM   3744  HA  LEU A 236     -19.508 -30.629  -6.514  1.00 96.09           H  
ATOM   3745  C   LEU A 236     -19.478 -28.904  -5.295  1.00 96.09           C  
ATOM   3746  CB  LEU A 236     -17.651 -29.637  -6.951  1.00 96.09           C  
ATOM   3747  HB2 LEU A 236     -17.128 -30.043  -6.085  1.00 96.09           H  
ATOM   3748  HB3 LEU A 236     -17.309 -28.613  -7.101  1.00 96.09           H  
ATOM   3749  O   LEU A 236     -18.754 -29.095  -4.324  1.00 96.09           O  
ATOM   3750  CG  LEU A 236     -17.243 -30.471  -8.179  1.00 96.09           C  
ATOM   3751  HG  LEU A 236     -17.748 -30.098  -9.070  1.00 96.09           H  
ATOM   3752  CD1 LEU A 236     -15.735 -30.348  -8.398  1.00 96.09           C  
ATOM   3753 HD11 LEU A 236     -15.470 -29.308  -8.587  1.00 96.09           H  
ATOM   3754 HD12 LEU A 236     -15.446 -30.952  -9.258  1.00 96.09           H  
ATOM   3755 HD13 LEU A 236     -15.196 -30.706  -7.521  1.00 96.09           H  
ATOM   3756  CD2 LEU A 236     -17.578 -31.950  -8.023  1.00 96.09           C  
ATOM   3757 HD21 LEU A 236     -17.259 -32.490  -8.914  1.00 96.09           H  
ATOM   3758 HD22 LEU A 236     -18.654 -32.091  -7.916  1.00 96.09           H  
ATOM   3759 HD23 LEU A 236     -17.077 -32.370  -7.150  1.00 96.09           H  
ATOM   3760  N   ASN A 237     -20.535 -28.084  -5.226  1.00 92.84           N  
ATOM   3761  H   ASN A 237     -21.119 -28.020  -6.047  1.00 92.84           H  
ATOM   3762  CA  ASN A 237     -20.991 -27.334  -4.044  1.00 92.84           C  
ATOM   3763  HA  ASN A 237     -21.812 -26.708  -4.394  1.00 92.84           H  
ATOM   3764  C   ASN A 237     -19.989 -26.320  -3.439  1.00 92.84           C  
ATOM   3765  CB  ASN A 237     -21.602 -28.303  -3.011  1.00 92.84           C  
ATOM   3766  HB2 ASN A 237     -20.839 -29.003  -2.670  1.00 92.84           H  
ATOM   3767  HB3 ASN A 237     -21.951 -27.744  -2.143  1.00 92.84           H  
ATOM   3768  O   ASN A 237     -20.206 -25.825  -2.331  1.00 92.84           O  
ATOM   3769  CG  ASN A 237     -22.792 -29.060  -3.571  1.00 92.84           C  
ATOM   3770  ND2 ASN A 237     -22.796 -30.369  -3.484  1.00 92.84           N  
ATOM   3771 HD21 ASN A 237     -23.576 -30.850  -3.910  1.00 92.84           H  
ATOM   3772 HD22 ASN A 237     -22.009 -30.858  -3.083  1.00 92.84           H  
ATOM   3773  OD1 ASN A 237     -23.730 -28.478  -4.095  1.00 92.84           O  
ATOM   3774  N   TYR A 238     -18.933 -25.934  -4.165  1.00 94.57           N  
ATOM   3775  H   TYR A 238     -18.820 -26.310  -5.096  1.00 94.57           H  
ATOM   3776  CA  TYR A 238     -17.994 -24.907  -3.704  1.00 94.57           C  
ATOM   3777  HA  TYR A 238     -17.773 -25.113  -2.657  1.00 94.57           H  
ATOM   3778  C   TYR A 238     -18.599 -23.497  -3.770  1.00 94.57           C  
ATOM   3779  CB  TYR A 238     -16.654 -24.947  -4.456  1.00 94.57           C  
ATOM   3780  HB2 TYR A 238     -16.840 -24.975  -5.530  1.00 94.57           H  
ATOM   3781  HB3 TYR A 238     -16.128 -24.016  -4.248  1.00 94.57           H  
ATOM   3782  O   TYR A 238     -19.354 -23.126  -4.674  1.00 94.57           O  
ATOM   3783  CG  TYR A 238     -15.737 -26.093  -4.075  1.00 94.57           C  
ATOM   3784  CD1 TYR A 238     -14.573 -25.857  -3.317  1.00 94.57           C  
ATOM   3785  HD1 TYR A 238     -14.320 -24.853  -3.009  1.00 94.57           H  
ATOM   3786  CD2 TYR A 238     -16.050 -27.404  -4.469  1.00 94.57           C  
ATOM   3787  HD2 TYR A 238     -16.937 -27.586  -5.058  1.00 94.57           H  
ATOM   3788  CE1 TYR A 238     -13.759 -26.933  -2.916  1.00 94.57           C  
ATOM   3789  HE1 TYR A 238     -12.894 -26.775  -2.288  1.00 94.57           H  
ATOM   3790  CE2 TYR A 238     -15.259 -28.488  -4.046  1.00 94.57           C  
ATOM   3791  HE2 TYR A 238     -15.550 -29.497  -4.298  1.00 94.57           H  
ATOM   3792  OH  TYR A 238     -13.371 -29.287  -2.794  1.00 94.57           O  
ATOM   3793  HH  TYR A 238     -13.826 -30.126  -2.892  1.00 94.57           H  
ATOM   3794  CZ  TYR A 238     -14.118 -28.253  -3.253  1.00 94.57           C  
ATOM   3795  N   VAL A 239     -18.192 -22.678  -2.805  1.00 89.67           N  
ATOM   3796  H   VAL A 239     -17.588 -23.079  -2.102  1.00 89.67           H  
ATOM   3797  CA  VAL A 239     -18.607 -21.291  -2.610  1.00 89.67           C  
ATOM   3798  HA  VAL A 239     -19.519 -21.111  -3.177  1.00 89.67           H  
ATOM   3799  C   VAL A 239     -17.524 -20.335  -3.110  1.00 89.67           C  
ATOM   3800  CB  VAL A 239     -18.921 -21.064  -1.121  1.00 89.67           C  
ATOM   3801  HB  VAL A 239     -18.065 -21.365  -0.516  1.00 89.67           H  
ATOM   3802  O   VAL A 239     -16.391 -20.338  -2.617  1.00 89.67           O  
ATOM   3803  CG1 VAL A 239     -19.217 -19.593  -0.832  1.00 89.67           C  
ATOM   3804 HG11 VAL A 239     -18.328 -18.984  -0.998  1.00 89.67           H  
ATOM   3805 HG12 VAL A 239     -20.024 -19.244  -1.476  1.00 89.67           H  
ATOM   3806 HG13 VAL A 239     -19.496 -19.490   0.217  1.00 89.67           H  
ATOM   3807  CG2 VAL A 239     -20.144 -21.884  -0.690  1.00 89.67           C  
ATOM   3808 HG21 VAL A 239     -20.333 -21.738   0.373  1.00 89.67           H  
ATOM   3809 HG22 VAL A 239     -21.023 -21.587  -1.262  1.00 89.67           H  
ATOM   3810 HG23 VAL A 239     -19.960 -22.946  -0.856  1.00 89.67           H  
ATOM   3811  N   LYS A 240     -17.880 -19.459  -4.057  1.00 90.05           N  
ATOM   3812  H   LYS A 240     -18.808 -19.538  -4.447  1.00 90.05           H  
ATOM   3813  CA  LYS A 240     -16.947 -18.480  -4.628  1.00 90.05           C  
ATOM   3814  HA  LYS A 240     -15.973 -18.968  -4.662  1.00 90.05           H  
ATOM   3815  C   LYS A 240     -16.813 -17.223  -3.763  1.00 90.05           C  
ATOM   3816  CB  LYS A 240     -17.328 -18.147  -6.082  1.00 90.05           C  
ATOM   3817  HB2 LYS A 240     -18.252 -17.571  -6.108  1.00 90.05           H  
ATOM   3818  HB3 LYS A 240     -17.488 -19.076  -6.629  1.00 90.05           H  
ATOM   3819  O   LYS A 240     -17.737 -16.414  -3.697  1.00 90.05           O  
ATOM   3820  CG  LYS A 240     -16.195 -17.353  -6.754  1.00 90.05           C  
ATOM   3821  HG2 LYS A 240     -15.249 -17.856  -6.552  1.00 90.05           H  
ATOM   3822  HG3 LYS A 240     -16.151 -16.349  -6.332  1.00 90.05           H  
ATOM   3823  CD  LYS A 240     -16.365 -17.256  -8.274  1.00 90.05           C  
ATOM   3824  HD2 LYS A 240     -17.279 -16.717  -8.524  1.00 90.05           H  
ATOM   3825  HD3 LYS A 240     -16.427 -18.265  -8.682  1.00 90.05           H  
ATOM   3826  CE  LYS A 240     -15.146 -16.533  -8.859  1.00 90.05           C  
ATOM   3827  HE2 LYS A 240     -14.284 -16.766  -8.234  1.00 90.05           H  
ATOM   3828  HE3 LYS A 240     -15.309 -15.456  -8.812  1.00 90.05           H  
ATOM   3829  NZ  LYS A 240     -14.864 -16.975 -10.243  1.00 90.05           N  
ATOM   3830  HZ1 LYS A 240     -14.770 -17.979 -10.297  1.00 90.05           H  
ATOM   3831  HZ2 LYS A 240     -15.646 -16.885 -10.876  1.00 90.05           H  
ATOM   3832  HZ3 LYS A 240     -14.047 -16.563 -10.671  1.00 90.05           H  
ATOM   3833  N   PHE A 241     -15.618 -16.985  -3.223  1.00 81.00           N  
ATOM   3834  H   PHE A 241     -14.903 -17.683  -3.370  1.00 81.00           H  
ATOM   3835  CA  PHE A 241     -15.217 -15.687  -2.668  1.00 81.00           C  
ATOM   3836  HA  PHE A 241     -16.071 -15.011  -2.709  1.00 81.00           H  
ATOM   3837  C   PHE A 241     -14.110 -15.061  -3.532  1.00 81.00           C  
ATOM   3838  CB  PHE A 241     -14.823 -15.807  -1.186  1.00 81.00           C  
ATOM   3839  HB2 PHE A 241     -13.964 -16.473  -1.106  1.00 81.00           H  
ATOM   3840  HB3 PHE A 241     -14.507 -14.824  -0.836  1.00 81.00           H  
ATOM   3841  O   PHE A 241     -13.038 -15.637  -3.728  1.00 81.00           O  
ATOM   3842  CG  PHE A 241     -15.924 -16.299  -0.257  1.00 81.00           C  
ATOM   3843  CD1 PHE A 241     -17.134 -15.587  -0.149  1.00 81.00           C  
ATOM   3844  HD1 PHE A 241     -17.300 -14.696  -0.736  1.00 81.00           H  
ATOM   3845  CD2 PHE A 241     -15.740 -17.466   0.512  1.00 81.00           C  
ATOM   3846  HD2 PHE A 241     -14.813 -18.017   0.461  1.00 81.00           H  
ATOM   3847  CE1 PHE A 241     -18.156 -16.057   0.695  1.00 81.00           C  
ATOM   3848  HE1 PHE A 241     -19.095 -15.526   0.750  1.00 81.00           H  
ATOM   3849  CE2 PHE A 241     -16.765 -17.937   1.350  1.00 81.00           C  
ATOM   3850  HE2 PHE A 241     -16.627 -18.844   1.919  1.00 81.00           H  
ATOM   3851  CZ  PHE A 241     -17.977 -17.237   1.436  1.00 81.00           C  
ATOM   3852  HZ  PHE A 241     -18.771 -17.619   2.061  1.00 81.00           H  
ATOM   3853  N   ASP A 242     -14.373 -13.863  -4.057  1.00 76.96           N  
ATOM   3854  H   ASP A 242     -15.254 -13.432  -3.815  1.00 76.96           H  
ATOM   3855  CA  ASP A 242     -13.528 -13.132  -5.012  1.00 76.96           C  
ATOM   3856  HA  ASP A 242     -14.126 -12.298  -5.379  1.00 76.96           H  
ATOM   3857  C   ASP A 242     -13.170 -13.952  -6.273  1.00 76.96           C  
ATOM   3858  CB  ASP A 242     -12.315 -12.497  -4.300  1.00 76.96           C  
ATOM   3859  HB2 ASP A 242     -11.732 -11.937  -5.031  1.00 76.96           H  
ATOM   3860  HB3 ASP A 242     -11.676 -13.279  -3.890  1.00 76.96           H  
ATOM   3861  O   ASP A 242     -13.974 -14.061  -7.201  1.00 76.96           O  
ATOM   3862  CG  ASP A 242     -12.736 -11.541  -3.180  1.00 76.96           C  
ATOM   3863  OD1 ASP A 242     -13.528 -10.625  -3.492  1.00 76.96           O  
ATOM   3864  OD2 ASP A 242     -12.268 -11.741  -2.033  1.00 76.96           O  
ATOM   3865  N   ARG A 243     -11.963 -14.532  -6.322  1.00 83.55           N  
ATOM   3866  H   ARG A 243     -11.403 -14.440  -5.487  1.00 83.55           H  
ATOM   3867  CA  ARG A 243     -11.467 -15.412  -7.402  1.00 83.55           C  
ATOM   3868  HA  ARG A 243     -12.279 -15.595  -8.106  1.00 83.55           H  
ATOM   3869  C   ARG A 243     -11.074 -16.807  -6.889  1.00 83.55           C  
ATOM   3870  CB  ARG A 243     -10.313 -14.750  -8.184  1.00 83.55           C  
ATOM   3871  HB2 ARG A 243      -9.488 -14.552  -7.500  1.00 83.55           H  
ATOM   3872  HB3 ARG A 243      -9.961 -15.458  -8.934  1.00 83.55           H  
ATOM   3873  O   ARG A 243     -10.235 -17.467  -7.491  1.00 83.55           O  
ATOM   3874  CG  ARG A 243     -10.679 -13.454  -8.924  1.00 83.55           C  
ATOM   3875  HG2 ARG A 243     -10.881 -12.663  -8.201  1.00 83.55           H  
ATOM   3876  HG3 ARG A 243     -11.565 -13.620  -9.537  1.00 83.55           H  
ATOM   3877  CD  ARG A 243      -9.499 -13.053  -9.826  1.00 83.55           C  
ATOM   3878  HD2 ARG A 243      -9.337 -13.847 -10.555  1.00 83.55           H  
ATOM   3879  HD3 ARG A 243      -8.604 -12.964  -9.211  1.00 83.55           H  
ATOM   3880  NE  ARG A 243      -9.722 -11.778 -10.539  1.00 83.55           N  
ATOM   3881  HE  ARG A 243     -10.579 -11.282 -10.339  1.00 83.55           H  
ATOM   3882  NH1 ARG A 243      -7.780 -11.797 -11.783  1.00 83.55           N  
ATOM   3883 HH11 ARG A 243      -7.189 -11.381 -12.488  1.00 83.55           H  
ATOM   3884 HH12 ARG A 243      -7.551 -12.717 -11.434  1.00 83.55           H  
ATOM   3885  NH2 ARG A 243      -9.180 -10.083 -11.975  1.00 83.55           N  
ATOM   3886 HH21 ARG A 243      -8.547  -9.695 -12.659  1.00 83.55           H  
ATOM   3887 HH22 ARG A 243     -10.041  -9.599 -11.765  1.00 83.55           H  
ATOM   3888  CZ  ARG A 243      -8.898 -11.230 -11.423  1.00 83.55           C  
ATOM   3889  N   LYS A 244     -11.620 -17.231  -5.748  1.00 93.22           N  
ATOM   3890  H   LYS A 244     -12.308 -16.646  -5.295  1.00 93.22           H  
ATOM   3891  CA  LYS A 244     -11.301 -18.501  -5.084  1.00 93.22           C  
ATOM   3892  HA  LYS A 244     -10.754 -19.153  -5.765  1.00 93.22           H  
ATOM   3893  C   LYS A 244     -12.574 -19.244  -4.698  1.00 93.22           C  
ATOM   3894  CB  LYS A 244     -10.431 -18.238  -3.852  1.00 93.22           C  
ATOM   3895  HB2 LYS A 244     -10.256 -19.191  -3.353  1.00 93.22           H  
ATOM   3896  HB3 LYS A 244     -10.967 -17.572  -3.175  1.00 93.22           H  
ATOM   3897  O   LYS A 244     -13.601 -18.614  -4.461  1.00 93.22           O  
ATOM   3898  CG  LYS A 244      -9.088 -17.588  -4.199  1.00 93.22           C  
ATOM   3899  HG2 LYS A 244      -9.239 -16.546  -4.480  1.00 93.22           H  
ATOM   3900  HG3 LYS A 244      -8.647 -18.119  -5.042  1.00 93.22           H  
ATOM   3901  CD  LYS A 244      -8.146 -17.665  -2.996  1.00 93.22           C  
ATOM   3902  HD2 LYS A 244      -8.092 -18.706  -2.676  1.00 93.22           H  
ATOM   3903  HD3 LYS A 244      -8.537 -17.058  -2.179  1.00 93.22           H  
ATOM   3904  CE  LYS A 244      -6.748 -17.188  -3.390  1.00 93.22           C  
ATOM   3905  HE2 LYS A 244      -6.501 -17.629  -4.356  1.00 93.22           H  
ATOM   3906  HE3 LYS A 244      -6.756 -16.104  -3.505  1.00 93.22           H  
ATOM   3907  NZ  LYS A 244      -5.742 -17.617  -2.391  1.00 93.22           N  
ATOM   3908  HZ1 LYS A 244      -5.944 -17.247  -1.473  1.00 93.22           H  
ATOM   3909  HZ2 LYS A 244      -5.757 -18.625  -2.328  1.00 93.22           H  
ATOM   3910  HZ3 LYS A 244      -4.809 -17.361  -2.681  1.00 93.22           H  
ATOM   3911  N   GLN A 245     -12.486 -20.564  -4.649  1.00 95.19           N  
ATOM   3912  H   GLN A 245     -11.581 -20.991  -4.785  1.00 95.19           H  
ATOM   3913  CA  GLN A 245     -13.602 -21.485  -4.458  1.00 95.19           C  
ATOM   3914  HA  GLN A 245     -14.546 -20.947  -4.367  1.00 95.19           H  
ATOM   3915  C   GLN A 245     -13.355 -22.268  -3.166  1.00 95.19           C  
ATOM   3916  CB  GLN A 245     -13.656 -22.414  -5.686  1.00 95.19           C  
ATOM   3917  HB2 GLN A 245     -12.698 -22.926  -5.770  1.00 95.19           H  
ATOM   3918  HB3 GLN A 245     -14.420 -23.175  -5.527  1.00 95.19           H  
ATOM   3919  O   GLN A 245     -12.287 -22.858  -3.026  1.00 95.19           O  
ATOM   3920  CG  GLN A 245     -13.933 -21.700  -7.027  1.00 95.19           C  
ATOM   3921  HG2 GLN A 245     -13.683 -22.386  -7.836  1.00 95.19           H  
ATOM   3922  HG3 GLN A 245     -13.289 -20.828  -7.143  1.00 95.19           H  
ATOM   3923  CD  GLN A 245     -15.387 -21.273  -7.207  1.00 95.19           C  
ATOM   3924  NE2 GLN A 245     -15.807 -20.873  -8.387  1.00 95.19           N  
ATOM   3925 HE21 GLN A 245     -15.217 -20.820  -9.205  1.00 95.19           H  
ATOM   3926 HE22 GLN A 245     -16.806 -20.756  -8.476  1.00 95.19           H  
ATOM   3927  OE1 GLN A 245     -16.183 -21.267  -6.287  1.00 95.19           O  
ATOM   3928  N   PHE A 246     -14.294 -22.263  -2.220  1.00 93.59           N  
ATOM   3929  H   PHE A 246     -15.158 -21.767  -2.389  1.00 93.59           H  
ATOM   3930  CA  PHE A 246     -14.116 -22.864  -0.890  1.00 93.59           C  
ATOM   3931  HA  PHE A 246     -13.180 -23.421  -0.863  1.00 93.59           H  
ATOM   3932  C   PHE A 246     -15.223 -23.860  -0.555  1.00 93.59           C  
ATOM   3933  CB  PHE A 246     -14.032 -21.766   0.173  1.00 93.59           C  
ATOM   3934  HB2 PHE A 246     -14.970 -21.211   0.185  1.00 93.59           H  
ATOM   3935  HB3 PHE A 246     -13.915 -22.236   1.149  1.00 93.59           H  
ATOM   3936  O   PHE A 246     -16.372 -23.644  -0.924  1.00 93.59           O  
ATOM   3937  CG  PHE A 246     -12.884 -20.802  -0.037  1.00 93.59           C  
ATOM   3938  CD1 PHE A 246     -11.598 -21.120   0.434  1.00 93.59           C  
ATOM   3939  HD1 PHE A 246     -11.429 -22.055   0.946  1.00 93.59           H  
ATOM   3940  CD2 PHE A 246     -13.095 -19.602  -0.737  1.00 93.59           C  
ATOM   3941  HD2 PHE A 246     -14.071 -19.392  -1.150  1.00 93.59           H  
ATOM   3942  CE1 PHE A 246     -10.533 -20.228   0.217  1.00 93.59           C  
ATOM   3943  HE1 PHE A 246      -9.543 -20.497   0.553  1.00 93.59           H  
ATOM   3944  CE2 PHE A 246     -12.043 -18.686  -0.901  1.00 93.59           C  
ATOM   3945  HE2 PHE A 246     -12.226 -17.757  -1.421  1.00 93.59           H  
ATOM   3946  CZ  PHE A 246     -10.759 -18.998  -0.422  1.00 93.59           C  
ATOM   3947  HZ  PHE A 246      -9.943 -18.304  -0.560  1.00 93.59           H  
ATOM   3948  N   ASP A 247     -14.868 -24.931   0.144  1.00 93.53           N  
ATOM   3949  H   ASP A 247     -13.920 -24.995   0.486  1.00 93.53           H  
ATOM   3950  CA  ASP A 247     -15.787 -25.981   0.583  1.00 93.53           C  
ATOM   3951  HA  ASP A 247     -16.567 -26.115  -0.166  1.00 93.53           H  
ATOM   3952  C   ASP A 247     -16.407 -25.589   1.942  1.00 93.53           C  
ATOM   3953  CB  ASP A 247     -15.005 -27.303   0.648  1.00 93.53           C  
ATOM   3954  HB2 ASP A 247     -14.161 -27.171   1.326  1.00 93.53           H  
ATOM   3955  HB3 ASP A 247     -14.605 -27.521  -0.342  1.00 93.53           H  
ATOM   3956  O   ASP A 247     -15.671 -25.473   2.928  1.00 93.53           O  
ATOM   3957  CG  ASP A 247     -15.821 -28.512   1.114  1.00 93.53           C  
ATOM   3958  OD1 ASP A 247     -17.026 -28.344   1.419  1.00 93.53           O  
ATOM   3959  OD2 ASP A 247     -15.222 -29.605   1.200  1.00 93.53           O  
ATOM   3960  N   PRO A 248     -17.732 -25.352   2.020  1.00 89.55           N  
ATOM   3961  CA  PRO A 248     -18.415 -25.033   3.273  1.00 89.55           C  
ATOM   3962  HA  PRO A 248     -17.812 -24.352   3.875  1.00 89.55           H  
ATOM   3963  C   PRO A 248     -18.746 -26.274   4.121  1.00 89.55           C  
ATOM   3964  CB  PRO A 248     -19.701 -24.331   2.827  1.00 89.55           C  
ATOM   3965  HB2 PRO A 248     -19.493 -23.288   2.590  1.00 89.55           H  
ATOM   3966  HB3 PRO A 248     -20.495 -24.402   3.571  1.00 89.55           H  
ATOM   3967  O   PRO A 248     -19.162 -26.116   5.267  1.00 89.55           O  
ATOM   3968  CG  PRO A 248     -20.056 -25.078   1.542  1.00 89.55           C  
ATOM   3969  HG2 PRO A 248     -20.536 -26.026   1.787  1.00 89.55           H  
ATOM   3970  HG3 PRO A 248     -20.696 -24.486   0.888  1.00 89.55           H  
ATOM   3971  CD  PRO A 248     -18.687 -25.342   0.916  1.00 89.55           C  
ATOM   3972  HD2 PRO A 248     -18.698 -26.297   0.391  1.00 89.55           H  
ATOM   3973  HD3 PRO A 248     -18.441 -24.536   0.225  1.00 89.55           H  
ATOM   3974  N   SER A 249     -18.628 -27.488   3.567  1.00 89.30           N  
ATOM   3975  H   SER A 249     -18.204 -27.562   2.653  1.00 89.30           H  
ATOM   3976  CA  SER A 249     -19.097 -28.739   4.184  1.00 89.30           C  
ATOM   3977  HA  SER A 249     -19.988 -28.519   4.773  1.00 89.30           H  
ATOM   3978  C   SER A 249     -18.083 -29.369   5.141  1.00 89.30           C  
ATOM   3979  CB  SER A 249     -19.507 -29.748   3.102  1.00 89.30           C  
ATOM   3980  HB2 SER A 249     -20.155 -29.259   2.374  1.00 89.30           H  
ATOM   3981  HB3 SER A 249     -20.070 -30.553   3.573  1.00 89.30           H  
ATOM   3982  O   SER A 249     -18.475 -30.003   6.118  1.00 89.30           O  
ATOM   3983  OG  SER A 249     -18.395 -30.315   2.438  1.00 89.30           O  
ATOM   3984  HG  SER A 249     -17.898 -29.639   1.973  1.00 89.30           H  
ATOM   3985  N   ARG A 250     -16.781 -29.146   4.907  1.00 87.63           N  
ATOM   3986  H   ARG A 250     -16.557 -28.677   4.041  1.00 87.63           H  
ATOM   3987  CA  ARG A 250     -15.672 -29.660   5.733  1.00 87.63           C  
ATOM   3988  HA  ARG A 250     -16.087 -30.198   6.585  1.00 87.63           H  
ATOM   3989  C   ARG A 250     -14.815 -28.534   6.353  1.00 87.63           C  
ATOM   3990  CB  ARG A 250     -14.878 -30.683   4.900  1.00 87.63           C  
ATOM   3991  HB2 ARG A 250     -14.687 -30.267   3.911  1.00 87.63           H  
ATOM   3992  HB3 ARG A 250     -13.919 -30.875   5.380  1.00 87.63           H  
ATOM   3993  O   ARG A 250     -13.617 -28.431   6.067  1.00 87.63           O  
ATOM   3994  CG  ARG A 250     -15.609 -32.036   4.772  1.00 87.63           C  
ATOM   3995  HG2 ARG A 250     -16.646 -31.891   4.468  1.00 87.63           H  
ATOM   3996  HG3 ARG A 250     -15.586 -32.544   5.736  1.00 87.63           H  
ATOM   3997  CD  ARG A 250     -14.896 -32.885   3.716  1.00 87.63           C  
ATOM   3998  HD2 ARG A 250     -15.224 -32.527   2.740  1.00 87.63           H  
ATOM   3999  HD3 ARG A 250     -13.826 -32.694   3.798  1.00 87.63           H  
ATOM   4000  NE  ARG A 250     -15.158 -34.346   3.816  1.00 87.63           N  
ATOM   4001  HE  ARG A 250     -16.123 -34.641   3.850  1.00 87.63           H  
ATOM   4002  NH1 ARG A 250     -12.977 -35.059   3.703  1.00 87.63           N  
ATOM   4003 HH11 ARG A 250     -12.322 -35.774   3.985  1.00 87.63           H  
ATOM   4004 HH12 ARG A 250     -12.617 -34.116   3.727  1.00 87.63           H  
ATOM   4005  NH2 ARG A 250     -14.551 -36.575   3.695  1.00 87.63           N  
ATOM   4006 HH21 ARG A 250     -15.503 -36.904   3.765  1.00 87.63           H  
ATOM   4007 HH22 ARG A 250     -13.808 -37.230   3.497  1.00 87.63           H  
ATOM   4008  CZ  ARG A 250     -14.244 -35.312   3.756  1.00 87.63           C  
ATOM   4009  N   PRO A 251     -15.391 -27.661   7.205  1.00 91.36           N  
ATOM   4010  CA  PRO A 251     -14.644 -26.618   7.904  1.00 91.36           C  
ATOM   4011  HA  PRO A 251     -14.044 -26.046   7.196  1.00 91.36           H  
ATOM   4012  C   PRO A 251     -13.728 -27.217   8.985  1.00 91.36           C  
ATOM   4013  CB  PRO A 251     -15.720 -25.713   8.512  1.00 91.36           C  
ATOM   4014  HB2 PRO A 251     -16.040 -24.981   7.770  1.00 91.36           H  
ATOM   4015  HB3 PRO A 251     -15.380 -25.216   9.421  1.00 91.36           H  
ATOM   4016  O   PRO A 251     -14.183 -27.946   9.865  1.00 91.36           O  
ATOM   4017  CG  PRO A 251     -16.881 -26.664   8.793  1.00 91.36           C  
ATOM   4018  HG2 PRO A 251     -17.839 -26.143   8.802  1.00 91.36           H  
ATOM   4019  HG3 PRO A 251     -16.722 -27.189   9.734  1.00 91.36           H  
ATOM   4020  CD  PRO A 251     -16.788 -27.647   7.629  1.00 91.36           C  
ATOM   4021  HD2 PRO A 251     -17.120 -28.634   7.951  1.00 91.36           H  
ATOM   4022  HD3 PRO A 251     -17.412 -27.286   6.811  1.00 91.36           H  
ATOM   4023  N   LYS A 252     -12.436 -26.866   8.983  1.00 92.61           N  
ATOM   4024  H   LYS A 252     -12.104 -26.254   8.252  1.00 92.61           H  
ATOM   4025  CA  LYS A 252     -11.508 -27.262  10.059  1.00 92.61           C  
ATOM   4026  HA  LYS A 252     -11.817 -28.241  10.425  1.00 92.61           H  
ATOM   4027  C   LYS A 252     -11.650 -26.289  11.232  1.00 92.61           C  
ATOM   4028  CB  LYS A 252     -10.065 -27.421   9.533  1.00 92.61           C  
ATOM   4029  HB2 LYS A 252      -9.435 -27.768  10.353  1.00 92.61           H  
ATOM   4030  HB3 LYS A 252      -9.684 -26.462   9.182  1.00 92.61           H  
ATOM   4031  O   LYS A 252     -11.394 -25.094  11.077  1.00 92.61           O  
ATOM   4032  CG  LYS A 252     -10.020 -28.448   8.384  1.00 92.61           C  
ATOM   4033  HG2 LYS A 252     -10.444 -27.990   7.490  1.00 92.61           H  
ATOM   4034  HG3 LYS A 252     -10.649 -29.294   8.657  1.00 92.61           H  
ATOM   4035  CD  LYS A 252      -8.625 -28.998   8.039  1.00 92.61           C  
ATOM   4036  HD2 LYS A 252      -8.219 -29.501   8.917  1.00 92.61           H  
ATOM   4037  HD3 LYS A 252      -7.965 -28.186   7.734  1.00 92.61           H  
ATOM   4038  CE  LYS A 252      -8.802 -30.008   6.886  1.00 92.61           C  
ATOM   4039  HE2 LYS A 252      -9.665 -30.633   7.117  1.00 92.61           H  
ATOM   4040  HE3 LYS A 252      -9.048 -29.461   5.975  1.00 92.61           H  
ATOM   4041  NZ  LYS A 252      -7.632 -30.899   6.652  1.00 92.61           N  
ATOM   4042  HZ1 LYS A 252      -6.808 -30.388   6.372  1.00 92.61           H  
ATOM   4043  HZ2 LYS A 252      -7.850 -31.566   5.925  1.00 92.61           H  
ATOM   4044  HZ3 LYS A 252      -7.441 -31.455   7.473  1.00 92.61           H  
ATOM   4045  N   ILE A 253     -12.115 -26.781  12.378  1.00 93.17           N  
ATOM   4046  H   ILE A 253     -12.316 -27.770  12.422  1.00 93.17           H  
ATOM   4047  CA  ILE A 253     -12.476 -25.958  13.543  1.00 93.17           C  
ATOM   4048  HA  ILE A 253     -12.813 -24.986  13.184  1.00 93.17           H  
ATOM   4049  C   ILE A 253     -11.260 -25.704  14.444  1.00 93.17           C  
ATOM   4050  CB  ILE A 253     -13.655 -26.599  14.315  1.00 93.17           C  
ATOM   4051  HB  ILE A 253     -13.306 -27.535  14.752  1.00 93.17           H  
ATOM   4052  O   ILE A 253     -10.443 -26.595  14.660  1.00 93.17           O  
ATOM   4053  CG1 ILE A 253     -14.866 -26.942  13.412  1.00 93.17           C  
ATOM   4054 HG12 ILE A 253     -14.597 -27.772  12.758  1.00 93.17           H  
ATOM   4055 HG13 ILE A 253     -15.686 -27.293  14.039  1.00 93.17           H  
ATOM   4056  CG2 ILE A 253     -14.110 -25.693  15.471  1.00 93.17           C  
ATOM   4057 HG21 ILE A 253     -13.336 -25.637  16.236  1.00 93.17           H  
ATOM   4058 HG22 ILE A 253     -14.310 -24.686  15.106  1.00 93.17           H  
ATOM   4059 HG23 ILE A 253     -15.007 -26.100  15.938  1.00 93.17           H  
ATOM   4060  CD1 ILE A 253     -15.385 -25.796  12.531  1.00 93.17           C  
ATOM   4061 HD11 ILE A 253     -14.636 -25.524  11.787  1.00 93.17           H  
ATOM   4062 HD12 ILE A 253     -16.285 -26.123  12.011  1.00 93.17           H  
ATOM   4063 HD13 ILE A 253     -15.626 -24.924  13.139  1.00 93.17           H  
ATOM   4064  N   ILE A 254     -11.171 -24.493  15.000  1.00 91.66           N  
ATOM   4065  H   ILE A 254     -11.872 -23.813  14.744  1.00 91.66           H  
ATOM   4066  CA  ILE A 254     -10.190 -24.071  16.010  1.00 91.66           C  
ATOM   4067  HA  ILE A 254      -9.558 -24.913  16.291  1.00 91.66           H  
ATOM   4068  C   ILE A 254     -10.990 -23.610  17.247  1.00 91.66           C  
ATOM   4069  CB  ILE A 254      -9.256 -22.982  15.429  1.00 91.66           C  
ATOM   4070  HB  ILE A 254      -9.869 -22.129  15.138  1.00 91.66           H  
ATOM   4071  O   ILE A 254     -11.328 -22.422  17.354  1.00 91.66           O  
ATOM   4072  CG1 ILE A 254      -8.518 -23.497  14.169  1.00 91.66           C  
ATOM   4073 HG12 ILE A 254      -9.249 -23.806  13.422  1.00 91.66           H  
ATOM   4074 HG13 ILE A 254      -7.928 -24.373  14.439  1.00 91.66           H  
ATOM   4075  CG2 ILE A 254      -8.246 -22.520  16.495  1.00 91.66           C  
ATOM   4076 HG21 ILE A 254      -7.619 -21.714  16.115  1.00 91.66           H  
ATOM   4077 HG22 ILE A 254      -7.613 -23.359  16.786  1.00 91.66           H  
ATOM   4078 HG23 ILE A 254      -8.752 -22.145  17.385  1.00 91.66           H  
ATOM   4079  CD1 ILE A 254      -7.601 -22.469  13.492  1.00 91.66           C  
ATOM   4080 HD11 ILE A 254      -8.155 -21.551  13.298  1.00 91.66           H  
ATOM   4081 HD12 ILE A 254      -7.247 -22.876  12.545  1.00 91.66           H  
ATOM   4082 HD13 ILE A 254      -6.736 -22.257  14.119  1.00 91.66           H  
ATOM   4083  N   PRO A 255     -11.362 -24.533  18.164  1.00 88.32           N  
ATOM   4084  CA  PRO A 255     -12.404 -24.277  19.164  1.00 88.32           C  
ATOM   4085  HA  PRO A 255     -13.322 -24.006  18.642  1.00 88.32           H  
ATOM   4086  C   PRO A 255     -12.058 -23.162  20.152  1.00 88.32           C  
ATOM   4087  CB  PRO A 255     -12.622 -25.608  19.897  1.00 88.32           C  
ATOM   4088  HB2 PRO A 255     -11.995 -25.661  20.787  1.00 88.32           H  
ATOM   4089  HB3 PRO A 255     -13.669 -25.750  20.166  1.00 88.32           H  
ATOM   4090  O   PRO A 255     -12.906 -22.326  20.458  1.00 88.32           O  
ATOM   4091  CG  PRO A 255     -12.152 -26.661  18.898  1.00 88.32           C  
ATOM   4092  HG2 PRO A 255     -12.956 -26.890  18.198  1.00 88.32           H  
ATOM   4093  HG3 PRO A 255     -11.809 -27.568  19.395  1.00 88.32           H  
ATOM   4094  CD  PRO A 255     -11.014 -25.951  18.170  1.00 88.32           C  
ATOM   4095  HD2 PRO A 255     -10.081 -26.092  18.715  1.00 88.32           H  
ATOM   4096  HD3 PRO A 255     -10.921 -26.365  17.166  1.00 88.32           H  
ATOM   4097  N   LEU A 256     -10.802 -23.111  20.616  1.00 82.44           N  
ATOM   4098  H   LEU A 256     -10.152 -23.817  20.300  1.00 82.44           H  
ATOM   4099  CA  LEU A 256     -10.354 -22.177  21.658  1.00 82.44           C  
ATOM   4100  HA  LEU A 256     -10.976 -22.328  22.539  1.00 82.44           H  
ATOM   4101  C   LEU A 256     -10.506 -20.704  21.235  1.00 82.44           C  
ATOM   4102  CB  LEU A 256      -8.885 -22.501  21.999  1.00 82.44           C  
ATOM   4103  HB2 LEU A 256      -8.249 -22.075  21.223  1.00 82.44           H  
ATOM   4104  HB3 LEU A 256      -8.732 -23.581  21.988  1.00 82.44           H  
ATOM   4105  O   LEU A 256     -10.785 -19.841  22.061  1.00 82.44           O  
ATOM   4106  CG  LEU A 256      -8.448 -21.963  23.375  1.00 82.44           C  
ATOM   4107  HG  LEU A 256      -8.835 -20.955  23.524  1.00 82.44           H  
ATOM   4108  CD1 LEU A 256      -8.947 -22.869  24.504  1.00 82.44           C  
ATOM   4109 HD11 LEU A 256     -10.037 -22.907  24.499  1.00 82.44           H  
ATOM   4110 HD12 LEU A 256      -8.628 -22.469  25.466  1.00 82.44           H  
ATOM   4111 HD13 LEU A 256      -8.555 -23.879  24.386  1.00 82.44           H  
ATOM   4112  CD2 LEU A 256      -6.922 -21.901  23.463  1.00 82.44           C  
ATOM   4113 HD21 LEU A 256      -6.631 -21.523  24.443  1.00 82.44           H  
ATOM   4114 HD22 LEU A 256      -6.504 -22.895  23.305  1.00 82.44           H  
ATOM   4115 HD23 LEU A 256      -6.546 -21.224  22.696  1.00 82.44           H  
ATOM   4116  N   ALA A 257     -10.357 -20.430  19.937  1.00 86.15           N  
ATOM   4117  H   ALA A 257     -10.159 -21.202  19.317  1.00 86.15           H  
ATOM   4118  CA  ALA A 257     -10.513 -19.103  19.348  1.00 86.15           C  
ATOM   4119  HA  ALA A 257     -10.370 -18.348  20.121  1.00 86.15           H  
ATOM   4120  C   ALA A 257     -11.905 -18.862  18.733  1.00 86.15           C  
ATOM   4121  CB  ALA A 257      -9.401 -18.939  18.311  1.00 86.15           C  
ATOM   4122  HB1 ALA A 257      -8.438 -19.113  18.791  1.00 86.15           H  
ATOM   4123  HB2 ALA A 257      -9.537 -19.654  17.499  1.00 86.15           H  
ATOM   4124  HB3 ALA A 257      -9.426 -17.927  17.909  1.00 86.15           H  
ATOM   4125  O   ALA A 257     -12.153 -17.780  18.199  1.00 86.15           O  
ATOM   4126  N   LYS A 258     -12.788 -19.873  18.751  1.00 90.60           N  
ATOM   4127  H   LYS A 258     -12.539 -20.699  19.275  1.00 90.60           H  
ATOM   4128  CA  LYS A 258     -14.041 -19.924  17.980  1.00 90.60           C  
ATOM   4129  HA  LYS A 258     -14.332 -20.973  17.920  1.00 90.60           H  
ATOM   4130  C   LYS A 258     -13.846 -19.496  16.515  1.00 90.60           C  
ATOM   4131  CB  LYS A 258     -15.171 -19.180  18.720  1.00 90.60           C  
ATOM   4132  HB2 LYS A 258     -14.868 -18.155  18.931  1.00 90.60           H  
ATOM   4133  HB3 LYS A 258     -16.042 -19.143  18.067  1.00 90.60           H  
ATOM   4134  O   LYS A 258     -14.562 -18.632  15.998  1.00 90.60           O  
ATOM   4135  CG  LYS A 258     -15.580 -19.884  20.028  1.00 90.60           C  
ATOM   4136  HG2 LYS A 258     -15.630 -20.959  19.856  1.00 90.60           H  
ATOM   4137  HG3 LYS A 258     -14.838 -19.685  20.802  1.00 90.60           H  
ATOM   4138  CD  LYS A 258     -16.965 -19.401  20.489  1.00 90.60           C  
ATOM   4139  HD2 LYS A 258     -16.917 -18.332  20.693  1.00 90.60           H  
ATOM   4140  HD3 LYS A 258     -17.674 -19.575  19.680  1.00 90.60           H  
ATOM   4141  CE  LYS A 258     -17.449 -20.141  21.744  1.00 90.60           C  
ATOM   4142  HE2 LYS A 258     -17.229 -21.201  21.617  1.00 90.60           H  
ATOM   4143  HE3 LYS A 258     -16.881 -19.791  22.606  1.00 90.60           H  
ATOM   4144  NZ  LYS A 258     -18.914 -19.964  21.960  1.00 90.60           N  
ATOM   4145  HZ1 LYS A 258     -19.225 -20.476  22.773  1.00 90.60           H  
ATOM   4146  HZ2 LYS A 258     -19.174 -18.995  22.079  1.00 90.60           H  
ATOM   4147  HZ3 LYS A 258     -19.440 -20.304  21.168  1.00 90.60           H  
ATOM   4148  N   LEU A 259     -12.853 -20.088  15.846  1.00 92.95           N  
ATOM   4149  H   LEU A 259     -12.359 -20.830  16.321  1.00 92.95           H  
ATOM   4150  CA  LEU A 259     -12.567 -19.881  14.421  1.00 92.95           C  
ATOM   4151  HA  LEU A 259     -13.246 -19.130  14.018  1.00 92.95           H  
ATOM   4152  C   LEU A 259     -12.812 -21.161  13.618  1.00 92.95           C  
ATOM   4153  CB  LEU A 259     -11.122 -19.385  14.206  1.00 92.95           C  
ATOM   4154  HB2 LEU A 259     -10.441 -20.130  14.617  1.00 92.95           H  
ATOM   4155  HB3 LEU A 259     -10.935 -19.324  13.134  1.00 92.95           H  
ATOM   4156  O   LEU A 259     -12.698 -22.271  14.131  1.00 92.95           O  
ATOM   4157  CG  LEU A 259     -10.768 -18.027  14.831  1.00 92.95           C  
ATOM   4158  HG  LEU A 259     -10.920 -18.073  15.910  1.00 92.95           H  
ATOM   4159  CD1 LEU A 259      -9.291 -17.724  14.570  1.00 92.95           C  
ATOM   4160 HD11 LEU A 259      -8.679 -18.533  14.967  1.00 92.95           H  
ATOM   4161 HD12 LEU A 259      -9.018 -16.802  15.084  1.00 92.95           H  
ATOM   4162 HD13 LEU A 259      -9.110 -17.621  13.500  1.00 92.95           H  
ATOM   4163  CD2 LEU A 259     -11.601 -16.878  14.260  1.00 92.95           C  
ATOM   4164 HD21 LEU A 259     -11.240 -15.930  14.657  1.00 92.95           H  
ATOM   4165 HD22 LEU A 259     -12.638 -17.003  14.571  1.00 92.95           H  
ATOM   4166 HD23 LEU A 259     -11.543 -16.872  13.171  1.00 92.95           H  
ATOM   4167  N   GLU A 260     -13.091 -21.000  12.330  1.00 92.57           N  
ATOM   4168  H   GLU A 260     -13.198 -20.062  11.971  1.00 92.57           H  
ATOM   4169  CA  GLU A 260     -13.168 -22.098  11.368  1.00 92.57           C  
ATOM   4170  HA  GLU A 260     -12.693 -22.976  11.806  1.00 92.57           H  
ATOM   4171  C   GLU A 260     -12.381 -21.765  10.094  1.00 92.57           C  
ATOM   4172  CB  GLU A 260     -14.633 -22.481  11.099  1.00 92.57           C  
ATOM   4173  HB2 GLU A 260     -14.647 -23.370  10.468  1.00 92.57           H  
ATOM   4174  HB3 GLU A 260     -15.105 -22.730  12.049  1.00 92.57           H  
ATOM   4175  O   GLU A 260     -12.312 -20.611   9.656  1.00 92.57           O  
ATOM   4176  CG  GLU A 260     -15.441 -21.378  10.408  1.00 92.57           C  
ATOM   4177  HG2 GLU A 260     -15.044 -21.238   9.403  1.00 92.57           H  
ATOM   4178  HG3 GLU A 260     -15.327 -20.443  10.957  1.00 92.57           H  
ATOM   4179  CD  GLU A 260     -16.931 -21.714  10.327  1.00 92.57           C  
ATOM   4180  OE1 GLU A 260     -17.445 -21.939   9.212  1.00 92.57           O  
ATOM   4181  OE2 GLU A 260     -17.634 -21.653  11.355  1.00 92.57           O  
ATOM   4182  N   VAL A 261     -11.759 -22.786   9.505  1.00 93.05           N  
ATOM   4183  H   VAL A 261     -11.801 -23.686   9.961  1.00 93.05           H  
ATOM   4184  CA  VAL A 261     -10.924 -22.686   8.308  1.00 93.05           C  
ATOM   4185  HA  VAL A 261     -10.901 -21.648   7.974  1.00 93.05           H  
ATOM   4186  C   VAL A 261     -11.550 -23.531   7.203  1.00 93.05           C  
ATOM   4187  CB  VAL A 261      -9.468 -23.112   8.598  1.00 93.05           C  
ATOM   4188  HB  VAL A 261      -9.429 -24.182   8.800  1.00 93.05           H  
ATOM   4189  O   VAL A 261     -11.482 -24.758   7.238  1.00 93.05           O  
ATOM   4190  CG1 VAL A 261      -8.575 -22.809   7.388  1.00 93.05           C  
ATOM   4191 HG11 VAL A 261      -8.940 -23.356   6.518  1.00 93.05           H  
ATOM   4192 HG12 VAL A 261      -8.587 -21.740   7.177  1.00 93.05           H  
ATOM   4193 HG13 VAL A 261      -7.555 -23.133   7.593  1.00 93.05           H  
ATOM   4194  CG2 VAL A 261      -8.870 -22.381   9.809  1.00 93.05           C  
ATOM   4195 HG21 VAL A 261      -8.976 -21.303   9.693  1.00 93.05           H  
ATOM   4196 HG22 VAL A 261      -9.389 -22.693  10.716  1.00 93.05           H  
ATOM   4197 HG23 VAL A 261      -7.818 -22.642   9.922  1.00 93.05           H  
ATOM   4198  N   TRP A 262     -12.160 -22.880   6.213  1.00 92.89           N  
ATOM   4199  H   TRP A 262     -12.174 -21.870   6.233  1.00 92.89           H  
ATOM   4200  CA  TRP A 262     -12.701 -23.558   5.033  1.00 92.89           C  
ATOM   4201  HA  TRP A 262     -13.194 -24.476   5.352  1.00 92.89           H  
ATOM   4202  C   TRP A 262     -11.554 -23.886   4.064  1.00 92.89           C  
ATOM   4203  CB  TRP A 262     -13.770 -22.704   4.335  1.00 92.89           C  
ATOM   4204  HB2 TRP A 262     -13.345 -21.730   4.095  1.00 92.89           H  
ATOM   4205  HB3 TRP A 262     -14.015 -23.194   3.393  1.00 92.89           H  
ATOM   4206  O   TRP A 262     -10.817 -22.962   3.679  1.00 92.89           O  
ATOM   4207  CG  TRP A 262     -15.068 -22.490   5.059  1.00 92.89           C  
ATOM   4208  CD1 TRP A 262     -15.316 -22.752   6.363  1.00 92.89           C  
ATOM   4209  HD1 TRP A 262     -14.609 -23.157   7.072  1.00 92.89           H  
ATOM   4210  CD2 TRP A 262     -16.327 -21.966   4.523  1.00 92.89           C  
ATOM   4211  CE2 TRP A 262     -17.291 -21.934   5.574  1.00 92.89           C  
ATOM   4212  CE3 TRP A 262     -16.754 -21.501   3.258  1.00 92.89           C  
ATOM   4213  HE3 TRP A 262     -16.071 -21.562   2.424  1.00 92.89           H  
ATOM   4214  NE1 TRP A 262     -16.624 -22.438   6.662  1.00 92.89           N  
ATOM   4215  HE1 TRP A 262     -17.004 -22.475   7.597  1.00 92.89           H  
ATOM   4216  CH2 TRP A 262     -18.976 -20.962   4.134  1.00 92.89           C  
ATOM   4217  HH2 TRP A 262     -19.979 -20.598   3.971  1.00 92.89           H  
ATOM   4218  CZ2 TRP A 262     -18.589 -21.435   5.400  1.00 92.89           C  
ATOM   4219  HZ2 TRP A 262     -19.277 -21.433   6.232  1.00 92.89           H  
ATOM   4220  CZ3 TRP A 262     -18.060 -21.003   3.067  1.00 92.89           C  
ATOM   4221  HZ3 TRP A 262     -18.375 -20.682   2.086  1.00 92.89           H  
ATOM   4222  N   PRO A 263     -11.375 -25.158   3.663  1.00 95.11           N  
ATOM   4223  CA  PRO A 263     -10.473 -25.530   2.581  1.00 95.11           C  
ATOM   4224  HA  PRO A 263      -9.495 -25.068   2.717  1.00 95.11           H  
ATOM   4225  C   PRO A 263     -11.023 -25.076   1.224  1.00 95.11           C  
ATOM   4226  CB  PRO A 263     -10.326 -27.048   2.681  1.00 95.11           C  
ATOM   4227  HB2 PRO A 263     -10.155 -27.499   1.704  1.00 95.11           H  
ATOM   4228  HB3 PRO A 263      -9.515 -27.291   3.368  1.00 95.11           H  
ATOM   4229  O   PRO A 263     -12.168 -24.637   1.101  1.00 95.11           O  
ATOM   4230  CG  PRO A 263     -11.655 -27.510   3.274  1.00 95.11           C  
ATOM   4231  HG2 PRO A 263     -11.540 -28.420   3.864  1.00 95.11           H  
ATOM   4232  HG3 PRO A 263     -12.372 -27.675   2.470  1.00 95.11           H  
ATOM   4233  CD  PRO A 263     -12.103 -26.333   4.137  1.00 95.11           C  
ATOM   4234  HD2 PRO A 263     -13.180 -26.201   4.034  1.00 95.11           H  
ATOM   4235  HD3 PRO A 263     -11.848 -26.526   5.179  1.00 95.11           H  
ATOM   4236  N   GLY A 264     -10.194 -25.135   0.185  1.00 95.84           N  
ATOM   4237  H   GLY A 264      -9.240 -25.435   0.322  1.00 95.84           H  
ATOM   4238  CA  GLY A 264     -10.582 -24.666  -1.137  1.00 95.84           C  
ATOM   4239  HA2 GLY A 264     -11.004 -23.665  -1.036  1.00 95.84           H  
ATOM   4240  HA3 GLY A 264     -11.353 -25.322  -1.542  1.00 95.84           H  
ATOM   4241  C   GLY A 264      -9.441 -24.583  -2.139  1.00 95.84           C  
ATOM   4242  O   GLY A 264      -8.292 -24.928  -1.858  1.00 95.84           O  
ATOM   4243  N   TYR A 265      -9.772 -24.057  -3.313  1.00 97.16           N  
ATOM   4244  H   TYR A 265     -10.724 -23.738  -3.425  1.00 97.16           H  
ATOM   4245  CA  TYR A 265      -8.896 -23.977  -4.474  1.00 97.16           C  
ATOM   4246  HA  TYR A 265      -7.875 -24.191  -4.158  1.00 97.16           H  
ATOM   4247  C   TYR A 265      -8.903 -22.577  -5.100  1.00 97.16           C  
ATOM   4248  CB  TYR A 265      -9.293 -25.065  -5.486  1.00 97.16           C  
ATOM   4249  HB2 TYR A 265     -10.323 -24.904  -5.803  1.00 97.16           H  
ATOM   4250  HB3 TYR A 265      -8.660 -24.975  -6.369  1.00 97.16           H  
ATOM   4251  O   TYR A 265      -9.874 -21.817  -5.025  1.00 97.16           O  
ATOM   4252  CG  TYR A 265      -9.146 -26.472  -4.933  1.00 97.16           C  
ATOM   4253  CD1 TYR A 265      -7.872 -27.071  -4.876  1.00 97.16           C  
ATOM   4254  HD1 TYR A 265      -7.012 -26.553  -5.275  1.00 97.16           H  
ATOM   4255  CD2 TYR A 265     -10.266 -27.158  -4.420  1.00 97.16           C  
ATOM   4256  HD2 TYR A 265     -11.248 -26.709  -4.460  1.00 97.16           H  
ATOM   4257  CE1 TYR A 265      -7.715 -28.346  -4.298  1.00 97.16           C  
ATOM   4258  HE1 TYR A 265      -6.748 -28.825  -4.263  1.00 97.16           H  
ATOM   4259  CE2 TYR A 265     -10.108 -28.428  -3.832  1.00 97.16           C  
ATOM   4260  HE2 TYR A 265     -10.961 -28.948  -3.422  1.00 97.16           H  
ATOM   4261  OH  TYR A 265      -8.663 -30.219  -3.145  1.00 97.16           O  
ATOM   4262  HH  TYR A 265      -9.494 -30.613  -2.870  1.00 97.16           H  
ATOM   4263  CZ  TYR A 265      -8.830 -29.019  -3.758  1.00 97.16           C  
ATOM   4264  N   VAL A 266      -7.796 -22.235  -5.752  1.00 97.10           N  
ATOM   4265  H   VAL A 266      -7.018 -22.879  -5.708  1.00 97.10           H  
ATOM   4266  CA  VAL A 266      -7.736 -21.193  -6.778  1.00 97.10           C  
ATOM   4267  HA  VAL A 266      -8.725 -20.745  -6.876  1.00 97.10           H  
ATOM   4268  C   VAL A 266      -7.413 -21.858  -8.112  1.00 97.10           C  
ATOM   4269  CB  VAL A 266      -6.771 -20.057  -6.392  1.00 97.10           C  
ATOM   4270  HB  VAL A 266      -7.106 -19.661  -5.434  1.00 97.10           H  
ATOM   4271  O   VAL A 266      -6.432 -22.588  -8.219  1.00 97.10           O  
ATOM   4272  CG1 VAL A 266      -5.308 -20.463  -6.200  1.00 97.10           C  
ATOM   4273 HG11 VAL A 266      -4.893 -20.851  -7.130  1.00 97.10           H  
ATOM   4274 HG12 VAL A 266      -4.715 -19.604  -5.885  1.00 97.10           H  
ATOM   4275 HG13 VAL A 266      -5.240 -21.233  -5.431  1.00 97.10           H  
ATOM   4276  CG2 VAL A 266      -6.833 -18.913  -7.409  1.00 97.10           C  
ATOM   4277 HG21 VAL A 266      -6.480 -19.260  -8.380  1.00 97.10           H  
ATOM   4278 HG22 VAL A 266      -6.209 -18.084  -7.076  1.00 97.10           H  
ATOM   4279 HG23 VAL A 266      -7.862 -18.568  -7.514  1.00 97.10           H  
ATOM   4280  N   THR A 267      -8.259 -21.613  -9.106  1.00 96.00           N  
ATOM   4281  H   THR A 267      -9.067 -21.033  -8.929  1.00 96.00           H  
ATOM   4282  CA  THR A 267      -8.234 -22.259 -10.423  1.00 96.00           C  
ATOM   4283  HA  THR A 267      -7.417 -22.979 -10.473  1.00 96.00           H  
ATOM   4284  C   THR A 267      -8.040 -21.220 -11.520  1.00 96.00           C  
ATOM   4285  CB  THR A 267      -9.551 -23.012 -10.678  1.00 96.00           C  
ATOM   4286  HB  THR A 267      -9.609 -23.291 -11.730  1.00 96.00           H  
ATOM   4287  O   THR A 267      -8.684 -20.169 -11.480  1.00 96.00           O  
ATOM   4288  CG2 THR A 267      -9.666 -24.275  -9.828  1.00 96.00           C  
ATOM   4289 HG21 THR A 267      -8.844 -24.952 -10.060  1.00 96.00           H  
ATOM   4290 HG22 THR A 267      -9.639 -24.026  -8.767  1.00 96.00           H  
ATOM   4291 HG23 THR A 267     -10.606 -24.779 -10.053  1.00 96.00           H  
ATOM   4292  OG1 THR A 267     -10.652 -22.178 -10.371  1.00 96.00           O  
ATOM   4293  HG1 THR A 267     -10.654 -21.472 -11.020  1.00 96.00           H  
ATOM   4294  N   ALA A 268      -7.199 -21.519 -12.508  1.00 96.54           N  
ATOM   4295  H   ALA A 268      -6.654 -22.367 -12.444  1.00 96.54           H  
ATOM   4296  CA  ALA A 268      -7.076 -20.740 -13.737  1.00 96.54           C  
ATOM   4297  HA  ALA A 268      -8.020 -20.231 -13.932  1.00 96.54           H  
ATOM   4298  C   ALA A 268      -6.766 -21.666 -14.923  1.00 96.54           C  
ATOM   4299  CB  ALA A 268      -5.986 -19.675 -13.556  1.00 96.54           C  
ATOM   4300  HB1 ALA A 268      -5.031 -20.155 -13.343  1.00 96.54           H  
ATOM   4301  HB2 ALA A 268      -6.254 -19.008 -12.736  1.00 96.54           H  
ATOM   4302  HB3 ALA A 268      -5.893 -19.094 -14.473  1.00 96.54           H  
ATOM   4303  O   ALA A 268      -5.785 -22.405 -14.867  1.00 96.54           O  
ATOM   4304  N   VAL A 269      -7.581 -21.625 -15.981  1.00 96.18           N  
ATOM   4305  H   VAL A 269      -8.364 -20.989 -15.949  1.00 96.18           H  
ATOM   4306  CA  VAL A 269      -7.256 -22.262 -17.271  1.00 96.18           C  
ATOM   4307  HA  VAL A 269      -6.568 -23.089 -17.092  1.00 96.18           H  
ATOM   4308  C   VAL A 269      -6.556 -21.258 -18.169  1.00 96.18           C  
ATOM   4309  CB  VAL A 269      -8.482 -22.836 -18.001  1.00 96.18           C  
ATOM   4310  HB  VAL A 269      -9.187 -22.032 -18.217  1.00 96.18           H  
ATOM   4311  O   VAL A 269      -7.019 -20.121 -18.287  1.00 96.18           O  
ATOM   4312  CG1 VAL A 269      -8.095 -23.525 -19.320  1.00 96.18           C  
ATOM   4313 HG11 VAL A 269      -7.716 -22.794 -20.034  1.00 96.18           H  
ATOM   4314 HG12 VAL A 269      -7.324 -24.274 -19.141  1.00 96.18           H  
ATOM   4315 HG13 VAL A 269      -8.960 -24.015 -19.767  1.00 96.18           H  
ATOM   4316  CG2 VAL A 269      -9.191 -23.880 -17.142  1.00 96.18           C  
ATOM   4317 HG21 VAL A 269      -9.570 -23.424 -16.228  1.00 96.18           H  
ATOM   4318 HG22 VAL A 269     -10.029 -24.293 -17.704  1.00 96.18           H  
ATOM   4319 HG23 VAL A 269      -8.500 -24.685 -16.893  1.00 96.18           H  
ATOM   4320  N   ASP A 270      -5.479 -21.687 -18.817  1.00 94.37           N  
ATOM   4321  H   ASP A 270      -5.162 -22.637 -18.688  1.00 94.37           H  
ATOM   4322  CA  ASP A 270      -4.733 -20.873 -19.769  1.00 94.37           C  
ATOM   4323  HA  ASP A 270      -5.440 -20.277 -20.346  1.00 94.37           H  
ATOM   4324  C   ASP A 270      -3.938 -21.746 -20.758  1.00 94.37           C  
ATOM   4325  CB  ASP A 270      -3.820 -19.925 -18.980  1.00 94.37           C  
ATOM   4326  HB2 ASP A 270      -2.803 -20.316 -18.976  1.00 94.37           H  
ATOM   4327  HB3 ASP A 270      -4.147 -19.854 -17.943  1.00 94.37           H  
ATOM   4328  O   ASP A 270      -3.817 -22.960 -20.560  1.00 94.37           O  
ATOM   4329  CG  ASP A 270      -3.793 -18.520 -19.563  1.00 94.37           C  
ATOM   4330  OD1 ASP A 270      -3.629 -18.397 -20.793  1.00 94.37           O  
ATOM   4331  OD2 ASP A 270      -3.649 -17.569 -18.762  1.00 94.37           O  
ATOM   4332  N   GLU A 271      -3.394 -21.129 -21.806  1.00 93.58           N  
ATOM   4333  H   GLU A 271      -3.480 -20.124 -21.865  1.00 93.58           H  
ATOM   4334  CA  GLU A 271      -2.524 -21.800 -22.778  1.00 93.58           C  
ATOM   4335  HA  GLU A 271      -2.807 -22.852 -22.816  1.00 93.58           H  
ATOM   4336  C   GLU A 271      -1.051 -21.721 -22.338  1.00 93.58           C  
ATOM   4337  CB  GLU A 271      -2.745 -21.222 -24.187  1.00 93.58           C  
ATOM   4338  HB2 GLU A 271      -3.814 -21.181 -24.393  1.00 93.58           H  
ATOM   4339  HB3 GLU A 271      -2.365 -20.201 -24.210  1.00 93.58           H  
ATOM   4340  O   GLU A 271      -0.547 -20.663 -21.937  1.00 93.58           O  
ATOM   4341  CG  GLU A 271      -2.053 -22.028 -25.303  1.00 93.58           C  
ATOM   4342  HG2 GLU A 271      -2.172 -21.483 -26.239  1.00 93.58           H  
ATOM   4343  HG3 GLU A 271      -0.983 -22.066 -25.098  1.00 93.58           H  
ATOM   4344  CD  GLU A 271      -2.595 -23.460 -25.481  1.00 93.58           C  
ATOM   4345  OE1 GLU A 271      -1.868 -24.278 -26.082  1.00 93.58           O  
ATOM   4346  OE2 GLU A 271      -3.714 -23.751 -25.006  1.00 93.58           O  
ATOM   4347  N   TYR A 272      -0.350 -22.852 -22.427  1.00 92.92           N  
ATOM   4348  H   TYR A 272      -0.811 -23.676 -22.787  1.00 92.92           H  
ATOM   4349  CA  TYR A 272       1.048 -23.013 -22.026  1.00 92.92           C  
ATOM   4350  HA  TYR A 272       1.520 -22.035 -21.941  1.00 92.92           H  
ATOM   4351  C   TYR A 272       1.824 -23.817 -23.081  1.00 92.92           C  
ATOM   4352  CB  TYR A 272       1.101 -23.695 -20.649  1.00 92.92           C  
ATOM   4353  HB2 TYR A 272       2.146 -23.795 -20.354  1.00 92.92           H  
ATOM   4354  HB3 TYR A 272       0.687 -24.700 -20.731  1.00 92.92           H  
ATOM   4355  O   TYR A 272       1.243 -24.397 -23.992  1.00 92.92           O  
ATOM   4356  CG  TYR A 272       0.387 -22.953 -19.533  1.00 92.92           C  
ATOM   4357  CD1 TYR A 272       1.045 -21.916 -18.848  1.00 92.92           C  
ATOM   4358  HD1 TYR A 272       2.053 -21.648 -19.130  1.00 92.92           H  
ATOM   4359  CD2 TYR A 272      -0.930 -23.299 -19.179  1.00 92.92           C  
ATOM   4360  HD2 TYR A 272      -1.449 -24.063 -19.739  1.00 92.92           H  
ATOM   4361  CE1 TYR A 272       0.405 -21.238 -17.794  1.00 92.92           C  
ATOM   4362  HE1 TYR A 272       0.937 -20.461 -17.266  1.00 92.92           H  
ATOM   4363  CE2 TYR A 272      -1.578 -22.632 -18.121  1.00 92.92           C  
ATOM   4364  HE2 TYR A 272      -2.594 -22.888 -17.861  1.00 92.92           H  
ATOM   4365  OH  TYR A 272      -1.521 -20.960 -16.395  1.00 92.92           O  
ATOM   4366  HH  TYR A 272      -1.005 -20.212 -16.085  1.00 92.92           H  
ATOM   4367  CZ  TYR A 272      -0.911 -21.599 -17.429  1.00 92.92           C  
ATOM   4368  N   LYS A 273       3.155 -23.902 -22.968  1.00 88.66           N  
ATOM   4369  H   LYS A 273       3.590 -23.396 -22.210  1.00 88.66           H  
ATOM   4370  CA  LYS A 273       4.002 -24.652 -23.922  1.00 88.66           C  
ATOM   4371  HA  LYS A 273       3.729 -24.338 -24.930  1.00 88.66           H  
ATOM   4372  C   LYS A 273       3.746 -26.170 -23.931  1.00 88.66           C  
ATOM   4373  CB  LYS A 273       5.489 -24.300 -23.705  1.00 88.66           C  
ATOM   4374  HB2 LYS A 273       5.737 -24.375 -22.647  1.00 88.66           H  
ATOM   4375  HB3 LYS A 273       6.110 -25.002 -24.263  1.00 88.66           H  
ATOM   4376  O   LYS A 273       4.156 -26.847 -24.865  1.00 88.66           O  
ATOM   4377  CG  LYS A 273       5.784 -22.880 -24.219  1.00 88.66           C  
ATOM   4378  HG2 LYS A 273       5.541 -22.842 -25.281  1.00 88.66           H  
ATOM   4379  HG3 LYS A 273       5.142 -22.180 -23.683  1.00 88.66           H  
ATOM   4380  CD  LYS A 273       7.242 -22.431 -24.044  1.00 88.66           C  
ATOM   4381  HD2 LYS A 273       7.886 -23.177 -24.511  1.00 88.66           H  
ATOM   4382  HD3 LYS A 273       7.492 -22.390 -22.984  1.00 88.66           H  
ATOM   4383  CE  LYS A 273       7.498 -21.055 -24.696  1.00 88.66           C  
ATOM   4384  HE2 LYS A 273       6.555 -20.671 -25.084  1.00 88.66           H  
ATOM   4385  HE3 LYS A 273       8.162 -21.195 -25.549  1.00 88.66           H  
ATOM   4386  NZ  LYS A 273       8.076 -20.047 -23.760  1.00 88.66           N  
ATOM   4387  HZ1 LYS A 273       8.945 -20.343 -23.339  1.00 88.66           H  
ATOM   4388  HZ2 LYS A 273       7.427 -19.806 -23.024  1.00 88.66           H  
ATOM   4389  HZ3 LYS A 273       8.217 -19.155 -24.213  1.00 88.66           H  
ATOM   4390  N   GLY A 274       3.065 -26.720 -22.922  1.00 87.40           N  
ATOM   4391  H   GLY A 274       2.818 -26.118 -22.149  1.00 87.40           H  
ATOM   4392  CA  GLY A 274       2.542 -28.095 -22.919  1.00 87.40           C  
ATOM   4393  HA2 GLY A 274       3.184 -28.726 -23.534  1.00 87.40           H  
ATOM   4394  HA3 GLY A 274       2.571 -28.480 -21.899  1.00 87.40           H  
ATOM   4395  C   GLY A 274       1.106 -28.243 -23.456  1.00 87.40           C  
ATOM   4396  O   GLY A 274       0.517 -29.321 -23.315  1.00 87.40           O  
ATOM   4397  N   GLY A 275       0.548 -27.176 -24.035  1.00 90.74           N  
ATOM   4398  H   GLY A 275       1.085 -26.323 -24.096  1.00 90.74           H  
ATOM   4399  CA  GLY A 275      -0.852 -27.035 -24.430  1.00 90.74           C  
ATOM   4400  HA2 GLY A 275      -0.908 -26.391 -25.307  1.00 90.74           H  
ATOM   4401  HA3 GLY A 275      -1.261 -28.008 -24.703  1.00 90.74           H  
ATOM   4402  C   GLY A 275      -1.727 -26.423 -23.331  1.00 90.74           C  
ATOM   4403  O   GLY A 275      -1.239 -25.928 -22.309  1.00 90.74           O  
ATOM   4404  N   LEU A 276      -3.038 -26.510 -23.533  1.00 92.95           N  
ATOM   4405  H   LEU A 276      -3.342 -26.766 -24.461  1.00 92.95           H  
ATOM   4406  CA  LEU A 276      -4.071 -26.022 -22.622  1.00 92.95           C  
ATOM   4407  HA  LEU A 276      -3.893 -24.958 -22.469  1.00 92.95           H  
ATOM   4408  C   LEU A 276      -4.038 -26.742 -21.258  1.00 92.95           C  
ATOM   4409  CB  LEU A 276      -5.412 -26.209 -23.353  1.00 92.95           C  
ATOM   4410  HB2 LEU A 276      -5.310 -25.847 -24.376  1.00 92.95           H  
ATOM   4411  HB3 LEU A 276      -5.626 -27.277 -23.404  1.00 92.95           H  
ATOM   4412  O   LEU A 276      -4.130 -27.973 -21.176  1.00 92.95           O  
ATOM   4413  CG  LEU A 276      -6.610 -25.490 -22.722  1.00 92.95           C  
ATOM   4414  HG  LEU A 276      -6.695 -25.765 -21.671  1.00 92.95           H  
ATOM   4415  CD1 LEU A 276      -6.498 -23.968 -22.832  1.00 92.95           C  
ATOM   4416 HD11 LEU A 276      -6.374 -23.679 -23.876  1.00 92.95           H  
ATOM   4417 HD12 LEU A 276      -7.389 -23.493 -22.423  1.00 92.95           H  
ATOM   4418 HD13 LEU A 276      -5.627 -23.615 -22.281  1.00 92.95           H  
ATOM   4419  CD2 LEU A 276      -7.879 -25.935 -23.451  1.00 92.95           C  
ATOM   4420 HD21 LEU A 276      -7.827 -25.640 -24.499  1.00 92.95           H  
ATOM   4421 HD22 LEU A 276      -8.753 -25.475 -22.990  1.00 92.95           H  
ATOM   4422 HD23 LEU A 276      -7.976 -27.019 -23.392  1.00 92.95           H  
ATOM   4423  N   MET A 277      -3.935 -25.984 -20.160  1.00 95.32           N  
ATOM   4424  H   MET A 277      -3.865 -24.982 -20.271  1.00 95.32           H  
ATOM   4425  CA  MET A 277      -3.891 -26.549 -18.802  1.00 95.32           C  
ATOM   4426  HA  MET A 277      -4.328 -27.547 -18.825  1.00 95.32           H  
ATOM   4427  C   MET A 277      -4.693 -25.746 -17.781  1.00 95.32           C  
ATOM   4428  CB  MET A 277      -2.451 -26.694 -18.282  1.00 95.32           C  
ATOM   4429  HB2 MET A 277      -2.002 -25.708 -18.164  1.00 95.32           H  
ATOM   4430  HB3 MET A 277      -2.494 -27.166 -17.300  1.00 95.32           H  
ATOM   4431  O   MET A 277      -4.801 -24.522 -17.848  1.00 95.32           O  
ATOM   4432  CG  MET A 277      -1.547 -27.550 -19.166  1.00 95.32           C  
ATOM   4433  HG2 MET A 277      -2.068 -28.471 -19.425  1.00 95.32           H  
ATOM   4434  HG3 MET A 277      -1.338 -27.002 -20.085  1.00 95.32           H  
ATOM   4435  SD  MET A 277       0.028 -27.979 -18.380  1.00 95.32           S  
ATOM   4436  CE  MET A 277       0.767 -28.860 -19.773  1.00 95.32           C  
ATOM   4437  HE1 MET A 277       1.763 -29.207 -19.500  1.00 95.32           H  
ATOM   4438  HE2 MET A 277       0.141 -29.709 -20.049  1.00 95.32           H  
ATOM   4439  HE3 MET A 277       0.834 -28.173 -20.616  1.00 95.32           H  
ATOM   4440  N   LEU A 278      -5.190 -26.457 -16.769  1.00 96.28           N  
ATOM   4441  H   LEU A 278      -5.031 -27.454 -16.785  1.00 96.28           H  
ATOM   4442  CA  LEU A 278      -5.730 -25.899 -15.537  1.00 96.28           C  
ATOM   4443  HA  LEU A 278      -6.126 -24.901 -15.724  1.00 96.28           H  
ATOM   4444  C   LEU A 278      -4.613 -25.806 -14.488  1.00 96.28           C  
ATOM   4445  CB  LEU A 278      -6.872 -26.820 -15.068  1.00 96.28           C  
ATOM   4446  HB2 LEU A 278      -6.470 -27.827 -14.958  1.00 96.28           H  
ATOM   4447  HB3 LEU A 278      -7.646 -26.858 -15.834  1.00 96.28           H  
ATOM   4448  O   LEU A 278      -4.174 -26.829 -13.969  1.00 96.28           O  
ATOM   4449  CG  LEU A 278      -7.502 -26.399 -13.728  1.00 96.28           C  
ATOM   4450  HG  LEU A 278      -6.727 -26.177 -12.994  1.00 96.28           H  
ATOM   4451  CD1 LEU A 278      -8.396 -25.171 -13.879  1.00 96.28           C  
ATOM   4452 HD11 LEU A 278      -8.832 -24.928 -12.910  1.00 96.28           H  
ATOM   4453 HD12 LEU A 278      -9.200 -25.384 -14.584  1.00 96.28           H  
ATOM   4454 HD13 LEU A 278      -7.809 -24.323 -14.233  1.00 96.28           H  
ATOM   4455  CD2 LEU A 278      -8.345 -27.541 -13.173  1.00 96.28           C  
ATOM   4456 HD21 LEU A 278      -7.704 -28.397 -12.963  1.00 96.28           H  
ATOM   4457 HD22 LEU A 278      -8.823 -27.225 -12.246  1.00 96.28           H  
ATOM   4458 HD23 LEU A 278      -9.103 -27.833 -13.900  1.00 96.28           H  
ATOM   4459  N   CYS A 279      -4.201 -24.598 -14.109  1.00 96.44           N  
ATOM   4460  H   CYS A 279      -4.609 -23.795 -14.568  1.00 96.44           H  
ATOM   4461  CA  CYS A 279      -3.473 -24.375 -12.861  1.00 96.44           C  
ATOM   4462  HA  CYS A 279      -2.722 -25.155 -12.737  1.00 96.44           H  
ATOM   4463  C   CYS A 279      -4.463 -24.440 -11.688  1.00 96.44           C  
ATOM   4464  CB  CYS A 279      -2.767 -23.014 -12.925  1.00 96.44           C  
ATOM   4465  HB2 CYS A 279      -3.516 -22.223 -12.974  1.00 96.44           H  
ATOM   4466  HB3 CYS A 279      -2.159 -22.966 -13.828  1.00 96.44           H  
ATOM   4467  O   CYS A 279      -5.464 -23.717 -11.686  1.00 96.44           O  
ATOM   4468  SG  CYS A 279      -1.709 -22.785 -11.460  1.00 96.44           S  
ATOM   4469  HG  CYS A 279      -0.937 -23.856 -11.669  1.00 96.44           H  
ATOM   4470  N   CYS A 280      -4.186 -25.273 -10.683  1.00 96.32           N  
ATOM   4471  H   CYS A 280      -3.354 -25.842 -10.735  1.00 96.32           H  
ATOM   4472  CA  CYS A 280      -5.027 -25.413  -9.494  1.00 96.32           C  
ATOM   4473  HA  CYS A 280      -5.707 -24.564  -9.429  1.00 96.32           H  
ATOM   4474  C   CYS A 280      -4.164 -25.423  -8.223  1.00 96.32           C  
ATOM   4475  CB  CYS A 280      -5.884 -26.675  -9.652  1.00 96.32           C  
ATOM   4476  HB2 CYS A 280      -6.434 -26.626 -10.592  1.00 96.32           H  
ATOM   4477  HB3 CYS A 280      -5.246 -27.558  -9.666  1.00 96.32           H  
ATOM   4478  O   CYS A 280      -3.268 -26.251  -8.082  1.00 96.32           O  
ATOM   4479  SG  CYS A 280      -7.066 -26.771  -8.281  1.00 96.32           S  
ATOM   4480  HG  CYS A 280      -6.575 -27.877  -7.714  1.00 96.32           H  
ATOM   4481  N   ASP A 281      -4.396 -24.497  -7.287  1.00 96.26           N  
ATOM   4482  H   ASP A 281      -5.144 -23.838  -7.447  1.00 96.26           H  
ATOM   4483  CA  ASP A 281      -3.633 -24.415  -6.030  1.00 96.26           C  
ATOM   4484  HA  ASP A 281      -3.033 -25.320  -5.938  1.00 96.26           H  
ATOM   4485  C   ASP A 281      -4.524 -24.357  -4.784  1.00 96.26           C  
ATOM   4486  CB  ASP A 281      -2.659 -23.223  -6.044  1.00 96.26           C  
ATOM   4487  HB2 ASP A 281      -3.220 -22.294  -5.939  1.00 96.26           H  
ATOM   4488  HB3 ASP A 281      -2.134 -23.180  -6.998  1.00 96.26           H  
ATOM   4489  O   ASP A 281      -5.549 -23.674  -4.762  1.00 96.26           O  
ATOM   4490  CG  ASP A 281      -1.636 -23.331  -4.908  1.00 96.26           C  
ATOM   4491  OD1 ASP A 281      -1.127 -24.446  -4.655  1.00 96.26           O  
ATOM   4492  OD2 ASP A 281      -1.393 -22.330  -4.192  1.00 96.26           O  
ATOM   4493  N   VAL A 282      -4.093 -25.024  -3.710  1.00 95.59           N  
ATOM   4494  H   VAL A 282      -3.231 -25.543  -3.797  1.00 95.59           H  
ATOM   4495  CA  VAL A 282      -4.827 -25.075  -2.436  1.00 95.59           C  
ATOM   4496  HA  VAL A 282      -5.853 -25.366  -2.663  1.00 95.59           H  
ATOM   4497  C   VAL A 282      -4.855 -23.702  -1.764  1.00 95.59           C  
ATOM   4498  CB  VAL A 282      -4.255 -26.131  -1.469  1.00 95.59           C  
ATOM   4499  HB  VAL A 282      -3.272 -25.811  -1.122  1.00 95.59           H  
ATOM   4500  O   VAL A 282      -3.830 -23.025  -1.624  1.00 95.59           O  
ATOM   4501  CG1 VAL A 282      -5.166 -26.318  -0.247  1.00 95.59           C  
ATOM   4502 HG11 VAL A 282      -6.171 -26.589  -0.570  1.00 95.59           H  
ATOM   4503 HG12 VAL A 282      -4.783 -27.119   0.387  1.00 95.59           H  
ATOM   4504 HG13 VAL A 282      -5.216 -25.406   0.348  1.00 95.59           H  
ATOM   4505  CG2 VAL A 282      -4.101 -27.494  -2.148  1.00 95.59           C  
ATOM   4506 HG21 VAL A 282      -5.060 -27.802  -2.564  1.00 95.59           H  
ATOM   4507 HG22 VAL A 282      -3.772 -28.237  -1.422  1.00 95.59           H  
ATOM   4508 HG23 VAL A 282      -3.362 -27.451  -2.948  1.00 95.59           H  
ATOM   4509  N   SER A 283      -6.036 -23.299  -1.299  1.00 94.58           N  
ATOM   4510  H   SER A 283      -6.810 -23.939  -1.400  1.00 94.58           H  
ATOM   4511  CA  SER A 283      -6.296 -22.064  -0.561  1.00 94.58           C  
ATOM   4512  HA  SER A 283      -5.356 -21.667  -0.177  1.00 94.58           H  
ATOM   4513  C   SER A 283      -7.209 -22.305   0.639  1.00 94.58           C  
ATOM   4514  CB  SER A 283      -6.927 -21.029  -1.493  1.00 94.58           C  
ATOM   4515  HB2 SER A 283      -7.667 -21.507  -2.136  1.00 94.58           H  
ATOM   4516  HB3 SER A 283      -7.420 -20.254  -0.906  1.00 94.58           H  
ATOM   4517  O   SER A 283      -7.960 -23.266   0.681  1.00 94.58           O  
ATOM   4518  OG  SER A 283      -5.903 -20.433  -2.270  1.00 94.58           O  
ATOM   4519  HG  SER A 283      -5.460 -21.165  -2.705  1.00 94.58           H  
ATOM   4520  N   HIS A 284      -7.169 -21.382   1.600  1.00 92.42           N  
ATOM   4521  H   HIS A 284      -6.545 -20.594   1.508  1.00 92.42           H  
ATOM   4522  CA  HIS A 284      -7.987 -21.433   2.811  1.00 92.42           C  
ATOM   4523  HA  HIS A 284      -8.763 -22.190   2.695  1.00 92.42           H  
ATOM   4524  C   HIS A 284      -8.679 -20.089   3.062  1.00 92.42           C  
ATOM   4525  CB  HIS A 284      -7.096 -21.839   3.991  1.00 92.42           C  
ATOM   4526  HB2 HIS A 284      -7.674 -21.750   4.911  1.00 92.42           H  
ATOM   4527  HB3 HIS A 284      -6.246 -21.159   4.058  1.00 92.42           H  
ATOM   4528  O   HIS A 284      -8.105 -19.034   2.766  1.00 92.42           O  
ATOM   4529  CG  HIS A 284      -6.601 -23.258   3.882  1.00 92.42           C  
ATOM   4530  CD2 HIS A 284      -7.339 -24.379   4.150  1.00 92.42           C  
ATOM   4531  HD2 HIS A 284      -8.362 -24.399   4.496  1.00 92.42           H  
ATOM   4532  ND1 HIS A 284      -5.361 -23.682   3.449  1.00 92.42           N  
ATOM   4533  HD1 HIS A 284      -4.573 -23.105   3.194  1.00 92.42           H  
ATOM   4534  CE1 HIS A 284      -5.364 -25.027   3.463  1.00 92.42           C  
ATOM   4535  HE1 HIS A 284      -4.533 -25.665   3.201  1.00 92.42           H  
ATOM   4536  NE2 HIS A 284      -6.549 -25.492   3.874  1.00 92.42           N  
ATOM   4537  N   ARG A 285      -9.895 -20.119   3.618  1.00 89.04           N  
ATOM   4538  H   ARG A 285     -10.309 -21.024   3.788  1.00 89.04           H  
ATOM   4539  CA  ARG A 285     -10.611 -18.938   4.131  1.00 89.04           C  
ATOM   4540  HA  ARG A 285      -9.986 -18.057   3.984  1.00 89.04           H  
ATOM   4541  C   ARG A 285     -10.834 -19.121   5.628  1.00 89.04           C  
ATOM   4542  CB  ARG A 285     -11.944 -18.752   3.375  1.00 89.04           C  
ATOM   4543  HB2 ARG A 285     -11.763 -18.798   2.301  1.00 89.04           H  
ATOM   4544  HB3 ARG A 285     -12.607 -19.580   3.629  1.00 89.04           H  
ATOM   4545  O   ARG A 285     -11.313 -20.166   6.041  1.00 89.04           O  
ATOM   4546  CG  ARG A 285     -12.675 -17.432   3.690  1.00 89.04           C  
ATOM   4547  HG2 ARG A 285     -12.713 -17.278   4.768  1.00 89.04           H  
ATOM   4548  HG3 ARG A 285     -13.700 -17.510   3.327  1.00 89.04           H  
ATOM   4549  CD  ARG A 285     -12.007 -16.226   3.007  1.00 89.04           C  
ATOM   4550  HD2 ARG A 285     -10.944 -16.221   3.248  1.00 89.04           H  
ATOM   4551  HD3 ARG A 285     -12.117 -16.351   1.929  1.00 89.04           H  
ATOM   4552  NE  ARG A 285     -12.597 -14.939   3.438  1.00 89.04           N  
ATOM   4553  HE  ARG A 285     -13.062 -14.940   4.334  1.00 89.04           H  
ATOM   4554  NH1 ARG A 285     -12.057 -13.686   1.584  1.00 89.04           N  
ATOM   4555 HH11 ARG A 285     -11.734 -14.528   1.127  1.00 89.04           H  
ATOM   4556 HH12 ARG A 285     -12.142 -12.838   1.043  1.00 89.04           H  
ATOM   4557  NH2 ARG A 285     -13.078 -12.705   3.307  1.00 89.04           N  
ATOM   4558 HH21 ARG A 285     -13.045 -11.833   2.798  1.00 89.04           H  
ATOM   4559 HH22 ARG A 285     -13.488 -12.702   4.230  1.00 89.04           H  
ATOM   4560  CZ  ARG A 285     -12.576 -13.789   2.779  1.00 89.04           C  
ATOM   4561  N   ILE A 286     -10.495 -18.108   6.424  1.00 89.93           N  
ATOM   4562  H   ILE A 286     -10.129 -17.262   6.013  1.00 89.93           H  
ATOM   4563  CA  ILE A 286     -10.740 -18.115   7.873  1.00 89.93           C  
ATOM   4564  HA  ILE A 286     -10.955 -19.138   8.181  1.00 89.93           H  
ATOM   4565  C   ILE A 286     -11.985 -17.278   8.167  1.00 89.93           C  
ATOM   4566  CB  ILE A 286      -9.509 -17.659   8.691  1.00 89.93           C  
ATOM   4567  HB  ILE A 286      -9.371 -16.588   8.548  1.00 89.93           H  
ATOM   4568  O   ILE A 286     -12.140 -16.178   7.620  1.00 89.93           O  
ATOM   4569  CG1 ILE A 286      -8.222 -18.383   8.224  1.00 89.93           C  
ATOM   4570 HG12 ILE A 286      -8.322 -19.455   8.399  1.00 89.93           H  
ATOM   4571 HG13 ILE A 286      -8.082 -18.231   7.154  1.00 89.93           H  
ATOM   4572  CG2 ILE A 286      -9.790 -17.928  10.184  1.00 89.93           C  
ATOM   4573 HG21 ILE A 286     -10.626 -17.322  10.535  1.00 89.93           H  
ATOM   4574 HG22 ILE A 286     -10.032 -18.979  10.341  1.00 89.93           H  
ATOM   4575 HG23 ILE A 286      -8.930 -17.679  10.806  1.00 89.93           H  
ATOM   4576  CD1 ILE A 286      -6.941 -17.884   8.897  1.00 89.93           C  
ATOM   4577 HD11 ILE A 286      -6.079 -18.344   8.413  1.00 89.93           H  
ATOM   4578 HD12 ILE A 286      -6.865 -16.801   8.801  1.00 89.93           H  
ATOM   4579 HD13 ILE A 286      -6.936 -18.165   9.950  1.00 89.93           H  
ATOM   4580  N   LEU A 287     -12.859 -17.814   9.010  1.00 89.26           N  
ATOM   4581  H   LEU A 287     -12.648 -18.725   9.394  1.00 89.26           H  
ATOM   4582  CA  LEU A 287     -14.126 -17.230   9.437  1.00 89.26           C  
ATOM   4583  HA  LEU A 287     -14.158 -16.169   9.192  1.00 89.26           H  
ATOM   4584  C   LEU A 287     -14.263 -17.364  10.960  1.00 89.26           C  
ATOM   4585  CB  LEU A 287     -15.281 -17.958   8.722  1.00 89.26           C  
ATOM   4586  HB2 LEU A 287     -15.261 -18.999   9.046  1.00 89.26           H  
ATOM   4587  HB3 LEU A 287     -16.229 -17.536   9.055  1.00 89.26           H  
ATOM   4588  O   LEU A 287     -13.635 -18.225  11.578  1.00 89.26           O  
ATOM   4589  CG  LEU A 287     -15.238 -17.944   7.182  1.00 89.26           C  
ATOM   4590  HG  LEU A 287     -14.266 -18.281   6.823  1.00 89.26           H  
ATOM   4591  CD1 LEU A 287     -16.288 -18.900   6.636  1.00 89.26           C  
ATOM   4592 HD11 LEU A 287     -16.064 -19.900   7.007  1.00 89.26           H  
ATOM   4593 HD12 LEU A 287     -17.283 -18.625   6.984  1.00 89.26           H  
ATOM   4594 HD13 LEU A 287     -16.266 -18.924   5.546  1.00 89.26           H  
ATOM   4595  CD2 LEU A 287     -15.517 -16.555   6.613  1.00 89.26           C  
ATOM   4596 HD21 LEU A 287     -14.746 -15.865   6.954  1.00 89.26           H  
ATOM   4597 HD22 LEU A 287     -16.494 -16.222   6.964  1.00 89.26           H  
ATOM   4598 HD23 LEU A 287     -15.521 -16.598   5.524  1.00 89.26           H  
ATOM   4599  N   CYS A 288     -15.088 -16.516  11.567  1.00 90.99           N  
ATOM   4600  H   CYS A 288     -15.566 -15.816  11.018  1.00 90.99           H  
ATOM   4601  CA  CYS A 288     -15.483 -16.663  12.961  1.00 90.99           C  
ATOM   4602  HA  CYS A 288     -14.652 -17.091  13.521  1.00 90.99           H  
ATOM   4603  C   CYS A 288     -16.675 -17.624  13.083  1.00 90.99           C  
ATOM   4604  CB  CYS A 288     -15.781 -15.272  13.530  1.00 90.99           C  
ATOM   4605  HB2 CYS A 288     -16.751 -14.927  13.172  1.00 90.99           H  
ATOM   4606  HB3 CYS A 288     -15.010 -14.575  13.201  1.00 90.99           H  
ATOM   4607  O   CYS A 288     -17.598 -17.580  12.267  1.00 90.99           O  
ATOM   4608  SG  CYS A 288     -15.781 -15.328  15.343  1.00 90.99           S  
ATOM   4609  HG  CYS A 288     -14.654 -16.022  15.522  1.00 90.99           H  
ATOM   4610  N   GLN A 289     -16.670 -18.461  14.123  1.00 91.01           N  
ATOM   4611  H   GLN A 289     -15.869 -18.475  14.737  1.00 91.01           H  
ATOM   4612  CA  GLN A 289     -17.833 -19.263  14.501  1.00 91.01           C  
ATOM   4613  HA  GLN A 289     -18.312 -19.648  13.601  1.00 91.01           H  
ATOM   4614  C   GLN A 289     -18.870 -18.431  15.262  1.00 91.01           C  
ATOM   4615  CB  GLN A 289     -17.420 -20.459  15.365  1.00 91.01           C  
ATOM   4616  HB2 GLN A 289     -16.963 -20.100  16.287  1.00 91.01           H  
ATOM   4617  HB3 GLN A 289     -18.322 -21.011  15.631  1.00 91.01           H  
ATOM   4618  O   GLN A 289     -20.058 -18.693  15.105  1.00 91.01           O  
ATOM   4619  CG  GLN A 289     -16.456 -21.424  14.673  1.00 91.01           C  
ATOM   4620  HG2 GLN A 289     -15.494 -20.943  14.498  1.00 91.01           H  
ATOM   4621  HG3 GLN A 289     -16.875 -21.731  13.714  1.00 91.01           H  
ATOM   4622  CD  GLN A 289     -16.252 -22.651  15.544  1.00 91.01           C  
ATOM   4623  NE2 GLN A 289     -16.904 -23.751  15.239  1.00 91.01           N  
ATOM   4624 HE21 GLN A 289     -16.767 -24.546  15.846  1.00 91.01           H  
ATOM   4625 HE22 GLN A 289     -17.486 -23.786  14.414  1.00 91.01           H  
ATOM   4626  OE1 GLN A 289     -15.555 -22.619  16.544  1.00 91.01           O  
ATOM   4627  N   LYS A 290     -18.449 -17.419  16.043  1.00 93.05           N  
ATOM   4628  H   LYS A 290     -17.462 -17.208  16.077  1.00 93.05           H  
ATOM   4629  CA  LYS A 290     -19.394 -16.481  16.666  1.00 93.05           C  
ATOM   4630  HA  LYS A 290     -20.171 -17.063  17.163  1.00 93.05           H  
ATOM   4631  C   LYS A 290     -20.098 -15.643  15.600  1.00 93.05           C  
ATOM   4632  CB  LYS A 290     -18.764 -15.552  17.722  1.00 93.05           C  
ATOM   4633  HB2 LYS A 290     -19.498 -14.774  17.933  1.00 93.05           H  
ATOM   4634  HB3 LYS A 290     -17.877 -15.063  17.320  1.00 93.05           H  
ATOM   4635  O   LYS A 290     -19.468 -15.072  14.703  1.00 93.05           O  
ATOM   4636  CG  LYS A 290     -18.422 -16.245  19.051  1.00 93.05           C  
ATOM   4637  HG2 LYS A 290     -17.476 -16.774  18.945  1.00 93.05           H  
ATOM   4638  HG3 LYS A 290     -19.205 -16.965  19.288  1.00 93.05           H  
ATOM   4639  CD  LYS A 290     -18.331 -15.226  20.204  1.00 93.05           C  
ATOM   4640  HD2 LYS A 290     -17.505 -14.537  20.027  1.00 93.05           H  
ATOM   4641  HD3 LYS A 290     -19.254 -14.647  20.239  1.00 93.05           H  
ATOM   4642  CE  LYS A 290     -18.139 -15.934  21.551  1.00 93.05           C  
ATOM   4643  HE2 LYS A 290     -17.135 -16.356  21.578  1.00 93.05           H  
ATOM   4644  HE3 LYS A 290     -18.874 -16.735  21.623  1.00 93.05           H  
ATOM   4645  NZ  LYS A 290     -18.324 -15.010  22.693  1.00 93.05           N  
ATOM   4646  HZ1 LYS A 290     -19.271 -14.686  22.826  1.00 93.05           H  
ATOM   4647  HZ2 LYS A 290     -18.020 -15.335  23.600  1.00 93.05           H  
ATOM   4648  HZ3 LYS A 290     -17.916 -14.100  22.535  1.00 93.05           H  
ATOM   4649  N   THR A 291     -21.407 -15.536  15.761  1.00 96.14           N  
ATOM   4650  H   THR A 291     -21.817 -16.074  16.511  1.00 96.14           H  
ATOM   4651  CA  THR A 291     -22.257 -14.544  15.105  1.00 96.14           C  
ATOM   4652  HA  THR A 291     -22.079 -14.590  14.030  1.00 96.14           H  
ATOM   4653  C   THR A 291     -21.933 -13.132  15.601  1.00 96.14           C  
ATOM   4654  CB  THR A 291     -23.742 -14.838  15.364  1.00 96.14           C  
ATOM   4655  HB  THR A 291     -24.343 -14.063  14.889  1.00 96.14           H  
ATOM   4656  O   THR A 291     -21.337 -12.940  16.666  1.00 96.14           O  
ATOM   4657  CG2 THR A 291     -24.182 -16.189  14.809  1.00 96.14           C  
ATOM   4658 HG21 THR A 291     -25.231 -16.354  15.056  1.00 96.14           H  
ATOM   4659 HG22 THR A 291     -24.077 -16.183  13.725  1.00 96.14           H  
ATOM   4660 HG23 THR A 291     -23.588 -16.998  15.236  1.00 96.14           H  
ATOM   4661  OG1 THR A 291     -24.004 -14.826  16.747  1.00 96.14           O  
ATOM   4662  HG1 THR A 291     -23.620 -15.623  17.118  1.00 96.14           H  
ATOM   4663  N   VAL A 292     -22.351 -12.109  14.855  1.00 97.26           N  
ATOM   4664  H   VAL A 292     -22.829 -12.308  13.988  1.00 97.26           H  
ATOM   4665  CA  VAL A 292     -22.262 -10.721  15.329  1.00 97.26           C  
ATOM   4666  HA  VAL A 292     -21.263 -10.564  15.736  1.00 97.26           H  
ATOM   4667  C   VAL A 292     -23.218 -10.481  16.503  1.00 97.26           C  
ATOM   4668  CB  VAL A 292     -22.440  -9.710  14.182  1.00 97.26           C  
ATOM   4669  HB  VAL A 292     -23.408  -9.858  13.704  1.00 97.26           H  
ATOM   4670  O   VAL A 292     -22.888  -9.672  17.361  1.00 97.26           O  
ATOM   4671  CG1 VAL A 292     -22.336  -8.258  14.660  1.00 97.26           C  
ATOM   4672 HG11 VAL A 292     -23.182  -8.006  15.299  1.00 97.26           H  
ATOM   4673 HG12 VAL A 292     -22.333  -7.578  13.808  1.00 97.26           H  
ATOM   4674 HG13 VAL A 292     -21.418  -8.127  15.233  1.00 97.26           H  
ATOM   4675  CG2 VAL A 292     -21.335  -9.879  13.128  1.00 97.26           C  
ATOM   4676 HG21 VAL A 292     -21.363 -10.883  12.704  1.00 97.26           H  
ATOM   4677 HG22 VAL A 292     -20.358  -9.712  13.583  1.00 97.26           H  
ATOM   4678 HG23 VAL A 292     -21.491  -9.156  12.327  1.00 97.26           H  
ATOM   4679  N   LEU A 293     -24.329 -11.225  16.614  1.00 97.86           N  
ATOM   4680  H   LEU A 293     -24.542 -11.898  15.891  1.00 97.86           H  
ATOM   4681  CA  LEU A 293     -25.198 -11.164  17.796  1.00 97.86           C  
ATOM   4682  HA  LEU A 293     -25.480 -10.121  17.940  1.00 97.86           H  
ATOM   4683  C   LEU A 293     -24.466 -11.608  19.069  1.00 97.86           C  
ATOM   4684  CB  LEU A 293     -26.483 -11.986  17.576  1.00 97.86           C  
ATOM   4685  HB2 LEU A 293     -26.992 -11.622  16.684  1.00 97.86           H  
ATOM   4686  HB3 LEU A 293     -26.216 -13.030  17.414  1.00 97.86           H  
ATOM   4687  O   LEU A 293     -24.434 -10.853  20.034  1.00 97.86           O  
ATOM   4688  CG  LEU A 293     -27.475 -11.906  18.756  1.00 97.86           C  
ATOM   4689  HG  LEU A 293     -27.023 -12.351  19.643  1.00 97.86           H  
ATOM   4690  CD1 LEU A 293     -27.880 -10.466  19.071  1.00 97.86           C  
ATOM   4691 HD11 LEU A 293     -28.703 -10.462  19.785  1.00 97.86           H  
ATOM   4692 HD12 LEU A 293     -28.203  -9.967  18.157  1.00 97.86           H  
ATOM   4693 HD13 LEU A 293     -27.049  -9.924  19.521  1.00 97.86           H  
ATOM   4694  CD2 LEU A 293     -28.737 -12.695  18.419  1.00 97.86           C  
ATOM   4695 HD21 LEU A 293     -28.485 -13.721  18.151  1.00 97.86           H  
ATOM   4696 HD22 LEU A 293     -29.270 -12.217  17.598  1.00 97.86           H  
ATOM   4697 HD23 LEU A 293     -29.394 -12.710  19.289  1.00 97.86           H  
ATOM   4698  N   GLU A 294     -23.812 -12.776  19.066  1.00 96.17           N  
ATOM   4699  H   GLU A 294     -23.876 -13.373  18.253  1.00 96.17           H  
ATOM   4700  CA  GLU A 294     -23.019 -13.232  20.221  1.00 96.17           C  
ATOM   4701  HA  GLU A 294     -23.668 -13.371  21.085  1.00 96.17           H  
ATOM   4702  C   GLU A 294     -21.943 -12.212  20.615  1.00 96.17           C  
ATOM   4703  CB  GLU A 294     -22.312 -14.555  19.901  1.00 96.17           C  
ATOM   4704  HB2 GLU A 294     -21.810 -14.451  18.939  1.00 96.17           H  
ATOM   4705  HB3 GLU A 294     -21.547 -14.736  20.656  1.00 96.17           H  
ATOM   4706  O   GLU A 294     -21.735 -11.968  21.798  1.00 96.17           O  
ATOM   4707  CG  GLU A 294     -23.222 -15.785  19.876  1.00 96.17           C  
ATOM   4708  HG2 GLU A 294     -23.464 -16.083  20.896  1.00 96.17           H  
ATOM   4709  HG3 GLU A 294     -24.152 -15.553  19.355  1.00 96.17           H  
ATOM   4710  CD  GLU A 294     -22.482 -16.904  19.142  1.00 96.17           C  
ATOM   4711  OE1 GLU A 294     -21.733 -17.673  19.797  1.00 96.17           O  
ATOM   4712  OE2 GLU A 294     -22.579 -16.900  17.890  1.00 96.17           O  
ATOM   4713  N   MET A 295     -21.288 -11.582  19.635  1.00 94.30           N  
ATOM   4714  H   MET A 295     -21.515 -11.823  18.681  1.00 94.30           H  
ATOM   4715  CA  MET A 295     -20.270 -10.555  19.890  1.00 94.30           C  
ATOM   4716  HA  MET A 295     -19.616 -10.910  20.687  1.00 94.30           H  
ATOM   4717  C   MET A 295     -20.846  -9.221  20.394  1.00 94.30           C  
ATOM   4718  CB  MET A 295     -19.422 -10.359  18.627  1.00 94.30           C  
ATOM   4719  HB2 MET A 295     -20.067 -10.269  17.753  1.00 94.30           H  
ATOM   4720  HB3 MET A 295     -18.841  -9.441  18.724  1.00 94.30           H  
ATOM   4721  O   MET A 295     -20.138  -8.482  21.072  1.00 94.30           O  
ATOM   4722  CG  MET A 295     -18.449 -11.530  18.454  1.00 94.30           C  
ATOM   4723  HG2 MET A 295     -17.844 -11.597  19.358  1.00 94.30           H  
ATOM   4724  HG3 MET A 295     -19.018 -12.456  18.368  1.00 94.30           H  
ATOM   4725  SD  MET A 295     -17.319 -11.408  17.038  1.00 94.30           S  
ATOM   4726  CE  MET A 295     -18.440 -11.916  15.710  1.00 94.30           C  
ATOM   4727  HE1 MET A 295     -19.220 -11.166  15.579  1.00 94.30           H  
ATOM   4728  HE2 MET A 295     -17.883 -12.034  14.781  1.00 94.30           H  
ATOM   4729  HE3 MET A 295     -18.893 -12.873  15.969  1.00 94.30           H  
ATOM   4730  N   LEU A 296     -22.110  -8.904  20.103  1.00 96.72           N  
ATOM   4731  H   LEU A 296     -22.643  -9.537  19.525  1.00 96.72           H  
ATOM   4732  CA  LEU A 296     -22.817  -7.772  20.713  1.00 96.72           C  
ATOM   4733  HA  LEU A 296     -22.145  -6.915  20.770  1.00 96.72           H  
ATOM   4734  C   LEU A 296     -23.233  -8.089  22.157  1.00 96.72           C  
ATOM   4735  CB  LEU A 296     -24.037  -7.401  19.849  1.00 96.72           C  
ATOM   4736  HB2 LEU A 296     -24.688  -6.741  20.423  1.00 96.72           H  
ATOM   4737  HB3 LEU A 296     -24.603  -8.308  19.638  1.00 96.72           H  
ATOM   4738  O   LEU A 296     -23.092  -7.231  23.026  1.00 96.72           O  
ATOM   4739  CG  LEU A 296     -23.682  -6.705  18.522  1.00 96.72           C  
ATOM   4740  HG  LEU A 296     -22.869  -7.229  18.020  1.00 96.72           H  
ATOM   4741  CD1 LEU A 296     -24.902  -6.701  17.602  1.00 96.72           C  
ATOM   4742 HD11 LEU A 296     -24.674  -6.178  16.673  1.00 96.72           H  
ATOM   4743 HD12 LEU A 296     -25.181  -7.730  17.375  1.00 96.72           H  
ATOM   4744 HD13 LEU A 296     -25.737  -6.216  18.108  1.00 96.72           H  
ATOM   4745  CD2 LEU A 296     -23.250  -5.255  18.741  1.00 96.72           C  
ATOM   4746 HD21 LEU A 296     -22.341  -5.235  19.340  1.00 96.72           H  
ATOM   4747 HD22 LEU A 296     -23.052  -4.782  17.779  1.00 96.72           H  
ATOM   4748 HD23 LEU A 296     -24.035  -4.704  19.260  1.00 96.72           H  
ATOM   4749  N   VAL A 297     -23.675  -9.323  22.426  1.00 96.19           N  
ATOM   4750  H   VAL A 297     -23.791  -9.963  21.653  1.00 96.19           H  
ATOM   4751  CA  VAL A 297     -24.008  -9.800  23.779  1.00 96.19           C  
ATOM   4752  HA  VAL A 297     -24.688  -9.083  24.239  1.00 96.19           H  
ATOM   4753  C   VAL A 297     -22.762  -9.850  24.671  1.00 96.19           C  
ATOM   4754  CB  VAL A 297     -24.732 -11.161  23.719  1.00 96.19           C  
ATOM   4755  HB  VAL A 297     -24.132 -11.864  23.142  1.00 96.19           H  
ATOM   4756  O   VAL A 297     -22.820  -9.359  25.796  1.00 96.19           O  
ATOM   4757  CG1 VAL A 297     -24.977 -11.764  25.109  1.00 96.19           C  
ATOM   4758 HG11 VAL A 297     -25.557 -12.682  25.020  1.00 96.19           H  
ATOM   4759 HG12 VAL A 297     -25.519 -11.054  25.734  1.00 96.19           H  
ATOM   4760 HG13 VAL A 297     -24.027 -12.008  25.585  1.00 96.19           H  
ATOM   4761  CG2 VAL A 297     -26.105 -11.018  23.044  1.00 96.19           C  
ATOM   4762 HG21 VAL A 297     -26.002 -10.607  22.040  1.00 96.19           H  
ATOM   4763 HG22 VAL A 297     -26.585 -11.994  22.965  1.00 96.19           H  
ATOM   4764 HG23 VAL A 297     -26.743 -10.354  23.628  1.00 96.19           H  
ATOM   4765  N   ASP A 298     -21.624 -10.344  24.161  1.00 94.46           N  
ATOM   4766  H   ASP A 298     -21.665 -10.801  23.261  1.00 94.46           H  
ATOM   4767  CA  ASP A 298     -20.328 -10.314  24.864  1.00 94.46           C  
ATOM   4768  HA  ASP A 298     -20.359 -10.978  25.727  1.00 94.46           H  
ATOM   4769  C   ASP A 298     -19.984  -8.891  25.348  1.00 94.46           C  
ATOM   4770  CB  ASP A 298     -19.173 -10.729  23.929  1.00 94.46           C  
ATOM   4771  HB2 ASP A 298     -18.236 -10.520  24.446  1.00 94.46           H  
ATOM   4772  HB3 ASP A 298     -19.195 -10.087  23.047  1.00 94.46           H  
ATOM   4773  O   ASP A 298     -19.574  -8.693  26.489  1.00 94.46           O  
ATOM   4774  CG  ASP A 298     -19.093 -12.180  23.455  1.00 94.46           C  
ATOM   4775  OD1 ASP A 298     -19.524 -13.131  24.146  1.00 94.46           O  
ATOM   4776  OD2 ASP A 298     -18.435 -12.413  22.408  1.00 94.46           O  
ATOM   4777  N   LEU A 299     -20.144  -7.892  24.470  1.00 94.39           N  
ATOM   4778  H   LEU A 299     -20.493  -8.124  23.551  1.00 94.39           H  
ATOM   4779  CA  LEU A 299     -19.817  -6.494  24.761  1.00 94.39           C  
ATOM   4780  HA  LEU A 299     -18.848  -6.452  25.259  1.00 94.39           H  
ATOM   4781  C   LEU A 299     -20.817  -5.842  25.721  1.00 94.39           C  
ATOM   4782  CB  LEU A 299     -19.752  -5.705  23.446  1.00 94.39           C  
ATOM   4783  HB2 LEU A 299     -19.748  -4.642  23.687  1.00 94.39           H  
ATOM   4784  HB3 LEU A 299     -20.655  -5.907  22.870  1.00 94.39           H  
ATOM   4785  O   LEU A 299     -20.408  -5.086  26.601  1.00 94.39           O  
ATOM   4786  CG  LEU A 299     -18.519  -6.007  22.578  1.00 94.39           C  
ATOM   4787  HG  LEU A 299     -18.460  -7.071  22.347  1.00 94.39           H  
ATOM   4788  CD1 LEU A 299     -18.666  -5.218  21.281  1.00 94.39           C  
ATOM   4789 HD11 LEU A 299     -18.870  -4.177  21.530  1.00 94.39           H  
ATOM   4790 HD12 LEU A 299     -19.493  -5.629  20.701  1.00 94.39           H  
ATOM   4791 HD13 LEU A 299     -17.743  -5.273  20.703  1.00 94.39           H  
ATOM   4792  CD2 LEU A 299     -17.210  -5.586  23.246  1.00 94.39           C  
ATOM   4793 HD21 LEU A 299     -16.380  -5.678  22.545  1.00 94.39           H  
ATOM   4794 HD22 LEU A 299     -17.002  -6.238  24.094  1.00 94.39           H  
ATOM   4795 HD23 LEU A 299     -17.278  -4.559  23.605  1.00 94.39           H  
ATOM   4796  N   TYR A 300     -22.108  -6.155  25.586  1.00 94.29           N  
ATOM   4797  H   TYR A 300     -22.381  -6.764  24.828  1.00 94.29           H  
ATOM   4798  CA  TYR A 300     -23.144  -5.695  26.512  1.00 94.29           C  
ATOM   4799  HA  TYR A 300     -23.128  -4.606  26.560  1.00 94.29           H  
ATOM   4800  C   TYR A 300     -22.890  -6.203  27.938  1.00 94.29           C  
ATOM   4801  CB  TYR A 300     -24.515  -6.133  25.983  1.00 94.29           C  
ATOM   4802  HB2 TYR A 300     -24.555  -7.222  25.941  1.00 94.29           H  
ATOM   4803  HB3 TYR A 300     -24.634  -5.760  24.966  1.00 94.29           H  
ATOM   4804  O   TYR A 300     -23.001  -5.441  28.893  1.00 94.29           O  
ATOM   4805  CG  TYR A 300     -25.671  -5.626  26.819  1.00 94.29           C  
ATOM   4806  CD1 TYR A 300     -26.207  -6.426  27.848  1.00 94.29           C  
ATOM   4807  HD1 TYR A 300     -25.799  -7.408  28.035  1.00 94.29           H  
ATOM   4808  CD2 TYR A 300     -26.186  -4.336  26.592  1.00 94.29           C  
ATOM   4809  HD2 TYR A 300     -25.770  -3.716  25.812  1.00 94.29           H  
ATOM   4810  CE1 TYR A 300     -27.255  -5.935  28.651  1.00 94.29           C  
ATOM   4811  HE1 TYR A 300     -27.657  -6.543  29.449  1.00 94.29           H  
ATOM   4812  CE2 TYR A 300     -27.233  -3.842  27.391  1.00 94.29           C  
ATOM   4813  HE2 TYR A 300     -27.621  -2.846  27.238  1.00 94.29           H  
ATOM   4814  OH  TYR A 300     -28.776  -4.153  29.193  1.00 94.29           O  
ATOM   4815  HH  TYR A 300     -29.029  -4.762  29.890  1.00 94.29           H  
ATOM   4816  CZ  TYR A 300     -27.770  -4.640  28.422  1.00 94.29           C  
ATOM   4817  N   GLN A 301     -22.467  -7.463  28.081  1.00 94.38           N  
ATOM   4818  H   GLN A 301     -22.392  -8.042  27.257  1.00 94.38           H  
ATOM   4819  CA  GLN A 301     -22.104  -8.051  29.375  1.00 94.38           C  
ATOM   4820  HA  GLN A 301     -22.896  -7.838  30.093  1.00 94.38           H  
ATOM   4821  C   GLN A 301     -20.810  -7.467  29.971  1.00 94.38           C  
ATOM   4822  CB  GLN A 301     -21.983  -9.574  29.215  1.00 94.38           C  
ATOM   4823  HB2 GLN A 301     -21.320  -9.797  28.378  1.00 94.38           H  
ATOM   4824  HB3 GLN A 301     -21.545  -9.994  30.120  1.00 94.38           H  
ATOM   4825  O   GLN A 301     -20.649  -7.487  31.188  1.00 94.38           O  
ATOM   4826  CG  GLN A 301     -23.349 -10.240  28.986  1.00 94.38           C  
ATOM   4827  HG2 GLN A 301     -23.854  -9.776  28.139  1.00 94.38           H  
ATOM   4828  HG3 GLN A 301     -23.968 -10.084  29.870  1.00 94.38           H  
ATOM   4829  CD  GLN A 301     -23.258 -11.740  28.718  1.00 94.38           C  
ATOM   4830  NE2 GLN A 301     -24.378 -12.408  28.552  1.00 94.38           N  
ATOM   4831 HE21 GLN A 301     -25.270 -11.936  28.599  1.00 94.38           H  
ATOM   4832 HE22 GLN A 301     -24.275 -13.400  28.393  1.00 94.38           H  
ATOM   4833  OE1 GLN A 301     -22.207 -12.356  28.658  1.00 94.38           O  
ATOM   4834  N   GLN A 302     -19.894  -6.942  29.148  1.00 92.87           N  
ATOM   4835  H   GLN A 302     -20.066  -6.986  28.154  1.00 92.87           H  
ATOM   4836  CA  GLN A 302     -18.645  -6.325  29.617  1.00 92.87           C  
ATOM   4837  HA  GLN A 302     -18.257  -6.905  30.455  1.00 92.87           H  
ATOM   4838  C   GLN A 302     -18.833  -4.894  30.138  1.00 92.87           C  
ATOM   4839  CB  GLN A 302     -17.599  -6.341  28.492  1.00 92.87           C  
ATOM   4840  HB2 GLN A 302     -16.789  -5.656  28.740  1.00 92.87           H  
ATOM   4841  HB3 GLN A 302     -18.059  -6.004  27.563  1.00 92.87           H  
ATOM   4842  O   GLN A 302     -18.207  -4.527  31.130  1.00 92.87           O  
ATOM   4843  CG  GLN A 302     -17.000  -7.739  28.300  1.00 92.87           C  
ATOM   4844  HG2 GLN A 302     -16.379  -7.984  29.161  1.00 92.87           H  
ATOM   4845  HG3 GLN A 302     -17.801  -8.478  28.255  1.00 92.87           H  
ATOM   4846  CD  GLN A 302     -16.151  -7.862  27.039  1.00 92.87           C  
ATOM   4847  NE2 GLN A 302     -15.932  -9.066  26.560  1.00 92.87           N  
ATOM   4848 HE21 GLN A 302     -15.420  -9.102  25.690  1.00 92.87           H  
ATOM   4849 HE22 GLN A 302     -16.431  -9.848  26.959  1.00 92.87           H  
ATOM   4850  OE1 GLN A 302     -15.651  -6.911  26.459  1.00 92.87           O  
ATOM   4851  N   ASN A 303     -19.657  -4.075  29.476  1.00 92.07           N  
ATOM   4852  H   ASN A 303     -20.119  -4.422  28.648  1.00 92.07           H  
ATOM   4853  CA  ASN A 303     -19.977  -2.718  29.927  1.00 92.07           C  
ATOM   4854  HA  ASN A 303     -20.048  -2.718  31.015  1.00 92.07           H  
ATOM   4855  C   ASN A 303     -21.338  -2.276  29.363  1.00 92.07           C  
ATOM   4856  CB  ASN A 303     -18.826  -1.769  29.525  1.00 92.07           C  
ATOM   4857  HB2 ASN A 303     -17.887  -2.180  29.895  1.00 92.07           H  
ATOM   4858  HB3 ASN A 303     -18.762  -1.703  28.439  1.00 92.07           H  
ATOM   4859  O   ASN A 303     -21.424  -1.817  28.224  1.00 92.07           O  
ATOM   4860  CG  ASN A 303     -18.982  -0.362  30.084  1.00 92.07           C  
ATOM   4861  ND2 ASN A 303     -17.901   0.286  30.446  1.00 92.07           N  
ATOM   4862 HD21 ASN A 303     -16.996  -0.160  30.407  1.00 92.07           H  
ATOM   4863 HD22 ASN A 303     -18.036   1.207  30.838  1.00 92.07           H  
ATOM   4864  OD1 ASN A 303     -20.064   0.192  30.183  1.00 92.07           O  
ATOM   4865  N   VAL A 304     -22.390  -2.394  30.179  1.00 89.95           N  
ATOM   4866  H   VAL A 304     -22.235  -2.814  31.084  1.00 89.95           H  
ATOM   4867  CA  VAL A 304     -23.787  -2.091  29.807  1.00 89.95           C  
ATOM   4868  HA  VAL A 304     -24.063  -2.711  28.954  1.00 89.95           H  
ATOM   4869  C   VAL A 304     -23.991  -0.630  29.383  1.00 89.95           C  
ATOM   4870  CB  VAL A 304     -24.725  -2.450  30.983  1.00 89.95           C  
ATOM   4871  HB  VAL A 304     -24.371  -1.943  31.880  1.00 89.95           H  
ATOM   4872  O   VAL A 304     -24.830  -0.357  28.531  1.00 89.95           O  
ATOM   4873  CG1 VAL A 304     -26.186  -2.043  30.754  1.00 89.95           C  
ATOM   4874 HG11 VAL A 304     -26.277  -0.957  30.747  1.00 89.95           H  
ATOM   4875 HG12 VAL A 304     -26.537  -2.435  29.799  1.00 89.95           H  
ATOM   4876 HG13 VAL A 304     -26.815  -2.426  31.557  1.00 89.95           H  
ATOM   4877  CG2 VAL A 304     -24.716  -3.962  31.248  1.00 89.95           C  
ATOM   4878 HG21 VAL A 304     -25.351  -4.193  32.104  1.00 89.95           H  
ATOM   4879 HG22 VAL A 304     -25.087  -4.493  30.372  1.00 89.95           H  
ATOM   4880 HG23 VAL A 304     -23.707  -4.310  31.468  1.00 89.95           H  
ATOM   4881  N   GLU A 305     -23.216   0.312  29.921  1.00 88.99           N  
ATOM   4882  H   GLU A 305     -22.509   0.043  30.591  1.00 88.99           H  
ATOM   4883  CA  GLU A 305     -23.319   1.736  29.571  1.00 88.99           C  
ATOM   4884  HA  GLU A 305     -24.367   2.023  29.487  1.00 88.99           H  
ATOM   4885  C   GLU A 305     -22.647   2.045  28.220  1.00 88.99           C  
ATOM   4886  CB  GLU A 305     -22.674   2.573  30.684  1.00 88.99           C  
ATOM   4887  HB2 GLU A 305     -22.659   3.617  30.371  1.00 88.99           H  
ATOM   4888  HB3 GLU A 305     -21.649   2.225  30.806  1.00 88.99           H  
ATOM   4889  O   GLU A 305     -23.200   2.759  27.386  1.00 88.99           O  
ATOM   4890  CG  GLU A 305     -23.375   2.477  32.047  1.00 88.99           C  
ATOM   4891  HG2 GLU A 305     -24.400   2.829  31.936  1.00 88.99           H  
ATOM   4892  HG3 GLU A 305     -23.406   1.434  32.364  1.00 88.99           H  
ATOM   4893  CD  GLU A 305     -22.651   3.302  33.126  1.00 88.99           C  
ATOM   4894  OE1 GLU A 305     -23.306   3.598  34.148  1.00 88.99           O  
ATOM   4895  OE2 GLU A 305     -21.449   3.606  32.929  1.00 88.99           O  
ATOM   4896  N   HIS A 306     -21.467   1.466  27.969  1.00 89.34           N  
ATOM   4897  H   HIS A 306     -21.092   0.865  28.689  1.00 89.34           H  
ATOM   4898  CA  HIS A 306     -20.592   1.818  26.840  1.00 89.34           C  
ATOM   4899  HA  HIS A 306     -20.999   2.713  26.369  1.00 89.34           H  
ATOM   4900  C   HIS A 306     -20.560   0.746  25.729  1.00 89.34           C  
ATOM   4901  CB  HIS A 306     -19.199   2.211  27.366  1.00 89.34           C  
ATOM   4902  HB2 HIS A 306     -18.568   2.486  26.521  1.00 89.34           H  
ATOM   4903  HB3 HIS A 306     -18.741   1.352  27.856  1.00 89.34           H  
ATOM   4904  O   HIS A 306     -19.696   0.769  24.841  1.00 89.34           O  
ATOM   4905  CG  HIS A 306     -19.219   3.379  28.330  1.00 89.34           C  
ATOM   4906  CD2 HIS A 306     -18.883   4.676  28.043  1.00 89.34           C  
ATOM   4907  HD2 HIS A 306     -18.531   5.044  27.091  1.00 89.34           H  
ATOM   4908  ND1 HIS A 306     -19.623   3.355  29.648  1.00 89.34           N  
ATOM   4909  HD1 HIS A 306     -20.019   2.572  30.149  1.00 89.34           H  
ATOM   4910  CE1 HIS A 306     -19.568   4.606  30.133  1.00 89.34           C  
ATOM   4911  HE1 HIS A 306     -19.881   4.896  31.125  1.00 89.34           H  
ATOM   4912  NE2 HIS A 306     -19.100   5.444  29.192  1.00 89.34           N  
ATOM   4913  N   TYR A 307     -21.506  -0.204  25.734  1.00 91.08           N  
ATOM   4914  H   TYR A 307     -22.115  -0.252  26.538  1.00 91.08           H  
ATOM   4915  CA  TYR A 307     -21.528  -1.315  24.774  1.00 91.08           C  
ATOM   4916  HA  TYR A 307     -20.571  -1.831  24.857  1.00 91.08           H  
ATOM   4917  C   TYR A 307     -21.681  -0.848  23.322  1.00 91.08           C  
ATOM   4918  CB  TYR A 307     -22.622  -2.338  25.114  1.00 91.08           C  
ATOM   4919  HB2 TYR A 307     -22.318  -3.296  24.691  1.00 91.08           H  
ATOM   4920  HB3 TYR A 307     -22.676  -2.472  26.195  1.00 91.08           H  
ATOM   4921  O   TYR A 307     -21.068  -1.438  22.435  1.00 91.08           O  
ATOM   4922  CG  TYR A 307     -24.011  -2.014  24.593  1.00 91.08           C  
ATOM   4923  CD1 TYR A 307     -24.830  -1.119  25.302  1.00 91.08           C  
ATOM   4924  HD1 TYR A 307     -24.466  -0.662  26.210  1.00 91.08           H  
ATOM   4925  CD2 TYR A 307     -24.485  -2.607  23.405  1.00 91.08           C  
ATOM   4926  HD2 TYR A 307     -23.862  -3.305  22.865  1.00 91.08           H  
ATOM   4927  CE1 TYR A 307     -26.132  -0.835  24.854  1.00 91.08           C  
ATOM   4928  HE1 TYR A 307     -26.754  -0.161  25.425  1.00 91.08           H  
ATOM   4929  CE2 TYR A 307     -25.777  -2.300  22.933  1.00 91.08           C  
ATOM   4930  HE2 TYR A 307     -26.159  -2.755  22.031  1.00 91.08           H  
ATOM   4931  OH  TYR A 307     -27.850  -1.118  23.206  1.00 91.08           O  
ATOM   4932  HH  TYR A 307     -28.375  -0.695  23.890  1.00 91.08           H  
ATOM   4933  CZ  TYR A 307     -26.607  -1.421  23.663  1.00 91.08           C  
ATOM   4934  N   GLN A 308     -22.452   0.216  23.054  1.00 90.43           N  
ATOM   4935  H   GLN A 308     -22.959   0.641  23.817  1.00 90.43           H  
ATOM   4936  CA  GLN A 308     -22.660   0.704  21.684  1.00 90.43           C  
ATOM   4937  HA  GLN A 308     -22.944  -0.142  21.058  1.00 90.43           H  
ATOM   4938  C   GLN A 308     -21.385   1.302  21.083  1.00 90.43           C
[truncated: 1,316,827 more chars]
