# Supplementary material for: In silico screening by AlphaFold2 program revealed the potential binding partners of nuage-localizing proteins and piRNA-related proteins
Source: eLife. 2025 Apr 22;13:RP101967. doi: 10.7554/eLife.101967 (PMC12014135; doi:10.7554/eLife.101967)
Supplement: Figure 1—source data 1. [file elife-101967-fig1-data1.zip › Figure 1-Source Data 1/viii_spn-E_squ_rank_0.pdb]

ATOM      1  N   MET A   1     -37.129  31.309 -37.633  1.00 28.08           N  
ATOM      2  H   MET A   1     -37.623  30.514 -37.253  1.00 28.08           H  
ATOM      3  H2  MET A   1     -36.410  31.597 -36.986  1.00 28.08           H  
ATOM      4  H3  MET A   1     -37.751  32.098 -37.736  1.00 28.08           H  
ATOM      5  CA  MET A   1     -36.513  30.996 -38.943  1.00 28.08           C  
ATOM      6  HA  MET A   1     -35.778  30.200 -38.834  1.00 28.08           H  
ATOM      7  C   MET A   1     -35.764  32.248 -39.305  1.00 28.08           C  
ATOM      8  CB  MET A   1     -37.515  30.613 -40.053  1.00 28.08           C  
ATOM      9  HB2 MET A   1     -38.446  31.165 -39.925  1.00 28.08           H  
ATOM     10  HB3 MET A   1     -37.090  30.886 -41.019  1.00 28.08           H  
ATOM     11  O   MET A   1     -36.332  33.156 -39.889  1.00 28.08           O  
ATOM     12  CG  MET A   1     -37.802  29.110 -40.108  1.00 28.08           C  
ATOM     13  HG2 MET A   1     -36.856  28.580 -40.217  1.00 28.08           H  
ATOM     14  HG3 MET A   1     -38.273  28.795 -39.177  1.00 28.08           H  
ATOM     15  SD  MET A   1     -38.877  28.647 -41.495  1.00 28.08           S  
ATOM     16  CE  MET A   1     -38.764  26.839 -41.430  1.00 28.08           C  
ATOM     17  HE1 MET A   1     -37.727  26.531 -41.569  1.00 28.08           H  
ATOM     18  HE2 MET A   1     -39.373  26.411 -42.226  1.00 28.08           H  
ATOM     19  HE3 MET A   1     -39.127  26.482 -40.467  1.00 28.08           H  
ATOM     20  N   ASP A   2     -34.561  32.340 -38.769  1.00 19.84           N  
ATOM     21  H   ASP A   2     -34.133  31.544 -38.318  1.00 19.84           H  
ATOM     22  CA  ASP A   2     -33.868  33.601 -38.563  1.00 19.84           C  
ATOM     23  HA  ASP A   2     -34.587  34.419 -38.621  1.00 19.84           H  
ATOM     24  C   ASP A   2     -32.868  33.788 -39.707  1.00 19.84           C  
ATOM     25  CB  ASP A   2     -33.304  33.606 -37.136  1.00 19.84           C  
ATOM     26  HB2 ASP A   2     -32.771  34.541 -36.963  1.00 19.84           H  
ATOM     27  HB3 ASP A   2     -32.607  32.778 -37.010  1.00 19.84           H  
ATOM     28  O   ASP A   2     -32.305  32.816 -40.205  1.00 19.84           O  
ATOM     29  CG  ASP A   2     -34.463  33.468 -36.130  1.00 19.84           C  
ATOM     30  OD1 ASP A   2     -34.855  34.501 -35.556  1.00 19.84           O  
ATOM     31  OD2 ASP A   2     -35.047  32.351 -36.033  1.00 19.84           O  
ATOM     32  N   GLN A   3     -32.818  35.009 -40.237  1.00 25.41           N  
ATOM     33  H   GLN A   3     -33.091  35.768 -39.629  1.00 25.41           H  
ATOM     34  CA  GLN A   3     -33.319  35.158 -41.605  1.00 25.41           C  
ATOM     35  HA  GLN A   3     -34.114  34.424 -41.741  1.00 25.41           H  
ATOM     36  C   GLN A   3     -32.311  34.889 -42.731  1.00 25.41           C  
ATOM     37  CB  GLN A   3     -33.980  36.544 -41.734  1.00 25.41           C  
ATOM     38  HB2 GLN A   3     -34.667  36.695 -40.901  1.00 25.41           H  
ATOM     39  HB3 GLN A   3     -33.206  37.306 -41.647  1.00 25.41           H  
ATOM     40  O   GLN A   3     -32.594  34.042 -43.571  1.00 25.41           O  
ATOM     41  CG  GLN A   3     -34.743  36.769 -43.054  1.00 25.41           C  
ATOM     42  HG2 GLN A   3     -34.905  37.840 -43.176  1.00 25.41           H  
ATOM     43  HG3 GLN A   3     -34.137  36.442 -43.899  1.00 25.41           H  
ATOM     44  CD  GLN A   3     -36.115  36.097 -43.113  1.00 25.41           C  
ATOM     45  NE2 GLN A   3     -36.586  35.733 -44.285  1.00 25.41           N  
ATOM     46 HE21 GLN A   3     -37.497  35.296 -44.278  1.00 25.41           H  
ATOM     47 HE22 GLN A   3     -36.029  35.865 -45.117  1.00 25.41           H  
ATOM     48  OE1 GLN A   3     -36.814  35.916 -42.130  1.00 25.41           O  
ATOM     49  N   GLU A   4     -31.246  35.686 -42.859  1.00 25.94           N  
ATOM     50  H   GLU A   4     -31.013  36.315 -42.104  1.00 25.94           H  
ATOM     51  CA  GLU A   4     -30.671  35.981 -44.187  1.00 25.94           C  
ATOM     52  HA  GLU A   4     -31.503  35.928 -44.889  1.00 25.94           H  
ATOM     53  C   GLU A   4     -29.673  34.935 -44.722  1.00 25.94           C  
ATOM     54  CB  GLU A   4     -30.182  37.437 -44.268  1.00 25.94           C  
ATOM     55  HB2 GLU A   4     -29.467  37.634 -43.469  1.00 25.94           H  
ATOM     56  HB3 GLU A   4     -29.698  37.597 -45.232  1.00 25.94           H  
ATOM     57  O   GLU A   4     -28.968  34.264 -43.971  1.00 25.94           O  
ATOM     58  CG  GLU A   4     -31.395  38.380 -44.157  1.00 25.94           C  
ATOM     59  HG2 GLU A   4     -32.144  38.072 -44.887  1.00 25.94           H  
ATOM     60  HG3 GLU A   4     -31.838  38.275 -43.166  1.00 25.94           H  
ATOM     61  CD  GLU A   4     -31.062  39.859 -44.371  1.00 25.94           C  
ATOM     62  OE1 GLU A   4     -31.870  40.523 -45.058  1.00 25.94           O  
ATOM     63  OE2 GLU A   4     -30.048  40.315 -43.799  1.00 25.94           O  
ATOM     64  N   VAL A   5     -29.698  34.749 -46.052  1.00 27.20           N  
ATOM     65  H   VAL A   5     -30.192  35.447 -46.590  1.00 27.20           H  
ATOM     66  CA  VAL A   5     -29.601  33.402 -46.655  1.00 27.20           C  
ATOM     67  HA  VAL A   5     -29.408  32.674 -45.868  1.00 27.20           H  
ATOM     68  C   VAL A   5     -28.494  33.225 -47.701  1.00 27.20           C  
ATOM     69  CB  VAL A   5     -30.949  33.029 -47.327  1.00 27.20           C  
ATOM     70  HB  VAL A   5     -31.147  33.748 -48.121  1.00 27.20           H  
ATOM     71  O   VAL A   5     -27.750  32.251 -47.636  1.00 27.20           O  
ATOM     72  CG1 VAL A   5     -30.954  31.622 -47.941  1.00 27.20           C  
ATOM     73 HG11 VAL A   5     -31.924  31.409 -48.389  1.00 27.20           H  
ATOM     74 HG12 VAL A   5     -30.740  30.882 -47.169  1.00 27.20           H  
ATOM     75 HG13 VAL A   5     -30.203  31.540 -48.727  1.00 27.20           H  
ATOM     76  CG2 VAL A   5     -32.153  33.100 -46.389  1.00 27.20           C  
ATOM     77 HG21 VAL A   5     -33.055  32.759 -46.898  1.00 27.20           H  
ATOM     78 HG22 VAL A   5     -32.319  34.131 -46.077  1.00 27.20           H  
ATOM     79 HG23 VAL A   5     -31.975  32.474 -45.514  1.00 27.20           H  
ATOM     80  N   MET A   6     -28.477  34.068 -48.740  1.00 24.29           N  
ATOM     81  H   MET A   6     -29.039  34.906 -48.691  1.00 24.29           H  
ATOM     82  CA  MET A   6     -28.059  33.620 -50.083  1.00 24.29           C  
ATOM     83  HA  MET A   6     -28.204  32.544 -50.170  1.00 24.29           H  
ATOM     84  C   MET A   6     -26.594  33.897 -50.427  1.00 24.29           C  
ATOM     85  CB  MET A   6     -28.927  34.312 -51.154  1.00 24.29           C  
ATOM     86  HB2 MET A   6     -28.842  35.392 -51.027  1.00 24.29           H  
ATOM     87  HB3 MET A   6     -28.538  34.066 -52.142  1.00 24.29           H  
ATOM     88  O   MET A   6     -25.974  33.109 -51.134  1.00 24.29           O  
ATOM     89  CG  MET A   6     -30.417  33.959 -51.128  1.00 24.29           C  
ATOM     90  HG2 MET A   6     -30.798  34.115 -50.119  1.00 24.29           H  
ATOM     91  HG3 MET A   6     -30.941  34.667 -51.771  1.00 24.29           H  
ATOM     92  SD  MET A   6     -30.848  32.282 -51.667  1.00 24.29           S  
ATOM     93  CE  MET A   6     -31.241  32.624 -53.403  1.00 24.29           C  
ATOM     94  HE1 MET A   6     -32.078  33.321 -53.461  1.00 24.29           H  
ATOM     95  HE2 MET A   6     -31.507  31.693 -53.903  1.00 24.29           H  
ATOM     96  HE3 MET A   6     -30.371  33.061 -53.893  1.00 24.29           H  
ATOM     97  N   ASP A   7     -26.087  35.059 -50.021  1.00 25.93           N  
ATOM     98  H   ASP A   7     -26.692  35.621 -49.439  1.00 25.93           H  
ATOM     99  CA  ASP A   7     -25.264  35.839 -50.948  1.00 25.93           C  
ATOM    100  HA  ASP A   7     -25.756  35.847 -51.920  1.00 25.93           H  
ATOM    101  C   ASP A   7     -23.854  35.307 -51.209  1.00 25.93           C  
ATOM    102  CB  ASP A   7     -25.199  37.296 -50.457  1.00 25.93           C  
ATOM    103  HB2 ASP A   7     -25.069  37.315 -49.375  1.00 25.93           H  
ATOM    104  HB3 ASP A   7     -24.324  37.775 -50.896  1.00 25.93           H  
ATOM    105  O   ASP A   7     -23.417  35.343 -52.347  1.00 25.93           O  
ATOM    106  CG  ASP A   7     -26.432  38.121 -50.841  1.00 25.93           C  
ATOM    107  OD1 ASP A   7     -27.510  37.516 -51.041  1.00 25.93           O  
ATOM    108  OD2 ASP A   7     -26.280  39.359 -50.922  1.00 25.93           O  
ATOM    109  N   PHE A   8     -23.104  34.883 -50.188  1.00 31.51           N  
ATOM    110  H   PHE A   8     -23.572  34.750 -49.304  1.00 31.51           H  
ATOM    111  CA  PHE A   8     -21.632  34.973 -50.199  1.00 31.51           C  
ATOM    112  HA  PHE A   8     -21.400  36.034 -50.281  1.00 31.51           H  
ATOM    113  C   PHE A   8     -20.939  34.276 -51.404  1.00 31.51           C  
ATOM    114  CB  PHE A   8     -21.104  34.514 -48.832  1.00 31.51           C  
ATOM    115  HB2 PHE A   8     -21.078  33.425 -48.796  1.00 31.51           H  
ATOM    116  HB3 PHE A   8     -21.791  34.847 -48.054  1.00 31.51           H  
ATOM    117  O   PHE A   8     -20.722  33.067 -51.405  1.00 31.51           O  
ATOM    118  CG  PHE A   8     -19.737  35.079 -48.507  1.00 31.51           C  
ATOM    119  CD1 PHE A   8     -18.579  34.316 -48.739  1.00 31.51           C  
ATOM    120  HD1 PHE A   8     -18.665  33.322 -49.153  1.00 31.51           H  
ATOM    121  CD2 PHE A   8     -19.624  36.386 -47.993  1.00 31.51           C  
ATOM    122  HD2 PHE A   8     -20.512  36.975 -47.819  1.00 31.51           H  
ATOM    123  CE1 PHE A   8     -17.312  34.854 -48.449  1.00 31.51           C  
ATOM    124  HE1 PHE A   8     -16.426  34.265 -48.634  1.00 31.51           H  
ATOM    125  CE2 PHE A   8     -18.357  36.926 -47.708  1.00 31.51           C  
ATOM    126  HE2 PHE A   8     -18.275  37.928 -47.314  1.00 31.51           H  
ATOM    127  CZ  PHE A   8     -17.201  36.158 -47.934  1.00 31.51           C  
ATOM    128  HZ  PHE A   8     -16.227  36.571 -47.715  1.00 31.51           H  
ATOM    129  N   PHE A   9     -20.590  35.080 -52.423  1.00 30.08           N  
ATOM    130  H   PHE A   9     -20.829  36.050 -52.272  1.00 30.08           H  
ATOM    131  CA  PHE A   9     -20.681  34.686 -53.841  1.00 30.08           C  
ATOM    132  HA  PHE A   9     -21.590  34.093 -53.947  1.00 30.08           H  
ATOM    133  C   PHE A   9     -19.549  33.821 -54.438  1.00 30.08           C  
ATOM    134  CB  PHE A   9     -20.864  35.954 -54.715  1.00 30.08           C  
ATOM    135  HB2 PHE A   9     -19.994  36.600 -54.590  1.00 30.08           H  
ATOM    136  HB3 PHE A   9     -20.879  35.645 -55.760  1.00 30.08           H  
ATOM    137  O   PHE A   9     -19.753  32.661 -54.782  1.00 30.08           O  
ATOM    138  CG  PHE A   9     -22.105  36.797 -54.474  1.00 30.08           C  
ATOM    139  CD1 PHE A   9     -23.311  36.477 -55.130  1.00 30.08           C  
ATOM    140  HD1 PHE A   9     -23.356  35.624 -55.790  1.00 30.08           H  
ATOM    141  CD2 PHE A   9     -22.064  37.895 -53.590  1.00 30.08           C  
ATOM    142  HD2 PHE A   9     -21.146  38.153 -53.083  1.00 30.08           H  
ATOM    143  CE1 PHE A   9     -24.475  37.224 -54.874  1.00 30.08           C  
ATOM    144  HE1 PHE A   9     -25.410  36.948 -55.338  1.00 30.08           H  
ATOM    145  CE2 PHE A   9     -23.230  38.641 -53.337  1.00 30.08           C  
ATOM    146  HE2 PHE A   9     -23.217  39.457 -52.629  1.00 30.08           H  
ATOM    147  CZ  PHE A   9     -24.437  38.300 -53.970  1.00 30.08           C  
ATOM    148  HZ  PHE A   9     -25.338  38.847 -53.736  1.00 30.08           H  
ATOM    149  N   ASP A  10     -18.419  34.452 -54.780  1.00 26.90           N  
ATOM    150  H   ASP A  10     -18.264  35.366 -54.381  1.00 26.90           H  
ATOM    151  CA  ASP A  10     -17.751  34.173 -56.064  1.00 26.90           C  
ATOM    152  HA  ASP A  10     -18.525  33.894 -56.779  1.00 26.90           H  
ATOM    153  C   ASP A  10     -16.747  33.004 -56.037  1.00 26.90           C  
ATOM    154  CB  ASP A  10     -17.133  35.480 -56.596  1.00 26.90           C  
ATOM    155  HB2 ASP A  10     -16.455  35.874 -55.839  1.00 26.90           H  
ATOM    156  HB3 ASP A  10     -17.929  36.210 -56.745  1.00 26.90           H  
ATOM    157  O   ASP A  10     -15.822  32.962 -55.226  1.00 26.90           O  
ATOM    158  CG  ASP A  10     -16.357  35.328 -57.912  1.00 26.90           C  
ATOM    159  OD1 ASP A  10     -16.636  34.390 -58.691  1.00 26.90           O  
ATOM    160  OD2 ASP A  10     -15.417  36.127 -58.126  1.00 26.90           O  
ATOM    161  N   PHE A  11     -16.885  32.102 -57.016  1.00 31.25           N  
ATOM    162  H   PHE A  11     -17.627  32.276 -57.679  1.00 31.25           H  
ATOM    163  CA  PHE A  11     -16.043  30.926 -57.265  1.00 31.25           C  
ATOM    164  HA  PHE A  11     -16.147  30.230 -56.432  1.00 31.25           H  
ATOM    165  C   PHE A  11     -14.548  31.233 -57.471  1.00 31.25           C  
ATOM    166  CB  PHE A  11     -16.510  30.256 -58.576  1.00 31.25           C  
ATOM    167  HB2 PHE A  11     -16.033  29.278 -58.645  1.00 31.25           H  
ATOM    168  HB3 PHE A  11     -16.131  30.842 -59.413  1.00 31.25           H  
ATOM    169  O   PHE A  11     -13.717  30.329 -57.379  1.00 31.25           O  
ATOM    170  CG  PHE A  11     -18.001  30.078 -58.802  1.00 31.25           C  
ATOM    171  CD1 PHE A  11     -18.643  28.894 -58.395  1.00 31.25           C  
ATOM    172  HD1 PHE A  11     -18.086  28.131 -57.870  1.00 31.25           H  
ATOM    173  CD2 PHE A  11     -18.732  31.070 -59.486  1.00 31.25           C  
ATOM    174  HD2 PHE A  11     -18.245  31.979 -59.804  1.00 31.25           H  
ATOM    175  CE1 PHE A  11     -20.010  28.702 -58.666  1.00 31.25           C  
ATOM    176  HE1 PHE A  11     -20.504  27.798 -58.341  1.00 31.25           H  
ATOM    177  CE2 PHE A  11     -20.100  30.879 -59.754  1.00 31.25           C  
ATOM    178  HE2 PHE A  11     -20.660  31.647 -60.267  1.00 31.25           H  
ATOM    179  CZ  PHE A  11     -20.738  29.695 -59.345  1.00 31.25           C  
ATOM    180  HZ  PHE A  11     -21.791  29.555 -59.540  1.00 31.25           H  
ATOM    181  N   SER A  12     -14.220  32.451 -57.916  1.00 26.74           N  
ATOM    182  H   SER A  12     -14.966  33.132 -57.929  1.00 26.74           H  
ATOM    183  CA  SER A  12     -13.162  32.634 -58.918  1.00 26.74           C  
ATOM    184  HA  SER A  12     -13.268  31.836 -59.652  1.00 26.74           H  
ATOM    185  C   SER A  12     -11.711  32.569 -58.429  1.00 26.74           C  
ATOM    186  CB  SER A  12     -13.393  33.956 -59.659  1.00 26.74           C  
ATOM    187  HB2 SER A  12     -14.408  33.981 -60.055  1.00 26.74           H  
ATOM    188  HB3 SER A  12     -12.699  34.012 -60.498  1.00 26.74           H  
ATOM    189  O   SER A  12     -10.845  32.079 -59.158  1.00 26.74           O  
ATOM    190  OG  SER A  12     -13.184  35.077 -58.819  1.00 26.74           O  
ATOM    191  HG  SER A  12     -14.043  35.447 -58.604  1.00 26.74           H  
ATOM    192  N   LYS A  13     -11.393  33.118 -57.252  1.00 31.38           N  
ATOM    193  H   LYS A  13     -12.152  33.448 -56.674  1.00 31.38           H  
ATOM    194  CA  LYS A  13      -9.995  33.416 -56.888  1.00 31.38           C  
ATOM    195  HA  LYS A  13      -9.449  33.575 -57.817  1.00 31.38           H  
ATOM    196  C   LYS A  13      -9.319  32.229 -56.217  1.00 31.38           C  
ATOM    197  CB  LYS A  13      -9.895  34.721 -56.082  1.00 31.38           C  
ATOM    198  HB2 LYS A  13      -8.889  34.822 -55.674  1.00 31.38           H  
ATOM    199  HB3 LYS A  13     -10.614  34.707 -55.263  1.00 31.38           H  
ATOM    200  O   LYS A  13      -9.827  31.692 -55.238  1.00 31.38           O  
ATOM    201  CG  LYS A  13     -10.176  35.899 -57.027  1.00 31.38           C  
ATOM    202  HG2 LYS A  13      -9.438  35.896 -57.829  1.00 31.38           H  
ATOM    203  HG3 LYS A  13     -11.163  35.762 -57.469  1.00 31.38           H  
ATOM    204  CD  LYS A  13     -10.159  37.267 -56.346  1.00 31.38           C  
ATOM    205  HD2 LYS A  13     -10.874  37.262 -55.523  1.00 31.38           H  
ATOM    206  HD3 LYS A  13      -9.160  37.485 -55.970  1.00 31.38           H  
ATOM    207  CE  LYS A  13     -10.582  38.290 -57.407  1.00 31.38           C  
ATOM    208  HE2 LYS A  13      -9.829  38.313 -58.195  1.00 31.38           H  
ATOM    209  HE3 LYS A  13     -11.513  37.942 -57.855  1.00 31.38           H  
ATOM    210  NZ  LYS A  13     -10.783  39.639 -56.829  1.00 31.38           N  
ATOM    211  HZ1 LYS A  13     -11.092  40.280 -57.546  1.00 31.38           H  
ATOM    212  HZ2 LYS A  13      -9.931  39.984 -56.411  1.00 31.38           H  
ATOM    213  HZ3 LYS A  13     -11.505  39.597 -56.124  1.00 31.38           H  
ATOM    214  N   GLU A  14      -8.147  31.857 -56.742  1.00 30.90           N  
ATOM    215  H   GLU A  14      -7.838  32.332 -57.578  1.00 30.90           H  
ATOM    216  CA  GLU A  14      -7.366  30.704 -56.283  1.00 30.90           C  
ATOM    217  HA  GLU A  14      -7.835  29.793 -56.656  1.00 30.90           H  
ATOM    218  C   GLU A  14      -7.292  30.622 -54.755  1.00 30.90           C  
ATOM    219  CB  GLU A  14      -5.922  30.764 -56.808  1.00 30.90           C  
ATOM    220  HB2 GLU A  14      -5.301  30.144 -56.163  1.00 30.90           H  
ATOM    221  HB3 GLU A  14      -5.558  31.788 -56.729  1.00 30.90           H  
ATOM    222  O   GLU A  14      -6.723  31.498 -54.098  1.00 30.90           O  
ATOM    223  CG  GLU A  14      -5.720  30.248 -58.235  1.00 30.90           C  
ATOM    224  HG2 GLU A  14      -6.045  29.209 -58.296  1.00 30.90           H  
ATOM    225  HG3 GLU A  14      -6.313  30.846 -58.927  1.00 30.90           H  
ATOM    226  CD  GLU A  14      -4.230  30.370 -58.573  1.00 30.90           C  
ATOM    227  OE1 GLU A  14      -3.497  29.361 -58.525  1.00 30.90           O  
ATOM    228  OE2 GLU A  14      -3.763  31.525 -58.714  1.00 30.90           O  
ATOM    229  N   LEU A  15      -7.783  29.500 -54.218  1.00 31.48           N  
ATOM    230  H   LEU A  15      -8.312  28.896 -54.831  1.00 31.48           H  
ATOM    231  CA  LEU A  15      -7.650  29.068 -52.824  1.00 31.48           C  
ATOM    232  HA  LEU A  15      -7.900  29.911 -52.180  1.00 31.48           H  
ATOM    233  C   LEU A  15      -6.194  28.689 -52.503  1.00 31.48           C  
ATOM    234  CB  LEU A  15      -8.651  27.923 -52.563  1.00 31.48           C  
ATOM    235  HB2 LEU A  15      -8.623  27.236 -53.409  1.00 31.48           H  
ATOM    236  HB3 LEU A  15      -8.349  27.361 -51.679  1.00 31.48           H  
ATOM    237  O   LEU A  15      -5.870  27.561 -52.122  1.00 31.48           O  
ATOM    238  CG  LEU A  15     -10.091  28.418 -52.337  1.00 31.48           C  
ATOM    239  HG  LEU A  15     -10.324  29.218 -53.039  1.00 31.48           H  
ATOM    240  CD1 LEU A  15     -11.078  27.273 -52.563  1.00 31.48           C  
ATOM    241 HD11 LEU A  15     -11.002  26.920 -53.591  1.00 31.48           H  
ATOM    242 HD12 LEU A  15     -10.873  26.452 -51.876  1.00 31.48           H  
ATOM    243 HD13 LEU A  15     -12.094  27.634 -52.403  1.00 31.48           H  
ATOM    244  CD2 LEU A  15     -10.272  28.924 -50.903  1.00 31.48           C  
ATOM    245 HD21 LEU A  15      -9.607  29.767 -50.715  1.00 31.48           H  
ATOM    246 HD22 LEU A  15     -10.066  28.128 -50.187  1.00 31.48           H  
ATOM    247 HD23 LEU A  15     -11.298  29.266 -50.770  1.00 31.48           H  
ATOM    248  N   LYS A  16      -5.286  29.649 -52.683  1.00 25.14           N  
ATOM    249  H   LYS A  16      -5.631  30.538 -53.015  1.00 25.14           H  
ATOM    250  CA  LYS A  16      -3.877  29.531 -52.336  1.00 25.14           C  
ATOM    251  HA  LYS A  16      -3.474  28.651 -52.838  1.00 25.14           H  
ATOM    252  C   LYS A  16      -3.782  29.280 -50.838  1.00 25.14           C  
ATOM    253  CB  LYS A  16      -3.111  30.778 -52.825  1.00 25.14           C  
ATOM    254  HB2 LYS A  16      -2.262  30.980 -52.172  1.00 25.14           H  
ATOM    255  HB3 LYS A  16      -3.768  31.648 -52.825  1.00 25.14           H  
ATOM    256  O   LYS A  16      -4.102  30.142 -50.025  1.00 25.14           O  
ATOM    257  CG  LYS A  16      -2.588  30.492 -54.243  1.00 25.14           C  
ATOM    258  HG2 LYS A  16      -3.359  29.966 -54.807  1.00 25.14           H  
ATOM    259  HG3 LYS A  16      -1.730  29.827 -54.155  1.00 25.14           H  
ATOM    260  CD  LYS A  16      -2.188  31.726 -55.061  1.00 25.14           C  
ATOM    261  HD2 LYS A  16      -1.500  32.355 -54.495  1.00 25.14           H  
ATOM    262  HD3 LYS A  16      -3.088  32.288 -55.308  1.00 25.14           H  
ATOM    263  CE  LYS A  16      -1.509  31.210 -56.340  1.00 25.14           C  
ATOM    264  HE2 LYS A  16      -2.028  30.309 -56.666  1.00 25.14           H  
ATOM    265  HE3 LYS A  16      -0.479  30.934 -56.112  1.00 25.14           H  
ATOM    266  NZ  LYS A  16      -1.560  32.176 -57.458  1.00 25.14           N  
ATOM    267  HZ1 LYS A  16      -1.238  33.103 -57.217  1.00 25.14           H  
ATOM    268  HZ2 LYS A  16      -1.077  31.806 -58.264  1.00 25.14           H  
ATOM    269  HZ3 LYS A  16      -2.509  32.214 -57.799  1.00 25.14           H  
ATOM    270  N   ARG A  17      -3.333  28.070 -50.491  1.00 25.44           N  
ATOM    271  H   ARG A  17      -3.210  27.410 -51.244  1.00 25.44           H  
ATOM    272  CA  ARG A  17      -2.968  27.651 -49.133  1.00 25.44           C  
ATOM    273  HA  ARG A  17      -3.789  27.853 -48.446  1.00 25.44           H  
ATOM    274  C   ARG A  17      -1.765  28.475 -48.669  1.00 25.44           C  
ATOM    275  CB  ARG A  17      -2.640  26.145 -49.123  1.00 25.44           C  
ATOM    276  HB2 ARG A  17      -1.903  25.939 -49.899  1.00 25.44           H  
ATOM    277  HB3 ARG A  17      -2.185  25.906 -48.162  1.00 25.44           H  
ATOM    278  O   ARG A  17      -0.633  28.005 -48.739  1.00 25.44           O  
ATOM    279  CG  ARG A  17      -3.843  25.212 -49.313  1.00 25.44           C  
ATOM    280  HG2 ARG A  17      -4.355  25.434 -50.250  1.00 25.44           H  
ATOM    281  HG3 ARG A  17      -4.534  25.346 -48.481  1.00 25.44           H  
ATOM    282  CD  ARG A  17      -3.322  23.766 -49.337  1.00 25.44           C  
ATOM    283  HD2 ARG A  17      -2.643  23.630 -48.495  1.00 25.44           H  
ATOM    284  HD3 ARG A  17      -2.765  23.612 -50.261  1.00 25.44           H  
ATOM    285  NE  ARG A  17      -4.403  22.769 -49.233  1.00 25.44           N  
ATOM    286  HE  ARG A  17      -5.347  23.125 -49.181  1.00 25.44           H  
ATOM    287  NH1 ARG A  17      -3.066  20.899 -49.266  1.00 25.44           N  
ATOM    288 HH11 ARG A  17      -2.259  21.489 -49.409  1.00 25.44           H  
ATOM    289 HH12 ARG A  17      -2.961  19.896 -49.209  1.00 25.44           H  
ATOM    290  NH2 ARG A  17      -5.265  20.673 -48.984  1.00 25.44           N  
ATOM    291 HH21 ARG A  17      -5.138  19.672 -48.938  1.00 25.44           H  
ATOM    292 HH22 ARG A  17      -6.193  21.062 -48.894  1.00 25.44           H  
ATOM    293  CZ  ARG A  17      -4.241  21.458 -49.163  1.00 25.44           C  
ATOM    294  N   VAL A  18      -1.999  29.724 -48.269  1.00 23.80           N  
ATOM    295  H   VAL A  18      -2.941  30.082 -48.351  1.00 23.80           H  
ATOM    296  CA  VAL A  18      -0.943  30.616 -47.781  1.00 23.80           C  
ATOM    297  HA  VAL A  18      -0.183  30.705 -48.556  1.00 23.80           H  
ATOM    298  C   VAL A  18      -0.315  29.964 -46.553  1.00 23.80           C  
ATOM    299  CB  VAL A  18      -1.464  32.032 -47.456  1.00 23.80           C  
ATOM    300  HB  VAL A  18      -2.161  31.984 -46.619  1.00 23.80           H  
ATOM    301  O   VAL A  18      -1.010  29.673 -45.579  1.00 23.80           O  
ATOM    302  CG1 VAL A  18      -0.301  32.960 -47.080  1.00 23.80           C  
ATOM    303 HG11 VAL A  18      -0.680  33.958 -46.863  1.00 23.80           H  
ATOM    304 HG12 VAL A  18       0.418  33.021 -47.897  1.00 23.80           H  
ATOM    305 HG13 VAL A  18       0.202  32.594 -46.184  1.00 23.80           H  
ATOM    306  CG2 VAL A  18      -2.184  32.670 -48.652  1.00 23.80           C  
ATOM    307 HG21 VAL A  18      -1.550  32.641 -49.538  1.00 23.80           H  
ATOM    308 HG22 VAL A  18      -2.435  33.706 -48.424  1.00 23.80           H  
ATOM    309 HG23 VAL A  18      -3.117  32.144 -48.852  1.00 23.80           H  
ATOM    310  N   ALA A  19       0.990  29.700 -46.615  1.00 23.60           N  
ATOM    311  H   ALA A  19       1.503  29.936 -47.452  1.00 23.60           H  
ATOM    312  CA  ALA A  19       1.733  29.162 -45.485  1.00 23.60           C  
ATOM    313  HA  ALA A  19       1.267  28.229 -45.169  1.00 23.60           H  
ATOM    314  C   ALA A  19       1.659  30.170 -44.327  1.00 23.60           C  
ATOM    315  CB  ALA A  19       3.167  28.859 -45.934  1.00 23.60           C  
ATOM    316  HB1 ALA A  19       3.158  28.134 -46.748  1.00 23.60           H  
ATOM    317  HB2 ALA A  19       3.656  29.775 -46.268  1.00 23.60           H  
ATOM    318  HB3 ALA A  19       3.731  28.448 -45.097  1.00 23.60           H  
ATOM    319  O   ALA A  19       2.110  31.308 -44.464  1.00 23.60           O  
ATOM    320  N   ALA A  20       1.013  29.773 -43.228  1.00 23.95           N  
ATOM    321  H   ALA A  20       0.638  28.836 -43.198  1.00 23.95           H  
ATOM    322  CA  ALA A  20       0.691  30.673 -42.125  1.00 23.95           C  
ATOM    323  HA  ALA A  20       0.179  31.535 -42.553  1.00 23.95           H  
ATOM    324  C   ALA A  20       1.952  31.208 -41.417  1.00 23.95           C  
ATOM    325  CB  ALA A  20      -0.295  29.979 -41.180  1.00 23.95           C  
ATOM    326  HB1 ALA A  20       0.177  29.106 -40.729  1.00 23.95           H  
ATOM    327  HB2 ALA A  20      -0.595  30.665 -40.388  1.00 23.95           H  
ATOM    328  HB3 ALA A  20      -1.182  29.668 -41.731  1.00 23.95           H  
ATOM    329  O   ALA A  20       3.026  30.611 -41.472  1.00 23.95           O  
ATOM    330  N   ALA A  21       1.813  32.385 -40.804  1.00 20.84           N  
ATOM    331  H   ALA A  21       0.882  32.767 -40.716  1.00 20.84           H  
ATOM    332  CA  ALA A  21       2.929  33.302 -40.586  1.00 20.84           C  
ATOM    333  HA  ALA A  21       3.498  33.290 -41.515  1.00 20.84           H  
ATOM    334  C   ALA A  21       3.899  32.916 -39.441  1.00 20.84           C  
ATOM    335  CB  ALA A  21       2.348  34.711 -40.405  1.00 20.84           C  
ATOM    336  HB1 ALA A  21       3.154  35.440 -40.318  1.00 20.84           H  
ATOM    337  HB2 ALA A  21       1.743  34.746 -39.499  1.00 20.84           H  
ATOM    338  HB3 ALA A  21       1.731  34.973 -41.264  1.00 20.84           H  
ATOM    339  O   ALA A  21       3.496  32.265 -38.475  1.00 20.84           O  
ATOM    340  N   PRO A  22       5.171  33.370 -39.489  1.00 20.93           N  
ATOM    341  CA  PRO A  22       6.251  32.841 -38.656  1.00 20.93           C  
ATOM    342  HA  PRO A  22       6.023  31.811 -38.382  1.00 20.93           H  
ATOM    343  C   PRO A  22       6.409  33.649 -37.353  1.00 20.93           C  
ATOM    344  CB  PRO A  22       7.499  32.835 -39.571  1.00 20.93           C  
ATOM    345  HB2 PRO A  22       7.803  31.809 -39.778  1.00 20.93           H  
ATOM    346  HB3 PRO A  22       8.345  33.369 -39.139  1.00 20.93           H  
ATOM    347  O   PRO A  22       7.413  34.329 -37.161  1.00 20.93           O  
ATOM    348  CG  PRO A  22       7.069  33.518 -40.874  1.00 20.93           C  
ATOM    349  HG2 PRO A  22       6.855  32.762 -41.629  1.00 20.93           H  
ATOM    350  HG3 PRO A  22       7.823  34.218 -41.233  1.00 20.93           H  
ATOM    351  CD  PRO A  22       5.780  34.230 -40.494  1.00 20.93           C  
ATOM    352  HD2 PRO A  22       6.017  35.193 -40.041  1.00 20.93           H  
ATOM    353  HD3 PRO A  22       5.170  34.389 -41.383  1.00 20.93           H  
ATOM    354  N   GLN A  23       5.400  33.651 -36.473  1.00 19.95           N  
ATOM    355  H   GLN A  23       4.595  33.071 -36.667  1.00 19.95           H  
ATOM    356  CA  GLN A  23       5.417  34.457 -35.237  1.00 19.95           C  
ATOM    357  HA  GLN A  23       5.636  35.489 -35.512  1.00 19.95           H  
ATOM    358  C   GLN A  23       6.536  34.026 -34.262  1.00 19.95           C  
ATOM    359  CB  GLN A  23       4.039  34.448 -34.547  1.00 19.95           C  
ATOM    360  HB2 GLN A  23       4.162  34.845 -33.539  1.00 19.95           H  
ATOM    361  HB3 GLN A  23       3.671  33.426 -34.467  1.00 19.95           H  
ATOM    362  O   GLN A  23       6.337  33.175 -33.400  1.00 19.95           O  
ATOM    363  CG  GLN A  23       3.003  35.326 -35.268  1.00 19.95           C  
ATOM    364  HG2 GLN A  23       2.743  34.875 -36.226  1.00 19.95           H  
ATOM    365  HG3 GLN A  23       3.440  36.306 -35.456  1.00 19.95           H  
ATOM    366  CD  GLN A  23       1.723  35.523 -34.452  1.00 19.95           C  
ATOM    367  NE2 GLN A  23       0.932  36.530 -34.751  1.00 19.95           N  
ATOM    368 HE21 GLN A  23       0.114  36.619 -34.166  1.00 19.95           H  
ATOM    369 HE22 GLN A  23       1.166  37.183 -35.485  1.00 19.95           H  
ATOM    370  OE1 GLN A  23       1.397  34.792 -33.535  1.00 19.95           O  
ATOM    371  N   GLY A  24       7.717  34.633 -34.404  1.00 21.21           N  
ATOM    372  H   GLY A  24       7.833  35.219 -35.219  1.00 21.21           H  
ATOM    373  CA  GLY A  24       8.921  34.342 -33.624  1.00 21.21           C  
ATOM    374  HA2 GLY A  24       8.769  33.465 -32.995  1.00 21.21           H  
ATOM    375  HA3 GLY A  24       9.742  34.122 -34.308  1.00 21.21           H  
ATOM    376  C   GLY A  24       9.339  35.519 -32.749  1.00 21.21           C  
ATOM    377  O   GLY A  24      10.057  36.408 -33.203  1.00 21.21           O  
ATOM    378  N   TYR A  25       8.893  35.525 -31.491  1.00 20.44           N  
ATOM    379  H   TYR A  25       8.328  34.749 -31.177  1.00 20.44           H  
ATOM    380  CA  TYR A  25       9.369  36.493 -30.499  1.00 20.44           C  
ATOM    381  HA  TYR A  25       9.380  37.468 -30.986  1.00 20.44           H  
ATOM    382  C   TYR A  25      10.828  36.217 -30.088  1.00 20.44           C  
ATOM    383  CB  TYR A  25       8.389  36.604 -29.322  1.00 20.44           C  
ATOM    384  HB2 TYR A  25       8.940  36.891 -28.426  1.00 20.44           H  
ATOM    385  HB3 TYR A  25       7.933  35.634 -29.120  1.00 20.44           H  
ATOM    386  O   TYR A  25      11.323  35.099 -30.181  1.00 20.44           O  
ATOM    387  CG  TYR A  25       7.311  37.647 -29.567  1.00 20.44           C  
ATOM    388  CD1 TYR A  25       7.557  38.993 -29.224  1.00 20.44           C  
ATOM    389  HD1 TYR A  25       8.492  39.271 -28.759  1.00 20.44           H  
ATOM    390  CD2 TYR A  25       6.088  37.292 -30.170  1.00 20.44           C  
ATOM    391  HD2 TYR A  25       5.895  36.263 -30.437  1.00 20.44           H  
ATOM    392  CE1 TYR A  25       6.586  39.981 -29.478  1.00 20.44           C  
ATOM    393  HE1 TYR A  25       6.777  41.010 -29.209  1.00 20.44           H  
ATOM    394  CE2 TYR A  25       5.113  38.278 -30.424  1.00 20.44           C  
ATOM    395  HE2 TYR A  25       4.170  38.014 -30.878  1.00 20.44           H  
ATOM    396  OH  TYR A  25       4.417  40.570 -30.325  1.00 20.44           O  
ATOM    397  HH  TYR A  25       4.690  41.438 -30.020  1.00 20.44           H  
ATOM    398  CZ  TYR A  25       5.360  39.623 -30.078  1.00 20.44           C  
ATOM    399  N   ILE A  26      11.533  37.285 -29.702  1.00 21.16           N  
ATOM    400  H   ILE A  26      10.995  38.121 -29.526  1.00 21.16           H  
ATOM    401  CA  ILE A  26      12.905  37.528 -30.193  1.00 21.16           C  
ATOM    402  HA  ILE A  26      13.038  36.977 -31.124  1.00 21.16           H  
ATOM    403  C   ILE A  26      14.044  37.046 -29.272  1.00 21.16           C  
ATOM    404  CB  ILE A  26      13.013  39.048 -30.528  1.00 21.16           C  
ATOM    405  HB  ILE A  26      12.671  39.603 -29.655  1.00 21.16           H  
ATOM    406  O   ILE A  26      15.176  36.968 -29.742  1.00 21.16           O  
ATOM    407  CG1 ILE A  26      12.080  39.397 -31.717  1.00 21.16           C  
ATOM    408 HG12 ILE A  26      12.458  38.925 -32.624  1.00 21.16           H  
ATOM    409 HG13 ILE A  26      11.082  38.999 -31.533  1.00 21.16           H  
ATOM    410  CG2 ILE A  26      14.441  39.542 -30.839  1.00 21.16           C  
ATOM    411 HG21 ILE A  26      15.078  39.443 -29.961  1.00 21.16           H  
ATOM    412 HG22 ILE A  26      14.446  40.600 -31.104  1.00 21.16           H  
ATOM    413 HG23 ILE A  26      14.866  38.963 -31.659  1.00 21.16           H  
ATOM    414  CD1 ILE A  26      11.904  40.901 -31.973  1.00 21.16           C  
ATOM    415 HD11 ILE A  26      11.633  41.408 -31.047  1.00 21.16           H  
ATOM    416 HD12 ILE A  26      11.106  41.047 -32.701  1.00 21.16           H  
ATOM    417 HD13 ILE A  26      12.817  41.335 -32.380  1.00 21.16           H  
ATOM    418  N   SER A  27      13.796  36.793 -27.978  1.00 21.82           N  
ATOM    419  H   SER A  27      12.831  36.750 -27.682  1.00 21.82           H  
ATOM    420  CA  SER A  27      14.865  36.727 -26.954  1.00 21.82           C  
ATOM    421  HA  SER A  27      15.280  37.731 -26.864  1.00 21.82           H  
ATOM    422  C   SER A  27      16.012  35.778 -27.334  1.00 21.82           C  
ATOM    423  CB  SER A  27      14.312  36.340 -25.585  1.00 21.82           C  
ATOM    424  HB2 SER A  27      13.370  36.859 -25.405  1.00 21.82           H  
ATOM    425  HB3 SER A  27      14.147  35.264 -25.542  1.00 21.82           H  
ATOM    426  O   SER A  27      15.778  34.621 -27.672  1.00 21.82           O  
ATOM    427  OG  SER A  27      15.250  36.738 -24.603  1.00 21.82           O  
ATOM    428  HG  SER A  27      15.100  36.224 -23.806  1.00 21.82           H  
ATOM    429  N   SER A  28      17.241  36.304 -27.342  1.00 23.06           N  
ATOM    430  H   SER A  28      17.385  37.170 -26.844  1.00 23.06           H  
ATOM    431  CA  SER A  28      18.136  36.079 -28.483  1.00 23.06           C  
ATOM    432  HA  SER A  28      17.506  36.084 -29.373  1.00 23.06           H  
ATOM    433  C   SER A  28      18.860  34.737 -28.545  1.00 23.06           C  
ATOM    434  CB  SER A  28      19.103  37.254 -28.666  1.00 23.06           C  
ATOM    435  HB2 SER A  28      18.531  38.138 -28.947  1.00 23.06           H  
ATOM    436  HB3 SER A  28      19.804  37.023 -29.468  1.00 23.06           H  
ATOM    437  O   SER A  28      18.555  33.957 -29.439  1.00 23.06           O  
ATOM    438  OG  SER A  28      19.812  37.527 -27.469  1.00 23.06           O  
ATOM    439  HG  SER A  28      20.474  38.201 -27.643  1.00 23.06           H  
ATOM    440  N   ASP A  29      19.893  34.505 -27.727  1.00 25.31           N  
ATOM    441  H   ASP A  29      20.091  35.181 -27.003  1.00 25.31           H  
ATOM    442  CA  ASP A  29      20.896  33.469 -28.029  1.00 25.31           C  
ATOM    443  HA  ASP A  29      21.086  33.521 -29.101  1.00 25.31           H  
ATOM    444  C   ASP A  29      20.416  32.041 -27.687  1.00 25.31           C  
ATOM    445  CB  ASP A  29      22.259  33.791 -27.389  1.00 25.31           C  
ATOM    446  HB2 ASP A  29      22.474  34.848 -27.547  1.00 25.31           H  
ATOM    447  HB3 ASP A  29      22.222  33.608 -26.315  1.00 25.31           H  
ATOM    448  O   ASP A  29      20.403  31.665 -26.511  1.00 25.31           O  
ATOM    449  CG  ASP A  29      23.397  32.966 -28.021  1.00 25.31           C  
ATOM    450  OD1 ASP A  29      23.114  31.938 -28.689  1.00 25.31           O  
ATOM    451  OD2 ASP A  29      24.565  33.387 -27.893  1.00 25.31           O  
ATOM    452  N   PRO A  30      20.072  31.192 -28.681  1.00 27.81           N  
ATOM    453  CA  PRO A  30      19.535  29.859 -28.418  1.00 27.81           C  
ATOM    454  HA  PRO A  30      18.914  29.882 -27.522  1.00 27.81           H  
ATOM    455  C   PRO A  30      20.645  28.813 -28.227  1.00 27.81           C  
ATOM    456  CB  PRO A  30      18.656  29.527 -29.640  1.00 27.81           C  
ATOM    457  HB2 PRO A  30      17.632  29.314 -29.335  1.00 27.81           H  
ATOM    458  HB3 PRO A  30      19.064  28.674 -30.182  1.00 27.81           H  
ATOM    459  O   PRO A  30      20.361  27.657 -27.915  1.00 27.81           O  
ATOM    460  CG  PRO A  30      18.705  30.767 -30.536  1.00 27.81           C  
ATOM    461  HG2 PRO A  30      18.699  30.507 -31.595  1.00 27.81           H  
ATOM    462  HG3 PRO A  30      17.874  31.431 -30.295  1.00 27.81           H  
ATOM    463  CD  PRO A  30      20.016  31.414 -30.120  1.00 27.81           C  
ATOM    464  HD2 PRO A  30      20.036  32.460 -30.425  1.00 27.81           H  
ATOM    465  HD3 PRO A  30      20.845  30.892 -30.597  1.00 27.81           H  
ATOM    466  N   ARG A  31      21.911  29.169 -28.496  1.00 27.54           N  
ATOM    467  H   ARG A  31      22.107  30.152 -28.625  1.00 27.54           H  
ATOM    468  CA  ARG A  31      22.968  28.199 -28.828  1.00 27.54           C  
ATOM    469  HA  ARG A  31      22.582  27.482 -29.553  1.00 27.54           H  
ATOM    470  C   ARG A  31      23.432  27.377 -27.633  1.00 27.54           C  
ATOM    471  CB  ARG A  31      24.170  28.941 -29.433  1.00 27.54           C  
ATOM    472  HB2 ARG A  31      24.978  28.228 -29.601  1.00 27.54           H  
ATOM    473  HB3 ARG A  31      24.520  29.680 -28.713  1.00 27.54           H  
ATOM    474  O   ARG A  31      23.657  26.179 -27.769  1.00 27.54           O  
ATOM    475  CG  ARG A  31      23.852  29.638 -30.763  1.00 27.54           C  
ATOM    476  HG2 ARG A  31      23.695  28.889 -31.539  1.00 27.54           H  
ATOM    477  HG3 ARG A  31      22.952  30.245 -30.668  1.00 27.54           H  
ATOM    478  CD  ARG A  31      25.017  30.554 -31.144  1.00 27.54           C  
ATOM    479  HD2 ARG A  31      25.168  31.270 -30.337  1.00 27.54           H  
ATOM    480  HD3 ARG A  31      25.916  29.947 -31.254  1.00 27.54           H  
ATOM    481  NE  ARG A  31      24.739  31.288 -32.391  1.00 27.54           N  
ATOM    482  HE  ARG A  31      23.768  31.345 -32.663  1.00 27.54           H  
ATOM    483  NH1 ARG A  31      26.869  32.059 -32.742  1.00 27.54           N  
ATOM    484 HH11 ARG A  31      27.129  31.646 -31.857  1.00 27.54           H  
ATOM    485 HH12 ARG A  31      27.523  32.639 -33.248  1.00 27.54           H  
ATOM    486  NH2 ARG A  31      25.241  32.635 -34.156  1.00 27.54           N  
ATOM    487 HH21 ARG A  31      24.268  32.629 -34.427  1.00 27.54           H  
ATOM    488 HH22 ARG A  31      25.910  33.189 -34.672  1.00 27.54           H  
ATOM    489  CZ  ARG A  31      25.614  31.986 -33.089  1.00 27.54           C  
ATOM    490  N   LEU A  32      23.609  28.015 -26.477  1.00 24.17           N  
ATOM    491  H   LEU A  32      23.379  28.998 -26.453  1.00 24.17           H  
ATOM    492  CA  LEU A  32      24.334  27.422 -25.345  1.00 24.17           C  
ATOM    493  HA  LEU A  32      25.244  26.957 -25.723  1.00 24.17           H  
ATOM    494  C   LEU A  32      23.567  26.293 -24.641  1.00 24.17           C  
ATOM    495  CB  LEU A  32      24.720  28.536 -24.356  1.00 24.17           C  
ATOM    496  HB2 LEU A  32      25.077  28.081 -23.433  1.00 24.17           H  
ATOM    497  HB3 LEU A  32      23.825  29.110 -24.115  1.00 24.17           H  
ATOM    498  O   LEU A  32      24.190  25.354 -24.151  1.00 24.17           O  
ATOM    499  CG  LEU A  32      25.811  29.491 -24.880  1.00 24.17           C  
ATOM    500  HG  LEU A  32      25.532  29.862 -25.866  1.00 24.17           H  
ATOM    501  CD1 LEU A  32      25.943  30.684 -23.937  1.00 24.17           C  
ATOM    502 HD11 LEU A  32      26.225  30.351 -22.938  1.00 24.17           H  
ATOM    503 HD12 LEU A  32      26.699  31.372 -24.317  1.00 24.17           H  
ATOM    504 HD13 LEU A  32      24.994  31.217 -23.887  1.00 24.17           H  
ATOM    505  CD2 LEU A  32      27.179  28.807 -24.972  1.00 24.17           C  
ATOM    506 HD21 LEU A  32      27.463  28.403 -24.000  1.00 24.17           H  
ATOM    507 HD22 LEU A  32      27.928  29.534 -25.288  1.00 24.17           H  
ATOM    508 HD23 LEU A  32      27.155  28.002 -25.706  1.00 24.17           H  
ATOM    509  N   MET A  33      22.232  26.351 -24.622  1.00 24.87           N  
ATOM    510  H   MET A  33      21.778  27.140 -25.060  1.00 24.87           H  
ATOM    511  CA  MET A  33      21.393  25.282 -24.058  1.00 24.87           C  
ATOM    512  HA  MET A  33      21.861  24.913 -23.145  1.00 24.87           H  
ATOM    513  C   MET A  33      21.277  24.063 -24.986  1.00 24.87           C  
ATOM    514  CB  MET A  33      20.004  25.832 -23.694  1.00 24.87           C  
ATOM    515  HB2 MET A  33      19.336  25.001 -23.468  1.00 24.87           H  
ATOM    516  HB3 MET A  33      19.594  26.376 -24.545  1.00 24.87           H  
ATOM    517  O   MET A  33      20.933  22.976 -24.529  1.00 24.87           O  
ATOM    518  CG  MET A  33      20.045  26.752 -22.468  1.00 24.87           C  
ATOM    519  HG2 MET A  33      20.736  27.573 -22.658  1.00 24.87           H  
ATOM    520  HG3 MET A  33      19.050  27.176 -22.332  1.00 24.87           H  
ATOM    521  SD  MET A  33      20.520  25.924 -20.923  1.00 24.87           S  
ATOM    522  CE  MET A  33      20.358  27.307 -19.763  1.00 24.87           C  
ATOM    523  HE1 MET A  33      20.615  26.971 -18.759  1.00 24.87           H  
ATOM    524  HE2 MET A  33      19.330  27.668 -19.767  1.00 24.87           H  
ATOM    525  HE3 MET A  33      21.028  28.114 -20.058  1.00 24.87           H  
ATOM    526  N   ALA A  34      21.637  24.201 -26.267  1.00 26.93           N  
ATOM    527  H   ALA A  34      21.960  25.104 -26.584  1.00 26.93           H  
ATOM    528  CA  ALA A  34      21.723  23.096 -27.218  1.00 26.93           C  
ATOM    529  HA  ALA A  34      20.904  22.411 -26.999  1.00 26.93           H  
ATOM    530  C   ALA A  34      23.019  22.271 -27.051  1.00 26.93           C  
ATOM    531  CB  ALA A  34      21.488  23.629 -28.637  1.00 26.93           C  
ATOM    532  HB1 ALA A  34      20.560  24.200 -28.671  1.00 26.93           H  
ATOM    533  HB2 ALA A  34      22.318  24.270 -28.937  1.00 26.93           H  
ATOM    534  HB3 ALA A  34      21.418  22.794 -29.334  1.00 26.93           H  
ATOM    535  O   ALA A  34      23.609  21.801 -28.029  1.00 26.93           O  
ATOM    536  N   THR A  35      23.452  22.036 -25.804  1.00 29.08           N  
ATOM    537  H   THR A  35      22.921  22.434 -25.042  1.00 29.08           H  
ATOM    538  CA  THR A  35      24.296  20.874 -25.492  1.00 29.08           C  
ATOM    539  HA  THR A  35      25.282  21.017 -25.934  1.00 29.08           H  
ATOM    540  C   THR A  35      23.652  19.636 -26.098  1.00 29.08           C  
ATOM    541  CB  THR A  35      24.439  20.628 -23.980  1.00 29.08           C  
ATOM    542  HB  THR A  35      24.751  19.596 -23.817  1.00 29.08           H  
ATOM    543  O   THR A  35      22.437  19.471 -25.982  1.00 29.08           O  
ATOM    544  CG2 THR A  35      25.489  21.542 -23.358  1.00 29.08           C  
ATOM    545 HG21 THR A  35      25.201  22.583 -23.498  1.00 29.08           H  
ATOM    546 HG22 THR A  35      26.459  21.367 -23.824  1.00 29.08           H  
ATOM    547 HG23 THR A  35      25.562  21.331 -22.291  1.00 29.08           H  
ATOM    548  OG1 THR A  35      23.234  20.857 -23.288  1.00 29.08           O  
ATOM    549  HG1 THR A  35      22.505  20.511 -23.808  1.00 29.08           H  
ATOM    550  N   LYS A  36      24.445  18.763 -26.733  1.00 29.60           N  
ATOM    551  H   LYS A  36      25.433  18.963 -26.796  1.00 29.60           H  
ATOM    552  CA  LYS A  36      23.928  17.520 -27.314  1.00 29.60           C  
ATOM    553  HA  LYS A  36      23.217  17.760 -28.104  1.00 29.60           H  
ATOM    554  C   LYS A  36      23.183  16.729 -26.241  1.00 29.60           C  
ATOM    555  CB  LYS A  36      25.054  16.647 -27.898  1.00 29.60           C  
ATOM    556  HB2 LYS A  36      25.847  16.539 -27.158  1.00 29.60           H  
ATOM    557  HB3 LYS A  36      24.642  15.657 -28.090  1.00 29.60           H  
ATOM    558  O   LYS A  36      23.809  16.062 -25.419  1.00 29.60           O  
ATOM    559  CG  LYS A  36      25.648  17.172 -29.212  1.00 29.60           C  
ATOM    560  HG2 LYS A  36      26.134  18.132 -29.039  1.00 29.60           H  
ATOM    561  HG3 LYS A  36      24.852  17.298 -29.946  1.00 29.60           H  
ATOM    562  CD  LYS A  36      26.674  16.157 -29.740  1.00 29.60           C  
ATOM    563  HD2 LYS A  36      27.466  16.038 -29.000  1.00 29.60           H  
ATOM    564  HD3 LYS A  36      26.178  15.196 -29.880  1.00 29.60           H  
ATOM    565  CE  LYS A  36      27.281  16.609 -31.072  1.00 29.60           C  
ATOM    566  HE2 LYS A  36      27.764  17.575 -30.923  1.00 29.60           H  
ATOM    567  HE3 LYS A  36      26.475  16.746 -31.793  1.00 29.60           H  
ATOM    568  NZ  LYS A  36      28.261  15.615 -31.578  1.00 29.60           N  
ATOM    569  HZ1 LYS A  36      29.009  15.482 -30.913  1.00 29.60           H  
ATOM    570  HZ2 LYS A  36      28.662  15.919 -32.454  1.00 29.60           H  
ATOM    571  HZ3 LYS A  36      27.813  14.722 -31.728  1.00 29.60           H  
ATOM    572  N   PHE A  37      21.855  16.733 -26.316  1.00 32.41           N  
ATOM    573  H   PHE A  37      21.407  17.406 -26.921  1.00 32.41           H  
ATOM    574  CA  PHE A  37      21.070  15.624 -25.811  1.00 32.41           C  
ATOM    575  HA  PHE A  37      21.287  15.450 -24.758  1.00 32.41           H  
ATOM    576  C   PHE A  37      21.528  14.402 -26.618  1.00 32.41           C  
ATOM    577  CB  PHE A  37      19.558  15.898 -25.968  1.00 32.41           C  
ATOM    578  HB2 PHE A  37      19.374  16.371 -26.933  1.00 32.41           H  
ATOM    579  HB3 PHE A  37      19.053  14.932 -25.996  1.00 32.41           H  
ATOM    580  O   PHE A  37      21.045  14.161 -27.723  1.00 32.41           O  
ATOM    581  CG  PHE A  37      18.895  16.733 -24.877  1.00 32.41           C  
ATOM    582  CD1 PHE A  37      17.829  16.189 -24.129  1.00 32.41           C  
ATOM    583  HD1 PHE A  37      17.499  15.178 -24.313  1.00 32.41           H  
ATOM    584  CD2 PHE A  37      19.289  18.065 -24.641  1.00 32.41           C  
ATOM    585  HD2 PHE A  37      20.089  18.509 -25.215  1.00 32.41           H  
ATOM    586  CE1 PHE A  37      17.168  16.967 -23.160  1.00 32.41           C  
ATOM    587  HE1 PHE A  37      16.338  16.554 -22.607  1.00 32.41           H  
ATOM    588  CE2 PHE A  37      18.639  18.837 -23.660  1.00 32.41           C  
ATOM    589  HE2 PHE A  37      18.949  19.857 -23.484  1.00 32.41           H  
ATOM    590  CZ  PHE A  37      17.579  18.289 -22.918  1.00 32.41           C  
ATOM    591  HZ  PHE A  37      17.076  18.886 -22.171  1.00 32.41           H  
ATOM    592  N   LYS A  38      22.459  13.616 -26.053  1.00 35.81           N  
ATOM    593  H   LYS A  38      22.917  13.980 -25.229  1.00 35.81           H  
ATOM    594  CA  LYS A  38      22.298  12.164 -26.132  1.00 35.81           C  
ATOM    595  HA  LYS A  38      22.427  11.802 -27.152  1.00 35.81           H  
ATOM    596  C   LYS A  38      20.855  11.938 -25.688  1.00 35.81           C  
ATOM    597  CB  LYS A  38      23.245  11.425 -25.161  1.00 35.81           C  
ATOM    598  HB2 LYS A  38      23.143  11.871 -24.171  1.00 35.81           H  
ATOM    599  HB3 LYS A  38      22.900  10.394 -25.085  1.00 35.81           H  
ATOM    600  O   LYS A  38      20.507  12.331 -24.571  1.00 35.81           O  
ATOM    601  CG  LYS A  38      24.740  11.388 -25.531  1.00 35.81           C  
ATOM    602  HG2 LYS A  38      24.870  10.852 -26.471  1.00 35.81           H  
ATOM    603  HG3 LYS A  38      25.121  12.404 -25.637  1.00 35.81           H  
ATOM    604  CD  LYS A  38      25.509  10.664 -24.404  1.00 35.81           C  
ATOM    605  HD2 LYS A  38      25.063   9.682 -24.244  1.00 35.81           H  
ATOM    606  HD3 LYS A  38      25.387  11.231 -23.481  1.00 35.81           H  
ATOM    607  CE  LYS A  38      27.010  10.471 -24.662  1.00 35.81           C  
ATOM    608  HE2 LYS A  38      27.461  11.434 -24.905  1.00 35.81           H  
ATOM    609  HE3 LYS A  38      27.131   9.797 -25.510  1.00 35.81           H  
ATOM    610  NZ  LYS A  38      27.678   9.895 -23.464  1.00 35.81           N  
ATOM    611  HZ1 LYS A  38      27.138   9.137 -23.071  1.00 35.81           H  
ATOM    612  HZ2 LYS A  38      28.627   9.579 -23.599  1.00 35.81           H  
ATOM    613  HZ3 LYS A  38      27.647  10.487 -22.646  1.00 35.81           H  
ATOM    614  N   SER A  39      19.998  11.428 -26.565  1.00 39.92           N  
ATOM    615  H   SER A  39      20.308  11.120 -27.476  1.00 39.92           H  
ATOM    616  CA  SER A  39      18.697  10.954 -26.119  1.00 39.92           C  
ATOM    617  HA  SER A  39      18.149  11.773 -25.653  1.00 39.92           H  
ATOM    618  C   SER A  39      18.989   9.891 -25.069  1.00 39.92           C  
ATOM    619  CB  SER A  39      17.854  10.414 -27.287  1.00 39.92           C  
ATOM    620  HB2 SER A  39      17.109   9.714 -26.907  1.00 39.92           H  
ATOM    621  HB3 SER A  39      17.330  11.248 -27.754  1.00 39.92           H  
ATOM    622  O   SER A  39      19.608   8.871 -25.362  1.00 39.92           O  
ATOM    623  OG  SER A  39      18.651   9.790 -28.278  1.00 39.92           O  
ATOM    624  HG  SER A  39      18.189   9.016 -28.608  1.00 39.92           H  
ATOM    625  N   SER A  40      18.610  10.155 -23.820  1.00 48.89           N  
ATOM    626  H   SER A  40      18.218  11.058 -23.594  1.00 48.89           H  
ATOM    627  CA  SER A  40      18.623   9.154 -22.759  1.00 48.89           C  
ATOM    628  HA  SER A  40      19.541   8.571 -22.825  1.00 48.89           H  
ATOM    629  C   SER A  40      17.450   8.211 -23.018  1.00 48.89           C  
ATOM    630  CB  SER A  40      18.594   9.830 -21.382  1.00 48.89           C  
ATOM    631  HB2 SER A  40      18.515   9.074 -20.601  1.00 48.89           H  
ATOM    632  HB3 SER A  40      19.520  10.388 -21.239  1.00 48.89           H  
ATOM    633  O   SER A  40      16.450   8.227 -22.299  1.00 48.89           O  
ATOM    634  OG  SER A  40      17.501  10.722 -21.302  1.00 48.89           O  
ATOM    635  HG  SER A  40      16.713  10.174 -21.339  1.00 48.89           H  
ATOM    636  N   GLU A  41      17.542   7.476 -24.129  1.00 55.15           N  
ATOM    637  H   GLU A  41      18.382   7.553 -24.684  1.00 55.15           H  
ATOM    638  CA  GLU A  41      16.578   6.460 -24.515  1.00 55.15           C  
ATOM    639  HA  GLU A  41      15.607   6.939 -24.639  1.00 55.15           H  
ATOM    640  C   GLU A  41      16.461   5.459 -23.371  1.00 55.15           C  
ATOM    641  CB  GLU A  41      16.951   5.784 -25.849  1.00 55.15           C  
ATOM    642  HB2 GLU A  41      16.207   5.017 -26.064  1.00 55.15           H  
ATOM    643  HB3 GLU A  41      17.932   5.314 -25.766  1.00 55.15           H  
ATOM    644  O   GLU A  41      17.432   5.168 -22.661  1.00 55.15           O  
ATOM    645  CG  GLU A  41      16.957   6.808 -26.996  1.00 55.15           C  
ATOM    646  HG2 GLU A  41      17.819   7.464 -26.873  1.00 55.15           H  
ATOM    647  HG3 GLU A  41      16.060   7.422 -26.908  1.00 55.15           H  
ATOM    648  CD  GLU A  41      17.002   6.201 -28.405  1.00 55.15           C  
ATOM    649  OE1 GLU A  41      16.479   6.892 -29.310  1.00 55.15           O  
ATOM    650  OE2 GLU A  41      17.578   5.108 -28.577  1.00 55.15           O  
ATOM    651  N   VAL A  42      15.237   4.985 -23.148  1.00 64.85           N  
ATOM    652  H   VAL A  42      14.499   5.207 -23.800  1.00 64.85           H  
ATOM    653  CA  VAL A  42      14.990   3.978 -22.120  1.00 64.85           C  
ATOM    654  HA  VAL A  42      15.334   4.378 -21.166  1.00 64.85           H  
ATOM    655  C   VAL A  42      15.810   2.745 -22.510  1.00 64.85           C  
ATOM    656  CB  VAL A  42      13.492   3.653 -22.005  1.00 64.85           C  
ATOM    657  HB  VAL A  42      13.117   3.290 -22.962  1.00 64.85           H  
ATOM    658  O   VAL A  42      15.623   2.263 -23.630  1.00 64.85           O  
ATOM    659  CG1 VAL A  42      13.244   2.584 -20.938  1.00 64.85           C  
ATOM    660 HG11 VAL A  42      13.702   1.642 -21.240  1.00 64.85           H  
ATOM    661 HG12 VAL A  42      12.175   2.416 -20.813  1.00 64.85           H  
ATOM    662 HG13 VAL A  42      13.679   2.902 -19.990  1.00 64.85           H  
ATOM    663  CG2 VAL A  42      12.685   4.901 -21.609  1.00 64.85           C  
ATOM    664 HG21 VAL A  42      12.778   5.669 -22.376  1.00 64.85           H  
ATOM    665 HG22 VAL A  42      11.633   4.633 -21.506  1.00 64.85           H  
ATOM    666 HG23 VAL A  42      13.052   5.293 -20.661  1.00 64.85           H  
ATOM    667  N   PRO A  43      16.726   2.257 -21.649  1.00 72.51           N  
ATOM    668  CA  PRO A  43      17.555   1.106 -21.980  1.00 72.51           C  
ATOM    669  HA  PRO A  43      18.186   1.352 -22.834  1.00 72.51           H  
ATOM    670  C   PRO A  43      16.661  -0.080 -22.344  1.00 72.51           C  
ATOM    671  CB  PRO A  43      18.443   0.844 -20.762  1.00 72.51           C  
ATOM    672  HB2 PRO A  43      18.591  -0.220 -20.581  1.00 72.51           H  
ATOM    673  HB3 PRO A  43      19.403   1.343 -20.898  1.00 72.51           H  
ATOM    674  O   PRO A  43      15.667  -0.357 -21.672  1.00 72.51           O  
ATOM    675  CG  PRO A  43      17.682   1.512 -19.619  1.00 72.51           C  
ATOM    676  HG2 PRO A  43      16.919   0.829 -19.244  1.00 72.51           H  
ATOM    677  HG3 PRO A  43      18.348   1.827 -18.815  1.00 72.51           H  
ATOM    678  CD  PRO A  43      17.003   2.699 -20.292  1.00 72.51           C  
ATOM    679  HD2 PRO A  43      17.682   3.551 -20.321  1.00 72.51           H  
ATOM    680  HD3 PRO A  43      16.091   2.952 -19.750  1.00 72.51           H  
ATOM    681  N   ASN A  44      16.986  -0.714 -23.467  1.00 68.05           N  
ATOM    682  H   ASN A  44      17.819  -0.422 -23.958  1.00 68.05           H  
ATOM    683  CA  ASN A  44      16.137  -1.694 -24.127  1.00 68.05           C  
ATOM    684  HA  ASN A  44      15.369  -2.046 -23.438  1.00 68.05           H  
ATOM    685  C   ASN A  44      16.999  -2.892 -24.535  1.00 68.05           C  
ATOM    686  CB  ASN A  44      15.448  -0.996 -25.313  1.00 68.05           C  
ATOM    687  HB2 ASN A  44      16.199  -0.701 -26.046  1.00 68.05           H  
ATOM    688  HB3 ASN A  44      14.943  -0.097 -24.961  1.00 68.05           H  
ATOM    689  O   ASN A  44      17.621  -2.888 -25.597  1.00 68.05           O  
ATOM    690  CG  ASN A  44      14.406  -1.874 -25.980  1.00 68.05           C  
ATOM    691  ND2 ASN A  44      14.226  -1.742 -27.272  1.00 68.05           N  
ATOM    692 HD21 ASN A  44      14.851  -1.147 -27.798  1.00 68.05           H  
ATOM    693 HD22 ASN A  44      13.590  -2.403 -27.694  1.00 68.05           H  
ATOM    694  OD1 ASN A  44      13.711  -2.660 -25.360  1.00 68.05           O  
ATOM    695  N   ARG A  45      17.089  -3.884 -23.644  1.00 76.30           N  
ATOM    696  H   ARG A  45      16.597  -3.771 -22.769  1.00 76.30           H  
ATOM    697  CA  ARG A  45      17.919  -5.082 -23.829  1.00 76.30           C  
ATOM    698  HA  ARG A  45      18.952  -4.764 -23.974  1.00 76.30           H  
ATOM    699  C   ARG A  45      17.528  -5.892 -25.056  1.00 76.30           C  
ATOM    700  CB  ARG A  45      17.831  -5.980 -22.590  1.00 76.30           C  
ATOM    701  HB2 ARG A  45      18.173  -6.987 -22.830  1.00 76.30           H  
ATOM    702  HB3 ARG A  45      16.792  -6.038 -22.266  1.00 76.30           H  
ATOM    703  O   ARG A  45      16.351  -6.086 -25.352  1.00 76.30           O  
ATOM    704  CG  ARG A  45      18.714  -5.425 -21.477  1.00 76.30           C  
ATOM    705  HG2 ARG A  45      19.758  -5.660 -21.684  1.00 76.30           H  
ATOM    706  HG3 ARG A  45      18.613  -4.340 -21.444  1.00 76.30           H  
ATOM    707  CD  ARG A  45      18.305  -6.030 -20.136  1.00 76.30           C  
ATOM    708  HD2 ARG A  45      17.230  -5.918 -19.998  1.00 76.30           H  
ATOM    709  HD3 ARG A  45      18.561  -7.089 -20.152  1.00 76.30           H  
ATOM    710  NE  ARG A  45      18.986  -5.322 -19.053  1.00 76.30           N  
ATOM    711  HE  ARG A  45      18.798  -4.331 -19.008  1.00 76.30           H  
ATOM    712  NH1 ARG A  45      20.221  -7.027 -18.163  1.00 76.30           N  
ATOM    713 HH11 ARG A  45      20.992  -7.320 -17.580  1.00 76.30           H  
ATOM    714 HH12 ARG A  45      19.539  -7.685 -18.512  1.00 76.30           H  
ATOM    715  NH2 ARG A  45      20.663  -4.879 -17.652  1.00 76.30           N  
ATOM    716 HH21 ARG A  45      21.504  -5.114 -17.144  1.00 76.30           H  
ATOM    717 HH22 ARG A  45      20.325  -3.930 -17.721  1.00 76.30           H  
ATOM    718  CZ  ARG A  45      19.955  -5.759 -18.288  1.00 76.30           C  
ATOM    719  N   GLU A  46      18.541  -6.459 -25.699  1.00 78.35           N  
ATOM    720  H   GLU A  46      19.485  -6.263 -25.397  1.00 78.35           H  
ATOM    721  CA  GLU A  46      18.354  -7.451 -26.749  1.00 78.35           C  
ATOM    722  HA  GLU A  46      17.645  -7.041 -27.468  1.00 78.35           H  
ATOM    723  C   GLU A  46      17.760  -8.754 -26.180  1.00 78.35           C  
ATOM    724  CB  GLU A  46      19.685  -7.667 -27.481  1.00 78.35           C  
ATOM    725  HB2 GLU A  46      20.398  -8.144 -26.809  1.00 78.35           H  
ATOM    726  HB3 GLU A  46      20.079  -6.696 -27.779  1.00 78.35           H  
ATOM    727  O   GLU A  46      18.175  -9.257 -25.130  1.00 78.35           O  
ATOM    728  CG  GLU A  46      19.498  -8.524 -28.739  1.00 78.35           C  
ATOM    729  HG2 GLU A  46      19.247  -9.543 -28.445  1.00 78.35           H  
ATOM    730  HG3 GLU A  46      18.660  -8.125 -29.311  1.00 78.35           H  
ATOM    731  CD  GLU A  46      20.758  -8.544 -29.614  1.00 78.35           C  
ATOM    732  OE1 GLU A  46      20.598  -8.394 -30.847  1.00 78.35           O  
ATOM    733  OE2 GLU A  46      21.856  -8.736 -29.048  1.00 78.35           O  
ATOM    734  N   LEU A  47      16.761  -9.305 -26.876  1.00 86.19           N  
ATOM    735  H   LEU A  47      16.491  -8.872 -27.747  1.00 86.19           H  
ATOM    736  CA  LEU A  47      16.040 -10.502 -26.448  1.00 86.19           C  
ATOM    737  HA  LEU A  47      16.116 -10.572 -25.363  1.00 86.19           H  
ATOM    738  C   LEU A  47      16.708 -11.754 -27.032  1.00 86.19           C  
ATOM    739  CB  LEU A  47      14.544 -10.333 -26.774  1.00 86.19           C  
ATOM    740  HB2 LEU A  47      14.254  -9.343 -26.421  1.00 86.19           H  
ATOM    741  HB3 LEU A  47      14.388 -10.358 -27.852  1.00 86.19           H  
ATOM    742  O   LEU A  47      16.416 -12.181 -28.149  1.00 86.19           O  
ATOM    743  CG  LEU A  47      13.640 -11.374 -26.078  1.00 86.19           C  
ATOM    744  HG  LEU A  47      14.057 -11.626 -25.103  1.00 86.19           H  
ATOM    745  CD1 LEU A  47      12.248 -10.785 -25.845  1.00 86.19           C  
ATOM    746 HD11 LEU A  47      11.624 -11.512 -25.324  1.00 86.19           H  
ATOM    747 HD12 LEU A  47      12.329  -9.895 -25.221  1.00 86.19           H  
ATOM    748 HD13 LEU A  47      11.791 -10.519 -26.798  1.00 86.19           H  
ATOM    749  CD2 LEU A  47      13.455 -12.660 -26.889  1.00 86.19           C  
ATOM    750 HD21 LEU A  47      12.737 -13.313 -26.393  1.00 86.19           H  
ATOM    751 HD22 LEU A  47      14.400 -13.200 -26.950  1.00 86.19           H  
ATOM    752 HD23 LEU A  47      13.109 -12.427 -27.895  1.00 86.19           H  
ATOM    753  N   ILE A  48      17.617 -12.340 -26.254  1.00 89.02           N  
ATOM    754  H   ILE A  48      17.845 -11.876 -25.387  1.00 89.02           H  
ATOM    755  CA  ILE A  48      18.352 -13.556 -26.615  1.00 89.02           C  
ATOM    756  HA  ILE A  48      18.548 -13.531 -27.687  1.00 89.02           H  
ATOM    757  C   ILE A  48      17.486 -14.782 -26.299  1.00 89.02           C  
ATOM    758  CB  ILE A  48      19.716 -13.624 -25.890  1.00 89.02           C  
ATOM    759  HB  ILE A  48      19.535 -13.751 -24.823  1.00 89.02           H  
ATOM    760  O   ILE A  48      17.224 -15.065 -25.130  1.00 89.02           O  
ATOM    761  CG1 ILE A  48      20.556 -12.337 -26.082  1.00 89.02           C  
ATOM    762 HG12 ILE A  48      20.884 -12.264 -27.119  1.00 89.02           H  
ATOM    763 HG13 ILE A  48      19.950 -11.457 -25.864  1.00 89.02           H  
ATOM    764  CG2 ILE A  48      20.490 -14.851 -26.415  1.00 89.02           C  
ATOM    765 HG21 ILE A  48      19.938 -15.770 -26.219  1.00 89.02           H  
ATOM    766 HG22 ILE A  48      21.459 -14.931 -25.922  1.00 89.02           H  
ATOM    767 HG23 ILE A  48      20.655 -14.755 -27.488  1.00 89.02           H  
ATOM    768  CD1 ILE A  48      21.779 -12.262 -25.159  1.00 89.02           C  
ATOM    769 HD11 ILE A  48      22.259 -11.291 -25.284  1.00 89.02           H  
ATOM    770 HD12 ILE A  48      22.503 -13.038 -25.406  1.00 89.02           H  
ATOM    771 HD13 ILE A  48      21.466 -12.366 -24.120  1.00 89.02           H  
ATOM    772  N   GLY A  49      17.059 -15.504 -27.339  1.00 91.77           N  
ATOM    773  H   GLY A  49      17.318 -15.173 -28.258  1.00 91.77           H  
ATOM    774  CA  GLY A  49      16.116 -16.627 -27.266  1.00 91.77           C  
ATOM    775  HA2 GLY A  49      15.259 -16.331 -26.661  1.00 91.77           H  
ATOM    776  HA3 GLY A  49      15.748 -16.826 -28.273  1.00 91.77           H  
ATOM    777  C   GLY A  49      16.670 -17.937 -26.681  1.00 91.77           C  
ATOM    778  O   GLY A  49      17.422 -17.952 -25.706  1.00 91.77           O  
ATOM    779  N   THR A  50      16.252 -19.070 -27.255  1.00 92.76           N  
ATOM    780  H   THR A  50      15.641 -19.008 -28.057  1.00 92.76           H  
ATOM    781  CA  THR A  50      16.424 -20.419 -26.676  1.00 92.76           C  
ATOM    782  HA  THR A  50      16.725 -20.307 -25.635  1.00 92.76           H  
ATOM    783  C   THR A  50      17.525 -21.275 -27.316  1.00 92.76           C  
ATOM    784  CB  THR A  50      15.085 -21.177 -26.651  1.00 92.76           C  
ATOM    785  HB  THR A  50      15.248 -22.216 -26.365  1.00 92.76           H  
ATOM    786  O   THR A  50      17.672 -22.440 -26.957  1.00 92.76           O  
ATOM    787  CG2 THR A  50      14.097 -20.568 -25.659  1.00 92.76           C  
ATOM    788 HG21 THR A  50      13.171 -21.142 -25.649  1.00 92.76           H  
ATOM    789 HG22 THR A  50      14.529 -20.604 -24.659  1.00 92.76           H  
ATOM    790 HG23 THR A  50      13.880 -19.531 -25.914  1.00 92.76           H  
ATOM    791  OG1 THR A  50      14.468 -21.135 -27.916  1.00 92.76           O  
ATOM    792  HG1 THR A  50      13.558 -21.417 -27.795  1.00 92.76           H  
ATOM    793  N   ASP A  51      18.355 -20.736 -28.215  1.00 92.02           N  
ATOM    794  H   ASP A  51      18.173 -19.794 -28.529  1.00 92.02           H  
ATOM    795  CA  ASP A  51      19.339 -21.529 -28.984  1.00 92.02           C  
ATOM    796  HA  ASP A  51      18.798 -22.267 -29.577  1.00 92.02           H  
ATOM    797  C   ASP A  51      20.349 -22.296 -28.103  1.00 92.02           C  
ATOM    798  CB  ASP A  51      20.084 -20.600 -29.953  1.00 92.02           C  
ATOM    799  HB2 ASP A  51      20.807 -21.185 -30.521  1.00 92.02           H  
ATOM    800  HB3 ASP A  51      20.628 -19.848 -29.381  1.00 92.02           H  
ATOM    801  O   ASP A  51      20.771 -23.415 -28.428  1.00 92.02           O  
ATOM    802  CG  ASP A  51      19.128 -19.919 -30.934  1.00 92.02           C  
ATOM    803  OD1 ASP A  51      18.255 -20.636 -31.471  1.00 92.02           O  
ATOM    804  OD2 ASP A  51      19.253 -18.688 -31.090  1.00 92.02           O  
ATOM    805  N   TYR A  52      20.670 -21.726 -26.935  1.00 91.92           N  
ATOM    806  H   TYR A  52      20.253 -20.825 -26.750  1.00 91.92           H  
ATOM    807  CA  TYR A  52      21.545 -22.298 -25.905  1.00 91.92           C  
ATOM    808  HA  TYR A  52      22.538 -22.421 -26.339  1.00 91.92           H  
ATOM    809  C   TYR A  52      21.088 -23.682 -25.397  1.00 91.92           C  
ATOM    810  CB  TYR A  52      21.648 -21.290 -24.744  1.00 91.92           C  
ATOM    811  HB2 TYR A  52      22.521 -21.556 -24.148  1.00 91.92           H  
ATOM    812  HB3 TYR A  52      21.837 -20.295 -25.146  1.00 91.92           H  
ATOM    813  O   TYR A  52      21.915 -24.510 -25.007  1.00 91.92           O  
ATOM    814  CG  TYR A  52      20.438 -21.229 -23.819  1.00 91.92           C  
ATOM    815  CD1 TYR A  52      19.304 -20.455 -24.144  1.00 91.92           C  
ATOM    816  HD1 TYR A  52      19.284 -19.858 -25.044  1.00 91.92           H  
ATOM    817  CD2 TYR A  52      20.462 -21.955 -22.612  1.00 91.92           C  
ATOM    818  HD2 TYR A  52      21.338 -22.528 -22.345  1.00 91.92           H  
ATOM    819  CE1 TYR A  52      18.191 -20.435 -23.278  1.00 91.92           C  
ATOM    820  HE1 TYR A  52      17.318 -19.839 -23.502  1.00 91.92           H  
ATOM    821  CE2 TYR A  52      19.359 -21.924 -21.740  1.00 91.92           C  
ATOM    822  HE2 TYR A  52      19.393 -22.451 -20.799  1.00 91.92           H  
ATOM    823  OH  TYR A  52      17.140 -21.211 -21.257  1.00 91.92           O  
ATOM    824  HH  TYR A  52      17.308 -21.718 -20.459  1.00 91.92           H  
ATOM    825  CZ  TYR A  52      18.212 -21.184 -22.084  1.00 91.92           C  
ATOM    826  N   VAL A  53      19.780 -23.961 -25.444  1.00 94.88           N  
ATOM    827  H   VAL A  53      19.173 -23.245 -25.818  1.00 94.88           H  
ATOM    828  CA  VAL A  53      19.138 -25.195 -24.957  1.00 94.88           C  
ATOM    829  HA  VAL A  53      19.329 -25.306 -23.889  1.00 94.88           H  
ATOM    830  C   VAL A  53      19.667 -26.443 -25.666  1.00 94.88           C  
ATOM    831  CB  VAL A  53      17.615 -25.076 -25.188  1.00 94.88           C  
ATOM    832  HB  VAL A  53      17.445 -24.816 -26.233  1.00 94.88           H  
ATOM    833  O   VAL A  53      19.847 -27.493 -25.044  1.00 94.88           O  
ATOM    834  CG1 VAL A  53      16.830 -26.364 -24.934  1.00 94.88           C  
ATOM    835 HG11 VAL A  53      16.966 -26.676 -23.899  1.00 94.88           H  
ATOM    836 HG12 VAL A  53      15.771 -26.188 -25.125  1.00 94.88           H  
ATOM    837 HG13 VAL A  53      17.157 -27.158 -25.606  1.00 94.88           H  
ATOM    838  CG2 VAL A  53      17.010 -23.986 -24.295  1.00 94.88           C  
ATOM    839 HG21 VAL A  53      17.535 -23.039 -24.422  1.00 94.88           H  
ATOM    840 HG22 VAL A  53      15.969 -23.828 -24.578  1.00 94.88           H  
ATOM    841 HG23 VAL A  53      17.066 -24.279 -23.247  1.00 94.88           H  
ATOM    842  N   SER A  54      19.919 -26.333 -26.972  1.00 93.02           N  
ATOM    843  H   SER A  54      19.831 -25.410 -27.372  1.00 93.02           H  
ATOM    844  CA  SER A  54      20.162 -27.456 -27.889  1.00 93.02           C  
ATOM    845  HA  SER A  54      19.248 -28.046 -27.957  1.00 93.02           H  
ATOM    846  C   SER A  54      21.277 -28.408 -27.422  1.00 93.02           C  
ATOM    847  CB  SER A  54      20.464 -26.892 -29.285  1.00 93.02           C  
ATOM    848  HB2 SER A  54      20.693 -27.715 -29.962  1.00 93.02           H  
ATOM    849  HB3 SER A  54      19.589 -26.363 -29.662  1.00 93.02           H  
ATOM    850  O   SER A  54      21.051 -29.612 -27.268  1.00 93.02           O  
ATOM    851  OG  SER A  54      21.565 -25.997 -29.242  1.00 93.02           O  
ATOM    852  HG  SER A  54      21.250 -25.102 -29.099  1.00 93.02           H  
ATOM    853  N   LYS A  55      22.467 -27.868 -27.122  1.00 91.88           N  
ATOM    854  H   LYS A  55      22.561 -26.879 -27.305  1.00 91.88           H  
ATOM    855  CA  LYS A  55      23.621 -28.624 -26.598  1.00 91.88           C  
ATOM    856  HA  LYS A  55      23.845 -29.450 -27.273  1.00 91.88           H  
ATOM    857  C   LYS A  55      23.344 -29.264 -25.234  1.00 91.88           C  
ATOM    858  CB  LYS A  55      24.848 -27.695 -26.492  1.00 91.88           C  
ATOM    859  HB2 LYS A  55      25.468 -28.026 -25.659  1.00 91.88           H  
ATOM    860  HB3 LYS A  55      24.523 -26.677 -26.276  1.00 91.88           H  
ATOM    861  O   LYS A  55      23.777 -30.388 -24.985  1.00 91.88           O  
ATOM    862  CG  LYS A  55      25.723 -27.714 -27.754  1.00 91.88           C  
ATOM    863  HG2 LYS A  55      26.092 -28.727 -27.912  1.00 91.88           H  
ATOM    864  HG3 LYS A  55      25.129 -27.413 -28.617  1.00 91.88           H  
ATOM    865  CD  LYS A  55      26.914 -26.757 -27.592  1.00 91.88           C  
ATOM    866  HD2 LYS A  55      27.421 -26.967 -26.650  1.00 91.88           H  
ATOM    867  HD3 LYS A  55      26.537 -25.735 -27.566  1.00 91.88           H  
ATOM    868  CE  LYS A  55      27.914 -26.914 -28.745  1.00 91.88           C  
ATOM    869  HE2 LYS A  55      27.376 -26.795 -29.686  1.00 91.88           H  
ATOM    870  HE3 LYS A  55      28.321 -27.925 -28.719  1.00 91.88           H  
ATOM    871  NZ  LYS A  55      29.010 -25.914 -28.658  1.00 91.88           N  
ATOM    872  HZ1 LYS A  55      29.513 -26.001 -27.787  1.00 91.88           H  
ATOM    873  HZ2 LYS A  55      28.636 -24.977 -28.710  1.00 91.88           H  
ATOM    874  HZ3 LYS A  55      29.663 -26.028 -29.419  1.00 91.88           H  
ATOM    875  N   ILE A  56      22.637 -28.556 -24.355  1.00 92.59           N  
ATOM    876  H   ILE A  56      22.252 -27.672 -24.655  1.00 92.59           H  
ATOM    877  CA  ILE A  56      22.427 -28.965 -22.959  1.00 92.59           C  
ATOM    878  HA  ILE A  56      23.371 -29.338 -22.561  1.00 92.59           H  
ATOM    879  C   ILE A  56      21.422 -30.126 -22.897  1.00 92.59           C  
ATOM    880  CB  ILE A  56      22.003 -27.747 -22.103  1.00 92.59           C  
ATOM    881  HB  ILE A  56      21.044 -27.384 -22.472  1.00 92.59           H  
ATOM    882  O   ILE A  56      21.683 -31.144 -22.256  1.00 92.59           O  
ATOM    883  CG1 ILE A  56      23.037 -26.594 -22.191  1.00 92.59           C  
ATOM    884 HG12 ILE A  56      23.333 -26.429 -23.227  1.00 92.59           H  
ATOM    885 HG13 ILE A  56      23.932 -26.861 -21.630  1.00 92.59           H  
ATOM    886  CG2 ILE A  56      21.838 -28.185 -20.637  1.00 92.59           C  
ATOM    887 HG21 ILE A  56      21.050 -28.932 -20.543  1.00 92.59           H  
ATOM    888 HG22 ILE A  56      22.772 -28.597 -20.254  1.00 92.59           H  
ATOM    889 HG23 ILE A  56      21.553 -27.338 -20.013  1.00 92.59           H  
ATOM    890  CD1 ILE A  56      22.509 -25.245 -21.688  1.00 92.59           C  
ATOM    891 HD11 ILE A  56      22.277 -25.287 -20.624  1.00 92.59           H  
ATOM    892 HD12 ILE A  56      23.267 -24.478 -21.848  1.00 92.59           H  
ATOM    893 HD13 ILE A  56      21.612 -24.972 -22.245  1.00 92.59           H  
ATOM    894  N   VAL A  57      20.318 -30.037 -23.645  1.00 90.91           N  
ATOM    895  H   VAL A  57      20.154 -29.179 -24.151  1.00 90.91           H  
ATOM    896  CA  VAL A  57      19.314 -31.112 -23.737  1.00 90.91           C  
ATOM    897  HA  VAL A  57      19.036 -31.401 -22.724  1.00 90.91           H  
ATOM    898  C   VAL A  57      19.878 -32.370 -24.408  1.00 90.91           C  
ATOM    899  CB  VAL A  57      18.044 -30.604 -24.450  1.00 90.91           C  
ATOM    900  HB  VAL A  57      18.322 -30.142 -25.397  1.00 90.91           H  
ATOM    901  O   VAL A  57      19.509 -33.477 -24.011  1.00 90.91           O  
ATOM    902  CG1 VAL A  57      17.020 -31.715 -24.733  1.00 90.91           C  
ATOM    903 HG11 VAL A  57      16.774 -32.240 -23.810  1.00 90.91           H  
ATOM    904 HG12 VAL A  57      16.114 -31.275 -25.151  1.00 90.91           H  
ATOM    905 HG13 VAL A  57      17.421 -32.418 -25.463  1.00 90.91           H  
ATOM    906  CG2 VAL A  57      17.338 -29.566 -23.572  1.00 90.91           C  
ATOM    907 HG21 VAL A  57      18.007 -28.734 -23.354  1.00 90.91           H  
ATOM    908 HG22 VAL A  57      17.015 -30.010 -22.631  1.00 90.91           H  
ATOM    909 HG23 VAL A  57      16.465 -29.169 -24.090  1.00 90.91           H  
ATOM    910  N   ALA A  58      20.796 -32.234 -25.373  1.00 88.65           N  
ATOM    911  H   ALA A  58      21.029 -31.306 -25.698  1.00 88.65           H  
ATOM    912  CA  ALA A  58      21.495 -33.376 -25.967  1.00 88.65           C  
ATOM    913  HA  ALA A  58      20.752 -34.090 -26.323  1.00 88.65           H  
ATOM    914  C   ALA A  58      22.375 -34.114 -24.937  1.00 88.65           C  
ATOM    915  CB  ALA A  58      22.299 -32.887 -27.178  1.00 88.65           C  
ATOM    916  HB1 ALA A  58      21.632 -32.412 -27.898  1.00 88.65           H  
ATOM    917  HB2 ALA A  58      22.790 -33.735 -27.656  1.00 88.65           H  
ATOM    918  HB3 ALA A  58      23.056 -32.167 -26.866  1.00 88.65           H  
ATOM    919  O   ALA A  58      22.263 -35.332 -24.799  1.00 88.65           O  
ATOM    920  N   LYS A  59      23.176 -33.374 -24.154  1.00 87.26           N  
ATOM    921  H   LYS A  59      23.206 -32.380 -24.326  1.00 87.26           H  
ATOM    922  CA  LYS A  59      23.996 -33.906 -23.045  1.00 87.26           C  
ATOM    923  HA  LYS A  59      24.698 -34.638 -23.444  1.00 87.26           H  
ATOM    924  C   LYS A  59      23.131 -34.642 -22.008  1.00 87.26           C  
ATOM    925  CB  LYS A  59      24.786 -32.723 -22.448  1.00 87.26           C  
ATOM    926  HB2 LYS A  59      25.268 -32.191 -23.268  1.00 87.26           H  
ATOM    927  HB3 LYS A  59      24.072 -32.037 -21.992  1.00 87.26           H  
ATOM    928  O   LYS A  59      23.470 -35.751 -21.602  1.00 87.26           O  
ATOM    929  CG  LYS A  59      25.870 -33.055 -21.402  1.00 87.26           C  
ATOM    930  HG2 LYS A  59      26.655 -33.659 -21.857  1.00 87.26           H  
ATOM    931  HG3 LYS A  59      25.423 -33.608 -20.576  1.00 87.26           H  
ATOM    932  CD  LYS A  59      26.460 -31.727 -20.875  1.00 87.26           C  
ATOM    933  HD2 LYS A  59      25.632 -31.110 -20.527  1.00 87.26           H  
ATOM    934  HD3 LYS A  59      26.945 -31.201 -21.697  1.00 87.26           H  
ATOM    935  CE  LYS A  59      27.454 -31.866 -19.710  1.00 87.26           C  
ATOM    936  HE2 LYS A  59      28.369 -32.336 -20.071  1.00 87.26           H  
ATOM    937  HE3 LYS A  59      27.012 -32.523 -18.962  1.00 87.26           H  
ATOM    938  NZ  LYS A  59      27.756 -30.538 -19.084  1.00 87.26           N  
ATOM    939  HZ1 LYS A  59      28.330 -30.627 -18.258  1.00 87.26           H  
ATOM    940  HZ2 LYS A  59      28.219 -29.904 -19.719  1.00 87.26           H  
ATOM    941  HZ3 LYS A  59      26.934 -30.034 -18.781  1.00 87.26           H  
ATOM    942  N   GLU A  60      21.971 -34.084 -21.656  1.00 86.67           N  
ATOM    943  H   GLU A  60      21.783 -33.144 -21.975  1.00 86.67           H  
ATOM    944  CA  GLU A  60      21.020 -34.712 -20.725  1.00 86.67           C  
ATOM    945  HA  GLU A  60      21.568 -35.018 -19.834  1.00 86.67           H  
ATOM    946  C   GLU A  60      20.348 -35.973 -21.296  1.00 86.67           C  
ATOM    947  CB  GLU A  60      19.962 -33.676 -20.315  1.00 86.67           C  
ATOM    948  HB2 GLU A  60      20.469 -32.764 -20.003  1.00 86.67           H  
ATOM    949  HB3 GLU A  60      19.351 -33.439 -21.186  1.00 86.67           H  
ATOM    950  O   GLU A  60      20.111 -36.932 -20.564  1.00 86.67           O  
ATOM    951  CG  GLU A  60      19.028 -34.138 -19.181  1.00 86.67           C  
ATOM    952  HG2 GLU A  60      18.191 -33.441 -19.137  1.00 86.67           H  
ATOM    953  HG3 GLU A  60      18.600 -35.112 -19.422  1.00 86.67           H  
ATOM    954  CD  GLU A  60      19.698 -34.185 -17.800  1.00 86.67           C  
ATOM    955  OE1 GLU A  60      18.957 -34.235 -16.798  1.00 86.67           O  
ATOM    956  OE2 GLU A  60      20.944 -34.112 -17.719  1.00 86.67           O  
ATOM    957  N   LYS A  61      20.054 -36.024 -22.604  1.00 86.13           N  
ATOM    958  H   LYS A  61      20.254 -35.216 -23.176  1.00 86.13           H  
ATOM    959  CA  LYS A  61      19.563 -37.260 -23.241  1.00 86.13           C  
ATOM    960  HA  LYS A  61      18.756 -37.667 -22.631  1.00 86.13           H  
ATOM    961  C   LYS A  61      20.623 -38.366 -23.234  1.00 86.13           C  
ATOM    962  CB  LYS A  61      19.013 -36.988 -24.655  1.00 86.13           C  
ATOM    963  HB2 LYS A  61      18.969 -37.935 -25.192  1.00 86.13           H  
ATOM    964  HB3 LYS A  61      19.676 -36.314 -25.198  1.00 86.13           H  
ATOM    965  O   LYS A  61      20.267 -39.522 -23.026  1.00 86.13           O  
ATOM    966  CG  LYS A  61      17.591 -36.405 -24.589  1.00 86.13           C  
ATOM    967  HG2 LYS A  61      17.627 -35.400 -24.168  1.00 86.13           H  
ATOM    968  HG3 LYS A  61      16.996 -37.031 -23.924  1.00 86.13           H  
ATOM    969  CD  LYS A  61      16.890 -36.360 -25.957  1.00 86.13           C  
ATOM    970  HD2 LYS A  61      17.380 -35.629 -26.601  1.00 86.13           H  
ATOM    971  HD3 LYS A  61      16.949 -37.347 -26.416  1.00 86.13           H  
ATOM    972  CE  LYS A  61      15.415 -35.984 -25.737  1.00 86.13           C  
ATOM    973  HE2 LYS A  61      15.359 -34.951 -25.393  1.00 86.13           H  
ATOM    974  HE3 LYS A  61      15.024 -36.613 -24.937  1.00 86.13           H  
ATOM    975  NZ  LYS A  61      14.568 -36.175 -26.942  1.00 86.13           N  
ATOM    976  HZ1 LYS A  61      13.599 -36.018 -26.702  1.00 86.13           H  
ATOM    977  HZ2 LYS A  61      14.628 -37.130 -27.264  1.00 86.13           H  
ATOM    978  HZ3 LYS A  61      14.830 -35.546 -27.687  1.00 86.13           H  
ATOM    979  N   CYS A  62      21.907 -38.035 -23.381  1.00 84.45           N  
ATOM    980  H   CYS A  62      22.144 -37.080 -23.611  1.00 84.45           H  
ATOM    981  CA  CYS A  62      22.985 -39.014 -23.219  1.00 84.45           C  
ATOM    982  HA  CYS A  62      22.770 -39.877 -23.849  1.00 84.45           H  
ATOM    983  C   CYS A  62      23.077 -39.550 -21.779  1.00 84.45           C  
ATOM    984  CB  CYS A  62      24.314 -38.415 -23.693  1.00 84.45           C  
ATOM    985  HB2 CYS A  62      25.120 -39.111 -23.461  1.00 84.45           H  
ATOM    986  HB3 CYS A  62      24.505 -37.470 -23.184  1.00 84.45           H  
ATOM    987  O   CYS A  62      23.212 -40.757 -21.614  1.00 84.45           O  
ATOM    988  SG  CYS A  62      24.248 -38.164 -25.491  1.00 84.45           S  
ATOM    989  HG  CYS A  62      25.512 -37.759 -25.645  1.00 84.45           H  
ATOM    990  N   LEU A  63      22.924 -38.701 -20.754  1.00 81.93           N  
ATOM    991  H   LEU A  63      22.851 -37.714 -20.957  1.00 81.93           H  
ATOM    992  CA  LEU A  63      22.843 -39.128 -19.346  1.00 81.93           C  
ATOM    993  HA  LEU A  63      23.741 -39.692 -19.093  1.00 81.93           H  
ATOM    994  C   LEU A  63      21.655 -40.072 -19.088  1.00 81.93           C  
ATOM    995  CB  LEU A  63      22.761 -37.877 -18.446  1.00 81.93           C  
ATOM    996  HB2 LEU A  63      22.187 -37.104 -18.958  1.00 81.93           H  
ATOM    997  HB3 LEU A  63      22.220 -38.119 -17.531  1.00 81.93           H  
ATOM    998  O   LEU A  63      21.835 -41.162 -18.544  1.00 81.93           O  
ATOM    999  CG  LEU A  63      24.145 -37.325 -18.062  1.00 81.93           C  
ATOM   1000  HG  LEU A  63      24.834 -37.450 -18.897  1.00 81.93           H  
ATOM   1001  CD1 LEU A  63      24.068 -35.835 -17.731  1.00 81.93           C  
ATOM   1002 HD11 LEU A  63      25.049 -35.472 -17.423  1.00 81.93           H  
ATOM   1003 HD12 LEU A  63      23.740 -35.282 -18.612  1.00 81.93           H  
ATOM   1004 HD13 LEU A  63      23.349 -35.670 -16.929  1.00 81.93           H  
ATOM   1005  CD2 LEU A  63      24.694 -38.063 -16.839  1.00 81.93           C  
ATOM   1006 HD21 LEU A  63      25.688 -37.690 -16.594  1.00 81.93           H  
ATOM   1007 HD22 LEU A  63      24.766 -39.131 -17.048  1.00 81.93           H  
ATOM   1008 HD23 LEU A  63      24.035 -37.918 -15.982  1.00 81.93           H  
ATOM   1009  N   LEU A  64      20.455 -39.684 -19.535  1.00 81.99           N  
ATOM   1010  H   LEU A  64      20.388 -38.763 -19.944  1.00 81.99           H  
ATOM   1011  CA  LEU A  64      19.212 -40.447 -19.353  1.00 81.99           C  
ATOM   1012  HA  LEU A  64      19.095 -40.660 -18.291  1.00 81.99           H  
ATOM   1013  C   LEU A  64      19.223 -41.807 -20.091  1.00 81.99           C  
ATOM   1014  CB  LEU A  64      18.049 -39.546 -19.821  1.00 81.99           C  
ATOM   1015  HB2 LEU A  64      18.097 -39.487 -20.908  1.00 81.99           H  
ATOM   1016  HB3 LEU A  64      18.192 -38.540 -19.427  1.00 81.99           H  
ATOM   1017  O   LEU A  64      18.595 -42.757 -19.631  1.00 81.99           O  
ATOM   1018  CG  LEU A  64      16.645 -40.027 -19.404  1.00 81.99           C  
ATOM   1019  HG  LEU A  64      16.577 -41.108 -19.530  1.00 81.99           H  
ATOM   1020  CD1 LEU A  64      16.309 -39.708 -17.949  1.00 81.99           C  
ATOM   1021 HD11 LEU A  64      17.007 -40.231 -17.295  1.00 81.99           H  
ATOM   1022 HD12 LEU A  64      16.364 -38.635 -17.767  1.00 81.99           H  
ATOM   1023 HD13 LEU A  64      15.305 -40.062 -17.717  1.00 81.99           H  
ATOM   1024  CD2 LEU A  64      15.578 -39.357 -20.275  1.00 81.99           C  
ATOM   1025 HD21 LEU A  64      15.597 -38.276 -20.134  1.00 81.99           H  
ATOM   1026 HD22 LEU A  64      15.756 -39.593 -21.324  1.00 81.99           H  
ATOM   1027 HD23 LEU A  64      14.594 -39.743 -20.009  1.00 81.99           H  
ATOM   1028  N   ASN A  65      19.936 -41.912 -21.220  1.00 78.44           N  
ATOM   1029  H   ASN A  65      20.372 -41.077 -21.582  1.00 78.44           H  
ATOM   1030  CA  ASN A  65      20.112 -43.169 -21.958  1.00 78.44           C  
ATOM   1031  HA  ASN A  65      19.199 -43.762 -21.893  1.00 78.44           H  
ATOM   1032  C   ASN A  65      21.246 -44.034 -21.386  1.00 78.44           C  
ATOM   1033  CB  ASN A  65      20.396 -42.859 -23.440  1.00 78.44           C  
ATOM   1034  HB2 ASN A  65      21.218 -42.146 -23.510  1.00 78.44           H  
ATOM   1035  HB3 ASN A  65      20.709 -43.778 -23.936  1.00 78.44           H  
ATOM   1036  O   ASN A  65      21.054 -45.219 -21.127  1.00 78.44           O  
ATOM   1037  CG  ASN A  65      19.207 -42.328 -24.215  1.00 78.44           C  
ATOM   1038  ND2 ASN A  65      19.453 -41.656 -25.315  1.00 78.44           N  
ATOM   1039 HD21 ASN A  65      18.648 -41.331 -25.831  1.00 78.44           H  
ATOM   1040 HD22 ASN A  65      20.410 -41.485 -25.591  1.00 78.44           H  
ATOM   1041  OD1 ASN A  65      18.047 -42.532 -23.892  1.00 78.44           O  
ATOM   1042  N   GLY A  66      22.438 -43.451 -21.221  1.00 59.80           N  
ATOM   1043  H   GLY A  66      22.523 -42.460 -21.395  1.00 59.80           H  
ATOM   1044  CA  GLY A  66      23.671 -44.182 -20.923  1.00 59.80           C  
ATOM   1045  HA2 GLY A  66      23.803 -44.984 -21.649  1.00 59.80           H  
ATOM   1046  HA3 GLY A  66      24.514 -43.496 -21.005  1.00 59.80           H  
ATOM   1047  C   GLY A  66      23.697 -44.793 -19.526  1.00 59.80           C  
ATOM   1048  O   GLY A  66      24.229 -45.884 -19.351  1.00 59.80           O  
ATOM   1049  N   THR A  67      23.058 -44.149 -18.544  1.00 50.91           N  
ATOM   1050  H   THR A  67      22.610 -43.266 -18.742  1.00 50.91           H  
ATOM   1051  CA  THR A  67      22.994 -44.689 -17.178  1.00 50.91           C  
ATOM   1052  HA  THR A  67      24.013 -44.885 -16.845  1.00 50.91           H  
ATOM   1053  C   THR A  67      22.269 -46.031 -17.091  1.00 50.91           C  
ATOM   1054  CB  THR A  67      22.352 -43.704 -16.190  1.00 50.91           C  
ATOM   1055  HB  THR A  67      22.067 -44.251 -15.291  1.00 50.91           H  
ATOM   1056  O   THR A  67      22.641 -46.849 -16.257  1.00 50.91           O  
ATOM   1057  CG2 THR A  67      23.340 -42.619 -15.776  1.00 50.91           C  
ATOM   1058 HG21 THR A  67      24.262 -43.075 -15.415  1.00 50.91           H  
ATOM   1059 HG22 THR A  67      22.914 -42.027 -14.966  1.00 50.91           H  
ATOM   1060 HG23 THR A  67      23.571 -41.970 -16.621  1.00 50.91           H  
ATOM   1061  OG1 THR A  67      21.190 -43.104 -16.714  1.00 50.91           O  
ATOM   1062  HG1 THR A  67      21.455 -42.337 -17.227  1.00 50.91           H  
ATOM   1063  N   LEU A  68      21.286 -46.307 -17.956  1.00 42.83           N  
ATOM   1064  H   LEU A  68      21.067 -45.615 -18.659  1.00 42.83           H  
ATOM   1065  CA  LEU A  68      20.577 -47.597 -18.013  1.00 42.83           C  
ATOM   1066  HA  LEU A  68      20.366 -47.916 -16.992  1.00 42.83           H  
ATOM   1067  C   LEU A  68      21.407 -48.747 -18.627  1.00 42.83           C  
ATOM   1068  CB  LEU A  68      19.239 -47.402 -18.760  1.00 42.83           C  
ATOM   1069  HB2 LEU A  68      18.846 -48.373 -19.063  1.00 42.83           H  
ATOM   1070  HB3 LEU A  68      19.435 -46.838 -19.672  1.00 42.83           H  
ATOM   1071  O   LEU A  68      20.892 -49.858 -18.738  1.00 42.83           O  
ATOM   1072  CG  LEU A  68      18.150 -46.689 -17.939  1.00 42.83           C  
ATOM   1073  HG  LEU A  68      18.569 -45.803 -17.461  1.00 42.83           H  
ATOM   1074  CD1 LEU A  68      17.010 -46.249 -18.861  1.00 42.83           C  
ATOM   1075 HD11 LEU A  68      16.242 -45.743 -18.275  1.00 42.83           H  
ATOM   1076 HD12 LEU A  68      17.403 -45.543 -19.593  1.00 42.83           H  
ATOM   1077 HD13 LEU A  68      16.582 -47.111 -19.373  1.00 42.83           H  
ATOM   1078  CD2 LEU A  68      17.556 -47.604 -16.861  1.00 42.83           C  
ATOM   1079 HD21 LEU A  68      17.135 -48.499 -17.319  1.00 42.83           H  
ATOM   1080 HD22 LEU A  68      16.773 -47.074 -16.319  1.00 42.83           H  
ATOM   1081 HD23 LEU A  68      18.330 -47.900 -16.152  1.00 42.83           H  
ATOM   1082  N   LEU A  69      22.656 -48.494 -19.034  1.00 38.47           N  
ATOM   1083  H   LEU A  69      23.033 -47.575 -18.856  1.00 38.47           H  
ATOM   1084  CA  LEU A  69      23.575 -49.457 -19.650  1.00 38.47           C  
ATOM   1085  HA  LEU A  69      23.069 -50.419 -19.732  1.00 38.47           H  
ATOM   1086  C   LEU A  69      24.811 -49.739 -18.767  1.00 38.47           C  
ATOM   1087  CB  LEU A  69      23.912 -48.950 -21.075  1.00 38.47           C  
ATOM   1088  HB2 LEU A  69      23.848 -47.862 -21.090  1.00 38.47           H  
ATOM   1089  HB3 LEU A  69      24.936 -49.201 -21.352  1.00 38.47           H  
ATOM   1090  O   LEU A  69      24.869 -49.336 -17.610  1.00 38.47           O  
ATOM   1091  CG  LEU A  69      22.976 -49.527 -22.150  1.00 38.47           C  
ATOM   1092  HG  LEU A  69      21.939 -49.423 -21.831  1.00 38.47           H  
ATOM   1093  CD1 LEU A  69      23.156 -48.763 -23.463  1.00 38.47           C  
ATOM   1094 HD11 LEU A  69      24.187 -48.846 -23.807  1.00 38.47           H  
ATOM   1095 HD12 LEU A  69      22.911 -47.712 -23.307  1.00 38.47           H  
ATOM   1096 HD13 LEU A  69      22.486 -49.168 -24.221  1.00 38.47           H  
ATOM   1097  CD2 LEU A  69      23.275 -51.003 -22.432  1.00 38.47           C  
ATOM   1098 HD21 LEU A  69      22.616 -51.371 -23.218  1.00 38.47           H  
ATOM   1099 HD22 LEU A  69      24.311 -51.128 -22.747  1.00 38.47           H  
ATOM   1100 HD23 LEU A  69      23.107 -51.607 -21.540  1.00 38.47           H  
ATOM   1101  N   ASN A  70      25.769 -50.481 -19.333  1.00 36.38           N  
ATOM   1102  H   ASN A  70      25.563 -50.777 -20.277  1.00 36.38           H  
ATOM   1103  CA  ASN A  70      26.877 -51.231 -18.719  1.00 36.38           C  
ATOM   1104  HA  ASN A  70      26.448 -52.107 -18.233  1.00 36.38           H  
ATOM   1105  C   ASN A  70      27.768 -50.560 -17.649  1.00 36.38           C  
ATOM   1106  CB  ASN A  70      27.799 -51.719 -19.861  1.00 36.38           C  
ATOM   1107  HB2 ASN A  70      28.652 -52.237 -19.423  1.00 36.38           H  
ATOM   1108  HB3 ASN A  70      28.185 -50.858 -20.408  1.00 36.38           H  
ATOM   1109  O   ASN A  70      28.627 -51.256 -17.110  1.00 36.38           O  
ATOM   1110  CG  ASN A  70      27.171 -52.681 -20.851  1.00 36.38           C  
ATOM   1111  ND2 ASN A  70      27.976 -53.319 -21.666  1.00 36.38           N  
ATOM   1112 HD21 ASN A  70      28.977 -53.218 -21.573  1.00 36.38           H  
ATOM   1113 HD22 ASN A  70      27.540 -53.985 -22.287  1.00 36.38           H  
ATOM   1114  OD1 ASN A  70      25.968 -52.851 -20.946  1.00 36.38           O  
ATOM   1115  N   GLU A  71      27.630 -49.276 -17.309  1.00 35.21           N  
ATOM   1116  H   GLU A  71      26.828 -48.773 -17.660  1.00 35.21           H  
ATOM   1117  CA  GLU A  71      28.394 -48.677 -16.200  1.00 35.21           C  
ATOM   1118  HA  GLU A  71      29.380 -49.142 -16.192  1.00 35.21           H  
ATOM   1119  C   GLU A  71      27.802 -49.053 -14.827  1.00 35.21           C  
ATOM   1120  CB  GLU A  71      28.672 -47.175 -16.398  1.00 35.21           C  
ATOM   1121  HB2 GLU A  71      29.063 -46.782 -15.459  1.00 35.21           H  
ATOM   1122  HB3 GLU A  71      27.750 -46.649 -16.648  1.00 35.21           H  
ATOM   1123  O   GLU A  71      27.349 -48.217 -14.046  1.00 35.21           O  
ATOM   1124  CG  GLU A  71      29.735 -46.952 -17.493  1.00 35.21           C  
ATOM   1125  HG2 GLU A  71      30.553 -47.654 -17.331  1.00 35.21           H  
ATOM   1126  HG3 GLU A  71      29.290 -47.181 -18.461  1.00 35.21           H  
ATOM   1127  CD  GLU A  71      30.334 -45.533 -17.528  1.00 35.21           C  
ATOM   1128  OE1 GLU A  71      31.214 -45.314 -18.392  1.00 35.21           O  
ATOM   1129  OE2 GLU A  71      29.931 -44.678 -16.706  1.00 35.21           O  
ATOM   1130  N   GLN A  72      27.884 -50.351 -14.521  1.00 32.08           N  
ATOM   1131  H   GLN A  72      28.187 -50.964 -15.264  1.00 32.08           H  
ATOM   1132  CA  GLN A  72      28.003 -50.884 -13.165  1.00 32.08           C  
ATOM   1133  HA  GLN A  72      27.718 -50.123 -12.438  1.00 32.08           H  
ATOM   1134  C   GLN A  72      29.473 -51.266 -12.894  1.00 32.08           C  
ATOM   1135  CB  GLN A  72      27.069 -52.091 -12.968  1.00 32.08           C  
ATOM   1136  HB2 GLN A  72      27.361 -52.604 -12.052  1.00 32.08           H  
ATOM   1137  HB3 GLN A  72      27.189 -52.786 -13.799  1.00 32.08           H  
ATOM   1138  O   GLN A  72      29.837 -52.441 -12.976  1.00 32.08           O  
ATOM   1139  CG  GLN A  72      25.591 -51.707 -12.824  1.00 32.08           C  
ATOM   1140  HG2 GLN A  72      25.226 -51.279 -13.757  1.00 32.08           H  
ATOM   1141  HG3 GLN A  72      25.494 -50.960 -12.036  1.00 32.08           H  
ATOM   1142  CD  GLN A  72      24.738 -52.924 -12.470  1.00 32.08           C  
ATOM   1143  NE2 GLN A  72      23.810 -52.816 -11.544  1.00 32.08           N  
ATOM   1144 HE21 GLN A  72      23.746 -51.988 -10.969  1.00 32.08           H  
ATOM   1145 HE22 GLN A  72      23.368 -53.688 -11.293  1.00 32.08           H  
ATOM   1146  OE1 GLN A  72      24.882 -54.001 -13.017  1.00 32.08           O  
ATOM   1147  N   PRO A  73      30.360 -50.306 -12.565  1.00 31.50           N  
ATOM   1148  CA  PRO A  73      31.647 -50.632 -11.960  1.00 31.50           C  
ATOM   1149  HA  PRO A  73      32.172 -51.379 -12.555  1.00 31.50           H  
ATOM   1150  C   PRO A  73      31.409 -51.187 -10.542  1.00 31.50           C  
ATOM   1151  CB  PRO A  73      32.435 -49.316 -11.985  1.00 31.50           C  
ATOM   1152  HB2 PRO A  73      32.943 -49.222 -12.945  1.00 31.50           H  
ATOM   1153  HB3 PRO A  73      33.156 -49.248 -11.170  1.00 31.50           H  
ATOM   1154  O   PRO A  73      31.310 -50.413  -9.595  1.00 31.50           O  
ATOM   1155  CG  PRO A  73      31.352 -48.241 -11.882  1.00 31.50           C  
ATOM   1156  HG2 PRO A  73      31.668 -47.304 -12.340  1.00 31.50           H  
ATOM   1157  HG3 PRO A  73      31.081 -48.082 -10.839  1.00 31.50           H  
ATOM   1158  CD  PRO A  73      30.173 -48.861 -12.630  1.00 31.50           C  
ATOM   1159  HD2 PRO A  73      29.238 -48.552 -12.165  1.00 31.50           H  
ATOM   1160  HD3 PRO A  73      30.203 -48.540 -13.671  1.00 31.50           H  
ATOM   1161  N   GLN A  74      31.312 -52.519 -10.422  1.00 27.27           N  
ATOM   1162  H   GLN A  74      31.313 -53.031 -11.292  1.00 27.27           H  
ATOM   1163  CA  GLN A  74      30.895 -53.291  -9.232  1.00 27.27           C  
ATOM   1164  HA  GLN A  74      29.824 -53.478  -9.308  1.00 27.27           H  
ATOM   1165  C   GLN A  74      31.111 -52.606  -7.861  1.00 27.27           C  
ATOM   1166  CB  GLN A  74      31.615 -54.661  -9.214  1.00 27.27           C  
ATOM   1167  HB2 GLN A  74      32.687 -54.483  -9.294  1.00 27.27           H  
ATOM   1168  HB3 GLN A  74      31.428 -55.133  -8.250  1.00 27.27           H  
ATOM   1169  O   GLN A  74      30.189 -52.056  -7.269  1.00 27.27           O  
ATOM   1170  CG  GLN A  74      31.216 -55.684 -10.285  1.00 27.27           C  
ATOM   1171  HG2 GLN A  74      30.162 -55.936 -10.167  1.00 27.27           H  
ATOM   1172  HG3 GLN A  74      31.367 -55.267 -11.281  1.00 27.27           H  
ATOM   1173  CD  GLN A  74      32.070 -56.950 -10.150  1.00 27.27           C  
ATOM   1174  NE2 GLN A  74      31.484 -58.127 -10.119  1.00 27.27           N  
ATOM   1175 HE21 GLN A  74      32.067 -58.938  -9.967  1.00 27.27           H  
ATOM   1176 HE22 GLN A  74      30.479 -58.227 -10.115  1.00 27.27           H  
ATOM   1177  OE1 GLN A  74      33.288 -56.887 -10.063  1.00 27.27           O  
ATOM   1178  N   GLY A  75      32.327 -52.710  -7.313  1.00 25.84           N  
ATOM   1179  H   GLY A  75      33.039 -53.118  -7.902  1.00 25.84           H  
ATOM   1180  CA  GLY A  75      32.495 -52.921  -5.869  1.00 25.84           C  
ATOM   1181  HA2 GLY A  75      31.623 -53.456  -5.494  1.00 25.84           H  
ATOM   1182  HA3 GLY A  75      33.358 -53.568  -5.709  1.00 25.84           H  
ATOM   1183  C   GLY A  75      32.669 -51.687  -4.983  1.00 25.84           C  
ATOM   1184  O   GLY A  75      33.110 -51.833  -3.844  1.00 25.84           O  
ATOM   1185  N   LYS A  76      32.388 -50.464  -5.454  1.00 28.45           N  
ATOM   1186  H   LYS A  76      31.926 -50.412  -6.350  1.00 28.45           H  
ATOM   1187  CA  LYS A  76      32.460 -49.262  -4.593  1.00 28.45           C  
ATOM   1188  HA  LYS A  76      33.092 -49.504  -3.738  1.00 28.45           H  
ATOM   1189  C   LYS A  76      31.127 -48.958  -3.901  1.00 28.45           C  
ATOM   1190  CB  LYS A  76      33.144 -48.066  -5.286  1.00 28.45           C  
ATOM   1191  HB2 LYS A  76      32.870 -48.029  -6.340  1.00 28.45           H  
ATOM   1192  HB3 LYS A  76      32.813 -47.141  -4.813  1.00 28.45           H  
ATOM   1193  O   LYS A  76      30.580 -47.868  -4.051  1.00 28.45           O  
ATOM   1194  CG  LYS A  76      34.671 -48.155  -5.120  1.00 28.45           C  
ATOM   1195  HG2 LYS A  76      35.058 -48.963  -5.739  1.00 28.45           H  
ATOM   1196  HG3 LYS A  76      34.905 -48.372  -4.077  1.00 28.45           H  
ATOM   1197  CD  LYS A  76      35.360 -46.836  -5.489  1.00 28.45           C  
ATOM   1198  HD2 LYS A  76      35.219 -46.647  -6.553  1.00 28.45           H  
ATOM   1199  HD3 LYS A  76      34.907 -46.026  -4.917  1.00 28.45           H  
ATOM   1200  CE  LYS A  76      36.853 -46.928  -5.155  1.00 28.45           C  
ATOM   1201  HE2 LYS A  76      36.955 -47.187  -4.101  1.00 28.45           H  
ATOM   1202  HE3 LYS A  76      37.288 -47.739  -5.740  1.00 28.45           H  
ATOM   1203  NZ  LYS A  76      37.550 -45.650  -5.440  1.00 28.45           N  
ATOM   1204  HZ1 LYS A  76      37.459 -45.420  -6.419  1.00 28.45           H  
ATOM   1205  HZ2 LYS A  76      37.140 -44.902  -4.899  1.00 28.45           H  
ATOM   1206  HZ3 LYS A  76      38.531 -45.723  -5.214  1.00 28.45           H  
ATOM   1207  N   ARG A  77      30.687 -49.918  -3.077  1.00 26.09           N  
ATOM   1208  H   ARG A  77      31.186 -50.796  -3.102  1.00 26.09           H  
ATOM   1209  CA  ARG A  77      29.698 -49.750  -1.996  1.00 26.09           C  
ATOM   1210  HA  ARG A  77      28.681 -49.794  -2.388  1.00 26.09           H  
ATOM   1211  C   ARG A  77      29.889 -48.420  -1.259  1.00 26.09           C  
ATOM   1212  CB  ARG A  77      29.883 -50.882  -0.975  1.00 26.09           C  
ATOM   1213  HB2 ARG A  77      29.327 -50.619  -0.075  1.00 26.09           H  
ATOM   1214  HB3 ARG A  77      30.935 -50.938  -0.695  1.00 26.09           H  
ATOM   1215  O   ARG A  77      30.997 -48.120  -0.792  1.00 26.09           O  
ATOM   1216  CG  ARG A  77      29.415 -52.270  -1.429  1.00 26.09           C  
ATOM   1217  HG2 ARG A  77      28.375 -52.237  -1.755  1.00 26.09           H  
ATOM   1218  HG3 ARG A  77      30.043 -52.621  -2.248  1.00 26.09           H  
ATOM   1219  CD  ARG A  77      29.544 -53.210  -0.224  1.00 26.09           C  
ATOM   1220  HD2 ARG A  77      28.761 -52.965   0.493  1.00 26.09           H  
ATOM   1221  HD3 ARG A  77      30.504 -53.035   0.261  1.00 26.09           H  
ATOM   1222  NE  ARG A  77      29.499 -54.621  -0.624  1.00 26.09           N  
ATOM   1223  HE  ARG A  77      29.703 -54.816  -1.594  1.00 26.09           H  
ATOM   1224  NH1 ARG A  77      28.682 -55.586   1.287  1.00 26.09           N  
ATOM   1225 HH11 ARG A  77      28.126 -54.749   1.389  1.00 26.09           H  
ATOM   1226 HH12 ARG A  77      28.398 -56.416   1.787  1.00 26.09           H  
ATOM   1227  NH2 ARG A  77      29.488 -56.867  -0.348  1.00 26.09           N  
ATOM   1228 HH21 ARG A  77      29.892 -56.888  -1.274  1.00 26.09           H  
ATOM   1229 HH22 ARG A  77      29.286 -57.720   0.154  1.00 26.09           H  
ATOM   1230  CZ  ARG A  77      29.221 -55.679   0.110  1.00 26.09           C  
ATOM   1231  N   ILE A  78      28.833 -47.617  -1.135  1.00 26.17           N  
ATOM   1232  H   ILE A  78      27.931 -47.995  -1.387  1.00 26.17           H  
ATOM   1233  CA  ILE A  78      28.892 -46.284  -0.508  1.00 26.17           C  
ATOM   1234  HA  ILE A  78      29.941 -46.011  -0.396  1.00 26.17           H  
ATOM   1235  C   ILE A  78      28.332 -46.371   0.918  1.00 26.17           C  
ATOM   1236  CB  ILE A  78      28.277 -45.168  -1.394  1.00 26.17           C  
ATOM   1237  HB  ILE A  78      27.204 -45.336  -1.483  1.00 26.17           H  
ATOM   1238  O   ILE A  78      27.258 -45.856   1.200  1.00 26.17           O  
ATOM   1239  CG1 ILE A  78      28.904 -45.189  -2.812  1.00 26.17           C  
ATOM   1240 HG12 ILE A  78      29.990 -45.160  -2.729  1.00 26.17           H  
ATOM   1241 HG13 ILE A  78      28.631 -46.127  -3.296  1.00 26.17           H  
ATOM   1242  CG2 ILE A  78      28.515 -43.782  -0.751  1.00 26.17           C  
ATOM   1243 HG21 ILE A  78      28.125 -43.748   0.267  1.00 26.17           H  
ATOM   1244 HG22 ILE A  78      29.580 -43.552  -0.733  1.00 26.17           H  
ATOM   1245 HG23 ILE A  78      27.983 -43.012  -1.310  1.00 26.17           H  
ATOM   1246  CD1 ILE A  78      28.459 -44.057  -3.751  1.00 26.17           C  
ATOM   1247 HD11 ILE A  78      28.832 -44.259  -4.755  1.00 26.17           H  
ATOM   1248 HD12 ILE A  78      28.863 -43.101  -3.419  1.00 26.17           H  
ATOM   1249 HD13 ILE A  78      27.370 -44.009  -3.782  1.00 26.17           H  
ATOM   1250  N   ARG A  79      29.137 -47.007   1.785  1.00 26.19           N  
ATOM   1251  H   ARG A  79      29.879 -47.494   1.305  1.00 26.19           H  
ATOM   1252  CA  ARG A  79      29.082 -47.278   3.249  1.00 26.19           C  
ATOM   1253  HA  ARG A  79      28.934 -48.352   3.363  1.00 26.19           H  
ATOM   1254  C   ARG A  79      28.018 -46.673   4.195  1.00 26.19           C  
ATOM   1255  CB  ARG A  79      30.447 -46.870   3.841  1.00 26.19           C  
ATOM   1256  HB2 ARG A  79      30.364 -46.808   4.926  1.00 26.19           H  
ATOM   1257  HB3 ARG A  79      30.709 -45.875   3.482  1.00 26.19           H  
ATOM   1258  O   ARG A  79      27.968 -47.114   5.341  1.00 26.19           O  
ATOM   1259  CG  ARG A  79      31.589 -47.844   3.541  1.00 26.19           C  
ATOM   1260  HG2 ARG A  79      31.296 -48.847   3.852  1.00 26.19           H  
ATOM   1261  HG3 ARG A  79      31.819 -47.844   2.476  1.00 26.19           H  
ATOM   1262  CD  ARG A  79      32.810 -47.389   4.352  1.00 26.19           C  
ATOM   1263  HD2 ARG A  79      32.502 -47.252   5.389  1.00 26.19           H  
ATOM   1264  HD3 ARG A  79      33.157 -46.433   3.958  1.00 26.19           H  
ATOM   1265  NE  ARG A  79      33.903 -48.373   4.311  1.00 26.19           N  
ATOM   1266  HE  ARG A  79      33.760 -49.172   3.710  1.00 26.19           H  
ATOM   1267  NH1 ARG A  79      35.255 -47.362   5.869  1.00 26.19           N  
ATOM   1268 HH11 ARG A  79      36.080 -47.374   6.452  1.00 26.19           H  
ATOM   1269 HH12 ARG A  79      34.562 -46.634   5.964  1.00 26.19           H  
ATOM   1270  NH2 ARG A  79      35.868 -49.313   4.971  1.00 26.19           N  
ATOM   1271 HH21 ARG A  79      36.690 -49.314   5.559  1.00 26.19           H  
ATOM   1272 HH22 ARG A  79      35.672 -50.108   4.380  1.00 26.19           H  
ATOM   1273  CZ  ARG A  79      35.001 -48.344   5.046  1.00 26.19           C  
ATOM   1274  N   THR A  80      27.306 -45.602   3.867  1.00 27.74           N  
ATOM   1275  H   THR A  80      27.275 -45.341   2.892  1.00 27.74           H  
ATOM   1276  CA  THR A  80      26.417 -44.898   4.809  1.00 27.74           C  
ATOM   1277  HA  THR A  80      26.892 -44.930   5.790  1.00 27.74           H  
ATOM   1278  C   THR A  80      25.059 -45.587   4.989  1.00 27.74           C  
ATOM   1279  CB  THR A  80      26.244 -43.415   4.447  1.00 27.74           C  
ATOM   1280  HB  THR A  80      25.310 -43.043   4.870  1.00 27.74           H  
ATOM   1281  O   THR A  80      24.497 -46.097   4.030  1.00 27.74           O  
ATOM   1282  CG2 THR A  80      27.397 -42.584   5.014  1.00 27.74           C  
ATOM   1283 HG21 THR A  80      27.407 -42.658   6.101  1.00 27.74           H  
ATOM   1284 HG22 THR A  80      28.344 -42.945   4.612  1.00 27.74           H  
ATOM   1285 HG23 THR A  80      27.261 -41.540   4.731  1.00 27.74           H  
ATOM   1286  OG1 THR A  80      26.240 -43.207   3.054  1.00 27.74           O  
ATOM   1287  HG1 THR A  80      25.665 -43.873   2.670  1.00 27.74           H  
ATOM   1288  N   LEU A  81      24.571 -45.543   6.236  1.00 25.47           N  
ATOM   1289  H   LEU A  81      25.137 -45.048   6.910  1.00 25.47           H  
ATOM   1290  CA  LEU A  81      23.409 -46.224   6.837  1.00 25.47           C  
ATOM   1291  HA  LEU A  81      23.698 -47.245   7.085  1.00 25.47           H  
ATOM   1292  C   LEU A  81      22.126 -46.288   5.973  1.00 25.47           C  
ATOM   1293  CB  LEU A  81      23.071 -45.457   8.134  1.00 25.47           C  
ATOM   1294  HB2 LEU A  81      23.039 -44.388   7.921  1.00 25.47           H  
ATOM   1295  HB3 LEU A  81      22.056 -45.729   8.423  1.00 25.47           H  
ATOM   1296  O   LEU A  81      21.830 -45.338   5.250  1.00 25.47           O  
ATOM   1297  CG  LEU A  81      23.982 -45.711   9.351  1.00 25.47           C  
ATOM   1298  HG  LEU A  81      24.069 -46.783   9.527  1.00 25.47           H  
ATOM   1299  CD1 LEU A  81      25.391 -45.115   9.196  1.00 25.47           C  
ATOM   1300 HD11 LEU A  81      25.955 -45.695   8.466  1.00 25.47           H  
ATOM   1301 HD12 LEU A  81      25.326 -44.069   8.897  1.00 25.47           H  
ATOM   1302 HD13 LEU A  81      25.919 -45.189  10.147  1.00 25.47           H  
ATOM   1303  CD2 LEU A  81      23.365 -45.056  10.588  1.00 25.47           C  
ATOM   1304 HD21 LEU A  81      23.271 -43.980  10.445  1.00 25.47           H  
ATOM   1305 HD22 LEU A  81      22.376 -45.483  10.751  1.00 25.47           H  
ATOM   1306 HD23 LEU A  81      23.973 -45.272  11.467  1.00 25.47           H  
ATOM   1307  N   ASP A  82      21.270 -47.315   6.075  1.00 28.75           N  
ATOM   1308  H   ASP A  82      20.511 -47.279   5.410  1.00 28.75           H  
ATOM   1309  CA  ASP A  82      21.294 -48.552   6.897  1.00 28.75           C  
ATOM   1310  HA  ASP A  82      22.181 -48.595   7.530  1.00 28.75           H  
ATOM   1311  C   ASP A  82      21.283 -49.809   5.992  1.00 28.75           C  
ATOM   1312  CB  ASP A  82      20.047 -48.626   7.811  1.00 28.75           C  
ATOM   1313  HB2 ASP A  82      19.158 -48.448   7.206  1.00 28.75           H  
ATOM   1314  HB3 ASP A  82      19.967 -49.637   8.211  1.00 28.75           H  
ATOM   1315  O   ASP A  82      20.805 -49.728   4.862  1.00 28.75           O  
ATOM   1316  CG  ASP A  82      20.048 -47.674   9.012  1.00 28.75           C  
ATOM   1317  OD1 ASP A  82      21.097 -47.584   9.690  1.00 28.75           O  
ATOM   1318  OD2 ASP A  82      18.993 -47.039   9.252  1.00 28.75           O  
ATOM   1319  N   ASP A  83      21.742 -50.954   6.522  1.00 27.58           N  
ATOM   1320  H   ASP A  83      22.020 -50.899   7.492  1.00 27.58           H  
ATOM   1321  CA  ASP A  83      21.649 -52.367   6.066  1.00 27.58           C  
ATOM   1322  HA  ASP A  83      22.449 -52.895   6.585  1.00 27.58           H  
ATOM   1323  C   ASP A  83      21.865 -52.763   4.582  1.00 27.58           C  
ATOM   1324  CB  ASP A  83      20.337 -52.989   6.589  1.00 27.58           C  
ATOM   1325  HB2 ASP A  83      19.498 -52.364   6.283  1.00 27.58           H  
ATOM   1326  HB3 ASP A  83      20.207 -53.967   6.124  1.00 27.58           H  
ATOM   1327  O   ASP A  83      22.585 -53.724   4.322  1.00 27.58           O  
ATOM   1328  CG  ASP A  83      20.294 -53.196   8.113  1.00 27.58           C  
ATOM   1329  OD1 ASP A  83      21.301 -52.884   8.791  1.00 27.58           O  
ATOM   1330  OD2 ASP A  83      19.234 -53.661   8.590  1.00 27.58           O  
ATOM   1331  N   LEU A  84      21.246 -52.091   3.609  1.00 25.23           N  
ATOM   1332  H   LEU A  84      20.804 -51.231   3.900  1.00 25.23           H  
ATOM   1333  CA  LEU A  84      20.965 -52.559   2.234  1.00 25.23           C  
ATOM   1334  HA  LEU A  84      20.592 -53.580   2.306  1.00 25.23           H  
ATOM   1335  C   LEU A  84      22.174 -52.651   1.268  1.00 25.23           C  
ATOM   1336  CB  LEU A  84      19.850 -51.655   1.654  1.00 25.23           C  
ATOM   1337  HB2 LEU A  84      20.156 -50.618   1.790  1.00 25.23           H  
ATOM   1338  HB3 LEU A  84      19.753 -51.826   0.582  1.00 25.23           H  
ATOM   1339  O   LEU A  84      21.993 -52.630   0.052  1.00 25.23           O  
ATOM   1340  CG  LEU A  84      18.458 -51.863   2.274  1.00 25.23           C  
ATOM   1341  HG  LEU A  84      18.526 -51.860   3.362  1.00 25.23           H  
ATOM   1342  CD1 LEU A  84      17.527 -50.725   1.846  1.00 25.23           C  
ATOM   1343 HD11 LEU A  84      16.542 -50.875   2.289  1.00 25.23           H  
ATOM   1344 HD12 LEU A  84      17.449 -50.701   0.759  1.00 25.23           H  
ATOM   1345 HD13 LEU A  84      17.937 -49.780   2.202  1.00 25.23           H  
ATOM   1346  CD2 LEU A  84      17.821 -53.176   1.809  1.00 25.23           C  
ATOM   1347 HD21 LEU A  84      18.426 -54.018   2.146  1.00 25.23           H  
ATOM   1348 HD22 LEU A  84      17.758 -53.205   0.722  1.00 25.23           H  
ATOM   1349 HD23 LEU A  84      16.826 -53.284   2.242  1.00 25.23           H  
ATOM   1350  N   ASP A  85      23.401 -52.722   1.780  1.00 28.03           N  
ATOM   1351  H   ASP A  85      23.458 -52.865   2.778  1.00 28.03           H  
ATOM   1352  CA  ASP A  85      24.653 -52.538   1.023  1.00 28.03           C  
ATOM   1353  HA  ASP A  85      24.398 -52.141   0.040  1.00 28.03           H  
ATOM   1354  C   ASP A  85      25.392 -53.878   0.766  1.00 28.03           C  
ATOM   1355  CB  ASP A  85      25.491 -51.450   1.748  1.00 28.03           C  
ATOM   1356  HB2 ASP A  85      24.805 -50.740   2.209  1.00 28.03           H  
ATOM   1357  HB3 ASP A  85      26.046 -51.921   2.560  1.00 28.03           H  
ATOM   1358  O   ASP A  85      26.621 -53.906   0.727  1.00 28.03           O  
ATOM   1359  CG  ASP A  85      26.456 -50.607   0.886  1.00 28.03           C  
ATOM   1360  OD1 ASP A  85      26.130 -50.265  -0.275  1.00 28.03           O  
ATOM   1361  OD2 ASP A  85      27.523 -50.213   1.424  1.00 28.03           O  
ATOM   1362  N   THR A  86      24.693 -55.020   0.662  1.00 27.00           N  
ATOM   1363  H   THR A  86      23.687 -54.974   0.744  1.00 27.00           H  
ATOM   1364  CA  THR A  86      25.263 -56.355   0.345  1.00 27.00           C  
ATOM   1365  HA  THR A  86      26.292 -56.374   0.706  1.00 27.00           H  
ATOM   1366  C   THR A  86      25.336 -56.631  -1.167  1.00 27.00           C  
ATOM   1367  CB  THR A  86      24.519 -57.508   1.063  1.00 27.00           C  
ATOM   1368  HB  THR A  86      24.555 -58.404   0.444  1.00 27.00           H  
ATOM   1369  O   THR A  86      24.330 -56.538  -1.859  1.00 27.00           O  
ATOM   1370  CG2 THR A  86      25.175 -57.829   2.407  1.00 27.00           C  
ATOM   1371 HG21 THR A  86      26.195 -58.177   2.248  1.00 27.00           H  
ATOM   1372 HG22 THR A  86      24.610 -58.622   2.898  1.00 27.00           H  
ATOM   1373 HG23 THR A  86      25.171 -56.942   3.040  1.00 27.00           H  
ATOM   1374  OG1 THR A  86      23.174 -57.193   1.341  1.00 27.00           O  
ATOM   1375  HG1 THR A  86      22.636 -57.920   1.017  1.00 27.00           H  
ATOM   1376  N   ASP A  87      26.520 -57.005  -1.686  1.00 28.75           N  
ATOM   1377  H   ASP A  87      27.325 -57.051  -1.078  1.00 28.75           H  
ATOM   1378  CA  ASP A  87      26.744 -57.260  -3.131  1.00 28.75           C  
ATOM   1379  HA  ASP A  87      26.231 -56.490  -3.708  1.00 28.75           H  
ATOM   1380  C   ASP A  87      26.238 -58.631  -3.636  1.00 28.75           C  
ATOM   1381  CB  ASP A  87      28.250 -57.236  -3.510  1.00 28.75           C  
ATOM   1382  HB2 ASP A  87      28.355 -57.470  -4.569  1.00 28.75           H  
ATOM   1383  HB3 ASP A  87      28.742 -58.039  -2.961  1.00 28.75           H  
ATOM   1384  O   ASP A  87      26.367 -58.886  -4.833  1.00 28.75           O  
ATOM   1385  CG  ASP A  87      29.049 -55.954  -3.306  1.00 28.75           C  
ATOM   1386  OD1 ASP A  87      28.544 -54.831  -3.486  1.00 28.75           O  
ATOM   1387  OD2 ASP A  87      30.213 -56.088  -2.852  1.00 28.75           O  
ATOM   1388  N   ASP A  88      25.802 -59.554  -2.765  1.00 28.55           N  
ATOM   1389  H   ASP A  88      25.588 -59.279  -1.817  1.00 28.55           H  
ATOM   1390  CA  ASP A  88      25.763 -60.994  -3.089  1.00 28.55           C  
ATOM   1391  HA  ASP A  88      26.783 -61.277  -3.349  1.00 28.55           H  
ATOM   1392  C   ASP A  88      24.919 -61.304  -4.345  1.00 28.55           C  
ATOM   1393  CB  ASP A  88      25.367 -61.845  -1.861  1.00 28.55           C  
ATOM   1394  HB2 ASP A  88      24.966 -62.796  -2.211  1.00 28.55           H  
ATOM   1395  HB3 ASP A  88      24.583 -61.337  -1.300  1.00 28.55           H  
ATOM   1396  O   ASP A  88      23.697 -61.160  -4.370  1.00 28.55           O  
ATOM   1397  CG  ASP A  88      26.565 -62.161  -0.947  1.00 28.55           C  
ATOM   1398  OD1 ASP A  88      27.642 -62.509  -1.487  1.00 28.55           O  
ATOM   1399  OD2 ASP A  88      26.432 -62.039   0.292  1.00 28.55           O  
ATOM   1400  N   GLU A  89      25.615 -61.721  -5.416  1.00 29.41           N  
ATOM   1401  H   GLU A  89      26.608 -61.831  -5.269  1.00 29.41           H  
ATOM   1402  CA  GLU A  89      25.211 -61.482  -6.817  1.00 29.41           C  
ATOM   1403  HA  GLU A  89      25.261 -60.413  -7.024  1.00 29.41           H  
ATOM   1404  C   GLU A  89      23.804 -61.968  -7.187  1.00 29.41           C  
ATOM   1405  CB  GLU A  89      26.155 -62.241  -7.775  1.00 29.41           C  
ATOM   1406  HB2 GLU A  89      25.815 -62.058  -8.794  1.00 29.41           H  
ATOM   1407  HB3 GLU A  89      26.052 -63.308  -7.580  1.00 29.41           H  
ATOM   1408  O   GLU A  89      23.151 -61.405  -8.068  1.00 29.41           O  
ATOM   1409  CG  GLU A  89      27.647 -61.888  -7.722  1.00 29.41           C  
ATOM   1410  HG2 GLU A  89      27.755 -60.812  -7.855  1.00 29.41           H  
ATOM   1411  HG3 GLU A  89      28.047 -62.154  -6.743  1.00 29.41           H  
ATOM   1412  CD  GLU A  89      28.432 -62.636  -8.820  1.00 29.41           C  
ATOM   1413  OE1 GLU A  89      29.247 -61.976  -9.511  1.00 29.41           O  
ATOM   1414  OE2 GLU A  89      28.227 -63.863  -8.974  1.00 29.41           O  
ATOM   1415  N   GLY A  90      23.404 -63.090  -6.589  1.00 29.72           N  
ATOM   1416  H   GLY A  90      23.965 -63.402  -5.809  1.00 29.72           H  
ATOM   1417  CA  GLY A  90      22.257 -63.891  -6.996  1.00 29.72           C  
ATOM   1418  HA2 GLY A  90      22.554 -64.939  -7.015  1.00 29.72           H  
ATOM   1419  HA3 GLY A  90      21.951 -63.604  -8.002  1.00 29.72           H  
ATOM   1420  C   GLY A  90      21.037 -63.769  -6.091  1.00 29.72           C  
ATOM   1421  O   GLY A  90      20.080 -64.510  -6.316  1.00 29.72           O  
ATOM   1422  N   GLU A  91      21.048 -62.902  -5.075  1.00 31.12           N  
ATOM   1423  H   GLU A  91      21.842 -62.293  -4.931  1.00 31.12           H  
ATOM   1424  CA  GLU A  91      19.861 -62.715  -4.239  1.00 31.12           C  
ATOM   1425  HA  GLU A  91      19.520 -63.701  -3.923  1.00 31.12           H  
ATOM   1426  C   GLU A  91      18.719 -62.097  -5.065  1.00 31.12           C  
ATOM   1427  CB  GLU A  91      20.161 -61.927  -2.949  1.00 31.12           C  
ATOM   1428  HB2 GLU A  91      19.213 -61.757  -2.440  1.00 31.12           H  
ATOM   1429  HB3 GLU A  91      20.603 -60.960  -3.193  1.00 31.12           H  
ATOM   1430  O   GLU A  91      18.834 -61.009  -5.638  1.00 31.12           O  
ATOM   1431  CG  GLU A  91      21.091 -62.710  -2.003  1.00 31.12           C  
ATOM   1432  HG2 GLU A  91      20.848 -63.770  -2.077  1.00 31.12           H  
ATOM   1433  HG3 GLU A  91      22.123 -62.589  -2.334  1.00 31.12           H  
ATOM   1434  CD  GLU A  91      20.959 -62.277  -0.532  1.00 31.12           C  
ATOM   1435  OE1 GLU A  91      20.806 -63.189   0.316  1.00 31.12           O  
ATOM   1436  OE2 GLU A  91      20.992 -61.054  -0.261  1.00 31.12           O  
ATOM   1437  N   GLU A  92      17.583 -62.802  -5.135  1.00 34.28           N  
ATOM   1438  H   GLU A  92      17.537 -63.697  -4.669  1.00 34.28           H  
ATOM   1439  CA  GLU A  92      16.344 -62.222  -5.650  1.00 34.28           C  
ATOM   1440  HA  GLU A  92      16.481 -61.935  -6.692  1.00 34.28           H  
ATOM   1441  C   GLU A  92      16.034 -60.981  -4.813  1.00 34.28           C  
ATOM   1442  CB  GLU A  92      15.151 -63.193  -5.539  1.00 34.28           C  
ATOM   1443  HB2 GLU A  92      14.250 -62.632  -5.785  1.00 34.28           H  
ATOM   1444  HB3 GLU A  92      15.060 -63.540  -4.509  1.00 34.28           H  
ATOM   1445  O   GLU A  92      15.765 -61.119  -3.624  1.00 34.28           O  
ATOM   1446  CG  GLU A  92      15.208 -64.412  -6.467  1.00 34.28           C  
ATOM   1447  HG2 GLU A  92      15.981 -65.097  -6.119  1.00 34.28           H  
ATOM   1448  HG3 GLU A  92      15.479 -64.073  -7.467  1.00 34.28           H  
ATOM   1449  CD  GLU A  92      13.848 -65.139  -6.521  1.00 34.28           C  
ATOM   1450  OE1 GLU A  92      13.372 -65.404  -7.651  1.00 34.28           O  
ATOM   1451  OE2 GLU A  92      13.258 -65.407  -5.448  1.00 34.28           O  
ATOM   1452  N   THR A  93      16.077 -59.787  -5.423  1.00 40.81           N  
ATOM   1453  H   THR A  93      16.480 -59.779  -6.350  1.00 40.81           H  
ATOM   1454  CA  THR A  93      15.849 -58.502  -4.731  1.00 40.81           C  
ATOM   1455  HA  THR A  93      16.723 -58.300  -4.111  1.00 40.81           H  
ATOM   1456  C   THR A  93      14.646 -58.591  -3.795  1.00 40.81           C  
ATOM   1457  CB  THR A  93      15.642 -57.307  -5.694  1.00 40.81           C  
ATOM   1458  HB  THR A  93      14.922 -56.614  -5.259  1.00 40.81           H  
ATOM   1459  O   THR A  93      13.501 -58.525  -4.252  1.00 40.81           O  
ATOM   1460  CG2 THR A  93      16.936 -56.530  -5.905  1.00 40.81           C  
ATOM   1461 HG21 THR A  93      16.768 -55.705  -6.597  1.00 40.81           H  
ATOM   1462 HG22 THR A  93      17.275 -56.125  -4.951  1.00 40.81           H  
ATOM   1463 HG23 THR A  93      17.710 -57.189  -6.298  1.00 40.81           H  
ATOM   1464  OG1 THR A  93      15.189 -57.665  -6.986  1.00 40.81           O  
ATOM   1465  HG1 THR A  93      15.861 -58.244  -7.353  1.00 40.81           H  
ATOM   1466  N   GLU A  94      14.909 -58.759  -2.490  1.00 46.52           N  
ATOM   1467  H   GLU A  94      15.860 -58.966  -2.222  1.00 46.52           H  
ATOM   1468  CA  GLU A  94      13.865 -59.079  -1.521  1.00 46.52           C  
ATOM   1469  HA  GLU A  94      13.368 -59.994  -1.844  1.00 46.52           H  
ATOM   1470  C   GLU A  94      12.843 -57.950  -1.529  1.00 46.52           C  
ATOM   1471  CB  GLU A  94      14.404 -59.312  -0.097  1.00 46.52           C  
ATOM   1472  HB2 GLU A  94      13.594 -59.054   0.585  1.00 46.52           H  
ATOM   1473  HB3 GLU A  94      15.229 -58.631   0.108  1.00 46.52           H  
ATOM   1474  O   GLU A  94      13.109 -56.817  -1.117  1.00 46.52           O  
ATOM   1475  CG  GLU A  94      14.831 -60.765   0.198  1.00 46.52           C  
ATOM   1476  HG2 GLU A  94      14.461 -61.420  -0.590  1.00 46.52           H  
ATOM   1477  HG3 GLU A  94      15.920 -60.825   0.197  1.00 46.52           H  
ATOM   1478  CD  GLU A  94      14.275 -61.245   1.554  1.00 46.52           C  
ATOM   1479  OE1 GLU A  94      13.578 -62.288   1.566  1.00 46.52           O  
ATOM   1480  OE2 GLU A  94      14.412 -60.500   2.551  1.00 46.52           O  
ATOM   1481  N   ILE A  95      11.659 -58.245  -2.072  1.00 56.84           N  
ATOM   1482  H   ILE A  95      11.566 -59.152  -2.507  1.00 56.84           H  
ATOM   1483  CA  ILE A  95      10.647 -57.224  -2.308  1.00 56.84           C  
ATOM   1484  HA  ILE A  95      11.155 -56.352  -2.721  1.00 56.84           H  
ATOM   1485  C   ILE A  95      10.065 -56.846  -0.951  1.00 56.84           C  
ATOM   1486  CB  ILE A  95       9.571 -57.665  -3.324  1.00 56.84           C  
ATOM   1487  HB  ILE A  95       8.945 -58.435  -2.874  1.00 56.84           H  
ATOM   1488  O   ILE A  95       9.101 -57.472  -0.503  1.00 56.84           O  
ATOM   1489  CG1 ILE A  95      10.178 -58.246  -4.622  1.00 56.84           C  
ATOM   1490 HG12 ILE A  95      10.790 -59.112  -4.371  1.00 56.84           H  
ATOM   1491 HG13 ILE A  95      10.826 -57.504  -5.089  1.00 56.84           H  
ATOM   1492  CG2 ILE A  95       8.708 -56.426  -3.633  1.00 56.84           C  
ATOM   1493 HG21 ILE A  95       7.908 -56.690  -4.325  1.00 56.84           H  
ATOM   1494 HG22 ILE A  95       9.327 -55.648  -4.079  1.00 56.84           H  
ATOM   1495 HG23 ILE A  95       8.257 -56.040  -2.719  1.00 56.84           H  
ATOM   1496  CD1 ILE A  95       9.137 -58.722  -5.646  1.00 56.84           C  
ATOM   1497 HD11 ILE A  95       8.626 -57.870  -6.095  1.00 56.84           H  
ATOM   1498 HD12 ILE A  95       8.416 -59.382  -5.165  1.00 56.84           H  
ATOM   1499 HD13 ILE A  95       9.646 -59.271  -6.438  1.00 56.84           H  
ATOM   1500  N   ARG A  96      10.687 -55.842  -0.312  1.00 77.84           N  
ATOM   1501  H   ARG A  96      11.581 -55.595  -0.712  1.00 77.84           H  
ATOM   1502  CA  ARG A  96      10.425 -55.380   1.056  1.00 77.84           C  
ATOM   1503  HA  ARG A  96      10.981 -56.021   1.740  1.00 77.84           H  
ATOM   1504  C   ARG A  96       8.943 -55.488   1.372  1.00 77.84           C  
ATOM   1505  CB  ARG A  96      10.918 -53.931   1.224  1.00 77.84           C  
ATOM   1506  HB2 ARG A  96      10.397 -53.285   0.516  1.00 77.84           H  
ATOM   1507  HB3 ARG A  96      11.986 -53.891   1.010  1.00 77.84           H  
ATOM   1508  O   ARG A  96       8.131 -54.781   0.773  1.00 77.84           O  
ATOM   1509  CG  ARG A  96      10.672 -53.422   2.655  1.00 77.84           C  
ATOM   1510  HG2 ARG A  96       9.615 -53.507   2.907  1.00 77.84           H  
ATOM   1511  HG3 ARG A  96      11.245 -54.033   3.353  1.00 77.84           H  
ATOM   1512  CD  ARG A  96      11.077 -51.956   2.820  1.00 77.84           C  
ATOM   1513  HD2 ARG A  96      12.144 -51.869   2.620  1.00 77.84           H  
ATOM   1514  HD3 ARG A  96      10.526 -51.349   2.102  1.00 77.84           H  
ATOM   1515  NE  ARG A  96      10.774 -51.495   4.188  1.00 77.84           N  
ATOM   1516  HE  ARG A  96      10.171 -52.093   4.736  1.00 77.84           H  
ATOM   1517  NH1 ARG A  96      12.081 -49.606   4.196  1.00 77.84           N  
ATOM   1518 HH11 ARG A  96      12.355 -49.813   3.246  1.00 77.84           H  
ATOM   1519 HH12 ARG A  96      12.564 -48.888   4.716  1.00 77.84           H  
ATOM   1520  NH2 ARG A  96      11.024 -50.228   6.060  1.00 77.84           N  
ATOM   1521 HH21 ARG A  96      10.477 -50.901   6.577  1.00 77.84           H  
ATOM   1522 HH22 ARG A  96      11.504 -49.492   6.558  1.00 77.84           H  
ATOM   1523  CZ  ARG A  96      11.288 -50.445   4.803  1.00 77.84           C  
ATOM   1524  N   ARG A  97       8.596 -56.368   2.307  1.00 84.36           N  
ATOM   1525  H   ARG A  97       9.322 -56.914   2.748  1.00 84.36           H  
ATOM   1526  CA  ARG A  97       7.206 -56.581   2.710  1.00 84.36           C  
ATOM   1527  HA  ARG A  97       6.574 -56.332   1.857  1.00 84.36           H  
ATOM   1528  C   ARG A  97       6.810 -55.619   3.825  1.00 84.36           C  
ATOM   1529  CB  ARG A  97       6.939 -58.060   3.033  1.00 84.36           C  
ATOM   1530  HB2 ARG A  97       7.511 -58.357   3.913  1.00 84.36           H  
ATOM   1531  HB3 ARG A  97       5.878 -58.177   3.250  1.00 84.36           H  
ATOM   1532  O   ARG A  97       7.651 -55.157   4.590  1.00 84.36           O  
ATOM   1533  CG  ARG A  97       7.310 -58.963   1.845  1.00 84.36           C  
ATOM   1534  HG2 ARG A  97       8.395 -58.985   1.742  1.00 84.36           H  
ATOM   1535  HG3 ARG A  97       6.875 -58.563   0.930  1.00 84.36           H  
ATOM   1536  CD  ARG A  97       6.802 -60.390   2.045  1.00 84.36           C  
ATOM   1537  HD2 ARG A  97       7.069 -60.722   3.048  1.00 84.36           H  
ATOM   1538  HD3 ARG A  97       5.716 -60.387   1.957  1.00 84.36           H  
ATOM   1539  NE  ARG A  97       7.404 -61.303   1.053  1.00 84.36           N  
ATOM   1540  HE  ARG A  97       8.208 -60.953   0.552  1.00 84.36           H  
ATOM   1541  NH1 ARG A  97       6.085 -63.110   1.516  1.00 84.36           N  
ATOM   1542 HH11 ARG A  97       5.577 -62.520   2.159  1.00 84.36           H  
ATOM   1543 HH12 ARG A  97       5.870 -64.091   1.416  1.00 84.36           H  
ATOM   1544  NH2 ARG A  97       7.771 -63.313   0.050  1.00 84.36           N  
ATOM   1545 HH21 ARG A  97       8.623 -62.946  -0.350  1.00 84.36           H  
ATOM   1546 HH22 ARG A  97       7.586 -64.302  -0.031  1.00 84.36           H  
ATOM   1547  CZ  ARG A  97       7.083 -62.569   0.872  1.00 84.36           C  
ATOM   1548  N   ASP A  98       5.521 -55.312   3.891  1.00 85.24           N  
ATOM   1549  H   ASP A  98       4.923 -55.718   3.185  1.00 85.24           H  
ATOM   1550  CA  ASP A  98       4.886 -54.463   4.909  1.00 85.24           C  
ATOM   1551  HA  ASP A  98       5.585 -54.358   5.739  1.00 85.24           H  
ATOM   1552  C   ASP A  98       3.638 -55.187   5.474  1.00 85.24           C  
ATOM   1553  CB  ASP A  98       4.637 -53.052   4.317  1.00 85.24           C  
ATOM   1554  HB2 ASP A  98       5.405 -52.861   3.566  1.00 85.24           H  
ATOM   1555  HB3 ASP A  98       3.675 -53.037   3.804  1.00 85.24           H  
ATOM   1556  O   ASP A  98       2.625 -54.582   5.826  1.00 85.24           O  
ATOM   1557  CG  ASP A  98       4.709 -51.877   5.312  1.00 85.24           C  
ATOM   1558  OD1 ASP A  98       5.068 -52.074   6.490  1.00 85.24           O  
ATOM   1559  OD2 ASP A  98       4.467 -50.717   4.886  1.00 85.24           O  
ATOM   1560  N   ASP A  99       3.699 -56.527   5.534  1.00 85.86           N  
ATOM   1561  H   ASP A  99       4.543 -56.960   5.185  1.00 85.86           H  
ATOM   1562  CA  ASP A  99       2.600 -57.428   5.926  1.00 85.86           C  
ATOM   1563  HA  ASP A  99       1.774 -57.306   5.225  1.00 85.86           H  
ATOM   1564  C   ASP A  99       2.047 -57.147   7.338  1.00 85.86           C  
ATOM   1565  CB  ASP A  99       3.088 -58.891   5.861  1.00 85.86           C  
ATOM   1566  HB2 ASP A  99       4.034 -58.978   6.395  1.00 85.86           H  
ATOM   1567  HB3 ASP A  99       2.364 -59.524   6.374  1.00 85.86           H  
ATOM   1568  O   ASP A  99       0.892 -57.451   7.632  1.00 85.86           O  
ATOM   1569  CG  ASP A  99       3.240 -59.435   4.434  1.00 85.86           C  
ATOM   1570  OD1 ASP A  99       2.291 -59.245   3.645  1.00 85.86           O  
ATOM   1571  OD2 ASP A  99       4.280 -60.073   4.154  1.00 85.86           O  
ATOM   1572  N   GLU A 100       2.849 -56.564   8.230  1.00 88.54           N  
ATOM   1573  H   GLU A 100       3.787 -56.340   7.928  1.00 88.54           H  
ATOM   1574  CA  GLU A 100       2.423 -56.106   9.561  1.00 88.54           C  
ATOM   1575  HA  GLU A 100       1.827 -56.875  10.052  1.00 88.54           H  
ATOM   1576  C   GLU A 100       1.554 -54.842   9.469  1.00 88.54           C  
ATOM   1577  CB  GLU A 100       3.664 -55.836  10.422  1.00 88.54           C  
ATOM   1578  HB2 GLU A 100       4.316 -55.150   9.880  1.00 88.54           H  
ATOM   1579  HB3 GLU A 100       3.356 -55.335  11.339  1.00 88.54           H  
ATOM   1580  O   GLU A 100       0.452 -54.788  10.020  1.00 88.54           O  
ATOM   1581  CG  GLU A 100       4.463 -57.106  10.760  1.00 88.54           C  
ATOM   1582  HG2 GLU A 100       5.524 -56.895  10.629  1.00 88.54           H  
ATOM   1583  HG3 GLU A 100       4.207 -57.912  10.071  1.00 88.54           H  
ATOM   1584  CD  GLU A 100       4.216 -57.550  12.200  1.00 88.54           C  
ATOM   1585  OE1 GLU A 100       3.506 -58.577  12.348  1.00 88.54           O  
ATOM   1586  OE2 GLU A 100       4.676 -56.828  13.109  1.00 88.54           O  
ATOM   1587  N   TYR A 101       1.997 -53.846   8.697  1.00 89.43           N  
ATOM   1588  H   TYR A 101       2.864 -53.972   8.194  1.00 89.43           H  
ATOM   1589  CA  TYR A 101       1.242 -52.621   8.440  1.00 89.43           C  
ATOM   1590  HA  TYR A 101       1.037 -52.119   9.385  1.00 89.43           H  
ATOM   1591  C   TYR A 101      -0.105 -52.917   7.763  1.00 89.43           C  
ATOM   1592  CB  TYR A 101       2.109 -51.705   7.573  1.00 89.43           C  
ATOM   1593  HB2 TYR A 101       2.407 -52.245   6.674  1.00 89.43           H  
ATOM   1594  HB3 TYR A 101       3.014 -51.443   8.122  1.00 89.43           H  
ATOM   1595  O   TYR A 101      -1.137 -52.350   8.130  1.00 89.43           O  
ATOM   1596  CG  TYR A 101       1.406 -50.444   7.144  1.00 89.43           C  
ATOM   1597  CD1 TYR A 101       0.702 -50.422   5.925  1.00 89.43           C  
ATOM   1598  HD1 TYR A 101       0.719 -51.289   5.280  1.00 89.43           H  
ATOM   1599  CD2 TYR A 101       1.417 -49.319   7.986  1.00 89.43           C  
ATOM   1600  HD2 TYR A 101       1.956 -49.343   8.921  1.00 89.43           H  
ATOM   1601  CE1 TYR A 101      -0.021 -49.275   5.560  1.00 89.43           C  
ATOM   1602  HE1 TYR A 101      -0.556 -49.240   4.622  1.00 89.43           H  
ATOM   1603  CE2 TYR A 101       0.716 -48.163   7.609  1.00 89.43           C  
ATOM   1604  HE2 TYR A 101       0.716 -47.299   8.258  1.00 89.43           H  
ATOM   1605  OH  TYR A 101      -0.653 -47.018   6.020  1.00 89.43           O  
ATOM   1606  HH  TYR A 101      -0.469 -46.303   6.634  1.00 89.43           H  
ATOM   1607  CZ  TYR A 101      -0.006 -48.144   6.400  1.00 89.43           C  
ATOM   1608  N   TYR A 102      -0.132 -53.874   6.832  1.00 89.87           N  
ATOM   1609  H   TYR A 102       0.748 -54.270   6.533  1.00 89.87           H  
ATOM   1610  CA  TYR A 102      -1.361 -54.304   6.166  1.00 89.87           C  
ATOM   1611  HA  TYR A 102      -1.909 -53.406   5.881  1.00 89.87           H  
ATOM   1612  C   TYR A 102      -2.346 -55.068   7.071  1.00 89.87           C  
ATOM   1613  CB  TYR A 102      -0.994 -55.071   4.886  1.00 89.87           C  
ATOM   1614  HB2 TYR A 102      -0.330 -55.894   5.153  1.00 89.87           H  
ATOM   1615  HB3 TYR A 102      -1.897 -55.513   4.465  1.00 89.87           H  
ATOM   1616  O   TYR A 102      -3.532 -55.124   6.745  1.00 89.87           O  
ATOM   1617  CG  TYR A 102      -0.339 -54.219   3.806  1.00 89.87           C  
ATOM   1618  CD1 TYR A 102      -0.865 -52.950   3.481  1.00 89.87           C  
ATOM   1619  HD1 TYR A 102      -1.742 -52.574   3.988  1.00 89.87           H  
ATOM   1620  CD2 TYR A 102       0.795 -54.692   3.115  1.00 89.87           C  
ATOM   1621  HD2 TYR A 102       1.214 -55.658   3.355  1.00 89.87           H  
ATOM   1622  CE1 TYR A 102      -0.260 -52.149   2.501  1.00 89.87           C  
ATOM   1623  HE1 TYR A 102      -0.668 -51.176   2.270  1.00 89.87           H  
ATOM   1624  CE2 TYR A 102       1.406 -53.892   2.129  1.00 89.87           C  
ATOM   1625  HE2 TYR A 102       2.289 -54.238   1.612  1.00 89.87           H  
ATOM   1626  OH  TYR A 102       1.474 -51.800   0.921  1.00 89.87           O  
ATOM   1627  HH  TYR A 102       1.050 -50.940   0.888  1.00 89.87           H  
ATOM   1628  CZ  TYR A 102       0.888 -52.614   1.833  1.00 89.87           C  
ATOM   1629  N   LYS A 103      -1.916 -55.574   8.238  1.00 90.16           N  
ATOM   1630  H   LYS A 103      -0.927 -55.527   8.436  1.00 90.16           H  
ATOM   1631  CA  LYS A 103      -2.819 -56.076   9.297  1.00 90.16           C  
ATOM   1632  HA  LYS A 103      -3.690 -56.546   8.841  1.00 90.16           H  
ATOM   1633  C   LYS A 103      -3.353 -54.951  10.195  1.00 90.16           C  
ATOM   1634  CB  LYS A 103      -2.096 -57.116  10.167  1.00 90.16           C  
ATOM   1635  HB2 LYS A 103      -2.744 -57.401  10.996  1.00 90.16           H  
ATOM   1636  HB3 LYS A 103      -1.218 -56.634  10.597  1.00 90.16           H  
ATOM   1637  O   LYS A 103      -4.449 -55.080  10.735  1.00 90.16           O  
ATOM   1638  CG  LYS A 103      -1.679 -58.398   9.424  1.00 90.16           C  
ATOM   1639  HG2 LYS A 103      -1.338 -58.151   8.419  1.00 90.16           H  
ATOM   1640  HG3 LYS A 103      -2.533 -59.070   9.334  1.00 90.16           H  
ATOM   1641  CD  LYS A 103      -0.542 -59.089  10.197  1.00 90.16           C  
ATOM   1642  HD2 LYS A 103      -0.940 -59.560  11.096  1.00 90.16           H  
ATOM   1643  HD3 LYS A 103       0.175 -58.328  10.504  1.00 90.16           H  
ATOM   1644  CE  LYS A 103       0.216 -60.118   9.352  1.00 90.16           C  
ATOM   1645  HE2 LYS A 103       0.372 -59.692   8.362  1.00 90.16           H  
ATOM   1646  HE3 LYS A 103      -0.388 -61.020   9.246  1.00 90.16           H  
ATOM   1647  NZ  LYS A 103       1.537 -60.422   9.969  1.00 90.16           N  
ATOM   1648  HZ1 LYS A 103       1.451 -60.775  10.911  1.00 90.16           H  
ATOM   1649  HZ2 LYS A 103       2.073 -61.070   9.409  1.00 90.16           H  
ATOM   1650  HZ3 LYS A 103       2.090 -59.581  10.056  1.00 90.16           H  
ATOM   1651  N   LYS A 104      -2.599 -53.855  10.358  1.00 89.66           N  
ATOM   1652  H   LYS A 104      -1.702 -53.846   9.893  1.00 89.66           H  
ATOM   1653  CA  LYS A 104      -2.916 -52.734  11.267  1.00 89.66           C  
ATOM   1654  HA  LYS A 104      -3.177 -53.149  12.241  1.00 89.66           H  
ATOM   1655  C   LYS A 104      -4.130 -51.903  10.819  1.00 89.66           C  
ATOM   1656  CB  LYS A 104      -1.643 -51.879  11.428  1.00 89.66           C  
ATOM   1657  HB2 LYS A 104      -1.419 -51.390  10.480  1.00 89.66           H  
ATOM   1658  HB3 LYS A 104      -0.810 -52.539  11.672  1.00 89.66           H  
ATOM   1659  O   LYS A 104      -4.804 -51.314  11.662  1.00 89.66           O  
ATOM   1660  CG  LYS A 104      -1.739 -50.800  12.520  1.00 89.66           C  
ATOM   1661  HG2 LYS A 104      -2.521 -50.089  12.253  1.00 89.66           H  
ATOM   1662  HG3 LYS A 104      -1.992 -51.265  13.473  1.00 89.66           H  
ATOM   1663  CD  LYS A 104      -0.410 -50.042  12.656  1.00 89.66           C  
ATOM   1664  HD2 LYS A 104      -0.106 -49.683  11.672  1.00 89.66           H  
ATOM   1665  HD3 LYS A 104       0.359 -50.714  13.037  1.00 89.66           H  
ATOM   1666  CE  LYS A 104      -0.571 -48.841  13.594  1.00 89.66           C  
ATOM   1667  HE2 LYS A 104      -0.792 -49.185  14.605  1.00 89.66           H  
ATOM   1668  HE3 LYS A 104      -1.418 -48.255  13.238  1.00 89.66           H  
ATOM   1669  NZ  LYS A 104       0.631 -47.977  13.582  1.00 89.66           N  
ATOM   1670  HZ1 LYS A 104       1.421 -48.341  14.095  1.00 89.66           H  
ATOM   1671  HZ2 LYS A 104       0.408 -47.030  13.854  1.00 89.66           H  
ATOM   1672  HZ3 LYS A 104       0.909 -47.797  12.628  1.00 89.66           H  
ATOM   1673  N   PHE A 105      -4.440 -51.869   9.519  1.00 89.79           N  
ATOM   1674  H   PHE A 105      -3.851 -52.393   8.887  1.00 89.79           H  
ATOM   1675  CA  PHE A 105      -5.524 -51.054   8.952  1.00 89.79           C  
ATOM   1676  HA  PHE A 105      -6.117 -50.647   9.771  1.00 89.79           H  
ATOM   1677  C   PHE A 105      -6.491 -51.851   8.065  1.00 89.79           C  
ATOM   1678  CB  PHE A 105      -4.930 -49.863   8.187  1.00 89.79           C  
ATOM   1679  HB2 PHE A 105      -4.292 -50.237   7.386  1.00 89.79           H  
ATOM   1680  HB3 PHE A 105      -5.739 -49.298   7.724  1.00 89.79           H  
ATOM   1681  O   PHE A 105      -6.123 -52.812   7.394  1.00 89.79           O  
ATOM   1682  CG  PHE A 105      -4.129 -48.916   9.057  1.00 89.79           C  
ATOM   1683  CD1 PHE A 105      -4.797 -47.997   9.889  1.00 89.79           C  
ATOM   1684  HD1 PHE A 105      -5.876 -47.962   9.904  1.00 89.79           H  
ATOM   1685  CD2 PHE A 105      -2.721 -48.961   9.051  1.00 89.79           C  
ATOM   1686  HD2 PHE A 105      -2.196 -49.665   8.422  1.00 89.79           H  
ATOM   1687  CE1 PHE A 105      -4.064 -47.130  10.716  1.00 89.79           C  
ATOM   1688  HE1 PHE A 105      -4.576 -46.434  11.364  1.00 89.79           H  
ATOM   1689  CE2 PHE A 105      -1.990 -48.090   9.878  1.00 89.79           C  
ATOM   1690  HE2 PHE A 105      -0.911 -48.125   9.879  1.00 89.79           H  
ATOM   1691  CZ  PHE A 105      -2.661 -47.179  10.711  1.00 89.79           C  
ATOM   1692  HZ  PHE A 105      -2.100 -46.519  11.357  1.00 89.79           H  
ATOM   1693  N   ARG A 106      -7.760 -51.420   8.010  1.00 87.91           N  
ATOM   1694  H   ARG A 106      -8.005 -50.611   8.562  1.00 87.91           H  
ATOM   1695  CA  ARG A 106      -8.807 -52.076   7.210  1.00 87.91           C  
ATOM   1696  HA  ARG A 106      -8.619 -53.150   7.238  1.00 87.91           H  
ATOM   1697  C   ARG A 106      -8.743 -51.632   5.743  1.00 87.91           C  
ATOM   1698  CB  ARG A 106     -10.177 -51.817   7.864  1.00 87.91           C  
ATOM   1699  HB2 ARG A 106     -10.471 -50.781   7.697  1.00 87.91           H  
ATOM   1700  HB3 ARG A 106     -10.086 -51.971   8.939  1.00 87.91           H  
ATOM   1701  O   ARG A 106      -9.239 -50.564   5.385  1.00 87.91           O  
ATOM   1702  CG  ARG A 106     -11.274 -52.758   7.341  1.00 87.91           C  
ATOM   1703  HG2 ARG A 106     -11.345 -52.685   6.256  1.00 87.91           H  
ATOM   1704  HG3 ARG A 106     -11.022 -53.782   7.616  1.00 87.91           H  
ATOM   1705  CD  ARG A 106     -12.625 -52.375   7.962  1.00 87.91           C  
ATOM   1706  HD2 ARG A 106     -12.495 -52.243   9.036  1.00 87.91           H  
ATOM   1707  HD3 ARG A 106     -12.939 -51.421   7.540  1.00 87.91           H  
ATOM   1708  NE  ARG A 106     -13.655 -53.409   7.740  1.00 87.91           N  
ATOM   1709  HE  ARG A 106     -13.337 -54.367   7.727  1.00 87.91           H  
ATOM   1710  NH1 ARG A 106     -15.507 -52.020   7.692  1.00 87.91           N  
ATOM   1711 HH11 ARG A 106     -16.499 -51.865   7.579  1.00 87.91           H  
ATOM   1712 HH12 ARG A 106     -14.947 -51.181   7.650  1.00 87.91           H  
ATOM   1713  NH2 ARG A 106     -15.770 -54.236   7.634  1.00 87.91           N  
ATOM   1714 HH21 ARG A 106     -16.766 -54.069   7.631  1.00 87.91           H  
ATOM   1715 HH22 ARG A 106     -15.407 -55.177   7.685  1.00 87.91           H  
ATOM   1716  CZ  ARG A 106     -14.965 -53.210   7.690  1.00 87.91           C  
ATOM   1717  N   PHE A 107      -8.182 -52.465   4.870  1.00 90.09           N  
ATOM   1718  H   PHE A 107      -7.688 -53.270   5.229  1.00 90.09           H  
ATOM   1719  CA  PHE A 107      -8.151 -52.218   3.424  1.00 90.09           C  
ATOM   1720  HA  PHE A 107      -8.123 -51.142   3.252  1.00 90.09           H  
ATOM   1721  C   PHE A 107      -9.422 -52.738   2.736  1.00 90.09           C  
ATOM   1722  CB  PHE A 107      -6.854 -52.778   2.822  1.00 90.09           C  
ATOM   1723  HB2 PHE A 107      -6.700 -53.794   3.184  1.00 90.09           H  
ATOM   1724  HB3 PHE A 107      -6.952 -52.827   1.737  1.00 90.09           H  
ATOM   1725  O   PHE A 107      -9.455 -53.831   2.178  1.00 90.09           O  
ATOM   1726  CG  PHE A 107      -5.646 -51.921   3.153  1.00 90.09           C  
ATOM   1727  CD1 PHE A 107      -5.246 -50.900   2.269  1.00 90.09           C  
ATOM   1728  HD1 PHE A 107      -5.746 -50.775   1.320  1.00 90.09           H  
ATOM   1729  CD2 PHE A 107      -4.958 -52.098   4.368  1.00 90.09           C  
ATOM   1730  HD2 PHE A 107      -5.227 -52.902   5.037  1.00 90.09           H  
ATOM   1731  CE1 PHE A 107      -4.201 -50.029   2.625  1.00 90.09           C  
ATOM   1732  HE1 PHE A 107      -3.904 -49.232   1.959  1.00 90.09           H  
ATOM   1733  CE2 PHE A 107      -3.910 -51.230   4.719  1.00 90.09           C  
ATOM   1734  HE2 PHE A 107      -3.380 -51.374   5.649  1.00 90.09           H  
ATOM   1735  CZ  PHE A 107      -3.543 -50.185   3.856  1.00 90.09           C  
ATOM   1736  HZ  PHE A 107      -2.749 -49.509   4.137  1.00 90.09           H  
ATOM   1737  N   ASN A 108     -10.497 -51.940   2.746  1.00 84.91           N  
ATOM   1738  H   ASN A 108     -10.464 -51.082   3.278  1.00 84.91           H  
ATOM   1739  CA  ASN A 108     -11.678 -52.240   1.929  1.00 84.91           C  
ATOM   1740  HA  ASN A 108     -11.988 -53.264   2.138  1.00 84.91           H  
ATOM   1741  C   ASN A 108     -11.314 -52.145   0.434  1.00 84.91           C  
ATOM   1742  CB  ASN A 108     -12.838 -51.305   2.319  1.00 84.91           C  
ATOM   1743  HB2 ASN A 108     -13.026 -51.392   3.389  1.00 84.91           H  
ATOM   1744  HB3 ASN A 108     -12.565 -50.271   2.108  1.00 84.91           H  
ATOM   1745  O   ASN A 108     -10.943 -51.068  -0.038  1.00 84.91           O  
ATOM   1746  CG  ASN A 108     -14.138 -51.615   1.586  1.00 84.91           C  
ATOM   1747  ND2 ASN A 108     -15.194 -50.909   1.911  1.00 84.91           N  
ATOM   1748 HD21 ASN A 108     -16.062 -51.092   1.428  1.00 84.91           H  
ATOM   1749 HD22 ASN A 108     -15.141 -50.191   2.619  1.00 84.91           H  
ATOM   1750  OD1 ASN A 108     -14.224 -52.487   0.730  1.00 84.91           O  
ATOM   1751  N   LEU A 109     -11.415 -53.267  -0.290  1.00 85.72           N  
ATOM   1752  H   LEU A 109     -11.678 -54.104   0.210  1.00 85.72           H  
ATOM   1753  CA  LEU A 109     -11.048 -53.418  -1.707  1.00 85.72           C  
ATOM   1754  HA  LEU A 109     -10.260 -52.703  -1.941  1.00 85.72           H  
ATOM   1755  C   LEU A 109     -12.190 -53.112  -2.696  1.00 85.72           C  
ATOM   1756  CB  LEU A 109     -10.504 -54.845  -1.932  1.00 85.72           C  
ATOM   1757  HB2 LEU A 109     -10.411 -55.017  -3.004  1.00 85.72           H  
ATOM   1758  HB3 LEU A 109     -11.237 -55.557  -1.552  1.00 85.72           H  
ATOM   1759  O   LEU A 109     -11.963 -53.124  -3.908  1.00 85.72           O  
ATOM   1760  CG  LEU A 109      -9.136 -55.149  -1.290  1.00 85.72           C  
ATOM   1761  HG  LEU A 109      -9.174 -54.954  -0.218  1.00 85.72           H  
ATOM   1762  CD1 LEU A 109      -8.804 -56.626  -1.506  1.00 85.72           C  
ATOM   1763 HD11 LEU A 109      -7.813 -56.842  -1.105  1.00 85.72           H  
ATOM   1764 HD12 LEU A 109      -9.526 -57.241  -0.968  1.00 85.72           H  
ATOM   1765 HD13 LEU A 109      -8.837 -56.873  -2.567  1.00 85.72           H  
ATOM   1766  CD2 LEU A 109      -8.020 -54.313  -1.917  1.00 85.72           C  
ATOM   1767 HD21 LEU A 109      -7.053 -54.620  -1.518  1.00 85.72           H  
ATOM   1768 HD22 LEU A 109      -8.015 -54.417  -3.002  1.00 85.72           H  
ATOM   1769 HD23 LEU A 109      -8.156 -53.265  -1.651  1.00 85.72           H  
ATOM   1770  N   ASN A 110     -13.413 -52.837  -2.227  1.00 83.83           N  
ATOM   1771  H   ASN A 110     -13.558 -52.789  -1.228  1.00 83.83           H  
ATOM   1772  CA  ASN A 110     -14.476 -52.360  -3.114  1.00 83.83           C  
ATOM   1773  HA  ASN A 110     -14.470 -52.983  -4.009  1.00 83.83           H  
ATOM   1774  C   ASN A 110     -14.174 -50.923  -3.578  1.00 83.83           C  
ATOM   1775  CB  ASN A 110     -15.860 -52.491  -2.446  1.00 83.83           C  
ATOM   1776  HB2 ASN A 110     -15.766 -52.363  -1.368  1.00 83.83           H  
ATOM   1777  HB3 ASN A 110     -16.511 -51.696  -2.810  1.00 83.83           H  
ATOM   1778  O   ASN A 110     -13.891 -50.040  -2.772  1.00 83.83           O  
ATOM   1779  CG  ASN A 110     -16.561 -53.803  -2.762  1.00 83.83           C  
ATOM   1780  ND2 ASN A 110     -17.283 -54.361  -1.819  1.00 83.83           N  
ATOM   1781 HD21 ASN A 110     -17.316 -53.953  -0.896  1.00 83.83           H  
ATOM   1782 HD22 ASN A 110     -17.736 -55.235  -2.043  1.00 83.83           H  
ATOM   1783  OD1 ASN A 110     -16.510 -54.320  -3.870  1.00 83.83           O  
ATOM   1784  N   ARG A 111     -14.264 -50.696  -4.893  1.00 84.67           N  
ATOM   1785  H   ARG A 111     -14.554 -51.472  -5.471  1.00 84.67           H  
ATOM   1786  CA  ARG A 111     -14.125 -49.389  -5.562  1.00 84.67           C  
ATOM   1787  HA  ARG A 111     -14.004 -48.607  -4.813  1.00 84.67           H  
ATOM   1788  C   ARG A 111     -15.402 -49.083  -6.335  1.00 84.67           C  
ATOM   1789  CB  ARG A 111     -12.908 -49.388  -6.511  1.00 84.67           C  
ATOM   1790  HB2 ARG A 111     -12.909 -48.474  -7.106  1.00 84.67           H  
ATOM   1791  HB3 ARG A 111     -13.009 -50.230  -7.196  1.00 84.67           H  
ATOM   1792  O   ARG A 111     -16.101 -50.010  -6.751  1.00 84.67           O  
ATOM   1793  CG  ARG A 111     -11.555 -49.503  -5.794  1.00 84.67           C  
ATOM   1794  HG2 ARG A 111     -10.797 -49.823  -6.509  1.00 84.67           H  
ATOM   1795  HG3 ARG A 111     -11.626 -50.281  -5.034  1.00 84.67           H  
ATOM   1796  CD  ARG A 111     -11.089 -48.185  -5.151  1.00 84.67           C  
ATOM   1797  HD2 ARG A 111     -11.951 -47.633  -4.776  1.00 84.67           H  
ATOM   1798  HD3 ARG A 111     -10.594 -47.559  -5.894  1.00 84.67           H  
ATOM   1799  NE  ARG A 111     -10.157 -48.488  -4.057  1.00 84.67           N  
ATOM   1800  HE  ARG A 111      -9.343 -49.043  -4.281  1.00 84.67           H  
ATOM   1801  NH1 ARG A 111     -11.531 -48.000  -2.269  1.00 84.67           N  
ATOM   1802 HH11 ARG A 111     -11.846 -47.147  -2.708  1.00 84.67           H  
ATOM   1803 HH12 ARG A 111     -11.894 -48.266  -1.365  1.00 84.67           H  
ATOM   1804  NH2 ARG A 111      -9.986 -49.611  -2.151  1.00 84.67           N  
ATOM   1805 HH21 ARG A 111      -9.215 -50.096  -2.587  1.00 84.67           H  
ATOM   1806 HH22 ARG A 111     -10.379 -49.958  -1.288  1.00 84.67           H  
ATOM   1807  CZ  ARG A 111     -10.562 -48.671  -2.821  1.00 84.67           C  
ATOM   1808  N   ASP A 112     -15.686 -47.803  -6.565  1.00 81.18           N  
ATOM   1809  H   ASP A 112     -15.065 -47.081  -6.230  1.00 81.18           H  
ATOM   1810  CA  ASP A 112     -16.852 -47.412  -7.356  1.00 81.18           C  
ATOM   1811  HA  ASP A 112     -17.712 -47.959  -6.969  1.00 81.18           H  
ATOM   1812  C   ASP A 112     -16.675 -47.802  -8.833  1.00 81.18           C  
ATOM   1813  CB  ASP A 112     -17.183 -45.921  -7.190  1.00 81.18           C  
ATOM   1814  HB2 ASP A 112     -17.337 -45.705  -6.133  1.00 81.18           H  
ATOM   1815  HB3 ASP A 112     -16.346 -45.321  -7.547  1.00 81.18           H  
ATOM   1816  O   ASP A 112     -15.927 -47.178  -9.589  1.00 81.18           O  
ATOM   1817  CG  ASP A 112     -18.456 -45.542  -7.964  1.00 81.18           C  
ATOM   1818  OD1 ASP A 112     -19.173 -46.469  -8.420  1.00 81.18           O  
ATOM   1819  OD2 ASP A 112     -18.713 -44.335  -8.135  1.00 81.18           O  
ATOM   1820  N   LYS A 113     -17.407 -48.842  -9.243  1.00 85.92           N  
ATOM   1821  H   LYS A 113     -17.981 -49.292  -8.545  1.00 85.92           H  
ATOM   1822  CA  LYS A 113     -17.408 -49.379 -10.609  1.00 85.92           C  
ATOM   1823  HA  LYS A 113     -16.373 -49.457 -10.942  1.00 85.92           H  
ATOM   1824  C   LYS A 113     -18.101 -48.452 -11.617  1.00 85.92           C  
ATOM   1825  CB  LYS A 113     -18.034 -50.787 -10.626  1.00 85.92           C  
ATOM   1826  HB2 LYS A 113     -19.104 -50.708 -10.436  1.00 85.92           H  
ATOM   1827  HB3 LYS A 113     -17.892 -51.210 -11.621  1.00 85.92           H  
ATOM   1828  O   LYS A 113     -17.976 -48.674 -12.817  1.00 85.92           O  
ATOM   1829  CG  LYS A 113     -17.409 -51.734  -9.586  1.00 85.92           C  
ATOM   1830  HG2 LYS A 113     -16.323 -51.687  -9.665  1.00 85.92           H  
ATOM   1831  HG3 LYS A 113     -17.694 -51.408  -8.586  1.00 85.92           H  
ATOM   1832  CD  LYS A 113     -17.870 -53.185  -9.775  1.00 85.92           C  
ATOM   1833  HD2 LYS A 113     -18.955 -53.230  -9.687  1.00 85.92           H  
ATOM   1834  HD3 LYS A 113     -17.570 -53.531 -10.764  1.00 85.92           H  
ATOM   1835  CE  LYS A 113     -17.218 -54.060  -8.697  1.00 85.92           C  
ATOM   1836  HE2 LYS A 113     -17.479 -53.658  -7.718  1.00 85.92           H  
ATOM   1837  HE3 LYS A 113     -16.136 -53.987  -8.806  1.00 85.92           H  
ATOM   1838  NZ  LYS A 113     -17.644 -55.479  -8.796  1.00 85.92           N  
ATOM   1839  HZ1 LYS A 113     -17.214 -56.022  -8.060  1.00 85.92           H  
ATOM   1840  HZ2 LYS A 113     -17.363 -55.871  -9.683  1.00 85.92           H  
ATOM   1841  HZ3 LYS A 113     -18.646 -55.558  -8.703  1.00 85.92           H  
ATOM   1842  N   ASN A 114     -18.820 -47.424 -11.152  1.00 76.53           N  
ATOM   1843  H   ASN A 114     -18.874 -47.286 -10.153  1.00 76.53           H  
ATOM   1844  CA  ASN A 114     -19.457 -46.421 -12.008  1.00 76.53           C  
ATOM   1845  HA  ASN A 114     -19.869 -46.919 -12.885  1.00 76.53           H  
ATOM   1846  C   ASN A 114     -18.462 -45.363 -12.516  1.00 76.53           C  
ATOM   1847  CB  ASN A 114     -20.611 -45.744 -11.249  1.00 76.53           C  
ATOM   1848  HB2 ASN A 114     -20.215 -45.187 -10.399  1.00 76.53           H  
ATOM   1849  HB3 ASN A 114     -21.097 -45.026 -11.910  1.00 76.53           H  
ATOM   1850  O   ASN A 114     -18.747 -44.685 -13.506  1.00 76.53           O  
ATOM   1851  CG  ASN A 114     -21.668 -46.715 -10.765  1.00 76.53           C  
ATOM   1852  ND2 ASN A 114     -21.614 -47.110  -9.518  1.00 76.53           N  
ATOM   1853 HD21 ASN A 114     -20.842 -46.796  -8.948  1.00 76.53           H  
ATOM   1854 HD22 ASN A 114     -22.327 -47.740  -9.178  1.00 76.53           H  
ATOM   1855  OD1 ASN A 114     -22.550 -47.118 -11.507  1.00 76.53           O  
ATOM   1856  N   LEU A 115     -17.299 -45.212 -11.868  1.00 81.80           N  
ATOM   1857  H   LEU A 115     -17.108 -45.796 -11.067  1.00 81.80           H  
ATOM   1858  CA  LEU A 115     -16.251 -44.301 -12.322  1.00 81.80           C  
ATOM   1859  HA  LEU A 115     -16.715 -43.353 -12.593  1.00 81.80           H  
ATOM   1860  C   LEU A 115     -15.575 -44.858 -13.576  1.00 81.80           C  
ATOM   1861  CB  LEU A 115     -15.226 -44.041 -11.203  1.00 81.80           C  
ATOM   1862  HB2 LEU A 115     -14.386 -43.487 -11.622  1.00 81.80           H  
ATOM   1863  HB3 LEU A 115     -14.848 -45.000 -10.849  1.00 81.80           H  
ATOM   1864  O   LEU A 115     -14.983 -45.934 -13.567  1.00 81.80           O  
ATOM   1865  CG  LEU A 115     -15.777 -43.248 -10.005  1.00 81.80           C  
ATOM   1866  HG  LEU A 115     -16.626 -43.782  -9.578  1.00 81.80           H  
ATOM   1867  CD1 LEU A 115     -14.691 -43.122  -8.938  1.00 81.80           C  
ATOM   1868 HD11 LEU A 115     -14.370 -44.118  -8.632  1.00 81.80           H  
ATOM   1869 HD12 LEU A 115     -13.842 -42.557  -9.324  1.00 81.80           H  
ATOM   1870 HD13 LEU A 115     -15.099 -42.618  -8.062  1.00 81.80           H  
ATOM   1871  CD2 LEU A 115     -16.215 -41.831 -10.394  1.00 81.80           C  
ATOM   1872 HD21 LEU A 115     -16.497 -41.285  -9.494  1.00 81.80           H  
ATOM   1873 HD22 LEU A 115     -15.406 -41.305 -10.901  1.00 81.80           H  
ATOM   1874 HD23 LEU A 115     -17.093 -41.877 -11.038  1.00 81.80           H  
ATOM   1875  N   SER A 116     -15.599 -44.080 -14.656  1.00 82.63           N  
ATOM   1876  H   SER A 116     -16.134 -43.225 -14.594  1.00 82.63           H  
ATOM   1877  CA  SER A 116     -15.079 -44.460 -15.979  1.00 82.63           C  
ATOM   1878  HA  SER A 116     -15.660 -45.306 -16.346  1.00 82.63           H  
ATOM   1879  C   SER A 116     -13.604 -44.889 -16.022  1.00 82.63           C  
ATOM   1880  CB  SER A 116     -15.283 -43.289 -16.941  1.00 82.63           C  
ATOM   1881  HB2 SER A 116     -16.335 -43.228 -17.218  1.00 82.63           H  
ATOM   1882  HB3 SER A 116     -14.688 -43.446 -17.841  1.00 82.63           H  
ATOM   1883  O   SER A 116     -13.196 -45.529 -16.988  1.00 82.63           O  
ATOM   1884  OG  SER A 116     -14.900 -42.075 -16.324  1.00 82.63           O  
ATOM   1885  HG  SER A 116     -14.333 -42.280 -15.577  1.00 82.63           H  
ATOM   1886  N   ILE A 117     -12.794 -44.555 -15.010  1.00 89.00           N  
ATOM   1887  H   ILE A 117     -13.163 -44.005 -14.248  1.00 89.00           H  
ATOM   1888  CA  ILE A 117     -11.411 -45.041 -14.904  1.00 89.00           C  
ATOM   1889  HA  ILE A 117     -10.989 -45.031 -15.909  1.00 89.00           H  
ATOM   1890  C   ILE A 117     -11.308 -46.495 -14.415  1.00 89.00           C  
ATOM   1891  CB  ILE A 117     -10.574 -44.072 -14.049  1.00 89.00           C  
ATOM   1892  HB  ILE A 117     -10.793 -43.063 -14.397  1.00 89.00           H  
ATOM   1893  O   ILE A 117     -10.317 -47.158 -14.709  1.00 89.00           O  
ATOM   1894  CG1 ILE A 117      -9.072 -44.329 -14.283  1.00 89.00           C  
ATOM   1895 HG12 ILE A 117      -8.752 -45.218 -13.740  1.00 89.00           H  
ATOM   1896 HG13 ILE A 117      -8.888 -44.497 -15.345  1.00 89.00           H  
ATOM   1897  CG2 ILE A 117     -10.933 -44.155 -12.553  1.00 89.00           C  
ATOM   1898 HG21 ILE A 117     -12.005 -44.024 -12.407  1.00 89.00           H  
ATOM   1899 HG22 ILE A 117     -10.407 -43.379 -11.996  1.00 89.00           H  
ATOM   1900 HG23 ILE A 117     -10.636 -45.121 -12.145  1.00 89.00           H  
ATOM   1901  CD1 ILE A 117      -8.218 -43.144 -13.844  1.00 89.00           C  
ATOM   1902 HD11 ILE A 117      -7.176 -43.327 -14.108  1.00 89.00           H  
ATOM   1903 HD12 ILE A 117      -8.302 -43.027 -12.764  1.00 89.00           H  
ATOM   1904 HD13 ILE A 117      -8.560 -42.238 -14.344  1.00 89.00           H  
ATOM   1905  N   TYR A 118     -12.331 -47.027 -13.736  1.00 89.94           N  
ATOM   1906  H   TYR A 118     -13.152 -46.465 -13.562  1.00 89.94           H  
ATOM   1907  CA  TYR A 118     -12.339 -48.405 -13.232  1.00 89.94           C  
ATOM   1908  HA  TYR A 118     -11.481 -48.540 -12.573  1.00 89.94           H  
ATOM   1909  C   TYR A 118     -12.201 -49.430 -14.368  1.00 89.94           C  
ATOM   1910  CB  TYR A 118     -13.619 -48.634 -12.416  1.00 89.94           C  
ATOM   1911  HB2 TYR A 118     -14.486 -48.513 -13.067  1.00 89.94           H  
ATOM   1912  HB3 TYR A 118     -13.686 -47.870 -11.641  1.00 89.94           H  
ATOM   1913  O   TYR A 118     -11.448 -50.391 -14.247  1.00 89.94           O  
ATOM   1914  CG  TYR A 118     -13.689 -49.995 -11.754  1.00 89.94           C  
ATOM   1915  CD1 TYR A 118     -14.448 -51.028 -12.339  1.00 89.94           C  
ATOM   1916  HD1 TYR A 118     -14.980 -50.851 -13.262  1.00 89.94           H  
ATOM   1917  CD2 TYR A 118     -12.983 -50.233 -10.558  1.00 89.94           C  
ATOM   1918  HD2 TYR A 118     -12.399 -49.440 -10.116  1.00 89.94           H  
ATOM   1919  CE1 TYR A 118     -14.511 -52.293 -11.725  1.00 89.94           C  
ATOM   1920  HE1 TYR A 118     -15.081 -53.092 -12.176  1.00 89.94           H  
ATOM   1921  CE2 TYR A 118     -13.040 -51.498  -9.941  1.00 89.94           C  
ATOM   1922  HE2 TYR A 118     -12.503 -51.676  -9.021  1.00 89.94           H  
ATOM   1923  OH  TYR A 118     -13.912 -53.735  -9.904  1.00 89.94           O  
ATOM   1924  HH  TYR A 118     -13.301 -53.798  -9.166  1.00 89.94           H  
ATOM   1925  CZ  TYR A 118     -13.814 -52.527 -10.521  1.00 89.94           C  
ATOM   1926  N   ALA A 119     -12.819 -49.161 -15.523  1.00 88.60           N  
ATOM   1927  H   ALA A 119     -13.408 -48.341 -15.564  1.00 88.60           H  
ATOM   1928  CA  ALA A 119     -12.693 -49.970 -16.738  1.00 88.60           C  
ATOM   1929  HA  ALA A 119     -12.934 -51.005 -16.495  1.00 88.60           H  
ATOM   1930  C   ALA A 119     -11.280 -49.973 -17.367  1.00 88.60           C  
ATOM   1931  CB  ALA A 119     -13.732 -49.450 -17.733  1.00 88.60           C  
ATOM   1932  HB1 ALA A 119     -14.731 -49.510 -17.301  1.00 88.60           H  
ATOM   1933  HB2 ALA A 119     -13.507 -48.414 -17.987  1.00 88.60           H  
ATOM   1934  HB3 ALA A 119     -13.705 -50.052 -18.641  1.00 88.60           H  
ATOM   1935  O   ALA A 119     -11.013 -50.758 -18.271  1.00 88.60           O  
ATOM   1936  N   LYS A 120     -10.372 -49.103 -16.902  1.00 92.11           N  
ATOM   1937  H   LYS A 120     -10.665 -48.477 -16.166  1.00 92.11           H  
ATOM   1938  CA  LYS A 120      -8.951 -49.060 -17.286  1.00 92.11           C  
ATOM   1939  HA  LYS A 120      -8.767 -49.804 -18.060  1.00 92.11           H  
ATOM   1940  C   LYS A 120      -8.013 -49.473 -16.142  1.00 92.11           C  
ATOM   1941  CB  LYS A 120      -8.615 -47.661 -17.848  1.00 92.11           C  
ATOM   1942  HB2 LYS A 120      -7.535 -47.510 -17.846  1.00 92.11           H  
ATOM   1943  HB3 LYS A 120      -9.045 -46.904 -17.193  1.00 92.11           H  
ATOM   1944  O   LYS A 120      -6.801 -49.406 -16.312  1.00 92.11           O  
ATOM   1945  CG  LYS A 120      -9.123 -47.432 -19.284  1.00 92.11           C  
ATOM   1946  HG2 LYS A 120      -9.044 -46.369 -19.510  1.00 92.11           H  
ATOM   1947  HG3 LYS A 120     -10.170 -47.724 -19.363  1.00 92.11           H  
ATOM   1948  CD  LYS A 120      -8.283 -48.205 -20.310  1.00 92.11           C  
ATOM   1949  HD2 LYS A 120      -7.234 -47.949 -20.163  1.00 92.11           H  
ATOM   1950  HD3 LYS A 120      -8.398 -49.278 -20.152  1.00 92.11           H  
ATOM   1951  CE  LYS A 120      -8.678 -47.875 -21.754  1.00 92.11           C  
ATOM   1952  HE2 LYS A 120      -8.621 -46.796 -21.902  1.00 92.11           H  
ATOM   1953  HE3 LYS A 120      -9.702 -48.208 -21.919  1.00 92.11           H  
ATOM   1954  NZ  LYS A 120      -7.763 -48.557 -22.694  1.00 92.11           N  
ATOM   1955  HZ1 LYS A 120      -7.656 -49.532 -22.452  1.00 92.11           H  
ATOM   1956  HZ2 LYS A 120      -7.982 -48.461 -23.676  1.00 92.11           H  
ATOM   1957  HZ3 LYS A 120      -6.803 -48.292 -22.521  1.00 92.11           H  
ATOM   1958  N   ARG A 121      -8.540 -49.912 -14.989  1.00 93.45           N  
ATOM   1959  H   ARG A 121      -9.546 -49.984 -14.933  1.00 93.45           H  
ATOM   1960  CA  ARG A 121      -7.758 -50.220 -13.776  1.00 93.45           C  
ATOM   1961  HA  ARG A 121      -7.299 -49.301 -13.413  1.00 93.45           H  
ATOM   1962  C   ARG A 121      -6.597 -51.185 -14.039  1.00 93.45           C  
ATOM   1963  CB  ARG A 121      -8.715 -50.753 -12.690  1.00 93.45           C  
ATOM   1964  HB2 ARG A 121      -9.298 -51.578 -13.100  1.00 93.45           H  
ATOM   1965  HB3 ARG A 121      -9.399 -49.956 -12.396  1.00 93.45           H  
ATOM   1966  O   ARG A 121      -5.490 -50.927 -13.585  1.00 93.45           O  
ATOM   1967  CG  ARG A 121      -7.968 -51.260 -11.450  1.00 93.45           C  
ATOM   1968  HG2 ARG A 121      -7.333 -50.471 -11.050  1.00 93.45           H  
ATOM   1969  HG3 ARG A 121      -7.329 -52.090 -11.753  1.00 93.45           H  
ATOM   1970  CD  ARG A 121      -8.906 -51.767 -10.347  1.00 93.45           C  
ATOM   1971  HD2 ARG A 121      -9.378 -50.912  -9.863  1.00 93.45           H  
ATOM   1972  HD3 ARG A 121      -9.688 -52.386 -10.787  1.00 93.45           H  
ATOM   1973  NE  ARG A 121      -8.133 -52.549  -9.360  1.00 93.45           N  
ATOM   1974  HE  ARG A 121      -7.763 -52.038  -8.571  1.00 93.45           H  
ATOM   1975  NH1 ARG A 121      -8.067 -54.550 -10.518  1.00 93.45           N  
ATOM   1976 HH11 ARG A 121      -7.636 -55.437 -10.733  1.00 93.45           H  
ATOM   1977 HH12 ARG A 121      -8.791 -54.247 -11.154  1.00 93.45           H  
ATOM   1978  NH2 ARG A 121      -6.660 -54.199  -8.817  1.00 93.45           N  
ATOM   1979 HH21 ARG A 121      -6.131 -54.991  -9.151  1.00 93.45           H  
ATOM   1980 HH22 ARG A 121      -6.188 -53.561  -8.192  1.00 93.45           H  
ATOM   1981  CZ  ARG A 121      -7.638 -53.763  -9.563  1.00 93.45           C  
ATOM   1982  N   GLU A 122      -6.844 -52.283 -14.745  1.00 93.47           N  
ATOM   1983  H   GLU A 122      -7.781 -52.444 -15.086  1.00 93.47           H  
ATOM   1984  CA  GLU A 122      -5.838 -53.335 -14.966  1.00 93.47           C  
ATOM   1985  HA  GLU A 122      -5.299 -53.525 -14.038  1.00 93.47           H  
ATOM   1986  C   GLU A 122      -4.770 -52.907 -15.979  1.00 93.47           C  
ATOM   1987  CB  GLU A 122      -6.563 -54.631 -15.362  1.00 93.47           C  
ATOM   1988  HB2 GLU A 122      -7.291 -54.407 -16.141  1.00 93.47           H  
ATOM   1989  HB3 GLU A 122      -5.845 -55.362 -15.736  1.00 93.47           H  
ATOM   1990  O   GLU A 122      -3.587 -53.123 -15.744  1.00 93.47           O  
ATOM   1991  CG  GLU A 122      -7.254 -55.195 -14.106  1.00 93.47           C  
ATOM   1992  HG2 GLU A 122      -6.489 -55.617 -13.454  1.00 93.47           H  
ATOM   1993  HG3 GLU A 122      -7.719 -54.380 -13.551  1.00 93.47           H  
ATOM   1994  CD  GLU A 122      -8.345 -56.239 -14.352  1.00 93.47           C  
ATOM   1995  OE1 GLU A 122      -8.880 -56.676 -13.304  1.00 93.47           O  
ATOM   1996  OE2 GLU A 122      -8.702 -56.492 -15.522  1.00 93.47           O  
ATOM   1997  N   GLU A 123      -5.166 -52.186 -17.030  1.00 95.15           N  
ATOM   1998  H   GLU A 123      -6.157 -52.040 -17.157  1.00 95.15           H  
ATOM   1999  CA  GLU A 123      -4.255 -51.564 -18.001  1.00 95.15           C  
ATOM   2000  HA  GLU A 123      -3.620 -52.334 -18.441  1.00 95.15           H  
ATOM   2001  C   GLU A 123      -3.336 -50.518 -17.342  1.00 95.15           C  
ATOM   2002  CB  GLU A 123      -5.132 -50.947 -19.102  1.00 95.15           C  
ATOM   2003  HB2 GLU A 123      -5.841 -51.709 -19.426  1.00 95.15           H  
ATOM   2004  HB3 GLU A 123      -5.703 -50.120 -18.681  1.00 95.15           H  
ATOM   2005  O   GLU A 123      -2.139 -50.476 -17.621  1.00 95.15           O  
ATOM   2006  CG  GLU A 123      -4.378 -50.440 -20.338  1.00 95.15           C  
ATOM   2007  HG2 GLU A 123      -3.670 -49.667 -20.037  1.00 95.15           H  
ATOM   2008  HG3 GLU A 123      -3.826 -51.264 -20.789  1.00 95.15           H  
ATOM   2009  CD  GLU A 123      -5.374 -49.866 -21.354  1.00 95.15           C  
ATOM   2010  OE1 GLU A 123      -5.247 -48.691 -21.780  1.00 95.15           O  
ATOM   2011  OE2 GLU A 123      -6.390 -50.530 -21.669  1.00 95.15           O  
ATOM   2012  N   ILE A 124      -3.877 -49.718 -16.413  1.00 96.42           N  
ATOM   2013  H   ILE A 124      -4.869 -49.805 -16.246  1.00 96.42           H  
ATOM   2014  CA  ILE A 124      -3.120 -48.740 -15.615  1.00 96.42           C  
ATOM   2015  HA  ILE A 124      -2.542 -48.104 -16.285  1.00 96.42           H  
ATOM   2016  C   ILE A 124      -2.082 -49.437 -14.730  1.00 96.42           C  
ATOM   2017  CB  ILE A 124      -4.096 -47.834 -14.820  1.00 96.42           C  
ATOM   2018  HB  ILE A 124      -4.835 -48.467 -14.330  1.00 96.42           H  
ATOM   2019  O   ILE A 124      -0.917 -49.045 -14.738  1.00 96.42           O  
ATOM   2020  CG1 ILE A 124      -4.827 -46.876 -15.791  1.00 96.42           C  
ATOM   2021 HG12 ILE A 124      -4.127 -46.119 -16.147  1.00 96.42           H  
ATOM   2022 HG13 ILE A 124      -5.170 -47.437 -16.659  1.00 96.42           H  
ATOM   2023  CG2 ILE A 124      -3.373 -47.022 -13.730  1.00 96.42           C  
ATOM   2024 HG21 ILE A 124      -2.969 -47.690 -12.970  1.00 96.42           H  
ATOM   2025 HG22 ILE A 124      -2.555 -46.454 -14.173  1.00 96.42           H  
ATOM   2026 HG23 ILE A 124      -4.060 -46.339 -13.229  1.00 96.42           H  
ATOM   2027  CD1 ILE A 124      -6.054 -46.178 -15.188  1.00 96.42           C  
ATOM   2028 HD11 ILE A 124      -6.565 -45.616 -15.970  1.00 96.42           H  
ATOM   2029 HD12 ILE A 124      -5.756 -45.484 -14.403  1.00 96.42           H  
ATOM   2030 HD13 ILE A 124      -6.741 -46.919 -14.779  1.00 96.42           H  
ATOM   2031  N   LEU A 125      -2.478 -50.480 -13.998  1.00 96.01           N  
ATOM   2032  H   LEU A 125      -3.442 -50.774 -14.058  1.00 96.01           H  
ATOM   2033  CA  LEU A 125      -1.576 -51.209 -13.100  1.00 96.01           C  
ATOM   2034  HA  LEU A 125      -1.049 -50.493 -12.469  1.00 96.01           H  
ATOM   2035  C   LEU A 125      -0.485 -51.965 -13.872  1.00 96.01           C  
ATOM   2036  CB  LEU A 125      -2.413 -52.140 -12.208  1.00 96.01           C  
ATOM   2037  HB2 LEU A 125      -3.051 -52.753 -12.845  1.00 96.01           H  
ATOM   2038  HB3 LEU A 125      -1.745 -52.807 -11.663  1.00 96.01           H  
ATOM   2039  O   LEU A 125       0.688 -51.867 -13.521  1.00 96.01           O  
ATOM   2040  CG  LEU A 125      -3.282 -51.373 -11.192  1.00 96.01           C  
ATOM   2041  HG  LEU A 125      -3.818 -50.566 -11.692  1.00 96.01           H  
ATOM   2042  CD1 LEU A 125      -4.335 -52.309 -10.593  1.00 96.01           C  
ATOM   2043 HD11 LEU A 125      -4.892 -51.784  -9.816  1.00 96.01           H  
ATOM   2044 HD12 LEU A 125      -3.847 -53.188 -10.173  1.00 96.01           H  
ATOM   2045 HD13 LEU A 125      -5.011 -52.629 -11.386  1.00 96.01           H  
ATOM   2046  CD2 LEU A 125      -2.438 -50.733 -10.088  1.00 96.01           C  
ATOM   2047 HD21 LEU A 125      -3.085 -50.318  -9.315  1.00 96.01           H  
ATOM   2048 HD22 LEU A 125      -1.833 -49.925 -10.498  1.00 96.01           H  
ATOM   2049 HD23 LEU A 125      -1.768 -51.467  -9.641  1.00 96.01           H  
ATOM   2050  N   ALA A 126      -0.841 -52.634 -14.973  1.00 95.27           N  
ATOM   2051  H   ALA A 126      -1.819 -52.689 -15.217  1.00 95.27           H  
ATOM   2052  CA  ALA A 126       0.121 -53.302 -15.847  1.00 95.27           C  
ATOM   2053  HA  ALA A 126       0.666 -54.046 -15.265  1.00 95.27           H  
ATOM   2054  C   ALA A 126       1.160 -52.324 -16.425  1.00 95.27           C  
ATOM   2055  CB  ALA A 126      -0.654 -54.028 -16.953  1.00 95.27           C  
ATOM   2056  HB1 ALA A 126      -1.280 -54.804 -16.513  1.00 95.27           H  
ATOM   2057  HB2 ALA A 126      -1.285 -53.324 -17.496  1.00 95.27           H  
ATOM   2058  HB3 ALA A 126       0.046 -54.491 -17.649  1.00 95.27           H  
ATOM   2059  O   ALA A 126       2.357 -52.611 -16.395  1.00 95.27           O  
ATOM   2060  N   ALA A 127       0.734 -51.143 -16.892  1.00 95.89           N  
ATOM   2061  H   ALA A 127      -0.257 -50.951 -16.919  1.00 95.89           H  
ATOM   2062  CA  ALA A 127       1.658 -50.138 -17.412  1.00 95.89           C  
ATOM   2063  HA  ALA A 127       2.281 -50.609 -18.172  1.00 95.89           H  
ATOM   2064  C   ALA A 127       2.598 -49.579 -16.333  1.00 95.89           C  
ATOM   2065  CB  ALA A 127       0.859 -49.022 -18.082  1.00 95.89           C  
ATOM   2066  HB1 ALA A 127       0.265 -49.442 -18.893  1.00 95.89           H  
ATOM   2067  HB2 ALA A 127       0.204 -48.548 -17.351  1.00 95.89           H  
ATOM   2068  HB3 ALA A 127       1.541 -48.275 -18.490  1.00 95.89           H  
ATOM   2069  O   ALA A 127       3.790 -49.440 -16.606  1.00 95.89           O  
ATOM   2070  N   ILE A 128       2.084 -49.295 -15.126  1.00 96.16           N  
ATOM   2071  H   ILE A 128       1.094 -49.437 -14.986  1.00 96.16           H  
ATOM   2072  CA  ILE A 128       2.875 -48.789 -13.988  1.00 96.16           C  
ATOM   2073  HA  ILE A 128       3.454 -47.923 -14.311  1.00 96.16           H  
ATOM   2074  C   ILE A 128       3.901 -49.829 -13.535  1.00 96.16           C  
ATOM   2075  CB  ILE A 128       1.945 -48.338 -12.834  1.00 96.16           C  
ATOM   2076  HB  ILE A 128       1.233 -49.139 -12.635  1.00 96.16           H  
ATOM   2077  O   ILE A 128       5.062 -49.484 -13.326  1.00 96.16           O  
ATOM   2078  CG1 ILE A 128       1.170 -47.065 -13.253  1.00 96.16           C  
ATOM   2079 HG12 ILE A 128       1.855 -46.218 -13.286  1.00 96.16           H  
ATOM   2080 HG13 ILE A 128       0.767 -47.190 -14.258  1.00 96.16           H  
ATOM   2081  CG2 ILE A 128       2.729 -48.059 -11.535  1.00 96.16           C  
ATOM   2082 HG21 ILE A 128       2.060 -47.737 -10.737  1.00 96.16           H  
ATOM   2083 HG22 ILE A 128       3.486 -47.292 -11.706  1.00 96.16           H  
ATOM   2084 HG23 ILE A 128       3.218 -48.965 -11.177  1.00 96.16           H  
ATOM   2085  CD1 ILE A 128      -0.004 -46.728 -12.325  1.00 96.16           C  
ATOM   2086 HD11 ILE A 128      -0.568 -45.895 -12.743  1.00 96.16           H  
ATOM   2087 HD12 ILE A 128       0.363 -46.437 -11.340  1.00 96.16           H  
ATOM   2088 HD13 ILE A 128      -0.659 -47.594 -12.226  1.00 96.16           H  
ATOM   2089  N   ASN A 129       3.523 -51.106 -13.448  1.00 90.58           N  
ATOM   2090  H   ASN A 129       2.550 -51.343 -13.583  1.00 90.58           H  
ATOM   2091  CA  ASN A 129       4.466 -52.172 -13.115  1.00 90.58           C  
ATOM   2092  HA  ASN A 129       4.995 -51.892 -12.204  1.00 90.58           H  
ATOM   2093  C   ASN A 129       5.555 -52.319 -14.199  1.00 90.58           C  
ATOM   2094  CB  ASN A 129       3.681 -53.469 -12.828  1.00 90.58           C  
ATOM   2095  HB2 ASN A 129       2.927 -53.624 -13.600  1.00 90.58           H  
ATOM   2096  HB3 ASN A 129       4.369 -54.314 -12.845  1.00 90.58           H  
ATOM   2097  O   ASN A 129       6.737 -52.373 -13.858  1.00 90.58           O  
ATOM   2098  CG  ASN A 129       3.018 -53.462 -11.451  1.00 90.58           C  
ATOM   2099  ND2 ASN A 129       1.932 -54.183 -11.283  1.00 90.58           N  
ATOM   2100 HD21 ASN A 129       1.469 -54.180 -10.386  1.00 90.58           H  
ATOM   2101 HD22 ASN A 129       1.520 -54.701 -12.046  1.00 90.58           H  
ATOM   2102  OD1 ASN A 129       3.501 -52.839 -10.520  1.00 90.58           O  
ATOM   2103  N   ALA A 130       5.196 -52.272 -15.487  1.00 90.98           N  
ATOM   2104  H   ALA A 130       4.212 -52.231 -15.709  1.00 90.98           H  
ATOM   2105  CA  ALA A 130       6.139 -52.471 -16.593  1.00 90.98           C  
ATOM   2106  HA  ALA A 130       6.784 -53.312 -16.339  1.00 90.98           H  
ATOM   2107  C   ALA A 130       7.082 -51.282 -16.893  1.00 90.98           C  
ATOM   2108  CB  ALA A 130       5.329 -52.876 -17.831  1.00 90.98           C  
ATOM   2109  HB1 ALA A 130       4.601 -52.102 -18.074  1.00 90.98           H  
ATOM   2110  HB2 ALA A 130       4.802 -53.810 -17.636  1.00 90.98           H  
ATOM   2111  HB3 ALA A 130       6.002 -53.019 -18.676  1.00 90.98           H  
ATOM   2112  O   ALA A 130       8.224 -51.512 -17.278  1.00 90.98           O  
ATOM   2113  N   HIS A 131       6.657 -50.025 -16.714  1.00 92.07           N  
ATOM   2114  H   HIS A 131       5.715 -49.875 -16.380  1.00 92.07           H  
ATOM   2115  CA  HIS A 131       7.419 -48.838 -17.155  1.00 92.07           C  
ATOM   2116  HA  HIS A 131       8.330 -49.171 -17.652  1.00 92.07           H  
ATOM   2117  C   HIS A 131       7.826 -47.937 -15.975  1.00 92.07           C  
ATOM   2118  CB  HIS A 131       6.608 -48.045 -18.194  1.00 92.07           C  
ATOM   2119  HB2 HIS A 131       7.196 -47.198 -18.546  1.00 92.07           H  
ATOM   2120  HB3 HIS A 131       5.711 -47.650 -17.718  1.00 92.07           H  
ATOM   2121  O   HIS A 131       7.131 -47.928 -14.959  1.00 92.07           O  
ATOM   2122  CG  HIS A 131       6.196 -48.873 -19.384  1.00 92.07           C  
ATOM   2123  CD2 HIS A 131       6.807 -48.937 -20.608  1.00 92.07           C  
ATOM   2124  HD2 HIS A 131       7.680 -48.381 -20.918  1.00 92.07           H  
ATOM   2125  ND1 HIS A 131       5.138 -49.748 -19.408  1.00 92.07           N  
ATOM   2126  HD1 HIS A 131       4.535 -49.942 -18.621  1.00 92.07           H  
ATOM   2127  CE1 HIS A 131       5.116 -50.342 -20.612  1.00 92.07           C  
ATOM   2128  HE1 HIS A 131       4.414 -51.102 -20.921  1.00 92.07           H  
ATOM   2129  NE2 HIS A 131       6.102 -49.865 -21.385  1.00 92.07           N  
ATOM   2130  N   PRO A 132       8.928 -47.165 -16.062  1.00 91.14           N  
ATOM   2131  CA  PRO A 132       9.312 -46.214 -15.013  1.00 91.14           C  
ATOM   2132  HA  PRO A 132       9.226 -46.676 -14.029  1.00 91.14           H  
ATOM   2133  C   PRO A 132       8.449 -44.941 -15.015  1.00 91.14           C  
ATOM   2134  CB  PRO A 132      10.787 -45.902 -15.284  1.00 91.14           C  
ATOM   2135  HB2 PRO A 132      11.065 -44.900 -14.958  1.00 91.14           H  
ATOM   2136  HB3 PRO A 132      11.412 -46.644 -14.787  1.00 91.14           H  
ATOM   2137  O   PRO A 132       8.227 -44.352 -13.961  1.00 91.14           O  
ATOM   2138  CG  PRO A 132      10.913 -46.065 -16.800  1.00 91.14           C  
ATOM   2139  HG2 PRO A 132      11.931 -46.316 -17.097  1.00 91.14           H  
ATOM   2140  HG3 PRO A 132      10.586 -45.152 -17.298  1.00 91.14           H  
ATOM   2141  CD  PRO A 132       9.936 -47.200 -17.115  1.00 91.14           C  
ATOM   2142  HD2 PRO A 132      10.463 -48.153 -17.080  1.00 91.14           H  
ATOM   2143  HD3 PRO A 132       9.497 -47.053 -18.102  1.00 91.14           H  
ATOM   2144  N   VAL A 133       7.931 -44.529 -16.179  1.00 95.37           N  
ATOM   2145  H   VAL A 133       8.116 -45.083 -17.003  1.00 95.37           H  
ATOM   2146  CA  VAL A 133       7.081 -43.339 -16.350  1.00 95.37           C  
ATOM   2147  HA  VAL A 133       6.790 -42.970 -15.367  1.00 95.37           H  
ATOM   2148  C   VAL A 133       5.819 -43.722 -17.121  1.00 95.37           C  
ATOM   2149  CB  VAL A 133       7.831 -42.197 -17.073  1.00 95.37           C  
ATOM   2150  HB  VAL A 133       8.038 -42.503 -18.098  1.00 95.37           H  
ATOM   2151  O   VAL A 133       5.919 -44.357 -18.168  1.00 95.37           O  
ATOM   2152  CG1 VAL A 133       6.988 -40.912 -17.110  1.00 95.37           C  
ATOM   2153 HG11 VAL A 133       6.074 -41.073 -17.681  1.00 95.37           H  
ATOM   2154 HG12 VAL A 133       6.732 -40.600 -16.098  1.00 95.37           H  
ATOM   2155 HG13 VAL A 133       7.552 -40.115 -17.595  1.00 95.37           H  
ATOM   2156  CG2 VAL A 133       9.174 -41.860 -16.405  1.00 95.37           C  
ATOM   2157 HG21 VAL A 133       9.854 -42.708 -16.479  1.00 95.37           H  
ATOM   2158 HG22 VAL A 133       9.639 -41.012 -16.906  1.00 95.37           H  
ATOM   2159 HG23 VAL A 133       9.026 -41.616 -15.353  1.00 95.37           H  
ATOM   2160  N   VAL A 134       4.639 -43.327 -16.634  1.00 97.14           N  
ATOM   2161  H   VAL A 134       4.642 -42.846 -15.746  1.00 97.14           H  
ATOM   2162  CA  VAL A 134       3.331 -43.590 -17.268  1.00 97.14           C  
ATOM   2163  HA  VAL A 134       3.492 -43.932 -18.291  1.00 97.14           H  
ATOM   2164  C   VAL A 134       2.499 -42.311 -17.336  1.00 97.14           C  
ATOM   2165  CB  VAL A 134       2.559 -44.695 -16.516  1.00 97.14           C  
ATOM   2166  HB  VAL A 134       2.415 -44.391 -15.480  1.00 97.14           H  
ATOM   2167  O   VAL A 134       2.457 -41.539 -16.380  1.00 97.14           O  
ATOM   2168  CG1 VAL A 134       1.175 -44.980 -17.126  1.00 97.14           C  
ATOM   2169 HG11 VAL A 134       0.523 -44.114 -17.008  1.00 97.14           H  
ATOM   2170 HG12 VAL A 134       1.274 -45.219 -18.185  1.00 97.14           H  
ATOM   2171 HG13 VAL A 134       0.709 -45.820 -16.612  1.00 97.14           H  
ATOM   2172  CG2 VAL A 134       3.341 -46.011 -16.532  1.00 97.14           C  
ATOM   2173 HG21 VAL A 134       2.732 -46.800 -16.088  1.00 97.14           H  
ATOM   2174 HG22 VAL A 134       3.598 -46.291 -17.553  1.00 97.14           H  
ATOM   2175 HG23 VAL A 134       4.256 -45.916 -15.947  1.00 97.14           H  
ATOM   2176  N   ILE A 135       1.795 -42.096 -18.450  1.00 97.21           N  
ATOM   2177  H   ILE A 135       1.863 -42.769 -19.200  1.00 97.21           H  
ATOM   2178  CA  ILE A 135       0.930 -40.930 -18.669  1.00 97.21           C  
ATOM   2179  HA  ILE A 135       1.053 -40.230 -17.842  1.00 97.21           H  
ATOM   2180  C   ILE A 135      -0.539 -41.373 -18.693  1.00 97.21           C  
ATOM   2181  CB  ILE A 135       1.359 -40.192 -19.957  1.00 97.21           C  
ATOM   2182  HB  ILE A 135       1.338 -40.907 -20.779  1.00 97.21           H  
ATOM   2183  O   ILE A 135      -0.929 -42.210 -19.505  1.00 97.21           O  
ATOM   2184  CG1 ILE A 135       2.795 -39.631 -19.826  1.00 97.21           C  
ATOM   2185 HG12 ILE A 135       3.449 -40.373 -19.368  1.00 97.21           H  
ATOM   2186 HG13 ILE A 135       2.776 -38.753 -19.180  1.00 97.21           H  
ATOM   2187  CG2 ILE A 135       0.380 -39.043 -20.270  1.00 97.21           C  
ATOM   2188 HG21 ILE A 135      -0.610 -39.438 -20.498  1.00 97.21           H  
ATOM   2189 HG22 ILE A 135       0.727 -38.480 -21.136  1.00 97.21           H  
ATOM   2190 HG23 ILE A 135       0.318 -38.375 -19.411  1.00 97.21           H  
ATOM   2191  CD1 ILE A 135       3.443 -39.240 -21.157  1.00 97.21           C  
ATOM   2192 HD11 ILE A 135       4.475 -38.943 -20.971  1.00 97.21           H  
ATOM   2193 HD12 ILE A 135       2.916 -38.403 -21.615  1.00 97.21           H  
ATOM   2194 HD13 ILE A 135       3.440 -40.094 -21.835  1.00 97.21           H  
ATOM   2195  N   ILE A 136      -1.380 -40.785 -17.836  1.00 95.82           N  
ATOM   2196  H   ILE A 136      -0.991 -40.106 -17.198  1.00 95.82           H  
ATOM   2197  CA  ILE A 136      -2.819 -41.079 -17.745  1.00 95.82           C  
ATOM   2198  HA  ILE A 136      -3.056 -41.873 -18.454  1.00 95.82           H  
ATOM   2199  C   ILE A 136      -3.630 -39.844 -18.155  1.00 95.82           C  
ATOM   2200  CB  ILE A 136      -3.217 -41.616 -16.351  1.00 95.82           C  
ATOM   2201  HB  ILE A 136      -3.073 -40.820 -15.620  1.00 95.82           H  
ATOM   2202  O   ILE A 136      -3.802 -38.885 -17.395  1.00 95.82           O  
ATOM   2203  CG1 ILE A 136      -2.335 -42.821 -15.944  1.00 95.82           C  
ATOM   2204 HG12 ILE A 136      -2.435 -43.615 -16.683  1.00 95.82           H  
ATOM   2205 HG13 ILE A 136      -1.290 -42.509 -15.924  1.00 95.82           H  
ATOM   2206  CG2 ILE A 136      -4.711 -42.007 -16.350  1.00 95.82           C  
ATOM   2207 HG21 ILE A 136      -4.877 -42.839 -17.035  1.00 95.82           H  
ATOM   2208 HG22 ILE A 136      -5.020 -42.301 -15.347  1.00 95.82           H  
ATOM   2209 HG23 ILE A 136      -5.333 -41.163 -16.649  1.00 95.82           H  
ATOM   2210  CD1 ILE A 136      -2.649 -43.392 -14.557  1.00 95.82           C  
ATOM   2211 HD11 ILE A 136      -3.611 -43.904 -14.561  1.00 95.82           H  
ATOM   2212 HD12 ILE A 136      -1.875 -44.108 -14.281  1.00 95.82           H  
ATOM   2213 HD13 ILE A 136      -2.662 -42.585 -13.825  1.00 95.82           H  
ATOM   2214  N   LYS A 137      -4.180 -39.893 -19.371  1.00 92.47           N  
ATOM   2215  H   LYS A 137      -4.039 -40.740 -19.902  1.00 92.47           H  
ATOM   2216  CA  LYS A 137      -5.037 -38.855 -19.949  1.00 92.47           C  
ATOM   2217  HA  LYS A 137      -4.861 -37.923 -19.412  1.00 92.47           H  
ATOM   2218  C   LYS A 137      -6.505 -39.237 -19.772  1.00 92.47           C  
ATOM   2219  CB  LYS A 137      -4.611 -38.641 -21.408  1.00 92.47           C  
ATOM   2220  HB2 LYS A 137      -4.772 -39.557 -21.976  1.00 92.47           H  
ATOM   2221  HB3 LYS A 137      -3.542 -38.429 -21.409  1.00 92.47           H  
ATOM   2222  O   LYS A 137      -6.984 -40.220 -20.332  1.00 92.47           O  
ATOM   2223  CG  LYS A 137      -5.350 -37.481 -22.094  1.00 92.47           C  
ATOM   2224  HG2 LYS A 137      -6.357 -37.797 -22.365  1.00 92.47           H  
ATOM   2225  HG3 LYS A 137      -5.416 -36.631 -21.413  1.00 92.47           H  
ATOM   2226  CD  LYS A 137      -4.573 -37.060 -23.350  1.00 92.47           C  
ATOM   2227  HD2 LYS A 137      -4.456 -37.923 -24.005  1.00 92.47           H  
ATOM   2228  HD3 LYS A 137      -3.582 -36.724 -23.042  1.00 92.47           H  
ATOM   2229  CE  LYS A 137      -5.268 -35.929 -24.113  1.00 92.47           C  
ATOM   2230  HE2 LYS A 137      -5.569 -35.161 -23.401  1.00 92.47           H  
ATOM   2231  HE3 LYS A 137      -6.164 -36.331 -24.585  1.00 92.47           H  
ATOM   2232  NZ  LYS A 137      -4.355 -35.344 -25.130  1.00 92.47           N  
ATOM   2233  HZ1 LYS A 137      -4.814 -34.652 -25.704  1.00 92.47           H  
ATOM   2234  HZ2 LYS A 137      -3.589 -34.870 -24.674  1.00 92.47           H  
ATOM   2235  HZ3 LYS A 137      -3.959 -36.056 -25.726  1.00 92.47           H  
ATOM   2236  N   GLY A 138      -7.252 -38.463 -18.991  1.00 86.35           N  
ATOM   2237  H   GLY A 138      -6.821 -37.668 -18.542  1.00 86.35           H  
ATOM   2238  CA  GLY A 138      -8.635 -38.823 -18.674  1.00 86.35           C  
ATOM   2239  HA2 GLY A 138      -8.639 -39.596 -17.905  1.00 86.35           H  
ATOM   2240  HA3 GLY A 138      -9.107 -39.234 -19.566  1.00 86.35           H  
ATOM   2241  C   GLY A 138      -9.478 -37.658 -18.189  1.00 86.35           C  
ATOM   2242  O   GLY A 138      -9.012 -36.843 -17.390  1.00 86.35           O  
ATOM   2243  N   GLU A 139     -10.713 -37.583 -18.690  1.00 76.87           N  
ATOM   2244  H   GLU A 139     -11.024 -38.324 -19.303  1.00 76.87           H  
ATOM   2245  CA  GLU A 139     -11.603 -36.432 -18.521  1.00 76.87           C  
ATOM   2246  HA  GLU A 139     -11.157 -35.589 -19.048  1.00 76.87           H  
ATOM   2247  C   GLU A 139     -11.797 -36.006 -17.055  1.00 76.87           C  
ATOM   2248  CB  GLU A 139     -12.976 -36.708 -19.150  1.00 76.87           C  
ATOM   2249  HB2 GLU A 139     -13.566 -35.799 -19.039  1.00 76.87           H  
ATOM   2250  HB3 GLU A 139     -13.476 -37.506 -18.602  1.00 76.87           H  
ATOM   2251  O   GLU A 139     -11.737 -36.809 -16.123  1.00 76.87           O  
ATOM   2252  CG  GLU A 139     -12.921 -37.078 -20.641  1.00 76.87           C  
ATOM   2253  HG2 GLU A 139     -12.105 -36.531 -21.112  1.00 76.87           H  
ATOM   2254  HG3 GLU A 139     -12.727 -38.145 -20.748  1.00 76.87           H  
ATOM   2255  CD  GLU A 139     -14.239 -36.700 -21.320  1.00 76.87           C  
ATOM   2256  OE1 GLU A 139     -14.204 -35.936 -22.310  1.00 76.87           O  
ATOM   2257  OE2 GLU A 139     -15.322 -36.938 -20.746  1.00 76.87           O  
ATOM   2258  N   THR A 140     -12.067 -34.723 -16.822  1.00 73.83           N  
ATOM   2259  H   THR A 140     -12.087 -34.054 -17.579  1.00 73.83           H  
ATOM   2260  CA  THR A 140     -12.375 -34.229 -15.473  1.00 73.83           C  
ATOM   2261  HA  THR A 140     -11.526 -34.474 -14.834  1.00 73.83           H  
ATOM   2262  C   THR A 140     -13.602 -34.923 -14.893  1.00 73.83           C  
ATOM   2263  CB  THR A 140     -12.594 -32.712 -15.427  1.00 73.83           C  
ATOM   2264  HB  THR A 140     -13.438 -32.486 -14.775  1.00 73.83           H  
ATOM   2265  O   THR A 140     -14.666 -34.931 -15.506  1.00 73.83           O  
ATOM   2266  CG2 THR A 140     -11.365 -32.031 -14.833  1.00 73.83           C  
ATOM   2267 HG21 THR A 140     -11.115 -32.467 -13.865  1.00 73.83           H  
ATOM   2268 HG22 THR A 140     -10.515 -32.146 -15.505  1.00 73.83           H  
ATOM   2269 HG23 THR A 140     -11.562 -30.970 -14.681  1.00 73.83           H  
ATOM   2270  OG1 THR A 140     -12.874 -32.201 -16.713  1.00 73.83           O  
ATOM   2271  HG1 THR A 140     -13.737 -32.538 -16.962  1.00 73.83           H  
ATOM   2272  N   GLY A 141     -13.444 -35.480 -13.690  1.00 71.32           N  
ATOM   2273  H   GLY A 141     -12.541 -35.405 -13.244  1.00 71.32           H  
ATOM   2274  CA  GLY A 141     -14.450 -36.318 -13.037  1.00 71.32           C  
ATOM   2275  HA2 GLY A 141     -15.447 -35.978 -13.318  1.00 71.32           H  
ATOM   2276  HA3 GLY A 141     -14.353 -36.210 -11.956  1.00 71.32           H  
ATOM   2277  C   GLY A 141     -14.361 -37.815 -13.365  1.00 71.32           C  
ATOM   2278  O   GLY A 141     -15.097 -38.583 -12.759  1.00 71.32           O  
ATOM   2279  N   CYS A 142     -13.460 -38.270 -14.251  1.00 81.00           N  
ATOM   2280  H   CYS A 142     -12.892 -37.621 -14.775  1.00 81.00           H  
ATOM   2281  CA  CYS A 142     -13.395 -39.692 -14.629  1.00 81.00           C  
ATOM   2282  HA  CYS A 142     -14.417 -40.008 -14.834  1.00 81.00           H  
ATOM   2283  C   CYS A 142     -12.874 -40.631 -13.521  1.00 81.00           C  
ATOM   2284  CB  CYS A 142     -12.595 -39.856 -15.936  1.00 81.00           C  
ATOM   2285  HB2 CYS A 142     -12.836 -40.819 -16.385  1.00 81.00           H  
ATOM   2286  HB3 CYS A 142     -12.876 -39.078 -16.647  1.00 81.00           H  
ATOM   2287  O   CYS A 142     -13.102 -41.839 -13.607  1.00 81.00           O  
ATOM   2288  SG  CYS A 142     -10.803 -39.833 -15.659  1.00 81.00           S  
ATOM   2289  HG  CYS A 142     -10.468 -40.334 -16.851  1.00 81.00           H  
ATOM   2290  N   GLY A 143     -12.191 -40.073 -12.507  1.00 82.80           N  
ATOM   2291  H   GLY A 143     -12.112 -39.067 -12.529  1.00 82.80           H  
ATOM   2292  CA  GLY A 143     -11.719 -40.761 -11.298  1.00 82.80           C  
ATOM   2293  HA2 GLY A 143     -12.227 -40.326 -10.437  1.00 82.80           H  
ATOM   2294  HA3 GLY A 143     -12.009 -41.811 -11.339  1.00 82.80           H  
ATOM   2295  C   GLY A 143     -10.207 -40.704 -11.018  1.00 82.80           C  
ATOM   2296  O   GLY A 143      -9.817 -41.114  -9.931  1.00 82.80           O  
ATOM   2297  N   LYS A 144      -9.364 -40.188 -11.938  1.00 89.62           N  
ATOM   2298  H   LYS A 144      -9.771 -39.920 -12.823  1.00 89.62           H  
ATOM   2299  CA  LYS A 144      -7.875 -40.179 -11.835  1.00 89.62           C  
ATOM   2300  HA  LYS A 144      -7.486 -41.150 -12.142  1.00 89.62           H  
ATOM   2301  C   LYS A 144      -7.341 -39.970 -10.412  1.00 89.62           C  
ATOM   2302  CB  LYS A 144      -7.230 -39.112 -12.744  1.00 89.62           C  
ATOM   2303  HB2 LYS A 144      -6.150 -39.166 -12.603  1.00 89.62           H  
ATOM   2304  HB3 LYS A 144      -7.556 -38.123 -12.422  1.00 89.62           H  
ATOM   2305  O   LYS A 144      -6.759 -40.877  -9.826  1.00 89.62           O  
ATOM   2306  CG  LYS A 144      -7.517 -39.252 -14.242  1.00 89.62           C  
ATOM   2307  HG2 LYS A 144      -8.552 -38.962 -14.423  1.00 89.62           H  
ATOM   2308  HG3 LYS A 144      -7.371 -40.288 -14.550  1.00 89.62           H  
ATOM   2309  CD  LYS A 144      -6.599 -38.363 -15.094  1.00 89.62           C  
ATOM   2310  HD2 LYS A 144      -5.588 -38.767 -15.036  1.00 89.62           H  
ATOM   2311  HD3 LYS A 144      -6.907 -38.425 -16.138  1.00 89.62           H  
ATOM   2312  CE  LYS A 144      -6.548 -36.890 -14.656  1.00 89.62           C  
ATOM   2313  HE2 LYS A 144      -6.249 -36.826 -13.610  1.00 89.62           H  
ATOM   2314  HE3 LYS A 144      -5.752 -36.411 -15.227  1.00 89.62           H  
ATOM   2315  NZ  LYS A 144      -7.822 -36.165 -14.883  1.00 89.62           N  
ATOM   2316  HZ1 LYS A 144      -7.699 -35.191 -14.646  1.00 89.62           H  
ATOM   2317  HZ2 LYS A 144      -8.554 -36.546 -14.302  1.00 89.62           H  
ATOM   2318  HZ3 LYS A 144      -8.110 -36.246 -15.848  1.00 89.62           H  
ATOM   2319  N   THR A 145      -7.586 -38.779  -9.877  1.00 89.03           N  
ATOM   2320  H   THR A 145      -8.031 -38.083 -10.458  1.00 89.03           H  
ATOM   2321  CA  THR A 145      -6.951 -38.241  -8.675  1.00 89.03           C  
ATOM   2322  HA  THR A 145      -5.869 -38.268  -8.802  1.00 89.03           H  
ATOM   2323  C   THR A 145      -7.284 -39.018  -7.405  1.00 89.03           C  
ATOM   2324  CB  THR A 145      -7.380 -36.777  -8.522  1.00 89.03           C  
ATOM   2325  HB  THR A 145      -8.416 -36.750  -8.184  1.00 89.03           H  
ATOM   2326  O   THR A 145      -6.401 -39.218  -6.582  1.00 89.03           O  
ATOM   2327  CG2 THR A 145      -6.524 -36.031  -7.515  1.00 89.03           C  
ATOM   2328 HG21 THR A 145      -6.771 -36.378  -6.511  1.00 89.03           H  
ATOM   2329 HG22 THR A 145      -6.716 -34.962  -7.598  1.00 89.03           H  
ATOM   2330 HG23 THR A 145      -5.466 -36.220  -7.698  1.00 89.03           H  
ATOM   2331  OG1 THR A 145      -7.324 -36.118  -9.771  1.00 89.03           O  
ATOM   2332  HG1 THR A 145      -6.489 -35.646  -9.803  1.00 89.03           H  
ATOM   2333  N   THR A 146      -8.527 -39.494  -7.245  1.00 88.91           N  
ATOM   2334  H   THR A 146      -9.215 -39.354  -7.970  1.00 88.91           H  
ATOM   2335  CA  THR A 146      -8.911 -40.293  -6.068  1.00 88.91           C  
ATOM   2336  HA  THR A 146      -8.304 -39.979  -5.218  1.00 88.91           H  
ATOM   2337  C   THR A 146      -8.638 -41.780  -6.255  1.00 88.91           C  
ATOM   2338  CB  THR A 146     -10.383 -40.094  -5.659  1.00 88.91           C  
ATOM   2339  HB  THR A 146     -10.603 -40.757  -4.823  1.00 88.91           H  
ATOM   2340  O   THR A 146      -8.312 -42.450  -5.280  1.00 88.91           O  
ATOM   2341  CG2 THR A 146     -10.683 -38.663  -5.220  1.00 88.91           C  
ATOM   2342 HG21 THR A 146     -10.490 -37.963  -6.034  1.00 88.91           H  
ATOM   2343 HG22 THR A 146     -11.725 -38.586  -4.910  1.00 88.91           H  
ATOM   2344 HG23 THR A 146     -10.051 -38.410  -4.369  1.00 88.91           H  
ATOM   2345  OG1 THR A 146     -11.277 -40.389  -6.712  1.00 88.91           O  
ATOM   2346  HG1 THR A 146     -12.155 -40.269  -6.341  1.00 88.91           H  
ATOM   2347  N   GLN A 147      -8.771 -42.325  -7.470  1.00 92.97           N  
ATOM   2348  H   GLN A 147      -9.037 -41.731  -8.243  1.00 92.97           H  
ATOM   2349  CA  GLN A 147      -8.765 -43.776  -7.678  1.00 92.97           C  
ATOM   2350  HA  GLN A 147      -9.045 -44.261  -6.743  1.00 92.97           H  
ATOM   2351  C   GLN A 147      -7.399 -44.361  -8.052  1.00 92.97           C  
ATOM   2352  CB  GLN A 147      -9.816 -44.188  -8.716  1.00 92.97           C  
ATOM   2353  HB2 GLN A 147      -9.539 -43.786  -9.691  1.00 92.97           H  
ATOM   2354  HB3 GLN A 147      -9.791 -45.275  -8.783  1.00 92.97           H  
ATOM   2355  O   GLN A 147      -7.076 -45.434  -7.555  1.00 92.97           O  
ATOM   2356  CG  GLN A 147     -11.263 -43.781  -8.399  1.00 92.97           C  
ATOM   2357  HG2 GLN A 147     -11.916 -44.227  -9.149  1.00 92.97           H  
ATOM   2358  HG3 GLN A 147     -11.359 -42.698  -8.480  1.00 92.97           H  
ATOM   2359  CD  GLN A 147     -11.739 -44.230  -7.018  1.00 92.97           C  
ATOM   2360  NE2 GLN A 147     -11.901 -43.289  -6.112  1.00 92.97           N  
ATOM   2361 HE21 GLN A 147     -12.268 -43.491  -5.193  1.00 92.97           H  
ATOM   2362 HE22 GLN A 147     -11.702 -42.326  -6.343  1.00 92.97           H  
ATOM   2363  OE1 GLN A 147     -11.955 -45.408  -6.766  1.00 92.97           O  
ATOM   2364  N   VAL A 148      -6.575 -43.700  -8.877  1.00 95.61           N  
ATOM   2365  H   VAL A 148      -6.827 -42.776  -9.198  1.00 95.61           H  
ATOM   2366  CA  VAL A 148      -5.282 -44.278  -9.315  1.00 95.61           C  
ATOM   2367  HA  VAL A 148      -5.494 -45.259  -9.741  1.00 95.61           H  
ATOM   2368  C   VAL A 148      -4.336 -44.547  -8.134  1.00 95.61           C  
ATOM   2369  CB  VAL A 148      -4.599 -43.453 -10.428  1.00 95.61           C  
ATOM   2370  HB  VAL A 148      -4.487 -42.415 -10.114  1.00 95.61           H  
ATOM   2371  O   VAL A 148      -3.842 -45.672  -8.046  1.00 95.61           O  
ATOM   2372  CG1 VAL A 148      -3.211 -43.990 -10.798  1.00 95.61           C  
ATOM   2373 HG11 VAL A 148      -3.271 -45.039 -11.089  1.00 95.61           H  
ATOM   2374 HG12 VAL A 148      -2.527 -43.892  -9.955  1.00 95.61           H  
ATOM   2375 HG13 VAL A 148      -2.797 -43.409 -11.623  1.00 95.61           H  
ATOM   2376  CG2 VAL A 148      -5.458 -43.478 -11.696  1.00 95.61           C  
ATOM   2377 HG21 VAL A 148      -5.558 -44.500 -12.062  1.00 95.61           H  
ATOM   2378 HG22 VAL A 148      -6.445 -43.075 -11.470  1.00 95.61           H  
ATOM   2379 HG23 VAL A 148      -4.994 -42.860 -12.465  1.00 95.61           H  
ATOM   2380  N   PRO A 149      -4.140 -43.621  -7.171  1.00 96.57           N  
ATOM   2381  CA  PRO A 149      -3.308 -43.899  -5.999  1.00 96.57           C  
ATOM   2382  HA  PRO A 149      -2.312 -44.190  -6.332  1.00 96.57           H  
ATOM   2383  C   PRO A 149      -3.884 -45.024  -5.126  1.00 96.57           C  
ATOM   2384  CB  PRO A 149      -3.211 -42.571  -5.238  1.00 96.57           C  
ATOM   2385  HB2 PRO A 149      -2.206 -42.417  -4.845  1.00 96.57           H  
ATOM   2386  HB3 PRO A 149      -3.946 -42.540  -4.434  1.00 96.57           H  
ATOM   2387  O   PRO A 149      -3.141 -45.842  -4.588  1.00 96.57           O  
ATOM   2388  CG  PRO A 149      -3.561 -41.511  -6.280  1.00 96.57           C  
ATOM   2389  HG2 PRO A 149      -2.681 -41.270  -6.876  1.00 96.57           H  
ATOM   2390  HG3 PRO A 149      -3.981 -40.612  -5.828  1.00 96.57           H  
ATOM   2391  CD  PRO A 149      -4.585 -42.232  -7.142  1.00 96.57           C  
ATOM   2392  HD2 PRO A 149      -4.615 -41.772  -8.130  1.00 96.57           H  
ATOM   2393  HD3 PRO A 149      -5.566 -42.170  -6.672  1.00 96.57           H  
ATOM   2394  N   GLN A 150      -5.217 -45.123  -5.032  1.00 94.78           N  
ATOM   2395  H   GLN A 150      -5.789 -44.460  -5.536  1.00 94.78           H  
ATOM   2396  CA  GLN A 150      -5.874 -46.223  -4.325  1.00 94.78           C  
ATOM   2397  HA  GLN A 150      -5.397 -46.332  -3.350  1.00 94.78           H  
ATOM   2398  C   GLN A 150      -5.702 -47.570  -5.039  1.00 94.78           C  
ATOM   2399  CB  GLN A 150      -7.365 -45.927  -4.103  1.00 94.78           C  
ATOM   2400  HB2 GLN A 150      -7.841 -45.665  -5.048  1.00 94.78           H  
ATOM   2401  HB3 GLN A 150      -7.836 -46.836  -3.729  1.00 94.78           H  
ATOM   2402  O   GLN A 150      -5.546 -48.574  -4.354  1.00 94.78           O  
ATOM   2403  CG  GLN A 150      -7.610 -44.812  -3.078  1.00 94.78           C  
ATOM   2404  HG2 GLN A 150      -7.066 -45.036  -2.160  1.00 94.78           H  
ATOM   2405  HG3 GLN A 150      -7.242 -43.860  -3.460  1.00 94.78           H  
ATOM   2406  CD  GLN A 150      -9.093 -44.710  -2.739  1.00 94.78           C  
ATOM   2407  NE2 GLN A 150      -9.825 -43.784  -3.316  1.00 94.78           N  
ATOM   2408 HE21 GLN A 150     -10.798 -43.682  -3.067  1.00 94.78           H  
ATOM   2409 HE22 GLN A 150      -9.392 -43.172  -3.994  1.00 94.78           H  
ATOM   2410  OE1 GLN A 150      -9.598 -45.500  -1.960  1.00 94.78           O  
ATOM   2411  N   TYR A 151      -5.699 -47.613  -6.377  1.00 95.41           N  
ATOM   2412  H   TYR A 151      -5.869 -46.758  -6.888  1.00 95.41           H  
ATOM   2413  CA  TYR A 151      -5.490 -48.846  -7.144  1.00 95.41           C  
ATOM   2414  HA  TYR A 151      -6.180 -49.607  -6.780  1.00 95.41           H  
ATOM   2415  C   TYR A 151      -4.080 -49.413  -6.949  1.00 95.41           C  
ATOM   2416  CB  TYR A 151      -5.747 -48.616  -8.645  1.00 95.41           C  
ATOM   2417  HB2 TYR A 151      -5.066 -47.839  -8.993  1.00 95.41           H  
ATOM   2418  HB3 TYR A 151      -5.476 -49.531  -9.172  1.00 95.41           H  
ATOM   2419  O   TYR A 151      -3.954 -50.626  -6.806  1.00 95.41           O  
ATOM   2420  CG  TYR A 151      -7.153 -48.250  -9.102  1.00 95.41           C  
ATOM   2421  CD1 TYR A 151      -8.280 -48.391  -8.262  1.00 95.41           C  
ATOM   2422  HD1 TYR A 151      -8.167 -48.732  -7.244  1.00 95.41           H  
ATOM   2423  CD2 TYR A 151      -7.324 -47.775 -10.419  1.00 95.41           C  
ATOM   2424  HD2 TYR A 151      -6.464 -47.673 -11.064  1.00 95.41           H  
ATOM   2425  CE1 TYR A 151      -9.557 -48.028  -8.730  1.00 95.41           C  
ATOM   2426  HE1 TYR A 151     -10.413 -48.081  -8.074  1.00 95.41           H  
ATOM   2427  CE2 TYR A 151      -8.604 -47.429 -10.896  1.00 95.41           C  
ATOM   2428  HE2 TYR A 151      -8.736 -47.057 -11.901  1.00 95.41           H  
ATOM   2429  OH  TYR A 151     -10.947 -47.137 -10.462  1.00 95.41           O  
ATOM   2430  HH  TYR A 151     -11.587 -47.127  -9.747  1.00 95.41           H  
ATOM   2431  CZ  TYR A 151      -9.720 -47.542 -10.043  1.00 95.41           C  
ATOM   2432  N   ILE A 152      -3.055 -48.552  -6.917  1.00 96.36           N  
ATOM   2433  H   ILE A 152      -3.250 -47.574  -7.079  1.00 96.36           H  
ATOM   2434  CA  ILE A 152      -1.660 -48.936  -6.633  1.00 96.36           C  
ATOM   2435  HA  ILE A 152      -1.348 -49.715  -7.329  1.00 96.36           H  
ATOM   2436  C   ILE A 152      -1.566 -49.521  -5.214  1.00 96.36           C  
ATOM   2437  CB  ILE A 152      -0.727 -47.711  -6.806  1.00 96.36           C  
ATOM   2438  HB  ILE A 152      -1.095 -46.922  -6.150  1.00 96.36           H  
ATOM   2439  O   ILE A 152      -1.069 -50.627  -5.020  1.00 96.36           O  
ATOM   2440  CG1 ILE A 152      -0.729 -47.172  -8.257  1.00 96.36           C  
ATOM   2441 HG12 ILE A 152      -0.161 -47.844  -8.900  1.00 96.36           H  
ATOM   2442 HG13 ILE A 152      -1.749 -47.139  -8.640  1.00 96.36           H  
ATOM   2443  CG2 ILE A 152       0.715 -48.046  -6.387  1.00 96.36           C  
ATOM   2444 HG21 ILE A 152       0.754 -48.399  -5.357  1.00 96.36           H  
ATOM   2445 HG22 ILE A 152       1.129 -48.818  -7.036  1.00 96.36           H  
ATOM   2446 HG23 ILE A 152       1.346 -47.159  -6.445  1.00 96.36           H  
ATOM   2447  CD1 ILE A 152      -0.156 -45.751  -8.374  1.00 96.36           C  
ATOM   2448 HD11 ILE A 152      -0.316 -45.375  -9.385  1.00 96.36           H  
ATOM   2449 HD12 ILE A 152       0.915 -45.751  -8.168  1.00 96.36           H  
ATOM   2450 HD13 ILE A 152      -0.660 -45.085  -7.673  1.00 96.36           H  
ATOM   2451  N   LEU A 153      -2.122 -48.817  -4.222  1.00 94.79           N  
ATOM   2452  H   LEU A 153      -2.491 -47.900  -4.430  1.00 94.79           H  
ATOM   2453  CA  LEU A 153      -2.097 -49.254  -2.825  1.00 94.79           C  
ATOM   2454  HA  LEU A 153      -1.061 -49.487  -2.577  1.00 94.79           H  
ATOM   2455  C   LEU A 153      -2.921 -50.541  -2.582  1.00 94.79           C  
ATOM   2456  CB  LEU A 153      -2.556 -48.060  -1.969  1.00 94.79           C  
ATOM   2457  HB2 LEU A 153      -2.006 -47.175  -2.289  1.00 94.79           H  
ATOM   2458  HB3 LEU A 153      -3.613 -47.884  -2.166  1.00 94.79           H  
ATOM   2459  O   LEU A 153      -2.551 -51.357  -1.742  1.00 94.79           O  
ATOM   2460  CG  LEU A 153      -2.350 -48.217  -0.453  1.00 94.79           C  
ATOM   2461  HG  LEU A 153      -2.936 -49.065  -0.100  1.00 94.79           H  
ATOM   2462  CD1 LEU A 153      -0.885 -48.414  -0.056  1.00 94.79           C  
ATOM   2463 HD11 LEU A 153      -0.790 -48.414   1.029  1.00 94.79           H  
ATOM   2464 HD12 LEU A 153      -0.525 -49.373  -0.428  1.00 94.79           H  
ATOM   2465 HD13 LEU A 153      -0.267 -47.616  -0.467  1.00 94.79           H  
ATOM   2466  CD2 LEU A 153      -2.856 -46.949   0.239  1.00 94.79           C  
ATOM   2467 HD21 LEU A 153      -2.235 -46.101  -0.050  1.00 94.79           H  
ATOM   2468 HD22 LEU A 153      -2.796 -47.072   1.321  1.00 94.79           H  
ATOM   2469 HD23 LEU A 153      -3.890 -46.753  -0.047  1.00 94.79           H  
ATOM   2470  N   ASP A 154      -3.999 -50.760  -3.346  1.00 92.96           N  
ATOM   2471  H   ASP A 154      -4.272 -50.031  -3.989  1.00 92.96           H  
ATOM   2472  CA  ASP A 154      -4.780 -52.011  -3.351  1.00 92.96           C  
ATOM   2473  HA  ASP A 154      -4.984 -52.304  -2.322  1.00 92.96           H  
ATOM   2474  C   ASP A 154      -4.038 -53.195  -4.014  1.00 92.96           C  
ATOM   2475  CB  ASP A 154      -6.124 -51.802  -4.083  1.00 92.96           C  
ATOM   2476  HB2 ASP A 154      -6.566 -52.778  -4.282  1.00 92.96           H  
ATOM   2477  HB3 ASP A 154      -5.936 -51.335  -5.050  1.00 92.96           H  
ATOM   2478  O   ASP A 154      -4.395 -54.346  -3.765  1.00 92.96           O  
ATOM   2479  CG  ASP A 154      -7.178 -50.987  -3.325  1.00 92.96           C  
ATOM   2480  OD1 ASP A 154      -7.153 -50.920  -2.074  1.00 92.96           O  
ATOM   2481  OD2 ASP A 154      -8.108 -50.450  -3.977  1.00 92.96           O  
ATOM   2482  N   GLU A 155      -3.044 -52.944  -4.872  1.00 92.41           N  
ATOM   2483  H   GLU A 155      -2.813 -51.979  -5.059  1.00 92.41           H  
ATOM   2484  CA  GLU A 155      -2.134 -53.958  -5.441  1.00 92.41           C  
ATOM   2485  HA  GLU A 155      -2.679 -54.880  -5.645  1.00 92.41           H  
ATOM   2486  C   GLU A 155      -1.026 -54.322  -4.447  1.00 92.41           C  
ATOM   2487  CB  GLU A 155      -1.514 -53.425  -6.752  1.00 92.41           C  
ATOM   2488  HB2 GLU A 155      -0.427 -53.480  -6.702  1.00 92.41           H  
ATOM   2489  HB3 GLU A 155      -1.763 -52.369  -6.866  1.00 92.41           H  
ATOM   2490  O   GLU A 155      -0.763 -55.501  -4.200  1.00 92.41           O  
ATOM   2491  CG  GLU A 155      -1.999 -54.152  -8.012  1.00 92.41           C  
ATOM   2492  HG2 GLU A 155      -2.248 -53.392  -8.754  1.00 92.41           H  
ATOM   2493  HG3 GLU A 155      -2.922 -54.695  -7.809  1.00 92.41           H  
ATOM   2494  CD  GLU A 155      -0.937 -55.073  -8.625  1.00 92.41           C  
ATOM   2495  OE1 GLU A 155      -1.181 -56.298  -8.595  1.00 92.41           O  
ATOM   2496  OE2 GLU A 155       0.054 -54.541  -9.178  1.00 92.41           O  
ATOM   2497  N   ALA A 156      -0.430 -53.308  -3.819  1.00 91.66           N  
ATOM   2498  H   ALA A 156      -0.665 -52.368  -4.103  1.00 91.66           H  
ATOM   2499  CA  ALA A 156       0.587 -53.472  -2.788  1.00 91.66           C  
ATOM   2500  HA  ALA A 156       1.436 -54.014  -3.204  1.00 91.66           H  
ATOM   2501  C   ALA A 156       0.059 -54.281  -1.588  1.00 91.66           C  
ATOM   2502  CB  ALA A 156       1.053 -52.073  -2.396  1.00 91.66           C  
ATOM   2503  HB1 ALA A 156       1.431 -51.550  -3.275  1.00 91.66           H  
ATOM   2504  HB2 ALA A 156       1.854 -52.166  -1.663  1.00 91.66           H  
ATOM   2505  HB3 ALA A 156       0.233 -51.504  -1.958  1.00 91.66           H  
ATOM   2506  O   ALA A 156       0.637 -55.308  -1.239  1.00 91.66           O  
ATOM   2507  N   TYR A 157      -1.124 -53.917  -1.070  1.00 91.77           N  
ATOM   2508  H   TYR A 157      -1.536 -53.054  -1.394  1.00 91.77           H  
ATOM   2509  CA  TYR A 157      -1.832 -54.668  -0.023  1.00 91.77           C  
ATOM   2510  HA  TYR A 157      -1.250 -54.630   0.898  1.00 91.77           H  
ATOM   2511  C   TYR A 157      -2.031 -56.153  -0.376  1.00 91.77           C  
ATOM   2512  CB  TYR A 157      -3.198 -54.002   0.221  1.00 91.77           C  
ATOM   2513  HB2 TYR A 157      -3.706 -53.871  -0.735  1.00 91.77           H  
ATOM   2514  HB3 TYR A 157      -3.035 -53.011   0.645  1.00 91.77           H  
ATOM   2515  O   TYR A 157      -1.817 -57.028   0.457  1.00 91.77           O  
ATOM   2516  CG  TYR A 157      -4.105 -54.790   1.149  1.00 91.77           C  
ATOM   2517  CD1 TYR A 157      -5.131 -55.608   0.633  1.00 91.77           C  
ATOM   2518  HD1 TYR A 157      -5.288 -55.658  -0.435  1.00 91.77           H  
ATOM   2519  CD2 TYR A 157      -3.870 -54.764   2.533  1.00 91.77           C  
ATOM   2520  HD2 TYR A 157      -3.076 -54.145   2.926  1.00 91.77           H  
ATOM   2521  CE1 TYR A 157      -5.914 -56.393   1.504  1.00 91.77           C  
ATOM   2522  HE1 TYR A 157      -6.693 -57.038   1.125  1.00 91.77           H  
ATOM   2523  CE2 TYR A 157      -4.631 -55.560   3.406  1.00 91.77           C  
ATOM   2524  HE2 TYR A 157      -4.424 -55.548   4.466  1.00 91.77           H  
ATOM   2525  OH  TYR A 157      -6.392 -57.145   3.735  1.00 91.77           O  
ATOM   2526  HH  TYR A 157      -6.031 -57.103   4.624  1.00 91.77           H  
ATOM   2527  CZ  TYR A 157      -5.654 -56.379   2.891  1.00 91.77           C  
ATOM   2528  N   LYS A 158      -2.419 -56.460  -1.622  1.00 91.18           N  
ATOM   2529  H   LYS A 158      -2.512 -55.704  -2.285  1.00 91.18           H  
ATOM   2530  CA  LYS A 158      -2.653 -57.843  -2.080  1.00 91.18           C  
ATOM   2531  HA  LYS A 158      -3.261 -58.372  -1.346  1.00 91.18           H  
ATOM   2532  C   LYS A 158      -1.384 -58.675  -2.235  1.00 91.18           C  
ATOM   2533  CB  LYS A 158      -3.359 -57.820  -3.435  1.00 91.18           C  
ATOM   2534  HB2 LYS A 158      -3.256 -58.796  -3.909  1.00 91.18           H  
ATOM   2535  HB3 LYS A 158      -2.882 -57.082  -4.079  1.00 91.18           H  
ATOM   2536  O   LYS A 158      -1.478 -59.898  -2.278  1.00 91.18           O  
ATOM   2537  CG  LYS A 158      -4.848 -57.520  -3.300  1.00 91.18           C  
ATOM   2538  HG2 LYS A 158      -5.006 -56.582  -2.768  1.00 91.18           H  
ATOM   2539  HG3 LYS A 158      -5.333 -58.327  -2.750  1.00 91.18           H  
ATOM   2540  CD  LYS A 158      -5.419 -57.437  -4.713  1.00 91.18           C  
ATOM   2541  HD2 LYS A 158      -5.230 -58.380  -5.224  1.00 91.18           H  
ATOM   2542  HD3 LYS A 158      -4.929 -56.629  -5.256  1.00 91.18           H  
ATOM   2543  CE  LYS A 158      -6.916 -57.176  -4.636  1.00 91.18           C  
ATOM   2544  HE2 LYS A 158      -7.351 -57.888  -3.935  1.00 91.18           H  
ATOM   2545  HE3 LYS A 158      -7.070 -56.171  -4.244  1.00 91.18           H  
ATOM   2546  NZ  LYS A 158      -7.523 -57.335  -5.975  1.00 91.18           N  
ATOM   2547  HZ1 LYS A 158      -7.091 -56.685  -6.617  1.00 91.18           H  
ATOM   2548  HZ2 LYS A 158      -8.519 -57.176  -5.936  1.00 91.18           H  
ATOM   2549  HZ3 LYS A 158      -7.349 -58.271  -6.311  1.00 91.18           H  
ATOM   2550  N   SER A 159      -0.237 -58.024  -2.392  1.00 88.69           N  
ATOM   2551  H   SER A 159      -0.249 -57.017  -2.319  1.00 88.69           H  
ATOM   2552  CA  SER A 159       1.052 -58.667  -2.658  1.00 88.69           C  
ATOM   2553  HA  SER A 159       0.889 -59.733  -2.817  1.00 88.69           H  
ATOM   2554  C   SER A 159       2.024 -58.582  -1.476  1.00 88.69           C  
ATOM   2555  CB  SER A 159       1.645 -58.115  -3.962  1.00 88.69           C  
ATOM   2556  HB2 SER A 159       2.634 -58.548  -4.117  1.00 88.69           H  
ATOM   2557  HB3 SER A 159       1.010 -58.419  -4.793  1.00 88.69           H  
ATOM   2558  O   SER A 159       3.163 -59.024  -1.603  1.00 88.69           O  
ATOM   2559  OG  SER A 159       1.743 -56.701  -3.965  1.00 88.69           O  
ATOM   2560  HG  SER A 159       0.862 -56.333  -4.059  1.00 88.69           H  
ATOM   2561  N   GLY A 160       1.593 -58.005  -0.347  1.00 89.54           N  
ATOM   2562  H   GLY A 160       0.646 -57.655  -0.319  1.00 89.54           H  
ATOM   2563  CA  GLY A 160       2.410 -57.772   0.849  1.00 89.54           C  
ATOM   2564  HA2 GLY A 160       1.761 -57.470   1.670  1.00 89.54           H  
ATOM   2565  HA3 GLY A 160       2.896 -58.705   1.137  1.00 89.54           H  
ATOM   2566  C   GLY A 160       3.499 -56.705   0.681  1.00 89.54           C  
ATOM   2567  O   GLY A 160       4.207 -56.399   1.636  1.00 89.54           O  
ATOM   2568  N   LYS A 161       3.655 -56.122  -0.514  1.00 90.68           N  
ATOM   2569  H   LYS A 161       2.962 -56.336  -1.217  1.00 90.68           H  
ATOM   2570  CA  LYS A 161       4.784 -55.255  -0.891  1.00 90.68           C  
ATOM   2571  HA  LYS A 161       5.710 -55.717  -0.550  1.00 90.68           H  
ATOM   2572  C   LYS A 161       4.691 -53.875  -0.250  1.00 90.68           C  
ATOM   2573  CB  LYS A 161       4.838 -55.090  -2.417  1.00 90.68           C  
ATOM   2574  HB2 LYS A 161       3.905 -54.644  -2.762  1.00 90.68           H  
ATOM   2575  HB3 LYS A 161       5.653 -54.409  -2.662  1.00 90.68           H  
ATOM   2576  O   LYS A 161       3.648 -53.238  -0.321  1.00 90.68           O  
ATOM   2577  CG  LYS A 161       5.065 -56.414  -3.155  1.00 90.68           C  
ATOM   2578  HG2 LYS A 161       5.982 -56.876  -2.790  1.00 90.68           H  
ATOM   2579  HG3 LYS A 161       4.235 -57.093  -2.957  1.00 90.68           H  
ATOM   2580  CD  LYS A 161       5.162 -56.178  -4.666  1.00 90.68           C  
ATOM   2581  HD2 LYS A 161       5.969 -55.474  -4.866  1.00 90.68           H  
ATOM   2582  HD3 LYS A 161       4.224 -55.757  -5.027  1.00 90.68           H  
ATOM   2583  CE  LYS A 161       5.438 -57.511  -5.369  1.00 90.68           C  
ATOM   2584  HE2 LYS A 161       6.268 -58.004  -4.862  1.00 90.68           H  
ATOM   2585  HE3 LYS A 161       4.561 -58.148  -5.256  1.00 90.68           H  
ATOM   2586  NZ  LYS A 161       5.764 -57.314  -6.802  1.00 90.68           N  
ATOM   2587  HZ1 LYS A 161       4.996 -56.863  -7.278  1.00 90.68           H  
ATOM   2588  HZ2 LYS A 161       5.950 -58.203  -7.244  1.00 90.68           H  
ATOM   2589  HZ3 LYS A 161       6.590 -56.739  -6.895  1.00 90.68           H  
ATOM   2590  N   TYR A 162       5.802 -53.359   0.264  1.00 91.09           N  
ATOM   2591  H   TYR A 162       6.629 -53.938   0.294  1.00 91.09           H  
ATOM   2592  CA  TYR A 162       5.924 -51.979   0.729  1.00 91.09           C  
ATOM   2593  HA  TYR A 162       5.226 -51.831   1.552  1.00 91.09           H  
ATOM   2594  C   TYR A 162       5.576 -50.978  -0.382  1.00 91.09           C  
ATOM   2595  CB  TYR A 162       7.350 -51.744   1.246  1.00 91.09           C  
ATOM   2596  HB2 TYR A 162       7.527 -52.406   2.093  1.00 91.09           H  
ATOM   2597  HB3 TYR A 162       8.060 -52.010   0.464  1.00 91.09           H  
ATOM   2598  O   TYR A 162       6.056 -51.079  -1.513  1.00 91.09           O  
ATOM   2599  CG  TYR A 162       7.615 -50.317   1.683  1.00 91.09           C  
ATOM   2600  CD1 TYR A 162       8.280 -49.421   0.822  1.00 91.09           C  
ATOM   2601  HD1 TYR A 162       8.620 -49.758  -0.146  1.00 91.09           H  
ATOM   2602  CD2 TYR A 162       7.169 -49.881   2.944  1.00 91.09           C  
ATOM   2603  HD2 TYR A 162       6.658 -50.568   3.602  1.00 91.09           H  
ATOM   2604  CE1 TYR A 162       8.502 -48.089   1.227  1.00 91.09           C  
ATOM   2605  HE1 TYR A 162       9.027 -47.398   0.584  1.00 91.09           H  
ATOM   2606  CE2 TYR A 162       7.387 -48.553   3.352  1.00 91.09           C  
ATOM   2607  HE2 TYR A 162       7.041 -48.230   4.323  1.00 91.09           H  
ATOM   2608  OH  TYR A 162       8.276 -46.373   2.884  1.00 91.09           O  
ATOM   2609  HH  TYR A 162       7.982 -46.220   3.785  1.00 91.09           H  
ATOM   2610  CZ  TYR A 162       8.058 -47.656   2.494  1.00 91.09           C  
ATOM   2611  N   CYS A 163       4.752 -49.980  -0.055  1.00 92.97           N  
ATOM   2612  H   CYS A 163       4.367 -49.966   0.879  1.00 92.97           H  
ATOM   2613  CA  CYS A 163       4.298 -48.981  -1.015  1.00 92.97           C  
ATOM   2614  HA  CYS A 163       5.052 -48.859  -1.793  1.00 92.97           H  
ATOM   2615  C   CYS A 163       4.071 -47.621  -0.352  1.00 92.97           C  
ATOM   2616  CB  CYS A 163       3.028 -49.517  -1.677  1.00 92.97           C  
ATOM   2617  HB2 CYS A 163       2.235 -49.610  -0.935  1.00 92.97           H  
ATOM   2618  HB3 CYS A 163       3.249 -50.502  -2.089  1.00 92.97           H  
ATOM   2619  O   CYS A 163       3.072 -47.413   0.330  1.00 92.97           O  
ATOM   2620  SG  CYS A 163       2.502 -48.416  -3.017  1.00 92.97           S  
ATOM   2621  HG  CYS A 163       3.572 -48.616  -3.793  1.00 92.97           H  
ATOM   2622  N   ASN A 164       4.990 -46.682  -0.581  1.00 94.90           N  
ATOM   2623  H   ASN A 164       5.795 -46.948  -1.129  1.00 94.90           H  
ATOM   2624  CA  ASN A 164       4.834 -45.274  -0.214  1.00 94.90           C  
ATOM   2625  HA  ASN A 164       3.994 -45.171   0.472  1.00 94.90           H  
ATOM   2626  C   ASN A 164       4.526 -44.433  -1.465  1.00 94.90           C  
ATOM   2627  CB  ASN A 164       6.103 -44.808   0.520  1.00 94.90           C  
ATOM   2628  HB2 ASN A 164       6.300 -45.482   1.354  1.00 94.90           H  
ATOM   2629  HB3 ASN A 164       6.960 -44.835  -0.153  1.00 94.90           H  
ATOM   2630  O   ASN A 164       5.315 -44.448  -2.419  1.00 94.90           O  
ATOM   2631  CG  ASN A 164       5.964 -43.409   1.093  1.00 94.90           C  
ATOM   2632  ND2 ASN A 164       7.053 -42.749   1.400  1.00 94.90           N  
ATOM   2633 HD21 ASN A 164       6.935 -41.844   1.831  1.00 94.90           H  
ATOM   2634 HD22 ASN A 164       7.971 -43.114   1.192  1.00 94.90           H  
ATOM   2635  OD1 ASN A 164       4.879 -42.879   1.258  1.00 94.90           O  
ATOM   2636  N   ILE A 165       3.396 -43.723  -1.464  1.00 97.67           N  
ATOM   2637  H   ILE A 165       2.815 -43.772  -0.640  1.00 97.67           H  
ATOM   2638  CA  ILE A 165       2.864 -42.946  -2.591  1.00 97.67           C  
ATOM   2639  HA  ILE A 165       3.558 -43.026  -3.428  1.00 97.67           H  
ATOM   2640  C   ILE A 165       2.739 -41.472  -2.197  1.00 97.67           C  
ATOM   2641  CB  ILE A 165       1.486 -43.481  -3.062  1.00 97.67           C  
ATOM   2642  HB  ILE A 165       0.750 -43.234  -2.297  1.00 97.67           H  
ATOM   2643  O   ILE A 165       2.091 -41.138  -1.202  1.00 97.67           O  
ATOM   2644  CG1 ILE A 165       1.459 -45.019  -3.234  1.00 97.67           C  
ATOM   2645 HG12 ILE A 165       2.211 -45.326  -3.960  1.00 97.67           H  
ATOM   2646 HG13 ILE A 165       1.702 -45.486  -2.279  1.00 97.67           H  
ATOM   2647  CG2 ILE A 165       1.075 -42.764  -4.368  1.00 97.67           C  
ATOM   2648 HG21 ILE A 165       1.028 -41.685  -4.217  1.00 97.67           H  
ATOM   2649 HG22 ILE A 165       1.794 -42.980  -5.158  1.00 97.67           H  
ATOM   2650 HG23 ILE A 165       0.084 -43.084  -4.688  1.00 97.67           H  
ATOM   2651  CD1 ILE A 165       0.094 -45.576  -3.661  1.00 97.67           C  
ATOM   2652 HD11 ILE A 165       0.109 -46.663  -3.588  1.00 97.67           H  
ATOM   2653 HD12 ILE A 165      -0.686 -45.189  -3.006  1.00 97.67           H  
ATOM   2654 HD13 ILE A 165      -0.122 -45.304  -4.694  1.00 97.67           H  
ATOM   2655  N   VAL A 166       3.266 -40.575  -3.032  1.00 97.10           N  
ATOM   2656  H   VAL A 166       3.772 -40.916  -3.837  1.00 97.10           H  
ATOM   2657  CA  VAL A 166       3.008 -39.129  -2.942  1.00 97.10           C  
ATOM   2658  HA  VAL A 166       2.348 -38.953  -2.093  1.00 97.10           H  
ATOM   2659  C   VAL A 166       2.264 -38.635  -4.181  1.00 97.10           C  
ATOM   2660  CB  VAL A 166       4.297 -38.346  -2.639  1.00 97.10           C  
ATOM   2661  HB  VAL A 166       4.718 -38.764  -1.725  1.00 97.10           H  
ATOM   2662  O   VAL A 166       2.569 -39.041  -5.302  1.00 97.10           O  
ATOM   2663  CG1 VAL A 166       5.350 -38.467  -3.743  1.00 97.10           C  
ATOM   2664 HG11 VAL A 166       4.993 -38.015  -4.668  1.00 97.10           H  
ATOM   2665 HG12 VAL A 166       5.577 -39.519  -3.918  1.00 97.10           H  
ATOM   2666 HG13 VAL A 166       6.270 -37.972  -3.431  1.00 97.10           H  
ATOM   2667  CG2 VAL A 166       4.025 -36.862  -2.367  1.00 97.10           C  
ATOM   2668 HG21 VAL A 166       3.266 -36.763  -1.591  1.00 97.10           H  
ATOM   2669 HG22 VAL A 166       3.682 -36.364  -3.274  1.00 97.10           H  
ATOM   2670 HG23 VAL A 166       4.942 -36.384  -2.023  1.00 97.10           H  
ATOM   2671  N   VAL A 167       1.274 -37.764  -3.982  1.00 97.49           N  
ATOM   2672  H   VAL A 167       1.061 -37.505  -3.029  1.00 97.49           H  
ATOM   2673  CA  VAL A 167       0.426 -37.200  -5.040  1.00 97.49           C  
ATOM   2674  HA  VAL A 167       0.830 -37.487  -6.011  1.00 97.49           H  
ATOM   2675  C   VAL A 167       0.439 -35.678  -4.946  1.00 97.49           C  
ATOM   2676  CB  VAL A 167      -1.023 -37.721  -4.948  1.00 97.49           C  
ATOM   2677  HB  VAL A 167      -1.486 -37.296  -4.057  1.00 97.49           H  
ATOM   2678  O   VAL A 167       0.018 -35.116  -3.933  1.00 97.49           O  
ATOM   2679  CG1 VAL A 167      -1.831 -37.278  -6.178  1.00 97.49           C  
ATOM   2680 HG11 VAL A 167      -1.322 -37.575  -7.095  1.00 97.49           H  
ATOM   2681 HG12 VAL A 167      -2.822 -37.733  -6.164  1.00 97.49           H  
ATOM   2682 HG13 VAL A 167      -1.949 -36.194  -6.177  1.00 97.49           H  
ATOM   2683  CG2 VAL A 167      -1.123 -39.247  -4.815  1.00 97.49           C  
ATOM   2684 HG21 VAL A 167      -2.173 -39.532  -4.740  1.00 97.49           H  
ATOM   2685 HG22 VAL A 167      -0.625 -39.574  -3.902  1.00 97.49           H  
ATOM   2686 HG23 VAL A 167      -0.664 -39.743  -5.669  1.00 97.49           H  
ATOM   2687  N   THR A 168       0.892 -34.989  -5.993  1.00 95.66           N  
ATOM   2688  H   THR A 168       1.210 -35.482  -6.814  1.00 95.66           H  
ATOM   2689  CA  THR A 168       0.874 -33.519  -6.012  1.00 95.66           C  
ATOM   2690  HA  THR A 168       1.100 -33.173  -5.003  1.00 95.66           H  
ATOM   2691  C   THR A 168      -0.496 -32.968  -6.396  1.00 95.66           C  
ATOM   2692  CB  THR A 168       1.943 -32.903  -6.922  1.00 95.66           C  
ATOM   2693  HB  THR A 168       1.890 -31.818  -6.835  1.00 95.66           H  
ATOM   2694  O   THR A 168      -1.240 -33.571  -7.168  1.00 95.66           O  
ATOM   2695  CG2 THR A 168       3.351 -33.341  -6.527  1.00 95.66           C  
ATOM   2696 HG21 THR A 168       3.534 -33.103  -5.479  1.00 95.66           H  
ATOM   2697 HG22 THR A 168       3.466 -34.414  -6.680  1.00 95.66           H  
ATOM   2698 HG23 THR A 168       4.077 -32.815  -7.147  1.00 95.66           H  
ATOM   2699  OG1 THR A 168       1.732 -33.250  -8.268  1.00 95.66           O  
ATOM   2700  HG1 THR A 168       0.890 -32.893  -8.560  1.00 95.66           H  
ATOM   2701  N   GLN A 169      -0.799 -31.766  -5.915  1.00 87.51           N  
ATOM   2702  H   GLN A 169      -0.213 -31.405  -5.175  1.00 87.51           H  
ATOM   2703  CA  GLN A 169      -1.886 -30.909  -6.379  1.00 87.51           C  
ATOM   2704  HA  GLN A 169      -2.226 -31.261  -7.353  1.00 87.51           H  
ATOM   2705  C   GLN A 169      -1.383 -29.461  -6.521  1.00 87.51           C  
ATOM   2706  CB  GLN A 169      -3.054 -30.956  -5.379  1.00 87.51           C  
ATOM   2707  HB2 GLN A 169      -2.672 -30.750  -4.379  1.00 87.51           H  
ATOM   2708  HB3 GLN A 169      -3.763 -30.168  -5.633  1.00 87.51           H  
ATOM   2709  O   GLN A 169      -0.607 -29.007  -5.677  1.00 87.51           O  
ATOM   2710  CG  GLN A 169      -3.808 -32.293  -5.359  1.00 87.51           C  
ATOM   2711  HG2 GLN A 169      -4.537 -32.274  -4.550  1.00 87.51           H  
ATOM   2712  HG3 GLN A 169      -3.117 -33.112  -5.157  1.00 87.51           H  
ATOM   2713  CD  GLN A 169      -4.559 -32.544  -6.663  1.00 87.51           C  
ATOM   2714  NE2 GLN A 169      -4.110 -33.472  -7.472  1.00 87.51           N  
ATOM   2715 HE21 GLN A 169      -4.616 -33.691  -8.319  1.00 87.51           H  
ATOM   2716 HE22 GLN A 169      -3.188 -33.859  -7.330  1.00 87.51           H  
ATOM   2717  OE1 GLN A 169      -5.541 -31.879  -6.959  1.00 87.51           O  
ATOM   2718  N   PRO A 170      -1.861 -28.677  -7.502  1.00 77.52           N  
ATOM   2719  CA  PRO A 170      -1.417 -27.290  -7.673  1.00 77.52           C  
ATOM   2720  HA  PRO A 170      -0.328 -27.255  -7.699  1.00 77.52           H  
ATOM   2721  C   PRO A 170      -1.886 -26.345  -6.545  1.00 77.52           C  
ATOM   2722  CB  PRO A 170      -1.948 -26.873  -9.052  1.00 77.52           C  
ATOM   2723  HB2 PRO A 170      -2.228 -25.821  -9.090  1.00 77.52           H  
ATOM   2724  HB3 PRO A 170      -1.187 -27.077  -9.805  1.00 77.52           H  
ATOM   2725  O   PRO A 170      -1.336 -25.262  -6.371  1.00 77.52           O  
ATOM   2726  CG  PRO A 170      -3.150 -27.789  -9.293  1.00 77.52           C  
ATOM   2727  HG2 PRO A 170      -3.326 -27.952 -10.356  1.00 77.52           H  
ATOM   2728  HG3 PRO A 170      -4.038 -27.370  -8.819  1.00 77.52           H  
ATOM   2729  CD  PRO A 170      -2.750 -29.081  -8.584  1.00 77.52           C  
ATOM   2730  HD2 PRO A 170      -3.635 -29.596  -8.211  1.00 77.52           H  
ATOM   2731  HD3 PRO A 170      -2.207 -29.724  -9.276  1.00 77.52           H  
ATOM   2732  N   ARG A 171      -2.906 -26.720  -5.753  1.00 71.45           N  
ATOM   2733  H   ARG A 171      -3.275 -27.651  -5.888  1.00 71.45           H  
ATOM   2734  CA  ARG A 171      -3.587 -25.819  -4.796  1.00 71.45           C  
ATOM   2735  HA  ARG A 171      -2.978 -24.924  -4.672  1.00 71.45           H  
ATOM   2736  C   ARG A 171      -3.739 -26.467  -3.415  1.00 71.45           C  
ATOM   2737  CB  ARG A 171      -4.951 -25.387  -5.379  1.00 71.45           C  
ATOM   2738  HB2 ARG A 171      -5.594 -26.264  -5.449  1.00 71.45           H  
ATOM   2739  HB3 ARG A 171      -5.418 -24.673  -4.701  1.00 71.45           H  
ATOM   2740  O   ARG A 171      -4.186 -27.609  -3.328  1.00 71.45           O  
ATOM   2741  CG  ARG A 171      -4.834 -24.747  -6.778  1.00 71.45           C  
ATOM   2742  HG2 ARG A 171      -4.355 -25.453  -7.456  1.00 71.45           H  
ATOM   2743  HG3 ARG A 171      -4.216 -23.851  -6.725  1.00 71.45           H  
ATOM   2744  CD  ARG A 171      -6.198 -24.394  -7.384  1.00 71.45           C  
ATOM   2745  HD2 ARG A 171      -6.574 -23.480  -6.924  1.00 71.45           H  
ATOM   2746  HD3 ARG A 171      -6.891 -25.209  -7.174  1.00 71.45           H  
ATOM   2747  NE  ARG A 171      -6.096 -24.227  -8.847  1.00 71.45           N  
ATOM   2748  HE  ARG A 171      -5.176 -24.239  -9.264  1.00 71.45           H  
ATOM   2749  NH1 ARG A 171      -8.345 -24.234  -9.374  1.00 71.45           N  
ATOM   2750 HH11 ARG A 171      -9.056 -24.290 -10.089  1.00 71.45           H  
ATOM   2751 HH12 ARG A 171      -8.592 -24.265  -8.395  1.00 71.45           H  
ATOM   2752  NH2 ARG A 171      -6.813 -24.180 -10.983  1.00 71.45           N  
ATOM   2753 HH21 ARG A 171      -5.892 -24.467 -11.281  1.00 71.45           H  
ATOM   2754 HH22 ARG A 171      -7.538 -24.412 -11.647  1.00 71.45           H  
ATOM   2755  CZ  ARG A 171      -7.084 -24.209  -9.720  1.00 71.45           C  
ATOM   2756  N   ARG A 172      -3.454 -25.722  -2.330  1.00 70.79           N  
ATOM   2757  H   ARG A 172      -3.099 -24.790  -2.493  1.00 70.79           H  
ATOM   2758  CA  ARG A 172      -3.515 -26.220  -0.929  1.00 70.79           C  
ATOM   2759  HA  ARG A 172      -2.778 -27.014  -0.808  1.00 70.79           H  
ATOM   2760  C   ARG A 172      -4.865 -26.880  -0.598  1.00 70.79           C  
ATOM   2761  CB  ARG A 172      -3.196 -25.099   0.094  1.00 70.79           C  
ATOM   2762  HB2 ARG A 172      -3.895 -24.274  -0.041  1.00 70.79           H  
ATOM   2763  HB3 ARG A 172      -3.358 -25.508   1.091  1.00 70.79           H  
ATOM   2764  O   ARG A 172      -4.898 -28.011  -0.123  1.00 70.79           O  
ATOM   2765  CG  ARG A 172      -1.755 -24.544   0.045  1.00 70.79           C  
ATOM   2766  HG2 ARG A 172      -1.610 -23.997  -0.886  1.00 70.79           H  
ATOM   2767  HG3 ARG A 172      -1.054 -25.378   0.068  1.00 70.79           H  
ATOM   2768  CD  ARG A 172      -1.449 -23.606   1.237  1.00 70.79           C  
ATOM   2769  HD2 ARG A 172      -1.660 -24.142   2.163  1.00 70.79           H  
ATOM   2770  HD3 ARG A 172      -2.103 -22.736   1.186  1.00 70.79           H  
ATOM   2771  NE  ARG A 172      -0.036 -23.155   1.245  1.00 70.79           N  
ATOM   2772  HE  ARG A 172       0.438 -23.115   0.354  1.00 70.79           H  
ATOM   2773  NH1 ARG A 172       0.239 -22.631   3.495  1.00 70.79           N  
ATOM   2774 HH11 ARG A 172      -0.749 -22.690   3.694  1.00 70.79           H  
ATOM   2775 HH12 ARG A 172       0.895 -22.372   4.218  1.00 70.79           H  
ATOM   2776  NH2 ARG A 172       1.974 -22.576   2.148  1.00 70.79           N  
ATOM   2777 HH21 ARG A 172       2.534 -22.432   2.976  1.00 70.79           H  
ATOM   2778 HH22 ARG A 172       2.432 -22.543   1.248  1.00 70.79           H  
ATOM   2779  CZ  ARG A 172       0.701 -22.788   2.290  1.00 70.79           C  
ATOM   2780  N   ILE A 173      -5.974 -26.212  -0.933  1.00 62.33           N  
ATOM   2781  H   ILE A 173      -5.862 -25.274  -1.290  1.00 62.33           H  
ATOM   2782  CA  ILE A 173      -7.345 -26.717  -0.722  1.00 62.33           C  
ATOM   2783  HA  ILE A 173      -7.473 -26.936   0.338  1.00 62.33           H  
ATOM   2784  C   ILE A 173      -7.605 -28.044  -1.454  1.00 62.33           C  
ATOM   2785  CB  ILE A 173      -8.369 -25.616  -1.111  1.00 62.33           C  
ATOM   2786  HB  ILE A 173      -8.033 -25.147  -2.036  1.00 62.33           H  
ATOM   2787  O   ILE A 173      -8.326 -28.887  -0.927  1.00 62.33           O  
ATOM   2788  CG1 ILE A 173      -8.386 -24.546   0.007  1.00 62.33           C  
ATOM   2789 HG12 ILE A 173      -7.368 -24.201   0.184  1.00 62.33           H  
ATOM   2790 HG13 ILE A 173      -8.749 -24.996   0.931  1.00 62.33           H  
ATOM   2791  CG2 ILE A 173      -9.790 -26.159  -1.367  1.00 62.33           C  
ATOM   2792 HG21 ILE A 173      -9.795 -26.861  -2.200  1.00 62.33           H  
ATOM   2793 HG22 ILE A 173     -10.165 -26.658  -0.473  1.00 62.33           H  
ATOM   2794 HG23 ILE A 173     -10.468 -25.348  -1.633  1.00 62.33           H  
ATOM   2795  CD1 ILE A 173      -9.237 -23.305  -0.297  1.00 62.33           C  
ATOM   2796 HD11 ILE A 173      -8.954 -22.886  -1.263  1.00 62.33           H  
ATOM   2797 HD12 ILE A 173      -9.066 -22.555   0.475  1.00 62.33           H  
ATOM   2798 HD13 ILE A 173     -10.298 -23.555  -0.301  1.00 62.33           H  
ATOM   2799  N   ALA A 174      -7.015 -28.264  -2.634  1.00 70.80           N  
ATOM   2800  H   ALA A 174      -6.320 -27.614  -2.972  1.00 70.80           H  
ATOM   2801  CA  ALA A 174      -7.216 -29.504  -3.381  1.00 70.80           C  
ATOM   2802  HA  ALA A 174      -8.285 -29.713  -3.421  1.00 70.80           H  
ATOM   2803  C   ALA A 174      -6.559 -30.696  -2.667  1.00 70.80           C  
ATOM   2804  CB  ALA A 174      -6.731 -29.316  -4.823  1.00 70.80           C  
ATOM   2805  HB1 ALA A 174      -7.261 -28.486  -5.290  1.00 70.80           H  
ATOM   2806  HB2 ALA A 174      -5.659 -29.118  -4.842  1.00 70.80           H  
ATOM   2807  HB3 ALA A 174      -6.931 -30.223  -5.393  1.00 70.80           H  
ATOM   2808  O   ALA A 174      -7.238 -31.691  -2.430  1.00 70.80           O  
ATOM   2809  N   ALA A 175      -5.298 -30.570  -2.232  1.00 81.10           N  
ATOM   2810  H   ALA A 175      -4.802 -29.712  -2.427  1.00 81.10           H  
ATOM   2811  CA  ALA A 175      -4.608 -31.614  -1.465  1.00 81.10           C  
ATOM   2812  HA  ALA A 175      -4.530 -32.509  -2.083  1.00 81.10           H  
ATOM   2813  C   ALA A 175      -5.384 -32.022  -0.195  1.00 81.10           C  
ATOM   2814  CB  ALA A 175      -3.187 -31.132  -1.139  1.00 81.10           C  
ATOM   2815  HB1 ALA A 175      -2.586 -31.109  -2.048  1.00 81.10           H  
ATOM   2816  HB2 ALA A 175      -3.214 -30.137  -0.694  1.00 81.10           H  
ATOM   2817  HB3 ALA A 175      -2.721 -31.820  -0.434  1.00 81.10           H  
ATOM   2818  O   ALA A 175      -5.626 -33.209   0.018  1.00 81.10           O  
ATOM   2819  N   ILE A 176      -5.850 -31.043   0.594  1.00 72.14           N  
ATOM   2820  H   ILE A 176      -5.602 -30.092   0.364  1.00 72.14           H  
ATOM   2821  CA  ILE A 176      -6.663 -31.284   1.803  1.00 72.14           C  
ATOM   2822  HA  ILE A 176      -6.114 -31.947   2.471  1.00 72.14           H  
ATOM   2823  C   ILE A 176      -7.990 -31.977   1.450  1.00 72.14           C  
ATOM   2824  CB  ILE A 176      -6.934 -29.950   2.545  1.00 72.14           C  
ATOM   2825  HB  ILE A 176      -7.456 -29.282   1.860  1.00 72.14           H  
ATOM   2826  O   ILE A 176      -8.352 -32.992   2.044  1.00 72.14           O  
ATOM   2827  CG1 ILE A 176      -5.633 -29.251   3.000  1.00 72.14           C  
ATOM   2828 HG12 ILE A 176      -4.866 -29.327   2.229  1.00 72.14           H  
ATOM   2829 HG13 ILE A 176      -5.254 -29.751   3.892  1.00 72.14           H  
ATOM   2830  CG2 ILE A 176      -7.839 -30.194   3.770  1.00 72.14           C  
ATOM   2831 HG21 ILE A 176      -7.982 -29.277   4.341  1.00 72.14           H  
ATOM   2832 HG22 ILE A 176      -8.824 -30.543   3.462  1.00 72.14           H  
ATOM   2833 HG23 ILE A 176      -7.387 -30.943   4.421  1.00 72.14           H  
ATOM   2834  CD1 ILE A 176      -5.828 -27.761   3.310  1.00 72.14           C  
ATOM   2835 HD11 ILE A 176      -4.879 -27.329   3.628  1.00 72.14           H  
ATOM   2836 HD12 ILE A 176      -6.171 -27.238   2.417  1.00 72.14           H  
ATOM   2837 HD13 ILE A 176      -6.550 -27.619   4.114  1.00 72.14           H  
ATOM   2838  N   SER A 177      -8.722 -31.431   0.471  1.00 70.98           N  
ATOM   2839  H   SER A 177      -8.359 -30.609   0.010  1.00 70.98           H  
ATOM   2840  CA  SER A 177     -10.039 -31.928   0.054  1.00 70.98           C  
ATOM   2841  HA  SER A 177     -10.719 -31.902   0.906  1.00 70.98           H  
ATOM   2842  C   SER A 177      -9.974 -33.371  -0.449  1.00 70.98           C  
ATOM   2843  CB  SER A 177     -10.590 -31.007  -1.039  1.00 70.98           C  
ATOM   2844  HB2 SER A 177     -10.681 -29.997  -0.637  1.00 70.98           H  
ATOM   2845  HB3 SER A 177      -9.900 -30.991  -1.882  1.00 70.98           H  
ATOM   2846  O   SER A 177     -10.794 -34.205  -0.064  1.00 70.98           O  
ATOM   2847  OG  SER A 177     -11.860 -31.436  -1.487  1.00 70.98           O  
ATOM   2848  HG  SER A 177     -12.212 -30.779  -2.093  1.00 70.98           H  
ATOM   2849  N   ILE A 178      -8.964 -33.689  -1.262  1.00 83.06           N  
ATOM   2850  H   ILE A 178      -8.303 -32.968  -1.511  1.00 83.06           H  
ATOM   2851  CA  ILE A 178      -8.785 -35.016  -1.852  1.00 83.06           C  
ATOM   2852  HA  ILE A 178      -9.749 -35.357  -2.231  1.00 83.06           H  
ATOM   2853  C   ILE A 178      -8.346 -36.033  -0.797  1.00 83.06           C  
ATOM   2854  CB  ILE A 178      -7.821 -34.927  -3.049  1.00 83.06           C  
ATOM   2855  HB  ILE A 178      -6.912 -34.418  -2.727  1.00 83.06           H  
ATOM   2856  O   ILE A 178      -8.926 -37.116  -0.754  1.00 83.06           O  
ATOM   2857  CG1 ILE A 178      -8.488 -34.134  -4.200  1.00 83.06           C  
ATOM   2858 HG12 ILE A 178      -9.076 -33.305  -3.807  1.00 83.06           H  
ATOM   2859 HG13 ILE A 178      -9.170 -34.789  -4.742  1.00 83.06           H  
ATOM   2860  CG2 ILE A 178      -7.440 -36.328  -3.555  1.00 83.06           C  
ATOM   2861 HG21 ILE A 178      -6.970 -36.910  -2.763  1.00 83.06           H  
ATOM   2862 HG22 ILE A 178      -6.708 -36.243  -4.357  1.00 83.06           H  
ATOM   2863 HG23 ILE A 178      -8.320 -36.863  -3.914  1.00 83.06           H  
ATOM   2864  CD1 ILE A 178      -7.480 -33.537  -5.183  1.00 83.06           C  
ATOM   2865 HD11 ILE A 178      -6.716 -34.268  -5.446  1.00 83.06           H  
ATOM   2866 HD12 ILE A 178      -7.999 -33.206  -6.083  1.00 83.06           H  
ATOM   2867 HD13 ILE A 178      -6.982 -32.679  -4.732  1.00 83.06           H  
ATOM   2868  N   ALA A 179      -7.403 -35.694   0.091  1.00 87.29           N  
ATOM   2869  H   ALA A 179      -6.943 -34.798   0.018  1.00 87.29           H  
ATOM   2870  CA  ALA A 179      -7.018 -36.580   1.190  1.00 87.29           C  
ATOM   2871  HA  ALA A 179      -6.633 -37.511   0.773  1.00 87.29           H  
ATOM   2872  C   ALA A 179      -8.225 -36.926   2.075  1.00 87.29           C  
ATOM   2873  CB  ALA A 179      -5.911 -35.917   2.012  1.00 87.29           C  
ATOM   2874  HB1 ALA A 179      -5.620 -36.570   2.834  1.00 87.29           H  
ATOM   2875  HB2 ALA A 179      -6.258 -34.965   2.414  1.00 87.29           H  
ATOM   2876  HB3 ALA A 179      -5.039 -35.742   1.380  1.00 87.29           H  
ATOM   2877  O   ALA A 179      -8.513 -38.100   2.299  1.00 87.29           O  
ATOM   2878  N   ASN A 180      -8.995 -35.917   2.496  1.00 80.27           N  
ATOM   2879  H   ASN A 180      -8.700 -34.973   2.293  1.00 80.27           H  
ATOM   2880  CA  ASN A 180     -10.189 -36.118   3.318  1.00 80.27           C  
ATOM   2881  HA  ASN A 180      -9.911 -36.704   4.195  1.00 80.27           H  
ATOM   2882  C   ASN A 180     -11.275 -36.924   2.587  1.00 80.27           C  
ATOM   2883  CB  ASN A 180     -10.699 -34.743   3.785  1.00 80.27           C  
ATOM   2884  HB2 ASN A 180     -11.690 -34.860   4.225  1.00 80.27           H  
ATOM   2885  HB3 ASN A 180     -10.778 -34.069   2.933  1.00 80.27           H  
ATOM   2886  O   ASN A 180     -11.933 -37.768   3.200  1.00 80.27           O  
ATOM   2887  CG  ASN A 180      -9.804 -34.115   4.843  1.00 80.27           C  
ATOM   2888  ND2 ASN A 180     -10.021 -32.866   5.175  1.00 80.27           N  
ATOM   2889 HD21 ASN A 180     -10.723 -32.313   4.703  1.00 80.27           H  
ATOM   2890 HD22 ASN A 180      -9.423 -32.504   5.903  1.00 80.27           H  
ATOM   2891  OD1 ASN A 180      -8.933 -34.744   5.417  1.00 80.27           O  
ATOM   2892  N   ARG A 181     -11.431 -36.720   1.273  1.00 81.40           N  
ATOM   2893  H   ARG A 181     -10.893 -35.981   0.843  1.00 81.40           H  
ATOM   2894  CA  ARG A 181     -12.341 -37.500   0.425  1.00 81.40           C  
ATOM   2895  HA  ARG A 181     -13.319 -37.507   0.905  1.00 81.40           H  
ATOM   2896  C   ARG A 181     -11.913 -38.965   0.303  1.00 81.40           C  
ATOM   2897  CB  ARG A 181     -12.447 -36.807  -0.945  1.00 81.40           C  
ATOM   2898  HB2 ARG A 181     -11.447 -36.691  -1.362  1.00 81.40           H  
ATOM   2899  HB3 ARG A 181     -12.872 -35.813  -0.807  1.00 81.40           H  
ATOM   2900  O   ARG A 181     -12.772 -39.838   0.364  1.00 81.40           O  
ATOM   2901  CG  ARG A 181     -13.292 -37.566  -1.973  1.00 81.40           C  
ATOM   2902  HG2 ARG A 181     -12.841 -38.540  -2.163  1.00 81.40           H  
ATOM   2903  HG3 ARG A 181     -13.282 -37.009  -2.910  1.00 81.40           H  
ATOM   2904  CD  ARG A 181     -14.745 -37.754  -1.528  1.00 81.40           C  
ATOM   2905  HD2 ARG A 181     -15.244 -36.785  -1.509  1.00 81.40           H  
ATOM   2906  HD3 ARG A 181     -14.776 -38.193  -0.531  1.00 81.40           H  
ATOM   2907  NE  ARG A 181     -15.413 -38.670  -2.453  1.00 81.40           N  
ATOM   2908  HE  ARG A 181     -14.822 -39.333  -2.934  1.00 81.40           H  
ATOM   2909  NH1 ARG A 181     -17.615 -38.219  -1.982  1.00 81.40           N  
ATOM   2910 HH11 ARG A 181     -17.313 -37.565  -1.274  1.00 81.40           H  
ATOM   2911 HH12 ARG A 181     -18.587 -38.479  -2.067  1.00 81.40           H  
ATOM   2912  NH2 ARG A 181     -17.025 -39.856  -3.422  1.00 81.40           N  
ATOM   2913 HH21 ARG A 181     -17.981 -40.157  -3.546  1.00 81.40           H  
ATOM   2914 HH22 ARG A 181     -16.255 -40.404  -3.778  1.00 81.40           H  
ATOM   2915  CZ  ARG A 181     -16.694 -38.897  -2.611  1.00 81.40           C  
ATOM   2916  N   VAL A 182     -10.618 -39.247   0.157  1.00 89.72           N  
ATOM   2917  H   VAL A 182      -9.967 -38.478   0.093  1.00 89.72           H  
ATOM   2918  CA  VAL A 182     -10.091 -40.621   0.091  1.00 89.72           C  
ATOM   2919  HA  VAL A 182     -10.715 -41.198  -0.591  1.00 89.72           H  
ATOM   2920  C   VAL A 182     -10.195 -41.320   1.447  1.00 89.72           C  
ATOM   2921  CB  VAL A 182      -8.660 -40.632  -0.479  1.00 89.72           C  
ATOM   2922  HB  VAL A 182      -8.055 -39.884   0.035  1.00 89.72           H  
ATOM   2923  O   VAL A 182     -10.589 -42.481   1.487  1.00 89.72           O  
ATOM   2924  CG1 VAL A 182      -7.969 -41.996  -0.345  1.00 89.72           C  
ATOM   2925 HG11 VAL A 182      -7.019 -41.987  -0.879  1.00 89.72           H  
ATOM   2926 HG12 VAL A 182      -8.612 -42.779  -0.746  1.00 89.72           H  
ATOM   2927 HG13 VAL A 182      -7.766 -42.208   0.705  1.00 89.72           H  
ATOM   2928  CG2 VAL A 182      -8.716 -40.288  -1.975  1.00 89.72           C  
ATOM   2929 HG21 VAL A 182      -9.177 -39.312  -2.121  1.00 89.72           H  
ATOM   2930 HG22 VAL A 182      -7.706 -40.250  -2.382  1.00 89.72           H  
ATOM   2931 HG23 VAL A 182      -9.294 -41.041  -2.511  1.00 89.72           H  
ATOM   2932  N   CYS A 183      -9.959 -40.613   2.557  1.00 88.65           N  
ATOM   2933  H   CYS A 183      -9.555 -39.691   2.474  1.00 88.65           H  
ATOM   2934  CA  CYS A 183     -10.241 -41.126   3.901  1.00 88.65           C  
ATOM   2935  HA  CYS A 183      -9.659 -42.033   4.060  1.00 88.65           H  
ATOM   2936  C   CYS A 183     -11.723 -41.515   4.060  1.00 88.65           C  
ATOM   2937  CB  CYS A 183      -9.811 -40.083   4.942  1.00 88.65           C  
ATOM   2938  HB2 CYS A 183     -10.274 -39.122   4.717  1.00 88.65           H  
ATOM   2939  HB3 CYS A 183     -10.131 -40.408   5.932  1.00 88.65           H  
ATOM   2940  O   CYS A 183     -12.011 -42.618   4.520  1.00 88.65           O  
ATOM   2941  SG  CYS A 183      -8.004 -39.919   4.932  1.00 88.65           S  
ATOM   2942  HG  CYS A 183      -7.913 -38.865   5.749  1.00 88.65           H  
ATOM   2943  N   GLN A 184     -12.663 -40.676   3.599  1.00 85.37           N  
ATOM   2944  H   GLN A 184     -12.377 -39.776   3.243  1.00 85.37           H  
ATOM   2945  CA  GLN A 184     -14.094 -41.022   3.578  1.00 85.37           C  
ATOM   2946  HA  GLN A 184     -14.392 -41.313   4.585  1.00 85.37           H  
ATOM   2947  C   GLN A 184     -14.412 -42.227   2.676  1.00 85.37           C  
ATOM   2948  CB  GLN A 184     -14.944 -39.814   3.150  1.00 85.37           C  
ATOM   2949  HB2 GLN A 184     -15.925 -40.176   2.843  1.00 85.37           H  
ATOM   2950  HB3 GLN A 184     -14.484 -39.320   2.294  1.00 85.37           H  
ATOM   2951  O   GLN A 184     -15.134 -43.119   3.106  1.00 85.37           O  
ATOM   2952  CG  GLN A 184     -15.161 -38.800   4.281  1.00 85.37           C  
ATOM   2953  HG2 GLN A 184     -15.566 -39.322   5.148  1.00 85.37           H  
ATOM   2954  HG3 GLN A 184     -14.208 -38.353   4.567  1.00 85.37           H  
ATOM   2955  CD  GLN A 184     -16.130 -37.686   3.885  1.00 85.37           C  
ATOM   2956  NE2 GLN A 184     -16.800 -37.075   4.838  1.00 85.37           N  
ATOM   2957 HE21 GLN A 184     -16.693 -37.355   5.803  1.00 85.37           H  
ATOM   2958 HE22 GLN A 184     -17.443 -36.354   4.544  1.00 85.37           H  
ATOM   2959  OE1 GLN A 184     -16.313 -37.340   2.726  1.00 85.37           O  
ATOM   2960  N   GLU A 185     -13.863 -42.299   1.456  1.00 86.26           N  
ATOM   2961  H   GLU A 185     -13.291 -41.528   1.142  1.00 86.26           H  
ATOM   2962  CA  GLU A 185     -14.061 -43.439   0.534  1.00 86.26           C  
ATOM   2963  HA  GLU A 185     -15.131 -43.617   0.422  1.00 86.26           H  
ATOM   2964  C   GLU A 185     -13.471 -44.768   1.048  1.00 86.26           C  
ATOM   2965  CB  GLU A 185     -13.468 -43.114  -0.854  1.00 86.26           C  
ATOM   2966  HB2 GLU A 185     -12.470 -42.692  -0.733  1.00 86.26           H  
ATOM   2967  HB3 GLU A 185     -13.375 -44.039  -1.423  1.00 86.26           H  
ATOM   2968  O   GLU A 185     -13.787 -45.833   0.512  1.00 86.26           O  
ATOM   2969  CG  GLU A 185     -14.346 -42.152  -1.670  1.00 86.26           C  
ATOM   2970  HG2 GLU A 185     -14.483 -41.228  -1.109  1.00 86.26           H  
ATOM   2971  HG3 GLU A 185     -15.330 -42.605  -1.794  1.00 86.26           H  
ATOM   2972  CD  GLU A 185     -13.786 -41.810  -3.065  1.00 86.26           C  
ATOM   2973  OE1 GLU A 185     -14.379 -40.891  -3.691  1.00 86.26           O  
ATOM   2974  OE2 GLU A 185     -12.805 -42.440  -3.532  1.00 86.26           O  
ATOM   2975  N   ARG A 186     -12.615 -44.716   2.074  1.00 90.70           N  
ATOM   2976  H   ARG A 186     -12.360 -43.798   2.408  1.00 90.70           H  
ATOM   2977  CA  ARG A 186     -11.951 -45.870   2.694  1.00 90.70           C  
ATOM   2978  HA  ARG A 186     -12.140 -46.765   2.102  1.00 90.70           H  
ATOM   2979  C   ARG A 186     -12.437 -46.217   4.100  1.00 90.70           C  
ATOM   2980  CB  ARG A 186     -10.446 -45.585   2.733  1.00 90.70           C  
ATOM   2981  HB2 ARG A 186      -9.977 -46.275   3.434  1.00 90.70           H  
ATOM   2982  HB3 ARG A 186     -10.277 -44.577   3.110  1.00 90.70           H  
ATOM   2983  O   ARG A 186     -12.014 -47.247   4.616  1.00 90.70           O  
ATOM   2984  CG  ARG A 186      -9.758 -45.745   1.376  1.00 90.70           C  
ATOM   2985  HG2 ARG A 186     -10.338 -45.256   0.594  1.00 90.70           H  
ATOM   2986  HG3 ARG A 186      -8.786 -45.255   1.432  1.00 90.70           H  
ATOM   2987  CD  ARG A 186      -9.554 -47.229   1.039  1.00 90.70           C  
ATOM   2988  HD2 ARG A 186     -10.497 -47.652   0.692  1.00 90.70           H  
ATOM   2989  HD3 ARG A 186      -9.238 -47.759   1.938  1.00 90.70           H  
ATOM   2990  NE  ARG A 186      -8.521 -47.373   0.006  1.00 90.70           N  
ATOM   2991  HE  ARG A 186      -8.399 -46.563  -0.584  1.00 90.70           H  
ATOM   2992  NH1 ARG A 186      -8.068 -49.626   0.207  1.00 90.70           N  
ATOM   2993 HH11 ARG A 186      -8.879 -49.753   0.795  1.00 90.70           H  
ATOM   2994 HH12 ARG A 186      -7.661 -50.397  -0.303  1.00 90.70           H  
ATOM   2995  NH2 ARG A 186      -6.852 -48.394  -1.150  1.00 90.70           N  
ATOM   2996 HH21 ARG A 186      -6.543 -49.282  -1.519  1.00 90.70           H  
ATOM   2997 HH22 ARG A 186      -6.613 -47.535  -1.625  1.00 90.70           H  
ATOM   2998  CZ  ARG A 186      -7.815 -48.448  -0.283  1.00 90.70           C  
ATOM   2999  N   GLU A 187     -13.276 -45.378   4.711  1.00 89.25           N  
ATOM   3000  H   GLU A 187     -13.619 -44.592   4.178  1.00 89.25           H  
ATOM   3001  CA  GLU A 187     -13.593 -45.418   6.152  1.00 89.25           C  
ATOM   3002  HA  GLU A 187     -14.193 -44.534   6.368  1.00 89.25           H  
ATOM   3003  C   GLU A 187     -12.337 -45.279   7.050  1.00 89.25           C  
ATOM   3004  CB  GLU A 187     -14.473 -46.640   6.509  1.00 89.25           C  
ATOM   3005  HB2 GLU A 187     -14.715 -46.604   7.571  1.00 89.25           H  
ATOM   3006  HB3 GLU A 187     -13.902 -47.550   6.326  1.00 89.25           H  
ATOM   3007  O   GLU A 187     -12.301 -45.769   8.178  1.00 89.25           O  
ATOM   3008  CG  GLU A 187     -15.798 -46.703   5.725  1.00 89.25           C  
ATOM   3009  HG2 GLU A 187     -16.431 -45.877   6.049  1.00 89.25           H  
ATOM   3010  HG3 GLU A 187     -15.594 -46.568   4.663  1.00 89.25           H  
ATOM   3011  CD  GLU A 187     -16.561 -48.034   5.889  1.00 89.25           C  
ATOM   3012  OE1 GLU A 187     -17.623 -48.154   5.238  1.00 89.25           O  
ATOM   3013  OE2 GLU A 187     -16.081 -48.964   6.591  1.00 89.25           O  
ATOM   3014  N   TRP A 188     -11.287 -44.605   6.563  1.00 90.76           N  
ATOM   3015  H   TRP A 188     -11.399 -44.138   5.675  1.00 90.76           H  
ATOM   3016  CA  TRP A 188     -10.059 -44.361   7.326  1.00 90.76           C  
ATOM   3017  HA  TRP A 188      -9.914 -45.185   8.024  1.00 90.76           H  
ATOM   3018  C   TRP A 188     -10.156 -43.086   8.164  1.00 90.76           C  
ATOM   3019  CB  TRP A 188      -8.829 -44.315   6.406  1.00 90.76           C  
ATOM   3020  HB2 TRP A 188      -7.972 -43.997   6.999  1.00 90.76           H  
ATOM   3021  HB3 TRP A 188      -8.994 -43.552   5.645  1.00 90.76           H  
ATOM   3022  O   TRP A 188     -10.644 -42.048   7.709  1.00 90.76           O  
ATOM   3023  CG  TRP A 188      -8.437 -45.592   5.720  1.00 90.76           C  
ATOM   3024  CD1 TRP A 188      -8.796 -46.844   6.092  1.00 90.76           C  
ATOM   3025  HD1 TRP A 188      -9.442 -47.084   6.924  1.00 90.76           H  
ATOM   3026  CD2 TRP A 188      -7.619 -45.759   4.520  1.00 90.76           C  
ATOM   3027  CE2 TRP A 188      -7.504 -47.155   4.243  1.00 90.76           C  
ATOM   3028  CE3 TRP A 188      -7.001 -44.869   3.612  1.00 90.76           C  
ATOM   3029  HE3 TRP A 188      -7.086 -43.807   3.789  1.00 90.76           H  
ATOM   3030  NE1 TRP A 188      -8.247 -47.768   5.228  1.00 90.76           N  
ATOM   3031  HE1 TRP A 188      -8.445 -48.757   5.291  1.00 90.76           H  
ATOM   3032  CH2 TRP A 188      -6.177 -46.731   2.264  1.00 90.76           C  
ATOM   3033  HH2 TRP A 188      -5.606 -47.099   1.424  1.00 90.76           H  
ATOM   3034  CZ2 TRP A 188      -6.791 -47.642   3.140  1.00 90.76           C  
ATOM   3035  HZ2 TRP A 188      -6.708 -48.707   2.981  1.00 90.76           H  
ATOM   3036  CZ3 TRP A 188      -6.285 -45.348   2.497  1.00 90.76           C  
ATOM   3037  HZ3 TRP A 188      -5.803 -44.654   1.824  1.00 90.76           H  
ATOM   3038  N   GLN A 189      -9.612 -43.139   9.380  1.00 87.49           N  
ATOM   3039  H   GLN A 189      -9.208 -44.009   9.696  1.00 87.49           H  
ATOM   3040  CA  GLN A 189      -9.405 -41.950  10.201  1.00 87.49           C  
ATOM   3041  HA  GLN A 189     -10.355 -41.420  10.271  1.00 87.49           H  
ATOM   3042  C   GLN A 189      -8.376 -41.034   9.518  1.00 87.49           C  
ATOM   3043  CB  GLN A 189      -8.989 -42.390  11.613  1.00 87.49           C  
ATOM   3044  HB2 GLN A 189      -9.673 -43.173  11.940  1.00 87.49           H  
ATOM   3045  HB3 GLN A 189      -7.983 -42.808  11.583  1.00 87.49           H  
ATOM   3046  O   GLN A 189      -7.348 -41.504   9.022  1.00 87.49           O  
ATOM   3047  CG  GLN A 189      -9.044 -41.253  12.646  1.00 87.49           C  
ATOM   3048  HG2 GLN A 189      -8.283 -40.509  12.413  1.00 87.49           H  
ATOM   3049  HG3 GLN A 189     -10.023 -40.775  12.600  1.00 87.49           H  
ATOM   3050  CD  GLN A 189      -8.821 -41.753  14.074  1.00 87.49           C  
ATOM   3051  NE2 GLN A 189      -9.075 -40.943  15.077  1.00 87.49           N  
ATOM   3052 HE21 GLN A 189      -9.359 -39.986  14.924  1.00 87.49           H  
ATOM   3053 HE22 GLN A 189      -8.892 -41.326  15.993  1.00 87.49           H  
ATOM   3054  OE1 GLN A 189      -8.430 -42.878  14.326  1.00 87.49           O  
ATOM   3055  N   GLN A 190      -8.660 -39.730   9.461  1.00 85.09           N  
ATOM   3056  H   GLN A 190      -9.503 -39.395   9.906  1.00 85.09           H  
ATOM   3057  CA  GLN A 190      -7.770 -38.753   8.824  1.00 85.09           C  
ATOM   3058  HA  GLN A 190      -7.676 -39.007   7.768  1.00 85.09           H  
ATOM   3059  C   GLN A 190      -6.367 -38.803   9.441  1.00 85.09           C  
ATOM   3060  CB  GLN A 190      -8.347 -37.332   8.944  1.00 85.09           C  
ATOM   3061  HB2 GLN A 190      -7.595 -36.617   8.611  1.00 85.09           H  
ATOM   3062  HB3 GLN A 190      -8.571 -37.127   9.991  1.00 85.09           H  
ATOM   3063  O   GLN A 190      -6.233 -38.982  10.650  1.00 85.09           O  
ATOM   3064  CG  GLN A 190      -9.613 -37.124   8.097  1.00 85.09           C  
ATOM   3065  HG2 GLN A 190      -9.364 -37.253   7.044  1.00 85.09           H  
ATOM   3066  HG3 GLN A 190     -10.358 -37.873   8.366  1.00 85.09           H  
ATOM   3067  CD  GLN A 190     -10.242 -35.742   8.281  1.00 85.09           C  
ATOM   3068  NE2 GLN A 190     -11.378 -35.489   7.669  1.00 85.09           N  
ATOM   3069 HE21 GLN A 190     -11.815 -36.186   7.083  1.00 85.09           H  
ATOM   3070 HE22 GLN A 190     -11.761 -34.572   7.847  1.00 85.09           H  
ATOM   3071  OE1 GLN A 190      -9.767 -34.874   8.992  1.00 85.09           O  
ATOM   3072  N   ASN A 191      -5.341 -38.596   8.610  1.00 82.95           N  
ATOM   3073  H   ASN A 191      -5.529 -38.489   7.624  1.00 82.95           H  
ATOM   3074  CA  ASN A 191      -3.929 -38.573   9.009  1.00 82.95           C  
ATOM   3075  HA  ASN A 191      -3.360 -38.347   8.107  1.00 82.95           H  
ATOM   3076  C   ASN A 191      -3.364 -39.924   9.491  1.00 82.95           C  
ATOM   3077  CB  ASN A 191      -3.680 -37.412   9.986  1.00 82.95           C  
ATOM   3078  HB2 ASN A 191      -2.607 -37.324  10.152  1.00 82.95           H  
ATOM   3079  HB3 ASN A 191      -4.128 -37.646  10.952  1.00 82.95           H  
ATOM   3080  O   ASN A 191      -2.374 -39.952  10.214  1.00 82.95           O  
ATOM   3081  CG  ASN A 191      -4.218 -36.086   9.480  1.00 82.95           C  
ATOM   3082  ND2 ASN A 191      -4.864 -35.322  10.330  1.00 82.95           N  
ATOM   3083 HD21 ASN A 191      -5.018 -35.639  11.276  1.00 82.95           H  
ATOM   3084 HD22 ASN A 191      -5.243 -34.459   9.965  1.00 82.95           H  
ATOM   3085  OD1 ASN A 191      -4.087 -35.723   8.323  1.00 82.95           O  
ATOM   3086  N   THR A 192      -3.973 -41.038   9.071  1.00 89.90           N  
ATOM   3087  H   THR A 192      -4.806 -40.933   8.508  1.00 89.90           H  
ATOM   3088  CA  THR A 192      -3.407 -42.390   9.222  1.00 89.90           C  
ATOM   3089  HA  THR A 192      -2.576 -42.348   9.926  1.00 89.90           H  
ATOM   3090  C   THR A 192      -2.783 -42.839   7.892  1.00 89.90           C  
ATOM   3091  CB  THR A 192      -4.420 -43.382   9.829  1.00 89.90           C  
ATOM   3092  HB  THR A 192      -3.931 -44.351   9.924  1.00 89.90           H  
ATOM   3093  O   THR A 192      -1.837 -42.206   7.421  1.00 89.90           O  
ATOM   3094  CG2 THR A 192      -4.907 -42.955  11.212  1.00 89.90           C  
ATOM   3095 HG21 THR A 192      -5.569 -43.720  11.619  1.00 89.90           H  
ATOM   3096 HG22 THR A 192      -4.052 -42.843  11.879  1.00 89.90           H  
ATOM   3097 HG23 THR A 192      -5.441 -42.006  11.157  1.00 89.90           H  
ATOM   3098  OG1 THR A 192      -5.560 -43.533   9.006  1.00 89.90           O  
ATOM   3099  HG1 THR A 192      -6.128 -42.771   9.141  1.00 89.90           H  
ATOM   3100  N   VAL A 193      -3.350 -43.860   7.235  1.00 92.54           N  
ATOM   3101  H   VAL A 193      -4.140 -44.298   7.688  1.00 92.54           H  
ATOM   3102  CA  VAL A 193      -2.925 -44.400   5.928  1.00 92.54           C  
ATOM   3103  HA  VAL A 193      -1.924 -44.820   6.025  1.00 92.54           H  
ATOM   3104  C   VAL A 193      -2.874 -43.319   4.846  1.00 92.54           C  
ATOM   3105  CB  VAL A 193      -3.889 -45.521   5.476  1.00 92.54           C  
ATOM   3106  HB  VAL A 193      -4.866 -45.072   5.293  1.00 92.54           H  
ATOM   3107  O   VAL A 193      -1.938 -43.277   4.042  1.00 92.54           O  
ATOM   3108  CG1 VAL A 193      -3.420 -46.189   4.176  1.00 92.54           C  
ATOM   3109 HG11 VAL A 193      -4.057 -47.045   3.949  1.00 92.54           H  
ATOM   3110 HG12 VAL A 193      -3.474 -45.484   3.346  1.00 92.54           H  
ATOM   3111 HG13 VAL A 193      -2.393 -46.540   4.276  1.00 92.54           H  
ATOM   3112  CG2 VAL A 193      -4.091 -46.610   6.537  1.00 92.54           C  
ATOM   3113 HG21 VAL A 193      -4.558 -46.196   7.431  1.00 92.54           H  
ATOM   3114 HG22 VAL A 193      -3.133 -47.053   6.811  1.00 92.54           H  
ATOM   3115 HG23 VAL A 193      -4.746 -47.390   6.149  1.00 92.54           H  
ATOM   3116  N   CYS A 194      -3.878 -42.438   4.843  1.00 93.72           N  
ATOM   3117  H   CYS A 194      -4.542 -42.498   5.603  1.00 93.72           H  
ATOM   3118  CA  CYS A 194      -4.018 -41.318   3.922  1.00 93.72           C  
ATOM   3119  HA  CYS A 194      -3.177 -41.338   3.229  1.00 93.72           H  
ATOM   3120  C   CYS A 194      -3.958 -39.984   4.682  1.00 93.72           C  
ATOM   3121  CB  CYS A 194      -5.292 -41.521   3.092  1.00 93.72           C  
ATOM   3122  HB2 CYS A 194      -5.202 -42.461   2.548  1.00 93.72           H  
ATOM   3123  HB3 CYS A 194      -6.154 -41.582   3.757  1.00 93.72           H  
ATOM   3124  O   CYS A 194      -4.590 -39.807   5.728  1.00 93.72           O  
ATOM   3125  SG  CYS A 194      -5.535 -40.172   1.902  1.00 93.72           S  
ATOM   3126  HG  CYS A 194      -6.024 -39.289   2.777  1.00 93.72           H  
ATOM   3127  N   SER A 195      -3.176 -39.050   4.144  1.00 92.88           N  
ATOM   3128  H   SER A 195      -2.724 -39.269   3.268  1.00 92.88           H  
ATOM   3129  CA  SER A 195      -2.742 -37.821   4.813  1.00 92.88           C  
ATOM   3130  HA  SER A 195      -3.477 -37.514   5.558  1.00 92.88           H  
ATOM   3131  C   SER A 195      -2.556 -36.678   3.807  1.00 92.88           C  
ATOM   3132  CB  SER A 195      -1.425 -38.143   5.527  1.00 92.88           C  
ATOM   3133  HB2 SER A 195      -0.695 -38.470   4.788  1.00 92.88           H  
ATOM   3134  HB3 SER A 195      -1.597 -38.952   6.238  1.00 92.88           H  
ATOM   3135  O   SER A 195      -2.532 -36.909   2.593  1.00 92.88           O  
ATOM   3136  OG  SER A 195      -0.905 -37.031   6.216  1.00 92.88           O  
ATOM   3137  HG  SER A 195      -0.150 -37.343   6.721  1.00 92.88           H  
ATOM   3138  N   PHE A 196      -2.395 -35.446   4.298  1.00 89.20           N  
ATOM   3139  H   PHE A 196      -2.325 -35.346   5.301  1.00 89.20           H  
ATOM   3140  CA  PHE A 196      -1.982 -34.308   3.479  1.00 89.20           C  
ATOM   3141  HA  PHE A 196      -1.596 -34.726   2.549  1.00 89.20           H  
ATOM   3142  C   PHE A 196      -0.829 -33.503   4.091  1.00 89.20           C  
ATOM   3143  CB  PHE A 196      -3.179 -33.407   3.123  1.00 89.20           C  
ATOM   3144  HB2 PHE A 196      -3.944 -34.014   2.638  1.00 89.20           H  
ATOM   3145  HB3 PHE A 196      -2.854 -32.670   2.389  1.00 89.20           H  
ATOM   3146  O   PHE A 196      -0.667 -33.437   5.309  1.00 89.20           O  
ATOM   3147  CG  PHE A 196      -3.796 -32.670   4.298  1.00 89.20           C  
ATOM   3148  CD1 PHE A 196      -4.917 -33.206   4.958  1.00 89.20           C  
ATOM   3149  HD1 PHE A 196      -5.343 -34.145   4.634  1.00 89.20           H  
ATOM   3150  CD2 PHE A 196      -3.238 -31.455   4.746  1.00 89.20           C  
ATOM   3151  HD2 PHE A 196      -2.371 -31.041   4.252  1.00 89.20           H  
ATOM   3152  CE1 PHE A 196      -5.471 -32.539   6.064  1.00 89.20           C  
ATOM   3153  HE1 PHE A 196      -6.317 -32.970   6.579  1.00 89.20           H  
ATOM   3154  CE2 PHE A 196      -3.790 -30.790   5.855  1.00 89.20           C  
ATOM   3155  HE2 PHE A 196      -3.359 -29.862   6.200  1.00 89.20           H  
ATOM   3156  CZ  PHE A 196      -4.908 -31.332   6.514  1.00 89.20           C  
ATOM   3157  HZ  PHE A 196      -5.329 -30.827   7.371  1.00 89.20           H  
ATOM   3158  N   GLN A 197      -0.063 -32.823   3.233  1.00 88.82           N  
ATOM   3159  H   GLN A 197      -0.240 -32.948   2.247  1.00 88.82           H  
ATOM   3160  CA  GLN A 197       0.889 -31.787   3.647  1.00 88.82           C  
ATOM   3161  HA  GLN A 197       0.622 -31.463   4.653  1.00 88.82           H  
ATOM   3162  C   GLN A 197       0.804 -30.558   2.734  1.00 88.82           C  
ATOM   3163  CB  GLN A 197       2.319 -32.350   3.723  1.00 88.82           C  
ATOM   3164  HB2 GLN A 197       2.597 -32.792   2.766  1.00 88.82           H  
ATOM   3165  HB3 GLN A 197       2.348 -33.123   4.492  1.00 88.82           H  
ATOM   3166  O   GLN A 197       0.952 -30.657   1.516  1.00 88.82           O  
ATOM   3167  CG  GLN A 197       3.323 -31.237   4.081  1.00 88.82           C  
ATOM   3168  HG2 GLN A 197       2.957 -30.673   4.939  1.00 88.82           H  
ATOM   3169  HG3 GLN A 197       3.394 -30.536   3.250  1.00 88.82           H  
ATOM   3170  CD  GLN A 197       4.734 -31.719   4.396  1.00 88.82           C  
ATOM   3171  NE2 GLN A 197       5.664 -30.799   4.516  1.00 88.82           N  
ATOM   3172 HE21 GLN A 197       6.611 -31.110   4.675  1.00 88.82           H  
ATOM   3173 HE22 GLN A 197       5.419 -29.825   4.407  1.00 88.82           H  
ATOM   3174  OE1 GLN A 197       5.032 -32.893   4.546  1.00 88.82           O  
ATOM   3175  N   VAL A 198       0.621 -29.374   3.323  1.00 81.63           N  
ATOM   3176  H   VAL A 198       0.537 -29.351   4.329  1.00 81.63           H  
ATOM   3177  CA  VAL A 198       0.556 -28.097   2.598  1.00 81.63           C  
ATOM   3178  HA  VAL A 198       0.909 -28.258   1.579  1.00 81.63           H  
ATOM   3179  C   VAL A 198       1.511 -27.077   3.222  1.00 81.63           C  
ATOM   3180  CB  VAL A 198      -0.895 -27.587   2.471  1.00 81.63           C  
ATOM   3181  HB  VAL A 198      -0.862 -26.635   1.941  1.00 81.63           H  
ATOM   3182  O   VAL A 198       1.294 -26.582   4.324  1.00 81.63           O  
ATOM   3183  CG1 VAL A 198      -1.737 -28.557   1.629  1.00 81.63           C  
ATOM   3184 HG11 VAL A 198      -2.714 -28.119   1.424  1.00 81.63           H  
ATOM   3185 HG12 VAL A 198      -1.233 -28.776   0.688  1.00 81.63           H  
ATOM   3186 HG13 VAL A 198      -1.886 -29.492   2.168  1.00 81.63           H  
ATOM   3187  CG2 VAL A 198      -1.643 -27.359   3.789  1.00 81.63           C  
ATOM   3188 HG21 VAL A 198      -1.177 -26.554   4.355  1.00 81.63           H  
ATOM   3189 HG22 VAL A 198      -2.671 -27.060   3.584  1.00 81.63           H  
ATOM   3190 HG23 VAL A 198      -1.649 -28.268   4.391  1.00 81.63           H  
ATOM   3191  N   GLY A 199       2.612 -26.782   2.524  1.00 77.13           N  
ATOM   3192  H   GLY A 199       2.787 -27.288   1.668  1.00 77.13           H  
ATOM   3193  CA  GLY A 199       3.732 -26.058   3.134  1.00 77.13           C  
ATOM   3194  HA2 GLY A 199       3.381 -25.095   3.504  1.00 77.13           H  
ATOM   3195  HA3 GLY A 199       4.518 -25.879   2.399  1.00 77.13           H  
ATOM   3196  C   GLY A 199       4.323 -26.863   4.296  1.00 77.13           C  
ATOM   3197  O   GLY A 199       4.618 -28.052   4.141  1.00 77.13           O  
ATOM   3198  N   LEU A 200       4.447 -26.235   5.466  1.00 72.47           N  
ATOM   3199  H   LEU A 200       4.257 -25.244   5.490  1.00 72.47           H  
ATOM   3200  CA  LEU A 200       4.789 -26.919   6.719  1.00 72.47           C  
ATOM   3201  HA  LEU A 200       5.431 -27.770   6.490  1.00 72.47           H  
ATOM   3202  C   LEU A 200       3.589 -27.541   7.456  1.00 72.47           C  
ATOM   3203  CB  LEU A 200       5.572 -25.966   7.639  1.00 72.47           C  
ATOM   3204  HB2 LEU A 200       5.681 -26.454   8.607  1.00 72.47           H  
ATOM   3205  HB3 LEU A 200       4.990 -25.058   7.794  1.00 72.47           H  
ATOM   3206  O   LEU A 200       3.803 -28.337   8.367  1.00 72.47           O  
ATOM   3207  CG  LEU A 200       6.980 -25.584   7.142  1.00 72.47           C  
ATOM   3208  HG  LEU A 200       6.904 -24.957   6.254  1.00 72.47           H  
ATOM   3209  CD1 LEU A 200       7.681 -24.801   8.248  1.00 72.47           C  
ATOM   3210 HD11 LEU A 200       7.157 -23.863   8.428  1.00 72.47           H  
ATOM   3211 HD12 LEU A 200       8.713 -24.591   7.968  1.00 72.47           H  
ATOM   3212 HD13 LEU A 200       7.688 -25.390   9.165  1.00 72.47           H  
ATOM   3213  CD2 LEU A 200       7.861 -26.791   6.808  1.00 72.47           C  
ATOM   3214 HD21 LEU A 200       8.876 -26.462   6.588  1.00 72.47           H  
ATOM   3215 HD22 LEU A 200       7.886 -27.479   7.654  1.00 72.47           H  
ATOM   3216 HD23 LEU A 200       7.477 -27.306   5.927  1.00 72.47           H  
ATOM   3217  N   HIS A 201       2.342 -27.242   7.073  1.00 75.30           N  
ATOM   3218  H   HIS A 201       2.191 -26.655   6.265  1.00 75.30           H  
ATOM   3219  CA  HIS A 201       1.174 -27.817   7.742  1.00 75.30           C  
ATOM   3220  HA  HIS A 201       1.356 -27.797   8.816  1.00 75.30           H  
ATOM   3221  C   HIS A 201       0.979 -29.283   7.320  1.00 75.30           C  
ATOM   3222  CB  HIS A 201      -0.069 -26.950   7.494  1.00 75.30           C  
ATOM   3223  HB2 HIS A 201       0.181 -25.910   7.705  1.00 75.30           H  
ATOM   3224  HB3 HIS A 201      -0.360 -27.022   6.446  1.00 75.30           H  
ATOM   3225  O   HIS A 201       0.507 -29.575   6.217  1.00 75.30           O  
ATOM   3226  CG  HIS A 201      -1.244 -27.341   8.357  1.00 75.30           C  
ATOM   3227  CD2 HIS A 201      -1.860 -26.557   9.297  1.00 75.30           C  
ATOM   3228  HD2 HIS A 201      -1.596 -25.543   9.558  1.00 75.30           H  
ATOM   3229  ND1 HIS A 201      -1.879 -28.566   8.374  1.00 75.30           N  
ATOM   3230  HD1 HIS A 201      -1.630 -29.377   7.826  1.00 75.30           H  
ATOM   3231  CE1 HIS A 201      -2.847 -28.519   9.306  1.00 75.30           C  
ATOM   3232  HE1 HIS A 201      -3.502 -29.337   9.569  1.00 75.30           H  
ATOM   3233  NE2 HIS A 201      -2.884 -27.310   9.878  1.00 75.30           N  
ATOM   3234  N   ARG A 202       1.327 -30.198   8.227  1.00 77.06           N  
ATOM   3235  H   ARG A 202       1.693 -29.847   9.101  1.00 77.06           H  
ATOM   3236  CA  ARG A 202       1.191 -31.662   8.145  1.00 77.06           C  
ATOM   3237  HA  ARG A 202       0.442 -31.924   7.398  1.00 77.06           H  
ATOM   3238  C   ARG A 202       0.725 -32.205   9.506  1.00 77.06           C  
ATOM   3239  CB  ARG A 202       2.544 -32.287   7.738  1.00 77.06           C  
ATOM   3240  HB2 ARG A 202       2.406 -33.355   7.572  1.00 77.06           H  
ATOM   3241  HB3 ARG A 202       2.865 -31.848   6.793  1.00 77.06           H  
ATOM   3242  O   ARG A 202       0.915 -31.504  10.500  1.00 77.06           O  
ATOM   3243  CG  ARG A 202       3.667 -32.098   8.775  1.00 77.06           C  
ATOM   3244  HG2 ARG A 202       3.363 -32.537   9.725  1.00 77.06           H  
ATOM   3245  HG3 ARG A 202       3.864 -31.037   8.927  1.00 77.06           H  
ATOM   3246  CD  ARG A 202       4.953 -32.790   8.312  1.00 77.06           C  
ATOM   3247  HD2 ARG A 202       4.708 -33.810   8.016  1.00 77.06           H  
ATOM   3248  HD3 ARG A 202       5.354 -32.256   7.450  1.00 77.06           H  
ATOM   3249  NE  ARG A 202       5.950 -32.841   9.396  1.00 77.06           N  
ATOM   3250  HE  ARG A 202       5.647 -32.504  10.299  1.00 77.06           H  
ATOM   3251  NH1 ARG A 202       7.611 -33.916   8.233  1.00 77.06           N  
ATOM   3252 HH11 ARG A 202       8.516 -34.365   8.218  1.00 77.06           H  
ATOM   3253 HH12 ARG A 202       7.022 -33.908   7.413  1.00 77.06           H  
ATOM   3254  NH2 ARG A 202       7.902 -33.453  10.397  1.00 77.06           N  
ATOM   3255 HH21 ARG A 202       8.802 -33.910  10.364  1.00 77.06           H  
ATOM   3256 HH22 ARG A 202       7.549 -33.126  11.285  1.00 77.06           H  
ATOM   3257  CZ  ARG A 202       7.146 -33.398   9.337  1.00 77.06           C  
ATOM   3258  N   PRO A 203       0.157 -33.418   9.596  1.00 72.24           N  
ATOM   3259  CA  PRO A 203      -0.094 -34.053  10.890  1.00 72.24           C  
ATOM   3260  HA  PRO A 203      -0.683 -33.384  11.517  1.00 72.24           H  
ATOM   3261  C   PRO A 203       1.197 -34.409  11.643  1.00 72.24           C  
ATOM   3262  CB  PRO A 203      -0.916 -35.297  10.574  1.00 72.24           C  
ATOM   3263  HB2 PRO A 203      -0.732 -36.111  11.276  1.00 72.24           H  
ATOM   3264  HB3 PRO A 203      -1.971 -35.022  10.573  1.00 72.24           H  
ATOM   3265  O   PRO A 203       2.275 -34.506  11.055  1.00 72.24           O  
ATOM   3266  CG  PRO A 203      -0.470 -35.658   9.161  1.00 72.24           C  
ATOM   3267  HG2 PRO A 203       0.475 -36.200   9.209  1.00 72.24           H  
ATOM   3268  HG3 PRO A 203      -1.227 -36.242   8.637  1.00 72.24           H  
ATOM   3269  CD  PRO A 203      -0.253 -34.296   8.509  1.00 72.24           C  
ATOM   3270  HD2 PRO A 203       0.499 -34.375   7.725  1.00 72.24           H  
ATOM   3271  HD3 PRO A 203      -1.193 -33.937   8.090  1.00 72.24           H  
ATOM   3272  N   ASN A 204       1.061 -34.620  12.957  1.00 69.43           N  
ATOM   3273  H   ASN A 204       0.151 -34.450  13.362  1.00 69.43           H  
ATOM   3274  CA  ASN A 204       2.181 -34.770  13.891  1.00 69.43           C  
ATOM   3275  HA  ASN A 204       2.800 -33.875  13.829  1.00 69.43           H  
ATOM   3276  C   ASN A 204       3.100 -35.965  13.580  1.00 69.43           C  
ATOM   3277  CB  ASN A 204       1.629 -34.882  15.327  1.00 69.43           C  
ATOM   3278  HB2 ASN A 204       2.468 -35.059  16.000  1.00 69.43           H  
ATOM   3279  HB3 ASN A 204       0.960 -35.739  15.397  1.00 69.43           H  
ATOM   3280  O   ASN A 204       4.314 -35.833  13.706  1.00 69.43           O  
ATOM   3281  CG  ASN A 204       0.901 -33.642  15.826  1.00 69.43           C  
ATOM   3282  ND2 ASN A 204       0.383 -33.676  17.030  1.00 69.43           N  
ATOM   3283 HD21 ASN A 204      -0.048 -32.821  17.350  1.00 69.43           H  
ATOM   3284 HD22 ASN A 204       0.515 -34.480  17.628  1.00 69.43           H  
ATOM   3285  OD1 ASN A 204       0.765 -32.639  15.150  1.00 69.43           O  
ATOM   3286  N   SER A 205       2.536 -37.100  13.151  1.00 73.76           N  
ATOM   3287  H   SER A 205       1.537 -37.111  13.005  1.00 73.76           H  
ATOM   3288  CA  SER A 205       3.286 -38.228  12.583  1.00 73.76           C  
ATOM   3289  HA  SER A 205       4.339 -37.952  12.524  1.00 73.76           H  
ATOM   3290  C   SER A 205       2.818 -38.506  11.153  1.00 73.76           C  
ATOM   3291  CB  SER A 205       3.219 -39.486  13.466  1.00 73.76           C  
ATOM   3292  HB2 SER A 205       3.664 -39.270  14.438  1.00 73.76           H  
ATOM   3293  HB3 SER A 205       2.182 -39.793  13.600  1.00 73.76           H  
ATOM   3294  O   SER A 205       1.669 -38.246  10.792  1.00 73.76           O  
ATOM   3295  OG  SER A 205       3.944 -40.524  12.833  1.00 73.76           O  
ATOM   3296  HG  SER A 205       4.358 -41.098  13.481  1.00 73.76           H  
ATOM   3297  N   LEU A 206       3.741 -39.030  10.348  1.00 79.71           N  
ATOM   3298  H   LEU A 206       4.629 -39.241  10.781  1.00 79.71           H  
ATOM   3299  CA  LEU A 206       3.514 -39.572   9.008  1.00 79.71           C  
ATOM   3300  HA  LEU A 206       2.443 -39.586   8.804  1.00 79.71           H  
ATOM   3301  C   LEU A 206       3.968 -41.043   8.908  1.00 79.71           C  
ATOM   3302  CB  LEU A 206       4.214 -38.671   7.965  1.00 79.71           C  
ATOM   3303  HB2 LEU A 206       4.206 -39.179   7.001  1.00 79.71           H  
ATOM   3304  HB3 LEU A 206       5.256 -38.554   8.262  1.00 79.71           H  
ATOM   3305  O   LEU A 206       3.982 -41.596   7.813  1.00 79.71           O  
ATOM   3306  CG  LEU A 206       3.587 -37.276   7.765  1.00 79.71           C  
ATOM   3307  HG  LEU A 206       3.520 -36.754   8.719  1.00 79.71           H  
ATOM   3308  CD1 LEU A 206       4.473 -36.451   6.825  1.00 79.71           C  
ATOM   3309 HD11 LEU A 206       4.590 -36.974   5.876  1.00 79.71           H  
ATOM   3310 HD12 LEU A 206       4.013 -35.480   6.639  1.00 79.71           H  
ATOM   3311 HD13 LEU A 206       5.452 -36.310   7.283  1.00 79.71           H  
ATOM   3312  CD2 LEU A 206       2.196 -37.353   7.132  1.00 79.71           C  
ATOM   3313 HD21 LEU A 206       1.821 -36.348   6.941  1.00 79.71           H  
ATOM   3314 HD22 LEU A 206       1.519 -37.859   7.820  1.00 79.71           H  
ATOM   3315 HD23 LEU A 206       2.240 -37.916   6.200  1.00 79.71           H  
ATOM   3316  N   GLU A 207       4.331 -41.694  10.020  1.00 81.43           N  
ATOM   3317  H   GLU A 207       4.251 -41.227  10.912  1.00 81.43           H  
ATOM   3318  CA  GLU A 207       4.832 -43.084  10.041  1.00 81.43           C  
ATOM   3319  HA  GLU A 207       5.728 -43.170   9.426  1.00 81.43           H  
ATOM   3320  C   GLU A 207       3.797 -44.082   9.507  1.00 81.43           C  
ATOM   3321  CB  GLU A 207       5.171 -43.486  11.483  1.00 81.43           C  
ATOM   3322  HB2 GLU A 207       4.280 -43.334  12.093  1.00 81.43           H  
ATOM   3323  HB3 GLU A 207       5.417 -44.548  11.512  1.00 81.43           H  
ATOM   3324  O   GLU A 207       4.127 -44.995   8.748  1.00 81.43           O  
ATOM   3325  CG  GLU A 207       6.347 -42.704  12.080  1.00 81.43           C  
ATOM   3326  HG2 GLU A 207       6.282 -41.652  11.799  1.00 81.43           H  
ATOM   3327  HG3 GLU A 207       7.279 -43.096  11.674  1.00 81.43           H  
ATOM   3328  CD  GLU A 207       6.322 -42.808  13.607  1.00 81.43           C  
ATOM   3329  OE1 GLU A 207       7.239 -43.439  14.166  1.00 81.43           O  
ATOM   3330  OE2 GLU A 207       5.369 -42.229  14.189  1.00 81.43           O  
ATOM   3331  N   ASP A 208       2.528 -43.868   9.864  1.00 87.46           N  
ATOM   3332  H   ASP A 208       2.347 -43.125  10.524  1.00 87.46           H  
ATOM   3333  CA  ASP A 208       1.398 -44.663   9.383  1.00 87.46           C  
ATOM   3334  HA  ASP A 208       1.744 -45.689   9.260  1.00 87.46           H  
ATOM   3335  C   ASP A 208       0.893 -44.233   8.000  1.00 87.46           C  
ATOM   3336  CB  ASP A 208       0.265 -44.647  10.427  1.00 87.46           C  
ATOM   3337  HB2 ASP A 208      -0.687 -44.847   9.934  1.00 87.46           H  
ATOM   3338  HB3 ASP A 208       0.195 -43.659  10.882  1.00 87.46           H  
ATOM   3339  O   ASP A 208       0.025 -44.896   7.433  1.00 87.46           O  
ATOM   3340  CG  ASP A 208       0.447 -45.716  11.504  1.00 87.46           C  
ATOM   3341  OD1 ASP A 208       0.927 -46.828  11.187  1.00 87.46           O  
ATOM   3342  OD2 ASP A 208       0.012 -45.508  12.659  1.00 87.46           O  
ATOM   3343  N   THR A 209       1.427 -43.157   7.416  1.00 92.91           N  
ATOM   3344  H   THR A 209       2.220 -42.712   7.858  1.00 92.91           H  
ATOM   3345  CA  THR A 209       1.052 -42.725   6.069  1.00 92.91           C  
ATOM   3346  HA  THR A 209      -0.022 -42.875   5.953  1.00 92.91           H  
ATOM   3347  C   THR A 209       1.733 -43.594   5.011  1.00 92.91           C  
ATOM   3348  CB  THR A 209       1.310 -41.225   5.863  1.00 92.91           C  
ATOM   3349  HB  THR A 209       2.360 -40.999   6.051  1.00 92.91           H  
ATOM   3350  O   THR A 209       2.931 -43.874   5.057  1.00 92.91           O  
ATOM   3351  CG2 THR A 209       0.954 -40.726   4.462  1.00 92.91           C  
ATOM   3352 HG21 THR A 209       1.144 -39.654   4.407  1.00 92.91           H  
ATOM   3353 HG22 THR A 209      -0.096 -40.926   4.248  1.00 92.91           H  
ATOM   3354 HG23 THR A 209       1.584 -41.214   3.718  1.00 92.91           H  
ATOM   3355  OG1 THR A 209       0.499 -40.482   6.751  1.00 92.91           O  
ATOM   3356  HG1 THR A 209      -0.106 -41.096   7.172  1.00 92.91           H  
ATOM   3357  N   ARG A 210       0.942 -44.007   4.017  1.00 94.60           N  
ATOM   3358  H   ARG A 210      -0.049 -43.848   4.130  1.00 94.60           H  
ATOM   3359  CA  ARG A 210       1.407 -44.616   2.758  1.00 94.60           C  
ATOM   3360  HA  ARG A 210       2.490 -44.514   2.682  1.00 94.60           H  
ATOM   3361  C   ARG A 210       0.858 -43.897   1.521  1.00 94.60           C  
ATOM   3362  CB  ARG A 210       1.053 -46.114   2.747  1.00 94.60           C  
ATOM   3363  HB2 ARG A 210      -0.017 -46.218   2.924  1.00 94.60           H  
ATOM   3364  HB3 ARG A 210       1.254 -46.527   1.758  1.00 94.60           H  
ATOM   3365  O   ARG A 210       1.308 -44.165   0.412  1.00 94.60           O  
ATOM   3366  CG  ARG A 210       1.799 -46.963   3.792  1.00 94.60           C  
ATOM   3367  HG2 ARG A 210       1.596 -46.559   4.784  1.00 94.60           H  
ATOM   3368  HG3 ARG A 210       1.393 -47.973   3.736  1.00 94.60           H  
ATOM   3369  CD  ARG A 210       3.320 -47.077   3.626  1.00 94.60           C  
ATOM   3370  HD2 ARG A 210       3.775 -46.087   3.667  1.00 94.60           H  
ATOM   3371  HD3 ARG A 210       3.542 -47.519   2.655  1.00 94.60           H  
ATOM   3372  NE  ARG A 210       3.897 -47.947   4.668  1.00 94.60           N  
ATOM   3373  HE  ARG A 210       3.994 -48.934   4.479  1.00 94.60           H  
ATOM   3374  NH1 ARG A 210       4.122 -46.383   6.337  1.00 94.60           N  
ATOM   3375 HH11 ARG A 210       4.293 -46.140   7.302  1.00 94.60           H  
ATOM   3376 HH12 ARG A 210       3.765 -45.653   5.737  1.00 94.60           H  
ATOM   3377  NH2 ARG A 210       4.657 -48.547   6.690  1.00 94.60           N  
ATOM   3378 HH21 ARG A 210       4.672 -49.491   6.332  1.00 94.60           H  
ATOM   3379 HH22 ARG A 210       4.859 -48.363   7.662  1.00 94.60           H  
ATOM   3380  CZ  ARG A 210       4.220 -47.612   5.900  1.00 94.60           C  
ATOM   3381  N   LEU A 211      -0.087 -42.968   1.701  1.00 96.45           N  
ATOM   3382  H   LEU A 211      -0.462 -42.855   2.633  1.00 96.45           H  
ATOM   3383  CA  LEU A 211      -0.639 -42.112   0.652  1.00 96.45           C  
ATOM   3384  HA  LEU A 211       0.017 -42.160  -0.217  1.00 96.45           H  
ATOM   3385  C   LEU A 211      -0.698 -40.646   1.116  1.00 96.45           C  
ATOM   3386  CB  LEU A 211      -2.011 -42.683   0.251  1.00 96.45           C  
ATOM   3387  HB2 LEU A 211      -2.636 -42.754   1.141  1.00 96.45           H  
ATOM   3388  HB3 LEU A 211      -1.856 -43.691  -0.134  1.00 96.45           H  
ATOM   3389  O   LEU A 211      -1.571 -40.262   1.895  1.00 96.45           O  
ATOM   3390  CG  LEU A 211      -2.766 -41.862  -0.808  1.00 96.45           C  
ATOM   3391  HG  LEU A 211      -3.025 -40.887  -0.395  1.00 96.45           H  
ATOM   3392  CD1 LEU A 211      -1.958 -41.655  -2.087  1.00 96.45           C  
ATOM   3393 HD11 LEU A 211      -2.556 -41.096  -2.807  1.00 96.45           H  
ATOM   3394 HD12 LEU A 211      -1.062 -41.070  -1.878  1.00 96.45           H  
ATOM   3395 HD13 LEU A 211      -1.667 -42.618  -2.505  1.00 96.45           H  
ATOM   3396  CD2 LEU A 211      -4.060 -42.593  -1.176  1.00 96.45           C  
ATOM   3397 HD21 LEU A 211      -3.827 -43.578  -1.580  1.00 96.45           H  
ATOM   3398 HD22 LEU A 211      -4.675 -42.703  -0.283  1.00 96.45           H  
ATOM   3399 HD23 LEU A 211      -4.609 -42.018  -1.922  1.00 96.45           H  
ATOM   3400  N   LEU A 212       0.226 -39.821   0.621  1.00 95.79           N  
ATOM   3401  H   LEU A 212       0.919 -40.211  -0.001  1.00 95.79           H  
ATOM   3402  CA  LEU A 212       0.336 -38.401   0.965  1.00 95.79           C  
ATOM   3403  HA  LEU A 212      -0.310 -38.190   1.817  1.00 95.79           H  
ATOM   3404  C   LEU A 212      -0.105 -37.504  -0.202  1.00 95.79           C  
ATOM   3405  CB  LEU A 212       1.792 -38.119   1.386  1.00 95.79           C  
ATOM   3406  HB2 LEU A 212       2.445 -38.358   0.546  1.00 95.79           H  
ATOM   3407  HB3 LEU A 212       2.057 -38.784   2.208  1.00 95.79           H  
ATOM   3408  O   LEU A 212       0.551 -37.481  -1.242  1.00 95.79           O  
ATOM   3409  CG  LEU A 212       2.060 -36.663   1.817  1.00 95.79           C  
ATOM   3410  HG  LEU A 212       1.758 -35.981   1.023  1.00 95.79           H  
ATOM   3411  CD1 LEU A 212       1.306 -36.294   3.095  1.00 95.79           C  
ATOM   3412 HD11 LEU A 212       0.231 -36.321   2.919  1.00 95.79           H  
ATOM   3413 HD12 LEU A 212       1.554 -36.995   3.893  1.00 95.79           H  
ATOM   3414 HD13 LEU A 212       1.581 -35.288   3.413  1.00 95.79           H  
ATOM   3415  CD2 LEU A 212       3.555 -36.460   2.066  1.00 95.79           C  
ATOM   3416 HD21 LEU A 212       3.746 -35.428   2.361  1.00 95.79           H  
ATOM   3417 HD22 LEU A 212       4.110 -36.679   1.154  1.00 95.79           H  
ATOM   3418 HD23 LEU A 212       3.891 -37.126   2.862  1.00 95.79           H  
ATOM   3419  N   TYR A 213      -1.154 -36.701  -0.012  1.00 94.13           N  
ATOM   3420  H   TYR A 213      -1.664 -36.769   0.857  1.00 94.13           H  
ATOM   3421  CA  TYR A 213      -1.509 -35.624  -0.946  1.00 94.13           C  
ATOM   3422  HA  TYR A 213      -1.156 -35.887  -1.943  1.00 94.13           H  
ATOM   3423  C   TYR A 213      -0.831 -34.315  -0.532  1.00 94.13           C  
ATOM   3424  CB  TYR A 213      -3.030 -35.458  -1.041  1.00 94.13           C  
ATOM   3425  HB2 TYR A 213      -3.432 -35.300  -0.041  1.00 94.13           H  
ATOM   3426  HB3 TYR A 213      -3.245 -34.560  -1.621  1.00 94.13           H  
ATOM   3427  O   TYR A 213      -1.056 -33.808   0.566  1.00 94.13           O  
ATOM   3428  CG  TYR A 213      -3.732 -36.628  -1.702  1.00 94.13           C  
ATOM   3429  CD1 TYR A 213      -3.911 -36.642  -3.100  1.00 94.13           C  
ATOM   3430  HD1 TYR A 213      -3.569 -35.809  -3.697  1.00 94.13           H  
ATOM   3431  CD2 TYR A 213      -4.166 -37.722  -0.927  1.00 94.13           C  
ATOM   3432  HD2 TYR A 213      -4.016 -37.719   0.142  1.00 94.13           H  
ATOM   3433  CE1 TYR A 213      -4.492 -37.762  -3.725  1.00 94.13           C  
ATOM   3434  HE1 TYR A 213      -4.629 -37.796  -4.796  1.00 94.13           H  
ATOM   3435  CE2 TYR A 213      -4.764 -38.834  -1.549  1.00 94.13           C  
ATOM   3436  HE2 TYR A 213      -5.089 -39.670  -0.948  1.00 94.13           H  
ATOM   3437  OH  TYR A 213      -5.448 -39.949  -3.559  1.00 94.13           O  
ATOM   3438  HH  TYR A 213      -5.686 -40.622  -2.917  1.00 94.13           H  
ATOM   3439  CZ  TYR A 213      -4.909 -38.862  -2.952  1.00 94.13           C  
ATOM   3440  N   CYS A 214      -0.011 -33.723  -1.394  1.00 92.93           N  
ATOM   3441  H   CYS A 214       0.142 -34.144  -2.299  1.00 92.93           H  
ATOM   3442  CA  CYS A 214       0.710 -32.492  -1.068  1.00 92.93           C  
ATOM   3443  HA  CYS A 214       0.222 -32.025  -0.212  1.00 92.93           H  
ATOM   3444  C   CYS A 214       0.633 -31.446  -2.182  1.00 92.93           C  
ATOM   3445  CB  CYS A 214       2.143 -32.853  -0.647  1.00 92.93           C  
ATOM   3446  HB2 CYS A 214       2.105 -33.649   0.097  1.00 92.93           H  
ATOM   3447  HB3 CYS A 214       2.616 -31.983  -0.191  1.00 92.93           H  
ATOM   3448  O   CYS A 214       0.177 -31.734  -3.288  1.00 92.93           O  
ATOM   3449  SG  CYS A 214       3.119 -33.402  -2.076  1.00 92.93           S  
ATOM   3450  HG  CYS A 214       4.157 -33.896  -1.395  1.00 92.93           H  
ATOM   3451  N   THR A 215       1.054 -30.206  -1.916  1.00 89.21           N  
ATOM   3452  H   THR A 215       1.437 -29.992  -1.006  1.00 89.21           H  
ATOM   3453  CA  THR A 215       1.239 -29.247  -3.016  1.00 89.21           C  
ATOM   3454  HA  THR A 215       0.410 -29.400  -3.707  1.00 89.21           H  
ATOM   3455  C   THR A 215       2.517 -29.532  -3.799  1.00 89.21           C  
ATOM   3456  CB  THR A 215       1.170 -27.775  -2.595  1.00 89.21           C  
ATOM   3457  HB  THR A 215       1.480 -27.157  -3.438  1.00 89.21           H  
ATOM   3458  O   THR A 215       3.501 -30.003  -3.232  1.00 89.21           O  
ATOM   3459  CG2 THR A 215      -0.249 -27.367  -2.211  1.00 89.21           C  
ATOM   3460 HG21 THR A 215      -0.572 -27.933  -1.337  1.00 89.21           H  
ATOM   3461 HG22 THR A 215      -0.921 -27.579  -3.043  1.00 89.21           H  
ATOM   3462 HG23 THR A 215      -0.277 -26.299  -1.998  1.00 89.21           H  
ATOM   3463  OG1 THR A 215       2.002 -27.487  -1.495  1.00 89.21           O  
ATOM   3464  HG1 THR A 215       2.115 -26.534  -1.465  1.00 89.21           H  
ATOM   3465  N   THR A 216       2.544 -29.188  -5.091  1.00 93.39           N  
ATOM   3466  H   THR A 216       1.689 -28.893  -5.540  1.00 93.39           H  
ATOM   3467  CA  THR A 216       3.719 -29.348  -5.976  1.00 93.39           C  
ATOM   3468  HA  THR A 216       3.854 -30.407  -6.194  1.00 93.39           H  
ATOM   3469  C   THR A 216       5.016 -28.828  -5.334  1.00 93.39           C  
ATOM   3470  CB  THR A 216       3.479 -28.599  -7.304  1.00 93.39           C  
ATOM   3471  HB  THR A 216       3.703 -27.541  -7.167  1.00 93.39           H  
ATOM   3472  O   THR A 216       6.050 -29.491  -5.365  1.00 93.39           O  
ATOM   3473  CG2 THR A 216       4.331 -29.143  -8.441  1.00 93.39           C  
ATOM   3474 HG21 THR A 216       4.103 -28.585  -9.350  1.00 93.39           H  
ATOM   3475 HG22 THR A 216       4.106 -30.197  -8.606  1.00 93.39           H  
ATOM   3476 HG23 THR A 216       5.390 -29.024  -8.213  1.00 93.39           H  
ATOM   3477  OG1 THR A 216       2.133 -28.706  -7.713  1.00 93.39           O  
ATOM   3478  HG1 THR A 216       2.048 -28.199  -8.524  1.00 93.39           H  
ATOM   3479  N   GLY A 217       4.941 -27.673  -4.659  1.00 90.16           N  
ATOM   3480  H   GLY A 217       4.059 -27.182  -4.678  1.00 90.16           H  
ATOM   3481  CA  GLY A 217       6.061 -27.065  -3.932  1.00 90.16           C  
ATOM   3482  HA2 GLY A 217       6.917 -26.991  -4.603  1.00 90.16           H  
ATOM   3483  HA3 GLY A 217       5.778 -26.052  -3.645  1.00 90.16           H  
ATOM   3484  C   GLY A 217       6.515 -27.798  -2.658  1.00 90.16           C  
ATOM   3485  O   GLY A 217       7.644 -27.587  -2.228  1.00 90.16           O  
ATOM   3486  N   VAL A 218       5.694 -28.659  -2.044  1.00 90.36           N  
ATOM   3487  H   VAL A 218       4.804 -28.870  -2.474  1.00 90.36           H  
ATOM   3488  CA  VAL A 218       6.124 -29.510  -0.915  1.00 90.36           C  
ATOM   3489  HA  VAL A 218       6.722 -28.919  -0.220  1.00 90.36           H  
ATOM   3490  C   VAL A 218       7.030 -30.621  -1.428  1.00 90.36           C  
ATOM   3491  CB  VAL A 218       4.927 -30.087  -0.133  1.00 90.36           C  
ATOM   3492  HB  VAL A 218       4.208 -30.503  -0.838  1.00 90.36           H  
ATOM   3493  O   VAL A 218       8.163 -30.735  -0.967  1.00 90.36           O  
ATOM   3494  CG1 VAL A 218       5.315 -31.197   0.853  1.00 90.36           C  
ATOM   3495 HG11 VAL A 218       5.721 -32.059   0.324  1.00 90.36           H  
ATOM   3496 HG12 VAL A 218       4.433 -31.534   1.397  1.00 90.36           H  
ATOM   3497 HG13 VAL A 218       6.061 -30.833   1.559  1.00 90.36           H  
ATOM   3498  CG2 VAL A 218       4.239 -28.977   0.669  1.00 90.36           C  
ATOM   3499 HG21 VAL A 218       3.992 -28.143   0.012  1.00 90.36           H  
ATOM   3500 HG22 VAL A 218       3.321 -29.367   1.111  1.00 90.36           H  
ATOM   3501 HG23 VAL A 218       4.902 -28.628   1.460  1.00 90.36           H  
ATOM   3502  N   LEU A 219       6.570 -31.386  -2.427  1.00 95.34           N  
ATOM   3503  H   LEU A 219       5.642 -31.222  -2.789  1.00 95.34           H  
ATOM   3504  CA  LEU A 219       7.391 -32.440  -3.025  1.00 95.34           C  
ATOM   3505  HA  LEU A 219       7.684 -33.126  -2.230  1.00 95.34           H  
ATOM   3506  C   LEU A 219       8.680 -31.857  -3.615  1.00 95.34           C  
ATOM   3507  CB  LEU A 219       6.573 -33.218  -4.071  1.00 95.34           C  
ATOM   3508  HB2 LEU A 219       6.220 -32.524  -4.834  1.00 95.34           H  
ATOM   3509  HB3 LEU A 219       5.705 -33.659  -3.582  1.00 95.34           H  
ATOM   3510  O   LEU A 219       9.758 -32.366  -3.333  1.00 95.34           O  
ATOM   3511  CG  LEU A 219       7.377 -34.340  -4.759  1.00 95.34           C  
ATOM   3512  HG  LEU A 219       8.210 -33.904  -5.311  1.00 95.34           H  
ATOM   3513  CD1 LEU A 219       7.921 -35.375  -3.772  1.00 95.34           C  
ATOM   3514 HD11 LEU A 219       7.118 -35.752  -3.138  1.00 95.34           H  
ATOM   3515 HD12 LEU A 219       8.366 -36.208  -4.316  1.00 95.34           H  
ATOM   3516 HD13 LEU A 219       8.697 -34.932  -3.148  1.00 95.34           H  
ATOM   3517  CD2 LEU A 219       6.487 -35.074  -5.754  1.00 95.34           C  
ATOM   3518 HD21 LEU A 219       6.069 -34.369  -6.472  1.00 95.34           H  
ATOM   3519 HD22 LEU A 219       5.677 -35.586  -5.235  1.00 95.34           H  
ATOM   3520 HD23 LEU A 219       7.094 -35.800  -6.296  1.00 95.34           H  
ATOM   3521  N   LEU A 220       8.590 -30.748  -4.356  1.00 95.16           N  
ATOM   3522  H   LEU A 220       7.675 -30.384  -4.582  1.00 95.16           H  
ATOM   3523  CA  LEU A 220       9.764 -30.106  -4.945  1.00 95.16           C  
ATOM   3524  HA  LEU A 220      10.233 -30.837  -5.604  1.00 95.16           H  
ATOM   3525  C   LEU A 220      10.821 -29.711  -3.897  1.00 95.16           C  
ATOM   3526  CB  LEU A 220       9.295 -28.904  -5.784  1.00 95.16           C  
ATOM   3527  HB2 LEU A 220       8.630 -29.265  -6.569  1.00 95.16           H  
ATOM   3528  HB3 LEU A 220       8.730 -28.229  -5.141  1.00 95.16           H  
ATOM   3529  O   LEU A 220      12.004 -29.975  -4.098  1.00 95.16           O  
ATOM   3530  CG  LEU A 220      10.441 -28.108  -6.428  1.00 95.16           C  
ATOM   3531  HG  LEU A 220      11.052 -27.660  -5.644  1.00 95.16           H  
ATOM   3532  CD1 LEU A 220      11.327 -28.985  -7.309  1.00 95.16           C  
ATOM   3533 HD11 LEU A 220      11.745 -29.822  -6.749  1.00 95.16           H  
ATOM   3534 HD12 LEU A 220      10.759 -29.359  -8.160  1.00 95.16           H  
ATOM   3535 HD13 LEU A 220      12.176 -28.396  -7.657  1.00 95.16           H  
ATOM   3536  CD2 LEU A 220       9.868 -26.977  -7.283  1.00 95.16           C  
ATOM   3537 HD21 LEU A 220       9.244 -27.396  -8.072  1.00 95.16           H  
ATOM   3538 HD22 LEU A 220       9.267 -26.312  -6.663  1.00 95.16           H  
ATOM   3539 HD23 LEU A 220      10.682 -26.420  -7.748  1.00 95.16           H  
ATOM   3540  N   ASN A 221      10.411 -29.132  -2.763  1.00 90.51           N  
ATOM   3541  H   ASN A 221       9.424 -28.971  -2.622  1.00 90.51           H  
ATOM   3542  CA  ASN A 221      11.348 -28.782  -1.694  1.00 90.51           C  
ATOM   3543  HA  ASN A 221      12.176 -28.220  -2.125  1.00 90.51           H  
ATOM   3544  C   ASN A 221      11.979 -30.025  -1.042  1.00 90.51           C  
ATOM   3545  CB  ASN A 221      10.641 -27.890  -0.661  1.00 90.51           C  
ATOM   3546  HB2 ASN A 221      11.248 -27.847   0.243  1.00 90.51           H  
ATOM   3547  HB3 ASN A 221       9.679 -28.327  -0.397  1.00 90.51           H  
ATOM   3548  O   ASN A 221      13.170 -29.996  -0.739  1.00 90.51           O  
ATOM   3549  CG  ASN A 221      10.460 -26.457  -1.138  1.00 90.51           C  
ATOM   3550  ND2 ASN A 221       9.358 -25.826  -0.816  1.00 90.51           N  
ATOM   3551 HD21 ASN A 221       8.559 -26.419  -0.643  1.00 90.51           H  
ATOM   3552 HD22 ASN A 221       9.272 -24.923  -1.261  1.00 90.51           H  
ATOM   3553  OD1 ASN A 221      11.291 -25.867  -1.801  1.00 90.51           O  
ATOM   3554  N   ASN A 222      11.237 -31.125  -0.869  1.00 91.31           N  
ATOM   3555  H   ASN A 222      10.252 -31.098  -1.094  1.00 91.31           H  
ATOM   3556  CA  ASN A 222      11.815 -32.382  -0.380  1.00 91.31           C  
ATOM   3557  HA  ASN A 222      12.320 -32.200   0.569  1.00 91.31           H  
ATOM   3558  C   ASN A 222      12.880 -32.915  -1.358  1.00 91.31           C  
ATOM   3559  CB  ASN A 222      10.708 -33.429  -0.149  1.00 91.31           C  
ATOM   3560  HB2 ASN A 222      10.120 -33.553  -1.059  1.00 91.31           H  
ATOM   3561  HB3 ASN A 222      11.184 -34.384   0.071  1.00 91.31           H  
ATOM   3562  O   ASN A 222      13.986 -33.250  -0.944  1.00 91.31           O  
ATOM   3563  CG  ASN A 222       9.760 -33.127   1.001  1.00 91.31           C  
ATOM   3564  ND2 ASN A 222       8.802 -33.998   1.228  1.00 91.31           N  
ATOM   3565 HD21 ASN A 222       8.206 -33.803   2.020  1.00 91.31           H  
ATOM   3566 HD22 ASN A 222       8.744 -34.848   0.687  1.00 91.31           H  
ATOM   3567  OD1 ASN A 222       9.851 -32.141   1.713  1.00 91.31           O  
ATOM   3568  N   LEU A 223      12.581 -32.943  -2.662  1.00 95.36           N  
ATOM   3569  H   LEU A 223      11.662 -32.639  -2.951  1.00 95.36           H  
ATOM   3570  CA  LEU A 223      13.493 -33.495  -3.670  1.00 95.36           C  
ATOM   3571  HA  LEU A 223      13.851 -34.462  -3.318  1.00 95.36           H  
ATOM   3572  C   LEU A 223      14.754 -32.641  -3.888  1.00 95.36           C  
ATOM   3573  CB  LEU A 223      12.741 -33.714  -4.993  1.00 95.36           C  
ATOM   3574  HB2 LEU A 223      13.463 -34.081  -5.723  1.00 95.36           H  
ATOM   3575  HB3 LEU A 223      12.365 -32.754  -5.347  1.00 95.36           H  
ATOM   3576  O   LEU A 223      15.825 -33.202  -4.100  1.00 95.36           O  
ATOM   3577  CG  LEU A 223      11.570 -34.716  -4.936  1.00 95.36           C  
ATOM   3578  HG  LEU A 223      10.767 -34.313  -4.319  1.00 95.36           H  
ATOM   3579  CD1 LEU A 223      11.019 -34.895  -6.348  1.00 95.36           C  
ATOM   3580 HD11 LEU A 223      10.178 -35.589  -6.338  1.00 95.36           H  
ATOM   3581 HD12 LEU A 223      11.799 -35.270  -7.011  1.00 95.36           H  
ATOM   3582 HD13 LEU A 223      10.682 -33.927  -6.720  1.00 95.36           H  
ATOM   3583  CD2 LEU A 223      11.953 -36.070  -4.344  1.00 95.36           C  
ATOM   3584 HD21 LEU A 223      12.892 -36.411  -4.780  1.00 95.36           H  
ATOM   3585 HD22 LEU A 223      11.169 -36.804  -4.530  1.00 95.36           H  
ATOM   3586 HD23 LEU A 223      12.093 -35.976  -3.268  1.00 95.36           H  
ATOM   3587  N   ILE A 224      14.664 -31.307  -3.792  1.00 93.46           N  
ATOM   3588  H   ILE A 224      13.750 -30.896  -3.667  1.00 93.46           H  
ATOM   3589  CA  ILE A 224      15.839 -30.417  -3.882  1.00 93.46           C  
ATOM   3590  HA  ILE A 224      16.404 -30.678  -4.777  1.00 93.46           H  
ATOM   3591  C   ILE A 224      16.796 -30.620  -2.699  1.00 93.46           C  
ATOM   3592  CB  ILE A 224      15.398 -28.937  -4.005  1.00 93.46           C  
ATOM   3593  HB  ILE A 224      14.632 -28.745  -3.254  1.00 93.46           H  
ATOM   3594  O   ILE A 224      18.012 -30.615  -2.896  1.00 93.46           O  
ATOM   3595  CG1 ILE A 224      14.799 -28.687  -5.408  1.00 93.46           C  
ATOM   3596 HG12 ILE A 224      15.591 -28.739  -6.155  1.00 93.46           H  
ATOM   3597 HG13 ILE A 224      14.071 -29.463  -5.643  1.00 93.46           H  
ATOM   3598  CG2 ILE A 224      16.566 -27.957  -3.756  1.00 93.46           C  
ATOM   3599 HG21 ILE A 224      16.242 -26.920  -3.847  1.00 93.46           H  
ATOM   3600 HG22 ILE A 224      16.949 -28.067  -2.741  1.00 93.46           H  
ATOM   3601 HG23 ILE A 224      17.372 -28.144  -4.465  1.00 93.46           H  
ATOM   3602  CD1 ILE A 224      14.094 -27.331  -5.525  1.00 93.46           C  
ATOM   3603 HD11 ILE A 224      13.304 -27.255  -4.777  1.00 93.46           H  
ATOM   3604 HD12 ILE A 224      14.808 -26.520  -5.387  1.00 93.46           H  
ATOM   3605 HD13 ILE A 224      13.663 -27.227  -6.521  1.00 93.46           H  
ATOM   3606  N   ASN A 225      16.270 -30.789  -1.479  1.00 87.62           N  
ATOM   3607  H   ASN A 225      15.266 -30.808  -1.378  1.00 87.62           H  
ATOM   3608  CA  ASN A 225      17.106 -30.982  -0.291  1.00 87.62           C  
ATOM   3609  HA  ASN A 225      17.954 -30.300  -0.339  1.00 87.62           H  
ATOM   3610  C   ASN A 225      17.700 -32.399  -0.239  1.00 87.62           C  
ATOM   3611  CB  ASN A 225      16.305 -30.651   0.979  1.00 87.62           C  
ATOM   3612  HB2 ASN A 225      15.360 -31.195   0.975  1.00 87.62           H  
ATOM   3613  HB3 ASN A 225      16.871 -30.987   1.848  1.00 87.62           H  
ATOM   3614  O   ASN A 225      18.894 -32.544   0.009  1.00 87.62           O  
ATOM   3615  CG  ASN A 225      16.059 -29.161   1.156  1.00 87.62           C  
ATOM   3616  ND2 ASN A 225      14.831 -28.717   1.069  1.00 87.62           N  
ATOM   3617 HD21 ASN A 225      14.715 -27.715   1.108  1.00 87.62           H  
ATOM   3618 HD22 ASN A 225      14.122 -29.335   0.700  1.00 87.62           H  
ATOM   3619  OD1 ASN A 225      16.954 -28.359   1.366  1.00 87.62           O  
ATOM   3620  N   ASN A 226      16.893 -33.429  -0.510  1.00 90.98           N  
ATOM   3621  H   ASN A 226      15.907 -33.247  -0.632  1.00 90.98           H  
ATOM   3622  CA  ASN A 226      17.308 -34.828  -0.361  1.00 90.98           C  
ATOM   3623  HA  ASN A 226      17.991 -34.902   0.485  1.00 90.98           H  
ATOM   3624  C   ASN A 226      18.076 -35.356  -1.586  1.00 90.98           C  
ATOM   3625  CB  ASN A 226      16.075 -35.699  -0.048  1.00 90.98           C  
ATOM   3626  HB2 ASN A 226      16.408 -36.734   0.035  1.00 90.98           H  
ATOM   3627  HB3 ASN A 226      15.362 -35.646  -0.871  1.00 90.98           H  
ATOM   3628  O   ASN A 226      18.811 -36.332  -1.472  1.00 90.98           O  
ATOM   3629  CG  ASN A 226      15.346 -35.343   1.244  1.00 90.98           C  
ATOM   3630  ND2 ASN A 226      14.621 -36.274   1.810  1.00 90.98           N  
ATOM   3631 HD21 ASN A 226      14.705 -37.226   1.484  1.00 90.98           H  
ATOM   3632 HD22 ASN A 226      14.240 -36.048   2.718  1.00 90.98           H  
ATOM   3633  OD1 ASN A 226      15.389 -34.244   1.772  1.00 90.98           O  
ATOM   3634  N   LYS A 227      17.907 -34.728  -2.760  1.00 93.29           N  
ATOM   3635  H   LYS A 227      17.263 -33.950  -2.776  1.00 93.29           H  
ATOM   3636  CA  LYS A 227      18.586 -35.058  -4.031  1.00 93.29           C  
ATOM   3637  HA  LYS A 227      18.060 -34.505  -4.809  1.00 93.29           H  
ATOM   3638  C   LYS A 227      18.435 -36.529  -4.454  1.00 93.29           C  
ATOM   3639  CB  LYS A 227      20.040 -34.537  -4.029  1.00 93.29           C  
ATOM   3640  HB2 LYS A 227      20.465 -34.667  -5.025  1.00 93.29           H  
ATOM   3641  HB3 LYS A 227      20.635 -35.110  -3.318  1.00 93.29           H  
ATOM   3642  O   LYS A 227      19.301 -37.084  -5.124  1.00 93.29           O  
ATOM   3643  CG  LYS A 227      20.087 -33.047  -3.653  1.00 93.29           C  
ATOM   3644  HG2 LYS A 227      19.777 -32.938  -2.613  1.00 93.29           H  
ATOM   3645  HG3 LYS A 227      19.378 -32.509  -4.283  1.00 93.29           H  
ATOM   3646  CD  LYS A 227      21.462 -32.388  -3.805  1.00 93.29           C  
ATOM   3647  HD2 LYS A 227      21.723 -32.342  -4.862  1.00 93.29           H  
ATOM   3648  HD3 LYS A 227      22.214 -32.957  -3.258  1.00 93.29           H  
ATOM   3649  CE  LYS A 227      21.334 -30.975  -3.220  1.00 93.29           C  
ATOM   3650  HE2 LYS A 227      21.211 -31.049  -2.139  1.00 93.29           H  
ATOM   3651  HE3 LYS A 227      20.420 -30.531  -3.614  1.00 93.29           H  
ATOM   3652  NZ  LYS A 227      22.480 -30.104  -3.563  1.00 93.29           N  
ATOM   3653  HZ1 LYS A 227      22.585 -30.082  -4.567  1.00 93.29           H  
ATOM   3654  HZ2 LYS A 227      23.340 -30.426  -3.142  1.00 93.29           H  
ATOM   3655  HZ3 LYS A 227      22.281 -29.151  -3.292  1.00 93.29           H  
ATOM   3656  N   THR A 228      17.311 -37.143  -4.085  1.00 93.49           N  
ATOM   3657  H   THR A 228      16.672 -36.615  -3.508  1.00 93.49           H  
ATOM   3658  CA  THR A 228      16.874 -38.492  -4.472  1.00 93.49           C  
ATOM   3659  HA  THR A 228      17.202 -38.696  -5.491  1.00 93.49           H  
ATOM   3660  C   THR A 228      15.345 -38.580  -4.430  1.00 93.49           C  
ATOM   3661  CB  THR A 228      17.491 -39.571  -3.563  1.00 93.49           C  
ATOM   3662  HB  THR A 228      18.577 -39.525  -3.639  1.00 93.49           H  
ATOM   3663  O   THR A 228      14.702 -37.874  -3.650  1.00 93.49           O  
ATOM   3664  CG2 THR A 228      17.092 -39.485  -2.088  1.00 93.49           C  
ATOM   3665 HG21 THR A 228      17.620 -40.254  -1.524  1.00 93.49           H  
ATOM   3666 HG22 THR A 228      16.019 -39.632  -1.966  1.00 93.49           H  
ATOM   3667 HG23 THR A 228      17.372 -38.514  -1.681  1.00 93.49           H  
ATOM   3668  OG1 THR A 228      17.052 -40.822  -4.024  1.00 93.49           O  
ATOM   3669  HG1 THR A 228      17.170 -41.460  -3.316  1.00 93.49           H  
ATOM   3670  N   LEU A 229      14.752 -39.451  -5.251  1.00 93.29           N  
ATOM   3671  H   LEU A 229      15.352 -39.997  -5.853  1.00 93.29           H  
ATOM   3672  CA  LEU A 229      13.328 -39.804  -5.200  1.00 93.29           C  
ATOM   3673  HA  LEU A 229      12.765 -38.952  -4.819  1.00 93.29           H  
ATOM   3674  C   LEU A 229      13.048 -40.992  -4.256  1.00 93.29           C  
ATOM   3675  CB  LEU A 229      12.800 -40.137  -6.613  1.00 93.29           C  
ATOM   3676  HB2 LEU A 229      11.714 -40.200  -6.558  1.00 93.29           H  
ATOM   3677  HB3 LEU A 229      13.152 -41.137  -6.867  1.00 93.29           H  
ATOM   3678  O   LEU A 229      11.886 -41.238  -3.936  1.00 93.29           O  
ATOM   3679  CG  LEU A 229      13.174 -39.190  -7.769  1.00 93.29           C  
ATOM   3680  HG  LEU A 229      14.258 -39.136  -7.869  1.00 93.29           H  
ATOM   3681  CD1 LEU A 229      12.598 -39.697  -9.089  1.00 93.29           C  
ATOM   3682 HD11 LEU A 229      11.510 -39.689  -9.039  1.00 93.29           H  
ATOM   3683 HD12 LEU A 229      12.933 -39.061  -9.908  1.00 93.29           H  
ATOM   3684 HD13 LEU A 229      12.938 -40.715  -9.281  1.00 93.29           H  
ATOM   3685  CD2 LEU A 229      12.641 -37.782  -7.551  1.00 93.29           C  
ATOM   3686 HD21 LEU A 229      12.849 -37.169  -8.428  1.00 93.29           H  
ATOM   3687 HD22 LEU A 229      13.158 -37.346  -6.697  1.00 93.29           H  
ATOM   3688 HD23 LEU A 229      11.567 -37.808  -7.365  1.00 93.29           H  
ATOM   3689  N   THR A 230      14.080 -41.733  -3.823  1.00 90.82           N  
ATOM   3690  H   THR A 230      15.011 -41.423  -4.060  1.00 90.82           H  
ATOM   3691  CA  THR A 230      13.975 -43.093  -3.238  1.00 90.82           C  
ATOM   3692  HA  THR A 230      13.445 -43.720  -3.955  1.00 90.82           H  
ATOM   3693  C   THR A 230      13.172 -43.214  -1.938  1.00 90.82           C  
ATOM   3694  CB  THR A 230      15.361 -43.730  -3.019  1.00 90.82           C  
ATOM   3695  HB  THR A 230      15.240 -44.664  -2.470  1.00 90.82           H  
ATOM   3696  O   THR A 230      12.799 -44.319  -1.557  1.00 90.82           O  
ATOM   3697  CG2 THR A 230      16.061 -44.048  -4.341  1.00 90.82           C  
ATOM   3698 HG21 THR A 230      17.043 -44.478  -4.144  1.00 90.82           H  
ATOM   3699 HG22 THR A 230      15.471 -44.775  -4.899  1.00 90.82           H  
ATOM   3700 HG23 THR A 230      16.181 -43.149  -4.946  1.00 90.82           H  
ATOM   3701  OG1 THR A 230      16.206 -42.876  -2.276  1.00 90.82           O  
ATOM   3702  HG1 THR A 230      16.863 -43.436  -1.857  1.00 90.82           H  
ATOM   3703  N   HIS A 231      12.820 -42.103  -1.283  1.00 90.02           N  
ATOM   3704  H   HIS A 231      13.172 -41.223  -1.632  1.00 90.02           H  
ATOM   3705  CA  HIS A 231      11.858 -42.096  -0.172  1.00 90.02           C  
ATOM   3706  HA  HIS A 231      12.197 -42.800   0.588  1.00 90.02           H  
ATOM   3707  C   HIS A 231      10.437 -42.522  -0.590  1.00 90.02           C  
ATOM   3708  CB  HIS A 231      11.803 -40.691   0.438  1.00 90.02           C  
ATOM   3709  HB2 HIS A 231      11.412 -39.995  -0.304  1.00 90.02           H  
ATOM   3710  HB3 HIS A 231      11.114 -40.700   1.282  1.00 90.02           H  
ATOM   3711  O   HIS A 231       9.630 -42.897   0.264  1.00 90.02           O  
ATOM   3712  CG  HIS A 231      13.138 -40.193   0.924  1.00 90.02           C  
ATOM   3713  CD2 HIS A 231      13.887 -39.202   0.351  1.00 90.02           C  
ATOM   3714  HD2 HIS A 231      13.626 -38.632  -0.528  1.00 90.02           H  
ATOM   3715  ND1 HIS A 231      13.852 -40.678   1.997  1.00 90.02           N  
ATOM   3716  HD1 HIS A 231      13.603 -41.463   2.581  1.00 90.02           H  
ATOM   3717  CE1 HIS A 231      15.007 -39.995   2.070  1.00 90.02           C  
ATOM   3718  HE1 HIS A 231      15.792 -40.175   2.789  1.00 90.02           H  
ATOM   3719  NE2 HIS A 231      15.061 -39.071   1.097  1.00 90.02           N  
ATOM   3720  N   TYR A 232      10.112 -42.449  -1.884  1.00 94.21           N  
ATOM   3721  H   TYR A 232      10.825 -42.164  -2.540  1.00 94.21           H  
ATOM   3722  CA  TYR A 232       8.813 -42.809  -2.444  1.00 94.21           C  
ATOM   3723  HA  TYR A 232       8.138 -43.097  -1.639  1.00 94.21           H  
ATOM   3724  C   TYR A 232       8.950 -43.995  -3.399  1.00 94.21           C  
ATOM   3725  CB  TYR A 232       8.201 -41.595  -3.157  1.00 94.21           C  
ATOM   3726  HB2 TYR A 232       7.199 -41.855  -3.498  1.00 94.21           H  
ATOM   3727  HB3 TYR A 232       8.800 -41.374  -4.041  1.00 94.21           H  
ATOM   3728  O   TYR A 232       9.886 -44.071  -4.186  1.00 94.21           O  
ATOM   3729  CG  TYR A 232       8.110 -40.346  -2.297  1.00 94.21           C  
ATOM   3730  CD1 TYR A 232       7.185 -40.287  -1.237  1.00 94.21           C  
ATOM   3731  HD1 TYR A 232       6.533 -41.126  -1.044  1.00 94.21           H  
ATOM   3732  CD2 TYR A 232       8.973 -39.258  -2.537  1.00 94.21           C  
ATOM   3733  HD2 TYR A 232       9.703 -39.319  -3.331  1.00 94.21           H  
ATOM   3734  CE1 TYR A 232       7.116 -39.141  -0.420  1.00 94.21           C  
ATOM   3735  HE1 TYR A 232       6.405 -39.108   0.392  1.00 94.21           H  
ATOM   3736  CE2 TYR A 232       8.899 -38.104  -1.732  1.00 94.21           C  
ATOM   3737  HE2 TYR A 232       9.562 -37.271  -1.912  1.00 94.21           H  
ATOM   3738  OH  TYR A 232       7.891 -36.931   0.111  1.00 94.21           O  
ATOM   3739  HH  TYR A 232       7.264 -37.076   0.823  1.00 94.21           H  
ATOM   3740  CZ  TYR A 232       7.969 -38.042  -0.672  1.00 94.21           C  
ATOM   3741  N   THR A 233       7.969 -44.897  -3.382  1.00 94.96           N  
ATOM   3742  H   THR A 233       7.208 -44.755  -2.733  1.00 94.96           H  
ATOM   3743  CA  THR A 233       7.859 -45.969  -4.391  1.00 94.96           C  
ATOM   3744  HA  THR A 233       8.860 -46.291  -4.681  1.00 94.96           H  
ATOM   3745  C   THR A 233       7.169 -45.465  -5.660  1.00 94.96           C  
ATOM   3746  CB  THR A 233       7.124 -47.200  -3.836  1.00 94.96           C  
ATOM   3747  HB  THR A 233       7.126 -47.976  -4.601  1.00 94.96           H  
ATOM   3748  O   THR A 233       7.526 -45.858  -6.769  1.00 94.96           O  
ATOM   3749  CG2 THR A 233       7.792 -47.763  -2.583  1.00 94.96           C  
ATOM   3750 HG21 THR A 233       7.739 -47.054  -1.757  1.00 94.96           H  
ATOM   3751 HG22 THR A 233       7.305 -48.695  -2.296  1.00 94.96           H  
ATOM   3752 HG23 THR A 233       8.839 -47.980  -2.797  1.00 94.96           H  
ATOM   3753  OG1 THR A 233       5.779 -46.904  -3.505  1.00 94.96           O  
ATOM   3754  HG1 THR A 233       5.738 -46.037  -3.095  1.00 94.96           H  
ATOM   3755  N   HIS A 234       6.198 -44.559  -5.489  1.00 97.43           N  
ATOM   3756  H   HIS A 234       5.988 -44.258  -4.548  1.00 97.43           H  
ATOM   3757  CA  HIS A 234       5.384 -43.989  -6.555  1.00 97.43           C  
ATOM   3758  HA  HIS A 234       5.880 -44.154  -7.512  1.00 97.43           H  
ATOM   3759  C   HIS A 234       5.216 -42.477  -6.340  1.00 97.43           C  
ATOM   3760  CB  HIS A 234       4.014 -44.686  -6.595  1.00 97.43           C  
ATOM   3761  HB2 HIS A 234       3.401 -44.202  -7.355  1.00 97.43           H  
ATOM   3762  HB3 HIS A 234       3.523 -44.542  -5.632  1.00 97.43           H  
ATOM   3763  O   HIS A 234       4.813 -42.033  -5.261  1.00 97.43           O  
ATOM   3764  CG  HIS A 234       4.053 -46.169  -6.889  1.00 97.43           C  
ATOM   3765  CD2 HIS A 234       3.738 -46.772  -8.076  1.00 97.43           C  
ATOM   3766  HD2 HIS A 234       3.423 -46.271  -8.980  1.00 97.43           H  
ATOM   3767  ND1 HIS A 234       4.382 -47.177  -6.010  1.00 97.43           N  
ATOM   3768  HD1 HIS A 234       4.712 -47.062  -5.063  1.00 97.43           H  
ATOM   3769  CE1 HIS A 234       4.298 -48.348  -6.662  1.00 97.43           C  
ATOM   3770  HE1 HIS A 234       4.528 -49.315  -6.239  1.00 97.43           H  
ATOM   3771  NE2 HIS A 234       3.898 -48.150  -7.926  1.00 97.43           N  
ATOM   3772  N   ILE A 235       5.479 -41.689  -7.382  1.00 98.13           N  
ATOM   3773  H   ILE A 235       5.812 -42.129  -8.227  1.00 98.13           H  
ATOM   3774  CA  ILE A 235       5.269 -40.239  -7.423  1.00 98.13           C  
ATOM   3775  HA  ILE A 235       4.883 -39.897  -6.463  1.00 98.13           H  
ATOM   3776  C   ILE A 235       4.212 -39.941  -8.488  1.00 98.13           C  
ATOM   3777  CB  ILE A 235       6.599 -39.497  -7.689  1.00 98.13           C  
ATOM   3778  HB  ILE A 235       7.041 -39.909  -8.596  1.00 98.13           H  
ATOM   3779  O   ILE A 235       4.416 -40.196  -9.674  1.00 98.13           O  
ATOM   3780  CG1 ILE A 235       7.588 -39.718  -6.520  1.00 98.13           C  
ATOM   3781 HG12 ILE A 235       7.731 -40.788  -6.368  1.00 98.13           H  
ATOM   3782 HG13 ILE A 235       7.165 -39.303  -5.604  1.00 98.13           H  
ATOM   3783  CG2 ILE A 235       6.333 -37.998  -7.928  1.00 98.13           C  
ATOM   3784 HG21 ILE A 235       5.815 -37.572  -7.069  1.00 98.13           H  
ATOM   3785 HG22 ILE A 235       7.268 -37.465  -8.102  1.00 98.13           H  
ATOM   3786 HG23 ILE A 235       5.724 -37.857  -8.820  1.00 98.13           H  
ATOM   3787  CD1 ILE A 235       8.978 -39.102  -6.720  1.00 98.13           C  
ATOM   3788 HD11 ILE A 235       9.621 -39.406  -5.894  1.00 98.13           H  
ATOM   3789 HD12 ILE A 235       9.408 -39.457  -7.657  1.00 98.13           H  
ATOM   3790 HD13 ILE A 235       8.924 -38.014  -6.726  1.00 98.13           H  
ATOM   3791  N   VAL A 236       3.081 -39.380  -8.069  1.00 98.10           N  
ATOM   3792  H   VAL A 236       2.972 -39.205  -7.080  1.00 98.10           H  
ATOM   3793  CA  VAL A 236       1.964 -39.029  -8.951  1.00 98.10           C  
ATOM   3794  HA  VAL A 236       2.125 -39.489  -9.926  1.00 98.10           H  
ATOM   3795  C   VAL A 236       1.917 -37.513  -9.135  1.00 98.10           C  
ATOM   3796  CB  VAL A 236       0.633 -39.582  -8.411  1.00 98.10           C  
ATOM   3797  HB  VAL A 236       0.380 -39.048  -7.495  1.00 98.10           H  
ATOM   3798  O   VAL A 236       1.565 -36.778  -8.211  1.00 98.10           O  
ATOM   3799  CG1 VAL A 236      -0.494 -39.367  -9.426  1.00 98.10           C  
ATOM   3800 HG11 VAL A 236      -0.618 -38.303  -9.625  1.00 98.10           H  
ATOM   3801 HG12 VAL A 236      -0.260 -39.880 -10.360  1.00 98.10           H  
ATOM   3802 HG13 VAL A 236      -1.427 -39.759  -9.022  1.00 98.10           H  
ATOM   3803  CG2 VAL A 236       0.687 -41.080  -8.077  1.00 98.10           C  
ATOM   3804 HG21 VAL A 236       1.404 -41.257  -7.275  1.00 98.10           H  
ATOM   3805 HG22 VAL A 236      -0.290 -41.423  -7.737  1.00 98.10           H  
ATOM   3806 HG23 VAL A 236       0.986 -41.651  -8.956  1.00 98.10           H  
ATOM   3807  N   LEU A 237       2.248 -37.041 -10.337  1.00 97.20           N  
ATOM   3808  H   LEU A 237       2.451 -37.710 -11.066  1.00 97.20           H  
ATOM   3809  CA  LEU A 237       2.140 -35.633 -10.716  1.00 97.20           C  
ATOM   3810  HA  LEU A 237       2.164 -35.025  -9.811  1.00 97.20           H  
ATOM   3811  C   LEU A 237       0.783 -35.395 -11.388  1.00 97.20           C  
ATOM   3812  CB  LEU A 237       3.339 -35.188 -11.576  1.00 97.20           C  
ATOM   3813  HB2 LEU A 237       3.250 -34.113 -11.731  1.00 97.20           H  
ATOM   3814  HB3 LEU A 237       3.269 -35.668 -12.553  1.00 97.20           H  
ATOM   3815  O   LEU A 237       0.620 -35.616 -12.591  1.00 97.20           O  
ATOM   3816  CG  LEU A 237       4.734 -35.480 -10.985  1.00 97.20           C  
ATOM   3817  HG  LEU A 237       4.912 -36.555 -10.997  1.00 97.20           H  
ATOM   3818  CD1 LEU A 237       5.810 -34.805 -11.837  1.00 97.20           C  
ATOM   3819 HD11 LEU A 237       5.737 -35.156 -12.866  1.00 97.20           H  
ATOM   3820 HD12 LEU A 237       6.799 -35.053 -11.453  1.00 97.20           H  
ATOM   3821 HD13 LEU A 237       5.680 -33.722 -11.819  1.00 97.20           H  
ATOM   3822  CD2 LEU A 237       4.889 -34.974  -9.550  1.00 97.20           C  
ATOM   3823 HD21 LEU A 237       4.246 -35.546  -8.881  1.00 97.20           H  
ATOM   3824 HD22 LEU A 237       4.607 -33.922  -9.503  1.00 97.20           H  
ATOM   3825 HD23 LEU A 237       5.922 -35.099  -9.224  1.00 97.20           H  
ATOM   3826  N   ASP A 238      -0.215 -35.002 -10.595  1.00 93.18           N  
ATOM   3827  H   ASP A 238      -0.017 -34.854  -9.615  1.00 93.18           H  
ATOM   3828  CA  ASP A 238      -1.574 -34.736 -11.080  1.00 93.18           C  
ATOM   3829  HA  ASP A 238      -1.706 -35.306 -12.000  1.00 93.18           H  
ATOM   3830  C   ASP A 238      -1.800 -33.267 -11.469  1.00 93.18           C  
ATOM   3831  CB  ASP A 238      -2.621 -35.273 -10.094  1.00 93.18           C  
ATOM   3832  HB2 ASP A 238      -2.377 -36.307  -9.851  1.00 93.18           H  
ATOM   3833  HB3 ASP A 238      -2.555 -34.694  -9.173  1.00 93.18           H  
ATOM   3834  O   ASP A 238      -1.145 -32.344 -10.985  1.00 93.18           O  
ATOM   3835  CG  ASP A 238      -4.062 -35.235 -10.635  1.00 93.18           C  
ATOM   3836  OD1 ASP A 238      -4.289 -35.571 -11.822  1.00 93.18           O  
ATOM   3837  OD2 ASP A 238      -4.976 -34.928  -9.839  1.00 93.18           O  
ATOM   3838  N   GLU A 239      -2.734 -33.089 -12.400  1.00 90.14           N  
ATOM   3839  H   GLU A 239      -3.220 -33.926 -12.686  1.00 90.14           H  
ATOM   3840  CA  GLU A 239      -3.050 -31.868 -13.139  1.00 90.14           C  
ATOM   3841  HA  GLU A 239      -3.566 -32.230 -14.029  1.00 90.14           H  
ATOM   3842  C   GLU A 239      -1.844 -31.130 -13.759  1.00 90.14           C  
ATOM   3843  CB  GLU A 239      -4.067 -30.984 -12.383  1.00 90.14           C  
ATOM   3844  HB2 GLU A 239      -4.247 -30.069 -12.947  1.00 90.14           H  
ATOM   3845  HB3 GLU A 239      -3.633 -30.697 -11.425  1.00 90.14           H  
ATOM   3846  O   GLU A 239      -1.908 -29.916 -13.959  1.00 90.14           O  
ATOM   3847  CG  GLU A 239      -5.442 -31.648 -12.123  1.00 90.14           C  
ATOM   3848  HG2 GLU A 239      -5.291 -32.581 -11.581  1.00 90.14           H  
ATOM   3849  HG3 GLU A 239      -5.997 -30.984 -11.460  1.00 90.14           H  
ATOM   3850  CD  GLU A 239      -6.324 -31.928 -13.369  1.00 90.14           C  
ATOM   3851  OE1 GLU A 239      -7.569 -32.004 -13.224  1.00 90.14           O  
ATOM   3852  OE2 GLU A 239      -5.804 -32.104 -14.503  1.00 90.14           O  
ATOM   3853  N   VAL A 240      -0.812 -31.868 -14.207  1.00 93.32           N  
ATOM   3854  H   VAL A 240      -0.836 -32.852 -13.978  1.00 93.32           H  
ATOM   3855  CA  VAL A 240       0.402 -31.365 -14.915  1.00 93.32           C  
ATOM   3856  HA  VAL A 240       1.020 -30.844 -14.183  1.00 93.32           H  
ATOM   3857  C   VAL A 240       0.143 -30.342 -16.035  1.00 93.32           C  
ATOM   3858  CB  VAL A 240       1.252 -32.519 -15.510  1.00 93.32           C  
ATOM   3859  HB  VAL A 240       1.886 -32.116 -16.300  1.00 93.32           H  
ATOM   3860  O   VAL A 240       1.021 -29.550 -16.364  1.00 93.32           O  
ATOM   3861  CG1 VAL A 240       2.190 -33.118 -14.464  1.00 93.32           C  
ATOM   3862 HG11 VAL A 240       2.950 -32.383 -14.200  1.00 93.32           H  
ATOM   3863 HG12 VAL A 240       1.630 -33.395 -13.570  1.00 93.32           H  
ATOM   3864 HG13 VAL A 240       2.694 -33.998 -14.864  1.00 93.32           H  
ATOM   3865  CG2 VAL A 240       0.427 -33.659 -16.125  1.00 93.32           C  
ATOM   3866 HG21 VAL A 240      -0.049 -34.240 -15.335  1.00 93.32           H  
ATOM   3867 HG22 VAL A 240       1.089 -34.318 -16.686  1.00 93.32           H  
ATOM   3868 HG23 VAL A 240      -0.325 -33.255 -16.803  1.00 93.32           H  
ATOM   3869  N   HIS A 241      -1.067 -30.302 -16.597  1.00 87.22           N  
ATOM   3870  H   HIS A 241      -1.763 -30.944 -16.244  1.00 87.22           H  
ATOM   3871  CA  HIS A 241      -1.491 -29.290 -17.565  1.00 87.22           C  
ATOM   3872  HA  HIS A 241      -0.782 -29.305 -18.393  1.00 87.22           H  
ATOM   3873  C   HIS A 241      -1.545 -27.837 -17.054  1.00 87.22           C  
ATOM   3874  CB  HIS A 241      -2.872 -29.661 -18.109  1.00 87.22           C  
ATOM   3875  HB2 HIS A 241      -2.900 -30.723 -18.353  1.00 87.22           H  
ATOM   3876  HB3 HIS A 241      -3.009 -29.109 -19.039  1.00 87.22           H  
ATOM   3877  O   HIS A 241      -1.652 -26.943 -17.890  1.00 87.22           O  
ATOM   3878  CG  HIS A 241      -4.032 -29.316 -17.196  1.00 87.22           C  
ATOM   3879  CD2 HIS A 241      -5.212 -28.757 -17.597  1.00 87.22           C  
ATOM   3880  HD2 HIS A 241      -5.443 -28.444 -18.605  1.00 87.22           H  
ATOM   3881  ND1 HIS A 241      -4.109 -29.450 -15.824  1.00 87.22           N  
ATOM   3882  HD1 HIS A 241      -3.350 -29.655 -15.191  1.00 87.22           H  
ATOM   3883  CE1 HIS A 241      -5.322 -29.027 -15.431  1.00 87.22           C  
ATOM   3884  HE1 HIS A 241      -5.652 -28.980 -14.404  1.00 87.22           H  
ATOM   3885  NE2 HIS A 241      -6.047 -28.613 -16.485  1.00 87.22           N  
ATOM   3886  N   GLU A 242      -1.506 -27.569 -15.737  1.00 83.53           N  
ATOM   3887  H   GLU A 242      -1.449 -28.320 -15.065  1.00 83.53           H  
ATOM   3888  CA  GLU A 242      -1.506 -26.173 -15.255  1.00 83.53           C  
ATOM   3889  HA  GLU A 242      -2.252 -25.627 -15.833  1.00 83.53           H  
ATOM   3890  C   GLU A 242      -0.176 -25.463 -15.584  1.00 83.53           C  
ATOM   3891  CB  GLU A 242      -1.936 -26.030 -13.765  1.00 83.53           C  
ATOM   3892  HB2 GLU A 242      -1.242 -26.572 -13.123  1.00 83.53           H  
ATOM   3893  HB3 GLU A 242      -1.888 -24.971 -13.508  1.00 83.53           H  
ATOM   3894  O   GLU A 242      -0.175 -24.237 -15.683  1.00 83.53           O  
ATOM   3895  CG  GLU A 242      -3.381 -26.530 -13.512  1.00 83.53           C  
ATOM   3896  HG2 GLU A 242      -3.339 -27.600 -13.306  1.00 83.53           H  
ATOM   3897  HG3 GLU A 242      -3.936 -26.416 -14.443  1.00 83.53           H  
ATOM   3898  CD  GLU A 242      -4.226 -25.842 -12.402  1.00 83.53           C  
ATOM   3899  OE1 GLU A 242      -5.472 -26.025 -12.430  1.00 83.53           O  
ATOM   3900  OE2 GLU A 242      -3.738 -25.124 -11.500  1.00 83.53           O  
ATOM   3901  N   ARG A 243       0.915 -26.219 -15.840  1.00 91.66           N  
ATOM   3902  H   ARG A 243       0.800 -27.221 -15.787  1.00 91.66           H  
ATOM   3903  CA  ARG A 243       2.242 -25.712 -16.264  1.00 91.66           C  
ATOM   3904  HA  ARG A 243       2.986 -26.486 -16.075  1.00 91.66           H  
ATOM   3905  C   ARG A 243       2.723 -24.525 -15.404  1.00 91.66           C  
ATOM   3906  CB  ARG A 243       2.258 -25.435 -17.784  1.00 91.66           C  
ATOM   3907  HB2 ARG A 243       1.504 -24.678 -18.002  1.00 91.66           H  
ATOM   3908  HB3 ARG A 243       3.227 -25.012 -18.048  1.00 91.66           H  
ATOM   3909  O   ARG A 243       3.252 -23.527 -15.907  1.00 91.66           O  
ATOM   3910  CG  ARG A 243       2.000 -26.652 -18.701  1.00 91.66           C  
ATOM   3911  HG2 ARG A 243       1.899 -26.284 -19.722  1.00 91.66           H  
ATOM   3912  HG3 ARG A 243       1.052 -27.114 -18.427  1.00 91.66           H  
ATOM   3913  CD  ARG A 243       3.093 -27.736 -18.695  1.00 91.66           C  
ATOM   3914  HD2 ARG A 243       2.818 -28.530 -19.389  1.00 91.66           H  
ATOM   3915  HD3 ARG A 243       3.151 -28.171 -17.697  1.00 91.66           H  
ATOM   3916  NE  ARG A 243       4.415 -27.194 -19.049  1.00 91.66           N  
ATOM   3917  HE  ARG A 243       4.980 -26.904 -18.264  1.00 91.66           H  
ATOM   3918  NH1 ARG A 243       4.421 -27.374 -21.371  1.00 91.66           N  
ATOM   3919 HH11 ARG A 243       4.961 -27.327 -22.224  1.00 91.66           H  
ATOM   3920 HH12 ARG A 243       3.679 -28.059 -21.381  1.00 91.66           H  
ATOM   3921  NH2 ARG A 243       6.051 -26.309 -20.302  1.00 91.66           N  
ATOM   3922 HH21 ARG A 243       6.463 -25.981 -19.440  1.00 91.66           H  
ATOM   3923 HH22 ARG A 243       6.459 -26.087 -21.199  1.00 91.66           H  
ATOM   3924  CZ  ARG A 243       4.943 -26.974 -20.240  1.00 91.66           C  
ATOM   3925  N   ASP A 244       2.477 -24.635 -14.095  1.00 90.20           N  
ATOM   3926  H   ASP A 244       2.016 -25.475 -13.776  1.00 90.20           H  
ATOM   3927  CA  ASP A 244       2.941 -23.688 -13.081  1.00 90.20           C  
ATOM   3928  HA  ASP A 244       2.733 -22.685 -13.455  1.00 90.20           H  
ATOM   3929  C   ASP A 244       4.461 -23.801 -12.890  1.00 90.20           C  
ATOM   3930  CB  ASP A 244       2.142 -23.840 -11.767  1.00 90.20           C  
ATOM   3931  HB2 ASP A 244       1.091 -24.006 -12.002  1.00 90.20           H  
ATOM   3932  HB3 ASP A 244       2.203 -22.892 -11.232  1.00 90.20           H  
ATOM   3933  O   ASP A 244       5.067 -24.835 -13.189  1.00 90.20           O  
ATOM   3934  CG  ASP A 244       2.642 -24.937 -10.814  1.00 90.20           C  
ATOM   3935  OD1 ASP A 244       3.716 -24.731 -10.197  1.00 90.20           O  
ATOM   3936  OD2 ASP A 244       1.952 -25.968 -10.654  1.00 90.20           O  
ATOM   3937  N   GLN A 245       5.100 -22.742 -12.387  1.00 92.62           N  
ATOM   3938  H   GLN A 245       4.560 -21.924 -12.144  1.00 92.62           H  
ATOM   3939  CA  GLN A 245       6.567 -22.687 -12.349  1.00 92.62           C  
ATOM   3940  HA  GLN A 245       6.918 -22.919 -13.354  1.00 92.62           H  
ATOM   3941  C   GLN A 245       7.192 -23.745 -11.408  1.00 92.62           C  
ATOM   3942  CB  GLN A 245       7.021 -21.254 -12.007  1.00 92.62           C  
ATOM   3943  HB2 GLN A 245       7.022 -21.128 -10.924  1.00 92.62           H  
ATOM   3944  HB3 GLN A 245       6.323 -20.534 -12.434  1.00 92.62           H  
ATOM   3945  O   GLN A 245       8.342 -24.134 -11.606  1.00 92.62           O  
ATOM   3946  CG  GLN A 245       8.419 -20.946 -12.569  1.00 92.62           C  
ATOM   3947  HG2 GLN A 245       9.108 -21.744 -12.293  1.00 92.62           H  
ATOM   3948  HG3 GLN A 245       8.370 -20.906 -13.657  1.00 92.62           H  
ATOM   3949  CD  GLN A 245       8.987 -19.634 -12.035  1.00 92.62           C  
ATOM   3950  NE2 GLN A 245       8.789 -18.522 -12.707  1.00 92.62           N  
ATOM   3951 HE21 GLN A 245       8.322 -18.501 -13.602  1.00 92.62           H  
ATOM   3952 HE22 GLN A 245       9.194 -17.678 -12.327  1.00 92.62           H  
ATOM   3953  OE1 GLN A 245       9.633 -19.605 -10.995  1.00 92.62           O  
ATOM   3954  N   ASN A 246       6.456 -24.259 -10.412  1.00 93.17           N  
ATOM   3955  H   ASN A 246       5.469 -24.045 -10.391  1.00 93.17           H  
ATOM   3956  CA  ASN A 246       6.917 -25.382  -9.588  1.00 93.17           C  
ATOM   3957  HA  ASN A 246       7.989 -25.276  -9.422  1.00 93.17           H  
ATOM   3958  C   ASN A 246       6.712 -26.726 -10.286  1.00 93.17           C  
ATOM   3959  CB  ASN A 246       6.223 -25.416  -8.217  1.00 93.17           C  
ATOM   3960  HB2 ASN A 246       5.160 -25.620  -8.350  1.00 93.17           H  
ATOM   3961  HB3 ASN A 246       6.642 -26.234  -7.631  1.00 93.17           H  
ATOM   3962  O   ASN A 246       7.547 -27.604 -10.101  1.00 93.17           O  
ATOM   3963  CG  ASN A 246       6.397 -24.141  -7.430  1.00 93.17           C  
ATOM   3964  ND2 ASN A 246       5.389 -23.303  -7.426  1.00 93.17           N  
ATOM   3965 HD21 ASN A 246       4.609 -23.499  -8.037  1.00 93.17           H  
ATOM   3966 HD22 ASN A 246       5.507 -22.402  -6.984  1.00 93.17           H  
ATOM   3967  OD1 ASN A 246       7.430 -23.897  -6.816  1.00 93.17           O  
ATOM   3968  N   MET A 247       5.641 -26.905 -11.065  1.00 95.35           N  
ATOM   3969  H   MET A 247       4.975 -26.150 -11.152  1.00 95.35           H  
ATOM   3970  CA  MET A 247       5.414 -28.137 -11.829  1.00 95.35           C  
ATOM   3971  HA  MET A 247       5.503 -28.983 -11.148  1.00 95.35           H  
ATOM   3972  C   MET A 247       6.484 -28.323 -12.907  1.00 95.35           C  
ATOM   3973  CB  MET A 247       3.998 -28.145 -12.427  1.00 95.35           C  
ATOM   3974  HB2 MET A 247       3.913 -27.361 -13.179  1.00 95.35           H  
ATOM   3975  HB3 MET A 247       3.274 -27.945 -11.637  1.00 95.35           H  
ATOM   3976  O   MET A 247       7.111 -29.378 -12.967  1.00 95.35           O  
ATOM   3977  CG  MET A 247       3.655 -29.496 -13.068  1.00 95.35           C  
ATOM   3978  HG2 MET A 247       2.682 -29.409 -13.553  1.00 95.35           H  
ATOM   3979  HG3 MET A 247       4.387 -29.708 -13.847  1.00 95.35           H  
ATOM   3980  SD  MET A 247       3.611 -30.910 -11.923  1.00 95.35           S  
ATOM   3981  CE  MET A 247       2.006 -30.647 -11.121  1.00 95.35           C  
ATOM   3982  HE1 MET A 247       1.830 -31.440 -10.395  1.00 95.35           H  
ATOM   3983  HE2 MET A 247       1.999 -29.683 -10.612  1.00 95.35           H  
ATOM   3984  HE3 MET A 247       1.209 -30.668 -11.865  1.00 95.35           H  
ATOM   3985  N   ASP A 248       6.765 -27.285 -13.696  1.00 96.11           N  
ATOM   3986  H   ASP A 248       6.189 -26.457 -13.636  1.00 96.11           H  
ATOM   3987  CA  ASP A 248       7.795 -27.350 -14.738  1.00 96.11           C  
ATOM   3988  HA  ASP A 248       7.586 -28.205 -15.381  1.00 96.11           H  
ATOM   3989  C   ASP A 248       9.192 -27.591 -14.138  1.00 96.11           C  
ATOM   3990  CB  ASP A 248       7.742 -26.084 -15.613  1.00 96.11           C  
ATOM   3991  HB2 ASP A 248       7.549 -25.210 -14.990  1.00 96.11           H  
ATOM   3992  HB3 ASP A 248       8.718 -25.950 -16.080  1.00 96.11           H  
ATOM   3993  O   ASP A 248       9.942 -28.420 -14.651  1.00 96.11           O  
ATOM   3994  CG  ASP A 248       6.691 -26.168 -16.731  1.00 96.11           C  
ATOM   3995  OD1 ASP A 248       5.635 -26.815 -16.559  1.00 96.11           O  
ATOM   3996  OD2 ASP A 248       6.938 -25.612 -17.825  1.00 96.11           O  
ATOM   3997  N   PHE A 249       9.525 -26.965 -13.001  1.00 97.05           N  
ATOM   3998  H   PHE A 249       8.884 -26.287 -12.615  1.00 97.05           H  
ATOM   3999  CA  PHE A 249      10.795 -27.223 -12.309  1.00 97.05           C  
ATOM   4000  HA  PHE A 249      11.589 -27.204 -13.055  1.00 97.05           H  
ATOM   4001  C   PHE A 249      10.841 -28.617 -11.648  1.00 97.05           C  
ATOM   4002  CB  PHE A 249      11.069 -26.085 -11.311  1.00 97.05           C  
ATOM   4003  HB2 PHE A 249      10.790 -25.139 -11.775  1.00 97.05           H  
ATOM   4004  HB3 PHE A 249      10.435 -26.215 -10.434  1.00 97.05           H  
ATOM   4005  O   PHE A 249      11.887 -29.264 -11.622  1.00 97.05           O  
ATOM   4006  CG  PHE A 249      12.519 -25.974 -10.874  1.00 97.05           C  
ATOM   4007  CD1 PHE A 249      13.047 -26.880  -9.940  1.00 97.05           C  
ATOM   4008  HD1 PHE A 249      12.418 -27.678  -9.572  1.00 97.05           H  
ATOM   4009  CD2 PHE A 249      13.357 -24.985 -11.423  1.00 97.05           C  
ATOM   4010  HD2 PHE A 249      12.970 -24.295 -12.159  1.00 97.05           H  
ATOM   4011  CE1 PHE A 249      14.390 -26.797  -9.535  1.00 97.05           C  
ATOM   4012  HE1 PHE A 249      14.793 -27.510  -8.831  1.00 97.05           H  
ATOM   4013  CE2 PHE A 249      14.706 -24.907 -11.032  1.00 97.05           C  
ATOM   4014  HE2 PHE A 249      15.352 -24.160 -11.469  1.00 97.05           H  
ATOM   4015  CZ  PHE A 249      15.221 -25.808 -10.085  1.00 97.05           C  
ATOM   4016  HZ  PHE A 249      16.261 -25.754  -9.797  1.00 97.05           H  
ATOM   4017  N   LEU A 250       9.712 -29.130 -11.147  1.00 97.39           N  
ATOM   4018  H   LEU A 250       8.872 -28.570 -11.177  1.00 97.39           H  
ATOM   4019  CA  LEU A 250       9.609 -30.488 -10.603  1.00 97.39           C  
ATOM   4020  HA  LEU A 250      10.407 -30.627  -9.874  1.00 97.39           H  
ATOM   4021  C   LEU A 250       9.825 -31.556 -11.683  1.00 97.39           C  
ATOM   4022  CB  LEU A 250       8.253 -30.627  -9.888  1.00 97.39           C  
ATOM   4023  HB2 LEU A 250       7.461 -30.395 -10.600  1.00 97.39           H  
ATOM   4024  HB3 LEU A 250       8.214 -29.888  -9.087  1.00 97.39           H  
ATOM   4025  O   LEU A 250      10.467 -32.565 -11.401  1.00 97.39           O  
ATOM   4026  CG  LEU A 250       7.953 -32.007  -9.283  1.00 97.39           C  
ATOM   4027  HG  LEU A 250       7.926 -32.761 -10.070  1.00 97.39           H  
ATOM   4028  CD1 LEU A 250       8.969 -32.421  -8.221  1.00 97.39           C  
ATOM   4029 HD11 LEU A 250       9.002 -31.681  -7.422  1.00 97.39           H  
ATOM   4030 HD12 LEU A 250       9.957 -32.519  -8.671  1.00 97.39           H  
ATOM   4031 HD13 LEU A 250       8.682 -33.390  -7.812  1.00 97.39           H  
ATOM   4032  CD2 LEU A 250       6.584 -31.956  -8.608  1.00 97.39           C  
ATOM   4033 HD21 LEU A 250       6.358 -32.931  -8.177  1.00 97.39           H  
ATOM   4034 HD22 LEU A 250       6.578 -31.203  -7.820  1.00 97.39           H  
ATOM   4035 HD23 LEU A 250       5.825 -31.718  -9.353  1.00 97.39           H  
ATOM   4036  N   LEU A 251       9.374 -31.318 -12.918  1.00 96.98           N  
ATOM   4037  H   LEU A 251       8.823 -30.486 -13.075  1.00 96.98           H  
ATOM   4038  CA  LEU A 251       9.663 -32.195 -14.057  1.00 96.98           C  
ATOM   4039  HA  LEU A 251       9.377 -33.212 -13.788  1.00 96.98           H  
ATOM   4040  C   LEU A 251      11.171 -32.250 -14.368  1.00 96.98           C  
ATOM   4041  CB  LEU A 251       8.829 -31.753 -15.275  1.00 96.98           C  
ATOM   4042  HB2 LEU A 251       9.012 -30.693 -15.455  1.00 96.98           H  
ATOM   4043  HB3 LEU A 251       9.172 -32.296 -16.156  1.00 96.98           H  
ATOM   4044  O   LEU A 251      11.685 -33.345 -14.599  1.00 96.98           O  
ATOM   4045  CG  LEU A 251       7.310 -31.981 -15.116  1.00 96.98           C  
ATOM   4046  HG  LEU A 251       6.970 -31.602 -14.152  1.00 96.98           H  
ATOM   4047  CD1 LEU A 251       6.543 -31.253 -16.221  1.00 96.98           C  
ATOM   4048 HD11 LEU A 251       6.738 -30.183 -16.157  1.00 96.98           H  
ATOM   4049 HD12 LEU A 251       5.472 -31.413 -16.096  1.00 96.98           H  
ATOM   4050 HD13 LEU A 251       6.857 -31.618 -17.199  1.00 96.98           H  
ATOM   4051  CD2 LEU A 251       6.938 -33.461 -15.203  1.00 96.98           C  
ATOM   4052 HD21 LEU A 251       7.235 -33.850 -16.177  1.00 96.98           H  
ATOM   4053 HD22 LEU A 251       7.436 -34.023 -14.413  1.00 96.98           H  
ATOM   4054 HD23 LEU A 251       5.860 -33.573 -15.081  1.00 96.98           H  
ATOM   4055  N   ILE A 252      11.891 -31.121 -14.274  1.00 96.63           N  
ATOM   4056  H   ILE A 252      11.397 -30.257 -14.105  1.00 96.63           H  
ATOM   4057  CA  ILE A 252      13.364 -31.081 -14.396  1.00 96.63           C  
ATOM   4058  HA  ILE A 252      13.640 -31.512 -15.359  1.00 96.63           H  
ATOM   4059  C   ILE A 252      14.017 -31.937 -13.305  1.00 96.63           C  
ATOM   4060  CB  ILE A 252      13.927 -29.637 -14.331  1.00 96.63           C  
ATOM   4061  HB  ILE A 252      13.684 -29.209 -13.358  1.00 96.63           H  
ATOM   4062  O   ILE A 252      14.836 -32.803 -13.607  1.00 96.63           O  
ATOM   4063  CG1 ILE A 252      13.323 -28.725 -15.415  1.00 96.63           C  
ATOM   4064 HG12 ILE A 252      13.697 -29.035 -16.391  1.00 96.63           H  
ATOM   4065 HG13 ILE A 252      12.239 -28.840 -15.426  1.00 96.63           H  
ATOM   4066  CG2 ILE A 252      15.464 -29.654 -14.462  1.00 96.63           C  
ATOM   4067 HG21 ILE A 252      15.753 -30.202 -15.359  1.00 96.63           H  
ATOM   4068 HG22 ILE A 252      15.918 -30.132 -13.594  1.00 96.63           H  
ATOM   4069 HG23 ILE A 252      15.858 -28.640 -14.525  1.00 96.63           H  
ATOM   4070  CD1 ILE A 252      13.623 -27.233 -15.202  1.00 96.63           C  
ATOM   4071 HD11 ILE A 252      14.633 -26.998 -15.538  1.00 96.63           H  
ATOM   4072 HD12 ILE A 252      12.915 -26.635 -15.776  1.00 96.63           H  
ATOM   4073 HD13 ILE A 252      13.524 -26.970 -14.149  1.00 96.63           H  
ATOM   4074  N   VAL A 253      13.643 -31.726 -12.037  1.00 96.69           N  
ATOM   4075  H   VAL A 253      12.968 -30.995 -11.861  1.00 96.69           H  
ATOM   4076  CA  VAL A 253      14.233 -32.445 -10.893  1.00 96.69           C  
ATOM   4077  HA  VAL A 253      15.317 -32.336 -10.944  1.00 96.69           H  
ATOM   4078  C   VAL A 253      13.949 -33.947 -10.973  1.00 96.69           C  
ATOM   4079  CB  VAL A 253      13.762 -31.837  -9.555  1.00 96.69           C  
ATOM   4080  HB  VAL A 253      12.673 -31.785  -9.546  1.00 96.69           H  
ATOM   4081  O   VAL A 253      14.868 -34.746 -10.815  1.00 96.69           O  
ATOM   4082  CG1 VAL A 253      14.218 -32.646  -8.334  1.00 96.69           C  
ATOM   4083 HG11 VAL A 253      13.951 -32.122  -7.417  1.00 96.69           H  
ATOM   4084 HG12 VAL A 253      15.298 -32.791  -8.361  1.00 96.69           H  
ATOM   4085 HG13 VAL A 253      13.726 -33.619  -8.325  1.00 96.69           H  
ATOM   4086  CG2 VAL A 253      14.327 -30.421  -9.384  1.00 96.69           C  
ATOM   4087 HG21 VAL A 253      14.014 -29.785 -10.211  1.00 96.69           H  
ATOM   4088 HG22 VAL A 253      13.962 -29.986  -8.453  1.00 96.69           H  
ATOM   4089 HG23 VAL A 253      15.416 -30.458  -9.359  1.00 96.69           H  
ATOM   4090  N   VAL A 254      12.715 -34.356 -11.282  1.00 95.81           N  
ATOM   4091  H   VAL A 254      11.997 -33.660 -11.422  1.00 95.81           H  
ATOM   4092  CA  VAL A 254      12.360 -35.777 -11.444  1.00 95.81           C  
ATOM   4093  HA  VAL A 254      12.671 -36.315 -10.549  1.00 95.81           H  
ATOM   4094  C   VAL A 254      13.129 -36.413 -12.605  1.00 95.81           C  
ATOM   4095  CB  VAL A 254      10.834 -35.947 -11.592  1.00 95.81           C  
ATOM   4096  HB  VAL A 254      10.465 -35.243 -12.339  1.00 95.81           H  
ATOM   4097  O   VAL A 254      13.657 -37.511 -12.443  1.00 95.81           O  
ATOM   4098  CG1 VAL A 254      10.419 -37.359 -12.021  1.00 95.81           C  
ATOM   4099 HG11 VAL A 254       9.332 -37.442 -12.017  1.00 95.81           H  
ATOM   4100 HG12 VAL A 254      10.840 -38.098 -11.339  1.00 95.81           H  
ATOM   4101 HG13 VAL A 254      10.768 -37.567 -13.033  1.00 95.81           H  
ATOM   4102  CG2 VAL A 254      10.139 -35.667 -10.251  1.00 95.81           C  
ATOM   4103 HG21 VAL A 254      10.405 -34.675  -9.886  1.00 95.81           H  
ATOM   4104 HG22 VAL A 254       9.057 -35.708 -10.379  1.00 95.81           H  
ATOM   4105 HG23 VAL A 254      10.442 -36.407  -9.510  1.00 95.81           H  
ATOM   4106  N   ARG A 255      13.265 -35.725 -13.749  1.00 92.78           N  
ATOM   4107  H   ARG A 255      12.827 -34.818 -13.826  1.00 92.78           H  
ATOM   4108  CA  ARG A 255      14.047 -36.223 -14.892  1.00 92.78           C  
ATOM   4109  HA  ARG A 255      13.708 -37.231 -15.129  1.00 92.78           H  
ATOM   4110  C   ARG A 255      15.536 -36.358 -14.556  1.00 92.78           C  
ATOM   4111  CB  ARG A 255      13.785 -35.323 -16.110  1.00 92.78           C  
ATOM   4112  HB2 ARG A 255      12.713 -35.302 -16.308  1.00 92.78           H  
ATOM   4113  HB3 ARG A 255      14.111 -34.307 -15.891  1.00 92.78           H  
ATOM   4114  O   ARG A 255      16.105 -37.413 -14.825  1.00 92.78           O  
ATOM   4115  CG  ARG A 255      14.508 -35.823 -17.367  1.00 92.78           C  
ATOM   4116  HG2 ARG A 255      15.583 -35.718 -17.223  1.00 92.78           H  
ATOM   4117  HG3 ARG A 255      14.273 -36.873 -17.541  1.00 92.78           H  
ATOM   4118  CD  ARG A 255      14.084 -35.003 -18.588  1.00 92.78           C  
ATOM   4119  HD2 ARG A 255      14.083 -33.950 -18.306  1.00 92.78           H  
ATOM   4120  HD3 ARG A 255      13.075 -35.292 -18.883  1.00 92.78           H  
ATOM   4121  NE  ARG A 255      15.011 -35.225 -19.711  1.00 92.78           N  
ATOM   4122  HE  ARG A 255      15.416 -36.148 -19.778  1.00 92.78           H  
ATOM   4123  NH1 ARG A 255      14.882 -33.132 -20.649  1.00 92.78           N  
ATOM   4124 HH11 ARG A 255      15.225 -32.419 -21.276  1.00 92.78           H  
ATOM   4125 HH12 ARG A 255      14.081 -32.945 -20.063  1.00 92.78           H  
ATOM   4126  NH2 ARG A 255      16.411 -34.593 -21.383  1.00 92.78           N  
ATOM   4127 HH21 ARG A 255      16.916 -35.456 -21.245  1.00 92.78           H  
ATOM   4128 HH22 ARG A 255      16.808 -33.863 -21.956  1.00 92.78           H  
ATOM   4129  CZ  ARG A 255      15.420 -34.319 -20.578  1.00 92.78           C  
ATOM   4130  N   ARG A 256      16.142 -35.352 -13.913  1.00 91.49           N  
ATOM   4131  H   ARG A 256      15.603 -34.513 -13.752  1.00 91.49           H  
ATOM   4132  CA  ARG A 256      17.553 -35.366 -13.482  1.00 91.49           C  
ATOM   4133  HA  ARG A 256      18.178 -35.549 -14.356  1.00 91.49           H  
ATOM   4134  C   ARG A 256      17.836 -36.492 -12.478  1.00 91.49           C  
ATOM   4135  CB  ARG A 256      17.910 -33.985 -12.892  1.00 91.49           C  
ATOM   4136  HB2 ARG A 256      17.637 -33.206 -13.604  1.00 91.49           H  
ATOM   4137  HB3 ARG A 256      17.319 -33.831 -11.989  1.00 91.49           H  
ATOM   4138  O   ARG A 256      18.868 -37.153 -12.571  1.00 91.49           O  
ATOM   4139  CG  ARG A 256      19.400 -33.822 -12.528  1.00 91.49           C  
ATOM   4140  HG2 ARG A 256      19.504 -32.990 -11.831  1.00 91.49           H  
ATOM   4141  HG3 ARG A 256      19.752 -34.712 -12.008  1.00 91.49           H  
ATOM   4142  CD  ARG A 256      20.305 -33.568 -13.744  1.00 91.49           C  
ATOM   4143  HD2 ARG A 256      19.922 -34.105 -14.613  1.00 91.49           H  
ATOM   4144  HD3 ARG A 256      21.294 -33.965 -13.520  1.00 91.49           H  
ATOM   4145  NE  ARG A 256      20.438 -32.126 -14.031  1.00 91.49           N  
ATOM   4146  HE  ARG A 256      20.017 -31.482 -13.377  1.00 91.49           H  
ATOM   4147  NH1 ARG A 256      21.691 -32.259 -15.964  1.00 91.49           N  
ATOM   4148 HH11 ARG A 256      22.229 -31.804 -16.687  1.00 91.49           H  
ATOM   4149 HH12 ARG A 256      21.306 -33.160 -16.211  1.00 91.49           H  
ATOM   4150  NH2 ARG A 256      21.460 -30.320 -14.950  1.00 91.49           N  
ATOM   4151 HH21 ARG A 256      22.028 -29.919 -15.683  1.00 91.49           H  
ATOM   4152 HH22 ARG A 256      21.456 -29.853 -14.054  1.00 91.49           H  
ATOM   4153  CZ  ARG A 256      21.179 -31.587 -14.983  1.00 91.49           C  
ATOM   4154  N   LEU A 257      16.927 -36.735 -11.531  1.00 91.65           N  
ATOM   4155  H   LEU A 257      16.124 -36.125 -11.474  1.00 91.65           H  
ATOM   4156  CA  LEU A 257      17.092 -37.778 -10.511  1.00 91.65           C  
ATOM   4157  HA  LEU A 257      18.131 -37.783 -10.182  1.00 91.65           H  
ATOM   4158  C   LEU A 257      16.853 -39.193 -11.068  1.00 91.65           C  
ATOM   4159  CB  LEU A 257      16.231 -37.446  -9.281  1.00 91.65           C  
ATOM   4160  HB2 LEU A 257      15.194 -37.326  -9.595  1.00 91.65           H  
ATOM   4161  HB3 LEU A 257      16.286 -38.291  -8.595  1.00 91.65           H  
ATOM   4162  O   LEU A 257      17.594 -40.114 -10.721  1.00 91.65           O  
ATOM   4163  CG  LEU A 257      16.687 -36.181  -8.517  1.00 91.65           C  
ATOM   4164  HG  LEU A 257      16.658 -35.312  -9.174  1.00 91.65           H  
ATOM   4165  CD1 LEU A 257      15.750 -35.917  -7.338  1.00 91.65           C  
ATOM   4166 HD11 LEU A 257      16.074 -35.029  -6.795  1.00 91.65           H  
ATOM   4167 HD12 LEU A 257      15.748 -36.774  -6.664  1.00 91.65           H  
ATOM   4168 HD13 LEU A 257      14.741 -35.746  -7.714  1.00 91.65           H  
ATOM   4169  CD2 LEU A 257      18.112 -36.305  -7.981  1.00 91.65           C  
ATOM   4170 HD21 LEU A 257      18.340 -35.473  -7.315  1.00 91.65           H  
ATOM   4171 HD22 LEU A 257      18.828 -36.280  -8.802  1.00 91.65           H  
ATOM   4172 HD23 LEU A 257      18.224 -37.248  -7.447  1.00 91.65           H  
ATOM   4173  N   LEU A 258      15.910 -39.374 -12.003  1.00 87.80           N  
ATOM   4174  H   LEU A 258      15.298 -38.604 -12.233  1.00 87.80           H  
ATOM   4175  CA  LEU A 258      15.806 -40.615 -12.787  1.00 87.80           C  
ATOM   4176  HA  LEU A 258      15.693 -41.455 -12.101  1.00 87.80           H  
ATOM   4177  C   LEU A 258      17.083 -40.884 -13.600  1.00 87.80           C  
ATOM   4178  CB  LEU A 258      14.596 -40.558 -13.740  1.00 87.80           C  
ATOM   4179  HB2 LEU A 258      14.597 -39.590 -14.241  1.00 87.80           H  
ATOM   4180  HB3 LEU A 258      14.720 -41.321 -14.507  1.00 87.80           H  
ATOM   4181  O   LEU A 258      17.552 -42.019 -13.627  1.00 87.80           O  
ATOM   4182  CG  LEU A 258      13.227 -40.782 -13.075  1.00 87.80           C  
ATOM   4183  HG  LEU A 258      13.126 -40.118 -12.216  1.00 87.80           H  
ATOM   4184  CD1 LEU A 258      12.141 -40.446 -14.100  1.00 87.80           C  
ATOM   4185 HD11 LEU A 258      12.168 -39.380 -14.325  1.00 87.80           H  
ATOM   4186 HD12 LEU A 258      12.298 -41.017 -15.015  1.00 87.80           H  
ATOM   4187 HD13 LEU A 258      11.164 -40.706 -13.691  1.00 87.80           H  
ATOM   4188  CD2 LEU A 258      13.008 -42.227 -12.608  1.00 87.80           C  
ATOM   4189 HD21 LEU A 258      12.625 -42.846 -13.419  1.00 87.80           H  
ATOM   4190 HD22 LEU A 258      13.935 -42.671 -12.244  1.00 87.80           H  
ATOM   4191 HD23 LEU A 258      12.287 -42.238 -11.791  1.00 87.80           H  
ATOM   4192  N   ALA A 259      17.669 -39.845 -14.205  1.00 82.51           N  
ATOM   4193  H   ALA A 259      17.197 -38.952 -14.178  1.00 82.51           H  
ATOM   4194  CA  ALA A 259      18.909 -39.915 -14.984  1.00 82.51           C  
ATOM   4195  HA  ALA A 259      18.832 -40.753 -15.677  1.00 82.51           H  
ATOM   4196  C   ALA A 259      20.186 -40.142 -14.151  1.00 82.51           C  
ATOM   4197  CB  ALA A 259      19.047 -38.618 -15.798  1.00 82.51           C  
ATOM   4198  HB1 ALA A 259      18.126 -38.394 -16.336  1.00 82.51           H  
ATOM   4199  HB2 ALA A 259      19.860 -38.721 -16.517  1.00 82.51           H  
ATOM   4200  HB3 ALA A 259      19.273 -37.783 -15.134  1.00 82.51           H  
ATOM   4201  O   ALA A 259      21.272 -40.182 -14.721  1.00 82.51           O  
ATOM   4202  N   THR A 260      20.091 -40.234 -12.819  1.00 84.22           N  
ATOM   4203  H   THR A 260      19.173 -40.186 -12.400  1.00 84.22           H  
ATOM   4204  CA  THR A 260      21.257 -40.352 -11.929  1.00 84.22           C  
ATOM   4205  HA  THR A 260      22.128 -40.626 -12.523  1.00 84.22           H  
ATOM   4206  C   THR A 260      21.099 -41.491 -10.920  1.00 84.22           C  
ATOM   4207  CB  THR A 260      21.602 -39.015 -11.246  1.00 84.22           C  
ATOM   4208  HB  THR A 260      22.324 -39.205 -10.452  1.00 84.22           H  
ATOM   4209  O   THR A 260      21.735 -42.531 -11.088  1.00 84.22           O  
ATOM   4210  CG2 THR A 260      22.202 -37.990 -12.210  1.00 84.22           C  
ATOM   4211 HG21 THR A 260      21.501 -37.765 -13.014  1.00 84.22           H  
ATOM   4212 HG22 THR A 260      23.119 -38.390 -12.643  1.00 84.22           H  
ATOM   4213 HG23 THR A 260      22.437 -37.075 -11.667  1.00 84.22           H  
ATOM   4214  OG1 THR A 260      20.459 -38.410 -10.693  1.00 84.22           O  
ATOM   4215  HG1 THR A 260      19.988 -37.993 -11.418  1.00 84.22           H  
ATOM   4216  N   ASN A 261      20.252 -41.332  -9.898  1.00 84.75           N  
ATOM   4217  H   ASN A 261      19.732 -40.467  -9.856  1.00 84.75           H  
ATOM   4218  CA  ASN A 261      20.249 -42.188  -8.700  1.00 84.75           C  
ATOM   4219  HA  ASN A 261      20.925 -43.027  -8.864  1.00 84.75           H  
ATOM   4220  C   ASN A 261      18.898 -42.833  -8.333  1.00 84.75           C  
ATOM   4221  CB  ASN A 261      20.832 -41.370  -7.530  1.00 84.75           C  
ATOM   4222  HB2 ASN A 261      21.823 -41.010  -7.810  1.00 84.75           H  
ATOM   4223  HB3 ASN A 261      20.950 -42.024  -6.667  1.00 84.75           H  
ATOM   4224  O   ASN A 261      18.839 -43.609  -7.386  1.00 84.75           O  
ATOM   4225  CG  ASN A 261      19.991 -40.178  -7.097  1.00 84.75           C  
ATOM   4226  ND2 ASN A 261      20.543 -39.348  -6.246  1.00 84.75           N  
ATOM   4227 HD21 ASN A 261      20.008 -38.546  -5.944  1.00 84.75           H  
ATOM   4228 HD22 ASN A 261      21.462 -39.535  -5.871  1.00 84.75           H  
ATOM   4229  OD1 ASN A 261      18.856 -39.976  -7.510  1.00 84.75           O  
ATOM   4230  N   SER A 262      17.810 -42.534  -9.050  1.00 88.36           N  
ATOM   4231  H   SER A 262      17.916 -41.849  -9.784  1.00 88.36           H  
ATOM   4232  CA  SER A 262      16.439 -42.835  -8.590  1.00 88.36           C  
ATOM   4233  HA  SER A 262      16.488 -43.347  -7.629  1.00 88.36           H  
ATOM   4234  C   SER A 262      15.630 -43.765  -9.510  1.00 88.36           C  
ATOM   4235  CB  SER A 262      15.700 -41.525  -8.344  1.00 88.36           C  
ATOM   4236  HB2 SER A 262      15.671 -40.931  -9.258  1.00 88.36           H  
ATOM   4237  HB3 SER A 262      14.675 -41.767  -8.062  1.00 88.36           H  
ATOM   4238  O   SER A 262      14.402 -43.690  -9.565  1.00 88.36           O  
ATOM   4239  OG  SER A 262      16.289 -40.782  -7.294  1.00 88.36           O  
ATOM   4240  HG  SER A 262      17.212 -40.609  -7.492  1.00 88.36           H  
ATOM   4241  N   ARG A 263      16.305 -44.646 -10.255  1.00 82.02           N  
ATOM   4242  H   ARG A 263      17.301 -44.692 -10.093  1.00 82.02           H  
ATOM   4243  CA  ARG A 263      15.752 -45.393 -11.409  1.00 82.02           C  
ATOM   4244  HA  ARG A 263      15.393 -44.678 -12.149  1.00 82.02           H  
ATOM   4245  C   ARG A 263      14.556 -46.307 -11.096  1.00 82.02           C  
ATOM   4246  CB  ARG A 263      16.868 -46.235 -12.048  1.00 82.02           C  
ATOM   4247  HB2 ARG A 263      16.476 -46.707 -12.949  1.00 82.02           H  
ATOM   4248  HB3 ARG A 263      17.153 -47.021 -11.350  1.00 82.02           H  
ATOM   4249  O   ARG A 263      13.774 -46.613 -11.991  1.00 82.02           O  
ATOM   4250  CG  ARG A 263      18.121 -45.426 -12.421  1.00 82.02           C  
ATOM   4251  HG2 ARG A 263      17.861 -44.631 -13.121  1.00 82.02           H  
ATOM   4252  HG3 ARG A 263      18.557 -44.987 -11.524  1.00 82.02           H  
ATOM   4253  CD  ARG A 263      19.152 -46.356 -13.062  1.00 82.02           C  
ATOM   4254  HD2 ARG A 263      19.171 -47.293 -12.505  1.00 82.02           H  
ATOM   4255  HD3 ARG A 263      18.853 -46.563 -14.089  1.00 82.02           H  
ATOM   4256  NE  ARG A 263      20.504 -45.774 -13.037  1.00 82.02           N  
ATOM   4257  HE  ARG A 263      20.608 -44.825 -12.707  1.00 82.02           H  
ATOM   4258  NH1 ARG A 263      21.581 -47.610 -13.891  1.00 82.02           N  
ATOM   4259 HH11 ARG A 263      20.708 -48.116 -13.941  1.00 82.02           H  
ATOM   4260 HH12 ARG A 263      22.347 -47.886 -14.489  1.00 82.02           H  
ATOM   4261  NH2 ARG A 263      22.760 -45.800 -13.365  1.00 82.02           N  
ATOM   4262 HH21 ARG A 263      23.577 -46.296 -13.690  1.00 82.02           H  
ATOM   4263 HH22 ARG A 263      22.851 -44.889 -12.937  1.00 82.02           H  
ATOM   4264  CZ  ARG A 263      21.603 -46.394 -13.427  1.00 82.02           C  
ATOM   4265  N   HIS A 264      14.424 -46.754  -9.849  1.00 84.10           N  
ATOM   4266  H   HIS A 264      15.147 -46.498  -9.192  1.00 84.10           H  
ATOM   4267  CA  HIS A 264      13.402 -47.715  -9.406  1.00 84.10           C  
ATOM   4268  HA  HIS A 264      13.271 -48.459 -10.192  1.00 84.10           H  
ATOM   4269  C   HIS A 264      12.026 -47.069  -9.150  1.00 84.10           C  
ATOM   4270  CB  HIS A 264      13.895 -48.442  -8.136  1.00 84.10           C  
ATOM   4271  HB2 HIS A 264      13.572 -47.880  -7.260  1.00 84.10           H  
ATOM   4272  HB3 HIS A 264      13.428 -49.425  -8.084  1.00 84.10           H  
ATOM   4273  O   HIS A 264      11.019 -47.773  -9.071  1.00 84.10           O  
ATOM   4274  CG  HIS A 264      15.396 -48.595  -8.049  1.00 84.10           C  
ATOM   4275  CD2 HIS A 264      16.247 -47.723  -7.423  1.00 84.10           C  
ATOM   4276  HD2 HIS A 264      15.964 -46.847  -6.858  1.00 84.10           H  
ATOM   4277  ND1 HIS A 264      16.175 -49.542  -8.676  1.00 84.10           N  
ATOM   4278  HD1 HIS A 264      15.850 -50.380  -9.138  1.00 84.10           H  
ATOM   4279  CE1 HIS A 264      17.464 -49.243  -8.433  1.00 84.10           C  
ATOM   4280  HE1 HIS A 264      18.313 -49.830  -8.753  1.00 84.10           H  
ATOM   4281  NE2 HIS A 264      17.551 -48.119  -7.709  1.00 84.10           N  
ATOM   4282  N   VAL A 265      11.976 -45.741  -8.986  1.00 93.00           N  
ATOM   4283  H   VAL A 265      12.813 -45.202  -9.155  1.00 93.00           H  
ATOM   4284  CA  VAL A 265      10.773 -45.015  -8.551  1.00 93.00           C  
ATOM   4285  HA  VAL A 265      10.259 -45.628  -7.811  1.00 93.00           H  
ATOM   4286  C   VAL A 265       9.814 -44.798  -9.719  1.00 93.00           C  
ATOM   4287  CB  VAL A 265      11.141 -43.684  -7.864  1.00 93.00           C  
ATOM   4288  HB  VAL A 265      11.661 -43.036  -8.570  1.00 93.00           H  
ATOM   4289  O   VAL A 265      10.197 -44.285 -10.770  1.00 93.00           O  
ATOM   4290  CG1 VAL A 265       9.891 -42.946  -7.361  1.00 93.00           C  
ATOM   4291 HG11 VAL A 265       9.303 -43.604  -6.722  1.00 93.00           H  
ATOM   4292 HG12 VAL A 265      10.185 -42.069  -6.785  1.00 93.00           H  
ATOM   4293 HG13 VAL A 265       9.281 -42.618  -8.203  1.00 93.00           H  
ATOM   4294  CG2 VAL A 265      12.070 -43.950  -6.670  1.00 93.00           C  
ATOM   4295 HG21 VAL A 265      11.650 -44.730  -6.036  1.00 93.00           H  
ATOM   4296 HG22 VAL A 265      13.055 -44.260  -7.020  1.00 93.00           H  
ATOM   4297 HG23 VAL A 265      12.182 -43.046  -6.071  1.00 93.00           H  
ATOM   4298  N   LYS A 266       8.542 -45.160  -9.528  1.00 95.91           N  
ATOM   4299  H   LYS A 266       8.286 -45.543  -8.629  1.00 95.91           H  
ATOM   4300  CA  LYS A 266       7.502 -45.050 -10.560  1.00 95.91           C  
ATOM   4301  HA  LYS A 266       7.948 -45.260 -11.532  1.00 95.91           H  
ATOM   4302  C   LYS A 266       6.930 -43.635 -10.625  1.00 95.91           C  
ATOM   4303  CB  LYS A 266       6.397 -46.080 -10.278  1.00 95.91           C  
ATOM   4304  HB2 LYS A 266       5.961 -45.858  -9.304  1.00 95.91           H  
ATOM   4305  HB3 LYS A 266       5.614 -45.970 -11.028  1.00 95.91           H  
ATOM   4306  O   LYS A 266       6.422 -43.131  -9.624  1.00 95.91           O  
ATOM   4307  CG  LYS A 266       6.863 -47.546 -10.267  1.00 95.91           C  
ATOM   4308  HG2 LYS A 266       5.993 -48.171 -10.069  1.00 95.91           H  
ATOM   4309  HG3 LYS A 266       7.584 -47.706  -9.466  1.00 95.91           H  
ATOM   4310  CD  LYS A 266       7.482 -47.967 -11.605  1.00 95.91           C  
ATOM   4311  HD2 LYS A 266       8.456 -47.496 -11.732  1.00 95.91           H  
ATOM   4312  HD3 LYS A 266       6.816 -47.636 -12.402  1.00 95.91           H  
ATOM   4313  CE  LYS A 266       7.633 -49.490 -11.670  1.00 95.91           C  
ATOM   4314  HE2 LYS A 266       8.456 -49.806 -11.030  1.00 95.91           H  
ATOM   4315  HE3 LYS A 266       6.711 -49.933 -11.294  1.00 95.91           H  
ATOM   4316  NZ  LYS A 266       7.835 -49.929 -13.068  1.00 95.91           N  
ATOM   4317  HZ1 LYS A 266       7.715 -50.927 -13.168  1.00 95.91           H  
ATOM   4318  HZ2 LYS A 266       8.736 -49.647 -13.426  1.00 95.91           H  
ATOM   4319  HZ3 LYS A 266       7.117 -49.500 -13.635  1.00 95.91           H  
ATOM   4320  N   ILE A 267       6.943 -43.012 -11.802  1.00 97.31           N  
ATOM   4321  H   ILE A 267       7.397 -43.479 -12.574  1.00 97.31           H  
ATOM   4322  CA  ILE A 267       6.362 -41.683 -12.043  1.00 97.31           C  
ATOM   4323  HA  ILE A 267       6.135 -41.222 -11.082  1.00 97.31           H  
ATOM   4324  C   ILE A 267       5.054 -41.810 -12.828  1.00 97.31           C  
ATOM   4325  CB  ILE A 267       7.356 -40.750 -12.765  1.00 97.31           C  
ATOM   4326  HB  ILE A 267       7.458 -41.104 -13.791  1.00 97.31           H  
ATOM   4327  O   ILE A 267       5.017 -42.411 -13.900  1.00 97.31           O  
ATOM   4328  CG1 ILE A 267       8.773 -40.741 -12.154  1.00 97.31           C  
ATOM   4329 HG12 ILE A 267       9.365 -39.999 -12.690  1.00 97.31           H  
ATOM   4330 HG13 ILE A 267       9.238 -41.712 -12.324  1.00 97.31           H  
ATOM   4331  CG2 ILE A 267       6.800 -39.314 -12.828  1.00 97.31           C  
ATOM   4332 HG21 ILE A 267       7.518 -38.661 -13.324  1.00 97.31           H  
ATOM   4333 HG22 ILE A 267       6.602 -38.937 -11.825  1.00 97.31           H  
ATOM   4334 HG23 ILE A 267       5.875 -39.294 -13.406  1.00 97.31           H  
ATOM   4335  CD1 ILE A 267       8.867 -40.422 -10.659  1.00 97.31           C  
ATOM   4336 HD11 ILE A 267       8.317 -41.161 -10.076  1.00 97.31           H  
ATOM   4337 HD12 ILE A 267       8.482 -39.422 -10.457  1.00 97.31           H  
ATOM   4338 HD13 ILE A 267       9.915 -40.467 -10.362  1.00 97.31           H  
ATOM   4339  N   ILE A 268       3.976 -41.210 -12.323  1.00 97.91           N  
ATOM   4340  H   ILE A 268       4.073 -40.744 -11.431  1.00 97.91           H  
ATOM   4341  CA  ILE A 268       2.656 -41.229 -12.960  1.00 97.91           C  
ATOM   4342  HA  ILE A 268       2.739 -41.728 -13.926  1.00 97.91           H  
ATOM   4343  C   ILE A 268       2.203 -39.793 -13.226  1.00 97.91           C  
ATOM   4344  CB  ILE A 268       1.632 -42.041 -12.133  1.00 97.91           C  
ATOM   4345  HB  ILE A 268       1.446 -41.530 -11.188  1.00 97.91           H  
ATOM   4346  O   ILE A 268       1.939 -39.033 -12.298  1.00 97.91           O  
ATOM   4347  CG1 ILE A 268       2.094 -43.490 -11.844  1.00 97.91           C  
ATOM   4348 HG12 ILE A 268       1.222 -44.138 -11.758  1.00 97.91           H  
ATOM   4349 HG13 ILE A 268       2.688 -43.854 -12.682  1.00 97.91           H  
ATOM   4350  CG2 ILE A 268       0.305 -42.112 -12.912  1.00 97.91           C  
ATOM   4351 HG21 ILE A 268      -0.437 -42.658 -12.328  1.00 97.91           H  
ATOM   4352 HG22 ILE A 268       0.459 -42.620 -13.864  1.00 97.91           H  
ATOM   4353 HG23 ILE A 268      -0.084 -41.111 -13.098  1.00 97.91           H  
ATOM   4354  CD1 ILE A 268       2.891 -43.668 -10.544  1.00 97.91           C  
ATOM   4355 HD11 ILE A 268       2.248 -43.475  -9.685  1.00 97.91           H  
ATOM   4356 HD12 ILE A 268       3.250 -44.696 -10.494  1.00 97.91           H  
ATOM   4357 HD13 ILE A 268       3.752 -43.002 -10.503  1.00 97.91           H  
ATOM   4358  N   LEU A 269       2.099 -39.421 -14.499  1.00 97.27           N  
ATOM   4359  H   LEU A 269       2.303 -40.115 -15.203  1.00 97.27           H  
ATOM   4360  CA  LEU A 269       1.731 -38.080 -14.956  1.00 97.27           C  
ATOM   4361  HA  LEU A 269       1.897 -37.358 -14.157  1.00 97.27           H  
ATOM   4362  C   LEU A 269       0.240 -38.063 -15.325  1.00 97.27           C  
ATOM   4363  CB  LEU A 269       2.625 -37.703 -16.156  1.00 97.27           C  
ATOM   4364  HB2 LEU A 269       2.400 -36.677 -16.448  1.00 97.27           H  
ATOM   4365  HB3 LEU A 269       2.358 -38.354 -16.988  1.00 97.27           H  
ATOM   4366  O   LEU A 269      -0.183 -38.819 -16.201  1.00 97.27           O  
ATOM   4367  CG  LEU A 269       4.146 -37.838 -15.925  1.00 97.27           C  
ATOM   4368  HG  LEU A 269       4.389 -38.864 -15.648  1.00 97.27           H  
ATOM   4369  CD1 LEU A 269       4.905 -37.517 -17.208  1.00 97.27           C  
ATOM   4370 HD11 LEU A 269       5.975 -37.622 -17.029  1.00 97.27           H  
ATOM   4371 HD12 LEU A 269       4.686 -36.501 -17.536  1.00 97.27           H  
ATOM   4372 HD13 LEU A 269       4.633 -38.226 -17.991  1.00 97.27           H  
ATOM   4373  CD2 LEU A 269       4.650 -36.904 -14.828  1.00 97.27           C  
ATOM   4374 HD21 LEU A 269       4.357 -35.876 -15.040  1.00 97.27           H  
ATOM   4375 HD22 LEU A 269       5.736 -36.962 -14.766  1.00 97.27           H  
ATOM   4376 HD23 LEU A 269       4.239 -37.221 -13.869  1.00 97.27           H  
ATOM   4377  N   MET A 270      -0.579 -37.227 -14.682  1.00 94.52           N  
ATOM   4378  H   MET A 270      -0.189 -36.618 -13.976  1.00 94.52           H  
ATOM   4379  CA  MET A 270      -2.042 -37.254 -14.850  1.00 94.52           C  
ATOM   4380  HA  MET A 270      -2.298 -37.923 -15.671  1.00 94.52           H  
ATOM   4381  C   MET A 270      -2.634 -35.881 -15.184  1.00 94.52           C  
ATOM   4382  CB  MET A 270      -2.718 -37.809 -13.587  1.00 94.52           C  
ATOM   4383  HB2 MET A 270      -2.541 -37.125 -12.757  1.00 94.52           H  
ATOM   4384  HB3 MET A 270      -3.792 -37.856 -13.768  1.00 94.52           H  
ATOM   4385  O   MET A 270      -2.335 -34.896 -14.522  1.00 94.52           O  
ATOM   4386  CG  MET A 270      -2.233 -39.194 -13.152  1.00 94.52           C  
ATOM   4387  HG2 MET A 270      -1.302 -39.074 -12.598  1.00 94.52           H  
ATOM   4388  HG3 MET A 270      -2.014 -39.789 -14.039  1.00 94.52           H  
ATOM   4389  SD  MET A 270      -3.416 -40.119 -12.125  1.00 94.52           S  
ATOM   4390  CE  MET A 270      -3.744 -38.917 -10.806  1.00 94.52           C  
ATOM   4391  HE1 MET A 270      -2.804 -38.491 -10.453  1.00 94.52           H  
ATOM   4392  HE2 MET A 270      -4.373 -38.111 -11.185  1.00 94.52           H  
ATOM   4393  HE3 MET A 270      -4.248 -39.415  -9.978  1.00 94.52           H  
ATOM   4394  N   SER A 271      -3.532 -35.803 -16.174  1.00 89.64           N  
ATOM   4395  H   SER A 271      -3.695 -36.633 -16.726  1.00 89.64           H  
ATOM   4396  CA  SER A 271      -4.453 -34.659 -16.352  1.00 89.64           C  
ATOM   4397  HA  SER A 271      -4.898 -34.432 -15.383  1.00 89.64           H  
ATOM   4398  C   SER A 271      -5.600 -34.992 -17.332  1.00 89.64           C  
ATOM   4399  CB  SER A 271      -3.696 -33.393 -16.789  1.00 89.64           C  
ATOM   4400  HB2 SER A 271      -2.918 -33.143 -16.068  1.00 89.64           H  
ATOM   4401  HB3 SER A 271      -3.219 -33.557 -17.756  1.00 89.64           H  
ATOM   4402  O   SER A 271      -5.644 -36.072 -17.926  1.00 89.64           O  
ATOM   4403  OG  SER A 271      -4.589 -32.301 -16.876  1.00 89.64           O  
ATOM   4404  HG  SER A 271      -4.918 -32.093 -15.999  1.00 89.64           H  
ATOM   4405  N   ALA A 272      -6.580 -34.095 -17.475  1.00 81.93           N  
ATOM   4406  H   ALA A 272      -6.470 -33.230 -16.964  1.00 81.93           H  
ATOM   4407  CA  ALA A 272      -7.648 -34.182 -18.472  1.00 81.93           C  
ATOM   4408  HA  ALA A 272      -7.875 -35.231 -18.661  1.00 81.93           H  
ATOM   4409  C   ALA A 272      -7.279 -33.590 -19.844  1.00 81.93           C  
ATOM   4410  CB  ALA A 272      -8.898 -33.512 -17.888  1.00 81.93           C  
ATOM   4411  HB1 ALA A 272      -9.721 -33.590 -18.598  1.00 81.93           H  
ATOM   4412  HB2 ALA A 272      -8.699 -32.458 -17.692  1.00 81.93           H  
ATOM   4413  HB3 ALA A 272      -9.181 -34.000 -16.955  1.00 81.93           H  
ATOM   4414  O   ALA A 272      -7.710 -34.116 -20.872  1.00 81.93           O  
ATOM   4415  N   THR A 273      -6.488 -32.514 -19.891  1.00 84.83           N  
ATOM   4416  H   THR A 273      -6.155 -32.122 -19.022  1.00 84.83           H  
ATOM   4417  CA  THR A 273      -6.202 -31.770 -21.133  1.00 84.83           C  
ATOM   4418  HA  THR A 273      -6.444 -32.396 -21.992  1.00 84.83           H  
ATOM   4419  C   THR A 273      -4.716 -31.446 -21.247  1.00 84.83           C  
ATOM   4420  CB  THR A 273      -7.065 -30.506 -21.260  1.00 84.83           C  
ATOM   4421  HB  THR A 273      -6.743 -29.950 -22.140  1.00 84.83           H  
ATOM   4422  O   THR A 273      -4.281 -30.336 -20.971  1.00 84.83           O  
ATOM   4423  CG2 THR A 273      -8.554 -30.812 -21.412  1.00 84.83           C  
ATOM   4424 HG21 THR A 273      -8.719 -31.441 -22.286  1.00 84.83           H  
ATOM   4425 HG22 THR A 273      -9.095 -29.872 -21.524  1.00 84.83           H  
ATOM   4426 HG23 THR A 273      -8.925 -31.320 -20.521  1.00 84.83           H  
ATOM   4427  OG1 THR A 273      -6.936 -29.698 -20.127  1.00 84.83           O  
ATOM   4428  HG1 THR A 273      -5.999 -29.506 -20.039  1.00 84.83           H  
ATOM   4429  N   ILE A 274      -3.965 -32.465 -21.652  1.00 86.43           N  
ATOM   4430  H   ILE A 274      -4.448 -33.334 -21.835  1.00 86.43           H  
ATOM   4431  CA  ILE A 274      -2.502 -32.581 -21.630  1.00 86.43           C  
ATOM   4432  HA  ILE A 274      -2.063 -31.631 -21.325  1.00 86.43           H  
ATOM   4433  C   ILE A 274      -2.009 -32.878 -23.056  1.00 86.43           C  
ATOM   4434  CB  ILE A 274      -2.083 -33.669 -20.576  1.00 86.43           C  
ATOM   4435  HB  ILE A 274      -1.811 -33.131 -19.667  1.00 86.43           H  
ATOM   4436  O   ILE A 274      -2.654 -33.679 -23.751  1.00 86.43           O  
ATOM   4437  CG1 ILE A 274      -0.853 -34.497 -21.011  1.00 86.43           C  
ATOM   4438 HG12 ILE A 274      -1.099 -35.065 -21.908  1.00 86.43           H  
ATOM   4439 HG13 ILE A 274      -0.051 -33.797 -21.247  1.00 86.43           H  
ATOM   4440  CG2 ILE A 274      -3.218 -34.654 -20.190  1.00 86.43           C  
ATOM   4441 HG21 ILE A 274      -2.893 -35.321 -19.391  1.00 86.43           H  
ATOM   4442 HG22 ILE A 274      -3.501 -35.253 -21.056  1.00 86.43           H  
ATOM   4443 HG23 ILE A 274      -4.085 -34.125 -19.795  1.00 86.43           H  
ATOM   4444  CD1 ILE A 274      -0.313 -35.501 -19.983  1.00 86.43           C  
ATOM   4445 HD11 ILE A 274       0.630 -35.911 -20.345  1.00 86.43           H  
ATOM   4446 HD12 ILE A 274      -1.007 -36.330 -19.849  1.00 86.43           H  
ATOM   4447 HD13 ILE A 274      -0.143 -35.004 -19.028  1.00 86.43           H  
ATOM   4448  N   ASP A 275      -0.874 -32.312 -23.481  1.00 86.74           N  
ATOM   4449  H   ASP A 275      -0.382 -31.642 -22.907  1.00 86.74           H  
ATOM   4450  CA  ASP A 275      -0.107 -32.903 -24.581  1.00 86.74           C  
ATOM   4451  HA  ASP A 275      -0.813 -33.242 -25.339  1.00 86.74           H  
ATOM   4452  C   ASP A 275       0.649 -34.124 -24.050  1.00 86.74           C  
ATOM   4453  CB  ASP A 275       0.831 -31.930 -25.303  1.00 86.74           C  
ATOM   4454  HB2 ASP A 275       1.750 -31.787 -24.733  1.00 86.74           H  
ATOM   4455  HB3 ASP A 275       0.347 -30.959 -25.409  1.00 86.74           H  
ATOM   4456  O   ASP A 275       1.629 -34.035 -23.313  1.00 86.74           O  
ATOM   4457  CG  ASP A 275       1.131 -32.518 -26.688  1.00 86.74           C  
ATOM   4458  OD1 ASP A 275       1.510 -33.717 -26.732  1.00 86.74           O  
ATOM   4459  OD2 ASP A 275       0.776 -31.869 -27.693  1.00 86.74           O  
ATOM   4460  N   ALA A 276       0.112 -35.299 -24.363  1.00 90.14           N  
ATOM   4461  H   ALA A 276      -0.629 -35.317 -25.049  1.00 90.14           H  
ATOM   4462  CA  ALA A 276       0.680 -36.551 -23.891  1.00 90.14           C  
ATOM   4463  HA  ALA A 276       1.057 -36.412 -22.878  1.00 90.14           H  
ATOM   4464  C   ALA A 276       1.873 -37.000 -24.743  1.00 90.14           C  
ATOM   4465  CB  ALA A 276      -0.436 -37.593 -23.839  1.00 90.14           C  
ATOM   4466  HB1 ALA A 276      -1.234 -37.252 -23.179  1.00 90.14           H  
ATOM   4467  HB2 ALA A 276      -0.822 -37.782 -24.841  1.00 90.14           H  
ATOM   4468  HB3 ALA A 276      -0.018 -38.514 -23.433  1.00 90.14           H  
ATOM   4469  O   ALA A 276       2.568 -37.929 -24.343  1.00 90.14           O  
ATOM   4470  N   LYS A 277       2.108 -36.364 -25.899  1.00 90.10           N  
ATOM   4471  H   LYS A 277       1.598 -35.517 -26.108  1.00 90.10           H  
ATOM   4472  CA  LYS A 277       3.270 -36.636 -26.734  1.00 90.10           C  
ATOM   4473  HA  LYS A 277       3.573 -37.672 -26.581  1.00 90.10           H  
ATOM   4474  C   LYS A 277       4.457 -35.787 -26.284  1.00 90.10           C  
ATOM   4475  CB  LYS A 277       2.922 -36.455 -28.216  1.00 90.10           C  
ATOM   4476  HB2 LYS A 277       2.875 -35.395 -28.466  1.00 90.10           H  
ATOM   4477  HB3 LYS A 277       1.962 -36.924 -28.435  1.00 90.10           H  
ATOM   4478  O   LYS A 277       5.507 -36.363 -26.049  1.00 90.10           O  
ATOM   4479  CG  LYS A 277       4.016 -37.151 -29.026  1.00 90.10           C  
ATOM   4480  HG2 LYS A 277       4.005 -38.217 -28.796  1.00 90.10           H  
ATOM   4481  HG3 LYS A 277       4.981 -36.746 -28.721  1.00 90.10           H  
ATOM   4482  CD  LYS A 277       3.883 -36.968 -30.534  1.00 90.10           C  
ATOM   4483  HD2 LYS A 277       2.971 -37.440 -30.898  1.00 90.10           H  
ATOM   4484  HD3 LYS A 277       3.887 -35.903 -30.767  1.00 90.10           H  
ATOM   4485  CE  LYS A 277       5.126 -37.645 -31.117  1.00 90.10           C  
ATOM   4486  HE2 LYS A 277       5.997 -37.266 -30.581  1.00 90.10           H  
ATOM   4487  HE3 LYS A 277       5.081 -38.715 -30.913  1.00 90.10           H  
ATOM   4488  NZ  LYS A 277       5.282 -37.383 -32.562  1.00 90.10           N  
ATOM   4489  HZ1 LYS A 277       6.139 -37.817 -32.874  1.00 90.10           H  
ATOM   4490  HZ2 LYS A 277       5.376 -36.387 -32.703  1.00 90.10           H  
ATOM   4491  HZ3 LYS A 277       4.498 -37.745 -33.086  1.00 90.10           H  
ATOM   4492  N   GLU A 278       4.263 -34.489 -26.028  1.00 91.68           N  
ATOM   4493  H   GLU A 278       3.363 -34.094 -26.260  1.00 91.68           H  
ATOM   4494  CA  GLU A 278       5.282 -33.603 -25.421  1.00 91.68           C  
ATOM   4495  HA  GLU A 278       6.092 -33.445 -26.133  1.00 91.68           H  
ATOM   4496  C   GLU A 278       5.889 -34.238 -24.152  1.00 91.68           C  
ATOM   4497  CB  GLU A 278       4.630 -32.240 -25.093  1.00 91.68           C  
ATOM   4498  HB2 GLU A 278       4.112 -31.874 -25.980  1.00 91.68           H  
ATOM   4499  HB3 GLU A 278       3.888 -32.412 -24.313  1.00 91.68           H  
ATOM   4500  O   GLU A 278       7.105 -34.384 -24.034  1.00 91.68           O  
ATOM   4501  CG  GLU A 278       5.607 -31.142 -24.619  1.00 91.68           C  
ATOM   4502  HG2 GLU A 278       6.264 -30.886 -25.451  1.00 91.68           H  
ATOM   4503  HG3 GLU A 278       6.228 -31.548 -23.820  1.00 91.68           H  
ATOM   4504  CD  GLU A 278       4.908 -29.865 -24.087  1.00 91.68           C  
ATOM   4505  OE1 GLU A 278       5.500 -28.764 -24.176  1.00 91.68           O  
ATOM   4506  OE2 GLU A 278       3.807 -29.971 -23.494  1.00 91.68           O  
ATOM   4507  N   LEU A 279       5.036 -34.713 -23.235  1.00 94.71           N  
ATOM   4508  H   LEU A 279       4.052 -34.530 -23.370  1.00 94.71           H  
ATOM   4509  CA  LEU A 279       5.475 -35.367 -21.997  1.00 94.71           C  
ATOM   4510  HA  LEU A 279       6.295 -34.780 -21.585  1.00 94.71           H  
ATOM   4511  C   LEU A 279       6.056 -36.779 -22.203  1.00 94.71           C  
ATOM   4512  CB  LEU A 279       4.311 -35.365 -20.988  1.00 94.71           C  
ATOM   4513  HB2 LEU A 279       3.397 -35.657 -21.507  1.00 94.71           H  
ATOM   4514  HB3 LEU A 279       4.504 -36.105 -20.211  1.00 94.71           H  
ATOM   4515  O   LEU A 279       6.905 -37.191 -21.415  1.00 94.71           O  
ATOM   4516  CG  LEU A 279       4.116 -33.990 -20.318  1.00 94.71           C  
ATOM   4517  HG  LEU A 279       4.180 -33.203 -21.068  1.00 94.71           H  
ATOM   4518  CD1 LEU A 279       2.744 -33.909 -19.656  1.00 94.71           C  
ATOM   4519 HD11 LEU A 279       2.612 -34.734 -18.955  1.00 94.71           H  
ATOM   4520 HD12 LEU A 279       1.993 -33.952 -20.446  1.00 94.71           H  
ATOM   4521 HD13 LEU A 279       2.646 -32.957 -19.135  1.00 94.71           H  
ATOM   4522  CD2 LEU A 279       5.153 -33.728 -19.223  1.00 94.71           C  
ATOM   4523 HD21 LEU A 279       5.045 -32.706 -18.858  1.00 94.71           H  
ATOM   4524 HD22 LEU A 279       5.023 -34.420 -18.392  1.00 94.71           H  
ATOM   4525 HD23 LEU A 279       6.160 -33.845 -19.623  1.00 94.71           H  
ATOM   4526  N   SER A 280       5.648 -37.519 -23.240  1.00 93.63           N  
ATOM   4527  H   SER A 280       5.011 -37.108 -23.907  1.00 93.63           H  
ATOM   4528  CA  SER A 280       6.255 -38.823 -23.562  1.00 93.63           C  
ATOM   4529  HA  SER A 280       6.386 -39.385 -22.637  1.00 93.63           H  
ATOM   4530  C   SER A 280       7.648 -38.632 -24.175  1.00 93.63           C  
ATOM   4531  CB  SER A 280       5.330 -39.646 -24.471  1.00 93.63           C  
ATOM   4532  HB2 SER A 280       5.270 -39.171 -25.450  1.00 93.63           H  
ATOM   4533  HB3 SER A 280       4.332 -39.682 -24.034  1.00 93.63           H  
ATOM   4534  O   SER A 280       8.619 -39.212 -23.689  1.00 93.63           O  
ATOM   4535  OG  SER A 280       5.799 -40.973 -24.619  1.00 93.63           O  
ATOM   4536  HG  SER A 280       5.294 -41.578 -24.070  1.00 93.63           H  
ATOM   4537  N   ASP A 281       7.788 -37.730 -25.150  1.00 91.72           N  
ATOM   4538  H   ASP A 281       6.957 -37.272 -25.495  1.00 91.72           H  
ATOM   4539  CA  ASP A 281       9.045 -37.405 -25.839  1.00 91.72           C  
ATOM   4540  HA  ASP A 281       9.466 -38.324 -26.246  1.00 91.72           H  
ATOM   4541  C   ASP A 281      10.099 -36.787 -24.882  1.00 91.72           C  
ATOM   4542  CB  ASP A 281       8.750 -36.447 -27.022  1.00 91.72           C  
ATOM   4543  HB2 ASP A 281       9.704 -36.104 -27.421  1.00 91.72           H  
ATOM   4544  HB3 ASP A 281       8.226 -35.571 -26.639  1.00 91.72           H  
ATOM   4545  O   ASP A 281      11.306 -36.942 -25.101  1.00 91.72           O  
ATOM   4546  CG  ASP A 281       7.944 -37.035 -28.206  1.00 91.72           C  
ATOM   4547  OD1 ASP A 281       7.809 -38.272 -28.313  1.00 91.72           O  
ATOM   4548  OD2 ASP A 281       7.491 -36.245 -29.072  1.00 91.72           O  
ATOM   4549  N   TYR A 282       9.663 -36.122 -23.800  1.00 93.50           N  
ATOM   4550  H   TYR A 282       8.672 -35.935 -23.744  1.00 93.50           H  
ATOM   4551  CA  TYR A 282      10.530 -35.553 -22.752  1.00 93.50           C  
ATOM   4552  HA  TYR A 282      11.354 -35.028 -23.236  1.00 93.50           H  
ATOM   4553  C   TYR A 282      11.151 -36.602 -21.810  1.00 93.50           C  
ATOM   4554  CB  TYR A 282       9.722 -34.529 -21.945  1.00 93.50           C  
ATOM   4555  HB2 TYR A 282       9.319 -33.786 -22.633  1.00 93.50           H  
ATOM   4556  HB3 TYR A 282       8.874 -35.033 -21.482  1.00 93.50           H  
ATOM   4557  O   TYR A 282      12.305 -36.451 -21.405  1.00 93.50           O  
ATOM   4558  CG  TYR A 282      10.508 -33.797 -20.870  1.00 93.50           C  
ATOM   4559  CD1 TYR A 282      10.425 -34.208 -19.524  1.00 93.50           C  
ATOM   4560  HD1 TYR A 282       9.853 -35.087 -19.265  1.00 93.50           H  
ATOM   4561  CD2 TYR A 282      11.256 -32.650 -21.206  1.00 93.50           C  
ATOM   4562  HD2 TYR A 282      11.289 -32.311 -22.230  1.00 93.50           H  
ATOM   4563  CE1 TYR A 282      11.067 -33.467 -18.514  1.00 93.50           C  
ATOM   4564  HE1 TYR A 282      11.003 -33.774 -17.480  1.00 93.50           H  
ATOM   4565  CE2 TYR A 282      11.895 -31.902 -20.197  1.00 93.50           C  
ATOM   4566  HE2 TYR A 282      12.422 -30.996 -20.455  1.00 93.50           H  
ATOM   4567  OH  TYR A 282      12.439 -31.623 -17.870  1.00 93.50           O  
ATOM   4568  HH  TYR A 282      12.935 -30.878 -18.218  1.00 93.50           H  
ATOM   4569  CZ  TYR A 282      11.798 -32.309 -18.847  1.00 93.50           C  
ATOM   4570  N   PHE A 283      10.409 -37.667 -21.482  1.00 92.89           N  
ATOM   4571  H   PHE A 283       9.472 -37.720 -21.855  1.00 92.89           H  
ATOM   4572  CA  PHE A 283      10.873 -38.785 -20.641  1.00 92.89           C  
ATOM   4573  HA  PHE A 283      11.765 -38.471 -20.099  1.00 92.89           H  
ATOM   4574  C   PHE A 283      11.308 -40.026 -21.447  1.00 92.89           C  
ATOM   4575  CB  PHE A 283       9.799 -39.126 -19.592  1.00 92.89           C  
ATOM   4576  HB2 PHE A 283       8.832 -39.199 -20.091  1.00 92.89           H  
ATOM   4577  HB3 PHE A 283      10.015 -40.103 -19.160  1.00 92.89           H  
ATOM   4578  O   PHE A 283      11.667 -41.042 -20.856  1.00 92.89           O  
ATOM   4579  CG  PHE A 283       9.679 -38.144 -18.444  1.00 92.89           C  
ATOM   4580  CD1 PHE A 283      10.654 -38.115 -17.428  1.00 92.89           C  
ATOM   4581  HD1 PHE A 283      11.499 -38.786 -17.472  1.00 92.89           H  
ATOM   4582  CD2 PHE A 283       8.568 -37.287 -18.363  1.00 92.89           C  
ATOM   4583  HD2 PHE A 283       7.806 -37.314 -19.128  1.00 92.89           H  
ATOM   4584  CE1 PHE A 283      10.524 -37.221 -16.349  1.00 92.89           C  
ATOM   4585  HE1 PHE A 283      11.271 -37.202 -15.569  1.00 92.89           H  
ATOM   4586  CE2 PHE A 283       8.443 -36.388 -17.291  1.00 92.89           C  
ATOM   4587  HE2 PHE A 283       7.587 -35.730 -17.248  1.00 92.89           H  
ATOM   4588  CZ  PHE A 283       9.424 -36.349 -16.285  1.00 92.89           C  
ATOM   4589  HZ  PHE A 283       9.334 -35.654 -15.463  1.00 92.89           H  
ATOM   4590  N   THR A 284      11.287 -39.966 -22.781  1.00 90.76           N  
ATOM   4591  H   THR A 284      10.936 -39.124 -23.215  1.00 90.76           H  
ATOM   4592  CA  THR A 284      11.704 -41.078 -23.650  1.00 90.76           C  
ATOM   4593  HA  THR A 284      11.204 -41.986 -23.313  1.00 90.76           H  
ATOM   4594  C   THR A 284      13.206 -41.337 -23.568  1.00 90.76           C  
ATOM   4595  CB  THR A 284      11.268 -40.834 -25.102  1.00 90.76           C  
ATOM   4596  HB  THR A 284      11.502 -39.808 -25.388  1.00 90.76           H  
ATOM   4597  O   THR A 284      14.019 -40.423 -23.735  1.00 90.76           O  
ATOM   4598  CG2 THR A 284      11.891 -41.789 -26.122  1.00 90.76           C  
ATOM   4599 HG21 THR A 284      11.775 -42.819 -25.783  1.00 90.76           H  
ATOM   4600 HG22 THR A 284      11.394 -41.673 -27.086  1.00 90.76           H  
ATOM   4601 HG23 THR A 284      12.952 -41.573 -26.248  1.00 90.76           H  
ATOM   4602  OG1 THR A 284       9.882 -41.041 -25.192  1.00 90.76           O  
ATOM   4603  HG1 THR A 284       9.440 -40.392 -24.640  1.00 90.76           H  
ATOM   4604  N   THR A 285      13.559 -42.611 -23.393  1.00 84.75           N  
ATOM   4605  H   THR A 285      12.825 -43.295 -23.274  1.00 84.75           H  
ATOM   4606  CA  THR A 285      14.921 -43.146 -23.523  1.00 84.75           C  
ATOM   4607  HA  THR A 285      15.613 -42.319 -23.686  1.00 84.75           H  
ATOM   4608  C   THR A 285      15.028 -44.083 -24.724  1.00 84.75           C  
ATOM   4609  CB  THR A 285      15.371 -43.886 -22.254  1.00 84.75           C  
ATOM   4610  HB  THR A 285      16.416 -44.176 -22.369  1.00 84.75           H  
ATOM   4611  O   THR A 285      14.017 -44.502 -25.288  1.00 84.75           O  
ATOM   4612  CG2 THR A 285      15.253 -43.013 -21.016  1.00 84.75           C  
ATOM   4613 HG21 THR A 285      15.713 -42.052 -21.251  1.00 84.75           H  
ATOM   4614 HG22 THR A 285      15.784 -43.472 -20.183  1.00 84.75           H  
ATOM   4615 HG23 THR A 285      14.208 -42.853 -20.752  1.00 84.75           H  
ATOM   4616  OG1 THR A 285      14.607 -45.044 -22.014  1.00 84.75           O  
ATOM   4617  HG1 THR A 285      14.712 -45.234 -21.079  1.00 84.75           H  
ATOM   4618  N   THR A 286      16.247 -44.480 -25.098  1.00 79.79           N  
ATOM   4619  H   THR A 286      17.053 -44.100 -24.623  1.00 79.79           H  
ATOM   4620  CA  THR A 286      16.479 -45.532 -26.110  1.00 79.79           C  
ATOM   4621  HA  THR A 286      16.049 -45.214 -27.059  1.00 79.79           H  
ATOM   4622  C   THR A 286      15.819 -46.868 -25.767  1.00 79.79           C  
ATOM   4623  CB  THR A 286      17.981 -45.796 -26.312  1.00 79.79           C  
ATOM   4624  HB  THR A 286      18.123 -46.756 -26.809  1.00 79.79           H  
ATOM   4625  O   THR A 286      15.525 -47.640 -26.675  1.00 79.79           O  
ATOM   4626  CG2 THR A 286      18.610 -44.719 -27.192  1.00 79.79           C  
ATOM   4627 HG21 THR A 286      18.424 -43.733 -26.766  1.00 79.79           H  
ATOM   4628 HG22 THR A 286      18.180 -44.768 -28.192  1.00 79.79           H  
ATOM   4629 HG23 THR A 286      19.685 -44.889 -27.260  1.00 79.79           H  
ATOM   4630  OG1 THR A 286      18.665 -45.815 -25.078  1.00 79.79           O  
ATOM   4631  HG1 THR A 286      18.635 -46.719 -24.758  1.00 79.79           H  
ATOM   4632  N   ASN A 287      15.574 -47.137 -24.480  1.00 75.93           N  
ATOM   4633  H   ASN A 287      15.830 -46.438 -23.798  1.00 75.93           H  
ATOM   4634  CA  ASN A 287      15.110 -48.439 -23.995  1.00 75.93           C  
ATOM   4635  HA  ASN A 287      15.171 -49.165 -24.805  1.00 75.93           H  
ATOM   4636  C   ASN A 287      13.633 -48.416 -23.544  1.00 75.93           C  
ATOM   4637  CB  ASN A 287      16.049 -48.921 -22.865  1.00 75.93           C  
ATOM   4638  HB2 ASN A 287      15.709 -49.904 -22.539  1.00 75.93           H  
ATOM   4639  HB3 ASN A 287      15.967 -48.243 -22.016  1.00 75.93           H  
ATOM   4640  O   ASN A 287      13.061 -49.472 -23.293  1.00 75.93           O  
ATOM   4641  CG  ASN A 287      17.530 -49.043 -23.225  1.00 75.93           C  
ATOM   4642  ND2 ASN A 287      18.317 -49.630 -22.354  1.00 75.93           N  
ATOM   4643 HD21 ASN A 287      17.957 -50.025 -21.497  1.00 75.93           H  
ATOM   4644 HD22 ASN A 287      19.299 -49.675 -22.586  1.00 75.93           H  
ATOM   4645  OD1 ASN A 287      18.022 -48.576 -24.243  1.00 75.93           O  
ATOM   4646  N   SER A 288      13.013 -47.236 -23.400  1.00 81.75           N  
ATOM   4647  H   SER A 288      13.526 -46.394 -23.619  1.00 81.75           H  
ATOM   4648  CA  SER A 288      11.650 -47.076 -22.873  1.00 81.75           C  
ATOM   4649  HA  SER A 288      11.042 -47.922 -23.194  1.00 81.75           H  
ATOM   4650  C   SER A 288      10.989 -45.783 -23.366  1.00 81.75           C  
ATOM   4651  CB  SER A 288      11.698 -47.088 -21.337  1.00 81.75           C  
ATOM   4652  HB2 SER A 288      12.488 -46.418 -20.996  1.00 81.75           H  
ATOM   4653  HB3 SER A 288      11.930 -48.097 -20.996  1.00 81.75           H  
ATOM   4654  O   SER A 288      11.454 -44.682 -23.070  1.00 81.75           O  
ATOM   4655  OG  SER A 288      10.474 -46.666 -20.760  1.00 81.75           O  
ATOM   4656  HG  SER A 288      10.400 -45.721 -20.914  1.00 81.75           H  
ATOM   4657  N   ILE A 289       9.830 -45.919 -24.015  1.00 91.20           N  
ATOM   4658  H   ILE A 289       9.483 -46.856 -24.165  1.00 91.20           H  
ATOM   4659  CA  ILE A 289       8.918 -44.814 -24.351  1.00 91.20           C  
ATOM   4660  HA  ILE A 289       9.462 -43.871 -24.299  1.00 91.20           H  
ATOM   4661  C   ILE A 289       7.759 -44.823 -23.332  1.00 91.20           C  
ATOM   4662  CB  ILE A 289       8.401 -44.948 -25.804  1.00 91.20           C  
ATOM   4663  HB  ILE A 289       7.890 -45.906 -25.899  1.00 91.20           H  
ATOM   4664  O   ILE A 289       7.108 -45.860 -23.193  1.00 91.20           O  
ATOM   4665  CG1 ILE A 289       9.568 -44.911 -26.820  1.00 91.20           C  
ATOM   4666 HG12 ILE A 289      10.348 -45.608 -26.512  1.00 91.20           H  
ATOM   4667 HG13 ILE A 289      10.000 -43.911 -26.835  1.00 91.20           H  
ATOM   4668  CG2 ILE A 289       7.391 -43.825 -26.115  1.00 91.20           C  
ATOM   4669 HG21 ILE A 289       7.011 -43.919 -27.132  1.00 91.20           H  
ATOM   4670 HG22 ILE A 289       6.534 -43.875 -25.443  1.00 91.20           H  
ATOM   4671 HG23 ILE A 289       7.867 -42.850 -26.005  1.00 91.20           H  
ATOM   4672  CD1 ILE A 289       9.168 -45.295 -28.251  1.00 91.20           C  
ATOM   4673 HD11 ILE A 289       8.676 -46.268 -28.251  1.00 91.20           H  
ATOM   4674 HD12 ILE A 289      10.064 -45.352 -28.869  1.00 91.20           H  
ATOM   4675 HD13 ILE A 289       8.501 -44.546 -28.679  1.00 91.20           H  
ATOM   4676  N   PRO A 290       7.459 -43.716 -22.622  1.00 94.40           N  
ATOM   4677  CA  PRO A 290       6.367 -43.663 -21.646  1.00 94.40           C  
ATOM   4678  HA  PRO A 290       6.580 -44.396 -20.869  1.00 94.40           H  
ATOM   4679  C   PRO A 290       4.985 -43.922 -22.284  1.00 94.40           C  
ATOM   4680  CB  PRO A 290       6.434 -42.263 -21.019  1.00 94.40           C  
ATOM   4681  HB2 PRO A 290       5.770 -41.572 -21.539  1.00 94.40           H  
ATOM   4682  HB3 PRO A 290       6.188 -42.286 -19.957  1.00 94.40           H  
ATOM   4683  O   PRO A 290       4.567 -43.139 -23.149  1.00 94.40           O  
ATOM   4684  CG  PRO A 290       7.875 -41.822 -21.253  1.00 94.40           C  
ATOM   4685  HG2 PRO A 290       8.516 -42.196 -20.454  1.00 94.40           H  
ATOM   4686  HG3 PRO A 290       7.948 -40.739 -21.343  1.00 94.40           H  
ATOM   4687  CD  PRO A 290       8.248 -42.497 -22.565  1.00 94.40           C  
ATOM   4688  HD2 PRO A 290       7.989 -41.854 -23.406  1.00 94.40           H  
ATOM   4689  HD3 PRO A 290       9.317 -42.710 -22.562  1.00 94.40           H  
ATOM   4690  N   PRO A 291       4.232 -44.962 -21.867  1.00 95.35           N  
ATOM   4691  CA  PRO A 291       2.917 -45.262 -22.425  1.00 95.35           C  
ATOM   4692  HA  PRO A 291       2.990 -45.276 -23.513  1.00 95.35           H  
ATOM   4693  C   PRO A 291       1.857 -44.230 -22.014  1.00 95.35           C  
ATOM   4694  CB  PRO A 291       2.565 -46.671 -21.937  1.00 95.35           C  
ATOM   4695  HB2 PRO A 291       1.492 -46.811 -21.805  1.00 95.35           H  
ATOM   4696  HB3 PRO A 291       2.964 -47.408 -22.633  1.00 95.35           H  
ATOM   4697  O   PRO A 291       1.821 -43.752 -20.877  1.00 95.35           O  
ATOM   4698  CG  PRO A 291       3.316 -46.767 -20.614  1.00 95.35           C  
ATOM   4699  HG2 PRO A 291       3.512 -47.802 -20.335  1.00 95.35           H  
ATOM   4700  HG3 PRO A 291       2.754 -46.256 -19.832  1.00 95.35           H  
ATOM   4701  CD  PRO A 291       4.602 -45.998 -20.911  1.00 95.35           C  
ATOM   4702  HD2 PRO A 291       4.997 -45.577 -19.986  1.00 95.35           H  
ATOM   4703  HD3 PRO A 291       5.334 -46.665 -21.365  1.00 95.35           H  
ATOM   4704  N   VAL A 292       0.944 -43.939 -22.947  1.00 95.07           N  
ATOM   4705  H   VAL A 292       1.048 -44.381 -23.849  1.00 95.07           H  
ATOM   4706  CA  VAL A 292      -0.163 -42.985 -22.780  1.00 95.07           C  
ATOM   4707  HA  VAL A 292      -0.029 -42.444 -21.843  1.00 95.07           H  
ATOM   4708  C   VAL A 292      -1.499 -43.727 -22.707  1.00 95.07           C  
ATOM   4709  CB  VAL A 292      -0.169 -41.938 -23.913  1.00 95.07           C  
ATOM   4710  HB  VAL A 292      -0.288 -42.447 -24.870  1.00 95.07           H  
ATOM   4711  O   VAL A 292      -2.094 -44.079 -23.726  1.00 95.07           O  
ATOM   4712  CG1 VAL A 292      -1.329 -40.944 -23.746  1.00 95.07           C  
ATOM   4713 HG11 VAL A 292      -1.292 -40.212 -24.553  1.00 95.07           H  
ATOM   4714 HG12 VAL A 292      -1.254 -40.444 -22.780  1.00 95.07           H  
ATOM   4715 HG13 VAL A 292      -2.288 -41.458 -23.811  1.00 95.07           H  
ATOM   4716  CG2 VAL A 292       1.139 -41.136 -23.966  1.00 95.07           C  
ATOM   4717 HG21 VAL A 292       1.114 -40.429 -24.795  1.00 95.07           H  
ATOM   4718 HG22 VAL A 292       1.990 -41.800 -24.122  1.00 95.07           H  
ATOM   4719 HG23 VAL A 292       1.291 -40.587 -23.037  1.00 95.07           H  
ATOM   4720  N   ILE A 293      -2.021 -43.918 -21.497  1.00 94.33           N  
ATOM   4721  H   ILE A 293      -1.514 -43.557 -20.702  1.00 94.33           H  
ATOM   4722  CA  ILE A 293      -3.340 -44.520 -21.274  1.00 94.33           C  
ATOM   4723  HA  ILE A 293      -3.526 -45.252 -22.061  1.00 94.33           H  
ATOM   4724  C   ILE A 293      -4.413 -43.438 -21.372  1.00 94.33           C  
ATOM   4725  CB  ILE A 293      -3.387 -45.279 -19.934  1.00 94.33           C  
ATOM   4726  HB  ILE A 293      -3.077 -44.605 -19.135  1.00 94.33           H  
ATOM   4727  O   ILE A 293      -4.355 -42.429 -20.668  1.00 94.33           O  
ATOM   4728  CG1 ILE A 293      -2.399 -46.462 -20.010  1.00 94.33           C  
ATOM   4729 HG12 ILE A 293      -1.407 -46.103 -20.285  1.00 94.33           H  
ATOM   4730 HG13 ILE A 293      -2.729 -47.164 -20.777  1.00 94.33           H  
ATOM   4731  CG2 ILE A 293      -4.822 -45.768 -19.638  1.00 94.33           C  
ATOM   4732 HG21 ILE A 293      -4.851 -46.305 -18.690  1.00 94.33           H  
ATOM   4733 HG22 ILE A 293      -5.510 -44.927 -19.547  1.00 94.33           H  
ATOM   4734 HG23 ILE A 293      -5.154 -46.440 -20.429  1.00 94.33           H  
ATOM   4735  CD1 ILE A 293      -2.248 -47.212 -18.693  1.00 94.33           C  
ATOM   4736 HD11 ILE A 293      -1.920 -46.533 -17.906  1.00 94.33           H  
ATOM   4737 HD12 ILE A 293      -1.506 -48.000 -18.830  1.00 94.33           H  
ATOM   4738 HD13 ILE A 293      -3.188 -47.690 -18.419  1.00 94.33           H  
ATOM   4739  N   THR A 294      -5.424 -43.660 -22.220  1.00 90.40           N  
ATOM   4740  H   THR A 294      -5.419 -44.523 -22.744  1.00 90.40           H  
ATOM   4741  CA  THR A 294      -6.539 -42.716 -22.406  1.00 90.40           C  
ATOM   4742  HA  THR A 294      -6.353 -41.854 -21.765  1.00 90.40           H  
ATOM   4743  C   THR A 294      -7.887 -43.314 -21.992  1.00 90.40           C  
ATOM   4744  CB  THR A 294      -6.581 -42.153 -23.834  1.00 90.40           C  
ATOM   4745  HB  THR A 294      -6.835 -42.945 -24.538  1.00 90.40           H  
ATOM   4746  O   THR A 294      -8.320 -44.336 -22.531  1.00 90.40           O  
ATOM   4747  CG2 THR A 294      -7.584 -41.007 -23.957  1.00 90.40           C  
ATOM   4748 HG21 THR A 294      -8.589 -41.353 -23.714  1.00 90.40           H  
ATOM   4749 HG22 THR A 294      -7.311 -40.199 -23.278  1.00 90.40           H  
ATOM   4750 HG23 THR A 294      -7.583 -40.633 -24.981  1.00 90.40           H  
ATOM   4751  OG1 THR A 294      -5.333 -41.595 -24.180  1.00 90.40           O  
ATOM   4752  HG1 THR A 294      -4.665 -42.278 -24.090  1.00 90.40           H  
ATOM   4753  N   THR A 295      -8.605 -42.663 -21.067  1.00 80.15           N  
ATOM   4754  H   THR A 295      -8.203 -41.834 -20.653  1.00 80.15           H  
ATOM   4755  CA  THR A 295      -9.926 -43.124 -20.585  1.00 80.15           C  
ATOM   4756  HA  THR A 295      -9.931 -44.213 -20.632  1.00 80.15           H  
ATOM   4757  C   THR A 295     -11.072 -42.653 -21.501  1.00 80.15           C  
ATOM   4758  CB  THR A 295     -10.183 -42.781 -19.100  1.00 80.15           C  
ATOM   4759  HB  THR A 295     -11.109 -43.271 -18.799  1.00 80.15           H  
ATOM   4760  O   THR A 295     -11.853 -41.774 -21.138  1.00 80.15           O  
ATOM   4761  CG2 THR A 295      -9.075 -43.255 -18.161  1.00 80.15           C  
ATOM   4762 HG21 THR A 295      -9.358 -43.027 -17.134  1.00 80.15           H  
ATOM   4763 HG22 THR A 295      -8.936 -44.332 -18.260  1.00 80.15           H  
ATOM   4764 HG23 THR A 295      -8.138 -42.747 -18.389  1.00 80.15           H  
ATOM   4765  OG1 THR A 295     -10.346 -41.395 -18.904  1.00 80.15           O  
ATOM   4766  HG1 THR A 295     -11.020 -41.145 -19.540  1.00 80.15           H  
ATOM   4767  N   ASN A 296     -11.180 -43.237 -22.699  1.00 63.74           N  
ATOM   4768  H   ASN A 296     -10.468 -43.915 -22.930  1.00 63.74           H  
ATOM   4769  CA  ASN A 296     -12.120 -42.853 -23.774  1.00 63.74           C  
ATOM   4770  HA  ASN A 296     -12.146 -41.763 -23.810  1.00 63.74           H  
ATOM   4771  C   ASN A 296     -13.606 -43.255 -23.560  1.00 63.74           C  
ATOM   4772  CB  ASN A 296     -11.549 -43.367 -25.122  1.00 63.74           C  
ATOM   4773  HB2 ASN A 296     -12.346 -43.489 -25.856  1.00 63.74           H  
ATOM   4774  HB3 ASN A 296     -11.089 -44.345 -24.982  1.00 63.74           H  
ATOM   4775  O   ASN A 296     -14.331 -43.504 -24.526  1.00 63.74           O  
ATOM   4776  CG  ASN A 296     -10.556 -42.425 -25.777  1.00 63.74           C  
ATOM   4777  ND2 ASN A 296      -9.781 -42.910 -26.718  1.00 63.74           N  
ATOM   4778 HD21 ASN A 296      -9.132 -42.263 -27.142  1.00 63.74           H  
ATOM   4779 HD22 ASN A 296      -9.830 -43.882 -26.988  1.00 63.74           H  
ATOM   4780  OD1 ASN A 296     -10.481 -41.244 -25.489  1.00 63.74           O  
ATOM   4781  N   HIS A 297     -14.100 -43.345 -22.322  1.00 58.13           N  
ATOM   4782  H   HIS A 297     -13.538 -43.011 -21.551  1.00 58.13           H  
ATOM   4783  CA  HIS A 297     -15.497 -43.735 -22.087  1.00 58.13           C  
ATOM   4784  HA  HIS A 297     -15.679 -44.634 -22.676  1.00 58.13           H  
ATOM   4785  C   HIS A 297     -16.491 -42.674 -22.587  1.00 58.13           C  
ATOM   4786  CB  HIS A 297     -15.742 -44.100 -20.615  1.00 58.13           C  
ATOM   4787  HB2 HIS A 297     -14.959 -43.666 -19.994  1.00 58.13           H  
ATOM   4788  HB3 HIS A 297     -16.695 -43.685 -20.286  1.00 58.13           H  
ATOM   4789  O   HIS A 297     -16.362 -41.487 -22.290  1.00 58.13           O  
ATOM   4790  CG  HIS A 297     -15.792 -45.592 -20.409  1.00 58.13           C  
ATOM   4791  CD2 HIS A 297     -14.806 -46.376 -19.875  1.00 58.13           C  
ATOM   4792  HD2 HIS A 297     -13.857 -46.039 -19.486  1.00 58.13           H  
ATOM   4793  ND1 HIS A 297     -16.814 -46.432 -20.800  1.00 58.13           N  
ATOM   4794  HD1 HIS A 297     -17.719 -46.157 -21.154  1.00 58.13           H  
ATOM   4795  CE1 HIS A 297     -16.447 -47.693 -20.518  1.00 58.13           C  
ATOM   4796  HE1 HIS A 297     -17.045 -48.576 -20.688  1.00 58.13           H  
ATOM   4797  NE2 HIS A 297     -15.232 -47.703 -19.960  1.00 58.13           N  
ATOM   4798  N   ARG A 298     -17.532 -43.114 -23.311  1.00 58.02           N  
ATOM   4799  H   ARG A 298     -17.571 -44.099 -23.529  1.00 58.02           H  
ATOM   4800  CA  ARG A 298     -18.661 -42.250 -23.697  1.00 58.02           C  
ATOM   4801  HA  ARG A 298     -18.280 -41.424 -24.298  1.00 58.02           H  
ATOM   4802  C   ARG A 298     -19.309 -41.657 -22.442  1.00 58.02           C  
ATOM   4803  CB  ARG A 298     -19.721 -43.030 -24.498  1.00 58.02           C  
ATOM   4804  HB2 ARG A 298     -19.973 -43.946 -23.964  1.00 58.02           H  
ATOM   4805  HB3 ARG A 298     -20.621 -42.418 -24.550  1.00 58.02           H  
ATOM   4806  O   ARG A 298     -19.718 -42.403 -21.553  1.00 58.02           O  
ATOM   4807  CG  ARG A 298     -19.299 -43.372 -25.936  1.00 58.02           C  
ATOM   4808  HG2 ARG A 298     -19.042 -42.453 -26.461  1.00 58.02           H  
ATOM   4809  HG3 ARG A 298     -18.430 -44.030 -25.919  1.00 58.02           H  
ATOM   4810  CD  ARG A 298     -20.460 -44.068 -26.666  1.00 58.02           C  
ATOM   4811  HD2 ARG A 298     -20.668 -45.016 -26.169  1.00 58.02           H  
ATOM   4812  HD3 ARG A 298     -21.345 -43.436 -26.593  1.00 58.02           H  
ATOM   4813  NE  ARG A 298     -20.160 -44.314 -28.092  1.00 58.02           N  
ATOM   4814  HE  ARG A 298     -19.232 -44.074 -28.412  1.00 58.02           H  
ATOM   4815  NH1 ARG A 298     -22.192 -45.220 -28.684  1.00 58.02           N  
ATOM   4816 HH11 ARG A 298     -22.792 -45.641 -29.378  1.00 58.02           H  
ATOM   4817 HH12 ARG A 298     -22.511 -45.131 -27.729  1.00 58.02           H  
ATOM   4818  NH2 ARG A 298     -20.604 -44.989 -30.227  1.00 58.02           N  
ATOM   4819 HH21 ARG A 298     -21.229 -45.409 -30.900  1.00 58.02           H  
ATOM   4820 HH22 ARG A 298     -19.669 -44.737 -30.515  1.00 58.02           H  
ATOM   4821  CZ  ARG A 298     -20.983 -44.837 -28.989  1.00 58.02           C  
ATOM   4822  N   ARG A 299     -19.452 -40.328 -22.398  1.00 65.71           N  
ATOM   4823  H   ARG A 299     -19.043 -39.783 -23.143  1.00 65.71           H  
ATOM   4824  CA  ARG A 299     -20.223 -39.640 -21.351  1.00 65.71           C  
ATOM   4825  HA  ARG A 299     -19.774 -39.875 -20.386  1.00 65.71           H  
ATOM   4826  C   ARG A 299     -21.665 -40.142 -21.331  1.00 65.71           C  
ATOM   4827  CB  ARG A 299     -20.213 -38.117 -21.556  1.00 65.71           C  
ATOM   4828  HB2 ARG A 299     -20.557 -37.882 -22.563  1.00 65.71           H  
ATOM   4829  HB3 ARG A 299     -20.902 -37.663 -20.843  1.00 65.71           H  
ATOM   4830  O   ARG A 299     -22.263 -40.357 -22.384  1.00 65.71           O  
ATOM   4831  CG  ARG A 299     -18.825 -37.517 -21.329  1.00 65.71           C  
ATOM   4832  HG2 ARG A 299     -18.478 -37.776 -20.328  1.00 65.71           H  
ATOM   4833  HG3 ARG A 299     -18.124 -37.922 -22.058  1.00 65.71           H  
ATOM   4834  CD  ARG A 299     -18.868 -35.995 -21.466  1.00 65.71           C  
ATOM   4835  HD2 ARG A 299     -19.537 -35.583 -20.710  1.00 65.71           H  
ATOM   4836  HD3 ARG A 299     -19.242 -35.739 -22.457  1.00 65.71           H  
ATOM   4837  NE  ARG A 299     -17.516 -35.462 -21.279  1.00 65.71           N  
ATOM   4838  HE  ARG A 299     -16.821 -36.108 -20.934  1.00 65.71           H  
ATOM   4839  NH1 ARG A 299     -17.759 -33.373 -22.157  1.00 65.71           N  
ATOM   4840 HH11 ARG A 299     -17.418 -32.423 -22.163  1.00 65.71           H  
ATOM   4841 HH12 ARG A 299     -18.747 -33.571 -22.220  1.00 65.71           H  
ATOM   4842  NH2 ARG A 299     -15.796 -33.992 -21.373  1.00 65.71           N  
ATOM   4843 HH21 ARG A 299     -15.211 -34.814 -21.326  1.00 65.71           H  
ATOM   4844 HH22 ARG A 299     -15.368 -33.149 -21.726  1.00 65.71           H  
ATOM   4845  CZ  ARG A 299     -17.033 -34.285 -21.598  1.00 65.71           C  
ATOM   4846  N   LYS A 300     -22.228 -40.260 -20.126  1.00 68.85           N  
ATOM   4847  H   LYS A 300     -21.645 -40.078 -19.321  1.00 68.85           H  
ATOM   4848  CA  LYS A 300     -23.621 -40.679 -19.892  1.00 68.85           C  
ATOM   4849  HA  LYS A 300     -23.782 -41.625 -20.408  1.00 68.85           H  
ATOM   4850  C   LYS A 300     -24.644 -39.694 -20.482  1.00 68.85           C  
ATOM   4851  CB  LYS A 300     -23.828 -40.877 -18.376  1.00 68.85           C  
ATOM   4852  HB2 LYS A 300     -22.859 -40.972 -17.886  1.00 68.85           H  
ATOM   4853  HB3 LYS A 300     -24.329 -40.007 -17.952  1.00 68.85           H  
ATOM   4854  O   LYS A 300     -25.744 -40.099 -20.841  1.00 68.85           O  
ATOM   4855  CG  LYS A 300     -24.632 -42.145 -18.053  1.00 68.85           C  
ATOM   4856  HG2 LYS A 300     -25.630 -42.064 -18.484  1.00 68.85           H  
ATOM   4857  HG3 LYS A 300     -24.125 -43.007 -18.487  1.00 68.85           H  
ATOM   4858  CD  LYS A 300     -24.742 -42.339 -16.532  1.00 68.85           C  
ATOM   4859  HD2 LYS A 300     -25.345 -41.533 -16.114  1.00 68.85           H  
ATOM   4860  HD3 LYS A 300     -23.745 -42.294 -16.094  1.00 68.85           H  
ATOM   4861  CE  LYS A 300     -25.376 -43.696 -16.194  1.00 68.85           C  
ATOM   4862  HE2 LYS A 300     -26.374 -43.730 -16.631  1.00 68.85           H  
ATOM   4863  HE3 LYS A 300     -24.782 -44.483 -16.658  1.00 68.85           H  
ATOM   4864  NZ  LYS A 300     -25.453 -43.920 -14.726  1.00 68.85           N  
ATOM   4865  HZ1 LYS A 300     -25.876 -44.813 -14.518  1.00 68.85           H  
ATOM   4866  HZ2 LYS A 300     -24.532 -43.915 -14.312  1.00 68.85           H  
ATOM   4867  HZ3 LYS A 300     -26.004 -43.199 -14.282  1.00 68.85           H  
ATOM   4868  N   HIS A 301     -24.253 -38.425 -20.620  1.00 78.37           N  
ATOM   4869  H   HIS A 301     -23.323 -38.180 -20.313  1.00 78.37           H  
ATOM   4870  CA  HIS A 301     -25.047 -37.357 -21.222  1.00 78.37           C  
ATOM   4871  HA  HIS A 301     -25.920 -37.792 -21.708  1.00 78.37           H  
ATOM   4872  C   HIS A 301     -24.236 -36.611 -22.290  1.00 78.37           C  
ATOM   4873  CB  HIS A 301     -25.542 -36.402 -20.131  1.00 78.37           C  
ATOM   4874  HB2 HIS A 301     -26.277 -35.737 -20.583  1.00 78.37           H  
ATOM   4875  HB3 HIS A 301     -24.708 -35.799 -19.771  1.00 78.37           H  
ATOM   4876  O   HIS A 301     -23.008 -36.511 -22.201  1.00 78.37           O  
ATOM   4877  CG  HIS A 301     -26.190 -37.094 -18.960  1.00 78.37           C  
ATOM   4878  CD2 HIS A 301     -25.603 -37.374 -17.756  1.00 78.37           C  
ATOM   4879  HD2 HIS A 301     -24.601 -37.102 -17.456  1.00 78.37           H  
ATOM   4880  ND1 HIS A 301     -27.452 -37.644 -18.938  1.00 78.37           N  
ATOM   4881  HD1 HIS A 301     -28.117 -37.657 -19.697  1.00 78.37           H  
ATOM   4882  CE1 HIS A 301     -27.620 -38.239 -17.745  1.00 78.37           C  
ATOM   4883  HE1 HIS A 301     -28.516 -38.751 -17.425  1.00 78.37           H  
ATOM   4884  NE2 HIS A 301     -26.507 -38.127 -17.005  1.00 78.37           N  
ATOM   4885  N   SER A 302     -24.915 -36.079 -23.307  1.00 83.37           N  
ATOM   4886  H   SER A 302     -25.925 -36.089 -23.287  1.00 83.37           H  
ATOM   4887  CA  SER A 302     -24.271 -35.330 -24.389  1.00 83.37           C  
ATOM   4888  HA  SER A 302     -23.345 -35.844 -24.647  1.00 83.37           H  
ATOM   4889  C   SER A 302     -23.891 -33.909 -23.955  1.00 83.37           C  
ATOM   4890  CB  SER A 302     -25.147 -35.329 -25.652  1.00 83.37           C  
ATOM   4891  HB2 SER A 302     -24.681 -34.707 -26.416  1.00 83.37           H  
ATOM   4892  HB3 SER A 302     -25.221 -36.347 -26.033  1.00 83.37           H  
ATOM   4893  O   SER A 302     -24.454 -33.350 -23.011  1.00 83.37           O  
ATOM   4894  OG  SER A 302     -26.450 -34.848 -25.386  1.00 83.37           O  
ATOM   4895  HG  SER A 302     -26.880 -34.631 -26.216  1.00 83.37           H  
ATOM   4896  N   ILE A 303     -22.924 -33.312 -24.662  1.00 88.00           N  
ATOM   4897  H   ILE A 303     -22.504 -33.820 -25.427  1.00 88.00           H  
ATOM   4898  CA  ILE A 303     -22.625 -31.879 -24.562  1.00 88.00           C  
ATOM   4899  HA  ILE A 303     -23.425 -31.402 -23.996  1.00 88.00           H  
ATOM   4900  C   ILE A 303     -22.634 -31.269 -25.958  1.00 88.00           C  
ATOM   4901  CB  ILE A 303     -21.314 -31.580 -23.804  1.00 88.00           C  
ATOM   4902  HB  ILE A 303     -20.472 -31.994 -24.359  1.00 88.00           H  
ATOM   4903  O   ILE A 303     -21.700 -31.468 -26.740  1.00 88.00           O  
ATOM   4904  CG1 ILE A 303     -21.347 -32.243 -22.408  1.00 88.00           C  
ATOM   4905 HG12 ILE A 303     -22.305 -32.039 -21.929  1.00 88.00           H  
ATOM   4906 HG13 ILE A 303     -21.260 -33.322 -22.535  1.00 88.00           H  
ATOM   4907  CG2 ILE A 303     -21.137 -30.050 -23.722  1.00 88.00           C  
ATOM   4908 HG21 ILE A 303     -22.011 -29.610 -23.241  1.00 88.00           H  
ATOM   4909 HG22 ILE A 303     -20.247 -29.776 -23.157  1.00 88.00           H  
ATOM   4910 HG23 ILE A 303     -21.043 -29.614 -24.717  1.00 88.00           H  
ATOM   4911  CD1 ILE A 303     -20.238 -31.789 -21.459  1.00 88.00           C  
ATOM   4912 HD11 ILE A 303     -19.346 -31.512 -22.020  1.00 88.00           H  
ATOM   4913 HD12 ILE A 303     -20.557 -30.905 -20.907  1.00 88.00           H  
ATOM   4914 HD13 ILE A 303     -20.017 -32.581 -20.743  1.00 88.00           H  
ATOM   4915  N   GLU A 304     -23.684 -30.511 -26.252  1.00 89.05           N  
ATOM   4916  H   GLU A 304     -24.377 -30.353 -25.533  1.00 89.05           H  
ATOM   4917  CA  GLU A 304     -23.806 -29.745 -27.488  1.00 89.05           C  
ATOM   4918  HA  GLU A 304     -23.419 -30.343 -28.312  1.00 89.05           H  
ATOM   4919  C   GLU A 304     -22.970 -28.462 -27.387  1.00 89.05           C  
ATOM   4920  CB  GLU A 304     -25.278 -29.438 -27.790  1.00 89.05           C  
ATOM   4921  HB2 GLU A 304     -25.329 -28.863 -28.714  1.00 89.05           H  
ATOM   4922  HB3 GLU A 304     -25.675 -28.832 -26.976  1.00 89.05           H  
ATOM   4923  O   GLU A 304     -22.915 -27.816 -26.337  1.00 89.05           O  
ATOM   4924  CG  GLU A 304     -26.127 -30.709 -27.949  1.00 89.05           C  
ATOM   4925  HG2 GLU A 304     -25.685 -31.323 -28.734  1.00 89.05           H  
ATOM   4926  HG3 GLU A 304     -26.107 -31.281 -27.021  1.00 89.05           H  
ATOM   4927  CD  GLU A 304     -27.588 -30.395 -28.295  1.00 89.05           C  
ATOM   4928  OE1 GLU A 304     -28.194 -31.171 -29.055  1.00 89.05           O  
ATOM   4929  OE2 GLU A 304     -28.119 -29.376 -27.794  1.00 89.05           O  
ATOM   4930  N   LYS A 305     -22.287 -28.097 -28.475  1.00 93.47           N  
ATOM   4931  H   LYS A 305     -22.446 -28.609 -29.332  1.00 93.47           H  
ATOM   4932  CA  LYS A 305     -21.377 -26.945 -28.534  1.00 93.47           C  
ATOM   4933  HA  LYS A 305     -21.436 -26.375 -27.606  1.00 93.47           H  
ATOM   4934  C   LYS A 305     -21.816 -26.030 -29.668  1.00 93.47           C  
ATOM   4935  CB  LYS A 305     -19.925 -27.406 -28.733  1.00 93.47           C  
ATOM   4936  HB2 LYS A 305     -19.290 -26.529 -28.856  1.00 93.47           H  
ATOM   4937  HB3 LYS A 305     -19.876 -27.993 -29.651  1.00 93.47           H  
ATOM   4938  O   LYS A 305     -21.737 -26.431 -30.826  1.00 93.47           O
[truncated: 1,780,552 more chars]
