# Supplementary material for: In silico screening by AlphaFold2 program revealed the potential binding partners of nuage-localizing proteins and piRNA-related proteins
Source: eLife. 2025 Apr 22;13:RP101967. doi: 10.7554/eLife.101967 (PMC12014135; doi:10.7554/eLife.101967)
Supplement: Figure 1—source data 1. [file elife-101967-fig1-data1.zip › Figure 1-Source Data 1/iv_cup_me31B_rank_0.pdb]

ATOM      1  N   MET A   1     -30.240  72.220  13.114  1.00 17.73           N  
ATOM      2  H   MET A   1     -30.727  72.919  12.572  1.00 17.73           H  
ATOM      3  H2  MET A   1     -29.277  72.495  13.238  1.00 17.73           H  
ATOM      4  H3  MET A   1     -30.251  71.331  12.635  1.00 17.73           H  
ATOM      5  CA  MET A   1     -30.853  72.052  14.449  1.00 17.73           C  
ATOM      6  HA  MET A   1     -30.721  72.966  15.028  1.00 17.73           H  
ATOM      7  C   MET A   1     -30.092  70.923  15.122  1.00 17.73           C  
ATOM      8  CB  MET A   1     -32.353  71.732  14.342  1.00 17.73           C  
ATOM      9  HB2 MET A   1     -32.828  72.482  13.709  1.00 17.73           H  
ATOM     10  HB3 MET A   1     -32.492  70.758  13.874  1.00 17.73           H  
ATOM     11  O   MET A   1     -30.099  69.842  14.559  1.00 17.73           O  
ATOM     12  CG  MET A   1     -33.063  71.744  15.701  1.00 17.73           C  
ATOM     13  HG2 MET A   1     -32.581  71.035  16.375  1.00 17.73           H  
ATOM     14  HG3 MET A   1     -32.982  72.743  16.129  1.00 17.73           H  
ATOM     15  SD  MET A   1     -34.816  71.306  15.561  1.00 17.73           S  
ATOM     16  CE  MET A   1     -35.444  71.897  17.156  1.00 17.73           C  
ATOM     17  HE1 MET A   1     -34.927  71.384  17.967  1.00 17.73           H  
ATOM     18  HE2 MET A   1     -36.511  71.688  17.224  1.00 17.73           H  
ATOM     19  HE3 MET A   1     -35.281  72.971  17.242  1.00 17.73           H  
ATOM     20  N   GLN A   2     -29.370  71.113  16.228  1.00 18.31           N  
ATOM     21  H   GLN A   2     -28.889  70.281  16.538  1.00 18.31           H  
ATOM     22  CA  GLN A   2     -29.010  72.361  16.946  1.00 18.31           C  
ATOM     23  HA  GLN A   2     -29.910  72.876  17.282  1.00 18.31           H  
ATOM     24  C   GLN A   2     -28.211  73.331  16.011  1.00 18.31           C  
ATOM     25  CB  GLN A   2     -28.241  71.895  18.197  1.00 18.31           C  
ATOM     26  HB2 GLN A   2     -27.876  72.761  18.750  1.00 18.31           H  
ATOM     27  HB3 GLN A   2     -27.365  71.338  17.864  1.00 18.31           H  
ATOM     28  O   GLN A   2     -28.206  73.102  14.801  1.00 18.31           O  
ATOM     29  CG  GLN A   2     -29.031  71.004  19.190  1.00 18.31           C  
ATOM     30  HG2 GLN A   2     -28.317  70.315  19.642  1.00 18.31           H  
ATOM     31  HG3 GLN A   2     -29.775  70.395  18.677  1.00 18.31           H  
ATOM     32  CD  GLN A   2     -29.712  71.752  20.337  1.00 18.31           C  
ATOM     33  NE2 GLN A   2     -30.098  71.072  21.393  1.00 18.31           N  
ATOM     34 HE21 GLN A   2     -30.484  71.609  22.156  1.00 18.31           H  
ATOM     35 HE22 GLN A   2     -29.877  70.091  21.485  1.00 18.31           H  
ATOM     36  OE1 GLN A   2     -29.923  72.950  20.303  1.00 18.31           O  
ATOM     37  N   MET A   3     -27.651  74.502  16.338  1.00 18.49           N  
ATOM     38  H   MET A   3     -27.255  74.926  15.511  1.00 18.49           H  
ATOM     39  CA  MET A   3     -27.286  75.269  17.547  1.00 18.49           C  
ATOM     40  HA  MET A   3     -27.119  76.258  17.121  1.00 18.49           H  
ATOM     41  C   MET A   3     -25.915  75.020  18.222  1.00 18.49           C  
ATOM     42  CB  MET A   3     -28.422  75.568  18.548  1.00 18.49           C  
ATOM     43  HB2 MET A   3     -28.613  74.700  19.179  1.00 18.49           H  
ATOM     44  HB3 MET A   3     -28.068  76.364  19.205  1.00 18.49           H  
ATOM     45  O   MET A   3     -25.157  75.979  18.290  1.00 18.49           O  
ATOM     46  CG  MET A   3     -29.746  76.031  17.929  1.00 18.49           C  
ATOM     47  HG2 MET A   3     -29.520  76.679  17.082  1.00 18.49           H  
ATOM     48  HG3 MET A   3     -30.284  75.160  17.555  1.00 18.49           H  
ATOM     49  SD  MET A   3     -30.841  76.963  19.045  1.00 18.49           S  
ATOM     50  CE  MET A   3     -31.049  75.823  20.442  1.00 18.49           C  
ATOM     51  HE1 MET A   3     -31.683  76.287  21.198  1.00 18.49           H  
ATOM     52  HE2 MET A   3     -30.081  75.592  20.887  1.00 18.49           H  
ATOM     53  HE3 MET A   3     -31.521  74.902  20.098  1.00 18.49           H  
ATOM     54  N   ALA A   4     -25.605  73.845  18.790  1.00 16.41           N  
ATOM     55  H   ALA A   4     -26.156  73.032  18.555  1.00 16.41           H  
ATOM     56  CA  ALA A   4     -25.076  73.862  20.169  1.00 16.41           C  
ATOM     57  HA  ALA A   4     -24.778  74.879  20.424  1.00 16.41           H  
ATOM     58  C   ALA A   4     -23.856  72.987  20.562  1.00 16.41           C  
ATOM     59  CB  ALA A   4     -26.263  73.492  21.077  1.00 16.41           C  
ATOM     60  HB1 ALA A   4     -25.970  73.593  22.122  1.00 16.41           H  
ATOM     61  HB2 ALA A   4     -27.104  74.162  20.899  1.00 16.41           H  
ATOM     62  HB3 ALA A   4     -26.565  72.460  20.900  1.00 16.41           H  
ATOM     63  O   ALA A   4     -23.460  73.076  21.720  1.00 16.41           O  
ATOM     64  N   GLU A   5     -23.315  72.100  19.721  1.00 14.86           N  
ATOM     65  H   GLU A   5     -23.580  72.092  18.746  1.00 14.86           H  
ATOM     66  CA  GLU A   5     -22.431  71.010  20.211  1.00 14.86           C  
ATOM     67  HA  GLU A   5     -22.919  70.586  21.089  1.00 14.86           H  
ATOM     68  C   GLU A   5     -21.045  71.455  20.735  1.00 14.86           C  
ATOM     69  CB  GLU A   5     -22.344  69.876  19.181  1.00 14.86           C  
ATOM     70  HB2 GLU A   5     -22.084  70.286  18.205  1.00 14.86           H  
ATOM     71  HB3 GLU A   5     -21.576  69.165  19.487  1.00 14.86           H  
ATOM     72  O   GLU A   5     -20.539  72.512  20.360  1.00 14.86           O  
ATOM     73  CG  GLU A   5     -23.694  69.143  19.120  1.00 14.86           C  
ATOM     74  HG2 GLU A   5     -23.937  68.775  20.117  1.00 14.86           H  
ATOM     75  HG3 GLU A   5     -24.475  69.846  18.831  1.00 14.86           H  
ATOM     76  CD  GLU A   5     -23.695  67.980  18.125  1.00 14.86           C  
ATOM     77  OE1 GLU A   5     -24.132  66.882  18.530  1.00 14.86           O  
ATOM     78  OE2 GLU A   5     -23.364  68.238  16.946  1.00 14.86           O  
ATOM     79  N   ALA A   6     -20.473  70.671  21.669  1.00 16.93           N  
ATOM     80  H   ALA A   6     -20.890  69.765  21.830  1.00 16.93           H  
ATOM     81  CA  ALA A   6     -19.777  71.266  22.822  1.00 16.93           C  
ATOM     82  HA  ALA A   6     -19.550  72.309  22.603  1.00 16.93           H  
ATOM     83  C   ALA A   6     -18.451  70.636  23.327  1.00 16.93           C  
ATOM     84  CB  ALA A   6     -20.798  71.234  23.973  1.00 16.93           C  
ATOM     85  HB1 ALA A   6     -20.376  71.731  24.847  1.00 16.93           H  
ATOM     86  HB2 ALA A   6     -21.039  70.203  24.235  1.00 16.93           H  
ATOM     87  HB3 ALA A   6     -21.707  71.760  23.681  1.00 16.93           H  
ATOM     88  O   ALA A   6     -17.753  71.304  24.081  1.00 16.93           O  
ATOM     89  N   GLU A   7     -18.131  69.369  23.037  1.00 15.86           N  
ATOM     90  H   GLU A   7     -18.685  68.888  22.343  1.00 15.86           H  
ATOM     91  CA  GLU A   7     -17.470  68.516  24.055  1.00 15.86           C  
ATOM     92  HA  GLU A   7     -17.942  68.730  25.014  1.00 15.86           H  
ATOM     93  C   GLU A   7     -15.955  68.660  24.343  1.00 15.86           C  
ATOM     94  CB  GLU A   7     -17.741  67.035  23.754  1.00 15.86           C  
ATOM     95  HB2 GLU A   7     -17.117  66.436  24.418  1.00 15.86           H  
ATOM     96  HB3 GLU A   7     -17.451  66.825  22.725  1.00 15.86           H  
ATOM     97  O   GLU A   7     -15.584  68.800  25.507  1.00 15.86           O  
ATOM     98  CG  GLU A   7     -19.194  66.595  23.961  1.00 15.86           C  
ATOM     99  HG2 GLU A   7     -19.809  66.996  23.155  1.00 15.86           H  
ATOM    100  HG3 GLU A   7     -19.554  67.009  24.902  1.00 15.86           H  
ATOM    101  CD  GLU A   7     -19.298  65.061  23.998  1.00 15.86           C  
ATOM    102  OE1 GLU A   7     -20.132  64.567  24.789  1.00 15.86           O  
ATOM    103  OE2 GLU A   7     -18.537  64.400  23.252  1.00 15.86           O  
ATOM    104  N   GLN A   8     -15.075  68.405  23.366  1.00 13.43           N  
ATOM    105  H   GLN A   8     -15.417  68.413  22.416  1.00 13.43           H  
ATOM    106  CA  GLN A   8     -13.901  67.545  23.639  1.00 13.43           C  
ATOM    107  HA  GLN A   8     -14.215  66.860  24.427  1.00 13.43           H  
ATOM    108  C   GLN A   8     -12.605  68.190  24.195  1.00 13.43           C  
ATOM    109  CB  GLN A   8     -13.591  66.669  22.405  1.00 13.43           C  
ATOM    110  HB2 GLN A   8     -13.695  67.258  21.494  1.00 13.43           H  
ATOM    111  HB3 GLN A   8     -12.561  66.318  22.461  1.00 13.43           H  
ATOM    112  O   GLN A   8     -12.273  69.331  23.901  1.00 13.43           O  
ATOM    113  CG  GLN A   8     -14.504  65.433  22.347  1.00 13.43           C  
ATOM    114  HG2 GLN A   8     -14.432  64.895  23.293  1.00 13.43           H  
ATOM    115  HG3 GLN A   8     -15.539  65.749  22.216  1.00 13.43           H  
ATOM    116  CD  GLN A   8     -14.167  64.455  21.224  1.00 13.43           C  
ATOM    117  NE2 GLN A   8     -14.738  63.272  21.254  1.00 13.43           N  
ATOM    118 HE21 GLN A   8     -15.439  63.073  21.954  1.00 13.43           H  
ATOM    119 HE22 GLN A   8     -14.517  62.648  20.492  1.00 13.43           H  
ATOM    120  OE1 GLN A   8     -13.417  64.722  20.299  1.00 13.43           O  
ATOM    121  N   GLU A   9     -11.890  67.353  24.972  1.00 14.41           N  
ATOM    122  H   GLU A   9     -12.412  66.526  25.224  1.00 14.41           H  
ATOM    123  CA  GLU A   9     -10.432  67.182  25.219  1.00 14.41           C  
ATOM    124  HA  GLU A   9     -10.321  67.139  26.302  1.00 14.41           H  
ATOM    125  C   GLU A   9      -9.385  68.243  24.761  1.00 14.41           C  
ATOM    126  CB  GLU A   9     -10.060  65.795  24.635  1.00 14.41           C  
ATOM    127  HB2 GLU A   9     -10.712  65.544  23.799  1.00 14.41           H  
ATOM    128  HB3 GLU A   9      -9.055  65.836  24.213  1.00 14.41           H  
ATOM    129  O   GLU A   9      -9.489  68.819  23.686  1.00 14.41           O  
ATOM    130  CG  GLU A   9     -10.168  64.685  25.701  1.00 14.41           C  
ATOM    131  HG2 GLU A   9      -9.863  65.088  26.667  1.00 14.41           H  
ATOM    132  HG3 GLU A   9     -11.215  64.395  25.789  1.00 14.41           H  
ATOM    133  CD  GLU A   9      -9.290  63.451  25.430  1.00 14.41           C  
ATOM    134  OE1 GLU A   9      -9.707  62.344  25.827  1.00 14.41           O  
ATOM    135  OE2 GLU A   9      -8.132  63.630  24.980  1.00 14.41           O  
ATOM    136  N   ASN A  10      -8.249  68.473  25.455  1.00 14.23           N  
ATOM    137  H   ASN A  10      -7.695  69.211  25.044  1.00 14.23           H  
ATOM    138  CA  ASN A  10      -7.705  67.914  26.718  1.00 14.23           C  
ATOM    139  HA  ASN A  10      -8.529  67.771  27.417  1.00 14.23           H  
ATOM    140  C   ASN A  10      -6.699  68.901  27.405  1.00 14.23           C  
ATOM    141  CB  ASN A  10      -7.049  66.535  26.436  1.00 14.23           C  
ATOM    142  HB2 ASN A  10      -6.017  66.663  26.109  1.00 14.23           H  
ATOM    143  HB3 ASN A  10      -7.554  66.036  25.609  1.00 14.23           H  
ATOM    144  O   ASN A  10      -6.828  70.113  27.268  1.00 14.23           O  
ATOM    145  CG  ASN A  10      -7.081  65.582  27.628  1.00 14.23           C  
ATOM    146  ND2 ASN A  10      -7.050  64.296  27.403  1.00 14.23           N  
ATOM    147 HD21 ASN A  10      -7.215  63.963  26.464  1.00 14.23           H  
ATOM    148 HD22 ASN A  10      -7.203  63.673  28.183  1.00 14.23           H  
ATOM    149  OD1 ASN A  10      -7.090  65.990  28.778  1.00 14.23           O  
ATOM    150  N   GLY A  11      -5.734  68.388  28.189  1.00 16.53           N  
ATOM    151  H   GLY A  11      -5.760  67.382  28.280  1.00 16.53           H  
ATOM    152  CA  GLY A  11      -4.926  69.093  29.202  1.00 16.53           C  
ATOM    153  HA2 GLY A  11      -5.620  69.602  29.871  1.00 16.53           H  
ATOM    154  HA3 GLY A  11      -4.414  68.336  29.795  1.00 16.53           H  
ATOM    155  C   GLY A  11      -3.870  70.139  28.777  1.00 16.53           C  
ATOM    156  O   GLY A  11      -3.718  70.506  27.619  1.00 16.53           O  
ATOM    157  N   ALA A  12      -3.140  70.651  29.785  1.00 16.76           N  
ATOM    158  H   ALA A  12      -3.253  70.193  30.678  1.00 16.76           H  
ATOM    159  CA  ALA A  12      -2.827  72.089  29.873  1.00 16.76           C  
ATOM    160  HA  ALA A  12      -3.097  72.566  28.930  1.00 16.76           H  
ATOM    161  C   ALA A  12      -1.360  72.515  30.171  1.00 16.76           C  
ATOM    162  CB  ALA A  12      -3.763  72.634  30.968  1.00 16.76           C  
ATOM    163  HB1 ALA A  12      -3.677  73.719  31.018  1.00 16.76           H  
ATOM    164  HB2 ALA A  12      -4.798  72.388  30.732  1.00 16.76           H  
ATOM    165  HB3 ALA A  12      -3.498  72.212  31.938  1.00 16.76           H  
ATOM    166  O   ALA A  12      -1.120  73.684  30.468  1.00 16.76           O  
ATOM    167  N   GLY A  13      -0.386  71.599  30.205  1.00 17.17           N  
ATOM    168  H   GLY A  13      -0.602  70.675  29.859  1.00 17.17           H  
ATOM    169  CA  GLY A  13       0.969  71.864  30.742  1.00 17.17           C  
ATOM    170  HA2 GLY A  13       0.873  72.393  31.690  1.00 17.17           H  
ATOM    171  HA3 GLY A  13       1.433  70.896  30.935  1.00 17.17           H  
ATOM    172  C   GLY A  13       1.933  72.670  29.839  1.00 17.17           C  
ATOM    173  O   GLY A  13       1.645  72.892  28.671  1.00 17.17           O  
ATOM    174  N   ALA A  14       3.142  73.071  30.272  1.00 17.43           N  
ATOM    175  H   ALA A  14       3.656  73.577  29.566  1.00 17.43           H  
ATOM    176  CA  ALA A  14       3.736  73.071  31.622  1.00 17.43           C  
ATOM    177  HA  ALA A  14       3.016  73.519  32.307  1.00 17.43           H  
ATOM    178  C   ALA A  14       5.020  73.961  31.708  1.00 17.43           C  
ATOM    179  CB  ALA A  14       4.005  71.626  32.099  1.00 17.43           C  
ATOM    180  HB1 ALA A  14       4.601  71.089  31.361  1.00 17.43           H  
ATOM    181  HB2 ALA A  14       4.527  71.637  33.055  1.00 17.43           H  
ATOM    182  HB3 ALA A  14       3.069  71.091  32.259  1.00 17.43           H  
ATOM    183  O   ALA A  14       4.922  75.182  31.693  1.00 17.43           O  
ATOM    184  N   LEU A  15       6.211  73.355  31.872  1.00 16.33           N  
ATOM    185  H   LEU A  15       6.235  72.365  31.677  1.00 16.33           H  
ATOM    186  CA  LEU A  15       7.466  73.937  32.412  1.00 16.33           C  
ATOM    187  HA  LEU A  15       7.374  75.023  32.452  1.00 16.33           H  
ATOM    188  C   LEU A  15       8.679  73.629  31.475  1.00 16.33           C  
ATOM    189  CB  LEU A  15       7.611  73.385  33.851  1.00 16.33           C  
ATOM    190  HB2 LEU A  15       8.531  73.763  34.298  1.00 16.33           H  
ATOM    191  HB3 LEU A  15       7.690  72.299  33.793  1.00 16.33           H  
ATOM    192  O   LEU A  15       8.471  73.019  30.433  1.00 16.33           O  
ATOM    193  CG  LEU A  15       6.476  73.747  34.833  1.00 16.33           C  
ATOM    194  HG  LEU A  15       5.524  73.365  34.466  1.00 16.33           H  
ATOM    195  CD1 LEU A  15       6.758  73.090  36.186  1.00 16.33           C  
ATOM    196 HD11 LEU A  15       5.939  73.310  36.871  1.00 16.33           H  
ATOM    197 HD12 LEU A  15       6.822  72.009  36.065  1.00 16.33           H  
ATOM    198 HD13 LEU A  15       7.687  73.473  36.609  1.00 16.33           H  
ATOM    199  CD2 LEU A  15       6.358  75.255  35.059  1.00 16.33           C  
ATOM    200 HD21 LEU A  15       5.587  75.456  35.803  1.00 16.33           H  
ATOM    201 HD22 LEU A  15       6.060  75.748  34.134  1.00 16.33           H  
ATOM    202 HD23 LEU A  15       7.306  75.669  35.401  1.00 16.33           H  
ATOM    203  N   LYS A  16       9.964  73.972  31.716  1.00 17.45           N  
ATOM    204  H   LYS A  16      10.523  73.895  30.879  1.00 17.45           H  
ATOM    205  CA  LYS A  16      10.741  74.274  32.949  1.00 17.45           C  
ATOM    206  HA  LYS A  16      10.135  74.864  33.636  1.00 17.45           H  
ATOM    207  C   LYS A  16      11.997  75.140  32.633  1.00 17.45           C  
ATOM    208  CB  LYS A  16      11.122  72.903  33.570  1.00 17.45           C  
ATOM    209  HB2 LYS A  16      12.017  72.530  33.074  1.00 17.45           H  
ATOM    210  HB3 LYS A  16      10.326  72.189  33.359  1.00 17.45           H  
ATOM    211  O   LYS A  16      12.042  75.794  31.600  1.00 17.45           O  
ATOM    212  CG  LYS A  16      11.333  72.887  35.098  1.00 17.45           C  
ATOM    213  HG2 LYS A  16      10.409  73.182  35.595  1.00 17.45           H  
ATOM    214  HG3 LYS A  16      12.119  73.583  35.390  1.00 17.45           H  
ATOM    215  CD  LYS A  16      11.731  71.476  35.560  1.00 17.45           C  
ATOM    216  HD2 LYS A  16      12.635  71.174  35.032  1.00 17.45           H  
ATOM    217  HD3 LYS A  16      10.928  70.782  35.313  1.00 17.45           H  
ATOM    218  CE  LYS A  16      11.991  71.449  37.071  1.00 17.45           C  
ATOM    219  HE2 LYS A  16      12.774  72.172  37.300  1.00 17.45           H  
ATOM    220  HE3 LYS A  16      11.084  71.765  37.587  1.00 17.45           H  
ATOM    221  NZ  LYS A  16      12.399  70.097  37.532  1.00 17.45           N  
ATOM    222  HZ1 LYS A  16      13.247  69.806  37.066  1.00 17.45           H  
ATOM    223  HZ2 LYS A  16      11.677  69.419  37.334  1.00 17.45           H  
ATOM    224  HZ3 LYS A  16      12.570  70.097  38.527  1.00 17.45           H  
ATOM    225  N   ILE A  17      13.002  75.158  33.522  1.00 18.94           N  
ATOM    226  H   ILE A  17      12.942  74.517  34.300  1.00 18.94           H  
ATOM    227  CA  ILE A  17      14.225  75.997  33.491  1.00 18.94           C  
ATOM    228  HA  ILE A  17      14.343  76.412  32.490  1.00 18.94           H  
ATOM    229  C   ILE A  17      15.506  75.185  33.796  1.00 18.94           C  
ATOM    230  CB  ILE A  17      14.093  77.178  34.488  1.00 18.94           C  
ATOM    231  HB  ILE A  17      15.020  77.751  34.445  1.00 18.94           H  
ATOM    232  O   ILE A  17      15.406  74.075  34.324  1.00 18.94           O  
ATOM    233  CG1 ILE A  17      13.902  76.692  35.947  1.00 18.94           C  
ATOM    234 HG12 ILE A  17      14.689  75.979  36.195  1.00 18.94           H  
ATOM    235 HG13 ILE A  17      12.943  76.182  36.044  1.00 18.94           H  
ATOM    236  CG2 ILE A  17      12.959  78.123  34.055  1.00 18.94           C  
ATOM    237 HG21 ILE A  17      11.985  77.659  34.213  1.00 18.94           H  
ATOM    238 HG22 ILE A  17      13.065  78.370  32.998  1.00 18.94           H  
ATOM    239 HG23 ILE A  17      13.005  79.052  34.623  1.00 18.94           H  
ATOM    240  CD1 ILE A  17      13.963  77.811  36.992  1.00 18.94           C  
ATOM    241 HD11 ILE A  17      13.918  77.374  37.990  1.00 18.94           H  
ATOM    242 HD12 ILE A  17      14.899  78.362  36.891  1.00 18.94           H  
ATOM    243 HD13 ILE A  17      13.121  78.493  36.874  1.00 18.94           H  
ATOM    244  N   ALA A  18      16.693  75.749  33.514  1.00 18.68           N  
ATOM    245  H   ALA A  18      16.701  76.683  33.129  1.00 18.68           H  
ATOM    246  CA  ALA A  18      18.021  75.158  33.765  1.00 18.68           C  
ATOM    247  HA  ALA A  18      17.948  74.469  34.607  1.00 18.68           H  
ATOM    248  C   ALA A  18      19.095  76.221  34.129  1.00 18.68           C  
ATOM    249  CB  ALA A  18      18.434  74.357  32.522  1.00 18.68           C  
ATOM    250  HB1 ALA A  18      18.523  75.023  31.663  1.00 18.68           H  
ATOM    251  HB2 ALA A  18      17.686  73.594  32.308  1.00 18.68           H  
ATOM    252  HB3 ALA A  18      19.393  73.869  32.693  1.00 18.68           H  
ATOM    253  O   ALA A  18      18.874  77.414  33.927  1.00 18.68           O  
ATOM    254  N   THR A  19      20.243  75.788  34.675  1.00 19.14           N  
ATOM    255  H   THR A  19      20.373  74.790  34.757  1.00 19.14           H  
ATOM    256  CA  THR A  19      21.358  76.609  35.225  1.00 19.14           C  
ATOM    257  HA  THR A  19      21.398  77.559  34.692  1.00 19.14           H  
ATOM    258  C   THR A  19      22.726  75.886  34.983  1.00 19.14           C  
ATOM    259  CB  THR A  19      21.064  76.913  36.709  1.00 19.14           C  
ATOM    260  HB  THR A  19      21.865  77.539  37.101  1.00 19.14           H  
ATOM    261  O   THR A  19      22.736  74.916  34.232  1.00 19.14           O  
ATOM    262  CG2 THR A  19      19.772  77.687  36.968  1.00 19.14           C  
ATOM    263 HG21 THR A  19      19.744  78.003  38.011  1.00 19.14           H  
ATOM    264 HG22 THR A  19      18.902  77.061  36.768  1.00 19.14           H  
ATOM    265 HG23 THR A  19      19.737  78.571  36.331  1.00 19.14           H  
ATOM    266  OG1 THR A  19      20.979  75.730  37.464  1.00 19.14           O  
ATOM    267  HG1 THR A  19      21.215  75.971  38.363  1.00 19.14           H  
ATOM    268  N   ASN A  20      23.939  76.221  35.483  1.00 16.95           N  
ATOM    269  H   ASN A  20      24.655  75.608  35.121  1.00 16.95           H  
ATOM    270  CA  ASN A  20      24.368  77.096  36.598  1.00 16.95           C  
ATOM    271  HA  ASN A  20      23.757  77.998  36.607  1.00 16.95           H  
ATOM    272  C   ASN A  20      25.856  77.582  36.576  1.00 16.95           C  
ATOM    273  CB  ASN A  20      24.172  76.282  37.908  1.00 16.95           C  
ATOM    274  HB2 ASN A  20      23.495  75.443  37.746  1.00 16.95           H  
ATOM    275  HB3 ASN A  20      25.120  75.845  38.222  1.00 16.95           H  
ATOM    276  O   ASN A  20      26.277  78.205  37.550  1.00 16.95           O  
ATOM    277  CG  ASN A  20      23.619  77.098  39.065  1.00 16.95           C  
ATOM    278  ND2 ASN A  20      24.354  78.057  39.567  1.00 16.95           N  
ATOM    279 HD21 ASN A  20      25.249  78.266  39.147  1.00 16.95           H  
ATOM    280 HD22 ASN A  20      23.972  78.583  40.340  1.00 16.95           H  
ATOM    281  OD1 ASN A  20      22.502  76.891  39.509  1.00 16.95           O  
ATOM    282  N   ALA A  21      26.688  77.238  35.582  1.00 17.80           N  
ATOM    283  H   ALA A  21      26.304  76.872  34.723  1.00 17.80           H  
ATOM    284  CA  ALA A  21      28.170  77.255  35.694  1.00 17.80           C  
ATOM    285  HA  ALA A  21      28.471  77.958  36.470  1.00 17.80           H  
ATOM    286  C   ALA A  21      28.858  77.719  34.377  1.00 17.80           C  
ATOM    287  CB  ALA A  21      28.575  75.846  36.148  1.00 17.80           C  
ATOM    288  HB1 ALA A  21      28.435  75.134  35.334  1.00 17.80           H  
ATOM    289  HB2 ALA A  21      29.618  75.840  36.466  1.00 17.80           H  
ATOM    290  HB3 ALA A  21      27.971  75.541  37.002  1.00 17.80           H  
ATOM    291  O   ALA A  21      28.151  78.225  33.512  1.00 17.80           O  
ATOM    292  N   GLY A  22      30.174  77.625  34.102  1.00 17.39           N  
ATOM    293  H   GLY A  22      30.388  78.062  33.216  1.00 17.39           H  
ATOM    294  CA  GLY A  22      31.374  76.955  34.675  1.00 17.39           C  
ATOM    295  HA2 GLY A  22      31.156  75.905  34.868  1.00 17.39           H  
ATOM    296  HA3 GLY A  22      31.693  77.449  35.593  1.00 17.39           H  
ATOM    297  C   GLY A  22      32.520  77.031  33.618  1.00 17.39           C  
ATOM    298  O   GLY A  22      32.360  77.786  32.666  1.00 17.39           O  
ATOM    299  N   ALA A  23      33.648  76.296  33.599  1.00 18.52           N  
ATOM    300  H   ALA A  23      34.151  76.443  32.735  1.00 18.52           H  
ATOM    301  CA  ALA A  23      34.466  75.625  34.628  1.00 18.52           C  
ATOM    302  HA  ALA A  23      34.614  76.329  35.447  1.00 18.52           H  
ATOM    303  C   ALA A  23      35.907  75.292  34.089  1.00 18.52           C  
ATOM    304  CB  ALA A  23      33.746  74.396  35.204  1.00 18.52           C  
ATOM    305  HB1 ALA A  23      34.401  73.884  35.910  1.00 18.52           H  
ATOM    306  HB2 ALA A  23      33.475  73.708  34.403  1.00 18.52           H  
ATOM    307  HB3 ALA A  23      32.846  74.701  35.737  1.00 18.52           H  
ATOM    308  O   ALA A  23      36.734  76.196  34.034  1.00 18.52           O  
ATOM    309  N   THR A  24      36.222  74.028  33.729  1.00 18.39           N  
ATOM    310  H   THR A  24      35.473  73.351  33.730  1.00 18.39           H  
ATOM    311  CA  THR A  24      37.583  73.427  33.512  1.00 18.39           C  
ATOM    312  HA  THR A  24      38.327  74.222  33.480  1.00 18.39           H  
ATOM    313  C   THR A  24      37.696  72.661  32.153  1.00 18.39           C  
ATOM    314  CB  THR A  24      37.900  72.525  34.723  1.00 18.39           C  
ATOM    315  HB  THR A  24      38.832  71.984  34.564  1.00 18.39           H  
ATOM    316  O   THR A  24      36.745  72.726  31.381  1.00 18.39           O  
ATOM    317  CG2 THR A  24      38.063  73.320  36.019  1.00 18.39           C  
ATOM    318 HG21 THR A  24      38.820  74.092  35.880  1.00 18.39           H  
ATOM    319 HG22 THR A  24      37.121  73.788  36.303  1.00 18.39           H  
ATOM    320 HG23 THR A  24      38.386  72.652  36.817  1.00 18.39           H  
ATOM    321  OG1 THR A  24      36.863  71.593  34.942  1.00 18.39           O  
ATOM    322  HG1 THR A  24      37.236  70.866  35.447  1.00 18.39           H  
ATOM    323  N   ASP A  25      38.757  71.951  31.695  1.00 17.35           N  
ATOM    324  H   ASP A  25      38.615  71.694  30.729  1.00 17.35           H  
ATOM    325  CA  ASP A  25      39.970  71.338  32.308  1.00 17.35           C  
ATOM    326  HA  ASP A  25      40.259  71.928  33.178  1.00 17.35           H  
ATOM    327  C   ASP A  25      41.250  71.370  31.392  1.00 17.35           C  
ATOM    328  CB  ASP A  25      39.582  69.925  32.806  1.00 17.35           C  
ATOM    329  HB2 ASP A  25      39.311  69.315  31.944  1.00 17.35           H  
ATOM    330  HB3 ASP A  25      38.696  69.996  33.437  1.00 17.35           H  
ATOM    331  O   ASP A  25      41.789  72.459  31.223  1.00 17.35           O  
ATOM    332  CG  ASP A  25      40.675  69.206  33.606  1.00 17.35           C  
ATOM    333  OD1 ASP A  25      40.963  69.588  34.767  1.00 17.35           O  
ATOM    334  OD2 ASP A  25      41.273  68.272  33.034  1.00 17.35           O  
ATOM    335  N   ARG A  26      41.809  70.241  30.876  1.00 18.37           N  
ATOM    336  H   ARG A  26      41.339  69.378  31.107  1.00 18.37           H  
ATOM    337  CA  ARG A  26      43.259  70.116  30.485  1.00 18.37           C  
ATOM    338  HA  ARG A  26      43.704  71.109  30.557  1.00 18.37           H  
ATOM    339  C   ARG A  26      43.717  69.608  29.076  1.00 18.37           C  
ATOM    340  CB  ARG A  26      43.972  69.219  31.510  1.00 18.37           C  
ATOM    341  HB2 ARG A  26      43.442  68.267  31.519  1.00 18.37           H  
ATOM    342  HB3 ARG A  26      44.992  69.033  31.175  1.00 18.37           H  
ATOM    343  O   ARG A  26      44.417  70.367  28.414  1.00 18.37           O  
ATOM    344  CG  ARG A  26      44.057  69.730  32.949  1.00 18.37           C  
ATOM    345  HG2 ARG A  26      44.827  70.498  33.023  1.00 18.37           H  
ATOM    346  HG3 ARG A  26      43.111  70.179  33.250  1.00 18.37           H  
ATOM    347  CD  ARG A  26      44.411  68.542  33.863  1.00 18.37           C  
ATOM    348  HD2 ARG A  26      44.297  67.600  33.326  1.00 18.37           H  
ATOM    349  HD3 ARG A  26      45.452  68.639  34.170  1.00 18.37           H  
ATOM    350  NE  ARG A  26      43.544  68.498  35.042  1.00 18.37           N  
ATOM    351  HE  ARG A  26      42.688  69.030  34.972  1.00 18.37           H  
ATOM    352  NH1 ARG A  26      44.466  66.672  36.080  1.00 18.37           N  
ATOM    353 HH11 ARG A  26      45.065  66.546  35.277  1.00 18.37           H  
ATOM    354 HH12 ARG A  26      44.477  66.026  36.857  1.00 18.37           H  
ATOM    355  NH2 ARG A  26      42.785  67.804  37.036  1.00 18.37           N  
ATOM    356 HH21 ARG A  26      42.059  68.492  36.900  1.00 18.37           H  
ATOM    357 HH22 ARG A  26      42.757  67.155  37.810  1.00 18.37           H  
ATOM    358  CZ  ARG A  26      43.609  67.655  36.045  1.00 18.37           C  
ATOM    359  N   PRO A  27      43.579  68.305  28.709  1.00 17.78           N  
ATOM    360  CA  PRO A  27      44.744  67.384  28.500  1.00 17.78           C  
ATOM    361  HA  PRO A  27      45.671  67.873  28.799  1.00 17.78           H  
ATOM    362  C   PRO A  27      44.931  66.870  27.032  1.00 17.78           C  
ATOM    363  CB  PRO A  27      44.424  66.262  29.500  1.00 17.78           C  
ATOM    364  HB2 PRO A  27      44.912  65.313  29.281  1.00 17.78           H  
ATOM    365  HB3 PRO A  27      44.695  66.581  30.507  1.00 17.78           H  
ATOM    366  O   PRO A  27      44.528  67.567  26.112  1.00 17.78           O  
ATOM    367  CG  PRO A  27      42.908  66.107  29.402  1.00 17.78           C  
ATOM    368  HG2 PRO A  27      42.484  65.759  30.344  1.00 17.78           H  
ATOM    369  HG3 PRO A  27      42.661  65.418  28.595  1.00 17.78           H  
ATOM    370  CD  PRO A  27      42.407  67.504  29.046  1.00 17.78           C  
ATOM    371  HD2 PRO A  27      41.861  67.913  29.896  1.00 17.78           H  
ATOM    372  HD3 PRO A  27      41.739  67.449  28.187  1.00 17.78           H  
ATOM    373  N   ALA A  28      45.394  65.637  26.712  1.00 16.29           N  
ATOM    374  H   ALA A  28      44.903  65.297  25.898  1.00 16.29           H  
ATOM    375  CA  ALA A  28      46.761  65.033  26.704  1.00 16.29           C  
ATOM    376  HA  ALA A  28      47.476  65.773  26.346  1.00 16.29           H  
ATOM    377  C   ALA A  28      46.793  63.801  25.719  1.00 16.29           C  
ATOM    378  CB  ALA A  28      47.159  64.591  28.124  1.00 16.29           C  
ATOM    379  HB1 ALA A  28      48.165  64.171  28.119  1.00 16.29           H  
ATOM    380  HB2 ALA A  28      47.159  65.451  28.794  1.00 16.29           H  
ATOM    381  HB3 ALA A  28      46.466  63.832  28.487  1.00 16.29           H  
ATOM    382  O   ALA A  28      45.779  63.566  25.078  1.00 16.29           O  
ATOM    383  N   HIS A  29      47.878  62.983  25.662  1.00 15.55           N  
ATOM    384  H   HIS A  29      48.685  63.312  26.172  1.00 15.55           H  
ATOM    385  CA  HIS A  29      47.944  61.544  25.209  1.00 15.55           C  
ATOM    386  HA  HIS A  29      48.993  61.249  25.255  1.00 15.55           H  
ATOM    387  C   HIS A  29      47.496  61.146  23.746  1.00 15.55           C  
ATOM    388  CB  HIS A  29      47.205  60.737  26.296  1.00 15.55           C  
ATOM    389  HB2 HIS A  29      47.140  59.685  26.015  1.00 15.55           H  
ATOM    390  HB3 HIS A  29      46.177  61.095  26.354  1.00 15.55           H  
ATOM    391  O   HIS A  29      46.858  61.935  23.071  1.00 15.55           O  
ATOM    392  CG  HIS A  29      47.814  60.783  27.680  1.00 15.55           C  
ATOM    393  CD2 HIS A  29      47.114  60.816  28.857  1.00 15.55           C  
ATOM    394  HD2 HIS A  29      46.039  60.837  28.954  1.00 15.55           H  
ATOM    395  ND1 HIS A  29      49.154  60.734  28.012  1.00 15.55           N  
ATOM    396  HD1 HIS A  29      49.933  60.698  27.370  1.00 15.55           H  
ATOM    397  CE1 HIS A  29      49.251  60.752  29.353  1.00 15.55           C  
ATOM    398  HE1 HIS A  29      50.175  60.731  29.912  1.00 15.55           H  
ATOM    399  NE2 HIS A  29      48.034  60.805  29.909  1.00 15.55           N  
ATOM    400  N   GLN A  30      47.766  59.966  23.121  1.00 12.77           N  
ATOM    401  H   GLN A  30      47.328  59.953  22.211  1.00 12.77           H  
ATOM    402  CA  GLN A  30      48.735  58.856  23.360  1.00 12.77           C  
ATOM    403  HA  GLN A  30      49.663  59.298  23.722  1.00 12.77           H  
ATOM    404  C   GLN A  30      49.125  57.950  22.136  1.00 12.77           C  
ATOM    405  CB  GLN A  30      48.219  57.847  24.413  1.00 12.77           C  
ATOM    406  HB2 GLN A  30      47.212  58.091  24.750  1.00 12.77           H  
ATOM    407  HB3 GLN A  30      48.120  56.871  23.938  1.00 12.77           H  
ATOM    408  O   GLN A  30      50.307  57.657  22.010  1.00 12.77           O  
ATOM    409  CG  GLN A  30      49.171  57.604  25.593  1.00 12.77           C  
ATOM    410  HG2 GLN A  30      49.200  58.489  26.230  1.00 12.77           H  
ATOM    411  HG3 GLN A  30      50.176  57.422  25.212  1.00 12.77           H  
ATOM    412  CD  GLN A  30      48.758  56.388  26.430  1.00 12.77           C  
ATOM    413  NE2 GLN A  30      49.301  56.230  27.616  1.00 12.77           N  
ATOM    414 HE21 GLN A  30      49.004  55.412  28.128  1.00 12.77           H  
ATOM    415 HE22 GLN A  30      49.977  56.887  27.978  1.00 12.77           H  
ATOM    416  OE1 GLN A  30      47.951  55.554  26.044  1.00 12.77           O  
ATOM    417  N   GLN A  31      48.169  57.345  21.391  1.00 13.52           N  
ATOM    418  H   GLN A  31      47.234  57.723  21.446  1.00 13.52           H  
ATOM    419  CA  GLN A  31      48.257  55.906  20.970  1.00 13.52           C  
ATOM    420  HA  GLN A  31      48.964  55.438  21.655  1.00 13.52           H  
ATOM    421  C   GLN A  31      48.875  55.550  19.574  1.00 13.52           C  
ATOM    422  CB  GLN A  31      46.898  55.206  21.240  1.00 13.52           C  
ATOM    423  HB2 GLN A  31      46.092  55.739  20.735  1.00 13.52           H  
ATOM    424  HB3 GLN A  31      46.926  54.188  20.851  1.00 13.52           H  
ATOM    425  O   GLN A  31      49.593  56.350  18.992  1.00 13.52           O  
ATOM    426  CG  GLN A  31      46.591  55.086  22.744  1.00 13.52           C  
ATOM    427  HG2 GLN A  31      47.507  54.820  23.270  1.00 13.52           H  
ATOM    428  HG3 GLN A  31      46.230  56.044  23.116  1.00 13.52           H  
ATOM    429  CD  GLN A  31      45.557  54.024  23.105  1.00 13.52           C  
ATOM    430  NE2 GLN A  31      45.421  53.719  24.376  1.00 13.52           N  
ATOM    431 HE21 GLN A  31      44.737  53.008  24.594  1.00 13.52           H  
ATOM    432 HE22 GLN A  31      46.004  54.163  25.070  1.00 13.52           H  
ATOM    433  OE1 GLN A  31      44.875  53.451  22.274  1.00 13.52           O  
ATOM    434  N   LEU A  32      48.694  54.293  19.100  1.00 11.63           N  
ATOM    435  H   LEU A  32      47.849  53.842  19.422  1.00 11.63           H  
ATOM    436  CA  LEU A  32      49.806  53.323  18.900  1.00 11.63           C  
ATOM    437  HA  LEU A  32      50.737  53.889  18.862  1.00 11.63           H  
ATOM    438  C   LEU A  32      49.827  52.346  17.661  1.00 11.63           C  
ATOM    439  CB  LEU A  32      49.802  52.447  20.190  1.00 11.63           C  
ATOM    440  HB2 LEU A  32      49.210  52.947  20.956  1.00 11.63           H  
ATOM    441  HB3 LEU A  32      49.286  51.510  19.978  1.00 11.63           H  
ATOM    442  O   LEU A  32      50.923  51.913  17.325  1.00 11.63           O  
ATOM    443  CG  LEU A  32      51.153  52.123  20.863  1.00 11.63           C  
ATOM    444  HG  LEU A  32      51.664  53.056  21.099  1.00 11.63           H  
ATOM    445  CD1 LEU A  32      50.872  51.383  22.176  1.00 11.63           C  
ATOM    446 HD11 LEU A  32      50.376  50.434  21.974  1.00 11.63           H  
ATOM    447 HD12 LEU A  32      51.810  51.192  22.698  1.00 11.63           H  
ATOM    448 HD13 LEU A  32      50.240  51.993  22.821  1.00 11.63           H  
ATOM    449  CD2 LEU A  32      52.094  51.238  20.048  1.00 11.63           C  
ATOM    450 HD21 LEU A  32      51.564  50.365  19.667  1.00 11.63           H  
ATOM    451 HD22 LEU A  32      52.937  50.916  20.659  1.00 11.63           H  
ATOM    452 HD23 LEU A  32      52.496  51.809  19.211  1.00 11.63           H  
ATOM    453  N   PRO A  33      48.710  51.865  17.056  1.00 13.08           N  
ATOM    454  CA  PRO A  33      48.572  50.447  16.602  1.00 13.08           C  
ATOM    455  HA  PRO A  33      49.047  49.818  17.354  1.00 13.08           H  
ATOM    456  C   PRO A  33      49.190  49.987  15.241  1.00 13.08           C  
ATOM    457  CB  PRO A  33      47.063  50.174  16.677  1.00 13.08           C  
ATOM    458  HB2 PRO A  33      46.716  49.421  15.969  1.00 13.08           H  
ATOM    459  HB3 PRO A  33      46.796  49.880  17.692  1.00 13.08           H  
ATOM    460  O   PRO A  33      49.884  50.741  14.572  1.00 13.08           O  
ATOM    461  CG  PRO A  33      46.455  51.537  16.369  1.00 13.08           C  
ATOM    462  HG2 PRO A  33      45.427  51.616  16.725  1.00 13.08           H  
ATOM    463  HG3 PRO A  33      46.514  51.739  15.300  1.00 13.08           H  
ATOM    464  CD  PRO A  33      47.389  52.472  17.127  1.00 13.08           C  
ATOM    465  HD2 PRO A  33      47.387  53.463  16.675  1.00 13.08           H  
ATOM    466  HD3 PRO A  33      47.061  52.522  18.166  1.00 13.08           H  
ATOM    467  N   LEU A  34      48.962  48.697  14.882  1.00 14.34           N  
ATOM    468  H   LEU A  34      48.274  48.206  15.434  1.00 14.34           H  
ATOM    469  CA  LEU A  34      49.856  47.824  14.070  1.00 14.34           C  
ATOM    470  HA  LEU A  34      50.769  48.400  13.919  1.00 14.34           H  
ATOM    471  C   LEU A  34      49.415  47.455  12.594  1.00 14.34           C  
ATOM    472  CB  LEU A  34      50.280  46.607  14.930  1.00 14.34           C  
ATOM    473  HB2 LEU A  34      51.037  46.063  14.364  1.00 14.34           H  
ATOM    474  HB3 LEU A  34      49.415  45.954  15.045  1.00 14.34           H  
ATOM    475  O   LEU A  34      49.628  48.288  11.722  1.00 14.34           O  
ATOM    476  CG  LEU A  34      50.850  46.866  16.345  1.00 14.34           C  
ATOM    477  HG  LEU A  34      50.582  47.863  16.696  1.00 14.34           H  
ATOM    478  CD1 LEU A  34      50.284  45.851  17.344  1.00 14.34           C  
ATOM    479 HD11 LEU A  34      50.704  46.036  18.332  1.00 14.34           H  
ATOM    480 HD12 LEU A  34      50.538  44.838  17.031  1.00 14.34           H  
ATOM    481 HD13 LEU A  34      49.200  45.950  17.400  1.00 14.34           H  
ATOM    482  CD2 LEU A  34      52.372  46.737  16.365  1.00 14.34           C  
ATOM    483 HD21 LEU A  34      52.748  46.957  17.364  1.00 14.34           H  
ATOM    484 HD22 LEU A  34      52.803  47.454  15.666  1.00 14.34           H  
ATOM    485 HD23 LEU A  34      52.674  45.729  16.078  1.00 14.34           H  
ATOM    486  N   PRO A  35      48.890  46.245  12.228  1.00 12.43           N  
ATOM    487  CA  PRO A  35      49.752  45.156  11.680  1.00 12.43           C  
ATOM    488  HA  PRO A  35      50.787  45.497  11.646  1.00 12.43           H  
ATOM    489  C   PRO A  35      49.470  44.446  10.310  1.00 12.43           C  
ATOM    490  CB  PRO A  35      49.628  44.049  12.740  1.00 12.43           C  
ATOM    491  HB2 PRO A  35      50.301  44.230  13.578  1.00 12.43           H  
ATOM    492  HB3 PRO A  35      49.838  43.054  12.348  1.00 12.43           H  
ATOM    493  O   PRO A  35      50.331  43.674   9.913  1.00 12.43           O  
ATOM    494  CG  PRO A  35      48.173  44.157  13.197  1.00 12.43           C  
ATOM    495  HG2 PRO A  35      47.547  43.514  12.579  1.00 12.43           H  
ATOM    496  HG3 PRO A  35      48.070  43.884  14.247  1.00 12.43           H  
ATOM    497  CD  PRO A  35      47.793  45.622  12.960  1.00 12.43           C  
ATOM    498  HD2 PRO A  35      46.882  45.673  12.365  1.00 12.43           H  
ATOM    499  HD3 PRO A  35      47.612  46.128  13.908  1.00 12.43           H  
ATOM    500  N   VAL A  36      48.293  44.559   9.668  1.00 11.89           N  
ATOM    501  H   VAL A  36      47.725  45.348   9.943  1.00 11.89           H  
ATOM    502  CA  VAL A  36      47.557  43.440   8.962  1.00 11.89           C  
ATOM    503  HA  VAL A  36      47.576  42.604   9.661  1.00 11.89           H  
ATOM    504  C   VAL A  36      48.159  42.837   7.636  1.00 11.89           C  
ATOM    505  CB  VAL A  36      46.059  43.836   8.808  1.00 11.89           C  
ATOM    506  HB  VAL A  36      45.954  44.501   7.951  1.00 11.89           H  
ATOM    507  O   VAL A  36      49.143  43.352   7.119  1.00 11.89           O  
ATOM    508  CG1 VAL A  36      45.113  42.634   8.620  1.00 11.89           C  
ATOM    509 HG11 VAL A  36      45.382  41.824   9.298  1.00 11.89           H  
ATOM    510 HG12 VAL A  36      45.136  42.285   7.588  1.00 11.89           H  
ATOM    511 HG13 VAL A  36      44.078  42.919   8.809  1.00 11.89           H  
ATOM    512  CG2 VAL A  36      45.515  44.584  10.046  1.00 11.89           C  
ATOM    513 HG21 VAL A  36      45.681  43.985  10.941  1.00 11.89           H  
ATOM    514 HG22 VAL A  36      44.447  44.770   9.933  1.00 11.89           H  
ATOM    515 HG23 VAL A  36      45.989  45.560  10.147  1.00 11.89           H  
ATOM    516  N   GLU A  37      47.572  41.737   7.090  1.00 13.20           N  
ATOM    517  H   GLU A  37      46.636  41.553   7.422  1.00 13.20           H  
ATOM    518  CA  GLU A  37      48.277  40.463   6.746  1.00 13.20           C  
ATOM    519  HA  GLU A  37      49.345  40.665   6.833  1.00 13.20           H  
ATOM    520  C   GLU A  37      48.111  39.778   5.318  1.00 13.20           C  
ATOM    521  CB  GLU A  37      47.919  39.505   7.911  1.00 13.20           C  
ATOM    522  HB2 GLU A  37      47.821  40.111   8.812  1.00 13.20           H  
ATOM    523  HB3 GLU A  37      46.942  39.063   7.715  1.00 13.20           H  
ATOM    524  O   GLU A  37      49.146  39.611   4.680  1.00 13.20           O  
ATOM    525  CG  GLU A  37      48.917  38.391   8.272  1.00 13.20           C  
ATOM    526  HG2 GLU A  37      49.916  38.827   8.308  1.00 13.20           H  
ATOM    527  HG3 GLU A  37      48.905  37.630   7.492  1.00 13.20           H  
ATOM    528  CD  GLU A  37      48.593  37.753   9.647  1.00 13.20           C  
ATOM    529  OE1 GLU A  37      49.515  37.153  10.249  1.00 13.20           O  
ATOM    530  OE2 GLU A  37      47.439  37.890  10.121  1.00 13.20           O  
ATOM    531  N   ASP A  38      46.923  39.342   4.791  1.00 11.50           N  
ATOM    532  H   ASP A  38      46.073  39.566   5.288  1.00 11.50           H  
ATOM    533  CA  ASP A  38      46.729  38.444   3.565  1.00 11.50           C  
ATOM    534  HA  ASP A  38      47.483  38.714   2.826  1.00 11.50           H  
ATOM    535  C   ASP A  38      45.298  38.590   2.878  1.00 11.50           C  
ATOM    536  CB  ASP A  38      46.992  36.995   4.032  1.00 11.50           C  
ATOM    537  HB2 ASP A  38      47.708  37.005   4.854  1.00 11.50           H  
ATOM    538  HB3 ASP A  38      46.065  36.573   4.420  1.00 11.50           H  
ATOM    539  O   ASP A  38      44.550  39.419   3.399  1.00 11.50           O  
ATOM    540  CG  ASP A  38      47.573  36.062   2.965  1.00 11.50           C  
ATOM    541  OD1 ASP A  38      47.881  36.519   1.843  1.00 11.50           O  
ATOM    542  OD2 ASP A  38      47.673  34.852   3.271  1.00 11.50           O  
ATOM    543  N   GLN A  39      44.715  37.964   1.799  1.00 13.00           N  
ATOM    544  H   GLN A  39      43.862  38.463   1.592  1.00 13.00           H  
ATOM    545  CA  GLN A  39      44.880  36.822   0.807  1.00 13.00           C  
ATOM    546  HA  GLN A  39      45.935  36.728   0.549  1.00 13.00           H  
ATOM    547  C   GLN A  39      44.094  37.165  -0.552  1.00 13.00           C  
ATOM    548  CB  GLN A  39      44.414  35.534   1.525  1.00 13.00           C  
ATOM    549  HB2 GLN A  39      43.337  35.407   1.412  1.00 13.00           H  
ATOM    550  HB3 GLN A  39      44.608  35.653   2.591  1.00 13.00           H  
ATOM    551  O   GLN A  39      43.921  38.364  -0.756  1.00 13.00           O  
ATOM    552  CG  GLN A  39      45.146  34.251   1.098  1.00 13.00           C  
ATOM    553  HG2 GLN A  39      44.817  33.925   0.112  1.00 13.00           H  
ATOM    554  HG3 GLN A  39      46.218  34.445   1.044  1.00 13.00           H  
ATOM    555  CD  GLN A  39      44.907  33.108   2.082  1.00 13.00           C  
ATOM    556  NE2 GLN A  39      45.740  32.947   3.080  1.00 13.00           N  
ATOM    557 HE21 GLN A  39      46.516  33.587   3.176  1.00 13.00           H  
ATOM    558 HE22 GLN A  39      45.557  32.206   3.742  1.00 13.00           H  
ATOM    559  OE1 GLN A  39      43.957  32.347   1.990  1.00 13.00           O  
ATOM    560  N   GLN A  40      43.553  36.404  -1.566  1.00 13.13           N  
ATOM    561  H   GLN A  40      43.278  37.029  -2.310  1.00 13.13           H  
ATOM    562  CA  GLN A  40      43.170  34.990  -1.936  1.00 13.13           C  
ATOM    563  HA  GLN A  40      43.998  34.321  -1.698  1.00 13.13           H  
ATOM    564  C   GLN A  40      42.850  34.778  -3.493  1.00 13.13           C  
ATOM    565  CB  GLN A  40      41.911  34.611  -1.118  1.00 13.13           C  
ATOM    566  HB2 GLN A  40      41.819  35.260  -0.246  1.00 13.13           H  
ATOM    567  HB3 GLN A  40      41.023  34.794  -1.724  1.00 13.13           H  
ATOM    568  O   GLN A  40      43.183  35.656  -4.285  1.00 13.13           O  
ATOM    569  CG  GLN A  40      41.914  33.157  -0.612  1.00 13.13           C  
ATOM    570  HG2 GLN A  40      42.733  32.598  -1.065  1.00 13.13           H  
ATOM    571  HG3 GLN A  40      42.075  33.159   0.466  1.00 13.13           H  
ATOM    572  CD  GLN A  40      40.603  32.428  -0.886  1.00 13.13           C  
ATOM    573  NE2 GLN A  40      40.609  31.432  -1.741  1.00 13.13           N  
ATOM    574 HE21 GLN A  40      39.724  30.994  -1.955  1.00 13.13           H  
ATOM    575 HE22 GLN A  40      41.475  31.144  -2.173  1.00 13.13           H  
ATOM    576  OE1 GLN A  40      39.549  32.744  -0.356  1.00 13.13           O  
ATOM    577  N   ASP A  41      42.228  33.644  -3.935  1.00 13.08           N  
ATOM    578  H   ASP A  41      42.028  32.969  -3.211  1.00 13.08           H  
ATOM    579  CA  ASP A  41      41.988  33.089  -5.336  1.00 13.08           C  
ATOM    580  HA  ASP A  41      42.839  33.367  -5.959  1.00 13.08           H  
ATOM    581  C   ASP A  41      40.675  33.544  -6.102  1.00 13.08           C  
ATOM    582  CB  ASP A  41      41.975  31.550  -5.214  1.00 13.08           C  
ATOM    583  HB2 ASP A  41      41.026  31.244  -4.774  1.00 13.08           H  
ATOM    584  HB3 ASP A  41      42.034  31.101  -6.206  1.00 13.08           H  
ATOM    585  O   ASP A  41      39.969  34.399  -5.578  1.00 13.08           O  
ATOM    586  CG  ASP A  41      43.111  30.965  -4.372  1.00 13.08           C  
ATOM    587  OD1 ASP A  41      44.126  30.542  -4.964  1.00 13.08           O  
ATOM    588  OD2 ASP A  41      42.919  30.914  -3.133  1.00 13.08           O  
ATOM    589  N   GLU A  42      40.181  33.095  -7.301  1.00 13.67           N  
ATOM    590  H   GLU A  42      39.361  33.639  -7.529  1.00 13.67           H  
ATOM    591  CA  GLU A  42      40.466  32.013  -8.319  1.00 13.67           C  
ATOM    592  HA  GLU A  42      41.468  31.639  -8.113  1.00 13.67           H  
ATOM    593  C   GLU A  42      40.578  32.528  -9.812  1.00 13.67           C  
ATOM    594  CB  GLU A  42      39.512  30.804  -8.131  1.00 13.67           C  
ATOM    595  HB2 GLU A  42      39.485  30.542  -7.073  1.00 13.67           H  
ATOM    596  HB3 GLU A  42      38.501  31.102  -8.407  1.00 13.67           H  
ATOM    597  O   GLU A  42      41.556  33.221 -10.068  1.00 13.67           O  
ATOM    598  CG  GLU A  42      39.914  29.536  -8.921  1.00 13.67           C  
ATOM    599  HG2 GLU A  42      40.694  29.012  -8.369  1.00 13.67           H  
ATOM    600  HG3 GLU A  42      40.351  29.820  -9.879  1.00 13.67           H  
ATOM    601  CD  GLU A  42      38.726  28.583  -9.185  1.00 13.67           C  
ATOM    602  OE1 GLU A  42      38.225  28.565 -10.339  1.00 13.67           O  
ATOM    603  OE2 GLU A  42      38.315  27.866  -8.247  1.00 13.67           O  
ATOM    604  N   VAL A  43      39.779  32.297 -10.897  1.00 14.30           N  
ATOM    605  H   VAL A  43      40.213  32.692 -11.719  1.00 14.30           H  
ATOM    606  CA  VAL A  43      38.447  31.678 -11.224  1.00 14.30           C  
ATOM    607  HA  VAL A  43      38.234  30.863 -10.532  1.00 14.30           H  
ATOM    608  C   VAL A  43      38.405  31.106 -12.694  1.00 14.30           C  
ATOM    609  CB  VAL A  43      37.313  32.727 -11.081  1.00 14.30           C  
ATOM    610  HB  VAL A  43      37.386  33.432 -11.908  1.00 14.30           H  
ATOM    611  O   VAL A  43      39.106  31.635 -13.557  1.00 14.30           O  
ATOM    612  CG1 VAL A  43      35.921  32.077 -11.125  1.00 14.30           C  
ATOM    613 HG11 VAL A  43      35.152  32.822 -10.923  1.00 14.30           H  
ATOM    614 HG12 VAL A  43      35.857  31.286 -10.377  1.00 14.30           H  
ATOM    615 HG13 VAL A  43      35.722  31.660 -12.112  1.00 14.30           H  
ATOM    616  CG2 VAL A  43      37.363  33.545  -9.778  1.00 14.30           C  
ATOM    617 HG21 VAL A  43      38.292  34.111  -9.718  1.00 14.30           H  
ATOM    618 HG22 VAL A  43      37.276  32.889  -8.912  1.00 14.30           H  
ATOM    619 HG23 VAL A  43      36.543  34.263  -9.759  1.00 14.30           H  
ATOM    620  N   LEU A  44      37.586  30.076 -13.034  1.00 14.67           N  
ATOM    621  H   LEU A  44      37.096  29.654 -12.258  1.00 14.67           H  
ATOM    622  CA  LEU A  44      37.590  29.276 -14.314  1.00 14.67           C  
ATOM    623  HA  LEU A  44      38.167  29.808 -15.070  1.00 14.67           H  
ATOM    624  C   LEU A  44      36.157  28.962 -14.921  1.00 14.67           C  
ATOM    625  CB  LEU A  44      38.312  27.959 -13.927  1.00 14.67           C  
ATOM    626  HB2 LEU A  44      37.713  27.476 -13.156  1.00 14.67           H  
ATOM    627  HB3 LEU A  44      38.336  27.281 -14.780  1.00 14.67           H  
ATOM    628  O   LEU A  44      35.192  29.059 -14.174  1.00 14.67           O  
ATOM    629  CG  LEU A  44      39.757  28.077 -13.382  1.00 14.67           C  
ATOM    630  HG  LEU A  44      39.786  28.730 -12.510  1.00 14.67           H  
ATOM    631  CD1 LEU A  44      40.247  26.693 -12.951  1.00 14.67           C  
ATOM    632 HD11 LEU A  44      39.601  26.325 -12.155  1.00 14.67           H  
ATOM    633 HD12 LEU A  44      41.258  26.775 -12.552  1.00 14.67           H  
ATOM    634 HD13 LEU A  44      40.235  26.000 -13.792  1.00 14.67           H  
ATOM    635  CD2 LEU A  44      40.749  28.611 -14.419  1.00 14.67           C  
ATOM    636 HD21 LEU A  44      41.726  28.724 -13.948  1.00 14.67           H  
ATOM    637 HD22 LEU A  44      40.431  29.595 -14.762  1.00 14.67           H  
ATOM    638 HD23 LEU A  44      40.834  27.925 -15.261  1.00 14.67           H  
ATOM    639  N   THR A  45      35.823  28.507 -16.173  1.00 16.82           N  
ATOM    640  H   THR A  45      34.826  28.345 -16.193  1.00 16.82           H  
ATOM    641  CA  THR A  45      36.475  28.325 -17.529  1.00 16.82           C  
ATOM    642  HA  THR A  45      37.041  29.232 -17.736  1.00 16.82           H  
ATOM    643  C   THR A  45      35.601  28.075 -18.835  1.00 16.82           C  
ATOM    644  CB  THR A  45      37.459  27.131 -17.576  1.00 16.82           C  
ATOM    645  HB  THR A  45      37.411  26.659 -18.558  1.00 16.82           H  
ATOM    646  O   THR A  45      36.050  28.548 -19.877  1.00 16.82           O  
ATOM    647  CG2 THR A  45      38.912  27.567 -17.417  1.00 16.82           C  
ATOM    648 HG21 THR A  45      39.001  28.349 -16.663  1.00 16.82           H  
ATOM    649 HG22 THR A  45      39.534  26.713 -17.152  1.00 16.82           H  
ATOM    650 HG23 THR A  45      39.263  27.976 -18.364  1.00 16.82           H  
ATOM    651  OG1 THR A  45      37.135  26.117 -16.653  1.00 16.82           O  
ATOM    652  HG1 THR A  45      37.253  26.478 -15.771  1.00 16.82           H  
ATOM    653  N   PRO A  46      34.487  27.284 -18.913  1.00 15.05           N  
ATOM    654  CA  PRO A  46      34.119  26.452 -20.126  1.00 15.05           C  
ATOM    655  HA  PRO A  46      35.001  26.313 -20.750  1.00 15.05           H  
ATOM    656  C   PRO A  46      32.932  26.903 -21.066  1.00 15.05           C  
ATOM    657  CB  PRO A  46      33.748  25.111 -19.472  1.00 15.05           C  
ATOM    658  HB2 PRO A  46      33.094  24.495 -20.089  1.00 15.05           H  
ATOM    659  HB3 PRO A  46      34.655  24.565 -19.213  1.00 15.05           H  
ATOM    660  O   PRO A  46      32.134  27.726 -20.635  1.00 15.05           O  
ATOM    661  CG  PRO A  46      33.019  25.531 -18.200  1.00 15.05           C  
ATOM    662  HG2 PRO A  46      32.002  25.843 -18.439  1.00 15.05           H  
ATOM    663  HG3 PRO A  46      33.012  24.734 -17.456  1.00 15.05           H  
ATOM    664  CD  PRO A  46      33.832  26.731 -17.732  1.00 15.05           C  
ATOM    665  HD2 PRO A  46      34.575  26.378 -17.018  1.00 15.05           H  
ATOM    666  HD3 PRO A  46      33.182  27.470 -17.265  1.00 15.05           H  
ATOM    667  N   ALA A  47      32.614  26.359 -22.285  1.00 15.87           N  
ATOM    668  H   ALA A  47      31.751  26.757 -22.627  1.00 15.87           H  
ATOM    669  CA  ALA A  47      33.374  25.557 -23.302  1.00 15.87           C  
ATOM    670  HA  ALA A  47      34.287  26.107 -23.531  1.00 15.87           H  
ATOM    671  C   ALA A  47      32.737  25.178 -24.716  1.00 15.87           C  
ATOM    672  CB  ALA A  47      33.786  24.212 -22.677  1.00 15.87           C  
ATOM    673  HB1 ALA A  47      34.537  24.365 -21.902  1.00 15.87           H  
ATOM    674  HB2 ALA A  47      32.913  23.697 -22.277  1.00 15.87           H  
ATOM    675  HB3 ALA A  47      34.249  23.575 -23.430  1.00 15.87           H  
ATOM    676  O   ALA A  47      33.512  24.790 -25.582  1.00 15.87           O  
ATOM    677  N   GLU A  48      31.409  25.131 -24.997  1.00 13.56           N  
ATOM    678  H   GLU A  48      30.804  25.615 -24.349  1.00 13.56           H  
ATOM    679  CA  GLU A  48      30.813  23.872 -25.579  1.00 13.56           C  
ATOM    680  HA  GLU A  48      31.631  23.155 -25.647  1.00 13.56           H  
ATOM    681  C   GLU A  48      30.074  23.725 -26.985  1.00 13.56           C  
ATOM    682  CB  GLU A  48      29.873  23.348 -24.478  1.00 13.56           C  
ATOM    683  HB2 GLU A  48      30.162  23.763 -23.512  1.00 13.56           H  
ATOM    684  HB3 GLU A  48      28.871  23.716 -24.700  1.00 13.56           H  
ATOM    685  O   GLU A  48      30.356  22.733 -27.658  1.00 13.56           O  
ATOM    686  CG  GLU A  48      29.840  21.823 -24.299  1.00 13.56           C  
ATOM    687  HG2 GLU A  48      30.801  21.490 -23.907  1.00 13.56           H  
ATOM    688  HG3 GLU A  48      29.683  21.351 -25.269  1.00 13.56           H  
ATOM    689  CD  GLU A  48      28.711  21.389 -23.349  1.00 13.56           C  
ATOM    690  OE1 GLU A  48      28.491  20.167 -23.185  1.00 13.56           O  
ATOM    691  OE2 GLU A  48      27.872  22.229 -22.946  1.00 13.56           O  
ATOM    692  N   LYS A  49      29.051  24.523 -27.415  1.00 15.13           N  
ATOM    693  H   LYS A  49      28.930  25.406 -26.941  1.00 15.13           H  
ATOM    694  CA  LYS A  49      27.971  24.147 -28.436  1.00 15.13           C  
ATOM    695  HA  LYS A  49      28.340  23.339 -29.068  1.00 15.13           H  
ATOM    696  C   LYS A  49      27.536  25.307 -29.394  1.00 15.13           C  
ATOM    697  CB  LYS A  49      26.733  23.664 -27.649  1.00 15.13           C  
ATOM    698  HB2 LYS A  49      26.527  24.391 -26.863  1.00 15.13           H  
ATOM    699  HB3 LYS A  49      25.863  23.636 -28.304  1.00 15.13           H  
ATOM    700  O   LYS A  49      27.967  26.419 -29.124  1.00 15.13           O  
ATOM    701  CG  LYS A  49      26.897  22.266 -27.031  1.00 15.13           C  
ATOM    702  HG2 LYS A  49      26.743  21.512 -27.802  1.00 15.13           H  
ATOM    703  HG3 LYS A  49      27.907  22.151 -26.637  1.00 15.13           H  
ATOM    704  CD  LYS A  49      25.914  22.041 -25.873  1.00 15.13           C  
ATOM    705  HD2 LYS A  49      26.100  22.808 -25.121  1.00 15.13           H  
ATOM    706  HD3 LYS A  49      24.886  22.124 -26.223  1.00 15.13           H  
ATOM    707  CE  LYS A  49      26.158  20.656 -25.262  1.00 15.13           C  
ATOM    708  HE2 LYS A  49      25.566  19.902 -25.782  1.00 15.13           H  
ATOM    709  HE3 LYS A  49      27.210  20.413 -25.407  1.00 15.13           H  
ATOM    710  NZ  LYS A  49      25.900  20.643 -23.804  1.00 15.13           N  
ATOM    711  HZ1 LYS A  49      26.446  19.909 -23.375  1.00 15.13           H  
ATOM    712  HZ2 LYS A  49      24.927  20.638 -23.535  1.00 15.13           H  
ATOM    713  HZ3 LYS A  49      26.375  21.434 -23.392  1.00 15.13           H  
ATOM    714  N   GLY A  50      26.690  25.244 -30.464  1.00 17.05           N  
ATOM    715  H   GLY A  50      26.625  26.167 -30.869  1.00 17.05           H  
ATOM    716  CA  GLY A  50      25.790  24.284 -31.211  1.00 17.05           C  
ATOM    717  HA2 GLY A  50      26.390  23.521 -31.706  1.00 17.05           H  
ATOM    718  HA3 GLY A  50      25.096  23.805 -30.521  1.00 17.05           H  
ATOM    719  C   GLY A  50      24.956  25.070 -32.306  1.00 17.05           C  
ATOM    720  O   GLY A  50      25.176  26.271 -32.393  1.00 17.05           O  
ATOM    721  N   LYS A  51      23.991  24.632 -33.172  1.00 16.22           N  
ATOM    722  H   LYS A  51      23.676  25.431 -33.704  1.00 16.22           H  
ATOM    723  CA  LYS A  51      23.353  23.332 -33.582  1.00 16.22           C  
ATOM    724  HA  LYS A  51      24.131  22.573 -33.666  1.00 16.22           H  
ATOM    725  C   LYS A  51      22.575  23.299 -34.960  1.00 16.22           C  
ATOM    726  CB  LYS A  51      22.353  22.899 -32.470  1.00 16.22           C  
ATOM    727  HB2 LYS A  51      21.642  23.706 -32.290  1.00 16.22           H  
ATOM    728  HB3 LYS A  51      22.925  22.768 -31.552  1.00 16.22           H  
ATOM    729  O   LYS A  51      22.330  22.195 -35.448  1.00 16.22           O  
ATOM    730  CG  LYS A  51      21.561  21.582 -32.717  1.00 16.22           C  
ATOM    731  HG2 LYS A  51      21.397  21.103 -31.752  1.00 16.22           H  
ATOM    732  HG3 LYS A  51      22.179  20.895 -33.297  1.00 16.22           H  
ATOM    733  CD  LYS A  51      20.168  21.751 -33.385  1.00 16.22           C  
ATOM    734  HD2 LYS A  51      20.141  22.644 -34.009  1.00 16.22           H  
ATOM    735  HD3 LYS A  51      19.445  21.921 -32.587  1.00 16.22           H  
ATOM    736  CE  LYS A  51      19.694  20.528 -34.209  1.00 16.22           C  
ATOM    737  HE2 LYS A  51      20.222  19.639 -33.862  1.00 16.22           H  
ATOM    738  HE3 LYS A  51      18.633  20.375 -34.013  1.00 16.22           H  
ATOM    739  NZ  LYS A  51      19.876  20.687 -35.679  1.00 16.22           N  
ATOM    740  HZ1 LYS A  51      19.530  19.898 -36.206  1.00 16.22           H  
ATOM    741  HZ2 LYS A  51      19.325  21.452 -36.040  1.00 16.22           H  
ATOM    742  HZ3 LYS A  51      20.841  20.859 -35.925  1.00 16.22           H  
ATOM    743  N   PHE A  52      22.052  24.404 -35.526  1.00 16.03           N  
ATOM    744  H   PHE A  52      22.346  25.305 -35.177  1.00 16.03           H  
ATOM    745  CA  PHE A  52      20.869  24.413 -36.455  1.00 16.03           C  
ATOM    746  HA  PHE A  52      20.180  23.663 -36.067  1.00 16.03           H  
ATOM    747  C   PHE A  52      21.054  23.953 -37.944  1.00 16.03           C  
ATOM    748  CB  PHE A  52      20.110  25.755 -36.306  1.00 16.03           C  
ATOM    749  HB2 PHE A  52      20.726  26.471 -35.762  1.00 16.03           H  
ATOM    750  HB3 PHE A  52      19.938  26.200 -37.286  1.00 16.03           H  
ATOM    751  O   PHE A  52      22.116  23.469 -38.314  1.00 16.03           O  
ATOM    752  CG  PHE A  52      18.772  25.626 -35.587  1.00 16.03           C  
ATOM    753  CD1 PHE A  52      17.575  25.500 -36.321  1.00 16.03           C  
ATOM    754  HD1 PHE A  52      17.593  25.526 -37.401  1.00 16.03           H  
ATOM    755  CD2 PHE A  52      18.718  25.638 -34.178  1.00 16.03           C  
ATOM    756  HD2 PHE A  52      19.624  25.769 -33.604  1.00 16.03           H  
ATOM    757  CE1 PHE A  52      16.342  25.379 -35.654  1.00 16.03           C  
ATOM    758  HE1 PHE A  52      15.430  25.299 -36.227  1.00 16.03           H  
ATOM    759  CE2 PHE A  52      17.484  25.525 -33.511  1.00 16.03           C  
ATOM    760  HE2 PHE A  52      17.444  25.570 -32.433  1.00 16.03           H  
ATOM    761  CZ  PHE A  52      16.295  25.391 -34.249  1.00 16.03           C  
ATOM    762  HZ  PHE A  52      15.345  25.319 -33.741  1.00 16.03           H  
ATOM    763  N   GLU A  53      19.975  24.005 -38.751  1.00 16.48           N  
ATOM    764  H   GLU A  53      19.213  24.594 -38.446  1.00 16.48           H  
ATOM    765  CA  GLU A  53      19.691  23.310 -40.048  1.00 16.48           C  
ATOM    766  HA  GLU A  53      20.584  22.823 -40.440  1.00 16.48           H  
ATOM    767  C   GLU A  53      19.135  24.285 -41.135  1.00 16.48           C  
ATOM    768  CB  GLU A  53      18.603  22.263 -39.731  1.00 16.48           C  
ATOM    769  HB2 GLU A  53      17.870  22.709 -39.058  1.00 16.48           H  
ATOM    770  HB3 GLU A  53      18.069  21.981 -40.639  1.00 16.48           H  
ATOM    771  O   GLU A  53      18.771  25.396 -40.767  1.00 16.48           O  
ATOM    772  CG  GLU A  53      19.163  20.990 -39.095  1.00 16.48           C  
ATOM    773  HG2 GLU A  53      19.813  21.280 -38.270  1.00 16.48           H  
ATOM    774  HG3 GLU A  53      19.781  20.466 -39.824  1.00 16.48           H  
ATOM    775  CD  GLU A  53      18.078  20.045 -38.557  1.00 16.48           C  
ATOM    776  OE1 GLU A  53      18.447  19.305 -37.610  1.00 16.48           O  
ATOM    777  OE2 GLU A  53      16.910  20.121 -38.989  1.00 16.48           O  
ATOM    778  N   TYR A  54      18.964  23.995 -42.447  1.00 16.21           N  
ATOM    779  H   TYR A  54      18.534  24.763 -42.941  1.00 16.21           H  
ATOM    780  CA  TYR A  54      19.419  22.876 -43.313  1.00 16.21           C  
ATOM    781  HA  TYR A  54      20.378  22.536 -42.920  1.00 16.21           H  
ATOM    782  C   TYR A  54      19.675  23.290 -44.803  1.00 16.21           C  
ATOM    783  CB  TYR A  54      18.449  21.660 -43.297  1.00 16.21           C  
ATOM    784  HB2 TYR A  54      18.008  21.523 -44.284  1.00 16.21           H  
ATOM    785  HB3 TYR A  54      17.596  21.863 -42.649  1.00 16.21           H  
ATOM    786  O   TYR A  54      20.809  23.094 -45.239  1.00 16.21           O  
ATOM    787  CG  TYR A  54      19.042  20.300 -42.989  1.00 16.21           C  
ATOM    788  CD1 TYR A  54      20.161  19.830 -43.707  1.00 16.21           C  
ATOM    789  HD1 TYR A  54      20.633  20.456 -44.450  1.00 16.21           H  
ATOM    790  CD2 TYR A  54      18.406  19.460 -42.054  1.00 16.21           C  
ATOM    791  HD2 TYR A  54      17.528  19.800 -41.525  1.00 16.21           H  
ATOM    792  CE1 TYR A  54      20.669  18.540 -43.455  1.00 16.21           C  
ATOM    793  HE1 TYR A  54      21.531  18.174 -43.992  1.00 16.21           H  
ATOM    794  CE2 TYR A  54      18.918  18.177 -41.790  1.00 16.21           C  
ATOM    795  HE2 TYR A  54      18.435  17.558 -41.049  1.00 16.21           H  
ATOM    796  OH  TYR A  54      20.551  16.480 -42.227  1.00 16.21           O  
ATOM    797  HH  TYR A  54      20.028  16.042 -41.551  1.00 16.21           H  
ATOM    798  CZ  TYR A  54      20.054  17.717 -42.488  1.00 16.21           C  
ATOM    799  N   PRO A  55      18.682  23.747 -45.624  1.00 19.40           N  
ATOM    800  CA  PRO A  55      18.699  23.426 -47.073  1.00 19.40           C  
ATOM    801  HA  PRO A  55      19.680  23.090 -47.408  1.00 19.40           H  
ATOM    802  C   PRO A  55      18.185  24.551 -48.033  1.00 19.40           C  
ATOM    803  CB  PRO A  55      17.717  22.249 -47.049  1.00 19.40           C  
ATOM    804  HB2 PRO A  55      18.181  21.398 -46.550  1.00 19.40           H  
ATOM    805  HB3 PRO A  55      17.388  21.924 -48.036  1.00 19.40           H  
ATOM    806  O   PRO A  55      17.872  25.652 -47.586  1.00 19.40           O  
ATOM    807  CG  PRO A  55      16.564  22.798 -46.193  1.00 19.40           C  
ATOM    808  HG2 PRO A  55      15.824  23.300 -46.817  1.00 19.40           H  
ATOM    809  HG3 PRO A  55      16.092  22.001 -45.618  1.00 19.40           H  
ATOM    810  CD  PRO A  55      17.257  23.823 -45.279  1.00 19.40           C  
ATOM    811  HD2 PRO A  55      16.874  24.822 -45.489  1.00 19.40           H  
ATOM    812  HD3 PRO A  55      17.048  23.601 -44.233  1.00 19.40           H  
ATOM    813  N   PRO A  56      17.925  24.275 -49.334  1.00 16.60           N  
ATOM    814  CA  PRO A  56      18.742  23.532 -50.281  1.00 16.60           C  
ATOM    815  HA  PRO A  56      19.584  23.107 -49.734  1.00 16.60           H  
ATOM    816  C   PRO A  56      19.393  24.454 -51.364  1.00 16.60           C  
ATOM    817  CB  PRO A  56      17.884  22.340 -50.745  1.00 16.60           C  
ATOM    818  HB2 PRO A  56      18.008  22.125 -51.806  1.00 16.60           H  
ATOM    819  HB3 PRO A  56      18.173  21.450 -50.185  1.00 16.60           H  
ATOM    820  O   PRO A  56      20.515  24.862 -51.083  1.00 16.60           O  
ATOM    821  CG  PRO A  56      16.435  22.714 -50.381  1.00 16.60           C  
ATOM    822  HG2 PRO A  56      16.029  22.017 -49.648  1.00 16.60           H  
ATOM    823  HG3 PRO A  56      15.771  22.707 -51.245  1.00 16.60           H  
ATOM    824  CD  PRO A  56      16.557  24.118 -49.781  1.00 16.60           C  
ATOM    825  HD2 PRO A  56      15.857  24.223 -48.952  1.00 16.60           H  
ATOM    826  HD3 PRO A  56      16.362  24.866 -50.549  1.00 16.60           H  
ATOM    827  N   PRO A  57      18.845  24.769 -52.575  1.00 16.41           N  
ATOM    828  CA  PRO A  57      19.695  25.007 -53.753  1.00 16.41           C  
ATOM    829  HA  PRO A  57      20.724  24.772 -53.478  1.00 16.41           H  
ATOM    830  C   PRO A  57      19.788  26.453 -54.318  1.00 16.41           C  
ATOM    831  CB  PRO A  57      19.292  23.920 -54.762  1.00 16.41           C  
ATOM    832  HB2 PRO A  57      19.951  23.059 -54.647  1.00 16.41           H  
ATOM    833  HB3 PRO A  57      19.330  24.260 -55.797  1.00 16.41           H  
ATOM    834  O   PRO A  57      20.694  27.169 -53.903  1.00 16.41           O  
ATOM    835  CG  PRO A  57      17.871  23.517 -54.348  1.00 16.41           C  
ATOM    836  HG2 PRO A  57      17.151  23.657 -55.154  1.00 16.41           H  
ATOM    837  HG3 PRO A  57      17.867  22.470 -54.043  1.00 16.41           H  
ATOM    838  CD  PRO A  57      17.557  24.419 -53.146  1.00 16.41           C  
ATOM    839  HD2 PRO A  57      16.872  23.919 -52.461  1.00 16.41           H  
ATOM    840  HD3 PRO A  57      17.056  25.337 -53.452  1.00 16.41           H  
ATOM    841  N   PRO A  58      19.096  26.835 -55.417  1.00 16.52           N  
ATOM    842  CA  PRO A  58      19.804  27.159 -56.654  1.00 16.52           C  
ATOM    843  HA  PRO A  58      20.783  26.681 -56.632  1.00 16.52           H  
ATOM    844  C   PRO A  58      20.003  28.672 -56.891  1.00 16.52           C  
ATOM    845  CB  PRO A  58      18.953  26.508 -57.751  1.00 16.52           C  
ATOM    846  HB2 PRO A  58      19.088  26.968 -58.730  1.00 16.52           H  
ATOM    847  HB3 PRO A  58      19.169  25.441 -57.804  1.00 16.52           H  
ATOM    848  O   PRO A  58      19.430  29.494 -56.183  1.00 16.52           O  
ATOM    849  CG  PRO A  58      17.532  26.723 -57.241  1.00 16.52           C  
ATOM    850  HG2 PRO A  58      16.858  25.942 -57.596  1.00 16.52           H  
ATOM    851  HG3 PRO A  58      17.176  27.705 -57.554  1.00 16.52           H  
ATOM    852  CD  PRO A  58      17.674  26.698 -55.720  1.00 16.52           C  
ATOM    853  HD2 PRO A  58      17.265  25.750 -55.370  1.00 16.52           H  
ATOM    854  HD3 PRO A  58      17.116  27.523 -55.278  1.00 16.52           H  
ATOM    855  N   PRO A  59      20.793  29.054 -57.915  1.00 20.08           N  
ATOM    856  CA  PRO A  59      21.001  30.450 -58.304  1.00 20.08           C  
ATOM    857  HA  PRO A  59      20.907  31.102 -57.436  1.00 20.08           H  
ATOM    858  C   PRO A  59      19.904  30.891 -59.324  1.00 20.08           C  
ATOM    859  CB  PRO A  59      22.478  30.438 -58.733  1.00 20.08           C  
ATOM    860  HB2 PRO A  59      23.085  30.565 -57.836  1.00 20.08           H  
ATOM    861  HB3 PRO A  59      22.747  31.227 -59.435  1.00 20.08           H  
ATOM    862  O   PRO A  59      18.745  30.525 -59.156  1.00 20.08           O  
ATOM    863  CG  PRO A  59      22.752  29.041 -59.297  1.00 20.08           C  
ATOM    864  HG2 PRO A  59      22.707  29.037 -60.386  1.00 20.08           H  
ATOM    865  HG3 PRO A  59      23.729  28.685 -58.970  1.00 20.08           H  
ATOM    866  CD  PRO A  59      21.637  28.174 -58.721  1.00 20.08           C  
ATOM    867  HD2 PRO A  59      22.084  27.390 -58.110  1.00 20.08           H  
ATOM    868  HD3 PRO A  59      21.057  27.735 -59.533  1.00 20.08           H  
ATOM    869  N   PRO A  60      20.202  31.571 -60.449  1.00 19.53           N  
ATOM    870  CA  PRO A  60      20.818  32.901 -60.458  1.00 19.53           C  
ATOM    871  HA  PRO A  60      21.260  33.046 -59.473  1.00 19.53           H  
ATOM    872  C   PRO A  60      19.907  34.155 -60.657  1.00 19.53           C  
ATOM    873  CB  PRO A  60      21.996  32.835 -61.443  1.00 19.53           C  
ATOM    874  HB2 PRO A  60      21.946  33.630 -62.187  1.00 19.53           H  
ATOM    875  HB3 PRO A  60      22.939  32.939 -60.907  1.00 19.53           H  
ATOM    876  O   PRO A  60      19.891  34.960 -59.731  1.00 19.53           O  
ATOM    877  CG  PRO A  60      21.926  31.463 -62.122  1.00 19.53           C  
ATOM    878  HG2 PRO A  60      21.874  31.562 -63.207  1.00 19.53           H  
ATOM    879  HG3 PRO A  60      22.806  30.878 -61.856  1.00 19.53           H  
ATOM    880  CD  PRO A  60      20.664  30.787 -61.587  1.00 19.53           C  
ATOM    881  HD2 PRO A  60      19.897  30.739 -62.360  1.00 19.53           H  
ATOM    882  HD3 PRO A  60      20.884  29.760 -61.294  1.00 19.53           H  
ATOM    883  N   PRO A  61      19.273  34.461 -61.824  1.00 19.35           N  
ATOM    884  CA  PRO A  61      19.565  35.771 -62.434  1.00 19.35           C  
ATOM    885  HA  PRO A  61      20.215  36.343 -61.772  1.00 19.35           H  
ATOM    886  C   PRO A  61      18.404  36.733 -62.809  1.00 19.35           C  
ATOM    887  CB  PRO A  61      20.390  35.399 -63.676  1.00 19.35           C  
ATOM    888  HB2 PRO A  61      21.447  35.359 -63.413  1.00 19.35           H  
ATOM    889  HB3 PRO A  61      20.272  36.108 -64.496  1.00 19.35           H  
ATOM    890  O   PRO A  61      18.422  37.879 -62.372  1.00 19.35           O  
ATOM    891  CG  PRO A  61      19.895  34.005 -64.083  1.00 19.35           C  
ATOM    892  HG2 PRO A  61      19.325  34.038 -65.011  1.00 19.35           H  
ATOM    893  HG3 PRO A  61      20.739  33.325 -64.199  1.00 19.35           H  
ATOM    894  CD  PRO A  61      18.989  33.567 -62.931  1.00 19.35           C  
ATOM    895  HD2 PRO A  61      17.946  33.694 -63.223  1.00 19.35           H  
ATOM    896  HD3 PRO A  61      19.138  32.517 -62.680  1.00 19.35           H  
ATOM    897  N   THR A  62      17.509  36.376 -63.741  1.00 16.45           N  
ATOM    898  H   THR A  62      17.493  35.406 -64.024  1.00 16.45           H  
ATOM    899  CA  THR A  62      16.932  37.337 -64.727  1.00 16.45           C  
ATOM    900  HA  THR A  62      17.011  38.348 -64.326  1.00 16.45           H  
ATOM    901  C   THR A  62      15.404  37.128 -64.981  1.00 16.45           C  
ATOM    902  CB  THR A  62      17.822  37.278 -65.997  1.00 16.45           C  
ATOM    903  HB  THR A  62      17.291  37.665 -66.865  1.00 16.45           H  
ATOM    904  O   THR A  62      14.742  36.533 -64.137  1.00 16.45           O  
ATOM    905  CG2 THR A  62      19.069  38.159 -65.911  1.00 16.45           C  
ATOM    906 HG21 THR A  62      19.780  37.896 -66.694  1.00 16.45           H  
ATOM    907 HG22 THR A  62      19.546  38.080 -64.934  1.00 16.45           H  
ATOM    908 HG23 THR A  62      18.774  39.200 -66.044  1.00 16.45           H  
ATOM    909  OG1 THR A  62      18.208  35.960 -66.330  1.00 16.45           O  
ATOM    910  HG1 THR A  62      18.794  36.015 -67.089  1.00 16.45           H  
ATOM    911  N   PRO A  63      14.765  37.593 -66.086  1.00 17.80           N  
ATOM    912  CA  PRO A  63      14.486  39.018 -66.354  1.00 17.80           C  
ATOM    913  HA  PRO A  63      14.739  39.637 -65.493  1.00 17.80           H  
ATOM    914  C   PRO A  63      13.049  39.386 -66.826  1.00 17.80           C  
ATOM    915  CB  PRO A  63      15.412  39.337 -67.535  1.00 17.80           C  
ATOM    916  HB2 PRO A  63      16.431  39.494 -67.182  1.00 17.80           H  
ATOM    917  HB3 PRO A  63      15.105  40.218 -68.098  1.00 17.80           H  
ATOM    918  O   PRO A  63      12.818  40.553 -67.128  1.00 17.80           O  
ATOM    919  CG  PRO A  63      15.295  38.063 -68.386  1.00 17.80           C  
ATOM    920  HG2 PRO A  63      16.219  37.865 -68.928  1.00 17.80           H  
ATOM    921  HG3 PRO A  63      14.466  38.162 -69.087  1.00 17.80           H  
ATOM    922  CD  PRO A  63      14.982  36.948 -67.376  1.00 17.80           C  
ATOM    923  HD2 PRO A  63      14.085  36.404 -67.673  1.00 17.80           H  
ATOM    924  HD3 PRO A  63      15.799  36.227 -67.334  1.00 17.80           H  
ATOM    925  N   VAL A  64      12.153  38.421 -67.091  1.00 15.62           N  
ATOM    926  H   VAL A  64      12.338  37.501 -66.717  1.00 15.62           H  
ATOM    927  CA  VAL A  64      11.173  38.540 -68.208  1.00 15.62           C  
ATOM    928  HA  VAL A  64      11.743  38.980 -69.026  1.00 15.62           H  
ATOM    929  C   VAL A  64      10.004  39.526 -67.971  1.00 15.62           C  
ATOM    930  CB  VAL A  64      10.667  37.167 -68.734  1.00 15.62           C  
ATOM    931  HB  VAL A  64       9.781  36.875 -68.171  1.00 15.62           H  
ATOM    932  O   VAL A  64       9.706  39.933 -66.857  1.00 15.62           O  
ATOM    933  CG1 VAL A  64      10.313  37.217 -70.237  1.00 15.62           C  
ATOM    934 HG11 VAL A  64       9.379  37.752 -70.405  1.00 15.62           H  
ATOM    935 HG12 VAL A  64      11.121  37.675 -70.808  1.00 15.62           H  
ATOM    936 HG13 VAL A  64      10.151  36.208 -70.618  1.00 15.62           H  
ATOM    937  CG2 VAL A  64      11.688  36.029 -68.615  1.00 15.62           C  
ATOM    938 HG21 VAL A  64      11.258  35.102 -68.994  1.00 15.62           H  
ATOM    939 HG22 VAL A  64      11.938  35.853 -67.568  1.00 15.62           H  
ATOM    940 HG23 VAL A  64      12.579  36.265 -69.196  1.00 15.62           H  
ATOM    941  N   GLN A  65       9.351  39.910 -69.075  1.00 18.73           N  
ATOM    942  H   GLN A  65       9.604  39.398 -69.908  1.00 18.73           H  
ATOM    943  CA  GLN A  65       8.883  41.272 -69.348  1.00 18.73           C  
ATOM    944  HA  GLN A  65       9.246  41.947 -68.572  1.00 18.73           H  
ATOM    945  C   GLN A  65       7.357  41.489 -69.477  1.00 18.73           C  
ATOM    946  CB  GLN A  65       9.580  41.616 -70.682  1.00 18.73           C  
ATOM    947  HB2 GLN A  65       9.317  40.832 -71.391  1.00 18.73           H  
ATOM    948  HB3 GLN A  65      10.659  41.568 -70.533  1.00 18.73           H  
ATOM    949  O   GLN A  65       6.872  42.525 -69.041  1.00 18.73           O  
ATOM    950  CG  GLN A  65       9.261  42.966 -71.344  1.00 18.73           C  
ATOM    951  HG2 GLN A  65       8.184  43.120 -71.412  1.00 18.73           H  
ATOM    952  HG3 GLN A  65       9.686  43.769 -70.743  1.00 18.73           H  
ATOM    953  CD  GLN A  65       9.824  43.014 -72.766  1.00 18.73           C  
ATOM    954  NE2 GLN A  65      10.493  44.074 -73.157  1.00 18.73           N  
ATOM    955 HE21 GLN A  65      10.612  44.866 -72.541  1.00 18.73           H  
ATOM    956 HE22 GLN A  65      10.826  44.060 -74.110  1.00 18.73           H  
ATOM    957  OE1 GLN A  65       9.680  42.091 -73.553  1.00 18.73           O  
ATOM    958  N   ALA A  66       6.627  40.626 -70.200  1.00 17.44           N  
ATOM    959  H   ALA A  66       7.057  39.738 -70.418  1.00 17.44           H  
ATOM    960  CA  ALA A  66       5.692  41.157 -71.214  1.00 17.44           C  
ATOM    961  HA  ALA A  66       5.935  42.215 -71.313  1.00 17.44           H  
ATOM    962  C   ALA A  66       4.158  41.221 -70.913  1.00 17.44           C  
ATOM    963  CB  ALA A  66       6.083  40.582 -72.585  1.00 17.44           C  
ATOM    964  HB1 ALA A  66       7.125  40.819 -72.798  1.00 17.44           H  
ATOM    965  HB2 ALA A  66       5.471  41.041 -73.362  1.00 17.44           H  
ATOM    966  HB3 ALA A  66       5.960  39.499 -72.609  1.00 17.44           H  
ATOM    967  O   ALA A  66       3.683  42.294 -70.557  1.00 17.44           O  
ATOM    968  N   PRO A  67       3.319  40.212 -71.245  1.00 17.31           N  
ATOM    969  CA  PRO A  67       2.567  40.385 -72.506  1.00 17.31           C  
ATOM    970  HA  PRO A  67       2.942  41.266 -73.025  1.00 17.31           H  
ATOM    971  C   PRO A  67       1.023  40.538 -72.497  1.00 17.31           C  
ATOM    972  CB  PRO A  67       2.958  39.158 -73.338  1.00 17.31           C  
ATOM    973  HB2 PRO A  67       2.203  38.898 -74.080  1.00 17.31           H  
ATOM    974  HB3 PRO A  67       3.905  39.339 -73.845  1.00 17.31           H  
ATOM    975  O   PRO A  67       0.509  41.228 -73.370  1.00 17.31           O  
ATOM    976  CG  PRO A  67       3.140  38.057 -72.291  1.00 17.31           C  
ATOM    977  HG2 PRO A  67       3.852  37.303 -72.625  1.00 17.31           H  
ATOM    978  HG3 PRO A  67       2.179  37.596 -72.062  1.00 17.31           H  
ATOM    979  CD  PRO A  67       3.647  38.802 -71.057  1.00 17.31           C  
ATOM    980  HD2 PRO A  67       4.722  38.659 -70.953  1.00 17.31           H  
ATOM    981  HD3 PRO A  67       3.152  38.421 -70.163  1.00 17.31           H  
ATOM    982  N   LEU A  68       0.260  39.841 -71.646  1.00 16.07           N  
ATOM    983  H   LEU A  68       0.704  39.439 -70.832  1.00 16.07           H  
ATOM    984  CA  LEU A  68      -1.176  39.511 -71.872  1.00 16.07           C  
ATOM    985  HA  LEU A  68      -1.528  39.973 -72.795  1.00 16.07           H  
ATOM    986  C   LEU A  68      -2.091  40.013 -70.722  1.00 16.07           C  
ATOM    987  CB  LEU A  68      -1.266  37.968 -71.996  1.00 16.07           C  
ATOM    988  HB2 LEU A  68      -0.760  37.544 -71.128  1.00 16.07           H  
ATOM    989  HB3 LEU A  68      -2.306  37.649 -71.926  1.00 16.07           H  
ATOM    990  O   LEU A  68      -1.588  40.205 -69.621  1.00 16.07           O  
ATOM    991  CG  LEU A  68      -0.651  37.353 -73.272  1.00 16.07           C  
ATOM    992  HG  LEU A  68       0.327  37.798 -73.457  1.00 16.07           H  
ATOM    993  CD1 LEU A  68      -0.453  35.848 -73.088  1.00 16.07           C  
ATOM    994 HD11 LEU A  68       0.006  35.425 -73.982  1.00 16.07           H  
ATOM    995 HD12 LEU A  68      -1.413  35.363 -72.910  1.00 16.07           H  
ATOM    996 HD13 LEU A  68       0.206  35.663 -72.238  1.00 16.07           H  
ATOM    997  CD2 LEU A  68      -1.515  37.557 -74.516  1.00 16.07           C  
ATOM    998 HD21 LEU A  68      -2.483  37.073 -74.391  1.00 16.07           H  
ATOM    999 HD22 LEU A  68      -1.655  38.624 -74.695  1.00 16.07           H  
ATOM   1000 HD23 LEU A  68      -1.012  37.132 -75.385  1.00 16.07           H  
ATOM   1001  N   ALA A  69      -3.428  40.152 -70.829  1.00 16.89           N  
ATOM   1002  H   ALA A  69      -3.861  40.359 -69.941  1.00 16.89           H  
ATOM   1003  CA  ALA A  69      -4.318  40.340 -71.994  1.00 16.89           C  
ATOM   1004  HA  ALA A  69      -3.779  40.977 -72.696  1.00 16.89           H  
ATOM   1005  C   ALA A  69      -5.595  41.178 -71.634  1.00 16.89           C  
ATOM   1006  CB  ALA A  69      -4.576  39.025 -72.740  1.00 16.89           C  
ATOM   1007  HB1 ALA A  69      -3.689  38.765 -73.317  1.00 16.89           H  
ATOM   1008  HB2 ALA A  69      -4.797  38.222 -72.038  1.00 16.89           H  
ATOM   1009  HB3 ALA A  69      -5.393  39.155 -73.449  1.00 16.89           H  
ATOM   1010  O   ALA A  69      -5.467  42.393 -71.593  1.00 16.89           O  
ATOM   1011  N   THR A  70      -6.842  40.727 -71.366  1.00 19.01           N  
ATOM   1012  H   THR A  70      -7.470  41.501 -71.208  1.00 19.01           H  
ATOM   1013  CA  THR A  70      -7.445  39.373 -71.245  1.00 19.01           C  
ATOM   1014  HA  THR A  70      -6.880  38.686 -71.875  1.00 19.01           H  
ATOM   1015  C   THR A  70      -8.885  39.280 -71.818  1.00 19.01           C  
ATOM   1016  CB  THR A  70      -7.329  38.813 -69.814  1.00 19.01           C  
ATOM   1017  HB  THR A  70      -7.915  39.426 -69.129  1.00 19.01           H  
ATOM   1018  O   THR A  70      -8.996  38.970 -73.000  1.00 19.01           O  
ATOM   1019  CG2 THR A  70      -7.769  37.350 -69.706  1.00 19.01           C  
ATOM   1020 HG21 THR A  70      -7.575  36.980 -68.700  1.00 19.01           H  
ATOM   1021 HG22 THR A  70      -8.836  37.252 -69.907  1.00 19.01           H  
ATOM   1022 HG23 THR A  70      -7.213  36.743 -70.421  1.00 19.01           H  
ATOM   1023  OG1 THR A  70      -5.981  38.834 -69.416  1.00 19.01           O  
ATOM   1024  HG1 THR A  70      -5.928  38.622 -68.481  1.00 19.01           H  
ATOM   1025  N   LYS A  71      -9.983  39.455 -71.040  1.00 17.70           N  
ATOM   1026  H   LYS A  71      -9.845  39.793 -70.099  1.00 17.70           H  
ATOM   1027  CA  LYS A  71     -11.385  39.228 -71.512  1.00 17.70           C  
ATOM   1028  HA  LYS A  71     -11.426  39.600 -72.536  1.00 17.70           H  
ATOM   1029  C   LYS A  71     -12.534  40.017 -70.826  1.00 17.70           C  
ATOM   1030  CB  LYS A  71     -11.744  37.718 -71.566  1.00 17.70           C  
ATOM   1031  HB2 LYS A  71     -12.823  37.621 -71.444  1.00 17.70           H  
ATOM   1032  HB3 LYS A  71     -11.267  37.184 -70.744  1.00 17.70           H  
ATOM   1033  O   LYS A  71     -13.061  40.926 -71.441  1.00 17.70           O  
ATOM   1034  CG  LYS A  71     -11.429  37.028 -72.903  1.00 17.70           C  
ATOM   1035  HG2 LYS A  71     -10.355  36.867 -72.992  1.00 17.70           H  
ATOM   1036  HG3 LYS A  71     -11.765  37.666 -73.720  1.00 17.70           H  
ATOM   1037  CD  LYS A  71     -12.139  35.669 -73.012  1.00 17.70           C  
ATOM   1038  HD2 LYS A  71     -11.723  34.986 -72.272  1.00 17.70           H  
ATOM   1039  HD3 LYS A  71     -13.204  35.804 -72.820  1.00 17.70           H  
ATOM   1040  CE  LYS A  71     -11.954  35.102 -74.424  1.00 17.70           C  
ATOM   1041  HE2 LYS A  71     -10.886  34.984 -74.612  1.00 17.70           H  
ATOM   1042  HE3 LYS A  71     -12.333  35.831 -75.140  1.00 17.70           H  
ATOM   1043  NZ  LYS A  71     -12.655  33.804 -74.596  1.00 17.70           N  
ATOM   1044  HZ1 LYS A  71     -12.303  33.118 -73.943  1.00 17.70           H  
ATOM   1045  HZ2 LYS A  71     -13.647  33.919 -74.444  1.00 17.70           H  
ATOM   1046  HZ3 LYS A  71     -12.520  33.455 -75.534  1.00 17.70           H  
ATOM   1047  N   ALA A  72     -13.046  39.556 -69.674  1.00 16.82           N  
ATOM   1048  H   ALA A  72     -12.416  39.012 -69.103  1.00 16.82           H  
ATOM   1049  CA  ALA A  72     -14.438  39.055 -69.649  1.00 16.82           C  
ATOM   1050  HA  ALA A  72     -14.674  38.795 -70.681  1.00 16.82           H  
ATOM   1051  C   ALA A  72     -15.629  39.995 -69.286  1.00 16.82           C  
ATOM   1052  CB  ALA A  72     -14.445  37.709 -68.906  1.00 16.82           C  
ATOM   1053  HB1 ALA A  72     -13.744  37.014 -69.367  1.00 16.82           H  
ATOM   1054  HB2 ALA A  72     -14.156  37.857 -67.865  1.00 16.82           H  
ATOM   1055  HB3 ALA A  72     -15.441  37.270 -68.947  1.00 16.82           H  
ATOM   1056  O   ALA A  72     -16.222  40.566 -70.190  1.00 16.82           O  
ATOM   1057  N   THR A  73     -16.152  39.946 -68.048  1.00 16.62           N  
ATOM   1058  H   THR A  73     -15.524  39.623 -67.327  1.00 16.62           H  
ATOM   1059  CA  THR A  73     -17.504  39.348 -67.892  1.00 16.62           C  
ATOM   1060  HA  THR A  73     -17.645  38.714 -68.767  1.00 16.62           H  
ATOM   1061  C   THR A  73     -18.776  40.224 -67.881  1.00 16.62           C  
ATOM   1062  CB  THR A  73     -17.559  38.394 -66.679  1.00 16.62           C  
ATOM   1063  HB  THR A  73     -17.879  38.944 -65.794  1.00 16.62           H  
ATOM   1064  O   THR A  73     -19.638  39.999 -68.723  1.00 16.62           O  
ATOM   1065  CG2 THR A  73     -18.514  37.224 -66.914  1.00 16.62           C  
ATOM   1066 HG21 THR A  73     -18.554  36.593 -66.027  1.00 16.62           H  
ATOM   1067 HG22 THR A  73     -18.179  36.632 -67.766  1.00 16.62           H  
ATOM   1068 HG23 THR A  73     -19.517  37.600 -67.117  1.00 16.62           H  
ATOM   1069  OG1 THR A  73     -16.301  37.831 -66.380  1.00 16.62           O  
ATOM   1070  HG1 THR A  73     -16.413  37.297 -65.589  1.00 16.62           H  
ATOM   1071  N   ALA A  74     -19.037  41.003 -66.821  1.00 16.23           N  
ATOM   1072  H   ALA A  74     -18.268  41.326 -66.251  1.00 16.23           H  
ATOM   1073  CA  ALA A  74     -20.367  40.955 -66.174  1.00 16.23           C  
ATOM   1074  HA  ALA A  74     -20.873  40.067 -66.554  1.00 16.23           H  
ATOM   1075  C   ALA A  74     -21.356  42.117 -66.441  1.00 16.23           C  
ATOM   1076  CB  ALA A  74     -20.168  40.709 -64.671  1.00 16.23           C  
ATOM   1077  HB1 ALA A  74     -19.568  39.813 -64.506  1.00 16.23           H  
ATOM   1078  HB2 ALA A  74     -21.133  40.576 -64.182  1.00 16.23           H  
ATOM   1079  HB3 ALA A  74     -19.670  41.568 -64.222  1.00 16.23           H  
ATOM   1080  O   ALA A  74     -20.985  43.217 -66.836  1.00 16.23           O  
ATOM   1081  N   LEU A  75     -22.633  41.807 -66.176  1.00 17.33           N  
ATOM   1082  H   LEU A  75     -22.778  40.886 -65.789  1.00 17.33           H  
ATOM   1083  CA  LEU A  75     -23.856  42.623 -66.290  1.00 17.33           C  
ATOM   1084  HA  LEU A  75     -23.801  43.248 -67.182  1.00 17.33           H  
ATOM   1085  C   LEU A  75     -24.055  43.534 -65.038  1.00 17.33           C  
ATOM   1086  CB  LEU A  75     -25.022  41.616 -66.424  1.00 17.33           C  
ATOM   1087  HB2 LEU A  75     -25.283  41.284 -65.419  1.00 17.33           H  
ATOM   1088  HB3 LEU A  75     -25.866  42.160 -66.848  1.00 17.33           H  
ATOM   1089  O   LEU A  75     -23.242  43.472 -64.122  1.00 17.33           O  
ATOM   1090  CG  LEU A  75     -24.875  40.358 -67.302  1.00 17.33           C  
ATOM   1091  HG  LEU A  75     -23.961  39.818 -67.052  1.00 17.33           H  
ATOM   1092  CD1 LEU A  75     -26.051  39.416 -67.034  1.00 17.33           C  
ATOM   1093 HD11 LEU A  75     -26.989  39.918 -67.271  1.00 17.33           H  
ATOM   1094 HD12 LEU A  75     -26.059  39.117 -65.986  1.00 17.33           H  
ATOM   1095 HD13 LEU A  75     -25.958  38.525 -67.654  1.00 17.33           H  
ATOM   1096  CD2 LEU A  75     -24.863  40.712 -68.786  1.00 17.33           C  
ATOM   1097 HD21 LEU A  75     -24.767  39.806 -69.385  1.00 17.33           H  
ATOM   1098 HD22 LEU A  75     -25.784  41.228 -69.058  1.00 17.33           H  
ATOM   1099 HD23 LEU A  75     -24.017  41.365 -68.999  1.00 17.33           H  
ATOM   1100  N   ASN A  76     -25.112  44.339 -64.826  1.00 17.50           N  
ATOM   1101  H   ASN A  76     -25.086  44.742 -63.901  1.00 17.50           H  
ATOM   1102  CA  ASN A  76     -26.265  44.758 -65.657  1.00 17.50           C  
ATOM   1103  HA  ASN A  76     -25.950  44.835 -66.697  1.00 17.50           H  
ATOM   1104  C   ASN A  76     -26.847  46.136 -65.224  1.00 17.50           C  
ATOM   1105  CB  ASN A  76     -27.429  43.740 -65.510  1.00 17.50           C  
ATOM   1106  HB2 ASN A  76     -27.081  42.751 -65.211  1.00 17.50           H  
ATOM   1107  HB3 ASN A  76     -28.094  44.056 -64.706  1.00 17.50           H  
ATOM   1108  O   ASN A  76     -27.972  46.456 -65.599  1.00 17.50           O  
ATOM   1109  CG  ASN A  76     -28.235  43.608 -66.798  1.00 17.50           C  
ATOM   1110  ND2 ASN A  76     -29.543  43.567 -66.721  1.00 17.50           N  
ATOM   1111 HD21 ASN A  76     -30.002  43.794 -65.850  1.00 17.50           H  
ATOM   1112 HD22 ASN A  76     -30.035  43.561 -67.603  1.00 17.50           H  
ATOM   1113  OD1 ASN A  76     -27.699  43.497 -67.887  1.00 17.50           O  
ATOM   1114  N   ALA A  77     -26.196  46.841 -64.290  1.00 16.01           N  
ATOM   1115  H   ALA A  77     -25.219  46.648 -64.126  1.00 16.01           H  
ATOM   1116  CA  ALA A  77     -26.900  47.612 -63.256  1.00 16.01           C  
ATOM   1117  HA  ALA A  77     -27.590  46.923 -62.768  1.00 16.01           H  
ATOM   1118  C   ALA A  77     -27.755  48.796 -63.763  1.00 16.01           C  
ATOM   1119  CB  ALA A  77     -25.891  48.050 -62.187  1.00 16.01           C  
ATOM   1120  HB1 ALA A  77     -25.169  48.739 -62.623  1.00 16.01           H  
ATOM   1121  HB2 ALA A  77     -25.372  47.183 -61.777  1.00 16.01           H  
ATOM   1122  HB3 ALA A  77     -26.417  48.561 -61.381  1.00 16.01           H  
ATOM   1123  O   ALA A  77     -27.325  49.595 -64.590  1.00 16.01           O  
ATOM   1124  N   SER A  78     -28.959  48.893 -63.198  1.00 17.74           N  
ATOM   1125  H   SER A  78     -29.191  48.215 -62.485  1.00 17.74           H  
ATOM   1126  CA  SER A  78     -29.999  49.911 -63.400  1.00 17.74           C  
ATOM   1127  HA  SER A  78     -29.738  50.557 -64.238  1.00 17.74           H  
ATOM   1128  C   SER A  78     -30.123  50.779 -62.119  1.00 17.74           C  
ATOM   1129  CB  SER A  78     -31.260  49.109 -63.750  1.00 17.74           C  
ATOM   1130  HB2 SER A  78     -31.014  48.437 -64.573  1.00 17.74           H  
ATOM   1131  HB3 SER A  78     -32.051  49.762 -64.120  1.00 17.74           H  
ATOM   1132  O   SER A  78     -29.393  50.521 -61.167  1.00 17.74           O  
ATOM   1133  OG  SER A  78     -31.696  48.321 -62.651  1.00 17.74           O  
ATOM   1134  HG  SER A  78     -32.244  48.854 -62.071  1.00 17.74           H  
ATOM   1135  N   GLN A  79     -30.978  51.799 -61.950  1.00 17.22           N  
ATOM   1136  H   GLN A  79     -30.879  52.199 -61.027  1.00 17.22           H  
ATOM   1137  CA  GLN A  79     -31.874  52.550 -62.859  1.00 17.22           C  
ATOM   1138  HA  GLN A  79     -31.403  52.647 -63.837  1.00 17.22           H  
ATOM   1139  C   GLN A  79     -32.195  53.969 -62.318  1.00 17.22           C  
ATOM   1140  CB  GLN A  79     -33.249  51.848 -62.983  1.00 17.22           C  
ATOM   1141  HB2 GLN A  79     -33.926  52.222 -62.215  1.00 17.22           H  
ATOM   1142  HB3 GLN A  79     -33.172  50.776 -62.802  1.00 17.22           H  
ATOM   1143  O   GLN A  79     -32.468  54.872 -63.102  1.00 17.22           O  
ATOM   1144  CG  GLN A  79     -33.892  52.114 -64.355  1.00 17.22           C  
ATOM   1145  HG2 GLN A  79     -33.260  51.700 -65.140  1.00 17.22           H  
ATOM   1146  HG3 GLN A  79     -33.963  53.191 -64.509  1.00 17.22           H  
ATOM   1147  CD  GLN A  79     -35.292  51.523 -64.499  1.00 17.22           C  
ATOM   1148  NE2 GLN A  79     -36.063  51.969 -65.466  1.00 17.22           N  
ATOM   1149 HE21 GLN A  79     -35.785  52.780 -65.999  1.00 17.22           H  
ATOM   1150 HE22 GLN A  79     -37.005  51.606 -65.456  1.00 17.22           H  
ATOM   1151  OE1 GLN A  79     -35.716  50.628 -63.792  1.00 17.22           O  
ATOM   1152  N   GLU A  80     -32.246  54.095 -60.989  1.00 16.21           N  
ATOM   1153  H   GLU A  80     -31.940  53.303 -60.442  1.00 16.21           H  
ATOM   1154  CA  GLU A  80     -33.001  55.065 -60.171  1.00 16.21           C  
ATOM   1155  HA  GLU A  80     -33.893  55.392 -60.705  1.00 16.21           H  
ATOM   1156  C   GLU A  80     -32.201  56.328 -59.763  1.00 16.21           C  
ATOM   1157  CB  GLU A  80     -33.411  54.260 -58.911  1.00 16.21           C  
ATOM   1158  HB2 GLU A  80     -33.707  54.924 -58.098  1.00 16.21           H  
ATOM   1159  HB3 GLU A  80     -32.539  53.709 -58.559  1.00 16.21           H  
ATOM   1160  O   GLU A  80     -30.973  56.310 -59.838  1.00 16.21           O  
ATOM   1161  CG  GLU A  80     -34.559  53.270 -59.204  1.00 16.21           C  
ATOM   1162  HG2 GLU A  80     -34.290  52.672 -60.075  1.00 16.21           H  
ATOM   1163  HG3 GLU A  80     -35.454  53.836 -59.462  1.00 16.21           H  
ATOM   1164  CD  GLU A  80     -34.876  52.290 -58.061  1.00 16.21           C  
ATOM   1165  OE1 GLU A  80     -35.926  51.617 -58.170  1.00 16.21           O  
ATOM   1166  OE2 GLU A  80     -34.026  52.122 -57.157  1.00 16.21           O  
ATOM   1167  N   HIS A  81     -32.794  57.429 -59.265  1.00 16.67           N  
ATOM   1168  H   HIS A  81     -32.133  58.107 -58.913  1.00 16.67           H  
ATOM   1169  CA  HIS A  81     -34.173  57.957 -59.423  1.00 16.67           C  
ATOM   1170  HA  HIS A  81     -34.444  57.928 -60.479  1.00 16.67           H  
ATOM   1171  C   HIS A  81     -34.277  59.440 -58.977  1.00 16.67           C  
ATOM   1172  CB  HIS A  81     -35.218  57.133 -58.634  1.00 16.67           C  
ATOM   1173  HB2 HIS A  81     -35.246  56.117 -59.028  1.00 16.67           H  
ATOM   1174  HB3 HIS A  81     -34.936  57.091 -57.582  1.00 16.67           H  
ATOM   1175  O   HIS A  81     -34.779  60.250 -59.749  1.00 16.67           O  
ATOM   1176  CG  HIS A  81     -36.641  57.628 -58.739  1.00 16.67           C  
ATOM   1177  CD2 HIS A  81     -37.606  57.181 -59.601  1.00 16.67           C  
ATOM   1178  HD2 HIS A  81     -37.471  56.420 -60.355  1.00 16.67           H  
ATOM   1179  ND1 HIS A  81     -37.241  58.552 -57.922  1.00 16.67           N  
ATOM   1180  HD1 HIS A  81     -36.843  58.913 -57.067  1.00 16.67           H  
ATOM   1181  CE1 HIS A  81     -38.516  58.696 -58.308  1.00 16.67           C  
ATOM   1182  HE1 HIS A  81     -39.224  59.354 -57.826  1.00 16.67           H  
ATOM   1183  NE2 HIS A  81     -38.799  57.863 -59.330  1.00 16.67           N  
ATOM   1184  N   ASP A  82     -33.806  59.764 -57.762  1.00 16.50           N  
ATOM   1185  H   ASP A  82     -33.354  59.019 -57.252  1.00 16.50           H  
ATOM   1186  CA  ASP A  82     -34.410  60.792 -56.877  1.00 16.50           C  
ATOM   1187  HA  ASP A  82     -35.487  60.765 -57.042  1.00 16.50           H  
ATOM   1188  C   ASP A  82     -34.031  62.293 -57.064  1.00 16.50           C  
ATOM   1189  CB  ASP A  82     -34.185  60.339 -55.413  1.00 16.50           C  
ATOM   1190  HB2 ASP A  82     -34.626  61.057 -54.722  1.00 16.50           H  
ATOM   1191  HB3 ASP A  82     -33.113  60.307 -55.218  1.00 16.50           H  
ATOM   1192  O   ASP A  82     -33.238  62.678 -57.925  1.00 16.50           O  
ATOM   1193  CG  ASP A  82     -34.808  58.978 -55.087  1.00 16.50           C  
ATOM   1194  OD1 ASP A  82     -35.949  58.727 -55.533  1.00 16.50           O  
ATOM   1195  OD2 ASP A  82     -34.115  58.169 -54.430  1.00 16.50           O  
ATOM   1196  N   ASP A  83     -34.665  63.111 -56.208  1.00 17.82           N  
ATOM   1197  H   ASP A  83     -35.233  62.619 -55.533  1.00 17.82           H  
ATOM   1198  CA  ASP A  83     -35.006  64.552 -56.271  1.00 17.82           C  
ATOM   1199  HA  ASP A  83     -35.106  64.843 -57.317  1.00 17.82           H  
ATOM   1200  C   ASP A  83     -33.948  65.504 -55.591  1.00 17.82           C  
ATOM   1201  CB  ASP A  83     -36.404  64.623 -55.615  1.00 17.82           C  
ATOM   1202  HB2 ASP A  83     -36.251  64.598 -54.536  1.00 17.82           H  
ATOM   1203  HB3 ASP A  83     -36.893  65.555 -55.901  1.00 17.82           H  
ATOM   1204  O   ASP A  83     -32.816  65.078 -55.363  1.00 17.82           O  
ATOM   1205  CG  ASP A  83     -37.357  63.457 -55.928  1.00 17.82           C  
ATOM   1206  OD1 ASP A  83     -37.913  63.411 -57.048  1.00 17.82           O  
ATOM   1207  OD2 ASP A  83     -37.491  62.588 -55.033  1.00 17.82           O  
ATOM   1208  N   ASP A  84     -34.131  66.795 -55.214  1.00 16.97           N  
ATOM   1209  H   ASP A  84     -33.283  67.179 -54.821  1.00 16.97           H  
ATOM   1210  CA  ASP A  84     -35.257  67.769 -55.294  1.00 16.97           C  
ATOM   1211  HA  ASP A  84     -35.786  67.590 -56.230  1.00 16.97           H  
ATOM   1212  C   ASP A  84     -34.784  69.272 -55.309  1.00 16.97           C  
ATOM   1213  CB  ASP A  84     -36.255  67.552 -54.115  1.00 16.97           C  
ATOM   1214  HB2 ASP A  84     -36.263  66.508 -53.805  1.00 16.97           H  
ATOM   1215  HB3 ASP A  84     -35.924  68.071 -53.215  1.00 16.97           H  
ATOM   1216  O   ASP A  84     -34.645  69.895 -56.363  1.00 16.97           O  
ATOM   1217  CG  ASP A  84     -37.704  67.968 -54.420  1.00 16.97           C  
ATOM   1218  OD1 ASP A  84     -37.965  68.481 -55.532  1.00 16.97           O  
ATOM   1219  OD2 ASP A  84     -38.546  67.786 -53.511  1.00 16.97           O  
ATOM   1220  N   GLU A  85     -34.514  69.860 -54.128  1.00 17.84           N  
ATOM   1221  H   GLU A  85     -34.606  69.246 -53.331  1.00 17.84           H  
ATOM   1222  CA  GLU A  85     -34.343  71.300 -53.784  1.00 17.84           C  
ATOM   1223  HA  GLU A  85     -34.956  71.910 -54.448  1.00 17.84           H  
ATOM   1224  C   GLU A  85     -32.873  71.823 -53.859  1.00 17.84           C  
ATOM   1225  CB  GLU A  85     -34.849  71.435 -52.325  1.00 17.84           C  
ATOM   1226  HB2 GLU A  85     -34.478  70.596 -51.735  1.00 17.84           H  
ATOM   1227  HB3 GLU A  85     -34.409  72.325 -51.875  1.00 17.84           H  
ATOM   1228  O   GLU A  85     -31.951  71.021 -53.979  1.00 17.84           O  
ATOM   1229  CG  GLU A  85     -36.379  71.517 -52.163  1.00 17.84           C  
ATOM   1230  HG2 GLU A  85     -36.802  70.518 -52.271  1.00 17.84           H  
ATOM   1231  HG3 GLU A  85     -36.773  72.141 -52.966  1.00 17.84           H  
ATOM   1232  CD  GLU A  85     -36.810  72.127 -50.809  1.00 17.84           C  
ATOM   1233  OE1 GLU A  85     -37.910  72.728 -50.760  1.00 17.84           O  
ATOM   1234  OE2 GLU A  85     -36.021  72.070 -49.835  1.00 17.84           O  
ATOM   1235  N   ALA A  86     -32.468  73.100 -53.656  1.00 16.81           N  
ATOM   1236  H   ALA A  86     -31.475  73.090 -53.473  1.00 16.81           H  
ATOM   1237  CA  ALA A  86     -32.970  74.502 -53.763  1.00 16.81           C  
ATOM   1238  HA  ALA A  86     -33.172  74.746 -54.806  1.00 16.81           H  
ATOM   1239  C   ALA A  86     -31.822  75.436 -53.218  1.00 16.81           C  
ATOM   1240  CB  ALA A  86     -34.237  74.712 -52.917  1.00 16.81           C  
ATOM   1241  HB1 ALA A  86     -34.036  74.461 -51.876  1.00 16.81           H  
ATOM   1242  HB2 ALA A  86     -35.049  74.094 -53.300  1.00 16.81           H  
ATOM   1243  HB3 ALA A  86     -34.560  75.752 -52.951  1.00 16.81           H  
ATOM   1244  O   ALA A  86     -30.878  74.930 -52.618  1.00 16.81           O  
ATOM   1245  N   ASN A  87     -31.768  76.782 -53.263  1.00 18.52           N  
ATOM   1246  H   ASN A  87     -31.029  77.095 -52.650  1.00 18.52           H  
ATOM   1247  CA  ASN A  87     -32.036  77.732 -54.359  1.00 18.52           C  
ATOM   1248  HA  ASN A  87     -31.788  77.251 -55.305  1.00 18.52           H  
ATOM   1249  C   ASN A  87     -31.146  79.022 -54.271  1.00 18.52           C  
ATOM   1250  CB  ASN A  87     -33.533  78.108 -54.391  1.00 18.52           C  
ATOM   1251  HB2 ASN A  87     -33.814  78.571 -53.445  1.00 18.52           H  
ATOM   1252  HB3 ASN A  87     -34.130  77.207 -54.533  1.00 18.52           H  
ATOM   1253  O   ASN A  87     -30.468  79.354 -55.235  1.00 18.52           O  
ATOM   1254  CG  ASN A  87     -33.893  79.048 -55.534  1.00 18.52           C  
ATOM   1255  ND2 ASN A  87     -34.975  79.779 -55.412  1.00 18.52           N  
ATOM   1256 HD21 ASN A  87     -35.574  79.684 -54.604  1.00 18.52           H  
ATOM   1257 HD22 ASN A  87     -35.183  80.374 -56.201  1.00 18.52           H  
ATOM   1258  OD1 ASN A  87     -33.247  79.125 -56.560  1.00 18.52           O  
ATOM   1259  N   SER A  88     -31.163  79.772 -53.152  1.00 16.70           N  
ATOM   1260  H   SER A  88     -31.610  79.372 -52.340  1.00 16.70           H  
ATOM   1261  CA  SER A  88     -30.948  81.254 -53.130  1.00 16.70           C  
ATOM   1262  HA  SER A  88     -31.017  81.610 -54.158  1.00 16.70           H  
ATOM   1263  C   SER A  88     -29.572  81.774 -52.609  1.00 16.70           C  
ATOM   1264  CB  SER A  88     -32.149  81.855 -52.384  1.00 16.70           C  
ATOM   1265  HB2 SER A  88     -33.058  81.455 -52.832  1.00 16.70           H  
ATOM   1266  HB3 SER A  88     -32.117  81.528 -51.344  1.00 16.70           H  
ATOM   1267  O   SER A  88     -28.768  81.006 -52.092  1.00 16.70           O  
ATOM   1268  OG  SER A  88     -32.249  83.262 -52.405  1.00 16.70           O  
ATOM   1269  HG  SER A  88     -31.970  83.622 -53.250  1.00 16.70           H  
ATOM   1270  N   GLU A  89     -29.271  83.075 -52.789  1.00 18.90           N  
ATOM   1271  H   GLU A  89     -30.028  83.632 -53.160  1.00 18.90           H  
ATOM   1272  CA  GLU A  89     -27.899  83.593 -53.036  1.00 18.90           C  
ATOM   1273  HA  GLU A  89     -27.372  82.707 -53.389  1.00 18.90           H  
ATOM   1274  C   GLU A  89     -27.012  84.029 -51.823  1.00 18.90           C  
ATOM   1275  CB  GLU A  89     -27.804  84.543 -54.257  1.00 18.90           C  
ATOM   1276  HB2 GLU A  89     -26.886  84.287 -54.786  1.00 18.90           H  
ATOM   1277  HB3 GLU A  89     -27.680  85.573 -53.924  1.00 18.90           H  
ATOM   1278  O   GLU A  89     -26.108  83.281 -51.469  1.00 18.90           O  
ATOM   1279  CG  GLU A  89     -28.948  84.516 -55.289  1.00 18.90           C  
ATOM   1280  HG2 GLU A  89     -28.638  85.085 -56.165  1.00 18.90           H  
ATOM   1281  HG3 GLU A  89     -29.124  83.492 -55.615  1.00 18.90           H  
ATOM   1282  CD  GLU A  89     -30.225  85.141 -54.714  1.00 18.90           C  
ATOM   1283  OE1 GLU A  89     -30.209  86.355 -54.417  1.00 18.90           O  
ATOM   1284  OE2 GLU A  89     -31.178  84.370 -54.453  1.00 18.90           O  
ATOM   1285  N   LYS A  90     -27.078  85.171 -51.101  1.00 16.22           N  
ATOM   1286  H   LYS A  90     -26.430  85.104 -50.330  1.00 16.22           H  
ATOM   1287  CA  LYS A  90     -27.832  86.452 -51.198  1.00 16.22           C  
ATOM   1288  HA  LYS A  90     -27.961  86.731 -52.244  1.00 16.22           H  
ATOM   1289  C   LYS A  90     -27.120  87.665 -50.514  1.00 16.22           C  
ATOM   1290  CB  LYS A  90     -29.240  86.199 -50.596  1.00 16.22           C  
ATOM   1291  HB2 LYS A  90     -29.612  85.271 -51.032  1.00 16.22           H  
ATOM   1292  HB3 LYS A  90     -29.134  86.012 -49.527  1.00 16.22           H  
ATOM   1293  O   LYS A  90     -27.657  88.767 -50.568  1.00 16.22           O  
ATOM   1294  CG  LYS A  90     -30.353  87.254 -50.824  1.00 16.22           C  
ATOM   1295  HG2 LYS A  90     -30.253  87.703 -51.812  1.00 16.22           H  
ATOM   1296  HG3 LYS A  90     -31.303  86.719 -50.818  1.00 16.22           H  
ATOM   1297  CD  LYS A  90     -30.449  88.331 -49.722  1.00 16.22           C  
ATOM   1298  HD2 LYS A  90     -31.416  88.250 -49.227  1.00 16.22           H  
ATOM   1299  HD3 LYS A  90     -29.686  88.117 -48.974  1.00 16.22           H  
ATOM   1300  CE  LYS A  90     -30.276  89.776 -50.221  1.00 16.22           C  
ATOM   1301  HE2 LYS A  90     -29.812  89.736 -51.206  1.00 16.22           H  
ATOM   1302  HE3 LYS A  90     -31.252  90.250 -50.333  1.00 16.22           H  
ATOM   1303  NZ  LYS A  90     -29.385  90.544 -49.309  1.00 16.22           N  
ATOM   1304  HZ1 LYS A  90     -28.492  90.073 -49.318  1.00 16.22           H  
ATOM   1305  HZ2 LYS A  90     -29.722  90.565 -48.356  1.00 16.22           H  
ATOM   1306  HZ3 LYS A  90     -29.219  91.489 -49.625  1.00 16.22           H  
ATOM   1307  N   TRP A  91     -25.983  87.540 -49.805  1.00 14.15           N  
ATOM   1308  H   TRP A  91     -25.452  86.683 -49.875  1.00 14.15           H  
ATOM   1309  CA  TRP A  91     -25.547  88.558 -48.801  1.00 14.15           C  
ATOM   1310  HA  TRP A  91     -26.304  89.342 -48.778  1.00 14.15           H  
ATOM   1311  C   TRP A  91     -24.278  89.395 -49.090  1.00 14.15           C  
ATOM   1312  CB  TRP A  91     -25.607  87.949 -47.393  1.00 14.15           C  
ATOM   1313  HB2 TRP A  91     -25.062  88.579 -46.690  1.00 14.15           H  
ATOM   1314  HB3 TRP A  91     -25.124  86.972 -47.403  1.00 14.15           H  
ATOM   1315  O   TRP A  91     -23.591  89.194 -50.083  1.00 14.15           O  
ATOM   1316  CG  TRP A  91     -27.012  87.820 -46.879  1.00 14.15           C  
ATOM   1317  CD1 TRP A  91     -27.720  86.671 -46.808  1.00 14.15           C  
ATOM   1318  HD1 TRP A  91     -27.344  85.697 -47.086  1.00 14.15           H  
ATOM   1319  CD2 TRP A  91     -27.918  88.874 -46.411  1.00 14.15           C  
ATOM   1320  CE2 TRP A  91     -29.177  88.277 -46.095  1.00 14.15           C  
ATOM   1321  CE3 TRP A  91     -27.817  90.273 -46.232  1.00 14.15           C  
ATOM   1322  HE3 TRP A  91     -26.873  90.768 -46.407  1.00 14.15           H  
ATOM   1323  NE1 TRP A  91     -28.993  86.935 -46.344  1.00 14.15           N  
ATOM   1324  HE1 TRP A  91     -29.688  86.215 -46.203  1.00 14.15           H  
ATOM   1325  CH2 TRP A  91     -30.143  90.416 -45.494  1.00 14.15           C  
ATOM   1326  HH2 TRP A  91     -30.972  91.008 -45.135  1.00 14.15           H  
ATOM   1327  CZ2 TRP A  91     -30.277  89.025 -45.646  1.00 14.15           C  
ATOM   1328  HZ2 TRP A  91     -31.207  88.533 -45.404  1.00 14.15           H  
ATOM   1329  CZ3 TRP A  91     -28.914  91.035 -45.786  1.00 14.15           C  
ATOM   1330  HZ3 TRP A  91     -28.796  92.099 -45.645  1.00 14.15           H  
ATOM   1331  N   GLU A  92     -24.090  90.430 -48.259  1.00 17.28           N  
ATOM   1332  H   GLU A  92     -24.587  90.404 -47.380  1.00 17.28           H  
ATOM   1333  CA  GLU A  92     -23.477  91.736 -48.580  1.00 17.28           C  
ATOM   1334  HA  GLU A  92     -23.638  91.940 -49.638  1.00 17.28           H  
ATOM   1335  C   GLU A  92     -21.954  91.843 -48.346  1.00 17.28           C  
ATOM   1336  CB  GLU A  92     -24.221  92.818 -47.760  1.00 17.28           C  
ATOM   1337  HB2 GLU A  92     -24.180  92.534 -46.709  1.00 17.28           H  
ATOM   1338  HB3 GLU A  92     -23.722  93.781 -47.875  1.00 17.28           H  
ATOM   1339  O   GLU A  92     -21.337  90.977 -47.730  1.00 17.28           O  
ATOM   1340  CG  GLU A  92     -25.687  92.995 -48.199  1.00 17.28           C  
ATOM   1341  HG2 GLU A  92     -26.169  92.020 -48.270  1.00 17.28           H  
ATOM   1342  HG3 GLU A  92     -25.692  93.429 -49.199  1.00 17.28           H  
ATOM   1343  CD  GLU A  92     -26.532  93.870 -47.257  1.00 17.28           C  
ATOM   1344  OE1 GLU A  92     -27.619  94.286 -47.717  1.00 17.28           O  
ATOM   1345  OE2 GLU A  92     -26.154  94.033 -46.076  1.00 17.28           O  
ATOM   1346  N   ASP A  93     -21.375  92.958 -48.812  1.00 19.84           N  
ATOM   1347  H   ASP A  93     -21.972  93.623 -49.282  1.00 19.84           H  
ATOM   1348  CA  ASP A  93     -19.933  93.254 -48.898  1.00 19.84           C  
ATOM   1349  HA  ASP A  93     -19.354  92.437 -48.468  1.00 19.84           H  
ATOM   1350  C   ASP A  93     -19.557  94.560 -48.137  1.00 19.84           C  
ATOM   1351  CB  ASP A  93     -19.612  93.322 -50.410  1.00 19.84           C  
ATOM   1352  HB2 ASP A  93     -20.275  94.047 -50.882  1.00 19.84           H  
ATOM   1353  HB3 ASP A  93     -19.825  92.349 -50.851  1.00 19.84           H  
ATOM   1354  O   ASP A  93     -19.286  95.583 -48.766  1.00 19.84           O  
ATOM   1355  CG  ASP A  93     -18.158  93.681 -50.739  1.00 19.84           C  
ATOM   1356  OD1 ASP A  93     -17.264  93.066 -50.117  1.00 19.84           O  
ATOM   1357  OD2 ASP A  93     -17.955  94.542 -51.626  1.00 19.84           O  
ATOM   1358  N   PRO A  94     -19.626  94.639 -46.785  1.00 16.56           N  
ATOM   1359  CA  PRO A  94     -19.616  95.931 -46.081  1.00 16.56           C  
ATOM   1360  HA  PRO A  94     -20.276  96.606 -46.626  1.00 16.56           H  
ATOM   1361  C   PRO A  94     -18.213  96.570 -46.025  1.00 16.56           C  
ATOM   1362  CB  PRO A  94     -20.258  95.674 -44.704  1.00 16.56           C  
ATOM   1363  HB2 PRO A  94     -19.503  95.564 -43.926  1.00 16.56           H  
ATOM   1364  HB3 PRO A  94     -20.958  96.465 -44.436  1.00 16.56           H  
ATOM   1365  O   PRO A  94     -17.454  96.371 -45.081  1.00 16.56           O  
ATOM   1366  CG  PRO A  94     -20.976  94.337 -44.886  1.00 16.56           C  
ATOM   1367  HG2 PRO A  94     -21.941  94.496 -45.369  1.00 16.56           H  
ATOM   1368  HG3 PRO A  94     -21.092  93.801 -43.945  1.00 16.56           H  
ATOM   1369  CD  PRO A  94     -20.042  93.610 -45.847  1.00 16.56           C  
ATOM   1370  HD2 PRO A  94     -19.169  93.238 -45.310  1.00 16.56           H  
ATOM   1371  HD3 PRO A  94     -20.565  92.779 -46.319  1.00 16.56           H  
ATOM   1372  N   CYS A  95     -17.883  97.381 -47.032  1.00 18.49           N  
ATOM   1373  H   CYS A  95     -18.559  97.408 -47.782  1.00 18.49           H  
ATOM   1374  CA  CYS A  95     -16.517  97.754 -47.448  1.00 18.49           C  
ATOM   1375  HA  CYS A  95     -15.976  96.833 -47.665  1.00 18.49           H  
ATOM   1376  C   CYS A  95     -15.639  98.566 -46.461  1.00 18.49           C  
ATOM   1377  CB  CYS A  95     -16.611  98.582 -48.752  1.00 18.49           C  
ATOM   1378  HB2 CYS A  95     -16.630  99.642 -48.497  1.00 18.49           H  
ATOM   1379  HB3 CYS A  95     -15.706  98.407 -49.334  1.00 18.49           H  
ATOM   1380  O   CYS A  95     -14.576  99.046 -46.850  1.00 18.49           O  
ATOM   1381  SG  CYS A  95     -18.060  98.248 -49.802  1.00 18.49           S  
ATOM   1382  HG  CYS A  95     -17.995  96.913 -49.826  1.00 18.49           H  
ATOM   1383  N   ALA A  96     -16.131  98.892 -45.267  1.00 16.42           N  
ATOM   1384  H   ALA A  96     -16.889  98.314 -44.931  1.00 16.42           H  
ATOM   1385  CA  ALA A  96     -16.011 100.257 -44.745  1.00 16.42           C  
ATOM   1386  HA  ALA A  96     -15.442 100.850 -45.462  1.00 16.42           H  
ATOM   1387  C   ALA A  96     -15.207 100.376 -43.405  1.00 16.42           C  
ATOM   1388  CB  ALA A  96     -17.456 100.786 -44.806  1.00 16.42           C  
ATOM   1389  HB1 ALA A  96     -18.074 100.327 -44.034  1.00 16.42           H  
ATOM   1390  HB2 ALA A  96     -17.890 100.538 -45.775  1.00 16.42           H  
ATOM   1391  HB3 ALA A  96     -17.474 101.874 -44.737  1.00 16.42           H  
ATOM   1392  O   ALA A  96     -14.360  99.535 -43.124  1.00 16.42           O  
ATOM   1393  N   PRO A  97     -15.369 101.436 -42.581  1.00 17.53           N  
ATOM   1394  CA  PRO A  97     -14.876 102.761 -42.971  1.00 17.53           C  
ATOM   1395  HA  PRO A  97     -14.491 102.658 -43.986  1.00 17.53           H  
ATOM   1396  C   PRO A  97     -13.658 103.366 -42.194  1.00 17.53           C  
ATOM   1397  CB  PRO A  97     -16.121 103.644 -43.112  1.00 17.53           C  
ATOM   1398  HB2 PRO A  97     -16.432 103.650 -44.157  1.00 17.53           H  
ATOM   1399  HB3 PRO A  97     -15.934 104.682 -42.841  1.00 17.53           H  
ATOM   1400  O   PRO A  97     -12.569 103.293 -42.752  1.00 17.53           O  
ATOM   1401  CG  PRO A  97     -17.207 102.964 -42.256  1.00 17.53           C  
ATOM   1402  HG2 PRO A  97     -18.122 102.832 -42.834  1.00 17.53           H  
ATOM   1403  HG3 PRO A  97     -17.451 103.550 -41.370  1.00 17.53           H  
ATOM   1404  CD  PRO A  97     -16.619 101.604 -41.853  1.00 17.53           C  
ATOM   1405  HD2 PRO A  97     -16.420 101.574 -40.782  1.00 17.53           H  
ATOM   1406  HD3 PRO A  97     -17.323 100.802 -42.075  1.00 17.53           H  
ATOM   1407  N   PRO A  98     -13.763 104.092 -41.043  1.00 18.43           N  
ATOM   1408  CA  PRO A  98     -13.164 105.439 -41.004  1.00 18.43           C  
ATOM   1409  HA  PRO A  98     -12.646 105.609 -41.948  1.00 18.43           H  
ATOM   1410  C   PRO A  98     -12.052 105.729 -39.933  1.00 18.43           C  
ATOM   1411  CB  PRO A  98     -14.403 106.346 -41.056  1.00 18.43           C  
ATOM   1412  HB2 PRO A  98     -14.689 106.467 -42.101  1.00 18.43           H  
ATOM   1413  HB3 PRO A  98     -14.233 107.345 -40.655  1.00 18.43           H  
ATOM   1414  O   PRO A  98     -10.933 105.272 -40.130  1.00 18.43           O  
ATOM   1415  CG  PRO A  98     -15.515 105.560 -40.336  1.00 18.43           C  
ATOM   1416  HG2 PRO A  98     -15.814 106.014 -39.391  1.00 18.43           H  
ATOM   1417  HG3 PRO A  98     -16.408 105.520 -40.959  1.00 18.43           H  
ATOM   1418  CD  PRO A  98     -14.891 104.168 -40.131  1.00 18.43           C  
ATOM   1419  HD2 PRO A  98     -15.616 103.368 -40.278  1.00 18.43           H  
ATOM   1420  HD3 PRO A  98     -14.514 104.076 -39.113  1.00 18.43           H  
ATOM   1421  N   PRO A  99     -12.209 106.600 -38.901  1.00 18.51           N  
ATOM   1422  CA  PRO A  99     -11.600 107.941 -39.003  1.00 18.51           C  
ATOM   1423  HA  PRO A  99     -11.199 108.047 -40.011  1.00 18.51           H  
ATOM   1424  C   PRO A  99     -10.465 108.467 -38.062  1.00 18.51           C  
ATOM   1425  CB  PRO A  99     -12.802 108.898 -38.885  1.00 18.51           C  
ATOM   1426  HB2 PRO A  99     -12.549 109.807 -38.339  1.00 18.51           H  
ATOM   1427  HB3 PRO A  99     -13.138 109.177 -39.883  1.00 18.51           H  
ATOM   1428  O   PRO A  99      -9.832 109.429 -38.494  1.00 18.51           O  
ATOM   1429  CG  PRO A  99     -13.916 108.128 -38.163  1.00 18.51           C  
ATOM   1430  HG2 PRO A  99     -14.114 108.537 -37.172  1.00 18.51           H  
ATOM   1431  HG3 PRO A  99     -14.842 108.165 -38.737  1.00 18.51           H  
ATOM   1432  CD  PRO A  99     -13.386 106.700 -38.054  1.00 18.51           C  
ATOM   1433  HD2 PRO A  99     -14.142 105.951 -38.292  1.00 18.51           H  
ATOM   1434  HD3 PRO A  99     -13.115 106.498 -37.018  1.00 18.51           H  
ATOM   1435  N   PRO A 100     -10.257 108.080 -36.779  1.00 18.17           N  
ATOM   1436  CA  PRO A 100     -10.323 109.114 -35.717  1.00 18.17           C  
ATOM   1437  HA  PRO A 100     -10.336 110.123 -36.129  1.00 18.17           H  
ATOM   1438  C   PRO A 100      -9.206 109.020 -34.624  1.00 18.17           C  
ATOM   1439  CB  PRO A 100     -11.704 108.752 -35.163  1.00 18.17           C  
ATOM   1440  HB2 PRO A 100     -12.466 109.021 -35.894  1.00 18.17           H  
ATOM   1441  HB3 PRO A 100     -11.966 109.225 -34.217  1.00 18.17           H  
ATOM   1442  O   PRO A 100      -8.291 108.216 -34.766  1.00 18.17           O  
ATOM   1443  CG  PRO A 100     -11.619 107.232 -35.010  1.00 18.17           C  
ATOM   1444  HG2 PRO A 100     -12.600 106.763 -35.082  1.00 18.17           H  
ATOM   1445  HG3 PRO A 100     -11.173 106.969 -34.050  1.00 18.17           H  
ATOM   1446  CD  PRO A 100     -10.657 106.830 -36.136  1.00 18.17           C  
ATOM   1447  HD2 PRO A 100      -9.775 106.361 -35.701  1.00 18.17           H  
ATOM   1448  HD3 PRO A 100     -11.095 106.101 -36.818  1.00 18.17           H  
ATOM   1449  N   PRO A 101      -9.324 109.668 -33.436  1.00 18.60           N  
ATOM   1450  CA  PRO A 101      -9.611 111.076 -33.149  1.00 18.60           C  
ATOM   1451  HA  PRO A 101      -9.690 111.618 -34.092  1.00 18.60           H  
ATOM   1452  C   PRO A 101      -8.410 111.740 -32.370  1.00 18.60           C  
ATOM   1453  CB  PRO A 101     -11.011 111.035 -32.520  1.00 18.60           C  
ATOM   1454  HB2 PRO A 101     -11.250 111.896 -31.896  1.00 18.60           H  
ATOM   1455  HB3 PRO A 101     -11.751 111.065 -33.320  1.00 18.60           H  
ATOM   1456  O   PRO A 101      -7.362 111.819 -33.001  1.00 18.60           O  
ATOM   1457  CG  PRO A 101     -11.059 109.662 -31.803  1.00 18.60           C  
ATOM   1458  HG2 PRO A 101     -11.947 109.103 -32.099  1.00 18.60           H  
ATOM   1459  HG3 PRO A 101     -11.071 109.745 -30.716  1.00 18.60           H  
ATOM   1460  CD  PRO A 101      -9.780 108.944 -32.262  1.00 18.60           C  
ATOM   1461  HD2 PRO A 101      -9.019 109.012 -31.484  1.00 18.60           H  
ATOM   1462  HD3 PRO A 101      -9.978 107.894 -32.476  1.00 18.60           H  
ATOM   1463  N   PRO A 102      -8.443 112.298 -31.117  1.00 18.52           N  
ATOM   1464  CA  PRO A 102      -7.820 113.628 -30.914  1.00 18.52           C  
ATOM   1465  HA  PRO A 102      -7.231 113.925 -31.782  1.00 18.52           H  
ATOM   1466  C   PRO A 102      -6.967 113.945 -29.642  1.00 18.52           C  
ATOM   1467  CB  PRO A 102      -9.080 114.502 -30.836  1.00 18.52           C  
ATOM   1468  HB2 PRO A 102      -8.895 115.484 -30.402  1.00 18.52           H  
ATOM   1469  HB3 PRO A 102      -9.503 114.615 -31.835  1.00 18.52           H  
ATOM   1470  O   PRO A 102      -6.493 115.072 -29.532  1.00 18.52           O  
ATOM   1471  CG  PRO A 102     -10.030 113.665 -29.968  1.00 18.52           C  
ATOM   1472  HG2 PRO A 102     -11.047 113.722 -30.355  1.00 18.52           H  
ATOM   1473  HG3 PRO A 102      -9.998 114.000 -28.932  1.00 18.52           H  
ATOM   1474  CD  PRO A 102      -9.466 112.242 -30.083  1.00 18.52           C  
ATOM   1475  HD2 PRO A 102      -8.981 111.941 -29.155  1.00 18.52           H  
ATOM   1476  HD3 PRO A 102     -10.259 111.507 -30.222  1.00 18.52           H  
ATOM   1477  N   LEU A 103      -6.895 113.092 -28.607  1.00 16.89           N  
ATOM   1478  H   LEU A 103      -7.132 112.126 -28.781  1.00 16.89           H  
ATOM   1479  CA  LEU A 103      -6.813 113.545 -27.191  1.00 16.89           C  
ATOM   1480  HA  LEU A 103      -7.403 114.461 -27.140  1.00 16.89           H  
ATOM   1481  C   LEU A 103      -5.399 113.979 -26.687  1.00 16.89           C  
ATOM   1482  CB  LEU A 103      -7.496 112.488 -26.288  1.00 16.89           C  
ATOM   1483  HB2 LEU A 103      -7.129 112.592 -25.267  1.00 16.89           H  
ATOM   1484  HB3 LEU A 103      -7.184 111.499 -26.624  1.00 16.89           H  
ATOM   1485  O   LEU A 103      -4.405 113.472 -27.199  1.00 16.89           O  
ATOM   1486  CG  LEU A 103      -9.042 112.545 -26.252  1.00 16.89           C  
ATOM   1487  HG  LEU A 103      -9.437 112.432 -27.262  1.00 16.89           H  
ATOM   1488  CD1 LEU A 103      -9.586 111.385 -25.422  1.00 16.89           C  
ATOM   1489 HD11 LEU A 103      -9.242 111.467 -24.390  1.00 16.89           H  
ATOM   1490 HD12 LEU A 103     -10.676 111.392 -25.440  1.00 16.89           H  
ATOM   1491 HD13 LEU A 103      -9.239 110.440 -25.839  1.00 16.89           H  
ATOM   1492  CD2 LEU A 103      -9.628 113.838 -25.676  1.00 16.89           C  
ATOM   1493 HD21 LEU A 103      -9.298 113.974 -24.646  1.00 16.89           H  
ATOM   1494 HD22 LEU A 103      -9.335 114.698 -26.279  1.00 16.89           H  
ATOM   1495 HD23 LEU A 103     -10.716 113.779 -25.688  1.00 16.89           H  
ATOM   1496  N   PRO A 104      -5.279 114.934 -25.717  1.00 20.81           N  
ATOM   1497  CA  PRO A 104      -4.548 116.162 -26.074  1.00 20.81           C  
ATOM   1498  HA  PRO A 104      -4.058 116.012 -27.036  1.00 20.81           H  
ATOM   1499  C   PRO A 104      -3.453 116.775 -25.140  1.00 20.81           C  
ATOM   1500  CB  PRO A 104      -5.687 117.166 -26.297  1.00 20.81           C  
ATOM   1501  HB2 PRO A 104      -5.367 118.194 -26.127  1.00 20.81           H  
ATOM   1502  HB3 PRO A 104      -6.046 117.068 -27.322  1.00 20.81           H  
ATOM   1503  O   PRO A 104      -2.423 117.169 -25.675  1.00 20.81           O  
ATOM   1504  CG  PRO A 104      -6.802 116.736 -25.336  1.00 20.81           C  
ATOM   1505  HG2 PRO A 104      -6.902 117.437 -24.507  1.00 20.81           H  
ATOM   1506  HG3 PRO A 104      -7.745 116.654 -25.875  1.00 20.81           H  
ATOM   1507  CD  PRO A 104      -6.351 115.367 -24.828  1.00 20.81           C  
ATOM   1508  HD2 PRO A 104      -7.194 114.677 -24.802  1.00 20.81           H  
ATOM   1509  HD3 PRO A 104      -5.957 115.466 -23.817  1.00 20.81           H  
ATOM   1510  N   THR A 105      -3.647 117.013 -23.823  1.00 16.83           N  
ATOM   1511  H   THR A 105      -4.489 116.638 -23.410  1.00 16.83           H  
ATOM   1512  CA  THR A 105      -3.195 118.317 -23.227  1.00 16.83           C  
ATOM   1513  HA  THR A 105      -2.789 118.915 -24.043  1.00 16.83           H  
ATOM   1514  C   THR A 105      -2.100 118.439 -22.129  1.00 16.83           C  
ATOM   1515  CB  THR A 105      -4.411 119.102 -22.677  1.00 16.83           C  
ATOM   1516  HB  THR A 105      -4.139 119.589 -21.741  1.00 16.83           H  
ATOM   1517  O   THR A 105      -1.360 119.417 -22.174  1.00 16.83           O  
ATOM   1518  CG2 THR A 105      -4.888 120.201 -23.623  1.00 16.83           C  
ATOM   1519 HG21 THR A 105      -4.076 120.906 -23.797  1.00 16.83           H  
ATOM   1520 HG22 THR A 105      -5.196 119.771 -24.576  1.00 16.83           H  
ATOM   1521 HG23 THR A 105      -5.727 120.737 -23.179  1.00 16.83           H  
ATOM   1522  OG1 THR A 105      -5.518 118.262 -22.415  1.00 16.83           O  
ATOM   1523  HG1 THR A 105      -6.218 118.813 -22.057  1.00 16.83           H  
ATOM   1524  N   SER A 106      -2.078 117.632 -21.055  1.00 16.41           N  
ATOM   1525  H   SER A 106      -2.633 116.789 -21.107  1.00 16.41           H  
ATOM   1526  CA  SER A 106      -1.760 118.098 -19.662  1.00 16.41           C  
ATOM   1527  HA  SER A 106      -1.723 119.188 -19.647  1.00 16.41           H  
ATOM   1528  C   SER A 106      -0.456 117.575 -18.994  1.00 16.41           C  
ATOM   1529  CB  SER A 106      -2.936 117.633 -18.791  1.00 16.41           C  
ATOM   1530  HB2 SER A 106      -3.834 118.186 -19.069  1.00 16.41           H  
ATOM   1531  HB3 SER A 106      -2.729 117.805 -17.735  1.00 16.41           H  
ATOM   1532  O   SER A 106      -0.084 116.444 -19.283  1.00 16.41           O  
ATOM   1533  OG  SER A 106      -3.169 116.249 -18.981  1.00 16.41           O  
ATOM   1534  HG  SER A 106      -2.326 115.792 -18.944  1.00 16.41           H  
ATOM   1535  N   ALA A 107       0.207 118.206 -17.990  1.00 16.14           N  
ATOM   1536  H   ALA A 107       1.010 117.672 -17.689  1.00 16.14           H  
ATOM   1537  CA  ALA A 107       0.116 119.557 -17.367  1.00 16.14           C  
ATOM   1538  HA  ALA A 107       0.094 120.291 -18.172  1.00 16.14           H  
ATOM   1539  C   ALA A 107       1.376 119.943 -16.495  1.00 16.14           C  
ATOM   1540  CB  ALA A 107      -1.196 119.711 -16.575  1.00 16.14           C  
ATOM   1541  HB1 ALA A 107      -1.196 120.656 -16.033  1.00 16.14           H  
ATOM   1542  HB2 ALA A 107      -2.041 119.753 -17.261  1.00 16.14           H  
ATOM   1543  HB3 ALA A 107      -1.319 118.886 -15.873  1.00 16.14           H  
ATOM   1544  O   ALA A 107       2.457 120.089 -17.055  1.00 16.14           O  
ATOM   1545  N   PHE A 108       1.254 120.182 -15.166  1.00 14.72           N  
ATOM   1546  H   PHE A 108       0.381 119.911 -14.735  1.00 14.72           H  
ATOM   1547  CA  PHE A 108       2.186 120.974 -14.295  1.00 14.72           C  
ATOM   1548  HA  PHE A 108       3.146 121.061 -14.804  1.00 14.72           H  
ATOM   1549  C   PHE A 108       2.468 120.293 -12.903  1.00 14.72           C  
ATOM   1550  CB  PHE A 108       1.583 122.389 -14.167  1.00 14.72           C  
ATOM   1551  HB2 PHE A 108       2.357 123.069 -13.811  1.00 14.72           H  
ATOM   1552  HB3 PHE A 108       0.784 122.355 -13.426  1.00 14.72           H  
ATOM   1553  O   PHE A 108       2.052 119.151 -12.741  1.00 14.72           O  
ATOM   1554  CG  PHE A 108       1.028 123.010 -15.441  1.00 14.72           C  
ATOM   1555  CD1 PHE A 108       1.857 123.184 -16.567  1.00 14.72           C  
ATOM   1556  HD1 PHE A 108       2.890 122.870 -16.534  1.00 14.72           H  
ATOM   1557  CD2 PHE A 108      -0.321 123.413 -15.505  1.00 14.72           C  
ATOM   1558  HD2 PHE A 108      -0.964 123.295 -14.645  1.00 14.72           H  
ATOM   1559  CE1 PHE A 108       1.337 123.734 -17.751  1.00 14.72           C  
ATOM   1560  HE1 PHE A 108       1.974 123.849 -18.616  1.00 14.72           H  
ATOM   1561  CE2 PHE A 108      -0.839 123.970 -16.688  1.00 14.72           C  
ATOM   1562  HE2 PHE A 108      -1.873 124.279 -16.734  1.00 14.72           H  
ATOM   1563  CZ  PHE A 108      -0.011 124.128 -17.813  1.00 14.72           C  
ATOM   1564  HZ  PHE A 108      -0.407 124.552 -18.723  1.00 14.72           H  
ATOM   1565  N   LEU A 109       3.122 120.827 -11.835  1.00 15.05           N  
ATOM   1566  H   LEU A 109       3.290 120.123 -11.130  1.00 15.05           H  
ATOM   1567  CA  LEU A 109       3.495 122.208 -11.412  1.00 15.05           C  
ATOM   1568  HA  LEU A 109       3.760 122.763 -12.312  1.00 15.05           H  
ATOM   1569  C   LEU A 109       4.787 122.297 -10.509  1.00 15.05           C  
ATOM   1570  CB  LEU A 109       2.237 122.869 -10.781  1.00 15.05           C  
ATOM   1571  HB2 LEU A 109       1.353 122.390 -11.201  1.00 15.05           H  
ATOM   1572  HB3 LEU A 109       2.195 122.666  -9.711  1.00 15.05           H  
ATOM   1573  O   LEU A 109       5.872 122.064 -11.029  1.00 15.05           O  
ATOM   1574  CG  LEU A 109       2.071 124.383 -11.036  1.00 15.05           C  
ATOM   1575  HG  LEU A 109       2.057 124.564 -12.110  1.00 15.05           H  
ATOM   1576  CD1 LEU A 109       0.734 124.849 -10.458  1.00 15.05           C  
ATOM   1577 HD11 LEU A 109      -0.081 124.290 -10.916  1.00 15.05           H  
ATOM   1578 HD12 LEU A 109       0.715 124.697  -9.379  1.00 15.05           H  
ATOM   1579 HD13 LEU A 109       0.589 125.908 -10.674  1.00 15.05           H  
ATOM   1580  CD2 LEU A 109       3.168 125.249 -10.422  1.00 15.05           C  
ATOM   1581 HD21 LEU A 109       4.131 125.003 -10.869  1.00 15.05           H  
ATOM   1582 HD22 LEU A 109       2.962 126.299 -10.627  1.00 15.05           H  
ATOM   1583 HD23 LEU A 109       3.205 125.100  -9.343  1.00 15.05           H  
ATOM   1584  N   ALA A 110       4.723 122.702  -9.217  1.00 14.39           N  
ATOM   1585  H   ALA A 110       3.805 122.785  -8.804  1.00 14.39           H  
ATOM   1586  CA  ALA A 110       5.857 123.084  -8.318  1.00 14.39           C  
ATOM   1587  HA  ALA A 110       6.727 122.484  -8.586  1.00 14.39           H  
ATOM   1588  C   ALA A 110       5.541 122.780  -6.804  1.00 14.39           C  
ATOM   1589  CB  ALA A 110       6.184 124.553  -8.628  1.00 14.39           C  
ATOM   1590  HB1 ALA A 110       5.374 125.201  -8.294  1.00 14.39           H  
ATOM   1591  HB2 ALA A 110       7.118 124.848  -8.151  1.00 14.39           H  
ATOM   1592  HB3 ALA A 110       6.319 124.678  -9.702  1.00 14.39           H  
ATOM   1593  O   ALA A 110       4.589 122.039  -6.573  1.00 14.39           O  
ATOM   1594  N   THR A 111       6.224 123.203  -5.707  1.00 16.64           N  
ATOM   1595  H   THR A 111       5.911 122.710  -4.882  1.00 16.64           H  
ATOM   1596  CA  THR A 111       7.166 124.326  -5.386  1.00 16.64           C  
ATOM   1597  HA  THR A 111       7.849 124.479  -6.222  1.00 16.64           H  
ATOM   1598  C   THR A 111       8.050 124.024  -4.123  1.00 16.64           C  
ATOM   1599  CB  THR A 111       6.377 125.637  -5.112  1.00 16.64           C  
ATOM   1600  HB  THR A 111       6.203 125.732  -4.041  1.00 16.64           H  
ATOM   1601  O   THR A 111       8.035 122.900  -3.630  1.00 16.64           O  
ATOM   1602  CG2 THR A 111       7.104 126.886  -5.619  1.00 16.64           C  
ATOM   1603 HG21 THR A 111       8.088 126.987  -5.162  1.00 16.64           H  
ATOM   1604 HG22 THR A 111       7.223 126.833  -6.702  1.00 16.64           H  
ATOM   1605 HG23 THR A 111       6.522 127.774  -5.373  1.00 16.64           H  
ATOM   1606  OG1 THR A 111       5.122 125.678  -5.751  1.00 16.64           O  
ATOM   1607  HG1 THR A 111       4.634 126.432  -5.410  1.00 16.64           H  
ATOM   1608  N   GLY A 112       8.847 124.984  -3.595  1.00 15.78           N  
ATOM   1609  H   GLY A 112       8.780 125.915  -3.981  1.00 15.78           H  
ATOM   1610  CA  GLY A 112       9.912 124.779  -2.572  1.00 15.78           C  
ATOM   1611  HA2 GLY A 112      10.696 125.518  -2.737  1.00 15.78           H  
ATOM   1612  HA3 GLY A 112      10.359 123.802  -2.752  1.00 15.78           H  
ATOM   1613  C   GLY A 112       9.533 124.850  -1.067  1.00 15.78           C  
ATOM   1614  O   GLY A 112       8.701 125.657  -0.663  1.00 15.78           O  
ATOM   1615  N   LEU A 113      10.188 124.012  -0.242  1.00 13.41           N  
ATOM   1616  H   LEU A 113      10.953 123.497  -0.653  1.00 13.41           H  
ATOM   1617  CA  LEU A 113       9.884 123.660   1.174  1.00 13.41           C  
ATOM   1618  HA  LEU A 113       8.956 124.142   1.481  1.00 13.41           H  
ATOM   1619  C   LEU A 113      11.009 124.132   2.151  1.00 13.41           C  
ATOM   1620  CB  LEU A 113       9.698 122.125   1.193  1.00 13.41           C  
ATOM   1621  HB2 LEU A 113       9.597 121.776   2.220  1.00 13.41           H  
ATOM   1622  HB3 LEU A 113      10.607 121.678   0.791  1.00 13.41           H  
ATOM   1623  O   LEU A 113      12.043 124.584   1.671  1.00 13.41           O  
ATOM   1624  CG  LEU A 113       8.485 121.622   0.374  1.00 13.41           C  
ATOM   1625  HG  LEU A 113       8.348 122.226  -0.523  1.00 13.41           H  
ATOM   1626  CD1 LEU A 113       8.697 120.177  -0.077  1.00 13.41           C  
ATOM   1627 HD11 LEU A 113       9.577 120.118  -0.718  1.00 13.41           H  
ATOM   1628 HD12 LEU A 113       7.833 119.844  -0.652  1.00 13.41           H  
ATOM   1629 HD13 LEU A 113       8.831 119.526   0.786  1.00 13.41           H  
ATOM   1630  CD2 LEU A 113       7.203 121.687   1.205  1.00 13.41           C  
ATOM   1631 HD21 LEU A 113       7.287 121.052   2.087  1.00 13.41           H  
ATOM   1632 HD22 LEU A 113       7.015 122.715   1.514  1.00 13.41           H  
ATOM   1633 HD23 LEU A 113       6.361 121.350   0.601  1.00 13.41           H  
ATOM   1634  N   GLY A 114      10.951 124.075   3.501  1.00 14.40           N  
ATOM   1635  H   GLY A 114      11.732 124.558   3.922  1.00 14.40           H  
ATOM   1636  CA  GLY A 114      10.039 123.425   4.478  1.00 14.40           C  
ATOM   1637  HA2 GLY A 114      10.297 122.369   4.551  1.00 14.40           H  
ATOM   1638  HA3 GLY A 114       9.011 123.500   4.123  1.00 14.40           H  
ATOM   1639  C   GLY A 114      10.097 124.051   5.911  1.00 14.40           C  
ATOM   1640  O   GLY A 114      10.120 125.272   6.019  1.00 14.40           O  
ATOM   1641  N   TYR A 115      10.074 123.271   7.019  1.00 15.72           N  
ATOM   1642  H   TYR A 115      10.149 122.271   6.896  1.00 15.72           H  
ATOM   1643  CA  TYR A 115       9.784 123.748   8.416  1.00 15.72           C  
ATOM   1644  HA  TYR A 115      10.036 124.806   8.478  1.00 15.72           H  
ATOM   1645  C   TYR A 115      10.600 123.000   9.524  1.00 15.72           C  
ATOM   1646  CB  TYR A 115       8.269 123.590   8.692  1.00 15.72           C  
ATOM   1647  HB2 TYR A 115       7.956 124.380   9.374  1.00 15.72           H  
ATOM   1648  HB3 TYR A 115       8.108 122.641   9.203  1.00 15.72           H  
ATOM   1649  O   TYR A 115      11.196 121.972   9.216  1.00 15.72           O  
ATOM   1650  CG  TYR A 115       7.356 123.618   7.474  1.00 15.72           C  
ATOM   1651  CD1 TYR A 115       7.088 124.833   6.812  1.00 15.72           C  
ATOM   1652  HD1 TYR A 115       7.512 125.754   7.184  1.00 15.72           H  
ATOM   1653  CD2 TYR A 115       6.841 122.411   6.957  1.00 15.72           C  
ATOM   1654  HD2 TYR A 115       7.049 121.474   7.453  1.00 15.72           H  
ATOM   1655  CE1 TYR A 115       6.326 124.842   5.627  1.00 15.72           C  
ATOM   1656  HE1 TYR A 115       6.148 125.772   5.109  1.00 15.72           H  
ATOM   1657  CE2 TYR A 115       6.074 122.417   5.777  1.00 15.72           C  
ATOM   1658  HE2 TYR A 115       5.683 121.499   5.365  1.00 15.72           H  
ATOM   1659  OH  TYR A 115       5.108 123.621   3.951  1.00 15.72           O  
ATOM   1660  HH  TYR A 115       5.011 124.498   3.572  1.00 15.72           H  
ATOM   1661  CZ  TYR A 115       5.821 123.631   5.106  1.00 15.72           C  
ATOM   1662  N   LEU A 116      10.664 123.350  10.834  1.00 15.70           N  
ATOM   1663  H   LEU A 116      11.311 122.761  11.338  1.00 15.70           H  
ATOM   1664  CA  LEU A 116      10.017 124.418  11.642  1.00 15.70           C  
ATOM   1665  HA  LEU A 116       9.691 125.170  10.924  1.00 15.70           H  
ATOM   1666  C   LEU A 116      11.024 125.190  12.567  1.00 15.70           C  
ATOM   1667  CB  LEU A 116       8.732 123.891  12.317  1.00 15.70           C  
ATOM   1668  HB2 LEU A 116       8.972 123.389  13.254  1.00 15.70           H  
ATOM   1669  HB3 LEU A 116       8.297 123.133  11.666  1.00 15.70           H  
ATOM   1670  O   LEU A 116      11.676 126.063  12.017  1.00 15.70           O  
ATOM   1671  CG  LEU A 116       7.637 124.957  12.541  1.00 15.70           C  
ATOM   1672  HG  LEU A 116       7.318 125.335  11.570  1.00 15.70           H  
ATOM   1673  CD1 LEU A 116       6.434 124.298  13.217  1.00 15.70           C  
ATOM   1674 HD11 LEU A 116       5.627 125.025  13.316  1.00 15.70           H  
ATOM   1675 HD12 LEU A 116       6.706 123.926  14.205  1.00 15.70           H  
ATOM   1676 HD13 LEU A 116       6.074 123.473  12.603  1.00 15.70           H  
ATOM   1677  CD2 LEU A 116       8.054 126.152  13.403  1.00 15.70           C  
ATOM   1678 HD21 LEU A 116       7.204 126.824  13.524  1.00 15.70           H  
ATOM   1679 HD22 LEU A 116       8.389 125.828  14.388  1.00 15.70           H  
ATOM   1680 HD23 LEU A 116       8.843 126.719  12.907  1.00 15.70           H  
ATOM   1681  N   LYS A 117      11.286 125.025  13.892  1.00 16.81           N  
ATOM   1682  H   LYS A 117      12.029 125.658  14.152  1.00 16.81           H  
ATOM   1683  CA  LYS A 117      10.814 124.219  15.066  1.00 16.81           C  
ATOM   1684  HA  LYS A 117       9.726 124.199  15.114  1.00 16.81           H  
ATOM   1685  C   LYS A 117      11.366 124.883  16.378  1.00 16.81           C  
ATOM   1686  CB  LYS A 117      11.385 122.797  14.890  1.00 16.81           C  
ATOM   1687  HB2 LYS A 117      12.473 122.858  14.916  1.00 16.81           H  
ATOM   1688  HB3 LYS A 117      11.101 122.433  13.902  1.00 16.81           H  
ATOM   1689  O   LYS A 117      12.484 125.376  16.315  1.00 16.81           O  
ATOM   1690  CG  LYS A 117      10.922 121.763  15.928  1.00 16.81           C  
ATOM   1691  HG2 LYS A 117      11.226 122.081  16.926  1.00 16.81           H  
ATOM   1692  HG3 LYS A 117       9.836 121.676  15.893  1.00 16.81           H  
ATOM   1693  CD  LYS A 117      11.561 120.399  15.610  1.00 16.81           C  
ATOM   1694  HD2 LYS A 117      12.646 120.505  15.641  1.00 16.81           H  
ATOM   1695  HD3 LYS A 117      11.270 120.098  14.604  1.00 16.81           H  
ATOM   1696  CE  LYS A 117      11.129 119.316  16.607  1.00 16.81           C  
ATOM   1697  HE2 LYS A 117      10.044 119.220  16.569  1.00 16.81           H  
ATOM   1698  HE3 LYS A 117      11.401 119.640  17.612  1.00 16.81           H  
ATOM   1699  NZ  LYS A 117      11.768 118.009  16.304  1.00 16.81           N  
ATOM   1700  HZ1 LYS A 117      12.774 118.083  16.352  1.00 16.81           H  
ATOM   1701  HZ2 LYS A 117      11.474 117.303  16.964  1.00 16.81           H  
ATOM   1702  HZ3 LYS A 117      11.521 117.695  15.376  1.00 16.81           H  
ATOM   1703  N   LEU A 118      10.640 124.955  17.525  1.00 16.98           N  
ATOM   1704  H   LEU A 118       9.744 124.490  17.546  1.00 16.98           H  
ATOM   1705  CA  LEU A 118      10.828 126.102  18.483  1.00 16.98           C  
ATOM   1706  HA  LEU A 118      11.798 126.553  18.273  1.00 16.98           H  
ATOM   1707  C   LEU A 118      10.841 126.017  20.062  1.00 16.98           C  
ATOM   1708  CB  LEU A 118       9.735 127.139  18.110  1.00 16.98           C  
ATOM   1709  HB2 LEU A 118       9.609 127.854  18.924  1.00 16.98           H  
ATOM   1710  HB3 LEU A 118       8.783 126.619  18.010  1.00 16.98           H  
ATOM   1711  O   LEU A 118      11.180 127.048  20.636  1.00 16.98           O  
ATOM   1712  CG  LEU A 118       9.990 127.971  16.840  1.00 16.98           C  
ATOM   1713  HG  LEU A 118      10.142 127.310  15.987  1.00 16.98           H  
ATOM   1714  CD1 LEU A 118       8.759 128.833  16.560  1.00 16.98           C  
ATOM   1715 HD11 LEU A 118       8.915 129.406  15.645  1.00 16.98           H  
ATOM   1716 HD12 LEU A 118       8.588 129.525  17.385  1.00 16.98           H  
ATOM   1717 HD13 LEU A 118       7.881 128.202  16.426  1.00 16.98           H  
ATOM   1718  CD2 LEU A 118      11.198 128.898  16.983  1.00 16.98           C  
ATOM   1719 HD21 LEU A 118      12.116 128.316  17.060  1.00 16.98           H  
ATOM   1720 HD22 LEU A 118      11.093 129.523  17.870  1.00 16.98           H  
ATOM   1721 HD23 LEU A 118      11.280 129.536  16.104  1.00 16.98           H  
ATOM   1722  N   PRO A 119      10.424 124.972  20.817  1.00 16.40           N  
ATOM   1723  CA  PRO A 119       9.857 125.130  22.196  1.00 16.40           C  
ATOM   1724  HA  PRO A 119       9.044 125.852  22.118  1.00 16.40           H  
ATOM   1725  C   PRO A 119      10.754 125.651  23.370  1.00 16.40           C  
ATOM   1726  CB  PRO A 119       9.222 123.772  22.519  1.00 16.40           C  
ATOM   1727  HB2 PRO A 119       8.167 123.790  22.244  1.00 16.40           H  
ATOM   1728  HB3 PRO A 119       9.331 123.497  23.568  1.00 16.40           H  
ATOM   1729  O   PRO A 119      11.975 125.659  23.271  1.00 16.40           O  
ATOM   1730  CG  PRO A 119       9.966 122.793  21.611  1.00 16.40           C  
ATOM   1731  HG2 PRO A 119      10.916 122.521  22.070  1.00 16.40           H  
ATOM   1732  HG3 PRO A 119       9.372 121.903  21.400  1.00 16.40           H  
ATOM   1733  CD  PRO A 119      10.225 123.615  20.350  1.00 16.40           C  
ATOM   1734  HD2 PRO A 119       9.352 123.577  19.699  1.00 16.40           H  
ATOM   1735  HD3 PRO A 119      11.109 123.244  19.830  1.00 16.40           H  
ATOM   1736  N   ALA A 120      10.125 126.085  24.494  1.00 17.20           N  
ATOM   1737  H   ALA A 120       9.135 125.899  24.562  1.00 17.20           H  
ATOM   1738  CA  ALA A 120      10.672 127.055  25.486  1.00 17.20           C  
ATOM   1739  HA  ALA A 120      11.748 127.117  25.326  1.00 17.20           H  
ATOM   1740  C   ALA A 120      10.491 126.747  27.028  1.00 17.20           C  
ATOM   1741  CB  ALA A 120      10.078 128.421  25.088  1.00 17.20           C  
ATOM   1742  HB1 ALA A 120      10.218 128.584  24.019  1.00 17.20           H  
ATOM   1743  HB2 ALA A 120       9.013 128.453  25.317  1.00 17.20           H  
ATOM   1744  HB3 ALA A 120      10.598 129.225  25.609  1.00 17.20           H  
ATOM   1745  O   ALA A 120      10.441 125.593  27.432  1.00 17.20           O  
ATOM   1746  N   PHE A 121      10.428 127.793  27.889  1.00 16.92           N  
ATOM   1747  H   PHE A 121      10.351 128.683  27.419  1.00 16.92           H  
ATOM   1748  CA  PHE A 121      11.006 127.919  29.265  1.00 16.92           C  
ATOM   1749  HA  PHE A 121      12.034 127.561  29.199  1.00 16.92           H  
ATOM   1750  C   PHE A 121      10.441 127.210  30.550  1.00 16.92           C  
ATOM   1751  CB  PHE A 121      11.081 129.429  29.597  1.00 16.92           C  
ATOM   1752  HB2 PHE A 121      11.236 129.540  30.670  1.00 16.92           H  
ATOM   1753  HB3 PHE A 121      10.115 129.885  29.376  1.00 16.92           H  
ATOM   1754  O   PHE A 121      11.209 126.538  31.224  1.00 16.92           O  
ATOM   1755  CG  PHE A 121      12.167 130.260  28.939  1.00 16.92           C  
ATOM   1756  CD1 PHE A 121      13.409 130.412  29.587  1.00 16.92           C  
ATOM   1757  HD1 PHE A 121      13.614 129.877  30.502  1.00 16.92           H  
ATOM   1758  CD2 PHE A 121      11.910 130.978  27.754  1.00 16.92           C  
ATOM   1759  HD2 PHE A 121      10.952 130.899  27.262  1.00 16.92           H  
ATOM   1760  CE1 PHE A 121      14.387 131.271  29.054  1.00 16.92           C  
ATOM   1761  HE1 PHE A 121      15.339 131.381  29.552  1.00 16.92           H  
ATOM   1762  CE2 PHE A 121      12.894 131.828  27.215  1.00 16.92           C  
ATOM   1763  HE2 PHE A 121      12.702 132.374  26.303  1.00 16.92           H  
ATOM   1764  CZ  PHE A 121      14.130 131.978  27.868  1.00 16.92           C  
ATOM   1765  HZ  PHE A 121      14.886 132.630  27.454  1.00 16.92           H  
ATOM   1766  N   LYS A 122       9.243 127.568  31.069  1.00 16.36           N  
ATOM   1767  H   LYS A 122       8.566 127.872  30.384  1.00 16.36           H  
ATOM   1768  CA  LYS A 122       9.134 128.242  32.412  1.00 16.36           C  
ATOM   1769  HA  LYS A 122      10.036 128.850  32.479  1.00 16.36           H  
ATOM   1770  C   LYS A 122       9.219 127.509  33.790  1.00 16.36           C  
ATOM   1771  CB  LYS A 122       7.960 129.243  32.442  1.00 16.36           C  
ATOM   1772  HB2 LYS A 122       7.779 129.517  33.481  1.00 16.36           H  
ATOM   1773  HB3 LYS A 122       7.056 128.766  32.062  1.00 16.36           H  
ATOM   1774  O   LYS A 122      10.139 127.824  34.536  1.00 16.36           O  
ATOM   1775  CG  LYS A 122       8.229 130.547  31.676  1.00 16.36           C  
ATOM   1776  HG2 LYS A 122       9.218 130.921  31.939  1.00 16.36           H  
ATOM   1777  HG3 LYS A 122       8.191 130.355  30.604  1.00 16.36           H  
ATOM   1778  CD  LYS A 122       7.185 131.615  32.044  1.00 16.36           C  
ATOM   1779  HD2 LYS A 122       6.198 131.275  31.730  1.00 16.36           H  
ATOM   1780  HD3 LYS A 122       7.186 131.753  33.125  1.00 16.36           H  
ATOM   1781  CE  LYS A 122       7.518 132.952  31.369  1.00 16.36           C  
ATOM   1782  HE2 LYS A 122       7.497 132.814  30.288  1.00 16.36           H  
ATOM   1783  HE3 LYS A 122       8.534 133.235  31.646  1.00 16.36           H  
ATOM   1784  NZ  LYS A 122       6.568 134.023  31.769  1.00 16.36           N  
ATOM   1785  HZ1 LYS A 122       5.623 133.781  31.510  1.00 16.36           H  
ATOM   1786  HZ2 LYS A 122       6.599 134.169  32.768  1.00 16.36           H  
ATOM   1787  HZ3 LYS A 122       6.808 134.895  31.320  1.00 16.36           H  
ATOM   1788  N   LEU A 123       8.127 126.900  34.290  1.00 16.87           N  
ATOM   1789  H   LEU A 123       7.488 126.481  33.631  1.00 16.87           H  
ATOM   1790  CA  LEU A 123       7.550 127.299  35.611  1.00 16.87           C  
ATOM   1791  HA  LEU A 123       8.044 128.232  35.884  1.00 16.87           H  
ATOM   1792  C   LEU A 123       7.776 126.361  36.836  1.00 16.87           C  
ATOM   1793  CB  LEU A 123       6.044 127.605  35.403  1.00 16.87           C  
ATOM   1794  HB2 LEU A 123       5.493 126.674  35.536  1.00 16.87           H  
ATOM   1795  HB3 LEU A 123       5.879 127.927  34.375  1.00 16.87           H  
ATOM   1796  O   LEU A 123       8.082 125.185  36.689  1.00 16.87           O  
ATOM   1797  CG  LEU A 123       5.425 128.682  36.324  1.00 16.87           C  
ATOM   1798  HG  LEU A 123       5.599 128.431  37.371  1.00 16.87           H  
ATOM   1799  CD1 LEU A 123       5.992 130.077  36.041  1.00 16.87           C  
ATOM   1800 HD11 LEU A 123       5.830 130.342  34.996  1.00 16.87           H  
ATOM   1801 HD12 LEU A 123       7.057 130.111  36.271  1.00 16.87           H  
ATOM   1802 HD13 LEU A 123       5.489 130.804  36.679  1.00 16.87           H  
ATOM   1803  CD2 LEU A 123       3.917 128.772  36.105  1.00 16.87           C  
ATOM   1804 HD21 LEU A 123       3.472 129.429  36.852  1.00 16.87           H  
ATOM   1805 HD22 LEU A 123       3.695 129.147  35.106  1.00 16.87           H  
ATOM   1806 HD23 LEU A 123       3.468 127.784  36.206  1.00 16.87           H  
ATOM   1807  N   LYS A 124       7.559 126.917  38.045  1.00 22.01           N  
ATOM   1808  H   LYS A 124       7.328 127.901  38.038  1.00 22.01           H  
ATOM   1809  CA  LYS A 124       7.654 126.306  39.396  1.00 22.01           C  
ATOM   1810  HA  LYS A 124       8.272 125.409  39.352  1.00 22.01           H  
ATOM   1811  C   LYS A 124       6.301 125.872  40.010  1.00 22.01           C  
ATOM   1812  CB  LYS A 124       8.353 127.366  40.286  1.00 22.01           C  
ATOM   1813  HB2 LYS A 124       7.832 128.311  40.134  1.00 22.01           H  
ATOM   1814  HB3 LYS A 124       9.375 127.494  39.930  1.00 22.01           H  
ATOM   1815  O   LYS A 124       6.281 125.025  40.895  1.00 22.01           O  
ATOM   1816  CG  LYS A 124       8.396 127.108  41.806  1.00 22.01           C  
ATOM   1817  HG2 LYS A 124       7.386 126.920  42.169  1.00 22.01           H  
ATOM   1818  HG3 LYS A 124       9.003 126.228  42.017  1.00 22.01           H  
ATOM   1819  CD  LYS A 124       8.969 128.329  42.554  1.00 22.01           C  
ATOM   1820  HD2 LYS A 124      10.057 128.269  42.536  1.00 22.01           H  
ATOM   1821  HD3 LYS A 124       8.675 129.246  42.043  1.00 22.01           H  
ATOM   1822  CE  LYS A 124       8.489 128.424  44.010  1.00 22.01           C  
ATOM   1823  HE2 LYS A 124       8.698 127.486  44.523  1.00 22.01           H  
ATOM   1824  HE3 LYS A 124       9.053 129.218  44.501  1.00 22.01           H  
ATOM   1825  NZ  LYS A 124       7.039 128.735  44.071  1.00 22.01           N  
ATOM   1826  HZ1 LYS A 124       6.468 127.945  43.808  1.00 22.01           H  
ATOM   1827  HZ2 LYS A 124       6.750 129.366  43.338  1.00 22.01           H  
ATOM   1828  HZ3 LYS A 124       6.712 129.050  44.974  1.00 22.01           H  
ATOM   1829  N   ASP A 125       5.197 126.478  39.566  1.00 18.05           N  
ATOM   1830  H   ASP A 125       5.292 127.048  38.738  1.00 18.05           H  
ATOM   1831  CA  ASP A 125       3.859 126.478  40.199  1.00 18.05           C  
ATOM   1832  HA  ASP A 125       3.801 125.675  40.933  1.00 18.05           H  
ATOM   1833  C   ASP A 125       2.758 126.224  39.111  1.00 18.05           C  
ATOM   1834  CB  ASP A 125       3.713 127.828  40.941  1.00 18.05           C  
ATOM   1835  HB2 ASP A 125       3.637 128.630  40.207  1.00 18.05           H  
ATOM   1836  HB3 ASP A 125       2.797 127.811  41.532  1.00 18.05           H  
ATOM   1837  O   ASP A 125       3.107 126.086  37.941  1.00 18.05           O  
ATOM   1838  CG  ASP A 125       4.847 128.151  41.925  1.00 18.05           C  
ATOM   1839  OD1 ASP A 125       4.885 127.567  43.029  1.00 18.05           O  
ATOM   1840  OD2 ASP A 125       5.699 129.028  41.639  1.00 18.05           O  
ATOM   1841  N   ALA A 126       1.431 126.145  39.330  1.00 17.19           N  
ATOM   1842  H   ALA A 126       0.915 125.877  38.505  1.00 17.19           H  
ATOM   1843  CA  ALA A 126       0.624 126.470  40.515  1.00 17.19           C  
ATOM   1844  HA  ALA A 126       1.223 126.282  41.406  1.00 17.19           H  
ATOM   1845  C   ALA A 126      -0.685 125.640  40.689  1.00 17.19           C  
ATOM   1846  CB  ALA A 126       0.276 127.974  40.461  1.00 17.19           C  
ATOM   1847  HB1 ALA A 126      -0.189 128.273  41.400  1.00 17.19           H  
ATOM   1848  HB2 ALA A 126      -0.410 128.181  39.639  1.00 17.19           H  
ATOM   1849  HB3 ALA A 126       1.165 128.583  40.302  1.00 17.19           H  
ATOM   1850  O   ALA A 126      -0.772 124.844  41.616  1.00 17.19           O  
ATOM   1851  N   LEU A 127      -1.734 125.902  39.885  1.00 16.46           N  
ATOM   1852  H   LEU A 127      -1.566 126.455  39.057  1.00 16.46           H  
ATOM   1853  CA  LEU A 127      -3.165 125.780  40.274  1.00 16.46           C  
ATOM   1854  HA  LEU A 127      -3.303 124.870  40.857  1.00 16.46           H  
ATOM   1855  C   LEU A 127      -4.081 125.694  39.004  1.00 16.46           C  
ATOM   1856  CB  LEU A 127      -3.454 127.031  41.151  1.00 16.46           C  
ATOM   1857  HB2 LEU A 127      -4.044 127.741  40.573  1.00 16.46           H  
ATOM   1858  HB3 LEU A 127      -2.528 127.565  41.367  1.00 16.46           H  
ATOM   1859  O   LEU A 127      -3.574 125.900  37.906  1.00 16.46           O  
ATOM   1860  CG  LEU A 127      -4.112 126.759  42.519  1.00 16.46           C  
ATOM   1861  HG  LEU A 127      -5.009 126.153  42.390  1.00 16.46           H  
ATOM   1862  CD1 LEU A 127      -3.181 126.025  43.483  1.00 16.46           C  
ATOM   1863 HD11 LEU A 127      -2.945 125.033  43.097  1.00 16.46           H  
ATOM   1864 HD12 LEU A 127      -2.253 126.582  43.614  1.00 16.46           H  
ATOM   1865 HD13 LEU A 127      -3.668 125.904  44.451  1.00 16.46           H  
ATOM   1866  CD2 LEU A 127      -4.509 128.084  43.172  1.00 16.46           C  
ATOM   1867 HD21 LEU A 127      -3.624 128.695  43.353  1.00 16.46           H  
ATOM   1868 HD22 LEU A 127      -5.198 128.627  42.526  1.00 16.46           H  
ATOM   1869 HD23 LEU A 127      -5.009 127.888  44.120  1.00 16.46           H  
ATOM   1870  N   GLU A 128      -5.405 125.427  38.991  1.00 17.90           N  
ATOM   1871  H   GLU A 128      -5.756 125.355  38.047  1.00 17.90           H  
ATOM   1872  CA  GLU A 128      -6.417 125.322  40.070  1.00 17.90           C  
ATOM   1873  HA  GLU A 128      -5.950 124.895  40.957  1.00 17.90           H  
ATOM   1874  C   GLU A 128      -7.660 124.423  39.759  1.00 17.90           C  
ATOM   1875  CB  GLU A 128      -6.931 126.744  40.398  1.00 17.90           C  
ATOM   1876  HB2 GLU A 128      -7.419 127.137  39.506  1.00 17.90           H  
ATOM   1877  HB3 GLU A 128      -6.099 127.421  40.593  1.00 17.90           H  
ATOM   1878  O   GLU A 128      -7.870 123.433  40.448  1.00 17.90           O  
ATOM   1879  CG  GLU A 128      -7.873 126.810  41.615  1.00 17.90           C  
ATOM   1880  HG2 GLU A 128      -8.593 125.993  41.570  1.00 17.90           H  
ATOM   1881  HG3 GLU A 128      -7.285 126.676  42.523  1.00 17.90           H  
ATOM   1882  CD  GLU A 128      -8.674 128.117  41.714  1.00 17.90           C  
ATOM   1883  OE1 GLU A 128      -9.413 128.283  42.709  1.00 17.90           O  
ATOM   1884  OE2 GLU A 128      -8.736 128.915  40.748  1.00 17.90           O  
ATOM   1885  N   LYS A 129      -8.551 124.809  38.819  1.00 16.39           N  
ATOM   1886  H   LYS A 129      -8.216 125.537  38.205  1.00 16.39           H  
ATOM   1887  CA  LYS A 129     -10.018 124.890  39.113  1.00 16.39           C  
ATOM   1888  HA  LYS A 129     -10.193 124.568  40.139  1.00 16.39           H  
ATOM   1889  C   LYS A 129     -11.030 124.126  38.223  1.00 16.39           C  
ATOM   1890  CB  LYS A 129     -10.386 126.388  38.975  1.00 16.39           C  
ATOM   1891  HB2 LYS A 129      -9.498 127.003  39.121  1.00 16.39           H  
ATOM   1892  HB3 LYS A 129     -10.705 126.571  37.950  1.00 16.39           H  
ATOM   1893  O   LYS A 129     -12.216 124.109  38.533  1.00 16.39           O  
ATOM   1894  CG  LYS A 129     -11.453 126.944  39.931  1.00 16.39           C  
ATOM   1895  HG2 LYS A 129     -11.057 126.948  40.946  1.00 16.39           H  
ATOM   1896  HG3 LYS A 129     -12.352 126.329  39.909  1.00 16.39           H  
ATOM   1897  CD  LYS A 129     -11.804 128.375  39.474  1.00 16.39           C  
ATOM   1898  HD2 LYS A 129     -10.932 128.850  39.025  1.00 16.39           H  
ATOM   1899  HD3 LYS A 129     -12.569 128.302  38.700  1.00 16.39           H  
ATOM   1900  CE  LYS A 129     -12.317 129.297  40.586  1.00 16.39           C  
ATOM   1901  HE2 LYS A 129     -13.074 128.777  41.173  1.00 16.39           H  
ATOM   1902  HE3 LYS A 129     -12.784 130.162  40.114  1.00 16.39           H  
ATOM   1903  NZ  LYS A 129     -11.209 129.760  41.454  1.00 16.39           N  
ATOM   1904  HZ1 LYS A 129     -10.350 129.895  40.941  1.00 16.39           H  
ATOM   1905  HZ2 LYS A 129     -11.420 130.569  42.020  1.00 16.39           H  
ATOM   1906  HZ3 LYS A 129     -10.879 129.032  42.073  1.00 16.39           H  
ATOM   1907  N   ALA A 130     -10.632 123.698  37.027  1.00 19.43           N  
ATOM   1908  H   ALA A 130      -9.637 123.560  36.918  1.00 19.43           H  
ATOM   1909  CA  ALA A 130     -11.394 123.956  35.784  1.00 19.43           C  
ATOM   1910  HA  ALA A 130     -12.138 124.728  35.979  1.00 19.43           H  
ATOM   1911  C   ALA A 130     -12.131 122.748  35.132  1.00 19.43           C  
ATOM   1912  CB  ALA A 130     -10.318 124.498  34.820  1.00 19.43           C  
ATOM   1913  HB1 ALA A 130      -9.429 123.869  34.862  1.00 19.43           H  
ATOM   1914  HB2 ALA A 130     -10.659 124.470  33.785  1.00 19.43           H  
ATOM   1915  HB3 ALA A 130     -10.049 125.518  35.095  1.00 19.43           H  
ATOM   1916  O   ALA A 130     -11.622 121.638  35.229  1.00 19.43           O  
ATOM   1917  N   ILE A 131     -13.196 122.843  34.297  1.00 18.07           N  
ATOM   1918  H   ILE A 131     -13.313 121.956  33.829  1.00 18.07           H  
ATOM   1919  CA  ILE A 131     -14.456 123.651  34.301  1.00 18.07           C  
ATOM   1920  HA  ILE A 131     -14.714 123.856  35.340  1.00 18.07           H  
ATOM   1921  C   ILE A 131     -15.634 122.802  33.707  1.00 18.07           C  
ATOM   1922  CB  ILE A 131     -14.428 125.023  33.544  1.00 18.07           C  
ATOM   1923  HB  ILE A 131     -14.211 124.814  32.497  1.00 18.07           H  
ATOM   1924  O   ILE A 131     -16.526 122.420  34.451  1.00 18.07           O  
ATOM   1925  CG1 ILE A 131     -13.376 126.053  33.994  1.00 18.07           C  
ATOM   1926 HG12 ILE A 131     -13.516 126.300  35.047  1.00 18.07           H  
ATOM   1927 HG13 ILE A 131     -12.398 125.590  33.859  1.00 18.07           H  
ATOM   1928  CG2 ILE A 131     -15.802 125.730  33.652  1.00 18.07           C  
ATOM   1929 HG21 ILE A 131     -15.949 126.109  34.663  1.00 18.07           H  
ATOM   1930 HG22 ILE A 131     -16.635 125.065  33.425  1.00 18.07           H  
ATOM   1931 HG23 ILE A 131     -15.865 126.557  32.944  1.00 18.07           H  
ATOM   1932  CD1 ILE A 131     -13.317 127.347  33.167  1.00 18.07           C  
ATOM   1933 HD11 ILE A 131     -12.418 127.901  33.436  1.00 18.07           H  
ATOM   1934 HD12 ILE A 131     -14.180 127.978  33.378  1.00 18.07           H  
ATOM   1935 HD13 ILE A 131     -13.281 127.111  32.104  1.00 18.07           H  
ATOM   1936  N   THR A 132     -15.710 122.573  32.375  1.00 17.46           N  
ATOM   1937  H   THR A 132     -14.912 122.890  31.842  1.00 17.46           H  
ATOM   1938  CA  THR A 132     -17.000 122.772  31.636  1.00 17.46           C  
ATOM   1939  HA  THR A 132     -17.718 123.184  32.345  1.00 17.46           H  
ATOM   1940  C   THR A 132     -17.757 121.612  30.950  1.00 17.46           C  
ATOM   1941  CB  THR A 132     -16.824 123.815  30.495  1.00 17.46           C  
ATOM   1942  HB  THR A 132     -16.919 123.313  29.532  1.00 17.46           H  
ATOM   1943  O   THR A 132     -18.837 121.892  30.433  1.00 17.46           O  
ATOM   1944  CG2 THR A 132     -17.862 124.936  30.529  1.00 17.46           C  
ATOM   1945 HG21 THR A 132     -17.720 125.603  29.679  1.00 17.46           H  
ATOM   1946 HG22 THR A 132     -18.865 124.513  30.470  1.00 17.46           H  
ATOM   1947 HG23 THR A 132     -17.777 125.507  31.454  1.00 17.46           H  
ATOM   1948  OG1 THR A 132     -15.554 124.425  30.477  1.00 17.46           O  
ATOM   1949  HG1 THR A 132     -15.609 125.166  29.869  1.00 17.46           H  
ATOM   1950  N   LYS A 133     -17.231 120.387  30.768  1.00 16.83           N  
ATOM   1951  H   LYS A 133     -16.400 120.138  31.285  1.00 16.83           H  
ATOM   1952  CA  LYS A 133     -17.771 119.459  29.725  1.00 16.83           C  
ATOM   1953  HA  LYS A 133     -17.706 119.996  28.779  1.00 16.83           H  
ATOM   1954  C   LYS A 133     -19.283 119.140  29.872  1.00 16.83           C  
ATOM   1955  CB  LYS A 133     -16.926 118.177  29.603  1.00 16.83           C  
ATOM   1956  HB2 LYS A 133     -16.532 117.889  30.578  1.00 16.83           H  
ATOM   1957  HB3 LYS A 133     -17.570 117.371  29.251  1.00 16.83           H  
ATOM   1958  O   LYS A 133     -19.735 118.824  30.964  1.00 16.83           O  
ATOM   1959  CG  LYS A 133     -15.783 118.352  28.587  1.00 16.83           C  
ATOM   1960  HG2 LYS A 133     -16.198 118.737  27.656  1.00 16.83           H  
ATOM   1961  HG3 LYS A 133     -15.060 119.072  28.972  1.00 16.83           H  
ATOM   1962  CD  LYS A 133     -15.078 117.021  28.288  1.00 16.83           C  
ATOM   1963  HD2 LYS A 133     -15.828 116.279  28.012  1.00 16.83           H  
ATOM   1964  HD3 LYS A 133     -14.557 116.681  29.183  1.00 16.83           H  
ATOM   1965  CE  LYS A 133     -14.088 117.193  27.128  1.00 16.83           C  
ATOM   1966  HE2 LYS A 133     -14.624 117.615  26.278  1.00 16.83           H  
ATOM   1967  HE3 LYS A 133     -13.322 117.908  27.427  1.00 16.83           H  
ATOM   1968  NZ  LYS A 133     -13.466 115.901  26.740  1.00 16.83           N  
ATOM   1969  HZ1 LYS A 133     -12.819 116.033  25.976  1.00 16.83           H  
ATOM   1970  HZ2 LYS A 133     -12.966 115.498  27.519  1.00 16.83           H  
ATOM   1971  HZ3 LYS A 133     -14.174 115.246  26.443  1.00 16.83           H  
ATOM   1972  N   LEU A 134     -20.036 119.234  28.759  1.00 16.80           N  
ATOM   1973  H   LEU A 134     -19.531 119.325  27.889  1.00 16.80           H  
ATOM   1974  CA  LEU A 134     -21.347 119.925  28.767  1.00 16.80           C  
ATOM   1975  HA  LEU A 134     -21.612 120.152  29.799  1.00 16.80           H  
ATOM   1976  C   LEU A 134     -22.566 119.178  28.147  1.00 16.80           C  
ATOM   1977  CB  LEU A 134     -21.103 121.267  28.020  1.00 16.80           C  
ATOM   1978  HB2 LEU A 134     -20.043 121.513  28.093  1.00 16.80           H  
ATOM   1979  HB3 LEU A 134     -21.313 121.129  26.959  1.00 16.80           H  
ATOM   1980  O   LEU A 134     -23.691 119.419  28.566  1.00 16.80           O  
ATOM   1981  CG  LEU A 134     -21.855 122.519  28.522  1.00 16.80           C  
ATOM   1982  HG  LEU A 134     -21.701 122.626  29.596  1.00 16.80           H  
ATOM   1983  CD1 LEU A 134     -21.272 123.754  27.827  1.00 16.80           C  
ATOM   1984 HD11 LEU A 134     -21.419 123.682  26.749  1.00 16.80           H  
ATOM   1985 HD12 LEU A 134     -21.763 124.653  28.199  1.00 16.80           H  
ATOM   1986 HD13 LEU A 134     -20.207 123.831  28.047  1.00 16.80           H  
ATOM   1987  CD2 LEU A 134     -23.356 122.517  28.231  1.00 16.80           C  
ATOM   1988 HD21 LEU A 134     -23.543 122.234  27.195  1.00 16.80           H  
ATOM   1989 HD22 LEU A 134     -23.857 121.817  28.900  1.00 16.80           H  
ATOM   1990 HD23 LEU A 134     -23.778 123.503  28.421  1.00 16.80           H  
ATOM   1991  N   GLU A 135     -22.396 118.351  27.108  1.00 17.05           N  
ATOM   1992  H   GLU A 135     -21.453 118.100  26.846  1.00 17.05           H  
ATOM   1993  CA  GLU A 135     -23.468 118.061  26.114  1.00 17.05           C  
ATOM   1994  HA  GLU A 135     -24.066 118.967  26.017  1.00 17.05           H  
ATOM   1995  C   GLU A 135     -24.493 116.939  26.474  1.00 17.05           C  
ATOM   1996  CB  GLU A 135     -22.814 117.820  24.740  1.00 17.05           C  
ATOM   1997  HB2 GLU A 135     -23.599 117.651  24.003  1.00 17.05           H  
ATOM   1998  HB3 GLU A 135     -22.194 116.926  24.796  1.00 17.05           H  
ATOM   1999  O   GLU A 135     -24.342 116.253  27.481  1.00 17.05           O  
ATOM   2000  CG  GLU A 135     -21.962 119.013  24.271  1.00 17.05           C  
ATOM   2001  HG2 GLU A 135     -21.109 119.140  24.938  1.00 17.05           H  
ATOM   2002  HG3 GLU A 135     -22.568 119.917  24.324  1.00 17.05           H  
ATOM   2003  CD  GLU A 135     -21.447 118.811  22.840  1.00 17.05           C  
ATOM   2004  OE1 GLU A 135     -21.689 119.711  22.007  1.00 17.05           O  
ATOM   2005  OE2 GLU A 135     -20.811 117.760  22.603  1.00 17.05           O  
ATOM   2006  N   ALA A 136     -25.560 116.752  25.659  1.00 17.09           N  
ATOM   2007  H   ALA A 136     -25.579 117.287  24.803  1.00 17.09           H  
ATOM   2008  CA  ALA A 136     -26.731 115.882  25.954  1.00 17.09           C  
ATOM   2009  HA  ALA A 136     -26.429 115.217  26.763  1.00 17.09           H  
ATOM   2010  C   ALA A 136     -27.139 114.886  24.802  1.00 17.09           C  
ATOM   2011  CB  ALA A 136     -27.826 116.771  26.560  1.00 17.09           C  
ATOM   2012  HB1 ALA A 136     -27.400 117.344  27.384  1.00 17.09           H  
ATOM   2013  HB2 ALA A 136     -28.215 117.472  25.822  1.00 17.09           H  
ATOM   2014  HB3 ALA A 136     -28.621 116.153  26.976  1.00 17.09           H  
ATOM   2015  O   ALA A 136     -26.263 114.196  24.300  1.00 17.09           O  
ATOM   2016  N   ASN A 137     -28.374 114.641  24.296  1.00 17.44           N  
ATOM   2017  H   ASN A 137     -28.340 113.836  23.687  1.00 17.44           H  
ATOM   2018  CA  ASN A 137     -29.633 115.420  24.268  1.00 17.44           C  
ATOM   2019  HA  ASN A 137     -29.807 115.892  25.234  1.00 17.44           H  
ATOM   2020  C   ASN A 137     -30.974 114.666  23.955  1.00 17.44           C  
ATOM   2021  CB  ASN A 137     -29.404 116.524  23.205  1.00 17.44           C  
ATOM   2022  HB2 ASN A 137     -28.983 116.075  22.305  1.00 17.44           H  
ATOM   2023  HB3 ASN A 137     -28.680 117.249  23.576  1.00 17.44           H  
ATOM   2024  O   ASN A 137     -31.980 115.033  24.548  1.00 17.44           O  
ATOM   2025  CG  ASN A 137     -30.655 117.277  22.780  1.00 17.44           C  
ATOM   2026  ND2 ASN A 137     -31.217 118.097  23.634  1.00 17.44           N  
ATOM   2027 HD21 ASN A 137     -32.072 118.550  23.343  1.00 17.44           H  
ATOM   2028 HD22 ASN A 137     -30.859 118.200  24.573  1.00 17.44           H  
ATOM   2029  OD1 ASN A 137     -31.133 117.122  21.665  1.00 17.44           O  
ATOM   2030  N   LYS A 138     -31.075 113.752  22.962  1.00 16.10           N  
ATOM   2031  H   LYS A 138     -30.203 113.357  22.639  1.00 16.10           H  
ATOM   2032  CA  LYS A 138     -32.135 113.938  21.920  1.00 16.10           C  
ATOM   2033  HA  LYS A 138     -32.549 114.925  22.128  1.00 16.10           H  
ATOM   2034  C   LYS A 138     -33.444 113.088  21.818  1.00 16.10           C  
ATOM   2035  CB  LYS A 138     -31.438 114.089  20.554  1.00 16.10           C  
ATOM   2036  HB2 LYS A 138     -30.573 114.742  20.672  1.00 16.10           H  
ATOM   2037  HB3 LYS A 138     -31.079 113.120  20.210  1.00 16.10           H  
ATOM   2038  O   LYS A 138     -34.505 113.695  21.726  1.00 16.10           O  
ATOM   2039  CG  LYS A 138     -32.379 114.721  19.513  1.00 16.10           C  
ATOM   2040  HG2 LYS A 138     -33.184 114.028  19.271  1.00 16.10           H  
ATOM   2041  HG3 LYS A 138     -32.824 115.617  19.945  1.00 16.10           H  
ATOM   2042  CD  LYS A 138     -31.656 115.123  18.222  1.00 16.10           C  
ATOM   2043  HD2 LYS A 138     -31.221 114.245  17.744  1.00 16.10           H  
ATOM   2044  HD3 LYS A 138     -30.864 115.827  18.479  1.00 16.10           H  
ATOM   2045  CE  LYS A 138     -32.670 115.800  17.288  1.00 16.10           C  
ATOM   2046  HE2 LYS A 138     -33.255 116.499  17.885  1.00 16.10           H  
ATOM   2047  HE3 LYS A 138     -33.358 115.049  16.900  1.00 16.10           H  
ATOM   2048  NZ  LYS A 138     -32.012 116.542  16.182  1.00 16.10           N  
ATOM   2049  HZ1 LYS A 138     -32.702 117.009  15.611  1.00 16.10           H  
ATOM   2050  HZ2 LYS A 138     -31.456 115.937  15.595  1.00 16.10           H  
ATOM   2051  HZ3 LYS A 138     -31.412 117.260  16.562  1.00 16.10           H  
ATOM   2052  N   ARG A 139     -33.421 111.765  21.562  1.00 15.55           N  
ATOM   2053  H   ARG A 139     -32.592 111.257  21.835  1.00 15.55           H  
ATOM   2054  CA  ARG A 139     -34.458 111.033  20.742  1.00 15.55           C  
ATOM   2055  HA  ARG A 139     -35.180 111.752  20.356  1.00 15.55           H  
ATOM   2056  C   ARG A 139     -35.286 109.957  21.505  1.00 15.55           C  
ATOM   2057  CB  ARG A 139     -33.709 110.332  19.586  1.00 15.55           C  
ATOM   2058  HB2 ARG A 139     -34.399 109.663  19.073  1.00 15.55           H  
ATOM   2059  HB3 ARG A 139     -32.938 109.691  20.013  1.00 15.55           H  
ATOM   2060  O   ARG A 139     -34.763 109.452  22.484  1.00 15.55           O  
ATOM   2061  CG  ARG A 139     -33.054 111.229  18.522  1.00 15.55           C  
ATOM   2062  HG2 ARG A 139     -33.728 112.037  18.238  1.00 15.55           H  
ATOM   2063  HG3 ARG A 139     -32.138 111.647  18.939  1.00 15.55           H  
ATOM   2064  CD  ARG A 139     -32.713 110.397  17.273  1.00 15.55           C  
ATOM   2065  HD2 ARG A 139     -32.350 109.420  17.594  1.00 15.55           H  
ATOM   2066  HD3 ARG A 139     -33.629 110.248  16.701  1.00 15.55           H  
ATOM   2067  NE  ARG A 139     -31.664 111.024  16.437  1.00 15.55           N  
ATOM   2068  HE  ARG A 139     -30.998 111.611  16.919  1.00 15.55           H  
ATOM   2069  NH1 ARG A 139     -32.118 109.914  14.470  1.00 15.55           N  
ATOM   2070 HH11 ARG A 139     -32.909 109.464  14.906  1.00 15.55           H  
ATOM   2071 HH12 ARG A 139     -31.864 109.674  13.522  1.00 15.55           H  
ATOM   2072  NH2 ARG A 139     -30.335 111.241  14.592  1.00 15.55           N  
ATOM   2073 HH21 ARG A 139     -29.656 111.772  15.118  1.00 15.55           H  
ATOM   2074 HH22 ARG A 139     -30.111 110.973  13.645  1.00 15.55           H  
ATOM   2075  CZ  ARG A 139     -31.383 110.728  15.176  1.00 15.55           C  
ATOM   2076  N   THR A 140     -36.473 109.427  21.110  1.00 16.30           N  
ATOM   2077  H   THR A 140     -36.726 108.694  21.757  1.00 16.30           H  
ATOM   2078  CA  THR A 140     -37.600 109.863  20.211  1.00 16.30           C  
ATOM   2079  HA  THR A 140     -37.867 110.892  20.454  1.00 16.30           H  
ATOM   2080  C   THR A 140     -38.915 109.036  20.312  1.00 16.30           C  
ATOM   2081  CB  THR A 140     -37.335 109.759  18.681  1.00 16.30           C  
ATOM   2082  HB  THR A 140     -38.265 109.510  18.170  1.00 16.30           H  
ATOM   2083  O   THR A 140     -39.957 109.577  19.968  1.00 16.30           O  
ATOM   2084  CG2 THR A 140     -36.907 111.065  18.020  1.00 16.30           C  
ATOM   2085 HG21 THR A 140     -37.661 111.828  18.210  1.00 16.30           H  
ATOM   2086 HG22 THR A 140     -36.828 110.913  16.943  1.00 16.30           H  
ATOM   2087 HG23 THR A 140     -35.947 111.409  18.405  1.00 16.30           H  
ATOM   2088  OG1 THR A 140     -36.434 108.733  18.332  1.00 16.30           O  
ATOM   2089  HG1 THR A 140     -36.773 107.908  18.689  1.00 16.30           H  
ATOM   2090  N   LEU A 141     -38.863 107.705  20.503  1.00 15.13           N  
ATOM   2091  H   LEU A 141     -38.098 107.328  21.044  1.00 15.13           H  
ATOM   2092  CA  LEU A 141     -39.530 106.751  19.572  1.00 15.13           C  
ATOM   2093  HA  LEU A 141     -39.661 107.298  18.638  1.00 15.13           H  
ATOM   2094  C   LEU A 141     -40.982 106.263  19.885  1.00 15.13           C  
ATOM   2095  CB  LEU A 141     -38.532 105.598  19.285  1.00 15.13           C  
ATOM   2096  HB2 LEU A 141     -37.675 105.697  19.951  1.00 15.13           H  
ATOM   2097  HB3 LEU A 141     -38.983 104.637  19.534  1.00 15.13           H  
ATOM   2098  O   LEU A 141     -41.588 106.640  20.877  1.00 15.13           O  
ATOM   2099  CG  LEU A 141     -38.014 105.567  17.829  1.00 15.13           C  
ATOM   2100  HG  LEU A 141     -37.895 106.588  17.466  1.00 15.13           H  
ATOM   2101  CD1 LEU A 141     -36.645 104.897  17.750  1.00 15.13           C  
ATOM   2102 HD11 LEU A 141     -36.716 103.865  18.093  1.00 15.13           H  
ATOM   2103 HD12 LEU A 141     -35.929 105.429  18.377  1.00 15.13           H  
ATOM   2104 HD13 LEU A 141     -36.280 104.906  16.723  1.00 15.13           H  
ATOM   2105  CD2 LEU A 141     -38.963 104.822  16.888  1.00 15.13           C  
ATOM   2106 HD21 LEU A 141     -39.183 103.830  17.283  1.00 15.13           H  
ATOM   2107 HD22 LEU A 141     -38.497 104.712  15.908  1.00 15.13           H  
ATOM   2108 HD23 LEU A 141     -39.881 105.396  16.762  1.00 15.13           H  
ATOM   2109  N   LYS A 142     -41.527 105.461  18.944  1.00 17.09           N  
ATOM   2110  H   LYS A 142     -40.869 105.139  18.249  1.00 17.09           H  
ATOM   2111  CA  LYS A 142     -42.905 104.896  18.817  1.00 17.09           C  
ATOM   2112  HA  LYS A 142     -43.628 105.649  19.131  1.00 17.09           H  
ATOM   2113  C   LYS A 142     -43.120 103.657  19.749  1.00 17.09           C  
ATOM   2114  CB  LYS A 142     -43.109 104.565  17.322  1.00 17.09           C  
ATOM   2115  HB2 LYS A 142     -44.132 104.217  17.177  1.00 17.09           H  
ATOM   2116  HB3 LYS A 142     -42.428 103.753  17.068  1.00 17.09           H  
ATOM   2117  O   LYS A 142     -42.259 103.422  20.584  1.00 17.09           O  
ATOM   2118  CG  LYS A 142     -42.925 105.696  16.293  1.00 17.09           C  
ATOM   2119  HG2 LYS A 142     -41.933 106.142  16.377  1.00 17.09           H  
ATOM   2120  HG3 LYS A 142     -43.675 106.468  16.464  1.00 17.09           H  
ATOM   2121  CD  LYS A 142     -43.102 105.098  14.884  1.00 17.09           C  
ATOM   2122  HD2 LYS A 142     -42.368 104.305  14.740  1.00 17.09           H  
ATOM   2123  HD3 LYS A 142     -44.099 104.664  14.813  1.00 17.09           H  
ATOM   2124  CE  LYS A 142     -42.933 106.142  13.774  1.00 17.09           C  
ATOM   2125  HE2 LYS A 142     -41.926 106.555  13.831  1.00 17.09           H  
ATOM   2126  HE3 LYS A 142     -43.637 106.954  13.954  1.00 17.09           H  
ATOM   2127  NZ  LYS A 142     -43.174 105.550  12.430  1.00 17.09           N  
ATOM   2128  HZ1 LYS A 142     -44.113 105.183  12.368  1.00 17.09           H  
ATOM   2129  HZ2 LYS A 142     -43.068 106.246  11.707  1.00 17.09           H  
ATOM   2130  HZ3 LYS A 142     -42.529 104.795  12.244  1.00 17.09           H  
ATOM   2131  N   ALA A 143     -44.151 102.789  19.696  1.00 17.51           N  
ATOM   2132  H   ALA A 143     -44.138 102.164  20.489  1.00 17.51           H  
ATOM   2133  CA  ALA A 143     -45.277 102.511  18.772  1.00 17.51           C  
ATOM   2134  HA  ALA A 143     -45.655 103.440  18.344  1.00 17.51           H  
ATOM   2135  C   ALA A 143     -46.473 101.842  19.513  1.00 17.51           C  
ATOM   2136  CB  ALA A 143     -44.778 101.564  17.661  1.00 17.51           C  
ATOM   2137  HB1 ALA A 143     -43.856 101.929  17.208  1.00 17.51           H  
ATOM   2138  HB2 ALA A 143     -44.576 100.582  18.087  1.00 17.51           H  
ATOM   2139  HB3 ALA A 143     -45.536 101.461  16.885  1.00 17.51           H  
ATOM   2140  O   ALA A 143     -46.413 101.690  20.727  1.00 17.51           O  
ATOM   2141  N   SER A 144     -47.554 101.467  18.804  1.00 20.57           N  
ATOM   2142  H   SER A 144     -47.525 101.596  17.802  1.00 20.57           H  
ATOM   2143  CA  SER A 144     -48.905 101.348  19.406  1.00 20.57           C  
ATOM   2144  HA  SER A 144     -48.842 101.741  20.421  1.00 20.57           H  
ATOM   2145  C   SER A 144     -49.575  99.959  19.572  1.00 20.57           C  
ATOM   2146  CB  SER A 144     -49.886 102.270  18.667  1.00 20.57           C  
ATOM   2147  HB2 SER A 144     -50.822 102.328  19.223  1.00 20.57           H  
ATOM   2148  HB3 SER A 144     -50.096 101.862  17.679  1.00 20.57           H  
ATOM   2149  O   SER A 144     -49.997  99.670  20.685  1.00 20.57           O  
ATOM   2150  OG  SER A 144     -49.344 103.568  18.510  1.00 20.57           O  
ATOM   2151  HG  SER A 144     -49.462 104.039  19.339  1.00 20.57           H  
ATOM   2152  N   PRO A 145     -49.874  99.170  18.516  1.00 19.25           N  
ATOM   2153  CA  PRO A 145     -51.300  98.849  18.299  1.00 19.25           C  
ATOM   2154  HA  PRO A 145     -51.927  99.526  18.880  1.00 19.25           H  
ATOM   2155  C   PRO A 145     -51.796  97.424  18.610  1.00 19.25           C  
ATOM   2156  CB  PRO A 145     -51.515  99.144  16.809  1.00 19.25           C  
ATOM   2157  HB2 PRO A 145     -52.371  98.620  16.384  1.00 19.25           H  
ATOM   2158  HB3 PRO A 145     -51.625 100.218  16.657  1.00 19.25           H  
ATOM   2159  O   PRO A 145     -52.983  97.175  18.411  1.00 19.25           O  
ATOM   2160  CG  PRO A 145     -50.201  98.668  16.196  1.00 19.25           C  
ATOM   2161  HG2 PRO A 145     -50.195  97.580  16.125  1.00 19.25           H  
ATOM   2162  HG3 PRO A 145     -50.023  99.118  15.219  1.00 19.25           H  
ATOM   2163  CD  PRO A 145     -49.177  99.133  17.232  1.00 19.25           C  
ATOM   2164  HD2 PRO A 145     -48.825 100.126  16.953  1.00 19.25           H  
ATOM   2165  HD3 PRO A 145     -48.338  98.438  17.269  1.00 19.25           H  
ATOM   2166  N   GLU A 146     -50.930  96.462  18.933  1.00 16.00           N  
ATOM   2167  H   GLU A 146     -49.985  96.713  19.188  1.00 16.00           H  
ATOM   2168  CA  GLU A 146     -51.205  95.062  18.557  1.00 16.00           C  
ATOM   2169  HA  GLU A 146     -51.499  95.098  17.508  1.00 16.00           H  
ATOM   2170  C   GLU A 146     -52.397  94.369  19.253  1.00 16.00           C  
ATOM   2171  CB  GLU A 146     -49.932  94.204  18.591  1.00 16.00           C  
ATOM   2172  HB2 GLU A 146     -50.220  93.159  18.479  1.00 16.00           H  
ATOM   2173  HB3 GLU A 146     -49.444  94.314  19.560  1.00 16.00           H  
ATOM   2174  O   GLU A 146     -52.754  94.621  20.402  1.00 16.00           O  
ATOM   2175  CG  GLU A 146     -48.948  94.579  17.465  1.00 16.00           C  
ATOM   2176  HG2 GLU A 146     -48.047  94.999  17.913  1.00 16.00           H  
ATOM   2177  HG3 GLU A 146     -49.378  95.355  16.832  1.00 16.00           H  
ATOM   2178  CD  GLU A 146     -48.573  93.363  16.605  1.00 16.00           C  
ATOM   2179  OE1 GLU A 146     -48.944  93.370  15.409  1.00 16.00           O  
ATOM   2180  OE2 GLU A 146     -47.941  92.435  17.155  1.00 16.00           O  
ATOM   2181  N   SER A 147     -53.012  93.469  18.480  1.00 18.75           N  
ATOM   2182  H   SER A 147     -52.532  93.233  17.623  1.00 18.75           H  
ATOM   2183  CA  SER A 147     -54.241  92.714  18.767  1.00 18.75           C  
ATOM   2184  HA  SER A 147     -54.796  93.223  19.555  1.00 18.75           H  
ATOM   2185  C   SER A 147     -53.900  91.291  19.275  1.00 18.75           C  
ATOM   2186  CB  SER A 147     -55.071  92.761  17.485  1.00 18.75           C  
ATOM   2187  HB2 SER A 147     -55.141  93.793  17.142  1.00 18.75           H  
ATOM   2188  HB3 SER A 147     -56.085  92.431  17.710  1.00 18.75           H  
ATOM   2189  O   SER A 147     -52.764  91.045  19.659  1.00 18.75           O  
ATOM   2190  OG  SER A 147     -54.484  91.965  16.462  1.00 18.75           O  
ATOM   2191  HG  SER A 147     -53.840  92.502  15.995  1.00 18.75           H  
ATOM   2192  N   SER A 148     -54.725  90.237  19.336  1.00 15.05           N  
ATOM   2193  H   SER A 148     -54.240  89.501  19.830  1.00 15.05           H  
ATOM   2194  CA  SER A 148     -56.133  89.882  19.000  1.00 15.05           C  
ATOM   2195  HA  SER A 148     -56.840  90.575  19.456  1.00 15.05           H  
ATOM   2196  C   SER A 148     -56.387  88.463  19.545  1.00 15.05           C  
ATOM   2197  CB  SER A 148     -56.401  89.735  17.487  1.00 15.05           C  
ATOM   2198  HB2 SER A 148     -56.747  90.675  17.058  1.00 15.05           H  
ATOM   2199  HB3 SER A 148     -57.205  89.016  17.329  1.00 15.05           H  
ATOM   2200  O   SER A 148     -57.438  88.155  20.100  1.00 15.05           O  
ATOM   2201  OG  SER A 148     -55.246  89.296  16.795  1.00 15.05           O  
ATOM   2202  HG  SER A 148     -54.770  90.096  16.561  1.00 15.05           H  
ATOM   2203  N   ARG A 149     -55.373  87.602  19.365  1.00 15.76           N  
ATOM   2204  H   ARG A 149     -54.646  87.962  18.764  1.00 15.76           H  
ATOM   2205  CA  ARG A 149     -55.090  86.345  20.081  1.00 15.76           C  
ATOM   2206  HA  ARG A 149     -55.738  85.553  19.708  1.00 15.76           H  
ATOM   2207  C   ARG A 149     -55.323  86.479  21.603  1.00 15.76           C  
ATOM   2208  CB  ARG A 149     -53.598  86.045  19.805  1.00 15.76           C  
ATOM   2209  HB2 ARG A 149     -53.020  86.963  19.912  1.00 15.76           H  
ATOM   2210  HB3 ARG A 149     -53.202  85.362  20.557  1.00 15.76           H  
ATOM   2211  O   ARG A 149     -55.108  87.554  22.142  1.00 15.76           O  
ATOM   2212  CG  ARG A 149     -53.341  85.453  18.410  1.00 15.76           C  
ATOM   2213  HG2 ARG A 149     -54.020  84.618  18.236  1.00 15.76           H  
ATOM   2214  HG3 ARG A 149     -53.515  86.218  17.654  1.00 15.76           H  
ATOM   2215  CD  ARG A 149     -51.893  84.948  18.316  1.00 15.76           C  
ATOM   2216  HD2 ARG A 149     -51.220  85.771  18.556  1.00 15.76           H  
ATOM   2217  HD3 ARG A 149     -51.756  84.159  19.055  1.00 15.76           H  
ATOM   2218  NE  ARG A 149     -51.570  84.445  16.965  1.00 15.76           N  
ATOM   2219  HE  ARG A 149     -52.071  84.873  16.200  1.00 15.76           H  
ATOM   2220  NH1 ARG A 149     -49.874  82.999  17.545  1.00 15.76           N  
ATOM   2221 HH11 ARG A 149     -49.987  83.266  18.512  1.00 15.76           H  
ATOM   2222 HH12 ARG A 149     -49.120  82.384  17.272  1.00 15.76           H  
ATOM   2223  NH2 ARG A 149     -50.383  83.295  15.396  1.00 15.76           N  
ATOM   2224 HH21 ARG A 149     -50.895  83.764  14.663  1.00 15.76           H  
ATOM   2225 HH22 ARG A 149     -49.628  82.669  15.151  1.00 15.76           H  
ATOM   2226  CZ  ARG A 149     -50.617  83.583  16.646  1.00 15.76           C  
ATOM   2227  N   SER A 150     -55.620  85.429  22.380  1.00 17.04           N  
ATOM   2228  H   SER A 150     -55.689  85.688  23.354  1.00 17.04           H  
ATOM   2229  CA  SER A 150     -55.861  83.986  22.126  1.00 17.04           C  
ATOM   2230  HA  SER A 150     -56.713  83.881  21.455  1.00 17.04           H  
ATOM   2231  C   SER A 150     -56.163  83.297  23.484  1.00 17.04           C  
ATOM   2232  CB  SER A 150     -54.567  83.388  21.533  1.00 17.04           C  
ATOM   2233  HB2 SER A 150     -53.714  83.865  22.015  1.00 17.04           H  
ATOM   2234  HB3 SER A 150     -54.548  83.611  20.467  1.00 17.04           H  
ATOM   2235  O   SER A 150     -55.888  83.902  24.509  1.00 17.04           O  
ATOM   2236  OG  SER A 150     -54.385  81.999  21.673  1.00 17.04           O  
ATOM   2237  HG  SER A 150     -54.003  81.835  22.538  1.00 17.04           H  
ATOM   2238  N   ILE A 151     -56.592  82.035  23.661  1.00 17.05           N  
ATOM   2239  H   ILE A 151     -56.488  81.802  24.639  1.00 17.05           H  
ATOM   2240  CA  ILE A 151     -57.615  81.205  22.981  1.00 17.05           C  
ATOM   2241  HA  ILE A 151     -58.401  81.862  22.608  1.00 17.05           H  
ATOM   2242  C   ILE A 151     -58.276  80.323  24.075  1.00 17.05           C  
ATOM   2243  CB  ILE A 151     -57.087  80.348  21.777  1.00 17.05           C  
ATOM   2244  HB  ILE A 151     -56.045  80.091  21.969  1.00 17.05           H  
ATOM   2245  O   ILE A 151     -59.450  80.498  24.369  1.00 17.05           O  
ATOM   2246  CG1 ILE A 151     -57.188  81.080  20.417  1.00 17.05           C  
ATOM   2247 HG12 ILE A 151     -58.229  81.122  20.096  1.00 17.05           H  
ATOM   2248 HG13 ILE A 151     -56.852  82.110  20.533  1.00 17.05           H  
ATOM   2249  CG2 ILE A 151     -57.848  79.019  21.585  1.00 17.05           C  
ATOM   2250 HG21 ILE A 151     -57.495  78.313  22.337  1.00 17.05           H  
ATOM   2251 HG22 ILE A 151     -57.634  78.562  20.620  1.00 17.05           H  
ATOM   2252 HG23 ILE A 151     -58.923  79.183  21.664  1.00 17.05           H  
ATOM   2253  CD1 ILE A 151     -56.333  80.473  19.290  1.00 17.05           C  
ATOM   2254 HD11 ILE A 151     -55.314  80.307  19.639  1.00 17.05           H  
ATOM   2255 HD12 ILE A 151     -56.755  79.535  18.929  1.00 17.05           H  
ATOM   2256 HD13 ILE A 151     -56.305  81.172  18.454  1.00 17.05           H  
ATOM   2257  N   LYS A 152     -57.553  79.364  24.676  1.00 16.18           N  
ATOM   2258  H   LYS A 152     -56.553  79.383  24.537  1.00 16.18           H  
ATOM   2259  CA  LYS A 152     -58.085  78.255  25.513  1.00 16.18           C  
ATOM   2260  HA  LYS A 152     -59.162  78.374  25.625  1.00 16.18           H  
ATOM   2261  C   LYS A 152     -57.468  78.288  26.925  1.00 16.18           C  
ATOM   2262  CB  LYS A 152     -57.735  76.910  24.814  1.00 16.18           C  
ATOM   2263  HB2 LYS A 152     -57.621  76.124  25.561  1.00 16.18           H  
ATOM   2264  HB3 LYS A 152     -56.758  77.017  24.343  1.00 16.18           H  
ATOM   2265  O   LYS A 152     -56.340  78.748  27.030  1.00 16.18           O  
ATOM   2266  CG  LYS A 152     -58.766  76.424  23.770  1.00 16.18           C  
ATOM   2267  HG2 LYS A 152     -59.198  77.280  23.252  1.00 16.18           H  
ATOM   2268  HG3 LYS A 152     -59.585  75.907  24.271  1.00 16.18           H  
ATOM   2269  CD  LYS A 152     -58.133  75.465  22.743  1.00 16.18           C  
ATOM   2270  HD2 LYS A 152     -57.245  75.934  22.319  1.00 16.18           H  
ATOM   2271  HD3 LYS A 152     -57.832  74.547  23.249  1.00 16.18           H  
ATOM   2272  CE  LYS A 152     -59.118  75.145  21.608  1.00 16.18           C  
ATOM   2273  HE2 LYS A 152     -59.467  76.086  21.182  1.00 16.18           H  
ATOM   2274  HE3 LYS A 152     -59.983  74.632  22.027  1.00 16.18           H  
ATOM   2275  NZ  LYS A 152     -58.494  74.314  20.543  1.00 16.18           N  
ATOM   2276  HZ1 LYS A 152     -57.709  74.796  20.130  1.00 16.18           H  
ATOM   2277  HZ2 LYS A 152     -59.158  74.122  19.806  1.00 16.18           H  
ATOM   2278  HZ3 LYS A 152     -58.165  73.433  20.911  1.00 16.18           H  
ATOM   2279  N   ASN A 153     -58.044  77.719  27.996  1.00 17.63           N  
ATOM   2280  H   ASN A 153     -57.442  77.775  28.805  1.00 17.63           H  
ATOM   2281  CA  ASN A 153     -59.422  77.305  28.370  1.00 17.63           C  
ATOM   2282  HA  ASN A 153     -60.089  78.165  28.310  1.00 17.63           H  
ATOM   2283  C   ASN A 153     -59.340  76.866  29.873  1.00 17.63           C  
ATOM   2284  CB  ASN A 153     -59.930  76.181  27.428  1.00 17.63           C  
ATOM   2285  HB2 ASN A 153     -59.706  76.455  26.397  1.00 17.63           H  
ATOM   2286  HB3 ASN A 153     -59.421  75.243  27.648  1.00 17.63           H  
ATOM   2287  O   ASN A 153     -58.536  77.445  30.590  1.00 17.63           O  
ATOM   2288  CG  ASN A 153     -61.434  75.967  27.433  1.00 17.63           C  
ATOM   2289  ND2 ASN A 153     -61.989  75.382  26.397  1.00 17.63           N  
ATOM   2290 HD21 ASN A 153     -62.999  75.379  26.421  1.00 17.63           H  
ATOM   2291 HD22 ASN A 153     -61.461  75.219  25.551  1.00 17.63           H  
ATOM   2292  OD1 ASN A 153     -62.136  76.274  28.372  1.00 17.63           O  
ATOM   2293  N   LYS A 154     -60.117  75.859  30.324  1.00 15.39           N  
ATOM   2294  H   LYS A 154     -60.975  75.751  29.802  1.00 15.39           H  
ATOM   2295  CA  LYS A 154     -59.757  74.679  31.181  1.00 15.39           C  
ATOM   2296  HA  LYS A 154     -60.592  74.489  31.855  1.00 15.39           H  
ATOM   2297  C   LYS A 154     -58.492  74.754  32.083  1.00 15.39           C  
ATOM   2298  CB  LYS A 154     -59.599  73.473  30.233  1.00 15.39           C  
ATOM   2299  HB2 LYS A 154     -59.203  72.626  30.792  1.00 15.39           H  
ATOM   2300  HB3 LYS A 154     -58.868  73.713  29.461  1.00 15.39           H  
ATOM   2301  O   LYS A 154     -57.443  75.161  31.610  1.00 15.39           O  
ATOM   2302  CG  LYS A 154     -60.926  73.058  29.578  1.00 15.39           C  
ATOM   2303  HG2 LYS A 154     -61.692  72.957  30.347  1.00 15.39           H  
ATOM   2304  HG3 LYS A 154     -61.248  73.828  28.878  1.00 15.39           H  
ATOM   2305  CD  LYS A 154     -60.799  71.733  28.820  1.00 15.39           C  
ATOM   2306  HD2 LYS A 154     -60.514  70.954  29.528  1.00 15.39           H  
ATOM   2307  HD3 LYS A 154     -60.035  71.820  28.048  1.00 15.39           H  
ATOM   2308  CE  LYS A 154     -62.156  71.395  28.191  1.00 15.39           C  
ATOM   2309  HE2 LYS A 154     -62.918  71.495  28.965  1.00 15.39           H  
ATOM   2310  HE3 LYS A 154     -62.378  72.127  27.415  1.00 15.39           H  
ATOM   2311  NZ  LYS A 154     -62.183  70.016  27.644  1.00 15.39           N  
ATOM   2312  HZ1 LYS A 154     -63.091  69.807  27.253  1.00 15.39           H  
ATOM   2313  HZ2 LYS A 154     -62.011  69.352  28.385  1.00 15.39           H  
ATOM   2314  HZ3 LYS A 154     -61.477  69.888  26.933  1.00 15.39           H  
ATOM   2315  N   ASN A 155     -58.436  74.190  33.304  1.00 14.96           N  
ATOM   2316  H   ASN A 155     -57.605  74.451  33.815  1.00 14.96           H  
ATOM   2317  CA  ASN A 155     -59.269  73.170  33.989  1.00 14.96           C  
ATOM   2318  HA  ASN A 155     -60.324  73.349  33.779  1.00 14.96           H  
ATOM   2319  C   ASN A 155     -59.094  73.242  35.546  1.00 14.96           C  
ATOM   2320  CB  ASN A 155     -58.835  71.773  33.460  1.00 14.96           C  
ATOM   2321  HB2 ASN A 155     -58.015  71.872  32.749  1.00 14.96           H  
ATOM   2322  HB3 ASN A 155     -58.436  71.178  34.282  1.00 14.96           H  
ATOM   2323  O   ASN A 155     -58.397  74.126  36.031  1.00 14.96           O  
ATOM   2324  CG  ASN A 155     -59.932  70.963  32.785  1.00 14.96           C  
ATOM   2325  ND2 ASN A 155     -59.727  69.677  32.629  1.00 14.96           N  
ATOM   2326 HD21 ASN A 155     -58.912  69.252  33.047  1.00 14.96           H  
ATOM   2327 HD22 ASN A 155     -60.518  69.123  32.334  1.00 14.96           H  
ATOM   2328  OD1 ASN A 155     -60.959  71.455  32.348  1.00 14.96           O  
ATOM   2329  N   VAL A 156     -59.707  72.322  36.318  1.00 17.63           N  
ATOM   2330  H   VAL A 156     -60.188  71.568  35.849  1.00 17.63           H  
ATOM   2331  CA  VAL A 156     -59.762  72.245  37.817  1.00 17.63           C  
ATOM   2332  HA  VAL A 156     -58.944  72.826  38.242  1.00 17.63           H  
ATOM   2333  C   VAL A 156     -59.578  70.773  38.305  1.00 17.63           C  
ATOM   2334  CB  VAL A 156     -61.098  72.857  38.301  1.00 17.63           C  
ATOM   2335  HB  VAL A 156     -61.182  72.729  39.380  1.00 17.63           H  
ATOM   2336  O   VAL A 156     -59.581  69.895  37.444  1.00 17.63           O  
ATOM   2337  CG1 VAL A 156     -61.159  74.366  38.044  1.00 17.63           C  
ATOM   2338 HG11 VAL A 156     -62.053  74.783  38.508  1.00 17.63           H  
ATOM   2339 HG12 VAL A 156     -61.183  74.579  36.975  1.00 17.63           H  
ATOM   2340 HG13 VAL A 156     -60.284  74.848  38.480  1.00 17.63           H  
ATOM   2341  CG2 VAL A 156     -62.332  72.204  37.657  1.00 17.63           C  
ATOM   2342 HG21 VAL A 156     -63.234  72.595  38.128  1.00 17.63           H  
ATOM   2343 HG22 VAL A 156     -62.305  71.124  37.802  1.00 17.63           H  
ATOM   2344 HG23 VAL A 156     -62.373  72.423  36.590  1.00 17.63           H  
ATOM   2345  N   VAL A 157     -59.412  70.362  39.586  1.00 19.54           N  
ATOM   2346  H   VAL A 157     -59.186  69.379  39.629  1.00 19.54           H  
ATOM   2347  CA  VAL A 157     -59.614  70.998  40.925  1.00 19.54           C  
ATOM   2348  HA  VAL A 157     -59.826  72.054  40.753  1.00 19.54           H  
ATOM   2349  C   VAL A 157     -58.305  71.048  41.778  1.00 19.54           C  
ATOM   2350  CB  VAL A 157     -60.862  70.426  41.642  1.00 19.54           C  
ATOM   2351  HB  VAL A 157     -60.608  69.455  42.065  1.00 19.54           H  
ATOM   2352  O   VAL A 157     -57.390  71.685  41.274  1.00 19.54           O  
ATOM   2353  CG1 VAL A 157     -61.349  71.390  42.738  1.00 19.54           C  
ATOM   2354 HG11 VAL A 157     -61.733  72.306  42.289  1.00 19.54           H  
ATOM   2355 HG12 VAL A 157     -60.539  71.662  43.416  1.00 19.54           H  
ATOM   2356 HG13 VAL A 157     -62.143  70.921  43.318  1.00 19.54           H  
ATOM   2357  CG2 VAL A 157     -62.081  70.177  40.739  1.00 19.54           C  
ATOM   2358 HG21 VAL A 157     -62.882  69.733  41.330  1.00 19.54           H  
ATOM   2359 HG22 VAL A 157     -61.834  69.477  39.941  1.00 19.54           H  
ATOM   2360 HG23 VAL A 157     -62.446  71.113  40.314  1.00 19.54           H  
ATOM   2361  N   ALA A 158     -58.047  70.528  43.005  1.00 19.95           N  
ATOM   2362  H   ALA A 158     -57.157  70.866  43.344  1.00 19.95           H  
ATOM   2363  CA  ALA A 158     -58.678  69.589  43.976  1.00 19.95           C  
ATOM   2364  HA  ALA A 158     -59.766  69.617  43.915  1.00 19.95           H  
ATOM   2365  C   ALA A 158     -58.342  69.947  45.467  1.00 19.95           C  
ATOM   2366  CB  ALA A 158     -58.212  68.170  43.611  1.00 19.95           C  
ATOM   2367  HB1 ALA A 158     -58.456  67.954  42.571  1.00 19.95           H  
ATOM   2368  HB2 ALA A 158     -57.134  68.085  43.749  1.00 19.95           H  
ATOM   2369  HB3 ALA A 158     -58.711  67.432  44.239  1.00 19.95           H  
ATOM   2370  O   ALA A 158     -57.802  71.021  45.714  1.00 19.95           O  
ATOM   2371  N   LEU A 159     -58.714  69.103  46.458  1.00 16.94           N  
ATOM   2372  H   LEU A 159     -59.117  68.219  46.180  1.00 16.94           H  
ATOM   2373  CA  LEU A 159     -58.870  69.477  47.897  1.00 16.94           C  
ATOM   2374  HA  LEU A 159     -58.225  70.328  48.117  1.00 16.94           H  
ATOM   2375  C   LEU A 159     -58.516  68.377  48.946  1.00 16.94           C  
ATOM   2376  CB  LEU A 159     -60.349  69.933  48.023  1.00 16.94           C  
ATOM   2377  HB2 LEU A 159     -60.995  69.136  47.653  1.00 16.94           H  
ATOM   2378  HB3 LEU A 159     -60.467  70.771  47.336  1.00 16.94           H  
ATOM   2379  O   LEU A 159     -58.601  68.608  50.147  1.00 16.94           O  
ATOM   2380  CG  LEU A 159     -60.883  70.380  49.407  1.00 16.94           C  
ATOM   2381  HG  LEU A 159     -60.063  70.740  50.028  1.00 16.94           H  
ATOM   2382  CD1 LEU A 159     -61.883  71.528  49.234  1.00 16.94           C  
ATOM   2383 HD11 LEU A 159     -61.382  72.382  48.781  1.00 16.94           H  
ATOM   2384 HD12 LEU A 159     -62.265  71.832  50.209  1.00 16.94           H  
ATOM   2385 HD13 LEU A 159     -62.713  71.215  48.600  1.00 16.94           H  
ATOM   2386  CD2 LEU A 159     -61.657  69.268  50.133  1.00 16.94           C  
ATOM   2387 HD21 LEU A 159     -61.036  68.381  50.257  1.00 16.94           H  
ATOM   2388 HD22 LEU A 159     -61.951  69.617  51.123  1.00 16.94           H  
ATOM   2389 HD23 LEU A 159     -62.547  68.993  49.566  1.00 16.94           H  
ATOM   2390  N   GLU A 160     -58.199  67.162  48.504  1.00 21.24           N  
ATOM   2391  H   GLU A 160     -57.932  67.084  47.533  1.00 21.24           H  
ATOM   2392  CA  GLU A 160     -58.616  65.894  49.144  1.00 21.24           C  
ATOM   2393  HA  GLU A 160     -59.643  66.024  49.486  1.00 21.24           H  
ATOM   2394  C   GLU A 160     -57.849  65.434  50.412  1.00 21.24           C  
ATOM   2395  CB  GLU A 160     -58.633  64.855  48.018  1.00 21.24           C  
ATOM   2396  HB2 GLU A 160     -58.787  63.856  48.426  1.00 21.24           H  
ATOM   2397  HB3 GLU A 160     -57.682  64.855  47.485  1.00 21.24           H  
ATOM   2398  O   GLU A 160     -56.720  65.843  50.657  1.00 21.24           O  
ATOM   2399  CG  GLU A 160     -59.782  65.159  47.050  1.00 21.24           C  
ATOM   2400  HG2 GLU A 160     -59.497  65.976  46.387  1.00 21.24           H  
ATOM   2401  HG3 GLU A 160     -60.662  65.479  47.609  1.00 21.24           H  
ATOM   2402  CD  GLU A 160     -60.135  63.913  46.243  1.00 21.24           C  
ATOM   2403  OE1 GLU A 160     -61.073  63.203  46.671  1.00 21.24           O  
ATOM   2404  OE2 GLU A 160     -59.471  63.704  45.204  1.00 21.24           O  
ATOM   2405  N   MET A 161     -58.431  64.669  51.355  1.00 21.70           N  
ATOM   2406  H   MET A 161     -57.929  64.788  52.223  1.00 21.70           H  
ATOM   2407  CA  MET A 161     -59.150  63.369  51.281  1.00 21.70           C  
ATOM   2408  HA  MET A 161     -59.367  63.132  52.323  1.00 21.70           H  
ATOM   2409  C   MET A 161     -58.244  62.199  50.822  1.00 21.70           C  
ATOM   2410  CB  MET A 161     -60.550  63.405  50.632  1.00 21.70           C  
ATOM   2411  HB2 MET A 161     -60.915  62.379  50.588  1.00 21.70           H  
ATOM   2412  HB3 MET A 161     -60.524  63.773  49.606  1.00 21.70           H  
ATOM   2413  O   MET A 161     -57.847  62.080  49.671  1.00 21.70           O  
ATOM   2414  CG  MET A 161     -61.561  64.244  51.429  1.00 21.70           C  
ATOM   2415  HG2 MET A 161     -61.084  64.620  52.334  1.00 21.70           H  
ATOM   2416  HG3 MET A 161     -61.847  65.109  50.830  1.00 21.70           H  
ATOM   2417  SD  MET A 161     -63.064  63.350  51.925  1.00 21.70           S  
ATOM   2418  CE  MET A 161     -63.836  63.097  50.302  1.00 21.70           C  
ATOM   2419  HE1 MET A 161     -63.174  62.516  49.660  1.00 21.70           H  
ATOM   2420  HE2 MET A 161     -64.026  64.063  49.833  1.00 21.70           H  
ATOM   2421  HE3 MET A 161     -64.778  62.564  50.424  1.00 21.70           H  
ATOM   2422  N   LEU A 162     -57.838  61.350  51.773  1.00 16.02           N  
ATOM   2423  H   LEU A 162     -58.290  61.394  52.675  1.00 16.02           H  
ATOM   2424  CA  LEU A 162     -56.521  60.694  51.734  1.00 16.02           C  
ATOM   2425  HA  LEU A 162     -55.956  61.134  50.912  1.00 16.02           H  
ATOM   2426  C   LEU A 162     -56.624  59.155  51.501  1.00 16.02           C  
ATOM   2427  CB  LEU A 162     -55.775  61.086  53.029  1.00 16.02           C  
ATOM   2428  HB2 LEU A 162     -56.342  60.696  53.874  1.00 16.02           H  
ATOM   2429  HB3 LEU A 162     -54.798  60.602  53.038  1.00 16.02           H  
ATOM   2430  O   LEU A 162     -57.389  58.498  52.210  1.00 16.02           O  
ATOM   2431  CG  LEU A 162     -55.581  62.615  53.216  1.00 16.02           C  
ATOM   2432  HG  LEU A 162     -56.514  63.141  53.014  1.00 16.02           H  
ATOM   2433  CD1 LEU A 162     -55.205  62.938  54.660  1.00 16.02           C  
ATOM   2434 HD11 LEU A 162     -55.092  64.015  54.777  1.00 16.02           H  
ATOM   2435 HD12 LEU A 162     -55.988  62.592  55.334  1.00 16.02           H  
ATOM   2436 HD13 LEU A 162     -54.265  62.450  54.917  1.00 16.02           H  
ATOM   2437  CD2 LEU A 162     -54.499  63.179  52.296  1.00 16.02           C  
ATOM   2438 HD21 LEU A 162     -54.394  64.250  52.467  1.00 16.02           H  
ATOM   2439 HD22 LEU A 162     -54.785  63.039  51.253  1.00 16.02           H  
ATOM   2440 HD23 LEU A 162     -53.544  62.688  52.484  1.00 16.02           H  
ATOM   2441  N   PRO A 163     -55.909  58.562  50.511  1.00 17.61           N  
ATOM   2442  CA  PRO A 163     -56.219  57.223  49.962  1.00 17.61           C  
ATOM   2443  HA  PRO A 163     -57.296  57.067  50.029  1.00 17.61           H  
ATOM   2444  C   PRO A 163     -55.552  55.993  50.640  1.00 17.61           C  
ATOM   2445  CB  PRO A 163     -55.863  57.341  48.473  1.00 17.61           C  
ATOM   2446  HB2 PRO A 163     -56.685  57.819  47.939  1.00 17.61           H  
ATOM   2447  HB3 PRO A 163     -55.619  56.387  48.005  1.00 17.61           H  
ATOM   2448  O   PRO A 163     -54.831  56.103  51.625  1.00 17.61           O  
ATOM   2449  CG  PRO A 163     -54.661  58.279  48.487  1.00 17.61           C  
ATOM   2450  HG2 PRO A 163     -54.516  58.770  47.524  1.00 17.61           H  
ATOM   2451  HG3 PRO A 163     -53.766  57.733  48.783  1.00 17.61           H  
ATOM   2452  CD  PRO A 163     -55.043  59.276  49.577  1.00 17.61           C  
ATOM   2453  HD2 PRO A 163     -55.595  60.095  49.117  1.00 17.61           H  
ATOM   2454  HD3 PRO A 163     -54.151  59.656  50.076  1.00 17.61           H  
ATOM   2455  N   ARG A 164     -55.846  54.786  50.104  1.00 13.78           N  
ATOM   2456  H   ARG A 164     -56.390  54.825  49.254  1.00 13.78           H  
ATOM   2457  CA  ARG A 164     -55.741  53.456  50.773  1.00 13.78           C  
ATOM   2458  HA  ARG A 164     -55.410  53.593  51.803  1.00 13.78           H  
ATOM   2459  C   ARG A 164     -54.806  52.369  50.181  1.00 13.78           C  
ATOM   2460  CB  ARG A 164     -57.153  52.824  50.754  1.00 13.78           C  
ATOM   2461  HB2 ARG A 164     -57.656  53.111  49.830  1.00 13.78           H  
ATOM   2462  HB3 ARG A 164     -57.055  51.739  50.722  1.00 13.78           H  
ATOM   2463  O   ARG A 164     -54.550  51.391  50.875  1.00 13.78           O  
ATOM   2464  CG  ARG A 164     -58.079  53.122  51.939  1.00 13.78           C  
ATOM   2465  HG2 ARG A 164     -58.232  54.196  52.046  1.00 13.78           H  
ATOM   2466  HG3 ARG A 164     -57.631  52.722  52.848  1.00 13.78           H  
ATOM   2467  CD  ARG A 164     -59.419  52.418  51.647  1.00 13.78           C  
ATOM   2468  HD2 ARG A 164     -59.969  53.014  50.918  1.00 13.78           H  
ATOM   2469  HD3 ARG A 164     -59.214  51.439  51.211  1.00 13.78           H  
ATOM   2470  NE  ARG A 164     -60.247  52.209  52.849  1.00 13.78           N  
ATOM   2471  HE  ARG A 164     -59.868  52.541  53.724  1.00 13.78           H  
ATOM   2472  NH1 ARG A 164     -62.022  51.169  51.810  1.00 13.78           N  
ATOM   2473 HH11 ARG A 164     -61.616  51.394  50.913  1.00 13.78           H  
ATOM   2474 HH12 ARG A 164     -62.930  50.731  51.876  1.00 13.78           H  
ATOM   2475  NH2 ARG A 164     -62.006  51.355  54.027  1.00 13.78           N  
ATOM   2476 HH21 ARG A 164     -61.578  51.661  54.889  1.00 13.78           H  
ATOM   2477 HH22 ARG A 164     -62.899  50.883  54.060  1.00 13.78           H  
ATOM   2478  CZ  ARG A 164     -61.414  51.582  52.889  1.00 13.78           C  
ATOM   2479  N   ARG A 165     -54.499  52.389  48.877  1.00 17.36           N  
ATOM   2480  H   ARG A 165     -54.523  53.288  48.416  1.00 17.36           H  
ATOM   2481  CA  ARG A 165     -54.332  51.176  48.015  1.00 17.36           C  
ATOM   2482  HA  ARG A 165     -54.431  50.282  48.630  1.00 17.36           H  
ATOM   2483  C   ARG A 165     -52.944  51.075  47.325  1.00 17.36           C  
ATOM   2484  CB  ARG A 165     -55.459  51.234  46.956  1.00 17.36           C  
ATOM   2485  HB2 ARG A 165     -55.688  52.273  46.716  1.00 17.36           H  
ATOM   2486  HB3 ARG A 165     -55.094  50.801  46.024  1.00 17.36           H  
ATOM   2487  O   ARG A 165     -52.201  52.039  47.407  1.00 17.36           O  
ATOM   2488  CG  ARG A 165     -56.758  50.515  47.367  1.00 17.36           C  
ATOM   2489  HG2 ARG A 165     -56.520  49.541  47.792  1.00 17.36           H  
ATOM   2490  HG3 ARG A 165     -57.286  51.106  48.116  1.00 17.36           H  
ATOM   2491  CD  ARG A 165     -57.647  50.320  46.126  1.00 17.36           C  
ATOM   2492  HD2 ARG A 165     -57.972  51.296  45.767  1.00 17.36           H  
ATOM   2493  HD3 ARG A 165     -57.044  49.852  45.347  1.00 17.36           H  
ATOM   2494  NE  ARG A 165     -58.828  49.469  46.390  1.00 17.36           N  
ATOM   2495  HE  ARG A 165     -59.016  49.235  47.355  1.00 17.36           H  
ATOM   2496  NH1 ARG A 165     -59.362  49.045  44.193  1.00 17.36           N  
ATOM   2497 HH11 ARG A 165     -59.933  48.580  43.502  1.00 17.36           H  
ATOM   2498 HH12 ARG A 165     -58.533  49.548  43.910  1.00 17.36           H  
ATOM   2499  NH2 ARG A 165     -60.621  48.174  45.807  1.00 17.36           N  
ATOM   2500 HH21 ARG A 165     -61.176  47.731  45.089  1.00 17.36           H  
ATOM   2501 HH22 ARG A 165     -60.813  47.977  46.779  1.00 17.36           H  
ATOM   2502  CZ  ARG A 165     -59.594  48.903  45.468  1.00 17.36           C  
ATOM   2503  N   SER A 166     -52.564  50.067  46.509  1.00 14.43           N  
ATOM   2504  H   SER A 166     -51.745  50.368  45.999  1.00 14.43           H  
ATOM   2505  CA  SER A 166     -52.641  48.575  46.616  1.00 14.43           C  
ATOM   2506  HA  SER A 166     -51.997  48.284  47.446  1.00 14.43           H  
ATOM   2507  C   SER A 166     -52.105  47.778  45.381  1.00 14.43           C  
ATOM   2508  CB  SER A 166     -54.047  48.013  46.923  1.00 14.43           C  
ATOM   2509  HB2 SER A 166     -54.370  48.371  47.901  1.00 14.43           H  
ATOM   2510  HB3 SER A 166     -53.990  46.928  47.007  1.00 14.43           H  
ATOM   2511  O   SER A 166     -52.189  46.555  45.411  1.00 14.43           O  
ATOM   2512  OG  SER A 166     -55.032  48.337  45.960  1.00 14.43           O  
ATOM   2513  HG  SER A 166     -54.724  48.089  45.085  1.00 14.43           H  
ATOM   2514  N   ASN A 167     -51.650  48.406  44.278  1.00 21.88           N  
ATOM   2515  H   ASN A 167     -51.471  49.399  44.326  1.00 21.88           H  
ATOM   2516  CA  ASN A 167     -51.615  47.784  42.922  1.00 21.88           C  
ATOM   2517  HA  ASN A 167     -52.115  46.819  42.990  1.00 21.88           H  
ATOM   2518  C   ASN A 167     -50.162  47.413  42.382  1.00 21.88           C  
ATOM   2519  CB  ASN A 167     -52.524  48.661  42.026  1.00 21.88           C  
ATOM   2520  HB2 ASN A 167     -52.684  48.135  41.085  1.00 21.88           H  
ATOM   2521  HB3 ASN A 167     -52.041  49.621  41.843  1.00 21.88           H  
ATOM   2522  O   ASN A 167     -49.307  47.202  43.238  1.00 21.88           O  
ATOM   2523  CG  ASN A 167     -53.960  48.905  42.445  1.00 21.88           C  
ATOM   2524  ND2 ASN A 167     -54.638  49.755  41.710  1.00 21.88           N  
ATOM   2525 HD21 ASN A 167     -55.621  49.868  41.911  1.00 21.88           H  
ATOM   2526 HD22 ASN A 167     -54.198  50.184  40.909  1.00 21.88           H  
ATOM   2527  OD1 ASN A 167     -54.516  48.334  43.368  1.00 21.88           O  
ATOM   2528  N   PRO A 168     -49.841  47.207  41.058  1.00 18.50           N  
ATOM   2529  CA  PRO A 168     -49.541  45.836  40.563  1.00 18.50           C  
ATOM   2530  HA  PRO A 168     -49.205  45.198  41.380  1.00 18.50           H  
ATOM   2531  C   PRO A 168     -48.594  45.583  39.313  1.00 18.50           C  
ATOM   2532  CB  PRO A 168     -50.957  45.429  40.121  1.00 18.50           C  
ATOM   2533  HB2 PRO A 168     -51.606  45.321  40.990  1.00 18.50           H  
ATOM   2534  HB3 PRO A 168     -50.987  44.516  39.528  1.00 18.50           H  
ATOM   2535  O   PRO A 168     -48.612  44.461  38.814  1.00 18.50           O  
ATOM   2536  CG  PRO A 168     -51.367  46.660  39.303  1.00 18.50           C  
ATOM   2537  HG2 PRO A 168     -51.122  46.489  38.254  1.00 18.50           H  
ATOM   2538  HG3 PRO A 168     -52.436  46.850  39.395  1.00 18.50           H  
ATOM   2539  CD  PRO A 168     -50.498  47.790  39.899  1.00 18.50           C  
ATOM   2540  HD2 PRO A 168     -51.043  48.715  40.089  1.00 18.50           H  
ATOM   2541  HD3 PRO A 168     -49.723  48.087  39.192  1.00 18.50           H  
ATOM   2542  N   GLU A 169     -47.883  46.558  38.705  1.00 19.12           N  
ATOM   2543  H   GLU A 169     -47.729  47.411  39.224  1.00 19.12           H  
ATOM   2544  CA  GLU A 169     -47.587  46.650  37.228  1.00 19.12           C  
ATOM   2545  HA  GLU A 169     -48.060  45.813  36.714  1.00 19.12           H  
ATOM   2546  C   GLU A 169     -46.078  46.650  36.794  1.00 19.12           C  
ATOM   2547  CB  GLU A 169     -48.214  47.985  36.746  1.00 19.12           C  
ATOM   2548  HB2 GLU A 169     -47.641  48.372  35.904  1.00 19.12           H  
ATOM   2549  HB3 GLU A 169     -48.090  48.741  37.522  1.00 19.12           H  
ATOM   2550  O   GLU A 169     -45.254  47.062  37.606  1.00 19.12           O  
ATOM   2551  CG  GLU A 169     -49.703  47.927  36.358  1.00 19.12           C  
ATOM   2552  HG2 GLU A 169     -49.986  46.914  36.070  1.00 19.12           H  
ATOM   2553  HG3 GLU A 169     -50.304  48.195  37.227  1.00 19.12           H  
ATOM   2554  CD  GLU A 169     -50.070  48.901  35.235  1.00 19.12           C  
ATOM   2555  OE1 GLU A 169     -50.839  49.844  35.528  1.00 19.12           O  
ATOM   2556  OE2 GLU A 169     -49.608  48.664  34.096  1.00 19.12           O  
ATOM   2557  N   THR A 170     -45.599  46.323  35.559  1.00 17.82           N  
ATOM   2558  H   THR A 170     -44.615  46.544  35.491  1.00 17.82           H  
ATOM   2559  CA  THR A 170     -46.135  45.531  34.393  1.00 17.82           C  
ATOM   2560  HA  THR A 170     -46.578  44.621  34.796  1.00 17.82           H  
ATOM   2561  C   THR A 170     -45.114  45.051  33.309  1.00 17.82           C  
ATOM   2562  CB  THR A 170     -47.212  46.247  33.530  1.00 17.82           C  
ATOM   2563  HB  THR A 170     -46.993  46.079  32.476  1.00 17.82           H  
ATOM   2564  O   THR A 170     -45.299  43.943  32.812  1.00 17.82           O  
ATOM   2565  CG2 THR A 170     -48.603  45.650  33.720  1.00 17.82           C  
ATOM   2566 HG21 THR A 170     -49.338  46.247  33.181  1.00 17.82           H  
ATOM   2567 HG22 THR A 170     -48.612  44.638  33.314  1.00 17.82           H  
ATOM   2568 HG23 THR A 170     -48.867  45.600  34.776  1.00 17.82           H  
ATOM   2569  OG1 THR A 170     -47.206  47.641  33.683  1.00 17.82           O  
ATOM   2570  HG1 THR A 170     -48.108  47.969  33.725  1.00 17.82           H  
ATOM   2571  N   ILE A 171     -44.154  45.865  32.819  1.00 16.27           N  
ATOM   2572  H   ILE A 171     -43.999  46.737  33.305  1.00 16.27           H  
ATOM   2573  CA  ILE A 171     -43.648  45.802  31.401  1.00 16.27           C  
ATOM   2574  HA  ILE A 171     -44.381  45.226  30.836  1.00 16.27           H  
ATOM   2575  C   ILE A 171     -42.296  45.055  31.178  1.00 16.27           C  
ATOM   2576  CB  ILE A 171     -43.653  47.232  30.772  1.00 16.27           C  
ATOM   2577  HB  ILE A 171     -42.945  47.847  31.329  1.00 16.27           H  
ATOM   2578  O   ILE A 171     -41.498  44.925  32.101  1.00 16.27           O  
ATOM   2579  CG1 ILE A 171     -45.057  47.875  30.917  1.00 16.27           C  
ATOM   2580 HG12 ILE A 171     -45.270  47.999  31.979  1.00 16.27           H  
ATOM   2581 HG13 ILE A 171     -45.807  47.205  30.496  1.00 16.27           H  
ATOM   2582  CG2 ILE A 171     -43.225  47.261  29.287  1.00 16.27           C  
ATOM   2583 HG21 ILE A 171     -43.266  48.275  28.890  1.00 16.27           H  
ATOM   2584 HG22 ILE A 171     -43.864  46.614  28.688  1.00 16.27           H  
ATOM   2585 HG23 ILE A 171     -42.179  46.969  29.185  1.00 16.27           H  
ATOM   2586  CD1 ILE A 171     -45.244  49.264  30.289  1.00 16.27           C  
ATOM   2587 HD11 ILE A 171     -46.192  49.683  30.627  1.00 16.27           H  
ATOM   2588 HD12 ILE A 171     -45.272  49.194  29.202  1.00 16.27           H  
ATOM   2589 HD13 ILE A 171     -44.435  49.925  30.600  1.00 16.27           H  
ATOM   2590  N   GLY A 172     -42.056  44.566  29.942  1.00 15.15           N  
ATOM   2591  H   GLY A 172     -42.745  44.782  29.237  1.00 15.15           H  
ATOM   2592  CA  GLY A 172     -40.848  43.850  29.469  1.00 15.15           C  
ATOM   2593  HA2 GLY A 172     -40.312  43.453  30.332  1.00 15.15           H  
ATOM   2594  HA3 GLY A 172     -41.174  42.994  28.878  1.00 15.15           H  
ATOM   2595  C   GLY A 172     -39.818  44.650  28.628  1.00 15.15           C  
ATOM   2596  O   GLY A 172     -39.665  45.851  28.813  1.00 15.15           O  
ATOM   2597  N   ASP A 173     -39.097  43.936  27.745  1.00 14.78           N  
ATOM   2598  H   ASP A 173     -39.407  42.986  27.593  1.00 14.78           H  
ATOM   2599  CA  ASP A 173     -37.678  44.156  27.350  1.00 14.78           C  
ATOM   2600  HA  ASP A 173     -37.170  44.568  28.222  1.00 14.78           H  
ATOM   2601  C   ASP A 173     -37.412  45.164  26.180  1.00 14.78           C  
ATOM   2602  CB  ASP A 173     -37.112  42.737  27.084  1.00 14.78           C  
ATOM   2603  HB2 ASP A 173     -37.232  42.495  26.028  1.00 14.78           H  
ATOM   2604  HB3 ASP A 173     -37.695  42.005  27.643  1.00 14.78           H  
ATOM   2605  O   ASP A 173     -38.222  46.063  25.964  1.00 14.78           O  
ATOM   2606  CG  ASP A 173     -35.654  42.525  27.501  1.00 14.78           C  
ATOM   2607  OD1 ASP A 173     -35.084  43.435  28.138  1.00 14.78           O  
ATOM   2608  OD2 ASP A 173     -35.135  41.438  27.173  1.00 14.78           O  
ATOM   2609  N   GLY A 174     -36.303  45.080  25.406  1.00 15.05           N  
ATOM   2610  H   GLY A 174     -35.597  44.399  25.647  1.00 15.05           H  
ATOM   2611  CA  GLY A 174     -35.998  46.083  24.347  1.00 15.05           C  
ATOM   2612  HA2 GLY A 174     -36.939  46.433  23.923  1.00 15.05           H  
ATOM   2613  HA3 GLY A 174     -35.532  46.943  24.826  1.00 15.05           H  
ATOM   2614  C   GLY A 174     -35.087  45.669  23.165  1.00 15.05           C  
ATOM   2615  O   GLY A 174     -33.990  45.157  23.367  1.00 15.05           O  
ATOM   2616  N   SER A 175     -35.514  45.941  21.916  1.00 15.04           N  
ATOM   2617  H   SER A 175     -36.367  46.474  21.820  1.00 15.04           H  
ATOM   2618  CA  SER A 175     -34.831  45.539  20.657  1.00 15.04           C  
ATOM   2619  HA  SER A 175     -33.789  45.323  20.892  1.00 15.04           H  
ATOM   2620  C   SER A 175     -34.809  46.638  19.555  1.00 15.04           C  
ATOM   2621  CB  SER A 175     -35.455  44.225  20.161  1.00 15.04           C  
ATOM   2622  HB2 SER A 175     -36.450  44.419  19.761  1.00 15.04           H  
ATOM   2623  HB3 SER A 175     -35.546  43.541  21.005  1.00 15.04           H  
ATOM   2624  O   SER A 175     -35.148  47.788  19.819  1.00 15.04           O  
ATOM   2625  OG  SER A 175     -34.649  43.606  19.171  1.00 15.04           O  
ATOM   2626  HG  SER A 175     -34.934  42.694  19.084  1.00 15.04           H  
ATOM   2627  N   MET A 176     -34.329  46.301  18.345  1.00 14.35           N  
ATOM   2628  H   MET A 176     -34.182  45.310  18.214  1.00 14.35           H  
ATOM   2629  CA  MET A 176     -33.795  47.206  17.298  1.00 14.35           C  
ATOM   2630  HA  MET A 176     -33.490  48.116  17.815  1.00 14.35           H  
ATOM   2631  C   MET A 176     -34.790  47.721  16.210  1.00 14.35           C  
ATOM   2632  CB  MET A 176     -32.513  46.556  16.716  1.00 14.35           C  
ATOM   2633  HB2 MET A 176     -32.506  46.605  15.627  1.00 14.35           H  
ATOM   2634  HB3 MET A 176     -32.467  45.499  16.976  1.00 14.35           H  
ATOM   2635  O   MET A 176     -35.999  47.674  16.385  1.00 14.35           O  
ATOM   2636  CG  MET A 176     -31.246  47.246  17.236  1.00 14.35           C  
ATOM   2637  HG2 MET A 176     -31.380  48.327  17.177  1.00 14.35           H  
ATOM   2638  HG3 MET A 176     -31.103  46.975  18.282  1.00 14.35           H  
ATOM   2639  SD  MET A 176     -29.751  46.826  16.299  1.00 14.35           S  
ATOM   2640  CE  MET A 176     -28.511  47.720  17.274  1.00 14.35           C  
ATOM   2641  HE1 MET A 176     -27.525  47.568  16.835  1.00 14.35           H  
ATOM   2642  HE2 MET A 176     -28.510  47.345  18.297  1.00 14.35           H  
ATOM   2643  HE3 MET A 176     -28.744  48.785  17.279  1.00 14.35           H  
ATOM   2644  N   LEU A 177     -34.262  48.317  15.120  1.00 15.36           N  
ATOM   2645  H   LEU A 177     -33.279  48.137  14.974  1.00 15.36           H  
ATOM   2646  CA  LEU A 177     -34.738  49.590  14.536  1.00 15.36           C  
ATOM   2647  HA  LEU A 177     -35.180  50.123  15.378  1.00 15.36           H  
ATOM   2648  C   LEU A 177     -35.876  49.615  13.470  1.00 15.36           C  
ATOM   2649  CB  LEU A 177     -33.494  50.409  14.093  1.00 15.36           C  
ATOM   2650  HB2 LEU A 177     -33.562  50.663  13.035  1.00 15.36           H  
ATOM   2651  HB3 LEU A 177     -32.598  49.799  14.206  1.00 15.36           H  
ATOM   2652  O   LEU A 177     -36.941  50.141  13.772  1.00 15.36           O  
ATOM   2653  CG  LEU A 177     -33.280  51.711  14.887  1.00 15.36           C  
ATOM   2654  HG  LEU A 177     -33.281  51.485  15.953  1.00 15.36           H  
ATOM   2655  CD1 LEU A 177     -31.926  52.323  14.520  1.00 15.36           C  
ATOM   2656 HD11 LEU A 177     -31.126  51.622  14.761  1.00 15.36           H  
ATOM   2657 HD12 LEU A 177     -31.893  52.559  13.457  1.00 15.36           H  
ATOM   2658 HD13 LEU A 177     -31.769  53.235  15.096  1.00 15.36           H  
ATOM   2659  CD2 LEU A 177     -34.363  52.748  14.589  1.00 15.36           C  
ATOM   2660 HD21 LEU A 177     -34.374  52.989  13.526  1.00 15.36           H  
ATOM   2661 HD22 LEU A 177     -34.171  53.654  15.164  1.00 15.36           H  
ATOM   2662 HD23 LEU A 177     -35.341  52.362  14.877  1.00 15.36           H  
ATOM   2663  N   ALA A 178     -35.617  49.272  12.194  1.00 20.42           N  
ATOM   2664  H   ALA A 178     -34.774  48.744  12.016  1.00 20.42           H  
ATOM   2665  CA  ALA A 178     -36.209  50.014  11.050  1.00 20.42           C  
ATOM   2666  HA  ALA A 178     -36.699  50.895  11.465  1.00 20.42           H  
ATOM   2667  C   ALA A 178     -37.349  49.326  10.238  1.00 20.42           C  
ATOM   2668  CB  ALA A 178     -35.058  50.572  10.192  1.00 20.42           C  
ATOM   2669  HB1 ALA A 178     -35.451  51.249   9.433  1.00 20.42           H  
ATOM   2670  HB2 ALA A 178     -34.518  49.756   9.712  1.00 20.42           H  
ATOM   2671  HB3 ALA A 178     -34.368  51.135  10.821  1.00 20.42           H  
ATOM   2672  O   ALA A 178     -38.366  48.939  10.809  1.00 20.42           O  
ATOM   2673  N   SER A 179     -37.248  49.286   8.892  1.00 17.04           N  
ATOM   2674  H   SER A 179     -36.367  49.548   8.473  1.00 17.04           H  
ATOM   2675  CA  SER A 179     -38.400  49.109   7.980  1.00 17.04           C  
ATOM   2676  HA  SER A 179     -39.183  48.577   8.521  1.00 17.04           H  
ATOM   2677  C   SER A 179     -38.140  48.313   6.680  1.00 17.04           C  
ATOM   2678  CB  SER A 179     -38.948  50.485   7.555  1.00 17.04           C  
ATOM   2679  HB2 SER A 179     -39.802  50.344   6.893  1.00 17.04           H  
ATOM   2680  HB3 SER A 179     -38.173  51.017   7.003  1.00 17.04           H  
ATOM   2681  O   SER A 179     -37.024  48.246   6.167  1.00 17.04           O  
ATOM   2682  OG  SER A 179     -39.366  51.282   8.649  1.00 17.04           O  
ATOM   2683  HG  SER A 179     -39.639  52.139   8.314  1.00 17.04           H  
ATOM   2684  N   THR A 180     -39.241  47.809   6.120  1.00 16.72           N  
ATOM   2685  H   THR A 180     -40.062  47.879   6.705  1.00 16.72           H  
ATOM   2686  CA  THR A 180     -39.515  47.219   4.788  1.00 16.72           C  
ATOM   2687  HA  THR A 180     -40.333  46.533   5.005  1.00 16.72           H  
ATOM   2688  C   THR A 180     -38.513  46.258   4.107  1.00 16.72           C  
ATOM   2689  CB  THR A 180     -40.170  48.203   3.804  1.00 16.72           C  
ATOM   2690  HB  THR A 180     -40.581  47.613   2.986  1.00 16.72           H  
ATOM   2691  O   THR A 180     -38.583  45.062   4.372  1.00 16.72           O  
ATOM   2692  CG2 THR A 180     -41.331  49.004   4.390  1.00 16.72           C  
ATOM   2693 HG21 THR A 180     -42.033  48.332   4.882  1.00 16.72           H  
ATOM   2694 HG22 THR A 180     -41.850  49.530   3.588  1.00 16.72           H  
ATOM   2695 HG23 THR A 180     -40.965  49.733   5.113  1.00 16.72           H  
ATOM   2696  OG1 THR A 180     -39.247  49.132   3.281  1.00 16.72           O  
ATOM   2697  HG1 THR A 180     -39.357  49.101   2.328  1.00 16.72           H  
ATOM   2698  N   SER A 181     -37.734  46.698   3.095  1.00 16.78           N  
ATOM   2699  H   SER A 181     -37.682  47.703   3.012  1.00 16.78           H  
ATOM   2700  CA  SER A 181     -37.640  45.932   1.818  1.00 16.78           C  
ATOM   2701  HA  SER A 181     -38.385  45.141   1.900  1.00 16.78           H  
ATOM   2702  C   SER A 181     -36.360  45.154   1.393  1.00 16.78           C  
ATOM   2703  CB  SER A 181     -38.120  46.781   0.639  1.00 16.78           C  
ATOM   2704  HB2 SER A 181     -37.388  47.562   0.435  1.00 16.78           H  
ATOM   2705  HB3 SER A 181     -38.214  46.135  -0.234  1.00 16.78           H  
ATOM   2706  O   SER A 181     -36.444  43.933   1.362  1.00 16.78           O  
ATOM   2707  OG  SER A 181     -39.378  47.381   0.874  1.00 16.78           O  
ATOM   2708  HG  SER A 181     -40.044  46.691   0.841  1.00 16.78           H  
ATOM   2709  N   THR A 182     -35.275  45.773   0.877  1.00 16.96           N  
ATOM   2710  H   THR A 182     -35.181  46.771   0.998  1.00 16.96           H  
ATOM   2711  CA  THR A 182     -34.539  45.172  -0.285  1.00 16.96           C  
ATOM   2712  HA  THR A 182     -35.011  44.210  -0.483  1.00 16.96           H  
ATOM   2713  C   THR A 182     -33.041  44.758  -0.190  1.00 16.96           C  
ATOM   2714  CB  THR A 182     -34.774  45.971  -1.580  1.00 16.96           C  
ATOM   2715  HB  THR A 182     -34.145  45.539  -2.358  1.00 16.96           H  
ATOM   2716  O   THR A 182     -32.767  43.577  -0.024  1.00 16.96           O  
ATOM   2717  CG2 THR A 182     -36.200  45.945  -2.125  1.00 16.96           C  
ATOM   2718 HG21 THR A 182     -36.783  46.771  -1.717  1.00 16.96           H  
ATOM   2719 HG22 THR A 182     -36.169  46.053  -3.209  1.00 16.96           H  
ATOM   2720 HG23 THR A 182     -36.677  44.994  -1.887  1.00 16.96           H  
ATOM   2721  OG1 THR A 182     -34.438  47.328  -1.373  1.00 16.96           O  
ATOM   2722  HG1 THR A 182     -34.665  47.806  -2.174  1.00 16.96           H  
ATOM   2723  N   ALA A 183     -32.080  45.618  -0.583  1.00 17.87           N  
ATOM   2724  H   ALA A 183     -32.345  46.591  -0.517  1.00 17.87           H  
ATOM   2725  CA  ALA A 183     -31.300  45.293  -1.805  1.00 17.87           C  
ATOM   2726  HA  ALA A 183     -31.813  44.462  -2.289  1.00 17.87           H  
ATOM   2727  C   ALA A 183     -29.814  44.816  -1.758  1.00 17.87           C  
ATOM   2728  CB  ALA A 183     -31.441  46.482  -2.768  1.00 17.87           C  
ATOM   2729  HB1 ALA A 183     -30.844  46.297  -3.661  1.00 17.87           H  
ATOM   2730  HB2 ALA A 183     -32.474  46.607  -3.090  1.00 17.87           H  
ATOM   2731  HB3 ALA A 183     -31.113  47.399  -2.280  1.00 17.87           H  
ATOM   2732  O   ALA A 183     -29.525  43.743  -2.281  1.00 17.87           O  
ATOM   2733  N   VAL A 184     -28.844  45.653  -1.355  1.00 18.29           N  
ATOM   2734  H   VAL A 184     -29.120  46.458  -0.810  1.00 18.29           H  
ATOM   2735  CA  VAL A 184     -27.442  45.643  -1.887  1.00 18.29           C  
ATOM   2736  HA  VAL A 184     -27.293  44.727  -2.458  1.00 18.29           H  
ATOM   2737  C   VAL A 184     -26.350  45.626  -0.789  1.00 18.29           C  
ATOM   2738  CB  VAL A 184     -27.218  46.854  -2.833  1.00 18.29           C  
ATOM   2739  HB  VAL A 184     -26.272  47.322  -2.560  1.00 18.29           H  
ATOM   2740  O   VAL A 184     -26.669  45.881   0.363  1.00 18.29           O  
ATOM   2741  CG1 VAL A 184     -27.162  46.385  -4.295  1.00 18.29           C  
ATOM   2742 HG11 VAL A 184     -26.882  47.216  -4.942  1.00 18.29           H  
ATOM   2743 HG12 VAL A 184     -28.139  46.006  -4.597  1.00 18.29           H  
ATOM   2744 HG13 VAL A 184     -26.434  45.583  -4.413  1.00 18.29           H  
ATOM   2745  CG2 VAL A 184     -28.204  48.026  -2.762  1.00 18.29           C  
ATOM   2746 HG21 VAL A 184     -28.371  48.317  -1.725  1.00 18.29           H  
ATOM   2747 HG22 VAL A 184     -29.145  47.764  -3.244  1.00 18.29           H  
ATOM   2748 HG23 VAL A 184     -27.784  48.880  -3.294  1.00 18.29           H  
ATOM   2749  N   MET A 185     -25.035  45.396  -1.000  1.00 17.68           N  
ATOM   2750  H   MET A 185     -24.550  45.396  -0.114  1.00 17.68           H  
ATOM   2751  CA  MET A 185     -24.205  44.989  -2.171  1.00 17.68           C  
ATOM   2752  HA  MET A 185     -24.746  44.268  -2.784  1.00 17.68           H  
ATOM   2753  C   MET A 185     -22.863  44.354  -1.735  1.00 17.68           C  
ATOM   2754  CB  MET A 185     -23.782  46.210  -3.036  1.00 17.68           C  
ATOM   2755  HB2 MET A 185     -23.322  46.965  -2.398  1.00 17.68           H  
ATOM   2756  HB3 MET A 185     -24.646  46.665  -3.520  1.00 17.68           H  
ATOM   2757  O   MET A 185     -22.366  43.446  -2.396  1.00 17.68           O  
ATOM   2758  CG  MET A 185     -22.828  45.898  -4.201  1.00 17.68           C  
ATOM   2759  HG2 MET A 185     -23.302  45.166  -4.855  1.00 17.68           H  
ATOM   2760  HG3 MET A 185     -21.900  45.470  -3.821  1.00 17.68           H  
ATOM   2761  SD  MET A 185     -22.382  47.355  -5.181  1.00 17.68           S  
ATOM   2762  CE  MET A 185     -21.356  46.561  -6.446  1.00 17.68           C  
ATOM   2763  HE1 MET A 185     -20.509  46.064  -5.973  1.00 17.68           H  
ATOM   2764  HE2 MET A 185     -21.950  45.829  -6.993  1.00 17.68           H  
ATOM   2765  HE3 MET A 185     -20.989  47.317  -7.141  1.00 17.68           H  
ATOM   2766  N   LEU A 186     -22.191  44.952  -0.738  1.00 18.34           N  
ATOM   2767  H   LEU A 186     -22.683  45.634  -0.179  1.00 18.34           H  
ATOM   2768  CA  LEU A 186     -20.719  45.000  -0.690  1.00 18.34           C  
ATOM   2769  HA  LEU A 186     -20.379  44.792  -1.704  1.00 18.34           H  
ATOM   2770  C   LEU A 186     -20.024  43.905   0.144  1.00 18.34           C  
ATOM   2771  CB  LEU A 186     -20.268  46.440  -0.347  1.00 18.34           C  
ATOM   2772  HB2 LEU A 186     -19.334  46.422   0.215  1.00 18.34           H  
ATOM   2773  HB3 LEU A 186     -21.015  46.902   0.297  1.00 18.34           H  
ATOM   2774  O   LEU A 186     -20.634  43.136   0.874  1.00 18.34           O  
ATOM   2775  CG  LEU A 186     -20.061  47.309  -1.606  1.00 18.34           C  
ATOM   2776  HG  LEU A 186     -20.911  47.184  -2.277  1.00 18.34           H  
ATOM   2777  CD1 LEU A 186     -19.967  48.785  -1.226  1.00 18.34           C  
ATOM   2778 HD11 LEU A 186     -20.885  49.097  -0.728  1.00 18.34           H  
ATOM   2779 HD12 LEU A 186     -19.121  48.953  -0.559  1.00 18.34           H  
ATOM   2780 HD13 LEU A 186     -19.843  49.390  -2.125  1.00 18.34           H  
ATOM   2781  CD2 LEU A 186     -18.774  46.934  -2.351  1.00 18.34           C  
ATOM   2782 HD21 LEU A 186     -18.821  45.906  -2.711  1.00 18.34           H  
ATOM   2783 HD22 LEU A 186     -18.660  47.585  -3.218  1.00 18.34           H  
ATOM   2784 HD23 LEU A 186     -17.909  47.059  -1.701  1.00 18.34           H  
ATOM   2785  N   GLN A 187     -18.704  43.822  -0.046  1.00 19.75           N  
ATOM   2786  H   GLN A 187     -18.293  44.610  -0.527  1.00 19.75           H  
ATOM   2787  CA  GLN A 187     -17.992  42.552  -0.259  1.00 19.75           C  
ATOM   2788  HA  GLN A 187     -18.716  41.738  -0.301  1.00 19.75           H  
ATOM   2789  C   GLN A 187     -16.938  42.201   0.817  1.00 19.75           C  
ATOM   2790  CB  GLN A 187     -17.326  42.720  -1.643  1.00 19.75           C  
ATOM   2791  HB2 GLN A 187     -18.023  43.224  -2.313  1.00 19.75           H  
ATOM   2792  HB3 GLN A 187     -16.464  43.376  -1.520  1.00 19.75           H  
ATOM   2793  O   GLN A 187     -16.147  41.276   0.634  1.00 19.75           O  
ATOM   2794  CG  GLN A 187     -16.882  41.441  -2.369  1.00 19.75           C  
ATOM   2795  HG2 GLN A 187     -16.255  40.816  -1.733  1.00 19.75           H  
ATOM   2796  HG3 GLN A 187     -17.766  40.865  -2.643  1.00 19.75           H  
ATOM   2797  CD  GLN A 187     -16.070  41.779  -3.616  1.00 19.75           C  
ATOM   2798  NE2 GLN A 187     -16.418  41.248  -4.766  1.00 19.75           N  
ATOM   2799 HE21 GLN A 187     -17.223  40.643  -4.833  1.00 19.75           H  
ATOM   2800 HE22 GLN A 187     -15.866  41.524  -5.567  1.00 19.75           H  
ATOM   2801  OE1 GLN A 187     -15.106  42.527  -3.582  1.00 19.75           O  
ATOM   2802  N   THR A 188     -16.800  42.999   1.879  1.00 18.79           N  
ATOM   2803  H   THR A 188     -17.526  43.665   2.101  1.00 18.79           H  
ATOM   2804  CA  THR A 188     -15.537  43.074   2.636  1.00 18.79           C  
ATOM   2805  HA  THR A 188     -14.753  43.172   1.884  1.00 18.79           H  
ATOM   2806  C   THR A 188     -15.170  41.802   3.415  1.00 18.79           C  
ATOM   2807  CB  THR A 188     -15.450  44.341   3.501  1.00 18.79           C  
ATOM   2808  HB  THR A 188     -14.657  44.229   4.240  1.00 18.79           H  
ATOM   2809  O   THR A 188     -16.009  41.031   3.880  1.00 18.79           O  
ATOM   2810  CG2 THR A 188     -15.148  45.564   2.634  1.00 18.79           C  
ATOM   2811 HG21 THR A 188     -14.194  45.433   2.123  1.00 18.79           H  
ATOM   2812 HG22 THR A 188     -15.936  45.705   1.895  1.00 18.79           H  
ATOM   2813 HG23 THR A 188     -15.086  46.453   3.262  1.00 18.79           H  
ATOM   2814  OG1 THR A 188     -16.669  44.594   4.149  1.00 18.79           O  
ATOM   2815  HG1 THR A 188     -16.540  45.288   4.800  1.00 18.79           H  
ATOM   2816  N   LYS A 189     -13.857  41.546   3.497  1.00 22.81           N  
ATOM   2817  H   LYS A 189     -13.222  42.258   3.165  1.00 22.81           H  
ATOM   2818  CA  LYS A 189     -13.287  40.239   3.858  1.00 22.81           C  
ATOM   2819  HA  LYS A 189     -13.783  39.484   3.249  1.00 22.81           H  
ATOM   2820  C   LYS A 189     -13.546  39.880   5.326  1.00 22.81           C  
ATOM   2821  CB  LYS A 189     -11.781  40.212   3.535  1.00 22.81           C  
ATOM   2822  HB2 LYS A 189     -11.374  39.254   3.857  1.00 22.81           H  
ATOM   2823  HB3 LYS A 189     -11.279  41.000   4.097  1.00 22.81           H  
ATOM   2824  O   LYS A 189     -13.153  40.622   6.224  1.00 22.81           O  
ATOM   2825  CG  LYS A 189     -11.496  40.390   2.032  1.00 22.81           C  
ATOM   2826  HG2 LYS A 189     -11.881  41.353   1.697  1.00 22.81           H  
ATOM   2827  HG3 LYS A 189     -12.004  39.600   1.480  1.00 22.81           H  
ATOM   2828  CD  LYS A 189      -9.992  40.330   1.727  1.00 22.81           C  
ATOM   2829  HD2 LYS A 189      -9.484  41.126   2.273  1.00 22.81           H  
ATOM   2830  HD3 LYS A 189      -9.601  39.367   2.054  1.00 22.81           H  
ATOM   2831  CE  LYS A 189      -9.760  40.501   0.219  1.00 22.81           C  
ATOM   2832  HE2 LYS A 189     -10.308  39.718  -0.305  1.00 22.81           H  
ATOM   2833  HE3 LYS A 189     -10.178  41.458  -0.091  1.00 22.81           H  
ATOM   2834  NZ  LYS A 189      -8.318  40.435  -0.132  1.00 22.81           N  
ATOM   2835  HZ1 LYS A 189      -7.802  41.164   0.340  1.00 22.81           H  
ATOM   2836  HZ2 LYS A 189      -8.192  40.548  -1.127  1.00 22.81           H  
ATOM   2837  HZ3 LYS A 189      -7.930  39.542   0.135  1.00 22.81           H  
ATOM   2838  N   LYS A 190     -14.144  38.705   5.558  1.00 30.90           N  
ATOM   2839  H   LYS A 190     -14.436  38.169   4.754  1.00 30.90           H  
ATOM   2840  CA  LYS A 190     -14.403  38.144   6.897  1.00 30.90           C  
ATOM   2841  HA  LYS A 190     -15.046  38.844   7.431  1.00 30.90           H  
ATOM   2842  C   LYS A 190     -13.076  37.982   7.677  1.00 30.90           C  
ATOM   2843  CB  LYS A 190     -15.145  36.795   6.773  1.00 30.90           C  
ATOM   2844  HB2 LYS A 190     -14.534  36.104   6.193  1.00 30.90           H  
ATOM   2845  HB3 LYS A 190     -15.269  36.377   7.772  1.00 30.90           H  
ATOM   2846  O   LYS A 190     -12.153  37.370   7.136  1.00 30.90           O  
ATOM   2847  CG  LYS A 190     -16.536  36.919   6.117  1.00 30.90           C  
ATOM   2848  HG2 LYS A 190     -17.148  37.596   6.713  1.00 30.90           H  
ATOM   2849  HG3 LYS A 190     -16.430  37.338   5.117  1.00 30.90           H  
ATOM   2850  CD  LYS A 190     -17.254  35.561   6.004  1.00 30.90           C  
ATOM   2851  HD2 LYS A 190     -17.378  35.139   7.002  1.00 30.90           H  
ATOM   2852  HD3 LYS A 190     -16.642  34.884   5.408  1.00 30.90           H  
ATOM   2853  CE  LYS A 190     -18.632  35.732   5.340  1.00 30.90           C  
ATOM   2854  HE2 LYS A 190     -18.491  36.199   4.365  1.00 30.90           H  
ATOM   2855  HE3 LYS A 190     -19.225  36.417   5.947  1.00 30.90           H  
ATOM   2856  NZ  LYS A 190     -19.357  34.442   5.181  1.00 30.90           N  
ATOM   2857  HZ1 LYS A 190     -18.837  33.798   4.602  1.00 30.90           H  
ATOM   2858  HZ2 LYS A 190     -19.523  34.004   6.076  1.00 30.90           H  
ATOM   2859  HZ3 LYS A 190     -20.253  34.588   4.738  1.00 30.90           H  
ATOM   2860  N   PRO A 191     -12.943  38.513   8.909  1.00 27.64           N  
ATOM   2861  CA  PRO A 191     -11.693  38.453   9.669  1.00 27.64           C  
ATOM   2862  HA  PRO A 191     -10.867  38.759   9.027  1.00 27.64           H  
ATOM   2863  C   PRO A 191     -11.409  37.038  10.197  1.00 27.64           C  
ATOM   2864  CB  PRO A 191     -11.847  39.482  10.794  1.00 27.64           C  
ATOM   2865  HB2 PRO A 191     -11.516  40.458  10.440  1.00 27.64           H  
ATOM   2866  HB3 PRO A 191     -11.302  39.198  11.693  1.00 27.64           H  
ATOM   2867  O   PRO A 191     -12.292  36.371  10.732  1.00 27.64           O  
ATOM   2868  CG  PRO A 191     -13.357  39.515  11.033  1.00 27.64           C  
ATOM   2869  HG2 PRO A 191     -13.644  38.688  11.681  1.00 27.64           H  
ATOM   2870  HG3 PRO A 191     -13.679  40.466  11.459  1.00 27.64           H  
ATOM   2871  CD  PRO A 191     -13.934  39.296   9.635  1.00 27.64           C  
ATOM   2872  HD2 PRO A 191     -14.069  40.257   9.138  1.00 27.64           H  
ATOM   2873  HD3 PRO A 191     -14.885  38.768   9.704  1.00 27.64           H  
ATOM   2874  N   ALA A 192     -10.157  36.588  10.072  1.00 33.57           N  
ATOM   2875  H   ALA A 192      -9.482  37.191   9.623  1.00 33.57           H  
ATOM   2876  CA  ALA A 192      -9.790  35.175  10.214  1.00 33.57           C  
ATOM   2877  HA  ALA A 192     -10.392  34.595   9.514  1.00 33.57           H  
ATOM   2878  C   ALA A 192     -10.029  34.564  11.611  1.00 33.57           C  
ATOM   2879  CB  ALA A 192      -8.318  35.037   9.801  1.00 33.57           C  
ATOM   2880  HB1 ALA A 192      -8.181  35.390   8.779  1.00 33.57           H  
ATOM   2881  HB2 ALA A 192      -8.027  33.988   9.848  1.00 33.57           H  
ATOM   2882  HB3 ALA A 192      -7.679  35.610  10.474  1.00 33.57           H  
ATOM   2883  O   ALA A 192     -10.446  33.414  11.710  1.00 33.57           O  
ATOM   2884  N   VAL A 193      -9.782  35.319  12.689  1.00 33.87           N  
ATOM   2885  H   VAL A 193      -9.476  36.269  12.532  1.00 33.87           H  
ATOM   2886  CA  VAL A 193      -9.682  34.778  14.065  1.00 33.87           C  
ATOM   2887  HA  VAL A 193      -8.904  34.014  14.075  1.00 33.87           H  
ATOM   2888  C   VAL A 193     -10.969  34.093  14.547  1.00 33.87           C  
ATOM   2889  CB  VAL A 193      -9.271  35.894  15.053  1.00 33.87           C  
ATOM   2890  HB  VAL A 193     -10.055  36.650  15.077  1.00 33.87           H  
ATOM   2891  O   VAL A 193     -10.906  33.089  15.252  1.00 33.87           O  
ATOM   2892  CG1 VAL A 193      -9.057  35.371  16.480  1.00 33.87           C  
ATOM   2893 HG11 VAL A 193      -8.715  36.177  17.129  1.00 33.87           H  
ATOM   2894 HG12 VAL A 193      -9.992  34.989  16.890  1.00 33.87           H  
ATOM   2895 HG13 VAL A 193      -8.317  34.571  16.480  1.00 33.87           H  
ATOM   2896  CG2 VAL A 193      -7.962  36.576  14.621  1.00 33.87           C  
ATOM   2897 HG21 VAL A 193      -8.086  37.084  13.665  1.00 33.87           H  
ATOM   2898 HG22 VAL A 193      -7.167  35.835  14.538  1.00 33.87           H  
ATOM   2899 HG23 VAL A 193      -7.673  37.323  15.361  1.00 33.87           H  
ATOM   2900  N   ILE A 194     -12.139  34.605  14.155  1.00 38.27           N  
ATOM   2901  H   ILE A 194     -12.126  35.382  13.510  1.00 38.27           H  
ATOM   2902  CA  ILE A 194     -13.441  34.124  14.650  1.00 38.27           C  
ATOM   2903  HA  ILE A 194     -13.389  34.049  15.737  1.00 38.27           H  
ATOM   2904  C   ILE A 194     -13.750  32.706  14.130  1.00 38.27           C  
ATOM   2905  CB  ILE A 194     -14.548  35.152  14.298  1.00 38.27           C  
ATOM   2906  HB  ILE A 194     -14.596  35.247  13.213  1.00 38.27           H  
ATOM   2907  O   ILE A 194     -14.324  31.888  14.850  1.00 38.27           O  
ATOM   2908  CG1 ILE A 194     -14.209  36.542  14.899  1.00 38.27           C  
ATOM   2909 HG12 ILE A 194     -13.230  36.864  14.544  1.00 38.27           H  
ATOM   2910 HG13 ILE A 194     -14.160  36.463  15.985  1.00 38.27           H  
ATOM   2911  CG2 ILE A 194     -15.925  34.675  14.799  1.00 38.27           C  
ATOM   2912 HG21 ILE A 194     -16.189  33.716  14.354  1.00 38.27           H  
ATOM   2913 HG22 ILE A 194     -15.916  34.567  15.884  1.00 38.27           H  
ATOM   2914 HG23 ILE A 194     -16.707  35.378  14.515  1.00 38.27           H  
ATOM   2915  CD1 ILE A 194     -15.191  37.663  14.532  1.00 38.27           C  
ATOM   2916 HD11 ILE A 194     -15.327  37.699  13.451  1.00 38.27           H  
ATOM   2917 HD12 ILE A 194     -16.153  37.504  15.018  1.00 38.27           H  
ATOM   2918 HD13 ILE A 194     -14.789  38.618  14.871  1.00 38.27           H  
ATOM   2919  N   VAL A 195     -13.300  32.386  12.910  1.00 38.96           N  
ATOM   2920  H   VAL A 195     -12.736  33.068  12.423  1.00 38.96           H  
ATOM   2921  CA  VAL A 195     -13.512  31.082  12.252  1.00 38.96           C  
ATOM   2922  HA  VAL A 195     -14.584  30.895  12.183  1.00 38.96           H  
ATOM   2923  C   VAL A 195     -12.897  29.934  13.066  1.00 38.96           C  
ATOM   2924  CB  VAL A 195     -12.919  31.107  10.824  1.00 38.96           C  
ATOM   2925  HB  VAL A 195     -11.834  31.197  10.889  1.00 38.96           H  
ATOM   2926  O   VAL A 195     -13.484  28.857  13.182  1.00 38.96           O  
ATOM   2927  CG1 VAL A 195     -13.245  29.826  10.044  1.00 38.96           C  
ATOM   2928 HG11 VAL A 195     -14.324  29.688   9.984  1.00 38.96           H  
ATOM   2929 HG12 VAL A 195     -12.830  29.886   9.038  1.00 38.96           H  
ATOM   2930 HG13 VAL A 195     -12.801  28.963  10.539  1.00 38.96           H  
ATOM   2931  CG2 VAL A 195     -13.449  32.292   9.997  1.00 38.96           C  
ATOM   2932 HG21 VAL A 195     -13.054  32.240   8.982  1.00 38.96           H  
ATOM   2933 HG22 VAL A 195     -14.538  32.265   9.965  1.00 38.96           H  
ATOM   2934 HG23 VAL A 195     -13.122  33.237  10.432  1.00 38.96           H  
ATOM   2935  N   GLU A 196     -11.742  30.183  13.687  1.00 42.11           N  
ATOM   2936  H   GLU A 196     -11.328  31.097  13.569  1.00 42.11           H  
ATOM   2937  CA  GLU A 196     -10.977  29.192  14.452  1.00 42.11           C  
ATOM   2938  HA  GLU A 196     -10.811  28.321  13.818  1.00 42.11           H  
ATOM   2939  C   GLU A 196     -11.717  28.727  15.723  1.00 42.11           C  
ATOM   2940  CB  GLU A 196      -9.616  29.825  14.805  1.00 42.11           C  
ATOM   2941  HB2 GLU A 196      -9.297  30.484  13.998  1.00 42.11           H  
ATOM   2942  HB3 GLU A 196      -9.732  30.442  15.696  1.00 42.11           H  
ATOM   2943  O   GLU A 196     -11.640  27.558  16.111  1.00 42.11           O  
ATOM   2944  CG  GLU A 196      -8.501  28.799  15.058  1.00 42.11           C  
ATOM   2945  HG2 GLU A 196      -7.613  29.332  15.398  1.00 42.11           H  
ATOM   2946  HG3 GLU A 196      -8.809  28.134  15.864  1.00 42.11           H  
ATOM   2947  CD  GLU A 196      -8.143  27.985  13.802  1.00 42.11           C  
ATOM   2948  OE1 GLU A 196      -7.967  26.754  13.949  1.00 42.11           O  
ATOM   2949  OE2 GLU A 196      -8.070  28.585  12.708  1.00 42.11           O  
ATOM   2950  N   MET A 197     -12.476  29.624  16.368  1.00 46.07           N  
ATOM   2951  H   MET A 197     -12.558  30.549  15.971  1.00 46.07           H  
ATOM   2952  CA  MET A 197     -13.240  29.298  17.578  1.00 46.07           C  
ATOM   2953  HA  MET A 197     -12.631  28.647  18.206  1.00 46.07           H  
ATOM   2954  C   MET A 197     -14.515  28.511  17.270  1.00 46.07           C  
ATOM   2955  CB  MET A 197     -13.563  30.560  18.388  1.00 46.07           C  
ATOM   2956  HB2 MET A 197     -13.974  31.332  17.738  1.00 46.07           H  
ATOM   2957  HB3 MET A 197     -14.314  30.302  19.135  1.00 46.07           H  
ATOM   2958  O   MET A 197     -14.774  27.506  17.936  1.00 46.07           O  
ATOM   2959  CG  MET A 197     -12.318  31.091  19.109  1.00 46.07           C  
ATOM   2960  HG2 MET A 197     -11.619  31.462  18.359  1.00 46.07           H  
ATOM   2961  HG3 MET A 197     -11.838  30.268  19.638  1.00 46.07           H  
ATOM   2962  SD  MET A 197     -12.626  32.421  20.305  1.00 46.07           S  
ATOM   2963  CE  MET A 197     -13.583  31.550  21.579  1.00 46.07           C  
ATOM   2964  HE1 MET A 197     -13.029  30.679  21.928  1.00 46.07           H  
ATOM   2965  HE2 MET A 197     -13.759  32.223  22.419  1.00 46.07           H  
ATOM   2966  HE3 MET A 197     -14.546  31.236  21.175  1.00 46.07           H  
ATOM   2967  N   GLU A 198     -15.280  28.898  16.241  1.00 44.99           N  
ATOM   2968  H   GLU A 198     -15.023  29.723  15.718  1.00 44.99           H  
ATOM   2969  CA  GLU A 198     -16.448  28.115  15.812  1.00 44.99           C  
ATOM   2970  HA  GLU A 198     -17.180  28.071  16.618  1.00 44.99           H  
ATOM   2971  C   GLU A 198     -16.067  26.677  15.453  1.00 44.99           C  
ATOM   2972  CB  GLU A 198     -17.106  28.701  14.562  1.00 44.99           C  
ATOM   2973  HB2 GLU A 198     -17.749  27.909  14.179  1.00 44.99           H  
ATOM   2974  HB3 GLU A 198     -16.351  28.916  13.805  1.00 44.99           H  
ATOM   2975  O   GLU A 198     -16.752  25.732  15.855  1.00 44.99           O  
ATOM   2976  CG  GLU A 198     -17.966  29.947  14.797  1.00 44.99           C  
ATOM   2977  HG2 GLU A 198     -17.315  30.812  14.916  1.00 44.99           H  
ATOM   2978  HG3 GLU A 198     -18.533  29.810  15.718  1.00 44.99           H  
ATOM   2979  CD  GLU A 198     -18.958  30.175  13.638  1.00 44.99           C  
ATOM   2980  OE1 GLU A 198     -19.617  31.233  13.653  1.00 44.99           O  
ATOM   2981  OE2 GLU A 198     -19.116  29.261  12.780  1.00 44.99           O  
ATOM   2982  N   ARG A 199     -14.957  26.512  14.717  1.00 45.76           N  
ATOM   2983  H   ARG A 199     -14.472  27.341  14.403  1.00 45.76           H  
ATOM   2984  CA  ARG A 199     -14.416  25.204  14.340  1.00 45.76           C  
ATOM   2985  HA  ARG A 199     -15.147  24.681  13.722  1.00 45.76           H  
ATOM   2986  C   ARG A 199     -14.194  24.326  15.570  1.00 45.76           C  
ATOM   2987  CB  ARG A 199     -13.127  25.404  13.522  1.00 45.76           C  
ATOM   2988  HB2 ARG A 199     -13.381  25.825  12.549  1.00 45.76           H  
ATOM   2989  HB3 ARG A 199     -12.471  26.104  14.039  1.00 45.76           H  
ATOM   2990  O   ARG A 199     -14.656  23.187  15.582  1.00 45.76           O  
ATOM   2991  CG  ARG A 199     -12.375  24.079  13.332  1.00 45.76           C  
ATOM   2992  HG2 ARG A 199     -12.074  23.709  14.312  1.00 45.76           H  
ATOM   2993  HG3 ARG A 199     -13.025  23.335  12.870  1.00 45.76           H  
ATOM   2994  CD  ARG A 199     -11.084  24.224  12.534  1.00 45.76           C  
ATOM   2995  HD2 ARG A 199     -10.389  23.449  12.860  1.00 45.76           H  
ATOM   2996  HD3 ARG A 199     -10.630  25.195  12.731  1.00 45.76           H  
ATOM   2997  NE  ARG A 199     -11.334  24.048  11.105  1.00 45.76           N  
ATOM   2998  HE  ARG A 199     -12.278  23.856  10.801  1.00 45.76           H  
ATOM   2999  NH1 ARG A 199      -9.185  24.375  10.317  1.00 45.76           N  
ATOM   3000 HH11 ARG A 199      -8.598  24.346   9.496  1.00 45.76           H  
ATOM   3001 HH12 ARG A 199      -8.817  24.604  11.230  1.00 45.76           H  
ATOM   3002  NH2 ARG A 199     -10.874  24.041   8.928  1.00 45.76           N  
ATOM   3003 HH21 ARG A 199     -11.860  23.898   8.764  1.00 45.76           H  
ATOM   3004 HH22 ARG A 199     -10.196  24.109   8.183  1.00 45.76           H  
ATOM   3005  CZ  ARG A 199     -10.453  24.149  10.141  1.00 45.76           C  
ATOM   3006  N   ARG A 200     -13.524  24.838  16.610  1.00 50.16           N  
ATOM   3007  H   ARG A 200     -13.191  25.789  16.532  1.00 50.16           H  
ATOM   3008  CA  ARG A 200     -13.271  24.076  17.848  1.00 50.16           C  
ATOM   3009  HA  ARG A 200     -12.739  23.158  17.597  1.00 50.16           H  
ATOM   3010  C   ARG A 200     -14.570  23.621  18.512  1.00 50.16           C  
ATOM   3011  CB  ARG A 200     -12.419  24.896  18.825  1.00 50.16           C  
ATOM   3012  HB2 ARG A 200     -12.468  24.426  19.807  1.00 50.16           H  
ATOM   3013  HB3 ARG A 200     -12.820  25.907  18.908  1.00 50.16           H  
ATOM   3014  O   ARG A 200     -14.685  22.448  18.854  1.00 50.16           O  
ATOM   3015  CG  ARG A 200     -10.950  24.948  18.390  1.00 50.16           C  
ATOM   3016  HG2 ARG A 200     -10.863  25.413  17.408  1.00 50.16           H  
ATOM   3017  HG3 ARG A 200     -10.559  23.932  18.337  1.00 50.16           H  
ATOM   3018  CD  ARG A 200     -10.138  25.750  19.411  1.00 50.16           C  
ATOM   3019  HD2 ARG A 200     -10.321  25.329  20.400  1.00 50.16           H  
ATOM   3020  HD3 ARG A 200     -10.478  26.785  19.396  1.00 50.16           H  
ATOM   3021  NE  ARG A 200      -8.698  25.700  19.101  1.00 50.16           N  
ATOM   3022  HE  ARG A 200      -8.458  25.563  18.130  1.00 50.16           H  
ATOM   3023  NH1 ARG A 200      -7.896  26.095  21.221  1.00 50.16           N  
ATOM   3024 HH11 ARG A 200      -7.119  26.181  21.860  1.00 50.16           H  
ATOM   3025 HH12 ARG A 200      -8.846  26.214  21.545  1.00 50.16           H  
ATOM   3026  NH2 ARG A 200      -6.470  25.702  19.550  1.00 50.16           N  
ATOM   3027 HH21 ARG A 200      -5.701  25.783  20.200  1.00 50.16           H  
ATOM   3028 HH22 ARG A 200      -6.291  25.501  18.576  1.00 50.16           H  
ATOM   3029  CZ  ARG A 200      -7.700  25.833  19.957  1.00 50.16           C  
ATOM   3030  N   CYS A 201     -15.560  24.503  18.635  1.00 51.76           N  
ATOM   3031  H   CYS A 201     -15.398  25.459  18.354  1.00 51.76           H  
ATOM   3032  CA  CYS A 201     -16.857  24.159  19.226  1.00 51.76           C  
ATOM   3033  HA  CYS A 201     -16.697  23.750  20.224  1.00 51.76           H  
ATOM   3034  C   CYS A 201     -17.601  23.080  18.416  1.00 51.76           C  
ATOM   3035  CB  CYS A 201     -17.691  25.439  19.358  1.00 51.76           C  
ATOM   3036  HB2 CYS A 201     -18.673  25.189  19.758  1.00 51.76           H  
ATOM   3037  HB3 CYS A 201     -17.810  25.906  18.380  1.00 51.76           H  
ATOM   3038  O   CYS A 201     -18.154  22.144  18.993  1.00 51.76           O  
ATOM   3039  SG  CYS A 201     -16.860  26.592  20.491  1.00 51.76           S  
ATOM   3040  HG  CYS A 201     -17.748  27.586  20.405  1.00 51.76           H  
ATOM   3041  N   LYS A 202     -17.572  23.157  17.079  1.00 49.48           N  
ATOM   3042  H   LYS A 202     -17.115  23.951  16.655  1.00 49.48           H  
ATOM   3043  CA  LYS A 202     -18.195  22.150  16.203  1.00 49.48           C  
ATOM   3044  HA  LYS A 202     -19.194  21.930  16.581  1.00 49.48           H  
ATOM   3045  C   LYS A 202     -17.450  20.802  16.234  1.00 49.48           C  
ATOM   3046  CB  LYS A 202     -18.350  22.728  14.785  1.00 49.48           C  
ATOM   3047  HB2 LYS A 202     -18.641  21.923  14.111  1.00 49.48           H  
ATOM   3048  HB3 LYS A 202     -17.386  23.121  14.463  1.00 49.48           H  
ATOM   3049  O   LYS A 202     -18.108  19.766  16.282  1.00 49.48           O  
ATOM   3050  CG  LYS A 202     -19.420  23.843  14.703  1.00 49.48           C  
ATOM   3051  HG2 LYS A 202     -20.403  23.403  14.870  1.00 49.48           H  
ATOM   3052  HG3 LYS A 202     -19.237  24.578  15.488  1.00 49.48           H  
ATOM   3053  CD  LYS A 202     -19.415  24.578  13.348  1.00 49.48           C  
ATOM   3054  HD2 LYS A 202     -18.421  25.000  13.196  1.00 49.48           H  
ATOM   3055  HD3 LYS A 202     -19.633  23.865  12.553  1.00 49.48           H  
ATOM   3056  CE  LYS A 202     -20.458  25.706  13.281  1.00 49.48           C  
ATOM   3057  HE2 LYS A 202     -21.436  25.253  13.118  1.00 49.48           H  
ATOM   3058  HE3 LYS A 202     -20.485  26.216  14.244  1.00 49.48           H  
ATOM   3059  NZ  LYS A 202     -20.170  26.708  12.215  1.00 49.48           N  
ATOM   3060  HZ1 LYS A 202     -19.866  26.281  11.352  1.00 49.48           H  
ATOM   3061  HZ2 LYS A 202     -20.972  27.296  12.036  1.00 49.48           H  
ATOM   3062  HZ3 LYS A 202     -19.481  27.388  12.505  1.00 49.48           H  
ATOM   3063  N   ILE A 203     -16.114  20.792  16.328  1.00 55.96           N  
ATOM   3064  H   ILE A 203     -15.629  21.673  16.242  1.00 55.96           H  
ATOM   3065  CA  ILE A 203     -15.316  19.566  16.552  1.00 55.96           C  
ATOM   3066  HA  ILE A 203     -15.586  18.837  15.787  1.00 55.96           H  
ATOM   3067  C   ILE A 203     -15.659  18.918  17.906  1.00 55.96           C  
ATOM   3068  CB  ILE A 203     -13.799  19.858  16.406  1.00 55.96           C  
ATOM   3069  HB  ILE A 203     -13.559  20.732  17.011  1.00 55.96           H  
ATOM   3070  O   ILE A 203     -15.826  17.702  17.973  1.00 55.96           O  
ATOM   3071  CG1 ILE A 203     -13.455  20.162  14.928  1.00 55.96           C  
ATOM   3072 HG12 ILE A 203     -14.172  20.876  14.522  1.00 55.96           H  
ATOM   3073 HG13 ILE A 203     -13.541  19.249  14.339  1.00 55.96           H  
ATOM   3074  CG2 ILE A 203     -12.933  18.679  16.901  1.00 55.96           C  
ATOM   3075 HG21 ILE A 203     -11.872  18.891  16.770  1.00 55.96           H  
ATOM   3076 HG22 ILE A 203     -13.181  17.771  16.351  1.00 55.96           H  
ATOM   3077 HG23 ILE A 203     -13.092  18.503  17.965  1.00 55.96           H  
ATOM   3078  CD1 ILE A 203     -12.053  20.754  14.727  1.00 55.96           C  
ATOM   3079 HD11 ILE A 203     -11.921  21.623  15.371  1.00 55.96           H  
ATOM   3080 HD12 ILE A 203     -11.287  20.014  14.959  1.00 55.96           H  
ATOM   3081 HD13 ILE A 203     -11.935  21.053  13.686  1.00 55.96           H  
ATOM   3082  N   ILE A 204     -15.832  19.709  18.972  1.00 55.34           N  
ATOM   3083  H   ILE A 204     -15.644  20.696  18.873  1.00 55.34           H  
ATOM   3084  CA  ILE A 204     -16.268  19.210  20.291  1.00 55.34           C  
ATOM   3085  HA  ILE A 204     -15.601  18.402  20.593  1.00 55.34           H  
ATOM   3086  C   ILE A 204     -17.678  18.597  20.215  1.00 55.34           C  
ATOM   3087  CB  ILE A 204     -16.154  20.331  21.352  1.00 55.34           C  
ATOM   3088  HB  ILE A 204     -16.648  21.223  20.966  1.00 55.34           H  
ATOM   3089  O   ILE A 204     -17.903  17.518  20.759  1.00 55.34           O  
ATOM   3090  CG1 ILE A 204     -14.665  20.660  21.619  1.00 55.34           C  
ATOM   3091 HG12 ILE A 204     -14.118  20.698  20.677  1.00 55.34           H  
ATOM   3092 HG13 ILE A 204     -14.219  19.866  22.218  1.00 55.34           H  
ATOM   3093  CG2 ILE A 204     -16.842  19.939  22.674  1.00 55.34           C  
ATOM   3094 HG21 ILE A 204     -17.914  19.814  22.523  1.00 55.34           H  
ATOM   3095 HG22 ILE A 204     -16.425  19.006  23.054  1.00 55.34           H  
ATOM   3096 HG23 ILE A 204     -16.714  20.721  23.423  1.00 55.34           H  
ATOM   3097  CD1 ILE A 204     -14.448  22.005  22.326  1.00 55.34           C  
ATOM   3098 HD11 ILE A 204     -14.863  21.983  23.333  1.00 55.34           H  
ATOM   3099 HD12 ILE A 204     -13.378  22.204  22.396  1.00 55.34           H  
ATOM   3100 HD13 ILE A 204     -14.918  22.806  21.755  1.00 55.34           H  
ATOM   3101  N   ASN A 205     -18.610  19.216  19.485  1.00 48.51           N  
ATOM   3102  H   ASN A 205     -18.403  20.133  19.115  1.00 48.51           H  
ATOM   3103  CA  ASN A 205     -19.953  18.656  19.289  1.00 48.51           C  
ATOM   3104  HA  ASN A 205     -20.346  18.359  20.262  1.00 48.51           H  
ATOM   3105  C   ASN A 205     -19.953  17.378  18.427  1.00 48.51           C  
ATOM   3106  CB  ASN A 205     -20.878  19.739  18.710  1.00 48.51           C  
ATOM   3107  HB2 ASN A 205     -20.390  20.230  17.868  1.00 48.51           H  
ATOM   3108  HB3 ASN A 205     -21.790  19.264  18.348  1.00 48.51           H  
ATOM   3109  O   ASN A 205     -20.744  16.472  18.687  1.00 48.51           O  
ATOM   3110  CG  ASN A 205     -21.296  20.783  19.734  1.00 48.51           C  
ATOM   3111  ND2 ASN A 205     -21.953  21.833  19.302  1.00 48.51           N  
ATOM   3112 HD21 ASN A 205     -22.185  21.933  18.324  1.00 48.51           H  
ATOM   3113 HD22 ASN A 205     -22.243  22.484  20.018  1.00 48.51           H  
ATOM   3114  OD1 ASN A 205     -21.081  20.672  20.927  1.00 48.51           O  
ATOM   3115  N   LEU A 206     -19.055  17.258  17.443  1.00 47.96           N  
ATOM   3116  H   LEU A 206     -18.474  18.055  17.224  1.00 47.96           H  
ATOM   3117  CA  LEU A 206     -18.839  16.009  16.701  1.00 47.96           C  
ATOM   3118  HA  LEU A 206     -19.799  15.653  16.326  1.00 47.96           H  
ATOM   3119  C   LEU A 206     -18.286  14.898  17.603  1.00 47.96           C  
ATOM   3120  CB  LEU A 206     -17.893  16.265  15.516  1.00 47.96           C  
ATOM   3121  HB2 LEU A 206     -17.147  17.003  15.812  1.00 47.96           H  
ATOM   3122  HB3 LEU A 206     -17.360  15.345  15.278  1.00 47.96           H  
ATOM   3123  O   LEU A 206     -18.799  13.782  17.573  1.00 47.96           O  
ATOM   3124  CG  LEU A 206     -18.608  16.744  14.243  1.00 47.96           C  
ATOM   3125  HG  LEU A 206     -19.324  17.529  14.485  1.00 47.96           H  
ATOM   3126  CD1 LEU A 206     -17.557  17.298  13.288  1.00 47.96           C  
ATOM   3127 HD11 LEU A 206     -17.190  18.254  13.664  1.00 47.96           H  
ATOM   3128 HD12 LEU A 206     -18.011  17.457  12.310  1.00 47.96           H  
ATOM   3129 HD13 LEU A 206     -16.727  16.598  13.195  1.00 47.96           H  
ATOM   3130  CD2 LEU A 206     -19.331  15.592  13.536  1.00 47.96           C  
ATOM   3131 HD21 LEU A 206     -18.618  14.828  13.225  1.00 47.96           H  
ATOM   3132 HD22 LEU A 206     -19.849  15.968  12.654  1.00 47.96           H  
ATOM   3133 HD23 LEU A 206     -20.072  15.137  14.193  1.00 47.96           H  
ATOM   3134  N   LEU A 207     -17.293  15.200  18.445  1.00 51.13           N  
ATOM   3135  H   LEU A 207     -16.898  16.129  18.399  1.00 51.13           H  
ATOM   3136  CA  LEU A 207     -16.785  14.276  19.467  1.00 51.13           C  
ATOM   3137  HA  LEU A 207     -16.405  13.376  18.983  1.00 51.13           H  
ATOM   3138  C   LEU A 207     -17.900  13.824  20.429  1.00 51.13           C  
ATOM   3139  CB  LEU A 207     -15.640  14.968  20.232  1.00 51.13           C  
ATOM   3140  HB2 LEU A 207     -15.925  16.002  20.431  1.00 51.13           H  
ATOM   3141  HB3 LEU A 207     -15.510  14.482  21.199  1.00 51.13           H  
ATOM   3142  O   LEU A 207     -18.005  12.639  20.737  1.00 51.13           O  
ATOM   3143  CG  LEU A 207     -14.294  14.953  19.486  1.00 51.13           C  
ATOM   3144  HG  LEU A 207     -14.449  15.142  18.424  1.00 51.13           H  
ATOM   3145  CD1 LEU A 207     -13.362  16.034  20.037  1.00 51.13           C  
ATOM   3146 HD11 LEU A 207     -12.415  16.012  19.498  1.00 51.13           H  
ATOM   3147 HD12 LEU A 207     -13.819  17.013  19.893  1.00 51.13           H  
ATOM   3148 HD13 LEU A 207     -13.182  15.869  21.099  1.00 51.13           H  
ATOM   3149  CD2 LEU A 207     -13.594  13.607  19.670  1.00 51.13           C  
ATOM   3150 HD21 LEU A 207     -13.514  13.360  20.729  1.00 51.13           H  
ATOM   3151 HD22 LEU A 207     -12.591  13.660  19.248  1.00 51.13           H  
ATOM   3152 HD23 LEU A 207     -14.154  12.822  19.162  1.00 51.13           H  
ATOM   3153  N   ALA A 208     -18.776  14.742  20.850  1.00 49.35           N  
ATOM   3154  H   ALA A 208     -18.607  15.710  20.617  1.00 49.35           H  
ATOM   3155  CA  ALA A 208     -19.932  14.418  21.685  1.00 49.35           C  
ATOM   3156  HA  ALA A 208     -19.577  13.872  22.558  1.00 49.35           H  
ATOM   3157  C   ALA A 208     -20.941  13.500  20.964  1.00 49.35           C  
ATOM   3158  CB  ALA A 208     -20.569  15.723  22.177  1.00 49.35           C  
ATOM   3159  HB1 ALA A 208     -20.970  16.289  21.337  1.00 49.35           H  
ATOM   3160  HB2 ALA A 208     -21.381  15.493  22.867  1.00 49.35           H  
ATOM   3161  HB3 ALA A 208     -19.825  16.328  22.695  1.00 49.35           H  
ATOM   3162  O   ALA A 208     -21.339  12.486  21.537  1.00 49.35           O  
ATOM   3163  N   LYS A 209     -21.288  13.789  19.694  1.00 41.42           N  
ATOM   3164  H   LYS A 209     -20.945  14.652  19.298  1.00 41.42           H  
ATOM   3165  CA  LYS A 209     -22.101  12.896  18.837  1.00 41.42           C  
ATOM   3166  HA  LYS A 209     -23.100  12.789  19.258  1.00 41.42           H  
ATOM   3167  C   LYS A 209     -21.503  11.483  18.769  1.00 41.42           C  
ATOM   3168  CB  LYS A 209     -22.198  13.428  17.389  1.00 41.42           C  
ATOM   3169  HB2 LYS A 209     -21.226  13.820  17.092  1.00 41.42           H  
ATOM   3170  HB3 LYS A 209     -22.396  12.567  16.750  1.00 41.42           H  
ATOM   3171  O   LYS A 209     -22.242  10.508  18.883  1.00 41.42           O  
ATOM   3172  CG  LYS A 209     -23.270  14.478  17.038  1.00 41.42           C  
ATOM   3173  HG2 LYS A 209     -23.116  15.390  17.615  1.00 41.42           H  
ATOM   3174  HG3 LYS A 209     -24.259  14.070  17.249  1.00 41.42           H  
ATOM   3175  CD  LYS A 209     -23.133  14.772  15.522  1.00 41.42           C  
ATOM   3176  HD2 LYS A 209     -23.057  13.820  14.997  1.00 41.42           H  
ATOM   3177  HD3 LYS A 209     -22.198  15.309  15.358  1.00 41.42           H  
ATOM   3178  CE  LYS A 209     -24.270  15.561  14.857  1.00 41.42           C  
ATOM   3179  HE2 LYS A 209     -25.212  15.087  15.129  1.00 41.42           H  
ATOM   3180  HE3 LYS A 209     -24.277  16.584  15.235  1.00 41.42           H  
ATOM   3181  NZ  LYS A 209     -24.122  15.551  13.368  1.00 41.42           N  
ATOM   3182  HZ1 LYS A 209     -24.940  15.873  12.871  1.00 41.42           H  
ATOM   3183  HZ2 LYS A 209     -23.884  14.642  12.997  1.00 41.42           H  
ATOM   3184  HZ3 LYS A 209     -23.392  16.141  12.995  1.00 41.42           H  
ATOM   3185  N   GLN A 210     -20.184  11.357  18.569  1.00 33.81           N  
ATOM   3186  H   GLN A 210     -19.632  12.196  18.469  1.00 33.81           H  
ATOM   3187  CA  GLN A 210     -19.533  10.049  18.402  1.00 33.81           C  
ATOM   3188  HA  GLN A 210     -20.010   9.540  17.564  1.00 33.81           H  
ATOM   3189  C   GLN A 210     -19.711   9.129  19.621  1.00 33.81           C  
ATOM   3190  CB  GLN A 210     -18.030  10.193  18.090  1.00 33.81           C  
ATOM   3191  HB2 GLN A 210     -17.562  10.855  18.818  1.00 33.81           H  
ATOM   3192  HB3 GLN A 210     -17.582   9.206  18.211  1.00 33.81           H  
ATOM   3193  O   GLN A 210     -19.869   7.923  19.433  1.00 33.81           O  
ATOM   3194  CG  GLN A 210     -17.701  10.678  16.664  1.00 33.81           C  
ATOM   3195  HG2 GLN A 210     -18.359  10.184  15.950  1.00 33.81           H  
ATOM   3196  HG3 GLN A 210     -17.878  11.750  16.584  1.00 33.81           H  
ATOM   3197  CD  GLN A 210     -16.248  10.396  16.270  1.00 33.81           C  
ATOM   3198  NE2 GLN A 210     -15.914  10.353  14.996  1.00 33.81           N  
ATOM   3199 HE21 GLN A 210     -14.929  10.227  14.810  1.00 33.81           H  
ATOM   3200 HE22 GLN A 210     -16.544  10.641  14.262  1.00 33.81           H  
ATOM   3201  OE1 GLN A 210     -15.379  10.170  17.090  1.00 33.81           O  
ATOM   3202  N   ASN A 211     -19.717   9.682  20.838  1.00 37.20           N  
ATOM   3203  H   ASN A 211     -19.567  10.679  20.907  1.00 37.20           H  
ATOM   3204  CA  ASN A 211     -19.811   8.911  22.083  1.00 37.20           C  
ATOM   3205  HA  ASN A 211     -19.150   8.047  22.017  1.00 37.20           H  
ATOM   3206  C   ASN A 211     -21.219   8.360  22.382  1.00 37.20           C  
ATOM   3207  CB  ASN A 211     -19.341   9.807  23.245  1.00 37.20           C  
ATOM   3208  HB2 ASN A 211     -19.592   9.321  24.188  1.00 37.20           H  
ATOM   3209  HB3 ASN A 211     -19.873  10.757  23.206  1.00 37.20           H  
ATOM   3210  O   ASN A 211     -21.343   7.410  23.150  1.00 37.20           O  
ATOM   3211  CG  ASN A 211     -17.845  10.065  23.271  1.00 37.20           C  
ATOM   3212  ND2 ASN A 211     -17.417  11.083  23.980  1.00 37.20           N  
ATOM   3213 HD21 ASN A 211     -18.076  11.683  24.456  1.00 37.20           H  
ATOM   3214 HD22 ASN A 211     -16.419  11.238  23.963  1.00 37.20           H  
ATOM   3215  OD1 ASN A 211     -17.033   9.357  22.700  1.00 37.20           O  
ATOM   3216  N   GLN A 212     -22.282   8.949  21.825  1.00 29.46           N  
ATOM   3217  H   GLN A 212     -22.127   9.706  21.175  1.00 29.46           H  
ATOM   3218  CA  GLN A 212     -23.646   8.754  22.341  1.00 29.46           C  
ATOM   3219  HA  GLN A 212     -23.591   8.763  23.429  1.00 29.46           H  
ATOM   3220  C   GLN A 212     -24.304   7.413  21.955  1.00 29.46           C  
ATOM   3221  CB  GLN A 212     -24.496   9.960  21.901  1.00 29.46           C  
ATOM   3222  HB2 GLN A 212     -23.914  10.870  22.046  1.00 29.46           H  
ATOM   3223  HB3 GLN A 212     -24.735   9.871  20.841  1.00 29.46           H  
ATOM   3224  O   GLN A 212     -25.256   6.990  22.598  1.00 29.46           O  
ATOM   3225  CG  GLN A 212     -25.790  10.096  22.718  1.00 29.46           C  
ATOM   3226  HG2 GLN A 212     -26.456   9.258  22.509  1.00 29.46           H  
ATOM   3227  HG3 GLN A 212     -25.541  10.075  23.779  1.00 29.46           H  
ATOM   3228  CD  GLN A 212     -26.551  11.383  22.418  1.00 29.46           C  
ATOM   3229  NE2 GLN A 212     -27.263  11.925  23.381  1.00 29.46           N  
ATOM   3230 HE21 GLN A 212     -27.784  12.754  23.133  1.00 29.46           H  
ATOM   3231 HE22 GLN A 212     -27.341  11.461  24.274  1.00 29.46           H  
ATOM   3232  OE1 GLN A 212     -26.532  11.930  21.327  1.00 29.46           O  
ATOM   3233  N   ILE A 213     -23.823   6.737  20.907  1.00 26.80           N  
ATOM   3234  H   ILE A 213     -23.013   7.118  20.439  1.00 26.80           H  
ATOM   3235  CA  ILE A 213     -24.532   5.596  20.289  1.00 26.80           C  
ATOM   3236  HA  ILE A 213     -25.602   5.799  20.327  1.00 26.80           H  
ATOM   3237  C   ILE A 213     -24.334   4.271  21.056  1.00 26.80           C  
ATOM   3238  CB  ILE A 213     -24.130   5.501  18.790  1.00 26.80           C  
ATOM   3239  HB  ILE A 213     -23.048   5.381  18.737  1.00 26.80           H  
ATOM   3240  O   ILE A 213     -25.121   3.342  20.895  1.00 26.80           O  
ATOM   3241  CG1 ILE A 213     -24.513   6.816  18.060  1.00 26.80           C  
ATOM   3242 HG12 ILE A 213     -25.591   6.965  18.119  1.00 26.80           H  
ATOM   3243 HG13 ILE A 213     -24.031   7.660  18.553  1.00 26.80           H  
ATOM   3244  CG2 ILE A 213     -24.771   4.297  18.071  1.00 26.80           C  
ATOM   3245 HG21 ILE A 213     -25.857   4.344  18.156  1.00 26.80           H  
ATOM   3246 HG22 ILE A 213     -24.489   4.266  17.019  1.00 26.80           H  
ATOM   3247 HG23 ILE A 213     -24.423   3.361  18.508  1.00 26.80           H  
ATOM   3248  CD1 ILE A 213     -24.087   6.871  16.590  1.00 26.80           C  
ATOM   3249 HD11 ILE A 213     -24.177   7.894  16.225  1.00 26.80           H  
ATOM   3250 HD12 ILE A 213     -23.049   6.546  16.509  1.00 26.80           H  
ATOM   3251 HD13 ILE A 213     -24.724   6.230  15.980  1.00 26.80           H  
ATOM   3252  N   LEU A 214     -23.292   4.154  21.885  1.00 23.66           N  
ATOM   3253  H   LEU A 214     -22.749   4.982  22.086  1.00 23.66           H  
ATOM   3254  CA  LEU A 214     -22.757   2.853  22.316  1.00 23.66           C  
ATOM   3255  HA  LEU A 214     -22.791   2.202  21.443  1.00 23.66           H  
ATOM   3256  C   LEU A 214     -23.566   2.106  23.404  1.00 23.66           C  
ATOM   3257  CB  LEU A 214     -21.278   3.030  22.727  1.00 23.66           C  
ATOM   3258  HB2 LEU A 214     -20.861   3.927  22.270  1.00 23.66           H  
ATOM   3259  HB3 LEU A 214     -21.241   3.171  23.808  1.00 23.66           H  
ATOM   3260  O   LEU A 214     -23.158   1.019  23.803  1.00 23.66           O  
ATOM   3261  CG  LEU A 214     -20.398   1.826  22.333  1.00 23.66           C  
ATOM   3262  HG  LEU A 214     -20.933   0.891  22.504  1.00 23.66           H  
ATOM   3263  CD1 LEU A 214     -19.996   1.903  20.857  1.00 23.66           C  
ATOM   3264 HD11 LEU A 214     -19.391   1.034  20.598  1.00 23.66           H  
ATOM   3265 HD12 LEU A 214     -19.424   2.811  20.668  1.00 23.66           H  
ATOM   3266 HD13 LEU A 214     -20.887   1.899  20.229  1.00 23.66           H  
ATOM   3267  CD2 LEU A 214     -19.117   1.798  23.166  1.00 23.66           C  
ATOM   3268 HD21 LEU A 214     -19.377   1.694  24.220  1.00 23.66           H  
ATOM   3269 HD22 LEU A 214     -18.507   0.944  22.872  1.00 23.66           H  
ATOM   3270 HD23 LEU A 214     -18.554   2.720  23.021  1.00 23.66           H  
ATOM   3271  N   GLU A 215     -24.680   2.652  23.905  1.00 22.02           N  
ATOM   3272  H   GLU A 215     -25.000   3.531  23.524  1.00 22.02           H  
ATOM   3273  CA  GLU A 215     -25.404   2.083  25.060  1.00 22.02           C  
ATOM   3274  HA  GLU A 215     -24.712   1.973  25.895  1.00 22.02           H  
ATOM   3275  C   GLU A 215     -26.017   0.691  24.821  1.00 22.02           C  
ATOM   3276  CB  GLU A 215     -26.550   3.013  25.502  1.00 22.02           C  
ATOM   3277  HB2 GLU A 215     -27.188   3.232  24.646  1.00 22.02           H  
ATOM   3278  HB3 GLU A 215     -27.147   2.475  26.239  1.00 22.02           H  
ATOM   3279  O   GLU A 215     -26.147  -0.088  25.761  1.00 22.02           O  
ATOM   3280  CG  GLU A 215     -26.090   4.325  26.151  1.00 22.02           C  
ATOM   3281  HG2 GLU A 215     -25.279   4.101  26.845  1.00 22.02           H  
ATOM   3282  HG3 GLU A 215     -25.700   4.988  25.379  1.00 22.02           H  
ATOM   3283  CD  GLU A 215     -27.233   5.023  26.916  1.00 22.02           C  
ATOM   3284  OE1 GLU A 215     -26.926   5.666  27.946  1.00 22.02           O  
ATOM   3285  OE2 GLU A 215     -28.401   4.916  26.476  1.00 22.02           O  
ATOM   3286  N   SER A 216     -26.438   0.370  23.595  1.00 19.24           N  
ATOM   3287  H   SER A 216     -26.224   1.002  22.837  1.00 19.24           H  
ATOM   3288  CA  SER A 216     -27.424  -0.697  23.341  1.00 19.24           C  
ATOM   3289  HA  SER A 216     -28.178  -0.635  24.125  1.00 19.24           H  
ATOM   3290  C   SER A 216     -26.902  -2.143  23.384  1.00 19.24           C  
ATOM   3291  CB  SER A 216     -28.131  -0.424  22.010  1.00 19.24           C  
ATOM   3292  HB2 SER A 216     -28.623   0.547  22.065  1.00 19.24           H  
ATOM   3293  HB3 SER A 216     -28.887  -1.189  21.829  1.00 19.24           H  
ATOM   3294  O   SER A 216     -27.673  -3.075  23.140  1.00 19.24           O  
ATOM   3295  OG  SER A 216     -27.199  -0.413  20.944  1.00 19.24           O  
ATOM   3296  HG  SER A 216     -27.638  -0.107  20.146  1.00 19.24           H  
ATOM   3297  N   ILE A 217     -25.614  -2.366  23.658  1.00 17.51           N  
ATOM   3298  H   ILE A 217     -25.056  -1.581  23.962  1.00 17.51           H  
ATOM   3299  CA  ILE A 217     -24.984  -3.689  23.518  1.00 17.51           C  
ATOM   3300  HA  ILE A 217     -25.379  -4.125  22.601  1.00 17.51           H  
ATOM   3301  C   ILE A 217     -25.408  -4.620  24.673  1.00 17.51           C  
ATOM   3302  CB  ILE A 217     -23.456  -3.566  23.312  1.00 17.51           C  
ATOM   3303  HB  ILE A 217     -23.014  -3.136  24.210  1.00 17.51           H  
ATOM   3304  O   ILE A 217     -25.259  -4.298  25.849  1.00 17.51           O  
ATOM   3305  CG1 ILE A 217     -23.157  -2.631  22.108  1.00 17.51           C  
ATOM   3306 HG12 ILE A 217     -23.675  -3.004  21.225  1.00 17.51           H  
ATOM   3307 HG13 ILE A 217     -23.544  -1.636  22.326  1.00 17.51           H  
ATOM   3308  CG2 ILE A 217     -22.846  -4.964  23.082  1.00 17.51           C  
ATOM   3309 HG21 ILE A 217     -23.068  -5.619  23.924  1.00 17.51           H  
ATOM   3310 HG22 ILE A 217     -21.760  -4.893  23.011  1.00 17.51           H  
ATOM   3311 HG23 ILE A 217     -23.240  -5.403  22.166  1.00 17.51           H  
ATOM   3312  CD1 ILE A 217     -21.673  -2.455  21.760  1.00 17.51           C  
ATOM   3313 HD11 ILE A 217     -21.119  -2.150  22.648  1.00 17.51           H  
ATOM   3314 HD12 ILE A 217     -21.573  -1.683  20.998  1.00 17.51           H  
ATOM   3315 HD13 ILE A 217     -21.260  -3.384  21.366  1.00 17.51           H  
ATOM   3316  N   SER A 218     -25.975  -5.778  24.312  1.00 18.53           N  
ATOM   3317  H   SER A 218     -26.020  -5.967  23.321  1.00 18.53           H  
ATOM   3318  CA  SER A 218     -26.809  -6.610  25.196  1.00 18.53           C  
ATOM   3319  HA  SER A 218     -27.491  -5.933  25.711  1.00 18.53           H  
ATOM   3320  C   SER A 218     -26.056  -7.399  26.283  1.00 18.53           C  
ATOM   3321  CB  SER A 218     -27.668  -7.551  24.346  1.00 18.53           C  
ATOM   3322  HB2 SER A 218     -28.125  -6.986  23.533  1.00 18.53           H  
ATOM   3323  HB3 SER A 218     -27.039  -8.335  23.925  1.00 18.53           H  
ATOM   3324  O   SER A 218     -24.869  -7.700  26.166  1.00 18.53           O  
ATOM   3325  OG  SER A 218     -28.693  -8.128  25.132  1.00 18.53           O  
ATOM   3326  HG  SER A 218     -29.140  -8.801  24.613  1.00 18.53           H  
ATOM   3327  N   GLY A 219     -26.784  -7.765  27.345  1.00 18.11           N  
ATOM   3328  H   GLY A 219     -27.776  -7.586  27.285  1.00 18.11           H  
ATOM   3329  CA  GLY A 219     -26.254  -8.253  28.624  1.00 18.11           C  
ATOM   3330  HA2 GLY A 219     -25.188  -8.027  28.669  1.00 18.11           H  
ATOM   3331  HA3 GLY A 219     -26.738  -7.701  29.429  1.00 18.11           H  
ATOM   3332  C   GLY A 219     -26.410  -9.750  28.929  1.00 18.11           C  
ATOM   3333  O   GLY A 219     -26.490 -10.098  30.107  1.00 18.11           O  
ATOM   3334  N   GLU A 220     -26.464 -10.645  27.934  1.00 18.13           N  
ATOM   3335  H   GLU A 220     -26.390 -10.317  26.982  1.00 18.13           H  
ATOM   3336  CA  GLU A 220     -26.487 -12.106  28.173  1.00 18.13           C  
ATOM   3337  HA  GLU A 220     -27.192 -12.305  28.980  1.00 18.13           H  
ATOM   3338  C   GLU A 220     -25.127 -12.639  28.675  1.00 18.13           C  
ATOM   3339  CB  GLU A 220     -26.999 -12.896  26.952  1.00 18.13           C  
ATOM   3340  HB2 GLU A 220     -26.775 -13.950  27.118  1.00 18.13           H  
ATOM   3341  HB3 GLU A 220     -26.478 -12.570  26.052  1.00 18.13           H  
ATOM   3342  O   GLU A 220     -24.339 -13.249  27.950  1.00 18.13           O  
ATOM   3343  CG  GLU A 220     -28.518 -12.775  26.758  1.00 18.13           C  
ATOM   3344  HG2 GLU A 220     -29.004 -12.845  27.732  1.00 18.13           H  
ATOM   3345  HG3 GLU A 220     -28.749 -11.795  26.340  1.00 18.13           H  
ATOM   3346  CD  GLU A 220     -29.064 -13.882  25.840  1.00 18.13           C  
ATOM   3347  OE1 GLU A 220     -30.051 -14.537  26.247  1.00 18.13           O  
ATOM   3348  OE2 GLU A 220     -28.492 -14.065  24.743  1.00 18.13           O  
ATOM   3349  N   ALA A 221     -24.844 -12.409  29.959  1.00 16.56           N  
ATOM   3350  H   ALA A 221     -25.491 -11.833  30.478  1.00 16.56           H  
ATOM   3351  CA  ALA A 221     -23.725 -13.025  30.664  1.00 16.56           C  
ATOM   3352  HA  ALA A 221     -22.849 -12.945  30.021  1.00 16.56           H  
ATOM   3353  C   ALA A 221     -23.970 -14.529  30.929  1.00 16.56           C  
ATOM   3354  CB  ALA A 221     -23.438 -12.228  31.941  1.00 16.56           C  
ATOM   3355  HB1 ALA A 221     -24.300 -12.278  32.607  1.00 16.56           H  
ATOM   3356  HB2 ALA A 221     -23.243 -11.186  31.688  1.00 16.56           H  
ATOM   3357  HB3 ALA A 221     -22.568 -12.642  32.450  1.00 16.56           H  
ATOM   3358  O   ALA A 221     -25.098 -14.985  31.105  1.00 16.56           O  
ATOM   3359  N   ILE A 222     -22.882 -15.305  30.953  1.00 16.70           N  
ATOM   3360  H   ILE A 222     -21.995 -14.831  30.865  1.00 16.70           H  
ATOM   3361  CA  ILE A 222     -22.879 -16.774  30.782  1.00 16.70           C  
ATOM   3362  HA  ILE A 222     -23.806 -17.000  30.255  1.00 16.70           H  
ATOM   3363  C   ILE A 222     -23.009 -17.562  32.130  1.00 16.70           C  
ATOM   3364  CB  ILE A 222     -21.712 -17.188  29.831  1.00 16.70           C  
ATOM   3365  HB  ILE A 222     -21.009 -17.794  30.403  1.00 16.70           H  
ATOM   3366  O   ILE A 222     -23.096 -16.948  33.194  1.00 16.70           O  
ATOM   3367  CG1 ILE A 222     -20.864 -16.036  29.229  1.00 16.70           C  
ATOM   3368 HG12 ILE A 222     -20.436 -15.452  30.045  1.00 16.70           H  
ATOM   3369 HG13 ILE A 222     -21.498 -15.381  28.632  1.00 16.70           H  
ATOM   3370  CG2 ILE A 222     -22.302 -18.016  28.667  1.00 16.70           C  
ATOM   3371 HG21 ILE A 222     -22.783 -17.349  27.951  1.00 16.70           H  
ATOM   3372 HG22 ILE A 222     -21.520 -18.579  28.159  1.00 16.70           H  
ATOM   3373 HG23 ILE A 222     -23.062 -18.717  29.014  1.00 16.70           H  
ATOM   3374  CD1 ILE A 222     -19.691 -16.504  28.356  1.00 16.70           C  
ATOM   3375 HD11 ILE A 222     -20.055 -16.957  27.434  1.00 16.70           H  
ATOM   3376 HD12 ILE A 222     -19.081 -17.223  28.904  1.00 16.70           H  
ATOM   3377 HD13 ILE A 222     -19.075 -15.644  28.093  1.00 16.70           H  
ATOM   3378  N   PRO A 223     -23.109 -18.914  32.179  1.00 17.82           N  
ATOM   3379  CA  PRO A 223     -24.253 -19.590  32.798  1.00 17.82           C  
ATOM   3380  HA  PRO A 223     -25.031 -18.872  33.060  1.00 17.82           H  
ATOM   3381  C   PRO A 223     -23.853 -20.376  34.067  1.00 17.82           C  
ATOM   3382  CB  PRO A 223     -24.743 -20.495  31.662  1.00 17.82           C  
ATOM   3383  HB2 PRO A 223     -25.277 -19.891  30.928  1.00 17.82           H  
ATOM   3384  HB3 PRO A 223     -25.383 -21.306  32.009  1.00 17.82           H  
ATOM   3385  O   PRO A 223     -24.013 -21.595  34.145  1.00 17.82           O  
ATOM   3386  CG  PRO A 223     -23.436 -21.007  31.047  1.00 17.82           C  
ATOM   3387  HG2 PRO A 223     -23.527 -21.083  29.964  1.00 17.82           H  
ATOM   3388  HG3 PRO A 223     -23.167 -21.974  31.473  1.00 17.82           H  
ATOM   3389  CD  PRO A 223     -22.395 -19.958  31.445  1.00 17.82           C  
ATOM   3390  HD2 PRO A 223     -21.668 -20.418  32.114  1.00 17.82           H  
ATOM   3391  HD3 PRO A 223     -21.863 -19.623  30.555  1.00 17.82           H  
ATOM   3392  N   MET A 224     -23.192 -19.709  35.015  1.00 15.04           N  
ATOM   3393  H   MET A 224     -23.114 -18.709  34.903  1.00 15.04           H  
ATOM   3394  CA  MET A 224     -22.345 -20.381  36.018  1.00 15.04           C  
ATOM   3395  HA  MET A 224     -21.717 -21.072  35.455  1.00 15.04           H  
ATOM   3396  C   MET A 224     -23.073 -21.275  37.050  1.00 15.04           C  
ATOM   3397  CB  MET A 224     -21.414 -19.354  36.680  1.00 15.04           C  
ATOM   3398  HB2 MET A 224     -21.059 -19.732  37.638  1.00 15.04           H  
ATOM   3399  HB3 MET A 224     -21.959 -18.427  36.861  1.00 15.04           H  
ATOM   3400  O   MET A 224     -24.194 -21.016  37.471  1.00 15.04           O  
ATOM   3401  CG  MET A 224     -20.202 -19.076  35.781  1.00 15.04           C  
ATOM   3402  HG2 MET A 224     -19.679 -18.197  36.157  1.00 15.04           H  
ATOM   3403  HG3 MET A 224     -20.558 -18.844  34.777  1.00 15.04           H  
ATOM   3404  SD  MET A 224     -19.019 -20.455  35.678  1.00 15.04           S  
ATOM   3405  CE  MET A 224     -18.108 -20.210  37.226  1.00 15.04           C  
ATOM   3406  HE1 MET A 224     -17.327 -20.967  37.308  1.00 15.04           H  
ATOM   3407  HE2 MET A 224     -18.785 -20.297  38.076  1.00 15.04           H  
ATOM   3408  HE3 MET A 224     -17.650 -19.221  37.226  1.00 15.04           H  
ATOM   3409  N   HIS A 225     -22.384 -22.349  37.468  1.00 16.83           N  
ATOM   3410  H   HIS A 225     -21.451 -22.432  37.090  1.00 16.83           H  
ATOM   3411  CA  HIS A 225     -23.006 -23.615  37.891  1.00 16.83           C  
ATOM   3412  HA  HIS A 225     -23.827 -23.813  37.201  1.00 16.83           H  
ATOM   3413  C   HIS A 225     -23.625 -23.749  39.302  1.00 16.83           C  
ATOM   3414  CB  HIS A 225     -21.975 -24.749  37.728  1.00 16.83           C  
ATOM   3415  HB2 HIS A 225     -21.050 -24.472  38.233  1.00 16.83           H  
ATOM   3416  HB3 HIS A 225     -22.361 -25.640  38.223  1.00 16.83           H  
ATOM   3417  O   HIS A 225     -24.785 -24.131  39.413  1.00 16.83           O  
ATOM   3418  CG  HIS A 225     -21.661 -25.162  36.317  1.00 16.83           C  
ATOM   3419  CD2 HIS A 225     -20.412 -25.375  35.797  1.00 16.83           C  
ATOM   3420  HD2 HIS A 225     -19.473 -25.209  36.303  1.00 16.83           H  
ATOM   3421  ND1 HIS A 225     -22.570 -25.574  35.370  1.00 16.83           N  
ATOM   3422  HD1 HIS A 225     -23.576 -25.504  35.428  1.00 16.83           H  
ATOM   3423  CE1 HIS A 225     -21.884 -26.018  34.303  1.00 16.83           C  
ATOM   3424  HE1 HIS A 225     -22.327 -26.381  33.387  1.00 16.83           H  
ATOM   3425  NE2 HIS A 225     -20.564 -25.921  34.521  1.00 16.83           N  
ATOM   3426  N   GLY A 226     -22.811 -23.726  40.372  1.00 17.27           N  
ATOM   3427  H   GLY A 226     -21.912 -23.283  40.243  1.00 17.27           H  
ATOM   3428  CA  GLY A 226     -22.858 -24.858  41.333  1.00 17.27           C  
ATOM   3429  HA2 GLY A 226     -21.909 -25.388  41.260  1.00 17.27           H  
ATOM   3430  HA3 GLY A 226     -23.624 -25.564  41.012  1.00 17.27           H  
ATOM   3431  C   GLY A 226     -23.116 -24.605  42.837  1.00 17.27           C  
ATOM   3432  O   GLY A 226     -22.345 -25.135  43.646  1.00 17.27           O  
ATOM   3433  N   PRO A 227     -24.165 -23.870  43.259  1.00 20.21           N  
ATOM   3434  CA  PRO A 227     -24.388 -23.428  44.650  1.00 20.21           C  
ATOM   3435  HA  PRO A 227     -23.451 -23.069  45.074  1.00 20.21           H  
ATOM   3436  C   PRO A 227     -24.941 -24.532  45.590  1.00 20.21           C  
ATOM   3437  CB  PRO A 227     -25.344 -22.233  44.496  1.00 20.21           C  
ATOM   3438  HB2 PRO A 227     -25.924 -22.026  45.395  1.00 20.21           H  
ATOM   3439  HB3 PRO A 227     -24.776 -21.347  44.213  1.00 20.21           H  
ATOM   3440  O   PRO A 227     -26.052 -24.436  46.097  1.00 20.21           O  
ATOM   3441  CG  PRO A 227     -26.228 -22.663  43.325  1.00 20.21           C  
ATOM   3442  HG2 PRO A 227     -26.972 -23.384  43.661  1.00 20.21           H  
ATOM   3443  HG3 PRO A 227     -26.706 -21.810  42.843  1.00 20.21           H  
ATOM   3444  CD  PRO A 227     -25.222 -23.344  42.401  1.00 20.21           C  
ATOM   3445  HD2 PRO A 227     -25.711 -24.140  41.839  1.00 20.21           H  
ATOM   3446  HD3 PRO A 227     -24.809 -22.600  41.720  1.00 20.21           H  
ATOM   3447  N   SER A 228     -24.195 -25.622  45.799  1.00 19.74           N  
ATOM   3448  H   SER A 228     -23.278 -25.622  45.376  1.00 19.74           H  
ATOM   3449  CA  SER A 228     -24.787 -26.937  46.139  1.00 19.74           C  
ATOM   3450  HA  SER A 228     -25.837 -26.916  45.846  1.00 19.74           H  
ATOM   3451  C   SER A 228     -24.795 -27.433  47.602  1.00 19.74           C  
ATOM   3452  CB  SER A 228     -24.117 -28.011  45.269  1.00 19.74           C  
ATOM   3453  HB2 SER A 228     -24.420 -29.000  45.610  1.00 19.74           H  
ATOM   3454  HB3 SER A 228     -24.449 -27.890  44.238  1.00 19.74           H  
ATOM   3455  O   SER A 228     -25.646 -28.255  47.928  1.00 19.74           O  
ATOM   3456  OG  SER A 228     -22.698 -27.901  45.308  1.00 19.74           O  
ATOM   3457  HG  SER A 228     -22.438 -27.269  44.634  1.00 19.74           H  
ATOM   3458  N   LYS A 229     -23.829 -27.086  48.468  1.00 16.93           N  
ATOM   3459  H   LYS A 229     -23.220 -26.322  48.215  1.00 16.93           H  
ATOM   3460  CA  LYS A 229     -23.465 -27.958  49.624  1.00 16.93           C  
ATOM   3461  HA  LYS A 229     -23.759 -28.970  49.346  1.00 16.93           H  
ATOM   3462  C   LYS A 229     -24.229 -27.699  50.946  1.00 16.93           C  
ATOM   3463  CB  LYS A 229     -21.938 -27.979  49.815  1.00 16.93           C  
ATOM   3464  HB2 LYS A 229     -21.706 -28.596  50.682  1.00 16.93           H  
ATOM   3465  HB3 LYS A 229     -21.580 -26.968  50.007  1.00 16.93           H  
ATOM   3466  O   LYS A 229     -24.606 -26.572  51.235  1.00 16.93           O  
ATOM   3467  CG  LYS A 229     -21.219 -28.564  48.585  1.00 16.93           C  
ATOM   3468  HG2 LYS A 229     -21.685 -29.512  48.317  1.00 16.93           H  
ATOM   3469  HG3 LYS A 229     -21.315 -27.876  47.746  1.00 16.93           H  
ATOM   3470  CD  LYS A 229     -19.731 -28.808  48.863  1.00 16.93           C  
ATOM   3471  HD2 LYS A 229     -19.634 -29.482  49.714  1.00 16.93           H  
ATOM   3472  HD3 LYS A 229     -19.250 -27.859  49.101  1.00 16.93           H  
ATOM   3473  CE  LYS A 229     -19.069 -29.435  47.630  1.00 16.93           C  
ATOM   3474  HE2 LYS A 229     -19.158 -28.738  46.797  1.00 16.93           H  
ATOM   3475  HE3 LYS A 229     -19.620 -30.337  47.364  1.00 16.93           H  
ATOM   3476  NZ  LYS A 229     -17.643 -29.762  47.884  1.00 16.93           N  
ATOM   3477  HZ1 LYS A 229     -17.222 -30.170  47.062  1.00 16.93           H  
ATOM   3478  HZ2 LYS A 229     -17.563 -30.421  48.645  1.00 16.93           H  
ATOM   3479  HZ3 LYS A 229     -17.129 -28.928  48.130  1.00 16.93           H  
ATOM   3480  N   HIS A 230     -24.391 -28.755  51.766  1.00 19.08           N  
ATOM   3481  H   HIS A 230     -24.014 -29.633  51.439  1.00 19.08           H  
ATOM   3482  CA  HIS A 230     -25.394 -28.861  52.857  1.00 19.08           C  
ATOM   3483  HA  HIS A 230     -26.075 -28.013  52.790  1.00 19.08           H  
ATOM   3484  C   HIS A 230     -24.903 -28.903  54.346  1.00 19.08           C  
ATOM   3485  CB  HIS A 230     -26.211 -30.155  52.601  1.00 19.08           C  
ATOM   3486  HB2 HIS A 230     -26.814 -30.373  53.483  1.00 19.08           H  
ATOM   3487  HB3 HIS A 230     -25.521 -30.992  52.490  1.00 19.08           H  
ATOM   3488  O   HIS A 230     -25.755 -28.951  55.227  1.00 19.08           O  
ATOM   3489  CG  HIS A 230     -27.181 -30.163  51.441  1.00 19.08           C  
ATOM   3490  CD2 HIS A 230     -27.186 -31.044  50.390  1.00 19.08           C  
ATOM   3491  HD2 HIS A 230     -26.441 -31.801  50.194  1.00 19.08           H  
ATOM   3492  ND1 HIS A 230     -28.366 -29.463  51.373  1.00 19.08           N  
ATOM   3493  HD1 HIS A 230     -28.680 -28.758  52.024  1.00 19.08           H  
ATOM   3494  CE1 HIS A 230     -29.053 -29.899  50.302  1.00 19.08           C  
ATOM   3495  HE1 HIS A 230     -30.019 -29.532  49.990  1.00 19.08           H  
ATOM   3496  NE2 HIS A 230     -28.373 -30.869  49.674  1.00 19.08           N  
ATOM   3497  N   LEU A 231     -23.598 -28.991  54.664  1.00 17.56           N  
ATOM   3498  H   LEU A 231     -22.932 -28.766  53.938  1.00 17.56           H  
ATOM   3499  CA  LEU A 231     -23.044 -29.574  55.932  1.00 17.56           C  
ATOM   3500  HA  LEU A 231     -23.839 -30.120  56.439  1.00 17.56           H  
ATOM   3501  C   LEU A 231     -22.554 -28.508  56.979  1.00 17.56           C  
ATOM   3502  CB  LEU A 231     -21.980 -30.601  55.483  1.00 17.56           C  
ATOM   3503  HB2 LEU A 231     -21.178 -30.056  54.985  1.00 17.56           H  
ATOM   3504  HB3 LEU A 231     -21.560 -31.108  56.352  1.00 17.56           H  
ATOM   3505  O   LEU A 231     -22.543 -27.334  56.628  1.00 17.56           O  
ATOM   3506  CG  LEU A 231     -22.473 -31.698  54.515  1.00 17.56           C  
ATOM   3507  HG  LEU A 231     -22.798 -31.241  53.580  1.00 17.56           H  
ATOM   3508  CD1 LEU A 231     -21.320 -32.645  54.187  1.00 17.56           C  
ATOM   3509 HD11 LEU A 231     -20.477 -32.081  53.787  1.00 17.56           H  
ATOM   3510 HD12 LEU A 231     -20.994 -33.161  55.090  1.00 17.56           H  
ATOM   3511 HD13 LEU A 231     -21.641 -33.382  53.451  1.00 17.56           H  
ATOM   3512  CD2 LEU A 231     -23.630 -32.524  55.079  1.00 17.56           C  
ATOM   3513 HD21 LEU A 231     -24.511 -31.897  55.216  1.00 17.56           H  
ATOM   3514 HD22 LEU A 231     -23.346 -32.958  56.038  1.00 17.56           H  
ATOM   3515 HD23 LEU A 231     -23.887 -33.326  54.387  1.00 17.56           H  
ATOM   3516  N   HIS A 232     -22.173 -28.746  58.262  1.00 19.28           N  
ATOM   3517  H   HIS A 232     -22.195 -27.893  58.803  1.00 19.28           H  
ATOM   3518  CA  HIS A 232     -21.322 -29.803  58.884  1.00 19.28           C  
ATOM   3519  HA  HIS A 232     -21.459 -30.723  58.317  1.00 19.28           H  
ATOM   3520  C   HIS A 232     -21.693 -30.261  60.350  1.00 19.28           C  
ATOM   3521  CB  HIS A 232     -19.829 -29.388  58.712  1.00 19.28           C  
ATOM   3522  HB2 HIS A 232     -19.777 -28.340  58.416  1.00 19.28           H  
ATOM   3523  HB3 HIS A 232     -19.278 -29.442  59.650  1.00 19.28           H  
ATOM   3524  O   HIS A 232     -22.582 -31.104  60.479  1.00 19.28           O  
ATOM   3525  CG  HIS A 232     -19.055 -30.195  57.691  1.00 19.28           C  
ATOM   3526  CD2 HIS A 232     -18.900 -29.873  56.370  1.00 19.28           C  
ATOM   3527  HD2 HIS A 232     -19.323 -29.006  55.883  1.00 19.28           H  
ATOM   3528  ND1 HIS A 232     -18.305 -31.336  57.910  1.00 19.28           N  
ATOM   3529  HD1 HIS A 232     -18.113 -31.787  58.793  1.00 19.28           H  
ATOM   3530  CE1 HIS A 232     -17.753 -31.701  56.742  1.00 19.28           C  
ATOM   3531  HE1 HIS A 232     -17.098 -32.551  56.617  1.00 19.28           H  
ATOM   3532  NE2 HIS A 232     -18.100 -30.846  55.764  1.00 19.28           N  
ATOM   3533  N   GLU A 233     -20.957 -29.869  61.422  1.00 16.21           N  
ATOM   3534  H   GLU A 233     -20.327 -29.090  61.297  1.00 16.21           H  
ATOM   3535  CA  GLU A 233     -20.691 -30.705  62.645  1.00 16.21           C  
ATOM   3536  HA  GLU A 233     -21.509 -31.422  62.716  1.00 16.21           H  
ATOM   3537  C   GLU A 233     -20.697 -29.984  64.042  1.00 16.21           C  
ATOM   3538  CB  GLU A 233     -19.412 -31.554  62.446  1.00 16.21           C  
ATOM   3539  HB2 GLU A 233     -19.380 -32.326  63.214  1.00 16.21           H  
ATOM   3540  HB3 GLU A 233     -18.530 -30.922  62.554  1.00 16.21           H  
ATOM   3541  O   GLU A 233     -21.531 -29.107  64.226  1.00 16.21           O  
ATOM   3542  CG  GLU A 233     -19.370 -32.226  61.071  1.00 16.21           C  
ATOM   3543  HG2 GLU A 233     -19.022 -31.480  60.357  1.00 16.21           H  
ATOM   3544  HG3 GLU A 233     -20.372 -32.517  60.757  1.00 16.21           H  
ATOM   3545  CD  GLU A 233     -18.462 -33.440  60.979  1.00 16.21           C  
ATOM   3546  OE1 GLU A 233     -18.985 -34.550  61.251  1.00 16.21           O  
ATOM   3547  OE2 GLU A 233     -17.336 -33.235  60.478  1.00 16.21           O  
ATOM   3548  N   ASP A 234     -19.841 -30.380  65.021  1.00 18.44           N  
ATOM   3549  H   ASP A 234     -19.063 -30.935  64.693  1.00 18.44           H  
ATOM   3550  CA  ASP A 234     -20.151 -30.673  66.463  1.00 18.44           C  
ATOM   3551  HA  ASP A 234     -21.204 -30.954  66.496  1.00 18.44           H  
ATOM   3552  C   ASP A 234     -20.022 -29.637  67.644  1.00 18.44           C  
ATOM   3553  CB  ASP A 234     -19.344 -31.932  66.869  1.00 18.44           C  
ATOM   3554  HB2 ASP A 234     -19.431 -32.078  67.945  1.00 18.44           H  
ATOM   3555  HB3 ASP A 234     -18.291 -31.763  66.645  1.00 18.44           H  
ATOM   3556  O   ASP A 234     -21.050 -29.362  68.256  1.00 18.44           O  
ATOM   3557  CG  ASP A 234     -19.805 -33.223  66.192  1.00 18.44           C  
ATOM   3558  OD1 ASP A 234     -20.998 -33.302  65.829  1.00 18.44           O  
ATOM   3559  OD2 ASP A 234     -19.003 -34.159  66.019  1.00 18.44           O  
ATOM   3560  N   GLU A 235     -18.797 -29.212  68.054  1.00 15.66           N  
ATOM   3561  H   GLU A 235     -18.051 -29.414  67.404  1.00 15.66           H  
ATOM   3562  CA  GLU A 235     -18.304 -28.881  69.454  1.00 15.66           C  
ATOM   3563  HA  GLU A 235     -18.473 -29.779  70.048  1.00 15.66           H  
ATOM   3564  C   GLU A 235     -18.978 -27.722  70.285  1.00 15.66           C  
ATOM   3565  CB  GLU A 235     -16.766 -28.638  69.375  1.00 15.66           C  
ATOM   3566  HB2 GLU A 235     -16.557 -27.616  69.690  1.00 15.66           H  
ATOM   3567  HB3 GLU A 235     -16.439 -28.691  68.337  1.00 15.66           H  
ATOM   3568  O   GLU A 235     -19.766 -26.952  69.746  1.00 15.66           O  
ATOM   3569  CG  GLU A 235     -15.879 -29.613  70.191  1.00 15.66           C  
ATOM   3570  HG2 GLU A 235     -16.493 -30.184  70.888  1.00 15.66           H  
ATOM   3571  HG3 GLU A 235     -15.444 -30.339  69.503  1.00 15.66           H  
ATOM   3572  CD  GLU A 235     -14.746 -28.897  70.964  1.00 15.66           C  
ATOM   3573  OE1 GLU A 235     -14.789 -28.882  72.222  1.00 15.66           O  
ATOM   3574  OE2 GLU A 235     -13.859 -28.321  70.298  1.00 15.66           O  
ATOM   3575  N   GLY A 236     -18.701 -27.480  71.598  1.00 16.57           N  
ATOM   3576  H   GLY A 236     -19.312 -26.794  72.019  1.00 16.57           H  
ATOM   3577  CA  GLY A 236     -17.529 -27.877  72.425  1.00 16.57           C  
ATOM   3578  HA2 GLY A 236     -17.414 -28.960  72.368  1.00 16.57           H  
ATOM   3579  HA3 GLY A 236     -16.660 -27.403  71.969  1.00 16.57           H  
ATOM   3580  C   GLY A 236     -17.457 -27.515  73.944  1.00 16.57           C  
ATOM   3581  O   GLY A 236     -18.469 -27.187  74.559  1.00 16.57           O  
ATOM   3582  N   LEU A 237     -16.253 -27.625  74.561  1.00 14.90           N  
ATOM   3583  H   LEU A 237     -15.514 -27.895  73.928  1.00 14.90           H  
ATOM   3584  CA  LEU A 237     -16.026 -27.984  76.002  1.00 14.90           C  
ATOM   3585  HA  LEU A 237     -16.938 -28.459  76.365  1.00 14.90           H  
ATOM   3586  C   LEU A 237     -15.640 -26.943  77.117  1.00 14.90           C  
ATOM   3587  CB  LEU A 237     -14.891 -29.040  76.008  1.00 14.90           C  
ATOM   3588  HB2 LEU A 237     -14.457 -29.101  77.006  1.00 14.90           H  
ATOM   3589  HB3 LEU A 237     -14.104 -28.684  75.343  1.00 14.90           H  
ATOM   3590  O   LEU A 237     -16.051 -27.130  78.261  1.00 14.90           O  
ATOM   3591  CG  LEU A 237     -15.270 -30.470  75.588  1.00 14.90           C  
ATOM   3592  HG  LEU A 237     -15.879 -30.447  74.685  1.00 14.90           H  
ATOM   3593  CD1 LEU A 237     -13.994 -31.268  75.310  1.00 14.90           C  
ATOM   3594 HD11 LEU A 237     -14.257 -32.285  75.019  1.00 14.90           H  
ATOM   3595 HD12 LEU A 237     -13.354 -31.291  76.192  1.00 14.90           H  
ATOM   3596 HD13 LEU A 237     -13.461 -30.808  74.478  1.00 14.90           H  
ATOM   3597  CD2 LEU A 237     -16.032 -31.193  76.703  1.00 14.90           C  
ATOM   3598 HD21 LEU A 237     -16.279 -32.203  76.376  1.00 14.90           H  
ATOM   3599 HD22 LEU A 237     -15.428 -31.241  77.609  1.00 14.90           H  
ATOM   3600 HD23 LEU A 237     -16.962 -30.665  76.916  1.00 14.90           H  
ATOM   3601  N   THR A 238     -14.707 -25.997  76.899  1.00 14.96           N  
ATOM   3602  H   THR A 238     -14.500 -25.833  75.924  1.00 14.96           H  
ATOM   3603  CA  THR A 238     -13.606 -25.661  77.883  1.00 14.96           C  
ATOM   3604  HA  THR A 238     -13.480 -26.525  78.536  1.00 14.96           H  
ATOM   3605  C   THR A 238     -13.795 -24.422  78.835  1.00 14.96           C  
ATOM   3606  CB  THR A 238     -12.301 -25.510  77.079  1.00 14.96           C  
ATOM   3607  HB  THR A 238     -11.464 -25.603  77.771  1.00 14.96           H  
ATOM   3608  O   THR A 238     -14.642 -23.591  78.534  1.00 14.96           O  
ATOM   3609  CG2 THR A 238     -12.055 -26.561  75.995  1.00 14.96           C  
ATOM   3610 HG21 THR A 238     -12.145 -27.560  76.422  1.00 14.96           H  
ATOM   3611 HG22 THR A 238     -12.759 -26.451  75.170  1.00 14.96           H  
ATOM   3612 HG23 THR A 238     -11.046 -26.439  75.602  1.00 14.96           H  
ATOM   3613  OG1 THR A 238     -12.221 -24.244  76.471  1.00 14.96           O  
ATOM   3614  HG1 THR A 238     -13.091 -24.020  76.132  1.00 14.96           H  
ATOM   3615  N   LEU A 239     -13.053 -24.126  79.947  1.00 16.87           N  
ATOM   3616  H   LEU A 239     -13.387 -23.276  80.377  1.00 16.87           H  
ATOM   3617  CA  LEU A 239     -11.924 -24.799  80.667  1.00 16.87           C  
ATOM   3618  HA  LEU A 239     -12.135 -25.867  80.599  1.00 16.87           H  
ATOM   3619  C   LEU A 239     -11.739 -24.521  82.213  1.00 16.87           C  
ATOM   3620  CB  LEU A 239     -10.573 -24.544  79.945  1.00 16.87           C  
ATOM   3621  HB2 LEU A 239      -9.961 -23.833  80.501  1.00 16.87           H  
ATOM   3622  HB3 LEU A 239     -10.764 -24.064  78.986  1.00 16.87           H  
ATOM   3623  O   LEU A 239     -11.904 -25.467  82.979  1.00 16.87           O  
ATOM   3624  CG  LEU A 239      -9.745 -25.831  79.710  1.00 16.87           C  
ATOM   3625  HG  LEU A 239     -10.389 -26.601  79.283  1.00 16.87           H  
ATOM   3626  CD1 LEU A 239      -8.616 -25.551  78.718  1.00 16.87           C  
ATOM   3627 HD11 LEU A 239      -9.034 -25.196  77.776  1.00 16.87           H  
ATOM   3628 HD12 LEU A 239      -7.941 -24.794  79.118  1.00 16.87           H  
ATOM   3629 HD13 LEU A 239      -8.061 -26.468  78.523  1.00 16.87           H  
ATOM   3630  CD2 LEU A 239      -9.109 -26.418  80.971  1.00 16.87           C  
ATOM   3631 HD21 LEU A 239      -8.649 -27.375  80.727  1.00 16.87           H  
ATOM   3632 HD22 LEU A 239      -8.336 -25.750  81.352  1.00 16.87           H  
ATOM   3633 HD23 LEU A 239      -9.868 -26.592  81.733  1.00 16.87           H  
ATOM   3634  N   GLN A 240     -11.259 -23.344  82.705  1.00 16.08           N  
ATOM   3635  H   GLN A 240     -11.213 -22.548  82.084  1.00 16.08           H  
ATOM   3636  CA  GLN A 240     -10.486 -23.259  83.996  1.00 16.08           C  
ATOM   3637  HA  GLN A 240     -10.932 -23.984  84.676  1.00 16.08           H  
ATOM   3638  C   GLN A 240     -10.475 -21.908  84.805  1.00 16.08           C  
ATOM   3639  CB  GLN A 240      -9.035 -23.717  83.703  1.00 16.08           C  
ATOM   3640  HB2 GLN A 240      -8.978 -24.157  82.708  1.00 16.08           H  
ATOM   3641  HB3 GLN A 240      -8.359 -22.862  83.696  1.00 16.08           H  
ATOM   3642  O   GLN A 240     -11.352 -21.070  84.636  1.00 16.08           O  
ATOM   3643  CG  GLN A 240      -8.548 -24.776  84.708  1.00 16.08           C  
ATOM   3644  HG2 GLN A 240      -9.189 -25.654  84.621  1.00 16.08           H  
ATOM   3645  HG3 GLN A 240      -8.631 -24.395  85.725  1.00 16.08           H  
ATOM   3646  CD  GLN A 240      -7.098 -25.200  84.475  1.00 16.08           C  
ATOM   3647  NE2 GLN A 240      -6.731 -26.411  84.832  1.00 16.08           N  
ATOM   3648 HE21 GLN A 240      -5.769 -26.653  84.640  1.00 16.08           H  
ATOM   3649 HE22 GLN A 240      -7.406 -27.068  85.197  1.00 16.08           H  
ATOM   3650  OE1 GLN A 240      -6.261 -24.459  83.992  1.00 16.08           O  
ATOM   3651  N   VAL A 241      -9.502 -21.725  85.730  1.00 18.10           N  
ATOM   3652  H   VAL A 241      -8.751 -22.399  85.714  1.00 18.10           H  
ATOM   3653  CA  VAL A 241      -9.344 -20.664  86.782  1.00 18.10           C  
ATOM   3654  HA  VAL A 241      -9.795 -19.738  86.425  1.00 18.10           H  
ATOM   3655  C   VAL A 241      -7.823 -20.372  87.054  1.00 18.10           C  
ATOM   3656  CB  VAL A 241     -10.100 -21.110  88.055  1.00 18.10           C  
ATOM   3657  HB  VAL A 241      -9.926 -20.369  88.835  1.00 18.10           H  
ATOM   3658  O   VAL A 241      -7.001 -20.984  86.382  1.00 18.10           O  
ATOM   3659  CG1 VAL A 241     -11.620 -21.146  87.867  1.00 18.10           C  
ATOM   3660 HG11 VAL A 241     -11.964 -20.196  87.457  1.00 18.10           H  
ATOM   3661 HG12 VAL A 241     -12.107 -21.309  88.829  1.00 18.10           H  
ATOM   3662 HG13 VAL A 241     -11.911 -21.948  87.189  1.00 18.10           H  
ATOM   3663  CG2 VAL A 241      -9.651 -22.488  88.572  1.00 18.10           C  
ATOM   3664 HG21 VAL A 241      -9.978 -23.274  87.891  1.00 18.10           H  
ATOM   3665 HG22 VAL A 241      -8.566 -22.531  88.661  1.00 18.10           H  
ATOM   3666 HG23 VAL A 241     -10.096 -22.671  89.550  1.00 18.10           H  
ATOM   3667  N   LEU A 242      -7.273 -19.514  87.952  1.00 16.26           N  
ATOM   3668  H   LEU A 242      -6.274 -19.464  87.812  1.00 16.26           H  
ATOM   3669  CA  LEU A 242      -7.781 -18.753  89.127  1.00 16.26           C  
ATOM   3670  HA  LEU A 242      -8.794 -18.415  88.908  1.00 16.26           H  
ATOM   3671  C   LEU A 242      -6.949 -17.485  89.532  1.00 16.26           C  
ATOM   3672  CB  LEU A 242      -7.817 -19.728  90.337  1.00 16.26           C  
ATOM   3673  HB2 LEU A 242      -6.833 -19.800  90.799  1.00 16.26           H  
ATOM   3674  HB3 LEU A 242      -8.031 -20.732  89.969  1.00 16.26           H  
ATOM   3675  O   LEU A 242      -7.483 -16.386  89.526  1.00 16.26           O  
ATOM   3676  CG  LEU A 242      -8.862 -19.411  91.429  1.00 16.26           C  
ATOM   3677  HG  LEU A 242      -9.826 -19.211  90.961  1.00 16.26           H  
ATOM   3678  CD1 LEU A 242      -9.011 -20.632  92.341  1.00 16.26           C  
ATOM   3679 HD11 LEU A 242      -9.338 -21.494  91.759  1.00 16.26           H  
ATOM   3680 HD12 LEU A 242      -9.764 -20.432  93.103  1.00 16.26           H  
ATOM   3681 HD13 LEU A 242      -8.062 -20.861  92.826  1.00 16.26           H  
ATOM   3682  CD2 LEU A 242      -8.483 -18.228  92.319  1.00 16.26           C  
ATOM   3683 HD21 LEU A 242      -9.225 -18.111  93.109  1.00 16.26           H  
ATOM   3684 HD22 LEU A 242      -7.506 -18.387  92.775  1.00 16.26           H  
ATOM   3685 HD23 LEU A 242      -8.474 -17.302  91.745  1.00 16.26           H  
ATOM   3686  N   SER A 243      -5.661 -17.642  89.903  1.00 16.32           N  
ATOM   3687  H   SER A 243      -5.294 -18.552  89.662  1.00 16.32           H  
ATOM   3688  CA  SER A 243      -4.982 -17.038  91.096  1.00 16.32           C  
ATOM   3689  HA  SER A 243      -5.491 -17.518  91.932  1.00 16.32           H  
ATOM   3690  C   SER A 243      -5.174 -15.525  91.471  1.00 16.32           C  
ATOM   3691  CB  SER A 243      -3.564 -17.614  91.197  1.00 16.32           C  
ATOM   3692  HB2 SER A 243      -3.615 -18.687  91.017  1.00 16.32           H  
ATOM   3693  HB3 SER A 243      -2.919 -17.178  90.433  1.00 16.32           H  
ATOM   3694  O   SER A 243      -6.212 -15.218  92.040  1.00 16.32           O  
ATOM   3695  OG  SER A 243      -3.020 -17.418  92.485  1.00 16.32           O  
ATOM   3696  HG  SER A 243      -2.298 -18.032  92.634  1.00 16.32           H  
ATOM   3697  N   ALA A 244      -4.295 -14.508  91.332  1.00 15.11           N  
ATOM   3698  H   ALA A 244      -4.704 -13.646  91.663  1.00 15.11           H  
ATOM   3699  CA  ALA A 244      -2.857 -14.447  91.025  1.00 15.11           C  
ATOM   3700  HA  ALA A 244      -2.390 -15.367  91.377  1.00 15.11           H  
ATOM   3701  C   ALA A 244      -2.056 -13.345  91.788  1.00 15.11           C  
ATOM   3702  CB  ALA A 244      -2.655 -14.399  89.503  1.00 15.11           C  
ATOM   3703  HB1 ALA A 244      -3.096 -13.491  89.092  1.00 15.11           H  
ATOM   3704  HB2 ALA A 244      -3.141 -15.257  89.040  1.00 15.11           H  
ATOM   3705  HB3 ALA A 244      -1.591 -14.430  89.268  1.00 15.11           H  
ATOM   3706  O   ALA A 244      -1.498 -13.622  92.846  1.00 15.11           O  
ATOM   3707  N   ARG A 245      -1.837 -12.149  91.207  1.00 14.94           N  
ATOM   3708  H   ARG A 245      -2.419 -11.896  90.421  1.00 14.94           H  
ATOM   3709  CA  ARG A 245      -0.642 -11.306  91.497  1.00 14.94           C  
ATOM   3710  HA  ARG A 245       0.081 -11.948  91.999  1.00 14.94           H  
ATOM   3711  C   ARG A 245      -0.858 -10.148  92.486  1.00 14.94           C  
ATOM   3712  CB  ARG A 245      -0.008 -10.825  90.179  1.00 14.94           C  
ATOM   3713  HB2 ARG A 245      -0.786 -10.573  89.458  1.00 14.94           H  
ATOM   3714  HB3 ARG A 245       0.582  -9.929  90.370  1.00 14.94           H  
ATOM   3715  O   ARG A 245      -1.894  -9.501  92.459  1.00 14.94           O  
ATOM   3716  CG  ARG A 245       0.926 -11.902  89.610  1.00 14.94           C  
ATOM   3717  HG2 ARG A 245       1.702 -12.109  90.347  1.00 14.94           H  
ATOM   3718  HG3 ARG A 245       0.367 -12.819  89.428  1.00 14.94           H  
ATOM   3719  CD  ARG A 245       1.594 -11.454  88.304  1.00 14.94           C  
ATOM   3720  HD2 ARG A 245       1.966 -10.437  88.425  1.00 14.94           H  
ATOM   3721  HD3 ARG A 245       0.842 -11.457  87.514  1.00 14.94           H  
ATOM   3722  NE  ARG A 245       2.731 -12.336  87.966  1.00 14.94           N  
ATOM   3723  HE  ARG A 245       3.257 -12.711  88.743  1.00 14.94           H  
ATOM   3724  NH1 ARG A 245       2.545 -12.316  85.673  1.00 14.94           N  
ATOM   3725 HH11 ARG A 245       1.755 -11.690  85.742  1.00 14.94           H  
ATOM   3726 HH12 ARG A 245       2.852 -12.647  84.770  1.00 14.94           H  
ATOM   3727  NH2 ARG A 245       4.140 -13.537  86.637  1.00 14.94           N  
ATOM   3728 HH21 ARG A 245       4.626 -13.917  87.436  1.00 14.94           H  
ATOM   3729 HH22 ARG A 245       4.338 -13.952  85.738  1.00 14.94           H  
ATOM   3730  CZ  ARG A 245       3.132 -12.719  86.766  1.00 14.94           C  
ATOM   3731  N   ALA A 246       0.157  -9.875  93.324  1.00 16.30           N  
ATOM   3732  H   ALA A 246       0.991 -10.437  93.227  1.00 16.30           H  
ATOM   3733  CA  ALA A 246      -0.073  -9.287  94.654  1.00 16.30           C  
ATOM   3734  HA  ALA A 246      -1.097  -8.920  94.716  1.00 16.30           H  
ATOM   3735  C   ALA A 246       0.832  -8.120  95.146  1.00 16.30           C  
ATOM   3736  CB  ALA A 246       0.066 -10.464  95.637  1.00 16.30           C  
ATOM   3737  HB1 ALA A 246      -0.179 -10.128  96.645  1.00 16.30           H  
ATOM   3738  HB2 ALA A 246       1.086 -10.850  95.631  1.00 16.30           H  
ATOM   3739  HB3 ALA A 246      -0.626 -11.261  95.367  1.00 16.30           H  
ATOM   3740  O   ALA A 246       0.501  -7.504  96.150  1.00 16.30           O  
ATOM   3741  N   SER A 247       2.034  -7.889  94.600  1.00 15.15           N  
ATOM   3742  H   SER A 247       2.186  -8.226  93.661  1.00 15.15           H  
ATOM   3743  CA  SER A 247       3.201  -8.069  95.492  1.00 15.15           C  
ATOM   3744  HA  SER A 247       2.847  -8.594  96.379  1.00 15.15           H  
ATOM   3745  C   SER A 247       4.018  -6.885  96.078  1.00 15.15           C  
ATOM   3746  CB  SER A 247       4.145  -9.053  94.789  1.00 15.15           C  
ATOM   3747  HB2 SER A 247       5.049  -9.202  95.380  1.00 15.15           H  
ATOM   3748  HB3 SER A 247       3.641 -10.017  94.721  1.00 15.15           H  
ATOM   3749  O   SER A 247       4.589  -7.079  97.146  1.00 15.15           O  
ATOM   3750  OG  SER A 247       4.457  -8.627  93.469  1.00 15.15           O  
ATOM   3751  HG  SER A 247       4.980  -7.822  93.494  1.00 15.15           H  
ATOM   3752  N   THR A 248       4.244  -5.744  95.411  1.00 16.05           N  
ATOM   3753  H   THR A 248       3.658  -5.530  94.616  1.00 16.05           H  
ATOM   3754  CA  THR A 248       5.574  -5.050  95.496  1.00 16.05           C  
ATOM   3755  HA  THR A 248       6.021  -5.241  96.472  1.00 16.05           H  
ATOM   3756  C   THR A 248       5.538  -3.495  95.326  1.00 16.05           C  
ATOM   3757  CB  THR A 248       6.480  -5.686  94.403  1.00 16.05           C  
ATOM   3758  HB  THR A 248       7.234  -4.970  94.077  1.00 16.05           H  
ATOM   3759  O   THR A 248       4.556  -3.023  94.765  1.00 16.05           O  
ATOM   3760  CG2 THR A 248       7.220  -6.947  94.859  1.00 16.05           C  
ATOM   3761 HG21 THR A 248       7.875  -6.734  95.704  1.00 16.05           H  
ATOM   3762 HG22 THR A 248       6.513  -7.712  95.180  1.00 16.05           H  
ATOM   3763 HG23 THR A 248       7.820  -7.336  94.037  1.00 16.05           H  
ATOM   3764  OG1 THR A 248       5.761  -6.064  93.244  1.00 16.05           O  
ATOM   3765  HG1 THR A 248       5.404  -5.266  92.848  1.00 16.05           H  
ATOM   3766  N   PRO A 249       6.617  -2.686  95.581  1.00 16.17           N  
ATOM   3767  CA  PRO A 249       7.593  -2.810  96.688  1.00 16.17           C  
ATOM   3768  HA  PRO A 249       7.147  -3.373  97.507  1.00 16.17           H  
ATOM   3769  C   PRO A 249       8.347  -1.572  97.322  1.00 16.17           C  
ATOM   3770  CB  PRO A 249       8.686  -3.642  96.046  1.00 16.17           C  
ATOM   3771  HB2 PRO A 249       8.380  -4.688  96.006  1.00 16.17           H  
ATOM   3772  HB3 PRO A 249       9.608  -3.589  96.625  1.00 16.17           H  
ATOM   3773  O   PRO A 249       8.542  -1.638  98.527  1.00 16.17           O  
ATOM   3774  CG  PRO A 249       8.767  -3.039  94.626  1.00 16.17           C  
ATOM   3775  HG2 PRO A 249       8.967  -3.807  93.880  1.00 16.17           H  
ATOM   3776  HG3 PRO A 249       9.535  -2.270  94.548  1.00 16.17           H  
ATOM   3777  CD  PRO A 249       7.410  -2.357  94.408  1.00 16.17           C  
ATOM   3778  HD2 PRO A 249       7.532  -1.277  94.333  1.00 16.17           H  
ATOM   3779  HD3 PRO A 249       6.949  -2.724  93.491  1.00 16.17           H  
ATOM   3780  N   TYR A 250       8.918  -0.569  96.601  1.00 15.94           N  
ATOM   3781  H   TYR A 250       8.593  -0.433  95.655  1.00 15.94           H  
ATOM   3782  CA  TYR A 250      10.237   0.082  96.949  1.00 15.94           C  
ATOM   3783  HA  TYR A 250      10.552  -0.347  97.901  1.00 15.94           H  
ATOM   3784  C   TYR A 250      10.292   1.622  97.240  1.00 15.94           C  
ATOM   3785  CB  TYR A 250      11.326  -0.362  95.926  1.00 15.94           C  
ATOM   3786  HB2 TYR A 250      11.958   0.473  95.621  1.00 15.94           H  
ATOM   3787  HB3 TYR A 250      10.857  -0.685  94.997  1.00 15.94           H  
ATOM   3788  O   TYR A 250       9.283   2.274  97.480  1.00 15.94           O  
ATOM   3789  CG  TYR A 250      12.243  -1.457  96.453  1.00 15.94           C  
ATOM   3790  CD1 TYR A 250      13.372  -1.138  97.228  1.00 15.94           C  
ATOM   3791  HD1 TYR A 250      13.656  -0.109  97.394  1.00 15.94           H  
ATOM   3792  CD2 TYR A 250      11.974  -2.809  96.179  1.00 15.94           C  
ATOM   3793  HD2 TYR A 250      11.237  -3.075  95.435  1.00 15.94           H  
ATOM   3794  CE1 TYR A 250      14.164  -2.169  97.765  1.00 15.94           C  
ATOM   3795  HE1 TYR A 250      15.064  -1.901  98.299  1.00 15.94           H  
ATOM   3796  CE2 TYR A 250      12.657  -3.838  96.845  1.00 15.94           C  
ATOM   3797  HE2 TYR A 250      12.403  -4.875  96.678  1.00 15.94           H  
ATOM   3798  OH  TYR A 250      14.436  -4.521  98.262  1.00 15.94           O  
ATOM   3799  HH  TYR A 250      15.360  -4.284  98.370  1.00 15.94           H  
ATOM   3800  CZ  TYR A 250      13.756  -3.518  97.654  1.00 15.94           C  
ATOM   3801  N   THR A 251      11.512   2.178  97.334  1.00 19.15           N  
ATOM   3802  H   THR A 251      12.289   1.557  97.162  1.00 19.15           H  
ATOM   3803  CA  THR A 251      11.922   3.505  97.876  1.00 19.15           C  
ATOM   3804  HA  THR A 251      11.078   3.908  98.435  1.00 19.15           H  
ATOM   3805  C   THR A 251      12.197   4.555  96.746  1.00 19.15           C  
ATOM   3806  CB  THR A 251      13.076   3.271  98.883  1.00 19.15           C  
ATOM   3807  HB  THR A 251      14.017   3.601  98.444  1.00 19.15           H  
ATOM   3808  O   THR A 251      11.569   4.434  95.704  1.00 19.15           O  
ATOM   3809  CG2 THR A 251      12.852   3.999 100.206  1.00 19.15           C  
ATOM   3810 HG21 THR A 251      12.481   5.010 100.037  1.00 19.15           H  
ATOM   3811 HG22 THR A 251      13.805   4.063 100.731  1.00 19.15           H  
ATOM   3812 HG23 THR A 251      12.135   3.461 100.826  1.00 19.15           H  
ATOM   3813  OG1 THR A 251      13.264   1.908  99.204  1.00 19.15           O  
ATOM   3814  HG1 THR A 251      14.136   1.814  99.595  1.00 19.15           H  
ATOM   3815  N   GLN A 252      13.027   5.625  96.777  1.00 16.90           N  
ATOM   3816  H   GLN A 252      12.894   6.198  95.955  1.00 16.90           H  
ATOM   3817  CA  GLN A 252      14.210   5.992  97.597  1.00 16.90           C  
ATOM   3818  HA  GLN A 252      14.007   5.737  98.636  1.00 16.90           H  
ATOM   3819  C   GLN A 252      14.716   7.475  97.633  1.00 16.90           C  
ATOM   3820  CB  GLN A 252      15.399   5.150  97.070  1.00 16.90           C  
ATOM   3821  HB2 GLN A 252      15.033   4.196  96.692  1.00 16.90           H  
ATOM   3822  HB3 GLN A 252      15.860   5.651  96.219  1.00 16.90           H  
ATOM   3823  O   GLN A 252      15.387   7.798  98.615  1.00 16.90           O  
ATOM   3824  CG  GLN A 252      16.471   4.885  98.148  1.00 16.90           C  
ATOM   3825  HG2 GLN A 252      17.296   5.584  98.008  1.00 16.90           H  
ATOM   3826  HG3 GLN A 252      16.061   5.056  99.143  1.00 16.90           H  
ATOM   3827  CD  GLN A 252      16.989   3.449  98.119  1.00 16.90           C  
ATOM   3828  NE2 GLN A 252      18.278   3.230  97.986  1.00 16.90           N  
ATOM   3829 HE21 GLN A 252      18.561   2.260  97.994  1.00 16.90           H  
ATOM   3830 HE22 GLN A 252      18.934   3.995  97.918  1.00 16.90           H  
ATOM   3831  OE1 GLN A 252      16.237   2.494  98.224  1.00 16.90           O  
ATOM   3832  N   PRO A 253      14.546   8.351  96.613  1.00 18.47           N  
ATOM   3833  CA  PRO A 253      15.491   9.467  96.368  1.00 18.47           C  
ATOM   3834  HA  PRO A 253      16.489   9.129  96.645  1.00 18.47           H  
ATOM   3835  C   PRO A 253      15.213  10.802  97.104  1.00 18.47           C  
ATOM   3836  CB  PRO A 253      15.421   9.685  94.849  1.00 18.47           C  
ATOM   3837  HB2 PRO A 253      16.078   8.979  94.341  1.00 18.47           H  
ATOM   3838  HB3 PRO A 253      15.658  10.708  94.554  1.00 18.47           H  
ATOM   3839  O   PRO A 253      14.121  10.988  97.631  1.00 18.47           O  
ATOM   3840  CG  PRO A 253      13.966   9.362  94.528  1.00 18.47           C  
ATOM   3841  HG2 PRO A 253      13.827   9.111  93.476  1.00 18.47           H  
ATOM   3842  HG3 PRO A 253      13.328  10.199  94.813  1.00 18.47           H  
ATOM   3843  CD  PRO A 253      13.699   8.171  95.440  1.00 18.47           C  
ATOM   3844  HD2 PRO A 253      12.645   8.146  95.717  1.00 18.47           H  
ATOM   3845  HD3 PRO A 253      13.982   7.259  94.916  1.00 18.47           H  
ATOM   3846  N   SER A 254      16.109  11.811  97.102  1.00 14.50           N  
ATOM   3847  H   SER A 254      15.707  12.675  97.436  1.00 14.50           H  
ATOM   3848  CA  SER A 254      17.594  11.776  97.182  1.00 14.50           C  
ATOM   3849  HA  SER A 254      17.860  11.171  98.049  1.00 14.50           H  
ATOM   3850  C   SER A 254      18.254  13.164  97.400  1.00 14.50           C  
ATOM   3851  CB  SER A 254      18.295  11.150  95.961  1.00 14.50           C  
ATOM   3852  HB2 SER A 254      19.373  11.196  96.118  1.00 14.50           H  
ATOM   3853  HB3 SER A 254      18.042  10.095  95.864  1.00 14.50           H  
ATOM   3854  O   SER A 254      19.062  13.296  98.316  1.00 14.50           O  
ATOM   3855  OG  SER A 254      17.988  11.811  94.754  1.00 14.50           O  
ATOM   3856  HG  SER A 254      18.650  12.499  94.646  1.00 14.50           H  
ATOM   3857  N   SER A 255      17.977  14.170  96.551  1.00 17.18           N  
ATOM   3858  H   SER A 255      17.221  14.017  95.899  1.00 17.18           H  
ATOM   3859  CA  SER A 255      18.911  15.288  96.231  1.00 17.18           C  
ATOM   3860  HA  SER A 255      19.636  15.391  97.039  1.00 17.18           H  
ATOM   3861  C   SER A 255      18.195  16.660  96.056  1.00 17.18           C  
ATOM   3862  CB  SER A 255      19.684  14.934  94.946  1.00 17.18           C  
ATOM   3863  HB2 SER A 255      20.595  15.531  94.915  1.00 17.18           H  
ATOM   3864  HB3 SER A 255      19.069  15.173  94.078  1.00 17.18           H  
ATOM   3865  O   SER A 255      16.975  16.708  96.169  1.00 17.18           O  
ATOM   3866  OG  SER A 255      20.082  13.577  94.853  1.00 17.18           O  
ATOM   3867  HG  SER A 255      20.836  13.530  94.261  1.00 17.18           H  
ATOM   3868  N   MET A 256      18.833  17.820  95.801  1.00 16.35           N  
ATOM   3869  H   MET A 256      18.206  18.589  95.612  1.00 16.35           H  
ATOM   3870  CA  MET A 256      20.273  18.117  95.669  1.00 16.35           C  
ATOM   3871  HA  MET A 256      20.835  17.362  96.218  1.00 16.35           H  
ATOM   3872  C   MET A 256      20.727  19.495  96.224  1.00 16.35           C  
ATOM   3873  CB  MET A 256      20.655  18.040  94.173  1.00 16.35           C  
ATOM   3874  HB2 MET A 256      20.438  18.986  93.676  1.00 16.35           H  
ATOM   3875  HB3 MET A 256      20.052  17.284  93.669  1.00 16.35           H  
ATOM   3876  O   MET A 256      21.676  19.543  96.998  1.00 16.35           O  
ATOM   3877  CG  MET A 256      22.130  17.686  93.961  1.00 16.35           C  
ATOM   3878  HG2 MET A 256      22.370  16.778  94.515  1.00 16.35           H  
ATOM   3879  HG3 MET A 256      22.756  18.488  94.354  1.00 16.35           H  
ATOM   3880  SD  MET A 256      22.551  17.420  92.221  1.00 16.35           S  
ATOM   3881  CE  MET A 256      24.356  17.326  92.349  1.00 16.35           C  
ATOM   3882  HE1 MET A 256      24.781  17.164  91.358  1.00 16.35           H  
ATOM   3883  HE2 MET A 256      24.743  18.261  92.754  1.00 16.35           H  
ATOM   3884  HE3 MET A 256      24.638  16.501  93.002  1.00 16.35           H  
ATOM   3885  N   LEU A 257      20.117  20.605  95.782  1.00 19.64           N  
ATOM   3886  H   LEU A 257      19.261  20.496  95.257  1.00 19.64           H  
ATOM   3887  CA  LEU A 257      20.660  21.991  95.776  1.00 19.64           C  
ATOM   3888  HA  LEU A 257      21.191  22.213  96.701  1.00 19.64           H  
ATOM   3889  C   LEU A 257      19.484  22.991  95.604  1.00 19.64           C  
ATOM   3890  CB  LEU A 257      21.590  22.100  94.537  1.00 19.64           C  
ATOM   3891  HB2 LEU A 257      21.709  23.147  94.256  1.00 19.64           H  
ATOM   3892  HB3 LEU A 257      21.081  21.632  93.694  1.00 19.64           H  
ATOM   3893  O   LEU A 257      18.410  22.528  95.235  1.00 19.64           O  
ATOM   3894  CG  LEU A 257      23.000  21.488  94.654  1.00 19.64           C  
ATOM   3895  HG  LEU A 257      22.924  20.454  94.990  1.00 19.64           H  
ATOM   3896  CD1 LEU A 257      23.684  21.474  93.287  1.00 19.64           C  
ATOM   3897 HD11 LEU A 257      23.085  20.898  92.582  1.00 19.64           H  
ATOM   3898 HD12 LEU A 257      23.785  22.491  92.909  1.00 19.64           H  
ATOM   3899 HD13 LEU A 257      24.671  21.017  93.367  1.00 19.64           H  
ATOM   3900  CD2 LEU A 257      23.915  22.230  95.628  1.00 19.64           C  
ATOM   3901 HD21 LEU A 257      24.083  23.250  95.282  1.00 19.64           H  
ATOM   3902 HD22 LEU A 257      24.874  21.715  95.687  1.00 19.64           H  
ATOM   3903 HD23 LEU A 257      23.472  22.236  96.624  1.00 19.64           H  
ATOM   3904  N   SER A 258      19.558  24.331  95.681  1.00 14.07           N  
ATOM   3905  H   SER A 258      18.679  24.734  95.389  1.00 14.07           H  
ATOM   3906  CA  SER A 258      20.435  25.378  96.269  1.00 14.07           C  
ATOM   3907  HA  SER A 258      20.348  25.355  97.355  1.00 14.07           H  
ATOM   3908  C   SER A 258      19.894  26.756  95.764  1.00 14.07           C  
ATOM   3909  CB  SER A 258      21.908  25.193  95.886  1.00 14.07           C  
ATOM   3910  HB2 SER A 258      22.207  24.183  96.167  1.00 14.07           H  
ATOM   3911  HB3 SER A 258      22.035  25.334  94.812  1.00 14.07           H  
ATOM   3912  O   SER A 258      18.729  26.828  95.376  1.00 14.07           O  
ATOM   3913  OG  SER A 258      22.751  26.082  96.593  1.00 14.07           O  
ATOM   3914  HG  SER A 258      23.655  25.958  96.294  1.00 14.07           H  
ATOM   3915  N   CYS A 259      20.705  27.823  95.709  1.00 19.16           N  
ATOM   3916  H   CYS A 259      21.647  27.677  96.043  1.00 19.16           H  
ATOM   3917  CA  CYS A 259      20.418  29.146  95.097  1.00 19.16           C  
ATOM   3918  HA  CYS A 259      19.422  29.133  94.653  1.00 19.16           H  
ATOM   3919  C   CYS A 259      21.428  29.442  93.940  1.00 19.16           C  
ATOM   3920  CB  CYS A 259      20.413  30.186  96.229  1.00 19.16           C  
ATOM   3921  HB2 CYS A 259      20.154  31.164  95.823  1.00 19.16           H  
ATOM   3922  HB3 CYS A 259      21.406  30.242  96.676  1.00 19.16           H  
ATOM   3923  O   CYS A 259      22.196  28.542  93.599  1.00 19.16           O  
ATOM   3924  SG  CYS A 259      19.190  29.766  97.508  1.00 19.16           S  
ATOM   3925  HG  CYS A 259      19.360  30.855  98.264  1.00 19.16           H  
ATOM   3926  N   THR A 260      21.520  30.582  93.230  1.00 13.97           N  
ATOM   3927  H   THR A 260      22.174  30.503  92.465  1.00 13.97           H  
ATOM   3928  CA  THR A 260      20.925  31.945  93.313  1.00 13.97           C  
ATOM   3929  HA  THR A 260      19.899  31.892  93.677  1.00 13.97           H  
ATOM   3930  C   THR A 260      20.933  32.590  91.899  1.00 13.97           C  
ATOM   3931  CB  THR A 260      21.775  32.880  94.215  1.00 13.97           C  
ATOM   3932  HB  THR A 260      22.545  33.357  93.609  1.00 13.97           H  
ATOM   3933  O   THR A 260      21.583  32.054  91.003  1.00 13.97           O  
ATOM   3934  CG2 THR A 260      20.946  33.966  94.905  1.00 13.97           C  
ATOM   3935 HG21 THR A 260      20.135  33.518  95.478  1.00 13.97           H  
ATOM   3936 HG22 THR A 260      20.529  34.658  94.173  1.00 13.97           H  
ATOM   3937 HG23 THR A 260      21.580  34.545  95.578  1.00 13.97           H  
ATOM   3938  OG1 THR A 260      22.434  32.201  95.259  1.00 13.97           O  
ATOM   3939  HG1 THR A 260      23.036  32.829  95.666  1.00 13.97           H  
ATOM   3940  N   ALA A 261      20.292  33.752  91.699  1.00 19.63           N  
ATOM   3941  H   ALA A 261      19.810  34.183  92.475  1.00 19.63           H  
ATOM   3942  CA  ALA A 261      20.342  34.580  90.474  1.00 19.63           C  
ATOM   3943  HA  ALA A 261      21.213  34.295  89.884  1.00 19.63           H  
ATOM   3944  C   ALA A 261      20.496  36.090  90.813  1.00 19.63           C  
ATOM   3945  CB  ALA A 261      19.091  34.282  89.638  1.00 19.63           C  
ATOM   3946  HB1 ALA A 261      18.196  34.575  90.188  1.00 19.63           H  
ATOM   3947  HB2 ALA A 261      19.042  33.218  89.408  1.00 19.63           H  
ATOM   3948  HB3 ALA A 261      19.126  34.840  88.702  1.00 19.63           H  
ATOM   3949  O   ALA A 261      20.450  36.435  91.995  1.00 19.63           O  
ATOM   3950  N   VAL A 262      20.749  36.962  89.819  1.00 21.40           N  
ATOM   3951  H   VAL A 262      20.636  36.645  88.867  1.00 21.40           H  
ATOM   3952  CA  VAL A 262      21.258  38.352  90.009  1.00 21.40           C  
ATOM   3953  HA  VAL A 262      21.472  38.464  91.072  1.00 21.40           H  
ATOM   3954  C   VAL A 262      20.193  39.444  89.723  1.00 21.40           C  
ATOM   3955  CB  VAL A 262      22.620  38.576  89.288  1.00 21.40           C  
ATOM   3956  HB  VAL A 262      22.438  38.906  88.265  1.00 21.40           H  
ATOM   3957  O   VAL A 262      19.003  39.150  89.762  1.00 21.40           O  
ATOM   3958  CG1 VAL A 262      23.514  39.607  90.009  1.00 21.40           C  
ATOM   3959 HG11 VAL A 262      23.695  39.295  91.037  1.00 21.40           H  
ATOM   3960 HG12 VAL A 262      23.074  40.604  90.015  1.00 21.40           H  
ATOM   3961 HG13 VAL A 262      24.468  39.695  89.488  1.00 21.40           H  
ATOM   3962  CG2 VAL A 262      23.486  37.302  89.233  1.00 21.40           C  
ATOM   3963 HG21 VAL A 262      24.452  37.526  88.779  1.00 21.40           H  
ATOM   3964 HG22 VAL A 262      23.005  36.549  88.608  1.00 21.40           H  
ATOM   3965 HG23 VAL A 262      23.639  36.906  90.237  1.00 21.40           H  
ATOM   3966  N   SER A 263      20.606  40.711  89.584  1.00 17.48           N  
ATOM   3967  H   SER A 263      21.557  40.868  89.284  1.00 17.48           H  
ATOM   3968  CA  SER A 263      19.929  41.879  90.181  1.00 17.48           C  
ATOM   3969  HA  SER A 263      19.335  41.519  91.021  1.00 17.48           H  
ATOM   3970  C   SER A 263      18.970  42.645  89.261  1.00 17.48           C  
ATOM   3971  CB  SER A 263      20.976  42.857  90.745  1.00 17.48           C  
ATOM   3972  HB2 SER A 263      21.854  42.302  91.076  1.00 17.48           H  
ATOM   3973  HB3 SER A 263      21.280  43.566  89.974  1.00 17.48           H  
ATOM   3974  O   SER A 263      18.967  42.472  88.044  1.00 17.48           O  
ATOM   3975  OG  SER A 263      20.450  43.542  91.864  1.00 17.48           O  
ATOM   3976  HG  SER A 263      20.543  44.488  91.731  1.00 17.48           H  
ATOM   3977  N   CYS A 264      18.181  43.528  89.880  1.00 20.10           N  
ATOM   3978  H   CYS A 264      18.284  43.618  90.880  1.00 20.10           H  
ATOM   3979  CA  CYS A 264      17.248  44.452  89.228  1.00 20.10           C  
ATOM   3980  HA  CYS A 264      16.568  43.901  88.578  1.00 20.10           H  
ATOM   3981  C   CYS A 264      17.954  45.527  88.388  1.00 20.10           C  
ATOM   3982  CB  CYS A 264      16.459  45.180  90.331  1.00 20.10           C  
ATOM   3983  HB2 CYS A 264      15.704  45.812  89.863  1.00 20.10           H  
ATOM   3984  HB3 CYS A 264      17.139  45.828  90.885  1.00 20.10           H  
ATOM   3985  O   CYS A 264      17.418  45.989  87.385  1.00 20.10           O  
ATOM   3986  SG  CYS A 264      15.662  44.029  91.491  1.00 20.10           S  
ATOM   3987  HG  CYS A 264      15.192  44.969  92.315  1.00 20.10           H  
ATOM   3988  N   ASP A 265      19.117  45.956  88.871  1.00 19.58           N  
ATOM   3989  H   ASP A 265      19.469  45.506  89.703  1.00 19.58           H  
ATOM   3990  CA  ASP A 265      19.849  47.142  88.435  1.00 19.58           C  
ATOM   3991  HA  ASP A 265      19.113  47.912  88.203  1.00 19.58           H  
ATOM   3992  C   ASP A 265      20.645  46.824  87.150  1.00 19.58           C  
ATOM   3993  CB  ASP A 265      20.725  47.657  89.602  1.00 19.58           C  
ATOM   3994  HB2 ASP A 265      20.779  48.745  89.558  1.00 19.58           H  
ATOM   3995  HB3 ASP A 265      21.736  47.270  89.480  1.00 19.58           H  
ATOM   3996  O   ASP A 265      21.094  45.697  86.938  1.00 19.58           O  
ATOM   3997  CG  ASP A 265      20.207  47.223  90.984  1.00 19.58           C  
ATOM   3998  OD1 ASP A 265      19.407  47.958  91.598  1.00 19.58           O  
ATOM   3999  OD2 ASP A 265      20.569  46.089  91.393  1.00 19.58           O  
ATOM   4000  N   LEU A 266      20.886  47.755  86.231  1.00 22.36           N  
ATOM   4001  H   LEU A 266      21.129  47.378  85.326  1.00 22.36           H  
ATOM   4002  CA  LEU A 266      21.282  49.148  86.444  1.00 22.36           C  
ATOM   4003  HA  LEU A 266      21.517  49.293  87.499  1.00 22.36           H  
ATOM   4004  C   LEU A 266      20.017  50.020  86.175  1.00 22.36           C  
ATOM   4005  CB  LEU A 266      22.640  49.229  85.670  1.00 22.36           C  
ATOM   4006  HB2 LEU A 266      23.089  48.256  85.871  1.00 22.36           H  
ATOM   4007  HB3 LEU A 266      22.469  49.166  84.595  1.00 22.36           H  
ATOM   4008  O   LEU A 266      19.126  50.035  87.011  1.00 22.36           O  
ATOM   4009  CG  LEU A 266      23.801  50.222  85.956  1.00 22.36           C  
ATOM   4010  HG  LEU A 266      23.727  50.616  86.969  1.00 22.36           H  
ATOM   4011  CD1 LEU A 266      25.118  49.437  85.797  1.00 22.36           C  
ATOM   4012 HD11 LEU A 266      25.139  48.639  86.539  1.00 22.36           H  
ATOM   4013 HD12 LEU A 266      25.167  49.006  84.797  1.00 22.36           H  
ATOM   4014 HD13 LEU A 266      25.986  50.073  85.972  1.00 22.36           H  
ATOM   4015  CD2 LEU A 266      24.021  51.362  84.954  1.00 22.36           C  
ATOM   4016 HD21 LEU A 266      23.889  51.003  83.933  1.00 22.36           H  
ATOM   4017 HD22 LEU A 266      25.015  51.801  85.040  1.00 22.36           H  
ATOM   4018 HD23 LEU A 266      23.326  52.179  85.149  1.00 22.36           H  
ATOM   4019  N   GLU A 267      19.768  50.739  85.085  1.00 22.67           N  
ATOM   4020  H   GLU A 267      18.807  51.049  85.037  1.00 22.67           H  
ATOM   4021  CA  GLU A 267      20.700  51.431  84.202  1.00 22.67           C  
ATOM   4022  HA  GLU A 267      21.675  50.946  84.262  1.00 22.67           H  
ATOM   4023  C   GLU A 267      20.998  52.864  84.725  1.00 22.67           C  
ATOM   4024  CB  GLU A 267      20.336  51.237  82.716  1.00 22.67           C  
ATOM   4025  HB2 GLU A 267      21.028  51.810  82.100  1.00 22.67           H  
ATOM   4026  HB3 GLU A 267      19.336  51.642  82.555  1.00 22.67           H  
ATOM   4027  O   GLU A 267      21.323  53.769  83.962  1.00 22.67           O  
ATOM   4028  CG  GLU A 267      20.353  49.756  82.235  1.00 22.67           C  
ATOM   4029  HG2 GLU A 267      19.701  49.168  82.881  1.00 22.67           H  
ATOM   4030  HG3 GLU A 267      19.906  49.734  81.241  1.00 22.67           H  
ATOM   4031  CD  GLU A 267      21.742  49.074  82.139  1.00 22.67           C  
ATOM   4032  OE1 GLU A 267      21.868  47.897  82.554  1.00 22.67           O  
ATOM   4033  OE2 GLU A 267      22.698  49.715  81.645  1.00 22.67           O  
ATOM   4034  N   HIS A 268      21.023  53.029  86.061  1.00 24.99           N  
ATOM   4035  H   HIS A 268      20.621  52.292  86.622  1.00 24.99           H  
ATOM   4036  CA  HIS A 268      21.983  53.884  86.793  1.00 24.99           C  
ATOM   4037  HA  HIS A 268      22.872  54.006  86.174  1.00 24.99           H  
ATOM   4038  C   HIS A 268      22.416  53.185  88.116  1.00 24.99           C  
ATOM   4039  CB  HIS A 268      21.406  55.296  87.007  1.00 24.99           C  
ATOM   4040  HB2 HIS A 268      22.235  56.003  86.982  1.00 24.99           H  
ATOM   4041  HB3 HIS A 268      20.747  55.554  86.178  1.00 24.99           H  
ATOM   4042  O   HIS A 268      21.787  52.215  88.524  1.00 24.99           O  
ATOM   4043  CG  HIS A 268      20.675  55.511  88.308  1.00 24.99           C  
ATOM   4044  CD2 HIS A 268      19.378  55.184  88.597  1.00 24.99           C  
ATOM   4045  HD2 HIS A 268      18.682  54.700  87.926  1.00 24.99           H  
ATOM   4046  ND1 HIS A 268      21.203  56.101  89.432  1.00 24.99           N  
ATOM   4047  HD1 HIS A 268      22.150  56.434  89.545  1.00 24.99           H  
ATOM   4048  CE1 HIS A 268      20.252  56.124  90.376  1.00 24.99           C  
ATOM   4049  HE1 HIS A 268      20.388  56.516  91.374  1.00 24.99           H  
ATOM   4050  NE2 HIS A 268      19.111  55.591  89.911  1.00 24.99           N  
ATOM   4051  N   ASP A 269      23.492  53.551  88.823  1.00 25.74           N  
ATOM   4052  H   ASP A 269      23.542  53.145  89.746  1.00 25.74           H  
ATOM   4053  CA  ASP A 269      24.633  54.361  88.375  1.00 25.74           C  
ATOM   4054  HA  ASP A 269      24.271  55.195  87.774  1.00 25.74           H  
ATOM   4055  C   ASP A 269      25.562  53.527  87.473  1.00 25.74           C  
ATOM   4056  CB  ASP A 269      25.392  54.956  89.574  1.00 25.74           C  
ATOM   4057  HB2 ASP A 269      26.306  55.425  89.210  1.00 25.74           H  
ATOM   4058  HB3 ASP A 269      25.673  54.158  90.261  1.00 25.74           H  
ATOM   4059  O   ASP A 269      25.840  53.927  86.350  1.00 25.74           O  
ATOM   4060  CG  ASP A 269      24.589  56.004  90.346  1.00 25.74           C  
ATOM   4061  OD1 ASP A 269      23.867  56.792  89.695  1.00 25.74           O  
ATOM   4062  OD2 ASP A 269      24.705  56.003  91.590  1.00 25.74           O  
ATOM   4063  N   SER A 270      25.914  52.274  87.793  1.00 26.25           N  
ATOM   4064  H   SER A 270      25.904  51.658  86.993  1.00 26.25           H  
ATOM   4065  CA  SER A 270      26.789  51.821  88.898  1.00 26.25           C  
ATOM   4066  HA  SER A 270      26.448  52.268  89.832  1.00 26.25           H  
ATOM   4067  C   SER A 270      28.324  52.072  88.786  1.00 26.25           C  
ATOM   4068  CB  SER A 270      26.697  50.291  89.063  1.00 26.25           C  
ATOM   4069  HB2 SER A 270      27.356  49.817  88.335  1.00 26.25           H  
ATOM   4070  HB3 SER A 270      27.052  50.025  90.058  1.00 26.25           H  
ATOM   4071  O   SER A 270      28.969  51.964  89.831  1.00 26.25           O  
ATOM   4072  OG  SER A 270      25.413  49.743  88.876  1.00 26.25           O  
ATOM   4073  HG  SER A 270      24.754  50.273  89.332  1.00 26.25           H  
ATOM   4074  N   PRO A 271      28.974  52.234  87.599  1.00 28.23           N  
ATOM   4075  CA  PRO A 271      30.410  51.928  87.422  1.00 28.23           C  
ATOM   4076  HA  PRO A 271      30.857  51.541  88.337  1.00 28.23           H  
ATOM   4077  C   PRO A 271      31.236  53.170  86.955  1.00 28.23           C  
ATOM   4078  CB  PRO A 271      30.287  50.799  86.399  1.00 28.23           C  
ATOM   4079  HB2 PRO A 271      29.798  49.940  86.858  1.00 28.23           H  
ATOM   4080  HB3 PRO A 271      31.234  50.468  85.972  1.00 28.23           H  
ATOM   4081  O   PRO A 271      30.764  54.290  87.080  1.00 28.23           O  
ATOM   4082  CG  PRO A 271      29.358  51.428  85.365  1.00 28.23           C  
ATOM   4083  HG2 PRO A 271      28.829  50.675  84.781  1.00 28.23           H  
ATOM   4084  HG3 PRO A 271      29.894  52.121  84.716  1.00 28.23           H  
ATOM   4085  CD  PRO A 271      28.394  52.196  86.251  1.00 28.23           C  
ATOM   4086  HD2 PRO A 271      27.466  51.625  86.211  1.00 28.23           H  
ATOM   4087  HD3 PRO A 271      28.243  53.204  85.866  1.00 28.23           H  
ATOM   4088  N   ARG A 272      32.465  53.114  86.398  1.00 30.10           N  
ATOM   4089  H   ARG A 272      32.809  54.041  86.194  1.00 30.10           H  
ATOM   4090  CA  ARG A 272      33.370  52.007  86.008  1.00 30.10           C  
ATOM   4091  HA  ARG A 272      33.106  51.135  86.608  1.00 30.10           H  
ATOM   4092  C   ARG A 272      34.844  52.438  86.316  1.00 30.10           C  
ATOM   4093  CB  ARG A 272      33.086  51.651  84.511  1.00 30.10           C  
ATOM   4094  HB2 ARG A 272      32.078  51.977  84.256  1.00 30.10           H  
ATOM   4095  HB3 ARG A 272      33.760  52.210  83.862  1.00 30.10           H  
ATOM   4096  O   ARG A 272      35.303  53.416  85.746  1.00 30.10           O  
ATOM   4097  CG  ARG A 272      33.178  50.142  84.170  1.00 30.10           C  
ATOM   4098  HG2 ARG A 272      32.978  49.546  85.060  1.00 30.10           H  
ATOM   4099  HG3 ARG A 272      34.205  49.954  83.858  1.00 30.10           H  
ATOM   4100  CD  ARG A 272      32.286  49.586  83.039  1.00 30.10           C  
ATOM   4101  HD2 ARG A 272      32.706  48.633  82.719  1.00 30.10           H  
ATOM   4102  HD3 ARG A 272      32.349  50.263  82.187  1.00 30.10           H  
ATOM   4103  NE  ARG A 272      30.855  49.371  83.382  1.00 30.10           N  
ATOM   4104  HE  ARG A 272      30.220  50.070  83.026  1.00 30.10           H  
ATOM   4105  NH1 ARG A 272      28.978  48.101  83.684  1.00 30.10           N  
ATOM   4106 HH11 ARG A 272      28.540  47.249  84.003  1.00 30.10           H  
ATOM   4107 HH12 ARG A 272      28.405  48.785  83.211  1.00 30.10           H  
ATOM   4108  NH2 ARG A 272      30.887  47.285  84.428  1.00 30.10           N  
ATOM   4109 HH21 ARG A 272      31.803  47.432  84.828  1.00 30.10           H  
ATOM   4110 HH22 ARG A 272      30.394  46.446  84.699  1.00 30.10           H  
ATOM   4111  CZ  ARG A 272      30.265  48.261  83.826  1.00 30.10           C  
ATOM   4112  N   LYS A 273      35.627  51.797  87.218  1.00 36.05           N  
ATOM   4113  H   LYS A 273      35.985  52.450  87.900  1.00 36.05           H  
ATOM   4114  CA  LYS A 273      36.622  50.782  86.783  1.00 36.05           C  
ATOM   4115  HA  LYS A 273      37.252  51.273  86.042  1.00 36.05           H  
ATOM   4116  C   LYS A 273      35.963  49.620  86.048  1.00 36.05           C  
ATOM   4117  CB  LYS A 273      37.573  50.156  87.833  1.00 36.05           C  
ATOM   4118  HB2 LYS A 273      38.313  49.617  87.242  1.00 36.05           H  
ATOM   4119  HB3 LYS A 273      37.036  49.375  88.370  1.00 36.05           H  
ATOM   4120  O   LYS A 273      36.327  49.411  84.904  1.00 36.05           O  
ATOM   4121  CG  LYS A 273      38.368  50.981  88.859  1.00 36.05           C  
ATOM   4122  HG2 LYS A 273      37.687  51.501  89.533  1.00 36.05           H  
ATOM   4123  HG3 LYS A 273      39.001  51.703  88.343  1.00 36.05           H  
ATOM   4124  CD  LYS A 273      39.242  49.975  89.650  1.00 36.05           C  
ATOM   4125  HD2 LYS A 273      38.588  49.254  90.140  1.00 36.05           H  
ATOM   4126  HD3 LYS A 273      39.873  49.437  88.942  1.00 36.05           H  
ATOM   4127  CE  LYS A 273      40.148  50.613  90.710  1.00 36.05           C  
ATOM   4128  HE2 LYS A 273      40.782  51.353  90.222  1.00 36.05           H  
ATOM   4129  HE3 LYS A 273      39.526  51.137  91.435  1.00 36.05           H  
ATOM   4130  NZ  LYS A 273      40.991  49.592  91.393  1.00 36.05           N  
ATOM   4131  HZ1 LYS A 273      41.585  50.033  92.081  1.00 36.05           H  
ATOM   4132  HZ2 LYS A 273      40.420  48.904  91.863  1.00 36.05           H  
ATOM   4133  HZ3 LYS A 273      41.585  49.120  90.726  1.00 36.05           H  
ATOM   4134  N   GLN A 274      34.981  48.863  86.564  1.00 24.90           N  
ATOM   4135  H   GLN A 274      34.563  48.299  85.838  1.00 24.90           H  
ATOM   4136  CA  GLN A 274      34.509  48.442  87.918  1.00 24.90           C  
ATOM   4137  HA  GLN A 274      35.283  47.874  88.434  1.00 24.90           H  
ATOM   4138  C   GLN A 274      33.286  47.517  87.687  1.00 24.90           C  
ATOM   4139  CB  GLN A 274      33.987  49.593  88.819  1.00 24.90           C  
ATOM   4140  HB2 GLN A 274      33.901  50.483  88.194  1.00 24.90           H  
ATOM   4141  HB3 GLN A 274      32.951  49.415  89.107  1.00 24.90           H  
ATOM   4142  O   GLN A 274      32.664  47.600  86.628  1.00 24.90           O  
ATOM   4143  CG  GLN A 274      34.746  49.990  90.105  1.00 24.90           C  
ATOM   4144  HG2 GLN A 274      35.822  49.867  89.983  1.00 24.90           H  
ATOM   4145  HG3 GLN A 274      34.438  49.344  90.927  1.00 24.90           H  
ATOM   4146  CD  GLN A 274      34.487  51.453  90.493  1.00 24.90           C  
ATOM   4147  NE2 GLN A 274      35.059  51.950  91.564  1.00 24.90           N  
ATOM   4148 HE21 GLN A 274      34.777  52.898  91.767  1.00 24.90           H  
ATOM   4149 HE22 GLN A 274      35.487  51.358  92.261  1.00 24.90           H  
ATOM   4150  OE1 GLN A 274      33.821  52.205  89.811  1.00 24.90           O  
ATOM   4151  N   VAL A 275      32.900  46.755  88.722  1.00 23.32           N  
ATOM   4152  H   VAL A 275      33.548  46.690  89.494  1.00 23.32           H  
ATOM   4153  CA  VAL A 275      31.529  46.262  89.032  1.00 23.32           C  
ATOM   4154  HA  VAL A 275      31.672  45.428  89.720  1.00 23.32           H  
ATOM   4155  C   VAL A 275      30.781  45.587  87.846  1.00 23.32           C  
ATOM   4156  CB  VAL A 275      30.760  47.326  89.882  1.00 23.32           C  
ATOM   4157  HB  VAL A 275      30.576  48.211  89.273  1.00 23.32           H  
ATOM   4158  O   VAL A 275      31.426  44.966  87.007  1.00 23.32           O  
ATOM   4159  CG1 VAL A 275      29.435  46.854  90.514  1.00 23.32           C  
ATOM   4160 HG11 VAL A 275      28.600  46.971  89.822  1.00 23.32           H  
ATOM   4161 HG12 VAL A 275      29.167  47.474  91.371  1.00 23.32           H  
ATOM   4162 HG13 VAL A 275      29.511  45.821  90.851  1.00 23.32           H  
ATOM   4163  CG2 VAL A 275      31.598  47.736  91.114  1.00 23.32           C  
ATOM   4164 HG21 VAL A 275      31.700  46.891  91.796  1.00 23.32           H  
ATOM   4165 HG22 VAL A 275      32.593  48.086  90.840  1.00 23.32           H  
ATOM   4166 HG23 VAL A 275      31.104  48.553  91.639  1.00 23.32           H  
ATOM   4167  N   ALA A 276      29.442  45.560  87.846  1.00 34.47           N  
ATOM   4168  H   ALA A 276      28.976  46.209  88.464  1.00 34.47           H  
ATOM   4169  CA  ALA A 276      28.639  44.368  87.521  1.00 34.47           C  
ATOM   4170  HA  ALA A 276      29.303  43.504  87.560  1.00 34.47           H  
ATOM   4171  C   ALA A 276      28.058  44.325  86.077  1.00 34.47           C  
ATOM   4172  CB  ALA A 276      27.647  44.173  88.681  1.00 34.47           C  
ATOM   4173  HB1 ALA A 276      28.194  44.002  89.608  1.00 34.47           H  
ATOM   4174  HB2 ALA A 276      27.022  45.057  88.808  1.00 34.47           H  
ATOM   4175  HB3 ALA A 276      27.019  43.302  88.498  1.00 34.47           H  
ATOM   4176  O   ALA A 276      28.784  44.638  85.133  1.00 34.47           O  
ATOM   4177  N   SER A 277      26.814  43.901  85.787  1.00 15.75           N  
ATOM   4178  H   SER A 277      26.732  43.416  84.905  1.00 15.75           H  
ATOM   4179  CA  SER A 277      25.535  44.521  86.234  1.00 15.75           C  
ATOM   4180  HA  SER A 277      25.552  44.721  87.306  1.00 15.75           H  
ATOM   4181  C   SER A 277      24.291  43.618  86.023  1.00 15.75           C  
ATOM   4182  CB  SER A 277      25.355  45.880  85.533  1.00 15.75           C  
ATOM   4183  HB2 SER A 277      24.307  46.182  85.536  1.00 15.75           H  
ATOM   4184  HB3 SER A 277      25.931  46.622  86.086  1.00 15.75           H  
ATOM   4185  O   SER A 277      23.871  42.990  86.987  1.00 15.75           O  
ATOM   4186  OG  SER A 277      25.859  45.831  84.205  1.00 15.75           O  
ATOM   4187  HG  SER A 277      26.694  45.357  84.224  1.00 15.75           H  
ATOM   4188  N   LYS A 278      23.783  43.558  84.777  1.00 23.84           N  
ATOM   4189  H   LYS A 278      24.180  44.241  84.148  1.00 23.84           H  
ATOM   4190  CA  LYS A 278      22.679  42.758  84.165  1.00 23.84           C  
ATOM   4191  HA  LYS A 278      21.763  43.349  84.179  1.00 23.84           H  
ATOM   4192  C   LYS A 278      22.337  41.375  84.784  1.00 23.84           C  
ATOM   4193  CB  LYS A 278      23.145  42.512  82.713  1.00 23.84           C  
ATOM   4194  HB2 LYS A 278      24.148  42.086  82.740  1.00 23.84           H  
ATOM   4195  HB3 LYS A 278      22.509  41.762  82.243  1.00 23.84           H  
ATOM   4196  O   LYS A 278      23.224  40.731  85.337  1.00 23.84           O  
ATOM   4197  CG  LYS A 278      23.156  43.752  81.800  1.00 23.84           C  
ATOM   4198  HG2 LYS A 278      22.140  44.134  81.698  1.00 23.84           H  
ATOM   4199  HG3 LYS A 278      23.774  44.539  82.233  1.00 23.84           H  
ATOM   4200  CD  LYS A 278      23.723  43.371  80.421  1.00 23.84           C  
ATOM   4201  HD2 LYS A 278      23.350  42.392  80.119  1.00 23.84           H  
ATOM   4202  HD3 LYS A 278      24.807  43.299  80.509  1.00 23.84           H  
ATOM   4203  CE  LYS A 278      23.383  44.390  79.324  1.00 23.84           C  
ATOM   4204  HE2 LYS A 278      23.541  45.399  79.706  1.00 23.84           H  
ATOM   4205  HE3 LYS A 278      24.061  44.224  78.487  1.00 23.84           H  
ATOM   4206  NZ  LYS A 278      21.988  44.237  78.853  1.00 23.84           N  
ATOM   4207  HZ1 LYS A 278      21.687  43.273  78.843  1.00 23.84           H  
ATOM   4208  HZ2 LYS A 278      21.313  44.573  79.525  1.00 23.84           H  
ATOM   4209  HZ3 LYS A 278      21.773  44.695  77.979  1.00 23.84           H  
ATOM   4210  N   GLU A 279      21.166  40.739  84.588  1.00 17.67           N  
ATOM   4211  H   GLU A 279      21.181  39.815  84.994  1.00 17.67           H  
ATOM   4212  CA  GLU A 279      19.815  41.058  84.037  1.00 17.67           C  
ATOM   4213  HA  GLU A 279      19.427  41.975  84.482  1.00 17.67           H  
ATOM   4214  C   GLU A 279      18.853  39.891  84.403  1.00 17.67           C  
ATOM   4215  CB  GLU A 279      19.812  41.148  82.490  1.00 17.67           C  
ATOM   4216  HB2 GLU A 279      18.993  40.562  82.072  1.00 17.67           H  
ATOM   4217  HB3 GLU A 279      20.724  40.699  82.098  1.00 17.67           H  
ATOM   4218  O   GLU A 279      19.335  38.815  84.765  1.00 17.67           O  
ATOM   4219  CG  GLU A 279      19.617  42.587  82.000  1.00 17.67           C  
ATOM   4220  HG2 GLU A 279      20.216  43.258  82.615  1.00 17.67           H  
ATOM   4221  HG3 GLU A 279      18.571  42.857  82.151  1.00 17.67           H  
ATOM   4222  CD  GLU A 279      19.996  42.806  80.528  1.00 17.67           C  
ATOM   4223  OE1 GLU A 279      19.657  43.879  79.986  1.00 17.67           O  
ATOM   4224  OE2 GLU A 279      20.801  42.042  79.940  1.00 17.67           O  
ATOM   4225  N   ALA A 280      17.523  40.055  84.250  1.00 23.39           N  
ATOM   4226  H   ALA A 280      17.186  40.960  83.954  1.00 23.39           H  
ATOM   4227  CA  ALA A 280      16.522  38.992  84.488  1.00 23.39           C  
ATOM   4228  HA  ALA A 280      17.077  38.090  84.748  1.00 23.39           H  
ATOM   4229  C   ALA A 280      15.684  38.527  83.253  1.00 23.39           C  
ATOM   4230  CB  ALA A 280      15.720  39.310  85.759  1.00 23.39           C  
ATOM   4231  HB1 ALA A 280      15.305  40.318  85.731  1.00 23.39           H  
ATOM   4232  HB2 ALA A 280      14.917  38.583  85.881  1.00 23.39           H  
ATOM   4233  HB3 ALA A 280      16.382  39.248  86.622  1.00 23.39           H  
ATOM   4234  O   ALA A 280      15.883  37.399  82.817  1.00 23.39           O  
ATOM   4235  N   VAL A 281      14.762  39.267  82.611  1.00 32.26           N  
ATOM   4236  H   VAL A 281      14.325  38.773  81.847  1.00 32.26           H  
ATOM   4237  CA  VAL A 281      14.183  40.582  82.955  1.00 32.26           C  
ATOM   4238  HA  VAL A 281      14.131  40.612  84.043  1.00 32.26           H  
ATOM   4239  C   VAL A 281      12.694  40.807  82.547  1.00 32.26           C  
ATOM   4240  CB  VAL A 281      15.134  41.732  82.522  1.00 32.26           C  
ATOM   4241  HB  VAL A 281      16.130  41.316  82.373  1.00 32.26           H  
ATOM   4242  O   VAL A 281      12.104  41.718  83.123  1.00 32.26           O  
ATOM   4243  CG1 VAL A 281      14.778  42.451  81.217  1.00 32.26           C  
ATOM   4244 HG11 VAL A 281      14.766  41.743  80.389  1.00 32.26           H  
ATOM   4245 HG12 VAL A 281      15.534  43.207  81.001  1.00 32.26           H  
ATOM   4246 HG13 VAL A 281      13.810  42.944  81.300  1.00 32.26           H  
ATOM   4247  CG2 VAL A 281      15.275  42.776  83.635  1.00 32.26           C  
ATOM   4248 HG21 VAL A 281      14.312  43.251  83.823  1.00 32.26           H  
ATOM   4249 HG22 VAL A 281      15.992  43.542  83.340  1.00 32.26           H  
ATOM   4250 HG23 VAL A 281      15.628  42.314  84.557  1.00 32.26           H  
ATOM   4251  N   PRO A 282      12.035  40.015  81.659  1.00 12.78           N  
ATOM   4252  CA  PRO A 282      10.572  40.078  81.444  1.00 12.78           C  
ATOM   4253  HA  PRO A 282      10.111  40.789  82.130  1.00 12.78           H  
ATOM   4254  C   PRO A 282       9.826  38.727  81.643  1.00 12.78           C  
ATOM   4255  CB  PRO A 282      10.457  40.647  80.029  1.00 12.78           C  
ATOM   4256  HB2 PRO A 282       9.512  40.409  79.541  1.00 12.78           H  
ATOM   4257  HB3 PRO A 282      10.587  41.729  80.070  1.00 12.78           H  
ATOM   4258  O   PRO A 282      10.369  37.802  82.240  1.00 12.78           O  
ATOM   4259  CG  PRO A 282      11.648  40.026  79.297  1.00 12.78           C  
ATOM   4260  HG2 PRO A 282      12.132  40.769  78.663  1.00 12.78           H  
ATOM   4261  HG3 PRO A 282      11.319  39.177  78.697  1.00 12.78           H  
ATOM   4262  CD  PRO A 282      12.599  39.540  80.402  1.00 12.78           C  
ATOM   4263  HD2 PRO A 282      13.601  39.930  80.229  1.00 12.78           H  
ATOM   4264  HD3 PRO A 282      12.627  38.450  80.409  1.00 12.78           H  
ATOM   4265  N   GLU A 283       8.549  38.644  81.223  1.00 13.56           N  
ATOM   4266  H   GLU A 283       8.192  39.416  80.679  1.00 13.56           H  
ATOM   4267  CA  GLU A 283       7.539  37.693  81.747  1.00 13.56           C  
ATOM   4268  HA  GLU A 283       7.855  37.458  82.764  1.00 13.56           H  
ATOM   4269  C   GLU A 283       7.475  36.282  81.081  1.00 13.56           C  
ATOM   4270  CB  GLU A 283       6.195  38.436  81.929  1.00 13.56           C  
ATOM   4271  HB2 GLU A 283       5.915  38.909  80.988  1.00 13.56           H  
ATOM   4272  HB3 GLU A 283       6.359  39.261  82.623  1.00 13.56           H  
ATOM   4273  O   GLU A 283       7.987  35.337  81.672  1.00 13.56           O  
ATOM   4274  CG  GLU A 283       5.036  37.585  82.491  1.00 13.56           C  
ATOM   4275  HG2 GLU A 283       5.256  36.526  82.357  1.00 13.56           H  
ATOM   4276  HG3 GLU A 283       4.976  37.758  83.566  1.00 13.56           H  
ATOM   4277  CD  GLU A 283       3.673  37.881  81.835  1.00 13.56           C  
ATOM   4278  OE1 GLU A 283       2.648  37.915  82.557  1.00 13.56           O  
ATOM   4279  OE2 GLU A 283       3.624  37.985  80.587  1.00 13.56           O  
ATOM   4280  N   GLN A 284       6.880  35.976  79.916  1.00 13.94           N  
ATOM   4281  H   GLN A 284       6.989  34.997  79.690  1.00 13.94           H  
ATOM   4282  CA  GLN A 284       6.171  36.786  78.908  1.00 13.94           C  
ATOM   4283  HA  GLN A 284       5.795  37.689  79.388  1.00 13.94           H  
ATOM   4284  C   GLN A 284       4.902  36.087  78.323  1.00 13.94           C  
ATOM   4285  CB  GLN A 284       7.200  37.212  77.844  1.00 13.94           C  
ATOM   4286  HB2 GLN A 284       8.168  37.336  78.329  1.00 13.94           H  
ATOM   4287  HB3 GLN A 284       7.302  36.429  77.092  1.00 13.94           H  
ATOM   4288  O   GLN A 284       4.409  36.449  77.255  1.00 13.94           O  
ATOM   4289  CG  GLN A 284       6.866  38.548  77.167  1.00 13.94           C  
ATOM   4290  HG2 GLN A 284       6.018  38.425  76.493  1.00 13.94           H  
ATOM   4291  HG3 GLN A 284       6.605  39.286  77.925  1.00 13.94           H  
ATOM   4292  CD  GLN A 284       8.072  39.068  76.392  1.00 13.94           C  
ATOM   4293  NE2 GLN A 284       8.260  38.660  75.155  1.00 13.94           N  
ATOM   4294 HE21 GLN A 284       7.600  38.040  74.710  1.00 13.94           H  
ATOM   4295 HE22 GLN A 284       9.097  38.984  74.692  1.00 13.94           H  
ATOM   4296  OE1 GLN A 284       8.889  39.815  76.905  1.00 13.94           O  
ATOM   4297  N   GLN A 285       4.385  35.060  79.012  1.00 24.20           N  
ATOM   4298  H   GLN A 285       4.881  34.846  79.865  1.00 24.20           H  
ATOM   4299  CA  GLN A 285       2.946  34.751  79.127  1.00 24.20           C  
ATOM   4300  HA  GLN A 285       2.381  35.420  78.478  1.00 24.20           H  
ATOM   4301  C   GLN A 285       2.634  35.085  80.610  1.00 24.20           C  
ATOM   4302  CB  GLN A 285       2.670  33.268  78.735  1.00 24.20           C  
ATOM   4303  HB2 GLN A 285       3.333  32.990  77.915  1.00 24.20           H  
ATOM   4304  HB3 GLN A 285       2.916  32.626  79.581  1.00 24.20           H  
ATOM   4305  O   GLN A 285       3.483  34.803  81.455  1.00 24.20           O  
ATOM   4306  CG  GLN A 285       1.221  32.992  78.269  1.00 24.20           C  
ATOM   4307  HG2 GLN A 285       0.527  33.564  78.885  1.00 24.20           H  
ATOM   4308  HG3 GLN A 285       1.109  33.352  77.247  1.00 24.20           H  
ATOM   4309  CD  GLN A 285       0.743  31.538  78.348  1.00 24.20           C  
ATOM   4310  NE2 GLN A 285       1.003  30.733  77.343  1.00 24.20           N  
ATOM   4311 HE21 GLN A 285       1.571  31.058  76.574  1.00 24.20           H  
ATOM   4312 HE22 GLN A 285       0.667  29.784  77.431  1.00 24.20           H  
ATOM   4313  OE1 GLN A 285       0.040  31.107  79.256  1.00 24.20           O  
ATOM   4314  N   SER A 286       1.533  35.740  81.004  1.00 12.98           N  
ATOM   4315  H   SER A 286       1.773  36.457  81.673  1.00 12.98           H  
ATOM   4316  CA  SER A 286       0.164  35.199  81.167  1.00 12.98           C  
ATOM   4317  HA  SER A 286      -0.183  35.599  82.120  1.00 12.98           H  
ATOM   4318  C   SER A 286       0.087  33.650  81.376  1.00 12.98           C  
ATOM   4319  CB  SER A 286      -0.766  35.837  80.113  1.00 12.98           C  
ATOM   4320  HB2 SER A 286      -1.748  35.365  80.136  1.00 12.98           H  
ATOM   4321  HB3 SER A 286      -0.909  36.880  80.393  1.00 12.98           H  
ATOM   4322  O   SER A 286       1.090  32.956  81.392  1.00 12.98           O  
ATOM   4323  OG  SER A 286      -0.272  35.827  78.791  1.00 12.98           O  
ATOM   4324  HG  SER A 286       0.500  36.398  78.776  1.00 12.98           H  
ATOM   4325  N   SER A 287      -1.030  32.957  81.615  1.00 14.82           N  
ATOM   4326  H   SER A 287      -0.832  31.968  81.673  1.00 14.82           H  
ATOM   4327  CA  SER A 287      -2.411  33.365  81.869  1.00 14.82           C  
ATOM   4328  HA  SER A 287      -2.422  34.436  82.073  1.00 14.82           H  
ATOM   4329  C   SER A 287      -3.001  32.694  83.134  1.00 14.82           C  
ATOM   4330  CB  SER A 287      -3.277  33.124  80.620  1.00 14.82           C  
ATOM   4331  HB2 SER A 287      -4.309  33.400  80.836  1.00 14.82           H  
ATOM   4332  HB3 SER A 287      -2.927  33.743  79.794  1.00 14.82           H  
ATOM   4333  O   SER A 287      -3.008  33.323  84.185  1.00 14.82           O  
ATOM   4334  OG  SER A 287      -3.214  31.769  80.210  1.00 14.82           O  
ATOM   4335  HG  SER A 287      -2.360  31.627  79.795  1.00 14.82           H  
ATOM   4336  N   GLN A 288      -3.559  31.472  83.052  1.00 13.02           N  
ATOM   4337  H   GLN A 288      -3.503  31.026  82.147  1.00 13.02           H  
ATOM   4338  CA  GLN A 288      -4.643  31.048  83.968  1.00 13.02           C  
ATOM   4339  HA  GLN A 288      -4.908  31.896  84.600  1.00 13.02           H  
ATOM   4340  C   GLN A 288      -4.405  29.889  84.964  1.00 13.02           C  
ATOM   4341  CB  GLN A 288      -5.899  30.700  83.150  1.00 13.02           C  
ATOM   4342  HB2 GLN A 288      -5.626  30.024  82.339  1.00 13.02           H  
ATOM   4343  HB3 GLN A 288      -6.593  30.178  83.809  1.00 13.02           H  
ATOM   4344  O   GLN A 288      -4.683  30.050  86.151  1.00 13.02           O  
ATOM   4345  CG  GLN A 288      -6.651  31.896  82.558  1.00 13.02           C  
ATOM   4346  HG2 GLN A 288      -6.039  32.369  81.790  1.00 13.02           H  
ATOM   4347  HG3 GLN A 288      -6.849  32.625  83.343  1.00 13.02           H  
ATOM   4348  CD  GLN A 288      -7.983  31.475  81.934  1.00 13.02           C  
ATOM   4349  NE2 GLN A 288      -8.743  32.403  81.399  1.00 13.02           N  
ATOM   4350 HE21 GLN A 288      -9.596  32.078  80.967  1.00 13.02           H  
ATOM   4351 HE22 GLN A 288      -8.440  33.366  81.364  1.00 13.02           H  
ATOM   4352  OE1 GLN A 288      -8.379  30.321  81.924  1.00 13.02           O  
ATOM   4353  N   VAL A 289      -4.177  28.659  84.482  1.00 14.34           N  
ATOM   4354  H   VAL A 289      -3.852  28.578  83.530  1.00 14.34           H  
ATOM   4355  CA  VAL A 289      -4.929  27.511  85.048  1.00 14.34           C  
ATOM   4356  HA  VAL A 289      -5.899  27.918  85.332  1.00 14.34           H  
ATOM   4357  C   VAL A 289      -4.356  26.907  86.348  1.00 14.34           C  
ATOM   4358  CB  VAL A 289      -5.251  26.439  83.975  1.00 14.34           C  
ATOM   4359  HB  VAL A 289      -4.320  26.008  83.607  1.00 14.34           H  
ATOM   4360  O   VAL A 289      -3.155  26.813  86.570  1.00 14.34           O  
ATOM   4361  CG1 VAL A 289      -6.152  25.301  84.487  1.00 14.34           C  
ATOM   4362 HG11 VAL A 289      -6.411  24.637  83.662  1.00 14.34           H  
ATOM   4363 HG12 VAL A 289      -7.067  25.704  84.921  1.00 14.34           H  
ATOM   4364 HG13 VAL A 289      -5.612  24.700  85.219  1.00 14.34           H  
ATOM   4365  CG2 VAL A 289      -6.008  27.062  82.790  1.00 14.34           C  
ATOM   4366 HG21 VAL A 289      -6.301  26.290  82.080  1.00 14.34           H  
ATOM   4367 HG22 VAL A 289      -5.359  27.756  82.256  1.00 14.34           H  
ATOM   4368 HG23 VAL A 289      -6.899  27.588  83.133  1.00 14.34           H  
ATOM   4369  N   GLN A 290      -5.297  26.455  87.185  1.00 12.91           N  
ATOM   4370  H   GLN A 290      -6.238  26.641  86.868  1.00 12.91           H  
ATOM   4371  CA  GLN A 290      -5.200  25.566  88.355  1.00 12.91           C  
ATOM   4372  HA  GLN A 290      -4.958  26.163  89.234  1.00 12.91           H  
ATOM   4373  C   GLN A 290      -4.163  24.406  88.255  1.00 12.91           C  
ATOM   4374  CB  GLN A 290      -6.612  24.969  88.486  1.00 12.91           C  
ATOM   4375  HB2 GLN A 290      -6.901  24.510  87.540  1.00 12.91           H  
ATOM   4376  HB3 GLN A 290      -6.586  24.167  89.225  1.00 12.91           H  
ATOM   4377  O   GLN A 290      -3.852  23.952  87.162  1.00 12.91           O  
ATOM   4378  CG  GLN A 290      -7.699  25.969  88.913  1.00 12.91           C  
ATOM   4379  HG2 GLN A 290      -7.371  26.502  89.805  1.00 12.91           H  
ATOM   4380  HG3 GLN A 290      -7.857  26.697  88.117  1.00 12.91           H  
ATOM   4381  CD  GLN A 290      -9.031  25.284  89.223  1.00 12.91           C  
ATOM   4382  NE2 GLN A 290     -10.126  26.008  89.219  1.00 12.91           N  
ATOM   4383 HE21 GLN A 290     -10.996  25.515  89.361  1.00 12.91           H  
ATOM   4384 HE22 GLN A 290     -10.101  26.979  88.940  1.00 12.91           H  
ATOM   4385  OE1 GLN A 290      -9.113  24.098  89.514  1.00 12.91           O  
ATOM   4386  N   GLN A 291      -3.676  23.786  89.348  1.00 17.40           N  
ATOM   4387  H   GLN A 291      -2.902  23.169  89.147  1.00 17.40           H  
ATOM   4388  CA  GLN A 291      -4.203  23.719  90.730  1.00 17.40           C  
ATOM   4389  HA  GLN A 291      -4.669  24.673  90.977  1.00 17.40           H  
ATOM   4390  C   GLN A 291      -3.109  23.413  91.803  1.00 17.40           C  
ATOM   4391  CB  GLN A 291      -5.268  22.582  90.778  1.00 17.40           C  
ATOM   4392  HB2 GLN A 291      -4.806  21.666  91.147  1.00 17.40           H  
ATOM   4393  HB3 GLN A 291      -5.617  22.343  89.773  1.00 17.40           H  
ATOM   4394  O   GLN A 291      -1.929  23.272  91.508  1.00 17.40           O  
ATOM   4395  CG  GLN A 291      -6.498  22.912  91.650  1.00 17.40           C  
ATOM   4396  HG2 GLN A 291      -7.011  23.797  91.273  1.00 17.40           H  
ATOM   4397  HG3 GLN A 291      -6.185  23.147  92.667  1.00 17.40           H  
ATOM   4398  CD  GLN A 291      -7.491  21.755  91.713  1.00 17.40           C  
ATOM   4399  NE2 GLN A 291      -8.459  21.685  90.830  1.00 17.40           N  
ATOM   4400 HE21 GLN A 291      -8.597  22.422  90.154  1.00 17.40           H  
ATOM   4401 HE22 GLN A 291      -9.061  20.874  90.851  1.00 17.40           H  
ATOM   4402  OE1 GLN A 291      -7.437  20.928  92.610  1.00 17.40           O  
ATOM   4403  N   LYS A 292      -3.561  23.250  93.063  1.00 14.09           N  
ATOM   4404  H   LYS A 292      -4.495  23.614  93.184  1.00 14.09           H  
ATOM   4405  CA  LYS A 292      -3.171  22.245  94.102  1.00 14.09           C  
ATOM   4406  HA  LYS A 292      -2.555  22.710  94.872  1.00 14.09           H  
ATOM   4407  C   LYS A 292      -2.431  20.983  93.576  1.00 14.09           C  
ATOM   4408  CB  LYS A 292      -4.526  21.754  94.666  1.00 14.09           C  
ATOM   4409  HB2 LYS A 292      -4.403  20.860  95.278  1.00 14.09           H  
ATOM   4410  HB3 LYS A 292      -5.133  21.425  93.822  1.00 14.09           H  
ATOM   4411  O   LYS A 292      -2.609  20.625  92.424  1.00 14.09           O  
ATOM   4412  CG  LYS A 292      -5.318  22.794  95.479  1.00 14.09           C  
ATOM   4413  HG2 LYS A 292      -5.422  23.715  94.904  1.00 14.09           H  
ATOM   4414  HG3 LYS A 292      -4.788  23.017  96.405  1.00 14.09           H  
ATOM   4415  CD  LYS A 292      -6.719  22.248  95.797  1.00 14.09           C  
ATOM   4416  HD2 LYS A 292      -7.179  21.911  94.869  1.00 14.09           H  
ATOM   4417  HD3 LYS A 292      -6.634  21.393  96.469  1.00 14.09           H  
ATOM   4418  CE  LYS A 292      -7.619  23.320  96.421  1.00 14.09           C  
ATOM   4419  HE2 LYS A 292      -7.264  23.548  97.425  1.00 14.09           H  
ATOM   4420  HE3 LYS A 292      -7.533  24.228  95.824  1.00 14.09           H  
ATOM   4421  NZ  LYS A 292      -9.039  22.881  96.448  1.00 14.09           N  
ATOM   4422  HZ1 LYS A 292      -9.632  23.609  96.818  1.00 14.09           H  
ATOM   4423  HZ2 LYS A 292      -9.356  22.672  95.511  1.00 14.09           H  
ATOM   4424  HZ3 LYS A 292      -9.157  22.049  97.008  1.00 14.09           H  
ATOM   4425  N   ARG A 293      -1.775  20.082  94.337  1.00 14.37           N  
ATOM   4426  H   ARG A 293      -1.483  19.356  93.698  1.00 14.37           H  
ATOM   4427  CA  ARG A 293      -1.247  19.889  95.726  1.00 14.37           C  
ATOM   4428  HA  ARG A 293      -0.477  20.637  95.917  1.00 14.37           H  
ATOM   4429  C   ARG A 293      -0.546  18.484  95.943  1.00 14.37           C  
ATOM   4430  CB  ARG A 293      -2.404  20.065  96.758  1.00 14.37           C  
ATOM   4431  HB2 ARG A 293      -2.764  21.089  96.651  1.00 14.37           H  
ATOM   4432  HB3 ARG A 293      -3.204  19.375  96.492  1.00 14.37           H  
ATOM   4433  O   ARG A 293      -0.130  18.251  97.072  1.00 14.37           O  
ATOM   4434  CG  ARG A 293      -2.127  19.896  98.272  1.00 14.37           C  
ATOM   4435  HG2 ARG A 293      -1.299  20.547  98.554  1.00 14.37           H  
ATOM   4436  HG3 ARG A 293      -1.869  18.863  98.501  1.00 14.37           H  
ATOM   4437  CD  ARG A 293      -3.356  20.215  99.138  1.00 14.37           C  
ATOM   4438  HD2 ARG A 293      -4.130  19.481  98.919  1.00 14.37           H  
ATOM   4439  HD3 ARG A 293      -3.727  21.205  98.874  1.00 14.37           H  
ATOM   4440  NE  ARG A 293      -3.011  20.204 100.578  1.00 14.37           N  
ATOM   4441  HE  ARG A 293      -2.101  20.575 100.810  1.00 14.37           H  
ATOM   4442  NH1 ARG A 293      -4.915  19.236 101.457  1.00 14.37           N  
ATOM   4443 HH11 ARG A 293      -5.248  19.038 100.525  1.00 14.37           H  
ATOM   4444 HH12 ARG A 293      -5.435  18.923 102.265  1.00 14.37           H  
ATOM   4445  NH2 ARG A 293      -3.316  19.965 102.823  1.00 14.37           N  
ATOM   4446 HH21 ARG A 293      -2.417  20.393 102.991  1.00 14.37           H  
ATOM   4447 HH22 ARG A 293      -3.869  19.659 103.610  1.00 14.37           H  
ATOM   4448  CZ  ARG A 293      -3.748  19.801 101.604  1.00 14.37           C  
ATOM   4449  N   PRO A 294      -0.477  17.499  95.001  1.00 14.66           N  
ATOM   4450  CA  PRO A 294      -0.427  16.042  95.321  1.00 14.66           C  
ATOM   4451  HA  PRO A 294      -1.272  15.823  95.974  1.00 14.66           H  
ATOM   4452  C   PRO A 294       0.850  15.488  96.034  1.00 14.66           C  
ATOM   4453  CB  PRO A 294      -0.664  15.338  93.977  1.00 14.66           C  
ATOM   4454  HB2 PRO A 294      -0.187  14.360  93.920  1.00 14.66           H  
ATOM   4455  HB3 PRO A 294      -1.734  15.247  93.792  1.00 14.66           H  
ATOM   4456  O   PRO A 294       1.864  16.179  96.035  1.00 14.66           O  
ATOM   4457  CG  PRO A 294      -0.051  16.306  92.973  1.00 14.66           C  
ATOM   4458  HG2 PRO A 294      -0.435  16.148  91.965  1.00 14.66           H  
ATOM   4459  HG3 PRO A 294       1.036  16.231  92.992  1.00 14.66           H  
ATOM   4460  CD  PRO A 294      -0.491  17.645  93.546  1.00 14.66           C  
ATOM   4461  HD2 PRO A 294       0.184  18.434  93.217  1.00 14.66           H  
ATOM   4462  HD3 PRO A 294      -1.507  17.833  93.198  1.00 14.66           H  
ATOM   4463  N   PRO A 295       0.830  14.269  96.661  1.00 16.31           N  
ATOM   4464  CA  PRO A 295       1.430  14.151  98.011  1.00 16.31           C  
ATOM   4465  HA  PRO A 295       1.909  15.094  98.273  1.00 16.31           H  
ATOM   4466  C   PRO A 295       2.448  13.030  98.434  1.00 16.31           C  
ATOM   4467  CB  PRO A 295       0.170  14.011  98.875  1.00 16.31           C  
ATOM   4468  HB2 PRO A 295       0.378  13.608  99.867  1.00 16.31           H  
ATOM   4469  HB3 PRO A 295      -0.316  14.982  98.965  1.00 16.31           H  
ATOM   4470  O   PRO A 295       2.980  13.177  99.531  1.00 16.31           O  
ATOM   4471  CG  PRO A 295      -0.719  13.071  98.058  1.00 16.31           C  
ATOM   4472  HG2 PRO A 295      -1.773  13.304  98.207  1.00 16.31           H  
ATOM   4473  HG3 PRO A 295      -0.516  12.034  98.328  1.00 16.31           H  
ATOM   4474  CD  PRO A 295      -0.288  13.322  96.611  1.00 16.31           C  
ATOM   4475  HD2 PRO A 295       0.048  12.386  96.164  1.00 16.31           H  
ATOM   4476  HD3 PRO A 295      -1.140  13.694  96.043  1.00 16.31           H  
ATOM   4477  N   SER A 296       2.707  11.901  97.739  1.00 15.01           N  
ATOM   4478  H   SER A 296       2.322  11.814  96.810  1.00 15.01           H  
ATOM   4479  CA  SER A 296       3.148  10.614  98.400  1.00 15.01           C  
ATOM   4480  HA  SER A 296       3.661  10.832  99.337  1.00 15.01           H  
ATOM   4481  C   SER A 296       4.080   9.686  97.556  1.00 15.01           C  
ATOM   4482  CB  SER A 296       1.843   9.863  98.709  1.00 15.01           C  
ATOM   4483  HB2 SER A 296       2.046   8.878  99.128  1.00 15.01           H  
ATOM   4484  HB3 SER A 296       1.277  10.431  99.447  1.00 15.01           H  
ATOM   4485  O   SER A 296       3.983   9.780  96.338  1.00 15.01           O  
ATOM   4486  OG  SER A 296       1.050   9.720  97.541  1.00 15.01           O  
ATOM   4487  HG  SER A 296       1.568   9.255  96.879  1.00 15.01           H  
ATOM   4488  N   THR A 297       4.931   8.717  98.006  1.00 16.50           N  
ATOM   4489  H   THR A 297       5.410   8.301  97.220  1.00 16.50           H  
ATOM   4490  CA  THR A 297       5.410   8.113  99.310  1.00 16.50           C  
ATOM   4491  HA  THR A 297       5.732   8.907  99.983  1.00 16.50           H  
ATOM   4492  C   THR A 297       6.646   7.164  99.068  1.00 16.50           C  
ATOM   4493  CB  THR A 297       4.323   7.256 100.005  1.00 16.50           C  
ATOM   4494  HB  THR A 297       4.766   6.351 100.420  1.00 16.50           H  
ATOM   4495  O   THR A 297       7.062   7.053  97.919  1.00 16.50           O  
ATOM   4496  CG2 THR A 297       3.697   8.002 101.182  1.00 16.50           C  
ATOM   4497 HG21 THR A 297       2.833   7.447 101.548  1.00 16.50           H  
ATOM   4498 HG22 THR A 297       4.426   8.086 101.988  1.00 16.50           H  
ATOM   4499 HG23 THR A 297       3.386   9.005 100.888  1.00 16.50           H  
ATOM   4500  OG1 THR A 297       3.302   6.841  99.128  1.00 16.50           O  
ATOM   4501  HG1 THR A 297       3.697   6.335  98.414  1.00 16.50           H  
ATOM   4502  N   GLY A 298       7.238   6.447 100.066  1.00 15.34           N  
ATOM   4503  H   GLY A 298       6.876   6.511 101.006  1.00 15.34           H  
ATOM   4504  CA  GLY A 298       8.399   5.509  99.865  1.00 15.34           C  
ATOM   4505  HA2 GLY A 298       9.316   6.098  99.832  1.00 15.34           H  
ATOM   4506  HA3 GLY A 298       8.292   5.037  98.888  1.00 15.34           H  
ATOM   4507  C   GLY A 298       8.614   4.361 100.907  1.00 15.34           C  
ATOM   4508  O   GLY A 298       8.058   4.466 101.998  1.00 15.34           O  
ATOM   4509  N   ILE A 299       9.348   3.252 100.568  1.00 14.67           N  
ATOM   4510  H   ILE A 299       9.715   3.230  99.627  1.00 14.67           H  
ATOM   4511  CA  ILE A 299       9.127   1.905 101.209  1.00 14.67           C  
ATOM   4512  HA  ILE A 299       8.629   2.118 102.155  1.00 14.67           H  
ATOM   4513  C   ILE A 299      10.300   0.911 101.640  1.00 14.67           C  
ATOM   4514  CB  ILE A 299       8.068   1.121 100.359  1.00 14.67           C  
ATOM   4515  HB  ILE A 299       8.593   0.697  99.503  1.00 14.67           H  
ATOM   4516  O   ILE A 299      10.100   0.282 102.683  1.00 14.67           O  
ATOM   4517  CG1 ILE A 299       6.898   1.985  99.803  1.00 14.67           C  
ATOM   4518 HG12 ILE A 299       7.302   2.775  99.169  1.00 14.67           H  
ATOM   4519 HG13 ILE A 299       6.367   2.452 100.632  1.00 14.67           H  
ATOM   4520  CG2 ILE A 299       7.450  -0.040 101.166  1.00 14.67           C  
ATOM   4521 HG21 ILE A 299       8.219  -0.756 101.455  1.00 14.67           H  
ATOM   4522 HG22 ILE A 299       6.946   0.343 102.054  1.00 14.67           H  
ATOM   4523 HG23 ILE A 299       6.744  -0.607 100.560  1.00 14.67           H  
ATOM   4524  CD1 ILE A 299       5.878   1.253  98.918  1.00 14.67           C  
ATOM   4525 HD11 ILE A 299       5.241   0.603  99.517  1.00 14.67           H  
ATOM   4526 HD12 ILE A 299       6.396   0.669  98.157  1.00 14.67           H  
ATOM   4527 HD13 ILE A 299       5.241   1.988  98.426  1.00 14.67           H  
ATOM   4528  N   HIS A 300      11.430   0.595 100.936  1.00 16.09           N  
ATOM   4529  H   HIS A 300      11.717   1.174 100.160  1.00 16.09           H  
ATOM   4530  CA  HIS A 300      12.143  -0.738 101.123  1.00 16.09           C  
ATOM   4531  HA  HIS A 300      12.016  -0.985 102.177  1.00 16.09           H  
ATOM   4532  C   HIS A 300      13.713  -0.936 100.969  1.00 16.09           C  
ATOM   4533  CB  HIS A 300      11.337  -1.797 100.331  1.00 16.09           C  
ATOM   4534  HB2 HIS A 300      10.521  -1.290  99.816  1.00 16.09           H  
ATOM   4535  HB3 HIS A 300      11.930  -2.270  99.548  1.00 16.09           H  
ATOM   4536  O   HIS A 300      14.479  -0.007 101.200  1.00 16.09           O  
ATOM   4537  CG  HIS A 300      10.688  -2.843 101.203  1.00 16.09           C  
ATOM   4538  CD2 HIS A 300      10.714  -4.202 101.047  1.00 16.09           C  
ATOM   4539  HD2 HIS A 300      11.244  -4.739 100.273  1.00 16.09           H  
ATOM   4540  ND1 HIS A 300       9.847  -2.575 102.254  1.00 16.09           N  
ATOM   4541  HD1 HIS A 300       9.600  -1.648 102.568  1.00 16.09           H  
ATOM   4542  CE1 HIS A 300       9.340  -3.733 102.698  1.00 16.09           C  
ATOM   4543  HE1 HIS A 300       8.603  -3.819 103.482  1.00 16.09           H  
ATOM   4544  NE2 HIS A 300       9.892  -4.768 102.036  1.00 16.09           N  
ATOM   4545  N   LYS A 301      14.186  -2.198 100.708  1.00 15.72           N  
ATOM   4546  H   LYS A 301      13.482  -2.808 100.317  1.00 15.72           H  
ATOM   4547  CA  LYS A 301      15.409  -2.932 101.217  1.00 15.72           C  
ATOM   4548  HA  LYS A 301      15.921  -2.240 101.886  1.00 15.72           H  
ATOM   4549  C   LYS A 301      16.555  -3.397 100.191  1.00 15.72           C  
ATOM   4550  CB  LYS A 301      14.871  -4.077 102.080  1.00 15.72           C  
ATOM   4551  HB2 LYS A 301      14.444  -4.783 101.368  1.00 15.72           H  
ATOM   4552  HB3 LYS A 301      15.713  -4.513 102.617  1.00 15.72           H  
ATOM   4553  O   LYS A 301      17.042  -2.496  99.523  1.00 15.72           O  
ATOM   4554  CG  LYS A 301      13.789  -3.820 103.140  1.00 15.72           C  
ATOM   4555  HG2 LYS A 301      13.016  -3.149 102.765  1.00 15.72           H  
ATOM   4556  HG3 LYS A 301      14.246  -3.389 104.031  1.00 15.72           H  
ATOM   4557  CD  LYS A 301      13.144  -5.178 103.462  1.00 15.72           C  
ATOM   4558  HD2 LYS A 301      12.805  -5.634 102.532  1.00 15.72           H  
ATOM   4559  HD3 LYS A 301      13.888  -5.834 103.916  1.00 15.72           H  
ATOM   4560  CE  LYS A 301      11.937  -5.050 104.387  1.00 15.72           C  
ATOM   4561  HE2 LYS A 301      12.297  -4.891 105.403  1.00 15.72           H  
ATOM   4562  HE3 LYS A 301      11.360  -4.177 104.082  1.00 15.72           H  
ATOM   4563  NZ  LYS A 301      11.087  -6.261 104.307  1.00 15.72           N  
ATOM   4564  HZ1 LYS A 301      11.639  -7.074 104.542  1.00 15.72           H  
ATOM   4565  HZ2 LYS A 301      10.301  -6.205 104.939  1.00 15.72           H  
ATOM   4566  HZ3 LYS A 301      10.720  -6.343 103.370  1.00 15.72           H  
ATOM   4567  N   PRO A 302      17.084  -4.673 100.000  1.00 17.32           N  
ATOM   4568  CA  PRO A 302      18.456  -4.951  99.439  1.00 17.32           C  
ATOM   4569  HA  PRO A 302      18.953  -4.029  99.138  1.00 17.32           H  
ATOM   4570  C   PRO A 302      18.551  -5.980  98.239  1.00 17.32           C  
ATOM   4571  CB  PRO A 302      19.156  -5.511 100.680  1.00 17.32           C  
ATOM   4572  HB2 PRO A 302      20.101  -6.012 100.467  1.00 17.32           H  
ATOM   4573  HB3 PRO A 302      19.318  -4.707 101.398  1.00 17.32           H  
ATOM   4574  O   PRO A 302      17.573  -6.113  97.509  1.00 17.32           O  
ATOM   4575  CG  PRO A 302      18.098  -6.474 101.217  1.00 17.32           C  
ATOM   4576  HG2 PRO A 302      18.056  -6.417 102.305  1.00 17.32           H  
ATOM   4577  HG3 PRO A 302      18.307  -7.491 100.885  1.00 17.32           H  
ATOM   4578  CD  PRO A 302      16.786  -5.986 100.593  1.00 17.32           C  
ATOM   4579  HD2 PRO A 302      15.997  -6.051 101.343  1.00 17.32           H  
ATOM   4580  HD3 PRO A 302      16.495  -6.669  99.795  1.00 17.32           H  
ATOM   4581  N   GLY A 303      19.674  -6.726  98.008  1.00 16.35           N  
ATOM   4582  H   GLY A 303      20.470  -6.606  98.619  1.00 16.35           H  
ATOM   4583  CA  GLY A 303      19.862  -7.617  96.811  1.00 16.35           C  
ATOM   4584  HA2 GLY A 303      19.994  -6.968  95.946  1.00 16.35           H  
ATOM   4585  HA3 GLY A 303      18.927  -8.151  96.645  1.00 16.35           H  
ATOM   4586  C   GLY A 303      21.011  -8.686  96.750  1.00 16.35           C  
ATOM   4587  O   GLY A 303      21.785  -8.815  97.698  1.00 16.35           O  
ATOM   4588  N   SER A 304      21.053  -9.491  95.647  1.00 16.16           N  
ATOM   4589  H   SER A 304      20.370  -9.296  94.929  1.00 16.16           H  
ATOM   4590  CA  SER A 304      22.020 -10.589  95.263  1.00 16.16           C  
ATOM   4591  HA  SER A 304      23.027 -10.171  95.250  1.00 16.16           H  
ATOM   4592  C   SER A 304      21.721 -11.174  93.817  1.00 16.16           C  
ATOM   4593  CB  SER A 304      21.947 -11.679  96.339  1.00 16.16           C  
ATOM   4594  HB2 SER A 304      21.503 -11.293  97.256  1.00 16.16           H  
ATOM   4595  HB3 SER A 304      21.326 -12.510  96.007  1.00 16.16           H  
ATOM   4596  O   SER A 304      20.752 -10.691  93.239  1.00 16.16           O  
ATOM   4597  OG  SER A 304      23.256 -12.100  96.643  1.00 16.16           O  
ATOM   4598  HG  SER A 304      23.615 -11.501  97.301  1.00 16.16           H  
ATOM   4599  N   LEU A 305      22.368 -12.157  93.111  1.00 15.68           N  
ATOM   4600  H   LEU A 305      21.994 -12.223  92.175  1.00 15.68           H  
ATOM   4601  CA  LEU A 305      23.430 -13.164  93.432  1.00 15.68           C  
ATOM   4602  HA  LEU A 305      24.127 -12.649  94.093  1.00 15.68           H  
ATOM   4603  C   LEU A 305      24.314 -13.811  92.266  1.00 15.68           C  
ATOM   4604  CB  LEU A 305      22.768 -14.325  94.216  1.00 15.68           C  
ATOM   4605  HB2 LEU A 305      22.459 -15.085  93.498  1.00 15.68           H  
ATOM   4606  HB3 LEU A 305      21.830 -13.986  94.655  1.00 15.68           H  
ATOM   4607  O   LEU A 305      25.530 -13.683  92.338  1.00 15.68           O  
ATOM   4608  CG  LEU A 305      23.573 -14.985  95.368  1.00 15.68           C  
ATOM   4609  HG  LEU A 305      23.153 -14.656  96.319  1.00 15.68           H  
ATOM   4610  CD1 LEU A 305      23.367 -16.495  95.293  1.00 15.68           C  
ATOM   4611 HD11 LEU A 305      23.987 -16.983  96.044  1.00 15.68           H  
ATOM   4612 HD12 LEU A 305      22.319 -16.722  95.491  1.00 15.68           H  
ATOM   4613 HD13 LEU A 305      23.630 -16.848  94.295  1.00 15.68           H  
ATOM   4614  CD2 LEU A 305      25.080 -14.718  95.441  1.00 15.68           C  
ATOM   4615 HD21 LEU A 305      25.255 -13.659  95.630  1.00 15.68           H  
ATOM   4616 HD22 LEU A 305      25.513 -15.266  96.278  1.00 15.68           H  
ATOM   4617 HD23 LEU A 305      25.589 -15.002  94.520  1.00 15.68           H  
ATOM   4618  N   ARG A 306      23.807 -14.606  91.273  1.00 16.49           N  
ATOM   4619  H   ARG A 306      22.805 -14.595  91.146  1.00 16.49           H  
ATOM   4620  CA  ARG A 306      24.572 -15.655  90.463  1.00 16.49           C  
ATOM   4621  HA  ARG A 306      25.617 -15.354  90.380  1.00 16.49           H  
ATOM   4622  C   ARG A 306      24.055 -15.904  88.999  1.00 16.49           C  
ATOM   4623  CB  ARG A 306      24.461 -16.998  91.236  1.00 16.49           C  
ATOM   4624  HB2 ARG A 306      23.506 -17.028  91.760  1.00 16.49           H  
ATOM   4625  HB3 ARG A 306      24.436 -17.826  90.527  1.00 16.49           H  
ATOM   4626  O   ARG A 306      22.908 -15.553  88.762  1.00 16.49           O  
ATOM   4627  CG  ARG A 306      25.595 -17.267  92.242  1.00 16.49           C  
ATOM   4628  HG2 ARG A 306      25.480 -16.620  93.112  1.00 16.49           H  
ATOM   4629  HG3 ARG A 306      26.547 -17.007  91.781  1.00 16.49           H  
ATOM   4630  CD  ARG A 306      25.675 -18.742  92.691  1.00 16.49           C  
ATOM   4631  HD2 ARG A 306      25.712 -19.376  91.805  1.00 16.49           H  
ATOM   4632  HD3 ARG A 306      26.619 -18.875  93.219  1.00 16.49           H  
ATOM   4633  NE  ARG A 306      24.583 -19.165  93.603  1.00 16.49           N  
ATOM   4634  HE  ARG A 306      24.492 -18.656  94.470  1.00 16.49           H  
ATOM   4635  NH1 ARG A 306      23.730 -20.958  92.426  1.00 16.49           N  
ATOM   4636 HH11 ARG A 306      24.342 -20.792  91.640  1.00 16.49           H  
ATOM   4637 HH12 ARG A 306      23.262 -21.850  92.496  1.00 16.49           H  
ATOM   4638  NH2 ARG A 306      22.994 -20.560  94.459  1.00 16.49           N  
ATOM   4639 HH21 ARG A 306      22.314 -21.292  94.312  1.00 16.49           H  
ATOM   4640 HH22 ARG A 306      23.032 -20.073  95.343  1.00 16.49           H  
ATOM   4641  CZ  ARG A 306      23.783 -20.215  93.488  1.00 16.49           C  
ATOM   4642  N   ALA A 307      24.694 -16.589  88.001  1.00 21.69           N  
ATOM   4643  H   ALA A 307      24.106 -16.632  87.181  1.00 21.69           H  
ATOM   4644  CA  ALA A 307      26.091 -17.093  87.776  1.00 21.69           C  
ATOM   4645  HA  ALA A 307      26.760 -16.269  88.027  1.00 21.69           H  
ATOM   4646  C   ALA A 307      26.566 -17.567  86.328  1.00 21.69           C  
ATOM   4647  CB  ALA A 307      26.422 -18.237  88.747  1.00 21.69           C  
ATOM   4648  HB1 ALA A 307      26.602 -17.832  89.742  1.00 21.69           H  
ATOM   4649  HB2 ALA A 307      25.619 -18.974  88.773  1.00 21.69           H  
ATOM   4650  HB3 ALA A 307      27.346 -18.727  88.437  1.00 21.69           H  
ATOM   4651  O   ALA A 307      27.563 -17.016  85.877  1.00 21.69           O  
ATOM   4652  N   PRO A 308      26.050 -18.632  85.634  1.00 17.31           N  
ATOM   4653  CA  PRO A 308      26.950 -19.742  85.174  1.00 17.31           C  
ATOM   4654  HA  PRO A 308      27.950 -19.552  85.566  1.00 17.31           H  
ATOM   4655  C   PRO A 308      27.177 -20.162  83.666  1.00 17.31           C  
ATOM   4656  CB  PRO A 308      26.375 -20.948  85.937  1.00 17.31           C  
ATOM   4657  HB2 PRO A 308      26.686 -21.913  85.538  1.00 17.31           H  
ATOM   4658  HB3 PRO A 308      26.651 -20.879  86.990  1.00 17.31           H  
ATOM   4659  O   PRO A 308      27.875 -21.162  83.486  1.00 17.31           O  
ATOM   4660  CG  PRO A 308      24.874 -20.725  85.782  1.00 17.31           C  
ATOM   4661  HG2 PRO A 308      24.550 -21.051  84.794  1.00 17.31           H  
ATOM   4662  HG3 PRO A 308      24.309 -21.239  86.560  1.00 17.31           H  
ATOM   4663  CD  PRO A 308      24.735 -19.207  85.900  1.00 17.31           C  
ATOM   4664  HD2 PRO A 308      24.392 -18.965  86.906  1.00 17.31           H  
ATOM   4665  HD3 PRO A 308      24.008 -18.840  85.176  1.00 17.31           H  
ATOM   4666  N   LYS A 309      26.615 -19.562  82.584  1.00 15.33           N  
ATOM   4667  H   LYS A 309      26.151 -18.674  82.713  1.00 15.33           H  
ATOM   4668  CA  LYS A 309      26.732 -20.096  81.167  1.00 15.33           C  
ATOM   4669  HA  LYS A 309      27.722 -20.546  81.093  1.00 15.33           H  
ATOM   4670  C   LYS A 309      26.737 -19.004  80.045  1.00 15.33           C  
ATOM   4671  CB  LYS A 309      25.679 -21.211  80.960  1.00 15.33           C  
ATOM   4672  HB2 LYS A 309      25.134 -21.397  81.885  1.00 15.33           H  
ATOM   4673  HB3 LYS A 309      24.946 -20.899  80.215  1.00 15.33           H  
ATOM   4674  O   LYS A 309      26.644 -17.842  80.411  1.00 15.33           O  
ATOM   4675  CG  LYS A 309      26.372 -22.522  80.540  1.00 15.33           C  
ATOM   4676  HG2 LYS A 309      27.119 -22.306  79.776  1.00 15.33           H  
ATOM   4677  HG3 LYS A 309      26.895 -22.933  81.404  1.00 15.33           H  
ATOM   4678  CD  LYS A 309      25.409 -23.581  79.985  1.00 15.33           C  
ATOM   4679  HD2 LYS A 309      24.704 -23.874  80.763  1.00 15.33           H  
ATOM   4680  HD3 LYS A 309      24.863 -23.161  79.141  1.00 15.33           H  
ATOM   4681  CE  LYS A 309      26.225 -24.798  79.519  1.00 15.33           C  
ATOM   4682  HE2 LYS A 309      26.744 -25.215  80.382  1.00 15.33           H  
ATOM   4683  HE3 LYS A 309      26.984 -24.453  78.818  1.00 15.33           H  
ATOM   4684  NZ  LYS A 309      25.381 -25.840  78.876  1.00 15.33           N  
ATOM   4685  HZ1 LYS A 309      24.929 -25.475  78.049  1.00 15.33           H  
ATOM   4686  HZ2 LYS A 309      24.671 -26.176  79.511  1.00 15.33           H  
ATOM   4687  HZ3 LYS A 309      25.947 -26.627  78.592  1.00 15.33           H  
ATOM   4688  N   ALA A 310      26.887 -19.206  78.707  1.00 15.73           N  
ATOM   4689  H   ALA A 310      27.138 -18.337  78.260  1.00 15.73           H  
ATOM   4690  CA  ALA A 310      26.349 -20.220  77.750  1.00 15.73           C  
ATOM   4691  HA  ALA A 310      25.962 -21.047  78.345  1.00 15.73           H  
ATOM   4692  C   ALA A 310      27.368 -20.951  76.793  1.00 15.73           C  
ATOM   4693  CB  ALA A 310      25.098 -19.630  77.085  1.00 15.73           C  
ATOM   4694  HB1 ALA A 310      24.658 -20.360  76.405  1.00 15.73           H  
ATOM   4695  HB2 ALA A 310      24.361 -19.385  77.850  1.00 15.73           H  
ATOM   4696  HB3 ALA A 310      25.347 -18.715  76.548  1.00 15.73           H  
ATOM   4697  O   ALA A 310      28.054 -21.814  77.330  1.00 15.73           O  
ATOM   4698  N   VAL A 311      27.526 -20.832  75.443  1.00 15.74           N  
ATOM   4699  H   VAL A 311      28.239 -21.467  75.116  1.00 15.74           H  
ATOM   4700  CA  VAL A 311      26.934 -19.988  74.352  1.00 15.74           C  
ATOM   4701  HA  VAL A 311      25.957 -19.657  74.703  1.00 15.74           H  
ATOM   4702  C   VAL A 311      26.579 -20.773  73.028  1.00 15.74           C  
ATOM   4703  CB  VAL A 311      27.744 -18.687  74.100  1.00 15.74           C  
ATOM   4704  HB  VAL A 311      28.534 -18.884  73.375  1.00 15.74           H  
ATOM   4705  O   VAL A 311      25.697 -21.623  73.120  1.00 15.74           O  
ATOM   4706  CG1 VAL A 311      26.815 -17.591  73.558  1.00 15.74           C  
ATOM   4707 HG11 VAL A 311      27.398 -16.708  73.296  1.00 15.74           H  
ATOM   4708 HG12 VAL A 311      26.291 -17.930  72.665  1.00 15.74           H  
ATOM   4709 HG13 VAL A 311      26.079 -17.310  74.311  1.00 15.74           H  
ATOM   4710  CG2 VAL A 311      28.399 -18.093  75.356  1.00 15.74           C  
ATOM   4711 HG21 VAL A 311      28.896 -17.156  75.102  1.00 15.74           H  
ATOM   4712 HG22 VAL A 311      27.651 -17.893  76.123  1.00 15.74           H  
ATOM   4713 HG23 VAL A 311      29.159 -18.770  75.745  1.00 15.74           H  
ATOM   4714  N   ARG A 312      27.107 -20.467  71.806  1.00 15.51           N  
ATOM   4715  H   ARG A 312      27.931 -19.882  71.789  1.00 15.51           H  
ATOM   4716  CA  ARG A 312      26.493 -20.755  70.451  1.00 15.51           C  
ATOM   4717  HA  ARG A 312      26.047 -21.748  70.491  1.00 15.51           H  
ATOM   4718  C   ARG A 312      27.489 -20.820  69.219  1.00 15.51           C  
ATOM   4719  CB  ARG A 312      25.379 -19.696  70.245  1.00 15.51           C  
ATOM   4720  HB2 ARG A 312      25.305 -19.398  69.199  1.00 15.51           H  
ATOM   4721  HB3 ARG A 312      25.616 -18.778  70.783  1.00 15.51           H  
ATOM   4722  O   ARG A 312      28.679 -20.731  69.494  1.00 15.51           O  
ATOM   4723  CG  ARG A 312      24.011 -20.226  70.707  1.00 15.51           C  
ATOM   4724  HG2 ARG A 312      23.823 -21.201  70.257  1.00 15.51           H  
ATOM   4725  HG3 ARG A 312      24.005 -20.332  71.792  1.00 15.51           H  
ATOM   4726  CD  ARG A 312      22.883 -19.275  70.307  1.00 15.51           C  
ATOM   4727  HD2 ARG A 312      22.910 -19.134  69.227  1.00 15.51           H  
ATOM   4728  HD3 ARG A 312      23.042 -18.311  70.792  1.00 15.51           H  
ATOM   4729  NE  ARG A 312      21.569 -19.819  70.699  1.00 15.51           N  
ATOM   4730  HE  ARG A 312      21.571 -20.681  71.226  1.00 15.51           H  
ATOM   4731  NH1 ARG A 312      20.268 -18.191  69.731  1.00 15.51           N  
ATOM   4732 HH11 ARG A 312      19.357 -17.815  69.510  1.00 15.51           H  
ATOM   4733 HH12 ARG A 312      21.100 -17.710  69.420  1.00 15.51           H  
ATOM   4734  NH2 ARG A 312      19.292 -19.890  70.792  1.00 15.51           N  
ATOM   4735 HH21 ARG A 312      19.326 -20.766  71.294  1.00 15.51           H  
ATOM   4736 HH22 ARG A 312      18.394 -19.495  70.551  1.00 15.51           H  
ATOM   4737  CZ  ARG A 312      20.388 -19.300  70.407  1.00 15.51           C  
ATOM   4738  N   PRO A 313      27.074 -21.010  67.915  1.00 18.50           N  
ATOM   4739  CA  PRO A 313      27.913 -21.750  66.925  1.00 18.50           C  
ATOM   4740  HA  PRO A 313      28.877 -21.996  67.369  1.00 18.50           H  
ATOM   4741  C   PRO A 313      28.221 -21.244  65.463  1.00 18.50           C  
ATOM   4742  CB  PRO A 313      27.095 -23.044  66.784  1.00 18.50           C  
ATOM   4743  HB2 PRO A 313      27.171 -23.631  67.699  1.00 18.50           H  
ATOM   4744  HB3 PRO A 313      27.394 -23.656  65.933  1.00 18.50           H  
ATOM   4745  O   PRO A 313      28.867 -21.994  64.741  1.00 18.50           O  
ATOM   4746  CG  PRO A 313      25.672 -22.508  66.632  1.00 18.50           C  
ATOM   4747  HG2 PRO A 313      24.938 -23.234  66.983  1.00 18.50           H  
ATOM   4748  HG3 PRO A 313      25.481 -22.250  65.591  1.00 18.50           H  
ATOM   4749  CD  PRO A 313      25.686 -21.255  67.509  1.00 18.50           C  
ATOM   4750  HD2 PRO A 313      25.294 -20.398  66.960  1.00 18.50           H  
ATOM   4751  HD3 PRO A 313      25.052 -21.465  68.371  1.00 18.50           H  
ATOM   4752  N   THR A 314      27.735 -20.111  64.920  1.00 16.22           N  
ATOM   4753  H   THR A 314      27.291 -19.432  65.522  1.00 16.22           H  
ATOM   4754  CA  THR A 314      27.332 -20.041  63.471  1.00 16.22           C  
ATOM   4755  HA  THR A 314      27.110 -21.060  63.154  1.00 16.22           H  
ATOM   4756  C   THR A 314      28.250 -19.506  62.335  1.00 16.22           C  
ATOM   4757  CB  THR A 314      26.022 -19.234  63.336  1.00 16.22           C  
ATOM   4758  HB  THR A 314      25.891 -18.878  62.315  1.00 16.22           H  
ATOM   4759  O   THR A 314      27.846 -19.647  61.182  1.00 16.22           O  
ATOM   4760  CG2 THR A 314      24.777 -20.040  63.688  1.00 16.22           C  
ATOM   4761 HG21 THR A 314      24.762 -20.964  63.111  1.00 16.22           H  
ATOM   4762 HG22 THR A 314      24.769 -20.268  64.754  1.00 16.22           H  
ATOM   4763 HG23 THR A 314      23.888 -19.460  63.441  1.00 16.22           H  
ATOM   4764  OG1 THR A 314      26.040 -18.116  64.200  1.00 16.22           O  
ATOM   4765  HG1 THR A 314      25.570 -17.407  63.752  1.00 16.22           H  
ATOM   4766  N   THR A 315      29.370 -18.809  62.552  1.00 18.36           N  
ATOM   4767  H   THR A 315      29.773 -18.793  63.478  1.00 18.36           H  
ATOM   4768  CA  THR A 315      29.907 -17.840  61.546  1.00 18.36           C  
ATOM   4769  HA  THR A 315      29.101 -17.142  61.322  1.00 18.36           H  
ATOM   4770  C   THR A 315      30.361 -18.412  60.184  1.00 18.36           C  
ATOM   4771  CB  THR A 315      31.058 -17.013  62.134  1.00 18.36           C  
ATOM   4772  HB  THR A 315      31.565 -16.471  61.336  1.00 18.36           H  
ATOM   4773  O   THR A 315      31.175 -19.330  60.134  1.00 18.36           O  
ATOM   4774  CG2 THR A 315      30.548 -16.004  63.162  1.00 18.36           C  
ATOM   4775 HG21 THR A 315      30.062 -16.518  63.992  1.00 18.36           H  
ATOM   4776 HG22 THR A 315      29.843 -15.318  62.692  1.00 18.36           H  
ATOM   4777 HG23 THR A 315      31.392 -15.430  63.546  1.00 18.36           H  
ATOM   4778  OG1 THR A 315      31.973 -17.858  62.788  1.00 18.36           O  
ATOM   4779  HG1 THR A 315      32.249 -18.527  62.157  1.00 18.36           H  
ATOM   4780  N   ALA A 316      29.894 -17.811  59.076  1.00 19.66           N  
ATOM   4781  H   ALA A 316      29.298 -17.003  59.186  1.00 19.66           H  
ATOM   4782  CA  ALA A 316      30.059 -18.311  57.700  1.00 19.66           C  
ATOM   4783  HA  ALA A 316      30.236 -19.384  57.771  1.00 19.66           H  
ATOM   4784  C   ALA A 316      31.231 -17.669  56.901  1.00 19.66           C  
ATOM   4785  CB  ALA A 316      28.723 -18.116  56.967  1.00 19.66           C  
ATOM   4786  HB1 ALA A 316      28.789 -18.534  55.963  1.00 19.66           H  
ATOM   4787  HB2 ALA A 316      28.492 -17.053  56.892  1.00 19.66           H  
ATOM   4788  HB3 ALA A 316      27.925 -18.624  57.509  1.00 19.66           H  
ATOM   4789  O   ALA A 316      31.514 -16.485  57.093  1.00 19.66           O  
ATOM   4790  N   PRO A 317      31.890 -18.409  55.978  1.00 23.32           N  
ATOM   4791  CA  PRO A 317      33.070 -17.947  55.232  1.00 23.32           C  
ATOM   4792  HA  PRO A 317      33.667 -17.290  55.865  1.00 23.32           H  
ATOM   4793  C   PRO A 317      32.743 -17.196  53.924  1.00 23.32           C  
ATOM   4794  CB  PRO A 317      33.869 -19.223  54.953  1.00 23.32           C  
ATOM   4795  HB2 PRO A 317      34.514 -19.128  54.080  1.00 23.32           H  
ATOM   4796  HB3 PRO A 317      34.455 -19.488  55.833  1.00 23.32           H  
ATOM   4797  O   PRO A 317      31.759 -17.490  53.246  1.00 23.32           O  
ATOM   4798  CG  PRO A 317      32.769 -20.263  54.739  1.00 23.32           C  
ATOM   4799  HG2 PRO A 317      32.385 -20.191  53.721  1.00 23.32           H  
ATOM   4800  HG3 PRO A 317      33.124 -21.273  54.943  1.00 23.32           H  
ATOM   4801  CD  PRO A 317      31.687 -19.833  55.731  1.00 23.32           C  
ATOM   4802  HD2 PRO A 317      31.821 -20.386  56.661  1.00 23.32           H  
ATOM   4803  HD3 PRO A 317      30.697 -20.025  55.317  1.00 23.32           H  
ATOM   4804  N   VAL A 318      33.616 -16.261  53.528  1.00 20.87           N  
ATOM   4805  H   VAL A 318      34.443 -16.119  54.091  1.00 20.87           H  
ATOM   4806  CA  VAL A 318      33.458 -15.394  52.340  1.00 20.87           C  
ATOM   4807  HA  VAL A 318      32.427 -15.470  51.993  1.00 20.87           H  
ATOM   4808  C   VAL A 318      34.378 -15.861  51.200  1.00 20.87           C  
ATOM   4809  CB  VAL A 318      33.715 -13.915  52.704  1.00 20.87           C  
ATOM   4810  HB  VAL A 318      34.773 -13.782  52.932  1.00 20.87           H  
ATOM   4811  O   VAL A 318      35.553 -16.129  51.434  1.00 20.87           O  
ATOM   4812  CG1 VAL A 318      33.342 -12.983  51.544  1.00 20.87           C  
ATOM   4813 HG11 VAL A 318      33.517 -11.947  51.834  1.00 20.87           H  
ATOM   4814 HG12 VAL A 318      33.961 -13.196  50.673  1.00 20.87           H  
ATOM   4815 HG13 VAL A 318      32.290 -13.105  51.284  1.00 20.87           H  
ATOM   4816  CG2 VAL A 318      32.901 -13.468  53.929  1.00 20.87           C  
ATOM   4817 HG21 VAL A 318      33.216 -14.015  54.818  1.00 20.87           H  
ATOM   4818 HG22 VAL A 318      33.063 -12.406  54.116  1.00 20.87           H  
ATOM   4819 HG23 VAL A 318      31.839 -13.645  53.759  1.00 20.87           H  
ATOM   4820  N   VAL A 319      33.860 -15.973  49.968  1.00 26.19           N  
ATOM   4821  H   VAL A 319      32.903 -15.682  49.827  1.00 26.19           H  
ATOM   4822  CA  VAL A 319      34.513 -16.715  48.863  1.00 26.19           C  
ATOM   4823  HA  VAL A 319      35.501 -17.036  49.194  1.00 26.19           H  
ATOM   4824  C   VAL A 319      34.702 -15.857  47.600  1.00 26.19           C  
ATOM   4825  CB  VAL A 319      33.706 -17.992  48.525  1.00 26.19           C  
ATOM   4826  HB  VAL A 319      32.758 -17.703  48.070  1.00 26.19           H  
ATOM   4827  O   VAL A 319      33.738 -15.301  47.078  1.00 26.19           O  
ATOM   4828  CG1 VAL A 319      34.463 -18.888  47.534  1.00 26.19           C  
ATOM   4829 HG11 VAL A 319      33.876 -19.782  47.322  1.00 26.19           H  
ATOM   4830 HG12 VAL A 319      35.421 -19.187  47.960  1.00 26.19           H  
ATOM   4831 HG13 VAL A 319      34.634 -18.360  46.596  1.00 26.19           H  
ATOM   4832  CG2 VAL A 319      33.391 -18.846  49.763  1.00 26.19           C  
ATOM   4833 HG21 VAL A 319      32.732 -18.307  50.443  1.00 26.19           H  
ATOM   4834 HG22 VAL A 319      32.885 -19.765  49.468  1.00 26.19           H  
ATOM   4835 HG23 VAL A 319      34.313 -19.097  50.288  1.00 26.19           H  
ATOM   4836  N   SER A 320      35.923 -15.808  47.050  1.00 29.51           N  
ATOM   4837  H   SER A 320      36.688 -16.255  47.535  1.00 29.51           H  
ATOM   4838  CA  SER A 320      36.287 -15.086  45.813  1.00 29.51           C  
ATOM   4839  HA  SER A 320      35.392 -14.620  45.400  1.00 29.51           H  
ATOM   4840  C   SER A 320      36.848 -16.048  44.743  1.00 29.51           C  
ATOM   4841  CB  SER A 320      37.266 -13.952  46.157  1.00 29.51           C  
ATOM   4842  HB2 SER A 320      36.742 -13.208  46.758  1.00 29.51           H  
ATOM   4843  HB3 SER A 320      37.615 -13.478  45.239  1.00 29.51           H  
ATOM   4844  O   SER A 320      37.778 -16.802  45.004  1.00 29.51           O  
ATOM   4845  OG  SER A 320      38.372 -14.434  46.895  1.00 29.51           O  
ATOM   4846  HG  SER A 320      38.891 -13.699  47.229  1.00 29.51           H  
ATOM   4847  N   SER A 321      36.237 -16.105  43.545  1.00 31.01           N  
ATOM   4848  H   SER A 321      35.459 -15.477  43.403  1.00 31.01           H  
ATOM   4849  CA  SER A 321      36.133 -17.400  42.826  1.00 31.01           C  
ATOM   4850  HA  SER A 321      36.867 -18.092  43.240  1.00 31.01           H  
ATOM   4851  C   SER A 321      36.368 -17.454  41.298  1.00 31.01           C  
ATOM   4852  CB  SER A 321      34.751 -17.982  43.153  1.00 31.01           C  
ATOM   4853  HB2 SER A 321      34.619 -18.950  42.669  1.00 31.01           H  
ATOM   4854  HB3 SER A 321      34.676 -18.125  44.231  1.00 31.01           H  
ATOM   4855  O   SER A 321      36.111 -18.498  40.697  1.00 31.01           O  
ATOM   4856  OG  SER A 321      33.736 -17.083  42.732  1.00 31.01           O  
ATOM   4857  HG  SER A 321      32.918 -17.340  43.164  1.00 31.01           H  
ATOM   4858  N   LYS A 322      36.830 -16.394  40.610  1.00 39.73           N  
ATOM   4859  H   LYS A 322      37.143 -15.590  41.134  1.00 39.73           H  
ATOM   4860  CA  LYS A 322      36.943 -16.396  39.124  1.00 39.73           C  
ATOM   4861  HA  LYS A 322      36.088 -16.953  38.740  1.00 39.73           H  
ATOM   4862  C   LYS A 322      38.228 -17.102  38.604  1.00 39.73           C  
ATOM   4863  CB  LYS A 322      36.818 -14.967  38.562  1.00 39.73           C  
ATOM   4864  HB2 LYS A 322      37.085 -14.987  37.505  1.00 39.73           H  
ATOM   4865  HB3 LYS A 322      37.520 -14.311  39.077  1.00 39.73           H  
ATOM   4866  O   LYS A 322      39.315 -16.634  38.929  1.00 39.73           O  
ATOM   4867  CG  LYS A 322      35.387 -14.408  38.689  1.00 39.73           C  
ATOM   4868  HG2 LYS A 322      34.696 -15.085  38.187  1.00 39.73           H  
ATOM   4869  HG3 LYS A 322      35.115 -14.350  39.742  1.00 39.73           H  
ATOM   4870  CD  LYS A 322      35.262 -13.010  38.060  1.00 39.73           C  
ATOM   4871  HD2 LYS A 322      35.945 -12.333  38.573  1.00 39.73           H  
ATOM   4872  HD3 LYS A 322      35.540 -13.063  37.007  1.00 39.73           H  
ATOM   4873  CE  LYS A 322      33.822 -12.487  38.189  1.00 39.73           C  
ATOM   4874  HE2 LYS A 322      33.156 -13.158  37.646  1.00 39.73           H  
ATOM   4875  HE3 LYS A 322      33.538 -12.522  39.241  1.00 39.73           H  
ATOM   4876  NZ  LYS A 322      33.680 -11.097  37.679  1.00 39.73           N  
ATOM   4877  HZ1 LYS A 322      34.276 -10.467  38.195  1.00 39.73           H  
ATOM   4878  HZ2 LYS A 322      33.927 -11.039  36.701  1.00 39.73           H  
ATOM   4879  HZ3 LYS A 322      32.730 -10.773  37.787  1.00 39.73           H  
ATOM   4880  N   PRO A 323      38.146 -18.167  37.768  1.00 47.94           N  
ATOM   4881  CA  PRO A 323      39.307 -18.984  37.367  1.00 47.94           C  
ATOM   4882  HA  PRO A 323      40.084 -18.915  38.128  1.00 47.94           H  
ATOM   4883  C   PRO A 323      39.939 -18.621  36.002  1.00 47.94           C  
ATOM   4884  CB  PRO A 323      38.768 -20.416  37.354  1.00 47.94           C  
ATOM   4885  HB2 PRO A 323      39.359 -21.081  36.726  1.00 47.94           H  
ATOM   4886  HB3 PRO A 323      38.719 -20.798  38.374  1.00 47.94           H  
ATOM   4887  O   PRO A 323      39.281 -18.086  35.108  1.00 47.94           O  
ATOM   4888  CG  PRO A 323      37.354 -20.221  36.810  1.00 47.94           C  
ATOM   4889  HG2 PRO A 323      37.384 -20.140  35.723  1.00 47.94           H  
ATOM   4890  HG3 PRO A 323      36.691 -21.032  37.115  1.00 47.94           H  
ATOM   4891  CD  PRO A 323      36.923 -18.883  37.415  1.00 47.94           C  
ATOM   4892  HD2 PRO A 323      36.332 -18.314  36.698  1.00 47.94           H  
ATOM   4893  HD3 PRO A 323      36.337 -19.083  38.312  1.00 47.94           H  
ATOM   4894  N   VAL A 324      41.213 -18.995  35.818  1.00 60.94           N  
ATOM   4895  H   VAL A 324      41.657 -19.492  36.577  1.00 60.94           H  
ATOM   4896  CA  VAL A 324      42.075 -18.658  34.658  1.00 60.94           C  
ATOM   4897  HA  VAL A 324      41.648 -17.789  34.159  1.00 60.94           H  
ATOM   4898  C   VAL A 324      42.148 -19.798  33.619  1.00 60.94           C  
ATOM   4899  CB  VAL A 324      43.483 -18.257  35.166  1.00 60.94           C  
ATOM   4900  HB  VAL A 324      43.917 -19.102  35.699  1.00 60.94           H  
ATOM   4901  O   VAL A 324      42.007 -20.970  33.963  1.00 60.94           O  
ATOM   4902  CG1 VAL A 324      44.451 -17.853  34.044  1.00 60.94           C  
ATOM   4903 HG11 VAL A 324      45.382 -17.488  34.477  1.00 60.94           H  
ATOM   4904 HG12 VAL A 324      44.016 -17.062  33.432  1.00 60.94           H  
ATOM   4905 HG13 VAL A 324      44.699 -18.715  33.424  1.00 60.94           H  
ATOM   4906  CG2 VAL A 324      43.403 -17.066  36.135  1.00 60.94           C  
ATOM   4907 HG21 VAL A 324      42.821 -17.324  37.020  1.00 60.94           H  
ATOM   4908 HG22 VAL A 324      44.402 -16.789  36.471  1.00 60.94           H  
ATOM   4909 HG23 VAL A 324      42.943 -16.209  35.644  1.00 60.94           H  
ATOM   4910  N   LYS A 325      42.384 -19.473  32.335  1.00 68.49           N  
ATOM   4911  H   LYS A 325      42.523 -18.495  32.123  1.00 68.49           H  
ATOM   4912  CA  LYS A 325      42.593 -20.430  31.222  1.00 68.49           C  
ATOM   4913  HA  LYS A 325      42.866 -21.402  31.632  1.00 68.49           H  
ATOM   4914  C   LYS A 325      43.734 -19.962  30.305  1.00 68.49           C  
ATOM   4915  CB  LYS A 325      41.305 -20.574  30.388  1.00 68.49           C  
ATOM   4916  HB2 LYS A 325      41.045 -19.596  29.983  1.00 68.49           H  
ATOM   4917  HB3 LYS A 325      41.506 -21.243  29.551  1.00 68.49           H  
ATOM   4918  O   LYS A 325      43.787 -18.781  29.977  1.00 68.49           O  
ATOM   4919  CG  LYS A 325      40.102 -21.125  31.172  1.00 68.49           C  
ATOM   4920  HG2 LYS A 325      40.329 -22.130  31.526  1.00 68.49           H  
ATOM   4921  HG3 LYS A 325      39.900 -20.484  32.030  1.00 68.49           H  
ATOM   4922  CD  LYS A 325      38.847 -21.157  30.288  1.00 68.49           C  
ATOM   4923  HD2 LYS A 325      38.663 -20.154  29.905  1.00 68.49           H  
ATOM   4924  HD3 LYS A 325      39.009 -21.838  29.452  1.00 68.49           H  
ATOM   4925  CE  LYS A 325      37.641 -21.618  31.114  1.00 68.49           C  
ATOM   4926  HE2 LYS A 325      37.812 -22.645  31.438  1.00 68.49           H  
ATOM   4927  HE3 LYS A 325      37.585 -20.998  32.009  1.00 68.49           H  
ATOM   4928  NZ  LYS A 325      36.374 -21.514  30.346  1.00 68.49           N  
ATOM   4929  HZ1 LYS A 325      36.408 -22.091  29.518  1.00 68.49           H  
ATOM   4930  HZ2 LYS A 325      35.594 -21.811  30.913  1.00 68.49           H  
ATOM   4931  HZ3 LYS A 325      36.212 -20.557  30.068  1.00 68.49           H  
ATOM   4932  N   SER A 326      44.607 -20.865  29.852  1.00 70.28           N  
ATOM   4933  H   SER A 326      44.540 -21.822  30.170  1.00 70.28           H  
ATOM   4934  CA  SER A 326      45.797 -20.529  29.045  1.00 70.28           C  
ATOM   4935  HA  SER A 326      45.580 -19.634  28.461  1.00 70.28           H  
ATOM   4936  C   SER A 326      46.186 -21.635  28.046  1.00 70.28           C  
ATOM   4937  CB  SER A 326      46.969 -20.192  29.982  1.00 70.28           C  
ATOM   4938  HB2 SER A 326      46.733 -19.275  30.522  1.00 70.28           H
[truncated: 1,605,673 more chars]
