# Supplementary material for: In silico screening by AlphaFold2 program revealed the potential binding partners of nuage-localizing proteins and piRNA-related proteins
Source: eLife. 2025 Apr 22;13:RP101967. doi: 10.7554/eLife.101967 (PMC12014135; doi:10.7554/eLife.101967)
Supplement: Figure 1—source data 1. [file elife-101967-fig1-data1.zip › Figure 1-Source Data 1/vii_spn-E_tej_rank_0.pdb]

ATOM      1  N   MET A   1      51.996   0.887  52.236  1.00 23.48           N  
ATOM      2  H   MET A   1      51.585   1.323  51.422  1.00 23.48           H  
ATOM      3  H2  MET A   1      52.953   1.207  52.262  1.00 23.48           H  
ATOM      4  H3  MET A   1      51.953  -0.116  52.128  1.00 23.48           H  
ATOM      5  CA  MET A   1      51.271   1.319  53.445  1.00 23.48           C  
ATOM      6  HA  MET A   1      51.783   0.863  54.292  1.00 23.48           H  
ATOM      7  C   MET A   1      49.877   0.684  53.488  1.00 23.48           C  
ATOM      8  CB  MET A   1      51.388   2.835  53.679  1.00 23.48           C  
ATOM      9  HB2 MET A   1      52.449   3.078  53.737  1.00 23.48           H  
ATOM     10  HB3 MET A   1      50.983   3.398  52.838  1.00 23.48           H  
ATOM     11  O   MET A   1      49.766  -0.279  54.230  1.00 23.48           O  
ATOM     12  CG  MET A   1      50.717   3.338  54.957  1.00 23.48           C  
ATOM     13  HG2 MET A   1      49.707   2.932  55.015  1.00 23.48           H  
ATOM     14  HG3 MET A   1      51.279   2.979  55.819  1.00 23.48           H  
ATOM     15  SD  MET A   1      50.581   5.146  55.053  1.00 23.48           S  
ATOM     16  CE  MET A   1      52.281   5.696  54.736  1.00 23.48           C  
ATOM     17  HE1 MET A   1      52.962   5.216  55.439  1.00 23.48           H  
ATOM     18  HE2 MET A   1      52.335   6.777  54.866  1.00 23.48           H  
ATOM     19  HE3 MET A   1      52.565   5.452  53.713  1.00 23.48           H  
ATOM     20  N   ASP A   2      48.843   1.022  52.708  1.00 20.39           N  
ATOM     21  H   ASP A   2      47.999   0.503  52.904  1.00 20.39           H  
ATOM     22  CA  ASP A   2      48.641   2.176  51.808  1.00 20.39           C  
ATOM     23  HA  ASP A   2      49.021   3.063  52.316  1.00 20.39           H  
ATOM     24  C   ASP A   2      47.140   2.539  51.645  1.00 20.39           C  
ATOM     25  CB  ASP A   2      49.436   2.013  50.486  1.00 20.39           C  
ATOM     26  HB2 ASP A   2      49.915   1.034  50.472  1.00 20.39           H  
ATOM     27  HB3 ASP A   2      48.805   2.034  49.597  1.00 20.39           H  
ATOM     28  O   ASP A   2      46.530   2.898  52.643  1.00 20.39           O  
ATOM     29  CG  ASP A   2      50.508   3.099  50.357  1.00 20.39           C  
ATOM     30  OD1 ASP A   2      50.170   4.292  50.479  1.00 20.39           O  
ATOM     31  OD2 ASP A   2      51.694   2.696  50.364  1.00 20.39           O  
ATOM     32  N   GLN A   3      46.578   2.508  50.428  1.00 21.82           N  
ATOM     33  H   GLN A   3      47.104   2.026  49.713  1.00 21.82           H  
ATOM     34  CA  GLN A   3      45.724   3.583  49.895  1.00 21.82           C  
ATOM     35  HA  GLN A   3      46.242   4.509  50.146  1.00 21.82           H  
ATOM     36  C   GLN A   3      44.305   3.787  50.476  1.00 21.82           C  
ATOM     37  CB  GLN A   3      45.687   3.479  48.350  1.00 21.82           C  
ATOM     38  HB2 GLN A   3      46.090   2.520  48.024  1.00 21.82           H  
ATOM     39  HB3 GLN A   3      44.654   3.515  48.004  1.00 21.82           H  
ATOM     40  O   GLN A   3      43.751   2.958  51.191  1.00 21.82           O  
ATOM     41  CG  GLN A   3      46.460   4.614  47.651  1.00 21.82           C  
ATOM     42  HG2 GLN A   3      46.065   5.577  47.976  1.00 21.82           H  
ATOM     43  HG3 GLN A   3      46.309   4.536  46.575  1.00 21.82           H  
ATOM     44  CD  GLN A   3      47.956   4.539  47.929  1.00 21.82           C  
ATOM     45  NE2 GLN A   3      48.522   5.506  48.615  1.00 21.82           N  
ATOM     46 HE21 GLN A   3      49.382   5.247  49.076  1.00 21.82           H  
ATOM     47 HE22 GLN A   3      47.990   6.298  48.946  1.00 21.82           H  
ATOM     48  OE1 GLN A   3      48.613   3.569  47.589  1.00 21.82           O  
ATOM     49  N   GLU A   4      43.757   4.960  50.123  1.00 22.98           N  
ATOM     50  H   GLU A   4      44.287   5.527  49.477  1.00 22.98           H  
ATOM     51  CA  GLU A   4      42.527   5.588  50.628  1.00 22.98           C  
ATOM     52  HA  GLU A   4      42.534   5.526  51.716  1.00 22.98           H  
ATOM     53  C   GLU A   4      41.187   4.956  50.150  1.00 22.98           C  
ATOM     54  CB  GLU A   4      42.554   7.086  50.229  1.00 22.98           C  
ATOM     55  HB2 GLU A   4      41.662   7.573  50.623  1.00 22.98           H  
ATOM     56  HB3 GLU A   4      42.510   7.147  49.142  1.00 22.98           H  
ATOM     57  O   GLU A   4      41.129   3.883  49.558  1.00 22.98           O  
ATOM     58  CG  GLU A   4      43.729   7.942  50.723  1.00 22.98           C  
ATOM     59  HG2 GLU A   4      44.653   7.611  50.248  1.00 22.98           H  
ATOM     60  HG3 GLU A   4      43.828   7.824  51.802  1.00 22.98           H  
ATOM     61  CD  GLU A   4      43.447   9.417  50.369  1.00 22.98           C  
ATOM     62  OE1 GLU A   4      43.267  10.249  51.289  1.00 22.98           O  
ATOM     63  OE2 GLU A   4      43.317   9.702  49.160  1.00 22.98           O  
ATOM     64  N   VAL A   5      40.091   5.672  50.439  1.00 24.40           N  
ATOM     65  H   VAL A   5      40.270   6.565  50.876  1.00 24.40           H  
ATOM     66  CA  VAL A   5      38.668   5.278  50.402  1.00 24.40           C  
ATOM     67  HA  VAL A   5      38.555   4.296  50.860  1.00 24.40           H  
ATOM     68  C   VAL A   5      38.015   5.215  49.010  1.00 24.40           C  
ATOM     69  CB  VAL A   5      37.889   6.329  51.240  1.00 24.40           C  
ATOM     70  HB  VAL A   5      38.044   7.309  50.790  1.00 24.40           H  
ATOM     71  O   VAL A   5      37.128   4.395  48.787  1.00 24.40           O  
ATOM     72  CG1 VAL A   5      36.376   6.088  51.307  1.00 24.40           C  
ATOM     73 HG11 VAL A   5      35.908   6.820  51.964  1.00 24.40           H  
ATOM     74 HG12 VAL A   5      36.173   5.083  51.677  1.00 24.40           H  
ATOM     75 HG13 VAL A   5      35.929   6.204  50.320  1.00 24.40           H  
ATOM     76  CG2 VAL A   5      38.401   6.406  52.689  1.00 24.40           C  
ATOM     77 HG21 VAL A   5      37.818   7.138  53.249  1.00 24.40           H  
ATOM     78 HG22 VAL A   5      39.443   6.722  52.720  1.00 24.40           H  
ATOM     79 HG23 VAL A   5      38.306   5.431  53.168  1.00 24.40           H  
ATOM     80  N   MET A   6      38.355   6.160  48.133  1.00 24.82           N  
ATOM     81  H   MET A   6      39.180   6.701  48.348  1.00 24.82           H  
ATOM     82  CA  MET A   6      37.447   6.709  47.108  1.00 24.82           C  
ATOM     83  HA  MET A   6      36.487   6.922  47.578  1.00 24.82           H  
ATOM     84  C   MET A   6      37.164   5.759  45.922  1.00 24.82           C  
ATOM     85  CB  MET A   6      38.066   8.035  46.619  1.00 24.82           C  
ATOM     86  HB2 MET A   6      39.079   7.843  46.266  1.00 24.82           H  
ATOM     87  HB3 MET A   6      37.506   8.426  45.770  1.00 24.82           H  
ATOM     88  O   MET A   6      38.058   5.057  45.463  1.00 24.82           O  
ATOM     89  CG  MET A   6      38.126   9.117  47.712  1.00 24.82           C  
ATOM     90  HG2 MET A   6      38.545  10.021  47.269  1.00 24.82           H  
ATOM     91  HG3 MET A   6      38.807   8.790  48.497  1.00 24.82           H  
ATOM     92  SD  MET A   6      36.537   9.546  48.478  1.00 24.82           S  
ATOM     93  CE  MET A   6      37.060  10.828  49.650  1.00 24.82           C  
ATOM     94  HE1 MET A   6      37.505  11.664  49.111  1.00 24.82           H  
ATOM     95  HE2 MET A   6      37.790  10.417  50.348  1.00 24.82           H  
ATOM     96  HE3 MET A   6      36.196  11.184  50.211  1.00 24.82           H  
ATOM     97  N   ASP A   7      35.989   5.722  45.280  1.00 25.41           N  
ATOM     98  H   ASP A   7      35.989   5.012  44.562  1.00 25.41           H  
ATOM     99  CA  ASP A   7      34.675   6.361  45.540  1.00 25.41           C  
ATOM    100  HA  ASP A   7      34.386   6.248  46.585  1.00 25.41           H  
ATOM    101  C   ASP A   7      33.590   5.687  44.662  1.00 25.41           C  
ATOM    102  CB  ASP A   7      34.752   7.866  45.196  1.00 25.41           C  
ATOM    103  HB2 ASP A   7      35.383   8.360  45.934  1.00 25.41           H  
ATOM    104  HB3 ASP A   7      35.210   7.989  44.215  1.00 25.41           H  
ATOM    105  O   ASP A   7      32.552   5.236  45.139  1.00 25.41           O  
ATOM    106  CG  ASP A   7      33.403   8.593  45.224  1.00 25.41           C  
ATOM    107  OD1 ASP A   7      32.775   8.594  46.302  1.00 25.41           O  
ATOM    108  OD2 ASP A   7      33.029   9.143  44.164  1.00 25.41           O  
ATOM    109  N   PHE A   8      33.883   5.552  43.359  1.00 26.41           N  
ATOM    110  H   PHE A   8      34.755   5.980  43.082  1.00 26.41           H  
ATOM    111  CA  PHE A   8      32.866   5.435  42.298  1.00 26.41           C  
ATOM    112  HA  PHE A   8      31.871   5.379  42.739  1.00 26.41           H  
ATOM    113  C   PHE A   8      33.023   4.234  41.336  1.00 26.41           C  
ATOM    114  CB  PHE A   8      32.986   6.760  41.523  1.00 26.41           C  
ATOM    115  HB2 PHE A   8      32.804   7.579  42.219  1.00 26.41           H  
ATOM    116  HB3 PHE A   8      34.015   6.869  41.179  1.00 26.41           H  
ATOM    117  O   PHE A   8      32.073   3.845  40.661  1.00 26.41           O  
ATOM    118  CG  PHE A   8      32.074   6.971  40.333  1.00 26.41           C  
ATOM    119  CD1 PHE A   8      32.535   6.694  39.032  1.00 26.41           C  
ATOM    120  HD1 PHE A   8      33.519   6.274  38.887  1.00 26.41           H  
ATOM    121  CD2 PHE A   8      30.803   7.545  40.516  1.00 26.41           C  
ATOM    122  HD2 PHE A   8      30.466   7.787  41.514  1.00 26.41           H  
ATOM    123  CE1 PHE A   8      31.726   6.991  37.921  1.00 26.41           C  
ATOM    124  HE1 PHE A   8      32.090   6.800  36.923  1.00 26.41           H  
ATOM    125  CE2 PHE A   8      29.991   7.833  39.404  1.00 26.41           C  
ATOM    126  HE2 PHE A   8      29.021   8.284  39.553  1.00 26.41           H  
ATOM    127  CZ  PHE A   8      30.453   7.557  38.106  1.00 26.41           C  
ATOM    128  HZ  PHE A   8      29.836   7.791  37.251  1.00 26.41           H  
ATOM    129  N   PHE A   9      34.231   3.675  41.203  1.00 24.09           N  
ATOM    130  H   PHE A   9      34.938   3.970  41.861  1.00 24.09           H  
ATOM    131  CA  PHE A   9      34.714   3.161  39.908  1.00 24.09           C  
ATOM    132  HA  PHE A   9      34.311   3.810  39.130  1.00 24.09           H  
ATOM    133  C   PHE A   9      34.318   1.741  39.460  1.00 24.09           C  
ATOM    134  CB  PHE A   9      36.245   3.293  39.873  1.00 24.09           C  
ATOM    135  HB2 PHE A   9      36.635   2.765  39.002  1.00 24.09           H  
ATOM    136  HB3 PHE A   9      36.667   2.805  40.752  1.00 24.09           H  
ATOM    137  O   PHE A   9      34.609   1.407  38.310  1.00 24.09           O  
ATOM    138  CG  PHE A   9      36.750   4.716  39.779  1.00 24.09           C  
ATOM    139  CD1 PHE A   9      36.558   5.443  38.588  1.00 24.09           C  
ATOM    140  HD1 PHE A   9      36.038   4.990  37.757  1.00 24.09           H  
ATOM    141  CD2 PHE A   9      37.438   5.303  40.857  1.00 24.09           C  
ATOM    142  HD2 PHE A   9      37.604   4.749  41.769  1.00 24.09           H  
ATOM    143  CE1 PHE A   9      37.049   6.756  38.476  1.00 24.09           C  
ATOM    144  HE1 PHE A   9      36.901   7.316  37.565  1.00 24.09           H  
ATOM    145  CE2 PHE A   9      37.928   6.615  40.745  1.00 24.09           C  
ATOM    146  HE2 PHE A   9      38.455   7.066  41.573  1.00 24.09           H  
ATOM    147  CZ  PHE A   9      37.735   7.341  39.556  1.00 24.09           C  
ATOM    148  HZ  PHE A   9      38.110   8.350  39.476  1.00 24.09           H  
ATOM    149  N   ASP A  10      33.716   0.878  40.286  1.00 23.41           N  
ATOM    150  H   ASP A  10      33.435   1.181  41.208  1.00 23.41           H  
ATOM    151  CA  ASP A  10      33.500  -0.528  39.884  1.00 23.41           C  
ATOM    152  HA  ASP A  10      34.358  -0.809  39.273  1.00 23.41           H  
ATOM    153  C   ASP A  10      32.270  -0.707  38.969  1.00 23.41           C  
ATOM    154  CB  ASP A  10      33.556  -1.503  41.070  1.00 23.41           C  
ATOM    155  HB2 ASP A  10      32.613  -1.486  41.615  1.00 23.41           H  
ATOM    156  HB3 ASP A  10      34.346  -1.180  41.748  1.00 23.41           H  
ATOM    157  O   ASP A  10      31.197  -1.164  39.363  1.00 23.41           O  
ATOM    158  CG  ASP A  10      33.873  -2.938  40.603  1.00 23.41           C  
ATOM    159  OD1 ASP A  10      33.593  -3.278  39.422  1.00 23.41           O  
ATOM    160  OD2 ASP A  10      34.426  -3.696  41.426  1.00 23.41           O  
ATOM    161  N   PHE A  11      32.445  -0.324  37.702  1.00 27.74           N  
ATOM    162  H   PHE A  11      33.314   0.153  37.510  1.00 27.74           H  
ATOM    163  CA  PHE A  11      31.457  -0.415  36.622  1.00 27.74           C  
ATOM    164  HA  PHE A  11      30.528   0.044  36.960  1.00 27.74           H  
ATOM    165  C   PHE A  11      31.135  -1.854  36.158  1.00 27.74           C  
ATOM    166  CB  PHE A  11      31.995   0.345  35.394  1.00 27.74           C  
ATOM    167  HB2 PHE A  11      32.865  -0.193  35.019  1.00 27.74           H  
ATOM    168  HB3 PHE A  11      31.242   0.307  34.606  1.00 27.74           H  
ATOM    169  O   PHE A  11      30.478  -2.013  35.122  1.00 27.74           O  
ATOM    170  CG  PHE A  11      32.369   1.805  35.550  1.00 27.74           C  
ATOM    171  CD1 PHE A  11      31.364   2.788  35.593  1.00 27.74           C  
ATOM    172  HD1 PHE A  11      30.324   2.498  35.617  1.00 27.74           H  
ATOM    173  CD2 PHE A  11      33.722   2.190  35.520  1.00 27.74           C  
ATOM    174  HD2 PHE A  11      34.500   1.441  35.499  1.00 27.74           H  
ATOM    175  CE1 PHE A  11      31.712   4.151  35.592  1.00 27.74           C  
ATOM    176  HE1 PHE A  11      30.940   4.905  35.633  1.00 27.74           H  
ATOM    177  CE2 PHE A  11      34.071   3.550  35.524  1.00 27.74           C  
ATOM    178  HE2 PHE A  11      35.112   3.839  35.511  1.00 27.74           H  
ATOM    179  CZ  PHE A  11      33.066   4.531  35.546  1.00 27.74           C  
ATOM    180  HZ  PHE A  11      33.341   5.575  35.541  1.00 27.74           H  
ATOM    181  N   SER A  12      31.698  -2.899  36.778  1.00 24.79           N  
ATOM    182  H   SER A  12      32.134  -2.760  37.678  1.00 24.79           H  
ATOM    183  CA  SER A  12      31.901  -4.184  36.095  1.00 24.79           C  
ATOM    184  HA  SER A  12      32.468  -3.933  35.199  1.00 24.79           H  
ATOM    185  C   SER A  12      30.600  -4.844  35.582  1.00 24.79           C  
ATOM    186  CB  SER A  12      32.830  -5.113  36.887  1.00 24.79           C  
ATOM    187  HB2 SER A  12      33.827  -4.673  36.921  1.00 24.79           H  
ATOM    188  HB3 SER A  12      32.895  -6.075  36.380  1.00 24.79           H  
ATOM    189  O   SER A  12      29.542  -4.848  36.206  1.00 24.79           O  
ATOM    190  OG  SER A  12      32.396  -5.316  38.207  1.00 24.79           O  
ATOM    191  HG  SER A  12      32.796  -4.637  38.754  1.00 24.79           H  
ATOM    192  N   LYS A  13      30.669  -5.332  34.333  1.00 26.47           N  
ATOM    193  H   LYS A  13      31.608  -5.420  33.973  1.00 26.47           H  
ATOM    194  CA  LYS A  13      29.609  -5.145  33.314  1.00 26.47           C  
ATOM    195  HA  LYS A  13      29.432  -4.074  33.207  1.00 26.47           H  
ATOM    196  C   LYS A  13      28.226  -5.760  33.568  1.00 26.47           C  
ATOM    197  CB  LYS A  13      30.104  -5.721  31.971  1.00 26.47           C  
ATOM    198  HB2 LYS A  13      29.283  -5.691  31.255  1.00 26.47           H  
ATOM    199  HB3 LYS A  13      30.374  -6.766  32.119  1.00 26.47           H  
ATOM    200  O   LYS A  13      27.299  -5.436  32.827  1.00 26.47           O  
ATOM    201  CG  LYS A  13      31.285  -4.977  31.336  1.00 26.47           C  
ATOM    202  HG2 LYS A  13      32.150  -5.021  31.997  1.00 26.47           H  
ATOM    203  HG3 LYS A  13      31.011  -3.935  31.173  1.00 26.47           H  
ATOM    204  CD  LYS A  13      31.635  -5.635  29.991  1.00 26.47           C  
ATOM    205  HD2 LYS A  13      30.758  -5.618  29.343  1.00 26.47           H  
ATOM    206  HD3 LYS A  13      31.924  -6.671  30.170  1.00 26.47           H  
ATOM    207  CE  LYS A  13      32.787  -4.890  29.310  1.00 26.47           C  
ATOM    208  HE2 LYS A  13      32.474  -3.864  29.119  1.00 26.47           H  
ATOM    209  HE3 LYS A  13      33.629  -4.852  30.001  1.00 26.47           H  
ATOM    210  NZ  LYS A  13      33.198  -5.551  28.045  1.00 26.47           N  
ATOM    211  HZ1 LYS A  13      33.965  -5.048  27.622  1.00 26.47           H  
ATOM    212  HZ2 LYS A  13      33.506  -6.496  28.225  1.00 26.47           H  
ATOM    213  HZ3 LYS A  13      32.431  -5.577  27.389  1.00 26.47           H  
ATOM    214  N   GLU A  14      28.086  -6.743  34.453  1.00 25.08           N  
ATOM    215  H   GLU A  14      28.808  -6.842  35.152  1.00 25.08           H  
ATOM    216  CA  GLU A  14      27.148  -7.860  34.236  1.00 25.08           C  
ATOM    217  HA  GLU A  14      27.095  -7.981  33.154  1.00 25.08           H  
ATOM    218  C   GLU A  14      25.678  -7.608  34.650  1.00 25.08           C  
ATOM    219  CB  GLU A  14      27.737  -9.180  34.766  1.00 25.08           C  
ATOM    220  HB2 GLU A  14      27.422  -9.333  35.799  1.00 25.08           H  
ATOM    221  HB3 GLU A  14      28.826  -9.140  34.741  1.00 25.08           H  
ATOM    222  O   GLU A  14      25.002  -8.475  35.207  1.00 25.08           O  
ATOM    223  CG  GLU A  14      27.282 -10.342  33.868  1.00 25.08           C  
ATOM    224  HG2 GLU A  14      27.829 -10.287  32.926  1.00 25.08           H  
ATOM    225  HG3 GLU A  14      26.224 -10.232  33.631  1.00 25.08           H  
ATOM    226  CD  GLU A  14      27.478 -11.712  34.519  1.00 25.08           C  
ATOM    227  OE1 GLU A  14      28.102 -12.587  33.889  1.00 25.08           O  
ATOM    228  OE2 GLU A  14      26.862 -11.946  35.585  1.00 25.08           O  
ATOM    229  N   LEU A  15      25.140  -6.423  34.338  1.00 26.35           N  
ATOM    230  H   LEU A  15      25.741  -5.760  33.871  1.00 26.35           H  
ATOM    231  CA  LEU A  15      23.727  -6.072  34.521  1.00 26.35           C  
ATOM    232  HA  LEU A  15      23.447  -6.334  35.542  1.00 26.35           H  
ATOM    233  C   LEU A  15      22.821  -6.907  33.598  1.00 26.35           C  
ATOM    234  CB  LEU A  15      23.537  -4.555  34.338  1.00 26.35           C  
ATOM    235  HB2 LEU A  15      24.068  -4.244  33.439  1.00 26.35           H  
ATOM    236  HB3 LEU A  15      22.478  -4.345  34.185  1.00 26.35           H  
ATOM    237  O   LEU A  15      22.431  -6.498  32.501  1.00 26.35           O  
ATOM    238  CG  LEU A  15      24.024  -3.720  35.539  1.00 26.35           C  
ATOM    239  HG  LEU A  15      25.046  -4.003  35.794  1.00 26.35           H  
ATOM    240  CD1 LEU A  15      24.009  -2.237  35.171  1.00 26.35           C  
ATOM    241 HD11 LEU A  15      22.998  -1.917  34.919  1.00 26.35           H  
ATOM    242 HD12 LEU A  15      24.381  -1.648  36.008  1.00 26.35           H  
ATOM    243 HD13 LEU A  15      24.667  -2.067  34.319  1.00 26.35           H  
ATOM    244  CD2 LEU A  15      23.125  -3.900  36.768  1.00 26.35           C  
ATOM    245 HD21 LEU A  15      23.194  -4.922  37.141  1.00 26.35           H  
ATOM    246 HD22 LEU A  15      23.465  -3.235  37.562  1.00 26.35           H  
ATOM    247 HD23 LEU A  15      22.090  -3.665  36.518  1.00 26.35           H  
ATOM    248  N   LYS A  16      22.490  -8.112  34.069  1.00 21.34           N  
ATOM    249  H   LYS A  16      22.991  -8.403  34.896  1.00 21.34           H  
ATOM    250  CA  LYS A  16      21.661  -9.102  33.377  1.00 21.34           C  
ATOM    251  HA  LYS A  16      22.181  -9.387  32.462  1.00 21.34           H  
ATOM    252  C   LYS A  16      20.312  -8.508  32.963  1.00 21.34           C  
ATOM    253  CB  LYS A  16      21.525 -10.356  34.266  1.00 21.34           C  
ATOM    254  HB2 LYS A  16      21.425 -10.058  35.310  1.00 21.34           H  
ATOM    255  HB3 LYS A  16      20.638 -10.922  33.982  1.00 21.34           H  
ATOM    256  O   LYS A  16      19.512  -8.086  33.796  1.00 21.34           O  
ATOM    257  CG  LYS A  16      22.762 -11.254  34.080  1.00 21.34           C  
ATOM    258  HG2 LYS A  16      22.657 -11.778  33.130  1.00 21.34           H  
ATOM    259  HG3 LYS A  16      23.655 -10.633  34.020  1.00 21.34           H  
ATOM    260  CD  LYS A  16      22.991 -12.279  35.201  1.00 21.34           C  
ATOM    261  HD2 LYS A  16      23.302 -11.742  36.097  1.00 21.34           H  
ATOM    262  HD3 LYS A  16      22.076 -12.835  35.405  1.00 21.34           H  
ATOM    263  CE  LYS A  16      24.099 -13.245  34.746  1.00 21.34           C  
ATOM    264  HE2 LYS A  16      23.647 -14.092  34.231  1.00 21.34           H  
ATOM    265  HE3 LYS A  16      24.736 -12.725  34.031  1.00 21.34           H  
ATOM    266  NZ  LYS A  16      24.971 -13.708  35.851  1.00 21.34           N  
ATOM    267  HZ1 LYS A  16      25.566 -12.937  36.117  1.00 21.34           H  
ATOM    268  HZ2 LYS A  16      25.658 -14.366  35.511  1.00 21.34           H  
ATOM    269  HZ3 LYS A  16      24.476 -14.066  36.656  1.00 21.34           H  
ATOM    270  N   ARG A  17      20.056  -8.530  31.650  1.00 20.56           N  
ATOM    271  H   ARG A  17      20.800  -8.865  31.055  1.00 20.56           H  
ATOM    272  CA  ARG A  17      18.781  -8.158  31.017  1.00 20.56           C  
ATOM    273  HA  ARG A  17      18.472  -7.173  31.366  1.00 20.56           H  
ATOM    274  C   ARG A  17      17.687  -9.154  31.418  1.00 20.56           C  
ATOM    275  CB  ARG A  17      18.937  -8.133  29.482  1.00 20.56           C  
ATOM    276  HB2 ARG A  17      19.319  -9.100  29.154  1.00 20.56           H  
ATOM    277  HB3 ARG A  17      17.946  -8.004  29.047  1.00 20.56           H  
ATOM    278  O   ARG A  17      17.391 -10.079  30.667  1.00 20.56           O  
ATOM    279  CG  ARG A  17      19.842  -7.030  28.916  1.00 20.56           C  
ATOM    280  HG2 ARG A  17      20.848  -7.120  29.325  1.00 20.56           H  
ATOM    281  HG3 ARG A  17      19.430  -6.054  29.173  1.00 20.56           H  
ATOM    282  CD  ARG A  17      19.886  -7.196  27.388  1.00 20.56           C  
ATOM    283  HD2 ARG A  17      20.339  -8.160  27.158  1.00 20.56           H  
ATOM    284  HD3 ARG A  17      18.864  -7.195  27.009  1.00 20.56           H  
ATOM    285  NE  ARG A  17      20.644  -6.123  26.716  1.00 20.56           N  
ATOM    286  HE  ARG A  17      21.019  -5.392  27.303  1.00 20.56           H  
ATOM    287  NH1 ARG A  17      20.450  -6.941  24.573  1.00 20.56           N  
ATOM    288 HH11 ARG A  17      20.643  -6.863  23.585  1.00 20.56           H  
ATOM    289 HH12 ARG A  17      19.953  -7.745  24.927  1.00 20.56           H  
ATOM    290  NH2 ARG A  17      21.520  -5.018  24.924  1.00 20.56           N  
ATOM    291 HH21 ARG A  17      21.869  -4.292  25.534  1.00 20.56           H  
ATOM    292 HH22 ARG A  17      21.695  -4.958  23.931  1.00 20.56           H  
ATOM    293  CZ  ARG A  17      20.867  -6.033  25.414  1.00 20.56           C  
ATOM    294  N   VAL A  18      17.098  -8.987  32.601  1.00 21.89           N  
ATOM    295  H   VAL A  18      17.469  -8.285  33.224  1.00 21.89           H  
ATOM    296  CA  VAL A  18      15.930  -9.778  33.017  1.00 21.89           C  
ATOM    297  HA  VAL A  18      16.174 -10.836  32.917  1.00 21.89           H  
ATOM    298  C   VAL A  18      14.783  -9.451  32.062  1.00 21.89           C  
ATOM    299  CB  VAL A  18      15.536  -9.519  34.484  1.00 21.89           C  
ATOM    300  HB  VAL A  18      15.235  -8.479  34.607  1.00 21.89           H  
ATOM    301  O   VAL A  18      14.262  -8.337  32.074  1.00 21.89           O  
ATOM    302  CG1 VAL A  18      14.372 -10.429  34.901  1.00 21.89           C  
ATOM    303 HG11 VAL A  18      14.646 -11.477  34.774  1.00 21.89           H  
ATOM    304 HG12 VAL A  18      13.490 -10.215  34.297  1.00 21.89           H  
ATOM    305 HG13 VAL A  18      14.118 -10.250  35.946  1.00 21.89           H  
ATOM    306  CG2 VAL A  18      16.705  -9.800  35.438  1.00 21.89           C  
ATOM    307 HG21 VAL A  18      17.062 -10.821  35.306  1.00 21.89           H  
ATOM    308 HG22 VAL A  18      16.382  -9.665  36.471  1.00 21.89           H  
ATOM    309 HG23 VAL A  18      17.524  -9.106  35.249  1.00 21.89           H  
ATOM    310  N   ALA A  19      14.440 -10.401  31.191  1.00 19.98           N  
ATOM    311  H   ALA A  19      14.953 -11.271  31.188  1.00 19.98           H  
ATOM    312  CA  ALA A  19      13.439 -10.200  30.153  1.00 19.98           C  
ATOM    313  HA  ALA A  19      13.737  -9.344  29.548  1.00 19.98           H  
ATOM    314  C   ALA A  19      12.071  -9.898  30.784  1.00 19.98           C  
ATOM    315  CB  ALA A  19      13.412 -11.436  29.244  1.00 19.98           C  
ATOM    316  HB1 ALA A  19      14.393 -11.594  28.797  1.00 19.98           H  
ATOM    317  HB2 ALA A  19      12.681 -11.288  28.449  1.00 19.98           H  
ATOM    318  HB3 ALA A  19      13.130 -12.318  29.820  1.00 19.98           H  
ATOM    319  O   ALA A  19      11.524 -10.714  31.528  1.00 19.98           O  
ATOM    320  N   ALA A  20      11.523  -8.715  30.493  1.00 21.55           N  
ATOM    321  H   ALA A  20      12.023  -8.079  29.889  1.00 21.55           H  
ATOM    322  CA  ALA A  20      10.173  -8.354  30.901  1.00 21.55           C  
ATOM    323  HA  ALA A  20      10.080  -8.517  31.975  1.00 21.55           H  
ATOM    324  C   ALA A  20       9.179  -9.276  30.175  1.00 21.55           C  
ATOM    325  CB  ALA A  20       9.938  -6.865  30.625  1.00 21.55           C  
ATOM    326  HB1 ALA A  20       8.933  -6.590  30.944  1.00 21.55           H  
ATOM    327  HB2 ALA A  20      10.034  -6.666  29.558  1.00 21.55           H  
ATOM    328  HB3 ALA A  20      10.665  -6.266  31.174  1.00 21.55           H  
ATOM    329  O   ALA A  20       9.109  -9.283  28.948  1.00 21.55           O  
ATOM    330  N   ALA A  21       8.494 -10.108  30.957  1.00 18.72           N  
ATOM    331  H   ALA A  21       8.649 -10.037  31.952  1.00 18.72           H  
ATOM    332  CA  ALA A  21       7.802 -11.308  30.493  1.00 18.72           C  
ATOM    333  HA  ALA A  21       8.304 -11.659  29.590  1.00 18.72           H  
ATOM    334  C   ALA A  21       6.324 -11.017  30.083  1.00 18.72           C  
ATOM    335  CB  ALA A  21       8.066 -12.358  31.589  1.00 18.72           C  
ATOM    336  HB1 ALA A  21       7.382 -12.209  32.425  1.00 18.72           H  
ATOM    337  HB2 ALA A  21       9.091 -12.274  31.949  1.00 18.72           H  
ATOM    338  HB3 ALA A  21       7.968 -13.371  31.197  1.00 18.72           H  
ATOM    339  O   ALA A  21       5.964  -9.848  29.915  1.00 18.72           O  
ATOM    340  N   PRO A  22       5.455 -12.021  29.839  1.00 18.70           N  
ATOM    341  CA  PRO A  22       4.369 -11.878  28.870  1.00 18.70           C  
ATOM    342  HA  PRO A  22       4.730 -11.332  27.998  1.00 18.70           H  
ATOM    343  C   PRO A  22       3.145 -11.139  29.426  1.00 18.70           C  
ATOM    344  CB  PRO A  22       4.039 -13.311  28.431  1.00 18.70           C  
ATOM    345  HB2 PRO A  22       4.719 -13.613  27.635  1.00 18.70           H  
ATOM    346  HB3 PRO A  22       3.006 -13.419  28.101  1.00 18.70           H  
ATOM    347  O   PRO A  22       2.314 -11.717  30.125  1.00 18.70           O  
ATOM    348  CG  PRO A  22       4.327 -14.133  29.684  1.00 18.70           C  
ATOM    349  HG2 PRO A  22       3.489 -14.071  30.379  1.00 18.70           H  
ATOM    350  HG3 PRO A  22       4.550 -15.172  29.443  1.00 18.70           H  
ATOM    351  CD  PRO A  22       5.540 -13.413  30.262  1.00 18.70           C  
ATOM    352  HD2 PRO A  22       5.544 -13.501  31.349  1.00 18.70           H  
ATOM    353  HD3 PRO A  22       6.432 -13.865  29.829  1.00 18.70           H  
ATOM    354  N   GLN A  23       2.967  -9.878  29.027  1.00 20.67           N  
ATOM    355  H   GLN A  23       3.711  -9.438  28.504  1.00 20.67           H  
ATOM    356  CA  GLN A  23       1.685  -9.166  29.131  1.00 20.67           C  
ATOM    357  HA  GLN A  23       1.190  -9.465  30.055  1.00 20.67           H  
ATOM    358  C   GLN A  23       0.747  -9.597  27.986  1.00 20.67           C  
ATOM    359  CB  GLN A  23       1.913  -7.646  29.202  1.00 20.67           C  
ATOM    360  HB2 GLN A  23       2.486  -7.316  28.336  1.00 20.67           H  
ATOM    361  HB3 GLN A  23       0.943  -7.150  29.187  1.00 20.67           H  
ATOM    362  O   GLN A  23       0.395  -8.804  27.116  1.00 20.67           O  
ATOM    363  CG  GLN A  23       2.642  -7.243  30.495  1.00 20.67           C  
ATOM    364  HG2 GLN A  23       2.108  -7.666  31.345  1.00 20.67           H  
ATOM    365  HG3 GLN A  23       3.652  -7.652  30.488  1.00 20.67           H  
ATOM    366  CD  GLN A  23       2.735  -5.732  30.696  1.00 20.67           C  
ATOM    367  NE2 GLN A  23       3.140  -5.285  31.865  1.00 20.67           N  
ATOM    368 HE21 GLN A  23       3.174  -4.279  31.945  1.00 20.67           H  
ATOM    369 HE22 GLN A  23       3.393  -5.929  32.601  1.00 20.67           H  
ATOM    370  OE1 GLN A  23       2.457  -4.914  29.840  1.00 20.67           O  
ATOM    371  N   GLY A  24       0.428 -10.894  27.949  1.00 18.74           N  
ATOM    372  H   GLY A  24       0.752 -11.472  28.712  1.00 18.74           H  
ATOM    373  CA  GLY A  24      -0.407 -11.515  26.918  1.00 18.74           C  
ATOM    374  HA2 GLY A  24      -0.040 -11.217  25.936  1.00 18.74           H  
ATOM    375  HA3 GLY A  24      -0.322 -12.599  26.996  1.00 18.74           H  
ATOM    376  C   GLY A  24      -1.891 -11.142  27.006  1.00 18.74           C  
ATOM    377  O   GLY A  24      -2.321 -10.415  27.902  1.00 18.74           O  
ATOM    378  N   TYR A  25      -2.677 -11.665  26.062  1.00 18.90           N  
ATOM    379  H   TYR A  25      -2.263 -12.286  25.380  1.00 18.90           H  
ATOM    380  CA  TYR A  25      -4.103 -11.366  25.913  1.00 18.90           C  
ATOM    381  HA  TYR A  25      -4.206 -10.307  25.676  1.00 18.90           H  
ATOM    382  C   TYR A  25      -4.913 -11.636  27.190  1.00 18.90           C  
ATOM    383  CB  TYR A  25      -4.682 -12.168  24.736  1.00 18.90           C  
ATOM    384  HB2 TYR A  25      -4.253 -13.170  24.720  1.00 18.90           H  
ATOM    385  HB3 TYR A  25      -5.755 -12.288  24.887  1.00 18.90           H  
ATOM    386  O   TYR A  25      -5.083 -12.779  27.614  1.00 18.90           O  
ATOM    387  CG  TYR A  25      -4.481 -11.503  23.390  1.00 18.90           C  
ATOM    388  CD1 TYR A  25      -5.499 -10.678  22.871  1.00 18.90           C  
ATOM    389  HD1 TYR A  25      -6.415 -10.536  23.425  1.00 18.90           H  
ATOM    390  CD2 TYR A  25      -3.291 -11.696  22.660  1.00 18.90           C  
ATOM    391  HD2 TYR A  25      -2.517 -12.346  23.040  1.00 18.90           H  
ATOM    392  CE1 TYR A  25      -5.333 -10.046  21.625  1.00 18.90           C  
ATOM    393  HE1 TYR A  25      -6.118  -9.418  21.232  1.00 18.90           H  
ATOM    394  CE2 TYR A  25      -3.118 -11.059  21.415  1.00 18.90           C  
ATOM    395  HE2 TYR A  25      -2.216 -11.205  20.840  1.00 18.90           H  
ATOM    396  OH  TYR A  25      -3.975  -9.624  19.695  1.00 18.90           O  
ATOM    397  HH  TYR A  25      -4.749  -9.111  19.453  1.00 18.90           H  
ATOM    398  CZ  TYR A  25      -4.139 -10.236  20.896  1.00 18.90           C  
ATOM    399  N   ILE A  26      -5.486 -10.571  27.752  1.00 20.98           N  
ATOM    400  H   ILE A  26      -5.275  -9.659  27.372  1.00 20.98           H  
ATOM    401  CA  ILE A  26      -6.464 -10.648  28.839  1.00 20.98           C  
ATOM    402  HA  ILE A  26      -6.186 -11.467  29.501  1.00 20.98           H  
ATOM    403  C   ILE A  26      -7.831 -10.987  28.226  1.00 20.98           C  
ATOM    404  CB  ILE A  26      -6.482  -9.348  29.686  1.00 20.98           C  
ATOM    405  HB  ILE A  26      -6.872  -8.537  29.072  1.00 20.98           H  
ATOM    406  O   ILE A  26      -8.637 -10.100  27.951  1.00 20.98           O  
ATOM    407  CG1 ILE A  26      -5.062  -8.947  30.159  1.00 20.98           C  
ATOM    408 HG12 ILE A  26      -4.650  -9.739  30.785  1.00 20.98           H  
ATOM    409 HG13 ILE A  26      -4.410  -8.832  29.293  1.00 20.98           H  
ATOM    410  CG2 ILE A  26      -7.414  -9.540  30.900  1.00 20.98           C  
ATOM    411 HG21 ILE A  26      -8.407  -9.852  30.576  1.00 20.98           H  
ATOM    412 HG22 ILE A  26      -7.534  -8.601  31.442  1.00 20.98           H  
ATOM    413 HG23 ILE A  26      -7.012 -10.301  31.569  1.00 20.98           H  
ATOM    414  CD1 ILE A  26      -5.004  -7.620  30.930  1.00 20.98           C  
ATOM    415 HD11 ILE A  26      -5.495  -7.718  31.899  1.00 20.98           H  
ATOM    416 HD12 ILE A  26      -3.962  -7.348  31.098  1.00 20.98           H  
ATOM    417 HD13 ILE A  26      -5.487  -6.833  30.351  1.00 20.98           H  
ATOM    418  N   SER A  27      -8.085 -12.276  27.989  1.00 23.30           N  
ATOM    419  H   SER A  27      -7.351 -12.944  28.177  1.00 23.30           H  
ATOM    420  CA  SER A  27      -9.460 -12.759  27.803  1.00 23.30           C  
ATOM    421  HA  SER A  27      -9.938 -12.157  27.030  1.00 23.30           H  
ATOM    422  C   SER A  27     -10.246 -12.585  29.110  1.00 23.30           C  
ATOM    423  CB  SER A  27      -9.484 -14.214  27.347  1.00 23.30           C  
ATOM    424  HB2 SER A  27      -9.199 -14.854  28.182  1.00 23.30           H  
ATOM    425  HB3 SER A  27      -8.788 -14.350  26.520  1.00 23.30           H  
ATOM    426  O   SER A  27      -9.666 -12.665  30.195  1.00 23.30           O  
ATOM    427  OG  SER A  27     -10.790 -14.540  26.920  1.00 23.30           O  
ATOM    428  HG  SER A  27     -10.847 -15.482  26.745  1.00 23.30           H  
ATOM    429  N   SER A  28     -11.544 -12.295  29.016  1.00 22.96           N  
ATOM    430  H   SER A  28     -11.996 -12.360  28.115  1.00 22.96           H  
ATOM    431  CA  SER A  28     -12.303 -11.671  30.110  1.00 22.96           C  
ATOM    432  HA  SER A  28     -11.695 -10.860  30.509  1.00 22.96           H  
ATOM    433  C   SER A  28     -12.611 -12.590  31.297  1.00 22.96           C  
ATOM    434  CB  SER A  28     -13.587 -11.037  29.569  1.00 22.96           C  
ATOM    435  HB2 SER A  28     -14.192 -10.675  30.400  1.00 22.96           H  
ATOM    436  HB3 SER A  28     -13.327 -10.194  28.930  1.00 22.96           H  
ATOM    437  O   SER A  28     -12.418 -12.155  32.431  1.00 22.96           O  
ATOM    438  OG  SER A  28     -14.324 -11.978  28.812  1.00 22.96           O  
ATOM    439  HG  SER A  28     -15.164 -11.588  28.559  1.00 22.96           H  
ATOM    440  N   ASP A  29     -13.062 -13.834  31.082  1.00 25.86           N  
ATOM    441  H   ASP A  29     -13.218 -14.134  30.131  1.00 25.86           H  
ATOM    442  CA  ASP A  29     -13.207 -14.808  32.177  1.00 25.86           C  
ATOM    443  HA  ASP A  29     -13.579 -14.265  33.046  1.00 25.86           H  
ATOM    444  C   ASP A  29     -11.831 -15.423  32.503  1.00 25.86           C  
ATOM    445  CB  ASP A  29     -14.266 -15.889  31.895  1.00 25.86           C  
ATOM    446  HB2 ASP A  29     -15.186 -15.397  31.578  1.00 25.86           H  
ATOM    447  HB3 ASP A  29     -13.928 -16.531  31.081  1.00 25.86           H  
ATOM    448  O   ASP A  29     -11.284 -16.194  31.704  1.00 25.86           O  
ATOM    449  CG  ASP A  29     -14.568 -16.755  33.140  1.00 25.86           C  
ATOM    450  OD1 ASP A  29     -13.656 -16.981  33.980  1.00 25.86           O  
ATOM    451  OD2 ASP A  29     -15.727 -17.199  33.281  1.00 25.86           O  
ATOM    452  N   PRO A  30     -11.243 -15.115  33.675  1.00 27.37           N  
ATOM    453  CA  PRO A  30      -9.862 -15.472  33.967  1.00 27.37           C  
ATOM    454  HA  PRO A  30      -9.230 -15.225  33.115  1.00 27.37           H  
ATOM    455  C   PRO A  30      -9.669 -16.959  34.291  1.00 27.37           C  
ATOM    456  CB  PRO A  30      -9.485 -14.581  35.156  1.00 27.37           C  
ATOM    457  HB2 PRO A  30      -9.177 -13.602  34.790  1.00 27.37           H  
ATOM    458  HB3 PRO A  30      -8.700 -15.018  35.773  1.00 27.37           H  
ATOM    459  O   PRO A  30      -8.525 -17.393  34.429  1.00 27.37           O  
ATOM    460  CG  PRO A  30     -10.804 -14.451  35.917  1.00 27.37           C  
ATOM    461  HG2 PRO A  30     -10.985 -15.350  36.505  1.00 27.37           H  
ATOM    462  HG3 PRO A  30     -10.824 -13.562  36.547  1.00 27.37           H  
ATOM    463  CD  PRO A  30     -11.820 -14.363  34.783  1.00 27.37           C  
ATOM    464  HD2 PRO A  30     -11.946 -13.318  34.498  1.00 27.37           H  
ATOM    465  HD3 PRO A  30     -12.774 -14.785  35.097  1.00 27.37           H  
ATOM    466  N   ARG A  31     -10.739 -17.749  34.477  1.00 26.59           N  
ATOM    467  H   ARG A  31     -11.656 -17.371  34.288  1.00 26.59           H  
ATOM    468  CA  ARG A  31     -10.615 -19.127  34.989  1.00 26.59           C  
ATOM    469  HA  ARG A  31      -9.920 -19.129  35.829  1.00 26.59           H  
ATOM    470  C   ARG A  31     -10.020 -20.093  33.970  1.00 26.59           C  
ATOM    471  CB  ARG A  31     -11.974 -19.657  35.461  1.00 26.59           C  
ATOM    472  HB2 ARG A  31     -12.685 -19.606  34.637  1.00 26.59           H  
ATOM    473  HB3 ARG A  31     -11.852 -20.703  35.741  1.00 26.59           H  
ATOM    474  O   ARG A  31      -9.122 -20.857  34.314  1.00 26.59           O  
ATOM    475  CG  ARG A  31     -12.541 -18.892  36.661  1.00 26.59           C  
ATOM    476  HG2 ARG A  31     -12.779 -17.869  36.368  1.00 26.59           H  
ATOM    477  HG3 ARG A  31     -11.813 -18.880  37.472  1.00 26.59           H  
ATOM    478  CD  ARG A  31     -13.813 -19.609  37.119  1.00 26.59           C  
ATOM    479  HD2 ARG A  31     -14.485 -19.694  36.265  1.00 26.59           H  
ATOM    480  HD3 ARG A  31     -13.542 -20.610  37.457  1.00 26.59           H  
ATOM    481  NE  ARG A  31     -14.503 -18.872  38.191  1.00 26.59           N  
ATOM    482  HE  ARG A  31     -14.367 -17.871  38.185  1.00 26.59           H  
ATOM    483  NH1 ARG A  31     -15.757 -20.623  38.988  1.00 26.59           N  
ATOM    484 HH11 ARG A  31     -16.512 -20.974  39.560  1.00 26.59           H  
ATOM    485 HH12 ARG A  31     -15.330 -21.217  38.292  1.00 26.59           H  
ATOM    486  NH2 ARG A  31     -16.060 -18.576  39.822  1.00 26.59           N  
ATOM    487 HH21 ARG A  31     -15.898 -17.581  39.774  1.00 26.59           H  
ATOM    488 HH22 ARG A  31     -16.816 -18.943  40.383  1.00 26.59           H  
ATOM    489  CZ  ARG A  31     -15.428 -19.360  38.995  1.00 26.59           C  
ATOM    490  N   LEU A  32     -10.535 -20.084  32.740  1.00 26.35           N  
ATOM    491  H   LEU A  32     -11.249 -19.401  32.534  1.00 26.35           H  
ATOM    492  CA  LEU A  32     -10.192 -21.088  31.724  1.00 26.35           C  
ATOM    493  HA  LEU A  32     -10.122 -22.063  32.207  1.00 26.35           H  
ATOM    494  C   LEU A  32      -8.813 -20.855  31.091  1.00 26.35           C  
ATOM    495  CB  LEU A  32     -11.308 -21.143  30.663  1.00 26.35           C  
ATOM    496  HB2 LEU A  32     -11.559 -20.125  30.366  1.00 26.35           H  
ATOM    497  HB3 LEU A  32     -10.931 -21.657  29.778  1.00 26.35           H  
ATOM    498  O   LEU A  32      -8.145 -21.814  30.724  1.00 26.35           O  
ATOM    499  CG  LEU A  32     -12.581 -21.872  31.138  1.00 26.35           C  
ATOM    500  HG  LEU A  32     -12.880 -21.486  32.113  1.00 26.35           H  
ATOM    501  CD1 LEU A  32     -13.723 -21.628  30.155  1.00 26.35           C  
ATOM    502 HD11 LEU A  32     -13.456 -22.000  29.165  1.00 26.35           H  
ATOM    503 HD12 LEU A  32     -13.932 -20.561  30.090  1.00 26.35           H  
ATOM    504 HD13 LEU A  32     -14.626 -22.134  30.497  1.00 26.35           H  
ATOM    505  CD2 LEU A  32     -12.371 -23.387  31.244  1.00 26.35           C  
ATOM    506 HD21 LEU A  32     -13.306 -23.867  31.533  1.00 26.35           H  
ATOM    507 HD22 LEU A  32     -12.047 -23.786  30.283  1.00 26.35           H  
ATOM    508 HD23 LEU A  32     -11.619 -23.617  31.999  1.00 26.35           H  
ATOM    509  N   MET A  33      -8.343 -19.607  31.028  1.00 28.05           N  
ATOM    510  H   MET A  33      -8.932 -18.858  31.364  1.00 28.05           H  
ATOM    511  CA  MET A  33      -7.041 -19.259  30.435  1.00 28.05           C  
ATOM    512  HA  MET A  33      -6.932 -19.821  29.508  1.00 28.05           H  
ATOM    513  C   MET A  33      -5.821 -19.650  31.291  1.00 28.05           C  
ATOM    514  CB  MET A  33      -7.020 -17.758  30.094  1.00 28.05           C  
ATOM    515  HB2 MET A  33      -6.001 -17.446  29.867  1.00 28.05           H  
ATOM    516  HB3 MET A  33      -7.366 -17.183  30.953  1.00 28.05           H  
ATOM    517  O   MET A  33      -4.686 -19.423  30.880  1.00 28.05           O  
ATOM    518  CG  MET A  33      -7.886 -17.430  28.875  1.00 28.05           C  
ATOM    519  HG2 MET A  33      -8.909 -17.760  29.057  1.00 28.05           H  
ATOM    520  HG3 MET A  33      -7.887 -16.347  28.755  1.00 28.05           H  
ATOM    521  SD  MET A  33      -7.283 -18.164  27.327  1.00 28.05           S  
ATOM    522  CE  MET A  33      -8.603 -17.693  26.180  1.00 28.05           C  
ATOM    523  HE1 MET A  33      -8.404 -18.131  25.202  1.00 28.05           H  
ATOM    524  HE2 MET A  33      -9.561 -18.063  26.547  1.00 28.05           H  
ATOM    525  HE3 MET A  33      -8.637 -16.608  26.081  1.00 28.05           H  
ATOM    526  N   ALA A  34      -6.018 -20.226  32.482  1.00 26.37           N  
ATOM    527  H   ALA A  34      -6.967 -20.409  32.776  1.00 26.37           H  
ATOM    528  CA  ALA A  34      -4.927 -20.562  33.398  1.00 26.37           C  
ATOM    529  HA  ALA A  34      -4.246 -19.711  33.438  1.00 26.37           H  
ATOM    530  C   ALA A  34      -4.080 -21.780  32.966  1.00 26.37           C  
ATOM    531  CB  ALA A  34      -5.528 -20.750  34.796  1.00 26.37           C  
ATOM    532  HB1 ALA A  34      -6.217 -21.594  34.793  1.00 26.37           H  
ATOM    533  HB2 ALA A  34      -4.731 -20.938  35.515  1.00 26.37           H  
ATOM    534  HB3 ALA A  34      -6.069 -19.850  35.089  1.00 26.37           H  
ATOM    535  O   ALA A  34      -2.969 -21.964  33.473  1.00 26.37           O  
ATOM    536  N   THR A  35      -4.563 -22.617  32.042  1.00 26.52           N  
ATOM    537  H   THR A  35      -5.461 -22.426  31.621  1.00 26.52           H  
ATOM    538  CA  THR A  35      -3.758 -23.694  31.447  1.00 26.52           C  
ATOM    539  HA  THR A  35      -3.289 -24.263  32.249  1.00 26.52           H  
ATOM    540  C   THR A  35      -2.653 -23.112  30.569  1.00 26.52           C  
ATOM    541  CB  THR A  35      -4.611 -24.663  30.612  1.00 26.52           C  
ATOM    542  HB  THR A  35      -3.966 -25.230  29.940  1.00 26.52           H  
ATOM    543  O   THR A  35      -2.927 -22.378  29.626  1.00 26.52           O  
ATOM    544  CG2 THR A  35      -5.358 -25.649  31.509  1.00 26.52           C  
ATOM    545 HG21 THR A  35      -5.952 -26.318  30.886  1.00 26.52           H  
ATOM    546 HG22 THR A  35      -6.022 -25.109  32.183  1.00 26.52           H  
ATOM    547 HG23 THR A  35      -4.648 -26.241  32.086  1.00 26.52           H  
ATOM    548  OG1 THR A  35      -5.574 -23.970  29.860  1.00 26.52           O  
ATOM    549  HG1 THR A  35      -5.122 -23.428  29.209  1.00 26.52           H  
ATOM    550  N   LYS A  36      -1.392 -23.469  30.847  1.00 29.60           N  
ATOM    551  H   LYS A  36      -1.235 -24.073  31.642  1.00 29.60           H  
ATOM    552  CA  LYS A  36      -0.244 -23.083  30.013  1.00 29.60           C  
ATOM    553  HA  LYS A  36      -0.240 -22.001  29.882  1.00 29.60           H  
ATOM    554  C   LYS A  36      -0.357 -23.711  28.620  1.00 29.60           C  
ATOM    555  CB  LYS A  36       1.079 -23.524  30.656  1.00 29.60           C  
ATOM    556  HB2 LYS A  36       1.011 -24.577  30.932  1.00 29.60           H  
ATOM    557  HB3 LYS A  36       1.858 -23.429  29.900  1.00 29.60           H  
ATOM    558  O   LYS A  36       0.023 -24.867  28.436  1.00 29.60           O  
ATOM    559  CG  LYS A  36       1.507 -22.704  31.877  1.00 29.60           C  
ATOM    560  HG2 LYS A  36       0.794 -22.841  32.691  1.00 29.60           H  
ATOM    561  HG3 LYS A  36       1.554 -21.649  31.607  1.00 29.60           H  
ATOM    562  CD  LYS A  36       2.897 -23.191  32.306  1.00 29.60           C  
ATOM    563  HD2 LYS A  36       2.829 -24.235  32.614  1.00 29.60           H  
ATOM    564  HD3 LYS A  36       3.570 -23.121  31.452  1.00 29.60           H  
ATOM    565  CE  LYS A  36       3.463 -22.352  33.452  1.00 29.60           C  
ATOM    566  HE2 LYS A  36       3.447 -21.304  33.151  1.00 29.60           H  
ATOM    567  HE3 LYS A  36       2.816 -22.464  34.322  1.00 29.60           H  
ATOM    568  NZ  LYS A  36       4.851 -22.774  33.768  1.00 29.60           N  
ATOM    569  HZ1 LYS A  36       4.871 -23.747  34.040  1.00 29.60           H  
ATOM    570  HZ2 LYS A  36       5.236 -22.215  34.516  1.00 29.60           H  
ATOM    571  HZ3 LYS A  36       5.437 -22.665  32.953  1.00 29.60           H  
ATOM    572  N   PHE A  37      -0.832 -22.945  27.646  1.00 34.54           N  
ATOM    573  H   PHE A  37      -1.240 -22.052  27.886  1.00 34.54           H  
ATOM    574  CA  PHE A  37      -0.863 -23.362  26.249  1.00 34.54           C  
ATOM    575  HA  PHE A  37      -1.269 -24.372  26.192  1.00 34.54           H  
ATOM    576  C   PHE A  37       0.557 -23.399  25.671  1.00 34.54           C  
ATOM    577  CB  PHE A  37      -1.812 -22.444  25.467  1.00 34.54           C  
ATOM    578  HB2 PHE A  37      -1.770 -22.711  24.411  1.00 34.54           H  
ATOM    579  HB3 PHE A  37      -1.483 -21.410  25.562  1.00 34.54           H  
ATOM    580  O   PHE A  37       1.141 -22.362  25.369  1.00 34.54           O  
ATOM    581  CG  PHE A  37      -3.248 -22.572  25.937  1.00 34.54           C  
ATOM    582  CD1 PHE A  37      -3.965 -23.750  25.654  1.00 34.54           C  
ATOM    583  HD1 PHE A  37      -3.510 -24.533  25.066  1.00 34.54           H  
ATOM    584  CD2 PHE A  37      -3.850 -21.557  26.707  1.00 34.54           C  
ATOM    585  HD2 PHE A  37      -3.303 -20.656  26.942  1.00 34.54           H  
ATOM    586  CE1 PHE A  37      -5.274 -23.914  26.140  1.00 34.54           C  
ATOM    587  HE1 PHE A  37      -5.818 -24.822  25.926  1.00 34.54           H  
ATOM    588  CE2 PHE A  37      -5.161 -21.721  27.189  1.00 34.54           C  
ATOM    589  HE2 PHE A  37      -5.615 -20.944  27.785  1.00 34.54           H  
ATOM    590  CZ  PHE A  37      -5.875 -22.898  26.904  1.00 34.54           C  
ATOM    591  HZ  PHE A  37      -6.879 -23.026  27.280  1.00 34.54           H  
ATOM    592  N   LYS A  38       1.114 -24.610  25.533  1.00 35.33           N  
ATOM    593  H   LYS A  38       0.606 -25.404  25.893  1.00 35.33           H  
ATOM    594  CA  LYS A  38       2.340 -24.852  24.751  1.00 35.33           C  
ATOM    595  HA  LYS A  38       3.139 -24.184  25.069  1.00 35.33           H  
ATOM    596  C   LYS A  38       2.110 -24.570  23.261  1.00 35.33           C  
ATOM    597  CB  LYS A  38       2.788 -26.317  24.882  1.00 35.33           C  
ATOM    598  HB2 LYS A  38       1.935 -26.967  24.686  1.00 35.33           H  
ATOM    599  HB3 LYS A  38       3.516 -26.496  24.091  1.00 35.33           H  
ATOM    600  O   LYS A  38       2.943 -23.955  22.612  1.00 35.33           O  
ATOM    601  CG  LYS A  38       3.440 -26.727  26.212  1.00 35.33           C  
ATOM    602  HG2 LYS A  38       4.305 -26.092  26.403  1.00 35.33           H  
ATOM    603  HG3 LYS A  38       2.725 -26.638  27.030  1.00 35.33           H  
ATOM    604  CD  LYS A  38       3.890 -28.190  26.051  1.00 35.33           C  
ATOM    605  HD2 LYS A  38       3.006 -28.818  25.936  1.00 35.33           H  
ATOM    606  HD3 LYS A  38       4.476 -28.268  25.135  1.00 35.33           H  
ATOM    607  CE  LYS A  38       4.745 -28.726  27.202  1.00 35.33           C  
ATOM    608  HE2 LYS A  38       4.140 -28.754  28.108  1.00 35.33           H  
ATOM    609  HE3 LYS A  38       5.580 -28.043  27.357  1.00 35.33           H  
ATOM    610  NZ  LYS A  38       5.250 -30.082  26.859  1.00 35.33           N  
ATOM    611  HZ1 LYS A  38       4.484 -30.715  26.679  1.00 35.33           H  
ATOM    612  HZ2 LYS A  38       5.830 -30.468  27.591  1.00 35.33           H  
ATOM    613  HZ3 LYS A  38       5.796 -30.045  26.010  1.00 35.33           H  
ATOM    614  N   SER A  39       0.967 -25.018  22.740  1.00 44.89           N  
ATOM    615  H   SER A  39       0.307 -25.477  23.352  1.00 44.89           H  
ATOM    616  CA  SER A  39       0.619 -25.049  21.312  1.00 44.89           C  
ATOM    617  HA  SER A  39       1.333 -25.681  20.784  1.00 44.89           H  
ATOM    618  C   SER A  39       0.603 -23.683  20.616  1.00 44.89           C  
ATOM    619  CB  SER A  39      -0.769 -25.683  21.187  1.00 44.89           C  
ATOM    620  HB2 SER A  39      -0.728 -26.703  21.569  1.00 44.89           H  
ATOM    621  HB3 SER A  39      -1.072 -25.708  20.140  1.00 44.89           H  
ATOM    622  O   SER A  39       0.777 -23.613  19.397  1.00 44.89           O  
ATOM    623  OG  SER A  39      -1.713 -24.945  21.948  1.00 44.89           O  
ATOM    624  HG  SER A  39      -2.562 -25.122  21.535  1.00 44.89           H  
ATOM    625  N   SER A  40       0.401 -22.610  21.390  1.00 45.82           N  
ATOM    626  H   SER A  40       0.229 -22.776  22.371  1.00 45.82           H  
ATOM    627  CA  SER A  40       0.315 -21.222  20.925  1.00 45.82           C  
ATOM    628  HA  SER A  40      -0.147 -21.226  19.938  1.00 45.82           H  
ATOM    629  C   SER A  40       1.662 -20.509  20.759  1.00 45.82           C  
ATOM    630  CB  SER A  40      -0.603 -20.423  21.859  1.00 45.82           C  
ATOM    631  HB2 SER A  40      -0.609 -19.375  21.559  1.00 45.82           H  
ATOM    632  HB3 SER A  40      -1.618 -20.808  21.768  1.00 45.82           H  
ATOM    633  O   SER A  40       1.675 -19.347  20.352  1.00 45.82           O  
ATOM    634  OG  SER A  40      -0.200 -20.528  23.215  1.00 45.82           O  
ATOM    635  HG  SER A  40       0.756 -20.457  23.272  1.00 45.82           H  
ATOM    636  N   GLU A  41       2.791 -21.146  21.083  1.00 53.56           N  
ATOM    637  H   GLU A  41       2.754 -22.109  21.388  1.00 53.56           H  
ATOM    638  CA  GLU A  41       4.096 -20.616  20.675  1.00 53.56           C  
ATOM    639  HA  GLU A  41       4.102 -19.545  20.878  1.00 53.56           H  
ATOM    640  C   GLU A  41       4.264 -20.771  19.152  1.00 53.56           C  
ATOM    641  CB  GLU A  41       5.252 -21.225  21.496  1.00 53.56           C  
ATOM    642  HB2 GLU A  41       6.194 -20.862  21.085  1.00 53.56           H  
ATOM    643  HB3 GLU A  41       5.228 -22.312  21.424  1.00 53.56           H  
ATOM    644  O   GLU A  41       3.868 -21.775  18.558  1.00 53.56           O  
ATOM    645  CG  GLU A  41       5.155 -20.786  22.972  1.00 53.56           C  
ATOM    646  HG2 GLU A  41       4.998 -19.708  22.994  1.00 53.56           H  
ATOM    647  HG3 GLU A  41       4.277 -21.250  23.422  1.00 53.56           H  
ATOM    648  CD  GLU A  41       6.386 -21.114  23.840  1.00 53.56           C  
ATOM    649  OE1 GLU A  41       6.613 -20.352  24.813  1.00 53.56           O  
ATOM    650  OE2 GLU A  41       7.072 -22.126  23.579  1.00 53.56           O  
ATOM    651  N   VAL A  42       4.810 -19.741  18.496  1.00 62.32           N  
ATOM    652  H   VAL A  42       5.173 -18.964  19.029  1.00 62.32           H  
ATOM    653  CA  VAL A  42       5.059 -19.777  17.047  1.00 62.32           C  
ATOM    654  HA  VAL A  42       4.147 -20.124  16.561  1.00 62.32           H  
ATOM    655  C   VAL A  42       6.196 -20.774  16.786  1.00 62.32           C  
ATOM    656  CB  VAL A  42       5.404 -18.380  16.489  1.00 62.32           C  
ATOM    657  HB  VAL A  42       6.305 -18.010  16.977  1.00 62.32           H  
ATOM    658  O   VAL A  42       7.244 -20.629  17.424  1.00 62.32           O  
ATOM    659  CG1 VAL A  42       5.639 -18.398  14.973  1.00 62.32           C  
ATOM    660 HG11 VAL A  42       4.756 -18.781  14.463  1.00 62.32           H  
ATOM    661 HG12 VAL A  42       6.493 -19.031  14.732  1.00 62.32           H  
ATOM    662 HG13 VAL A  42       5.857 -17.392  14.614  1.00 62.32           H  
ATOM    663  CG2 VAL A  42       4.270 -17.374  16.748  1.00 62.32           C  
ATOM    664 HG21 VAL A  42       3.350 -17.729  16.284  1.00 62.32           H  
ATOM    665 HG22 VAL A  42       4.107 -17.258  17.819  1.00 62.32           H  
ATOM    666 HG23 VAL A  42       4.538 -16.407  16.322  1.00 62.32           H  
ATOM    667  N   PRO A  43       6.033 -21.763  15.882  1.00 67.75           N  
ATOM    668  CA  PRO A  43       7.105 -22.699  15.554  1.00 67.75           C  
ATOM    669  HA  PRO A  43       7.386 -23.256  16.448  1.00 67.75           H  
ATOM    670  C   PRO A  43       8.328 -21.943  15.030  1.00 67.75           C  
ATOM    671  CB  PRO A  43       6.529 -23.669  14.519  1.00 67.75           C  
ATOM    672  HB2 PRO A  43       6.098 -24.532  15.028  1.00 67.75           H  
ATOM    673  HB3 PRO A  43       7.274 -23.990  13.791  1.00 67.75           H  
ATOM    674  O   PRO A  43       8.205 -20.964  14.293  1.00 67.75           O  
ATOM    675  CG  PRO A  43       5.416 -22.853  13.868  1.00 67.75           C  
ATOM    676  HG2 PRO A  43       5.840 -22.198  13.107  1.00 67.75           H  
ATOM    677  HG3 PRO A  43       4.645 -23.493  13.440  1.00 67.75           H  
ATOM    678  CD  PRO A  43       4.883 -22.013  15.027  1.00 67.75           C  
ATOM    679  HD2 PRO A  43       4.138 -22.580  15.585  1.00 67.75           H  
ATOM    680  HD3 PRO A  43       4.450 -21.091  14.639  1.00 67.75           H  
ATOM    681  N   ASN A  44       9.508 -22.367  15.478  1.00 64.69           N  
ATOM    682  H   ASN A  44       9.534 -23.187  16.067  1.00 64.69           H  
ATOM    683  CA  ASN A  44      10.748 -21.624  15.297  1.00 64.69           C  
ATOM    684  HA  ASN A  44      10.667 -20.990  14.414  1.00 64.69           H  
ATOM    685  C   ASN A  44      11.899 -22.616  15.068  1.00 64.69           C  
ATOM    686  CB  ASN A  44      10.924 -20.727  16.538  1.00 64.69           C  
ATOM    687  HB2 ASN A  44      11.172 -21.344  17.401  1.00 64.69           H  
ATOM    688  HB3 ASN A  44       9.984 -20.218  16.749  1.00 64.69           H  
ATOM    689  O   ASN A  44      12.504 -23.107  16.022  1.00 64.69           O  
ATOM    690  CG  ASN A  44      11.972 -19.648  16.353  1.00 64.69           C  
ATOM    691  ND2 ASN A  44      12.680 -19.297  17.400  1.00 64.69           N  
ATOM    692 HD21 ASN A  44      12.591 -19.833  18.252  1.00 64.69           H  
ATOM    693 HD22 ASN A  44      13.428 -18.644  17.214  1.00 64.69           H  
ATOM    694  OD1 ASN A  44      12.150 -19.065  15.300  1.00 64.69           O  
ATOM    695  N   ARG A  45      12.141 -22.961  13.798  1.00 71.85           N  
ATOM    696  H   ARG A  45      11.545 -22.560  13.088  1.00 71.85           H  
ATOM    697  CA  ARG A  45      13.145 -23.953  13.372  1.00 71.85           C  
ATOM    698  HA  ARG A  45      12.910 -24.903  13.852  1.00 71.85           H  
ATOM    699  C   ARG A  45      14.569 -23.591  13.784  1.00 71.85           C  
ATOM    700  CB  ARG A  45      13.086 -24.129  11.847  1.00 71.85           C  
ATOM    701  HB2 ARG A  45      13.026 -23.145  11.382  1.00 71.85           H  
ATOM    702  HB3 ARG A  45      13.992 -24.618  11.491  1.00 71.85           H  
ATOM    703  O   ARG A  45      14.962 -22.426  13.798  1.00 71.85           O  
ATOM    704  CG  ARG A  45      11.888 -24.986  11.435  1.00 71.85           C  
ATOM    705  HG2 ARG A  45      12.113 -26.037  11.613  1.00 71.85           H  
ATOM    706  HG3 ARG A  45      11.023 -24.719  12.042  1.00 71.85           H  
ATOM    707  CD  ARG A  45      11.567 -24.771   9.955  1.00 71.85           C  
ATOM    708  HD2 ARG A  45      11.446 -23.705   9.763  1.00 71.85           H  
ATOM    709  HD3 ARG A  45      12.398 -25.148   9.359  1.00 71.85           H  
ATOM    710  NE  ARG A  45      10.310 -25.443   9.613  1.00 71.85           N  
ATOM    711  HE  ARG A  45       9.493 -25.103  10.099  1.00 71.85           H  
ATOM    712  NH1 ARG A  45      11.045 -26.848   7.967  1.00 71.85           N  
ATOM    713 HH11 ARG A  45      11.818 -26.222   7.791  1.00 71.85           H  
ATOM    714 HH12 ARG A  45      10.864 -27.635   7.360  1.00 71.85           H  
ATOM    715  NH2 ARG A  45       8.992 -27.089   8.858  1.00 71.85           N  
ATOM    716 HH21 ARG A  45       8.295 -26.684   9.466  1.00 71.85           H  
ATOM    717 HH22 ARG A  45       8.802 -27.932   8.335  1.00 71.85           H  
ATOM    718  CZ  ARG A  45      10.126 -26.460   8.805  1.00 71.85           C  
ATOM    719  N   GLU A  46      15.367 -24.624  14.034  1.00 74.30           N  
ATOM    720  H   GLU A  46      14.986 -25.557  13.982  1.00 74.30           H  
ATOM    721  CA  GLU A  46      16.801 -24.489  14.276  1.00 74.30           C  
ATOM    722  HA  GLU A  46      16.941 -23.674  14.986  1.00 74.30           H  
ATOM    723  C   GLU A  46      17.562 -24.124  12.985  1.00 74.30           C  
ATOM    724  CB  GLU A  46      17.324 -25.771  14.941  1.00 74.30           C  
ATOM    725  HB2 GLU A  46      17.233 -26.606  14.245  1.00 74.30           H  
ATOM    726  HB3 GLU A  46      16.707 -25.976  15.816  1.00 74.30           H  
ATOM    727  O   GLU A  46      17.304 -24.657  11.903  1.00 74.30           O  
ATOM    728  CG  GLU A  46      18.784 -25.630  15.394  1.00 74.30           C  
ATOM    729  HG2 GLU A  46      18.895 -24.673  15.903  1.00 74.30           H  
ATOM    730  HG3 GLU A  46      19.430 -25.618  14.517  1.00 74.30           H  
ATOM    731  CD  GLU A  46      19.224 -26.760  16.337  1.00 74.30           C  
ATOM    732  OE1 GLU A  46      20.053 -26.462  17.228  1.00 74.30           O  
ATOM    733  OE2 GLU A  46      18.739 -27.900  16.164  1.00 74.30           O  
ATOM    734  N   LEU A  47      18.519 -23.196  13.100  1.00 82.97           N  
ATOM    735  H   LEU A  47      18.716 -22.828  14.019  1.00 82.97           H  
ATOM    736  CA  LEU A  47      19.337 -22.724  11.983  1.00 82.97           C  
ATOM    737  HA  LEU A  47      18.741 -22.763  11.071  1.00 82.97           H  
ATOM    738  C   LEU A  47      20.564 -23.630  11.790  1.00 82.97           C  
ATOM    739  CB  LEU A  47      19.731 -21.256  12.227  1.00 82.97           C  
ATOM    740  HB2 LEU A  47      20.391 -21.219  13.093  1.00 82.97           H  
ATOM    741  HB3 LEU A  47      18.842 -20.672  12.465  1.00 82.97           H  
ATOM    742  O   LEU A  47      21.614 -23.413  12.396  1.00 82.97           O  
ATOM    743  CG  LEU A  47      20.442 -20.645  10.999  1.00 82.97           C  
ATOM    744  HG  LEU A  47      20.903 -21.426  10.395  1.00 82.97           H  
ATOM    745  CD1 LEU A  47      19.455 -19.878  10.119  1.00 82.97           C  
ATOM    746 HD11 LEU A  47      19.964 -19.508   9.229  1.00 82.97           H  
ATOM    747 HD12 LEU A  47      19.022 -19.042  10.669  1.00 82.97           H  
ATOM    748 HD13 LEU A  47      18.655 -20.548   9.803  1.00 82.97           H  
ATOM    749  CD2 LEU A  47      21.551 -19.687  11.433  1.00 82.97           C  
ATOM    750 HD21 LEU A  47      22.289 -20.239  12.015  1.00 82.97           H  
ATOM    751 HD22 LEU A  47      22.040 -19.274  10.551  1.00 82.97           H  
ATOM    752 HD23 LEU A  47      21.134 -18.882  12.038  1.00 82.97           H  
ATOM    753  N   ILE A  48      20.445 -24.624  10.912  1.00 87.16           N  
ATOM    754  H   ILE A  48      19.538 -24.766  10.489  1.00 87.16           H  
ATOM    755  CA  ILE A  48      21.541 -25.538  10.565  1.00 87.16           C  
ATOM    756  HA  ILE A  48      22.150 -25.689  11.456  1.00 87.16           H  
ATOM    757  C   ILE A  48      22.418 -24.900   9.478  1.00 87.16           C  
ATOM    758  CB  ILE A  48      21.012 -26.923  10.130  1.00 87.16           C  
ATOM    759  HB  ILE A  48      20.502 -26.817   9.172  1.00 87.16           H  
ATOM    760  O   ILE A  48      21.956 -24.706   8.354  1.00 87.16           O  
ATOM    761  CG1 ILE A  48      20.000 -27.501  11.148  1.00 87.16           C  
ATOM    762 HG12 ILE A  48      20.492 -27.655  12.109  1.00 87.16           H  
ATOM    763 HG13 ILE A  48      19.185 -26.793  11.301  1.00 87.16           H  
ATOM    764  CG2 ILE A  48      22.214 -27.872   9.951  1.00 87.16           C  
ATOM    765 HG21 ILE A  48      22.911 -27.482   9.209  1.00 87.16           H  
ATOM    766 HG22 ILE A  48      21.879 -28.850   9.605  1.00 87.16           H  
ATOM    767 HG23 ILE A  48      22.734 -27.998  10.901  1.00 87.16           H  
ATOM    768  CD1 ILE A  48      19.351 -28.817  10.700  1.00 87.16           C  
ATOM    769 HD11 ILE A  48      18.910 -28.697   9.711  1.00 87.16           H  
ATOM    770 HD12 ILE A  48      20.085 -29.622  10.682  1.00 87.16           H  
ATOM    771 HD13 ILE A  48      18.566 -29.086  11.408  1.00 87.16           H  
ATOM    772  N   GLY A  49      23.675 -24.595   9.817  1.00 87.92           N  
ATOM    773  H   GLY A  49      23.947 -24.791  10.770  1.00 87.92           H  
ATOM    774  CA  GLY A  49      24.635 -23.865   8.978  1.00 87.92           C  
ATOM    775  HA2 GLY A  49      25.455 -23.532   9.614  1.00 87.92           H  
ATOM    776  HA3 GLY A  49      24.151 -22.973   8.580  1.00 87.92           H  
ATOM    777  C   GLY A  49      25.224 -24.646   7.791  1.00 87.92           C  
ATOM    778  O   GLY A  49      24.533 -25.383   7.088  1.00 87.92           O  
ATOM    779  N   THR A  50      26.519 -24.445   7.525  1.00 91.91           N  
ATOM    780  H   THR A  50      27.045 -23.825   8.125  1.00 91.91           H  
ATOM    781  CA  THR A  50      27.197 -24.871   6.283  1.00 91.91           C  
ATOM    782  HA  THR A  50      26.434 -25.193   5.574  1.00 91.91           H  
ATOM    783  C   THR A  50      28.127 -26.084   6.423  1.00 91.91           C  
ATOM    784  CB  THR A  50      27.917 -23.686   5.617  1.00 91.91           C  
ATOM    785  HB  THR A  50      28.547 -24.041   4.802  1.00 91.91           H  
ATOM    786  O   THR A  50      28.796 -26.447   5.458  1.00 91.91           O  
ATOM    787  CG2 THR A  50      26.931 -22.670   5.044  1.00 91.91           C  
ATOM    788 HG21 THR A  50      26.297 -22.260   5.831  1.00 91.91           H  
ATOM    789 HG22 THR A  50      26.302 -23.157   4.299  1.00 91.91           H  
ATOM    790 HG23 THR A  50      27.470 -21.858   4.556  1.00 91.91           H  
ATOM    791  OG1 THR A  50      28.711 -23.000   6.557  1.00 91.91           O  
ATOM    792  HG1 THR A  50      29.040 -22.208   6.127  1.00 91.91           H  
ATOM    793  N   ASP A  51      28.150 -26.779   7.565  1.00 91.07           N  
ATOM    794  H   ASP A  51      27.623 -26.427   8.351  1.00 91.07           H  
ATOM    795  CA  ASP A  51      29.084 -27.897   7.824  1.00 91.07           C  
ATOM    796  HA  ASP A  51      30.102 -27.508   7.803  1.00 91.07           H  
ATOM    797  C   ASP A  51      29.000 -29.039   6.787  1.00 91.07           C  
ATOM    798  CB  ASP A  51      28.819 -28.457   9.229  1.00 91.07           C  
ATOM    799  HB2 ASP A  51      29.503 -29.285   9.415  1.00 91.07           H  
ATOM    800  HB3 ASP A  51      27.800 -28.841   9.276  1.00 91.07           H  
ATOM    801  O   ASP A  51      30.007 -29.681   6.456  1.00 91.07           O  
ATOM    802  CG  ASP A  51      29.030 -27.395  10.307  1.00 91.07           C  
ATOM    803  OD1 ASP A  51      30.128 -26.797  10.310  1.00 91.07           O  
ATOM    804  OD2 ASP A  51      28.070 -27.162  11.070  1.00 91.07           O  
ATOM    805  N   TYR A  52      27.807 -29.244   6.214  1.00 91.01           N  
ATOM    806  H   TYR A  52      27.050 -28.654   6.529  1.00 91.01           H  
ATOM    807  CA  TYR A  52      27.517 -30.228   5.163  1.00 91.01           C  
ATOM    808  HA  TYR A  52      27.722 -31.220   5.567  1.00 91.01           H  
ATOM    809  C   TYR A  52      28.386 -30.058   3.900  1.00 91.01           C  
ATOM    810  CB  TYR A  52      26.016 -30.155   4.814  1.00 91.01           C  
ATOM    811  HB2 TYR A  52      25.434 -30.166   5.736  1.00 91.01           H  
ATOM    812  HB3 TYR A  52      25.756 -31.064   4.271  1.00 91.01           H  
ATOM    813  O   TYR A  52      28.728 -31.044   3.243  1.00 91.01           O  
ATOM    814  CG  TYR A  52      25.584 -28.960   3.972  1.00 91.01           C  
ATOM    815  CD1 TYR A  52      25.320 -27.709   4.569  1.00 91.01           C  
ATOM    816  HD1 TYR A  52      25.389 -27.587   5.640  1.00 91.01           H  
ATOM    817  CD2 TYR A  52      25.427 -29.109   2.579  1.00 91.01           C  
ATOM    818  HD2 TYR A  52      25.597 -30.069   2.115  1.00 91.01           H  
ATOM    819  CE1 TYR A  52      24.931 -26.610   3.773  1.00 91.01           C  
ATOM    820  HE1 TYR A  52      24.713 -25.656   4.229  1.00 91.01           H  
ATOM    821  CE2 TYR A  52      25.032 -28.015   1.786  1.00 91.01           C  
ATOM    822  HE2 TYR A  52      24.880 -28.125   0.723  1.00 91.01           H  
ATOM    823  OH  TYR A  52      24.487 -25.698   1.589  1.00 91.01           O  
ATOM    824  HH  TYR A  52      24.350 -24.898   2.103  1.00 91.01           H  
ATOM    825  CZ  TYR A  52      24.807 -26.756   2.376  1.00 91.01           C  
ATOM    826  N   VAL A  53      28.794 -28.822   3.591  1.00 93.35           N  
ATOM    827  H   VAL A  53      28.513 -28.079   4.215  1.00 93.35           H  
ATOM    828  CA  VAL A  53      29.554 -28.434   2.389  1.00 93.35           C  
ATOM    829  HA  VAL A  53      28.971 -28.676   1.500  1.00 93.35           H  
ATOM    830  C   VAL A  53      30.896 -29.160   2.289  1.00 93.35           C  
ATOM    831  CB  VAL A  53      29.794 -26.909   2.436  1.00 93.35           C  
ATOM    832  HB  VAL A  53      30.252 -26.662   3.394  1.00 93.35           H  
ATOM    833  O   VAL A  53      31.316 -29.567   1.203  1.00 93.35           O  
ATOM    834  CG1 VAL A  53      30.744 -26.389   1.354  1.00 93.35           C  
ATOM    835 HG11 VAL A  53      31.734 -26.831   1.460  1.00 93.35           H  
ATOM    836 HG12 VAL A  53      30.853 -25.309   1.453  1.00 93.35           H  
ATOM    837 HG13 VAL A  53      30.340 -26.624   0.369  1.00 93.35           H  
ATOM    838  CG2 VAL A  53      28.476 -26.138   2.303  1.00 93.35           C  
ATOM    839 HG21 VAL A  53      27.755 -26.467   3.051  1.00 93.35           H  
ATOM    840 HG22 VAL A  53      28.046 -26.291   1.313  1.00 93.35           H  
ATOM    841 HG23 VAL A  53      28.664 -25.077   2.464  1.00 93.35           H  
ATOM    842  N   SER A  54      31.573 -29.326   3.428  1.00 90.69           N  
ATOM    843  H   SER A  54      31.105 -29.036   4.275  1.00 90.69           H  
ATOM    844  CA  SER A  54      32.974 -29.757   3.530  1.00 90.69           C  
ATOM    845  HA  SER A  54      33.608 -28.970   3.121  1.00 90.69           H  
ATOM    846  C   SER A  54      33.285 -31.043   2.747  1.00 90.69           C  
ATOM    847  CB  SER A  54      33.326 -29.928   5.016  1.00 90.69           C  
ATOM    848  HB2 SER A  54      34.349 -30.294   5.100  1.00 90.69           H  
ATOM    849  HB3 SER A  54      33.261 -28.962   5.518  1.00 90.69           H  
ATOM    850  O   SER A  54      34.214 -31.080   1.935  1.00 90.69           O  
ATOM    851  OG  SER A  54      32.443 -30.843   5.651  1.00 90.69           O  
ATOM    852  HG  SER A  54      31.688 -30.369   6.008  1.00 90.69           H  
ATOM    853  N   LYS A  55      32.469 -32.085   2.939  1.00 90.62           N  
ATOM    854  H   LYS A  55      31.740 -31.954   3.626  1.00 90.62           H  
ATOM    855  CA  LYS A  55      32.621 -33.401   2.294  1.00 90.62           C  
ATOM    856  HA  LYS A  55      33.655 -33.731   2.396  1.00 90.62           H  
ATOM    857  C   LYS A  55      32.331 -33.352   0.790  1.00 90.62           C  
ATOM    858  CB  LYS A  55      31.696 -34.415   2.992  1.00 90.62           C  
ATOM    859  HB2 LYS A  55      30.669 -34.055   2.936  1.00 90.62           H  
ATOM    860  HB3 LYS A  55      31.752 -35.364   2.457  1.00 90.62           H  
ATOM    861  O   LYS A  55      33.007 -34.019   0.007  1.00 90.62           O  
ATOM    862  CG  LYS A  55      32.072 -34.660   4.464  1.00 90.62           C  
ATOM    863  HG2 LYS A  55      33.075 -35.085   4.514  1.00 90.62           H  
ATOM    864  HG3 LYS A  55      32.065 -33.715   5.008  1.00 90.62           H  
ATOM    865  CD  LYS A  55      31.076 -35.616   5.137  1.00 90.62           C  
ATOM    866  HD2 LYS A  55      30.077 -35.185   5.066  1.00 90.62           H  
ATOM    867  HD3 LYS A  55      31.088 -36.574   4.619  1.00 90.62           H  
ATOM    868  CE  LYS A  55      31.443 -35.816   6.614  1.00 90.62           C  
ATOM    869  HE2 LYS A  55      32.420 -36.297   6.670  1.00 90.62           H  
ATOM    870  HE3 LYS A  55      31.527 -34.836   7.082  1.00 90.62           H  
ATOM    871  NZ  LYS A  55      30.423 -36.628   7.328  1.00 90.62           N  
ATOM    872  HZ1 LYS A  55      30.673 -36.740   8.300  1.00 90.62           H  
ATOM    873  HZ2 LYS A  55      29.523 -36.170   7.293  1.00 90.62           H  
ATOM    874  HZ3 LYS A  55      30.329 -37.543   6.910  1.00 90.62           H  
ATOM    875  N   ILE A  56      31.349 -32.548   0.383  1.00 91.39           N  
ATOM    876  H   ILE A  56      30.889 -31.976   1.077  1.00 91.39           H  
ATOM    877  CA  ILE A  56      30.884 -32.451  -1.008  1.00 91.39           C  
ATOM    878  HA  ILE A  56      30.798 -33.455  -1.423  1.00 91.39           H  
ATOM    879  C   ILE A  56      31.915 -31.693  -1.857  1.00 91.39           C  
ATOM    880  CB  ILE A  56      29.482 -31.796  -1.049  1.00 91.39           C  
ATOM    881  HB  ILE A  56      29.561 -30.792  -0.632  1.00 91.39           H  
ATOM    882  O   ILE A  56      32.310 -32.160  -2.925  1.00 91.39           O  
ATOM    883  CG1 ILE A  56      28.447 -32.598  -0.217  1.00 91.39           C  
ATOM    884 HG12 ILE A  56      28.895 -32.956   0.709  1.00 91.39           H  
ATOM    885 HG13 ILE A  56      28.119 -33.471  -0.782  1.00 91.39           H  
ATOM    886  CG2 ILE A  56      29.001 -31.685  -2.507  1.00 91.39           C  
ATOM    887 HG21 ILE A  56      27.999 -31.260  -2.544  1.00 91.39           H  
ATOM    888 HG22 ILE A  56      28.977 -32.668  -2.978  1.00 91.39           H  
ATOM    889 HG23 ILE A  56      29.652 -31.026  -3.081  1.00 91.39           H  
ATOM    890  CD1 ILE A  56      27.224 -31.771   0.195  1.00 91.39           C  
ATOM    891 HD11 ILE A  56      26.558 -32.384   0.803  1.00 91.39           H  
ATOM    892 HD12 ILE A  56      27.543 -30.909   0.782  1.00 91.39           H  
ATOM    893 HD13 ILE A  56      26.675 -31.421  -0.679  1.00 91.39           H  
ATOM    894  N   VAL A  57      32.441 -30.575  -1.348  1.00 89.36           N  
ATOM    895  H   VAL A  57      32.078 -30.234  -0.470  1.00 89.36           H  
ATOM    896  CA  VAL A  57      33.482 -29.789  -2.035  1.00 89.36           C  
ATOM    897  HA  VAL A  57      33.135 -29.587  -3.048  1.00 89.36           H  
ATOM    898  C   VAL A  57      34.795 -30.570  -2.176  1.00 89.36           C  
ATOM    899  CB  VAL A  57      33.681 -28.436  -1.322  1.00 89.36           C  
ATOM    900  HB  VAL A  57      33.829 -28.609  -0.256  1.00 89.36           H  
ATOM    901  O   VAL A  57      35.485 -30.406  -3.184  1.00 89.36           O  
ATOM    902  CG1 VAL A  57      34.879 -27.633  -1.852  1.00 89.36           C  
ATOM    903 HG11 VAL A  57      34.788 -27.498  -2.930  1.00 89.36           H  
ATOM    904 HG12 VAL A  57      34.909 -26.660  -1.363  1.00 89.36           H  
ATOM    905 HG13 VAL A  57      35.809 -28.155  -1.623  1.00 89.36           H  
ATOM    906  CG2 VAL A  57      32.437 -27.564  -1.523  1.00 89.36           C  
ATOM    907 HG21 VAL A  57      31.555 -28.062  -1.121  1.00 89.36           H  
ATOM    908 HG22 VAL A  57      32.268 -27.368  -2.582  1.00 89.36           H  
ATOM    909 HG23 VAL A  57      32.552 -26.615  -1.001  1.00 89.36           H  
ATOM    910  N   ALA A  58      35.127 -31.452  -1.226  1.00 87.52           N  
ATOM    911  H   ALA A  58      34.553 -31.515  -0.397  1.00 87.52           H  
ATOM    912  CA  ALA A  58      36.275 -32.354  -1.345  1.00 87.52           C  
ATOM    913  HA  ALA A  58      37.159 -31.759  -1.573  1.00 87.52           H  
ATOM    914  C   ALA A  58      36.101 -33.365  -2.498  1.00 87.52           C  
ATOM    915  CB  ALA A  58      36.506 -33.040   0.008  1.00 87.52           C  
ATOM    916  HB1 ALA A  58      36.665 -32.289   0.782  1.00 87.52           H  
ATOM    917  HB2 ALA A  58      37.387 -33.678  -0.053  1.00 87.52           H  
ATOM    918  HB3 ALA A  58      35.644 -33.651   0.276  1.00 87.52           H  
ATOM    919  O   ALA A  58      36.982 -33.466  -3.353  1.00 87.52           O  
ATOM    920  N   LYS A  59      34.938 -34.035  -2.581  1.00 86.49           N  
ATOM    921  H   LYS A  59      34.264 -33.885  -1.844  1.00 86.49           H  
ATOM    922  CA  LYS A  59      34.556 -34.943  -3.686  1.00 86.49           C  
ATOM    923  HA  LYS A  59      35.257 -35.777  -3.718  1.00 86.49           H  
ATOM    924  C   LYS A  59      34.654 -34.238  -5.050  1.00 86.49           C  
ATOM    925  CB  LYS A  59      33.142 -35.489  -3.377  1.00 86.49           C  
ATOM    926  HB2 LYS A  59      33.170 -35.960  -2.395  1.00 86.49           H  
ATOM    927  HB3 LYS A  59      32.461 -34.641  -3.308  1.00 86.49           H  
ATOM    928  O   LYS A  59      35.247 -34.780  -5.980  1.00 86.49           O  
ATOM    929  CG  LYS A  59      32.527 -36.499  -4.371  1.00 86.49           C  
ATOM    930  HG2 LYS A  59      32.499 -36.054  -5.365  1.00 86.49           H  
ATOM    931  HG3 LYS A  59      33.132 -37.406  -4.401  1.00 86.49           H  
ATOM    932  CD  LYS A  59      31.084 -36.842  -3.926  1.00 86.49           C  
ATOM    933  HD2 LYS A  59      30.543 -35.906  -3.784  1.00 86.49           H  
ATOM    934  HD3 LYS A  59      31.122 -37.356  -2.966  1.00 86.49           H  
ATOM    935  CE  LYS A  59      30.282 -37.699  -4.926  1.00 86.49           C  
ATOM    936  HE2 LYS A  59      30.370 -37.244  -5.912  1.00 86.49           H  
ATOM    937  HE3 LYS A  59      30.728 -38.692  -4.977  1.00 86.49           H  
ATOM    938  NZ  LYS A  59      28.829 -37.801  -4.560  1.00 86.49           N  
ATOM    939  HZ1 LYS A  59      28.684 -38.228  -3.656  1.00 86.49           H  
ATOM    940  HZ2 LYS A  59      28.303 -38.335  -5.237  1.00 86.49           H  
ATOM    941  HZ3 LYS A  59      28.349 -36.913  -4.515  1.00 86.49           H  
ATOM    942  N   GLU A  60      34.170 -32.998  -5.144  1.00 84.87           N  
ATOM    943  H   GLU A  60      33.642 -32.640  -4.361  1.00 84.87           H  
ATOM    944  CA  GLU A  60      34.249 -32.178  -6.364  1.00 84.87           C  
ATOM    945  HA  GLU A  60      33.810 -32.738  -7.189  1.00 84.87           H  
ATOM    946  C   GLU A  60      35.695 -31.814  -6.756  1.00 84.87           C  
ATOM    947  CB  GLU A  60      33.428 -30.896  -6.153  1.00 84.87           C  
ATOM    948  HB2 GLU A  60      33.986 -30.221  -5.503  1.00 84.87           H  
ATOM    949  HB3 GLU A  60      32.498 -31.141  -5.639  1.00 84.87           H  
ATOM    950  O   GLU A  60      36.044 -31.842  -7.936  1.00 84.87           O  
ATOM    951  CG  GLU A  60      33.106 -30.156  -7.464  1.00 84.87           C  
ATOM    952  HG2 GLU A  60      34.021 -30.024  -8.041  1.00 84.87           H  
ATOM    953  HG3 GLU A  60      32.755 -29.155  -7.212  1.00 84.87           H  
ATOM    954  CD  GLU A  60      32.034 -30.850  -8.321  1.00 84.87           C  
ATOM    955  OE1 GLU A  60      31.799 -30.388  -9.457  1.00 84.87           O  
ATOM    956  OE2 GLU A  60      31.384 -31.809  -7.848  1.00 84.87           O  
ATOM    957  N   LYS A  61      36.565 -31.486  -5.787  1.00 83.43           N  
ATOM    958  H   LYS A  61      36.242 -31.486  -4.830  1.00 83.43           H  
ATOM    959  CA  LYS A  61      37.986 -31.201  -6.069  1.00 83.43           C  
ATOM    960  HA  LYS A  61      38.036 -30.527  -6.924  1.00 83.43           H  
ATOM    961  C   LYS A  61      38.743 -32.450  -6.538  1.00 83.43           C  
ATOM    962  CB  LYS A  61      38.679 -30.516  -4.872  1.00 83.43           C  
ATOM    963  HB2 LYS A  61      38.421 -31.024  -3.943  1.00 83.43           H  
ATOM    964  HB3 LYS A  61      39.756 -30.592  -5.018  1.00 83.43           H  
ATOM    965  O   LYS A  61      39.595 -32.334  -7.415  1.00 83.43           O  
ATOM    966  CG  LYS A  61      38.310 -29.021  -4.785  1.00 83.43           C  
ATOM    967  HG2 LYS A  61      38.384 -28.596  -5.786  1.00 83.43           H  
ATOM    968  HG3 LYS A  61      37.278 -28.919  -4.451  1.00 83.43           H  
ATOM    969  CD  LYS A  61      39.233 -28.204  -3.859  1.00 83.43           C  
ATOM    970  HD2 LYS A  61      40.266 -28.374  -4.161  1.00 83.43           H  
ATOM    971  HD3 LYS A  61      39.100 -28.519  -2.824  1.00 83.43           H  
ATOM    972  CE  LYS A  61      38.894 -26.707  -4.017  1.00 83.43           C  
ATOM    973  HE2 LYS A  61      38.750 -26.513  -5.080  1.00 83.43           H  
ATOM    974  HE3 LYS A  61      37.947 -26.500  -3.519  1.00 83.43           H  
ATOM    975  NZ  LYS A  61      39.954 -25.787  -3.524  1.00 83.43           N  
ATOM    976  HZ1 LYS A  61      40.066 -25.834  -2.521  1.00 83.43           H  
ATOM    977  HZ2 LYS A  61      39.739 -24.835  -3.785  1.00 83.43           H  
ATOM    978  HZ3 LYS A  61      40.834 -25.992  -3.975  1.00 83.43           H  
ATOM    979  N   CYS A  62      38.416 -33.636  -6.022  1.00 82.66           N  
ATOM    980  H   CYS A  62      37.749 -33.670  -5.264  1.00 82.66           H  
ATOM    981  CA  CYS A  62      38.982 -34.894  -6.520  1.00 82.66           C  
ATOM    982  HA  CYS A  62      40.069 -34.826  -6.494  1.00 82.66           H  
ATOM    983  C   CYS A  62      38.604 -35.166  -7.984  1.00 82.66           C  
ATOM    984  CB  CYS A  62      38.548 -36.047  -5.607  1.00 82.66           C  
ATOM    985  HB2 CYS A  62      38.817 -36.998  -6.066  1.00 82.66           H  
ATOM    986  HB3 CYS A  62      37.467 -36.022  -5.466  1.00 82.66           H  
ATOM    987  O   CYS A  62      39.483 -35.542  -8.758  1.00 82.66           O  
ATOM    988  SG  CYS A  62      39.385 -35.903  -4.002  1.00 82.66           S  
ATOM    989  HG  CYS A  62      40.611 -36.227  -4.423  1.00 82.66           H  
ATOM    990  N   LEU A  63      37.346 -34.916  -8.374  1.00 81.13           N  
ATOM    991  H   LEU A  63      36.673 -34.628  -7.678  1.00 81.13           H  
ATOM    992  CA  LEU A  63      36.897 -35.018  -9.769  1.00 81.13           C  
ATOM    993  HA  LEU A  63      37.095 -36.028 -10.127  1.00 81.13           H  
ATOM    994  C   LEU A  63      37.703 -34.083 -10.685  1.00 81.13           C  
ATOM    995  CB  LEU A  63      35.380 -34.749  -9.847  1.00 81.13           C  
ATOM    996  HB2 LEU A  63      35.136 -33.898  -9.211  1.00 81.13           H  
ATOM    997  HB3 LEU A  63      35.114 -34.477 -10.869  1.00 81.13           H  
ATOM    998  O   LEU A  63      38.343 -34.567 -11.613  1.00 81.13           O  
ATOM    999  CG  LEU A  63      34.533 -35.965  -9.426  1.00 81.13           C  
ATOM   1000  HG  LEU A  63      34.989 -36.449  -8.562  1.00 81.13           H  
ATOM   1001  CD1 LEU A  63      33.119 -35.535  -9.034  1.00 81.13           C  
ATOM   1002 HD11 LEU A  63      32.528 -36.409  -8.760  1.00 81.13           H  
ATOM   1003 HD12 LEU A  63      33.165 -34.858  -8.181  1.00 81.13           H  
ATOM   1004 HD13 LEU A  63      32.642 -35.022  -9.869  1.00 81.13           H  
ATOM   1005  CD2 LEU A  63      34.420 -36.980 -10.567  1.00 81.13           C  
ATOM   1006 HD21 LEU A  63      33.948 -36.519 -11.434  1.00 81.13           H  
ATOM   1007 HD22 LEU A  63      33.824 -37.835 -10.247  1.00 81.13           H  
ATOM   1008 HD23 LEU A  63      35.410 -37.335 -10.854  1.00 81.13           H  
ATOM   1009  N   LEU A  64      37.770 -32.784 -10.358  1.00 77.96           N  
ATOM   1010  H   LEU A  64      37.220 -32.473  -9.570  1.00 77.96           H  
ATOM   1011  CA  LEU A  64      38.530 -31.780 -11.123  1.00 77.96           C  
ATOM   1012  HA  LEU A  64      38.112 -31.735 -12.128  1.00 77.96           H  
ATOM   1013  C   LEU A  64      40.015 -32.144 -11.313  1.00 77.96           C  
ATOM   1014  CB  LEU A  64      38.389 -30.404 -10.426  1.00 77.96           C  
ATOM   1015  HB2 LEU A  64      38.045 -30.551  -9.402  1.00 77.96           H  
ATOM   1016  HB3 LEU A  64      39.370 -29.936 -10.348  1.00 77.96           H  
ATOM   1017  O   LEU A  64      40.553 -31.984 -12.408  1.00 77.96           O  
ATOM   1018  CG  LEU A  64      37.436 -29.443 -11.168  1.00 77.96           C  
ATOM   1019  HG  LEU A  64      36.879 -29.993 -11.926  1.00 77.96           H  
ATOM   1020  CD1 LEU A  64      36.428 -28.801 -10.213  1.00 77.96           C  
ATOM   1021 HD11 LEU A  64      36.950 -28.197  -9.470  1.00 77.96           H  
ATOM   1022 HD12 LEU A  64      35.854 -29.588  -9.723  1.00 77.96           H  
ATOM   1023 HD13 LEU A  64      35.742 -28.180 -10.790  1.00 77.96           H  
ATOM   1024  CD2 LEU A  64      38.198 -28.320 -11.873  1.00 77.96           C  
ATOM   1025 HD21 LEU A  64      38.696 -27.681 -11.144  1.00 77.96           H  
ATOM   1026 HD22 LEU A  64      38.938 -28.753 -12.546  1.00 77.96           H  
ATOM   1027 HD23 LEU A  64      37.503 -27.722 -12.462  1.00 77.96           H  
ATOM   1028  N   ASN A  65      40.681 -32.639 -10.265  1.00 72.56           N  
ATOM   1029  H   ASN A  65      40.193 -32.724  -9.385  1.00 72.56           H  
ATOM   1030  CA  ASN A  65      42.102 -32.995 -10.333  1.00 72.56           C  
ATOM   1031  HA  ASN A  65      42.646 -32.203 -10.848  1.00 72.56           H  
ATOM   1032  C   ASN A  65      42.342 -34.289 -11.129  1.00 72.56           C  
ATOM   1033  CB  ASN A  65      42.659 -33.124  -8.906  1.00 72.56           C  
ATOM   1034  HB2 ASN A  65      43.683 -33.494  -8.961  1.00 72.56           H  
ATOM   1035  HB3 ASN A  65      42.063 -33.851  -8.355  1.00 72.56           H  
ATOM   1036  O   ASN A  65      43.233 -34.334 -11.977  1.00 72.56           O  
ATOM   1037  CG  ASN A  65      42.696 -31.819  -8.132  1.00 72.56           C  
ATOM   1038  ND2 ASN A  65      42.679 -31.897  -6.822  1.00 72.56           N  
ATOM   1039 HD21 ASN A  65      42.703 -31.019  -6.322  1.00 72.56           H  
ATOM   1040 HD22 ASN A  65      42.611 -32.800  -6.376  1.00 72.56           H  
ATOM   1041  OD1 ASN A  65      42.772 -30.719  -8.658  1.00 72.56           O  
ATOM   1042  N   GLY A  66      41.550 -35.336 -10.870  1.00 61.49           N  
ATOM   1043  H   GLY A  66      40.796 -35.226 -10.206  1.00 61.49           H  
ATOM   1044  CA  GLY A  66      41.716 -36.645 -11.504  1.00 61.49           C  
ATOM   1045  HA2 GLY A  66      41.002 -37.343 -11.066  1.00 61.49           H  
ATOM   1046  HA3 GLY A  66      42.726 -37.014 -11.325  1.00 61.49           H  
ATOM   1047  C   GLY A  66      41.477 -36.607 -13.013  1.00 61.49           C  
ATOM   1048  O   GLY A  66      42.213 -37.240 -13.766  1.00 61.49           O  
ATOM   1049  N   THR A  67      40.513 -35.804 -13.473  1.00 51.28           N  
ATOM   1050  H   THR A  67      39.911 -35.317 -12.824  1.00 51.28           H  
ATOM   1051  CA  THR A  67      40.257 -35.630 -14.909  1.00 51.28           C  
ATOM   1052  HA  THR A  67      40.176 -36.615 -15.367  1.00 51.28           H  
ATOM   1053  C   THR A  67      41.386 -34.911 -15.643  1.00 51.28           C  
ATOM   1054  CB  THR A  67      38.940 -34.883 -15.157  1.00 51.28           C  
ATOM   1055  HB  THR A  67      38.904 -34.590 -16.206  1.00 51.28           H  
ATOM   1056  O   THR A  67      41.698 -35.280 -16.772  1.00 51.28           O  
ATOM   1057  CG2 THR A  67      37.735 -35.778 -14.866  1.00 51.28           C  
ATOM   1058 HG21 THR A  67      36.820 -35.244 -15.122  1.00 51.28           H  
ATOM   1059 HG22 THR A  67      37.707 -36.035 -13.807  1.00 51.28           H  
ATOM   1060 HG23 THR A  67      37.794 -36.690 -15.459  1.00 51.28           H  
ATOM   1061  OG1 THR A  67      38.806 -33.716 -14.378  1.00 51.28           O  
ATOM   1062  HG1 THR A  67      39.590 -33.167 -14.449  1.00 51.28           H  
ATOM   1063  N   LEU A  68      42.014 -33.908 -15.017  1.00 46.69           N  
ATOM   1064  H   LEU A  68      41.766 -33.704 -14.060  1.00 46.69           H  
ATOM   1065  CA  LEU A  68      43.067 -33.099 -15.646  1.00 46.69           C  
ATOM   1066  HA  LEU A  68      42.812 -32.940 -16.694  1.00 46.69           H  
ATOM   1067  C   LEU A  68      44.443 -33.783 -15.660  1.00 46.69           C  
ATOM   1068  CB  LEU A  68      43.150 -31.734 -14.938  1.00 46.69           C  
ATOM   1069  HB2 LEU A  68      43.206 -31.908 -13.863  1.00 46.69           H  
ATOM   1070  HB3 LEU A  68      44.072 -31.237 -15.239  1.00 46.69           H  
ATOM   1071  O   LEU A  68      45.290 -33.409 -16.465  1.00 46.69           O  
ATOM   1072  CG  LEU A  68      41.975 -30.787 -15.244  1.00 46.69           C  
ATOM   1073  HG  LEU A  68      41.030 -31.299 -15.060  1.00 46.69           H  
ATOM   1074  CD1 LEU A  68      42.061 -29.574 -14.320  1.00 46.69           C  
ATOM   1075 HD11 LEU A  68      42.047 -29.918 -13.286  1.00 46.69           H  
ATOM   1076 HD12 LEU A  68      42.981 -29.021 -14.504  1.00 46.69           H  
ATOM   1077 HD13 LEU A  68      41.202 -28.925 -14.488  1.00 46.69           H  
ATOM   1078  CD2 LEU A  68      41.989 -30.272 -16.686  1.00 46.69           C  
ATOM   1079 HD21 LEU A  68      41.169 -29.571 -16.837  1.00 46.69           H  
ATOM   1080 HD22 LEU A  68      42.935 -29.775 -16.900  1.00 46.69           H  
ATOM   1081 HD23 LEU A  68      41.861 -31.099 -17.385  1.00 46.69           H  
ATOM   1082  N   LEU A  69      44.690 -34.776 -14.800  1.00 40.87           N  
ATOM   1083  H   LEU A  69      43.976 -35.023 -14.129  1.00 40.87           H  
ATOM   1084  CA  LEU A  69      45.987 -35.466 -14.738  1.00 40.87           C  
ATOM   1085  HA  LEU A  69      46.767 -34.705 -14.748  1.00 40.87           H  
ATOM   1086  C   LEU A  69      46.285 -36.347 -15.960  1.00 40.87           C  
ATOM   1087  CB  LEU A  69      46.079 -36.270 -13.428  1.00 40.87           C  
ATOM   1088  HB2 LEU A  69      46.669 -37.172 -13.592  1.00 40.87           H  
ATOM   1089  HB3 LEU A  69      45.080 -36.587 -13.128  1.00 40.87           H  
ATOM   1090  O   LEU A  69      47.449 -36.473 -16.332  1.00 40.87           O  
ATOM   1091  CG  LEU A  69      46.735 -35.463 -12.296  1.00 40.87           C  
ATOM   1092  HG  LEU A  69      46.308 -34.460 -12.270  1.00 40.87           H  
ATOM   1093  CD1 LEU A  69      46.479 -36.133 -10.947  1.00 40.87           C  
ATOM   1094 HD11 LEU A  69      46.881 -37.146 -10.949  1.00 40.87           H  
ATOM   1095 HD12 LEU A  69      45.405 -36.171 -10.764  1.00 40.87           H  
ATOM   1096 HD13 LEU A  69      46.950 -35.552 -10.153  1.00 40.87           H  
ATOM   1097  CD2 LEU A  69      48.255 -35.357 -12.484  1.00 40.87           C  
ATOM   1098 HD21 LEU A  69      48.502 -34.951 -13.465  1.00 40.87           H  
ATOM   1099 HD22 LEU A  69      48.675 -34.711 -11.714  1.00 40.87           H  
ATOM   1100 HD23 LEU A  69      48.705 -36.346 -12.406  1.00 40.87           H  
ATOM   1101  N   ASN A  70      45.260 -36.912 -16.606  1.00 37.53           N  
ATOM   1102  H   ASN A  70      44.330 -36.787 -16.234  1.00 37.53           H  
ATOM   1103  CA  ASN A  70      45.436 -37.709 -17.828  1.00 37.53           C  
ATOM   1104  HA  ASN A  70      46.289 -38.373 -17.692  1.00 37.53           H  
ATOM   1105  C   ASN A  70      45.764 -36.849 -19.065  1.00 37.53           C  
ATOM   1106  CB  ASN A  70      44.181 -38.572 -18.061  1.00 37.53           C  
ATOM   1107  HB2 ASN A  70      43.285 -37.961 -17.952  1.00 37.53           H  
ATOM   1108  HB3 ASN A  70      44.208 -38.953 -19.082  1.00 37.53           H  
ATOM   1109  O   ASN A  70      46.241 -37.373 -20.070  1.00 37.53           O  
ATOM   1110  CG  ASN A  70      44.082 -39.780 -17.142  1.00 37.53           C  
ATOM   1111  ND2 ASN A  70      43.058 -40.586 -17.306  1.00 37.53           N  
ATOM   1112 HD21 ASN A  70      43.041 -41.398 -16.706  1.00 37.53           H  
ATOM   1113 HD22 ASN A  70      42.390 -40.433 -18.047  1.00 37.53           H  
ATOM   1114  OD1 ASN A  70      44.906 -40.038 -16.284  1.00 37.53           O  
ATOM   1115  N   GLU A  71      45.531 -35.535 -19.008  1.00 37.19           N  
ATOM   1116  H   GLU A  71      45.195 -35.139 -18.142  1.00 37.19           H  
ATOM   1117  CA  GLU A  71      45.891 -34.594 -20.070  1.00 37.19           C  
ATOM   1118  HA  GLU A  71      45.957 -35.128 -21.018  1.00 37.19           H  
ATOM   1119  C   GLU A  71      47.290 -34.013 -19.831  1.00 37.19           C  
ATOM   1120  CB  GLU A  71      44.794 -33.525 -20.246  1.00 37.19           C  
ATOM   1121  HB2 GLU A  71      45.202 -32.670 -20.784  1.00 37.19           H  
ATOM   1122  HB3 GLU A  71      44.442 -33.192 -19.270  1.00 37.19           H  
ATOM   1123  O   GLU A  71      47.460 -32.854 -19.448  1.00 37.19           O  
ATOM   1124  CG  GLU A  71      43.625 -34.084 -21.068  1.00 37.19           C  
ATOM   1125  HG2 GLU A  71      43.964 -34.278 -22.085  1.00 37.19           H  
ATOM   1126  HG3 GLU A  71      43.314 -35.037 -20.639  1.00 37.19           H  
ATOM   1127  CD  GLU A  71      42.423 -33.131 -21.103  1.00 37.19           C  
ATOM   1128  OE1 GLU A  71      41.336 -33.585 -20.679  1.00 37.19           O  
ATOM   1129  OE2 GLU A  71      42.560 -31.972 -21.556  1.00 37.19           O  
ATOM   1130  N   GLN A  72      48.326 -34.798 -20.157  1.00 31.10           N  
ATOM   1131  H   GLN A  72      48.130 -35.750 -20.432  1.00 31.10           H  
ATOM   1132  CA  GLN A  72      49.533 -34.149 -20.671  1.00 31.10           C  
ATOM   1133  HA  GLN A  72      49.840 -33.411 -19.930  1.00 31.10           H  
ATOM   1134  C   GLN A  72      49.180 -33.406 -21.973  1.00 31.10           C  
ATOM   1135  CB  GLN A  72      50.701 -35.119 -20.919  1.00 31.10           C  
ATOM   1136  HB2 GLN A  72      50.333 -36.106 -21.199  1.00 31.10           H  
ATOM   1137  HB3 GLN A  72      51.273 -34.727 -21.760  1.00 31.10           H  
ATOM   1138  O   GLN A  72      48.409 -33.934 -22.780  1.00 31.10           O  
ATOM   1139  CG  GLN A  72      51.644 -35.221 -19.706  1.00 31.10           C  
ATOM   1140  HG2 GLN A  72      51.257 -35.968 -19.013  1.00 31.10           H  
ATOM   1141  HG3 GLN A  72      51.672 -34.265 -19.183  1.00 31.10           H  
ATOM   1142  CD  GLN A  72      53.088 -35.566 -20.075  1.00 31.10           C  
ATOM   1143  NE2 GLN A  72      53.989 -35.571 -19.118  1.00 31.10           N  
ATOM   1144 HE21 GLN A  72      53.721 -35.411 -18.157  1.00 31.10           H  
ATOM   1145 HE22 GLN A  72      54.924 -35.822 -19.405  1.00 31.10           H  
ATOM   1146  OE1 GLN A  72      53.460 -35.800 -21.211  1.00 31.10           O  
ATOM   1147  N   PRO A  73      49.755 -32.214 -22.218  1.00 31.30           N  
ATOM   1148  CA  PRO A  73      49.370 -31.340 -23.321  1.00 31.30           C  
ATOM   1149  HA  PRO A  73      48.286 -31.366 -23.438  1.00 31.30           H  
ATOM   1150  C   PRO A  73      49.979 -31.775 -24.666  1.00 31.30           C  
ATOM   1151  CB  PRO A  73      49.774 -29.933 -22.863  1.00 31.30           C  
ATOM   1152  HB2 PRO A  73      49.010 -29.537 -22.195  1.00 31.30           H  
ATOM   1153  HB3 PRO A  73      49.945 -29.240 -23.686  1.00 31.30           H  
ATOM   1154  O   PRO A  73      50.571 -30.970 -25.387  1.00 31.30           O  
ATOM   1155  CG  PRO A  73      51.048 -30.214 -22.069  1.00 31.30           C  
ATOM   1156  HG2 PRO A  73      51.270 -29.414 -21.362  1.00 31.30           H  
ATOM   1157  HG3 PRO A  73      51.883 -30.371 -22.751  1.00 31.30           H  
ATOM   1158  CD  PRO A  73      50.705 -31.522 -21.356  1.00 31.30           C  
ATOM   1159  HD2 PRO A  73      50.229 -31.295 -20.402  1.00 31.30           H  
ATOM   1160  HD3 PRO A  73      51.605 -32.116 -21.200  1.00 31.30           H  
ATOM   1161  N   GLN A  74      49.789 -33.042 -25.052  1.00 27.67           N  
ATOM   1162  H   GLN A  74      49.273 -33.635 -24.417  1.00 27.67           H  
ATOM   1163  CA  GLN A  74      49.667 -33.339 -26.477  1.00 27.67           C  
ATOM   1164  HA  GLN A  74      50.598 -33.081 -26.980  1.00 27.67           H  
ATOM   1165  C   GLN A  74      48.551 -32.458 -27.041  1.00 27.67           C  
ATOM   1166  CB  GLN A  74      49.333 -34.815 -26.738  1.00 27.67           C  
ATOM   1167  HB2 GLN A  74      48.832 -34.884 -27.703  1.00 27.67           H  
ATOM   1168  HB3 GLN A  74      48.645 -35.182 -25.977  1.00 27.67           H  
ATOM   1169  O   GLN A  74      47.520 -32.259 -26.398  1.00 27.67           O  
ATOM   1170  CG  GLN A  74      50.577 -35.714 -26.802  1.00 27.67           C  
ATOM   1171  HG2 GLN A  74      51.024 -35.797 -25.812  1.00 27.67           H  
ATOM   1172  HG3 GLN A  74      51.308 -35.269 -27.477  1.00 27.67           H  
ATOM   1173  CD  GLN A  74      50.237 -37.113 -27.315  1.00 27.67           C  
ATOM   1174  NE2 GLN A  74      51.200 -37.868 -27.796  1.00 27.67           N  
ATOM   1175 HE21 GLN A  74      50.907 -38.771 -28.141  1.00 27.67           H  
ATOM   1176 HE22 GLN A  74      52.157 -37.548 -27.840  1.00 27.67           H  
ATOM   1177  OE1 GLN A  74      49.101 -37.552 -27.301  1.00 27.67           O  
ATOM   1178  N   GLY A  75      48.757 -31.929 -28.245  1.00 27.04           N  
ATOM   1179  H   GLY A  75      49.622 -32.146 -28.719  1.00 27.04           H  
ATOM   1180  CA  GLY A  75      47.827 -31.014 -28.901  1.00 27.04           C  
ATOM   1181  HA2 GLY A  75      48.330 -30.528 -29.737  1.00 27.04           H  
ATOM   1182  HA3 GLY A  75      47.521 -30.248 -28.189  1.00 27.04           H  
ATOM   1183  C   GLY A  75      46.566 -31.696 -29.427  1.00 27.04           C  
ATOM   1184  O   GLY A  75      46.251 -31.503 -30.596  1.00 27.04           O  
ATOM   1185  N   LYS A  76      45.867 -32.478 -28.589  1.00 30.14           N  
ATOM   1186  H   LYS A  76      46.213 -32.544 -27.642  1.00 30.14           H  
ATOM   1187  CA  LYS A  76      44.518 -32.994 -28.845  1.00 30.14           C  
ATOM   1188  HA  LYS A  76      44.528 -33.650 -29.715  1.00 30.14           H  
ATOM   1189  C   LYS A  76      43.635 -31.793 -29.159  1.00 30.14           C  
ATOM   1190  CB  LYS A  76      43.989 -33.769 -27.620  1.00 30.14           C  
ATOM   1191  HB2 LYS A  76      42.945 -34.023 -27.805  1.00 30.14           H  
ATOM   1192  HB3 LYS A  76      44.035 -33.140 -26.732  1.00 30.14           H  
ATOM   1193  O   LYS A  76      43.394 -30.951 -28.290  1.00 30.14           O  
ATOM   1194  CG  LYS A  76      44.776 -35.066 -27.370  1.00 30.14           C  
ATOM   1195  HG2 LYS A  76      44.835 -35.620 -28.307  1.00 30.14           H  
ATOM   1196  HG3 LYS A  76      45.789 -34.822 -27.048  1.00 30.14           H  
ATOM   1197  CD  LYS A  76      44.112 -35.962 -26.312  1.00 30.14           C  
ATOM   1198  HD2 LYS A  76      43.077 -36.143 -26.605  1.00 30.14           H  
ATOM   1199  HD3 LYS A  76      44.131 -35.466 -25.342  1.00 30.14           H  
ATOM   1200  CE  LYS A  76      44.866 -37.300 -26.243  1.00 30.14           C  
ATOM   1201  HE2 LYS A  76      45.008 -37.664 -27.260  1.00 30.14           H  
ATOM   1202  HE3 LYS A  76      45.856 -37.127 -25.821  1.00 30.14           H  
ATOM   1203  NZ  LYS A  76      44.136 -38.328 -25.458  1.00 30.14           N  
ATOM   1204  HZ1 LYS A  76      43.236 -38.518 -25.876  1.00 30.14           H  
ATOM   1205  HZ2 LYS A  76      44.004 -38.034 -24.500  1.00 30.14           H  
ATOM   1206  HZ3 LYS A  76      44.649 -39.198 -25.465  1.00 30.14           H  
ATOM   1207  N   ARG A  77      43.267 -31.636 -30.430  1.00 27.07           N  
ATOM   1208  H   ARG A  77      43.455 -32.372 -31.094  1.00 27.07           H  
ATOM   1209  CA  ARG A  77      42.551 -30.441 -30.878  1.00 27.07           C  
ATOM   1210  HA  ARG A  77      42.938 -29.599 -30.305  1.00 27.07           H  
ATOM   1211  C   ARG A  77      41.083 -30.575 -30.482  1.00 27.07           C  
ATOM   1212  CB  ARG A  77      42.817 -30.136 -32.365  1.00 27.07           C  
ATOM   1213  HB2 ARG A  77      42.216 -30.800 -32.986  1.00 27.07           H  
ATOM   1214  HB3 ARG A  77      42.494 -29.115 -32.567  1.00 27.07           H  
ATOM   1215  O   ARG A  77      40.616 -31.640 -30.087  1.00 27.07           O  
ATOM   1216  CG  ARG A  77      44.310 -30.281 -32.744  1.00 27.07           C  
ATOM   1217  HG2 ARG A  77      44.558 -31.338 -32.849  1.00 27.07           H  
ATOM   1218  HG3 ARG A  77      44.920 -29.851 -31.950  1.00 27.07           H  
ATOM   1219  CD  ARG A  77      44.657 -29.537 -34.037  1.00 27.07           C  
ATOM   1220  HD2 ARG A  77      43.866 -29.671 -34.774  1.00 27.07           H  
ATOM   1221  HD3 ARG A  77      44.675 -28.481 -33.767  1.00 27.07           H  
ATOM   1222  NE  ARG A  77      45.983 -29.892 -34.607  1.00 27.07           N  
ATOM   1223  HE  ARG A  77      46.784 -29.696 -34.024  1.00 27.07           H  
ATOM   1224  NH1 ARG A  77      45.336 -31.015 -36.522  1.00 27.07           N  
ATOM   1225 HH11 ARG A  77      44.491 -31.284 -36.039  1.00 27.07           H  
ATOM   1226 HH12 ARG A  77      45.580 -31.640 -37.277  1.00 27.07           H  
ATOM   1227  NH2 ARG A  77      47.461 -30.540 -36.231  1.00 27.07           N  
ATOM   1228 HH21 ARG A  77      48.247 -30.298 -35.643  1.00 27.07           H  
ATOM   1229 HH22 ARG A  77      47.621 -31.110 -37.050  1.00 27.07           H  
ATOM   1230  CZ  ARG A  77      46.243 -30.472 -35.776  1.00 27.07           C  
ATOM   1231  N   ILE A  78      40.373 -29.453 -30.513  1.00 29.12           N  
ATOM   1232  H   ILE A  78      40.800 -28.630 -30.913  1.00 29.12           H  
ATOM   1233  CA  ILE A  78      39.012 -29.351 -29.985  1.00 29.12           C  
ATOM   1234  HA  ILE A  78      38.998 -29.731 -28.964  1.00 29.12           H  
ATOM   1235  C   ILE A  78      38.090 -30.235 -30.842  1.00 29.12           C  
ATOM   1236  CB  ILE A  78      38.569 -27.864 -29.966  1.00 29.12           C  
ATOM   1237  HB  ILE A  78      38.548 -27.500 -30.994  1.00 29.12           H  
ATOM   1238  O   ILE A  78      37.698 -29.802 -31.925  1.00 29.12           O  
ATOM   1239  CG1 ILE A  78      39.558 -26.975 -29.166  1.00 29.12           C  
ATOM   1240 HG12 ILE A  78      40.579 -27.157 -29.501  1.00 29.12           H  
ATOM   1241 HG13 ILE A  78      39.506 -27.237 -28.109  1.00 29.12           H  
ATOM   1242  CG2 ILE A  78      37.149 -27.735 -29.382  1.00 29.12           C  
ATOM   1243 HG21 ILE A  78      36.800 -26.703 -29.433  1.00 29.12           H  
ATOM   1244 HG22 ILE A  78      37.134 -28.073 -28.346  1.00 29.12           H  
ATOM   1245 HG23 ILE A  78      36.446 -28.341 -29.954  1.00 29.12           H  
ATOM   1246  CD1 ILE A  78      39.316 -25.467 -29.323  1.00 29.12           C  
ATOM   1247 HD11 ILE A  78      40.116 -24.921 -28.822  1.00 29.12           H  
ATOM   1248 HD12 ILE A  78      39.311 -25.199 -30.380  1.00 29.12           H  
ATOM   1249 HD13 ILE A  78      38.368 -25.181 -28.869  1.00 29.12           H  
ATOM   1250  N   ARG A  79      37.745 -31.446 -30.363  1.00 27.74           N  
ATOM   1251  H   ARG A  79      38.218 -31.788 -29.539  1.00 27.74           H  
ATOM   1252  CA  ARG A  79      36.668 -32.262 -30.952  1.00 27.74           C  
ATOM   1253  HA  ARG A  79      36.936 -32.537 -31.972  1.00 27.74           H  
ATOM   1254  C   ARG A  79      35.414 -31.385 -31.028  1.00 27.74           C  
ATOM   1255  CB  ARG A  79      36.376 -33.560 -30.150  1.00 27.74           C  
ATOM   1256  HB2 ARG A  79      36.358 -33.334 -29.084  1.00 27.74           H  
ATOM   1257  HB3 ARG A  79      35.377 -33.895 -30.427  1.00 27.74           H  
ATOM   1258  O   ARG A  79      34.971 -30.841 -30.013  1.00 27.74           O  
ATOM   1259  CG  ARG A  79      37.338 -34.746 -30.412  1.00 27.74           C  
ATOM   1260  HG2 ARG A  79      37.426 -34.889 -31.489  1.00 27.74           H  
ATOM   1261  HG3 ARG A  79      38.323 -34.508 -30.010  1.00 27.74           H  
ATOM   1262  CD  ARG A  79      36.824 -36.068 -29.786  1.00 27.74           C  
ATOM   1263  HD2 ARG A  79      36.772 -35.950 -28.703  1.00 27.74           H  
ATOM   1264  HD3 ARG A  79      35.815 -36.248 -30.157  1.00 27.74           H  
ATOM   1265  NE  ARG A  79      37.664 -37.252 -30.114  1.00 27.74           N  
ATOM   1266  HE  ARG A  79      38.465 -37.103 -30.711  1.00 27.74           H  
ATOM   1267  NH1 ARG A  79      36.343 -38.894 -29.160  1.00 27.74           N  
ATOM   1268 HH11 ARG A  79      36.127 -39.879 -29.097  1.00 27.74           H  
ATOM   1269 HH12 ARG A  79      35.582 -38.241 -29.037  1.00 27.74           H  
ATOM   1270  NH2 ARG A  79      38.200 -39.491 -30.209  1.00 27.74           N  
ATOM   1271 HH21 ARG A  79      37.930 -40.453 -30.065  1.00 27.74           H  
ATOM   1272 HH22 ARG A  79      38.947 -39.350 -30.875  1.00 27.74           H  
ATOM   1273  CZ  ARG A  79      37.403 -38.529 -29.826  1.00 27.74           C  
ATOM   1274  N   THR A  80      34.889 -31.194 -32.236  1.00 27.72           N  
ATOM   1275  H   THR A  80      35.322 -31.633 -33.036  1.00 27.72           H  
ATOM   1276  CA  THR A  80      33.569 -30.594 -32.440  1.00 27.72           C  
ATOM   1277  HA  THR A  80      33.492 -29.732 -31.777  1.00 27.72           H  
ATOM   1278  C   THR A  80      32.470 -31.555 -31.986  1.00 27.72           C  
ATOM   1279  CB  THR A  80      33.370 -30.096 -33.884  1.00 27.72           C  
ATOM   1280  HB  THR A  80      32.316 -30.149 -34.159  1.00 27.72           H  
ATOM   1281  O   THR A  80      32.723 -32.724 -31.723  1.00 27.72           O  
ATOM   1282  CG2 THR A  80      33.829 -28.636 -33.983  1.00 27.72           C  
ATOM   1283 HG21 THR A  80      33.214 -28.008 -33.340  1.00 27.72           H  
ATOM   1284 HG22 THR A  80      33.734 -28.308 -35.019  1.00 27.72           H  
ATOM   1285 HG23 THR A  80      34.873 -28.560 -33.679  1.00 27.72           H  
ATOM   1286  OG1 THR A  80      34.137 -30.800 -34.833  1.00 27.72           O  
ATOM   1287  HG1 THR A  80      33.728 -31.647 -35.026  1.00 27.72           H  
ATOM   1288  N   LEU A  81      31.269 -31.017 -31.781  1.00 31.68           N  
ATOM   1289  H   LEU A  81      31.094 -30.071 -32.089  1.00 31.68           H  
ATOM   1290  CA  LEU A  81      30.274 -31.617 -30.887  1.00 31.68           C  
ATOM   1291  HA  LEU A  81      30.795 -31.984 -30.002  1.00 31.68           H  
ATOM   1292  C   LEU A  81      29.541 -32.826 -31.491  1.00 31.68           C  
ATOM   1293  CB  LEU A  81      29.318 -30.483 -30.467  1.00 31.68           C  
ATOM   1294  HB2 LEU A  81      29.865 -29.543 -30.537  1.00 31.68           H  
ATOM   1295  HB3 LEU A  81      28.491 -30.425 -31.175  1.00 31.68           H  
ATOM   1296  O   LEU A  81      29.109 -33.694 -30.744  1.00 31.68           O  
ATOM   1297  CG  LEU A  81      28.769 -30.572 -29.030  1.00 31.68           C  
ATOM   1298  HG  LEU A  81      29.565 -30.864 -28.344  1.00 31.68           H  
ATOM   1299  CD1 LEU A  81      28.281 -29.175 -28.646  1.00 31.68           C  
ATOM   1300 HD11 LEU A  81      29.119 -28.478 -28.645  1.00 31.68           H  
ATOM   1301 HD12 LEU A  81      27.532 -28.857 -29.371  1.00 31.68           H  
ATOM   1302 HD13 LEU A  81      27.848 -29.196 -27.645  1.00 31.68           H  
ATOM   1303  CD2 LEU A  81      27.580 -31.516 -28.866  1.00 31.68           C  
ATOM   1304 HD21 LEU A  81      26.828 -31.316 -29.630  1.00 31.68           H  
ATOM   1305 HD22 LEU A  81      27.139 -31.407 -27.875  1.00 31.68           H  
ATOM   1306 HD23 LEU A  81      27.913 -32.548 -28.968  1.00 31.68           H  
ATOM   1307  N   ASP A  82      29.404 -32.880 -32.815  1.00 31.65           N  
ATOM   1308  H   ASP A  82      29.775 -32.133 -33.384  1.00 31.65           H  
ATOM   1309  CA  ASP A  82      28.543 -33.868 -33.474  1.00 31.65           C  
ATOM   1310  HA  ASP A  82      27.638 -33.988 -32.880  1.00 31.65           H  
ATOM   1311  C   ASP A  82      29.210 -35.261 -33.552  1.00 31.65           C  
ATOM   1312  CB  ASP A  82      28.114 -33.321 -34.852  1.00 31.65           C  
ATOM   1313  HB2 ASP A  82      27.409 -34.021 -35.300  1.00 31.65           H  
ATOM   1314  HB3 ASP A  82      28.994 -33.273 -35.494  1.00 31.65           H  
ATOM   1315  O   ASP A  82      28.538 -36.277 -33.388  1.00 31.65           O  
ATOM   1316  CG  ASP A  82      27.456 -31.925 -34.799  1.00 31.65           C  
ATOM   1317  OD1 ASP A  82      26.811 -31.584 -33.779  1.00 31.65           O  
ATOM   1318  OD2 ASP A  82      27.646 -31.147 -35.764  1.00 31.65           O  
ATOM   1319  N   ASP A  83      30.539 -35.314 -33.698  1.00 32.54           N  
ATOM   1320  H   ASP A  83      31.028 -34.439 -33.821  1.00 32.54           H  
ATOM   1321  CA  ASP A  83      31.345 -36.542 -33.839  1.00 32.54           C  
ATOM   1322  HA  ASP A  83      30.759 -37.256 -34.417  1.00 32.54           H  
ATOM   1323  C   ASP A  83      31.666 -37.210 -32.478  1.00 32.54           C  
ATOM   1324  CB  ASP A  83      32.619 -36.239 -34.654  1.00 32.54           C  
ATOM   1325  HB2 ASP A  83      33.315 -35.687 -34.022  1.00 32.54           H  
ATOM   1326  HB3 ASP A  83      33.094 -37.179 -34.934  1.00 32.54           H  
ATOM   1327  O   ASP A  83      32.803 -37.601 -32.199  1.00 32.54           O  
ATOM   1328  CG  ASP A  83      32.355 -35.419 -35.922  1.00 32.54           C  
ATOM   1329  OD1 ASP A  83      31.658 -35.931 -36.825  1.00 32.54           O  
ATOM   1330  OD2 ASP A  83      32.832 -34.255 -35.954  1.00 32.54           O  
ATOM   1331  N   LEU A  84      30.681 -37.277 -31.574  1.00 32.41           N  
ATOM   1332  H   LEU A  84      29.773 -36.942 -31.862  1.00 32.41           H  
ATOM   1333  CA  LEU A  84      30.878 -37.721 -30.184  1.00 32.41           C  
ATOM   1334  HA  LEU A  84      31.852 -37.352 -29.863  1.00 32.41           H  
ATOM   1335  C   LEU A  84      30.949 -39.248 -29.992  1.00 32.41           C  
ATOM   1336  CB  LEU A  84      29.785 -37.105 -29.281  1.00 32.41           C  
ATOM   1337  HB2 LEU A  84      28.917 -36.859 -29.892  1.00 32.41           H  
ATOM   1338  HB3 LEU A  84      29.459 -37.848 -28.554  1.00 32.41           H  
ATOM   1339  O   LEU A  84      31.534 -39.681 -29.002  1.00 32.41           O  
ATOM   1340  CG  LEU A  84      30.237 -35.851 -28.511  1.00 32.41           C  
ATOM   1341  HG  LEU A  84      30.664 -35.127 -29.206  1.00 32.41           H  
ATOM   1342  CD1 LEU A  84      29.039 -35.218 -27.797  1.00 32.41           C  
ATOM   1343 HD11 LEU A  84      28.276 -34.979 -28.537  1.00 32.41           H  
ATOM   1344 HD12 LEU A  84      28.623 -35.919 -27.073  1.00 32.41           H  
ATOM   1345 HD13 LEU A  84      29.346 -34.297 -27.302  1.00 32.41           H  
ATOM   1346  CD2 LEU A  84      31.279 -36.162 -27.429  1.00 32.41           C  
ATOM   1347 HD21 LEU A  84      32.185 -36.557 -27.889  1.00 32.41           H  
ATOM   1348 HD22 LEU A  84      31.531 -35.252 -26.885  1.00 32.41           H  
ATOM   1349 HD23 LEU A  84      30.885 -36.911 -26.742  1.00 32.41           H  
ATOM   1350  N   ASP A  85      30.360 -40.040 -30.894  1.00 29.37           N  
ATOM   1351  H   ASP A  85      29.880 -39.594 -31.662  1.00 29.37           H  
ATOM   1352  CA  ASP A  85      30.120 -41.480 -30.681  1.00 29.37           C  
ATOM   1353  HA  ASP A  85      29.759 -41.632 -29.664  1.00 29.37           H  
ATOM   1354  C   ASP A  85      31.369 -42.368 -30.830  1.00 29.37           C  
ATOM   1355  CB  ASP A  85      29.036 -41.979 -31.663  1.00 29.37           C  
ATOM   1356  HB2 ASP A  85      29.168 -41.489 -32.627  1.00 29.37           H  
ATOM   1357  HB3 ASP A  85      29.185 -43.046 -31.824  1.00 29.37           H  
ATOM   1358  O   ASP A  85      31.527 -43.339 -30.089  1.00 29.37           O  
ATOM   1359  CG  ASP A  85      27.583 -41.804 -31.194  1.00 29.37           C  
ATOM   1360  OD1 ASP A  85      27.353 -41.225 -30.108  1.00 29.37           O  
ATOM   1361  OD2 ASP A  85      26.694 -42.279 -31.938  1.00 29.37           O  
ATOM   1362  N   THR A  86      32.243 -42.102 -31.807  1.00 29.56           N  
ATOM   1363  H   THR A  86      32.099 -41.289 -32.389  1.00 29.56           H  
ATOM   1364  CA  THR A  86      33.352 -43.014 -32.139  1.00 29.56           C  
ATOM   1365  HA  THR A  86      33.030 -44.029 -31.904  1.00 29.56           H  
ATOM   1366  C   THR A  86      34.596 -42.745 -31.293  1.00 29.56           C  
ATOM   1367  CB  THR A  86      33.682 -43.014 -33.639  1.00 29.56           C  
ATOM   1368  HB  THR A  86      34.650 -43.488 -33.796  1.00 29.56           H  
ATOM   1369  O   THR A  86      35.249 -41.706 -31.417  1.00 29.56           O  
ATOM   1370  CG2 THR A  86      32.629 -43.783 -34.438  1.00 29.56           C  
ATOM   1371 HG21 THR A  86      32.597 -44.820 -34.105  1.00 29.56           H  
ATOM   1372 HG22 THR A  86      32.893 -43.758 -35.495  1.00 29.56           H  
ATOM   1373 HG23 THR A  86      31.649 -43.325 -34.301  1.00 29.56           H  
ATOM   1374  OG1 THR A  86      33.718 -41.700 -34.143  1.00 29.56           O  
ATOM   1375  HG1 THR A  86      34.378 -41.222 -33.636  1.00 29.56           H  
ATOM   1376  N   ASP A  87      34.949 -43.722 -30.455  1.00 30.84           N  
ATOM   1377  H   ASP A  87      34.304 -44.490 -30.339  1.00 30.84           H  
ATOM   1378  CA  ASP A  87      36.070 -43.656 -29.506  1.00 30.84           C  
ATOM   1379  HA  ASP A  87      36.004 -42.708 -28.973  1.00 30.84           H  
ATOM   1380  C   ASP A  87      37.472 -43.678 -30.152  1.00 30.84           C  
ATOM   1381  CB  ASP A  87      35.942 -44.815 -28.486  1.00 30.84           C  
ATOM   1382  HB2 ASP A  87      36.922 -45.263 -28.326  1.00 30.84           H  
ATOM   1383  HB3 ASP A  87      35.309 -45.599 -28.900  1.00 30.84           H  
ATOM   1384  O   ASP A  87      38.437 -43.335 -29.468  1.00 30.84           O  
ATOM   1385  CG  ASP A  87      35.408 -44.407 -27.103  1.00 30.84           C  
ATOM   1386  OD1 ASP A  87      35.599 -43.234 -26.700  1.00 30.84           O  
ATOM   1387  OD2 ASP A  87      34.863 -45.304 -26.419  1.00 30.84           O  
ATOM   1388  N   ASP A  88      37.600 -44.056 -31.433  1.00 30.00           N  
ATOM   1389  H   ASP A  88      36.758 -44.278 -31.944  1.00 30.00           H  
ATOM   1390  CA  ASP A  88      38.887 -44.358 -32.088  1.00 30.00           C  
ATOM   1391  HA  ASP A  88      39.253 -45.281 -31.640  1.00 30.00           H  
ATOM   1392  C   ASP A  88      39.975 -43.294 -31.826  1.00 30.00           C  
ATOM   1393  CB  ASP A  88      38.701 -44.618 -33.599  1.00 30.00           C  
ATOM   1394  HB2 ASP A  88      37.957 -43.929 -33.998  1.00 30.00           H  
ATOM   1395  HB3 ASP A  88      39.645 -44.411 -34.104  1.00 30.00           H  
ATOM   1396  O   ASP A  88      39.807 -42.092 -32.058  1.00 30.00           O  
ATOM   1397  CG  ASP A  88      38.319 -46.069 -33.933  1.00 30.00           C  
ATOM   1398  OD1 ASP A  88      38.881 -46.984 -33.288  1.00 30.00           O  
ATOM   1399  OD2 ASP A  88      37.499 -46.263 -34.857  1.00 30.00           O  
ATOM   1400  N   GLU A  89      41.114 -43.754 -31.292  1.00 30.49           N  
ATOM   1401  H   GLU A  89      41.162 -44.745 -31.105  1.00 30.49           H  
ATOM   1402  CA  GLU A  89      42.083 -42.888 -30.603  1.00 30.49           C  
ATOM   1403  HA  GLU A  89      41.564 -42.307 -29.841  1.00 30.49           H  
ATOM   1404  C   GLU A  89      42.830 -41.915 -31.524  1.00 30.49           C  
ATOM   1405  CB  GLU A  89      43.183 -43.740 -29.937  1.00 30.49           C  
ATOM   1406  HB2 GLU A  89      43.708 -44.296 -30.713  1.00 30.49           H  
ATOM   1407  HB3 GLU A  89      43.899 -43.054 -29.483  1.00 30.49           H  
ATOM   1408  O   GLU A  89      43.219 -40.824 -31.099  1.00 30.49           O  
ATOM   1409  CG  GLU A  89      42.748 -44.727 -28.849  1.00 30.49           C  
ATOM   1410  HG2 GLU A  89      42.120 -44.201 -28.129  1.00 30.49           H  
ATOM   1411  HG3 GLU A  89      42.165 -45.531 -29.298  1.00 30.49           H  
ATOM   1412  CD  GLU A  89      43.990 -45.305 -28.143  1.00 30.49           C  
ATOM   1413  OE1 GLU A  89      44.088 -45.147 -26.903  1.00 30.49           O  
ATOM   1414  OE2 GLU A  89      44.873 -45.850 -28.847  1.00 30.49           O  
ATOM   1415  N   GLY A  90      43.163 -42.388 -32.727  1.00 31.06           N  
ATOM   1416  H   GLY A  90      42.701 -43.240 -33.010  1.00 31.06           H  
ATOM   1417  CA  GLY A  90      44.458 -42.083 -33.341  1.00 31.06           C  
ATOM   1418  HA2 GLY A  90      44.800 -42.973 -33.870  1.00 31.06           H  
ATOM   1419  HA3 GLY A  90      45.182 -41.866 -32.555  1.00 31.06           H  
ATOM   1420  C   GLY A  90      44.501 -40.925 -34.333  1.00 31.06           C  
ATOM   1421  O   GLY A  90      45.596 -40.542 -34.744  1.00 31.06           O  
ATOM   1422  N   GLU A  91      43.359 -40.378 -34.755  1.00 31.44           N  
ATOM   1423  H   GLU A  91      42.484 -40.698 -34.366  1.00 31.44           H  
ATOM   1424  CA  GLU A  91      43.353 -39.345 -35.795  1.00 31.44           C  
ATOM   1425  HA  GLU A  91      44.019 -39.682 -36.589  1.00 31.44           H  
ATOM   1426  C   GLU A  91      43.913 -38.000 -35.307  1.00 31.44           C  
ATOM   1427  CB  GLU A  91      41.968 -39.167 -36.433  1.00 31.44           C  
ATOM   1428  HB2 GLU A  91      42.030 -38.305 -37.097  1.00 31.44           H  
ATOM   1429  HB3 GLU A  91      41.225 -38.956 -35.664  1.00 31.44           H  
ATOM   1430  O   GLU A  91      43.634 -37.531 -34.198  1.00 31.44           O  
ATOM   1431  CG  GLU A  91      41.540 -40.390 -37.262  1.00 31.44           C  
ATOM   1432  HG2 GLU A  91      42.426 -40.839 -37.710  1.00 31.44           H  
ATOM   1433  HG3 GLU A  91      41.087 -41.131 -36.603  1.00 31.44           H  
ATOM   1434  CD  GLU A  91      40.561 -40.004 -38.383  1.00 31.44           C  
ATOM   1435  OE1 GLU A  91      40.735 -40.537 -39.503  1.00 31.44           O  
ATOM   1436  OE2 GLU A  91      39.697 -39.134 -38.130  1.00 31.44           O  
ATOM   1437  N   GLU A  92      44.674 -37.323 -36.176  1.00 32.11           N  
ATOM   1438  H   GLU A  92      44.863 -37.753 -37.071  1.00 32.11           H  
ATOM   1439  CA  GLU A  92      45.237 -35.989 -35.934  1.00 32.11           C  
ATOM   1440  HA  GLU A  92      45.646 -35.979 -34.924  1.00 32.11           H  
ATOM   1441  C   GLU A  92      44.166 -34.876 -35.988  1.00 32.11           C  
ATOM   1442  CB  GLU A  92      46.396 -35.669 -36.902  1.00 32.11           C  
ATOM   1443  HB2 GLU A  92      46.670 -34.627 -36.739  1.00 32.11           H  
ATOM   1444  HB3 GLU A  92      46.050 -35.771 -37.931  1.00 32.11           H  
ATOM   1445  O   GLU A  92      44.276 -33.949 -36.794  1.00 32.11           O  
ATOM   1446  CG  GLU A  92      47.685 -36.481 -36.719  1.00 32.11           C  
ATOM   1447  HG2 GLU A  92      47.568 -37.462 -37.178  1.00 32.11           H  
ATOM   1448  HG3 GLU A  92      47.862 -36.617 -35.652  1.00 32.11           H  
ATOM   1449  CD  GLU A  92      48.877 -35.730 -37.346  1.00 32.11           C  
ATOM   1450  OE1 GLU A  92      49.916 -35.598 -36.657  1.00 32.11           O  
ATOM   1451  OE2 GLU A  92      48.731 -35.200 -38.472  1.00 32.11           O  
ATOM   1452  N   THR A  93      43.151 -34.959 -35.110  1.00 39.85           N  
ATOM   1453  H   THR A  93      43.102 -35.833 -34.607  1.00 39.85           H  
ATOM   1454  CA  THR A  93      42.076 -33.969 -34.846  1.00 39.85           C  
ATOM   1455  HA  THR A  93      41.142 -34.355 -35.255  1.00 39.85           H  
ATOM   1456  C   THR A  93      42.338 -32.608 -35.495  1.00 39.85           C  
ATOM   1457  CB  THR A  93      41.890 -33.740 -33.325  1.00 39.85           C  
ATOM   1458  HB  THR A  93      41.356 -32.803 -33.168  1.00 39.85           H  
ATOM   1459  O   THR A  93      43.219 -31.884 -35.044  1.00 39.85           O  
ATOM   1460  CG2 THR A  93      41.060 -34.837 -32.670  1.00 39.85           C  
ATOM   1461 HG21 THR A  93      40.074 -34.875 -33.134  1.00 39.85           H  
ATOM   1462 HG22 THR A  93      41.547 -35.804 -32.795  1.00 39.85           H  
ATOM   1463 HG23 THR A  93      40.942 -34.622 -31.608  1.00 39.85           H  
ATOM   1464  OG1 THR A  93      43.118 -33.704 -32.614  1.00 39.85           O  
ATOM   1465  HG1 THR A  93      43.592 -34.487 -32.902  1.00 39.85           H  
ATOM   1466  N   GLU A  94      41.650 -32.231 -36.576  1.00 41.26           N  
ATOM   1467  H   GLU A  94      40.972 -32.863 -36.978  1.00 41.26           H  
ATOM   1468  CA  GLU A  94      42.030 -31.034 -37.349  1.00 41.26           C  
ATOM   1469  HA  GLU A  94      43.106 -31.088 -37.515  1.00 41.26           H  
ATOM   1470  C   GLU A  94      41.784 -29.700 -36.611  1.00 41.26           C  
ATOM   1471  CB  GLU A  94      41.418 -31.035 -38.756  1.00 41.26           C  
ATOM   1472  HB2 GLU A  94      41.537 -30.030 -39.161  1.00 41.26           H  
ATOM   1473  HB3 GLU A  94      40.351 -31.252 -38.705  1.00 41.26           H  
ATOM   1474  O   GLU A  94      40.874 -29.562 -35.791  1.00 41.26           O  
ATOM   1475  CG  GLU A  94      42.123 -32.024 -39.704  1.00 41.26           C  
ATOM   1476  HG2 GLU A  94      41.587 -32.973 -39.699  1.00 41.26           H  
ATOM   1477  HG3 GLU A  94      43.138 -32.211 -39.354  1.00 41.26           H  
ATOM   1478  CD  GLU A  94      42.185 -31.443 -41.123  1.00 41.26           C  
ATOM   1479  OE1 GLU A  94      43.308 -31.070 -41.542  1.00 41.26           O  
ATOM   1480  OE2 GLU A  94      41.107 -31.243 -41.722  1.00 41.26           O  
ATOM   1481  N   ILE A  95      42.591 -28.663 -36.901  1.00 52.87           N  
ATOM   1482  H   ILE A  95      43.271 -28.788 -37.637  1.00 52.87           H  
ATOM   1483  CA  ILE A  95      42.228 -27.296 -36.484  1.00 52.87           C  
ATOM   1484  HA  ILE A  95      41.870 -27.324 -35.455  1.00 52.87           H  
ATOM   1485  C   ILE A  95      41.078 -26.853 -37.380  1.00 52.87           C  
ATOM   1486  CB  ILE A  95      43.383 -26.257 -36.560  1.00 52.87           C  
ATOM   1487  HB  ILE A  95      43.759 -26.218 -37.583  1.00 52.87           H  
ATOM   1488  O   ILE A  95      41.324 -26.456 -38.520  1.00 52.87           O  
ATOM   1489  CG1 ILE A  95      44.549 -26.629 -35.631  1.00 52.87           C  
ATOM   1490 HG12 ILE A  95      44.177 -26.639 -34.607  1.00 52.87           H  
ATOM   1491 HG13 ILE A  95      44.882 -27.630 -35.907  1.00 52.87           H  
ATOM   1492  CG2 ILE A  95      42.859 -24.855 -36.166  1.00 52.87           C  
ATOM   1493 HG21 ILE A  95      42.436 -24.879 -35.162  1.00 52.87           H  
ATOM   1494 HG22 ILE A  95      43.660 -24.118 -36.209  1.00 52.87           H  
ATOM   1495 HG23 ILE A  95      42.090 -24.520 -36.862  1.00 52.87           H  
ATOM   1496  CD1 ILE A  95      45.784 -25.715 -35.685  1.00 52.87           C  
ATOM   1497 HD11 ILE A  95      45.699 -24.980 -36.486  1.00 52.87           H  
ATOM   1498 HD12 ILE A  95      45.910 -25.204 -34.731  1.00 52.87           H  
ATOM   1499 HD13 ILE A  95      46.670 -26.321 -35.878  1.00 52.87           H  
ATOM   1500  N   ARG A  96      39.848 -26.828 -36.853  1.00 72.47           N  
ATOM   1501  H   ARG A  96      39.689 -27.325 -35.988  1.00 72.47           H  
ATOM   1502  CA  ARG A  96      38.727 -26.178 -37.541  1.00 72.47           C  
ATOM   1503  HA  ARG A  96      38.576 -26.700 -38.486  1.00 72.47           H  
ATOM   1504  C   ARG A  96      39.089 -24.722 -37.849  1.00 72.47           C  
ATOM   1505  CB  ARG A  96      37.430 -26.290 -36.725  1.00 72.47           C  
ATOM   1506  HB2 ARG A  96      37.232 -27.340 -36.507  1.00 72.47           H  
ATOM   1507  HB3 ARG A  96      37.535 -25.750 -35.784  1.00 72.47           H  
ATOM   1508  O   ARG A  96      39.175 -23.882 -36.947  1.00 72.47           O  
ATOM   1509  CG  ARG A  96      36.251 -25.715 -37.529  1.00 72.47           C  
ATOM   1510  HG2 ARG A  96      36.442 -24.669 -37.769  1.00 72.47           H  
ATOM   1511  HG3 ARG A  96      36.150 -26.269 -38.462  1.00 72.47           H  
ATOM   1512  CD  ARG A  96      34.935 -25.802 -36.756  1.00 72.47           C  
ATOM   1513  HD2 ARG A  96      35.053 -25.314 -35.788  1.00 72.47           H  
ATOM   1514  HD3 ARG A  96      34.701 -26.855 -36.599  1.00 72.47           H  
ATOM   1515  NE  ARG A  96      33.848 -25.143 -37.506  1.00 72.47           N  
ATOM   1516  HE  ARG A  96      34.127 -24.534 -38.262  1.00 72.47           H  
ATOM   1517  NH1 ARG A  96      32.073 -26.094 -36.399  1.00 72.47           N  
ATOM   1518 HH11 ARG A  96      31.086 -26.305 -36.359  1.00 72.47           H  
ATOM   1519 HH12 ARG A  96      32.720 -26.651 -35.858  1.00 72.47           H  
ATOM   1520  NH2 ARG A  96      31.699 -24.704 -38.102  1.00 72.47           N  
ATOM   1521 HH21 ARG A  96      30.710 -24.883 -37.999  1.00 72.47           H  
ATOM   1522 HH22 ARG A  96      32.030 -24.115 -38.853  1.00 72.47           H  
ATOM   1523  CZ  ARG A  96      32.551 -25.313 -37.328  1.00 72.47           C  
ATOM   1524  N   ARG A  97      39.291 -24.431 -39.133  1.00 79.75           N  
ATOM   1525  H   ARG A  97      39.248 -25.192 -39.796  1.00 79.75           H  
ATOM   1526  CA  ARG A  97      39.463 -23.071 -39.644  1.00 79.75           C  
ATOM   1527  HA  ARG A  97      39.860 -22.451 -38.840  1.00 79.75           H  
ATOM   1528  C   ARG A  97      38.118 -22.470 -40.035  1.00 79.75           C  
ATOM   1529  CB  ARG A  97      40.467 -23.029 -40.804  1.00 79.75           C  
ATOM   1530  HB2 ARG A  97      40.075 -23.596 -41.649  1.00 79.75           H  
ATOM   1531  HB3 ARG A  97      40.582 -21.991 -41.115  1.00 79.75           H  
ATOM   1532  O   ARG A  97      37.179 -23.195 -40.346  1.00 79.75           O  
ATOM   1533  CG  ARG A  97      41.842 -23.585 -40.413  1.00 79.75           C  
ATOM   1534  HG2 ARG A  97      42.151 -23.182 -39.448  1.00 79.75           H  
ATOM   1535  HG3 ARG A  97      41.791 -24.673 -40.358  1.00 79.75           H  
ATOM   1536  CD  ARG A  97      42.855 -23.177 -41.477  1.00 79.75           C  
ATOM   1537  HD2 ARG A  97      42.449 -23.418 -42.460  1.00 79.75           H  
ATOM   1538  HD3 ARG A  97      42.991 -22.097 -41.418  1.00 79.75           H  
ATOM   1539  NE  ARG A  97      44.150 -23.859 -41.310  1.00 79.75           N  
ATOM   1540  HE  ARG A  97      44.169 -24.661 -40.695  1.00 79.75           H  
ATOM   1541  NH1 ARG A  97      45.215 -22.607 -42.894  1.00 79.75           N  
ATOM   1542 HH11 ARG A  97      44.351 -22.099 -43.016  1.00 79.75           H  
ATOM   1543 HH12 ARG A  97      46.014 -22.396 -43.475  1.00 79.75           H  
ATOM   1544  NH2 ARG A  97      46.315 -24.280 -41.876  1.00 79.75           N  
ATOM   1545 HH21 ARG A  97      47.107 -24.102 -42.476  1.00 79.75           H  
ATOM   1546 HH22 ARG A  97      46.297 -25.100 -41.288  1.00 79.75           H  
ATOM   1547  CZ  ARG A  97      45.223 -23.578 -42.021  1.00 79.75           C  
ATOM   1548  N   ASP A  98      38.045 -21.146 -40.024  1.00 83.25           N  
ATOM   1549  H   ASP A  98      38.871 -20.642 -39.734  1.00 83.25           H  
ATOM   1550  CA  ASP A  98      36.880 -20.358 -40.459  1.00 83.25           C  
ATOM   1551  HA  ASP A  98      36.200 -21.032 -40.978  1.00 83.25           H  
ATOM   1552  C   ASP A  98      37.326 -19.311 -41.511  1.00 83.25           C  
ATOM   1553  CB  ASP A  98      36.135 -19.802 -39.215  1.00 83.25           C  
ATOM   1554  HB2 ASP A  98      36.522 -18.813 -38.970  1.00 83.25           H  
ATOM   1555  HB3 ASP A  98      36.357 -20.449 -38.367  1.00 83.25           H  
ATOM   1556  O   ASP A  98      36.822 -18.191 -41.575  1.00 83.25           O  
ATOM   1557  CG  ASP A  98      34.596 -19.742 -39.319  1.00 83.25           C  
ATOM   1558  OD1 ASP A  98      34.023 -20.231 -40.314  1.00 83.25           O  
ATOM   1559  OD2 ASP A  98      33.946 -19.258 -38.355  1.00 83.25           O  
ATOM   1560  N   ASP A  99      38.325 -19.674 -42.333  1.00 81.87           N  
ATOM   1561  H   ASP A  99      38.720 -20.593 -42.194  1.00 81.87           H  
ATOM   1562  CA  ASP A  99      38.993 -18.797 -43.313  1.00 81.87           C  
ATOM   1563  HA  ASP A  99      39.451 -17.964 -42.780  1.00 81.87           H  
ATOM   1564  C   ASP A  99      38.015 -18.190 -44.343  1.00 81.87           C  
ATOM   1565  CB  ASP A  99      40.111 -19.578 -44.047  1.00 81.87           C  
ATOM   1566  HB2 ASP A  99      40.442 -18.983 -44.897  1.00 81.87           H  
ATOM   1567  HB3 ASP A  99      39.693 -20.505 -44.440  1.00 81.87           H  
ATOM   1568  O   ASP A  99      38.237 -17.080 -44.824  1.00 81.87           O  
ATOM   1569  CG  ASP A  99      41.356 -19.896 -43.198  1.00 81.87           C  
ATOM   1570  OD1 ASP A  99      41.699 -19.075 -42.323  1.00 81.87           O  
ATOM   1571  OD2 ASP A  99      41.997 -20.947 -43.446  1.00 81.87           O  
ATOM   1572  N   GLU A 100      36.916 -18.878 -44.670  1.00 85.53           N  
ATOM   1573  H   GLU A 100      36.791 -19.784 -44.243  1.00 85.53           H  
ATOM   1574  CA  GLU A 100      35.822 -18.345 -45.501  1.00 85.53           C  
ATOM   1575  HA  GLU A 100      36.231 -17.905 -46.411  1.00 85.53           H  
ATOM   1576  C   GLU A 100      35.044 -17.231 -44.782  1.00 85.53           C  
ATOM   1577  CB  GLU A 100      34.859 -19.486 -45.885  1.00 85.53           C  
ATOM   1578  HB2 GLU A 100      33.935 -19.054 -46.269  1.00 85.53           H  
ATOM   1579  HB3 GLU A 100      34.610 -20.057 -44.991  1.00 85.53           H  
ATOM   1580  O   GLU A 100      34.851 -16.137 -45.319  1.00 85.53           O  
ATOM   1581  CG  GLU A 100      35.423 -20.440 -46.946  1.00 85.53           C  
ATOM   1582  HG2 GLU A 100      36.370 -20.854 -46.597  1.00 85.53           H  
ATOM   1583  HG3 GLU A 100      34.726 -21.267 -47.079  1.00 85.53           H  
ATOM   1584  CD  GLU A 100      35.617 -19.713 -48.280  1.00 85.53           C  
ATOM   1585  OE1 GLU A 100      36.774 -19.303 -48.550  1.00 85.53           O  
ATOM   1586  OE2 GLU A 100      34.617 -19.486 -48.987  1.00 85.53           O  
ATOM   1587  N   TYR A 101      34.647 -17.471 -43.532  1.00 87.26           N  
ATOM   1588  H   TYR A 101      34.912 -18.345 -43.101  1.00 87.26           H  
ATOM   1589  CA  TYR A 101      33.930 -16.501 -42.705  1.00 87.26           C  
ATOM   1590  HA  TYR A 101      33.023 -16.189 -43.223  1.00 87.26           H  
ATOM   1591  C   TYR A 101      34.773 -15.241 -42.443  1.00 87.26           C  
ATOM   1592  CB  TYR A 101      33.529 -17.205 -41.404  1.00 87.26           C  
ATOM   1593  HB2 TYR A 101      32.815 -17.998 -41.628  1.00 87.26           H  
ATOM   1594  HB3 TYR A 101      34.417 -17.669 -40.975  1.00 87.26           H  
ATOM   1595  O   TYR A 101      34.259 -14.119 -42.494  1.00 87.26           O  
ATOM   1596  CG  TYR A 101      32.945 -16.284 -40.363  1.00 87.26           C  
ATOM   1597  CD1 TYR A 101      33.811 -15.652 -39.452  1.00 87.26           C  
ATOM   1598  HD1 TYR A 101      34.866 -15.881 -39.469  1.00 87.26           H  
ATOM   1599  CD2 TYR A 101      31.560 -16.029 -40.329  1.00 87.26           C  
ATOM   1600  HD2 TYR A 101      30.896 -16.527 -41.020  1.00 87.26           H  
ATOM   1601  CE1 TYR A 101      33.302 -14.719 -38.536  1.00 87.26           C  
ATOM   1602  HE1 TYR A 101      33.971 -14.236 -37.839  1.00 87.26           H  
ATOM   1603  CE2 TYR A 101      31.044 -15.114 -39.394  1.00 87.26           C  
ATOM   1604  HE2 TYR A 101      29.985 -14.905 -39.350  1.00 87.26           H  
ATOM   1605  OH  TYR A 101      31.443 -13.538 -37.635  1.00 87.26           O  
ATOM   1606  HH  TYR A 101      32.149 -13.167 -37.101  1.00 87.26           H  
ATOM   1607  CZ  TYR A 101      31.919 -14.445 -38.518  1.00 87.26           C  
ATOM   1608  N   TYR A 102      36.085 -15.392 -42.246  1.00 89.05           N  
ATOM   1609  H   TYR A 102      36.451 -16.330 -42.166  1.00 89.05           H  
ATOM   1610  CA  TYR A 102      36.994 -14.258 -42.064  1.00 89.05           C  
ATOM   1611  HA  TYR A 102      36.520 -13.572 -41.362  1.00 89.05           H  
ATOM   1612  C   TYR A 102      37.209 -13.410 -43.331  1.00 89.05           C  
ATOM   1613  CB  TYR A 102      38.311 -14.747 -41.440  1.00 89.05           C  
ATOM   1614  HB2 TYR A 102      38.719 -15.543 -42.064  1.00 89.05           H  
ATOM   1615  HB3 TYR A 102      39.030 -13.928 -41.450  1.00 89.05           H  
ATOM   1616  O   TYR A 102      37.575 -12.242 -43.203  1.00 89.05           O  
ATOM   1617  CG  TYR A 102      38.188 -15.237 -40.002  1.00 89.05           C  
ATOM   1618  CD1 TYR A 102      37.488 -14.469 -39.048  1.00 89.05           C  
ATOM   1619  HD1 TYR A 102      37.034 -13.531 -39.332  1.00 89.05           H  
ATOM   1620  CD2 TYR A 102      38.785 -16.453 -39.609  1.00 89.05           C  
ATOM   1621  HD2 TYR A 102      39.315 -17.055 -40.331  1.00 89.05           H  
ATOM   1622  CE1 TYR A 102      37.366 -14.910 -37.721  1.00 89.05           C  
ATOM   1623  HE1 TYR A 102      36.824 -14.316 -37.000  1.00 89.05           H  
ATOM   1624  CE2 TYR A 102      38.665 -16.900 -38.277  1.00 89.05           C  
ATOM   1625  HE2 TYR A 102      39.098 -17.840 -37.970  1.00 89.05           H  
ATOM   1626  OH  TYR A 102      37.785 -16.553 -36.057  1.00 89.05           O  
ATOM   1627  HH  TYR A 102      37.202 -15.973 -35.562  1.00 89.05           H  
ATOM   1628  CZ  TYR A 102      37.945 -16.134 -37.336  1.00 89.05           C  
ATOM   1629  N   LYS A 103      36.910 -13.926 -44.534  1.00 87.94           N  
ATOM   1630  H   LYS A 103      36.646 -14.900 -44.577  1.00 87.94           H  
ATOM   1631  CA  LYS A 103      36.830 -13.121 -45.774  1.00 87.94           C  
ATOM   1632  HA  LYS A 103      37.611 -12.361 -45.765  1.00 87.94           H  
ATOM   1633  C   LYS A 103      35.493 -12.380 -45.906  1.00 87.94           C  
ATOM   1634  CB  LYS A 103      37.016 -14.017 -47.009  1.00 87.94           C  
ATOM   1635  HB2 LYS A 103      36.223 -14.764 -46.997  1.00 87.94           H  
ATOM   1636  HB3 LYS A 103      36.880 -13.416 -47.908  1.00 87.94           H  
ATOM   1637  O   LYS A 103      35.455 -11.299 -46.489  1.00 87.94           O  
ATOM   1638  CG  LYS A 103      38.383 -14.715 -47.104  1.00 87.94           C  
ATOM   1639  HG2 LYS A 103      38.699 -15.047 -46.115  1.00 87.94           H  
ATOM   1640  HG3 LYS A 103      39.132 -14.016 -47.478  1.00 87.94           H  
ATOM   1641  CD  LYS A 103      38.277 -15.926 -48.046  1.00 87.94           C  
ATOM   1642  HD2 LYS A 103      38.255 -15.586 -49.082  1.00 87.94           H  
ATOM   1643  HD3 LYS A 103      37.348 -16.456 -47.841  1.00 87.94           H  
ATOM   1644  CE  LYS A 103      39.425 -16.915 -47.833  1.00 87.94           C  
ATOM   1645  HE2 LYS A 103      40.363 -16.465 -48.158  1.00 87.94           H  
ATOM   1646  HE3 LYS A 103      39.494 -17.122 -46.765  1.00 87.94           H  
ATOM   1647  NZ  LYS A 103      39.159 -18.181 -48.558  1.00 87.94           N  
ATOM   1648  HZ1 LYS A 103      39.093 -18.054 -49.558  1.00 87.94           H  
ATOM   1649  HZ2 LYS A 103      39.819 -18.910 -48.328  1.00 87.94           H  
ATOM   1650  HZ3 LYS A 103      38.249 -18.543 -48.311  1.00 87.94           H  
ATOM   1651  N   LYS A 104      34.400 -12.952 -45.382  1.00 88.13           N  
ATOM   1652  H   LYS A 104      34.525 -13.857 -44.951  1.00 88.13           H  
ATOM   1653  CA  LYS A 104      33.023 -12.430 -45.511  1.00 88.13           C  
ATOM   1654  HA  LYS A 104      32.823 -12.242 -46.566  1.00 88.13           H  
ATOM   1655  C   LYS A 104      32.804 -11.091 -44.791  1.00 88.13           C  
ATOM   1656  CB  LYS A 104      32.050 -13.521 -45.018  1.00 88.13           C  
ATOM   1657  HB2 LYS A 104      32.254 -13.728 -43.967  1.00 88.13           H  
ATOM   1658  HB3 LYS A 104      32.235 -14.433 -45.585  1.00 88.13           H  
ATOM   1659  O   LYS A 104      31.989 -10.288 -45.241  1.00 88.13           O  
ATOM   1660  CG  LYS A 104      30.563 -13.153 -45.148  1.00 88.13           C  
ATOM   1661  HG2 LYS A 104      30.331 -12.918 -46.187  1.00 88.13           H  
ATOM   1662  HG3 LYS A 104      30.354 -12.279 -44.531  1.00 88.13           H  
ATOM   1663  CD  LYS A 104      29.672 -14.310 -44.672  1.00 88.13           C  
ATOM   1664  HD2 LYS A 104      30.005 -14.631 -43.684  1.00 88.13           H  
ATOM   1665  HD3 LYS A 104      29.761 -15.149 -45.362  1.00 88.13           H  
ATOM   1666  CE  LYS A 104      28.212 -13.855 -44.578  1.00 88.13           C  
ATOM   1667  HE2 LYS A 104      28.177 -12.970 -43.944  1.00 88.13           H  
ATOM   1668  HE3 LYS A 104      27.847 -13.581 -45.568  1.00 88.13           H  
ATOM   1669  NZ  LYS A 104      27.353 -14.900 -43.977  1.00 88.13           N  
ATOM   1670  HZ1 LYS A 104      26.499 -14.511 -43.604  1.00 88.13           H  
ATOM   1671  HZ2 LYS A 104      27.162 -15.693 -44.573  1.00 88.13           H  
ATOM   1672  HZ3 LYS A 104      27.746 -15.227 -43.106  1.00 88.13           H  
ATOM   1673  N   PHE A 105      33.525 -10.830 -43.698  1.00 88.72           N  
ATOM   1674  H   PHE A 105      34.195 -11.526 -43.405  1.00 88.72           H  
ATOM   1675  CA  PHE A 105      33.362  -9.624 -42.875  1.00 88.72           C  
ATOM   1676  HA  PHE A 105      32.655  -8.955 -43.367  1.00 88.72           H  
ATOM   1677  C   PHE A 105      34.673  -8.839 -42.706  1.00 88.72           C  
ATOM   1678  CB  PHE A 105      32.757 -10.008 -41.517  1.00 88.72           C  
ATOM   1679  HB2 PHE A 105      33.425 -10.709 -41.017  1.00 88.72           H  
ATOM   1680  HB3 PHE A 105      32.696  -9.116 -40.894  1.00 88.72           H  
ATOM   1681  O   PHE A 105      35.761  -9.401 -42.677  1.00 88.72           O  
ATOM   1682  CG  PHE A 105      31.372 -10.623 -41.594  1.00 88.72           C  
ATOM   1683  CD1 PHE A 105      30.248  -9.797 -41.794  1.00 88.72           C  
ATOM   1684  HD1 PHE A 105      30.373  -8.731 -41.913  1.00 88.72           H  
ATOM   1685  CD2 PHE A 105      31.198 -12.014 -41.447  1.00 88.72           C  
ATOM   1686  HD2 PHE A 105      32.049 -12.662 -41.296  1.00 88.72           H  
ATOM   1687  CE1 PHE A 105      28.958 -10.354 -41.835  1.00 88.72           C  
ATOM   1688  HE1 PHE A 105      28.097  -9.720 -41.989  1.00 88.72           H  
ATOM   1689  CE2 PHE A 105      29.905 -12.567 -41.484  1.00 88.72           C  
ATOM   1690  HE2 PHE A 105      29.766 -13.631 -41.356  1.00 88.72           H  
ATOM   1691  CZ  PHE A 105      28.787 -11.738 -41.673  1.00 88.72           C  
ATOM   1692  HZ  PHE A 105      27.794 -12.163 -41.693  1.00 88.72           H  
ATOM   1693  N   ARG A 106      34.585  -7.511 -42.543  1.00 86.03           N  
ATOM   1694  H   ARG A 106      33.662  -7.099 -42.556  1.00 86.03           H  
ATOM   1695  CA  ARG A 106      35.755  -6.624 -42.388  1.00 86.03           C  
ATOM   1696  HA  ARG A 106      36.569  -7.036 -42.983  1.00 86.03           H  
ATOM   1697  C   ARG A 106      36.234  -6.574 -40.931  1.00 86.03           C  
ATOM   1698  CB  ARG A 106      35.397  -5.243 -42.972  1.00 86.03           C  
ATOM   1699  HB2 ARG A 106      35.154  -5.379 -44.026  1.00 86.03           H  
ATOM   1700  HB3 ARG A 106      34.508  -4.863 -42.469  1.00 86.03           H  
ATOM   1701  O   ARG A 106      35.565  -5.988 -40.082  1.00 86.03           O  
ATOM   1702  CG  ARG A 106      36.511  -4.187 -42.857  1.00 86.03           C  
ATOM   1703  HG2 ARG A 106      36.616  -3.896 -41.812  1.00 86.03           H  
ATOM   1704  HG3 ARG A 106      37.455  -4.600 -43.211  1.00 86.03           H  
ATOM   1705  CD  ARG A 106      36.150  -2.951 -43.699  1.00 86.03           C  
ATOM   1706  HD2 ARG A 106      35.087  -2.750 -43.568  1.00 86.03           H  
ATOM   1707  HD3 ARG A 106      36.307  -3.187 -44.752  1.00 86.03           H  
ATOM   1708  NE  ARG A 106      36.955  -1.758 -43.337  1.00 86.03           N  
ATOM   1709  HE  ARG A 106      37.959  -1.836 -43.411  1.00 86.03           H  
ATOM   1710  NH1 ARG A 106      35.203  -0.369 -42.813  1.00 86.03           N  
ATOM   1711 HH11 ARG A 106      34.897   0.437 -42.286  1.00 86.03           H  
ATOM   1712 HH12 ARG A 106      34.517  -1.057 -43.092  1.00 86.03           H  
ATOM   1713  NH2 ARG A 106      37.236   0.349 -42.442  1.00 86.03           N  
ATOM   1714 HH21 ARG A 106      36.754   1.105 -41.975  1.00 86.03           H  
ATOM   1715 HH22 ARG A 106      38.244   0.284 -42.429  1.00 86.03           H  
ATOM   1716  CZ  ARG A 106      36.473  -0.608 -42.882  1.00 86.03           C  
ATOM   1717  N   PHE A 107      37.410  -7.127 -40.631  1.00 88.67           N  
ATOM   1718  H   PHE A 107      37.877  -7.668 -41.344  1.00 88.67           H  
ATOM   1719  CA  PHE A 107      38.006  -7.103 -39.284  1.00 88.67           C  
ATOM   1720  HA  PHE A 107      37.213  -6.965 -38.549  1.00 88.67           H  
ATOM   1721  C   PHE A 107      38.977  -5.920 -39.109  1.00 88.67           C  
ATOM   1722  CB  PHE A 107      38.649  -8.466 -38.965  1.00 88.67           C  
ATOM   1723  HB2 PHE A 107      39.272  -8.773 -39.805  1.00 88.67           H  
ATOM   1724  HB3 PHE A 107      39.303  -8.353 -38.101  1.00 88.67           H  
ATOM   1725  O   PHE A 107      40.156  -5.998 -39.451  1.00 88.67           O  
ATOM   1726  CG  PHE A 107      37.630  -9.552 -38.657  1.00 88.67           C  
ATOM   1727  CD1 PHE A 107      37.399  -9.962 -37.329  1.00 88.67           C  
ATOM   1728  HD1 PHE A 107      38.025  -9.596 -36.529  1.00 88.67           H  
ATOM   1729  CD2 PHE A 107      36.890 -10.145 -39.697  1.00 88.67           C  
ATOM   1730  HD2 PHE A 107      37.117  -9.908 -40.725  1.00 88.67           H  
ATOM   1731  CE1 PHE A 107      36.371 -10.879 -37.043  1.00 88.67           C  
ATOM   1732  HE1 PHE A 107      36.187 -11.195 -36.027  1.00 88.67           H  
ATOM   1733  CE2 PHE A 107      35.875 -11.072 -39.411  1.00 88.67           C  
ATOM   1734  HE2 PHE A 107      35.330 -11.535 -40.220  1.00 88.67           H  
ATOM   1735  CZ  PHE A 107      35.594 -11.416 -38.081  1.00 88.67           C  
ATOM   1736  HZ  PHE A 107      34.809 -12.126 -37.864  1.00 88.67           H  
ATOM   1737  N   ASN A 108      38.490  -4.798 -38.562  1.00 84.29           N  
ATOM   1738  H   ASN A 108      37.506  -4.757 -38.340  1.00 84.29           H  
ATOM   1739  CA  ASN A 108      39.324  -3.621 -38.283  1.00 84.29           C  
ATOM   1740  HA  ASN A 108      40.027  -3.508 -39.108  1.00 84.29           H  
ATOM   1741  C   ASN A 108      40.173  -3.803 -37.003  1.00 84.29           C  
ATOM   1742  CB  ASN A 108      38.457  -2.345 -38.274  1.00 84.29           C  
ATOM   1743  HB2 ASN A 108      37.890  -2.284 -39.203  1.00 84.29           H  
ATOM   1744  HB3 ASN A 108      37.748  -2.383 -37.446  1.00 84.29           H  
ATOM   1745  O   ASN A 108      39.777  -3.399 -35.905  1.00 84.29           O  
ATOM   1746  CG  ASN A 108      39.287  -1.071 -38.142  1.00 84.29           C  
ATOM   1747  ND2 ASN A 108      38.665   0.084 -38.221  1.00 84.29           N  
ATOM   1748 HD21 ASN A 108      39.217   0.924 -38.119  1.00 84.29           H  
ATOM   1749 HD22 ASN A 108      37.670   0.162 -38.378  1.00 84.29           H  
ATOM   1750  OD1 ASN A 108      40.500  -1.095 -37.979  1.00 84.29           O  
ATOM   1751  N   LEU A 109      41.370  -4.370 -37.176  1.00 84.81           N  
ATOM   1752  H   LEU A 109      41.553  -4.744 -38.096  1.00 84.81           H  
ATOM   1753  CA  LEU A 109      42.358  -4.661 -36.124  1.00 84.81           C  
ATOM   1754  HA  LEU A 109      41.895  -5.313 -35.384  1.00 84.81           H  
ATOM   1755  C   LEU A 109      42.887  -3.434 -35.347  1.00 84.81           C  
ATOM   1756  CB  LEU A 109      43.551  -5.394 -36.776  1.00 84.81           C  
ATOM   1757  HB2 LEU A 109      44.329  -5.520 -36.023  1.00 84.81           H  
ATOM   1758  HB3 LEU A 109      43.958  -4.754 -37.560  1.00 84.81           H  
ATOM   1759  O   LEU A 109      43.604  -3.606 -34.360  1.00 84.81           O  
ATOM   1760  CG  LEU A 109      43.250  -6.779 -37.379  1.00 84.81           C  
ATOM   1761  HG  LEU A 109      42.479  -6.695 -38.145  1.00 84.81           H  
ATOM   1762  CD1 LEU A 109      44.521  -7.325 -38.032  1.00 84.81           C  
ATOM   1763 HD11 LEU A 109      45.347  -7.322 -37.322  1.00 84.81           H  
ATOM   1764 HD12 LEU A 109      44.343  -8.338 -38.394  1.00 84.81           H  
ATOM   1765 HD13 LEU A 109      44.783  -6.700 -38.886  1.00 84.81           H  
ATOM   1766  CD2 LEU A 109      42.787  -7.765 -36.310  1.00 84.81           C  
ATOM   1767 HD21 LEU A 109      43.460  -7.759 -35.453  1.00 84.81           H  
ATOM   1768 HD22 LEU A 109      42.721  -8.772 -36.722  1.00 84.81           H  
ATOM   1769 HD23 LEU A 109      41.786  -7.486 -35.983  1.00 84.81           H  
ATOM   1770  N   ASN A 110      42.587  -2.199 -35.764  1.00 82.00           N  
ATOM   1771  H   ASN A 110      41.952  -2.083 -36.541  1.00 82.00           H  
ATOM   1772  CA  ASN A 110      43.042  -0.999 -35.061  1.00 82.00           C  
ATOM   1773  HA  ASN A 110      44.047  -1.183 -34.681  1.00 82.00           H  
ATOM   1774  C   ASN A 110      42.117  -0.715 -33.862  1.00 82.00           C  
ATOM   1775  CB  ASN A 110      43.119   0.161 -36.070  1.00 82.00           C  
ATOM   1776  HB2 ASN A 110      43.559  -0.195 -37.001  1.00 82.00           H  
ATOM   1777  HB3 ASN A 110      42.112   0.515 -36.290  1.00 82.00           H  
ATOM   1778  O   ASN A 110      40.950  -0.380 -34.053  1.00 82.00           O  
ATOM   1779  CG  ASN A 110      43.971   1.325 -35.590  1.00 82.00           C  
ATOM   1780  ND2 ASN A 110      43.793   2.484 -36.178  1.00 82.00           N  
ATOM   1781 HD21 ASN A 110      43.082   2.588 -36.888  1.00 82.00           H  
ATOM   1782 HD22 ASN A 110      44.345   3.261 -35.844  1.00 82.00           H  
ATOM   1783  OD1 ASN A 110      44.831   1.209 -34.728  1.00 82.00           O  
ATOM   1784  N   ARG A 111      42.616  -0.889 -32.632  1.00 83.39           N  
ATOM   1785  H   ARG A 111      43.593  -1.136 -32.561  1.00 83.39           H  
ATOM   1786  CA  ARG A 111      41.864  -0.714 -31.370  1.00 83.39           C  
ATOM   1787  HA  ARG A 111      40.807  -0.573 -31.598  1.00 83.39           H  
ATOM   1788  C   ARG A 111      42.314   0.551 -30.626  1.00 83.39           C  
ATOM   1789  CB  ARG A 111      42.004  -1.970 -30.486  1.00 83.39           C  
ATOM   1790  HB2 ARG A 111      41.461  -1.805 -29.556  1.00 83.39           H  
ATOM   1791  HB3 ARG A 111      43.056  -2.091 -30.230  1.00 83.39           H  
ATOM   1792  O   ARG A 111      43.417   1.044 -30.863  1.00 83.39           O  
ATOM   1793  CG  ARG A 111      41.509  -3.300 -31.098  1.00 83.39           C  
ATOM   1794  HG2 ARG A 111      41.778  -4.094 -30.401  1.00 83.39           H  
ATOM   1795  HG3 ARG A 111      42.034  -3.508 -32.030  1.00 83.39           H  
ATOM   1796  CD  ARG A 111      39.989  -3.394 -31.325  1.00 83.39           C  
ATOM   1797  HD2 ARG A 111      39.471  -2.886 -30.512  1.00 83.39           H  
ATOM   1798  HD3 ARG A 111      39.710  -4.447 -31.290  1.00 83.39           H  
ATOM   1799  NE  ARG A 111      39.576  -2.862 -32.643  1.00 83.39           N  
ATOM   1800  HE  ARG A 111      40.166  -3.087 -33.431  1.00 83.39           H  
ATOM   1801  NH1 ARG A 111      37.648  -1.724 -32.048  1.00 83.39           N  
ATOM   1802 HH11 ARG A 111      36.848  -1.208 -32.386  1.00 83.39           H  
ATOM   1803 HH12 ARG A 111      37.540  -2.279 -31.211  1.00 83.39           H  
ATOM   1804  NH2 ARG A 111      38.299  -1.713 -34.134  1.00 83.39           N  
ATOM   1805 HH21 ARG A 111      38.965  -1.947 -34.857  1.00 83.39           H  
ATOM   1806 HH22 ARG A 111      37.506  -1.113 -34.312  1.00 83.39           H  
ATOM   1807  CZ  ARG A 111      38.532  -2.097 -32.919  1.00 83.39           C  
ATOM   1808  N   ASP A 112      41.482   1.066 -29.718  1.00 80.67           N  
ATOM   1809  H   ASP A 112      40.610   0.597 -29.519  1.00 80.67           H  
ATOM   1810  CA  ASP A 112      41.804   2.285 -28.964  1.00 80.67           C  
ATOM   1811  HA  ASP A 112      42.138   3.034 -29.682  1.00 80.67           H  
ATOM   1812  C   ASP A 112      42.954   2.050 -27.967  1.00 80.67           C  
ATOM   1813  CB  ASP A 112      40.559   2.870 -28.275  1.00 80.67           C  
ATOM   1814  HB2 ASP A 112      39.775   2.999 -29.020  1.00 80.67           H  
ATOM   1815  HB3 ASP A 112      40.201   2.169 -27.521  1.00 80.67           H  
ATOM   1816  O   ASP A 112      42.827   1.307 -26.991  1.00 80.67           O  
ATOM   1817  CG  ASP A 112      40.838   4.231 -27.616  1.00 80.67           C  
ATOM   1818  OD1 ASP A 112      41.974   4.747 -27.758  1.00 80.67           O  
ATOM   1819  OD2 ASP A 112      39.919   4.766 -26.966  1.00 80.67           O  
ATOM   1820  N   LYS A 113      44.082   2.716 -28.226  1.00 83.15           N  
ATOM   1821  H   LYS A 113      44.063   3.335 -29.024  1.00 83.15           H  
ATOM   1822  CA  LYS A 113      45.322   2.628 -27.442  1.00 83.15           C  
ATOM   1823  HA  LYS A 113      45.443   1.598 -27.106  1.00 83.15           H  
ATOM   1824  C   LYS A 113      45.289   3.480 -26.168  1.00 83.15           C  
ATOM   1825  CB  LYS A 113      46.526   2.999 -28.328  1.00 83.15           C  
ATOM   1826  HB2 LYS A 113      47.440   2.847 -27.754  1.00 83.15           H  
ATOM   1827  HB3 LYS A 113      46.459   4.053 -28.597  1.00 83.15           H  
ATOM   1828  O   LYS A 113      46.182   3.346 -25.338  1.00 83.15           O  
ATOM   1829  CG  LYS A 113      46.595   2.152 -29.609  1.00 83.15           C  
ATOM   1830  HG2 LYS A 113      45.711   2.342 -30.217  1.00 83.15           H  
ATOM   1831  HG3 LYS A 113      46.612   1.096 -29.339  1.00 83.15           H  
ATOM   1832  CD  LYS A 113      47.830   2.478 -30.455  1.00 83.15           C  
ATOM   1833  HD2 LYS A 113      47.825   3.542 -30.694  1.00 83.15           H  
ATOM   1834  HD3 LYS A 113      48.731   2.233 -29.893  1.00 83.15           H  
ATOM   1835  CE  LYS A 113      47.763   1.650 -31.744  1.00 83.15           C  
ATOM   1836  HE2 LYS A 113      47.802   0.593 -31.479  1.00 83.15           H  
ATOM   1837  HE3 LYS A 113      46.799   1.828 -32.219  1.00 83.15           H  
ATOM   1838  NZ  LYS A 113      48.861   1.994 -32.680  1.00 83.15           N  
ATOM   1839  HZ1 LYS A 113      48.813   2.972 -32.930  1.00 83.15           H  
ATOM   1840  HZ2 LYS A 113      49.760   1.805 -32.261  1.00 83.15           H  
ATOM   1841  HZ3 LYS A 113      48.773   1.449 -33.526  1.00 83.15           H  
ATOM   1842  N   ASN A 114      44.289   4.354 -26.014  1.00 77.09           N  
ATOM   1843  H   ASN A 114      43.580   4.405 -26.731  1.00 77.09           H  
ATOM   1844  CA  ASN A 114      44.142   5.233 -24.850  1.00 77.09           C  
ATOM   1845  HA  ASN A 114      45.131   5.560 -24.527  1.00 77.09           H  
ATOM   1846  C   ASN A 114      43.489   4.524 -23.648  1.00 77.09           C  
ATOM   1847  CB  ASN A 114      43.333   6.476 -25.254  1.00 77.09           C  
ATOM   1848  HB2 ASN A 114      43.274   7.154 -24.403  1.00 77.09           H  
ATOM   1849  HB3 ASN A 114      42.317   6.179 -25.515  1.00 77.09           H  
ATOM   1850  O   ASN A 114      43.622   4.985 -22.514  1.00 77.09           O  
ATOM   1851  CG  ASN A 114      43.942   7.240 -26.414  1.00 77.09           C  
ATOM   1852  ND2 ASN A 114      43.407   7.090 -27.600  1.00 77.09           N  
ATOM   1853 HD21 ASN A 114      43.807   7.608 -28.369  1.00 77.09           H  
ATOM   1854 HD22 ASN A 114      42.686   6.393 -27.718  1.00 77.09           H  
ATOM   1855  OD1 ASN A 114      44.909   7.970 -26.273  1.00 77.09           O  
ATOM   1856  N   LEU A 115      42.788   3.408 -23.877  1.00 81.66           N  
ATOM   1857  H   LEU A 115      42.726   3.073 -24.828  1.00 81.66           H  
ATOM   1858  CA  LEU A 115      42.189   2.591 -22.820  1.00 81.66           C  
ATOM   1859  HA  LEU A 115      41.691   3.246 -22.105  1.00 81.66           H  
ATOM   1860  C   LEU A 115      43.278   1.819 -22.066  1.00 81.66           C  
ATOM   1861  CB  LEU A 115      41.155   1.629 -23.434  1.00 81.66           C  
ATOM   1862  HB2 LEU A 115      41.649   1.042 -24.208  1.00 81.66           H  
ATOM   1863  HB3 LEU A 115      40.815   0.939 -22.661  1.00 81.66           H  
ATOM   1864  O   LEU A 115      44.069   1.101 -22.677  1.00 81.66           O  
ATOM   1865  CG  LEU A 115      39.922   2.319 -24.046  1.00 81.66           C  
ATOM   1866  HG  LEU A 115      40.241   3.040 -24.799  1.00 81.66           H  
ATOM   1867  CD1 LEU A 115      39.039   1.271 -24.723  1.00 81.66           C  
ATOM   1868 HD11 LEU A 115      38.682   0.546 -23.991  1.00 81.66           H  
ATOM   1869 HD12 LEU A 115      38.191   1.763 -25.198  1.00 81.66           H  
ATOM   1870 HD13 LEU A 115      39.614   0.765 -25.499  1.00 81.66           H  
ATOM   1871  CD2 LEU A 115      39.076   3.035 -22.989  1.00 81.66           C  
ATOM   1872 HD21 LEU A 115      38.178   3.436 -23.457  1.00 81.66           H  
ATOM   1873 HD22 LEU A 115      39.634   3.872 -22.570  1.00 81.66           H  
ATOM   1874 HD23 LEU A 115      38.796   2.346 -22.192  1.00 81.66           H  
ATOM   1875  N   SER A 116      43.305   1.906 -20.731  1.00 81.02           N  
ATOM   1876  H   SER A 116      42.630   2.499 -20.268  1.00 81.02           H  
ATOM   1877  CA  SER A 116      44.416   1.347 -19.941  1.00 81.02           C  
ATOM   1878  HA  SER A 116      45.335   1.769 -20.347  1.00 81.02           H  
ATOM   1879  C   SER A 116      44.558  -0.178 -20.045  1.00 81.02           C  
ATOM   1880  CB  SER A 116      44.335   1.783 -18.472  1.00 81.02           C  
ATOM   1881  HB2 SER A 116      45.328   1.714 -18.029  1.00 81.02           H  
ATOM   1882  HB3 SER A 116      44.006   2.821 -18.416  1.00 81.02           H  
ATOM   1883  O   SER A 116      45.624  -0.705 -19.733  1.00 81.02           O  
ATOM   1884  OG  SER A 116      43.455   0.959 -17.731  1.00 81.02           O  
ATOM   1885  HG  SER A 116      43.911   0.134 -17.549  1.00 81.02           H  
ATOM   1886  N   ILE A 117      43.519  -0.901 -20.483  1.00 87.13           N  
ATOM   1887  H   ILE A 117      42.646  -0.431 -20.673  1.00 87.13           H  
ATOM   1888  CA  ILE A 117      43.611  -2.345 -20.739  1.00 87.13           C  
ATOM   1889  HA  ILE A 117      44.164  -2.775 -19.904  1.00 87.13           H  
ATOM   1890  C   ILE A 117      44.412  -2.696 -22.002  1.00 87.13           C  
ATOM   1891  CB  ILE A 117      42.211  -2.987 -20.738  1.00 87.13           C  
ATOM   1892  HB  ILE A 117      41.673  -2.573 -19.884  1.00 87.13           H  
ATOM   1893  O   ILE A 117      44.947  -3.800 -22.084  1.00 87.13           O  
ATOM   1894  CG1 ILE A 117      42.327  -4.512 -20.532  1.00 87.13           C  
ATOM   1895 HG12 ILE A 117      43.201  -4.747 -19.923  1.00 87.13           H  
ATOM   1896 HG13 ILE A 117      42.453  -5.013 -21.492  1.00 87.13           H  
ATOM   1897  CG2 ILE A 117      41.409  -2.674 -22.016  1.00 87.13           C  
ATOM   1898 HG21 ILE A 117      41.866  -3.153 -22.883  1.00 87.13           H  
ATOM   1899 HG22 ILE A 117      41.373  -1.599 -22.192  1.00 87.13           H  
ATOM   1900 HG23 ILE A 117      40.390  -3.050 -21.917  1.00 87.13           H  
ATOM   1901  CD1 ILE A 117      41.101  -5.077 -19.820  1.00 87.13           C  
ATOM   1902 HD11 ILE A 117      41.215  -6.154 -19.694  1.00 87.13           H  
ATOM   1903 HD12 ILE A 117      40.219  -4.876 -20.428  1.00 87.13           H  
ATOM   1904 HD13 ILE A 117      40.990  -4.611 -18.842  1.00 87.13           H  
ATOM   1905  N   TYR A 118      44.574  -1.765 -22.951  1.00 88.87           N  
ATOM   1906  H   TYR A 118      44.162  -0.851 -22.825  1.00 88.87           H  
ATOM   1907  CA  TYR A 118      45.386  -1.991 -24.151  1.00 88.87           C  
ATOM   1908  HA  TYR A 118      44.990  -2.859 -24.679  1.00 88.87           H  
ATOM   1909  C   TYR A 118      46.845  -2.311 -23.786  1.00 88.87           C  
ATOM   1910  CB  TYR A 118      45.285  -0.775 -25.088  1.00 88.87           C  
ATOM   1911  HB2 TYR A 118      45.705   0.100 -24.592  1.00 88.87           H  
ATOM   1912  HB3 TYR A 118      44.234  -0.566 -25.286  1.00 88.87           H  
ATOM   1913  O   TYR A 118      47.445  -3.214 -24.364  1.00 88.87           O  
ATOM   1914  CG  TYR A 118      46.002  -0.982 -26.409  1.00 88.87           C  
ATOM   1915  CD1 TYR A 118      47.380  -0.706 -26.508  1.00 88.87           C  
ATOM   1916  HD1 TYR A 118      47.911  -0.307 -25.656  1.00 88.87           H  
ATOM   1917  CD2 TYR A 118      45.309  -1.499 -27.522  1.00 88.87           C  
ATOM   1918  HD2 TYR A 118      44.247  -1.683 -27.451  1.00 88.87           H  
ATOM   1919  CE1 TYR A 118      48.079  -0.999 -27.693  1.00 88.87           C  
ATOM   1920  HE1 TYR A 118      49.144  -0.826 -27.742  1.00 88.87           H  
ATOM   1921  CE2 TYR A 118      45.999  -1.772 -28.719  1.00 88.87           C  
ATOM   1922  HE2 TYR A 118      45.478  -2.171 -29.577  1.00 88.87           H  
ATOM   1923  OH  TYR A 118      48.070  -1.848 -29.933  1.00 88.87           O  
ATOM   1924  HH  TYR A 118      49.017  -1.830 -29.778  1.00 88.87           H  
ATOM   1925  CZ  TYR A 118      47.389  -1.542 -28.797  1.00 88.87           C  
ATOM   1926  N   ALA A 119      47.380  -1.663 -22.744  1.00 87.84           N  
ATOM   1927  H   ALA A 119      46.817  -0.962 -22.285  1.00 87.84           H  
ATOM   1928  CA  ALA A 119      48.721  -1.918 -22.207  1.00 87.84           C  
ATOM   1929  HA  ALA A 119      49.438  -1.846 -23.025  1.00 87.84           H  
ATOM   1930  C   ALA A 119      48.906  -3.319 -21.579  1.00 87.84           C  
ATOM   1931  CB  ALA A 119      49.034  -0.810 -21.193  1.00 87.84           C  
ATOM   1932  HB1 ALA A 119      50.051  -0.933 -20.823  1.00 87.84           H  
ATOM   1933  HB2 ALA A 119      48.342  -0.866 -20.352  1.00 87.84           H  
ATOM   1934  HB3 ALA A 119      48.949   0.166 -21.669  1.00 87.84           H  
ATOM   1935  O   ALA A 119      50.027  -3.700 -21.256  1.00 87.84           O  
ATOM   1936  N   LYS A 120      47.824  -4.089 -21.403  1.00 91.10           N  
ATOM   1937  H   LYS A 120      46.930  -3.702 -21.672  1.00 91.10           H  
ATOM   1938  CA  LYS A 120      47.829  -5.480 -20.916  1.00 91.10           C  
ATOM   1939  HA  LYS A 120      48.857  -5.788 -20.724  1.00 91.10           H  
ATOM   1940  C   LYS A 120      47.327  -6.483 -21.964  1.00 91.10           C  
ATOM   1941  CB  LYS A 120      47.036  -5.553 -19.595  1.00 91.10           C  
ATOM   1942  HB2 LYS A 120      46.778  -6.589 -19.373  1.00 91.10           H  
ATOM   1943  HB3 LYS A 120      46.100  -5.007 -19.716  1.00 91.10           H  
ATOM   1944  O   LYS A 120      47.204  -7.664 -21.658  1.00 91.10           O  
ATOM   1945  CG  LYS A 120      47.805  -4.980 -18.387  1.00 91.10           C  
ATOM   1946  HG2 LYS A 120      48.210  -3.997 -18.626  1.00 91.10           H  
ATOM   1947  HG3 LYS A 120      47.112  -4.873 -17.553  1.00 91.10           H  
ATOM   1948  CD  LYS A 120      48.930  -5.918 -17.938  1.00 91.10           C  
ATOM   1949  HD2 LYS A 120      49.711  -5.964 -18.698  1.00 91.10           H  
ATOM   1950  HD3 LYS A 120      48.508  -6.916 -17.817  1.00 91.10           H  
ATOM   1951  CE  LYS A 120      49.550  -5.482 -16.606  1.00 91.10           C  
ATOM   1952  HE2 LYS A 120      48.753  -5.310 -15.882  1.00 91.10           H  
ATOM   1953  HE3 LYS A 120      50.102  -4.556 -16.760  1.00 91.10           H  
ATOM   1954  NZ  LYS A 120      50.451  -6.542 -16.101  1.00 91.10           N  
ATOM   1955  HZ1 LYS A 120      50.954  -6.321 -15.254  1.00 91.10           H  
ATOM   1956  HZ2 LYS A 120      49.950  -7.412 -15.990  1.00 91.10           H  
ATOM   1957  HZ3 LYS A 120      51.082  -6.859 -16.823  1.00 91.10           H  
ATOM   1958  N   ARG A 121      47.057  -6.047 -23.203  1.00 92.80           N  
ATOM   1959  H   ARG A 121      47.217  -5.069 -23.397  1.00 92.80           H  
ATOM   1960  CA  ARG A 121      46.461  -6.875 -24.267  1.00 92.80           C  
ATOM   1961  HA  ARG A 121      45.467  -7.187 -23.947  1.00 92.80           H  
ATOM   1962  C   ARG A 121      47.232  -8.175 -24.529  1.00 92.80           C  
ATOM   1963  CB  ARG A 121      46.313  -6.007 -25.531  1.00 92.80           C  
ATOM   1964  HB2 ARG A 121      47.273  -5.547 -25.764  1.00 92.80           H  
ATOM   1965  HB3 ARG A 121      45.590  -5.215 -25.332  1.00 92.80           H  
ATOM   1966  O   ARG A 121      46.612  -9.226 -24.618  1.00 92.80           O  
ATOM   1967  CG  ARG A 121      45.857  -6.813 -26.752  1.00 92.80           C  
ATOM   1968  HG2 ARG A 121      44.955  -7.378 -26.517  1.00 92.80           H  
ATOM   1969  HG3 ARG A 121      46.644  -7.527 -26.996  1.00 92.80           H  
ATOM   1970  CD  ARG A 121      45.596  -5.921 -27.976  1.00 92.80           C  
ATOM   1971  HD2 ARG A 121      46.272  -5.066 -27.960  1.00 92.80           H  
ATOM   1972  HD3 ARG A 121      44.575  -5.541 -27.929  1.00 92.80           H  
ATOM   1973  NE  ARG A 121      45.793  -6.707 -29.210  1.00 92.80           N  
ATOM   1974  HE  ARG A 121      44.997  -7.238 -29.534  1.00 92.80           H  
ATOM   1975  NH1 ARG A 121      48.061  -6.363 -29.390  1.00 92.80           N  
ATOM   1976 HH11 ARG A 121      49.002  -6.726 -29.437  1.00 92.80           H  
ATOM   1977 HH12 ARG A 121      47.981  -5.537 -28.815  1.00 92.80           H  
ATOM   1978  NH2 ARG A 121      47.118  -8.147 -30.366  1.00 92.80           N  
ATOM   1979 HH21 ARG A 121      48.067  -8.474 -30.481  1.00 92.80           H  
ATOM   1980 HH22 ARG A 121      46.367  -8.822 -30.340  1.00 92.80           H  
ATOM   1981  CZ  ARG A 121      46.986  -7.053 -29.671  1.00 92.80           C  
ATOM   1982  N   GLU A 122      48.556  -8.116 -24.648  1.00 92.71           N  
ATOM   1983  H   GLU A 122      49.015  -7.219 -24.571  1.00 92.71           H  
ATOM   1984  CA  GLU A 122      49.384  -9.302 -24.928  1.00 92.71           C  
ATOM   1985  HA  GLU A 122      48.918  -9.889 -25.719  1.00 92.71           H  
ATOM   1986  C   GLU A 122      49.475 -10.265 -23.733  1.00 92.71           C  
ATOM   1987  CB  GLU A 122      50.763  -8.834 -25.427  1.00 92.71           C  
ATOM   1988  HB2 GLU A 122      51.083  -7.976 -24.836  1.00 92.71           H  
ATOM   1989  HB3 GLU A 122      51.490  -9.634 -25.287  1.00 92.71           H  
ATOM   1990  O   GLU A 122      49.383 -11.474 -23.919  1.00 92.71           O  
ATOM   1991  CG  GLU A 122      50.701  -8.492 -26.933  1.00 92.71           C  
ATOM   1992  HG2 GLU A 122      49.662  -8.498 -27.261  1.00 92.71           H  
ATOM   1993  HG3 GLU A 122      51.198  -9.289 -27.487  1.00 92.71           H  
ATOM   1994  CD  GLU A 122      51.309  -7.145 -27.346  1.00 92.71           C  
ATOM   1995  OE1 GLU A 122      50.756  -6.591 -28.335  1.00 92.71           O  
ATOM   1996  OE2 GLU A 122      52.254  -6.670 -26.682  1.00 92.71           O  
ATOM   1997  N   GLU A 123      49.537  -9.743 -22.505  1.00 94.02           N  
ATOM   1998  H   GLU A 123      49.585  -8.738 -22.417  1.00 94.02           H  
ATOM   1999  CA  GLU A 123      49.494 -10.534 -21.265  1.00 94.02           C  
ATOM   2000  HA  GLU A 123      50.281 -11.287 -21.291  1.00 94.02           H  
ATOM   2001  C   GLU A 123      48.150 -11.268 -21.098  1.00 94.02           C  
ATOM   2002  CB  GLU A 123      49.767  -9.566 -20.102  1.00 94.02           C  
ATOM   2003  HB2 GLU A 123      48.947  -8.852 -20.031  1.00 94.02           H  
ATOM   2004  HB3 GLU A 123      50.671  -9.008 -20.345  1.00 94.02           H  
ATOM   2005  O   GLU A 123      48.120 -12.446 -20.744  1.00 94.02           O  
ATOM   2006  CG  GLU A 123      49.962 -10.220 -18.728  1.00 94.02           C  
ATOM   2007  HG2 GLU A 123      50.790 -10.927 -18.778  1.00 94.02           H  
ATOM   2008  HG3 GLU A 123      49.056 -10.762 -18.453  1.00 94.02           H  
ATOM   2009  CD  GLU A 123      50.266  -9.140 -17.680  1.00 94.02           C  
ATOM   2010  OE1 GLU A 123      49.541  -9.016 -16.663  1.00 94.02           O  
ATOM   2011  OE2 GLU A 123      51.173  -8.305 -17.904  1.00 94.02           O  
ATOM   2012  N   ILE A 124      47.039 -10.594 -21.425  1.00 95.54           N  
ATOM   2013  H   ILE A 124      47.147  -9.627 -21.697  1.00 95.54           H  
ATOM   2014  CA  ILE A 124      45.683 -11.163 -21.404  1.00 95.54           C  
ATOM   2015  HA  ILE A 124      45.498 -11.603 -20.424  1.00 95.54           H  
ATOM   2016  C   ILE A 124      45.558 -12.323 -22.396  1.00 95.54           C  
ATOM   2017  CB  ILE A 124      44.637 -10.042 -21.630  1.00 95.54           C  
ATOM   2018  HB  ILE A 124      44.952  -9.443 -22.485  1.00 95.54           H  
ATOM   2019  O   ILE A 124      45.099 -13.401 -22.019  1.00 95.54           O  
ATOM   2020  CG1 ILE A 124      44.574  -9.131 -20.380  1.00 95.54           C  
ATOM   2021 HG12 ILE A 124      44.088  -9.669 -19.566  1.00 95.54           H  
ATOM   2022 HG13 ILE A 124      45.586  -8.893 -20.055  1.00 95.54           H  
ATOM   2023  CG2 ILE A 124      43.238 -10.607 -21.936  1.00 95.54           C  
ATOM   2024 HG21 ILE A 124      42.933 -11.291 -21.145  1.00 95.54           H  
ATOM   2025 HG22 ILE A 124      43.249 -11.144 -22.885  1.00 95.54           H  
ATOM   2026 HG23 ILE A 124      42.504  -9.806 -22.024  1.00 95.54           H  
ATOM   2027  CD1 ILE A 124      43.848  -7.798 -20.602  1.00 95.54           C  
ATOM   2028 HD11 ILE A 124      42.787  -7.963 -20.788  1.00 95.54           H  
ATOM   2029 HD12 ILE A 124      44.289  -7.268 -21.446  1.00 95.54           H  
ATOM   2030 HD13 ILE A 124      43.950  -7.185 -19.706  1.00 95.54           H  
ATOM   2031  N   LEU A 125      45.997 -12.133 -23.641  1.00 95.06           N  
ATOM   2032  H   LEU A 125      46.392 -11.237 -23.886  1.00 95.06           H  
ATOM   2033  CA  LEU A 125      45.921 -13.174 -24.670  1.00 95.06           C  
ATOM   2034  HA  LEU A 125      44.915 -13.592 -24.680  1.00 95.06           H  
ATOM   2035  C   LEU A 125      46.852 -14.361 -24.369  1.00 95.06           C  
ATOM   2036  CB  LEU A 125      46.206 -12.539 -26.040  1.00 95.06           C  
ATOM   2037  HB2 LEU A 125      47.165 -12.022 -25.996  1.00 95.06           H  
ATOM   2038  HB3 LEU A 125      46.302 -13.343 -26.770  1.00 95.06           H  
ATOM   2039  O   LEU A 125      46.443 -15.514 -24.512  1.00 95.06           O  
ATOM   2040  CG  LEU A 125      45.122 -11.553 -26.526  1.00 95.06           C  
ATOM   2041  HG  LEU A 125      45.035 -10.732 -25.814  1.00 95.06           H  
ATOM   2042  CD1 LEU A 125      45.531 -10.950 -27.874  1.00 95.06           C  
ATOM   2043 HD11 LEU A 125      44.766 -10.252 -28.213  1.00 95.06           H  
ATOM   2044 HD12 LEU A 125      45.625 -11.757 -28.601  1.00 95.06           H  
ATOM   2045 HD13 LEU A 125      46.488 -10.441 -27.764  1.00 95.06           H  
ATOM   2046  CD2 LEU A 125      43.729 -12.173 -26.652  1.00 95.06           C  
ATOM   2047 HD21 LEU A 125      43.354 -12.475 -25.674  1.00 95.06           H  
ATOM   2048 HD22 LEU A 125      43.034 -11.450 -27.079  1.00 95.06           H  
ATOM   2049 HD23 LEU A 125      43.773 -13.047 -27.302  1.00 95.06           H  
ATOM   2050  N   ALA A 126      48.066 -14.111 -23.870  1.00 94.58           N  
ATOM   2051  H   ALA A 126      48.375 -13.153 -23.782  1.00 94.58           H  
ATOM   2052  CA  ALA A 126      48.978 -15.173 -23.443  1.00 94.58           C  
ATOM   2053  HA  ALA A 126      49.155 -15.840 -24.286  1.00 94.58           H  
ATOM   2054  C   ALA A 126      48.387 -16.021 -22.300  1.00 94.58           C  
ATOM   2055  CB  ALA A 126      50.315 -14.536 -23.046  1.00 94.58           C  
ATOM   2056  HB1 ALA A 126      50.171 -13.847 -22.213  1.00 94.58           H  
ATOM   2057  HB2 ALA A 126      50.729 -13.989 -23.893  1.00 94.58           H  
ATOM   2058  HB3 ALA A 126      51.018 -15.314 -22.750  1.00 94.58           H  
ATOM   2059  O   ALA A 126      48.428 -17.252 -22.359  1.00 94.58           O  
ATOM   2060  N   ALA A 127      47.778 -15.387 -21.291  1.00 94.90           N  
ATOM   2061  H   ALA A 127      47.784 -14.377 -21.272  1.00 94.90           H  
ATOM   2062  CA  ALA A 127      47.151 -16.100 -20.179  1.00 94.90           C  
ATOM   2063  HA  ALA A 127      47.884 -16.787 -19.758  1.00 94.90           H  
ATOM   2064  C   ALA A 127      45.939 -16.937 -20.618  1.00 94.90           C  
ATOM   2065  CB  ALA A 127      46.769 -15.093 -19.095  1.00 94.90           C  
ATOM   2066  HB1 ALA A 127      46.317 -15.613 -18.251  1.00 94.90           H  
ATOM   2067  HB2 ALA A 127      47.664 -14.572 -18.753  1.00 94.90           H  
ATOM   2068  HB3 ALA A 127      46.056 -14.371 -19.494  1.00 94.90           H  
ATOM   2069  O   ALA A 127      45.829 -18.087 -20.191  1.00 94.90           O  
ATOM   2070  N   ILE A 128      45.071 -16.392 -21.484  1.00 94.68           N  
ATOM   2071  H   ILE A 128      45.230 -15.439 -21.778  1.00 94.68           H  
ATOM   2072  CA  ILE A 128      43.884 -17.090 -22.018  1.00 94.68           C  
ATOM   2073  HA  ILE A 128      43.301 -17.487 -21.187  1.00 94.68           H  
ATOM   2074  C   ILE A 128      44.295 -18.300 -22.859  1.00 94.68           C  
ATOM   2075  CB  ILE A 128      42.985 -16.107 -22.807  1.00 94.68           C  
ATOM   2076  HB  ILE A 128      43.609 -15.566 -23.518  1.00 94.68           H  
ATOM   2077  O   ILE A 128      43.717 -19.374 -22.704  1.00 94.68           O  
ATOM   2078  CG1 ILE A 128      42.335 -15.095 -21.833  1.00 94.68           C  
ATOM   2079 HG12 ILE A 128      43.086 -14.709 -21.143  1.00 94.68           H  
ATOM   2080 HG13 ILE A 128      41.579 -15.603 -21.234  1.00 94.68           H  
ATOM   2081  CG2 ILE A 128      41.880 -16.841 -23.597  1.00 94.68           C  
ATOM   2082 HG21 ILE A 128      41.262 -17.433 -22.922  1.00 94.68           H  
ATOM   2083 HG22 ILE A 128      41.251 -16.132 -24.136  1.00 94.68           H  
ATOM   2084 HG23 ILE A 128      42.315 -17.499 -24.350  1.00 94.68           H  
ATOM   2085  CD1 ILE A 128      41.697 -13.891 -22.536  1.00 94.68           C  
ATOM   2086 HD11 ILE A 128      41.361 -13.173 -21.788  1.00 94.68           H  
ATOM   2087 HD12 ILE A 128      42.425 -13.414 -23.192  1.00 94.68           H  
ATOM   2088 HD13 ILE A 128      40.834 -14.209 -23.122  1.00 94.68           H  
ATOM   2089  N   ASN A 129      45.326 -18.174 -23.698  1.00 89.07           N  
ATOM   2090  H   ASN A 129      45.744 -17.264 -23.829  1.00 89.07           H  
ATOM   2091  CA  ASN A 129      45.866 -19.313 -24.438  1.00 89.07           C  
ATOM   2092  HA  ASN A 129      45.061 -19.776 -25.009  1.00 89.07           H  
ATOM   2093  C   ASN A 129      46.414 -20.399 -23.490  1.00 89.07           C  
ATOM   2094  CB  ASN A 129      46.930 -18.812 -25.428  1.00 89.07           C  
ATOM   2095  HB2 ASN A 129      47.567 -19.649 -25.717  1.00 89.07           H  
ATOM   2096  HB3 ASN A 129      47.564 -18.062 -24.956  1.00 89.07           H  
ATOM   2097  O   ASN A 129      46.074 -21.573 -23.651  1.00 89.07           O  
ATOM   2098  CG  ASN A 129      46.330 -18.267 -26.716  1.00 89.07           C  
ATOM   2099  ND2 ASN A 129      46.630 -17.038 -27.057  1.00 89.07           N  
ATOM   2100 HD21 ASN A 129      47.014 -16.398 -26.377  1.00 89.07           H  
ATOM   2101 HD22 ASN A 129      46.363 -16.694 -27.969  1.00 89.07           H  
ATOM   2102  OD1 ASN A 129      45.630 -18.972 -27.427  1.00 89.07           O  
ATOM   2103  N   ALA A 130      47.189 -20.022 -22.467  1.00 88.95           N  
ATOM   2104  H   ALA A 130      47.433 -19.045 -22.388  1.00 88.95           H  
ATOM   2105  CA  ALA A 130      47.872 -20.968 -21.578  1.00 88.95           C  
ATOM   2106  HA  ALA A 130      48.297 -21.763 -22.190  1.00 88.95           H  
ATOM   2107  C   ALA A 130      46.973 -21.664 -20.530  1.00 88.95           C  
ATOM   2108  CB  ALA A 130      49.039 -20.224 -20.919  1.00 88.95           C  
ATOM   2109  HB1 ALA A 130      48.671 -19.361 -20.364  1.00 88.95           H  
ATOM   2110  HB2 ALA A 130      49.735 -19.880 -21.684  1.00 88.95           H  
ATOM   2111  HB3 ALA A 130      49.565 -20.895 -20.239  1.00 88.95           H  
ATOM   2112  O   ALA A 130      47.211 -22.827 -20.219  1.00 88.95           O  
ATOM   2113  N   HIS A 131      45.941 -21.002 -19.993  1.00 89.50           N  
ATOM   2114  H   HIS A 131      45.768 -20.053 -20.292  1.00 89.50           H  
ATOM   2115  CA  HIS A 131      45.146 -21.511 -18.857  1.00 89.50           C  
ATOM   2116  HA  HIS A 131      45.568 -22.461 -18.529  1.00 89.50           H  
ATOM   2117  C   HIS A 131      43.677 -21.759 -19.243  1.00 89.50           C  
ATOM   2118  CB  HIS A 131      45.252 -20.538 -17.671  1.00 89.50           C  
ATOM   2119  HB2 HIS A 131      44.840 -19.572 -17.962  1.00 89.50           H  
ATOM   2120  HB3 HIS A 131      44.659 -20.913 -16.837  1.00 89.50           H  
ATOM   2121  O   HIS A 131      43.181 -21.107 -20.163  1.00 89.50           O  
ATOM   2122  CG  HIS A 131      46.671 -20.342 -17.201  1.00 89.50           C  
ATOM   2123  CD2 HIS A 131      47.285 -20.955 -16.143  1.00 89.50           C  
ATOM   2124  HD2 HIS A 131      46.826 -21.651 -15.456  1.00 89.50           H  
ATOM   2125  ND1 HIS A 131      47.605 -19.533 -17.802  1.00 89.50           N  
ATOM   2126  HD1 HIS A 131      47.443 -18.975 -18.628  1.00 89.50           H  
ATOM   2127  CE1 HIS A 131      48.764 -19.671 -17.136  1.00 89.50           C  
ATOM   2128  HE1 HIS A 131      49.691 -19.176 -17.387  1.00 89.50           H  
ATOM   2129  NE2 HIS A 131      48.614 -20.521 -16.110  1.00 89.50           N  
ATOM   2130  N   PRO A 132      42.952 -22.685 -18.582  1.00 88.61           N  
ATOM   2131  CA  PRO A 132      41.523 -22.899 -18.839  1.00 88.61           C  
ATOM   2132  HA  PRO A 132      41.327 -22.930 -19.911  1.00 88.61           H  
ATOM   2133  C   PRO A 132      40.641 -21.798 -18.228  1.00 88.61           C  
ATOM   2134  CB  PRO A 132      41.215 -24.276 -18.241  1.00 88.61           C  
ATOM   2135  HB2 PRO A 132      40.184 -24.356 -17.897  1.00 88.61           H  
ATOM   2136  HB3 PRO A 132      41.423 -25.048 -18.982  1.00 88.61           H  
ATOM   2137  O   PRO A 132      39.613 -21.452 -18.802  1.00 88.61           O  
ATOM   2138  CG  PRO A 132      42.214 -24.396 -17.088  1.00 88.61           C  
ATOM   2139  HG2 PRO A 132      41.822 -23.891 -16.205  1.00 88.61           H  
ATOM   2140  HG3 PRO A 132      42.441 -25.437 -16.858  1.00 88.61           H  
ATOM   2141  CD  PRO A 132      43.445 -23.650 -17.606  1.00 88.61           C  
ATOM   2142  HD2 PRO A 132      43.962 -23.162 -16.780  1.00 88.61           H  
ATOM   2143  HD3 PRO A 132      44.115 -24.354 -18.100  1.00 88.61           H  
ATOM   2144  N   VAL A 133      41.055 -21.218 -17.094  1.00 93.65           N  
ATOM   2145  H   VAL A 133      41.934 -21.522 -16.700  1.00 93.65           H  
ATOM   2146  CA  VAL A 133      40.346 -20.141 -16.384  1.00 93.65           C  
ATOM   2147  HA  VAL A 133      39.513 -19.804 -17.002  1.00 93.65           H  
ATOM   2148  C   VAL A 133      41.298 -18.965 -16.163  1.00 93.65           C  
ATOM   2149  CB  VAL A 133      39.758 -20.628 -15.041  1.00 93.65           C  
ATOM   2150  HB  VAL A 133      40.577 -20.863 -14.360  1.00 93.65           H  
ATOM   2151  O   VAL A 133      42.417 -19.171 -15.699  1.00 93.65           O  
ATOM   2152  CG1 VAL A 133      38.883 -19.544 -14.391  1.00 93.65           C  
ATOM   2153 HG11 VAL A 133      38.458 -19.922 -13.461  1.00 93.65           H  
ATOM   2154 HG12 VAL A 133      38.073 -19.264 -15.063  1.00 93.65           H  
ATOM   2155 HG13 VAL A 133      39.479 -18.663 -14.154  1.00 93.65           H  
ATOM   2156  CG2 VAL A 133      38.899 -21.892 -15.198  1.00 93.65           C  
ATOM   2157 HG21 VAL A 133      39.520 -22.731 -15.513  1.00 93.65           H  
ATOM   2158 HG22 VAL A 133      38.117 -21.732 -15.940  1.00 93.65           H  
ATOM   2159 HG23 VAL A 133      38.440 -22.153 -14.245  1.00 93.65           H  
ATOM   2160  N   VAL A 134      40.864 -17.737 -16.466  1.00 95.83           N  
ATOM   2161  H   VAL A 134      39.949 -17.660 -16.887  1.00 95.83           H  
ATOM   2162  CA  VAL A 134      41.638 -16.493 -16.274  1.00 95.83           C  
ATOM   2163  HA  VAL A 134      42.491 -16.697 -15.627  1.00 95.83           H  
ATOM   2164  C   VAL A 134      40.780 -15.432 -15.587  1.00 95.83           C  
ATOM   2165  CB  VAL A 134      42.178 -15.959 -17.619  1.00 95.83           C  
ATOM   2166  HB  VAL A 134      41.342 -15.769 -18.291  1.00 95.83           H  
ATOM   2167  O   VAL A 134      39.605 -15.275 -15.915  1.00 95.83           O  
ATOM   2168  CG1 VAL A 134      42.974 -14.651 -17.467  1.00 95.83           C  
ATOM   2169 HG11 VAL A 134      43.782 -14.784 -16.747  1.00 95.83           H  
ATOM   2170 HG12 VAL A 134      42.321 -13.845 -17.132  1.00 95.83           H  
ATOM   2171 HG13 VAL A 134      43.397 -14.358 -18.428  1.00 95.83           H  
ATOM   2172  CG2 VAL A 134      43.108 -16.980 -18.280  1.00 95.83           C  
ATOM   2173 HG21 VAL A 134      42.549 -17.868 -18.574  1.00 95.83           H  
ATOM   2174 HG22 VAL A 134      43.551 -16.543 -19.175  1.00 95.83           H  
ATOM   2175 HG23 VAL A 134      43.903 -17.271 -17.593  1.00 95.83           H  
ATOM   2176  N   ILE A 135      41.363 -14.670 -14.658  1.00 96.00           N  
ATOM   2177  H   ILE A 135      42.334 -14.837 -14.436  1.00 96.00           H  
ATOM   2178  CA  ILE A 135      40.676 -13.608 -13.910  1.00 96.00           C  
ATOM   2179  HA  ILE A 135      39.619 -13.606 -14.176  1.00 96.00           H  
ATOM   2180  C   ILE A 135      41.262 -12.243 -14.300  1.00 96.00           C  
ATOM   2181  CB  ILE A 135      40.766 -13.889 -12.393  1.00 96.00           C  
ATOM   2182  HB  ILE A 135      41.823 -13.958 -12.133  1.00 96.00           H  
ATOM   2183  O   ILE A 135      42.471 -12.035 -14.215  1.00 96.00           O  
ATOM   2184  CG1 ILE A 135      40.081 -15.227 -12.018  1.00 96.00           C  
ATOM   2185 HG12 ILE A 135      40.301 -15.992 -12.763  1.00 96.00           H  
ATOM   2186 HG13 ILE A 135      39.001 -15.083 -11.994  1.00 96.00           H  
ATOM   2187  CG2 ILE A 135      40.128 -12.741 -11.585  1.00 96.00           C  
ATOM   2188 HG21 ILE A 135      39.093 -12.599 -11.896  1.00 96.00           H  
ATOM   2189 HG22 ILE A 135      40.684 -11.816 -11.736  1.00 96.00           H  
ATOM   2190 HG23 ILE A 135      40.149 -12.974 -10.520  1.00 96.00           H  
ATOM   2191  CD1 ILE A 135      40.535 -15.790 -10.668  1.00 96.00           C  
ATOM   2192 HD11 ILE A 135      40.044 -16.749 -10.501  1.00 96.00           H  
ATOM   2193 HD12 ILE A 135      40.271 -15.113  -9.856  1.00 96.00           H  
ATOM   2194 HD13 ILE A 135      41.614 -15.945 -10.677  1.00 96.00           H  
ATOM   2195  N   ILE A 136      40.414 -11.290 -14.701  1.00 94.70           N  
ATOM   2196  H   ILE A 136      39.435 -11.535 -14.751  1.00 94.70           H  
ATOM   2197  CA  ILE A 136      40.810  -9.938 -15.129  1.00 94.70           C  
ATOM   2198  HA  ILE A 136      41.893  -9.850 -15.038  1.00 94.70           H  
ATOM   2199  C   ILE A 136      40.183  -8.888 -14.204  1.00 94.70           C  
ATOM   2200  CB  ILE A 136      40.474  -9.683 -16.617  1.00 94.70           C  
ATOM   2201  HB  ILE A 136      39.390  -9.687 -16.729  1.00 94.70           H  
ATOM   2202  O   ILE A 136      38.974  -8.626 -14.237  1.00 94.70           O  
ATOM   2203  CG1 ILE A 136      41.062 -10.789 -17.529  1.00 94.70           C  
ATOM   2204 HG12 ILE A 136      42.145 -10.826 -17.407  1.00 94.70           H  
ATOM   2205 HG13 ILE A 136      40.656 -11.755 -17.227  1.00 94.70           H  
ATOM   2206  CG2 ILE A 136      41.000  -8.294 -17.040  1.00 94.70           C  
ATOM   2207 HG21 ILE A 136      42.088  -8.277 -16.986  1.00 94.70           H  
ATOM   2208 HG22 ILE A 136      40.596  -7.513 -16.396  1.00 94.70           H  
ATOM   2209 HG23 ILE A 136      40.687  -8.069 -18.060  1.00 94.70           H  
ATOM   2210  CD1 ILE A 136      40.736 -10.620 -19.017  1.00 94.70           C  
ATOM   2211 HD11 ILE A 136      41.032 -11.521 -19.554  1.00 94.70           H  
ATOM   2212 HD12 ILE A 136      39.663 -10.470 -19.142  1.00 94.70           H  
ATOM   2213 HD13 ILE A 136      41.279  -9.773 -19.436  1.00 94.70           H  
ATOM   2214  N   LYS A 137      41.029  -8.238 -13.399  1.00 90.89           N  
ATOM   2215  H   LYS A 137      42.007  -8.478 -13.476  1.00 90.89           H  
ATOM   2216  CA  LYS A 137      40.661  -7.185 -12.445  1.00 90.89           C  
ATOM   2217  HA  LYS A 137      39.574  -7.166 -12.354  1.00 90.89           H  
ATOM   2218  C   LYS A 137      41.114  -5.815 -12.957  1.00 90.89           C  
ATOM   2219  CB  LYS A 137      41.239  -7.558 -11.070  1.00 90.89           C  
ATOM   2220  HB2 LYS A 137      40.896  -8.564 -10.826  1.00 90.89           H  
ATOM   2221  HB3 LYS A 137      42.327  -7.578 -11.126  1.00 90.89           H  
ATOM   2222  O   LYS A 137      42.282  -5.614 -13.280  1.00 90.89           O  
ATOM   2223  CG  LYS A 137      40.807  -6.605  -9.943  1.00 90.89           C  
ATOM   2224  HG2 LYS A 137      41.335  -5.658 -10.047  1.00 90.89           H  
ATOM   2225  HG3 LYS A 137      39.734  -6.424 -10.011  1.00 90.89           H  
ATOM   2226  CD  LYS A 137      41.119  -7.229  -8.574  1.00 90.89           C  
ATOM   2227  HD2 LYS A 137      42.176  -7.493  -8.530  1.00 90.89           H  
ATOM   2228  HD3 LYS A 137      40.527  -8.138  -8.468  1.00 90.89           H  
ATOM   2229  CE  LYS A 137      40.785  -6.271  -7.423  1.00 90.89           C  
ATOM   2230  HE2 LYS A 137      39.797  -5.845  -7.599  1.00 90.89           H  
ATOM   2231  HE3 LYS A 137      41.509  -5.457  -7.429  1.00 90.89           H  
ATOM   2232  NZ  LYS A 137      40.802  -6.973  -6.112  1.00 90.89           N  
ATOM   2233  HZ1 LYS A 137      40.061  -7.658  -6.071  1.00 90.89           H  
ATOM   2234  HZ2 LYS A 137      41.678  -7.454  -5.964  1.00 90.89           H  
ATOM   2235  HZ3 LYS A 137      40.649  -6.336  -5.344  1.00 90.89           H  
ATOM   2236  N   GLY A 138      40.206  -4.845 -13.020  1.00 84.53           N  
ATOM   2237  H   GLY A 138      39.249  -5.060 -12.780  1.00 84.53           H  
ATOM   2238  CA  GLY A 138      40.542  -3.511 -13.533  1.00 84.53           C  
ATOM   2239  HA2 GLY A 138      40.740  -3.592 -14.602  1.00 84.53           H  
ATOM   2240  HA3 GLY A 138      41.448  -3.153 -13.043  1.00 84.53           H  
ATOM   2241  C   GLY A 138      39.438  -2.481 -13.350  1.00 84.53           C  
ATOM   2242  O   GLY A 138      38.263  -2.823 -13.505  1.00 84.53           O  
ATOM   2243  N   GLU A 139      39.810  -1.230 -13.042  1.00 76.25           N  
ATOM   2244  H   GLU A 139      40.797  -1.031 -12.970  1.00 76.25           H  
ATOM   2245  CA  GLU A 139      38.875  -0.146 -12.687  1.00 76.25           C  
ATOM   2246  HA  GLU A 139      38.430  -0.402 -11.726  1.00 76.25           H  
ATOM   2247  C   GLU A 139      37.712   0.024 -13.684  1.00 76.25           C  
ATOM   2248  CB  GLU A 139      39.594   1.211 -12.518  1.00 76.25           C  
ATOM   2249  HB2 GLU A 139      40.114   1.469 -13.441  1.00 76.25           H  
ATOM   2250  HB3 GLU A 139      38.823   1.962 -12.348  1.00 76.25           H  
ATOM   2251  O   GLU A 139      37.808  -0.292 -14.874  1.00 76.25           O  
ATOM   2252  CG  GLU A 139      40.581   1.276 -11.338  1.00 76.25           C  
ATOM   2253  HG2 GLU A 139      40.211   0.624 -10.547  1.00 76.25           H  
ATOM   2254  HG3 GLU A 139      41.549   0.894 -11.661  1.00 76.25           H  
ATOM   2255  CD  GLU A 139      40.733   2.705 -10.770  1.00 76.25           C  
ATOM   2256  OE1 GLU A 139      40.810   2.848  -9.530  1.00 76.25           O  
ATOM   2257  OE2 GLU A 139      40.706   3.691 -11.539  1.00 76.25           O  
ATOM   2258  N   THR A 140      36.583   0.553 -13.203  1.00 73.68           N  
ATOM   2259  H   THR A 140      36.572   0.886 -12.250  1.00 73.68           H  
ATOM   2260  CA  THR A 140      35.423   0.818 -14.069  1.00 73.68           C  
ATOM   2261  HA  THR A 140      35.123  -0.122 -14.532  1.00 73.68           H  
ATOM   2262  C   THR A 140      35.813   1.813 -15.163  1.00 73.68           C  
ATOM   2263  CB  THR A 140      34.215   1.369 -13.297  1.00 73.68           C  
ATOM   2264  HB  THR A 140      34.415   2.389 -12.966  1.00 73.68           H  
ATOM   2265  O   THR A 140      36.278   2.906 -14.861  1.00 73.68           O  
ATOM   2266  CG2 THR A 140      32.962   1.351 -14.175  1.00 73.68           C  
ATOM   2267 HG21 THR A 140      33.072   2.043 -15.010  1.00 73.68           H  
ATOM   2268 HG22 THR A 140      32.789   0.344 -14.554  1.00 73.68           H  
ATOM   2269 HG23 THR A 140      32.094   1.647 -13.585  1.00 73.68           H  
ATOM   2270  OG1 THR A 140      33.913   0.579 -12.173  1.00 73.68           O  
ATOM   2271  HG1 THR A 140      34.586   0.710 -11.502  1.00 73.68           H  
ATOM   2272  N   GLY A 141      35.609   1.443 -16.430  1.00 72.26           N  
ATOM   2273  H   GLY A 141      35.204   0.533 -16.603  1.00 72.26           H  
ATOM   2274  CA  GLY A 141      35.996   2.256 -17.589  1.00 72.26           C  
ATOM   2275  HA2 GLY A 141      36.040   3.306 -17.302  1.00 72.26           H  
ATOM   2276  HA3 GLY A 141      35.231   2.156 -18.358  1.00 72.26           H  
ATOM   2277  C   GLY A 141      37.346   1.901 -18.227  1.00 72.26           C  
ATOM   2278  O   GLY A 141      37.609   2.379 -19.323  1.00 72.26           O  
ATOM   2279  N   CYS A 142      38.166   1.015 -17.640  1.00 80.45           N  
ATOM   2280  H   CYS A 142      37.943   0.674 -16.716  1.00 80.45           H  
ATOM   2281  CA  CYS A 142      39.475   0.653 -18.218  1.00 80.45           C  
ATOM   2282  HA  CYS A 142      40.016   1.578 -18.414  1.00 80.45           H  
ATOM   2283  C   CYS A 142      39.419  -0.091 -19.571  1.00 80.45           C  
ATOM   2284  CB  CYS A 142      40.289  -0.160 -17.201  1.00 80.45           C  
ATOM   2285  HB2 CYS A 142      40.371   0.382 -16.259  1.00 80.45           H  
ATOM   2286  HB3 CYS A 142      41.291  -0.311 -17.604  1.00 80.45           H  
ATOM   2287  O   CYS A 142      40.438  -0.170 -20.254  1.00 80.45           O  
ATOM   2288  SG  CYS A 142      39.547  -1.788 -16.913  1.00 80.45           S  
ATOM   2289  HG  CYS A 142      38.776  -1.395 -15.896  1.00 80.45           H  
ATOM   2290  N   GLY A 143      38.251  -0.634 -19.949  1.00 83.12           N  
ATOM   2291  H   GLY A 143      37.461  -0.458 -19.345  1.00 83.12           H  
ATOM   2292  CA  GLY A 143      37.988  -1.233 -21.264  1.00 83.12           C  
ATOM   2293  HA2 GLY A 143      38.866  -1.121 -21.900  1.00 83.12           H  
ATOM   2294  HA3 GLY A 143      37.180  -0.675 -21.738  1.00 83.12           H  
ATOM   2295  C   GLY A 143      37.594  -2.719 -21.285  1.00 83.12           C  
ATOM   2296  O   GLY A 143      37.213  -3.185 -22.353  1.00 83.12           O  
ATOM   2297  N   LYS A 144      37.637  -3.453 -20.152  1.00 89.21           N  
ATOM   2298  H   LYS A 144      38.020  -2.996 -19.337  1.00 89.21           H  
ATOM   2299  CA  LYS A 144      37.345  -4.914 -20.051  1.00 89.21           C  
ATOM   2300  HA  LYS A 144      38.229  -5.484 -20.339  1.00 89.21           H  
ATOM   2301  C   LYS A 144      36.243  -5.404 -21.000  1.00 89.21           C  
ATOM   2302  CB  LYS A 144      36.970  -5.326 -18.610  1.00 89.21           C  
ATOM   2303  HB2 LYS A 144      36.695  -6.381 -18.622  1.00 89.21           H  
ATOM   2304  HB3 LYS A 144      36.094  -4.758 -18.295  1.00 89.21           H  
ATOM   2305  O   LYS A 144      36.511  -6.130 -21.953  1.00 89.21           O  
ATOM   2306  CG  LYS A 144      38.079  -5.143 -17.567  1.00 89.21           C  
ATOM   2307  HG2 LYS A 144      39.004  -5.581 -17.944  1.00 89.21           H  
ATOM   2308  HG3 LYS A 144      38.230  -4.075 -17.410  1.00 89.21           H  
ATOM   2309  CD  LYS A 144      37.751  -5.805 -16.218  1.00 89.21           C  
ATOM   2310  HD2 LYS A 144      38.524  -5.552 -15.493  1.00 89.21           H  
ATOM   2311  HD3 LYS A 144      37.789  -6.885 -16.359  1.00 89.21           H  
ATOM   2312  CE  LYS A 144      36.367  -5.455 -15.643  1.00 89.21           C  
ATOM   2313  HE2 LYS A 144      36.163  -6.151 -14.830  1.00 89.21           H  
ATOM   2314  HE3 LYS A 144      35.600  -5.641 -16.395  1.00 89.21           H  
ATOM   2315  NZ  LYS A 144      36.275  -4.064 -15.132  1.00 89.21           N  
ATOM   2316  HZ1 LYS A 144      35.355  -3.918 -14.743  1.00 89.21           H  
ATOM   2317  HZ2 LYS A 144      36.960  -3.895 -14.409  1.00 89.21           H  
ATOM   2318  HZ3 LYS A 144      36.430  -3.396 -15.873  1.00 89.21           H  
ATOM   2319  N   THR A 145      35.021  -4.952 -20.742  1.00 88.03           N  
ATOM   2320  H   THR A 145      34.900  -4.401 -19.904  1.00 88.03           H  
ATOM   2321  CA  THR A 145      33.766  -5.436 -21.324  1.00 88.03           C  
ATOM   2322  HA  THR A 145      33.650  -6.497 -21.103  1.00 88.03           H  
ATOM   2323  C   THR A 145      33.662  -5.256 -22.842  1.00 88.03           C  
ATOM   2324  CB  THR A 145      32.632  -4.674 -20.629  1.00 88.03           C  
ATOM   2325  HB  THR A 145      32.663  -3.635 -20.957  1.00 88.03           H  
ATOM   2326  O   THR A 145      33.096  -6.111 -23.524  1.00 88.03           O  
ATOM   2327  CG2 THR A 145      31.257  -5.227 -20.948  1.00 88.03           C  
ATOM   2328 HG21 THR A 145      30.536  -4.836 -20.231  1.00 88.03           H  
ATOM   2329 HG22 THR A 145      30.979  -4.916 -21.955  1.00 88.03           H  
ATOM   2330 HG23 THR A 145      31.260  -6.316 -20.896  1.00 88.03           H  
ATOM   2331  OG1 THR A 145      32.832  -4.674 -19.233  1.00 88.03           O  
ATOM   2332  HG1 THR A 145      32.370  -5.438 -18.879  1.00 88.03           H  
ATOM   2333  N   THR A 146      34.218  -4.168 -23.392  1.00 89.95           N  
ATOM   2334  H   THR A 146      34.725  -3.520 -22.807  1.00 89.95           H  
ATOM   2335  CA  THR A 146      34.222  -3.935 -24.845  1.00 89.95           C  
ATOM   2336  HA  THR A 146      33.373  -4.454 -25.289  1.00 89.95           H  
ATOM   2337  C   THR A 146      35.461  -4.517 -25.514  1.00 89.95           C  
ATOM   2338  CB  THR A 146      34.065  -2.450 -25.221  1.00 89.95           C  
ATOM   2339  HB  THR A 146      34.155  -2.353 -26.303  1.00 89.95           H  
ATOM   2340  O   THR A 146      35.332  -5.107 -26.581  1.00 89.95           O  
ATOM   2341  CG2 THR A 146      32.707  -1.890 -24.805  1.00 89.95           C  
ATOM   2342 HG21 THR A 146      31.917  -2.470 -25.281  1.00 89.95           H  
ATOM   2343 HG22 THR A 146      32.588  -1.940 -23.722  1.00 89.95           H  
ATOM   2344 HG23 THR A 146      32.621  -0.854 -25.135  1.00 89.95           H  
ATOM   2345  OG1 THR A 146      35.041  -1.631 -24.613  1.00 89.95           O  
ATOM   2346  HG1 THR A 146      34.841  -0.735 -24.895  1.00 89.95           H  
ATOM   2347  N   GLN A 147      36.651  -4.381 -24.919  1.00 93.52           N  
ATOM   2348  H   GLN A 147      36.697  -3.920 -24.022  1.00 93.52           H  
ATOM   2349  CA  GLN A 147      37.908  -4.676 -25.611  1.00 93.52           C  
ATOM   2350  HA  GLN A 147      37.760  -4.506 -26.678  1.00 93.52           H  
ATOM   2351  C   GLN A 147      38.381  -6.128 -25.483  1.00 93.52           C  
ATOM   2352  CB  GLN A 147      39.023  -3.725 -25.154  1.00 93.52           C  
ATOM   2353  HB2 GLN A 147      39.254  -3.912 -24.105  1.00 93.52           H  
ATOM   2354  HB3 GLN A 147      39.907  -3.971 -25.742  1.00 93.52           H  
ATOM   2355  O   GLN A 147      38.877  -6.668 -26.467  1.00 93.52           O  
ATOM   2356  CG  GLN A 147      38.752  -2.228 -25.347  1.00 93.52           C  
ATOM   2357  HG2 GLN A 147      38.007  -1.904 -24.620  1.00 93.52           H  
ATOM   2358  HG3 GLN A 147      39.672  -1.679 -25.143  1.00 93.52           H  
ATOM   2359  CD  GLN A 147      38.276  -1.872 -26.754  1.00 93.52           C  
ATOM   2360  NE2 GLN A 147      37.019  -1.505 -26.870  1.00 93.52           N  
ATOM   2361 HE21 GLN A 147      36.627  -1.245 -27.764  1.00 93.52           H  
ATOM   2362 HE22 GLN A 147      36.423  -1.494 -26.055  1.00 93.52           H  
ATOM   2363  OE1 GLN A 147      39.013  -1.942 -27.729  1.00 93.52           O  
ATOM   2364  N   VAL A 148      38.231  -6.789 -24.327  1.00 95.36           N  
ATOM   2365  H   VAL A 148      37.738  -6.352 -23.562  1.00 95.36           H  
ATOM   2366  CA  VAL A 148      38.767  -8.157 -24.142  1.00 95.36           C  
ATOM   2367  HA  VAL A 148      39.825  -8.126 -24.400  1.00 95.36           H  
ATOM   2368  C   VAL A 148      38.144  -9.163 -25.127  1.00 95.36           C  
ATOM   2369  CB  VAL A 148      38.689  -8.628 -22.672  1.00 95.36           C  
ATOM   2370  HB  VAL A 148      37.670  -8.524 -22.299  1.00 95.36           H  
ATOM   2371  O   VAL A 148      38.911  -9.876 -25.776  1.00 95.36           O  
ATOM   2372  CG1 VAL A 148      39.109 -10.093 -22.498  1.00 95.36           C  
ATOM   2373 HG11 VAL A 148      39.095 -10.357 -21.441  1.00 95.36           H  
ATOM   2374 HG12 VAL A 148      38.410 -10.753 -23.010  1.00 95.36           H  
ATOM   2375 HG13 VAL A 148      40.110 -10.253 -22.898  1.00 95.36           H  
ATOM   2376  CG2 VAL A 148      39.612  -7.770 -21.797  1.00 95.36           C  
ATOM   2377 HG21 VAL A 148      39.342  -6.718 -21.891  1.00 95.36           H  
ATOM   2378 HG22 VAL A 148      39.506  -8.068 -20.754  1.00 95.36           H  
ATOM   2379 HG23 VAL A 148      40.648  -7.901 -22.107  1.00 95.36           H  
ATOM   2380  N   PRO A 149      36.813  -9.184 -25.359  1.00 96.06           N  
ATOM   2381  CA  PRO A 149      36.224 -10.065 -26.370  1.00 96.06           C  
ATOM   2382  HA  PRO A 149      36.513 -11.093 -26.148  1.00 96.06           H  
ATOM   2383  C   PRO A 149      36.679  -9.730 -27.801  1.00 96.06           C  
ATOM   2384  CB  PRO A 149      34.706  -9.932 -26.198  1.00 96.06           C  
ATOM   2385  HB2 PRO A 149      34.308  -9.191 -26.891  1.00 96.06           H  
ATOM   2386  HB3 PRO A 149      34.209 -10.892 -26.334  1.00 96.06           H  
ATOM   2387  O   PRO A 149      36.890 -10.632 -28.609  1.00 96.06           O  
ATOM   2388  CG  PRO A 149      34.541  -9.424 -24.767  1.00 96.06           C  
ATOM   2389  HG2 PRO A 149      33.609  -8.876 -24.627  1.00 96.06           H  
ATOM   2390  HG3 PRO A 149      34.607 -10.256 -24.067  1.00 96.06           H  
ATOM   2391  CD  PRO A 149      35.755  -8.519 -24.609  1.00 96.06           C  
ATOM   2392  HD2 PRO A 149      35.990  -8.409 -23.550  1.00 96.06           H  
ATOM   2393  HD3 PRO A 149      35.548  -7.545 -25.051  1.00 96.06           H  
ATOM   2394  N   GLN A 150      36.904  -8.443 -28.109  1.00 95.08           N  
ATOM   2395  H   GLN A 150      36.763  -7.743 -27.395  1.00 95.08           H  
ATOM   2396  CA  GLN A 150      37.467  -8.022 -29.398  1.00 95.08           C  
ATOM   2397  HA  GLN A 150      36.888  -8.482 -30.199  1.00 95.08           H  
ATOM   2398  C   GLN A 150      38.918  -8.499 -29.573  1.00 95.08           C  
ATOM   2399  CB  GLN A 150      37.393  -6.493 -29.566  1.00 95.08           C  
ATOM   2400  HB2 GLN A 150      37.867  -6.005 -28.714  1.00 95.08           H  
ATOM   2401  HB3 GLN A 150      37.958  -6.222 -30.458  1.00 95.08           H  
ATOM   2402  O   GLN A 150      39.283  -8.910 -30.669  1.00 95.08           O  
ATOM   2403  CG  GLN A 150      35.966  -5.946 -29.727  1.00 95.08           C  
ATOM   2404  HG2 GLN A 150      35.359  -6.240 -28.871  1.00 95.08           H  
ATOM   2405  HG3 GLN A 150      35.514  -6.376 -30.621  1.00 95.08           H  
ATOM   2406  CD  GLN A 150      35.965  -4.423 -29.870  1.00 95.08           C  
ATOM   2407  NE2 GLN A 150      35.331  -3.694 -28.982  1.00 95.08           N  
ATOM   2408 HE21 GLN A 150      35.318  -2.687 -29.060  1.00 95.08           H  
ATOM   2409 HE22 GLN A 150      34.987  -4.157 -28.153  1.00 95.08           H  
ATOM   2410  OE1 GLN A 150      36.558  -3.870 -30.782  1.00 95.08           O  
ATOM   2411  N   TYR A 151      39.741  -8.488 -28.517  1.00 95.09           N  
ATOM   2412  H   TYR A 151      39.399  -8.116 -27.642  1.00 95.09           H  
ATOM   2413  CA  TYR A 151      41.136  -8.941 -28.582  1.00 95.09           C  
ATOM   2414  HA  TYR A 151      41.636  -8.416 -29.396  1.00 95.09           H  
ATOM   2415  C   TYR A 151      41.244 -10.438 -28.903  1.00 95.09           C  
ATOM   2416  CB  TYR A 151      41.872  -8.629 -27.265  1.00 95.09           C  
ATOM   2417  HB2 TYR A 151      41.369  -9.161 -26.457  1.00 95.09           H  
ATOM   2418  HB3 TYR A 151      42.876  -9.046 -27.341  1.00 95.09           H  
ATOM   2419  O   TYR A 151      42.070 -10.809 -29.734  1.00 95.09           O  
ATOM   2420  CG  TYR A 151      42.036  -7.174 -26.842  1.00 95.09           C  
ATOM   2421  CD1 TYR A 151      41.806  -6.099 -27.730  1.00 95.09           C  
ATOM   2422  HD1 TYR A 151      41.454  -6.283 -28.734  1.00 95.09           H  
ATOM   2423  CD2 TYR A 151      42.461  -6.906 -25.524  1.00 95.09           C  
ATOM   2424  HD2 TYR A 151      42.639  -7.726 -24.844  1.00 95.09           H  
ATOM   2425  CE1 TYR A 151      41.986  -4.771 -27.296  1.00 95.09           C  
ATOM   2426  HE1 TYR A 151      41.761  -3.950 -27.961  1.00 95.09           H  
ATOM   2427  CE2 TYR A 151      42.661  -5.581 -25.093  1.00 95.09           C  
ATOM   2428  HE2 TYR A 151      42.987  -5.372 -24.085  1.00 95.09           H  
ATOM   2429  OH  TYR A 151      42.556  -3.229 -25.548  1.00 95.09           O  
ATOM   2430  HH  TYR A 151      42.256  -2.592 -26.200  1.00 95.09           H  
ATOM   2431  CZ  TYR A 151      42.418  -4.511 -25.978  1.00 95.09           C  
ATOM   2432  N   ILE A 152      40.399 -11.272 -28.283  1.00 95.79           N  
ATOM   2433  H   ILE A 152      39.770 -10.882 -27.596  1.00 95.79           H  
ATOM   2434  CA  ILE A 152      40.330 -12.724 -28.536  1.00 95.79           C  
ATOM   2435  HA  ILE A 152      41.315 -13.166 -28.389  1.00 95.79           H  
ATOM   2436  C   ILE A 152      39.914 -12.985 -29.994  1.00 95.79           C  
ATOM   2437  CB  ILE A 152      39.334 -13.377 -27.543  1.00 95.79           C  
ATOM   2438  HB  ILE A 152      38.373 -12.876 -27.665  1.00 95.79           H  
ATOM   2439  O   ILE A 152      40.542 -13.768 -30.707  1.00 95.79           O  
ATOM   2440  CG1 ILE A 152      39.779 -13.208 -26.069  1.00 95.79           C  
ATOM   2441 HG12 ILE A 152      40.634 -13.853 -25.868  1.00 95.79           H  
ATOM   2442 HG13 ILE A 152      40.098 -12.181 -25.892  1.00 95.79           H  
ATOM   2443  CG2 ILE A 152      39.134 -14.872 -27.849  1.00 95.79           C  
ATOM   2444 HG21 ILE A 152      40.072 -15.412 -27.719  1.00 95.79           H  
ATOM   2445 HG22 ILE A 152      38.384 -15.299 -27.184  1.00 95.79           H  
ATOM   2446 HG23 ILE A 152      38.779 -15.023 -28.868  1.00 95.79           H  
ATOM   2447  CD1 ILE A 152      38.661 -13.516 -25.059  1.00 95.79           C  
ATOM   2448 HD11 ILE A 152      38.447 -14.584 -25.038  1.00 95.79           H  
ATOM   2449 HD12 ILE A 152      38.975 -13.204 -24.063  1.00 95.79           H  
ATOM   2450 HD13 ILE A 152      37.757 -12.968 -25.323  1.00 95.79           H  
ATOM   2451  N   LEU A 153      38.879 -12.286 -30.466  1.00 94.25           N  
ATOM   2452  H   LEU A 153      38.387 -11.669 -29.836  1.00 94.25           H  
ATOM   2453  CA  LEU A 153      38.370 -12.430 -31.830  1.00 94.25           C  
ATOM   2454  HA  LEU A 153      38.217 -13.493 -32.015  1.00 94.25           H  
ATOM   2455  C   LEU A 153      39.369 -11.925 -32.896  1.00 94.25           C  
ATOM   2456  CB  LEU A 153      37.006 -11.720 -31.874  1.00 94.25           C  
ATOM   2457  HB2 LEU A 153      37.160 -10.660 -31.675  1.00 94.25           H  
ATOM   2458  HB3 LEU A 153      36.381 -12.123 -31.076  1.00 94.25           H  
ATOM   2459  O   LEU A 153      39.477 -12.520 -33.968  1.00 94.25           O  
ATOM   2460  CG  LEU A 153      36.241 -11.863 -33.197  1.00 94.25           C  
ATOM   2461  HG  LEU A 153      36.818 -11.371 -33.980  1.00 94.25           H  
ATOM   2462  CD1 LEU A 153      35.978 -13.317 -33.599  1.00 94.25           C  
ATOM   2463 HD11 LEU A 153      35.349 -13.352 -34.488  1.00 94.25           H  
ATOM   2464 HD12 LEU A 153      36.920 -13.816 -33.828  1.00 94.25           H  
ATOM   2465 HD13 LEU A 153      35.478 -13.847 -32.788  1.00 94.25           H  
ATOM   2466  CD2 LEU A 153      34.888 -11.159 -33.074  1.00 94.25           C  
ATOM   2467 HD21 LEU A 153      34.271 -11.678 -32.341  1.00 94.25           H  
ATOM   2468 HD22 LEU A 153      35.034 -10.129 -32.748  1.00 94.25           H  
ATOM   2469 HD23 LEU A 153      34.377 -11.168 -34.036  1.00 94.25           H  
ATOM   2470  N   ASP A 154      40.144 -10.880 -32.589  1.00 92.96           N  
ATOM   2471  H   ASP A 154      39.965 -10.399 -31.719  1.00 92.96           H  
ATOM   2472  CA  ASP A 154      41.224 -10.364 -33.445  1.00 92.96           C  
ATOM   2473  HA  ASP A 154      40.853 -10.290 -34.467  1.00 92.96           H  
ATOM   2474  C   ASP A 154      42.456 -11.291 -33.505  1.00 92.96           C  
ATOM   2475  CB  ASP A 154      41.645  -8.956 -32.970  1.00 92.96           C  
ATOM   2476  HB2 ASP A 154      42.631  -8.731 -33.377  1.00 92.96           H  
ATOM   2477  HB3 ASP A 154      41.740  -8.949 -31.884  1.00 92.96           H  
ATOM   2478  O   ASP A 154      43.234 -11.206 -34.458  1.00 92.96           O  
ATOM   2479  CG  ASP A 154      40.707  -7.827 -33.418  1.00 92.96           C  
ATOM   2480  OD1 ASP A 154      39.892  -8.024 -34.348  1.00 92.96           O  
ATOM   2481  OD2 ASP A 154      40.838  -6.683 -32.926  1.00 92.96           O  
ATOM   2482  N   GLU A 155      42.659 -12.174 -32.522  1.00 91.62           N  
ATOM   2483  H   GLU A 155      42.029 -12.169 -31.733  1.00 91.62           H  
ATOM   2484  CA  GLU A 155      43.682 -13.231 -32.571  1.00 91.62           C  
ATOM   2485  HA  GLU A 155      44.568 -12.846 -33.077  1.00 91.62           H  
ATOM   2486  C   GLU A 155      43.205 -14.450 -33.376  1.00 91.62           C  
ATOM   2487  CB  GLU A 155      44.093 -13.620 -31.143  1.00 91.62           C  
ATOM   2488  HB2 GLU A 155      44.375 -12.713 -30.608  1.00 91.62           H  
ATOM   2489  HB3 GLU A 155      43.248 -14.083 -30.633  1.00 91.62           H  
ATOM   2490  O   GLU A 155      43.957 -14.992 -34.193  1.00 91.62           O  
ATOM   2491  CG  GLU A 155      45.287 -14.590 -31.151  1.00 91.62           C  
ATOM   2492  HG2 GLU A 155      45.013 -15.489 -31.702  1.00 91.62           H  
ATOM   2493  HG3 GLU A 155      46.116 -14.112 -31.673  1.00 91.62           H  
ATOM   2494  CD  GLU A 155      45.750 -15.003 -29.748  1.00 91.62           C  
ATOM   2495  OE1 GLU A 155      46.575 -15.938 -29.665  1.00 91.62           O  
ATOM   2496  OE2 GLU A 155      45.316 -14.378 -28.761  1.00 91.62           O  
ATOM   2497  N   ALA A 156      41.937 -14.838 -33.216  1.00 91.64           N  
ATOM   2498  H   ALA A 156      41.383 -14.389 -32.501  1.00 91.64           H  
ATOM   2499  CA  ALA A 156      41.319 -15.897 -34.011  1.00 91.64           C  
ATOM   2500  HA  ALA A 156      41.885 -16.818 -33.872  1.00 91.64           H  
ATOM   2501  C   ALA A 156      41.344 -15.564 -35.515  1.00 91.64           C  
ATOM   2502  CB  ALA A 156      39.905 -16.127 -33.479  1.00 91.64           C  
ATOM   2503  HB1 ALA A 156      39.293 -15.237 -33.624  1.00 91.64           H  
ATOM   2504  HB2 ALA A 156      39.461 -16.961 -34.023  1.00 91.64           H  
ATOM   2505  HB3 ALA A 156      39.947 -16.373 -32.418  1.00 91.64           H  
ATOM   2506  O   ALA A 156      41.874 -16.345 -36.304  1.00 91.64           O  
ATOM   2507  N   TYR A 157      40.930 -14.344 -35.889  1.00 91.44           N  
ATOM   2508  H   TYR A 157      40.497 -13.758 -35.189  1.00 91.44           H  
ATOM   2509  CA  TYR A 157      41.031 -13.822 -37.261  1.00 91.44           C  
ATOM   2510  HA  TYR A 157      40.382 -14.407 -37.913  1.00 91.44           H  
ATOM   2511  C   TYR A 157      42.457 -13.920 -37.834  1.00 91.44           C  
ATOM   2512  CB  TYR A 157      40.550 -12.360 -37.267  1.00 91.44           C  
ATOM   2513  HB2 TYR A 157      41.060 -11.816 -36.472  1.00 91.44           H  
ATOM   2514  HB3 TYR A 157      39.483 -12.343 -37.041  1.00 91.44           H  
ATOM   2515  O   TYR A 157      42.651 -14.363 -38.962  1.00 91.44           O  
ATOM   2516  CG  TYR A 157      40.787 -11.630 -38.579  1.00 91.44           C  
ATOM   2517  CD1 TYR A 157      41.939 -10.838 -38.754  1.00 91.44           C  
ATOM   2518  HD1 TYR A 157      42.649 -10.746 -37.945  1.00 91.44           H  
ATOM   2519  CD2 TYR A 157      39.882 -11.783 -39.643  1.00 91.44           C  
ATOM   2520  HD2 TYR A 157      39.002 -12.397 -39.516  1.00 91.44           H  
ATOM   2521  CE1 TYR A 157      42.184 -10.206 -39.990  1.00 91.44           C  
ATOM   2522  HE1 TYR A 157      43.075  -9.612 -40.131  1.00 91.44           H  
ATOM   2523  CE2 TYR A 157      40.118 -11.155 -40.879  1.00 91.44           C  
ATOM   2524  HE2 TYR A 157      39.430 -11.283 -41.702  1.00 91.44           H  
ATOM   2525  OH  TYR A 157      41.497  -9.754 -42.247  1.00 91.44           O  
ATOM   2526  HH  TYR A 157      42.360  -9.333 -42.280  1.00 91.44           H  
ATOM   2527  CZ  TYR A 157      41.272 -10.368 -41.056  1.00 91.44           C  
ATOM   2528  N   LYS A 158      43.483 -13.553 -37.050  1.00 89.71           N  
ATOM   2529  H   LYS A 158      43.270 -13.249 -36.111  1.00 89.71           H  
ATOM   2530  CA  LYS A 158      44.895 -13.610 -37.482  1.00 89.71           C  
ATOM   2531  HA  LYS A 158      44.991 -13.136 -38.459  1.00 89.71           H  
ATOM   2532  C   LYS A 158      45.445 -15.023 -37.662  1.00 89.71           C  
ATOM   2533  CB  LYS A 158      45.775 -12.885 -36.462  1.00 89.71           C  
ATOM   2534  HB2 LYS A 158      45.488 -13.197 -35.457  1.00 89.71           H  
ATOM   2535  HB3 LYS A 158      46.818 -13.162 -36.616  1.00 89.71           H  
ATOM   2536  O   LYS A 158      46.490 -15.176 -38.288  1.00 89.71           O  
ATOM   2537  CG  LYS A 158      45.670 -11.368 -36.596  1.00 89.71           C  
ATOM   2538  HG2 LYS A 158      44.625 -11.057 -36.570  1.00 89.71           H  
ATOM   2539  HG3 LYS A 158      46.107 -11.055 -37.544  1.00 89.71           H  
ATOM   2540  CD  LYS A 158      46.431 -10.733 -35.434  1.00 89.71           C  
ATOM   2541  HD2 LYS A 158      47.483 -11.013 -35.494  1.00 89.71           H  
ATOM   2542  HD3 LYS A 158      46.012 -11.089 -34.494  1.00 89.71           H  
ATOM   2543  CE  LYS A 158      46.280  -9.220 -35.522  1.00 89.71           C  
ATOM   2544  HE2 LYS A 158      45.216  -8.988 -35.488  1.00 89.71           H  
ATOM   2545  HE3 LYS A 158      46.672  -8.888 -36.484  1.00 89.71           H  
ATOM   2546  NZ  LYS A 158      46.993  -8.560 -34.408  1.00 89.71           N  
ATOM   2547  HZ1 LYS A 158      46.879  -7.558 -34.463  1.00 89.71           H  
ATOM   2548  HZ2 LYS A 158      47.976  -8.791 -34.445  1.00 89.71           H  
ATOM   2549  HZ3 LYS A 158      46.611  -8.891 -33.534  1.00 89.71           H  
ATOM   2550  N   SER A 159      44.800 -16.026 -37.074  1.00 87.34           N  
ATOM   2551  H   SER A 159      43.932 -15.819 -36.600  1.00 87.34           H  
ATOM   2552  CA  SER A 159      45.257 -17.419 -37.079  1.00 87.34           C  
ATOM   2553  HA  SER A 159      46.224 -17.470 -37.578  1.00 87.34           H  
ATOM   2554  C   SER A 159      44.349 -18.358 -37.881  1.00 87.34           C  
ATOM   2555  CB  SER A 159      45.483 -17.900 -35.639  1.00 87.34           C  
ATOM   2556  HB2 SER A 159      45.776 -18.950 -35.655  1.00 87.34           H  
ATOM   2557  HB3 SER A 159      46.301 -17.327 -35.204  1.00 87.34           H  
ATOM   2558  O   SER A 159      44.613 -19.559 -37.915  1.00 87.34           O  
ATOM   2559  OG  SER A 159      44.339 -17.747 -34.818  1.00 87.34           O  
ATOM   2560  HG  SER A 159      44.204 -16.811 -34.654  1.00 87.34           H  
ATOM   2561  N   GLY A 160      43.286 -17.834 -38.504  1.00 88.04           N  
ATOM   2562  H   GLY A 160      43.122 -16.841 -38.423  1.00 88.04           H  
ATOM   2563  CA  GLY A 160      42.287 -18.602 -39.258  1.00 88.04           C  
ATOM   2564  HA2 GLY A 160      41.634 -17.912 -39.792  1.00 88.04           H  
ATOM   2565  HA3 GLY A 160      42.797 -19.218 -39.999  1.00 88.04           H  
ATOM   2566  C   GLY A 160      41.409 -19.527 -38.404  1.00 88.04           C  
ATOM   2567  O   GLY A 160      40.520 -20.190 -38.931  1.00 88.04           O  
ATOM   2568  N   LYS A 161      41.637 -19.597 -37.085  1.00 88.34           N  
ATOM   2569  H   LYS A 161      42.305 -18.941 -36.705  1.00 88.34           H  
ATOM   2570  CA  LYS A 161      40.988 -20.545 -36.164  1.00 88.34           C  
ATOM   2571  HA  LYS A 161      41.024 -21.546 -36.593  1.00 88.34           H  
ATOM   2572  C   LYS A 161      39.525 -20.186 -35.927  1.00 88.34           C  
ATOM   2573  CB  LYS A 161      41.706 -20.537 -34.807  1.00 88.34           C  
ATOM   2574  HB2 LYS A 161      41.138 -21.158 -34.114  1.00 88.34           H  
ATOM   2575  HB3 LYS A 161      41.709 -19.518 -34.420  1.00 88.34           H  
ATOM   2576  O   LYS A 161      39.225 -19.032 -35.642  1.00 88.34           O  
ATOM   2577  CG  LYS A 161      43.147 -21.061 -34.855  1.00 88.34           C  
ATOM   2578  HG2 LYS A 161      43.145 -22.098 -35.189  1.00 88.34           H  
ATOM   2579  HG3 LYS A 161      43.737 -20.461 -35.547  1.00 88.34           H  
ATOM   2580  CD  LYS A 161      43.762 -20.970 -33.454  1.00 88.34           C  
ATOM   2581  HD2 LYS A 161      43.181 -21.586 -32.767  1.00 88.34           H  
ATOM   2582  HD3 LYS A 161      43.716 -19.933 -33.121  1.00 88.34           H  
ATOM   2583  CE  LYS A 161      45.220 -21.434 -33.455  1.00 88.34           C  
ATOM   2584  HE2 LYS A 161      45.760 -20.855 -34.204  1.00 88.34           H  
ATOM   2585  HE3 LYS A 161      45.255 -22.483 -33.747  1.00 88.34           H  
ATOM   2586  NZ  LYS A 161      45.834 -21.239 -32.116  1.00 88.34           N  
ATOM   2587  HZ1 LYS A 161      45.794 -20.265 -31.851  1.00 88.34           H  
ATOM   2588  HZ2 LYS A 161      45.334 -21.763 -31.412  1.00 88.34           H  
ATOM   2589  HZ3 LYS A 161      46.802 -21.528 -32.111  1.00 88.34           H  
ATOM   2590  N   TYR A 162      38.639 -21.179 -35.911  1.00 89.32           N  
ATOM   2591  H   TYR A 162      38.938 -22.111 -36.161  1.00 89.32           H  
ATOM   2592  CA  TYR A 162      37.259 -20.995 -35.456  1.00 89.32           C  
ATOM   2593  HA  TYR A 162      36.777 -20.269 -36.111  1.00 89.32           H  
ATOM   2594  C   TYR A 162      37.195 -20.450 -34.016  1.00 89.32           C  
ATOM   2595  CB  TYR A 162      36.512 -22.327 -35.576  1.00 89.32           C  
ATOM   2596  HB2 TYR A 162      36.506 -22.625 -36.625  1.00 89.32           H  
ATOM   2597  HB3 TYR A 162      37.050 -23.091 -35.016  1.00 89.32           H  
ATOM   2598  O   TYR A 162      37.917 -20.911 -33.128  1.00 89.32           O  
ATOM   2599  CG  TYR A 162      35.080 -22.268 -35.084  1.00 89.32           C  
ATOM   2600  CD1 TYR A 162      34.742 -22.777 -33.814  1.00 89.32           C  
ATOM   2601  HD1 TYR A 162      35.503 -23.229 -33.195  1.00 89.32           H  
ATOM   2602  CD2 TYR A 162      34.091 -21.674 -35.891  1.00 89.32           C  
ATOM   2603  HD2 TYR A 162      34.346 -21.277 -36.862  1.00 89.32           H  
ATOM   2604  CE1 TYR A 162      33.412 -22.707 -33.356  1.00 89.32           C  
ATOM   2605  HE1 TYR A 162      33.150 -23.115 -32.390  1.00 89.32           H  
ATOM   2606  CE2 TYR A 162      32.763 -21.594 -35.433  1.00 89.32           C  
ATOM   2607  HE2 TYR A 162      31.999 -21.143 -36.048  1.00 89.32           H  
ATOM   2608  OH  TYR A 162      31.131 -22.055 -33.745  1.00 89.32           O  
ATOM   2609  HH  TYR A 162      30.989 -22.527 -32.921  1.00 89.32           H  
ATOM   2610  CZ  TYR A 162      32.419 -22.117 -34.169  1.00 89.32           C  
ATOM   2611  N   CYS A 163      36.315 -19.476 -33.766  1.00 92.35           N  
ATOM   2612  H   CYS A 163      35.747 -19.130 -34.526  1.00 92.35           H  
ATOM   2613  CA  CYS A 163      36.163 -18.861 -32.449  1.00 92.35           C  
ATOM   2614  HA  CYS A 163      36.390 -19.611 -31.691  1.00 92.35           H  
ATOM   2615  C   CYS A 163      34.734 -18.358 -32.210  1.00 92.35           C  
ATOM   2616  CB  CYS A 163      37.189 -17.729 -32.338  1.00 92.35           C  
ATOM   2617  HB2 CYS A 163      38.176 -18.138 -32.553  1.00 92.35           H  
ATOM   2618  HB3 CYS A 163      36.958 -16.956 -33.071  1.00 92.35           H  
ATOM   2619  O   CYS A 163      34.275 -17.465 -32.915  1.00 92.35           O  
ATOM   2620  SG  CYS A 163      37.186 -17.023 -30.667  1.00 92.35           S  
ATOM   2621  HG  CYS A 163      38.188 -16.160 -30.855  1.00 92.35           H  
ATOM   2622  N   ASN A 164      34.057 -18.900 -31.193  1.00 94.23           N  
ATOM   2623  H   ASN A 164      34.537 -19.560 -30.598  1.00 94.23           H  
ATOM   2624  CA  ASN A 164      32.712 -18.505 -30.780  1.00 94.23           C  
ATOM   2625  HA  ASN A 164      32.369 -17.673 -31.394  1.00 94.23           H  
ATOM   2626  C   ASN A 164      32.738 -18.034 -29.317  1.00 94.23           C  
ATOM   2627  CB  ASN A 164      31.752 -19.689 -30.998  1.00 94.23           C  
ATOM   2628  HB2 ASN A 164      32.053 -20.531 -30.375  1.00 94.23           H  
ATOM   2629  HB3 ASN A 164      31.791 -19.996 -32.043  1.00 94.23           H  
ATOM   2630  O   ASN A 164      33.061 -18.819 -28.419  1.00 94.23           O  
ATOM   2631  CG  ASN A 164      30.311 -19.328 -30.681  1.00 94.23           C  
ATOM   2632  ND2 ASN A 164      29.473 -20.288 -30.372  1.00 94.23           N  
ATOM   2633 HD21 ASN A 164      29.765 -21.247 -30.253  1.00 94.23           H  
ATOM   2634 HD22 ASN A 164      28.510 -20.018 -30.233  1.00 94.23           H  
ATOM   2635  OD1 ASN A 164      29.920 -18.173 -30.689  1.00 94.23           O  
ATOM   2636  N   ILE A 165      32.419 -16.760 -29.091  1.00 97.37           N  
ATOM   2637  H   ILE A 165      32.135 -16.197 -29.879  1.00 97.37           H  
ATOM   2638  CA  ILE A 165      32.537 -16.073 -27.802  1.00 97.37           C  
ATOM   2639  HA  ILE A 165      32.994 -16.755 -27.084  1.00 97.37           H  
ATOM   2640  C   ILE A 165      31.149 -15.682 -27.288  1.00 97.37           C  
ATOM   2641  CB  ILE A 165      33.447 -14.823 -27.907  1.00 97.37           C  
ATOM   2642  HB  ILE A 165      32.921 -14.073 -28.497  1.00 97.37           H  
ATOM   2643  O   ILE A 165      30.410 -14.960 -27.961  1.00 97.37           O  
ATOM   2644  CG1 ILE A 165      34.786 -15.114 -28.630  1.00 97.37           C  
ATOM   2645 HG12 ILE A 165      35.341 -15.882 -28.091  1.00 97.37           H  
ATOM   2646 HG13 ILE A 165      34.578 -15.491 -29.631  1.00 97.37           H  
ATOM   2647  CG2 ILE A 165      33.689 -14.240 -26.498  1.00 97.37           C  
ATOM   2648 HG21 ILE A 165      34.222 -14.962 -25.879  1.00 97.37           H  
ATOM   2649 HG22 ILE A 165      32.743 -13.993 -26.016  1.00 97.37           H  
ATOM   2650 HG23 ILE A 165      34.269 -13.319 -26.557  1.00 97.37           H  
ATOM   2651  CD1 ILE A 165      35.680 -13.880 -28.801  1.00 97.37           C  
ATOM   2652 HD11 ILE A 165      36.094 -13.573 -27.841  1.00 97.37           H  
ATOM   2653 HD12 ILE A 165      36.504 -14.123 -29.472  1.00 97.37           H  
ATOM   2654 HD13 ILE A 165      35.103 -13.062 -29.231  1.00 97.37           H  
ATOM   2655  N   VAL A 166      30.830 -16.070 -26.054  1.00 96.99           N  
ATOM   2656  H   VAL A 166      31.488 -16.651 -25.554  1.00 96.99           H  
ATOM   2657  CA  VAL A 166      29.669 -15.550 -25.314  1.00 96.99           C  
ATOM   2658  HA  VAL A 166      29.116 -14.880 -25.972  1.00 96.99           H  
ATOM   2659  C   VAL A 166      30.129 -14.709 -24.125  1.00 96.99           C  
ATOM   2660  CB  VAL A 166      28.685 -16.674 -24.941  1.00 96.99           C  
ATOM   2661  HB  VAL A 166      28.404 -17.174 -25.868  1.00 96.99           H  
ATOM   2662  O   VAL A 166      31.069 -15.077 -23.422  1.00 96.99           O  
ATOM   2663  CG1 VAL A 166      29.288 -17.723 -24.003  1.00 96.99           C  
ATOM   2664 HG11 VAL A 166      28.579 -18.537 -23.857  1.00 96.99           H  
ATOM   2665 HG12 VAL A 166      30.191 -18.137 -24.452  1.00 96.99           H  
ATOM   2666 HG13 VAL A 166      29.534 -17.279 -23.038  1.00 96.99           H  
ATOM   2667  CG2 VAL A 166      27.396 -16.127 -24.317  1.00 96.99           C  
ATOM   2668 HG21 VAL A 166      27.600 -15.683 -23.342  1.00 96.99           H  
ATOM   2669 HG22 VAL A 166      26.958 -15.374 -24.972  1.00 96.99           H  
ATOM   2670 HG23 VAL A 166      26.680 -16.939 -24.192  1.00 96.99           H  
ATOM   2671  N   VAL A 167      29.477 -13.568 -23.906  1.00 97.44           N  
ATOM   2672  H   VAL A 167      28.729 -13.325 -24.540  1.00 97.44           H  
ATOM   2673  CA  VAL A 167      29.777 -12.621 -22.825  1.00 97.44           C  
ATOM   2674  HA  VAL A 167      30.530 -13.059 -22.169  1.00 97.44           H  
ATOM   2675  C   VAL A 167      28.515 -12.372 -22.010  1.00 97.44           C  
ATOM   2676  CB  VAL A 167      30.332 -11.287 -23.366  1.00 97.44           C  
ATOM   2677  HB  VAL A 167      29.530 -10.760 -23.882  1.00 97.44           H  
ATOM   2678  O   VAL A 167      27.510 -11.914 -22.557  1.00 97.44           O  
ATOM   2679  CG1 VAL A 167      30.830 -10.405 -22.209  1.00 97.44           C  
ATOM   2680 HG11 VAL A 167      29.989 -10.087 -21.594  1.00 97.44           H  
ATOM   2681 HG12 VAL A 167      31.530 -10.959 -21.583  1.00 97.44           H  
ATOM   2682 HG13 VAL A 167      31.332  -9.519 -22.596  1.00 97.44           H  
ATOM   2683  CG2 VAL A 167      31.475 -11.460 -24.377  1.00 97.44           C  
ATOM   2684 HG21 VAL A 167      31.119 -12.014 -25.246  1.00 97.44           H  
ATOM   2685 HG22 VAL A 167      31.808 -10.481 -24.720  1.00 97.44           H  
ATOM   2686 HG23 VAL A 167      32.310 -12.000 -23.930  1.00 97.44           H  
ATOM   2687  N   THR A 168      28.540 -12.643 -20.706  1.00 96.41           N  
ATOM   2688  H   THR A 168      29.390 -12.992 -20.286  1.00 96.41           H  
ATOM   2689  CA  THR A 168      27.391 -12.351 -19.837  1.00 96.41           C  
ATOM   2690  HA  THR A 168      26.490 -12.523 -20.426  1.00 96.41           H  
ATOM   2691  C   THR A 168      27.367 -10.892 -19.385  1.00 96.41           C  
ATOM   2692  CB  THR A 168      27.274 -13.285 -18.625  1.00 96.41           C  
ATOM   2693  HB  THR A 168      26.357 -13.039 -18.090  1.00 96.41           H  
ATOM   2694  O   THR A 168      28.388 -10.205 -19.336  1.00 96.41           O  
ATOM   2695  CG2 THR A 168      27.204 -14.756 -19.026  1.00 96.41           C  
ATOM   2696 HG21 THR A 168      26.367 -14.915 -19.706  1.00 96.41           H  
ATOM   2697 HG22 THR A 168      27.063 -15.370 -18.137  1.00 96.41           H  
ATOM   2698 HG23 THR A 168      28.128 -15.053 -19.523  1.00 96.41           H  
ATOM   2699  OG1 THR A 168      28.352 -13.113 -17.745  1.00 96.41           O  
ATOM   2700  HG1 THR A 168      28.185 -13.637 -16.958  1.00 96.41           H  
ATOM   2701  N   GLN A 169      26.174 -10.411 -19.042  1.00 89.61           N  
ATOM   2702  H   GLN A 169      25.369 -10.977 -19.269  1.00 89.61           H  
ATOM   2703  CA  GLN A 169      25.926  -9.156 -18.340  1.00 89.61           C  
ATOM   2704  HA  GLN A 169      26.838  -8.860 -17.822  1.00 89.61           H  
ATOM   2705  C   GLN A 169      24.800  -9.354 -17.309  1.00 89.61           C  
ATOM   2706  CB  GLN A 169      25.514  -8.059 -19.339  1.00 89.61           C  
ATOM   2707  HB2 GLN A 169      24.709  -8.444 -19.965  1.00 89.61           H  
ATOM   2708  HB3 GLN A 169      25.120  -7.208 -18.785  1.00 89.61           H  
ATOM   2709  O   GLN A 169      23.818 -10.041 -17.609  1.00 89.61           O  
ATOM   2710  CG  GLN A 169      26.653  -7.561 -20.239  1.00 89.61           C  
ATOM   2711  HG2 GLN A 169      26.245  -6.862 -20.970  1.00 89.61           H  
ATOM   2712  HG3 GLN A 169      27.087  -8.393 -20.794  1.00 89.61           H  
ATOM   2713  CD  GLN A 169      27.731  -6.828 -19.448  1.00 89.61           C  
ATOM   2714  NE2 GLN A 169      28.908  -7.392 -19.331  1.00 89.61           N  
ATOM   2715 HE21 GLN A 169      29.652  -6.921 -18.836  1.00 89.61           H  
ATOM   2716 HE22 GLN A 169      29.011  -8.373 -19.550  1.00 89.61           H  
ATOM   2717  OE1 GLN A 169      27.495  -5.749 -18.927  1.00 89.61           O  
ATOM   2718  N   PRO A 170      24.848  -8.694 -16.139  1.00 82.96           N  
ATOM   2719  CA  PRO A 170      23.788  -8.796 -15.131  1.00 82.96           C  
ATOM   2720  HA  PRO A 170      23.580  -9.843 -14.911  1.00 82.96           H  
ATOM   2721  C   PRO A 170      22.470  -8.125 -15.569  1.00 82.96           C  
ATOM   2722  CB  PRO A 170      24.382  -8.135 -13.879  1.00 82.96           C  
ATOM   2723  HB2 PRO A 170      23.624  -7.651 -13.263  1.00 82.96           H  
ATOM   2724  HB3 PRO A 170      24.914  -8.884 -13.293  1.00 82.96           H  
ATOM   2725  O   PRO A 170      21.396  -8.453 -15.069  1.00 82.96           O  
ATOM   2726  CG  PRO A 170      25.387  -7.127 -14.442  1.00 82.96           C  
ATOM   2727  HG2 PRO A 170      26.174  -6.882 -13.730  1.00 82.96           H  
ATOM   2728  HG3 PRO A 170      24.870  -6.222 -14.762  1.00 82.96           H  
ATOM   2729  CD  PRO A 170      25.941  -7.857 -15.661  1.00 82.96           C  
ATOM   2730  HD2 PRO A 170      26.265  -7.137 -16.413  1.00 82.96           H  
ATOM   2731  HD3 PRO A 170      26.777  -8.488 -15.361  1.00 82.96           H  
ATOM   2732  N   ARG A 171      22.514  -7.169 -16.512  1.00 77.59           N  
ATOM   2733  H   ARG A 171      23.415  -6.984 -16.930  1.00 77.59           H  
ATOM   2734  CA  ARG A 171      21.375  -6.300 -16.870  1.00 77.59           C  
ATOM   2735  HA  ARG A 171      20.487  -6.660 -16.350  1.00 77.59           H  
ATOM   2736  C   ARG A 171      21.078  -6.340 -18.371  1.00 77.59           C  
ATOM   2737  CB  ARG A 171      21.656  -4.862 -16.387  1.00 77.59           C  
ATOM   2738  HB2 ARG A 171      22.553  -4.491 -16.884  1.00 77.59           H  
ATOM   2739  HB3 ARG A 171      20.819  -4.224 -16.669  1.00 77.59           H  
ATOM   2740  O   ARG A 171      21.980  -6.131 -19.179  1.00 77.59           O  
ATOM   2741  CG  ARG A 171      21.853  -4.759 -14.863  1.00 77.59           C  
ATOM   2742  HG2 ARG A 171      22.652  -5.431 -14.551  1.00 77.59           H  
ATOM   2743  HG3 ARG A 171      20.935  -5.063 -14.360  1.00 77.59           H  
ATOM   2744  CD  ARG A 171      22.231  -3.337 -14.420  1.00 77.59           C  
ATOM   2745  HD2 ARG A 171      21.405  -2.660 -14.637  1.00 77.59           H  
ATOM   2746  HD3 ARG A 171      23.104  -3.003 -14.981  1.00 77.59           H  
ATOM   2747  NE  ARG A 171      22.523  -3.307 -12.975  1.00 77.59           N  
ATOM   2748  HE  ARG A 171      21.745  -3.206 -12.340  1.00 77.59           H  
ATOM   2749  NH1 ARG A 171      24.796  -3.718 -13.051  1.00 77.59           N  
ATOM   2750 HH11 ARG A 171      25.580  -4.049 -12.506  1.00 77.59           H  
ATOM   2751 HH12 ARG A 171      24.963  -3.246 -13.928  1.00 77.59           H  
ATOM   2752  NH2 ARG A 171      23.700  -3.914 -11.140  1.00 77.59           N  
ATOM   2753 HH21 ARG A 171      24.539  -4.331 -10.763  1.00 77.59           H  
ATOM   2754 HH22 ARG A 171      22.870  -4.042 -10.578  1.00 77.59           H  
ATOM   2755  CZ  ARG A 171      23.674  -3.629 -12.404  1.00 77.59           C  
ATOM   2756  N   ARG A 172      19.797  -6.495 -18.752  1.00 74.14           N  
ATOM   2757  H   ARG A 172      19.124  -6.683 -18.022  1.00 74.14           H  
ATOM   2758  CA  ARG A 172      19.343  -6.524 -20.166  1.00 74.14           C  
ATOM   2759  HA  ARG A 172      19.774  -7.398 -20.654  1.00 74.14           H  
ATOM   2760  C   ARG A 172      19.848  -5.310 -20.963  1.00 74.14           C  
ATOM   2761  CB  ARG A 172      17.800  -6.605 -20.274  1.00 74.14           C  
ATOM   2762  HB2 ARG A 172      17.541  -6.660 -21.332  1.00 74.14           H  
ATOM   2763  HB3 ARG A 172      17.373  -5.683 -19.880  1.00 74.14           H  
ATOM   2764  O   ARG A 172      20.399  -5.462 -22.046  1.00 74.14           O  
ATOM   2765  CG  ARG A 172      17.126  -7.791 -19.555  1.00 74.14           C  
ATOM   2766  HG2 ARG A 172      17.314  -7.708 -18.485  1.00 74.14           H  
ATOM   2767  HG3 ARG A 172      17.545  -8.729 -19.919  1.00 74.14           H  
ATOM   2768  CD  ARG A 172      15.603  -7.798 -19.801  1.00 74.14           C  
ATOM   2769  HD2 ARG A 172      15.230  -6.776 -19.723  1.00 74.14           H  
ATOM   2770  HD3 ARG A 172      15.412  -8.157 -20.813  1.00 74.14           H  
ATOM   2771  NE  ARG A 172      14.871  -8.634 -18.823  1.00 74.14           N  
ATOM   2772  HE  ARG A 172      15.408  -9.070 -18.087  1.00 74.14           H  
ATOM   2773  NH1 ARG A 172      12.740  -8.353 -19.667  1.00 74.14           N  
ATOM   2774 HH11 ARG A 172      13.102  -7.874 -20.479  1.00 74.14           H  
ATOM   2775 HH12 ARG A 172      11.745  -8.508 -19.584  1.00 74.14           H  
ATOM   2776  NH2 ARG A 172      13.019  -9.459 -17.763  1.00 74.14           N  
ATOM   2777 HH21 ARG A 172      13.575  -9.837 -17.009  1.00 74.14           H  
ATOM   2778 HH22 ARG A 172      12.016  -9.573 -17.721  1.00 74.14           H  
ATOM   2779  CZ  ARG A 172      13.555  -8.812 -18.759  1.00 74.14           C  
ATOM   2780  N   ILE A 173      19.717  -4.111 -20.386  1.00 68.00           N  
ATOM   2781  H   ILE A 173      19.244  -4.068 -19.494  1.00 68.00           H  
ATOM   2782  CA  ILE A 173      20.160  -2.850 -21.002  1.00 68.00           C  
ATOM   2783  HA  ILE A 173      19.694  -2.788 -21.985  1.00 68.00           H  
ATOM   2784  C   ILE A 173      21.677  -2.795 -21.241  1.00 68.00           C  
ATOM   2785  CB  ILE A 173      19.657  -1.646 -20.169  1.00 68.00           C  
ATOM   2786  HB  ILE A 173      18.585  -1.783 -20.026  1.00 68.00           H  
ATOM   2787  O   ILE A 173      22.109  -2.197 -22.223  1.00 68.00           O  
ATOM   2788  CG1 ILE A 173      19.849  -0.325 -20.946  1.00 68.00           C  
ATOM   2789 HG12 ILE A 173      20.911  -0.094 -21.027  1.00 68.00           H  
ATOM   2790 HG13 ILE A 173      19.453  -0.450 -21.953  1.00 68.00           H  
ATOM   2791  CG2 ILE A 173      20.308  -1.584 -18.771  1.00 68.00           C  
ATOM   2792 HG21 ILE A 173      20.213  -2.541 -18.258  1.00 68.00           H  
ATOM   2793 HG22 ILE A 173      19.811  -0.830 -18.161  1.00 68.00           H  
ATOM   2794 HG23 ILE A 173      21.362  -1.321 -18.853  1.00 68.00           H  
ATOM   2795  CD1 ILE A 173      19.139   0.878 -20.310  1.00 68.00           C  
ATOM   2796 HD11 ILE A 173      19.239   1.742 -20.968  1.00 68.00           H  
ATOM   2797 HD12 ILE A 173      19.590   1.123 -19.349  1.00 68.00           H  
ATOM   2798 HD13 ILE A 173      18.081   0.658 -20.173  1.00 68.00           H  
ATOM   2799  N   ALA A 174      22.482  -3.447 -20.393  1.00 76.29           N  
ATOM   2800  H   ALA A 174      22.077  -4.027 -19.672  1.00 76.29           H  
ATOM   2801  CA  ALA A 174      23.927  -3.507 -20.573  1.00 76.29           C  
ATOM   2802  HA  ALA A 174      24.292  -2.504 -20.795  1.00 76.29           H  
ATOM   2803  C   ALA A 174      24.280  -4.389 -21.779  1.00 76.29           C  
ATOM   2804  CB  ALA A 174      24.587  -3.956 -19.264  1.00 76.29           C  
ATOM   2805  HB1 ALA A 174      24.304  -4.980 -19.019  1.00 76.29           H  
ATOM   2806  HB2 ALA A 174      24.297  -3.292 -18.450  1.00 76.29           H  
ATOM   2807  HB3 ALA A 174      25.671  -3.911 -19.373  1.00 76.29           H  
ATOM   2808  O   ALA A 174      24.956  -3.906 -22.682  1.00 76.29           O  
ATOM   2809  N   ALA A 175      23.738  -5.612 -21.865  1.00 86.46           N  
ATOM   2810  H   ALA A 175      23.165  -5.940 -21.101  1.00 86.46           H  
ATOM   2811  CA  ALA A 175      23.961  -6.513 -23.005  1.00 86.46           C  
ATOM   2812  HA  ALA A 175      25.015  -6.789 -23.031  1.00 86.46           H  
ATOM   2813  C   ALA A 175      23.636  -5.846 -24.359  1.00 86.46           C  
ATOM   2814  CB  ALA A 175      23.133  -7.789 -22.796  1.00 86.46           C  
ATOM   2815  HB1 ALA A 175      23.439  -8.291 -21.877  1.00 86.46           H  
ATOM   2816  HB2 ALA A 175      22.072  -7.547 -22.741  1.00 86.46           H  
ATOM   2817  HB3 ALA A 175      23.298  -8.468 -23.633  1.00 86.46           H  
ATOM   2818  O   ALA A 175      24.466  -5.859 -25.266  1.00 86.46           O  
ATOM   2819  N   ILE A 176      22.473  -5.186 -24.461  1.00 80.80           N  
ATOM   2820  H   ILE A 176      21.837  -5.233 -23.678  1.00 80.80           H  
ATOM   2821  CA  ILE A 176      22.053  -4.448 -25.666  1.00 80.80           C  
ATOM   2822  HA  ILE A 176      22.075  -5.125 -26.519  1.00 80.80           H  
ATOM   2823  C   ILE A 176      23.017  -3.287 -25.970  1.00 80.80           C  
ATOM   2824  CB  ILE A 176      20.608  -3.913 -25.496  1.00 80.80           C  
ATOM   2825  HB  ILE A 176      20.595  -3.246 -24.634  1.00 80.80           H  
ATOM   2826  O   ILE A 176      23.501  -3.146 -27.093  1.00 80.80           O  
ATOM   2827  CG1 ILE A 176      19.578  -5.038 -25.248  1.00 80.80           C  
ATOM   2828 HG12 ILE A 176      19.979  -5.783 -24.560  1.00 80.80           H  
ATOM   2829 HG13 ILE A 176      19.371  -5.545 -26.190  1.00 80.80           H  
ATOM   2830  CG2 ILE A 176      20.186  -3.105 -26.741  1.00 80.80           C  
ATOM   2831 HG21 ILE A 176      19.158  -2.754 -26.649  1.00 80.80           H  
ATOM   2832 HG22 ILE A 176      20.820  -2.228 -26.868  1.00 80.80           H  
ATOM   2833 HG23 ILE A 176      20.266  -3.731 -27.630  1.00 80.80           H  
ATOM   2834  CD1 ILE A 176      18.255  -4.528 -24.660  1.00 80.80           C  
ATOM   2835 HD11 ILE A 176      17.748  -3.863 -25.359  1.00 80.80           H  
ATOM   2836 HD12 ILE A 176      18.443  -3.999 -23.725  1.00 80.80           H  
ATOM   2837 HD13 ILE A 176      17.597  -5.373 -24.459  1.00 80.80           H  
ATOM   2838  N   SER A 177      23.294  -2.438 -24.974  1.00 75.62           N  
ATOM   2839  H   SER A 177      22.901  -2.622 -24.061  1.00 75.62           H  
ATOM   2840  CA  SER A 177      24.113  -1.231 -25.144  1.00 75.62           C  
ATOM   2841  HA  SER A 177      23.684  -0.620 -25.938  1.00 75.62           H  
ATOM   2842  C   SER A 177      25.554  -1.566 -25.541  1.00 75.62           C  
ATOM   2843  CB  SER A 177      24.085  -0.419 -23.845  1.00 75.62           C  
ATOM   2844  HB2 SER A 177      23.049  -0.235 -23.563  1.00 75.62           H  
ATOM   2845  HB3 SER A 177      24.575  -0.983 -23.051  1.00 75.62           H  
ATOM   2846  O   SER A 177      26.114  -0.943 -26.442  1.00 75.62           O  
ATOM   2847  OG  SER A 177      24.729   0.826 -24.014  1.00 75.62           O  
ATOM   2848  HG  SER A 177      24.788   1.261 -23.161  1.00 75.62           H  
ATOM   2849  N   ILE A 178      26.135  -2.597 -24.923  1.00 86.61           N  
ATOM   2850  H   ILE A 178      25.606  -3.094 -24.221  1.00 86.61           H  
ATOM   2851  CA  ILE A 178      27.503  -3.048 -25.186  1.00 86.61           C  
ATOM   2852  HA  ILE A 178      28.160  -2.179 -25.189  1.00 86.61           H  
ATOM   2853  C   ILE A 178      27.612  -3.687 -26.573  1.00 86.61           C  
ATOM   2854  CB  ILE A 178      27.974  -3.988 -24.059  1.00 86.61           C  
ATOM   2855  HB  ILE A 178      27.234  -4.779 -23.937  1.00 86.61           H  
ATOM   2856  O   ILE A 178      28.515  -3.311 -27.317  1.00 86.61           O  
ATOM   2857  CG1 ILE A 178      28.121  -3.202 -22.733  1.00 86.61           C  
ATOM   2858 HG12 ILE A 178      29.071  -2.670 -22.730  1.00 86.61           H  
ATOM   2859 HG13 ILE A 178      27.330  -2.459 -22.636  1.00 86.61           H  
ATOM   2860  CG2 ILE A 178      29.323  -4.634 -24.414  1.00 86.61           C  
ATOM   2861 HG21 ILE A 178      30.091  -3.873 -24.556  1.00 86.61           H  
ATOM   2862 HG22 ILE A 178      29.627  -5.317 -23.620  1.00 86.61           H  
ATOM   2863 HG23 ILE A 178      29.238  -5.228 -25.324  1.00 86.61           H  
ATOM   2864  CD1 ILE A 178      28.044  -4.104 -21.499  1.00 86.61           C  
ATOM   2865 HD11 ILE A 178      28.354  -3.544 -20.617  1.00 86.61           H  
ATOM   2866 HD12 ILE A 178      27.022  -4.452 -21.353  1.00 86.61           H  
ATOM   2867 HD13 ILE A 178      28.676  -4.984 -21.618  1.00 86.61           H  
ATOM   2868  N   ALA A 179      26.690  -4.573 -26.968  1.00 91.34           N  
ATOM   2869  H   ALA A 179      25.968  -4.869 -26.328  1.00 91.34           H  
ATOM   2870  CA  ALA A 179      26.699  -5.150 -28.316  1.00 91.34           C  
ATOM   2871  HA  ALA A 179      27.631  -5.696 -28.462  1.00 91.34           H  
ATOM   2872  C   ALA A 179      26.618  -4.058 -29.395  1.00 91.34           C  
ATOM   2873  CB  ALA A 179      25.536  -6.134 -28.449  1.00 91.34           C  
ATOM   2874  HB1 ALA A 179      25.658  -6.938 -27.724  1.00 91.34           H  
ATOM   2875  HB2 ALA A 179      25.533  -6.567 -29.450  1.00 91.34           H  
ATOM   2876  HB3 ALA A 179      24.588  -5.628 -28.269  1.00 91.34           H  
ATOM   2877  O   ALA A 179      27.437  -4.026 -30.315  1.00 91.34           O  
ATOM   2878  N   ASN A 180      25.697  -3.101 -29.233  1.00 87.18           N  
ATOM   2879  H   ASN A 180      25.042  -3.195 -28.471  1.00 87.18           H  
ATOM   2880  CA  ASN A 180      25.553  -1.966 -30.146  1.00 87.18           C  
ATOM   2881  HA  ASN A 180      25.415  -2.348 -31.157  1.00 87.18           H  
ATOM   2882  C   ASN A 180      26.810  -1.082 -30.177  1.00 87.18           C  
ATOM   2883  CB  ASN A 180      24.302  -1.165 -29.740  1.00 87.18           C  
ATOM   2884  HB2 ASN A 180      24.298  -0.213 -30.270  1.00 87.18           H  
ATOM   2885  HB3 ASN A 180      24.327  -0.961 -28.669  1.00 87.18           H  
ATOM   2886  O   ASN A 180      27.232  -0.653 -31.253  1.00 87.18           O  
ATOM   2887  CG  ASN A 180      23.007  -1.882 -30.086  1.00 87.18           C  
ATOM   2888  ND2 ASN A 180      21.896  -1.446 -29.542  1.00 87.18           N  
ATOM   2889 HD21 ASN A 180      21.915  -0.714 -28.847  1.00 87.18           H  
ATOM   2890 HD22 ASN A 180      21.065  -1.959 -29.800  1.00 87.18           H  
ATOM   2891  OD1 ASN A 180      22.961  -2.802 -30.879  1.00 87.18           O  
ATOM   2892  N   ARG A 181      27.449  -0.850 -29.024  1.00 85.81           N  
ATOM   2893  H   ARG A 181      27.033  -1.200 -28.173  1.00 85.81           H  
ATOM   2894  CA  ARG A 181      28.711  -0.106 -28.926  1.00 85.81           C  
ATOM   2895  HA  ARG A 181      28.583   0.836 -29.459  1.00 85.81           H  
ATOM   2896  C   ARG A 181      29.872  -0.834 -29.610  1.00 85.81           C  
ATOM   2897  CB  ARG A 181      28.993   0.190 -27.442  1.00 85.81           C  
ATOM   2898  HB2 ARG A 181      28.202   0.830 -27.053  1.00 85.81           H  
ATOM   2899  HB3 ARG A 181      28.975  -0.745 -26.882  1.00 85.81           H  
ATOM   2900  O   ARG A 181      30.651  -0.189 -30.304  1.00 85.81           O  
ATOM   2901  CG  ARG A 181      30.347   0.860 -27.180  1.00 85.81           C  
ATOM   2902  HG2 ARG A 181      30.456   1.020 -26.107  1.00 85.81           H  
ATOM   2903  HG3 ARG A 181      31.144   0.186 -27.493  1.00 85.81           H  
ATOM   2904  CD  ARG A 181      30.505   2.206 -27.897  1.00 85.81           C  
ATOM   2905  HD2 ARG A 181      30.249   2.103 -28.951  1.00 85.81           H  
ATOM   2906  HD3 ARG A 181      29.843   2.940 -27.437  1.00 85.81           H  
ATOM   2907  NE  ARG A 181      31.902   2.636 -27.803  1.00 85.81           N  
ATOM   2908  HE  ARG A 181      32.580   1.920 -27.584  1.00 85.81           H  
ATOM   2909  NH1 ARG A 181      31.731   4.777 -28.611  1.00 85.81           N  
ATOM   2910 HH11 ARG A 181      30.741   4.632 -28.749  1.00 85.81           H  
ATOM   2911 HH12 ARG A 181      32.186   5.618 -28.937  1.00 85.81           H  
ATOM   2912  NH2 ARG A 181      33.732   3.868 -28.100  1.00 85.81           N  
ATOM   2913 HH21 ARG A 181      34.237   4.690 -28.398  1.00 85.81           H  
ATOM   2914 HH22 ARG A 181      34.221   3.016 -27.864  1.00 85.81           H  
ATOM   2915  CZ  ARG A 181      32.439   3.772 -28.171  1.00 85.81           C  
ATOM   2916  N   VAL A 182      29.981  -2.154 -29.467  1.00 91.58           N  
ATOM   2917  H   VAL A 182      29.326  -2.622 -28.856  1.00 91.58           H  
ATOM   2918  CA  VAL A 182      31.017  -2.957 -30.141  1.00 91.58           C  
ATOM   2919  HA  VAL A 182      31.980  -2.466 -30.000  1.00 91.58           H  
ATOM   2920  C   VAL A 182      30.781  -3.009 -31.652  1.00 91.58           C  
ATOM   2921  CB  VAL A 182      31.125  -4.359 -29.511  1.00 91.58           C  
ATOM   2922  HB  VAL A 182      30.136  -4.814 -29.463  1.00 91.58           H  
ATOM   2923  O   VAL A 182      31.742  -2.906 -32.410  1.00 91.58           O  
ATOM   2924  CG1 VAL A 182      32.053  -5.296 -30.297  1.00 91.58           C  
ATOM   2925 HG11 VAL A 182      33.027  -4.827 -30.434  1.00 91.58           H  
ATOM   2926 HG12 VAL A 182      31.626  -5.525 -31.273  1.00 91.58           H  
ATOM   2927 HG13 VAL A 182      32.179  -6.232 -29.752  1.00 91.58           H  
ATOM   2928  CG2 VAL A 182      31.693  -4.239 -28.090  1.00 91.58           C  
ATOM   2929 HG21 VAL A 182      31.037  -3.633 -27.465  1.00 91.58           H  
ATOM   2930 HG22 VAL A 182      32.682  -3.781 -28.118  1.00 91.58           H  
ATOM   2931 HG23 VAL A 182      31.769  -5.231 -27.644  1.00 91.58           H  
ATOM   2932  N   CYS A 183      29.526  -3.063 -32.112  1.00 92.37           N  
ATOM   2933  H   CYS A 183      28.770  -3.191 -31.454  1.00 92.37           H  
ATOM   2934  CA  CYS A 183      29.202  -2.915 -33.536  1.00 92.37           C  
ATOM   2935  HA  CYS A 183      29.718  -3.692 -34.099  1.00 92.37           H  
ATOM   2936  C   CYS A 183      29.697  -1.563 -34.086  1.00 92.37           C  
ATOM   2937  CB  CYS A 183      27.690  -3.087 -33.749  1.00 92.37           C  
ATOM   2938  HB2 CYS A 183      27.136  -2.380 -33.133  1.00 92.37           H  
ATOM   2939  HB3 CYS A 183      27.458  -2.889 -34.796  1.00 92.37           H  
ATOM   2940  O   CYS A 183      30.365  -1.527 -35.118  1.00 92.37           O  
ATOM   2941  SG  CYS A 183      27.171  -4.782 -33.360  1.00 92.37           S  
ATOM   2942  HG  CYS A 183      27.352  -4.724 -32.038  1.00 92.37           H  
ATOM   2943  N   GLN A 184      29.462  -0.463 -33.357  1.00 89.39           N  
ATOM   2944  H   GLN A 184      28.908  -0.555 -32.517  1.00 89.39           H  
ATOM   2945  CA  GLN A 184      29.977   0.869 -33.711  1.00 89.39           C  
ATOM   2946  HA  GLN A 184      29.654   1.109 -34.724  1.00 89.39           H  
ATOM   2947  C   GLN A 184      31.518   0.929 -33.716  1.00 89.39           C  
ATOM   2948  CB  GLN A 184      29.403   1.926 -32.753  1.00 89.39           C  
ATOM   2949  HB2 GLN A 184      29.940   2.864 -32.899  1.00 89.39           H  
ATOM   2950  HB3 GLN A 184      29.566   1.604 -31.724  1.00 89.39           H  
ATOM   2951  O   GLN A 184      32.098   1.457 -34.658  1.00 89.39           O  
ATOM   2952  CG  GLN A 184      27.905   2.197 -32.971  1.00 89.39           C  
ATOM   2953  HG2 GLN A 184      27.772   2.663 -33.948  1.00 89.39           H  
ATOM   2954  HG3 GLN A 184      27.352   1.258 -32.972  1.00 89.39           H  
ATOM   2955  CD  GLN A 184      27.298   3.108 -31.903  1.00 89.39           C  
ATOM   2956  NE2 GLN A 184      26.072   3.548 -32.090  1.00 89.39           N  
ATOM   2957 HE21 GLN A 184      25.567   3.318 -32.934  1.00 89.39           H  
ATOM   2958 HE22 GLN A 184      25.708   4.166 -31.379  1.00 89.39           H  
ATOM   2959  OE1 GLN A 184      27.891   3.445 -30.888  1.00 89.39           O  
ATOM   2960  N   GLU A 185      32.199   0.348 -32.720  1.00 88.61           N  
ATOM   2961  H   GLU A 185      31.671  -0.055 -31.960  1.00 88.61           H  
ATOM   2962  CA  GLU A 185      33.677   0.295 -32.635  1.00 88.61           C  
ATOM   2963  HA  GLU A 185      34.072   1.302 -32.774  1.00 88.61           H  
ATOM   2964  C   GLU A 185      34.356  -0.581 -33.708  1.00 88.61           C  
ATOM   2965  CB  GLU A 185      34.104  -0.217 -31.247  1.00 88.61           C  
ATOM   2966  HB2 GLU A 185      35.157  -0.495 -31.282  1.00 88.61           H  
ATOM   2967  HB3 GLU A 185      33.529  -1.109 -30.999  1.00 88.61           H  
ATOM   2968  O   GLU A 185      35.593  -0.608 -33.800  1.00 88.61           O  
ATOM   2969  CG  GLU A 185      33.948   0.828 -30.137  1.00 88.61           C  
ATOM   2970  HG2 GLU A 185      32.907   1.144 -30.082  1.00 88.61           H  
ATOM   2971  HG3 GLU A 185      34.544   1.702 -30.397  1.00 88.61           H  
ATOM   2972  CD  GLU A 185      34.399   0.315 -28.758  1.00 88.61           C  
ATOM   2973  OE1 GLU A 185      34.151   1.063 -27.778  1.00 88.61           O  
ATOM   2974  OE2 GLU A 185      34.994  -0.787 -28.662  1.00 88.61           O  
ATOM   2975  N   ARG A 186      33.570  -1.325 -34.493  1.00 91.22           N  
ATOM   2976  H   ARG A 186      32.578  -1.300 -34.301  1.00 91.22           H  
ATOM   2977  CA  ARG A 186      34.035  -2.244 -35.541  1.00 91.22           C  
ATOM   2978  HA  ARG A 186      35.117  -2.163 -35.647  1.00 91.22           H  
ATOM   2979  C   ARG A 186      33.503  -1.918 -36.936  1.00 91.22           C  
ATOM   2980  CB  ARG A 186      33.670  -3.685 -35.140  1.00 91.22           C  
ATOM   2981  HB2 ARG A 186      32.592  -3.746 -34.994  1.00 91.22           H  
ATOM   2982  HB3 ARG A 186      33.936  -4.354 -35.957  1.00 91.22           H  
ATOM   2983  O   ARG A 186      33.901  -2.592 -37.880  1.00 91.22           O  
ATOM   2984  CG  ARG A 186      34.370  -4.176 -33.863  1.00 91.22           C  
ATOM   2985  HG2 ARG A 186      34.194  -3.472 -33.050  1.00 91.22           H  
ATOM   2986  HG3 ARG A 186      33.942  -5.132 -33.561  1.00 91.22           H  
ATOM   2987  CD  ARG A 186      35.882  -4.339 -34.039  1.00 91.22           C  
ATOM   2988  HD2 ARG A 186      36.308  -4.493 -33.048  1.00 91.22           H  
ATOM   2989  HD3 ARG A 186      36.308  -3.427 -34.457  1.00 91.22           H  
ATOM   2990  NE  ARG A 186      36.236  -5.491 -34.882  1.00 91.22           N  
ATOM   2991  HE  ARG A 186      35.496  -5.915 -35.424  1.00 91.22           H  
ATOM   2992  NH1 ARG A 186      38.394  -5.688 -34.122  1.00 91.22           N  
ATOM   2993 HH11 ARG A 186      38.291  -4.875 -33.532  1.00 91.22           H  
ATOM   2994 HH12 ARG A 186      39.203  -6.281 -34.008  1.00 91.22           H  
ATOM   2995  NH2 ARG A 186      37.590  -7.217 -35.489  1.00 91.22           N  
ATOM   2996 HH21 ARG A 186      36.830  -7.698 -35.949  1.00 91.22           H  
ATOM   2997 HH22 ARG A 186      38.452  -7.692 -35.264  1.00 91.22           H  
ATOM   2998  CZ  ARG A 186      37.398  -6.116 -34.838  1.00 91.22           C  
ATOM   2999  N   GLU A 187      32.645  -0.903 -37.066  1.00 89.95           N  
ATOM   3000  H   GLU A 187      32.424  -0.366 -36.240  1.00 89.95           H  
ATOM   3001  CA  GLU A 187      31.899  -0.596 -38.299  1.00 89.95           C  
ATOM   3002  HA  GLU A 187      31.164   0.169 -38.047  1.00 89.95           H  
ATOM   3003  C   GLU A 187      31.065  -1.805 -38.794  1.00 89.95           C  
ATOM   3004  CB  GLU A 187      32.830   0.025 -39.369  1.00 89.95           C  
ATOM   3005  HB2 GLU A 187      32.258   0.215 -40.277  1.00 89.95           H  
ATOM   3006  HB3 GLU A 187      33.612  -0.693 -39.617  1.00 89.95           H  
ATOM   3007  O   GLU A 187      30.862  -1.997 -39.992  1.00 89.95           O  
ATOM   3008  CG  GLU A 187      33.486   1.354 -38.938  1.00 89.95           C  
ATOM   3009  HG2 GLU A 187      33.769   1.299 -37.887  1.00 89.95           H  
ATOM   3010  HG3 GLU A 187      32.758   2.159 -39.043  1.00 89.95           H  
ATOM   3011  CD  GLU A 187      34.746   1.676 -39.765  1.00 89.95           C  
ATOM   3012  OE1 GLU A 187      35.797   1.990 -39.164  1.00 89.95           O  
ATOM   3013  OE2 GLU A 187      34.728   1.529 -41.010  1.00 89.95           O  
ATOM   3014  N   TRP A 188      30.584  -2.642 -37.865  1.00 90.81           N  
ATOM   3015  H   TRP A 188      30.712  -2.389 -36.896  1.00 90.81           H  
ATOM   3016  CA  TRP A 188      29.763  -3.821 -38.159  1.00 90.81           C  
ATOM   3017  HA  TRP A 188      29.976  -4.150 -39.176  1.00 90.81           H  
ATOM   3018  C   TRP A 188      28.269  -3.497 -38.112  1.00 90.81           C  
ATOM   3019  CB  TRP A 188      30.109  -4.982 -37.208  1.00 90.81           C  
ATOM   3020  HB2 TRP A 188      29.357  -5.761 -37.335  1.00 90.81           H  
ATOM   3021  HB3 TRP A 188      30.033  -4.626 -36.181  1.00 90.81           H  
ATOM   3022  O   TRP A 188      27.796  -2.780 -37.228  1.00 90.81           O  
ATOM   3023  CG  TRP A 188      31.449  -5.638 -37.391  1.00 90.81           C  
ATOM   3024  CD1 TRP A 188      32.201  -5.594 -38.515  1.00 90.81           C  
ATOM   3025  HD1 TRP A 188      31.950  -5.049 -39.413  1.00 90.81           H  
ATOM   3026  CD2 TRP A 188      32.219  -6.444 -36.440  1.00 90.81           C  
ATOM   3027  CE2 TRP A 188      33.412  -6.889 -37.087  1.00 90.81           C  
ATOM   3028  CE3 TRP A 188      32.051  -6.826 -35.089  1.00 90.81           C  
ATOM   3029  HE3 TRP A 188      31.165  -6.502 -34.564  1.00 90.81           H  
ATOM   3030  NE1 TRP A 188      33.353  -6.330 -38.341  1.00 90.81           N  
ATOM   3031  HE1 TRP A 188      34.086  -6.360 -39.034  1.00 90.81           H  
ATOM   3032  CH2 TRP A 188      34.168  -8.056 -35.109  1.00 90.81           C  
ATOM   3033  HH2 TRP A 188      34.878  -8.697 -34.607  1.00 90.81           H  
ATOM   3034  CZ2 TRP A 188      34.366  -7.696 -36.453  1.00 90.81           C  
ATOM   3035  HZ2 TRP A 188      35.205  -8.070 -37.021  1.00 90.81           H  
ATOM   3036  CZ3 TRP A 188      33.017  -7.615 -34.429  1.00 90.81           C  
ATOM   3037  HZ3 TRP A 188      32.860  -7.908 -33.401  1.00 90.81           H  
ATOM   3038  N   GLN A 189      27.507  -4.088 -39.035  1.00 87.83           N  
ATOM   3039  H   GLN A 189      27.946  -4.683 -39.723  1.00 87.83           H  
ATOM   3040  CA  GLN A 189      26.049  -4.084 -38.965  1.00 87.83           C  
ATOM   3041  HA  GLN A 189      25.717  -3.054 -38.838  1.00 87.83           H  
ATOM   3042  C   GLN A 189      25.596  -4.899 -37.745  1.00 87.83           C  
ATOM   3043  CB  GLN A 189      25.476  -4.613 -40.289  1.00 87.83           C  
ATOM   3044  HB2 GLN A 189      25.800  -5.642 -40.442  1.00 87.83           H  
ATOM   3045  HB3 GLN A 189      25.876  -4.003 -41.098  1.00 87.83           H  
ATOM   3046  O   GLN A 189      26.092  -6.003 -37.507  1.00 87.83           O  
ATOM   3047  CG  GLN A 189      23.939  -4.555 -40.343  1.00 87.83           C  
ATOM   3048  HG2 GLN A 189      23.525  -5.254 -39.616  1.00 87.83           H  
ATOM   3049  HG3 GLN A 189      23.605  -3.550 -40.085  1.00 87.83           H  
ATOM   3050  CD  GLN A 189      23.375  -4.905 -41.719  1.00 87.83           C  
ATOM   3051  NE2 GLN A 189      22.070  -4.972 -41.864  1.00 87.83           N  
ATOM   3052 HE21 GLN A 189      21.452  -4.877 -41.071  1.00 87.83           H  
ATOM   3053 HE22 GLN A 189      21.751  -5.240 -42.784  1.00 87.83           H  
ATOM   3054  OE1 GLN A 189      24.078  -5.106 -42.692  1.00 87.83           O  
ATOM   3055  N   GLN A 190      24.655  -4.351 -36.973  1.00 85.37           N  
ATOM   3056  H   GLN A 190      24.278  -3.451 -37.236  1.00 85.37           H  
ATOM   3057  CA  GLN A 190      24.083  -5.028 -35.807  1.00 85.37           C  
ATOM   3058  HA  GLN A 190      24.869  -5.193 -35.071  1.00 85.37           H  
ATOM   3059  C   GLN A 190      23.508  -6.392 -36.206  1.00 85.37           C  
ATOM   3060  CB  GLN A 190      22.979  -4.161 -35.178  1.00 85.37           C  
ATOM   3061  HB2 GLN A 190      22.256  -3.898 -35.950  1.00 85.37           H  
ATOM   3062  HB3 GLN A 190      22.465  -4.741 -34.412  1.00 85.37           H  
ATOM   3063  O   GLN A 190      22.876  -6.511 -37.255  1.00 85.37           O  
ATOM   3064  CG  GLN A 190      23.526  -2.880 -34.527  1.00 85.37           C  
ATOM   3065  HG2 GLN A 190      24.148  -3.152 -33.674  1.00 85.37           H  
ATOM   3066  HG3 GLN A 190      24.147  -2.341 -35.242  1.00 85.37           H  
ATOM   3067  CD  GLN A 190      22.429  -1.928 -34.048  1.00 85.37           C  
ATOM   3068  NE2 GLN A 190      22.792  -0.774 -33.533  1.00 85.37           N  
ATOM   3069 HE21 GLN A 190      22.029  -0.184 -33.235  1.00 85.37           H  
ATOM   3070 HE22 GLN A 190      23.771  -0.554 -33.416  1.00 85.37           H  
ATOM   3071  OE1 GLN A 190      21.238  -2.160 -34.154  1.00 85.37           O  
ATOM   3072  N   ASN A 191      23.693  -7.395 -35.344  1.00 83.75           N  
ATOM   3073  H   ASN A 191      24.260  -7.226 -34.526  1.00 83.75           H  
ATOM   3074  CA  ASN A 191      23.210  -8.766 -35.544  1.00 83.75           C  
ATOM   3075  HA  ASN A 191      23.523  -9.327 -34.663  1.00 83.75           H  
ATOM   3076  C   ASN A 191      23.878  -9.513 -36.710  1.00 83.75           C  
ATOM   3077  CB  ASN A 191      21.671  -8.799 -35.555  1.00 83.75           C  
ATOM   3078  HB2 ASN A 191      21.344  -9.839 -35.538  1.00 83.75           H  
ATOM   3079  HB3 ASN A 191      21.306  -8.358 -36.483  1.00 83.75           H  
ATOM   3080  O   ASN A 191      23.254 -10.343 -37.363  1.00 83.75           O  
ATOM   3081  CG  ASN A 191      21.062  -8.075 -34.371  1.00 83.75           C  
ATOM   3082  ND2 ASN A 191      19.914  -7.465 -34.544  1.00 83.75           N  
ATOM   3083 HD21 ASN A 191      19.481  -7.458 -35.457  1.00 83.75           H  
ATOM   3084 HD22 ASN A 191      19.534  -6.976 -33.747  1.00 83.75           H  
ATOM   3085  OD1 ASN A 191      21.608  -8.050 -33.277  1.00 83.75           O  
ATOM   3086  N   THR A 192      25.160  -9.225 -36.939  1.00 90.55           N  
ATOM   3087  H   THR A 192      25.583  -8.510 -36.365  1.00 90.55           H  
ATOM   3088  CA  THR A 192      26.052 -10.042 -37.777  1.00 90.55           C  
ATOM   3089  HA  THR A 192      25.482 -10.864 -38.212  1.00 90.55           H  
ATOM   3090  C   THR A 192      27.100 -10.712 -36.876  1.00 90.55           C  
ATOM   3091  CB  THR A 192      26.626  -9.241 -38.963  1.00 90.55           C  
ATOM   3092  HB  THR A 192      27.262  -9.907 -39.547  1.00 90.55           H  
ATOM   3093  O   THR A 192      26.726 -11.455 -35.968  1.00 90.55           O  
ATOM   3094  CG2 THR A 192      25.540  -8.689 -39.884  1.00 90.55           C  
ATOM   3095 HG21 THR A 192      24.918  -9.510 -40.242  1.00 90.55           H  
ATOM   3096 HG22 THR A 192      26.002  -8.199 -40.741  1.00 90.55           H  
ATOM   3097 HG23 THR A 192      24.911  -7.974 -39.353  1.00 90.55           H  
ATOM   3098  OG1 THR A 192      27.406  -8.144 -38.528  1.00 90.55           O  
ATOM   3099  HG1 THR A 192      26.808  -7.463 -38.212  1.00 90.55           H  
ATOM   3100  N   VAL A 193      28.386 -10.375 -37.038  1.00 92.66           N  
ATOM   3101  H   VAL A 193      28.587  -9.733 -37.792  1.00 92.66           H  
ATOM   3102  CA  VAL A 193      29.527 -10.866 -36.241  1.00 92.66           C  
ATOM   3103  HA  VAL A 193      29.663 -11.928 -36.444  1.00 92.66           H  
ATOM   3104  C   VAL A 193      29.303 -10.688 -34.735  1.00 92.66           C  
ATOM   3105  CB  VAL A 193      30.813 -10.107 -36.642  1.00 92.66           C  
ATOM   3106  HB  VAL A 193      30.697  -9.060 -36.362  1.00 92.66           H  
ATOM   3107  O   VAL A 193      29.641 -11.570 -33.941  1.00 92.66           O  
ATOM   3108  CG1 VAL A 193      32.045 -10.652 -35.904  1.00 92.66           C  
ATOM   3109 HG11 VAL A 193      32.956 -10.239 -36.338  1.00 92.66           H  
ATOM   3110 HG12 VAL A 193      32.078 -11.739 -35.963  1.00 92.66           H  
ATOM   3111 HG13 VAL A 193      32.003 -10.365 -34.853  1.00 92.66           H  
ATOM   3112  CG2 VAL A 193      31.079 -10.133 -38.154  1.00 92.66           C  
ATOM   3113 HG21 VAL A 193      32.039  -9.667 -38.376  1.00 92.66           H  
ATOM   3114 HG22 VAL A 193      30.308  -9.575 -38.685  1.00 92.66           H  
ATOM   3115 HG23 VAL A 193      31.080 -11.158 -38.524  1.00 92.66           H  
ATOM   3116  N   CYS A 194      28.731  -9.542 -34.352  1.00 94.05           N  
ATOM   3117  H   CYS A 194      28.399  -8.931 -35.085  1.00 94.05           H  
ATOM   3118  CA  CYS A 194      28.397  -9.172 -32.981  1.00 94.05           C  
ATOM   3119  HA  CYS A 194      28.717  -9.972 -32.313  1.00 94.05           H  
ATOM   3120  C   CYS A 194      26.877  -8.998 -32.826  1.00 94.05           C  
ATOM   3121  CB  CYS A 194      29.180  -7.905 -32.609  1.00 94.05           C  
ATOM   3122  HB2 CYS A 194      30.242  -8.081 -32.779  1.00 94.05           H  
ATOM   3123  HB3 CYS A 194      28.846  -7.085 -33.244  1.00 94.05           H  
ATOM   3124  O   CYS A 194      26.224  -8.360 -33.661  1.00 94.05           O  
ATOM   3125  SG  CYS A 194      28.916  -7.473 -30.863  1.00 94.05           S  
ATOM   3126  HG  CYS A 194      29.516  -6.280 -30.892  1.00 94.05           H  
ATOM   3127  N   SER A 195      26.314  -9.552 -31.751  1.00 94.05           N  
ATOM   3128  H   SER A 195      26.909 -10.052 -31.106  1.00 94.05           H  
ATOM   3129  CA  SER A 195      24.884  -9.469 -31.438  1.00 94.05           C  
ATOM   3130  HA  SER A 195      24.506  -8.501 -31.767  1.00 94.05           H  
ATOM   3131  C   SER A 195      24.610  -9.585 -29.930  1.00 94.05           C  
ATOM   3132  CB  SER A 195      24.139 -10.562 -32.214  1.00 94.05           C  
ATOM   3133  HB2 SER A 195      24.334 -11.534 -31.761  1.00 94.05           H  
ATOM   3134  HB3 SER A 195      24.481 -10.591 -33.249  1.00 94.05           H  
ATOM   3135  O   SER A 195      25.536  -9.684 -29.119  1.00 94.05           O  
ATOM   3136  OG  SER A 195      22.753 -10.286 -32.178  1.00 94.05           O  
ATOM   3137  HG  SER A 195      22.541  -9.478 -32.651  1.00 94.05           H  
ATOM   3138  N   PHE A 196      23.332  -9.568 -29.544  1.00 92.75           N  
ATOM   3139  H   PHE A 196      22.628  -9.597 -30.268  1.00 92.75           H  
ATOM   3140  CA  PHE A 196      22.877  -9.769 -28.174  1.00 92.75           C  
ATOM   3141  HA  PHE A 196      23.700 -10.253 -27.647  1.00 92.75           H  
ATOM   3142  C   PHE A 196      21.668 -10.710 -28.066  1.00 92.75           C  
ATOM   3143  CB  PHE A 196      22.588  -8.415 -27.502  1.00 92.75           C  
ATOM   3144  HB2 PHE A 196      22.395  -8.582 -26.442  1.00 92.75           H  
ATOM   3145  HB3 PHE A 196      23.482  -7.794 -27.561  1.00 92.75           H  
ATOM   3146  O   PHE A 196      20.864 -10.827 -28.989  1.00 92.75           O  
ATOM   3147  CG  PHE A 196      21.411  -7.654 -28.086  1.00 92.75           C  
ATOM   3148  CD1 PHE A 196      21.608  -6.730 -29.129  1.00 92.75           C  
ATOM   3149  HD1 PHE A 196      22.599  -6.561 -29.523  1.00 92.75           H  
ATOM   3150  CD2 PHE A 196      20.111  -7.883 -27.594  1.00 92.75           C  
ATOM   3151  HD2 PHE A 196      19.950  -8.599 -26.802  1.00 92.75           H  
ATOM   3152  CE1 PHE A 196      20.514  -6.038 -29.677  1.00 92.75           C  
ATOM   3153  HE1 PHE A 196      20.674  -5.339 -30.485  1.00 92.75           H  
ATOM   3154  CE2 PHE A 196      19.017  -7.192 -28.142  1.00 92.75           C  
ATOM   3155  HE2 PHE A 196      18.026  -7.356 -27.747  1.00 92.75           H  
ATOM   3156  CZ  PHE A 196      19.217  -6.267 -29.182  1.00 92.75           C  
ATOM   3157  HZ  PHE A 196      18.379  -5.732 -29.603  1.00 92.75           H  
ATOM   3158  N   GLN A 197      21.498 -11.325 -26.891  1.00 90.30           N  
ATOM   3159  H   GLN A 197      22.209 -11.190 -26.186  1.00 90.30           H  
ATOM   3160  CA  GLN A 197      20.268 -12.034 -26.517  1.00 90.30           C  
ATOM   3161  HA  GLN A 197      19.468 -11.703 -27.179  1.00 90.30           H  
ATOM   3162  C   GLN A 197      19.843 -11.695 -25.083  1.00 90.30           C  
ATOM   3163  CB  GLN A 197      20.421 -13.553 -26.725  1.00 90.30           C  
ATOM   3164  HB2 GLN A 197      20.563 -13.747 -27.788  1.00 90.30           H  
ATOM   3165  HB3 GLN A 197      21.292 -13.917 -26.180  1.00 90.30           H  
ATOM   3166  O   GLN A 197      20.613 -11.857 -24.135  1.00 90.30           O  
ATOM   3167  CG  GLN A 197      19.163 -14.295 -26.231  1.00 90.30           C  
ATOM   3168  HG2 GLN A 197      18.271 -13.813 -26.631  1.00 90.30           H  
ATOM   3169  HG3 GLN A 197      19.102 -14.217 -25.145  1.00 90.30           H  
ATOM   3170  CD  GLN A 197      19.104 -15.777 -26.579  1.00 90.30           C  
ATOM   3171  NE2 GLN A 197      18.104 -16.466 -26.075  1.00 90.30           N  
ATOM   3172 HE21 GLN A 197      17.412 -16.003 -25.503  1.00 90.30           H  
ATOM   3173 HE22 GLN A 197      18.100 -17.463 -26.238  1.00 90.30           H  
ATOM   3174  OE1 GLN A 197      19.918 -16.339 -27.293  1.00 90.30           O  
ATOM   3175  N   VAL A 198      18.587 -11.278 -24.904  1.00 84.48           N  
ATOM   3176  H   VAL A 198      17.993 -11.186 -25.715  1.00 84.48           H  
ATOM   3177  CA  VAL A 198      18.002 -10.982 -23.585  1.00 84.48           C  
ATOM   3178  HA  VAL A 198      18.632 -11.429 -22.817  1.00 84.48           H  
ATOM   3179  C   VAL A 198      16.626 -11.643 -23.453  1.00 84.48           C  
ATOM   3180  CB  VAL A 198      17.981  -9.463 -23.299  1.00 84.48           C  
ATOM   3181  HB  VAL A 198      17.544  -9.317 -22.312  1.00 84.48           H  
ATOM   3182  O   VAL A 198      15.678 -11.273 -24.138  1.00 84.48           O  
ATOM   3183  CG1 VAL A 198      19.408  -8.895 -23.259  1.00 84.48           C  
ATOM   3184 HG11 VAL A 198      19.388  -7.857 -22.925  1.00 84.48           H  
ATOM   3185 HG12 VAL A 198      20.024  -9.484 -22.580  1.00 84.48           H  
ATOM   3186 HG13 VAL A 198      19.857  -8.927 -24.251  1.00 84.48           H  
ATOM   3187  CG2 VAL A 198      17.190  -8.607 -24.297  1.00 84.48           C  
ATOM   3188 HG21 VAL A 198      16.127  -8.840 -24.234  1.00 84.48           H  
ATOM   3189 HG22 VAL A 198      17.537  -8.786 -25.315  1.00 84.48           H  
ATOM   3190 HG23 VAL A 198      17.312  -7.551 -24.058  1.00 84.48           H  
ATOM   3191  N   GLY A 199      16.514 -12.660 -22.591  1.00 77.06           N  
ATOM   3192  H   GLY A 199      17.344 -12.977 -22.112  1.00 77.06           H  
ATOM   3193  CA  GLY A 199      15.332 -13.536 -22.580  1.00 77.06           C  
ATOM   3194  HA2 GLY A 199      15.423 -14.291 -21.798  1.00 77.06           H  
ATOM   3195  HA3 GLY A 199      14.436 -12.947 -22.384  1.00 77.06           H  
ATOM   3196  C   GLY A 199      15.175 -14.249 -23.928  1.00 77.06           C  
ATOM   3197  O   GLY A 199      16.157 -14.784 -24.459  1.00 77.06           O  
ATOM   3198  N   LEU A 200      13.971 -14.207 -24.505  1.00 68.98           N  
ATOM   3199  H   LEU A 200      13.198 -13.831 -23.976  1.00 68.98           H  
ATOM   3200  CA  LEU A 200      13.737 -14.638 -25.892  1.00 68.98           C  
ATOM   3201  HA  LEU A 200      14.440 -15.438 -26.127  1.00 68.98           H  
ATOM   3202  C   LEU A 200      14.029 -13.562 -26.957  1.00 68.98           C  
ATOM   3203  CB  LEU A 200      12.316 -15.214 -26.043  1.00 68.98           C  
ATOM   3204  HB2 LEU A 200      11.593 -14.456 -25.742  1.00 68.98           H  
ATOM   3205  HB3 LEU A 200      12.150 -15.426 -27.099  1.00 68.98           H  
ATOM   3206  O   LEU A 200      14.038 -13.887 -28.142  1.00 68.98           O  
ATOM   3207  CG  LEU A 200      12.039 -16.510 -25.255  1.00 68.98           C  
ATOM   3208  HG  LEU A 200      12.022 -16.288 -24.188  1.00 68.98           H  
ATOM   3209  CD1 LEU A 200      10.676 -17.066 -25.668  1.00 68.98           C  
ATOM   3210 HD11 LEU A 200       9.910 -16.301 -25.536  1.00 68.98           H  
ATOM   3211 HD12 LEU A 200      10.421 -17.929 -25.053  1.00 68.98           H  
ATOM   3212 HD13 LEU A 200      10.696 -17.365 -26.716  1.00 68.98           H  
ATOM   3213  CD2 LEU A 200      13.071 -17.615 -25.489  1.00 68.98           C  
ATOM   3214 HD21 LEU A 200      12.751 -18.529 -24.989  1.00 68.98           H  
ATOM   3215 HD22 LEU A 200      14.034 -17.321 -25.071  1.00 68.98           H  
ATOM   3216 HD23 LEU A 200      13.175 -17.809 -26.557  1.00 68.98           H  
ATOM   3217  N   HIS A 201      14.317 -12.308 -26.586  1.00 73.88           N  
ATOM   3218  H   HIS A 201      14.374 -12.082 -25.603  1.00 73.88           H  
ATOM   3219  CA  HIS A 201      14.663 -11.270 -27.563  1.00 73.88           C  
ATOM   3220  HA  HIS A 201      13.988 -11.370 -28.413  1.00 73.88           H  
ATOM   3221  C   HIS A 201      16.099 -11.471 -28.084  1.00 73.88           C  
ATOM   3222  CB  HIS A 201      14.420  -9.870 -26.982  1.00 73.88           C  
ATOM   3223  HB2 HIS A 201      13.397  -9.817 -26.609  1.00 73.88           H  
ATOM   3224  HB3 HIS A 201      15.096  -9.703 -26.143  1.00 73.88           H  
ATOM   3225  O   HIS A 201      17.078 -11.058 -27.451  1.00 73.88           O  
ATOM   3226  CG  HIS A 201      14.627  -8.766 -27.992  1.00 73.88           C  
ATOM   3227  CD2 HIS A 201      13.687  -7.879 -28.446  1.00 73.88           C  
ATOM   3228  HD2 HIS A 201      12.652  -7.838 -28.141  1.00 73.88           H  
ATOM   3229  ND1 HIS A 201      15.800  -8.484 -28.657  1.00 73.88           N  
ATOM   3230  HD1 HIS A 201      16.660  -9.008 -28.582  1.00 73.88           H  
ATOM   3231  CE1 HIS A 201      15.570  -7.461 -29.497  1.00 73.88           C  
ATOM   3232  HE1 HIS A 201      16.293  -7.043 -30.181  1.00 73.88           H  
ATOM   3233  NE2 HIS A 201      14.301  -7.043 -29.386  1.00 73.88           N  
ATOM   3234  N   ARG A 202      16.199 -12.076 -29.270  1.00 79.08           N  
ATOM   3235  H   ARG A 202      15.330 -12.366 -29.695  1.00 79.08           H  
ATOM   3236  CA  ARG A 202      17.410 -12.333 -30.070  1.00 79.08           C  
ATOM   3237  HA  ARG A 202      18.212 -11.670 -29.743  1.00 79.08           H  
ATOM   3238  C   ARG A 202      17.127 -12.036 -31.557  1.00 79.08           C  
ATOM   3239  CB  ARG A 202      17.855 -13.794 -29.852  1.00 79.08           C  
ATOM   3240  HB2 ARG A 202      18.825 -13.949 -30.326  1.00 79.08           H  
ATOM   3241  HB3 ARG A 202      17.989 -13.965 -28.784  1.00 79.08           H  
ATOM   3242  O   ARG A 202      15.960 -11.846 -31.899  1.00 79.08           O  
ATOM   3243  CG  ARG A 202      16.867 -14.842 -30.393  1.00 79.08           C  
ATOM   3244  HG2 ARG A 202      15.922 -14.777 -29.854  1.00 79.08           H  
ATOM   3245  HG3 ARG A 202      16.679 -14.660 -31.451  1.00 79.08           H  
ATOM   3246  CD  ARG A 202      17.440 -16.254 -30.235  1.00 79.08           C  
ATOM   3247  HD2 ARG A 202      17.513 -16.490 -29.173  1.00 79.08           H  
ATOM   3248  HD3 ARG A 202      18.438 -16.277 -30.673  1.00 79.08           H  
ATOM   3249  NE  ARG A 202      16.595 -17.248 -30.923  1.00 79.08           N  
ATOM   3250  HE  ARG A 202      15.867 -16.881 -31.518  1.00 79.08           H  
ATOM   3251  NH1 ARG A 202      17.724 -19.128 -30.243  1.00 79.08           N  
ATOM   3252 HH11 ARG A 202      18.373 -18.540 -29.739  1.00 79.08           H  
ATOM   3253 HH12 ARG A 202      17.862 -20.127 -30.288  1.00 79.08           H  
ATOM   3254  NH2 ARG A 202      15.981 -19.326 -31.623  1.00 79.08           N  
ATOM   3255 HH21 ARG A 202      15.270 -18.920 -32.214  1.00 79.08           H  
ATOM   3256 HH22 ARG A 202      16.134 -20.324 -31.653  1.00 79.08           H  
ATOM   3257  CZ  ARG A 202      16.768 -18.558 -30.925  1.00 79.08           C  
ATOM   3258  N   PRO A 203      18.131 -12.015 -32.451  1.00 76.67           N  
ATOM   3259  CA  PRO A 203      17.899 -11.910 -33.891  1.00 76.67           C  
ATOM   3260  HA  PRO A 203      17.202 -11.095 -34.085  1.00 76.67           H  
ATOM   3261  C   PRO A 203      17.329 -13.207 -34.483  1.00 76.67           C  
ATOM   3262  CB  PRO A 203      19.252 -11.578 -34.526  1.00 76.67           C  
ATOM   3263  HB2 PRO A 203      19.184 -10.674 -35.131  1.00 76.67           H  
ATOM   3264  HB3 PRO A 203      19.604 -12.408 -35.139  1.00 76.67           H  
ATOM   3265  O   PRO A 203      17.395 -14.270 -33.865  1.00 76.67           O  
ATOM   3266  CG  PRO A 203      20.203 -11.382 -33.350  1.00 76.67           C  
ATOM   3267  HG2 PRO A 203      20.242 -10.323 -33.093  1.00 76.67           H  
ATOM   3268  HG3 PRO A 203      21.192 -11.778 -33.578  1.00 76.67           H  
ATOM   3269  CD  PRO A 203      19.553 -12.129 -32.197  1.00 76.67           C  
ATOM   3270  HD2 PRO A 203      19.842 -13.179 -32.237  1.00 76.67           H  
ATOM   3271  HD3 PRO A 203      19.847 -11.682 -31.247  1.00 76.67           H  
ATOM   3272  N   ASN A 204      16.817 -13.121 -35.714  1.00 70.58           N  
ATOM   3273  H   ASN A 204      16.728 -12.205 -36.130  1.00 70.58           H  
ATOM   3274  CA  ASN A 204      16.191 -14.251 -36.411  1.00 70.58           C  
ATOM   3275  HA  ASN A 204      15.420 -14.670 -35.766  1.00 70.58           H  
ATOM   3276  C   ASN A 204      17.175 -15.397 -36.724  1.00 70.58           C  
ATOM   3277  CB  ASN A 204      15.520 -13.741 -37.703  1.00 70.58           C  
ATOM   3278  HB2 ASN A 204      15.121 -14.600 -38.242  1.00 70.58           H  
ATOM   3279  HB3 ASN A 204      16.266 -13.264 -38.339  1.00 70.58           H  
ATOM   3280  O   ASN A 204      16.779 -16.556 -36.661  1.00 70.58           O  
ATOM   3281  CG  ASN A 204      14.372 -12.770 -37.479  1.00 70.58           C  
ATOM   3282  ND2 ASN A 204      13.760 -12.298 -38.539  1.00 70.58           N  
ATOM   3283 HD21 ASN A 204      12.979 -11.682 -38.359  1.00 70.58           H  
ATOM   3284 HD22 ASN A 204      14.004 -12.621 -39.464  1.00 70.58           H  
ATOM   3285  OD1 ASN A 204      14.020 -12.395 -36.377  1.00 70.58           O  
ATOM   3286  N   SER A 205      18.442 -15.084 -37.023  1.00 76.87           N  
ATOM   3287  H   SER A 205      18.711 -14.111 -36.998  1.00 76.87           H  
ATOM   3288  CA  SER A 205      19.545 -16.053 -37.105  1.00 76.87           C  
ATOM   3289  HA  SER A 205      19.206 -17.003 -36.692  1.00 76.87           H  
ATOM   3290  C   SER A 205      20.724 -15.583 -36.247  1.00 76.87           C  
ATOM   3291  CB  SER A 205      19.978 -16.330 -38.556  1.00 76.87           C  
ATOM   3292  HB2 SER A 205      20.262 -15.398 -39.046  1.00 76.87           H  
ATOM   3293  HB3 SER A 205      19.152 -16.789 -39.100  1.00 76.87           H  
ATOM   3294  O   SER A 205      20.910 -14.386 -36.026  1.00 76.87           O  
ATOM   3295  OG  SER A 205      21.086 -17.212 -38.541  1.00 76.87           O  
ATOM   3296  HG  SER A 205      21.121 -17.742 -39.341  1.00 76.87           H  
ATOM   3297  N   LEU A 206      21.501 -16.548 -35.756  1.00 81.12           N  
ATOM   3298  H   LEU A 206      21.282 -17.486 -36.060  1.00 81.12           H  
ATOM   3299  CA  LEU A 206      22.761 -16.363 -35.029  1.00 81.12           C  
ATOM   3300  HA  LEU A 206      23.018 -15.304 -35.020  1.00 81.12           H  
ATOM   3301  C   LEU A 206      23.941 -17.061 -35.740  1.00 81.12           C  
ATOM   3302  CB  LEU A 206      22.575 -16.847 -33.573  1.00 81.12           C  
ATOM   3303  HB2 LEU A 206      23.554 -16.948 -33.104  1.00 81.12           H  
ATOM   3304  HB3 LEU A 206      22.125 -17.839 -33.598  1.00 81.12           H  
ATOM   3305  O   LEU A 206      25.035 -17.110 -35.188  1.00 81.12           O  
ATOM   3306  CG  LEU A 206      21.721 -15.920 -32.684  1.00 81.12           C  
ATOM   3307  HG  LEU A 206      20.779 -15.687 -33.181  1.00 81.12           H  
ATOM   3308  CD1 LEU A 206      21.401 -16.621 -31.360  1.00 81.12           C  
ATOM   3309 HD11 LEU A 206      20.813 -15.961 -30.724  1.00 81.12           H  
ATOM   3310 HD12 LEU A 206      22.327 -16.880 -30.847  1.00 81.12           H  
ATOM   3311 HD13 LEU A 206      20.834 -17.531 -31.560  1.00 81.12           H  
ATOM   3312  CD2 LEU A 206      22.454 -14.617 -32.351  1.00 81.12           C  
ATOM   3313 HD21 LEU A 206      21.883 -14.030 -31.632  1.00 81.12           H  
ATOM   3314 HD22 LEU A 206      23.438 -14.836 -31.937  1.00 81.12           H  
ATOM   3315 HD23 LEU A 206      22.581 -14.025 -33.257  1.00 81.12           H  
ATOM   3316  N   GLU A 207      23.749 -17.591 -36.956  1.00 79.98           N  
ATOM   3317  H   GLU A 207      22.847 -17.486 -37.397  1.00 79.98           H  
ATOM   3318  CA  GLU A 207      24.768 -18.362 -37.701  1.00 79.98           C  
ATOM   3319  HA  GLU A 207      25.081 -19.226 -37.116  1.00 79.98           H  
ATOM   3320  C   GLU A 207      26.024 -17.541 -38.029  1.00 79.98           C  
ATOM   3321  CB  GLU A 207      24.166 -18.847 -39.027  1.00 79.98           C  
ATOM   3322  HB2 GLU A 207      24.951 -19.295 -39.636  1.00 79.98           H  
ATOM   3323  HB3 GLU A 207      23.786 -17.976 -39.562  1.00 79.98           H  
ATOM   3324  O   GLU A 207      27.142 -18.053 -37.976  1.00 79.98           O  
ATOM   3325  CG  GLU A 207      23.047 -19.881 -38.853  1.00 79.98           C  
ATOM   3326  HG2 GLU A 207      23.489 -20.845 -38.601  1.00 79.98           H  
ATOM   3327  HG3 GLU A 207      22.393 -19.593 -38.030  1.00 79.98           H  
ATOM   3328  CD  GLU A 207      22.213 -19.975 -40.135  1.00 79.98           C  
ATOM   3329  OE1 GLU A 207      22.246 -21.043 -40.779  1.00 79.98           O  
ATOM   3330  OE2 GLU A 207      21.538 -18.958 -40.439  1.00 79.98           O  
ATOM   3331  N   ASP A 208      25.842 -16.253 -38.333  1.00 87.32           N  
ATOM   3332  H   ASP A 208      24.890 -15.922 -38.394  1.00 87.32           H  
ATOM   3333  CA  ASP A 208      26.924 -15.290 -38.573  1.00 87.32           C  
ATOM   3334  HA  ASP A 208      27.765 -15.817 -39.025  1.00 87.32           H  
ATOM   3335  C   ASP A 208      27.478 -14.661 -37.285  1.00 87.32           C  
ATOM   3336  CB  ASP A 208      26.439 -14.199 -39.548  1.00 87.32           C  
ATOM   3337  HB2 ASP A 208      25.385 -13.987 -39.368  1.00 87.32           H  
ATOM   3338  HB3 ASP A 208      26.987 -13.275 -39.364  1.00 87.32           H  
ATOM   3339  O   ASP A 208      28.434 -13.890 -37.339  1.00 87.32           O  
ATOM   3340  CG  ASP A 208      26.658 -14.555 -41.018  1.00 87.32           C  
ATOM   3341  OD1 ASP A 208      27.648 -15.247 -41.354  1.00 87.32           O  
ATOM   3342  OD2 ASP A 208      25.921 -14.034 -41.886  1.00 87.32           O  
ATOM   3343  N   THR A 209      26.912 -14.963 -36.114  1.00 92.52           N  
ATOM   3344  H   THR A 209      26.194 -15.673 -36.084  1.00 92.52           H  
ATOM   3345  CA  THR A 209      27.422 -14.432 -34.849  1.00 92.52           C  
ATOM   3346  HA  THR A 209      27.797 -13.426 -35.036  1.00 92.52           H  
ATOM   3347  C   THR A 209      28.621 -15.252 -34.368  1.00 92.52           C  
ATOM   3348  CB  THR A 209      26.307 -14.282 -33.802  1.00 92.52           C  
ATOM   3349  HB  THR A 209      25.849 -15.250 -33.598  1.00 92.52           H  
ATOM   3350  O   THR A 209      28.628 -16.483 -34.385  1.00 92.52           O  
ATOM   3351  CG2 THR A 209      26.790 -13.671 -32.485  1.00 92.52           C  
ATOM   3352 HG21 THR A 209      25.935 -13.510 -31.828  1.00 92.52           H  
ATOM   3353 HG22 THR A 209      27.480 -14.353 -31.989  1.00 92.52           H  
ATOM   3354 HG23 THR A 209      27.282 -12.717 -32.674  1.00 92.52           H  
ATOM   3355  OG1 THR A 209      25.329 -13.386 -34.288  1.00 92.52           O  
ATOM   3356  HG1 THR A 209      25.738 -12.859 -34.978  1.00 92.52           H  
ATOM   3357  N   ARG A 210      29.665 -14.541 -33.931  1.00 94.18           N  
ATOM   3358  H   ARG A 210      29.623 -13.542 -34.077  1.00 94.18           H  
ATOM   3359  CA  ARG A 210      30.844 -15.094 -33.236  1.00 94.18           C  
ATOM   3360  HA  ARG A 210      30.649 -16.132 -32.967  1.00 94.18           H  
ATOM   3361  C   ARG A 210      31.127 -14.382 -31.907  1.00 94.18           C  
ATOM   3362  CB  ARG A 210      32.071 -15.050 -34.167  1.00 94.18           C  
ATOM   3363  HB2 ARG A 210      32.240 -14.014 -34.459  1.00 94.18           H  
ATOM   3364  HB3 ARG A 210      32.951 -15.376 -33.612  1.00 94.18           H  
ATOM   3365  O   ARG A 210      31.982 -14.828 -31.149  1.00 94.18           O  
ATOM   3366  CG  ARG A 210      31.965 -15.899 -35.447  1.00 94.18           C  
ATOM   3367  HG2 ARG A 210      32.841 -15.671 -36.056  1.00 94.18           H  
ATOM   3368  HG3 ARG A 210      31.075 -15.606 -36.003  1.00 94.18           H  
ATOM   3369  CD  ARG A 210      31.940 -17.419 -35.244  1.00 94.18           C  
ATOM   3370  HD2 ARG A 210      32.833 -17.725 -34.699  1.00 94.18           H  
ATOM   3371  HD3 ARG A 210      31.068 -17.702 -34.654  1.00 94.18           H  
ATOM   3372  NE  ARG A 210      31.946 -18.127 -36.537  1.00 94.18           N  
ATOM   3373  HE  ARG A 210      32.828 -18.396 -36.949  1.00 94.18           H  
ATOM   3374  NH1 ARG A 210      29.681 -18.128 -36.901  1.00 94.18           N  
ATOM   3375 HH11 ARG A 210      29.515 -17.667 -36.018  1.00 94.18           H  
ATOM   3376 HH12 ARG A 210      28.879 -18.294 -37.492  1.00 94.18           H  
ATOM   3377  NH2 ARG A 210      31.104 -19.019 -38.412  1.00 94.18           N  
ATOM   3378 HH21 ARG A 210      30.336 -19.215 -39.039  1.00 94.18           H  
ATOM   3379 HH22 ARG A 210      32.060 -19.202 -38.681  1.00 94.18           H  
ATOM   3380  CZ  ARG A 210      30.899 -18.419 -37.277  1.00 94.18           C  
ATOM   3381  N   LEU A 211      30.414 -13.288 -31.618  1.00 95.86           N  
ATOM   3382  H   LEU A 211      29.788 -12.939 -32.330  1.00 95.86           H  
ATOM   3383  CA  LEU A 211      30.455 -12.551 -30.355  1.00 95.86           C  
ATOM   3384  HA  LEU A 211      30.918 -13.184 -29.598  1.00 95.86           H  
ATOM   3385  C   LEU A 211      29.028 -12.214 -29.886  1.00 95.86           C  
ATOM   3386  CB  LEU A 211      31.342 -11.306 -30.549  1.00 95.86           C  
ATOM   3387  HB2 LEU A 211      32.347 -11.645 -30.801  1.00 95.86           H  
ATOM   3388  HB3 LEU A 211      30.959 -10.731 -31.392  1.00 95.86           H  
ATOM   3389  O   LEU A 211      28.382 -11.315 -30.426  1.00 95.86           O  
ATOM   3390  CG  LEU A 211      31.426 -10.376 -29.326  1.00 95.86           C  
ATOM   3391  HG  LEU A 211      30.445  -9.944 -29.127  1.00 95.86           H  
ATOM   3392  CD1 LEU A 211      31.909 -11.096 -28.067  1.00 95.86           C  
ATOM   3393 HD11 LEU A 211      31.982 -10.380 -27.248  1.00 95.86           H  
ATOM   3394 HD12 LEU A 211      31.194 -11.865 -27.774  1.00 95.86           H  
ATOM   3395 HD13 LEU A 211      32.879 -11.557 -28.250  1.00 95.86           H  
ATOM   3396  CD2 LEU A 211      32.405  -9.237 -29.622  1.00 95.86           C  
ATOM   3397 HD21 LEU A 211      32.057  -8.679 -30.491  1.00 95.86           H  
ATOM   3398 HD22 LEU A 211      33.397  -9.642 -29.823  1.00 95.86           H  
ATOM   3399 HD23 LEU A 211      32.459  -8.566 -28.764  1.00 95.86           H  
ATOM   3400  N   LEU A 212      28.539 -12.931 -28.873  1.00 95.77           N  
ATOM   3401  H   LEU A 212      29.120 -13.665 -28.494  1.00 95.77           H  
ATOM   3402  CA  LEU A 212      27.187 -12.782 -28.328  1.00 95.77           C  
ATOM   3403  HA  LEU A 212      26.619 -12.106 -28.968  1.00 95.77           H  
ATOM   3404  C   LEU A 212      27.214 -12.187 -26.913  1.00 95.77           C  
ATOM   3405  CB  LEU A 212      26.499 -14.162 -28.361  1.00 95.77           C  
ATOM   3406  HB2 LEU A 212      27.088 -14.852 -27.757  1.00 95.77           H  
ATOM   3407  HB3 LEU A 212      26.502 -14.534 -29.385  1.00 95.77           H  
ATOM   3408  O   LEU A 212      27.683 -12.835 -25.980  1.00 95.77           O  
ATOM   3409  CG  LEU A 212      25.050 -14.165 -27.835  1.00 95.77           C  
ATOM   3410  HG  LEU A 212      25.021 -13.750 -26.827  1.00 95.77           H  
ATOM   3411  CD1 LEU A 212      24.113 -13.348 -28.727  1.00 95.77           C  
ATOM   3412 HD11 LEU A 212      24.405 -12.298 -28.717  1.00 95.77           H  
ATOM   3413 HD12 LEU A 212      24.154 -13.721 -29.751  1.00 95.77           H  
ATOM   3414 HD13 LEU A 212      23.088 -13.431 -28.364  1.00 95.77           H  
ATOM   3415  CD2 LEU A 212      24.521 -15.597 -27.769  1.00 95.77           C  
ATOM   3416 HD21 LEU A 212      25.149 -16.188 -27.103  1.00 95.77           H  
ATOM   3417 HD22 LEU A 212      24.531 -16.043 -28.764  1.00 95.77           H  
ATOM   3418 HD23 LEU A 212      23.500 -15.600 -27.387  1.00 95.77           H  
ATOM   3419  N   TYR A 213      26.643 -10.996 -26.725  1.00 95.35           N  
ATOM   3420  H   TYR A 213      26.290 -10.499 -27.531  1.00 95.35           H  
ATOM   3421  CA  TYR A 213      26.411 -10.419 -25.394  1.00 95.35           C  
ATOM   3422  HA  TYR A 213      27.161 -10.802 -24.702  1.00 95.35           H  
ATOM   3423  C   TYR A 213      25.027 -10.818 -24.864  1.00 95.35           C  
ATOM   3424  CB  TYR A 213      26.570  -8.895 -25.438  1.00 95.35           C  
ATOM   3425  HB2 TYR A 213      26.184  -8.480 -24.506  1.00 95.35           H  
ATOM   3426  HB3 TYR A 213      25.953  -8.500 -26.245  1.00 95.35           H  
ATOM   3427  O   TYR A 213      24.004 -10.433 -25.428  1.00 95.35           O  
ATOM   3428  CG  TYR A 213      28.003  -8.424 -25.605  1.00 95.35           C  
ATOM   3429  CD1 TYR A 213      28.796  -8.200 -24.462  1.00 95.35           C  
ATOM   3430  HD1 TYR A 213      28.381  -8.361 -23.478  1.00 95.35           H  
ATOM   3431  CD2 TYR A 213      28.553  -8.231 -26.888  1.00 95.35           C  
ATOM   3432  HD2 TYR A 213      27.953  -8.417 -27.767  1.00 95.35           H  
ATOM   3433  CE1 TYR A 213      30.137  -7.796 -24.597  1.00 95.35           C  
ATOM   3434  HE1 TYR A 213      30.743  -7.621 -23.720  1.00 95.35           H  
ATOM   3435  CE2 TYR A 213      29.894  -7.817 -27.025  1.00 95.35           C  
ATOM   3436  HE2 TYR A 213      30.320  -7.667 -28.006  1.00 95.35           H  
ATOM   3437  OH  TYR A 213      31.981  -7.189 -25.993  1.00 95.35           O  
ATOM   3438  HH  TYR A 213      32.364  -6.996 -25.134  1.00 95.35           H  
ATOM   3439  CZ  TYR A 213      30.691  -7.605 -25.878  1.00 95.35           C  
ATOM   3440  N   CYS A 214      24.945 -11.562 -23.764  1.00 94.49           N  
ATOM   3441  H   CYS A 214      25.797 -11.846 -23.301  1.00 94.49           H  
ATOM   3442  CA  CYS A 214      23.666 -12.026 -23.220  1.00 94.49           C  
ATOM   3443  HA  CYS A 214      22.864 -11.482 -23.718  1.00 94.49           H  
ATOM   3444  C   CYS A 214      23.491 -11.717 -21.732  1.00 94.49           C  
ATOM   3445  CB  CYS A 214      23.483 -13.514 -23.554  1.00 94.49           C  
ATOM   3446  HB2 CYS A 214      23.682 -13.676 -24.614  1.00 94.49           H  
ATOM   3447  HB3 CYS A 214      22.452 -13.804 -23.355  1.00 94.49           H  
ATOM   3448  O   CYS A 214      24.452 -11.441 -21.020  1.00 94.49           O  
ATOM   3449  SG  CYS A 214      24.602 -14.550 -22.566  1.00 94.49           S  
ATOM   3450  HG  CYS A 214      24.176 -14.165 -21.360  1.00 94.49           H  
ATOM   3451  N   THR A 215      22.263 -11.794 -21.214  1.00 90.89           N  
ATOM   3452  H   THR A 215      21.480 -12.022 -21.811  1.00 90.89           H  
ATOM   3453  CA  THR A 215      22.074 -11.801 -19.753  1.00 90.89           C  
ATOM   3454  HA  THR A 215      22.704 -11.009 -19.347  1.00 90.89           H  
ATOM   3455  C   THR A 215      22.555 -13.113 -19.133  1.00 90.89           C  
ATOM   3456  CB  THR A 215      20.635 -11.496 -19.318  1.00 90.89           C  
ATOM   3457  HB  THR A 215      20.486 -11.850 -18.298  1.00 90.89           H  
ATOM   3458  O   THR A 215      22.413 -14.167 -19.749  1.00 90.89           O  
ATOM   3459  CG2 THR A 215      20.373  -9.995 -19.335  1.00 90.89           C  
ATOM   3460 HG21 THR A 215      19.354  -9.805 -18.998  1.00 90.89           H  
ATOM   3461 HG22 THR A 215      20.518  -9.606 -20.342  1.00 90.89           H  
ATOM   3462 HG23 THR A 215      21.066  -9.500 -18.655  1.00 90.89           H  
ATOM   3463  OG1 THR A 215      19.668 -12.094 -20.156  1.00 90.89           O  
ATOM   3464  HG1 THR A 215      19.251 -12.803 -19.661  1.00 90.89           H  
ATOM   3465  N   THR A 216      23.062 -13.082 -17.895  1.00 93.68           N  
ATOM   3466  H   THR A 216      23.252 -12.188 -17.466  1.00 93.68           H  
ATOM   3467  CA  THR A 216      23.556 -14.270 -17.157  1.00 93.68           C  
ATOM   3468  HA  THR A 216      24.496 -14.594 -17.604  1.00 93.68           H  
ATOM   3469  C   THR A 216      22.581 -15.457 -17.208  1.00 93.68           C  
ATOM   3470  CB  THR A 216      23.822 -13.901 -15.683  1.00 93.68           C  
ATOM   3471  HB  THR A 216      22.876 -13.856 -15.144  1.00 93.68           H  
ATOM   3472  O   THR A 216      22.978 -16.587 -17.482  1.00 93.68           O  
ATOM   3473  CG2 THR A 216      24.748 -14.887 -14.984  1.00 93.68           C  
ATOM   3474 HG21 THR A 216      24.306 -15.884 -14.969  1.00 93.68           H  
ATOM   3475 HG22 THR A 216      24.902 -14.559 -13.956  1.00 93.68           H  
ATOM   3476 HG23 THR A 216      25.712 -14.919 -15.493  1.00 93.68           H  
ATOM   3477  OG1 THR A 216      24.436 -12.636 -15.596  1.00 93.68           O  
ATOM   3478  HG1 THR A 216      24.526 -12.428 -14.663  1.00 93.68           H  
ATOM   3479  N   GLY A 217      21.278 -15.191 -17.042  1.00 90.10           N  
ATOM   3480  H   GLY A 217      21.023 -14.245 -16.796  1.00 90.10           H  
ATOM   3481  CA  GLY A 217      20.217 -16.204 -17.111  1.00 90.10           C  
ATOM   3482  HA2 GLY A 217      20.453 -17.008 -16.414  1.00 90.10           H  
ATOM   3483  HA3 GLY A 217      19.281 -15.751 -16.787  1.00 90.10           H  
ATOM   3484  C   GLY A 217      19.974 -16.832 -18.495  1.00 90.10           C  
ATOM   3485  O   GLY A 217      19.402 -17.913 -18.559  1.00 90.10           O  
ATOM   3486  N   VAL A 218      20.403 -16.203 -19.598  1.00 91.03           N  
ATOM   3487  H   VAL A 218      20.971 -15.375 -19.490  1.00 91.03           H  
ATOM   3488  CA  VAL A 218      20.322 -16.803 -20.947  1.00 91.03           C  
ATOM   3489  HA  VAL A 218      19.350 -17.279 -21.075  1.00 91.03           H  
ATOM   3490  C   VAL A 218      21.364 -17.908 -21.078  1.00 91.03           C  
ATOM   3491  CB  VAL A 218      20.482 -15.744 -22.059  1.00 91.03           C  
ATOM   3492  HB  VAL A 218      21.340 -15.113 -21.825  1.00 91.03           H  
ATOM   3493  O   VAL A 218      21.003 -19.046 -21.366  1.00 91.03           O  
ATOM   3494  CG1 VAL A 218      20.719 -16.342 -23.451  1.00 91.03           C  
ATOM   3495 HG11 VAL A 218      19.901 -17.010 -23.722  1.00 91.03           H  
ATOM   3496 HG12 VAL A 218      20.800 -15.543 -24.188  1.00 91.03           H  
ATOM   3497 HG13 VAL A 218      21.655 -16.900 -23.478  1.00 91.03           H  
ATOM   3498  CG2 VAL A 218      19.232 -14.857 -22.133  1.00 91.03           C  
ATOM   3499 HG21 VAL A 218      18.388 -15.434 -22.510  1.00 91.03           H  
ATOM   3500 HG22 VAL A 218      19.424 -14.018 -22.802  1.00 91.03           H  
ATOM   3501 HG23 VAL A 218      18.988 -14.472 -21.143  1.00 91.03           H  
ATOM   3502  N   LEU A 219      22.634 -17.597 -20.791  1.00 94.68           N  
ATOM   3503  H   LEU A 219      22.864 -16.649 -20.532  1.00 94.68           H  
ATOM   3504  CA  LEU A 219      23.699 -18.600 -20.816  1.00 94.68           C  
ATOM   3505  HA  LEU A 219      23.720 -19.042 -21.812  1.00 94.68           H  
ATOM   3506  C   LEU A 219      23.406 -19.730 -19.823  1.00 94.68           C  
ATOM   3507  CB  LEU A 219      25.058 -17.927 -20.545  1.00 94.68           C  
ATOM   3508  HB2 LEU A 219      25.234 -17.171 -21.311  1.00 94.68           H  
ATOM   3509  HB3 LEU A 219      25.019 -17.429 -19.576  1.00 94.68           H  
ATOM   3510  O   LEU A 219      23.508 -20.896 -20.186  1.00 94.68           O  
ATOM   3511  CG  LEU A 219      26.245 -18.912 -20.545  1.00 94.68           C  
ATOM   3512  HG  LEU A 219      26.111 -19.640 -19.745  1.00 94.68           H  
ATOM   3513  CD1 LEU A 219      26.401 -19.654 -21.873  1.00 94.68           C  
ATOM   3514 HD11 LEU A 219      27.311 -20.254 -21.858  1.00 94.68           H  
ATOM   3515 HD12 LEU A 219      25.560 -20.330 -22.032  1.00 94.68           H  
ATOM   3516 HD13 LEU A 219      26.456 -18.946 -22.700  1.00 94.68           H  
ATOM   3517  CD2 LEU A 219      27.542 -18.156 -20.280  1.00 94.68           C  
ATOM   3518 HD21 LEU A 219      27.468 -17.604 -19.343  1.00 94.68           H  
ATOM   3519 HD22 LEU A 219      28.357 -18.874 -20.195  1.00 94.68           H  
ATOM   3520 HD23 LEU A 219      27.751 -17.463 -21.095  1.00 94.68           H  
ATOM   3521  N   LEU A 220      22.967 -19.400 -18.604  1.00 94.23           N  
ATOM   3522  H   LEU A 220      22.925 -18.424 -18.347  1.00 94.23           H  
ATOM   3523  CA  LEU A 220      22.650 -20.408 -17.593  1.00 94.23           C  
ATOM   3524  HA  LEU A 220      23.559 -20.985 -17.424  1.00 94.23           H  
ATOM   3525  C   LEU A 220      21.573 -21.405 -18.057  1.00 94.23           C  
ATOM   3526  CB  LEU A 220      22.257 -19.694 -16.288  1.00 94.23           C  
ATOM   3527  HB2 LEU A 220      21.408 -19.042 -16.493  1.00 94.23           H  
ATOM   3528  HB3 LEU A 220      23.093 -19.079 -15.956  1.00 94.23           H  
ATOM   3529  O   LEU A 220      21.751 -22.609 -17.887  1.00 94.23           O  
ATOM   3530  CG  LEU A 220      21.860 -20.657 -15.157  1.00 94.23           C  
ATOM   3531  HG  LEU A 220      20.978 -21.223 -15.457  1.00 94.23           H  
ATOM   3532  CD1 LEU A 220      22.983 -21.633 -14.811  1.00 94.23           C  
ATOM   3533 HD11 LEU A 220      23.826 -21.099 -14.372  1.00 94.23           H  
ATOM   3534 HD12 LEU A 220      22.606 -22.380 -14.113  1.00 94.23           H  
ATOM   3535 HD13 LEU A 220      23.316 -22.187 -15.689  1.00 94.23           H  
ATOM   3536  CD2 LEU A 220      21.498 -19.862 -13.900  1.00 94.23           C  
ATOM   3537 HD21 LEU A 220      22.367 -19.295 -13.566  1.00 94.23           H  
ATOM   3538 HD22 LEU A 220      21.205 -20.550 -13.107  1.00 94.23           H  
ATOM   3539 HD23 LEU A 220      20.684 -19.174 -14.126  1.00 94.23           H  
ATOM   3540  N   ASN A 221      20.486 -20.930 -18.673  1.00 89.31           N  
ATOM   3541  H   ASN A 221      20.388 -19.933 -18.802  1.00 89.31           H  
ATOM   3542  CA  ASN A 221      19.430 -21.813 -19.174  1.00 89.31           C  
ATOM   3543  HA  ASN A 221      19.119 -22.483 -18.373  1.00 89.31           H  
ATOM   3544  C   ASN A 221      19.927 -22.708 -20.324  1.00 89.31           C  
ATOM   3545  CB  ASN A 221      18.221 -20.967 -19.603  1.00 89.31           C  
ATOM   3546  HB2 ASN A 221      18.553 -20.198 -20.301  1.00 89.31           H  
ATOM   3547  HB3 ASN A 221      17.513 -21.613 -20.122  1.00 89.31           H  
ATOM   3548  O   ASN A 221      19.581 -23.888 -20.361  1.00 89.31           O  
ATOM   3549  CG  ASN A 221      17.475 -20.313 -18.450  1.00 89.31           C  
ATOM   3550  ND2 ASN A 221      16.616 -19.368 -18.758  1.00 89.31           N  
ATOM   3551 HD21 ASN A 221      16.610 -19.023 -19.707  1.00 89.31           H  
ATOM   3552 HD22 ASN A 221      16.204 -18.900 -17.964  1.00 89.31           H  
ATOM   3553  OD1 ASN A 221      17.624 -20.614 -17.277  1.00 89.31           O  
ATOM   3554  N   ASN A 222      20.773 -22.185 -21.221  1.00 90.22           N  
ATOM   3555  H   ASN A 222      21.000 -21.202 -21.165  1.00 90.22           H  
ATOM   3556  CA  ASN A 222      21.394 -22.987 -22.280  1.00 90.22           C  
ATOM   3557  HA  ASN A 222      20.613 -23.470 -22.868  1.00 90.22           H  
ATOM   3558  C   ASN A 222      22.269 -24.107 -21.687  1.00 90.22           C  
ATOM   3559  CB  ASN A 222      22.229 -22.086 -23.214  1.00 90.22           C  
ATOM   3560  HB2 ASN A 222      22.979 -21.551 -22.632  1.00 90.22           H  
ATOM   3561  HB3 ASN A 222      22.756 -22.728 -23.920  1.00 90.22           H  
ATOM   3562  O   ASN A 222      22.160 -25.258 -22.098  1.00 90.22           O  
ATOM   3563  CG  ASN A 222      21.443 -21.072 -24.032  1.00 90.22           C  
ATOM   3564  ND2 ASN A 222      22.137 -20.277 -24.815  1.00 90.22           N  
ATOM   3565 HD21 ASN A 222      21.605 -19.630 -25.379  1.00 90.22           H  
ATOM   3566 HD22 ASN A 222      23.139 -20.384 -24.893  1.00 90.22           H  
ATOM   3567  OD1 ASN A 222      20.228 -20.972 -24.006  1.00 90.22           O  
ATOM   3568  N   LEU A 223      23.108 -23.796 -20.691  1.00 94.07           N  
ATOM   3569  H   LEU A 223      23.154 -22.835 -20.384  1.00 94.07           H  
ATOM   3570  CA  LEU A 223      24.034 -24.773 -20.104  1.00 94.07           C  
ATOM   3571  HA  LEU A 223      24.522 -25.314 -20.914  1.00 94.07           H  
ATOM   3572  C   LEU A 223      23.336 -25.846 -19.252  1.00 94.07           C  
ATOM   3573  CB  LEU A 223      25.114 -24.046 -19.288  1.00 94.07           C  
ATOM   3574  HB2 LEU A 223      25.735 -24.808 -18.816  1.00 94.07           H  
ATOM   3575  HB3 LEU A 223      24.631 -23.472 -18.498  1.00 94.07           H  
ATOM   3576  O   LEU A 223      23.778 -26.992 -19.258  1.00 94.07           O  
ATOM   3577  CG  LEU A 223      26.039 -23.111 -20.091  1.00 94.07           C  
ATOM   3578  HG  LEU A 223      25.469 -22.266 -20.479  1.00 94.07           H  
ATOM   3579  CD1 LEU A 223      27.103 -22.558 -19.146  1.00 94.07           C  
ATOM   3580 HD11 LEU A 223      26.609 -22.006 -18.347  1.00 94.07           H  
ATOM   3581 HD12 LEU A 223      27.772 -21.888 -19.686  1.00 94.07           H  
ATOM   3582 HD13 LEU A 223      27.676 -23.375 -18.707  1.00 94.07           H  
ATOM   3583  CD2 LEU A 223      26.701 -23.791 -21.287  1.00 94.07           C  
ATOM   3584 HD21 LEU A 223      27.506 -23.171 -21.682  1.00 94.07           H  
ATOM   3585 HD22 LEU A 223      25.965 -23.946 -22.077  1.00 94.07           H  
ATOM   3586 HD23 LEU A 223      27.092 -24.764 -20.992  1.00 94.07           H  
ATOM   3587  N   ILE A 224      22.242 -25.513 -18.554  1.00 92.78           N  
ATOM   3588  H   ILE A 224      21.948 -24.547 -18.556  1.00 92.78           H  
ATOM   3589  CA  ILE A 224      21.441 -26.499 -17.801  1.00 92.78           C  
ATOM   3590  HA  ILE A 224      22.108 -27.073 -17.158  1.00 92.78           H  
ATOM   3591  C   ILE A 224      20.776 -27.512 -18.743  1.00 92.78           C  
ATOM   3592  CB  ILE A 224      20.399 -25.784 -16.908  1.00 92.78           C  
ATOM   3593  HB  ILE A 224      19.895 -25.027 -17.510  1.00 92.78           H  
ATOM   3594  O   ILE A 224      20.744 -28.703 -18.431  1.00 92.78           O  
ATOM   3595  CG1 ILE A 224      21.117 -25.090 -15.728  1.00 92.78           C  
ATOM   3596 HG12 ILE A 224      21.496 -25.845 -15.039  1.00 92.78           H  
ATOM   3597 HG13 ILE A 224      21.970 -24.520 -16.097  1.00 92.78           H  
ATOM   3598  CG2 ILE A 224      19.325 -26.756 -16.373  1.00 92.78           C  
ATOM   3599 HG21 ILE A 224      18.753 -27.181 -17.198  1.00 92.78           H  
ATOM   3600 HG22 ILE A 224      19.794 -27.564 -15.810  1.00 92.78           H  
ATOM   3601 HG23 ILE A 224      18.605 -26.245 -15.734  1.00 92.78           H  
ATOM   3602  CD1 ILE A 224      20.207 -24.125 -14.961  1.00 92.78           C  
ATOM   3603 HD11 ILE A 224      19.804 -23.373 -15.639  1.00 92.78           H  
ATOM   3604 HD12 ILE A 224      20.775 -23.635 -14.170  1.00 92.78           H  
ATOM   3605 HD13 ILE A 224      19.389 -24.674 -14.494  1.00 92.78           H  
ATOM   3606  N   ASN A 225      20.261 -27.050 -19.886  1.00 87.89           N  
ATOM   3607  H   ASN A 225      20.305 -26.058 -20.073  1.00 87.89           H  
ATOM   3608  CA  ASN A 225      19.596 -27.912 -20.862  1.00 87.89           C  
ATOM   3609  HA  ASN A 225      18.930 -28.599 -20.341  1.00 87.89           H  
ATOM   3610  C   ASN A 225      20.602 -28.774 -21.638  1.00 87.89           C  
ATOM   3611  CB  ASN A 225      18.759 -27.038 -21.810  1.00 87.89           C  
ATOM   3612  HB2 ASN A 225      18.402 -27.656 -22.635  1.00 87.89           H  
ATOM   3613  HB3 ASN A 225      19.390 -26.256 -22.232  1.00 87.89           H  
ATOM   3614  O   ASN A 225      20.404 -29.980 -21.758  1.00 87.89           O  
ATOM   3615  CG  ASN A 225      17.542 -26.408 -21.154  1.00 87.89           C  
ATOM   3616  ND2 ASN A 225      17.007 -25.371 -21.754  1.00 87.89           N  
ATOM   3617 HD21 ASN A 225      17.446 -25.002 -22.585  1.00 87.89           H  
ATOM   3618 HD22 ASN A 225      16.201 -24.964 -21.300  1.00 87.89           H  
ATOM   3619  OD1 ASN A 225      17.026 -26.832 -20.133  1.00 87.89           O  
ATOM   3620  N   ASN A 226      21.685 -28.169 -22.134  1.00 89.92           N  
ATOM   3621  H   ASN A 226      21.745 -27.163 -22.060  1.00 89.92           H  
ATOM   3622  CA  ASN A 226      22.636 -28.837 -23.027  1.00 89.92           C  
ATOM   3623  HA  ASN A 226      22.092 -29.541 -23.656  1.00 89.92           H  
ATOM   3624  C   ASN A 226      23.694 -29.658 -22.268  1.00 89.92           C  
ATOM   3625  CB  ASN A 226      23.296 -27.790 -23.947  1.00 89.92           C  
ATOM   3626  HB2 ASN A 226      23.841 -27.060 -23.348  1.00 89.92           H  
ATOM   3627  HB3 ASN A 226      24.020 -28.307 -24.577  1.00 89.92           H  
ATOM   3628  O   ASN A 226      24.320 -30.536 -22.852  1.00 89.92           O  
ATOM   3629  CG  ASN A 226      22.338 -27.035 -24.864  1.00 89.92           C  
ATOM   3630  ND2 ASN A 226      22.831 -26.511 -25.957  1.00 89.92           N  
ATOM   3631 HD21 ASN A 226      22.160 -26.120 -26.603  1.00 89.92           H  
ATOM   3632 HD22 ASN A 226      23.766 -26.766 -26.244  1.00 89.92           H  
ATOM   3633  OD1 ASN A 226      21.150 -26.873 -24.631  1.00 89.92           O  
ATOM   3634  N   LYS A 227      23.918 -29.371 -20.976  1.00 92.84           N  
ATOM   3635  H   LYS A 227      23.384 -28.615 -20.573  1.00 92.84           H  
ATOM   3636  CA  LYS A 227      24.841 -30.096 -20.077  1.00 92.84           C  
ATOM   3637  HA  LYS A 227      24.937 -29.482 -19.182  1.00 92.84           H  
ATOM   3638  C   LYS A 227      26.281 -30.214 -20.611  1.00 92.84           C  
ATOM   3639  CB  LYS A 227      24.214 -31.435 -19.626  1.00 92.84           C  
ATOM   3640  HB2 LYS A 227      24.156 -32.117 -20.475  1.00 92.84           H  
ATOM   3641  HB3 LYS A 227      24.849 -31.885 -18.863  1.00 92.84           H  
ATOM   3642  O   LYS A 227      27.009 -31.144 -20.273  1.00 92.84           O  
ATOM   3643  CG  LYS A 227      22.804 -31.220 -19.049  1.00 92.84           C  
ATOM   3644  HG2 LYS A 227      22.144 -30.883 -19.848  1.00 92.84           H  
ATOM   3645  HG3 LYS A 227      22.855 -30.437 -18.292  1.00 92.84           H  
ATOM   3646  CD  LYS A 227      22.176 -32.465 -18.415  1.00 92.84           C  
ATOM   3647  HD2 LYS A 227      22.725 -32.725 -17.510  1.00 92.84           H  
ATOM   3648  HD3 LYS A 227      22.199 -33.297 -19.118  1.00 92.84           H  
ATOM   3649  CE  LYS A 227      20.723 -32.102 -18.076  1.00 92.84           C  
ATOM   3650  HE2 LYS A 227      20.155 -32.013 -19.002  1.00 92.84           H  
ATOM   3651  HE3 LYS A 227      20.723 -31.118 -17.606  1.00 92.84           H  
ATOM   3652  NZ  LYS A 227      20.090 -33.076 -17.157  1.00 92.84           N  
ATOM   3653  HZ1 LYS A 227      20.654 -33.150 -16.323  1.00 92.84           H  
ATOM   3654  HZ2 LYS A 227      19.193 -32.726 -16.853  1.00 92.84           H  
ATOM   3655  HZ3 LYS A 227      19.995 -33.987 -17.584  1.00 92.84           H  
ATOM   3656  N   THR A 228      26.706 -29.239 -21.416  1.00 92.15           N  
ATOM   3657  H   THR A 228      26.030 -28.538 -21.683  1.00 92.15           H  
ATOM   3658  CA  THR A 228      28.072 -29.065 -21.933  1.00 92.15           C  
ATOM   3659  HA  THR A 228      28.779 -29.384 -21.167  1.00 92.15           H  
ATOM   3660  C   THR A 228      28.339 -27.587 -22.243  1.00 92.15           C  
ATOM   3661  CB  THR A 228      28.311 -29.936 -23.181  1.00 92.15           C  
ATOM   3662  HB  THR A 228      28.080 -30.972 -22.933  1.00 92.15           H  
ATOM   3663  O   THR A 228      27.411 -26.838 -22.556  1.00 92.15           O  
ATOM   3664  CG2 THR A 228      27.492 -29.539 -24.410  1.00 92.15           C  
ATOM   3665 HG21 THR A 228      27.680 -30.251 -25.214  1.00 92.15           H  
ATOM   3666 HG22 THR A 228      27.764 -28.541 -24.756  1.00 92.15           H  
ATOM   3667 HG23 THR A 228      26.428 -29.562 -24.177  1.00 92.15           H  
ATOM   3668  OG1 THR A 228      29.675 -29.859 -23.537  1.00 92.15           O  
ATOM   3669  HG1 THR A 228      30.079 -30.684 -23.258  1.00 92.15           H  
ATOM   3670  N   LEU A 229      29.600 -27.152 -22.163  1.00 91.99           N  
ATOM   3671  H   LEU A 229      30.307 -27.818 -21.888  1.00 91.99           H  
ATOM   3672  CA  LEU A 229      30.041 -25.808 -22.570  1.00 91.99           C  
ATOM   3673  HA  LEU A 229      29.213 -25.110 -22.447  1.00 91.99           H  
ATOM   3674  C   LEU A 229      30.467 -25.748 -24.052  1.00 91.99           C  
ATOM   3675  CB  LEU A 229      31.212 -25.332 -21.682  1.00 91.99           C  
ATOM   3676  HB2 LEU A 229      31.394 -24.281 -21.904  1.00 91.99           H  
ATOM   3677  HB3 LEU A 229      32.106 -25.871 -21.997  1.00 91.99           H  
ATOM   3678  O   LEU A 229      30.646 -24.656 -24.590  1.00 91.99           O  
ATOM   3679  CG  LEU A 229      31.065 -25.486 -20.156  1.00 91.99           C  
ATOM   3680  HG  LEU A 229      30.906 -26.534 -19.903  1.00 91.99           H  
ATOM   3681  CD1 LEU A 229      32.325 -25.008 -19.436  1.00 91.99           C  
ATOM   3682 HD11 LEU A 229      32.457 -23.939 -19.602  1.00 91.99           H  
ATOM   3683 HD12 LEU A 229      33.200 -25.537 -19.814  1.00 91.99           H  
ATOM   3684 HD13 LEU A 229      32.238 -25.202 -18.367  1.00 91.99           H  
ATOM   3685  CD2 LEU A 229      29.900 -24.673 -19.607  1.00 91.99           C  
ATOM   3686 HD21 LEU A 229      28.971 -25.103 -19.982  1.00 91.99           H  
ATOM   3687 HD22 LEU A 229      29.891 -24.728 -18.519  1.00 91.99           H  
ATOM   3688 HD23 LEU A 229      29.982 -23.633 -19.922  1.00 91.99           H  
ATOM   3689  N   THR A 230      30.651 -26.904 -24.701  1.00 89.70           N  
ATOM   3690  H   THR A 230      30.383 -27.750 -24.219  1.00 89.70           H  
ATOM   3691  CA  THR A 230      31.413 -27.086 -25.960  1.00 89.70           C  
ATOM   3692  HA  THR A 230      32.411 -26.675 -25.810  1.00 89.70           H  
ATOM   3693  C   THR A 230      30.863 -26.363 -27.198  1.00 89.70           C  
ATOM   3694  CB  THR A 230      31.579 -28.581 -26.281  1.00 89.70           C  
ATOM   3695  HB  THR A 230      31.974 -28.694 -27.291  1.00 89.70           H  
ATOM   3696  O   THR A 230      31.580 -26.215 -28.185  1.00 89.70           O  
ATOM   3697  CG2 THR A 230      32.529 -29.283 -25.311  1.00 89.70           C  
ATOM   3698 HG21 THR A 230      32.192 -29.173 -24.280  1.00 89.70           H  
ATOM   3699 HG22 THR A 230      33.527 -28.855 -25.409  1.00 89.70           H  
ATOM   3700 HG23 THR A 230      32.582 -30.342 -25.563  1.00 89.70           H  
ATOM   3701  OG1 THR A 230      30.330 -29.219 -26.204  1.00 89.70           O  
ATOM   3702  HG1 THR A 230      30.210 -29.582 -25.323  1.00 89.70           H  
ATOM   3703  N   HIS A 231      29.646 -25.814 -27.145  1.00 87.99           N  
ATOM   3704  H   HIS A 231      29.084 -26.000 -26.326  1.00 87.99           H  
ATOM   3705  CA  HIS A 231      29.127 -24.900 -28.175  1.00 87.99           C  
ATOM   3706  HA  HIS A 231      29.174 -25.404 -29.141  1.00 87.99           H  
ATOM   3707  C   HIS A 231      29.933 -23.587 -28.297  1.00 87.99           C  
ATOM   3708  CB  HIS A 231      27.663 -24.561 -27.863  1.00 87.99           C  
ATOM   3709  HB2 HIS A 231      27.282 -23.907 -28.647  1.00 87.99           H  
ATOM   3710  HB3 HIS A 231      27.623 -24.006 -26.925  1.00 87.99           H  
ATOM   3711  O   HIS A 231      29.872 -22.913 -29.331  1.00 87.99           O  
ATOM   3712  CG  HIS A 231      26.747 -25.754 -27.766  1.00 87.99           C  
ATOM   3713  CD2 HIS A 231      26.241 -26.292 -26.614  1.00 87.99           C  
ATOM   3714  HD2 HIS A 231      26.440 -25.950 -25.609  1.00 87.99           H  
ATOM   3715  ND1 HIS A 231      26.248 -26.498 -28.814  1.00 87.99           N  
ATOM   3716  HD1 HIS A 231      26.503 -26.419 -29.788  1.00 87.99           H  
ATOM   3717  CE1 HIS A 231      25.467 -27.466 -28.304  1.00 87.99           C  
ATOM   3718  HE1 HIS A 231      24.981 -28.240 -28.878  1.00 87.99           H  
ATOM   3719  NE2 HIS A 231      25.420 -27.365 -26.965  1.00 87.99           N  
ATOM   3720  N   TYR A 232      30.671 -23.202 -27.252  1.00 93.31           N  
ATOM   3721  H   TYR A 232      30.712 -23.816 -26.450  1.00 93.31           H  
ATOM   3722  CA  TYR A 232      31.472 -21.978 -27.184  1.00 93.31           C  
ATOM   3723  HA  TYR A 232      31.316 -21.386 -28.086  1.00 93.31           H  
ATOM   3724  C   TYR A 232      32.964 -22.314 -27.085  1.00 93.31           C  
ATOM   3725  CB  TYR A 232      31.018 -21.135 -25.982  1.00 93.31           C  
ATOM   3726  HB2 TYR A 232      31.565 -20.192 -25.990  1.00 93.31           H  
ATOM   3727  HB3 TYR A 232      31.289 -21.660 -25.066  1.00 93.31           H  
ATOM   3728  O   TYR A 232      33.344 -23.253 -26.392  1.00 93.31           O  
ATOM   3729  CG  TYR A 232      29.530 -20.829 -25.954  1.00 93.31           C  
ATOM   3730  CD1 TYR A 232      28.984 -19.913 -26.874  1.00 93.31           C  
ATOM   3731  HD1 TYR A 232      29.628 -19.422 -27.589  1.00 93.31           H  
ATOM   3732  CD2 TYR A 232      28.689 -21.476 -25.026  1.00 93.31           C  
ATOM   3733  HD2 TYR A 232      29.106 -22.200 -24.340  1.00 93.31           H  
ATOM   3734  CE1 TYR A 232      27.602 -19.643 -26.869  1.00 93.31           C  
ATOM   3735  HE1 TYR A 232      27.193 -18.941 -27.581  1.00 93.31           H  
ATOM   3736  CE2 TYR A 232      27.308 -21.197 -25.006  1.00 93.31           C  
ATOM   3737  HE2 TYR A 232      26.660 -21.695 -24.300  1.00 93.31           H  
ATOM   3738  OH  TYR A 232      25.427 -20.007 -25.915  1.00 93.31           O  
ATOM   3739  HH  TYR A 232      25.202 -19.422 -26.642  1.00 93.31           H  
ATOM   3740  CZ  TYR A 232      26.761 -20.279 -25.928  1.00 93.31           C  
ATOM   3741  N   THR A 233      33.830 -21.516 -27.719  1.00 94.09           N  
ATOM   3742  H   THR A 233      33.482 -20.711 -28.220  1.00 94.09           H  
ATOM   3743  CA  THR A 233      35.286 -21.629 -27.501  1.00 94.09           C  
ATOM   3744  HA  THR A 233      35.523 -22.661 -27.242  1.00 94.09           H  
ATOM   3745  C   THR A 233      35.737 -20.780 -26.312  1.00 94.09           C  
ATOM   3746  CB  THR A 233      36.111 -21.301 -28.757  1.00 94.09           C  
ATOM   3747  HB  THR A 233      37.160 -21.495 -28.530  1.00 94.09           H  
ATOM   3748  O   THR A 233      36.656 -21.172 -25.592  1.00 94.09           O  
ATOM   3749  CG2 THR A 233      35.716 -22.146 -29.968  1.00 94.09           C  
ATOM   3750 HG21 THR A 233      35.768 -23.203 -29.704  1.00 94.09           H  
ATOM   3751 HG22 THR A 233      34.700 -21.911 -30.285  1.00 94.09           H  
ATOM   3752 HG23 THR A 233      36.405 -21.962 -30.792  1.00 94.09           H  
ATOM   3753  OG1 THR A 233      35.990 -19.956 -29.164  1.00 94.09           O  
ATOM   3754  HG1 THR A 233      36.702 -19.813 -29.792  1.00 94.09           H  
ATOM   3755  N   HIS A 234      35.060 -19.650 -26.072  1.00 96.89           N  
ATOM   3756  H   HIS A 234      34.315 -19.398 -26.705  1.00 96.89           H  
ATOM   3757  CA  HIS A 234      35.321 -18.754 -24.946  1.00 96.89           C  
ATOM   3758  HA  HIS A 234      35.928 -19.282 -24.211  1.00 96.89           H  
ATOM   3759  C   HIS A 234      34.013 -18.321 -24.266  1.00 96.89           C  
ATOM   3760  CB  HIS A 234      36.112 -17.520 -25.410  1.00 96.89           C  
ATOM   3761  HB2 HIS A 234      36.312 -16.888 -24.544  1.00 96.89           H  
ATOM   3762  HB3 HIS A 234      35.491 -16.951 -26.101  1.00 96.89           H  
ATOM   3763  O   HIS A 234      33.082 -17.848 -24.923  1.00 96.89           O  
ATOM   3764  CG  HIS A 234      37.422 -17.824 -26.095  1.00 96.89           C  
ATOM   3765  CD2 HIS A 234      38.679 -17.711 -25.565  1.00 96.89           C  
ATOM   3766  HD2 HIS A 234      38.918 -17.389 -24.562  1.00 96.89           H  
ATOM   3767  ND1 HIS A 234      37.575 -18.252 -27.393  1.00 96.89           N  
ATOM   3768  HD1 HIS A 234      36.825 -18.486 -28.027  1.00 96.89           H  
ATOM   3769  CE1 HIS A 234      38.887 -18.418 -27.628  1.00 96.89           C  
ATOM   3770  HE1 HIS A 234      39.313 -18.768 -28.557  1.00 96.89           H  
ATOM   3771  NE2 HIS A 234      39.602 -18.092 -26.542  1.00 96.89           N  
ATOM   3772  N   ILE A 235      33.971 -18.421 -22.939  1.00 97.76           N  
ATOM   3773  H   ILE A 235      34.774 -18.819 -22.474  1.00 97.76           H  
ATOM   3774  CA  ILE A 235      32.884 -17.929 -22.088  1.00 97.76           C  
ATOM   3775  HA  ILE A 235      32.102 -17.494 -22.710  1.00 97.76           H  
ATOM   3776  C   ILE A 235      33.446 -16.824 -21.194  1.00 97.76           C  
ATOM   3777  CB  ILE A 235      32.251 -19.083 -21.277  1.00 97.76           C  
ATOM   3778  HB  ILE A 235      33.037 -19.564 -20.696  1.00 97.76           H  
ATOM   3779  O   ILE A 235      34.302 -17.066 -20.343  1.00 97.76           O  
ATOM   3780  CG1 ILE A 235      31.631 -20.138 -22.226  1.00 97.76           C  
ATOM   3781 HG12 ILE A 235      30.858 -19.669 -22.835  1.00 97.76           H  
ATOM   3782 HG13 ILE A 235      32.403 -20.511 -22.899  1.00 97.76           H  
ATOM   3783  CG2 ILE A 235      31.207 -18.522 -20.292  1.00 97.76           C  
ATOM   3784 HG21 ILE A 235      30.435 -17.979 -20.837  1.00 97.76           H  
ATOM   3785 HG22 ILE A 235      31.681 -17.850 -19.577  1.00 97.76           H  
ATOM   3786 HG23 ILE A 235      30.755 -19.328 -19.714  1.00 97.76           H  
ATOM   3787  CD1 ILE A 235      31.016 -21.358 -21.532  1.00 97.76           C  
ATOM   3788 HD11 ILE A 235      31.752 -21.822 -20.875  1.00 97.76           H  
ATOM   3789 HD12 ILE A 235      30.134 -21.073 -20.958  1.00 97.76           H  
ATOM   3790 HD13 ILE A 235      30.709 -22.077 -22.291  1.00 97.76           H  
ATOM   3791  N   VAL A 236      32.953 -15.603 -21.375  1.00 97.87           N  
ATOM   3792  H   VAL A 236      32.253 -15.471 -22.091  1.00 97.87           H  
ATOM   3793  CA  VAL A 236      33.341 -14.436 -20.579  1.00 97.87           C  
ATOM   3794  HA  VAL A 236      34.253 -14.668 -20.029  1.00 97.87           H  
ATOM   3795  C   VAL A 236      32.232 -14.134 -19.575  1.00 97.87           C  
ATOM   3796  CB  VAL A 236      33.646 -13.222 -21.472  1.00 97.87           C  
ATOM   3797  HB  VAL A 236      32.720 -12.892 -21.943  1.00 97.87           H  
ATOM   3798  O   VAL A 236      31.137 -13.717 -19.955  1.00 97.87           O  
ATOM   3799  CG1 VAL A 236      34.209 -12.064 -20.641  1.00 97.87           C  
ATOM   3800 HG11 VAL A 236      35.128 -12.372 -20.142  1.00 97.87           H  
ATOM   3801 HG12 VAL A 236      33.482 -11.757 -19.889  1.00 97.87           H  
ATOM   3802 HG13 VAL A 236      34.418 -11.215 -21.292  1.00 97.87           H  
ATOM   3803  CG2 VAL A 236      34.651 -13.531 -22.591  1.00 97.87           C  
ATOM   3804 HG21 VAL A 236      34.246 -14.291 -23.259  1.00 97.87           H  
ATOM   3805 HG22 VAL A 236      35.588 -13.890 -22.165  1.00 97.87           H  
ATOM   3806 HG23 VAL A 236      34.844 -12.632 -23.178  1.00 97.87           H  
ATOM   3807  N   LEU A 237      32.513 -14.325 -18.288  1.00 96.80           N  
ATOM   3808  H   LEU A 237      33.455 -14.597 -18.045  1.00 96.80           H  
ATOM   3809  CA  LEU A 237      31.631 -13.896 -17.207  1.00 96.80           C  
ATOM   3810  HA  LEU A 237      30.617 -13.809 -17.595  1.00 96.80           H  
ATOM   3811  C   LEU A 237      32.076 -12.506 -16.753  1.00 96.80           C  
ATOM   3812  CB  LEU A 237      31.601 -14.931 -16.065  1.00 96.80           C  
ATOM   3813  HB2 LEU A 237      32.563 -14.916 -15.553  1.00 96.80           H  
ATOM   3814  HB3 LEU A 237      30.842 -14.612 -15.351  1.00 96.80           H  
ATOM   3815  O   LEU A 237      33.158 -12.363 -16.185  1.00 96.80           O  
ATOM   3816  CG  LEU A 237      31.297 -16.383 -16.491  1.00 96.80           C  
ATOM   3817  HG  LEU A 237      32.145 -16.781 -17.049  1.00 96.80           H  
ATOM   3818  CD1 LEU A 237      31.079 -17.257 -15.255  1.00 96.80           C  
ATOM   3819 HD11 LEU A 237      30.208 -16.913 -14.697  1.00 96.80           H  
ATOM   3820 HD12 LEU A 237      30.928 -18.294 -15.555  1.00 96.80           H  
ATOM   3821 HD13 LEU A 237      31.956 -17.206 -14.610  1.00 96.80           H  
ATOM   3822  CD2 LEU A 237      30.043 -16.496 -17.359  1.00 96.80           C  
ATOM   3823 HD21 LEU A 237      29.823 -17.546 -17.551  1.00 96.80           H  
ATOM   3824 HD22 LEU A 237      29.203 -16.028 -16.846  1.00 96.80           H  
ATOM   3825 HD23 LEU A 237      30.205 -16.002 -18.317  1.00 96.80           H  
ATOM   3826  N   ASP A 238      31.278 -11.477 -17.033  1.00 93.11           N  
ATOM   3827  H   ASP A 238      30.382 -11.659 -17.463  1.00 93.11           H  
ATOM   3828  CA  ASP A 238      31.600 -10.087 -16.684  1.00 93.11           C  
ATOM   3829  HA  ASP A 238      32.628 -10.052 -16.325  1.00 93.11           H  
ATOM   3830  C   ASP A 238      30.740  -9.565 -15.526  1.00 93.11           C  
ATOM   3831  CB  ASP A 238      31.544  -9.198 -17.935  1.00 93.11           C  
ATOM   3832  HB2 ASP A 238      32.118  -9.673 -18.730  1.00 93.11           H  
ATOM   3833  HB3 ASP A 238      30.506  -9.138 -18.262  1.00 93.11           H  
ATOM   3834  O   ASP A 238      29.638 -10.049 -15.267  1.00 93.11           O  
ATOM   3835  CG  ASP A 238      32.103  -7.780 -17.727  1.00 93.11           C  
ATOM   3836  OD1 ASP A 238      33.074  -7.607 -16.954  1.00 93.11           O  
ATOM   3837  OD2 ASP A 238      31.607  -6.854 -18.408  1.00 93.11           O  
ATOM   3838  N   GLU A 239      31.290  -8.589 -14.806  1.00 90.50           N  
ATOM   3839  H   GLU A 239      32.156  -8.207 -15.160  1.00 90.50           H  
ATOM   3840  CA  GLU A 239      30.767  -8.030 -13.555  1.00 90.50           C  
ATOM   3841  HA  GLU A 239      31.609  -7.507 -13.102  1.00 90.50           H  
ATOM   3842  C   GLU A 239      30.402  -9.094 -12.496  1.00 90.50           C  
ATOM   3843  CB  GLU A 239      29.687  -6.959 -13.818  1.00 90.50           C  
ATOM   3844  HB2 GLU A 239      28.813  -7.450 -14.245  1.00 90.50           H  
ATOM   3845  HB3 GLU A 239      29.387  -6.513 -12.871  1.00 90.50           H  
ATOM   3846  O   GLU A 239      29.458  -8.942 -11.723  1.00 90.50           O  
ATOM   3847  CG  GLU A 239      30.116  -5.821 -14.774  1.00 90.50           C  
ATOM   3848  HG2 GLU A 239      29.220  -5.243 -14.999  1.00 90.50           H  
ATOM   3849  HG3 GLU A 239      30.456  -6.244 -15.719  1.00 90.50           H  
ATOM   3850  CD  GLU A 239      31.196  -4.850 -14.234  1.00 90.50           C  
ATOM   3851  OE1 GLU A 239      31.077  -3.633 -14.520  1.00 90.50           O  
ATOM   3852  OE2 GLU A 239      32.150  -5.275 -13.527  1.00 90.50           O  
ATOM   3853  N   VAL A 240      31.228 -10.145 -12.382  1.00 93.23           N  
ATOM   3854  H   VAL A 240      31.957 -10.212 -13.078  1.00 93.23           H  
ATOM   3855  CA  VAL A 240      31.067 -11.288 -11.443  1.00 93.23           C  
ATOM   3856  HA  VAL A 240      30.139 -11.800 -11.698  1.00 93.23           H  
ATOM   3857  C   VAL A 240      30.944 -10.859  -9.964  1.00 93.23           C  
ATOM   3858  CB  VAL A 240      32.232 -12.297 -11.630  1.00 93.23           C  
ATOM   3859  HB  VAL A 240      33.156 -11.828 -11.291  1.00 93.23           H  
ATOM   3860  O   VAL A 240      30.480 -11.619  -9.119  1.00 93.23           O  
ATOM   3861  CG1 VAL A 240      32.046 -13.613 -10.861  1.00 93.23           C  
ATOM   3862 HG11 VAL A 240      31.095 -14.072 -11.130  1.00 93.23           H  
ATOM   3863 HG12 VAL A 240      32.853 -14.307 -11.095  1.00 93.23           H  
ATOM   3864 HG13 VAL A 240      32.065 -13.438  -9.785  1.00 93.23           H  
ATOM   3865  CG2 VAL A 240      32.419 -12.686 -13.102  1.00 93.23           C  
ATOM   3866 HG21 VAL A 240      32.722 -11.820 -13.691  1.00 93.23           H  
ATOM   3867 HG22 VAL A 240      33.197 -13.442 -13.203  1.00 93.23           H  
ATOM   3868 HG23 VAL A 240      31.484 -13.079 -13.503  1.00 93.23           H  
ATOM   3869  N   HIS A 241      31.311  -9.616  -9.633  1.00 87.48           N  
ATOM   3870  H   HIS A 241      31.491  -8.983 -10.399  1.00 87.48           H  
ATOM   3871  CA  HIS A 241      31.175  -9.052  -8.286  1.00 87.48           C  
ATOM   3872  HA  HIS A 241      31.563  -9.775  -7.569  1.00 87.48           H  
ATOM   3873  C   HIS A 241      29.729  -8.744  -7.870  1.00 87.48           C  
ATOM   3874  CB  HIS A 241      32.000  -7.766  -8.178  1.00 87.48           C  
ATOM   3875  HB2 HIS A 241      32.022  -7.475  -7.128  1.00 87.48           H  
ATOM   3876  HB3 HIS A 241      33.029  -7.969  -8.473  1.00 87.48           H  
ATOM   3877  O   HIS A 241      29.501  -8.469  -6.694  1.00 87.48           O  
ATOM   3878  CG  HIS A 241      31.414  -6.613  -8.964  1.00 87.48           C  
ATOM   3879  CD2 HIS A 241      30.421  -5.785  -8.512  1.00 87.48           C  
ATOM   3880  HD2 HIS A 241      29.957  -5.826  -7.537  1.00 87.48           H  
ATOM   3881  ND1 HIS A 241      31.646  -6.271 -10.283  1.00 87.48           N  
ATOM   3882  HD1 HIS A 241      32.310  -6.683 -10.923  1.00 87.48           H  
ATOM   3883  CE1 HIS A 241      30.805  -5.277 -10.611  1.00 87.48           C  
ATOM   3884  HE1 HIS A 241      30.740  -4.805 -11.580  1.00 87.48           H  
ATOM   3885  NE2 HIS A 241      30.056  -4.934  -9.554  1.00 87.48           N  
ATOM   3886  N   GLU A 242      28.770  -8.736  -8.800  1.00 84.02           N  
ATOM   3887  H   GLU A 242      29.014  -8.880  -9.769  1.00 84.02           H  
ATOM   3888  CA  GLU A 242      27.358  -8.488  -8.478  1.00 84.02           C  
ATOM   3889  HA  GLU A 242      27.274  -7.570  -7.895  1.00 84.02           H  
ATOM   3890  C   GLU A 242      26.782  -9.624  -7.604  1.00 84.02           C  
ATOM   3891  CB  GLU A 242      26.558  -8.293  -9.783  1.00 84.02           C  
ATOM   3892  HB2 GLU A 242      25.494  -8.236  -9.556  1.00 84.02           H  
ATOM   3893  HB3 GLU A 242      26.702  -9.188 -10.390  1.00 84.02           H  
ATOM   3894  O   GLU A 242      25.851  -9.381  -6.838  1.00 84.02           O  
ATOM   3895  CG  GLU A 242      26.987  -7.067 -10.632  1.00 84.02           C  
ATOM   3896  HG2 GLU A 242      28.041  -6.847 -10.465  1.00 84.02           H  
ATOM   3897  HG3 GLU A 242      26.898  -7.363 -11.677  1.00 84.02           H  
ATOM   3898  CD  GLU A 242      26.170  -5.768 -10.453  1.00 84.02           C  
ATOM   3899  OE1 GLU A 242      26.429  -4.768 -11.172  1.00 84.02           O  
ATOM   3900  OE2 GLU A 242      25.167  -5.724  -9.710  1.00 84.02           O  
ATOM   3901  N   ARG A 243      27.374 -10.838  -7.665  1.00 91.93           N  
ATOM   3902  H   ARG A 243      28.162 -10.922  -8.291  1.00 91.93           H  
ATOM   3903  CA  ARG A 243      27.026 -12.028  -6.851  1.00 91.93           C  
ATOM   3904  HA  ARG A 243      27.437 -12.910  -7.342  1.00 91.93           H  
ATOM   3905  C   ARG A 243      25.509 -12.306  -6.815  1.00 91.93           C  
ATOM   3906  CB  ARG A 243      27.683 -11.949  -5.454  1.00 91.93           C  
ATOM   3907  HB2 ARG A 243      27.373 -12.819  -4.876  1.00 91.93           H  
ATOM   3908  HB3 ARG A 243      27.299 -11.065  -4.944  1.00 91.93           H  
ATOM   3909  O   ARG A 243      24.932 -12.642  -5.773  1.00 91.93           O  
ATOM   3910  CG  ARG A 243      29.228 -11.887  -5.428  1.00 91.93           C  
ATOM   3911  HG2 ARG A 243      29.562 -11.034  -6.020  1.00 91.93           H  
ATOM   3912  HG3 ARG A 243      29.538 -11.708  -4.398  1.00 91.93           H  
ATOM   3913  CD  ARG A 243      29.963 -13.142  -5.932  1.00 91.93           C  
ATOM   3914  HD2 ARG A 243      31.039 -12.981  -5.859  1.00 91.93           H  
ATOM   3915  HD3 ARG A 243      29.720 -13.293  -6.984  1.00 91.93           H  
ATOM   3916  NE  ARG A 243      29.581 -14.349  -5.182  1.00 91.93           N  
ATOM   3917  HE  ARG A 243      28.780 -14.843  -5.550  1.00 91.93           H  
ATOM   3918  NH1 ARG A 243      31.267 -14.507  -3.572  1.00 91.93           N  
ATOM   3919 HH11 ARG A 243      31.897 -13.887  -4.059  1.00 91.93           H  
ATOM   3920 HH12 ARG A 243      31.728 -15.044  -2.851  1.00 91.93           H  
ATOM   3921  NH2 ARG A 243      29.506 -15.870  -3.542  1.00 91.93           N  
ATOM   3922 HH21 ARG A 243      29.841 -16.232  -2.660  1.00 91.93           H  
ATOM   3923 HH22 ARG A 243      28.647 -16.197  -3.961  1.00 91.93           H  
ATOM   3924  CZ  ARG A 243      30.132 -14.889  -4.106  1.00 91.93           C  
ATOM   3925  N   ASP A 244      24.870 -12.117  -7.974  1.00 90.45           N  
ATOM   3926  H   ASP A 244      25.418 -11.800  -8.761  1.00 90.45           H  
ATOM   3927  CA  ASP A 244      23.454 -12.405  -8.200  1.00 90.45           C  
ATOM   3928  HA  ASP A 244      22.911 -12.010  -7.341  1.00 90.45           H  
ATOM   3929  C   ASP A 244      23.195 -13.919  -8.235  1.00 90.45           C  
ATOM   3930  CB  ASP A 244      22.916 -11.648  -9.438  1.00 90.45           C  
ATOM   3931  HB2 ASP A 244      21.841 -11.524  -9.312  1.00 90.45           H  
ATOM   3932  HB3 ASP A 244      23.348 -10.647  -9.460  1.00 90.45           H  
ATOM   3933  O   ASP A 244      24.095 -14.716  -8.521  1.00 90.45           O  
ATOM   3934  CG  ASP A 244      23.135 -12.335 -10.795  1.00 90.45           C  
ATOM   3935  OD1 ASP A 244      22.486 -13.381 -11.041  1.00 90.45           O  
ATOM   3936  OD2 ASP A 244      23.903 -11.809 -11.631  1.00 90.45           O  
ATOM   3937  N   GLN A 245      21.962 -14.340  -7.948  1.00 91.82           N  
ATOM   3938  H   GLN A 245      21.265 -13.645  -7.723  1.00 91.82           H  
ATOM   3939  CA  GLN A 245      21.647 -15.769  -7.798  1.00 91.82           C  
ATOM   3940  HA  GLN A 245      22.332 -16.177  -7.056  1.00 91.82           H  
ATOM   3941  C   GLN A 245      21.849 -16.587  -9.095  1.00 91.82           C  
ATOM   3942  CB  GLN A 245      20.215 -15.901  -7.253  1.00 91.82           C  
ATOM   3943  HB2 GLN A 245      20.065 -15.172  -6.457  1.00 91.82           H  
ATOM   3944  HB3 GLN A 245      19.513 -15.676  -8.056  1.00 91.82           H  
ATOM   3945  O   GLN A 245      22.078 -17.797  -9.028  1.00 91.82           O  
ATOM   3946  CG  GLN A 245      19.916 -17.296  -6.676  1.00 91.82           C  
ATOM   3947  HG2 GLN A 245      20.551 -17.469  -5.807  1.00 91.82           H  
ATOM   3948  HG3 GLN A 245      20.132 -18.065  -7.418  1.00 91.82           H  
ATOM   3949  CD  GLN A 245      18.447 -17.444  -6.287  1.00 91.82           C  
ATOM   3950  NE2 GLN A 245      18.144 -17.802  -5.059  1.00 91.82           N  
ATOM   3951 HE21 GLN A 245      18.855 -17.973  -4.363  1.00 91.82           H  
ATOM   3952 HE22 GLN A 245      17.162 -17.873  -4.834  1.00 91.82           H  
ATOM   3953  OE1 GLN A 245      17.553 -17.228  -7.090  1.00 91.82           O  
ATOM   3954  N   ASN A 246      21.803 -15.963 -10.280  1.00 92.57           N  
ATOM   3955  H   ASN A 246      21.781 -14.953 -10.280  1.00 92.57           H  
ATOM   3956  CA  ASN A 246      22.138 -16.629 -11.543  1.00 92.57           C  
ATOM   3957  HA  ASN A 246      21.808 -17.666 -11.488  1.00 92.57           H  
ATOM   3958  C   ASN A 246      23.648 -16.663 -11.787  1.00 92.57           C  
ATOM   3959  CB  ASN A 246      21.432 -15.972 -12.741  1.00 92.57           C  
ATOM   3960  HB2 ASN A 246      21.809 -14.958 -12.876  1.00 92.57           H  
ATOM   3961  HB3 ASN A 246      21.671 -16.536 -13.642  1.00 92.57           H  
ATOM   3962  O   ASN A 246      24.116 -17.648 -12.347  1.00 92.57           O  
ATOM   3963  CG  ASN A 246      19.929 -15.937 -12.595  1.00 92.57           C  
ATOM   3964  ND2 ASN A 246      19.396 -14.807 -12.199  1.00 92.57           N  
ATOM   3965 HD21 ASN A 246      18.410 -14.792 -11.979  1.00 92.57           H  
ATOM   3966 HD22 ASN A 246      20.017 -14.072 -11.893  1.00 92.57           H  
ATOM   3967  OD1 ASN A 246      19.233 -16.917 -12.840  1.00 92.57           O  
ATOM   3968  N   MET A 247      24.404 -15.638 -11.381  1.00 94.57           N  
ATOM   3969  H   MET A 247      23.945 -14.846 -10.954  1.00 94.57           H  
ATOM   3970  CA  MET A 247      25.869 -15.632 -11.479  1.00 94.57           C  
ATOM   3971  HA  MET A 247      26.148 -15.874 -12.505  1.00 94.57           H  
ATOM   3972  C   MET A 247      26.485 -16.712 -10.585  1.00 94.57           C  
ATOM   3973  CB  MET A 247      26.418 -14.232 -11.153  1.00 94.57           C  
ATOM   3974  HB2 MET A 247      26.184 -13.983 -10.118  1.00 94.57           H  
ATOM   3975  HB3 MET A 247      25.933 -13.498 -11.796  1.00 94.57           H  
ATOM   3976  O   MET A 247      27.232 -17.555 -11.079  1.00 94.57           O  
ATOM   3977  CG  MET A 247      27.939 -14.128 -11.350  1.00 94.57           C  
ATOM   3978  HG2 MET A 247      28.423 -14.869 -10.713  1.00 94.57           H  
ATOM   3979  HG3 MET A 247      28.262 -13.147 -11.001  1.00 94.57           H  
ATOM   3980  SD  MET A 247      28.545 -14.357 -13.052  1.00 94.57           S  
ATOM   3981  CE  MET A 247      28.039 -12.783 -13.803  1.00 94.57           C  
ATOM   3982  HE1 MET A 247      26.953 -12.700 -13.798  1.00 94.57           H  
ATOM   3983  HE2 MET A 247      28.403 -12.731 -14.829  1.00 94.57           H  
ATOM   3984  HE3 MET A 247      28.463 -11.950 -13.243  1.00 94.57           H  
ATOM   3985  N   ASP A 248      26.110 -16.764  -9.304  1.00 95.14           N  
ATOM   3986  H   ASP A 248      25.518 -16.030  -8.941  1.00 95.14           H  
ATOM   3987  CA  ASP A 248      26.637 -17.767  -8.370  1.00 95.14           C  
ATOM   3988  HA  ASP A 248      27.725 -17.717  -8.386  1.00 95.14           H  
ATOM   3989  C   ASP A 248      26.260 -19.199  -8.800  1.00 95.14           C  
ATOM   3990  CB  ASP A 248      26.174 -17.455  -6.933  1.00 95.14           C  
ATOM   3991  HB2 ASP A 248      26.176 -18.385  -6.364  1.00 95.14           H  
ATOM   3992  HB3 ASP A 248      25.151 -17.079  -6.945  1.00 95.14           H  
ATOM   3993  O   ASP A 248      27.093 -20.100  -8.725  1.00 95.14           O  
ATOM   3994  CG  ASP A 248      27.085 -16.456  -6.200  1.00 95.14           C  
ATOM   3995  OD1 ASP A 248      27.621 -15.518  -6.829  1.00 95.14           O  
ATOM   3996  OD2 ASP A 248      27.301 -16.625  -4.978  1.00 95.14           O  
ATOM   3997  N   PHE A 249      25.052 -19.418  -9.336  1.00 96.74           N  
ATOM   3998  H   PHE A 249      24.397 -18.650  -9.379  1.00 96.74           H  
ATOM   3999  CA  PHE A 249      24.654 -20.730  -9.864  1.00 96.74           C  
ATOM   4000  HA  PHE A 249      24.997 -21.487  -9.158  1.00 96.74           H  
ATOM   4001  C   PHE A 249      25.321 -21.061 -11.217  1.00 96.74           C  
ATOM   4002  CB  PHE A 249      23.120 -20.812  -9.913  1.00 96.74           C  
ATOM   4003  HB2 PHE A 249      22.757 -20.226 -10.757  1.00 96.74           H  
ATOM   4004  HB3 PHE A 249      22.719 -20.358  -9.006  1.00 96.74           H  
ATOM   4005  O   PHE A 249      25.623 -22.221 -11.494  1.00 96.74           O  
ATOM   4006  CG  PHE A 249      22.566 -22.224 -10.002  1.00 96.74           C  
ATOM   4007  CD1 PHE A 249      22.553 -22.895 -11.235  1.00 96.74           C  
ATOM   4008  HD1 PHE A 249      22.985 -22.409 -12.097  1.00 96.74           H  
ATOM   4009  CD2 PHE A 249      22.085 -22.881  -8.853  1.00 96.74           C  
ATOM   4010  HD2 PHE A 249      22.130 -22.397  -7.889  1.00 96.74           H  
ATOM   4011  CE1 PHE A 249      22.048 -24.203 -11.338  1.00 96.74           C  
ATOM   4012  HE1 PHE A 249      22.067 -24.722 -12.285  1.00 96.74           H  
ATOM   4013  CE2 PHE A 249      21.581 -24.191  -8.951  1.00 96.74           C  
ATOM   4014  HE2 PHE A 249      21.227 -24.705  -8.069  1.00 96.74           H  
ATOM   4015  CZ  PHE A 249      21.557 -24.850 -10.193  1.00 96.74           C  
ATOM   4016  HZ  PHE A 249      21.187 -25.862 -10.259  1.00 96.74           H  
ATOM   4017  N   LEU A 250      25.616 -20.065 -12.058  1.00 96.90           N  
ATOM   4018  H   LEU A 250      25.346 -19.124 -11.810  1.00 96.90           H  
ATOM   4019  CA  LEU A 250      26.382 -20.253 -13.295  1.00 96.90           C  
ATOM   4020  HA  LEU A 250      25.937 -21.074 -13.855  1.00 96.90           H  
ATOM   4021  C   LEU A 250      27.833 -20.665 -13.011  1.00 96.90           C  
ATOM   4022  CB  LEU A 250      26.278 -18.968 -14.135  1.00 96.90           C  
ATOM   4023  HB2 LEU A 250      26.629 -18.130 -13.532  1.00 96.90           H  
ATOM   4024  HB3 LEU A 250      25.227 -18.798 -14.370  1.00 96.90           H  
ATOM   4025  O   LEU A 250      28.364 -21.509 -13.731  1.00 96.90           O  
ATOM   4026  CG  LEU A 250      27.071 -18.962 -15.451  1.00 96.90           C  
ATOM   4027  HG  LEU A 250      28.134 -19.084 -15.247  1.00 96.90           H  
ATOM   4028  CD1 LEU A 250      26.614 -20.050 -16.421  1.00 96.90           C  
ATOM   4029 HD11 LEU A 250      25.550 -19.944 -16.635  1.00 96.90           H  
ATOM   4030 HD12 LEU A 250      26.803 -21.034 -15.991  1.00 96.90           H  
ATOM   4031 HD13 LEU A 250      27.184 -19.967 -17.346  1.00 96.90           H  
ATOM   4032  CD2 LEU A 250      26.858 -17.617 -16.141  1.00 96.90           C  
ATOM   4033 HD21 LEU A 250      27.420 -17.601 -17.075  1.00 96.90           H  
ATOM   4034 HD22 LEU A 250      27.225 -16.821 -15.493  1.00 96.90           H  
ATOM   4035 HD23 LEU A 250      25.800 -17.464 -16.353  1.00 96.90           H  
ATOM   4036  N   LEU A 251      28.448 -20.150 -11.940  1.00 96.22           N  
ATOM   4037  H   LEU A 251      27.971 -19.434 -11.412  1.00 96.22           H  
ATOM   4038  CA  LEU A 251      29.768 -20.603 -11.487  1.00 96.22           C  
ATOM   4039  HA  LEU A 251      30.465 -20.522 -12.321  1.00 96.22           H  
ATOM   4040  C   LEU A 251      29.759 -22.091 -11.091  1.00 96.22           C  
ATOM   4041  CB  LEU A 251      30.265 -19.708 -10.335  1.00 96.22           C  
ATOM   4042  HB2 LEU A 251      31.168 -20.150  -9.916  1.00 96.22           H  
ATOM   4043  HB3 LEU A 251      29.511 -19.704  -9.548  1.00 96.22           H  
ATOM   4044  O   LEU A 251      30.685 -22.808 -11.471  1.00 96.22           O  
ATOM   4045  CG  LEU A 251      30.577 -18.250 -10.733  1.00 96.22           C  
ATOM   4046  HG  LEU A 251      29.719 -17.805 -11.238  1.00 96.22           H  
ATOM   4047  CD1 LEU A 251      30.887 -17.429  -9.481  1.00 96.22           C  
ATOM   4048 HD11 LEU A 251      31.091 -16.394  -9.756  1.00 96.22           H  
ATOM   4049 HD12 LEU A 251      30.027 -17.441  -8.812  1.00 96.22           H  
ATOM   4050 HD13 LEU A 251      31.751 -17.848  -8.965  1.00 96.22           H  
ATOM   4051  CD2 LEU A 251      31.786 -18.146 -11.664  1.00 96.22           C  
ATOM   4052 HD21 LEU A 251      32.656 -18.587 -11.176  1.00 96.22           H  
ATOM   4053 HD22 LEU A 251      31.586 -18.667 -12.600  1.00 96.22           H  
ATOM   4054 HD23 LEU A 251      31.986 -17.098 -11.887  1.00 96.22           H  
ATOM   4055  N   ILE A 252      28.693 -22.574 -10.432  1.00 96.20           N  
ATOM   4056  H   ILE A 252      27.986 -21.919 -10.132  1.00 96.20           H  
ATOM   4057  CA  ILE A 252      28.502 -24.007 -10.127  1.00 96.20           C  
ATOM   4058  HA  ILE A 252      29.360 -24.354  -9.551  1.00 96.20           H  
ATOM   4059  C   ILE A 252      28.452 -24.832 -11.418  1.00 96.20           C  
ATOM   4060  CB  ILE A 252      27.220 -24.265  -9.292  1.00 96.20           C  
ATOM   4061  HB  ILE A 252      26.356 -23.916  -9.858  1.00 96.20           H  
ATOM   4062  O   ILE A 252      29.200 -25.799 -11.559  1.00 96.20           O  
ATOM   4063  CG1 ILE A 252      27.245 -23.508  -7.951  1.00 96.20           C  
ATOM   4064 HG12 ILE A 252      27.532 -22.471  -8.124  1.00 96.20           H  
ATOM   4065 HG13 ILE A 252      28.000 -23.957  -7.305  1.00 96.20           H  
ATOM   4066  CG2 ILE A 252      27.031 -25.774  -9.049  1.00 96.20           C  
ATOM   4067 HG21 ILE A 252      26.216 -25.954  -8.348  1.00 96.20           H  
ATOM   4068 HG22 ILE A 252      26.782 -26.285  -9.979  1.00 96.20           H  
ATOM   4069 HG23 ILE A 252      27.948 -26.205  -8.646  1.00 96.20           H  
ATOM   4070  CD1 ILE A 252      25.892 -23.494  -7.224  1.00 96.20           C  
ATOM   4071 HD11 ILE A 252      25.732 -24.437  -6.701  1.00 96.20           H  
ATOM   4072 HD12 ILE A 252      25.078 -23.335  -7.932  1.00 96.20           H  
ATOM   4073 HD13 ILE A 252      25.880 -22.684  -6.495  1.00 96.20           H  
ATOM   4074  N   VAL A 253      27.599 -24.444 -12.374  1.00 96.35           N  
ATOM   4075  H   VAL A 253      27.011 -23.644 -12.189  1.00 96.35           H  
ATOM   4076  CA  VAL A 253      27.424 -25.186 -13.636  1.00 96.35           C  
ATOM   4077  HA  VAL A 253      27.204 -26.225 -13.391  1.00 96.35           H  
ATOM   4078  C   VAL A 253      28.719 -25.204 -14.451  1.00 96.35           C  
ATOM   4079  CB  VAL A 253      26.235 -24.638 -14.454  1.00 96.35           C  
ATOM   4080  HB  VAL A 253      26.373 -23.571 -14.629  1.00 96.35           H  
ATOM   4081  O   VAL A 253      29.136 -26.268 -14.899  1.00 96.35           O  
ATOM   4082  CG1 VAL A 253      26.084 -25.340 -15.810  1.00 96.35           C  
ATOM   4083 HG11 VAL A 253      26.012 -26.418 -15.667  1.00 96.35           H  
ATOM   4084 HG12 VAL A 253      25.184 -24.990 -16.316  1.00 96.35           H  
ATOM   4085 HG13 VAL A 253      26.941 -25.120 -16.446  1.00 96.35           H  
ATOM   4086  CG2 VAL A 253      24.914 -24.853 -13.702  1.00 96.35           C  
ATOM   4087 HG21 VAL A 253      24.082 -24.471 -14.293  1.00 96.35           H  
ATOM   4088 HG22 VAL A 253      24.930 -24.330 -12.746  1.00 96.35           H  
ATOM   4089 HG23 VAL A 253      24.765 -25.917 -13.518  1.00 96.35           H  
ATOM   4090  N   VAL A 254      29.412 -24.069 -14.591  1.00 94.73           N  
ATOM   4091  H   VAL A 254      29.043 -23.222 -14.183  1.00 94.73           H  
ATOM   4092  CA  VAL A 254      30.708 -24.011 -15.291  1.00 94.73           C  
ATOM   4093  HA  VAL A 254      30.579 -24.427 -16.290  1.00 94.73           H  
ATOM   4094  C   VAL A 254      31.750 -24.891 -14.597  1.00 94.73           C  
ATOM   4095  CB  VAL A 254      31.188 -22.553 -15.444  1.00 94.73           C  
ATOM   4096  HB  VAL A 254      31.130 -22.051 -14.478  1.00 94.73           H  
ATOM   4097  O   VAL A 254      32.423 -25.669 -15.270  1.00 94.73           O  
ATOM   4098  CG1 VAL A 254      32.631 -22.444 -15.954  1.00 94.73           C  
ATOM   4099 HG11 VAL A 254      32.883 -21.398 -16.132  1.00 94.73           H  
ATOM   4100 HG12 VAL A 254      32.745 -23.003 -16.883  1.00 94.73           H  
ATOM   4101 HG13 VAL A 254      33.328 -22.837 -15.213  1.00 94.73           H  
ATOM   4102  CG2 VAL A 254      30.302 -21.804 -16.451  1.00 94.73           C  
ATOM   4103 HG21 VAL A 254      29.257 -21.848 -16.143  1.00 94.73           H  
ATOM   4104 HG22 VAL A 254      30.602 -20.757 -16.500  1.00 94.73           H  
ATOM   4105 HG23 VAL A 254      30.397 -22.251 -17.441  1.00 94.73           H  
ATOM   4106  N   ARG A 255      31.855 -24.842 -13.262  1.00 91.46           N  
ATOM   4107  H   ARG A 255      31.259 -24.207 -12.751  1.00 91.46           H  
ATOM   4108  CA  ARG A 255      32.797 -25.677 -12.500  1.00 91.46           C  
ATOM   4109  HA  ARG A 255      33.799 -25.525 -12.901  1.00 91.46           H  
ATOM   4110  C   ARG A 255      32.511 -27.173 -12.665  1.00 91.46           C  
ATOM   4111  CB  ARG A 255      32.775 -25.227 -11.031  1.00 91.46           C  
ATOM   4112  HB2 ARG A 255      31.768 -25.339 -10.630  1.00 91.46           H  
ATOM   4113  HB3 ARG A 255      33.044 -24.172 -10.985  1.00 91.46           H  
ATOM   4114  O   ARG A 255      33.441 -27.929 -12.938  1.00 91.46           O  
ATOM   4115  CG  ARG A 255      33.757 -26.029 -10.168  1.00 91.46           C  
ATOM   4116  HG2 ARG A 255      34.751 -25.992 -10.613  1.00 91.46           H  
ATOM   4117  HG3 ARG A 255      33.427 -27.067 -10.119  1.00 91.46           H  
ATOM   4118  CD  ARG A 255      33.830 -25.454  -8.753  1.00 91.46           C  
ATOM   4119  HD2 ARG A 255      34.388 -24.519  -8.778  1.00 91.46           H  
ATOM   4120  HD3 ARG A 255      32.817 -25.255  -8.402  1.00 91.46           H  
ATOM   4121  NE  ARG A 255      34.482 -26.410  -7.842  1.00 91.46           N  
ATOM   4122  HE  ARG A 255      34.883 -27.232  -8.271  1.00 91.46           H  
ATOM   4123  NH1 ARG A 255      33.992 -25.324  -5.881  1.00 91.46           N  
ATOM   4124 HH11 ARG A 255      33.707 -24.517  -6.418  1.00 91.46           H  
ATOM   4125 HH12 ARG A 255      33.909 -25.303  -4.874  1.00 91.46           H  
ATOM   4126  NH2 ARG A 255      34.898 -27.369  -5.833  1.00 91.46           N  
ATOM   4127 HH21 ARG A 255      35.175 -28.209  -6.321  1.00 91.46           H  
ATOM   4128 HH22 ARG A 255      34.771 -27.381  -4.831  1.00 91.46           H  
ATOM   4129  CZ  ARG A 255      34.463 -26.354  -6.527  1.00 91.46           C  
ATOM   4130  N   ARG A 256      31.245 -27.589 -12.568  1.00 91.32           N  
ATOM   4131  H   ARG A 256      30.545 -26.902 -12.325  1.00 91.32           H  
ATOM   4132  CA  ARG A 256      30.828 -28.991 -12.739  1.00 91.32           C  
ATOM   4133  HA  ARG A 256      31.453 -29.607 -12.093  1.00 91.32           H  
ATOM   4134  C   ARG A 256      31.052 -29.493 -14.172  1.00 91.32           C  
ATOM   4135  CB  ARG A 256      29.366 -29.132 -12.271  1.00 91.32           C  
ATOM   4136  HB2 ARG A 256      29.321 -28.895 -11.208  1.00 91.32           H  
ATOM   4137  HB3 ARG A 256      28.752 -28.403 -12.800  1.00 91.32           H  
ATOM   4138  O   ARG A 256      31.476 -30.632 -14.356  1.00 91.32           O  
ATOM   4139  CG  ARG A 256      28.740 -30.521 -12.486  1.00 91.32           C  
ATOM   4140  HG2 ARG A 256      27.731 -30.513 -12.073  1.00 91.32           H  
ATOM   4141  HG3 ARG A 256      28.648 -30.701 -13.557  1.00 91.32           H  
ATOM   4142  CD  ARG A 256      29.529 -31.687 -11.867  1.00 91.32           C  
ATOM   4143  HD2 ARG A 256      30.566 -31.652 -12.201  1.00 91.32           H  
ATOM   4144  HD3 ARG A 256      29.113 -32.624 -12.237  1.00 91.32           H  
ATOM   4145  NE  ARG A 256      29.507 -31.689 -10.393  1.00 91.32           N  
ATOM   4146  HE  ARG A 256      30.333 -31.341  -9.928  1.00 91.32           H  
ATOM   4147  NH1 ARG A 256      27.451 -32.625 -10.124  1.00 91.32           N  
ATOM   4148 HH11 ARG A 256      27.316 -32.530 -11.120  1.00 91.32           H  
ATOM   4149 HH12 ARG A 256      26.766 -33.132  -9.581  1.00 91.32           H  
ATOM   4150  NH2 ARG A 256      28.770 -32.370  -8.350  1.00 91.32           N  
ATOM   4151 HH21 ARG A 256      28.051 -32.744  -7.748  1.00 91.32           H  
ATOM   4152 HH22 ARG A 256      29.694 -32.149  -8.006  1.00 91.32           H  
ATOM   4153  CZ  ARG A 256      28.579 -32.218  -9.622  1.00 91.32           C  
ATOM   4154  N   LEU A 257      30.823 -28.659 -15.189  1.00 91.55           N  
ATOM   4155  H   LEU A 257      30.436 -27.748 -14.987  1.00 91.55           H  
ATOM   4156  CA  LEU A 257      31.038 -29.041 -16.591  1.00 91.55           C  
ATOM   4157  HA  LEU A 257      30.679 -30.060 -16.731  1.00 91.55           H  
ATOM   4158  C   LEU A 257      32.529 -29.098 -16.970  1.00 91.55           C  
ATOM   4159  CB  LEU A 257      30.197 -28.144 -17.515  1.00 91.55           C  
ATOM   4160  HB2 LEU A 257      30.441 -27.100 -17.319  1.00 91.55           H  
ATOM   4161  HB3 LEU A 257      30.470 -28.372 -18.546  1.00 91.55           H  
ATOM   4162  O   LEU A 257      32.940 -30.014 -17.684  1.00 91.55           O  
ATOM   4163  CG  LEU A 257      28.673 -28.355 -17.368  1.00 91.55           C  
ATOM   4164  HG  LEU A 257      28.358 -28.135 -16.348  1.00 91.55           H  
ATOM   4165  CD1 LEU A 257      27.926 -27.411 -18.310  1.00 91.55           C  
ATOM   4166 HD11 LEU A 257      28.219 -27.605 -19.342  1.00 91.55           H  
ATOM   4167 HD12 LEU A 257      28.166 -26.381 -18.049  1.00 91.55           H  
ATOM   4168 HD13 LEU A 257      26.850 -27.555 -18.205  1.00 91.55           H  
ATOM   4169  CD2 LEU A 257      28.244 -29.787 -17.682  1.00 91.55           C  
ATOM   4170 HD21 LEU A 257      27.157 -29.853 -17.733  1.00 91.55           H  
ATOM   4171 HD22 LEU A 257      28.579 -30.464 -16.896  1.00 91.55           H  
ATOM   4172 HD23 LEU A 257      28.678 -30.106 -18.629  1.00 91.55           H  
ATOM   4173  N   LEU A 258      33.370 -28.211 -16.425  1.00 87.45           N  
ATOM   4174  H   LEU A 258      32.988 -27.450 -15.883  1.00 87.45           H  
ATOM   4175  CA  LEU A 258      34.833 -28.350 -16.506  1.00 87.45           C  
ATOM   4176  HA  LEU A 258      35.129 -28.410 -17.553  1.00 87.45           H  
ATOM   4177  C   LEU A 258      35.327 -29.649 -15.838  1.00 87.45           C  
ATOM   4178  CB  LEU A 258      35.515 -27.134 -15.852  1.00 87.45           C  
ATOM   4179  HB2 LEU A 258      35.072 -26.979 -14.868  1.00 87.45           H  
ATOM   4180  HB3 LEU A 258      36.567 -27.375 -15.699  1.00 87.45           H  
ATOM   4181  O   LEU A 258      36.186 -30.326 -16.397  1.00 87.45           O  
ATOM   4182  CG  LEU A 258      35.444 -25.817 -16.647  1.00 87.45           C  
ATOM   4183  HG  LEU A 258      34.408 -25.574 -16.883  1.00 87.45           H  
ATOM   4184  CD1 LEU A 258      36.028 -24.702 -15.776  1.00 87.45           C  
ATOM   4185 HD11 LEU A 258      36.026 -23.764 -16.332  1.00 87.45           H  
ATOM   4186 HD12 LEU A 258      35.421 -24.583 -14.879  1.00 87.45           H  
ATOM   4187 HD13 LEU A 258      37.053 -24.943 -15.497  1.00 87.45           H  
ATOM   4188  CD2 LEU A 258      36.238 -25.874 -17.953  1.00 87.45           C  
ATOM   4189 HD21 LEU A 258      36.216 -24.902 -18.447  1.00 87.45           H  
ATOM   4190 HD22 LEU A 258      35.794 -26.600 -18.633  1.00 87.45           H  
ATOM   4191 HD23 LEU A 258      37.275 -26.148 -17.759  1.00 87.45           H  
ATOM   4192  N   ALA A 259      34.752 -30.024 -14.689  1.00 83.46           N  
ATOM   4193  H   ALA A 259      34.092 -29.392 -14.259  1.00 83.46           H  
ATOM   4194  CA  ALA A 259      35.078 -31.252 -13.950  1.00 83.46           C  
ATOM   4195  HA  ALA A 259      36.160 -31.306 -13.831  1.00 83.46           H  
ATOM   4196  C   ALA A 259      34.632 -32.560 -14.638  1.00 83.46           C  
ATOM   4197  CB  ALA A 259      34.433 -31.156 -12.558  1.00 83.46           C  
ATOM   4198  HB1 ALA A 259      34.814 -31.955 -11.922  1.00 83.46           H  
ATOM   4199  HB2 ALA A 259      33.351 -31.262 -12.639  1.00 83.46           H  
ATOM   4200  HB3 ALA A 259      34.651 -30.194 -12.094  1.00 83.46           H  
ATOM   4201  O   ALA A 259      34.928 -33.644 -14.140  1.00 83.46           O  
ATOM   4202  N   THR A 260      33.880 -32.477 -15.740  1.00 82.91           N  
ATOM   4203  H   THR A 260      33.683 -31.558 -16.109  1.00 82.91           H  
ATOM   4204  CA  THR A 260      33.268 -33.633 -16.412  1.00 82.91           C  
ATOM   4205  HA  THR A 260      33.673 -34.550 -15.982  1.00 82.91           H  
ATOM   4206  C   THR A 260      33.647 -33.691 -17.893  1.00 82.91           C  
ATOM   4207  CB  THR A 260      31.745 -33.686 -16.184  1.00 82.91           C  
ATOM   4208  HB  THR A 260      31.310 -34.407 -16.876  1.00 82.91           H  
ATOM   4209  O   THR A 260      34.531 -34.471 -18.256  1.00 82.91           O  
ATOM   4210  CG2 THR A 260      31.380 -34.104 -14.759  1.00 82.91           C  
ATOM   4211 HG21 THR A 260      30.298 -34.206 -14.677  1.00 82.91           H  
ATOM   4212 HG22 THR A 260      31.734 -33.367 -14.038  1.00 82.91           H  
ATOM   4213 HG23 THR A 260      31.842 -35.066 -14.536  1.00 82.91           H  
ATOM   4214  OG1 THR A 260      31.154 -32.429 -16.404  1.00 82.91           O  
ATOM   4215  HG1 THR A 260      31.367 -31.876 -15.649  1.00 82.91           H  
ATOM   4216  N   ASN A 261      33.024 -32.864 -18.741  1.00 81.31           N  
ATOM   4217  H   ASN A 261      32.354 -32.219 -18.347  1.00 81.31           H  
ATOM   4218  CA  ASN A 261      33.030 -33.025 -20.205  1.00 81.31           C  
ATOM   4219  HA  ASN A 261      33.712 -33.836 -20.462  1.00 81.31           H  
ATOM   4220  C   ASN A 261      33.524 -31.812 -21.026  1.00 81.31           C  
ATOM   4221  CB  ASN A 261      31.618 -33.476 -20.639  1.00 81.31           C  
ATOM   4222  HB2 ASN A 261      31.347 -34.376 -20.089  1.00 81.31           H  
ATOM   4223  HB3 ASN A 261      31.644 -33.737 -21.697  1.00 81.31           H  
ATOM   4224  O   ASN A 261      33.575 -31.901 -22.248  1.00 81.31           O  
ATOM   4225  CG  ASN A 261      30.521 -32.437 -20.443  1.00 81.31           C  
ATOM   4226  ND2 ASN A 261      29.283 -32.827 -20.633  1.00 81.31           N  
ATOM   4227 HD21 ASN A 261      28.536 -32.170 -20.458  1.00 81.31           H  
ATOM   4228 HD22 ASN A 261      29.081 -33.774 -20.922  1.00 81.31           H  
ATOM   4229  OD1 ASN A 261      30.754 -31.276 -20.134  1.00 81.31           O  
ATOM   4230  N   SER A 262      33.865 -30.676 -20.406  1.00 85.38           N  
ATOM   4231  H   SER A 262      33.750 -30.645 -19.403  1.00 85.38           H  
ATOM   4232  CA  SER A 262      34.006 -29.386 -21.120  1.00 85.38           C  
ATOM   4233  HA  SER A 262      33.843 -29.548 -22.186  1.00 85.38           H  
ATOM   4234  C   SER A 262      35.389 -28.712 -21.028  1.00 85.38           C  
ATOM   4235  CB  SER A 262      32.901 -28.438 -20.660  1.00 85.38           C  
ATOM   4236  HB2 SER A 262      33.062 -27.471 -21.136  1.00 85.38           H  
ATOM   4237  HB3 SER A 262      32.953 -28.298 -19.580  1.00 85.38           H  
ATOM   4238  O   SER A 262      35.502 -27.492 -21.150  1.00 85.38           O  
ATOM   4239  OG  SER A 262      31.619 -28.908 -21.033  1.00 85.38           O  
ATOM   4240  HG  SER A 262      31.465 -29.768 -20.635  1.00 85.38           H  
ATOM   4241  N   ARG A 263      36.455 -29.486 -20.801  1.00 77.14           N  
ATOM   4242  H   ARG A 263      36.289 -30.482 -20.785  1.00 77.14           H  
ATOM   4243  CA  ARG A 263      37.789 -29.004 -20.368  1.00 77.14           C  
ATOM   4244  HA  ARG A 263      37.689 -28.483 -19.416  1.00 77.14           H  
ATOM   4245  C   ARG A 263      38.483 -28.013 -21.314  1.00 77.14           C  
ATOM   4246  CB  ARG A 263      38.714 -30.214 -20.167  1.00 77.14           C  
ATOM   4247  HB2 ARG A 263      39.703 -29.871 -19.864  1.00 77.14           H  
ATOM   4248  HB3 ARG A 263      38.817 -30.728 -21.123  1.00 77.14           H  
ATOM   4249  O   ARG A 263      39.247 -27.173 -20.850  1.00 77.14           O  
ATOM   4250  CG  ARG A 263      38.195 -31.199 -19.107  1.00 77.14           C  
ATOM   4251  HG2 ARG A 263      37.149 -31.439 -19.297  1.00 77.14           H  
ATOM   4252  HG3 ARG A 263      38.284 -30.764 -18.111  1.00 77.14           H  
ATOM   4253  CD  ARG A 263      39.004 -32.491 -19.186  1.00 77.14           C  
ATOM   4254  HD2 ARG A 263      39.970 -32.358 -18.700  1.00 77.14           H  
ATOM   4255  HD3 ARG A 263      39.172 -32.716 -20.239  1.00 77.14           H  
ATOM   4256  NE  ARG A 263      38.271 -33.623 -18.600  1.00 77.14           N  
ATOM   4257  HE  ARG A 263      37.397 -33.427 -18.134  1.00 77.14           H  
ATOM   4258  NH1 ARG A 263      39.735 -35.258 -19.284  1.00 77.14           N  
ATOM   4259 HH11 ARG A 263      40.331 -34.555 -19.698  1.00 77.14           H  
ATOM   4260 HH12 ARG A 263      40.030 -36.222 -19.337  1.00 77.14           H  
ATOM   4261  NH2 ARG A 263      37.794 -35.820 -18.342  1.00 77.14           N  
ATOM   4262 HH21 ARG A 263      38.012 -36.786 -18.544  1.00 77.14           H  
ATOM   4263 HH22 ARG A 263      36.861 -35.562 -18.056  1.00 77.14           H  
ATOM   4264  CZ  ARG A 263      38.612 -34.889 -18.745  1.00 77.14           C  
ATOM   4265  N   HIS A 264      38.236 -28.099 -22.622  1.00 80.61           N  
ATOM   4266  H   HIS A 264      37.643 -28.851 -22.942  1.00 80.61           H  
ATOM   4267  CA  HIS A 264      38.922 -27.269 -23.623  1.00 80.61           C  
ATOM   4268  HA  HIS A 264      39.960 -27.153 -23.311  1.00 80.61           H  
ATOM   4269  C   HIS A 264      38.351 -25.841 -23.758  1.00 80.61           C  
ATOM   4270  CB  HIS A 264      38.929 -28.000 -24.976  1.00 80.61           C  
ATOM   4271  HB2 HIS A 264      37.914 -28.013 -25.372  1.00 80.61           H  
ATOM   4272  HB3 HIS A 264      39.551 -27.438 -25.673  1.00 80.61           H  
ATOM   4273  O   HIS A 264      38.961 -25.002 -24.424  1.00 80.61           O  
ATOM   4274  CG  HIS A 264      39.446 -29.420 -24.922  1.00 80.61           C  
ATOM   4275  CD2 HIS A 264      38.874 -30.506 -25.531  1.00 80.61           C  
ATOM   4276  HD2 HIS A 264      37.989 -30.500 -26.149  1.00 80.61           H  
ATOM   4277  ND1 HIS A 264      40.542 -29.887 -24.222  1.00 80.61           N  
ATOM   4278  HD1 HIS A 264      41.171 -29.363 -23.629  1.00 80.61           H  
ATOM   4279  CE1 HIS A 264      40.616 -31.217 -24.393  1.00 80.61           C  
ATOM   4280  HE1 HIS A 264      41.350 -31.860 -23.930  1.00 80.61           H  
ATOM   4281  NE2 HIS A 264      39.617 -31.636 -25.186  1.00 80.61           N  
ATOM   4282  N   VAL A 265      37.197 -25.547 -23.145  1.00 91.82           N  
ATOM   4283  H   VAL A 265      36.775 -26.245 -22.549  1.00 91.82           H  
ATOM   4284  CA  VAL A 265      36.530 -24.237 -23.242  1.00 91.82           C  
ATOM   4285  HA  VAL A 265      36.651 -23.870 -24.261  1.00 91.82           H  
ATOM   4286  C   VAL A 265      37.186 -23.224 -22.303  1.00 91.82           C  
ATOM   4287  CB  VAL A 265      35.016 -24.356 -22.975  1.00 91.82           C  
ATOM   4288  HB  VAL A 265      34.848 -24.727 -21.964  1.00 91.82           H  
ATOM   4289  O   VAL A 265      37.349 -23.477 -21.111  1.00 91.82           O  
ATOM   4290  CG1 VAL A 265      34.310 -23.000 -23.118  1.00 91.82           C  
ATOM   4291 HG11 VAL A 265      34.528 -22.567 -24.094  1.00 91.82           H  
ATOM   4292 HG12 VAL A 265      33.232 -23.134 -23.028  1.00 91.82           H  
ATOM   4293 HG13 VAL A 265      34.638 -22.318 -22.334  1.00 91.82           H  
ATOM   4294  CG2 VAL A 265      34.387 -25.344 -23.968  1.00 91.82           C  
ATOM   4295 HG21 VAL A 265      33.299 -25.293 -23.912  1.00 91.82           H  
ATOM   4296 HG22 VAL A 265      34.701 -26.361 -23.737  1.00 91.82           H  
ATOM   4297 HG23 VAL A 265      34.689 -25.095 -24.985  1.00 91.82           H  
ATOM   4298  N   LYS A 266      37.544 -22.048 -22.830  1.00 94.88           N  
ATOM   4299  H   LYS A 266      37.347 -21.882 -23.806  1.00 94.88           H  
ATOM   4300  CA  LYS A 266      38.223 -20.992 -22.064  1.00 94.88           C  
ATOM   4301  HA  LYS A 266      38.893 -21.458 -21.342  1.00 94.88           H  
ATOM   4302  C   LYS A 266      37.227 -20.154 -21.265  1.00 94.88           C  
ATOM   4303  CB  LYS A 266      39.041 -20.111 -23.020  1.00 94.88           C  
ATOM   4304  HB2 LYS A 266      39.498 -19.304 -22.448  1.00 94.88           H  
ATOM   4305  HB3 LYS A 266      38.359 -19.666 -23.744  1.00 94.88           H  
ATOM   4306  O   LYS A 266      36.309 -19.575 -21.844  1.00 94.88           O  
ATOM   4307  CG  LYS A 266      40.145 -20.850 -23.795  1.00 94.88           C  
ATOM   4308  HG2 LYS A 266      40.659 -20.120 -24.419  1.00 94.88           H  
ATOM   4309  HG3 LYS A 266      39.706 -21.605 -24.447  1.00 94.88           H  
ATOM   4310  CD  LYS A 266      41.163 -21.510 -22.858  1.00 94.88           C  
ATOM   4311  HD2 LYS A 266      41.454 -20.778 -22.104  1.00 94.88           H  
ATOM   4312  HD3 LYS A 266      40.715 -22.373 -22.365  1.00 94.88           H  
ATOM   4313  CE  LYS A 266      42.403 -21.951 -23.640  1.00 94.88           C  
ATOM   4314  HE2 LYS A 266      42.688 -21.134 -24.302  1.00 94.88           H  
ATOM   4315  HE3 LYS A 266      42.164 -22.825 -24.246  1.00 94.88           H  
ATOM   4316  NZ  LYS A 266      43.524 -22.225 -22.714  1.00 94.88           N  
ATOM   4317  HZ1 LYS A 266      44.406 -22.282 -23.203  1.00 94.88           H  
ATOM   4318  HZ2 LYS A 266      43.367 -23.061 -22.170  1.00 94.88           H  
ATOM   4319  HZ3 LYS A 266      43.601 -21.443 -22.080  1.00 94.88           H  
ATOM   4320  N   ILE A 267      37.436 -20.026 -19.957  1.00 96.31           N  
ATOM   4321  H   ILE A 267      38.204 -20.542 -19.552  1.00 96.31           H  
ATOM   4322  CA  ILE A 267      36.603 -19.217 -19.056  1.00 96.31           C  
ATOM   4323  HA  ILE A 267      35.702 -18.916 -19.590  1.00 96.31           H  
ATOM   4324  C   ILE A 267      37.355 -17.949 -18.640  1.00 96.31           C  
ATOM   4325  CB  ILE A 267      36.151 -20.030 -17.825  1.00 96.31           C  
ATOM   4326  HB  ILE A 267      37.024 -20.182 -17.191  1.00 96.31           H  
ATOM   4327  O   ILE A 267      38.466 -18.017 -18.116  1.00 96.31           O  
ATOM   4328  CG1 ILE A 267      35.594 -21.432 -18.159  1.00 96.31           C  
ATOM   4329 HG12 ILE A 267      35.259 -21.895 -17.231  1.00 96.31           H  
ATOM   4330 HG13 ILE A 267      36.403 -22.050 -18.550  1.00 96.31           H  
ATOM   4331  CG2 ILE A 267      35.121 -19.231 -17.003  1.00 96.31           C  
ATOM   4332 HG21 ILE A 267      34.253 -18.984 -17.615  1.00 96.31           H  
ATOM   4333 HG22 ILE A 267      35.570 -18.308 -16.634  1.00 96.31           H  
ATOM   4334 HG23 ILE A 267      34.802 -19.817 -16.142  1.00 96.31           H  
ATOM   4335  CD1 ILE A 267      34.431 -21.479 -19.155  1.00 96.31           C  
ATOM   4336 HD11 ILE A 267      33.565 -20.950 -18.756  1.00 96.31           H  
ATOM   4337 HD12 ILE A 267      34.163 -22.522 -19.326  1.00 96.31           H  
ATOM   4338 HD13 ILE A 267      34.727 -21.044 -20.110  1.00 96.31           H  
ATOM   4339  N   ILE A 268      36.745 -16.781 -18.837  1.00 97.19           N  
ATOM   4340  H   ILE A 268      35.838 -16.791 -19.280  1.00 97.19           H  
ATOM   4341  CA  ILE A 268      37.331 -15.484 -18.480  1.00 97.19           C  
ATOM   4342  HA  ILE A 268      38.283 -15.650 -17.975  1.00 97.19           H  
ATOM   4343  C   ILE A 268      36.406 -14.774 -17.493  1.00 97.19           C  
ATOM   4344  CB  ILE A 268      37.635 -14.629 -19.733  1.00 97.19           C  
ATOM   4345  HB  ILE A 268      36.699 -14.372 -20.227  1.00 97.19           H  
ATOM   4346  O   ILE A 268      35.282 -14.423 -17.837  1.00 97.19           O  
ATOM   4347  CG1 ILE A 268      38.565 -15.338 -20.750  1.00 97.19           C  
ATOM   4348 HG12 ILE A 268      39.130 -14.587 -21.302  1.00 97.19           H  
ATOM   4349 HG13 ILE A 268      39.284 -15.957 -20.213  1.00 97.19           H  
ATOM   4350  CG2 ILE A 268      38.322 -13.320 -19.296  1.00 97.19           C  
ATOM   4351 HG21 ILE A 268      37.676 -12.756 -18.623  1.00 97.19           H  
ATOM   4352 HG22 ILE A 268      38.521 -12.697 -20.167  1.00 97.19           H  
ATOM   4353 HG23 ILE A 268      39.261 -13.543 -18.789  1.00 97.19           H  
ATOM   4354  CD1 ILE A 268      37.848 -16.193 -21.804  1.00 97.19           C  
ATOM   4355 HD11 ILE A 268      38.596 -16.650 -22.453  1.00 97.19           H  
ATOM   4356 HD12 ILE A 268      37.260 -16.988 -21.346  1.00 97.19           H  
ATOM   4357 HD13 ILE A 268      37.194 -15.567 -22.411  1.00 97.19           H  
ATOM   4358  N   LEU A 269      36.879 -14.545 -16.269  1.00 96.48           N  
ATOM   4359  H   LEU A 269      37.825 -14.840 -16.071  1.00 96.48           H  
ATOM   4360  CA  LEU A 269      36.130 -13.895 -15.191  1.00 96.48           C  
ATOM   4361  HA  LEU A 269      35.065 -13.911 -15.426  1.00 96.48           H  
ATOM   4362  C   LEU A 269      36.571 -12.431 -15.075  1.00 96.48           C  
ATOM   4363  CB  LEU A 269      36.344 -14.667 -13.873  1.00 96.48           C  
ATOM   4364  HB2 LEU A 269      37.378 -14.523 -13.559  1.00 96.48           H  
ATOM   4365  HB3 LEU A 269      35.699 -14.231 -13.110  1.00 96.48           H  
ATOM   4366  O   LEU A 269      37.742 -12.157 -14.813  1.00 96.48           O  
ATOM   4367  CG  LEU A 269      36.080 -16.185 -13.943  1.00 96.48           C  
ATOM   4368  HG  LEU A 269      36.776 -16.645 -14.645  1.00 96.48           H  
ATOM   4369  CD1 LEU A 269      36.301 -16.829 -12.578  1.00 96.48           C  
ATOM   4370 HD11 LEU A 269      35.547 -16.485 -11.870  1.00 96.48           H  
ATOM   4371 HD12 LEU A 269      36.233 -17.912 -12.686  1.00 96.48           H  
ATOM   4372 HD13 LEU A 269      37.298 -16.593 -12.206  1.00 96.48           H  
ATOM   4373  CD2 LEU A 269      34.653 -16.511 -14.379  1.00 96.48           C  
ATOM   4374 HD21 LEU A 269      34.490 -17.587 -14.325  1.00 96.48           H  
ATOM   4375 HD22 LEU A 269      34.505 -16.196 -15.412  1.00 96.48           H  
ATOM   4376 HD23 LEU A 269      33.939 -16.005 -13.730  1.00 96.48           H  
ATOM   4377  N   MET A 270      35.661 -11.476 -15.261  1.00 93.47           N  
ATOM   4378  H   MET A 270      34.716 -11.756 -15.483  1.00 93.47           H  
ATOM   4379  CA  MET A 270      35.978 -10.044 -15.304  1.00 93.47           C  
ATOM   4380  HA  MET A 270      37.043  -9.912 -15.114  1.00 93.47           H  
ATOM   4381  C   MET A 270      35.230  -9.246 -14.230  1.00 93.47           C  
ATOM   4382  CB  MET A 270      35.705  -9.474 -16.703  1.00 93.47           C  
ATOM   4383  HB2 MET A 270      35.970  -8.417 -16.703  1.00 93.47           H  
ATOM   4384  HB3 MET A 270      34.643  -9.567 -16.927  1.00 93.47           H  
ATOM   4385  O   MET A 270      34.054  -9.482 -13.955  1.00 93.47           O  
ATOM   4386  CG  MET A 270      36.485 -10.182 -17.816  1.00 93.47           C  
ATOM   4387  HG2 MET A 270      37.468 -10.462 -17.439  1.00 93.47           H  
ATOM   4388  HG3 MET A 270      35.957 -11.101 -18.072  1.00 93.47           H  
ATOM   4389  SD  MET A 270      36.723  -9.203 -19.329  1.00 93.47           S  
ATOM   4390  CE  MET A 270      35.014  -8.712 -19.687  1.00 93.47           C  
ATOM   4391  HE1 MET A 270      34.952  -8.333 -20.707  1.00 93.47           H  
ATOM   4392  HE2 MET A 270      34.697  -7.935 -18.991  1.00 93.47           H  
ATOM   4393  HE3 MET A 270      34.350  -9.570 -19.579  1.00 93.47           H  
ATOM   4394  N   SER A 271      35.916  -8.282 -13.603  1.00 88.13           N  
ATOM   4395  H   SER A 271      36.905  -8.200 -13.792  1.00 88.13           H  
ATOM   4396  CA  SER A 271      35.300  -7.361 -12.633  1.00 88.13           C  
ATOM   4397  HA  SER A 271      34.337  -7.031 -13.024  1.00 88.13           H  
ATOM   4398  C   SER A 271      36.157  -6.116 -12.347  1.00 88.13           C  
ATOM   4399  CB  SER A 271      35.050  -8.121 -11.328  1.00 88.13           C  
ATOM   4400  HB2 SER A 271      36.003  -8.472 -10.933  1.00 88.13           H  
ATOM   4401  HB3 SER A 271      34.407  -8.981 -11.515  1.00 88.13           H  
ATOM   4402  O   SER A 271      37.362  -6.089 -12.612  1.00 88.13           O  
ATOM   4403  OG  SER A 271      34.424  -7.278 -10.385  1.00 88.13           O  
ATOM   4404  HG  SER A 271      34.103  -7.832  -9.669  1.00 88.13           H  
ATOM   4405  N   ALA A 272      35.547  -5.058 -11.804  1.00 78.15           N  
ATOM   4406  H   ALA A 272      34.547  -5.118 -11.672  1.00 78.15           H  
ATOM   4407  CA  ALA A 272      36.267  -3.933 -11.199  1.00 78.15           C  
ATOM   4408  HA  ALA A 272      37.233  -3.825 -11.692  1.00 78.15           H  
ATOM   4409  C   ALA A 272      36.599  -4.140  -9.709  1.00 78.15           C  
ATOM   4410  CB  ALA A 272      35.464  -2.649 -11.439  1.00 78.15           C  
ATOM   4411  HB1 ALA A 272      36.004  -1.798 -11.023  1.00 78.15           H  
ATOM   4412  HB2 ALA A 272      35.323  -2.490 -12.508  1.00 78.15           H  
ATOM   4413  HB3 ALA A 272      34.488  -2.721 -10.960  1.00 78.15           H  
ATOM   4414  O   ALA A 272      37.702  -3.812  -9.274  1.00 78.15           O  
ATOM   4415  N   THR A 273      35.671  -4.689  -8.922  1.00 81.02           N  
ATOM   4416  H   THR A 273      34.793  -4.964  -9.338  1.00 81.02           H  
ATOM   4417  CA  THR A 273      35.784  -4.779  -7.455  1.00 81.02           C  
ATOM   4418  HA  THR A 273      36.814  -4.593  -7.154  1.00 81.02           H  
ATOM   4419  C   THR A 273      35.429  -6.180  -6.967  1.00 81.02           C  
ATOM   4420  CB  THR A 273      34.911  -3.722  -6.751  1.00 81.02           C  
ATOM   4421  HB  THR A 273      34.972  -3.882  -5.675  1.00 81.02           H  
ATOM   4422  O   THR A 273      34.333  -6.406  -6.467  1.00 81.02           O  
ATOM   4423  CG2 THR A 273      35.350  -2.288  -7.042  1.00 81.02           C  
ATOM   4424 HG21 THR A 273      35.208  -2.059  -8.098  1.00 81.02           H  
ATOM   4425 HG22 THR A 273      34.746  -1.601  -6.448  1.00 81.02           H  
ATOM   4426 HG23 THR A 273      36.401  -2.161  -6.781  1.00 81.02           H  
ATOM   4427  OG1 THR A 273      33.570  -3.831  -7.159  1.00 81.02           O  
ATOM   4428  HG1 THR A 273      33.291  -4.717  -6.919  1.00 81.02           H  
ATOM   4429  N   ILE A 274      36.355  -7.125  -7.133  1.00 80.56           N  
ATOM   4430  H   ILE A 274      37.227  -6.880  -7.579  1.00 80.56           H  
ATOM   4431  CA  ILE A 274      36.189  -8.524  -6.714  1.00 80.56           C  
ATOM   4432  HA  ILE A 274      35.287  -8.599  -6.107  1.00 80.56           H  
ATOM   4433  C   ILE A 274      37.347  -8.995  -5.840  1.00 80.56           C  
ATOM   4434  CB  ILE A 274      35.993  -9.415  -7.959  1.00 80.56           C  
ATOM   4435  HB  ILE A 274      35.271  -8.892  -8.585  1.00 80.56           H  
ATOM   4436  O   ILE A 274      38.476  -8.499  -5.985  1.00 80.56           O  
ATOM   4437  CG1 ILE A 274      35.360 -10.774  -7.604  1.00 80.56           C  
ATOM   4438 HG12 ILE A 274      34.715 -10.669  -6.732  1.00 80.56           H  
ATOM   4439 HG13 ILE A 274      36.134 -11.506  -7.373  1.00 80.56           H  
ATOM   4440  CG2 ILE A 274      37.283  -9.596  -8.788  1.00 80.56           C  
ATOM   4441 HG21 ILE A 274      37.698  -8.628  -9.068  1.00 80.56           H  
ATOM   4442 HG22 ILE A 274      37.066 -10.160  -9.695  1.00 80.56           H  
ATOM   4443 HG23 ILE A 274      38.022 -10.159  -8.218  1.00 80.56           H  
ATOM   4444  CD1 ILE A 274      34.494 -11.292  -8.753  1.00 80.56           C  
ATOM   4445 HD11 ILE A 274      33.688 -10.585  -8.949  1.00 80.56           H  
ATOM   4446 HD12 ILE A 274      34.056 -12.249  -8.470  1.00 80.56           H  
ATOM   4447 HD13 ILE A 274      35.089 -11.407  -9.658  1.00 80.56           H  
ATOM   4448  N   ASP A 275      37.084  -9.978  -4.983  1.00 82.34           N  
ATOM   4449  H   ASP A 275      36.141 -10.324  -4.878  1.00 82.34           H  
ATOM   4450  CA  ASP A 275      38.136 -10.829  -4.448  1.00 82.34           C  
ATOM   4451  HA  ASP A 275      38.979 -10.199  -4.163  1.00 82.34           H  
ATOM   4452  C   ASP A 275      38.595 -11.793  -5.551  1.00 82.34           C  
ATOM   4453  CB  ASP A 275      37.692 -11.555  -3.175  1.00 82.34           C  
ATOM   4454  HB2 ASP A 275      37.019 -12.376  -3.420  1.00 82.34           H  
ATOM   4455  HB3 ASP A 275      37.155 -10.856  -2.532  1.00 82.34           H  
ATOM   4456  O   ASP A 275      37.921 -12.751  -5.925  1.00 82.34           O  
ATOM   4457  CG  ASP A 275      38.929 -12.067  -2.433  1.00 82.34           C  
ATOM   4458  OD1 ASP A 275      39.875 -12.504  -3.133  1.00 82.34           O  
ATOM   4459  OD2 ASP A 275      38.988 -11.902  -1.200  1.00 82.34           O  
ATOM   4460  N   ALA A 276      39.749 -11.484  -6.138  1.00 87.15           N  
ATOM   4461  H   ALA A 276      40.298 -10.733  -5.743  1.00 87.15           H  
ATOM   4462  CA  ALA A 276      40.328 -12.313  -7.184  1.00 87.15           C  
ATOM   4463  HA  ALA A 276      39.531 -12.659  -7.842  1.00 87.15           H  
ATOM   4464  C   ALA A 276      41.009 -13.572  -6.621  1.00 87.15           C  
ATOM   4465  CB  ALA A 276      41.278 -11.447  -8.010  1.00 87.15           C  
ATOM   4466  HB1 ALA A 276      40.740 -10.597  -8.428  1.00 87.15           H  
ATOM   4467  HB2 ALA A 276      41.668 -12.053  -8.828  1.00 87.15           H  
ATOM   4468  HB3 ALA A 276      42.106 -11.103  -7.390  1.00 87.15           H  
ATOM   4469  O   ALA A 276      41.288 -14.491  -7.388  1.00 87.15           O  
ATOM   4470  N   LYS A 277      41.258 -13.629  -5.304  1.00 85.99           N  
ATOM   4471  H   LYS A 277      40.869 -12.918  -4.701  1.00 85.99           H  
ATOM   4472  CA  LYS A 277      41.759 -14.826  -4.637  1.00 85.99           C  
ATOM   4473  HA  LYS A 277      42.456 -15.335  -5.303  1.00 85.99           H  
ATOM   4474  C   LYS A 277      40.614 -15.803  -4.374  1.00 85.99           C  
ATOM   4475  CB  LYS A 277      42.503 -14.451  -3.348  1.00 85.99           C  
ATOM   4476  HB2 LYS A 277      43.162 -13.601  -3.522  1.00 85.99           H  
ATOM   4477  HB3 LYS A 277      41.784 -14.193  -2.570  1.00 85.99           H  
ATOM   4478  O   LYS A 277      40.765 -16.961  -4.733  1.00 85.99           O  
ATOM   4479  CG  LYS A 277      43.344 -15.655  -2.912  1.00 85.99           C  
ATOM   4480  HG2 LYS A 277      42.754 -16.564  -3.027  1.00 85.99           H  
ATOM   4481  HG3 LYS A 277      44.217 -15.734  -3.559  1.00 85.99           H  
ATOM   4482  CD  LYS A 277      43.787 -15.577  -1.454  1.00 85.99           C  
ATOM   4483  HD2 LYS A 277      42.899 -15.481  -0.829  1.00 85.99           H  
ATOM   4484  HD3 LYS A 277      44.454 -14.730  -1.295  1.00 85.99           H  
ATOM   4485  CE  LYS A 277      44.501 -16.900  -1.166  1.00 85.99           C  
ATOM   4486  HE2 LYS A 277      44.051 -17.672  -1.791  1.00 85.99           H  
ATOM   4487  HE3 LYS A 277      45.549 -16.821  -1.456  1.00 85.99           H  
ATOM   4488  NZ  LYS A 277      44.351 -17.307   0.243  1.00 85.99           N  
ATOM   4489  HZ1 LYS A 277      44.694 -16.601   0.878  1.00 85.99           H  
ATOM   4490  HZ2 LYS A 277      44.822 -18.190   0.384  1.00 85.99           H  
ATOM   4491  HZ3 LYS A 277      43.369 -17.483   0.396  1.00 85.99           H  
ATOM   4492  N   GLU A 278      39.464 -15.338  -3.872  1.00 89.57           N  
ATOM   4493  H   GLU A 278      39.444 -14.374  -3.573  1.00 89.57           H  
ATOM   4494  CA  GLU A 278      38.247 -16.163  -3.696  1.00 89.57           C  
ATOM   4495  HA  GLU A 278      38.433 -16.905  -2.919  1.00 89.57           H  
ATOM   4496  C   GLU A 278      37.904 -16.921  -4.996  1.00 89.57           C  
ATOM   4497  CB  GLU A 278      37.063 -15.267  -3.252  1.00 89.57           C  
ATOM   4498  HB2 GLU A 278      37.405 -14.591  -2.468  1.00 89.57           H  
ATOM   4499  HB3 GLU A 278      36.767 -14.664  -4.111  1.00 89.57           H  
ATOM   4500  O   GLU A 278      37.745 -18.142  -4.990  1.00 89.57           O  
ATOM   4501  CG  GLU A 278      35.836 -16.038  -2.707  1.00 89.57           C  
ATOM   4502  HG2 GLU A 278      35.708 -16.947  -3.294  1.00 89.57           H  
ATOM   4503  HG3 GLU A 278      36.061 -16.351  -1.687  1.00 89.57           H  
ATOM   4504  CD  GLU A 278      34.495 -15.251  -2.726  1.00 89.57           C  
ATOM   4505  OE1 GLU A 278      33.544 -15.643  -2.008  1.00 89.57           O  
ATOM   4506  OE2 GLU A 278      34.346 -14.287  -3.515  1.00 89.57           O  
ATOM   4507  N   LEU A 279      37.900 -16.219  -6.139  1.00 92.28           N  
ATOM   4508  H   LEU A 279      38.002 -15.217  -6.072  1.00 92.28           H  
ATOM   4509  CA  LEU A 279      37.688 -16.836  -7.456  1.00 92.28           C  
ATOM   4510  HA  LEU A 279      36.793 -17.455  -7.405  1.00 92.28           H  
ATOM   4511  C   LEU A 279      38.815 -17.782  -7.902  1.00 92.28           C  
ATOM   4512  CB  LEU A 279      37.508 -15.746  -8.526  1.00 92.28           C  
ATOM   4513  HB2 LEU A 279      38.307 -15.013  -8.418  1.00 92.28           H  
ATOM   4514  HB3 LEU A 279      37.630 -16.224  -9.498  1.00 92.28           H  
ATOM   4515  O   LEU A 279      38.528 -18.811  -8.515  1.00 92.28           O  
ATOM   4516  CG  LEU A 279      36.157 -15.013  -8.543  1.00 92.28           C  
ATOM   4517  HG  LEU A 279      36.040 -14.419  -7.636  1.00 92.28           H  
ATOM   4518  CD1 LEU A 279      36.161 -14.081  -9.759  1.00 92.28           C  
ATOM   4519 HD11 LEU A 279      36.466 -14.623 -10.654  1.00 92.28           H  
ATOM   4520 HD12 LEU A 279      35.157 -13.689  -9.926  1.00 92.28           H  
ATOM   4521 HD13 LEU A 279      36.856 -13.260  -9.580  1.00 92.28           H  
ATOM   4522  CD2 LEU A 279      34.967 -15.963  -8.680  1.00 92.28           C  
ATOM   4523 HD21 LEU A 279      35.093 -16.614  -9.545  1.00 92.28           H  
ATOM   4524 HD22 LEU A 279      34.042 -15.395  -8.778  1.00 92.28           H  
ATOM   4525 HD23 LEU A 279      34.886 -16.575  -7.781  1.00 92.28           H  
ATOM   4526  N   SER A 280      40.083 -17.447  -7.641  1.00 91.31           N  
ATOM   4527  H   SER A 280      40.270 -16.612  -7.103  1.00 91.31           H  
ATOM   4528  CA  SER A 280      41.212 -18.302  -8.035  1.00 91.31           C  
ATOM   4529  HA  SER A 280      41.078 -18.588  -9.078  1.00 91.31           H  
ATOM   4530  C   SER A 280      41.223 -19.594  -7.206  1.00 91.31           C  
ATOM   4531  CB  SER A 280      42.536 -17.536  -7.942  1.00 91.31           C  
ATOM   4532  HB2 SER A 280      42.435 -16.572  -8.441  1.00 91.31           H  
ATOM   4533  HB3 SER A 280      42.780 -17.369  -6.893  1.00 91.31           H  
ATOM   4534  O   SER A 280      41.264 -20.682  -7.776  1.00 91.31           O  
ATOM   4535  OG  SER A 280      43.581 -18.263  -8.563  1.00 91.31           O  
ATOM   4536  HG  SER A 280      43.827 -17.866  -9.402  1.00 91.31           H  
ATOM   4537  N   ASP A 281      41.047 -19.507  -5.884  1.00 89.96           N  
ATOM   4538  H   ASP A 281      40.997 -18.586  -5.474  1.00 89.96           H  
ATOM   4539  CA  ASP A 281      40.971 -20.644  -4.952  1.00 89.96           C  
ATOM   4540  HA  ASP A 281      41.879 -21.238  -5.055  1.00 89.96           H  
ATOM   4541  C   ASP A 281      39.760 -21.571  -5.251  1.00 89.96           C  
ATOM   4542  CB  ASP A 281      40.900 -20.117  -3.494  1.00 89.96           C  
ATOM   4543  HB2 ASP A 281      40.074 -19.410  -3.418  1.00 89.96           H  
ATOM   4544  HB3 ASP A 281      40.658 -20.960  -2.847  1.00 89.96           H  
ATOM   4545  O   ASP A 281      39.831 -22.791  -5.028  1.00 89.96           O  
ATOM   4546  CG  ASP A 281      42.181 -19.460  -2.924  1.00 89.96           C  
ATOM   4547  OD1 ASP A 281      43.258 -19.566  -3.546  1.00 89.96           O  
ATOM   4548  OD2 ASP A 281      42.120 -18.887  -1.805  1.00 89.96           O  
ATOM   4549  N   TYR A 282      38.658 -21.019  -5.788  1.00 91.79           N  
ATOM   4550  H   TYR A 282      38.636 -20.012  -5.861  1.00 91.79           H  
ATOM   4551  CA  TYR A 282      37.449 -21.757  -6.195  1.00 91.79           C  
ATOM   4552  HA  TYR A 282      37.177 -22.439  -5.390  1.00 91.79           H  
ATOM   4553  C   TYR A 282      37.644 -22.606  -7.464  1.00 91.79           C  
ATOM   4554  CB  TYR A 282      36.291 -20.761  -6.374  1.00 91.79           C  
ATOM   4555  HB2 TYR A 282      36.158 -20.220  -5.438  1.00 91.79           H  
ATOM   4556  HB3 TYR A 282      36.566 -20.029  -7.134  1.00 91.79           H  
ATOM   4557  O   TYR A 282      37.136 -23.728  -7.526  1.00 91.79           O  
ATOM   4558  CG  TYR A 282      34.955 -21.380  -6.757  1.00 91.79           C  
ATOM   4559  CD1 TYR A 282      34.572 -21.457  -8.110  1.00 91.79           C  
ATOM   4560  HD1 TYR A 282      35.248 -21.107  -8.876  1.00 91.79           H  
ATOM   4561  CD2 TYR A 282      34.074 -21.838  -5.758  1.00 91.79           C  
ATOM   4562  HD2 TYR A 282      34.348 -21.743  -4.717  1.00 91.79           H  
ATOM   4563  CE1 TYR A 282      33.316 -21.981  -8.468  1.00 91.79           C  
ATOM   4564  HE1 TYR A 282      33.019 -22.042  -9.505  1.00 91.79           H  
ATOM   4565  CE2 TYR A 282      32.819 -22.369  -6.111  1.00 91.79           C  
ATOM   4566  HE2 TYR A 282      32.138 -22.692  -5.337  1.00 91.79           H  
ATOM   4567  OH  TYR A 282      31.252 -22.995  -7.828  1.00 91.79           O  
ATOM   4568  HH  TYR A 282      30.782 -23.355  -7.072  1.00 91.79           H  
ATOM   4569  CZ  TYR A 282      32.435 -22.440  -7.469  1.00 91.79           C  
ATOM   4570  N   PHE A 283      38.404 -22.105  -8.447  1.00 91.04           N  
ATOM   4571  H   PHE A 283      38.770 -21.172  -8.327  1.00 91.04           H  
ATOM   4572  CA  PHE A 283      38.752 -22.823  -9.686  1.00 91.04           C  
ATOM   4573  HA  PHE A 283      38.058 -23.654  -9.813  1.00 91.04           H  
ATOM   4574  C   PHE A 283      40.153 -23.475  -9.658  1.00 91.04           C  
ATOM   4575  CB  PHE A 283      38.563 -21.890 -10.897  1.00 91.04           C  
ATOM   4576  HB2 PHE A 283      39.047 -20.937 -10.684  1.00 91.04           H  
ATOM   4577  HB3 PHE A 283      39.058 -22.322 -11.767  1.00 91.04           H  
ATOM   4578  O   PHE A 283      40.589 -24.033 -10.663  1.00 91.04           O  
ATOM   4579  CG  PHE A 283      37.123 -21.621 -11.289  1.00 91.04           C  
ATOM   4580  CD1 PHE A 283      36.367 -22.615 -11.941  1.00 91.04           C  
ATOM   4581  HD1 PHE A 283      36.811 -23.576 -12.155  1.00 91.04           H  
ATOM   4582  CD2 PHE A 283      36.548 -20.363 -11.036  1.00 91.04           C  
ATOM   4583  HD2 PHE A 283      37.123 -19.594 -10.543  1.00 91.04           H  
ATOM   4584  CE1 PHE A 283      35.037 -22.356 -12.321  1.00 91.04           C  
ATOM   4585  HE1 PHE A 283      34.460 -23.118 -12.824  1.00 91.04           H  
ATOM   4586  CE2 PHE A 283      35.217 -20.109 -11.409  1.00 91.04           C  
ATOM   4587  HE2 PHE A 283      34.781 -19.144 -11.194  1.00 91.04           H  
ATOM   4588  CZ  PHE A 283      34.458 -21.105 -12.050  1.00 91.04           C  
ATOM   4589  HZ  PHE A 283      33.434 -20.911 -12.332  1.00 91.04           H  
ATOM   4590  N   THR A 284      40.867 -23.428  -8.528  1.00 88.06           N  
ATOM   4591  H   THR A 284      40.493 -22.892  -7.758  1.00 88.06           H  
ATOM   4592  CA  THR A 284      42.210 -24.018  -8.384  1.00 88.06           C  
ATOM   4593  HA  THR A 284      42.805 -23.710  -9.243  1.00 88.06           H  
ATOM   4594  C   THR A 284      42.180 -25.545  -8.393  1.00 88.06           C  
ATOM   4595  CB  THR A 284      42.929 -23.486  -7.134  1.00 88.06           C  
ATOM   4596  HB  THR A 284      42.234 -23.447  -6.295  1.00 88.06           H  
ATOM   4597  O   THR A 284      41.390 -26.182  -7.689  1.00 88.06           O  
ATOM   4598  CG2 THR A 284      44.167 -24.281  -6.712  1.00 88.06           C  
ATOM   4599 HG21 THR A 284      44.832 -24.416  -7.564  1.00 88.06           H  
ATOM   4600 HG22 THR A 284      44.698 -23.739  -5.929  1.00 88.06           H  
ATOM   4601 HG23 THR A 284      43.877 -25.257  -6.322  1.00 88.06           H  
ATOM   4602  OG1 THR A 284      43.405 -22.197  -7.412  1.00 88.06           O  
ATOM   4603  HG1 THR A 284      42.650 -21.621  -7.552  1.00 88.06           H  
ATOM   4604  N   THR A 285      43.122 -26.113  -9.142  1.00 79.81           N  
ATOM   4605  H   THR A 285      43.767 -25.498  -9.617  1.00 79.81           H  
ATOM   4606  CA  THR A 285      43.381 -27.551  -9.300  1.00 79.81           C  
ATOM   4607  HA  THR A 285      42.736 -28.121  -8.632  1.00 79.81           H  
ATOM   4608  C   THR A 285      44.836 -27.857  -8.938  1.00 79.81           C  
ATOM   4609  CB  THR A 285      43.089 -27.995 -10.742  1.00 79.81           C  
ATOM   4610  HB  THR A 285      43.211 -29.076 -10.815  1.00 79.81           H  
ATOM   4611  O   THR A 285      45.657 -26.943  -8.865  1.00 79.81           O  
ATOM   4612  CG2 THR A 285      41.667 -27.630 -11.169  1.00 79.81           C  
ATOM   4613 HG21 THR A 285      41.458 -28.039 -12.157  1.00 79.81           H  
ATOM   4614 HG22 THR A 285      41.537 -26.549 -11.211  1.00 79.81           H  
ATOM   4615 HG23 THR A 285      40.961 -28.051 -10.453  1.00 79.81           H  
ATOM   4616  OG1 THR A 285      43.990 -27.375 -11.632  1.00 79.81           O  
ATOM   4617  HG1 THR A 285      43.884 -26.426 -11.529  1.00 79.81           H  
ATOM   4618  N   THR A 286      45.201 -29.126  -8.738  1.00 72.11           N  
ATOM   4619  H   THR A 286      44.512 -29.860  -8.824  1.00 72.11           H  
ATOM   4620  CA  THR A 286      46.599 -29.514  -8.435  1.00 72.11           C  
ATOM   4621  HA  THR A 286      46.917 -29.005  -7.525  1.00 72.11           H  
ATOM   4622  C   THR A 286      47.597 -29.114  -9.520  1.00 72.11           C  
ATOM   4623  CB  THR A 286      46.739 -31.029  -8.220  1.00 72.11           C  
ATOM   4624  HB  THR A 286      47.792 -31.308  -8.254  1.00 72.11           H  
ATOM   4625  O   THR A 286      48.769 -28.918  -9.215  1.00 72.11           O  
ATOM   4626  CG2 THR A 286      46.193 -31.436  -6.853  1.00 72.11           C  
ATOM   4627 HG21 THR A 286      46.833 -31.026  -6.072  1.00 72.11           H  
ATOM   4628 HG22 THR A 286      46.188 -32.523  -6.773  1.00 72.11           H  
ATOM   4629 HG23 THR A 286      45.181 -31.053  -6.723  1.00 72.11           H  
ATOM   4630  OG1 THR A 286      46.046 -31.751  -9.215  1.00 72.11           O  
ATOM   4631  HG1 THR A 286      46.644 -31.851  -9.959  1.00 72.11           H  
ATOM   4632  N   ASN A 287      47.137 -28.982 -10.768  1.00 67.93           N  
ATOM   4633  H   ASN A 287      46.157 -29.164 -10.926  1.00 67.93           H  
ATOM   4634  CA  ASN A 287      47.994 -28.758 -11.933  1.00 67.93           C  
ATOM   4635  HA  ASN A 287      49.035 -28.916 -11.652  1.00 67.93           H  
ATOM   4636  C   ASN A 287      47.898 -27.314 -12.466  1.00 67.93           C  
ATOM   4637  CB  ASN A 287      47.636 -29.792 -13.023  1.00 67.93           C  
ATOM   4638  HB2 ASN A 287      48.289 -29.625 -13.879  1.00 67.93           H  
ATOM   4639  HB3 ASN A 287      46.611 -29.626 -13.354  1.00 67.93           H  
ATOM   4640  O   ASN A 287      48.701 -26.919 -13.307  1.00 67.93           O  
ATOM   4641  CG  ASN A 287      47.768 -31.259 -12.621  1.00 67.93           C  
ATOM   4642  ND2 ASN A 287      47.661 -32.156 -13.572  1.00 67.93           N  
ATOM   4643 HD21 ASN A 287      47.494 -31.893 -14.533  1.00 67.93           H  
ATOM   4644 HD22 ASN A 287      47.729 -33.123 -13.290  1.00 67.93           H  
ATOM   4645  OD1 ASN A 287      47.913 -31.638 -11.467  1.00 67.93           O  
ATOM   4646  N   SER A 288      46.909 -26.527 -12.021  1.00 76.64           N  
ATOM   4647  H   SER A 288      46.287 -26.891 -11.314  1.00 76.64           H  
ATOM   4648  CA  SER A 288      46.648 -25.175 -12.528  1.00 76.64           C  
ATOM   4649  HA  SER A 288      47.600 -24.717 -12.799  1.00 76.64           H  
ATOM   4650  C   SER A 288      45.959 -24.289 -11.486  1.00 76.64           C  
ATOM   4651  CB  SER A 288      45.780 -25.257 -13.791  1.00 76.64           C  
ATOM   4652  HB2 SER A 288      46.198 -25.997 -14.474  1.00 76.64           H  
ATOM   4653  HB3 SER A 288      44.768 -25.562 -13.525  1.00 76.64           H  
ATOM   4654  O   SER A 288      44.874 -24.616 -10.993  1.00 76.64           O  
ATOM   4655  OG  SER A 288      45.740 -24.003 -14.444  1.00 76.64           O  
ATOM   4656  HG  SER A 288      46.579 -23.891 -14.897  1.00 76.64           H  
ATOM   4657  N   ILE A 289      46.582 -23.142 -11.200  1.00 87.90           N  
ATOM   4658  H   ILE A 289      47.449 -22.951 -11.682  1.00 87.90           H  
ATOM   4659  CA  ILE A 289      46.022 -22.031 -10.420  1.00 87.90           C  
ATOM   4660  HA  ILE A 289      45.159 -22.385  -9.856  1.00 87.90           H  
ATOM   4661  C   ILE A 289      45.604 -20.932 -11.420  1.00 87.90           C  
ATOM   4662  CB  ILE A 289      47.050 -21.503  -9.389  1.00 87.90           C  
ATOM   4663  HB  ILE A 289      47.941 -21.178  -9.927  1.00 87.90           H  
ATOM   4664  O   ILE A 289      46.458 -20.485 -12.190  1.00 87.90           O  
ATOM   4665  CG1 ILE A 289      47.460 -22.613  -8.391  1.00 87.90           C  
ATOM   4666 HG12 ILE A 289      47.781 -23.498  -8.940  1.00 87.90           H  
ATOM   4667 HG13 ILE A 289      46.595 -22.888  -7.787  1.00 87.90           H  
ATOM   4668  CG2 ILE A 289      46.471 -20.289  -8.634  1.00 87.90           C  
ATOM   4669 HG21 ILE A 289      46.216 -19.486  -9.325  1.00 87.90           H  
ATOM   4670 HG22 ILE A 289      47.202 -19.888  -7.932  1.00 87.90           H  
ATOM   4671 HG23 ILE A 289      45.575 -20.578  -8.085  1.00 87.90           H  
ATOM   4672  CD1 ILE A 289      48.611 -22.228  -7.452  1.00 87.90           C  
ATOM   4673 HD11 ILE A 289      48.296 -21.452  -6.754  1.00 87.90           H  
ATOM   4674 HD12 ILE A 289      49.463 -21.876  -8.034  1.00 87.90           H  
ATOM   4675 HD13 ILE A 289      48.913 -23.104  -6.878  1.00 87.90           H  
ATOM   4676  N   PRO A 290      44.337 -20.475 -11.440  1.00 91.21           N  
ATOM   4677  CA  PRO A 290      43.873 -19.441 -12.369  1.00 91.21           C  
ATOM   4678  HA  PRO A 290      43.989 -19.829 -13.381  1.00 91.21           H  
ATOM   4679  C   PRO A 290      44.627 -18.106 -12.198  1.00 91.21           C  
ATOM   4680  CB  PRO A 290      42.374 -19.272 -12.087  1.00 91.21           C  
ATOM   4681  HB2 PRO A 290      41.813 -19.070 -13.000  1.00 91.21           H  
ATOM   4682  HB3 PRO A 290      42.203 -18.476 -11.362  1.00 91.21           H  
ATOM   4683  O   PRO A 290      44.555 -17.509 -11.115  1.00 91.21           O  
ATOM   4684  CG  PRO A 290      41.967 -20.599 -11.458  1.00 91.21           C  
ATOM   4685  HG2 PRO A 290      41.723 -21.325 -12.234  1.00 91.21           H  
ATOM   4686  HG3 PRO A 290      41.137 -20.467 -10.763  1.00 91.21           H  
ATOM   4687  CD  PRO A 290      43.216 -21.045 -10.712  1.00 91.21           C  
ATOM   4688  HD2 PRO A 290      43.254 -22.134 -10.705  1.00 91.21           H  
ATOM   4689  HD3 PRO A 290      43.206 -20.656  -9.694  1.00 91.21           H  
ATOM   4690  N   PRO A 291      45.321 -17.587 -13.234  1.00 93.32           N  
ATOM   4691  CA  PRO A 291      46.072 -16.339 -13.135  1.00 93.32           C  
ATOM   4692  HA  PRO A 291      46.724 -16.385 -12.263  1.00 93.32           H  
ATOM   4693  C   PRO A 291      45.155 -15.116 -13.001  1.00 93.32           C  
ATOM   4694  CB  PRO A 291      46.940 -16.269 -14.396  1.00 93.32           C  
ATOM   4695  HB2 PRO A 291      47.107 -15.245 -14.732  1.00 93.32           H  
ATOM   4696  HB3 PRO A 291      47.891 -16.769 -14.212  1.00 93.32           H  
ATOM   4697  O   PRO A 291      44.112 -15.011 -13.652  1.00 93.32           O  
ATOM   4698  CG  PRO A 291      46.133 -17.074 -15.410  1.00 93.32           C  
ATOM   4699  HG2 PRO A 291      45.334 -16.455 -15.820  1.00 93.32           H  
ATOM   4700  HG3 PRO A 291      46.763 -17.469 -16.206  1.00 93.32           H  
ATOM   4701  CD  PRO A 291      45.534 -18.181 -14.546  1.00 93.32           C  
ATOM   4702  HD2 PRO A 291      46.243 -19.004 -14.456  1.00 93.32           H  
ATOM   4703  HD3 PRO A 291      44.603 -18.532 -14.991  1.00 93.32           H  
ATOM   4704  N   VAL A 292      45.598 -14.155 -12.185  1.00 93.33           N  
ATOM   4705  H   VAL A 292      46.468 -14.323 -11.699  1.00 93.33           H  
ATOM   4706  CA  VAL A 292      44.909 -12.886 -11.918  1.00 93.33           C  
ATOM   4707  HA  VAL A 292      43.907 -12.925 -12.347  1.00 93.33           H  
ATOM   4708  C   VAL A 292      45.661 -11.733 -12.583  1.00 93.33           C  
ATOM   4709  CB  VAL A 292      44.748 -12.651 -10.402  1.00 93.33           C  
ATOM   4710  HB  VAL A 292      45.733 -12.630  -9.934  1.00 93.33           H  
ATOM   4711  O   VAL A 292      46.661 -11.240 -12.061  1.00 93.33           O  
ATOM   4712  CG1 VAL A 292      44.048 -11.313 -10.121  1.00 93.33           C  
ATOM   4713 HG11 VAL A 292      43.073 -11.293 -10.608  1.00 93.33           H  
ATOM   4714 HG12 VAL A 292      43.933 -11.187  -9.044  1.00 93.33           H  
ATOM   4715 HG13 VAL A 292      44.651 -10.482 -10.487  1.00 93.33           H  
ATOM   4716  CG2 VAL A 292      43.930 -13.763  -9.730  1.00 93.33           C  
ATOM   4717 HG21 VAL A 292      43.827 -13.563  -8.663  1.00 93.33           H  
ATOM   4718 HG22 VAL A 292      42.937 -13.829 -10.174  1.00 93.33           H  
ATOM   4719 HG23 VAL A 292      44.430 -14.725  -9.843  1.00 93.33           H  
ATOM   4720  N   ILE A 293      45.155 -11.252 -13.717  1.00 93.23           N  
ATOM   4721  H   ILE A 293      44.306 -11.670 -14.071  1.00 93.23           H  
ATOM   4722  CA  ILE A 293      45.689 -10.069 -14.401  1.00 93.23           C  
ATOM   4723  HA  ILE A 293      46.761 -10.011 -14.214  1.00 93.23           H  
ATOM   4724  C   ILE A 293      45.039  -8.819 -13.815  1.00 93.23           C  
ATOM   4725  CB  ILE A 293      45.502 -10.173 -15.928  1.00 93.23           C  
ATOM   4726  HB  ILE A 293      44.451 -10.364 -16.144  1.00 93.23           H  
ATOM   4727  O   ILE A 293      43.816  -8.675 -13.832  1.00 93.23           O  
ATOM   4728  CG1 ILE A 293      46.347 -11.360 -16.442  1.00 93.23           C  
ATOM   4729 HG12 ILE A 293      46.068 -12.270 -15.911  1.00 93.23           H  
ATOM   4730 HG13 ILE A 293      47.401 -11.166 -16.248  1.00 93.23           H  
ATOM   4731  CG2 ILE A 293      45.913  -8.853 -16.617  1.00 93.23           C  
ATOM   4732 HG21 ILE A 293      46.962  -8.639 -16.412  1.00 93.23           H  
ATOM   4733 HG22 ILE A 293      45.293  -8.025 -16.274  1.00 93.23           H  
ATOM   4734 HG23 ILE A 293      45.776  -8.928 -17.695  1.00 93.23           H  
ATOM   4735  CD1 ILE A 293      46.169 -11.641 -17.931  1.00 93.23           C  
ATOM   4736 HD11 ILE A 293      46.764 -12.516 -18.193  1.00 93.23           H  
ATOM   4737 HD12 ILE A 293      45.119 -11.835 -18.151  1.00 93.23           H  
ATOM   4738 HD13 ILE A 293      46.534 -10.802 -18.524  1.00 93.23           H  
ATOM   4739  N   THR A 294      45.862  -7.885 -13.330  1.00 88.19           N  
ATOM   4740  H   THR A 294      46.855  -8.061 -13.372  1.00 88.19           H  
ATOM   4741  CA  THR A 294      45.397  -6.593 -12.804  1.00 88.19           C  
ATOM   4742  HA  THR A 294      44.307  -6.600 -12.795  1.00 88.19           H  
ATOM   4743  C   THR A 294      45.844  -5.435 -13.698  1.00 88.19           C  
ATOM   4744  CB  THR A 294      45.813  -6.391 -11.341  1.00 88.19           C  
ATOM   4745  HB  THR A 294      46.900  -6.394 -11.259  1.00 88.19           H  
ATOM   4746  O   THR A 294      47.038  -5.252 -13.946  1.00 88.19           O  
ATOM   4747  CG2 THR A 294      45.258  -5.095 -10.748  1.00 88.19           C  
ATOM   4748 HG21 THR A 294      44.177  -5.057 -10.878  1.00 88.19           H  
ATOM   4749 HG22 THR A 294      45.717  -4.233 -11.232  1.00 88.19           H  
ATOM   4750 HG23 THR A 294      45.496  -5.055  -9.685  1.00 88.19           H  
ATOM   4751  OG1 THR A 294      45.279  -7.438 -10.558  1.00 88.19           O  
ATOM   4752  HG1 THR A 294      45.686  -8.255 -10.853  1.00 88.19           H  
ATOM   4753  N   THR A 295      44.896  -4.619 -14.172  1.00 78.79           N  
ATOM   4754  H   THR A 295      43.932  -4.841 -13.968  1.00 78.79           H  
ATOM   4755  CA  THR A 295      45.187  -3.387 -14.925  1.00 78.79           C  
ATOM   4756  HA  THR A 295      46.167  -3.481 -15.394  1.00 78.79           H  
ATOM   4757  C   THR A 295      45.226  -2.179 -13.984  1.00 78.79           C  
ATOM   4758  CB  THR A 295      44.183  -3.127 -16.066  1.00 78.79           C  
ATOM   4759  HB  THR A 295      44.506  -2.236 -16.605  1.00 78.79           H  
ATOM   4760  O   THR A 295      44.176  -1.694 -13.551  1.00 78.79           O  
ATOM   4761  CG2 THR A 295      44.044  -4.264 -17.072  1.00 78.79           C  
ATOM   4762 HG21 THR A 295      43.794  -5.196 -16.566  1.00 78.79           H  
ATOM   4763 HG22 THR A 295      44.972  -4.383 -17.631  1.00 78.79           H  
ATOM   4764 HG23 THR A 295      43.242  -4.018 -17.768  1.00 78.79           H  
ATOM   4765  OG1 THR A 295      42.896  -2.881 -15.562  1.00 78.79           O  
ATOM   4766  HG1 THR A 295      43.032  -2.358 -14.768  1.00 78.79           H  
ATOM   4767  N   ASN A 296      46.414  -1.640 -13.708  1.00 63.40           N  
ATOM   4768  H   ASN A 296      47.251  -2.097 -14.041  1.00 63.40           H  
ATOM   4769  CA  ASN A 296      46.544  -0.375 -12.980  1.00 63.40           C  
ATOM   4770  HA  ASN A 296      45.864  -0.388 -12.128  1.00 63.40           H  
ATOM   4771  C   ASN A 296      46.136   0.798 -13.886  1.00 63.40           C  
ATOM   4772  CB  ASN A 296      47.980  -0.219 -12.442  1.00 63.40           C  
ATOM   4773  HB2 ASN A 296      48.120   0.806 -12.098  1.00 63.40           H  
ATOM   4774  HB3 ASN A 296      48.696  -0.410 -13.241  1.00 63.40           H  
ATOM   4775  O   ASN A 296      46.766   1.042 -14.915  1.00 63.40           O  
ATOM   4776  CG  ASN A 296      48.279  -1.132 -11.264  1.00 63.40           C  
ATOM   4777  ND2 ASN A 296      49.519  -1.208 -10.841  1.00 63.40           N  
ATOM   4778 HD21 ASN A 296      49.674  -1.811 -10.046  1.00 63.40           H  
ATOM   4779 HD22 ASN A 296      50.262  -0.681 -11.276  1.00 63.40           H  
ATOM   4780  OD1 ASN A 296      47.414  -1.776 -10.702  1.00 63.40           O  
ATOM   4781  N   HIS A 297      45.093   1.537 -13.503  1.00 56.64           N  
ATOM   4782  H   HIS A 297      44.608   1.296 -12.651  1.00 56.64           H  
ATOM   4783  CA  HIS A 297      44.594   2.679 -14.268  1.00 56.64           C  
ATOM   4784  HA  HIS A 297      44.947   2.608 -15.296  1.00 56.64           H  
ATOM   4785  C   HIS A 297      45.115   3.997 -13.675  1.00 56.64           C  
ATOM   4786  CB  HIS A 297      43.056   2.617 -14.323  1.00 56.64           C  
ATOM   4787  HB2 HIS A 297      42.642   2.814 -13.335  1.00 56.64           H  
ATOM   4788  HB3 HIS A 297      42.755   1.611 -14.618  1.00 56.64           H  
ATOM   4789  O   HIS A 297      44.611   4.470 -12.658  1.00 56.64           O  
ATOM   4790  CG  HIS A 297      42.464   3.593 -15.308  1.00 56.64           C  
ATOM   4791  CD2 HIS A 297      41.787   3.285 -16.456  1.00 56.64           C  
ATOM   4792  HD2 HIS A 297      41.556   2.289 -16.804  1.00 56.64           H  
ATOM   4793  ND1 HIS A 297      42.551   4.963 -15.254  1.00 56.64           N  
ATOM   4794  HD1 HIS A 297      42.938   5.494 -14.487  1.00 56.64           H  
ATOM   4795  CE1 HIS A 297      41.973   5.462 -16.361  1.00 56.64           C  
ATOM   4796  HE1 HIS A 297      41.898   6.511 -16.608  1.00 56.64           H  
ATOM   4797  NE2 HIS A 297      41.486   4.474 -17.123  1.00 56.64           N  
ATOM   4798  N   ARG A 298      46.084   4.655 -14.330  1.00 56.83           N  
ATOM   4799  H   ARG A 298      46.465   4.239 -15.167  1.00 56.83           H  
ATOM   4800  CA  ARG A 298      46.386   6.068 -14.027  1.00 56.83           C  
ATOM   4801  HA  ARG A 298      46.456   6.202 -12.948  1.00 56.83           H  
ATOM   4802  C   ARG A 298      45.212   6.922 -14.510  1.00 56.83           C  
ATOM   4803  CB  ARG A 298      47.714   6.524 -14.663  1.00 56.83           C  
ATOM   4804  HB2 ARG A 298      47.726   7.614 -14.672  1.00 56.83           H  
ATOM   4805  HB3 ARG A 298      47.772   6.177 -15.694  1.00 56.83           H  
ATOM   4806  O   ARG A 298      45.051   7.127 -15.711  1.00 56.83           O  
ATOM   4807  CG  ARG A 298      48.944   6.044 -13.875  1.00 56.83           C  
ATOM   4808  HG2 ARG A 298      49.015   4.958 -13.933  1.00 56.83           H  
ATOM   4809  HG3 ARG A 298      48.832   6.336 -12.831  1.00 56.83           H  
ATOM   4810  CD  ARG A 298      50.229   6.677 -14.431  1.00 56.83           C  
ATOM   4811  HD2 ARG A 298      50.100   7.759 -14.454  1.00 56.83           H  
ATOM   4812  HD3 ARG A 298      50.384   6.322 -15.450  1.00 56.83           H  
ATOM   4813  NE  ARG A 298      51.408   6.348 -13.603  1.00 56.83           N  
ATOM   4814  HE  ARG A 298      51.256   5.725 -12.823  1.00 56.83           H  
ATOM   4815  NH1 ARG A 298      52.950   7.654 -14.705  1.00 56.83           N  
ATOM   4816 HH11 ARG A 298      53.889   8.017 -14.784  1.00 56.83           H  
ATOM   4817 HH12 ARG A 298      52.233   7.952 -15.352  1.00 56.83           H  
ATOM   4818  NH2 ARG A 298      53.581   6.479 -12.922  1.00 56.83           N  
ATOM   4819 HH21 ARG A 298      54.511   6.860 -13.024  1.00 56.83           H  
ATOM   4820 HH22 ARG A 298      53.387   5.870 -12.140  1.00 56.83           H  
ATOM   4821  CZ  ARG A 298      52.634   6.826 -13.748  1.00 56.83           C  
ATOM   4822  N   ARG A 299      44.342   7.363 -13.596  1.00 63.22           N  
ATOM   4823  H   ARG A 299      44.507   7.127 -12.628  1.00 63.22           H  
ATOM   4824  CA  ARG A 299      43.212   8.246 -13.939  1.00 63.22           C  
ATOM   4825  HA  ARG A 299      42.656   7.792 -14.759  1.00 63.22           H  
ATOM   4826  C   ARG A 299      43.745   9.587 -14.448  1.00 63.22           C  
ATOM   4827  CB  ARG A 299      42.246   8.433 -12.756  1.00 63.22           C  
ATOM   4828  HB2 ARG A 299      41.406   9.043 -13.089  1.00 63.22           H  
ATOM   4829  HB3 ARG A 299      42.754   8.966 -11.952  1.00 63.22           H  
ATOM   4830  O   ARG A 299      44.717  10.111 -13.915  1.00 63.22           O  
ATOM   4831  CG  ARG A 299      41.709   7.098 -12.214  1.00 63.22           C  
ATOM   4832  HG2 ARG A 299      41.349   6.475 -13.033  1.00 63.22           H  
ATOM   4833  HG3 ARG A 299      42.523   6.574 -11.713  1.00 63.22           H  
ATOM   4834  CD  ARG A 299      40.560   7.314 -11.223  1.00 63.22           C  
ATOM   4835  HD2 ARG A 299      40.706   8.268 -10.716  1.00 63.22           H  
ATOM   4836  HD3 ARG A 299      39.620   7.368 -11.772  1.00 63.22           H  
ATOM   4837  NE  ARG A 299      40.505   6.207 -10.252  1.00 63.22           N  
ATOM   4838  HE  ARG A 299      40.509   5.270 -10.630  1.00 63.22           H  
ATOM   4839  NH1 ARG A 299      40.810   7.442  -8.336  1.00 63.22           N  
ATOM   4840 HH11 ARG A 299      40.804   8.306  -8.858  1.00 63.22           H  
ATOM   4841 HH12 ARG A 299      41.083   7.435  -7.363  1.00 63.22           H  
ATOM   4842  NH2 ARG A 299      40.851   5.249  -8.210  1.00 63.22           N  
ATOM   4843 HH21 ARG A 299      41.206   5.385  -7.275  1.00 63.22           H  
ATOM   4844 HH22 ARG A 299      40.870   4.343  -8.657  1.00 63.22           H  
ATOM   4845  CZ  ARG A 299      40.709   6.300  -8.951  1.00 63.22           C  
ATOM   4846  N   LYS A 300      43.105  10.132 -15.487  1.00 66.28           N  
ATOM   4847  H   LYS A 300      42.321   9.629 -15.877  1.00 66.28           H  
ATOM   4848  CA  LYS A 300      43.515  11.395 -16.128  1.00 66.28           C  
ATOM   4849  HA  LYS A 300      44.592  11.368 -16.295  1.00 66.28           H  
ATOM   4850  C   LYS A 300      43.256  12.621 -15.241  1.00 66.28           C  
ATOM   4851  CB  LYS A 300      42.801  11.505 -17.484  1.00 66.28           C  
ATOM   4852  HB2 LYS A 300      42.943  10.575 -18.034  1.00 66.28           H  
ATOM   4853  HB3 LYS A 300      41.733  11.648 -17.318  1.00 66.28           H  
ATOM   4854  O   LYS A 300      43.928  13.636 -15.389  1.00 66.28           O  
ATOM   4855  CG  LYS A 300      43.342  12.660 -18.339  1.00 66.28           C  
ATOM   4856  HG2 LYS A 300      44.405  12.506 -18.523  1.00 66.28           H  
ATOM   4857  HG3 LYS A 300      43.204  13.605 -17.814  1.00 66.28           H  
ATOM   4858  CD  LYS A 300      42.597  12.748 -19.672  1.00 66.28           C  
ATOM   4859  HD2 LYS A 300      41.537  12.903 -19.472  1.00 66.28           H  
ATOM   4860  HD3 LYS A 300      42.730  11.820 -20.230  1.00 66.28           H  
ATOM   4861  CE  LYS A 300      43.149  13.929 -20.474  1.00 66.28           C  
ATOM   4862  HE2 LYS A 300      43.109  14.816 -19.843  1.00 66.28           H  
ATOM   4863  HE3 LYS A 300      44.195  13.734 -20.714  1.00 66.28           H  
ATOM   4864  NZ  LYS A 300      42.362  14.154 -21.710  1.00 66.28           N  
ATOM   4865  HZ1 LYS A 300      42.727  14.943 -22.225  1.00 66.28           H  
ATOM   4866  HZ2 LYS A 300      42.387  13.336 -22.303  1.00 66.28           H  
ATOM   4867  HZ3 LYS A 300      41.401  14.349 -21.470  1.00 66.28           H  
ATOM   4868  N   HIS A 301      42.296  12.511 -14.326  1.00 77.74           N  
ATOM   4869  H   HIS A 301      41.817  11.627 -14.236  1.00 77.74           H  
ATOM   4870  CA  HIS A 301      41.943  13.537 -13.354  1.00 77.74           C  
ATOM   4871  HA  HIS A 301      42.699  14.323 -13.363  1.00 77.74           H  
ATOM   4872  C   HIS A 301      41.916  12.927 -11.948  1.00 77.74           C  
ATOM   4873  CB  HIS A 301      40.595  14.164 -13.730  1.00 77.74           C  
ATOM   4874  HB2 HIS A 301      40.426  15.015 -13.071  1.00 77.74           H  
ATOM   4875  HB3 HIS A 301      39.798  13.439 -13.561  1.00 77.74           H  
ATOM   4876  O   HIS A 301      41.610  11.740 -11.788  1.00 77.74           O  
ATOM   4877  CG  HIS A 301      40.525  14.650 -15.157  1.00 77.74           C  
ATOM   4878  CD2 HIS A 301      40.040  13.962 -16.238  1.00 77.74           C  
ATOM   4879  HD2 HIS A 301      39.597  12.977 -16.213  1.00 77.74           H  
ATOM   4880  ND1 HIS A 301      41.018  15.845 -15.625  1.00 77.74           N  
ATOM   4881  HD1 HIS A 301      41.486  16.551 -15.075  1.00 77.74           H  
ATOM   4882  CE1 HIS A 301      40.832  15.878 -16.954  1.00 77.74           C  
ATOM   4883  HE1 HIS A 301      41.108  16.702 -17.595  1.00 77.74           H  
ATOM   4884  NE2 HIS A 301      40.268  14.736 -17.383  1.00 77.74           N  
ATOM   4885  N   SER A 302      42.236  13.735 -10.936  1.00 79.93           N  
ATOM   4886  H   SER A 302      42.419  14.712 -11.117  1.00 79.93           H  
ATOM   4887  CA  SER A 302      42.185  13.321  -9.533  1.00 79.93           C  
ATOM   4888  HA  SER A 302      42.717  12.374  -9.441  1.00 79.93           H  
ATOM   4889  C   SER A 302      40.745  13.081  -9.066  1.00 79.93           C  
ATOM   4890  CB  SER A 302      42.909  14.334  -8.628  1.00 79.93           C  
ATOM   4891  HB2 SER A 302      43.980  14.282  -8.823  1.00 79.93           H  
ATOM   4892  HB3 SER A 302      42.741  14.072  -7.584  1.00 79.93           H  
ATOM   4893  O   SER A 302      39.782  13.610  -9.630  1.00 79.93           O  
ATOM   4894  OG  SER A 302      42.470  15.663  -8.857  1.00 79.93           O  
ATOM   4895  HG  SER A 302      42.649  16.167  -8.059  1.00 79.93           H  
ATOM   4896  N   ILE A 303      40.602  12.264  -8.024  1.00 87.21           N  
ATOM   4897  H   ILE A 303      41.433  11.890  -7.588  1.00 87.21           H  
ATOM   4898  CA  ILE A 303      39.361  12.117  -7.262  1.00 87.21           C  
ATOM   4899  HA  ILE A 303      38.659  12.899  -7.551  1.00 87.21           H  
ATOM   4900  C   ILE A 303      39.735  12.317  -5.800  1.00 87.21           C  
ATOM   4901  CB  ILE A 303      38.686  10.745  -7.499  1.00 87.21           C  
ATOM   4902  HB  ILE A 303      39.375   9.956  -7.198  1.00 87.21           H  
ATOM   4903  O   ILE A 303      40.493  11.515  -5.272  1.00 87.21           O  
ATOM   4904  CG1 ILE A 303      38.353  10.552  -8.997  1.00 87.21           C  
ATOM   4905 HG12 ILE A 303      39.278  10.593  -9.573  1.00 87.21           H  
ATOM   4906 HG13 ILE A 303      37.716  11.370  -9.331  1.00 87.21           H  
ATOM   4907  CG2 ILE A 303      37.420  10.644  -6.625  1.00 87.21           C  
ATOM   4908 HG21 ILE A 303      36.750  11.470  -6.860  1.00 87.21           H  
ATOM   4909 HG22 ILE A 303      37.683  10.701  -5.569  1.00 87.21           H  
ATOM   4910 HG23 ILE A 303      36.906   9.697  -6.789  1.00 87.21           H  
ATOM   4911  CD1 ILE A 303      37.669   9.222  -9.340  1.00 87.21           C  
ATOM   4912 HD11 ILE A 303      38.201   8.392  -8.874  1.00 87.21           H  
ATOM   4913 HD12 ILE A 303      36.634   9.230  -9.000  1.00 87.21           H  
ATOM   4914 HD13 ILE A 303      37.675   9.083 -10.421  1.00 87.21           H  
ATOM   4915  N   GLU A 304      39.213  13.359  -5.168  1.00 89.86           N  
ATOM   4916  H   GLU A 304      38.621  13.994  -5.684  1.00 89.86           H  
ATOM   4917  CA  GLU A 304      39.417  13.645  -3.746  1.00 89.86           C  
ATOM   4918  HA  GLU A 304      40.348  13.194  -3.403  1.00 89.86           H  
ATOM   4919  C   GLU A 304      38.250  13.059  -2.942  1.00 89.86           C  
ATOM   4920  CB  GLU A 304      39.513  15.159  -3.524  1.00 89.86           C  
ATOM   4921  HB2 GLU A 304      39.629  15.345  -2.456  1.00 89.86           H  
ATOM   4922  HB3 GLU A 304      38.568  15.589  -3.856  1.00 89.86           H  
ATOM   4923  O   GLU A 304      37.080  13.293  -3.260  1.00 89.86           O  
ATOM   4924  CG  GLU A 304      40.678  15.838  -4.267  1.00 89.86           C  
ATOM   4925  HG2 GLU A 304      40.732  15.454  -5.285  1.00 89.86           H  
ATOM   4926  HG3 GLU A 304      41.609  15.573  -3.765  1.00 89.86           H  
ATOM   4927  CD  GLU A 304      40.550  17.370  -4.354  1.00 89.86           C  
ATOM   4928  OE1 GLU A 304      41.440  17.969  -4.990  1.00 89.86           O  
ATOM   4929  OE2 GLU A 304      39.533  17.940  -3.884  1.00 89.86           O  
ATOM   4930  N   LYS A 305      38.552  12.272  -1.911  1.00 92.95           N  
ATOM   4931  H   LYS A 305      39.530  12.065  -1.769  1.00 92.95           H  
ATOM   4932  CA  LYS A 305      37.591  11.592  -1.038  1.00 92.95           C  
ATOM   4933  HA  LYS A 305      36.581  11.722  -1.426  1.00 92.95           H  
ATOM   4934  C   LYS A 305      37.657  12.226   0.343  1.00 92.95           C  
ATOM   4935  CB  LYS A 305      37.908  10.090  -0.947  1.00 92.95           C  
ATOM   4936  HB2 LYS A 305      37.199   9.616  -0.269  1.00 92.95           H  
ATOM   4937  HB3 LYS A 305      38.901   9.980  -0.512  1.00 92.95           H  
ATOM   4938  O   LYS A 305      38.691  12.146   1.000  1.00 92.95           O
[truncated: 2,194,786 more chars]
