# Supplementary material for: In silico screening by AlphaFold2 program revealed the potential binding partners of nuage-localizing proteins and piRNA-related proteins
Source: eLife. 2025 Apr 22;13:RP101967. doi: 10.7554/eLife.101967 (PMC12014135; doi:10.7554/eLife.101967)
Supplement: Figure 1—source data 1. [file elife-101967-fig1-data1.zip › Figure 1-Source Data 1/v_BoYb_vret_rank_0.pdb]

ATOM      1  N   MET A   1      -2.960  31.213 -64.213  1.00 19.52           N  
ATOM      2  H   MET A   1      -3.217  30.460 -63.592  1.00 19.52           H  
ATOM      3  H2  MET A   1      -1.953  31.212 -64.290  1.00 19.52           H  
ATOM      4  H3  MET A   1      -3.374  31.060 -65.122  1.00 19.52           H  
ATOM      5  CA  MET A   1      -3.390  32.513 -63.641  1.00 19.52           C  
ATOM      6  HA  MET A   1      -3.137  33.288 -64.364  1.00 19.52           H  
ATOM      7  C   MET A   1      -2.532  32.783 -62.401  1.00 19.52           C  
ATOM      8  CB  MET A   1      -4.911  32.555 -63.418  1.00 19.52           C  
ATOM      9  HB2 MET A   1      -5.163  32.090 -62.466  1.00 19.52           H  
ATOM     10  HB3 MET A   1      -5.407  31.996 -64.212  1.00 19.52           H  
ATOM     11  O   MET A   1      -1.374  32.401 -62.476  1.00 19.52           O  
ATOM     12  CG  MET A   1      -5.445  33.993 -63.465  1.00 19.52           C  
ATOM     13  HG2 MET A   1      -5.277  34.401 -64.461  1.00 19.52           H  
ATOM     14  HG3 MET A   1      -4.912  34.612 -62.744  1.00 19.52           H  
ATOM     15  SD  MET A   1      -7.209  34.092 -63.088  1.00 19.52           S  
ATOM     16  CE  MET A   1      -7.498  35.870 -63.299  1.00 19.52           C  
ATOM     17  HE1 MET A   1      -8.544  36.093 -63.084  1.00 19.52           H  
ATOM     18  HE2 MET A   1      -7.278  36.160 -64.326  1.00 19.52           H  
ATOM     19  HE3 MET A   1      -6.864  36.434 -62.615  1.00 19.52           H  
ATOM     20  N   ILE A   2      -3.020  33.430 -61.328  1.00 18.98           N  
ATOM     21  H   ILE A   2      -4.002  33.662 -61.296  1.00 18.98           H  
ATOM     22  CA  ILE A   2      -2.157  33.980 -60.254  1.00 18.98           C  
ATOM     23  HA  ILE A   2      -1.114  33.818 -60.529  1.00 18.98           H  
ATOM     24  C   ILE A   2      -2.331  33.308 -58.875  1.00 18.98           C  
ATOM     25  CB  ILE A   2      -2.343  35.517 -60.103  1.00 18.98           C  
ATOM     26  HB  ILE A   2      -3.315  35.690 -59.641  1.00 18.98           H  
ATOM     27  O   ILE A   2      -1.355  32.825 -58.315  1.00 18.98           O  
ATOM     28  CG1 ILE A   2      -2.342  36.301 -61.436  1.00 18.98           C  
ATOM     29 HG12 ILE A   2      -3.031  35.837 -62.142  1.00 18.98           H  
ATOM     30 HG13 ILE A   2      -1.345  36.279 -61.876  1.00 18.98           H  
ATOM     31  CG2 ILE A   2      -1.250  36.081 -59.171  1.00 18.98           C  
ATOM     32 HG21 ILE A   2      -1.416  37.139 -58.967  1.00 18.98           H  
ATOM     33 HG22 ILE A   2      -1.239  35.565 -58.210  1.00 18.98           H  
ATOM     34 HG23 ILE A   2      -0.269  35.961 -59.631  1.00 18.98           H  
ATOM     35  CD1 ILE A   2      -2.800  37.760 -61.279  1.00 18.98           C  
ATOM     36 HD11 ILE A   2      -3.762  37.799 -60.768  1.00 18.98           H  
ATOM     37 HD12 ILE A   2      -2.908  38.208 -62.267  1.00 18.98           H  
ATOM     38 HD13 ILE A   2      -2.063  38.339 -60.723  1.00 18.98           H  
ATOM     39  N   LYS A   3      -3.533  33.385 -58.283  1.00 23.81           N  
ATOM     40  H   LYS A   3      -4.325  33.660 -58.847  1.00 23.81           H  
ATOM     41  CA  LYS A   3      -3.781  33.206 -56.832  1.00 23.81           C  
ATOM     42  HA  LYS A   3      -2.827  33.284 -56.311  1.00 23.81           H  
ATOM     43  C   LYS A   3      -4.291  31.791 -56.491  1.00 23.81           C  
ATOM     44  CB  LYS A   3      -4.688  34.347 -56.325  1.00 23.81           C  
ATOM     45  HB2 LYS A   3      -5.595  34.381 -56.929  1.00 23.81           H  
ATOM     46  HB3 LYS A   3      -4.977  34.144 -55.293  1.00 23.81           H  
ATOM     47  O   LYS A   3      -4.604  31.037 -57.406  1.00 23.81           O  
ATOM     48  CG  LYS A   3      -3.975  35.716 -56.369  1.00 23.81           C  
ATOM     49  HG2 LYS A   3      -3.611  35.909 -57.378  1.00 23.81           H  
ATOM     50  HG3 LYS A   3      -3.120  35.687 -55.693  1.00 23.81           H  
ATOM     51  CD  LYS A   3      -4.898  36.875 -55.966  1.00 23.81           C  
ATOM     52  HD2 LYS A   3      -5.296  36.678 -54.971  1.00 23.81           H  
ATOM     53  HD3 LYS A   3      -5.726  36.934 -56.673  1.00 23.81           H  
ATOM     54  CE  LYS A   3      -4.123  38.203 -55.957  1.00 23.81           C  
ATOM     55  HE2 LYS A   3      -3.715  38.379 -56.953  1.00 23.81           H  
ATOM     56  HE3 LYS A   3      -3.284  38.103 -55.268  1.00 23.81           H  
ATOM     57  NZ  LYS A   3      -4.981  39.343 -55.543  1.00 23.81           N  
ATOM     58  HZ1 LYS A   3      -4.450  40.201 -55.513  1.00 23.81           H  
ATOM     59  HZ2 LYS A   3      -5.355  39.182 -54.618  1.00 23.81           H  
ATOM     60  HZ3 LYS A   3      -5.758  39.465 -56.177  1.00 23.81           H  
ATOM     61  N   ILE A   4      -4.283  31.424 -55.204  1.00 24.99           N  
ATOM     62  H   ILE A   4      -4.217  32.148 -54.503  1.00 24.99           H  
ATOM     63  CA  ILE A   4      -3.963  30.051 -54.760  1.00 24.99           C  
ATOM     64  HA  ILE A   4      -3.453  29.577 -55.599  1.00 24.99           H  
ATOM     65  C   ILE A   4      -5.189  29.134 -54.511  1.00 24.99           C  
ATOM     66  CB  ILE A   4      -2.908  30.066 -53.615  1.00 24.99           C  
ATOM     67  HB  ILE A   4      -3.363  30.454 -52.703  1.00 24.99           H  
ATOM     68  O   ILE A   4      -5.275  28.113 -55.182  1.00 24.99           O  
ATOM     69  CG1 ILE A   4      -1.707  30.986 -53.968  1.00 24.99           C  
ATOM     70 HG12 ILE A   4      -2.066  32.000 -54.144  1.00 24.99           H  
ATOM     71 HG13 ILE A   4      -1.239  30.633 -54.887  1.00 24.99           H  
ATOM     72  CG2 ILE A   4      -2.417  28.637 -53.323  1.00 24.99           C  
ATOM     73 HG21 ILE A   4      -1.748  28.634 -52.462  1.00 24.99           H  
ATOM     74 HG22 ILE A   4      -3.257  27.988 -53.078  1.00 24.99           H  
ATOM     75 HG23 ILE A   4      -1.894  28.233 -54.190  1.00 24.99           H  
ATOM     76  CD1 ILE A   4      -0.630  31.106 -52.882  1.00 24.99           C  
ATOM     77 HD11 ILE A   4      -1.088  31.384 -51.933  1.00 24.99           H  
ATOM     78 HD12 ILE A   4       0.082  31.880 -53.168  1.00 24.99           H  
ATOM     79 HD13 ILE A   4      -0.089  30.166 -52.770  1.00 24.99           H  
ATOM     80  N   SER A   5      -6.153  29.392 -53.617  1.00 19.91           N  
ATOM     81  H   SER A   5      -6.912  28.725 -53.624  1.00 19.91           H  
ATOM     82  CA  SER A   5      -6.247  30.462 -52.608  1.00 19.91           C  
ATOM     83  HA  SER A   5      -5.357  31.089 -52.661  1.00 19.91           H  
ATOM     84  C   SER A   5      -6.271  29.923 -51.157  1.00 19.91           C  
ATOM     85  CB  SER A   5      -7.412  31.393 -52.939  1.00 19.91           C  
ATOM     86  HB2 SER A   5      -8.206  30.808 -53.403  1.00 19.91           H  
ATOM     87  HB3 SER A   5      -7.785  31.867 -52.031  1.00 19.91           H  
ATOM     88  O   SER A   5      -5.390  30.314 -50.402  1.00 19.91           O  
ATOM     89  OG  SER A   5      -7.025  32.393 -53.870  1.00 19.91           O  
ATOM     90  HG  SER A   5      -7.856  32.682 -54.254  1.00 19.91           H  
ATOM     91  N   ASP A   6      -7.075  28.934 -50.738  1.00 20.30           N  
ATOM     92  H   ASP A   6      -6.640  28.393 -50.004  1.00 20.30           H  
ATOM     93  CA  ASP A   6      -8.522  29.059 -50.437  1.00 20.30           C  
ATOM     94  HA  ASP A   6      -8.800  30.112 -50.479  1.00 20.30           H  
ATOM     95  C   ASP A   6      -8.823  28.599 -48.979  1.00 20.30           C  
ATOM     96  CB  ASP A   6      -9.384  28.269 -51.447  1.00 20.30           C  
ATOM     97  HB2 ASP A   6     -10.263  27.879 -50.933  1.00 20.30           H  
ATOM     98  HB3 ASP A   6      -8.822  27.415 -51.823  1.00 20.30           H  
ATOM     99  O   ASP A   6      -8.060  27.825 -48.407  1.00 20.30           O  
ATOM    100  CG  ASP A   6      -9.891  29.126 -52.608  1.00 20.30           C  
ATOM    101  OD1 ASP A   6     -10.265  30.291 -52.349  1.00 20.30           O  
ATOM    102  OD2 ASP A   6      -9.888  28.624 -53.752  1.00 20.30           O  
ATOM    103  N   GLU A   7      -9.913  29.089 -48.361  1.00 20.65           N  
ATOM    104  H   GLU A   7     -10.506  29.681 -48.924  1.00 20.65           H  
ATOM    105  CA  GLU A   7     -10.009  29.323 -46.891  1.00 20.65           C  
ATOM    106  HA  GLU A   7      -9.029  29.607 -46.507  1.00 20.65           H  
ATOM    107  C   GLU A   7     -10.569  28.216 -45.956  1.00 20.65           C  
ATOM    108  CB  GLU A   7     -10.991  30.486 -46.657  1.00 20.65           C  
ATOM    109  HB2 GLU A   7     -10.980  30.738 -45.597  1.00 20.65           H  
ATOM    110  HB3 GLU A   7     -11.987  30.112 -46.895  1.00 20.65           H  
ATOM    111  O   GLU A   7     -10.279  28.207 -44.763  1.00 20.65           O  
ATOM    112  CG  GLU A   7     -10.780  31.785 -47.443  1.00 20.65           C  
ATOM    113  HG2 GLU A   7      -9.812  32.208 -47.177  1.00 20.65           H  
ATOM    114  HG3 GLU A   7     -10.785  31.576 -48.513  1.00 20.65           H  
ATOM    115  CD  GLU A   7     -11.917  32.771 -47.120  1.00 20.65           C  
ATOM    116  OE1 GLU A   7     -11.603  33.939 -46.804  1.00 20.65           O  
ATOM    117  OE2 GLU A   7     -13.094  32.342 -47.192  1.00 20.65           O  
ATOM    118  N   LYS A   8     -11.515  27.408 -46.446  1.00 18.60           N  
ATOM    119  H   LYS A   8     -11.594  27.435 -47.453  1.00 18.60           H  
ATOM    120  CA  LYS A   8     -12.634  26.769 -45.693  1.00 18.60           C  
ATOM    121  HA  LYS A   8     -13.308  27.551 -45.345  1.00 18.60           H  
ATOM    122  C   LYS A   8     -12.269  25.923 -44.441  1.00 18.60           C  
ATOM    123  CB  LYS A   8     -13.343  25.880 -46.731  1.00 18.60           C  
ATOM    124  HB2 LYS A   8     -12.608  25.442 -47.407  1.00 18.60           H  
ATOM    125  HB3 LYS A   8     -13.834  25.036 -46.247  1.00 18.60           H  
ATOM    126  O   LYS A   8     -11.335  25.140 -44.515  1.00 18.60           O  
ATOM    127  CG  LYS A   8     -14.366  26.686 -47.541  1.00 18.60           C  
ATOM    128  HG2 LYS A   8     -15.047  27.197 -46.860  1.00 18.60           H  
ATOM    129  HG3 LYS A   8     -13.845  27.430 -48.144  1.00 18.60           H  
ATOM    130  CD  LYS A   8     -15.177  25.760 -48.451  1.00 18.60           C  
ATOM    131  HD2 LYS A   8     -15.718  25.042 -47.836  1.00 18.60           H  
ATOM    132  HD3 LYS A   8     -14.498  25.229 -49.119  1.00 18.60           H  
ATOM    133  CE  LYS A   8     -16.162  26.600 -49.267  1.00 18.60           C  
ATOM    134  HE2 LYS A   8     -15.595  27.315 -49.862  1.00 18.60           H  
ATOM    135  HE3 LYS A   8     -16.787  27.168 -48.578  1.00 18.60           H  
ATOM    136  NZ  LYS A   8     -17.001  25.749 -50.144  1.00 18.60           N  
ATOM    137  HZ1 LYS A   8     -17.537  25.095 -49.590  1.00 18.60           H  
ATOM    138  HZ2 LYS A   8     -16.415  25.233 -50.786  1.00 18.60           H  
ATOM    139  HZ3 LYS A   8     -17.635  26.323 -50.680  1.00 18.60           H  
ATOM    140  N   THR A   9     -13.037  25.844 -43.327  1.00 17.40           N  
ATOM    141  H   THR A   9     -12.601  25.240 -42.645  1.00 17.40           H  
ATOM    142  CA  THR A   9     -14.217  26.587 -42.773  1.00 17.40           C  
ATOM    143  HA  THR A   9     -14.055  27.654 -42.931  1.00 17.40           H  
ATOM    144  C   THR A   9     -14.339  26.347 -41.228  1.00 17.40           C  
ATOM    145  CB  THR A   9     -15.583  26.177 -43.392  1.00 17.40           C  
ATOM    146  HB  THR A   9     -16.131  25.557 -42.682  1.00 17.40           H  
ATOM    147  O   THR A   9     -13.492  25.689 -40.644  1.00 17.40           O  
ATOM    148  CG2 THR A   9     -16.442  27.398 -43.727  1.00 17.40           C  
ATOM    149 HG21 THR A   9     -16.626  27.997 -42.835  1.00 17.40           H  
ATOM    150 HG22 THR A   9     -15.933  28.014 -44.469  1.00 17.40           H  
ATOM    151 HG23 THR A   9     -17.399  27.070 -44.132  1.00 17.40           H  
ATOM    152  OG1 THR A   9     -15.499  25.425 -44.568  1.00 17.40           O  
ATOM    153  HG1 THR A   9     -14.899  24.698 -44.385  1.00 17.40           H  
ATOM    154  N   TRP A  10     -15.418  26.823 -40.575  1.00 17.10           N  
ATOM    155  H   TRP A  10     -16.089  27.310 -41.151  1.00 17.10           H  
ATOM    156  CA  TRP A  10     -15.705  26.920 -39.114  1.00 17.10           C  
ATOM    157  HA  TRP A  10     -15.192  27.806 -38.738  1.00 17.10           H  
ATOM    158  C   TRP A  10     -15.354  25.798 -38.084  1.00 17.10           C  
ATOM    159  CB  TRP A  10     -17.223  27.157 -38.963  1.00 17.10           C  
ATOM    160  HB2 TRP A  10     -17.756  26.592 -39.728  1.00 17.10           H  
ATOM    161  HB3 TRP A  10     -17.528  26.748 -38.000  1.00 17.10           H  
ATOM    162  O   TRP A  10     -14.716  26.099 -37.082  1.00 17.10           O  
ATOM    163  CG  TRP A  10     -17.781  28.540 -38.927  1.00 17.10           C  
ATOM    164  CD1 TRP A  10     -17.431  29.600 -39.691  1.00 17.10           C  
ATOM    165  HD1 TRP A  10     -16.656  29.604 -40.443  1.00 17.10           H  
ATOM    166  CD2 TRP A  10     -18.845  29.012 -38.042  1.00 17.10           C  
ATOM    167  CE2 TRP A  10     -19.103  30.382 -38.337  1.00 17.10           C  
ATOM    168  CE3 TRP A  10     -19.612  28.417 -37.013  1.00 17.10           C  
ATOM    169  HE3 TRP A  10     -19.429  27.386 -36.746  1.00 17.10           H  
ATOM    170  NE1 TRP A  10     -18.213  30.687 -39.346  1.00 17.10           N  
ATOM    171  HE1 TRP A  10     -18.113  31.599 -39.768  1.00 17.10           H  
ATOM    172  CH2 TRP A  10     -20.824  30.502 -36.634  1.00 17.10           C  
ATOM    173  HH2 TRP A  10     -21.572  31.063 -36.094  1.00 17.10           H  
ATOM    174  CZ2 TRP A  10     -20.077  31.123 -37.651  1.00 17.10           C  
ATOM    175  HZ2 TRP A  10     -20.244  32.161 -37.897  1.00 17.10           H  
ATOM    176  CZ3 TRP A  10     -20.590  29.152 -36.316  1.00 17.10           C  
ATOM    177  HZ3 TRP A  10     -21.160  28.684 -35.527  1.00 17.10           H  
ATOM    178  N   GLN A  11     -16.024  24.634 -38.133  1.00 18.01           N  
ATOM    179  H   GLN A  11     -16.387  24.348 -39.031  1.00 18.01           H  
ATOM    180  CA  GLN A  11     -16.637  23.994 -36.931  1.00 18.01           C  
ATOM    181  HA  GLN A  11     -16.863  24.772 -36.201  1.00 18.01           H  
ATOM    182  C   GLN A  11     -15.761  22.949 -36.195  1.00 18.01           C  
ATOM    183  CB  GLN A  11     -17.959  23.331 -37.376  1.00 18.01           C  
ATOM    184  HB2 GLN A  11     -18.256  22.581 -36.643  1.00 18.01           H  
ATOM    185  HB3 GLN A  11     -17.799  22.801 -38.314  1.00 18.01           H  
ATOM    186  O   GLN A  11     -14.906  22.339 -36.821  1.00 18.01           O  
ATOM    187  CG  GLN A  11     -19.113  24.333 -37.552  1.00 18.01           C  
ATOM    188  HG2 GLN A  11     -18.880  25.001 -38.381  1.00 18.01           H  
ATOM    189  HG3 GLN A  11     -19.224  24.921 -36.642  1.00 18.01           H  
ATOM    190  CD  GLN A  11     -20.453  23.673 -37.867  1.00 18.01           C  
ATOM    191  NE2 GLN A  11     -21.501  24.442 -38.066  1.00 18.01           N  
ATOM    192 HE21 GLN A  11     -22.362  23.955 -38.268  1.00 18.01           H  
ATOM    193 HE22 GLN A  11     -21.435  25.450 -38.030  1.00 18.01           H  
ATOM    194  OE1 GLN A  11     -20.595  22.468 -37.944  1.00 18.01           O  
ATOM    195  N   SER A  12     -15.968  22.591 -34.911  1.00 18.03           N  
ATOM    196  H   SER A  12     -15.318  21.876 -34.617  1.00 18.03           H  
ATOM    197  CA  SER A  12     -16.717  23.187 -33.771  1.00 18.03           C  
ATOM    198  HA  SER A  12     -16.641  24.273 -33.829  1.00 18.03           H  
ATOM    199  C   SER A  12     -16.055  22.744 -32.436  1.00 18.03           C  
ATOM    200  CB  SER A  12     -18.206  22.805 -33.754  1.00 18.03           C  
ATOM    201  HB2 SER A  12     -18.699  23.343 -32.944  1.00 18.03           H  
ATOM    202  HB3 SER A  12     -18.690  23.111 -34.682  1.00 18.03           H  
ATOM    203  O   SER A  12     -15.094  21.982 -32.461  1.00 18.03           O  
ATOM    204  OG  SER A  12     -18.394  21.424 -33.543  1.00 18.03           O  
ATOM    205  HG  SER A  12     -17.949  20.933 -34.237  1.00 18.03           H  
ATOM    206  N   SER A  13     -16.500  23.238 -31.271  1.00 19.79           N  
ATOM    207  H   SER A  13     -17.351  23.782 -31.260  1.00 19.79           H  
ATOM    208  CA  SER A  13     -15.602  23.426 -30.110  1.00 19.79           C  
ATOM    209  HA  SER A  13     -14.590  23.576 -30.487  1.00 19.79           H  
ATOM    210  C   SER A  13     -15.481  22.330 -29.035  1.00 19.79           C  
ATOM    211  CB  SER A  13     -16.011  24.719 -29.394  1.00 19.79           C  
ATOM    212  HB2 SER A  13     -15.420  24.834 -28.485  1.00 19.79           H  
ATOM    213  HB3 SER A  13     -15.803  25.567 -30.047  1.00 19.79           H  
ATOM    214  O   SER A  13     -14.433  22.247 -28.404  1.00 19.79           O  
ATOM    215  OG  SER A  13     -17.396  24.715 -29.071  1.00 19.79           O  
ATOM    216  HG  SER A  13     -17.559  25.460 -28.488  1.00 19.79           H  
ATOM    217  N   ARG A  14     -16.564  21.626 -28.687  1.00 17.00           N  
ATOM    218  H   ARG A  14     -17.330  21.645 -29.344  1.00 17.00           H  
ATOM    219  CA  ARG A  14     -16.925  21.528 -27.254  1.00 17.00           C  
ATOM    220  HA  ARG A  14     -16.657  22.473 -26.782  1.00 17.00           H  
ATOM    221  C   ARG A  14     -16.242  20.473 -26.354  1.00 17.00           C  
ATOM    222  CB  ARG A  14     -18.432  21.359 -27.095  1.00 17.00           C  
ATOM    223  HB2 ARG A  14     -18.707  20.416 -27.567  1.00 17.00           H  
ATOM    224  HB3 ARG A  14     -18.584  21.274 -26.019  1.00 17.00           H  
ATOM    225  O   ARG A  14     -15.487  20.824 -25.451  1.00 17.00           O  
ATOM    226  CG  ARG A  14     -19.415  22.430 -27.577  1.00 17.00           C  
ATOM    227  HG2 ARG A  14     -19.357  22.565 -28.657  1.00 17.00           H  
ATOM    228  HG3 ARG A  14     -19.251  23.367 -27.045  1.00 17.00           H  
ATOM    229  CD  ARG A  14     -20.746  21.789 -27.173  1.00 17.00           C  
ATOM    230  HD2 ARG A  14     -20.871  20.873 -27.751  1.00 17.00           H  
ATOM    231  HD3 ARG A  14     -20.683  21.523 -26.118  1.00 17.00           H  
ATOM    232  NE  ARG A  14     -21.960  22.593 -27.327  1.00 17.00           N  
ATOM    233  HE  ARG A  14     -21.898  23.513 -27.740  1.00 17.00           H  
ATOM    234  NH1 ARG A  14     -23.226  20.934 -26.365  1.00 17.00           N  
ATOM    235 HH11 ARG A  14     -22.394  20.372 -26.260  1.00 17.00           H  
ATOM    236 HH12 ARG A  14     -24.099  20.557 -26.026  1.00 17.00           H  
ATOM    237  NH2 ARG A  14     -24.203  22.847 -27.007  1.00 17.00           N  
ATOM    238 HH21 ARG A  14     -24.160  23.769 -27.417  1.00 17.00           H  
ATOM    239 HH22 ARG A  14     -25.081  22.463 -26.686  1.00 17.00           H  
ATOM    240  CZ  ARG A  14     -23.122  22.125 -26.901  1.00 17.00           C  
ATOM    241  N   ASP A  15     -16.719  19.226 -26.418  1.00 15.99           N  
ATOM    242  H   ASP A  15     -17.229  18.987 -27.256  1.00 15.99           H  
ATOM    243  CA  ASP A  15     -17.184  18.535 -25.197  1.00 15.99           C  
ATOM    244  HA  ASP A  15     -17.278  19.278 -24.405  1.00 15.99           H  
ATOM    245  C   ASP A  15     -16.174  17.501 -24.645  1.00 15.99           C  
ATOM    246  CB  ASP A  15     -18.614  17.961 -25.421  1.00 15.99           C  
ATOM    247  HB2 ASP A  15     -18.806  17.177 -24.687  1.00 15.99           H  
ATOM    248  HB3 ASP A  15     -18.665  17.500 -26.407  1.00 15.99           H  
ATOM    249  O   ASP A  15     -16.396  16.294 -24.682  1.00 15.99           O  
ATOM    250  CG  ASP A  15     -19.752  18.992 -25.266  1.00 15.99           C  
ATOM    251  OD1 ASP A  15     -19.692  19.804 -24.319  1.00 15.99           O  
ATOM    252  OD2 ASP A  15     -20.676  19.035 -26.118  1.00 15.99           O  
ATOM    253  N   SER A  16     -15.069  17.969 -24.058  1.00 18.31           N  
ATOM    254  H   SER A  16     -14.926  18.969 -24.060  1.00 18.31           H  
ATOM    255  CA  SER A  16     -14.024  17.138 -23.416  1.00 18.31           C  
ATOM    256  HA  SER A  16     -13.848  16.272 -24.055  1.00 18.31           H  
ATOM    257  C   SER A  16     -14.386  16.579 -22.020  1.00 18.31           C  
ATOM    258  CB  SER A  16     -12.722  17.950 -23.362  1.00 18.31           C  
ATOM    259  HB2 SER A  16     -12.422  18.191 -24.382  1.00 18.31           H  
ATOM    260  HB3 SER A  16     -11.930  17.358 -22.903  1.00 18.31           H  
ATOM    261  O   SER A  16     -13.504  16.332 -21.199  1.00 18.31           O  
ATOM    262  OG  SER A  16     -12.905  19.158 -22.639  1.00 18.31           O  
ATOM    263  HG  SER A  16     -12.210  19.769 -22.893  1.00 18.31           H  
ATOM    264  N   VAL A  17     -15.681  16.473 -21.699  1.00 16.44           N  
ATOM    265  H   VAL A  17     -16.325  16.513 -22.476  1.00 16.44           H  
ATOM    266  CA  VAL A  17     -16.170  16.971 -20.398  1.00 16.44           C  
ATOM    267  HA  VAL A  17     -15.548  17.836 -20.171  1.00 16.44           H  
ATOM    268  C   VAL A  17     -15.995  16.046 -19.187  1.00 16.44           C  
ATOM    269  CB  VAL A  17     -17.617  17.514 -20.467  1.00 16.44           C  
ATOM    270  HB  VAL A  17     -18.323  16.684 -20.469  1.00 16.44           H  
ATOM    271  O   VAL A  17     -15.187  16.354 -18.311  1.00 16.44           O  
ATOM    272  CG1 VAL A  17     -17.904  18.416 -19.260  1.00 16.44           C  
ATOM    273 HG11 VAL A  17     -17.780  17.861 -18.330  1.00 16.44           H  
ATOM    274 HG12 VAL A  17     -17.227  19.270 -19.262  1.00 16.44           H  
ATOM    275 HG13 VAL A  17     -18.932  18.776 -19.308  1.00 16.44           H  
ATOM    276  CG2 VAL A  17     -17.887  18.343 -21.724  1.00 16.44           C  
ATOM    277 HG21 VAL A  17     -17.924  17.677 -22.586  1.00 16.44           H  
ATOM    278 HG22 VAL A  17     -17.113  19.098 -21.860  1.00 16.44           H  
ATOM    279 HG23 VAL A  17     -18.858  18.832 -21.657  1.00 16.44           H  
ATOM    280  N   TYR A  18     -16.868  15.043 -19.028  1.00 16.24           N  
ATOM    281  H   TYR A  18     -17.441  14.780 -19.817  1.00 16.24           H  
ATOM    282  CA  TYR A  18     -17.366  14.701 -17.688  1.00 16.24           C  
ATOM    283  HA  TYR A  18     -17.246  15.595 -17.076  1.00 16.24           H  
ATOM    284  C   TYR A  18     -16.525  13.653 -16.934  1.00 16.24           C  
ATOM    285  CB  TYR A  18     -18.882  14.443 -17.729  1.00 16.24           C  
ATOM    286  HB2 TYR A  18     -19.123  13.798 -18.575  1.00 16.24           H  
ATOM    287  HB3 TYR A  18     -19.161  13.910 -16.820  1.00 16.24           H  
ATOM    288  O   TYR A  18     -15.896  14.009 -15.944  1.00 16.24           O  
ATOM    289  CG  TYR A  18     -19.740  15.698 -17.756  1.00 16.24           C  
ATOM    290  CD1 TYR A  18     -19.739  16.560 -16.640  1.00 16.24           C  
ATOM    291  HD1 TYR A  18     -19.114  16.336 -15.788  1.00 16.24           H  
ATOM    292  CD2 TYR A  18     -20.555  15.994 -18.865  1.00 16.24           C  
ATOM    293  HD2 TYR A  18     -20.574  15.331 -19.717  1.00 16.24           H  
ATOM    294  CE1 TYR A  18     -20.538  17.718 -16.632  1.00 16.24           C  
ATOM    295  HE1 TYR A  18     -20.529  18.373 -15.773  1.00 16.24           H  
ATOM    296  CE2 TYR A  18     -21.351  17.158 -18.866  1.00 16.24           C  
ATOM    297  HE2 TYR A  18     -21.973  17.395 -19.716  1.00 16.24           H  
ATOM    298  OH  TYR A  18     -22.106  19.145 -17.748  1.00 16.24           O  
ATOM    299  HH  TYR A  18     -22.023  19.624 -16.921  1.00 16.24           H  
ATOM    300  CZ  TYR A  18     -21.344  18.020 -17.750  1.00 16.24           C  
ATOM    301  N   GLU A  19     -16.475  12.380 -17.327  1.00 16.84           N  
ATOM    302  H   GLU A  19     -15.582  11.961 -17.110  1.00 16.84           H  
ATOM    303  CA  GLU A  19     -17.548  11.465 -16.908  1.00 16.84           C  
ATOM    304  HA  GLU A  19     -18.512  11.952 -17.055  1.00 16.84           H  
ATOM    305  C   GLU A  19     -17.387  11.178 -15.399  1.00 16.84           C  
ATOM    306  CB  GLU A  19     -17.575  10.215 -17.797  1.00 16.84           C  
ATOM    307  HB2 GLU A  19     -17.478  10.532 -18.835  1.00 16.84           H  
ATOM    308  HB3 GLU A  19     -16.740   9.558 -17.549  1.00 16.84           H  
ATOM    309  O   GLU A  19     -16.296  10.866 -14.931  1.00 16.84           O  
ATOM    310  CG  GLU A  19     -18.909   9.471 -17.644  1.00 16.84           C  
ATOM    311  HG2 GLU A  19     -18.925   8.958 -16.682  1.00 16.84           H  
ATOM    312  HG3 GLU A  19     -19.721  10.198 -17.642  1.00 16.84           H  
ATOM    313  CD  GLU A  19     -19.132   8.465 -18.781  1.00 16.84           C  
ATOM    314  OE1 GLU A  19     -20.194   8.572 -19.434  1.00 16.84           O  
ATOM    315  OE2 GLU A  19     -18.237   7.618 -18.990  1.00 16.84           O  
ATOM    316  N   VAL A  20     -18.437  11.450 -14.616  1.00 19.07           N  
ATOM    317  H   VAL A  20     -19.330  11.567 -15.073  1.00 19.07           H  
ATOM    318  CA  VAL A  20     -18.256  12.157 -13.325  1.00 19.07           C  
ATOM    319  HA  VAL A  20     -17.406  12.833 -13.425  1.00 19.07           H  
ATOM    320  C   VAL A  20     -17.964  11.271 -12.114  1.00 19.07           C  
ATOM    321  CB  VAL A  20     -19.512  13.004 -12.999  1.00 19.07           C  
ATOM    322  HB  VAL A  20     -20.353  12.335 -12.816  1.00 19.07           H  
ATOM    323  O   VAL A  20     -17.277  11.699 -11.188  1.00 19.07           O  
ATOM    324  CG1 VAL A  20     -19.344  13.902 -11.764  1.00 19.07           C  
ATOM    325 HG11 VAL A  20     -19.234  13.296 -10.865  1.00 19.07           H  
ATOM    326 HG12 VAL A  20     -20.225  14.530 -11.630  1.00 19.07           H  
ATOM    327 HG13 VAL A  20     -18.461  14.531 -11.881  1.00 19.07           H  
ATOM    328  CG2 VAL A  20     -19.895  13.923 -14.163  1.00 19.07           C  
ATOM    329 HG21 VAL A  20     -19.019  14.491 -14.474  1.00 19.07           H  
ATOM    330 HG22 VAL A  20     -20.276  13.329 -14.993  1.00 19.07           H  
ATOM    331 HG23 VAL A  20     -20.689  14.608 -13.865  1.00 19.07           H  
ATOM    332  N   GLY A  21     -18.627  10.120 -12.033  1.00 17.83           N  
ATOM    333  H   GLY A  21     -19.063   9.760 -12.870  1.00 17.83           H  
ATOM    334  CA  GLY A  21     -19.029   9.562 -10.744  1.00 17.83           C  
ATOM    335  HA2 GLY A  21     -19.787   8.798 -10.917  1.00 17.83           H  
ATOM    336  HA3 GLY A  21     -19.484  10.346 -10.140  1.00 17.83           H  
ATOM    337  C   GLY A  21     -17.910   8.915  -9.931  1.00 17.83           C  
ATOM    338  O   GLY A  21     -17.644   7.730 -10.111  1.00 17.83           O  
ATOM    339  N   ASP A  22     -17.397   9.625  -8.918  1.00 19.54           N  
ATOM    340  H   ASP A  22     -17.542  10.624  -8.917  1.00 19.54           H  
ATOM    341  CA  ASP A  22     -17.002   8.971  -7.662  1.00 19.54           C  
ATOM    342  HA  ASP A  22     -16.121   8.349  -7.818  1.00 19.54           H  
ATOM    343  C   ASP A  22     -18.188   8.094  -7.222  1.00 19.54           C  
ATOM    344  CB  ASP A  22     -16.732   9.998  -6.539  1.00 19.54           C  
ATOM    345  HB2 ASP A  22     -16.846   9.491  -5.581  1.00 19.54           H  
ATOM    346  HB3 ASP A  22     -17.493  10.778  -6.579  1.00 19.54           H  
ATOM    347  O   ASP A  22     -19.255   8.624  -6.891  1.00 19.54           O  
ATOM    348  CG  ASP A  22     -15.345  10.648  -6.519  1.00 19.54           C  
ATOM    349  OD1 ASP A  22     -14.356   9.966  -6.848  1.00 19.54           O  
ATOM    350  OD2 ASP A  22     -15.276  11.810  -6.038  1.00 19.54           O  
ATOM    351  N   SER A  23     -18.032   6.767  -7.231  1.00 19.25           N  
ATOM    352  H   SER A  23     -17.163   6.380  -7.570  1.00 19.25           H  
ATOM    353  CA  SER A  23     -19.085   5.815  -6.862  1.00 19.25           C  
ATOM    354  HA  SER A  23     -20.020   6.172  -7.294  1.00 19.25           H  
ATOM    355  C   SER A  23     -19.297   5.789  -5.344  1.00 19.25           C  
ATOM    356  CB  SER A  23     -18.830   4.435  -7.485  1.00 19.25           C  
ATOM    357  HB2 SER A  23     -19.029   4.498  -8.554  1.00 19.25           H  
ATOM    358  HB3 SER A  23     -19.512   3.706  -7.048  1.00 19.25           H  
ATOM    359  O   SER A  23     -18.957   4.837  -4.642  1.00 19.25           O  
ATOM    360  OG  SER A  23     -17.491   4.012  -7.306  1.00 19.25           O  
ATOM    361  HG  SER A  23     -17.386   3.149  -7.713  1.00 19.25           H  
ATOM    362  N   TYR A  24     -19.867   6.885  -4.837  1.00 20.71           N  
ATOM    363  H   TYR A  24     -20.024   7.643  -5.485  1.00 20.71           H  
ATOM    364  CA  TYR A  24     -20.314   7.066  -3.460  1.00 20.71           C  
ATOM    365  HA  TYR A  24     -19.443   7.176  -2.813  1.00 20.71           H  
ATOM    366  C   TYR A  24     -21.114   5.842  -3.000  1.00 20.71           C  
ATOM    367  CB  TYR A  24     -21.181   8.340  -3.373  1.00 20.71           C  
ATOM    368  HB2 TYR A  24     -21.564   8.602  -4.359  1.00 20.71           H  
ATOM    369  HB3 TYR A  24     -22.055   8.133  -2.755  1.00 20.71           H  
ATOM    370  O   TYR A  24     -22.223   5.602  -3.479  1.00 20.71           O  
ATOM    371  CG  TYR A  24     -20.495   9.541  -2.754  1.00 20.71           C  
ATOM    372  CD1 TYR A  24     -20.288   9.559  -1.363  1.00 20.71           C  
ATOM    373  HD1 TYR A  24     -20.577   8.704  -0.770  1.00 20.71           H  
ATOM    374  CD2 TYR A  24     -20.106  10.646  -3.537  1.00 20.71           C  
ATOM    375  HD2 TYR A  24     -20.266  10.626  -4.605  1.00 20.71           H  
ATOM    376  CE1 TYR A  24     -19.706  10.679  -0.746  1.00 20.71           C  
ATOM    377  HE1 TYR A  24     -19.530  10.669   0.320  1.00 20.71           H  
ATOM    378  CE2 TYR A  24     -19.531  11.778  -2.923  1.00 20.71           C  
ATOM    379  HE2 TYR A  24     -19.270  12.638  -3.521  1.00 20.71           H  
ATOM    380  OH  TYR A  24     -18.744  12.864  -0.923  1.00 20.71           O  
ATOM    381  HH  TYR A  24     -18.751  12.751   0.030  1.00 20.71           H  
ATOM    382  CZ  TYR A  24     -19.333  11.794  -1.524  1.00 20.71           C  
ATOM    383  N   SER A  25     -20.579   5.073  -2.045  1.00 22.13           N  
ATOM    384  H   SER A  25     -19.655   5.278  -1.692  1.00 22.13           H  
ATOM    385  CA  SER A  25     -21.351   3.991  -1.435  1.00 22.13           C  
ATOM    386  HA  SER A  25     -21.734   3.363  -2.239  1.00 22.13           H  
ATOM    387  C   SER A  25     -22.543   4.601  -0.697  1.00 22.13           C  
ATOM    388  CB  SER A  25     -20.487   3.100  -0.534  1.00 22.13           C  
ATOM    389  HB2 SER A  25     -19.652   2.716  -1.119  1.00 22.13           H  
ATOM    390  HB3 SER A  25     -21.088   2.254  -0.202  1.00 22.13           H  
ATOM    391  O   SER A  25     -22.372   5.531   0.086  1.00 22.13           O  
ATOM    392  OG  SER A  25     -19.985   3.776   0.604  1.00 22.13           O  
ATOM    393  HG  SER A  25     -19.440   3.157   1.095  1.00 22.13           H  
ATOM    394  N   GLY A  26     -23.758   4.109  -0.950  1.00 20.92           N  
ATOM    395  H   GLY A  26     -23.828   3.375  -1.640  1.00 20.92           H  
ATOM    396  CA  GLY A  26     -24.999   4.835  -0.629  1.00 20.92           C  
ATOM    397  HA2 GLY A  26     -25.847   4.226  -0.945  1.00 20.92           H  
ATOM    398  HA3 GLY A  26     -25.019   5.757  -1.210  1.00 20.92           H  
ATOM    399  C   GLY A  26     -25.229   5.213   0.843  1.00 20.92           C  
ATOM    400  O   GLY A  26     -26.092   6.039   1.115  1.00 20.92           O  
ATOM    401  N   GLN A  27     -24.464   4.651   1.787  1.00 23.26           N  
ATOM    402  H   GLN A  27     -23.759   3.998   1.477  1.00 23.26           H  
ATOM    403  CA  GLN A  27     -24.488   5.028   3.209  1.00 23.26           C  
ATOM    404  HA  GLN A  27     -25.430   5.529   3.432  1.00 23.26           H  
ATOM    405  C   GLN A  27     -23.379   6.019   3.595  1.00 23.26           C  
ATOM    406  CB  GLN A  27     -24.411   3.771   4.080  1.00 23.26           C  
ATOM    407  HB2 GLN A  27     -24.284   4.077   5.118  1.00 23.26           H  
ATOM    408  HB3 GLN A  27     -23.547   3.174   3.789  1.00 23.26           H  
ATOM    409  O   GLN A  27     -23.659   6.988   4.292  1.00 23.26           O  
ATOM    410  CG  GLN A  27     -25.688   2.922   3.980  1.00 23.26           C  
ATOM    411  HG2 GLN A  27     -25.819   2.566   2.958  1.00 23.26           H  
ATOM    412  HG3 GLN A  27     -26.548   3.540   4.241  1.00 23.26           H  
ATOM    413  CD  GLN A  27     -25.661   1.713   4.910  1.00 23.26           C  
ATOM    414  NE2 GLN A  27     -26.764   1.016   5.062  1.00 23.26           N  
ATOM    415 HE21 GLN A  27     -27.614   1.266   4.578  1.00 23.26           H  
ATOM    416 HE22 GLN A  27     -26.696   0.214   5.673  1.00 23.26           H  
ATOM    417  OE1 GLN A  27     -24.659   1.363   5.509  1.00 23.26           O  
ATOM    418  N   ASN A  28     -22.149   5.844   3.088  1.00 23.04           N  
ATOM    419  H   ASN A  28     -21.990   5.071   2.458  1.00 23.04           H  
ATOM    420  CA  ASN A  28     -21.092   6.866   3.193  1.00 23.04           C  
ATOM    421  HA  ASN A  28     -21.253   7.415   4.121  1.00 23.04           H  
ATOM    422  C   ASN A  28     -21.207   7.934   2.092  1.00 23.04           C  
ATOM    423  CB  ASN A  28     -19.699   6.226   3.297  1.00 23.04           C  
ATOM    424  HB2 ASN A  28     -19.569   5.494   2.500  1.00 23.04           H  
ATOM    425  HB3 ASN A  28     -18.941   7.000   3.173  1.00 23.04           H  
ATOM    426  O   ASN A  28     -20.317   8.777   1.925  1.00 23.04           O  
ATOM    427  CG  ASN A  28     -19.435   5.570   4.641  1.00 23.04           C  
ATOM    428  ND2 ASN A  28     -18.297   4.935   4.793  1.00 23.04           N  
ATOM    429 HD21 ASN A  28     -17.620   4.897   4.045  1.00 23.04           H  
ATOM    430 HD22 ASN A  28     -18.152   4.529   5.706  1.00 23.04           H  
ATOM    431  OD1 ASN A  28     -20.212   5.612   5.575  1.00 23.04           O  
ATOM    432  N   ALA A  29     -22.354   7.964   1.410  1.00 21.08           N  
ATOM    433  H   ALA A  29     -22.930   7.135   1.453  1.00 21.08           H  
ATOM    434  CA  ALA A  29     -23.030   9.179   1.016  1.00 21.08           C  
ATOM    435  HA  ALA A  29     -22.436   9.697   0.263  1.00 21.08           H  
ATOM    436  C   ALA A  29     -23.148  10.088   2.246  1.00 21.08           C  
ATOM    437  CB  ALA A  29     -24.386   8.835   0.390  1.00 21.08           C  
ATOM    438  HB1 ALA A  29     -24.247   8.154  -0.450  1.00 21.08           H  
ATOM    439  HB2 ALA A  29     -24.864   9.748   0.035  1.00 21.08           H  
ATOM    440  HB3 ALA A  29     -25.031   8.369   1.135  1.00 21.08           H  
ATOM    441  O   ALA A  29     -24.183  10.204   2.902  1.00 21.08           O  
ATOM    442  N   ASN A  30     -22.060  10.827   2.469  1.00 25.15           N  
ATOM    443  H   ASN A  30     -21.226  10.502   2.000  1.00 25.15           H  
ATOM    444  CA  ASN A  30     -22.162  12.253   2.692  1.00 25.15           C  
ATOM    445  HA  ASN A  30     -22.347  12.478   3.742  1.00 25.15           H  
ATOM    446  C   ASN A  30     -23.337  12.720   1.827  1.00 25.15           C  
ATOM    447  CB  ASN A  30     -20.870  12.940   2.203  1.00 25.15           C  
ATOM    448  HB2 ASN A  30     -20.629  12.595   1.197  1.00 25.15           H  
ATOM    449  HB3 ASN A  30     -21.070  14.009   2.136  1.00 25.15           H  
ATOM    450  O   ASN A  30     -23.203  12.794   0.600  1.00 25.15           O  
ATOM    451  CG  ASN A  30     -19.647  12.783   3.089  1.00 25.15           C  
ATOM    452  ND2 ASN A  30     -18.970  11.657   3.106  1.00 25.15           N  
ATOM    453 HD21 ASN A  30     -18.238  11.655   3.801  1.00 25.15           H  
ATOM    454 HD22 ASN A  30     -19.373  10.788   2.785  1.00 25.15           H  
ATOM    455  OD1 ASN A  30     -19.224  13.727   3.720  1.00 25.15           O  
ATOM    456  N   ARG A  31     -24.491  13.002   2.449  1.00 22.67           N  
ATOM    457  H   ARG A  31     -24.565  12.802   3.437  1.00 22.67           H  
ATOM    458  CA  ARG A  31     -25.465  13.882   1.809  1.00 22.67           C  
ATOM    459  HA  ARG A  31     -25.895  13.372   0.947  1.00 22.67           H  
ATOM    460  C   ARG A  31     -24.624  15.071   1.347  1.00 22.67           C  
ATOM    461  CB  ARG A  31     -26.569  14.333   2.783  1.00 22.67           C  
ATOM    462  HB2 ARG A  31     -27.175  15.090   2.284  1.00 22.67           H  
ATOM    463  HB3 ARG A  31     -26.110  14.792   3.659  1.00 22.67           H  
ATOM    464  O   ARG A  31     -23.833  15.563   2.165  1.00 22.67           O  
ATOM    465  CG  ARG A  31     -27.487  13.185   3.233  1.00 22.67           C  
ATOM    466  HG2 ARG A  31     -26.903  12.445   3.779  1.00 22.67           H  
ATOM    467  HG3 ARG A  31     -27.926  12.711   2.355  1.00 22.67           H  
ATOM    468  CD  ARG A  31     -28.613  13.713   4.138  1.00 22.67           C  
ATOM    469  HD2 ARG A  31     -28.167  14.204   5.003  1.00 22.67           H  
ATOM    470  HD3 ARG A  31     -29.192  14.448   3.579  1.00 22.67           H  
ATOM    471  NE  ARG A  31     -29.506  12.629   4.597  1.00 22.67           N  
ATOM    472  HE  ARG A  31     -29.233  11.686   4.358  1.00 22.67           H  
ATOM    473  NH1 ARG A  31     -31.092  13.929   5.653  1.00 22.67           N  
ATOM    474 HH11 ARG A  31     -30.606  14.771   5.381  1.00 22.67           H  
ATOM    475 HH12 ARG A  31     -31.958  14.010   6.167  1.00 22.67           H  
ATOM    476  NH2 ARG A  31     -31.323  11.716   5.631  1.00 22.67           N  
ATOM    477 HH21 ARG A  31     -31.024  10.789   5.365  1.00 22.67           H  
ATOM    478 HH22 ARG A  31     -32.186  11.833   6.143  1.00 22.67           H  
ATOM    479  CZ  ARG A  31     -30.629  12.765   5.288  1.00 22.67           C  
ATOM    480  N   PRO A  32     -24.698  15.501   0.075  1.00 24.06           N  
ATOM    481  CA  PRO A  32     -24.034  16.738  -0.283  1.00 24.06           C  
ATOM    482  HA  PRO A  32     -22.951  16.624  -0.222  1.00 24.06           H  
ATOM    483  C   PRO A  32     -24.500  17.795   0.717  1.00 24.06           C  
ATOM    484  CB  PRO A  32     -24.457  17.047  -1.723  1.00 24.06           C  
ATOM    485  HB2 PRO A  32     -23.738  16.606  -2.413  1.00 24.06           H  
ATOM    486  HB3 PRO A  32     -24.553  18.117  -1.907  1.00 24.06           H  
ATOM    487  O   PRO A  32     -25.606  17.701   1.259  1.00 24.06           O  
ATOM    488  CG  PRO A  32     -25.799  16.325  -1.860  1.00 24.06           C  
ATOM    489  HG2 PRO A  32     -26.008  16.051  -2.894  1.00 24.06           H  
ATOM    490  HG3 PRO A  32     -26.594  16.955  -1.463  1.00 24.06           H  
ATOM    491  CD  PRO A  32     -25.624  15.092  -0.971  1.00 24.06           C  
ATOM    492  HD2 PRO A  32     -26.591  14.793  -0.564  1.00 24.06           H  
ATOM    493  HD3 PRO A  32     -25.184  14.276  -1.543  1.00 24.06           H  
ATOM    494  N   LEU A  33     -23.682  18.810   0.968  1.00 27.87           N  
ATOM    495  H   LEU A  33     -22.792  18.859   0.493  1.00 27.87           H  
ATOM    496  CA  LEU A  33     -24.256  20.033   1.502  1.00 27.87           C  
ATOM    497  HA  LEU A  33     -24.780  19.822   2.434  1.00 27.87           H  
ATOM    498  C   LEU A  33     -25.303  20.455   0.452  1.00 27.87           C  
ATOM    499  CB  LEU A  33     -23.127  21.038   1.776  1.00 27.87           C  
ATOM    500  HB2 LEU A  33     -22.563  21.197   0.857  1.00 27.87           H  
ATOM    501  HB3 LEU A  33     -23.589  21.985   2.053  1.00 27.87           H  
ATOM    502  O   LEU A  33     -24.951  20.749  -0.686  1.00 27.87           O  
ATOM    503  CG  LEU A  33     -22.163  20.596   2.904  1.00 27.87           C  
ATOM    504  HG  LEU A  33     -21.764  19.609   2.668  1.00 27.87           H  
ATOM    505  CD1 LEU A  33     -20.974  21.550   3.017  1.00 27.87           C  
ATOM    506 HD11 LEU A  33     -20.479  21.636   2.050  1.00 27.87           H  
ATOM    507 HD12 LEU A  33     -21.317  22.535   3.331  1.00 27.87           H  
ATOM    508 HD13 LEU A  33     -20.257  21.164   3.741  1.00 27.87           H  
ATOM    509  CD2 LEU A  33     -22.838  20.531   4.278  1.00 27.87           C  
ATOM    510 HD21 LEU A  33     -23.293  21.493   4.516  1.00 27.87           H  
ATOM    511 HD22 LEU A  33     -23.604  19.756   4.282  1.00 27.87           H  
ATOM    512 HD23 LEU A  33     -22.102  20.282   5.043  1.00 27.87           H  
ATOM    513  N   VAL A  34     -26.590  20.248   0.770  1.00 30.89           N  
ATOM    514  H   VAL A  34     -26.778  19.827   1.669  1.00 30.89           H  
ATOM    515  CA  VAL A  34     -27.666  20.197  -0.248  1.00 30.89           C  
ATOM    516  HA  VAL A  34     -27.302  19.603  -1.086  1.00 30.89           H  
ATOM    517  C   VAL A  34     -27.944  21.600  -0.794  1.00 30.89           C  
ATOM    518  CB  VAL A  34     -28.951  19.518   0.280  1.00 30.89           C  
ATOM    519  HB  VAL A  34     -29.436  20.184   0.994  1.00 30.89           H  
ATOM    520  O   VAL A  34     -28.359  21.763  -1.939  1.00 30.89           O  
ATOM    521  CG1 VAL A  34     -29.933  19.215  -0.860  1.00 30.89           C  
ATOM    522 HG11 VAL A  34     -30.819  18.715  -0.469  1.00 30.89           H  
ATOM    523 HG12 VAL A  34     -30.259  20.140  -1.335  1.00 30.89           H  
ATOM    524 HG13 VAL A  34     -29.461  18.577  -1.607  1.00 30.89           H  
ATOM    525  CG2 VAL A  34     -28.684  18.178   0.984  1.00 30.89           C  
ATOM    526 HG21 VAL A  34     -29.628  17.721   1.281  1.00 30.89           H  
ATOM    527 HG22 VAL A  34     -28.152  17.501   0.315  1.00 30.89           H  
ATOM    528 HG23 VAL A  34     -28.092  18.335   1.886  1.00 30.89           H  
ATOM    529  N   ALA A  35     -27.577  22.615  -0.010  1.00 35.95           N  
ATOM    530  H   ALA A  35     -27.285  22.382   0.929  1.00 35.95           H  
ATOM    531  CA  ALA A  35     -27.087  23.889  -0.510  1.00 35.95           C  
ATOM    532  HA  ALA A  35     -27.884  24.413  -1.038  1.00 35.95           H  
ATOM    533  C   ALA A  35     -25.912  23.656  -1.484  1.00 35.95           C  
ATOM    534  CB  ALA A  35     -26.693  24.720   0.713  1.00 35.95           C  
ATOM    535  HB1 ALA A  35     -27.585  25.008   1.270  1.00 35.95           H  
ATOM    536  HB2 ALA A  35     -26.042  24.130   1.359  1.00 35.95           H  
ATOM    537  HB3 ALA A  35     -26.166  25.621   0.402  1.00 35.95           H  
ATOM    538  O   ALA A  35     -24.748  23.576  -1.091  1.00 35.95           O  
ATOM    539  N   THR A  36     -26.267  23.533  -2.770  1.00 40.85           N  
ATOM    540  H   THR A  36     -27.266  23.467  -2.899  1.00 40.85           H  
ATOM    541  CA  THR A  36     -25.450  23.170  -3.954  1.00 40.85           C  
ATOM    542  HA  THR A  36     -25.150  22.128  -3.846  1.00 40.85           H  
ATOM    543  C   THR A  36     -24.160  23.974  -4.195  1.00 40.85           C  
ATOM    544  CB  THR A  36     -26.314  23.301  -5.224  1.00 40.85           C  
ATOM    545  HB  THR A  36     -25.711  23.046  -6.096  1.00 40.85           H  
ATOM    546  O   THR A  36     -23.486  23.785  -5.208  1.00 40.85           O  
ATOM    547  CG2 THR A  36     -27.536  22.384  -5.229  1.00 40.85           C  
ATOM    548 HG21 THR A  36     -28.250  22.682  -4.461  1.00 40.85           H  
ATOM    549 HG22 THR A  36     -27.224  21.355  -5.046  1.00 40.85           H  
ATOM    550 HG23 THR A  36     -28.023  22.438  -6.203  1.00 40.85           H  
ATOM    551  OG1 THR A  36     -26.786  24.625  -5.368  1.00 40.85           O  
ATOM    552  HG1 THR A  36     -27.236  24.870  -4.556  1.00 40.85           H  
ATOM    553  N   ASN A  37     -23.820  24.887  -3.292  1.00 52.58           N  
ATOM    554  H   ASN A  37     -24.359  24.903  -2.438  1.00 52.58           H  
ATOM    555  CA  ASN A  37     -22.726  25.832  -3.363  1.00 52.58           C  
ATOM    556  HA  ASN A  37     -22.011  25.540  -4.132  1.00 52.58           H  
ATOM    557  C   ASN A  37     -22.002  25.882  -2.004  1.00 52.58           C  
ATOM    558  CB  ASN A  37     -23.351  27.182  -3.740  1.00 52.58           C  
ATOM    559  HB2 ASN A  37     -24.240  27.341  -3.129  1.00 52.58           H  
ATOM    560  HB3 ASN A  37     -23.643  27.175  -4.790  1.00 52.58           H  
ATOM    561  O   ASN A  37     -22.522  26.415  -1.026  1.00 52.58           O  
ATOM    562  CG  ASN A  37     -22.388  28.319  -3.493  1.00 52.58           C  
ATOM    563  ND2 ASN A  37     -22.855  29.430  -2.992  1.00 52.58           N  
ATOM    564 HD21 ASN A  37     -22.167  30.065  -2.614  1.00 52.58           H  
ATOM    565 HD22 ASN A  37     -23.812  29.447  -2.669  1.00 52.58           H  
ATOM    566  OD1 ASN A  37     -21.196  28.206  -3.720  1.00 52.58           O  
ATOM    567  N   CYS A  38     -20.761  25.393  -1.944  1.00 68.44           N  
ATOM    568  H   CYS A  38     -20.333  25.032  -2.785  1.00 68.44           H  
ATOM    569  CA  CYS A  38     -19.988  25.346  -0.697  1.00 68.44           C  
ATOM    570  HA  CYS A  38     -20.586  24.816   0.043  1.00 68.44           H  
ATOM    571  C   CYS A  38     -19.695  26.729  -0.081  1.00 68.44           C  
ATOM    572  CB  CYS A  38     -18.704  24.535  -0.927  1.00 68.44           C  
ATOM    573  HB2 CYS A  38     -18.972  23.519  -1.218  1.00 68.44           H  
ATOM    574  HB3 CYS A  38     -18.139  24.488   0.004  1.00 68.44           H  
ATOM    575  O   CYS A  38     -19.409  26.804   1.116  1.00 68.44           O  
ATOM    576  SG  CYS A  38     -17.673  25.276  -2.227  1.00 68.44           S  
ATOM    577  HG  CYS A  38     -16.802  24.267  -2.309  1.00 68.44           H  
ATOM    578  N   SER A  39     -19.823  27.823  -0.845  1.00 75.63           N  
ATOM    579  H   SER A  39     -20.081  27.714  -1.815  1.00 75.63           H  
ATOM    580  CA  SER A  39     -19.663  29.182  -0.314  1.00 75.63           C  
ATOM    581  HA  SER A  39     -18.689  29.228   0.173  1.00 75.63           H  
ATOM    582  C   SER A  39     -20.706  29.525   0.759  1.00 75.63           C  
ATOM    583  CB  SER A  39     -19.646  30.214  -1.456  1.00 75.63           C  
ATOM    584  HB2 SER A  39     -18.841  30.922  -1.264  1.00 75.63           H  
ATOM    585  HB3 SER A  39     -19.422  29.716  -2.399  1.00 75.63           H  
ATOM    586  O   SER A  39     -20.430  30.336   1.637  1.00 75.63           O  
ATOM    587  OG  SER A  39     -20.856  30.948  -1.577  1.00 75.63           O  
ATOM    588  HG  SER A  39     -20.903  31.525  -0.811  1.00 75.63           H  
ATOM    589  N   GLU A  40     -21.875  28.877   0.748  1.00 75.39           N  
ATOM    590  H   GLU A  40     -22.043  28.194   0.023  1.00 75.39           H  
ATOM    591  CA  GLU A  40     -22.952  29.089   1.726  1.00 75.39           C  
ATOM    592  HA  GLU A  40     -23.094  30.163   1.851  1.00 75.39           H  
ATOM    593  C   GLU A  40     -22.606  28.568   3.140  1.00 75.39           C  
ATOM    594  CB  GLU A  40     -24.267  28.513   1.148  1.00 75.39           C  
ATOM    595  HB2 GLU A  40     -24.066  27.529   0.723  1.00 75.39           H  
ATOM    596  HB3 GLU A  40     -25.000  28.388   1.945  1.00 75.39           H  
ATOM    597  O   GLU A  40     -23.388  28.757   4.070  1.00 75.39           O  
ATOM    598  CG  GLU A  40     -24.863  29.464   0.083  1.00 75.39           C  
ATOM    599  HG2 GLU A  40     -25.559  30.142   0.579  1.00 75.39           H  
ATOM    600  HG3 GLU A  40     -24.063  30.087  -0.317  1.00 75.39           H  
ATOM    601  CD  GLU A  40     -25.568  28.800  -1.118  1.00 75.39           C  
ATOM    602  OE1 GLU A  40     -25.531  29.432  -2.213  1.00 75.39           O  
ATOM    603  OE2 GLU A  40     -26.050  27.655  -1.021  1.00 75.39           O  
ATOM    604  N   TYR A  41     -21.421  27.975   3.344  1.00 79.00           N  
ATOM    605  H   TYR A  41     -20.831  27.829   2.538  1.00 79.00           H  
ATOM    606  CA  TYR A  41     -20.916  27.527   4.652  1.00 79.00           C  
ATOM    607  HA  TYR A  41     -21.687  27.710   5.400  1.00 79.00           H  
ATOM    608  C   TYR A  41     -19.690  28.304   5.150  1.00 79.00           C  
ATOM    609  CB  TYR A  41     -20.677  26.013   4.628  1.00 79.00           C  
ATOM    610  HB2 TYR A  41     -19.956  25.768   3.848  1.00 79.00           H  
ATOM    611  HB3 TYR A  41     -20.259  25.698   5.584  1.00 79.00           H  
ATOM    612  O   TYR A  41     -19.076  27.886   6.132  1.00 79.00           O  
ATOM    613  CG  TYR A  41     -21.957  25.246   4.405  1.00 79.00           C  
ATOM    614  CD1 TYR A  41     -22.746  24.851   5.503  1.00 79.00           C  
ATOM    615  HD1 TYR A  41     -22.412  25.061   6.508  1.00 79.00           H  
ATOM    616  CD2 TYR A  41     -22.402  25.013   3.094  1.00 79.00           C  
ATOM    617  HD2 TYR A  41     -21.816  25.345   2.250  1.00 79.00           H  
ATOM    618  CE1 TYR A  41     -23.984  24.216   5.291  1.00 79.00           C  
ATOM    619  HE1 TYR A  41     -24.595  23.919   6.131  1.00 79.00           H  
ATOM    620  CE2 TYR A  41     -23.635  24.382   2.878  1.00 79.00           C  
ATOM    621  HE2 TYR A  41     -23.976  24.219   1.867  1.00 79.00           H  
ATOM    622  OH  TYR A  41     -25.603  23.321   3.762  1.00 79.00           O  
ATOM    623  HH  TYR A  41     -26.128  23.243   4.562  1.00 79.00           H  
ATOM    624  CZ  TYR A  41     -24.428  23.972   3.973  1.00 79.00           C  
ATOM    625  N   ALA A  42     -19.341  29.422   4.507  1.00 87.79           N  
ATOM    626  H   ALA A  42     -19.907  29.719   3.724  1.00 87.79           H  
ATOM    627  CA  ALA A  42     -18.339  30.378   4.977  1.00 87.79           C  
ATOM    628  HA  ALA A  42     -17.954  30.051   5.943  1.00 87.79           H  
ATOM    629  C   ALA A  42     -18.949  31.773   5.184  1.00 87.79           C  
ATOM    630  CB  ALA A  42     -17.166  30.425   3.988  1.00 87.79           C  
ATOM    631  HB1 ALA A  42     -16.512  31.264   4.225  1.00 87.79           H  
ATOM    632  HB2 ALA A  42     -17.536  30.539   2.969  1.00 87.79           H  
ATOM    633  HB3 ALA A  42     -16.582  29.508   4.070  1.00 87.79           H  
ATOM    634  O   ALA A  42     -19.924  32.142   4.535  1.00 87.79           O  
ATOM    635  N   VAL A  43     -18.328  32.577   6.051  1.00 92.97           N  
ATOM    636  H   VAL A  43     -17.517  32.208   6.527  1.00 92.97           H  
ATOM    637  CA  VAL A  43     -18.612  34.018   6.169  1.00 92.97           C  
ATOM    638  HA  VAL A  43     -19.471  34.272   5.548  1.00 92.97           H  
ATOM    639  C   VAL A  43     -17.409  34.780   5.627  1.00 92.97           C  
ATOM    640  CB  VAL A  43     -18.971  34.420   7.614  1.00 92.97           C  
ATOM    641  HB  VAL A  43     -18.196  34.063   8.292  1.00 92.97           H  
ATOM    642  O   VAL A  43     -16.307  34.666   6.160  1.00 92.97           O  
ATOM    643  CG1 VAL A  43     -19.100  35.941   7.783  1.00 92.97           C  
ATOM    644 HG11 VAL A  43     -19.398  36.172   8.806  1.00 92.97           H  
ATOM    645 HG12 VAL A  43     -19.852  36.336   7.100  1.00 92.97           H  
ATOM    646 HG13 VAL A  43     -18.145  36.429   7.594  1.00 92.97           H  
ATOM    647  CG2 VAL A  43     -20.307  33.792   8.027  1.00 92.97           C  
ATOM    648 HG21 VAL A  43     -20.262  32.708   7.921  1.00 92.97           H  
ATOM    649 HG22 VAL A  43     -20.526  34.032   9.068  1.00 92.97           H  
ATOM    650 HG23 VAL A  43     -21.107  34.170   7.391  1.00 92.97           H  
ATOM    651  N   ALA A  44     -17.605  35.548   4.557  1.00 95.28           N  
ATOM    652  H   ALA A  44     -18.531  35.590   4.156  1.00 95.28           H  
ATOM    653  CA  ALA A  44     -16.533  36.259   3.868  1.00 95.28           C  
ATOM    654  HA  ALA A  44     -15.594  36.114   4.403  1.00 95.28           H  
ATOM    655  C   ALA A  44     -16.813  37.767   3.826  1.00 95.28           C  
ATOM    656  CB  ALA A  44     -16.358  35.640   2.482  1.00 95.28           C  
ATOM    657  HB1 ALA A  44     -17.252  35.818   1.884  1.00 95.28           H  
ATOM    658  HB2 ALA A  44     -15.495  36.082   1.984  1.00 95.28           H  
ATOM    659  HB3 ALA A  44     -16.198  34.566   2.575  1.00 95.28           H  
ATOM    660  O   ALA A  44     -17.765  38.226   3.195  1.00 95.28           O  
ATOM    661  N   HIS A  45     -15.965  38.546   4.492  1.00 93.60           N  
ATOM    662  H   HIS A  45     -15.191  38.103   4.965  1.00 93.60           H  
ATOM    663  CA  HIS A  45     -16.097  39.992   4.634  1.00 93.60           C  
ATOM    664  HA  HIS A  45     -16.960  40.345   4.070  1.00 93.60           H  
ATOM    665  C   HIS A  45     -14.870  40.719   4.081  1.00 93.60           C  
ATOM    666  CB  HIS A  45     -16.310  40.339   6.115  1.00 93.60           C  
ATOM    667  HB2 HIS A  45     -15.607  39.768   6.721  1.00 93.60           H  
ATOM    668  HB3 HIS A  45     -16.070  41.393   6.258  1.00 93.60           H  
ATOM    669  O   HIS A  45     -13.740  40.441   4.468  1.00 93.60           O  
ATOM    670  CG  HIS A  45     -17.706  40.123   6.650  1.00 93.60           C  
ATOM    671  CD2 HIS A  45     -18.855  39.846   5.954  1.00 93.60           C  
ATOM    672  HD2 HIS A  45     -18.945  39.690   4.889  1.00 93.60           H  
ATOM    673  ND1 HIS A  45     -18.067  40.257   7.968  1.00 93.60           N  
ATOM    674  HD1 HIS A  45     -17.438  40.466   8.731  1.00 93.60           H  
ATOM    675  CE1 HIS A  45     -19.392  40.059   8.074  1.00 93.60           C  
ATOM    676  HE1 HIS A  45     -19.961  40.092   8.991  1.00 93.60           H  
ATOM    677  NE2 HIS A  45     -19.916  39.841   6.862  1.00 93.60           N  
ATOM    678  N   ALA A  46     -15.096  41.708   3.221  1.00 93.00           N  
ATOM    679  H   ALA A  46     -16.042  41.874   2.909  1.00 93.00           H  
ATOM    680  CA  ALA A  46     -14.076  42.647   2.764  1.00 93.00           C  
ATOM    681  HA  ALA A  46     -13.226  42.630   3.447  1.00 93.00           H  
ATOM    682  C   ALA A  46     -14.633  44.079   2.755  1.00 93.00           C  
ATOM    683  CB  ALA A  46     -13.577  42.208   1.381  1.00 93.00           C  
ATOM    684  HB1 ALA A  46     -14.383  42.269   0.650  1.00 93.00           H  
ATOM    685  HB2 ALA A  46     -13.212  41.182   1.429  1.00 93.00           H  
ATOM    686  HB3 ALA A  46     -12.751  42.843   1.061  1.00 93.00           H  
ATOM    687  O   ALA A  46     -15.832  44.302   2.971  1.00 93.00           O  
ATOM    688  N   ASN A  47     -13.762  45.050   2.482  1.00 87.84           N  
ATOM    689  H   ASN A  47     -12.797  44.796   2.321  1.00 87.84           H  
ATOM    690  CA  ASN A  47     -14.164  46.416   2.140  1.00 87.84           C  
ATOM    691  HA  ASN A  47     -14.958  46.715   2.824  1.00 87.84           H  
ATOM    692  C   ASN A  47     -14.749  46.524   0.712  1.00 87.84           C  
ATOM    693  CB  ASN A  47     -12.972  47.364   2.374  1.00 87.84           C  
ATOM    694  HB2 ASN A  47     -13.301  48.385   2.182  1.00 87.84           H  
ATOM    695  HB3 ASN A  47     -12.664  47.303   3.418  1.00 87.84           H  
ATOM    696  O   ASN A  47     -15.572  47.401   0.455  1.00 87.84           O  
ATOM    697  CG  ASN A  47     -11.749  47.090   1.508  1.00 87.84           C  
ATOM    698  ND2 ASN A  47     -10.796  47.987   1.545  1.00 87.84           N  
ATOM    699 HD21 ASN A  47      -9.963  47.845   0.992  1.00 87.84           H  
ATOM    700 HD22 ASN A  47     -10.867  48.820   2.112  1.00 87.84           H  
ATOM    701  OD1 ASN A  47     -11.641  46.079   0.827  1.00 87.84           O  
ATOM    702  N   CYS A  48     -14.371  45.609  -0.183  1.00 84.31           N  
ATOM    703  H   CYS A  48     -13.671  44.943   0.115  1.00 84.31           H  
ATOM    704  CA  CYS A  48     -14.865  45.456  -1.552  1.00 84.31           C  
ATOM    705  HA  CYS A  48     -15.349  46.384  -1.856  1.00 84.31           H  
ATOM    706  C   CYS A  48     -15.937  44.348  -1.671  1.00 84.31           C  
ATOM    707  CB  CYS A  48     -13.651  45.245  -2.477  1.00 84.31           C  
ATOM    708  HB2 CYS A  48     -13.061  46.161  -2.506  1.00 84.31           H  
ATOM    709  HB3 CYS A  48     -13.985  45.020  -3.489  1.00 84.31           H  
ATOM    710  O   CYS A  48     -16.274  43.674  -0.696  1.00 84.31           O  
ATOM    711  SG  CYS A  48     -12.587  43.892  -1.890  1.00 84.31           S  
ATOM    712  HG  CYS A  48     -11.968  44.573  -0.922  1.00 84.31           H  
ATOM    713  N   GLN A  49     -16.519  44.183  -2.865  1.00 82.52           N  
ATOM    714  H   GLN A  49     -16.188  44.725  -3.650  1.00 82.52           H  
ATOM    715  CA  GLN A  49     -17.521  43.150  -3.140  1.00 82.52           C  
ATOM    716  HA  GLN A  49     -18.124  43.000  -2.245  1.00 82.52           H  
ATOM    717  C   GLN A  49     -16.842  41.819  -3.491  1.00 82.52           C  
ATOM    718  CB  GLN A  49     -18.461  43.641  -4.255  1.00 82.52           C  
ATOM    719  HB2 GLN A  49     -18.864  44.610  -3.965  1.00 82.52           H  
ATOM    720  HB3 GLN A  49     -17.895  43.767  -5.179  1.00 82.52           H  
ATOM    721  O   GLN A  49     -16.198  41.703  -4.530  1.00 82.52           O  
ATOM    722  CG  GLN A  49     -19.637  42.680  -4.506  1.00 82.52           C  
ATOM    723  HG2 GLN A  49     -20.162  42.506  -3.566  1.00 82.52           H  
ATOM    724  HG3 GLN A  49     -19.262  41.724  -4.870  1.00 82.52           H  
ATOM    725  CD  GLN A  49     -20.638  43.224  -5.525  1.00 82.52           C  
ATOM    726  NE2 GLN A  49     -21.786  42.600  -5.677  1.00 82.52           N  
ATOM    727 HE21 GLN A  49     -22.007  41.769  -5.148  1.00 82.52           H  
ATOM    728 HE22 GLN A  49     -22.415  43.007  -6.354  1.00 82.52           H  
ATOM    729  OE1 GLN A  49     -20.425  44.219  -6.193  1.00 82.52           O  
ATOM    730  N   LEU A  50     -17.016  40.808  -2.638  1.00 87.91           N  
ATOM    731  H   LEU A  50     -17.549  40.969  -1.795  1.00 87.91           H  
ATOM    732  CA  LEU A  50     -16.543  39.447  -2.893  1.00 87.91           C  
ATOM    733  HA  LEU A  50     -15.620  39.493  -3.471  1.00 87.91           H  
ATOM    734  C   LEU A  50     -17.577  38.674  -3.723  1.00 87.91           C  
ATOM    735  CB  LEU A  50     -16.249  38.731  -1.561  1.00 87.91           C  
ATOM    736  HB2 LEU A  50     -17.176  38.668  -0.990  1.00 87.91           H  
ATOM    737  HB3 LEU A  50     -15.929  37.713  -1.784  1.00 87.91           H  
ATOM    738  O   LEU A  50     -18.757  38.643  -3.371  1.00 87.91           O  
ATOM    739  CG  LEU A  50     -15.174  39.397  -0.681  1.00 87.91           C  
ATOM    740  HG  LEU A  50     -15.479  40.416  -0.441  1.00 87.91           H  
ATOM    741  CD1 LEU A  50     -15.036  38.620   0.627  1.00 87.91           C  
ATOM    742 HD11 LEU A  50     -14.692  37.608   0.417  1.00 87.91           H  
ATOM    743 HD12 LEU A  50     -14.315  39.111   1.281  1.00 87.91           H  
ATOM    744 HD13 LEU A  50     -16.002  38.579   1.131  1.00 87.91           H  
ATOM    745  CD2 LEU A  50     -13.806  39.429  -1.360  1.00 87.91           C  
ATOM    746 HD21 LEU A  50     -13.831  40.072  -2.240  1.00 87.91           H  
ATOM    747 HD22 LEU A  50     -13.500  38.426  -1.656  1.00 87.91           H  
ATOM    748 HD23 LEU A  50     -13.057  39.835  -0.679  1.00 87.91           H  
ATOM    749  N   ARG A  51     -17.131  38.012  -4.795  1.00 83.29           N  
ATOM    750  H   ARG A  51     -16.149  38.087  -5.022  1.00 83.29           H  
ATOM    751  CA  ARG A  51     -17.937  37.071  -5.585  1.00 83.29           C  
ATOM    752  HA  ARG A  51     -18.961  37.074  -5.210  1.00 83.29           H  
ATOM    753  C   ARG A  51     -17.348  35.665  -5.428  1.00 83.29           C  
ATOM    754  CB  ARG A  51     -17.983  37.529  -7.053  1.00 83.29           C  
ATOM    755  HB2 ARG A  51     -16.970  37.577  -7.452  1.00 83.29           H  
ATOM    756  HB3 ARG A  51     -18.419  38.527  -7.096  1.00 83.29           H  
ATOM    757  O   ARG A  51     -16.237  35.453  -5.911  1.00 83.29           O  
ATOM    758  CG  ARG A  51     -18.824  36.576  -7.920  1.00 83.29           C  
ATOM    759  HG2 ARG A  51     -19.829  36.500  -7.503  1.00 83.29           H  
ATOM    760  HG3 ARG A  51     -18.368  35.586  -7.923  1.00 83.29           H  
ATOM    761  CD  ARG A  51     -18.915  37.079  -9.364  1.00 83.29           C  
ATOM    762  HD2 ARG A  51     -19.404  38.053  -9.365  1.00 83.29           H  
ATOM    763  HD3 ARG A  51     -17.906  37.186  -9.762  1.00 83.29           H  
ATOM    764  NE  ARG A  51     -19.674  36.134 -10.207  1.00 83.29           N  
ATOM    765  HE  ARG A  51     -19.840  35.219  -9.814  1.00 83.29           H  
ATOM    766  NH1 ARG A  51     -19.853  37.450 -12.084  1.00 83.29           N  
ATOM    767 HH11 ARG A  51     -19.316  38.169 -11.621  1.00 83.29           H  
ATOM    768 HH12 ARG A  51     -20.160  37.574 -13.038  1.00 83.29           H  
ATOM    769  NH2 ARG A  51     -20.743  35.403 -12.078  1.00 83.29           N  
ATOM    770 HH21 ARG A  51     -20.883  34.504 -11.641  1.00 83.29           H  
ATOM    771 HH22 ARG A  51     -21.038  35.543 -13.034  1.00 83.29           H  
ATOM    772  CZ  ARG A  51     -20.086  36.335 -11.447  1.00 83.29           C  
ATOM    773  N   PRO A  52     -18.046  34.720  -4.775  1.00 86.98           N  
ATOM    774  CA  PRO A  52     -17.554  33.358  -4.660  1.00 86.98           C  
ATOM    775  HA  PRO A  52     -16.512  33.385  -4.342  1.00 86.98           H  
ATOM    776  C   PRO A  52     -17.654  32.606  -5.990  1.00 86.98           C  
ATOM    777  CB  PRO A  52     -18.391  32.688  -3.572  1.00 86.98           C  
ATOM    778  HB2 PRO A  52     -17.918  32.846  -2.603  1.00 86.98           H  
ATOM    779  HB3 PRO A  52     -18.522  31.622  -3.754  1.00 86.98           H  
ATOM    780  O   PRO A  52     -18.593  32.802  -6.765  1.00 86.98           O  
ATOM    781  CG  PRO A  52     -19.718  33.444  -3.643  1.00 86.98           C  
ATOM    782  HG2 PRO A  52     -20.232  33.452  -2.682  1.00 86.98           H  
ATOM    783  HG3 PRO A  52     -20.350  32.992  -4.408  1.00 86.98           H  
ATOM    784  CD  PRO A  52     -19.318  34.856  -4.079  1.00 86.98           C  
ATOM    785  HD2 PRO A  52     -19.186  35.493  -3.204  1.00 86.98           H  
ATOM    786  HD3 PRO A  52     -20.086  35.268  -4.734  1.00 86.98           H  
ATOM    787  N   VAL A  53     -16.699  31.706  -6.196  1.00 83.06           N  
ATOM    788  H   VAL A  53     -15.985  31.644  -5.484  1.00 83.06           H  
ATOM    789  CA  VAL A  53     -16.745  30.606  -7.167  1.00 83.06           C  
ATOM    790  HA  VAL A  53     -17.115  30.952  -8.132  1.00 83.06           H  
ATOM    791  C   VAL A  53     -17.699  29.544  -6.613  1.00 83.06           C  
ATOM    792  CB  VAL A  53     -15.309  30.056  -7.323  1.00 83.06           C  
ATOM    793  HB  VAL A  53     -14.895  29.925  -6.323  1.00 83.06           H  
ATOM    794  O   VAL A  53     -17.486  29.064  -5.503  1.00 83.06           O  
ATOM    795  CG1 VAL A  53     -15.168  28.709  -8.035  1.00 83.06           C  
ATOM    796 HG11 VAL A  53     -16.052  28.086  -7.899  1.00 83.06           H  
ATOM    797 HG12 VAL A  53     -14.314  28.182  -7.610  1.00 83.06           H  
ATOM    798 HG13 VAL A  53     -14.987  28.847  -9.101  1.00 83.06           H  
ATOM    799  CG2 VAL A  53     -14.419  31.058  -8.072  1.00 83.06           C  
ATOM    800 HG21 VAL A  53     -14.435  32.026  -7.572  1.00 83.06           H  
ATOM    801 HG22 VAL A  53     -14.781  31.190  -9.091  1.00 83.06           H  
ATOM    802 HG23 VAL A  53     -13.392  30.692  -8.103  1.00 83.06           H  
ATOM    803  N   ARG A  54     -18.739  29.153  -7.359  1.00 71.51           N  
ATOM    804  H   ARG A  54     -18.862  29.583  -8.264  1.00 71.51           H  
ATOM    805  CA  ARG A  54     -19.694  28.106  -6.938  1.00 71.51           C  
ATOM    806  HA  ARG A  54     -19.684  28.026  -5.851  1.00 71.51           H  
ATOM    807  C   ARG A  54     -19.322  26.712  -7.450  1.00 71.51           C  
ATOM    808  CB  ARG A  54     -21.123  28.479  -7.367  1.00 71.51           C  
ATOM    809  HB2 ARG A  54     -21.782  27.669  -7.055  1.00 71.51           H  
ATOM    810  HB3 ARG A  54     -21.170  28.557  -8.454  1.00 71.51           H  
ATOM    811  O   ARG A  54     -19.687  25.712  -6.837  1.00 71.51           O  
ATOM    812  CG  ARG A  54     -21.628  29.793  -6.742  1.00 71.51           C  
ATOM    813  HG2 ARG A  54     -21.367  29.811  -5.683  1.00 71.51           H  
ATOM    814  HG3 ARG A  54     -21.143  30.642  -7.224  1.00 71.51           H  
ATOM    815  CD  ARG A  54     -23.156  29.915  -6.887  1.00 71.51           C  
ATOM    816  HD2 ARG A  54     -23.602  28.960  -6.610  1.00 71.51           H  
ATOM    817  HD3 ARG A  54     -23.396  30.107  -7.933  1.00 71.51           H  
ATOM    818  NE  ARG A  54     -23.713  30.995  -6.039  1.00 71.51           N  
ATOM    819  HE  ARG A  54     -23.222  31.877  -6.061  1.00 71.51           H  
ATOM    820  NH1 ARG A  54     -25.357  29.793  -4.929  1.00 71.51           N  
ATOM    821 HH11 ARG A  54     -25.759  29.645  -4.015  1.00 71.51           H  
ATOM    822 HH12 ARG A  54     -25.216  28.983  -5.517  1.00 71.51           H  
ATOM    823  NH2 ARG A  54     -24.910  31.834  -4.272  1.00 71.51           N  
ATOM    824 HH21 ARG A  54     -25.522  31.597  -3.504  1.00 71.51           H  
ATOM    825 HH22 ARG A  54     -24.363  32.683  -4.247  1.00 71.51           H  
ATOM    826  CZ  ARG A  54     -24.653  30.872  -5.108  1.00 71.51           C  
ATOM    827  N   ARG A  55     -18.601  26.626  -8.574  1.00 67.09           N  
ATOM    828  H   ARG A  55     -18.402  27.499  -9.042  1.00 67.09           H  
ATOM    829  CA  ARG A  55     -18.205  25.370  -9.242  1.00 67.09           C  
ATOM    830  HA  ARG A  55     -18.376  24.536  -8.562  1.00 67.09           H  
ATOM    831  C   ARG A  55     -16.724  25.387  -9.607  1.00 67.09           C  
ATOM    832  CB  ARG A  55     -19.052  25.169 -10.512  1.00 67.09           C  
ATOM    833  HB2 ARG A  55     -18.860  25.994 -11.198  1.00 67.09           H  
ATOM    834  HB3 ARG A  55     -18.738  24.248 -11.004  1.00 67.09           H  
ATOM    835  O   ARG A  55     -16.193  26.428  -9.967  1.00 67.09           O  
ATOM    836  CG  ARG A  55     -20.561  25.081 -10.233  1.00 67.09           C  
ATOM    837  HG2 ARG A  55     -20.762  24.183  -9.647  1.00 67.09           H  
ATOM    838  HG3 ARG A  55     -20.896  25.953  -9.670  1.00 67.09           H  
ATOM    839  CD  ARG A  55     -21.348  25.034 -11.545  1.00 67.09           C  
ATOM    840  HD2 ARG A  55     -20.936  24.247 -12.176  1.00 67.09           H  
ATOM    841  HD3 ARG A  55     -21.231  25.994 -12.048  1.00 67.09           H  
ATOM    842  NE  ARG A  55     -22.778  24.767 -11.297  1.00 67.09           N  
ATOM    843  HE  ARG A  55     -23.056  24.691 -10.329  1.00 67.09           H  
ATOM    844  NH1 ARG A  55     -23.473  24.757 -13.484  1.00 67.09           N  
ATOM    845 HH11 ARG A  55     -24.206  24.650 -14.170  1.00 67.09           H  
ATOM    846 HH12 ARG A  55     -22.540  25.026 -13.762  1.00 67.09           H  
ATOM    847  NH2 ARG A  55     -24.944  24.347 -11.856  1.00 67.09           N  
ATOM    848 HH21 ARG A  55     -25.173  24.230 -10.880  1.00 67.09           H  
ATOM    849 HH22 ARG A  55     -25.665  24.227 -12.554  1.00 67.09           H  
ATOM    850  CZ  ARG A  55     -23.722  24.627 -12.210  1.00 67.09           C  
ATOM    851  N   PHE A  56     -16.065  24.227  -9.624  1.00 67.01           N  
ATOM    852  H   PHE A  56     -16.540  23.391  -9.317  1.00 67.01           H  
ATOM    853  CA  PHE A  56     -14.637  24.137  -9.985  1.00 67.01           C  
ATOM    854  HA  PHE A  56     -14.074  24.762  -9.292  1.00 67.01           H  
ATOM    855  C   PHE A  56     -14.331  24.666 -11.407  1.00 67.01           C  
ATOM    856  CB  PHE A  56     -14.165  22.687  -9.798  1.00 67.01           C  
ATOM    857  HB2 PHE A  56     -14.551  22.073 -10.612  1.00 67.01           H  
ATOM    858  HB3 PHE A  56     -14.582  22.295  -8.870  1.00 67.01           H  
ATOM    859  O   PHE A  56     -13.246  25.177 -11.656  1.00 67.01           O  
ATOM    860  CG  PHE A  56     -12.656  22.532  -9.726  1.00 67.01           C  
ATOM    861  CD1 PHE A  56     -11.899  22.351 -10.900  1.00 67.01           C  
ATOM    862  HD1 PHE A  56     -12.389  22.334 -11.863  1.00 67.01           H  
ATOM    863  CD2 PHE A  56     -12.003  22.575  -8.478  1.00 67.01           C  
ATOM    864  HD2 PHE A  56     -12.573  22.707  -7.570  1.00 67.01           H  
ATOM    865  CE1 PHE A  56     -10.501  22.214 -10.827  1.00 67.01           C  
ATOM    866  HE1 PHE A  56      -9.920  22.088 -11.729  1.00 67.01           H  
ATOM    867  CE2 PHE A  56     -10.606  22.436  -8.406  1.00 67.01           C  
ATOM    868  HE2 PHE A  56     -10.108  22.454  -7.448  1.00 67.01           H  
ATOM    869  CZ  PHE A  56      -9.855  22.254  -9.581  1.00 67.01           C  
ATOM    870  HZ  PHE A  56      -8.782  22.144  -9.527  1.00 67.01           H  
ATOM    871  N   ALA A  57     -15.304  24.624 -12.325  1.00 67.83           N  
ATOM    872  H   ALA A  57     -16.186  24.204 -12.068  1.00 67.83           H  
ATOM    873  CA  ALA A  57     -15.193  25.202 -13.670  1.00 67.83           C  
ATOM    874  HA  ALA A  57     -14.248  24.879 -14.106  1.00 67.83           H  
ATOM    875  C   ALA A  57     -15.186  26.750 -13.709  1.00 67.83           C  
ATOM    876  CB  ALA A  57     -16.333  24.628 -14.521  1.00 67.83           C  
ATOM    877  HB1 ALA A  57     -16.235  24.988 -15.545  1.00 67.83           H  
ATOM    878  HB2 ALA A  57     -16.284  23.539 -14.527  1.00 67.83           H  
ATOM    879  HB3 ALA A  57     -17.295  24.953 -14.125  1.00 67.83           H  
ATOM    880  O   ALA A  57     -14.893  27.327 -14.749  1.00 67.83           O  
ATOM    881  N   GLU A  58     -15.496  27.427 -12.598  1.00 75.57           N  
ATOM    882  H   GLU A  58     -15.729  26.910 -11.762  1.00 75.57           H  
ATOM    883  CA  GLU A  58     -15.424  28.891 -12.457  1.00 75.57           C  
ATOM    884  HA  GLU A  58     -15.540  29.354 -13.437  1.00 75.57           H  
ATOM    885  C   GLU A  58     -14.049  29.357 -11.913  1.00 75.57           C  
ATOM    886  CB  GLU A  58     -16.588  29.376 -11.561  1.00 75.57           C  
ATOM    887  HB2 GLU A  58     -16.495  30.450 -11.401  1.00 75.57           H  
ATOM    888  HB3 GLU A  58     -16.498  28.886 -10.592  1.00 75.57           H  
ATOM    889  O   GLU A  58     -13.848  30.546 -11.667  1.00 75.57           O  
ATOM    890  CG  GLU A  58     -18.005  29.091 -12.095  1.00 75.57           C  
ATOM    891  HG2 GLU A  58     -18.252  29.827 -12.861  1.00 75.57           H  
ATOM    892  HG3 GLU A  58     -18.028  28.106 -12.560  1.00 75.57           H  
ATOM    893  CD  GLU A  58     -19.060  29.124 -10.974  1.00 75.57           C  
ATOM    894  OE1 GLU A  58     -19.998  28.295 -11.023  1.00 75.57           O  
ATOM    895  OE2 GLU A  58     -18.920  29.928 -10.023  1.00 75.57           O  
ATOM    896  N   VAL A  59     -13.097  28.436 -11.696  1.00 77.57           N  
ATOM    897  H   VAL A  59     -13.297  27.478 -11.946  1.00 77.57           H  
ATOM    898  CA  VAL A  59     -11.771  28.720 -11.116  1.00 77.57           C  
ATOM    899  HA  VAL A  59     -11.877  29.547 -10.414  1.00 77.57           H  
ATOM    900  C   VAL A  59     -10.768  29.150 -12.193  1.00 77.57           C  
ATOM    901  CB  VAL A  59     -11.240  27.510 -10.314  1.00 77.57           C  
ATOM    902  HB  VAL A  59     -11.157  26.645 -10.972  1.00 77.57           H  
ATOM    903  O   VAL A  59     -10.184  28.323 -12.893  1.00 77.57           O  
ATOM    904  CG1 VAL A  59      -9.859  27.785  -9.701  1.00 77.57           C  
ATOM    905 HG11 VAL A  59      -9.887  28.680  -9.080  1.00 77.57           H  
ATOM    906 HG12 VAL A  59      -9.124  27.917 -10.495  1.00 77.57           H  
ATOM    907 HG13 VAL A  59      -9.545  26.931  -9.100  1.00 77.57           H  
ATOM    908  CG2 VAL A  59     -12.171  27.156  -9.148  1.00 77.57           C  
ATOM    909 HG21 VAL A  59     -12.199  27.982  -8.437  1.00 77.57           H  
ATOM    910 HG22 VAL A  59     -11.809  26.255  -8.652  1.00 77.57           H  
ATOM    911 HG23 VAL A  59     -13.178  26.962  -9.518  1.00 77.57           H  
ATOM    912  N   SER A  60     -10.506  30.454 -12.277  1.00 82.44           N  
ATOM    913  H   SER A  60     -11.116  31.089 -11.782  1.00 82.44           H  
ATOM    914  CA  SER A  60      -9.500  31.036 -13.179  1.00 82.44           C  
ATOM    915  HA  SER A  60      -9.537  30.505 -14.130  1.00 82.44           H  
ATOM    916  C   SER A  60      -8.070  30.909 -12.627  1.00 82.44           C  
ATOM    917  CB  SER A  60      -9.837  32.503 -13.466  1.00 82.44           C  
ATOM    918  HB2 SER A  60      -9.825  33.071 -12.536  1.00 82.44           H  
ATOM    919  HB3 SER A  60      -9.090  32.916 -14.144  1.00 82.44           H  
ATOM    920  O   SER A  60      -7.557  31.828 -11.990  1.00 82.44           O  
ATOM    921  OG  SER A  60     -11.115  32.604 -14.062  1.00 82.44           O  
ATOM    922  HG  SER A  60     -11.301  33.526 -14.253  1.00 82.44           H  
ATOM    923  N   LEU A  61      -7.411  29.778 -12.892  1.00 86.52           N  
ATOM    924  H   LEU A  61      -7.911  29.069 -13.409  1.00 86.52           H  
ATOM    925  CA  LEU A  61      -5.971  29.558 -12.661  1.00 86.52           C  
ATOM    926  HA  LEU A  61      -5.507  30.503 -12.377  1.00 86.52           H  
ATOM    927  C   LEU A  61      -5.280  29.118 -13.971  1.00 86.52           C  
ATOM    928  CB  LEU A  61      -5.770  28.554 -11.504  1.00 86.52           C  
ATOM    929  HB2 LEU A  61      -6.286  27.632 -11.771  1.00 86.52           H  
ATOM    930  HB3 LEU A  61      -4.710  28.322 -11.406  1.00 86.52           H  
ATOM    931  O   LEU A  61      -5.927  28.987 -15.008  1.00 86.52           O  
ATOM    932  CG  LEU A  61      -6.286  29.019 -10.126  1.00 86.52           C  
ATOM    933  HG  LEU A  61      -7.329  29.325 -10.206  1.00 86.52           H  
ATOM    934  CD1 LEU A  61      -6.197  27.859  -9.132  1.00 86.52           C  
ATOM    935 HD11 LEU A  61      -5.160  27.542  -9.015  1.00 86.52           H  
ATOM    936 HD12 LEU A  61      -6.598  28.169  -8.167  1.00 86.52           H  
ATOM    937 HD13 LEU A  61      -6.786  27.016  -9.495  1.00 86.52           H  
ATOM    938  CD2 LEU A  61      -5.482  30.181  -9.540  1.00 86.52           C  
ATOM    939 HD21 LEU A  61      -5.918  30.479  -8.586  1.00 86.52           H  
ATOM    940 HD22 LEU A  61      -5.520  31.040 -10.210  1.00 86.52           H  
ATOM    941 HD23 LEU A  61      -4.447  29.880  -9.379  1.00 86.52           H  
ATOM    942  N   LEU A  62      -3.956  28.918 -13.950  1.00 88.21           N  
ATOM    943  H   LEU A  62      -3.498  28.873 -13.051  1.00 88.21           H  
ATOM    944  CA  LEU A  62      -3.211  28.488 -15.147  1.00 88.21           C  
ATOM    945  HA  LEU A  62      -3.532  29.129 -15.968  1.00 88.21           H  
ATOM    946  C   LEU A  62      -3.552  27.027 -15.517  1.00 88.21           C  
ATOM    947  CB  LEU A  62      -1.693  28.672 -14.946  1.00 88.21           C  
ATOM    948  HB2 LEU A  62      -1.445  28.440 -13.910  1.00 88.21           H  
ATOM    949  HB3 LEU A  62      -1.158  27.954 -15.567  1.00 88.21           H  
ATOM    950  O   LEU A  62      -3.696  26.210 -14.600  1.00 88.21           O  
ATOM    951  CG  LEU A  62      -1.181  30.079 -15.306  1.00 88.21           C  
ATOM    952  HG  LEU A  62      -1.854  30.828 -14.888  1.00 88.21           H  
ATOM    953  CD1 LEU A  62       0.204  30.290 -14.704  1.00 88.21           C  
ATOM    954 HD11 LEU A  62       0.882  29.514 -15.060  1.00 88.21           H  
ATOM    955 HD12 LEU A  62       0.147  30.253 -13.616  1.00 88.21           H  
ATOM    956 HD13 LEU A  62       0.602  31.259 -15.003  1.00 88.21           H  
ATOM    957  CD2 LEU A  62      -1.098  30.303 -16.815  1.00 88.21           C  
ATOM    958 HD21 LEU A  62      -2.083  30.220 -17.273  1.00 88.21           H  
ATOM    959 HD22 LEU A  62      -0.428  29.569 -17.265  1.00 88.21           H  
ATOM    960 HD23 LEU A  62      -0.704  31.298 -17.021  1.00 88.21           H  
ATOM    961  N   PRO A  63      -3.627  26.668 -16.818  1.00 84.96           N  
ATOM    962  CA  PRO A  63      -4.018  25.326 -17.257  1.00 84.96           C  
ATOM    963  HA  PRO A  63      -5.065  25.175 -16.993  1.00 84.96           H  
ATOM    964  C   PRO A  63      -3.196  24.201 -16.624  1.00 84.96           C  
ATOM    965  CB  PRO A  63      -3.892  25.330 -18.784  1.00 84.96           C  
ATOM    966  HB2 PRO A  63      -4.618  24.663 -19.250  1.00 84.96           H  
ATOM    967  HB3 PRO A  63      -2.880  25.062 -19.087  1.00 84.96           H  
ATOM    968  O   PRO A  63      -3.782  23.269 -16.084  1.00 84.96           O  
ATOM    969  CG  PRO A  63      -4.154  26.790 -19.141  1.00 84.96           C  
ATOM    970  HG2 PRO A  63      -3.708  27.060 -20.098  1.00 84.96           H  
ATOM    971  HG3 PRO A  63      -5.227  26.980 -19.147  1.00 84.96           H  
ATOM    972  CD  PRO A  63      -3.504  27.542 -17.981  1.00 84.96           C  
ATOM    973  HD2 PRO A  63      -4.025  28.489 -17.842  1.00 84.96           H  
ATOM    974  HD3 PRO A  63      -2.450  27.714 -18.196  1.00 84.96           H  
ATOM    975  N   ASP A  64      -1.865  24.321 -16.595  1.00 83.80           N  
ATOM    976  H   ASP A  64      -1.436  25.061 -17.132  1.00 83.80           H  
ATOM    977  CA  ASP A  64      -0.967  23.295 -16.039  1.00 83.80           C  
ATOM    978  HA  ASP A  64      -1.120  22.359 -16.577  1.00 83.80           H  
ATOM    979  C   ASP A  64      -1.211  23.041 -14.543  1.00 83.80           C  
ATOM    980  CB  ASP A  64       0.493  23.734 -16.230  1.00 83.80           C  
ATOM    981  HB2 ASP A  64       0.668  24.623 -15.624  1.00 83.80           H  
ATOM    982  HB3 ASP A  64       1.151  22.945 -15.867  1.00 83.80           H  
ATOM    983  O   ASP A  64      -1.109  21.909 -14.066  1.00 83.80           O  
ATOM    984  CG  ASP A  64       0.850  24.042 -17.684  1.00 83.80           C  
ATOM    985  OD1 ASP A  64       0.431  23.266 -18.567  1.00 83.80           O  
ATOM    986  OD2 ASP A  64       1.509  25.082 -17.888  1.00 83.80           O  
ATOM    987  N   ILE A  65      -1.581  24.089 -13.796  1.00 85.77           N  
ATOM    988  H   ILE A  65      -1.719  24.969 -14.273  1.00 85.77           H  
ATOM    989  CA  ILE A  65      -1.908  24.004 -12.367  1.00 85.77           C  
ATOM    990  HA  ILE A  65      -1.154  23.387 -11.878  1.00 85.77           H  
ATOM    991  C   ILE A  65      -3.255  23.296 -12.190  1.00 85.77           C  
ATOM    992  CB  ILE A  65      -1.881  25.404 -11.705  1.00 85.77           C  
ATOM    993  HB  ILE A  65      -2.595  26.049 -12.219  1.00 85.77           H  
ATOM    994  O   ILE A  65      -3.357  22.385 -11.372  1.00 85.77           O  
ATOM    995  CG1 ILE A  65      -0.471  26.026 -11.845  1.00 85.77           C  
ATOM    996 HG12 ILE A  65       0.263  25.366 -11.383  1.00 85.77           H  
ATOM    997 HG13 ILE A  65      -0.221  26.116 -12.902  1.00 85.77           H  
ATOM    998  CG2 ILE A  65      -2.300  25.328 -10.223  1.00 85.77           C  
ATOM    999 HG21 ILE A  65      -2.334  26.322  -9.778  1.00 85.77           H  
ATOM   1000 HG22 ILE A  65      -1.594  24.707  -9.671  1.00 85.77           H  
ATOM   1001 HG23 ILE A  65      -3.299  24.902 -10.128  1.00 85.77           H  
ATOM   1002  CD1 ILE A  65      -0.325  27.421 -11.228  1.00 85.77           C  
ATOM   1003 HD11 ILE A  65       0.632  27.847 -11.529  1.00 85.77           H  
ATOM   1004 HD12 ILE A  65      -0.348  27.359 -10.141  1.00 85.77           H  
ATOM   1005 HD13 ILE A  65      -1.131  28.067 -11.577  1.00 85.77           H  
ATOM   1006  N   LEU A  66      -4.271  23.652 -12.985  1.00 82.32           N  
ATOM   1007  H   LEU A  66      -4.102  24.371 -13.674  1.00 82.32           H  
ATOM   1008  CA  LEU A  66      -5.591  23.006 -12.956  1.00 82.32           C  
ATOM   1009  HA  LEU A  66      -5.961  23.008 -11.930  1.00 82.32           H  
ATOM   1010  C   LEU A  66      -5.535  21.534 -13.399  1.00 82.32           C  
ATOM   1011  CB  LEU A  66      -6.562  23.795 -13.852  1.00 82.32           C  
ATOM   1012  HB2 LEU A  66      -6.114  23.900 -14.840  1.00 82.32           H  
ATOM   1013  HB3 LEU A  66      -7.479  23.217 -13.967  1.00 82.32           H  
ATOM   1014  O   LEU A  66      -6.233  20.692 -12.834  1.00 82.32           O  
ATOM   1015  CG  LEU A  66      -6.935  25.192 -13.326  1.00 82.32           C  
ATOM   1016  HG  LEU A  66      -6.028  25.765 -13.132  1.00 82.32           H  
ATOM   1017  CD1 LEU A  66      -7.755  25.932 -14.381  1.00 82.32           C  
ATOM   1018 HD11 LEU A  66      -7.166  26.047 -15.291  1.00 82.32           H  
ATOM   1019 HD12 LEU A  66      -8.673  25.388 -14.603  1.00 82.32           H  
ATOM   1020 HD13 LEU A  66      -8.015  26.926 -14.018  1.00 82.32           H  
ATOM   1021  CD2 LEU A  66      -7.766  25.117 -12.041  1.00 82.32           C  
ATOM   1022 HD21 LEU A  66      -7.161  24.728 -11.221  1.00 82.32           H  
ATOM   1023 HD22 LEU A  66      -8.637  24.478 -12.191  1.00 82.32           H  
ATOM   1024 HD23 LEU A  66      -8.114  26.113 -11.769  1.00 82.32           H  
ATOM   1025  N   GLU A  67      -4.697  21.212 -14.385  1.00 77.32           N  
ATOM   1026  H   GLU A  67      -4.206  21.962 -14.851  1.00 77.32           H  
ATOM   1027  CA  GLU A  67      -4.440  19.846 -14.848  1.00 77.32           C  
ATOM   1028  HA  GLU A  67      -5.395  19.365 -15.062  1.00 77.32           H  
ATOM   1029  C   GLU A  67      -3.743  19.033 -13.747  1.00 77.32           C  
ATOM   1030  CB  GLU A  67      -3.620  19.913 -16.154  1.00 77.32           C  
ATOM   1031  HB2 GLU A  67      -4.013  20.729 -16.760  1.00 77.32           H  
ATOM   1032  HB3 GLU A  67      -2.583  20.151 -15.919  1.00 77.32           H  
ATOM   1033  O   GLU A  67      -4.202  17.950 -13.384  1.00 77.32           O  
ATOM   1034  CG  GLU A  67      -3.709  18.645 -17.020  1.00 77.32           C  
ATOM   1035  HG2 GLU A  67      -4.122  18.913 -17.992  1.00 77.32           H  
ATOM   1036  HG3 GLU A  67      -4.402  17.938 -16.563  1.00 77.32           H  
ATOM   1037  CD  GLU A  67      -2.349  17.972 -17.231  1.00 77.32           C  
ATOM   1038  OE1 GLU A  67      -2.177  16.813 -16.792  1.00 77.32           O  
ATOM   1039  OE2 GLU A  67      -1.397  18.581 -17.766  1.00 77.32           O  
ATOM   1040  N   THR A  68      -2.712  19.602 -13.115  1.00 72.85           N  
ATOM   1041  H   THR A  68      -2.379  20.493 -13.454  1.00 72.85           H  
ATOM   1042  CA  THR A  68      -2.007  18.979 -11.983  1.00 72.85           C  
ATOM   1043  HA  THR A  68      -1.669  17.991 -12.295  1.00 72.85           H  
ATOM   1044  C   THR A  68      -2.923  18.774 -10.772  1.00 72.85           C  
ATOM   1045  CB  THR A  68      -0.763  19.791 -11.596  1.00 72.85           C  
ATOM   1046  HB  THR A  68      -1.052  20.777 -11.233  1.00 72.85           H  
ATOM   1047  O   THR A  68      -2.945  17.683 -10.208  1.00 72.85           O  
ATOM   1048  CG2 THR A  68       0.071  19.085 -10.532  1.00 72.85           C  
ATOM   1049 HG21 THR A  68      -0.477  19.047  -9.591  1.00 72.85           H  
ATOM   1050 HG22 THR A  68       0.319  18.074 -10.855  1.00 72.85           H  
ATOM   1051 HG23 THR A  68       0.992  19.648 -10.379  1.00 72.85           H  
ATOM   1052  OG1 THR A  68       0.077  19.934 -12.717  1.00 72.85           O  
ATOM   1053  HG1 THR A  68      -0.270  20.663 -13.236  1.00 72.85           H  
ATOM   1054  N   MET A  69      -3.746  19.763 -10.406  1.00 75.52           N  
ATOM   1055  H   MET A  69      -3.682  20.644 -10.895  1.00 75.52           H  
ATOM   1056  CA  MET A  69      -4.760  19.622  -9.351  1.00 75.52           C  
ATOM   1057  HA  MET A  69      -4.265  19.381  -8.410  1.00 75.52           H  
ATOM   1058  C   MET A  69      -5.739  18.482  -9.657  1.00 75.52           C  
ATOM   1059  CB  MET A  69      -5.545  20.933  -9.181  1.00 75.52           C  
ATOM   1060  HB2 MET A  69      -5.857  21.294 -10.161  1.00 75.52           H  
ATOM   1061  HB3 MET A  69      -6.441  20.737  -8.592  1.00 75.52           H  
ATOM   1062  O   MET A  69      -6.055  17.701  -8.762  1.00 75.52           O  
ATOM   1063  CG  MET A  69      -4.734  22.023  -8.473  1.00 75.52           C  
ATOM   1064  HG2 MET A  69      -3.752  22.084  -8.943  1.00 75.52           H  
ATOM   1065  HG3 MET A  69      -4.586  21.742  -7.430  1.00 75.52           H  
ATOM   1066  SD  MET A  69      -5.477  23.679  -8.548  1.00 75.52           S  
ATOM   1067  CE  MET A  69      -6.913  23.492  -7.462  1.00 75.52           C  
ATOM   1068  HE1 MET A  69      -7.463  22.582  -7.703  1.00 75.52           H  
ATOM   1069  HE2 MET A  69      -7.568  24.354  -7.597  1.00 75.52           H  
ATOM   1070  HE3 MET A  69      -6.589  23.457  -6.422  1.00 75.52           H  
ATOM   1071  N   ARG A  70      -6.189  18.345 -10.912  1.00 67.62           N  
ATOM   1072  H   ARG A  70      -5.884  19.013 -11.606  1.00 67.62           H  
ATOM   1073  CA  ARG A  70      -7.096  17.266 -11.331  1.00 67.62           C  
ATOM   1074  HA  ARG A  70      -7.942  17.247 -10.644  1.00 67.62           H  
ATOM   1075  C   ARG A  70      -6.432  15.889 -11.214  1.00 67.62           C  
ATOM   1076  CB  ARG A  70      -7.610  17.556 -12.752  1.00 67.62           C  
ATOM   1077  HB2 ARG A  70      -7.836  18.620 -12.830  1.00 67.62           H  
ATOM   1078  HB3 ARG A  70      -6.833  17.314 -13.478  1.00 67.62           H  
ATOM   1079  O   ARG A  70      -7.032  14.988 -10.639  1.00 67.62           O  
ATOM   1080  CG  ARG A  70      -8.890  16.772 -13.079  1.00 67.62           C  
ATOM   1081  HG2 ARG A  70      -9.694  17.107 -12.423  1.00 67.62           H  
ATOM   1082  HG3 ARG A  70      -8.719  15.711 -12.894  1.00 67.62           H  
ATOM   1083  CD  ARG A  70      -9.334  16.933 -14.542  1.00 67.62           C  
ATOM   1084  HD2 ARG A  70      -8.572  16.493 -15.185  1.00 67.62           H  
ATOM   1085  HD3 ARG A  70     -10.255  16.365 -14.673  1.00 67.62           H  
ATOM   1086  NE  ARG A  70      -9.539  18.347 -14.933  1.00 67.62           N  
ATOM   1087  HE  ARG A  70      -8.931  19.022 -14.492  1.00 67.62           H  
ATOM   1088  NH1 ARG A  70     -11.176  18.022 -16.527  1.00 67.62           N  
ATOM   1089 HH11 ARG A  70     -11.787  18.370 -17.252  1.00 67.62           H  
ATOM   1090 HH12 ARG A  70     -11.195  17.034 -16.321  1.00 67.62           H  
ATOM   1091  NH2 ARG A  70     -10.353  20.066 -16.185  1.00 67.62           N  
ATOM   1092 HH21 ARG A  70      -9.703  20.698 -15.741  1.00 67.62           H  
ATOM   1093 HH22 ARG A  70     -10.955  20.392 -16.928  1.00 67.62           H  
ATOM   1094  CZ  ARG A  70     -10.354  18.799 -15.874  1.00 67.62           C  
ATOM   1095  N   ASN A  71      -5.183  15.752 -11.663  1.00 59.86           N  
ATOM   1096  H   ASN A  71      -4.769  16.534 -12.151  1.00 59.86           H  
ATOM   1097  CA  ASN A  71      -4.403  14.510 -11.547  1.00 59.86           C  
ATOM   1098  HA  ASN A  71      -4.955  13.696 -12.017  1.00 59.86           H  
ATOM   1099  C   ASN A  71      -4.132  14.091 -10.090  1.00 59.86           C  
ATOM   1100  CB  ASN A  71      -3.067  14.697 -12.279  1.00 59.86           C  
ATOM   1101  HB2 ASN A  71      -2.548  15.560 -11.861  1.00 59.86           H  
ATOM   1102  HB3 ASN A  71      -2.445  13.818 -12.114  1.00 59.86           H  
ATOM   1103  O   ASN A  71      -3.969  12.907  -9.810  1.00 59.86           O  
ATOM   1104  CG  ASN A  71      -3.213  14.863 -13.778  1.00 59.86           C  
ATOM   1105  ND2 ASN A  71      -2.346  15.651 -14.362  1.00 59.86           N  
ATOM   1106 HD21 ASN A  71      -2.513  15.866 -15.335  1.00 59.86           H  
ATOM   1107 HD22 ASN A  71      -1.740  16.230 -13.799  1.00 59.86           H  
ATOM   1108  OD1 ASN A  71      -4.072  14.286 -14.420  1.00 59.86           O  
ATOM   1109  N   LEU A  72      -4.083  15.053  -9.164  1.00 57.31           N  
ATOM   1110  H   LEU A  72      -4.148  16.010  -9.481  1.00 57.31           H  
ATOM   1111  CA  LEU A  72      -3.860  14.826  -7.732  1.00 57.31           C  
ATOM   1112  HA  LEU A  72      -3.294  13.902  -7.609  1.00 57.31           H  
ATOM   1113  C   LEU A  72      -5.159  14.611  -6.925  1.00 57.31           C  
ATOM   1114  CB  LEU A  72      -3.011  15.991  -7.186  1.00 57.31           C  
ATOM   1115  HB2 LEU A  72      -3.516  16.924  -7.432  1.00 57.31           H  
ATOM   1116  HB3 LEU A  72      -2.959  15.917  -6.099  1.00 57.31           H  
ATOM   1117  O   LEU A  72      -5.097  14.483  -5.704  1.00 57.31           O  
ATOM   1118  CG  LEU A  72      -1.570  16.045  -7.731  1.00 57.31           C  
ATOM   1119  HG  LEU A  72      -1.577  16.043  -8.821  1.00 57.31           H  
ATOM   1120  CD1 LEU A  72      -0.906  17.340  -7.261  1.00 57.31           C  
ATOM   1121 HD11 LEU A  72       0.098  17.409  -7.680  1.00 57.31           H  
ATOM   1122 HD12 LEU A  72      -0.849  17.353  -6.173  1.00 57.31           H  
ATOM   1123 HD13 LEU A  72      -1.491  18.195  -7.602  1.00 57.31           H  
ATOM   1124  CD2 LEU A  72      -0.728  14.858  -7.261  1.00 57.31           C  
ATOM   1125 HD21 LEU A  72       0.318  15.012  -7.527  1.00 57.31           H  
ATOM   1126 HD22 LEU A  72      -0.812  14.737  -6.181  1.00 57.31           H  
ATOM   1127 HD23 LEU A  72      -1.071  13.945  -7.748  1.00 57.31           H  
ATOM   1128  N   GLY A  73      -6.333  14.583  -7.571  1.00 54.22           N  
ATOM   1129  H   GLY A  73      -6.331  14.659  -8.578  1.00 54.22           H  
ATOM   1130  CA  GLY A  73      -7.630  14.438  -6.892  1.00 54.22           C  
ATOM   1131  HA2 GLY A  73      -7.575  13.619  -6.174  1.00 54.22           H  
ATOM   1132  HA3 GLY A  73      -8.385  14.189  -7.638  1.00 54.22           H  
ATOM   1133  C   GLY A  73      -8.102  15.697  -6.148  1.00 54.22           C  
ATOM   1134  O   GLY A  73      -8.930  15.623  -5.241  1.00 54.22           O  
ATOM   1135  N   LEU A  74      -7.570  16.871  -6.508  1.00 65.88           N  
ATOM   1136  H   LEU A  74      -6.916  16.863  -7.277  1.00 65.88           H  
ATOM   1137  CA  LEU A  74      -7.842  18.168  -5.869  1.00 65.88           C  
ATOM   1138  HA  LEU A  74      -8.267  17.973  -4.884  1.00 65.88           H  
ATOM   1139  C   LEU A  74      -8.913  18.970  -6.631  1.00 65.88           C  
ATOM   1140  CB  LEU A  74      -6.526  18.940  -5.647  1.00 65.88           C  
ATOM   1141  HB2 LEU A  74      -6.190  19.339  -6.604  1.00 65.88           H  
ATOM   1142  HB3 LEU A  74      -6.736  19.780  -4.984  1.00 65.88           H  
ATOM   1143  O   LEU A  74      -8.883  20.198  -6.694  1.00 65.88           O  
ATOM   1144  CG  LEU A  74      -5.381  18.107  -5.043  1.00 65.88           C  
ATOM   1145  HG  LEU A  74      -5.107  17.319  -5.745  1.00 65.88           H  
ATOM   1146  CD1 LEU A  74      -4.151  18.987  -4.832  1.00 65.88           C  
ATOM   1147 HD11 LEU A  74      -3.886  19.490  -5.762  1.00 65.88           H  
ATOM   1148 HD12 LEU A  74      -4.346  19.720  -4.049  1.00 65.88           H  
ATOM   1149 HD13 LEU A  74      -3.314  18.360  -4.524  1.00 65.88           H  
ATOM   1150  CD2 LEU A  74      -5.752  17.463  -3.708  1.00 65.88           C  
ATOM   1151 HD21 LEU A  74      -4.909  16.867  -3.359  1.00 65.88           H  
ATOM   1152 HD22 LEU A  74      -5.993  18.230  -2.972  1.00 65.88           H  
ATOM   1153 HD23 LEU A  74      -6.597  16.787  -3.831  1.00 65.88           H  
ATOM   1154  N   ASN A  75      -9.858  18.246  -7.232  1.00 58.61           N  
ATOM   1155  H   ASN A  75      -9.776  17.244  -7.134  1.00 58.61           H  
ATOM   1156  CA  ASN A  75     -10.931  18.715  -8.110  1.00 58.61           C  
ATOM   1157  HA  ASN A  75     -10.627  19.679  -8.518  1.00 58.61           H  
ATOM   1158  C   ASN A  75     -12.266  18.996  -7.382  1.00 58.61           C  
ATOM   1159  CB  ASN A  75     -11.061  17.744  -9.310  1.00 58.61           C  
ATOM   1160  HB2 ASN A  75     -11.904  18.053  -9.927  1.00 58.61           H  
ATOM   1161  HB3 ASN A  75     -10.161  17.826  -9.920  1.00 58.61           H  
ATOM   1162  O   ASN A  75     -13.278  19.265  -8.030  1.00 58.61           O  
ATOM   1163  CG  ASN A  75     -11.216  16.269  -8.943  1.00 58.61           C  
ATOM   1164  ND2 ASN A  75     -12.121  15.550  -9.561  1.00 58.61           N  
ATOM   1165 HD21 ASN A  75     -12.744  15.949 -10.248  1.00 58.61           H  
ATOM   1166 HD22 ASN A  75     -12.170  14.576  -9.299  1.00 58.61           H  
ATOM   1167  OD1 ASN A  75     -10.503  15.733  -8.115  1.00 58.61           O  
ATOM   1168  N   ARG A  76     -12.283  18.973  -6.040  1.00 60.87           N  
ATOM   1169  H   ARG A  76     -11.408  18.775  -5.577  1.00 60.87           H  
ATOM   1170  CA  ARG A  76     -13.418  19.422  -5.213  1.00 60.87           C  
ATOM   1171  HA  ARG A  76     -14.300  19.516  -5.847  1.00 60.87           H  
ATOM   1172  C   ARG A  76     -13.133  20.812  -4.630  1.00 60.87           C  
ATOM   1173  CB  ARG A  76     -13.745  18.392  -4.113  1.00 60.87           C  
ATOM   1174  HB2 ARG A  76     -14.527  18.811  -3.480  1.00 60.87           H  
ATOM   1175  HB3 ARG A  76     -12.860  18.232  -3.496  1.00 60.87           H  
ATOM   1176  O   ARG A  76     -12.089  21.026  -4.019  1.00 60.87           O  
ATOM   1177  CG  ARG A  76     -14.234  17.035  -4.662  1.00 60.87           C  
ATOM   1178  HG2 ARG A  76     -13.427  16.547  -5.209  1.00 60.87           H  
ATOM   1179  HG3 ARG A  76     -15.070  17.201  -5.342  1.00 60.87           H  
ATOM   1180  CD  ARG A  76     -14.695  16.124  -3.512  1.00 60.87           C  
ATOM   1181  HD2 ARG A  76     -13.857  15.970  -2.833  1.00 60.87           H  
ATOM   1182  HD3 ARG A  76     -15.486  16.644  -2.971  1.00 60.87           H  
ATOM   1183  NE  ARG A  76     -15.185  14.802  -3.970  1.00 60.87           N  
ATOM   1184  HE  ARG A  76     -14.764  14.394  -4.793  1.00 60.87           H  
ATOM   1185  NH1 ARG A  76     -16.712  14.412  -2.293  1.00 60.87           N  
ATOM   1186 HH11 ARG A  76     -17.420  13.812  -1.893  1.00 60.87           H  
ATOM   1187 HH12 ARG A  76     -16.556  15.341  -1.928  1.00 60.87           H  
ATOM   1188  NH2 ARG A  76     -16.359  12.851  -3.816  1.00 60.87           N  
ATOM   1189 HH21 ARG A  76     -17.029  12.245  -3.365  1.00 60.87           H  
ATOM   1190 HH22 ARG A  76     -15.901  12.510  -4.649  1.00 60.87           H  
ATOM   1191  CZ  ARG A  76     -16.076  14.032  -3.365  1.00 60.87           C  
ATOM   1192  N   LEU A  77     -14.073  21.744  -4.797  1.00 69.96           N  
ATOM   1193  H   LEU A  77     -14.927  21.473  -5.263  1.00 69.96           H  
ATOM   1194  CA  LEU A  77     -14.028  23.083  -4.195  1.00 69.96           C  
ATOM   1195  HA  LEU A  77     -12.987  23.399  -4.134  1.00 69.96           H  
ATOM   1196  C   LEU A  77     -14.613  23.046  -2.774  1.00 69.96           C  
ATOM   1197  CB  LEU A  77     -14.799  24.057  -5.106  1.00 69.96           C  
ATOM   1198  HB2 LEU A  77     -14.467  23.924  -6.136  1.00 69.96           H  
ATOM   1199  HB3 LEU A  77     -15.856  23.793  -5.062  1.00 69.96           H  
ATOM   1200  O   LEU A  77     -15.608  22.361  -2.541  1.00 69.96           O  
ATOM   1201  CG  LEU A  77     -14.648  25.545  -4.736  1.00 69.96           C  
ATOM   1202  HG  LEU A  77     -14.843  25.694  -3.674  1.00 69.96           H  
ATOM   1203  CD1 LEU A  77     -13.253  26.077  -5.072  1.00 69.96           C  
ATOM   1204 HD11 LEU A  77     -13.054  25.967  -6.138  1.00 69.96           H  
ATOM   1205 HD12 LEU A  77     -12.490  25.538  -4.510  1.00 69.96           H  
ATOM   1206 HD13 LEU A  77     -13.189  27.134  -4.812  1.00 69.96           H  
ATOM   1207  CD2 LEU A  77     -15.665  26.352  -5.533  1.00 69.96           C  
ATOM   1208 HD21 LEU A  77     -16.677  26.077  -5.235  1.00 69.96           H  
ATOM   1209 HD22 LEU A  77     -15.530  27.414  -5.326  1.00 69.96           H  
ATOM   1210 HD23 LEU A  77     -15.540  26.171  -6.601  1.00 69.96           H  
ATOM   1211  N   LEU A  78     -14.028  23.796  -1.839  1.00 71.72           N  
ATOM   1212  H   LEU A  78     -13.252  24.385  -2.107  1.00 71.72           H  
ATOM   1213  CA  LEU A  78     -14.469  23.893  -0.439  1.00 71.72           C  
ATOM   1214  HA  LEU A  78     -15.438  23.404  -0.346  1.00 71.72           H  
ATOM   1215  C   LEU A  78     -14.714  25.365  -0.036  1.00 71.72           C  
ATOM   1216  CB  LEU A  78     -13.510  23.150   0.526  1.00 71.72           C  
ATOM   1217  HB2 LEU A  78     -14.089  22.371   1.022  1.00 71.72           H  
ATOM   1218  HB3 LEU A  78     -13.219  23.858   1.303  1.00 71.72           H  
ATOM   1219  O   LEU A  78     -14.361  26.287  -0.783  1.00 71.72           O  
ATOM   1220  CG  LEU A  78     -12.229  22.480  -0.012  1.00 71.72           C  
ATOM   1221  HG  LEU A  78     -11.768  23.109  -0.774  1.00 71.72           H  
ATOM   1222  CD1 LEU A  78     -11.212  22.293   1.117  1.00 71.72           C  
ATOM   1223 HD11 LEU A  78     -10.230  22.089   0.691  1.00 71.72           H  
ATOM   1224 HD12 LEU A  78     -11.141  23.204   1.712  1.00 71.72           H  
ATOM   1225 HD13 LEU A  78     -11.514  21.483   1.781  1.00 71.72           H  
ATOM   1226  CD2 LEU A  78     -12.513  21.093  -0.602  1.00 71.72           C  
ATOM   1227 HD21 LEU A  78     -13.272  21.165  -1.380  1.00 71.72           H  
ATOM   1228 HD22 LEU A  78     -11.602  20.696  -1.050  1.00 71.72           H  
ATOM   1229 HD23 LEU A  78     -12.872  20.418   0.175  1.00 71.72           H  
ATOM   1230  N   ARG A  79     -15.354  25.598   1.121  1.00 79.93           N  
ATOM   1231  H   ARG A  79     -15.577  24.809   1.710  1.00 79.93           H  
ATOM   1232  CA  ARG A  79     -15.909  26.913   1.509  1.00 79.93           C  
ATOM   1233  HA  ARG A  79     -16.673  27.181   0.780  1.00 79.93           H  
ATOM   1234  C   ARG A  79     -14.887  28.048   1.502  1.00 79.93           C  
ATOM   1235  CB  ARG A  79     -16.603  26.802   2.880  1.00 79.93           C  
ATOM   1236  HB2 ARG A  79     -17.254  27.665   3.017  1.00 79.93           H  
ATOM   1237  HB3 ARG A  79     -17.255  25.929   2.855  1.00 79.93           H  
ATOM   1238  O   ARG A  79     -15.202  29.145   1.050  1.00 79.93           O  
ATOM   1239  CG  ARG A  79     -15.615  26.720   4.070  1.00 79.93           C  
ATOM   1240  HG2 ARG A  79     -14.807  26.030   3.827  1.00 79.93           H  
ATOM   1241  HG3 ARG A  79     -15.170  27.700   4.243  1.00 79.93           H  
ATOM   1242  CD  ARG A  79     -16.249  26.260   5.380  1.00 79.93           C  
ATOM   1243  HD2 ARG A  79     -15.475  26.188   6.144  1.00 79.93           H  
ATOM   1244  HD3 ARG A  79     -16.989  26.996   5.694  1.00 79.93           H  
ATOM   1245  NE  ARG A  79     -16.858  24.947   5.191  1.00 79.93           N  
ATOM   1246  HE  ARG A  79     -16.596  24.480   4.334  1.00 79.93           H  
ATOM   1247  NH1 ARG A  79     -18.094  24.773   7.101  1.00 79.93           N  
ATOM   1248 HH11 ARG A  79     -18.723  24.253   7.696  1.00 79.93           H  
ATOM   1249 HH12 ARG A  79     -17.787  25.703   7.347  1.00 79.93           H  
ATOM   1250  NH2 ARG A  79     -18.113  23.134   5.547  1.00 79.93           N  
ATOM   1251 HH21 ARG A  79     -18.783  22.592   6.073  1.00 79.93           H  
ATOM   1252 HH22 ARG A  79     -17.792  22.834   4.637  1.00 79.93           H  
ATOM   1253  CZ  ARG A  79     -17.687  24.292   5.960  1.00 79.93           C  
ATOM   1254  N   LEU A  80     -13.658  27.790   1.953  1.00 87.10           N  
ATOM   1255  H   LEU A  80     -13.460  26.844   2.248  1.00 87.10           H  
ATOM   1256  CA  LEU A  80     -12.599  28.800   2.009  1.00 87.10           C  
ATOM   1257  HA  LEU A  80     -12.990  29.709   2.466  1.00 87.10           H  
ATOM   1258  C   LEU A  80     -12.145  29.175   0.596  1.00 87.10           C  
ATOM   1259  CB  LEU A  80     -11.421  28.277   2.850  1.00 87.10           C  
ATOM   1260  HB2 LEU A  80     -11.078  27.331   2.430  1.00 87.10           H  
ATOM   1261  HB3 LEU A  80     -10.601  28.990   2.769  1.00 87.10           H  
ATOM   1262  O   LEU A  80     -12.175  30.345   0.222  1.00 87.10           O  
ATOM   1263  CG  LEU A  80     -11.739  28.069   4.340  1.00 87.10           C  
ATOM   1264  HG  LEU A  80     -12.564  27.367   4.455  1.00 87.10           H  
ATOM   1265  CD1 LEU A  80     -10.510  27.484   5.024  1.00 87.10           C  
ATOM   1266 HD11 LEU A  80     -10.241  26.541   4.549  1.00 87.10           H  
ATOM   1267 HD12 LEU A  80     -10.738  27.278   6.070  1.00 87.10           H  
ATOM   1268 HD13 LEU A  80      -9.679  28.185   4.948  1.00 87.10           H  
ATOM   1269  CD2 LEU A  80     -12.092  29.386   5.032  1.00 87.10           C  
ATOM   1270 HD21 LEU A  80     -11.396  30.172   4.741  1.00 87.10           H  
ATOM   1271 HD22 LEU A  80     -12.035  29.257   6.113  1.00 87.10           H  
ATOM   1272 HD23 LEU A  80     -13.107  29.680   4.765  1.00 87.10           H  
ATOM   1273  N   GLN A  81     -11.816  28.162  -0.203  1.00 87.46           N  
ATOM   1274  H   GLN A  81     -11.956  27.231   0.164  1.00 87.46           H  
ATOM   1275  CA  GLN A  81     -11.322  28.257  -1.576  1.00 87.46           C  
ATOM   1276  HA  GLN A  81     -10.380  28.806  -1.589  1.00 87.46           H  
ATOM   1277  C   GLN A  81     -12.317  29.012  -2.462  1.00 87.46           C  
ATOM   1278  CB  GLN A  81     -11.085  26.840  -2.141  1.00 87.46           C  
ATOM   1279  HB2 GLN A  81     -12.016  26.275  -2.110  1.00 87.46           H  
ATOM   1280  HB3 GLN A  81     -10.810  26.944  -3.190  1.00 87.46           H  
ATOM   1281  O   GLN A  81     -11.902  29.825  -3.287  1.00 87.46           O  
ATOM   1282  CG  GLN A  81      -9.975  26.026  -1.445  1.00 87.46           C  
ATOM   1283  HG2 GLN A  81      -9.769  25.140  -2.045  1.00 87.46           H  
ATOM   1284  HG3 GLN A  81      -9.063  26.621  -1.413  1.00 87.46           H  
ATOM   1285  CD  GLN A  81     -10.316  25.548  -0.037  1.00 87.46           C  
ATOM   1286  NE2 GLN A  81      -9.353  25.184   0.773  1.00 87.46           N  
ATOM   1287 HE21 GLN A  81      -9.636  24.889   1.697  1.00 87.46           H  
ATOM   1288 HE22 GLN A  81      -8.378  25.233   0.515  1.00 87.46           H  
ATOM   1289  OE1 GLN A  81     -11.458  25.504   0.383  1.00 87.46           O  
ATOM   1290  N   SER A  82     -13.624  28.803  -2.240  1.00 85.55           N  
ATOM   1291  H   SER A  82     -13.881  28.089  -1.574  1.00 85.55           H  
ATOM   1292  CA  SER A  82     -14.695  29.487  -2.976  1.00 85.55           C  
ATOM   1293  HA  SER A  82     -14.601  29.210  -4.026  1.00 85.55           H  
ATOM   1294  C   SER A  82     -14.597  31.020  -2.919  1.00 85.55           C  
ATOM   1295  CB  SER A  82     -16.075  29.001  -2.505  1.00 85.55           C  
ATOM   1296  HB2 SER A  82     -16.087  27.913  -2.434  1.00 85.55           H  
ATOM   1297  HB3 SER A  82     -16.811  29.300  -3.252  1.00 85.55           H  
ATOM   1298  O   SER A  82     -14.928  31.676  -3.904  1.00 85.55           O  
ATOM   1299  OG  SER A  82     -16.477  29.572  -1.276  1.00 85.55           O  
ATOM   1300  HG  SER A  82     -15.894  29.313  -0.558  1.00 85.55           H  
ATOM   1301  N   TYR A  83     -14.072  31.591  -1.826  1.00 92.79           N  
ATOM   1302  H   TYR A  83     -13.816  30.987  -1.058  1.00 92.79           H  
ATOM   1303  CA  TYR A  83     -13.826  33.030  -1.674  1.00 92.79           C  
ATOM   1304  HA  TYR A  83     -14.377  33.578  -2.438  1.00 92.79           H  
ATOM   1305  C   TYR A  83     -12.350  33.427  -1.826  1.00 92.79           C  
ATOM   1306  CB  TYR A  83     -14.343  33.486  -0.303  1.00 92.79           C  
ATOM   1307  HB2 TYR A  83     -13.927  32.835   0.466  1.00 92.79           H  
ATOM   1308  HB3 TYR A  83     -13.975  34.493  -0.107  1.00 92.79           H  
ATOM   1309  O   TYR A  83     -12.061  34.475  -2.402  1.00 92.79           O  
ATOM   1310  CG  TYR A  83     -15.852  33.514  -0.178  1.00 92.79           C  
ATOM   1311  CD1 TYR A  83     -16.576  34.603  -0.704  1.00 92.79           C  
ATOM   1312  HD1 TYR A  83     -16.050  35.396  -1.213  1.00 92.79           H  
ATOM   1313  CD2 TYR A  83     -16.527  32.477   0.492  1.00 92.79           C  
ATOM   1314  HD2 TYR A  83     -15.979  31.639   0.895  1.00 92.79           H  
ATOM   1315  CE1 TYR A  83     -17.977  34.659  -0.558  1.00 92.79           C  
ATOM   1316  HE1 TYR A  83     -18.531  35.497  -0.954  1.00 92.79           H  
ATOM   1317  CE2 TYR A  83     -17.925  32.528   0.632  1.00 92.79           C  
ATOM   1318  HE2 TYR A  83     -18.452  31.741   1.150  1.00 92.79           H  
ATOM   1319  OH  TYR A  83     -20.010  33.620   0.200  1.00 92.79           O  
ATOM   1320  HH  TYR A  83     -20.397  34.453  -0.078  1.00 92.79           H  
ATOM   1321  CZ  TYR A  83     -18.656  33.608   0.098  1.00 92.79           C  
ATOM   1322  N   THR A  84     -11.401  32.636  -1.315  1.00 94.08           N  
ATOM   1323  H   THR A  84     -11.660  31.772  -0.861  1.00 94.08           H  
ATOM   1324  CA  THR A  84      -9.985  33.040  -1.280  1.00 94.08           C  
ATOM   1325  HA  THR A  84      -9.934  34.091  -0.997  1.00 94.08           H  
ATOM   1326  C   THR A  84      -9.304  32.922  -2.636  1.00 94.08           C  
ATOM   1327  CB  THR A  84      -9.165  32.256  -0.248  1.00 94.08           C  
ATOM   1328  HB  THR A  84      -8.134  32.609  -0.286  1.00 94.08           H  
ATOM   1329  O   THR A  84      -8.518  33.801  -2.978  1.00 94.08           O  
ATOM   1330  CG2 THR A  84      -9.673  32.437   1.183  1.00 94.08           C  
ATOM   1331 HG21 THR A  84      -9.522  33.470   1.496  1.00 94.08           H  
ATOM   1332 HG22 THR A  84      -9.122  31.775   1.851  1.00 94.08           H  
ATOM   1333 HG23 THR A  84     -10.733  32.193   1.250  1.00 94.08           H  
ATOM   1334  OG1 THR A  84      -9.170  30.888  -0.563  1.00 94.08           O  
ATOM   1335  HG1 THR A  84      -8.249  30.637  -0.665  1.00 94.08           H  
ATOM   1336  N   TRP A  85      -9.607  31.895  -3.438  1.00 93.14           N  
ATOM   1337  H   TRP A  85     -10.280  31.208  -3.129  1.00 93.14           H  
ATOM   1338  CA  TRP A  85      -9.008  31.743  -4.767  1.00 93.14           C  
ATOM   1339  HA  TRP A  85      -7.926  31.789  -4.642  1.00 93.14           H  
ATOM   1340  C   TRP A  85      -9.347  32.907  -5.716  1.00 93.14           C  
ATOM   1341  CB  TRP A  85      -9.331  30.372  -5.383  1.00 93.14           C  
ATOM   1342  HB2 TRP A  85     -10.412  30.240  -5.415  1.00 93.14           H  
ATOM   1343  HB3 TRP A  85      -8.985  30.388  -6.416  1.00 93.14           H  
ATOM   1344  O   TRP A  85      -8.399  33.506  -6.228  1.00 93.14           O  
ATOM   1345  CG  TRP A  85      -8.727  29.147  -4.749  1.00 93.14           C  
ATOM   1346  CD1 TRP A  85      -7.853  29.097  -3.713  1.00 93.14           C  
ATOM   1347  HD1 TRP A  85      -7.476  29.956  -3.178  1.00 93.14           H  
ATOM   1348  CD2 TRP A  85      -8.959  27.755  -5.130  1.00 93.14           C  
ATOM   1349  CE2 TRP A  85      -8.173  26.915  -4.288  1.00 93.14           C  
ATOM   1350  CE3 TRP A  85      -9.772  27.112  -6.089  1.00 93.14           C  
ATOM   1351  HE3 TRP A  85     -10.387  27.716  -6.741  1.00 93.14           H  
ATOM   1352  NE1 TRP A  85      -7.506  27.783  -3.457  1.00 93.14           N  
ATOM   1353  HE1 TRP A  85      -6.862  27.486  -2.737  1.00 93.14           H  
ATOM   1354  CH2 TRP A  85      -9.035  24.909  -5.331  1.00 93.14           C  
ATOM   1355  HH2 TRP A  85      -9.077  23.832  -5.407  1.00 93.14           H  
ATOM   1356  CZ2 TRP A  85      -8.200  25.518  -4.380  1.00 93.14           C  
ATOM   1357  HZ2 TRP A  85      -7.590  24.924  -3.716  1.00 93.14           H  
ATOM   1358  CZ3 TRP A  85      -9.809  25.707  -6.192  1.00 93.14           C  
ATOM   1359  HZ3 TRP A  85     -10.441  25.236  -6.931  1.00 93.14           H  
ATOM   1360  N   PRO A  86     -10.623  33.305  -5.925  1.00 91.82           N  
ATOM   1361  CA  PRO A  86     -10.934  34.448  -6.788  1.00 91.82           C  
ATOM   1362  HA  PRO A  86     -10.470  34.308  -7.764  1.00 91.82           H  
ATOM   1363  C   PRO A  86     -10.433  35.785  -6.220  1.00 91.82           C  
ATOM   1364  CB  PRO A  86     -12.458  34.438  -6.955  1.00 91.82           C  
ATOM   1365  HB2 PRO A  86     -12.871  35.441  -7.064  1.00 91.82           H  
ATOM   1366  HB3 PRO A  86     -12.723  33.825  -7.816  1.00 91.82           H  
ATOM   1367  O   PRO A  86     -10.056  36.660  -6.994  1.00 91.82           O  
ATOM   1368  CG  PRO A  86     -12.946  33.762  -5.676  1.00 91.82           C  
ATOM   1369  HG2 PRO A  86     -13.935  33.318  -5.797  1.00 91.82           H  
ATOM   1370  HG3 PRO A  86     -12.958  34.485  -4.861  1.00 91.82           H  
ATOM   1371  CD  PRO A  86     -11.864  32.710  -5.433  1.00 91.82           C  
ATOM   1372  HD2 PRO A  86     -12.092  31.813  -6.008  1.00 91.82           H  
ATOM   1373  HD3 PRO A  86     -11.830  32.469  -4.370  1.00 91.82           H  
ATOM   1374  N   HIS A  87     -10.387  35.955  -4.890  1.00 94.13           N  
ATOM   1375  H   HIS A  87     -10.732  35.218  -4.290  1.00 94.13           H  
ATOM   1376  CA  HIS A  87      -9.888  37.190  -4.270  1.00 94.13           C  
ATOM   1377  HA  HIS A  87     -10.336  38.046  -4.775  1.00 94.13           H  
ATOM   1378  C   HIS A  87      -8.371  37.348  -4.429  1.00 94.13           C  
ATOM   1379  CB  HIS A  87     -10.310  37.242  -2.796  1.00 94.13           C  
ATOM   1380  HB2 HIS A  87      -9.877  36.397  -2.261  1.00 94.13           H  
ATOM   1381  HB3 HIS A  87     -11.395  37.164  -2.735  1.00 94.13           H  
ATOM   1382  O   HIS A  87      -7.909  38.375  -4.918  1.00 94.13           O  
ATOM   1383  CG  HIS A  87      -9.890  38.522  -2.119  1.00 94.13           C  
ATOM   1384  CD2 HIS A  87      -8.798  38.681  -1.317  1.00 94.13           C  
ATOM   1385  HD2 HIS A  87      -8.080  37.920  -1.050  1.00 94.13           H  
ATOM   1386  ND1 HIS A  87     -10.536  39.752  -2.253  1.00 94.13           N  
ATOM   1387  CE1 HIS A  87      -9.819  40.623  -1.530  1.00 94.13           C  
ATOM   1388  HE1 HIS A  87     -10.054  41.672  -1.422  1.00 94.13           H  
ATOM   1389  NE2 HIS A  87      -8.776  40.008  -0.950  1.00 94.13           N  
ATOM   1390  HE2 HIS A  87      -8.105  40.450  -0.338  1.00 94.13           H  
ATOM   1391  N   LEU A  88      -7.588  36.321  -4.077  1.00 94.91           N  
ATOM   1392  H   LEU A  88      -8.022  35.477  -3.733  1.00 94.91           H  
ATOM   1393  CA  LEU A  88      -6.123  36.366  -4.169  1.00 94.91           C  
ATOM   1394  HA  LEU A  88      -5.774  37.284  -3.697  1.00 94.91           H  
ATOM   1395  C   LEU A  88      -5.633  36.429  -5.626  1.00 94.91           C  
ATOM   1396  CB  LEU A  88      -5.516  35.159  -3.428  1.00 94.91           C  
ATOM   1397  HB2 LEU A  88      -5.929  34.248  -3.860  1.00 94.91           H  
ATOM   1398  HB3 LEU A  88      -4.441  35.154  -3.609  1.00 94.91           H  
ATOM   1399  O   LEU A  88      -4.608  37.054  -5.894  1.00 94.91           O  
ATOM   1400  CG  LEU A  88      -5.748  35.136  -1.904  1.00 94.91           C  
ATOM   1401  HG  LEU A  88      -6.816  35.135  -1.685  1.00 94.91           H  
ATOM   1402  CD1 LEU A  88      -5.139  33.863  -1.312  1.00 94.91           C  
ATOM   1403 HD11 LEU A  88      -5.611  32.991  -1.766  1.00 94.91           H  
ATOM   1404 HD12 LEU A  88      -5.314  33.832  -0.237  1.00 94.91           H  
ATOM   1405 HD13 LEU A  88      -4.067  33.837  -1.505  1.00 94.91           H  
ATOM   1406  CD2 LEU A  88      -5.135  36.342  -1.195  1.00 94.91           C  
ATOM   1407 HD21 LEU A  88      -4.086  36.453  -1.471  1.00 94.91           H  
ATOM   1408 HD22 LEU A  88      -5.216  36.222  -0.115  1.00 94.91           H  
ATOM   1409 HD23 LEU A  88      -5.674  37.247  -1.477  1.00 94.91           H  
ATOM   1410  N   ALA A  89      -6.383  35.859  -6.577  1.00 89.90           N  
ATOM   1411  H   ALA A  89      -7.200  35.331  -6.303  1.00 89.90           H  
ATOM   1412  CA  ALA A  89      -6.112  35.994  -8.011  1.00 89.90           C  
ATOM   1413  HA  ALA A  89      -5.075  35.710  -8.189  1.00 89.90           H  
ATOM   1414  C   ALA A  89      -6.276  37.436  -8.546  1.00 89.90           C  
ATOM   1415  CB  ALA A  89      -7.010  35.005  -8.766  1.00 89.90           C  
ATOM   1416  HB1 ALA A  89      -6.797  35.057  -9.834  1.00 89.90           H  
ATOM   1417  HB2 ALA A  89      -6.818  33.990  -8.421  1.00 89.90           H  
ATOM   1418  HB3 ALA A  89      -8.058  35.252  -8.600  1.00 89.90           H  
ATOM   1419  O   ALA A  89      -5.794  37.733  -9.641  1.00 89.90           O  
ATOM   1420  N   GLY A  90      -6.896  38.343  -7.776  1.00 87.02           N  
ATOM   1421  H   GLY A  90      -7.280  38.040  -6.892  1.00 87.02           H  
ATOM   1422  CA  GLY A  90      -7.035  39.768  -8.102  1.00 87.02           C  
ATOM   1423  HA2 GLY A  90      -7.501  39.865  -9.082  1.00 87.02           H  
ATOM   1424  HA3 GLY A  90      -7.689  40.228  -7.361  1.00 87.02           H  
ATOM   1425  C   GLY A  90      -5.721  40.565  -8.119  1.00 87.02           C  
ATOM   1426  O   GLY A  90      -5.713  41.711  -8.570  1.00 87.02           O  
ATOM   1427  N   GLY A  91      -4.608  39.981  -7.665  1.00 84.50           N  
ATOM   1428  H   GLY A  91      -4.680  39.056  -7.264  1.00 84.50           H  
ATOM   1429  CA  GLY A  91      -3.285  40.608  -7.700  1.00 84.50           C  
ATOM   1430  HA2 GLY A  91      -3.157  41.107  -8.661  1.00 84.50           H  
ATOM   1431  HA3 GLY A  91      -2.519  39.837  -7.623  1.00 84.50           H  
ATOM   1432  C   GLY A  91      -3.058  41.636  -6.585  1.00 84.50           C  
ATOM   1433  O   GLY A  91      -3.729  41.616  -5.551  1.00 84.50           O  
ATOM   1434  N   SER A  92      -2.105  42.549  -6.799  1.00 86.24           N  
ATOM   1435  H   SER A  92      -1.601  42.497  -7.673  1.00 86.24           H  
ATOM   1436  CA  SER A  92      -1.638  43.526  -5.800  1.00 86.24           C  
ATOM   1437  HA  SER A  92      -1.008  42.989  -5.091  1.00 86.24           H  
ATOM   1438  C   SER A  92      -2.769  44.203  -5.004  1.00 86.24           C  
ATOM   1439  CB  SER A  92      -0.763  44.591  -6.463  1.00 86.24           C  
ATOM   1440  HB2 SER A  92       0.006  44.107  -7.065  1.00 86.24           H  
ATOM   1441  HB3 SER A  92      -1.375  45.231  -7.100  1.00 86.24           H  
ATOM   1442  O   SER A  92      -3.836  44.520  -5.536  1.00 86.24           O  
ATOM   1443  OG  SER A  92      -0.146  45.359  -5.454  1.00 86.24           O  
ATOM   1444  HG  SER A  92       0.471  45.980  -5.849  1.00 86.24           H  
ATOM   1445  N   GLY A  93      -2.543  44.375  -3.700  1.00 87.59           N  
ATOM   1446  H   GLY A  93      -1.611  44.180  -3.362  1.00 87.59           H  
ATOM   1447  CA  GLY A  93      -3.512  44.919  -2.746  1.00 87.59           C  
ATOM   1448  HA2 GLY A  93      -2.972  45.251  -1.860  1.00 87.59           H  
ATOM   1449  HA3 GLY A  93      -3.990  45.792  -3.191  1.00 87.59           H  
ATOM   1450  C   GLY A  93      -4.618  43.952  -2.292  1.00 87.59           C  
ATOM   1451  O   GLY A  93      -5.300  44.263  -1.315  1.00 87.59           O  
ATOM   1452  N   HIS A  94      -4.802  42.785  -2.925  1.00 93.44           N  
ATOM   1453  H   HIS A  94      -4.250  42.582  -3.745  1.00 93.44           H  
ATOM   1454  CA  HIS A  94      -5.792  41.778  -2.509  1.00 93.44           C  
ATOM   1455  HA  HIS A  94      -6.589  42.281  -1.962  1.00 93.44           H  
ATOM   1456  C   HIS A  94      -5.167  40.756  -1.544  1.00 93.44           C  
ATOM   1457  CB  HIS A  94      -6.467  41.113  -3.722  1.00 93.44           C  
ATOM   1458  HB2 HIS A  94      -5.738  40.499  -4.251  1.00 93.44           H  
ATOM   1459  HB3 HIS A  94      -7.249  40.446  -3.360  1.00 93.44           H  
ATOM   1460  O   HIS A  94      -4.841  39.629  -1.919  1.00 93.44           O  
ATOM   1461  CG  HIS A  94      -7.078  42.076  -4.711  1.00 93.44           C  
ATOM   1462  CD2 HIS A  94      -8.403  42.374  -4.893  1.00 93.44           C  
ATOM   1463  HD2 HIS A  94      -9.221  41.968  -4.315  1.00 93.44           H  
ATOM   1464  ND1 HIS A  94      -6.384  42.735  -5.690  1.00 93.44           N  
ATOM   1465  HD1 HIS A  94      -5.390  42.656  -5.851  1.00 93.44           H  
ATOM   1466  CE1 HIS A  94      -7.255  43.386  -6.466  1.00 93.44           C  
ATOM   1467  HE1 HIS A  94      -6.976  43.914  -7.366  1.00 93.44           H  
ATOM   1468  NE2 HIS A  94      -8.510  43.243  -5.999  1.00 93.44           N  
ATOM   1469  N   GLY A  95      -4.981  41.162  -0.287  1.00 94.39           N  
ATOM   1470  H   GLY A  95      -5.204  42.123  -0.072  1.00 94.39           H  
ATOM   1471  CA  GLY A  95      -4.586  40.268   0.810  1.00 94.39           C  
ATOM   1472  HA2 GLY A  95      -3.915  39.497   0.432  1.00 94.39           H  
ATOM   1473  HA3 GLY A  95      -4.041  40.829   1.570  1.00 94.39           H  
ATOM   1474  C   GLY A  95      -5.781  39.593   1.487  1.00 94.39           C  
ATOM   1475  O   GLY A  95      -6.926  40.019   1.310  1.00 94.39           O  
ATOM   1476  N   ALA A  96      -5.533  38.558   2.295  1.00 96.38           N  
ATOM   1477  H   ALA A  96      -4.573  38.282   2.443  1.00 96.38           H  
ATOM   1478  CA  ALA A  96      -6.594  37.835   3.007  1.00 96.38           C  
ATOM   1479  HA  ALA A  96      -7.435  38.513   3.147  1.00 96.38           H  
ATOM   1480  C   ALA A  96      -6.178  37.335   4.402  1.00 96.38           C  
ATOM   1481  CB  ALA A  96      -7.086  36.667   2.141  1.00 96.38           C  
ATOM   1482  HB1 ALA A  96      -6.284  35.942   2.004  1.00 96.38           H  
ATOM   1483  HB2 ALA A  96      -7.411  37.037   1.168  1.00 96.38           H  
ATOM   1484  HB3 ALA A  96      -7.927  36.176   2.630  1.00 96.38           H  
ATOM   1485  O   ALA A  96      -5.079  36.814   4.583  1.00 96.38           O  
ATOM   1486  N   MET A  97      -7.093  37.425   5.370  1.00 96.74           N  
ATOM   1487  H   MET A  97      -7.955  37.908   5.159  1.00 96.74           H  
ATOM   1488  CA  MET A  97      -7.049  36.656   6.613  1.00 96.74           C  
ATOM   1489  HA  MET A  97      -6.033  36.284   6.746  1.00 96.74           H  
ATOM   1490  C   MET A  97      -7.996  35.458   6.491  1.00 96.74           C  
ATOM   1491  CB  MET A  97      -7.367  37.539   7.830  1.00 96.74           C  
ATOM   1492  HB2 MET A  97      -6.710  38.409   7.830  1.00 96.74           H  
ATOM   1493  HB3 MET A  97      -8.398  37.889   7.774  1.00 96.74           H  
ATOM   1494  O   MET A  97      -9.161  35.625   6.132  1.00 96.74           O  
ATOM   1495  CG  MET A  97      -7.131  36.776   9.139  1.00 96.74           C  
ATOM   1496  HG2 MET A  97      -7.873  35.983   9.231  1.00 96.74           H  
ATOM   1497  HG3 MET A  97      -6.146  36.310   9.087  1.00 96.74           H  
ATOM   1498  SD  MET A  97      -7.181  37.796  10.639  1.00 96.74           S  
ATOM   1499  CE  MET A  97      -6.576  36.565  11.826  1.00 96.74           C  
ATOM   1500  HE1 MET A  97      -7.291  35.746  11.909  1.00 96.74           H  
ATOM   1501  HE2 MET A  97      -5.618  36.170  11.488  1.00 96.74           H  
ATOM   1502  HE3 MET A  97      -6.440  37.032  12.802  1.00 96.74           H  
ATOM   1503  N   ILE A  98      -7.499  34.257   6.775  1.00 95.87           N  
ATOM   1504  H   ILE A  98      -6.537  34.206   7.079  1.00 95.87           H  
ATOM   1505  CA  ILE A  98      -8.205  32.984   6.592  1.00 95.87           C  
ATOM   1506  HA  ILE A  98      -9.216  33.175   6.230  1.00 95.87           H  
ATOM   1507  C   ILE A  98      -8.307  32.303   7.961  1.00 95.87           C  
ATOM   1508  CB  ILE A  98      -7.478  32.112   5.536  1.00 95.87           C  
ATOM   1509  HB  ILE A  98      -6.494  31.853   5.927  1.00 95.87           H  
ATOM   1510  O   ILE A  98      -7.287  31.962   8.559  1.00 95.87           O  
ATOM   1511  CG1 ILE A  98      -7.278  32.880   4.202  1.00 95.87           C  
ATOM   1512 HG12 ILE A  98      -6.724  33.799   4.393  1.00 95.87           H  
ATOM   1513 HG13 ILE A  98      -8.253  33.156   3.801  1.00 95.87           H  
ATOM   1514  CG2 ILE A  98      -8.263  30.807   5.301  1.00 95.87           C  
ATOM   1515 HG21 ILE A  98      -9.223  31.031   4.835  1.00 95.87           H  
ATOM   1516 HG22 ILE A  98      -8.434  30.288   6.244  1.00 95.87           H  
ATOM   1517 HG23 ILE A  98      -7.696  30.135   4.657  1.00 95.87           H  
ATOM   1518  CD1 ILE A  98      -6.492  32.122   3.123  1.00 95.87           C  
ATOM   1519 HD11 ILE A  98      -6.335  32.777   2.266  1.00 95.87           H  
ATOM   1520 HD12 ILE A  98      -5.523  31.812   3.512  1.00 95.87           H  
ATOM   1521 HD13 ILE A  98      -7.048  31.246   2.787  1.00 95.87           H  
ATOM   1522  N   VAL A  99      -9.527  32.125   8.469  1.00 94.21           N  
ATOM   1523  H   VAL A  99     -10.320  32.410   7.911  1.00 94.21           H  
ATOM   1524  CA  VAL A  99      -9.802  31.624   9.828  1.00 94.21           C  
ATOM   1525  HA  VAL A  99      -8.860  31.410  10.333  1.00 94.21           H  
ATOM   1526  C   VAL A  99     -10.597  30.321   9.755  1.00 94.21           C  
ATOM   1527  CB  VAL A  99     -10.540  32.688  10.669  1.00 94.21           C  
ATOM   1528  HB  VAL A  99     -11.506  32.898  10.209  1.00 94.21           H  
ATOM   1529  O   VAL A  99     -11.628  30.257   9.084  1.00 94.21           O  
ATOM   1530  CG1 VAL A  99     -10.773  32.205  12.105  1.00 94.21           C  
ATOM   1531 HG11 VAL A  99     -11.428  31.334  12.116  1.00 94.21           H  
ATOM   1532 HG12 VAL A  99     -11.250  32.988  12.694  1.00 94.21           H  
ATOM   1533 HG13 VAL A  99      -9.822  31.940  12.566  1.00 94.21           H  
ATOM   1534  CG2 VAL A  99      -9.749  34.002  10.753  1.00 94.21           C  
ATOM   1535 HG21 VAL A  99      -9.650  34.441   9.760  1.00 94.21           H  
ATOM   1536 HG22 VAL A  99      -8.760  33.814  11.170  1.00 94.21           H  
ATOM   1537 HG23 VAL A  99     -10.282  34.712  11.385  1.00 94.21           H  
ATOM   1538  N   GLY A 100     -10.138  29.270  10.434  1.00 84.85           N  
ATOM   1539  H   GLY A 100      -9.307  29.370  10.998  1.00 84.85           H  
ATOM   1540  CA  GLY A 100     -10.791  27.957  10.416  1.00 84.85           C  
ATOM   1541  HA2 GLY A 100     -11.797  28.058  10.823  1.00 84.85           H  
ATOM   1542  HA3 GLY A 100     -10.880  27.606   9.388  1.00 84.85           H  
ATOM   1543  C   GLY A 100     -10.039  26.896  11.221  1.00 84.85           C  
ATOM   1544  O   GLY A 100      -8.904  27.107  11.639  1.00 84.85           O  
ATOM   1545  N   SER A 101     -10.641  25.723  11.408  1.00 74.36           N  
ATOM   1546  H   SER A 101     -11.540  25.541  10.984  1.00 74.36           H  
ATOM   1547  CA  SER A 101     -10.015  24.619  12.146  1.00 74.36           C  
ATOM   1548  HA  SER A 101      -9.682  25.018  13.104  1.00 74.36           H  
ATOM   1549  C   SER A 101      -8.790  24.026  11.419  1.00 74.36           C  
ATOM   1550  CB  SER A 101     -11.056  23.528  12.440  1.00 74.36           C  
ATOM   1551  HB2 SER A 101     -11.794  23.923  13.138  1.00 74.36           H  
ATOM   1552  HB3 SER A 101     -10.571  22.665  12.897  1.00 74.36           H  
ATOM   1553  O   SER A 101      -8.658  24.147  10.192  1.00 74.36           O  
ATOM   1554  OG  SER A 101     -11.715  23.127  11.255  1.00 74.36           O  
ATOM   1555  HG  SER A 101     -11.983  22.213  11.371  1.00 74.36           H  
ATOM   1556  N   PRO A 102      -7.877  23.340  12.132  1.00 70.25           N  
ATOM   1557  CA  PRO A 102      -6.910  22.434  11.513  1.00 70.25           C  
ATOM   1558  HA  PRO A 102      -6.177  23.029  10.968  1.00 70.25           H  
ATOM   1559  C   PRO A 102      -7.585  21.447  10.543  1.00 70.25           C  
ATOM   1560  CB  PRO A 102      -6.209  21.726  12.677  1.00 70.25           C  
ATOM   1561  HB2 PRO A 102      -6.753  20.821  12.949  1.00 70.25           H  
ATOM   1562  HB3 PRO A 102      -5.169  21.493  12.445  1.00 70.25           H  
ATOM   1563  O   PRO A 102      -8.767  21.151  10.681  1.00 70.25           O  
ATOM   1564  CG  PRO A 102      -6.324  22.747  13.809  1.00 70.25           C  
ATOM   1565  HG2 PRO A 102      -6.242  22.280  14.791  1.00 70.25           H  
ATOM   1566  HG3 PRO A 102      -5.566  23.522  13.687  1.00 70.25           H  
ATOM   1567  CD  PRO A 102      -7.711  23.340  13.575  1.00 70.25           C  
ATOM   1568  HD2 PRO A 102      -8.469  22.703  14.032  1.00 70.25           H  
ATOM   1569  HD3 PRO A 102      -7.759  24.349  13.983  1.00 70.25           H  
ATOM   1570  N   ALA A 103      -6.845  20.979   9.536  1.00 62.51           N  
ATOM   1571  H   ALA A 103      -5.865  21.220   9.523  1.00 62.51           H  
ATOM   1572  CA  ALA A 103      -7.318  20.112   8.443  1.00 62.51           C  
ATOM   1573  HA  ALA A 103      -6.469  19.996   7.769  1.00 62.51           H  
ATOM   1574  C   ALA A 103      -8.457  20.641   7.530  1.00 62.51           C  
ATOM   1575  CB  ALA A 103      -7.593  18.705   8.987  1.00 62.51           C  
ATOM   1576  HB1 ALA A 103      -7.794  18.028   8.157  1.00 62.51           H  
ATOM   1577  HB2 ALA A 103      -6.730  18.335   9.540  1.00 62.51           H  
ATOM   1578  HB3 ALA A 103      -8.465  18.724   9.641  1.00 62.51           H  
ATOM   1579  O   ALA A 103      -8.630  20.086   6.450  1.00 62.51           O  
ATOM   1580  N   SER A 104      -9.139  21.758   7.837  1.00 70.16           N  
ATOM   1581  H   SER A 104      -9.044  22.103   8.781  1.00 70.16           H  
ATOM   1582  CA  SER A 104     -10.198  22.365   6.984  1.00 70.16           C  
ATOM   1583  HA  SER A 104     -10.860  21.550   6.691  1.00 70.16           H  
ATOM   1584  C   SER A 104      -9.714  22.993   5.653  1.00 70.16           C  
ATOM   1585  CB  SER A 104     -11.061  23.350   7.791  1.00 70.16           C  
ATOM   1586  HB2 SER A 104     -11.902  23.667   7.174  1.00 70.16           H  
ATOM   1587  HB3 SER A 104     -11.459  22.841   8.668  1.00 70.16           H  
ATOM   1588  O   SER A 104     -10.257  23.979   5.161  1.00 70.16           O  
ATOM   1589  OG  SER A 104     -10.332  24.496   8.197  1.00 70.16           O  
ATOM   1590  HG  SER A 104      -9.833  24.272   8.986  1.00 70.16           H  
ATOM   1591  N   GLY A 105      -8.636  22.475   5.060  1.00 72.76           N  
ATOM   1592  H   GLY A 105      -8.311  21.593   5.429  1.00 72.76           H  
ATOM   1593  CA  GLY A 105      -8.110  22.910   3.763  1.00 72.76           C  
ATOM   1594  HA2 GLY A 105      -8.920  22.874   3.033  1.00 72.76           H  
ATOM   1595  HA3 GLY A 105      -7.343  22.203   3.447  1.00 72.76           H  
ATOM   1596  C   GLY A 105      -7.500  24.319   3.721  1.00 72.76           C  
ATOM   1597  O   GLY A 105      -7.125  24.762   2.636  1.00 72.76           O  
ATOM   1598  N   ARG A 106      -7.367  25.026   4.856  1.00 82.90           N  
ATOM   1599  H   ARG A 106      -7.787  24.623   5.681  1.00 82.90           H  
ATOM   1600  CA  ARG A 106      -6.857  26.415   4.939  1.00 82.90           C  
ATOM   1601  HA  ARG A 106      -7.594  27.091   4.504  1.00 82.90           H  
ATOM   1602  C   ARG A 106      -5.554  26.658   4.169  1.00 82.90           C  
ATOM   1603  CB  ARG A 106      -6.623  26.813   6.401  1.00 82.90           C  
ATOM   1604  HB2 ARG A 106      -6.132  27.785   6.381  1.00 82.90           H  
ATOM   1605  HB3 ARG A 106      -5.950  26.093   6.867  1.00 82.90           H  
ATOM   1606  O   ARG A 106      -5.473  27.611   3.402  1.00 82.90           O  
ATOM   1607  CG  ARG A 106      -7.892  26.976   7.246  1.00 82.90           C  
ATOM   1608  HG2 ARG A 106      -8.473  26.054   7.232  1.00 82.90           H  
ATOM   1609  HG3 ARG A 106      -8.490  27.785   6.825  1.00 82.90           H  
ATOM   1610  CD  ARG A 106      -7.555  27.359   8.690  1.00 82.90           C  
ATOM   1611  HD2 ARG A 106      -8.489  27.583   9.206  1.00 82.90           H  
ATOM   1612  HD3 ARG A 106      -6.950  28.265   8.688  1.00 82.90           H  
ATOM   1613  NE  ARG A 106      -6.859  26.266   9.389  1.00 82.90           N  
ATOM   1614  HE  ARG A 106      -7.252  25.340   9.303  1.00 82.90           H  
ATOM   1615  NH1 ARG A 106      -5.459  27.499  10.735  1.00 82.90           N  
ATOM   1616 HH11 ARG A 106      -6.105  28.274  10.770  1.00 82.90           H  
ATOM   1617 HH12 ARG A 106      -4.567  27.513  11.208  1.00 82.90           H  
ATOM   1618  NH2 ARG A 106      -4.996  25.386  10.332  1.00 82.90           N  
ATOM   1619 HH21 ARG A 106      -5.019  24.606   9.690  1.00 82.90           H  
ATOM   1620 HH22 ARG A 106      -4.119  25.634  10.767  1.00 82.90           H  
ATOM   1621  CZ  ARG A 106      -5.796  26.390  10.156  1.00 82.90           C  
ATOM   1622  N   THR A 107      -4.573  25.770   4.297  1.00 84.57           N  
ATOM   1623  H   THR A 107      -4.642  25.079   5.030  1.00 84.57           H  
ATOM   1624  CA  THR A 107      -3.302  25.825   3.553  1.00 84.57           C  
ATOM   1625  HA  THR A 107      -2.787  26.754   3.797  1.00 84.57           H  
ATOM   1626  C   THR A 107      -3.519  25.787   2.031  1.00 84.57           C  
ATOM   1627  CB  THR A 107      -2.427  24.662   4.041  1.00 84.57           C  
ATOM   1628  HB  THR A 107      -2.979  23.733   3.899  1.00 84.57           H  
ATOM   1629  O   THR A 107      -2.953  26.571   1.270  1.00 84.57           O  
ATOM   1630  CG2 THR A 107      -1.086  24.515   3.340  1.00 84.57           C  
ATOM   1631 HG21 THR A 107      -0.438  23.861   3.923  1.00 84.57           H  
ATOM   1632 HG22 THR A 107      -1.241  24.064   2.360  1.00 84.57           H  
ATOM   1633 HG23 THR A 107      -0.613  25.490   3.227  1.00 84.57           H  
ATOM   1634  OG1 THR A 107      -2.201  24.822   5.419  1.00 84.57           O  
ATOM   1635  HG1 THR A 107      -1.565  25.532   5.531  1.00 84.57           H  
ATOM   1636  N   PHE A 108      -4.455  24.960   1.561  1.00 83.59           N  
ATOM   1637  H   PHE A 108      -4.992  24.414   2.220  1.00 83.59           H  
ATOM   1638  CA  PHE A 108      -4.847  24.900   0.149  1.00 83.59           C  
ATOM   1639  HA  PHE A 108      -3.934  24.961  -0.443  1.00 83.59           H  
ATOM   1640  C   PHE A 108      -5.729  26.087  -0.296  1.00 83.59           C  
ATOM   1641  CB  PHE A 108      -5.501  23.536  -0.120  1.00 83.59           C  
ATOM   1642  HB2 PHE A 108      -4.965  22.770   0.439  1.00 83.59           H  
ATOM   1643  HB3 PHE A 108      -6.526  23.551   0.252  1.00 83.59           H  
ATOM   1644  O   PHE A 108      -5.979  26.269  -1.487  1.00 83.59           O  
ATOM   1645  CG  PHE A 108      -5.488  23.107  -1.575  1.00 83.59           C  
ATOM   1646  CD1 PHE A 108      -6.686  22.766  -2.234  1.00 83.59           C  
ATOM   1647  HD1 PHE A 108      -7.630  22.826  -1.713  1.00 83.59           H  
ATOM   1648  CD2 PHE A 108      -4.262  23.002  -2.262  1.00 83.59           C  
ATOM   1649  HD2 PHE A 108      -3.336  23.247  -1.764  1.00 83.59           H  
ATOM   1650  CE1 PHE A 108      -6.655  22.332  -3.571  1.00 83.59           C  
ATOM   1651  HE1 PHE A 108      -7.571  22.059  -4.074  1.00 83.59           H  
ATOM   1652  CE2 PHE A 108      -4.231  22.563  -3.595  1.00 83.59           C  
ATOM   1653  HE2 PHE A 108      -3.288  22.466  -4.113  1.00 83.59           H  
ATOM   1654  CZ  PHE A 108      -5.428  22.234  -4.250  1.00 83.59           C  
ATOM   1655  HZ  PHE A 108      -5.402  21.881  -5.271  1.00 83.59           H  
ATOM   1656  N   ALA A 109      -6.184  26.938   0.629  1.00 90.80           N  
ATOM   1657  H   ALA A 109      -5.954  26.770   1.598  1.00 90.80           H  
ATOM   1658  CA  ALA A 109      -6.930  28.156   0.319  1.00 90.80           C  
ATOM   1659  HA  ALA A 109      -7.625  27.929  -0.490  1.00 90.80           H  
ATOM   1660  C   ALA A 109      -6.036  29.304  -0.203  1.00 90.80           C  
ATOM   1661  CB  ALA A 109      -7.782  28.540   1.537  1.00 90.80           C  
ATOM   1662  HB1 ALA A 109      -8.551  29.256   1.247  1.00 90.80           H  
ATOM   1663  HB2 ALA A 109      -7.158  28.999   2.304  1.00 90.80           H  
ATOM   1664  HB3 ALA A 109      -8.274  27.657   1.946  1.00 90.80           H  
ATOM   1665  O   ALA A 109      -6.574  30.242  -0.793  1.00 90.80           O  
ATOM   1666  N   TYR A 110      -4.702  29.220  -0.068  1.00 94.84           N  
ATOM   1667  H   TYR A 110      -4.324  28.471   0.496  1.00 94.84           H  
ATOM   1668  CA  TYR A 110      -3.755  30.164  -0.691  1.00 94.84           C  
ATOM   1669  HA  TYR A 110      -4.318  30.889  -1.278  1.00 94.84           H  
ATOM   1670  C   TYR A 110      -2.760  29.523  -1.675  1.00 94.84           C  
ATOM   1671  CB  TYR A 110      -3.012  30.966   0.389  1.00 94.84           C  
ATOM   1672  HB2 TYR A 110      -3.746  31.393   1.073  1.00 94.84           H  
ATOM   1673  HB3 TYR A 110      -2.500  31.799  -0.092  1.00 94.84           H  
ATOM   1674  O   TYR A 110      -2.323  30.211  -2.597  1.00 94.84           O  
ATOM   1675  CG  TYR A 110      -1.988  30.171   1.178  1.00 94.84           C  
ATOM   1676  CD1 TYR A 110      -2.323  29.654   2.441  1.00 94.84           C  
ATOM   1677  HD1 TYR A 110      -3.297  29.841   2.870  1.00 94.84           H  
ATOM   1678  CD2 TYR A 110      -0.705  29.933   0.642  1.00 94.84           C  
ATOM   1679  HD2 TYR A 110      -0.434  30.340  -0.321  1.00 94.84           H  
ATOM   1680  CE1 TYR A 110      -1.389  28.880   3.153  1.00 94.84           C  
ATOM   1681  HE1 TYR A 110      -1.645  28.498   4.131  1.00 94.84           H  
ATOM   1682  CE2 TYR A 110       0.220  29.136   1.345  1.00 94.84           C  
ATOM   1683  HE2 TYR A 110       1.194  28.922   0.929  1.00 94.84           H  
ATOM   1684  OH  TYR A 110       0.749  27.781   3.251  1.00 94.84           O  
ATOM   1685  HH  TYR A 110       0.374  27.420   4.058  1.00 94.84           H  
ATOM   1686  CZ  TYR A 110      -0.127  28.588   2.597  1.00 94.84           C  
ATOM   1687  N   ILE A 111      -2.404  28.237  -1.527  1.00 92.95           N  
ATOM   1688  H   ILE A 111      -2.709  27.748  -0.697  1.00 92.95           H  
ATOM   1689  CA  ILE A 111      -1.335  27.616  -2.337  1.00 92.95           C  
ATOM   1690  HA  ILE A 111      -0.437  28.211  -2.171  1.00 92.95           H  
ATOM   1691  C   ILE A 111      -1.573  27.712  -3.861  1.00 92.95           C  
ATOM   1692  CB  ILE A 111      -1.008  26.185  -1.831  1.00 92.95           C  
ATOM   1693  HB  ILE A 111      -1.937  25.687  -1.553  1.00 92.95           H  
ATOM   1694  O   ILE A 111      -0.649  28.152  -4.548  1.00 92.95           O  
ATOM   1695  CG1 ILE A 111      -0.127  26.293  -0.568  1.00 92.95           C  
ATOM   1696 HG12 ILE A 111       0.799  26.815  -0.807  1.00 92.95           H  
ATOM   1697 HG13 ILE A 111      -0.663  26.882   0.177  1.00 92.95           H  
ATOM   1698  CG2 ILE A 111      -0.317  25.313  -2.895  1.00 92.95           C  
ATOM   1699 HG21 ILE A 111       0.623  25.771  -3.206  1.00 92.95           H  
ATOM   1700 HG22 ILE A 111      -0.110  24.317  -2.505  1.00 92.95           H  
ATOM   1701 HG23 ILE A 111      -0.970  25.184  -3.758  1.00 92.95           H  
ATOM   1702  CD1 ILE A 111       0.227  24.951   0.078  1.00 92.95           C  
ATOM   1703 HD11 ILE A 111      -0.669  24.336   0.168  1.00 92.95           H  
ATOM   1704 HD12 ILE A 111       0.644  25.129   1.069  1.00 92.95           H  
ATOM   1705 HD13 ILE A 111       0.976  24.430  -0.519  1.00 92.95           H  
ATOM   1706  N   PRO A 112      -2.753  27.381  -4.431  1.00 91.74           N  
ATOM   1707  CA  PRO A 112      -2.943  27.459  -5.883  1.00 91.74           C  
ATOM   1708  HA  PRO A 112      -2.123  26.906  -6.340  1.00 91.74           H  
ATOM   1709  C   PRO A 112      -2.885  28.893  -6.454  1.00 91.74           C  
ATOM   1710  CB  PRO A 112      -4.231  26.689  -6.204  1.00 91.74           C  
ATOM   1711  HB2 PRO A 112      -4.124  26.105  -7.118  1.00 91.74           H  
ATOM   1712  HB3 PRO A 112      -5.089  27.357  -6.290  1.00 91.74           H  
ATOM   1713  O   PRO A 112      -2.179  29.078  -7.447  1.00 91.74           O  
ATOM   1714  CG  PRO A 112      -4.403  25.784  -4.986  1.00 91.74           C  
ATOM   1715  HG2 PRO A 112      -3.787  24.893  -5.111  1.00 91.74           H  
ATOM   1716  HG3 PRO A 112      -5.446  25.509  -4.824  1.00 91.74           H  
ATOM   1717  CD  PRO A 112      -3.851  26.631  -3.842  1.00 91.74           C  
ATOM   1718  HD2 PRO A 112      -3.526  25.982  -3.028  1.00 91.74           H  
ATOM   1719  HD3 PRO A 112      -4.615  27.322  -3.488  1.00 91.74           H  
ATOM   1720  N   PRO A 113      -3.501  29.930  -5.836  1.00 94.81           N  
ATOM   1721  CA  PRO A 113      -3.262  31.330  -6.210  1.00 94.81           C  
ATOM   1722  HA  PRO A 113      -3.619  31.480  -7.229  1.00 94.81           H  
ATOM   1723  C   PRO A 113      -1.791  31.762  -6.140  1.00 94.81           C  
ATOM   1724  CB  PRO A 113      -4.119  32.172  -5.260  1.00 94.81           C  
ATOM   1725  HB2 PRO A 113      -3.573  32.390  -4.342  1.00 94.81           H  
ATOM   1726  HB3 PRO A 113      -4.457  33.094  -5.733  1.00 94.81           H  
ATOM   1727  O   PRO A 113      -1.311  32.418  -7.064  1.00 94.81           O  
ATOM   1728  CG  PRO A 113      -5.281  31.241  -4.943  1.00 94.81           C  
ATOM   1729  HG2 PRO A 113      -5.743  31.489  -3.987  1.00 94.81           H  
ATOM   1730  HG3 PRO A 113      -6.008  31.280  -5.754  1.00 94.81           H  
ATOM   1731  CD  PRO A 113      -4.628  29.862  -4.911  1.00 94.81           C  
ATOM   1732  HD2 PRO A 113      -4.281  29.643  -3.901  1.00 94.81           H  
ATOM   1733  HD3 PRO A 113      -5.363  29.118  -5.215  1.00 94.81           H  
ATOM   1734  N   VAL A 114      -1.055  31.358  -5.096  1.00 96.36           N  
ATOM   1735  H   VAL A 114      -1.503  30.839  -4.354  1.00 96.36           H  
ATOM   1736  CA  VAL A 114       0.383  31.658  -4.970  1.00 96.36           C  
ATOM   1737  HA  VAL A 114       0.524  32.733  -5.085  1.00 96.36           H  
ATOM   1738  C   VAL A 114       1.180  30.995  -6.095  1.00 96.36           C  
ATOM   1739  CB  VAL A 114       0.918  31.260  -3.578  1.00 96.36           C  
ATOM   1740  HB  VAL A 114       0.608  30.242  -3.341  1.00 96.36           H  
ATOM   1741  O   VAL A 114       1.949  31.670  -6.774  1.00 96.36           O  
ATOM   1742  CG1 VAL A 114       2.446  31.334  -3.489  1.00 96.36           C  
ATOM   1743 HG11 VAL A 114       2.781  32.319  -3.814  1.00 96.36           H  
ATOM   1744 HG12 VAL A 114       2.904  30.572  -4.120  1.00 96.36           H  
ATOM   1745 HG13 VAL A 114       2.771  31.162  -2.463  1.00 96.36           H  
ATOM   1746  CG2 VAL A 114       0.366  32.210  -2.509  1.00 96.36           C  
ATOM   1747 HG21 VAL A 114      -0.724  32.192  -2.501  1.00 96.36           H  
ATOM   1748 HG22 VAL A 114       0.694  33.227  -2.725  1.00 96.36           H  
ATOM   1749 HG23 VAL A 114       0.736  31.922  -1.525  1.00 96.36           H  
ATOM   1750  N   CYS A 115       0.957  29.705  -6.364  1.00 93.76           N  
ATOM   1751  H   CYS A 115       0.304  29.197  -5.785  1.00 93.76           H  
ATOM   1752  CA  CYS A 115       1.630  28.994  -7.457  1.00 93.76           C  
ATOM   1753  HA  CYS A 115       2.708  29.089  -7.325  1.00 93.76           H  
ATOM   1754  C   CYS A 115       1.289  29.596  -8.831  1.00 93.76           C  
ATOM   1755  CB  CYS A 115       1.266  27.504  -7.404  1.00 93.76           C  
ATOM   1756  HB2 CYS A 115       1.728  26.994  -8.250  1.00 93.76           H  
ATOM   1757  HB3 CYS A 115       0.185  27.380  -7.464  1.00 93.76           H  
ATOM   1758  O   CYS A 115       2.145  29.657  -9.708  1.00 93.76           O  
ATOM   1759  SG  CYS A 115       1.890  26.767  -5.867  1.00 93.76           S  
ATOM   1760  HG  CYS A 115       1.069  27.419  -5.040  1.00 93.76           H  
ATOM   1761  N   HIS A 116       0.064  30.092  -9.015  1.00 93.83           N  
ATOM   1762  H   HIS A 116      -0.613  29.980  -8.273  1.00 93.83           H  
ATOM   1763  CA  HIS A 116      -0.360  30.786 -10.230  1.00 93.83           C  
ATOM   1764  HA  HIS A 116      -0.101  30.175 -11.095  1.00 93.83           H  
ATOM   1765  C   HIS A 116       0.357  32.132 -10.429  1.00 93.83           C  
ATOM   1766  CB  HIS A 116      -1.887  30.920 -10.181  1.00 93.83           C  
ATOM   1767  HB2 HIS A 116      -2.324  29.930 -10.307  1.00 93.83           H  
ATOM   1768  HB3 HIS A 116      -2.185  31.291  -9.200  1.00 93.83           H  
ATOM   1769  O   HIS A 116       0.790  32.420 -11.545  1.00 93.83           O  
ATOM   1770  CG  HIS A 116      -2.468  31.845 -11.213  1.00 93.83           C  
ATOM   1771  CD2 HIS A 116      -2.838  33.146 -11.007  1.00 93.83           C  
ATOM   1772  HD2 HIS A 116      -2.759  33.683 -10.074  1.00 93.83           H  
ATOM   1773  ND1 HIS A 116      -2.733  31.550 -12.528  1.00 93.83           N  
ATOM   1774  HD1 HIS A 116      -2.503  30.692 -13.009  1.00 93.83           H  
ATOM   1775  CE1 HIS A 116      -3.267  32.638 -13.103  1.00 93.83           C  
ATOM   1776  HE1 HIS A 116      -3.573  32.706 -14.136  1.00 93.83           H  
ATOM   1777  NE2 HIS A 116      -3.325  33.648 -12.219  1.00 93.83           N  
ATOM   1778  N   ALA A 117       0.534  32.929  -9.371  1.00 94.21           N  
ATOM   1779  H   ALA A 117       0.141  32.656  -8.481  1.00 94.21           H  
ATOM   1780  CA  ALA A 117       1.309  34.171  -9.428  1.00 94.21           C  
ATOM   1781  HA  ALA A 117       0.944  34.780 -10.255  1.00 94.21           H  
ATOM   1782  C   ALA A 117       2.803  33.901  -9.688  1.00 94.21           C  
ATOM   1783  CB  ALA A 117       1.075  34.945  -8.128  1.00 94.21           C  
ATOM   1784  HB1 ALA A 117       1.423  34.366  -7.273  1.00 94.21           H  
ATOM   1785  HB2 ALA A 117       1.617  35.889  -8.162  1.00 94.21           H  
ATOM   1786  HB3 ALA A 117       0.011  35.151  -8.014  1.00 94.21           H  
ATOM   1787  O   ALA A 117       3.380  34.467 -10.616  1.00 94.21           O  
ATOM   1788  N   VAL A 118       3.394  32.950  -8.951  1.00 93.31           N  
ATOM   1789  H   VAL A 118       2.855  32.532  -8.207  1.00 93.31           H  
ATOM   1790  CA  VAL A 118       4.778  32.485  -9.150  1.00 93.31           C  
ATOM   1791  HA  VAL A 118       5.457  33.321  -8.987  1.00 93.31           H  
ATOM   1792  C   VAL A 118       5.000  32.012 -10.589  1.00 93.31           C  
ATOM   1793  CB  VAL A 118       5.123  31.372  -8.138  1.00 93.31           C  
ATOM   1794  HB  VAL A 118       4.338  30.615  -8.163  1.00 93.31           H  
ATOM   1795  O   VAL A 118       5.964  32.426 -11.228  1.00 93.31           O  
ATOM   1796  CG1 VAL A 118       6.458  30.681  -8.440  1.00 93.31           C  
ATOM   1797 HG11 VAL A 118       6.388  30.110  -9.366  1.00 93.31           H  
ATOM   1798 HG12 VAL A 118       7.243  31.430  -8.540  1.00 93.31           H  
ATOM   1799 HG13 VAL A 118       6.702  29.988  -7.635  1.00 93.31           H  
ATOM   1800  CG2 VAL A 118       5.215  31.929  -6.710  1.00 93.31           C  
ATOM   1801 HG21 VAL A 118       6.075  32.591  -6.614  1.00 93.31           H  
ATOM   1802 HG22 VAL A 118       5.320  31.108  -6.001  1.00 93.31           H  
ATOM   1803 HG23 VAL A 118       4.317  32.491  -6.455  1.00 93.31           H  
ATOM   1804  N   SER A 119       4.099  31.189 -11.130  1.00 90.32           N  
ATOM   1805  H   SER A 119       3.337  30.856 -10.557  1.00 90.32           H  
ATOM   1806  CA  SER A 119       4.218  30.687 -12.499  1.00 90.32           C  
ATOM   1807  HA  SER A 119       5.205  30.238 -12.614  1.00 90.32           H  
ATOM   1808  C   SER A 119       4.090  31.791 -13.551  1.00 90.32           C  
ATOM   1809  CB  SER A 119       3.179  29.601 -12.755  1.00 90.32           C  
ATOM   1810  HB2 SER A 119       2.181  30.036 -12.703  1.00 90.32           H  
ATOM   1811  HB3 SER A 119       3.264  28.827 -11.993  1.00 90.32           H  
ATOM   1812  O   SER A 119       4.821  31.734 -14.535  1.00 90.32           O  
ATOM   1813  OG  SER A 119       3.390  29.016 -14.022  1.00 90.32           O  
ATOM   1814  HG  SER A 119       3.677  29.680 -14.653  1.00 90.32           H  
ATOM   1815  N   ARG A 120       3.216  32.795 -13.360  1.00 87.87           N  
ATOM   1816  H   ARG A 120       2.640  32.791 -12.531  1.00 87.87           H  
ATOM   1817  CA  ARG A 120       3.150  33.954 -14.269  1.00 87.87           C  
ATOM   1818  HA  ARG A 120       3.086  33.594 -15.295  1.00 87.87           H  
ATOM   1819  C   ARG A 120       4.453  34.752 -14.242  1.00 87.87           C  
ATOM   1820  CB  ARG A 120       1.928  34.849 -13.985  1.00 87.87           C  
ATOM   1821  HB2 ARG A 120       2.118  35.819 -14.445  1.00 87.87           H  
ATOM   1822  HB3 ARG A 120       1.799  35.000 -12.913  1.00 87.87           H  
ATOM   1823  O   ARG A 120       5.069  34.912 -15.287  1.00 87.87           O  
ATOM   1824  CG  ARG A 120       0.643  34.267 -14.602  1.00 87.87           C  
ATOM   1825  HG2 ARG A 120       0.890  33.870 -15.587  1.00 87.87           H  
ATOM   1826  HG3 ARG A 120       0.269  33.445 -13.991  1.00 87.87           H  
ATOM   1827  CD  ARG A 120      -0.454  35.323 -14.812  1.00 87.87           C  
ATOM   1828  HD2 ARG A 120      -1.058  35.007 -15.662  1.00 87.87           H  
ATOM   1829  HD3 ARG A 120       0.014  36.269 -15.084  1.00 87.87           H  
ATOM   1830  NE  ARG A 120      -1.358  35.481 -13.651  1.00 87.87           N  
ATOM   1831  HE  ARG A 120      -1.620  34.642 -13.153  1.00 87.87           H  
ATOM   1832  NH1 ARG A 120      -1.721  37.750 -13.787  1.00 87.87           N  
ATOM   1833 HH11 ARG A 120      -2.213  38.575 -13.475  1.00 87.87           H  
ATOM   1834 HH12 ARG A 120      -0.952  37.826 -14.437  1.00 87.87           H  
ATOM   1835  NH2 ARG A 120      -2.945  36.507 -12.394  1.00 87.87           N  
ATOM   1836 HH21 ARG A 120      -3.447  37.324 -12.077  1.00 87.87           H  
ATOM   1837 HH22 ARG A 120      -3.233  35.590 -12.086  1.00 87.87           H  
ATOM   1838  CZ  ARG A 120      -1.995  36.580 -13.282  1.00 87.87           C  
ATOM   1839  N   ALA A 121       4.946  35.116 -13.058  1.00 87.20           N  
ATOM   1840  H   ALA A 121       4.408  34.919 -12.227  1.00 87.20           H  
ATOM   1841  CA  ALA A 121       6.204  35.850 -12.924  1.00 87.20           C  
ATOM   1842  HA  ALA A 121       6.100  36.808 -13.433  1.00 87.20           H  
ATOM   1843  C   ALA A 121       7.405  35.116 -13.561  1.00 87.20           C  
ATOM   1844  CB  ALA A 121       6.430  36.105 -11.432  1.00 87.20           C  
ATOM   1845  HB1 ALA A 121       6.512  35.151 -10.912  1.00 87.20           H  
ATOM   1846  HB2 ALA A 121       7.342  36.684 -11.288  1.00 87.20           H  
ATOM   1847  HB3 ALA A 121       5.582  36.654 -11.020  1.00 87.20           H  
ATOM   1848  O   ALA A 121       8.251  35.745 -14.189  1.00 87.20           O  
ATOM   1849  N   LEU A 122       7.474  33.781 -13.462  1.00 83.83           N  
ATOM   1850  H   LEU A 122       6.777  33.307 -12.907  1.00 83.83           H  
ATOM   1851  CA  LEU A 122       8.523  32.987 -14.120  1.00 83.83           C  
ATOM   1852  HA  LEU A 122       9.485  33.463 -13.928  1.00 83.83           H  
ATOM   1853  C   LEU A 122       8.398  32.938 -15.657  1.00 83.83           C  
ATOM   1854  CB  LEU A 122       8.538  31.566 -13.527  1.00 83.83           C  
ATOM   1855  HB2 LEU A 122       7.535  31.146 -13.604  1.00 83.83           H  
ATOM   1856  HB3 LEU A 122       9.204  30.959 -14.139  1.00 83.83           H  
ATOM   1857  O   LEU A 122       9.416  32.855 -16.350  1.00 83.83           O  
ATOM   1858  CG  LEU A 122       9.019  31.462 -12.069  1.00 83.83           C  
ATOM   1859  HG  LEU A 122       8.397  32.083 -11.423  1.00 83.83           H  
ATOM   1860  CD1 LEU A 122       8.916  30.012 -11.588  1.00 83.83           C  
ATOM   1861 HD11 LEU A 122       9.551  29.371 -12.198  1.00 83.83           H  
ATOM   1862 HD12 LEU A 122       9.223  29.947 -10.544  1.00 83.83           H  
ATOM   1863 HD13 LEU A 122       7.881  29.678 -11.670  1.00 83.83           H  
ATOM   1864  CD2 LEU A 122      10.469  31.918 -11.904  1.00 83.83           C  
ATOM   1865 HD21 LEU A 122      10.776  31.777 -10.867  1.00 83.83           H  
ATOM   1866 HD22 LEU A 122      10.551  32.980 -12.134  1.00 83.83           H  
ATOM   1867 HD23 LEU A 122      11.111  31.349 -12.576  1.00 83.83           H  
ATOM   1868  N   MET A 123       7.180  33.023 -16.199  1.00 78.47           N  
ATOM   1869  H   MET A 123       6.384  33.122 -15.585  1.00 78.47           H  
ATOM   1870  CA  MET A 123       6.945  33.175 -17.641  1.00 78.47           C  
ATOM   1871  HA  MET A 123       7.578  32.474 -18.185  1.00 78.47           H  
ATOM   1872  C   MET A 123       7.341  34.586 -18.108  1.00 78.47           C  
ATOM   1873  CB  MET A 123       5.479  32.842 -17.974  1.00 78.47           C  
ATOM   1874  HB2 MET A 123       5.276  33.117 -19.009  1.00 78.47           H  
ATOM   1875  HB3 MET A 123       4.813  33.419 -17.332  1.00 78.47           H  
ATOM   1876  O   MET A 123       8.104  34.722 -19.065  1.00 78.47           O  
ATOM   1877  CG  MET A 123       5.179  31.345 -17.804  1.00 78.47           C  
ATOM   1878  HG2 MET A 123       5.694  30.803 -18.597  1.00 78.47           H  
ATOM   1879  HG3 MET A 123       5.584  31.002 -16.852  1.00 78.47           H  
ATOM   1880  SD  MET A 123       3.414  30.913 -17.849  1.00 78.47           S  
ATOM   1881  CE  MET A 123       3.545  29.103 -17.858  1.00 78.47           C  
ATOM   1882  HE1 MET A 123       4.095  28.777 -18.742  1.00 78.47           H  
ATOM   1883  HE2 MET A 123       2.549  28.660 -17.875  1.00 78.47           H  
ATOM   1884  HE3 MET A 123       4.072  28.763 -16.966  1.00 78.47           H  
ATOM   1885  N   ASP A 124       6.944  35.626 -17.369  1.00 74.58           N  
ATOM   1886  H   ASP A 124       6.282  35.460 -16.625  1.00 74.58           H  
ATOM   1887  CA  ASP A 124       7.316  37.022 -17.646  1.00 74.58           C  
ATOM   1888  HA  ASP A 124       6.950  37.295 -18.636  1.00 74.58           H  
ATOM   1889  C   ASP A 124       8.851  37.211 -17.631  1.00 74.58           C  
ATOM   1890  CB  ASP A 124       6.656  37.957 -16.610  1.00 74.58           C  
ATOM   1891  HB2 ASP A 124       6.934  38.983 -16.850  1.00 74.58           H  
ATOM   1892  HB3 ASP A 124       7.066  37.732 -15.625  1.00 74.58           H  
ATOM   1893  O   ASP A 124       9.425  37.904 -18.475  1.00 74.58           O  
ATOM   1894  CG  ASP A 124       5.121  37.884 -16.535  1.00 74.58           C  
ATOM   1895  OD1 ASP A 124       4.481  37.653 -17.585  1.00 74.58           O  
ATOM   1896  OD2 ASP A 124       4.590  38.090 -15.417  1.00 74.58           O  
ATOM   1897  N   PHE A 125       9.546  36.537 -16.704  1.00 70.85           N  
ATOM   1898  H   PHE A 125       9.019  36.044 -15.997  1.00 70.85           H  
ATOM   1899  CA  PHE A 125      11.008  36.564 -16.597  1.00 70.85           C  
ATOM   1900  HA  PHE A 125      11.338  37.598 -16.698  1.00 70.85           H  
ATOM   1901  C   PHE A 125      11.749  35.781 -17.687  1.00 70.85           C  
ATOM   1902  CB  PHE A 125      11.457  36.025 -15.228  1.00 70.85           C  
ATOM   1903  HB2 PHE A 125      12.545  35.962 -15.225  1.00 70.85           H  
ATOM   1904  HB3 PHE A 125      11.077  35.008 -15.130  1.00 70.85           H  
ATOM   1905  O   PHE A 125      12.950  36.017 -17.843  1.00 70.85           O  
ATOM   1906  CG  PHE A 125      11.065  36.803 -13.984  1.00 70.85           C  
ATOM   1907  CD1 PHE A 125      10.634  38.145 -14.040  1.00 70.85           C  
ATOM   1908  HD1 PHE A 125      10.547  38.664 -14.983  1.00 70.85           H  
ATOM   1909  CD2 PHE A 125      11.134  36.149 -12.738  1.00 70.85           C  
ATOM   1910  HD2 PHE A 125      11.451  35.118 -12.690  1.00 70.85           H  
ATOM   1911  CE1 PHE A 125      10.255  38.812 -12.863  1.00 70.85           C  
ATOM   1912  HE1 PHE A 125       9.891  39.828 -12.915  1.00 70.85           H  
ATOM   1913  CE2 PHE A 125      10.761  36.820 -11.561  1.00 70.85           C  
ATOM   1914  HE2 PHE A 125      10.802  36.313 -10.608  1.00 70.85           H  
ATOM   1915  CZ  PHE A 125      10.312  38.149 -11.626  1.00 70.85           C  
ATOM   1916  HZ  PHE A 125       9.997  38.660 -10.728  1.00 70.85           H  
ATOM   1917  N   THR A 126      11.095  34.856 -18.401  1.00 62.10           N  
ATOM   1918  H   THR A 126      10.105  34.734 -18.249  1.00 62.10           H  
ATOM   1919  CA  THR A 126      11.719  34.122 -19.517  1.00 62.10           C  
ATOM   1920  HA  THR A 126      12.802  34.171 -19.398  1.00 62.10           H  
ATOM   1921  C   THR A 126      11.463  34.798 -20.862  1.00 62.10           C  
ATOM   1922  CB  THR A 126      11.372  32.622 -19.540  1.00 62.10           C  
ATOM   1923  HB  THR A 126      11.621  32.215 -20.520  1.00 62.10           H  
ATOM   1924  O   THR A 126      12.428  35.003 -21.592  1.00 62.10           O  
ATOM   1925  CG2 THR A 126      12.157  31.845 -18.485  1.00 62.10           C  
ATOM   1926 HG21 THR A 126      11.894  32.212 -17.493  1.00 62.10           H  
ATOM   1927 HG22 THR A 126      13.227  31.967 -18.650  1.00 62.10           H  
ATOM   1928 HG23 THR A 126      11.898  30.788 -18.554  1.00 62.10           H  
ATOM   1929  OG1 THR A 126      10.026  32.353 -19.233  1.00 62.10           O  
ATOM   1930  HG1 THR A 126       9.897  32.526 -18.297  1.00 62.10           H  
ATOM   1931  N   GLY A 127      10.238  35.255 -21.150  1.00 52.91           N  
ATOM   1932  H   GLY A 127       9.480  35.057 -20.512  1.00 52.91           H  
ATOM   1933  CA  GLY A 127       9.936  35.972 -22.401  1.00 52.91           C  
ATOM   1934  HA2 GLY A 127       8.884  36.260 -22.403  1.00 52.91           H  
ATOM   1935  HA3 GLY A 127      10.116  35.314 -23.251  1.00 52.91           H  
ATOM   1936  C   GLY A 127      10.780  37.240 -22.592  1.00 52.91           C  
ATOM   1937  O   GLY A 127      11.382  37.441 -23.640  1.00 52.91           O  
ATOM   1938  N   GLN A 128      10.947  38.048 -21.538  1.00 47.75           N  
ATOM   1939  H   GLN A 128      10.443  37.831 -20.690  1.00 47.75           H  
ATOM   1940  CA  GLN A 128      11.768  39.271 -21.577  1.00 47.75           C  
ATOM   1941  HA  GLN A 128      11.493  39.835 -22.469  1.00 47.75           H  
ATOM   1942  C   GLN A 128      13.295  39.042 -21.674  1.00 47.75           C  
ATOM   1943  CB  GLN A 128      11.455  40.131 -20.344  1.00 47.75           C  
ATOM   1944  HB2 GLN A 128      12.150  40.970 -20.312  1.00 47.75           H  
ATOM   1945  HB3 GLN A 128      11.601  39.529 -19.447  1.00 47.75           H  
ATOM   1946  O   GLN A 128      14.059  39.992 -21.491  1.00 47.75           O  
ATOM   1947  CG  GLN A 128      10.045  40.730 -20.329  1.00 47.75           C  
ATOM   1948  HG2 GLN A 128       9.884  41.289 -21.251  1.00 47.75           H  
ATOM   1949  HG3 GLN A 128       9.299  39.937 -20.271  1.00 47.75           H  
ATOM   1950  CD  GLN A 128       9.860  41.673 -19.144  1.00 47.75           C  
ATOM   1951  NE2 GLN A 128       8.759  42.386 -19.080  1.00 47.75           N  
ATOM   1952 HE21 GLN A 128       8.663  43.018 -18.298  1.00 47.75           H  
ATOM   1953 HE22 GLN A 128       8.053  42.287 -19.795  1.00 47.75           H  
ATOM   1954  OE1 GLN A 128      10.701  41.798 -18.260  1.00 47.75           O  
ATOM   1955  N   CYS A 129      13.769  37.808 -21.869  1.00 48.08           N  
ATOM   1956  H   CYS A 129      13.112  37.059 -22.034  1.00 48.08           H  
ATOM   1957  CA  CYS A 129      15.196  37.512 -22.040  1.00 48.08           C  
ATOM   1958  HA  CYS A 129      15.791  38.380 -21.755  1.00 48.08           H  
ATOM   1959  C   CYS A 129      15.613  37.233 -23.490  1.00 48.08           C  
ATOM   1960  CB  CYS A 129      15.603  36.353 -21.121  1.00 48.08           C  
ATOM   1961  HB2 CYS A 129      16.543  35.937 -21.483  1.00 48.08           H  
ATOM   1962  HB3 CYS A 129      14.845  35.570 -21.161  1.00 48.08           H  
ATOM   1963  O   CYS A 129      16.815  37.214 -23.735  1.00 48.08           O  
ATOM   1964  SG  CYS A 129      15.844  36.939 -19.416  1.00 48.08           S  
ATOM   1965  HG  CYS A 129      16.114  35.732 -18.912  1.00 48.08           H  
ATOM   1966  N   GLU A 130      14.681  37.016 -24.426  1.00 40.88           N  
ATOM   1967  H   GLU A 130      13.701  37.034 -24.183  1.00 40.88           H  
ATOM   1968  CA  GLU A 130      15.033  36.737 -25.830  1.00 40.88           C  
ATOM   1969  HA  GLU A 130      15.996  36.227 -25.860  1.00 40.88           H  
ATOM   1970  C   GLU A 130      15.235  38.028 -26.638  1.00 40.88           C  
ATOM   1971  CB  GLU A 130      14.009  35.782 -26.476  1.00 40.88           C  
ATOM   1972  HB2 GLU A 130      14.276  35.650 -27.525  1.00 40.88           H  
ATOM   1973  HB3 GLU A 130      13.012  36.218 -26.417  1.00 40.88           H  
ATOM   1974  O   GLU A 130      16.275  38.187 -27.270  1.00 40.88           O  
ATOM   1975  CG  GLU A 130      14.020  34.403 -25.786  1.00 40.88           C  
ATOM   1976  HG2 GLU A 130      13.628  34.511 -24.774  1.00 40.88           H  
ATOM   1977  HG3 GLU A 130      15.056  34.074 -25.701  1.00 40.88           H  
ATOM   1978  CD  GLU A 130      13.215  33.309 -26.512  1.00 40.88           C  
ATOM   1979  OE1 GLU A 130      13.557  32.120 -26.298  1.00 40.88           O  
ATOM   1980  OE2 GLU A 130      12.249  33.636 -27.236  1.00 40.88           O  
ATOM   1981  N   ASP A 131      14.304  38.985 -26.554  1.00 36.60           N  
ATOM   1982  H   ASP A 131      13.428  38.760 -26.105  1.00 36.60           H  
ATOM   1983  CA  ASP A 131      14.372  40.242 -27.322  1.00 36.60           C  
ATOM   1984  HA  ASP A 131      14.513  40.011 -28.378  1.00 36.60           H  
ATOM   1985  C   ASP A 131      15.514  41.183 -26.890  1.00 36.60           C  
ATOM   1986  CB  ASP A 131      13.049  41.014 -27.156  1.00 36.60           C  
ATOM   1987  HB2 ASP A 131      12.859  41.152 -26.092  1.00 36.60           H  
ATOM   1988  HB3 ASP A 131      13.161  42.002 -27.602  1.00 36.60           H  
ATOM   1989  O   ASP A 131      15.976  42.012 -27.675  1.00 36.60           O  
ATOM   1990  CG  ASP A 131      11.823  40.359 -27.794  1.00 36.60           C  
ATOM   1991  OD1 ASP A 131      11.963  39.783 -28.895  1.00 36.60           O  
ATOM   1992  OD2 ASP A 131      10.741  40.478 -27.174  1.00 36.60           O  
ATOM   1993  N   VAL A 132      15.929  41.129 -25.616  1.00 36.81           N  
ATOM   1994  H   VAL A 132      15.568  40.373 -25.053  1.00 36.81           H  
ATOM   1995  CA  VAL A 132      16.593  42.266 -24.950  1.00 36.81           C  
ATOM   1996  HA  VAL A 132      16.759  43.018 -25.722  1.00 36.81           H  
ATOM   1997  C   VAL A 132      18.003  41.938 -24.440  1.00 36.81           C  
ATOM   1998  CB  VAL A 132      15.690  42.953 -23.889  1.00 36.81           C  
ATOM   1999  HB  VAL A 132      15.960  42.628 -22.885  1.00 36.81           H  
ATOM   2000  O   VAL A 132      18.263  41.918 -23.236  1.00 36.81           O  
ATOM   2001  CG1 VAL A 132      15.899  44.466 -23.999  1.00 36.81           C  
ATOM   2002 HG11 VAL A 132      15.330  44.976 -23.222  1.00 36.81           H  
ATOM   2003 HG12 VAL A 132      16.957  44.707 -23.895  1.00 36.81           H  
ATOM   2004 HG13 VAL A 132      15.551  44.826 -24.968  1.00 36.81           H  
ATOM   2005  CG2 VAL A 132      14.180  42.715 -24.033  1.00 36.81           C  
ATOM   2006 HG21 VAL A 132      13.954  41.658 -23.897  1.00 36.81           H  
ATOM   2007 HG22 VAL A 132      13.845  43.038 -25.018  1.00 36.81           H  
ATOM   2008 HG23 VAL A 132      13.642  43.281 -23.272  1.00 36.81           H  
ATOM   2009  N   GLU A 133      18.949  41.736 -25.365  1.00 38.02           N  
ATOM   2010  H   GLU A 133      18.660  41.658 -26.330  1.00 38.02           H  
ATOM   2011  CA  GLU A 133      20.387  41.624 -25.043  1.00 38.02           C  
ATOM   2012  HA  GLU A 133      20.571  40.714 -24.471  1.00 38.02           H  
ATOM   2013  C   GLU A 133      20.890  42.825 -24.220  1.00 38.02           C  
ATOM   2014  CB  GLU A 133      21.249  41.607 -26.323  1.00 38.02           C  
ATOM   2015  HB2 GLU A 133      20.976  42.460 -26.944  1.00 38.02           H  
ATOM   2016  HB3 GLU A 133      22.286  41.740 -26.016  1.00 38.02           H  
ATOM   2017  O   GLU A 133      21.550  42.678 -23.183  1.00 38.02           O  
ATOM   2018  CG  GLU A 133      21.195  40.338 -27.178  1.00 38.02           C  
ATOM   2019  HG2 GLU A 133      21.304  39.472 -26.524  1.00 38.02           H  
ATOM   2020  HG3 GLU A 133      20.226  40.277 -27.675  1.00 38.02           H  
ATOM   2021  CD  GLU A 133      22.330  40.355 -28.221  1.00 38.02           C  
ATOM   2022  OE1 GLU A 133      23.052  39.336 -28.316  1.00 38.02           O  
ATOM   2023  OE2 GLU A 133      22.508  41.408 -28.876  1.00 38.02           O  
ATOM   2024  N   HIS A 134      20.599  44.030 -24.725  1.00 35.65           N  
ATOM   2025  H   HIS A 134      20.041  44.045 -25.566  1.00 35.65           H  
ATOM   2026  CA  HIS A 134      21.327  45.247 -24.374  1.00 35.65           C  
ATOM   2027  HA  HIS A 134      22.295  44.935 -23.981  1.00 35.65           H  
ATOM   2028  C   HIS A 134      20.720  46.077 -23.238  1.00 35.65           C  
ATOM   2029  CB  HIS A 134      21.590  46.086 -25.642  1.00 35.65           C  
ATOM   2030  HB2 HIS A 134      20.816  45.892 -26.385  1.00 35.65           H  
ATOM   2031  HB3 HIS A 134      21.530  47.145 -25.390  1.00 35.65           H  
ATOM   2032  O   HIS A 134      21.420  46.959 -22.733  1.00 35.65           O  
ATOM   2033  CG  HIS A 134      22.952  45.859 -26.261  1.00 35.65           C  
ATOM   2034  CD2 HIS A 134      23.259  45.848 -27.597  1.00 35.65           C  
ATOM   2035  HD2 HIS A 134      22.556  45.954 -28.410  1.00 35.65           H  
ATOM   2036  ND1 HIS A 134      24.140  45.711 -25.579  1.00 35.65           N  
ATOM   2037  HD1 HIS A 134      24.238  45.651 -24.575  1.00 35.65           H  
ATOM   2038  CE1 HIS A 134      25.130  45.600 -26.478  1.00 35.65           C  
ATOM   2039  HE1 HIS A 134      26.173  45.445 -26.243  1.00 35.65           H  
ATOM   2040  NE2 HIS A 134      24.647  45.711 -27.722  1.00 35.65           N  
ATOM   2041  N   ASP A 135      19.497  45.796 -22.768  1.00 37.53           N  
ATOM   2042  H   ASP A 135      18.961  45.046 -23.181  1.00 37.53           H  
ATOM   2043  CA  ASP A 135      18.941  46.538 -21.630  1.00 37.53           C  
ATOM   2044  HA  ASP A 135      19.201  47.585 -21.784  1.00 37.53           H  
ATOM   2045  C   ASP A 135      19.624  46.145 -20.317  1.00 37.53           C  
ATOM   2046  CB  ASP A 135      17.407  46.495 -21.520  1.00 37.53           C  
ATOM   2047  HB2 ASP A 135      17.140  46.672 -20.478  1.00 37.53           H  
ATOM   2048  HB3 ASP A 135      17.048  45.496 -21.769  1.00 37.53           H  
ATOM   2049  O   ASP A 135      19.235  45.236 -19.577  1.00 37.53           O  
ATOM   2050  CG  ASP A 135      16.687  47.583 -22.334  1.00 37.53           C  
ATOM   2051  OD1 ASP A 135      17.361  48.547 -22.761  1.00 37.53           O  
ATOM   2052  OD2 ASP A 135      15.446  47.488 -22.422  1.00 37.53           O  
ATOM   2053  N   ILE A 136      20.616  46.967 -19.982  1.00 37.07           N  
ATOM   2054  H   ILE A 136      20.938  47.569 -20.727  1.00 37.07           H  
ATOM   2055  CA  ILE A 136      21.236  47.112 -18.661  1.00 37.07           C  
ATOM   2056  HA  ILE A 136      21.817  46.217 -18.439  1.00 37.07           H  
ATOM   2057  C   ILE A 136      20.158  47.265 -17.566  1.00 37.07           C  
ATOM   2058  CB  ILE A 136      22.178  48.346 -18.705  1.00 37.07           C  
ATOM   2059  HB  ILE A 136      21.571  49.218 -18.945  1.00 37.07           H  
ATOM   2060  O   ILE A 136      20.385  46.871 -16.425  1.00 37.07           O  
ATOM   2061  CG1 ILE A 136      23.271  48.205 -19.798  1.00 37.07           C  
ATOM   2062 HG12 ILE A 136      22.825  47.877 -20.737  1.00 37.07           H  
ATOM   2063 HG13 ILE A 136      23.994  47.447 -19.498  1.00 37.07           H  
ATOM   2064  CG2 ILE A 136      22.848  48.595 -17.340  1.00 37.07           C  
ATOM   2065 HG21 ILE A 136      23.506  49.464 -17.386  1.00 37.07           H  
ATOM   2066 HG22 ILE A 136      22.098  48.803 -16.577  1.00 37.07           H  
ATOM   2067 HG23 ILE A 136      23.427  47.721 -17.042  1.00 37.07           H  
ATOM   2068  CD1 ILE A 136      24.009  49.513 -20.118  1.00 37.07           C  
ATOM   2069 HD11 ILE A 136      24.631  49.821 -19.277  1.00 37.07           H  
ATOM   2070 HD12 ILE A 136      24.653  49.358 -20.983  1.00 37.07           H  
ATOM   2071 HD13 ILE A 136      23.290  50.299 -20.350  1.00 37.07           H  
ATOM   2072  N   SER A 137      18.981  47.800 -17.921  1.00 40.38           N  
ATOM   2073  H   SER A 137      18.864  48.030 -18.897  1.00 40.38           H  
ATOM   2074  CA  SER A 137      17.838  48.047 -17.035  1.00 40.38           C  
ATOM   2075  HA  SER A 137      18.238  48.424 -16.094  1.00 40.38           H  
ATOM   2076  C   SER A 137      17.002  46.805 -16.674  1.00 40.38           C  
ATOM   2077  CB  SER A 137      16.953  49.147 -17.644  1.00 40.38           C  
ATOM   2078  HB2 SER A 137      17.581  49.877 -18.155  1.00 40.38           H  
ATOM   2079  HB3 SER A 137      16.271  48.710 -18.372  1.00 40.38           H  
ATOM   2080  O   SER A 137      15.996  46.943 -15.977  1.00 40.38           O  
ATOM   2081  OG  SER A 137      16.216  49.825 -16.643  1.00 40.38           O  
ATOM   2082  HG  SER A 137      16.826  50.239 -16.028  1.00 40.38           H  
ATOM   2083  N   GLN A 138      17.386  45.581 -17.073  1.00 48.25           N  
ATOM   2084  H   GLN A 138      18.184  45.480 -17.685  1.00 48.25           H  
ATOM   2085  CA  GLN A 138      16.746  44.388 -16.500  1.00 48.25           C  
ATOM   2086  HA  GLN A 138      15.694  44.424 -16.781  1.00 48.25           H  
ATOM   2087  C   GLN A 138      16.868  44.412 -14.957  1.00 48.25           C  
ATOM   2088  CB  GLN A 138      17.338  43.075 -17.033  1.00 48.25           C  
ATOM   2089  HB2 GLN A 138      18.424  43.155 -17.099  1.00 48.25           H  
ATOM   2090  HB3 GLN A 138      17.103  42.303 -16.301  1.00 48.25           H  
ATOM   2091  O   GLN A 138      17.989  44.448 -14.444  1.00 48.25           O  
ATOM   2092  CG  GLN A 138      16.760  42.620 -18.386  1.00 48.25           C  
ATOM   2093  HG2 GLN A 138      15.682  42.783 -18.392  1.00 48.25           H  
ATOM   2094  HG3 GLN A 138      17.197  43.209 -19.192  1.00 48.25           H  
ATOM   2095  CD  GLN A 138      17.009  41.131 -18.650  1.00 48.25           C  
ATOM   2096  NE2 GLN A 138      16.395  40.542 -19.651  1.00 48.25           N  
ATOM   2097 HE21 GLN A 138      15.825  41.047 -20.315  1.00 48.25           H  
ATOM   2098 HE22 GLN A 138      16.614  39.572 -19.826  1.00 48.25           H  
ATOM   2099  OE1 GLN A 138      17.741  40.457 -17.937  1.00 48.25           O  
ATOM   2100  N   PRO A 139      15.748  44.370 -14.204  1.00 50.53           N  
ATOM   2101  CA  PRO A 139      15.783  44.445 -12.747  1.00 50.53           C  
ATOM   2102  HA  PRO A 139      16.360  45.318 -12.442  1.00 50.53           H  
ATOM   2103  C   PRO A 139      16.428  43.197 -12.129  1.00 50.53           C  
ATOM   2104  CB  PRO A 139      14.323  44.627 -12.312  1.00 50.53           C  
ATOM   2105  HB2 PRO A 139      14.115  44.169 -11.345  1.00 50.53           H  
ATOM   2106  HB3 PRO A 139      14.085  45.691 -12.287  1.00 50.53           H  
ATOM   2107  O   PRO A 139      16.486  42.139 -12.755  1.00 50.53           O  
ATOM   2108  CG  PRO A 139      13.535  43.958 -13.438  1.00 50.53           C  
ATOM   2109  HG2 PRO A 139      12.523  44.354 -13.517  1.00 50.53           H  
ATOM   2110  HG3 PRO A 139      13.519  42.879 -13.283  1.00 50.53           H  
ATOM   2111  CD  PRO A 139      14.372  44.289 -14.672  1.00 50.53           C  
ATOM   2112  HD2 PRO A 139      14.070  45.256 -15.075  1.00 50.53           H  
ATOM   2113  HD3 PRO A 139      14.250  43.510 -15.425  1.00 50.53           H  
ATOM   2114  N   ASP A 140      16.858  43.315 -10.873  1.00 62.61           N  
ATOM   2115  H   ASP A 140      16.827  44.233 -10.453  1.00 62.61           H  
ATOM   2116  CA  ASP A 140      17.469  42.250 -10.067  1.00 62.61           C  
ATOM   2117  HA  ASP A 140      18.410  41.947 -10.526  1.00 62.61           H  
ATOM   2118  C   ASP A 140      16.567  40.991  -9.967  1.00 62.61           C  
ATOM   2119  CB  ASP A 140      17.765  42.828  -8.663  1.00 62.61           C  
ATOM   2120  HB2 ASP A 140      16.972  43.518  -8.375  1.00 62.61           H  
ATOM   2121  HB3 ASP A 140      17.737  42.003  -7.951  1.00 62.61           H  
ATOM   2122  O   ASP A 140      15.729  40.871  -9.078  1.00 62.61           O  
ATOM   2123  CG  ASP A 140      19.127  43.515  -8.475  1.00 62.61           C  
ATOM   2124  OD1 ASP A 140      19.938  43.532  -9.425  1.00 62.61           O  
ATOM   2125  OD2 ASP A 140      19.391  43.927  -7.318  1.00 62.61           O  
ATOM   2126  N   ARG A 141      16.730  40.013 -10.871  1.00 74.08           N  
ATOM   2127  H   ARG A 141      17.353  40.226 -11.637  1.00 74.08           H  
ATOM   2128  CA  ARG A 141      15.915  38.774 -10.929  1.00 74.08           C  
ATOM   2129  HA  ARG A 141      14.924  39.018 -10.548  1.00 74.08           H  
ATOM   2130  C   ARG A 141      16.437  37.680  -9.980  1.00 74.08           C  
ATOM   2131  CB  ARG A 141      15.735  38.305 -12.396  1.00 74.08           C  
ATOM   2132  HB2 ARG A 141      16.711  38.283 -12.882  1.00 74.08           H  
ATOM   2133  HB3 ARG A 141      15.319  37.298 -12.406  1.00 74.08           H  
ATOM   2134  O   ARG A 141      16.766  36.577 -10.435  1.00 74.08           O  
ATOM   2135  CG  ARG A 141      14.774  39.196 -13.203  1.00 74.08           C  
ATOM   2136  HG2 ARG A 141      13.765  39.097 -12.802  1.00 74.08           H  
ATOM   2137  HG3 ARG A 141      15.074  40.237 -13.084  1.00 74.08           H  
ATOM   2138  CD  ARG A 141      14.754  38.866 -14.709  1.00 74.08           C  
ATOM   2139  HD2 ARG A 141      14.191  37.947 -14.869  1.00 74.08           H  
ATOM   2140  HD3 ARG A 141      15.776  38.728 -15.062  1.00 74.08           H  
ATOM   2141  NE  ARG A 141      14.147  39.978 -15.461  1.00 74.08           N  
ATOM   2142  HE  ARG A 141      14.127  40.867 -14.982  1.00 74.08           H  
ATOM   2143  NH1 ARG A 141      13.634  38.951 -17.483  1.00 74.08           N  
ATOM   2144 HH11 ARG A 141      13.368  39.077 -18.450  1.00 74.08           H  
ATOM   2145 HH12 ARG A 141      14.019  38.055 -17.219  1.00 74.08           H  
ATOM   2146  NH2 ARG A 141      13.124  41.083 -17.138  1.00 74.08           N  
ATOM   2147 HH21 ARG A 141      13.061  41.912 -16.564  1.00 74.08           H  
ATOM   2148 HH22 ARG A 141      12.509  41.067 -17.939  1.00 74.08           H  
ATOM   2149  CZ  ARG A 141      13.650  39.984 -16.689  1.00 74.08           C  
ATOM   2150  N   TYR A 142      16.518  37.970  -8.678  1.00 79.19           N  
ATOM   2151  H   TYR A 142      16.211  38.891  -8.397  1.00 79.19           H  
ATOM   2152  CA  TYR A 142      16.862  37.011  -7.609  1.00 79.19           C  
ATOM   2153  HA  TYR A 142      16.782  36.003  -8.018  1.00 79.19           H  
ATOM   2154  C   TYR A 142      15.901  37.056  -6.411  1.00 79.19           C  
ATOM   2155  CB  TYR A 142      18.318  37.183  -7.141  1.00 79.19           C  
ATOM   2156  HB2 TYR A 142      18.972  37.028  -7.999  1.00 79.19           H  
ATOM   2157  HB3 TYR A 142      18.558  36.387  -6.436  1.00 79.19           H  
ATOM   2158  O   TYR A 142      15.022  37.909  -6.318  1.00 79.19           O  
ATOM   2159  CG  TYR A 142      18.672  38.507  -6.491  1.00 79.19           C  
ATOM   2160  CD1 TYR A 142      19.252  39.520  -7.272  1.00 79.19           C  
ATOM   2161  HD1 TYR A 142      19.411  39.379  -8.331  1.00 79.19           H  
ATOM   2162  CD2 TYR A 142      18.476  38.718  -5.109  1.00 79.19           C  
ATOM   2163  HD2 TYR A 142      18.037  37.947  -4.493  1.00 79.19           H  
ATOM   2164  CE1 TYR A 142      19.624  40.739  -6.686  1.00 79.19           C  
ATOM   2165  HE1 TYR A 142      20.103  41.498  -7.286  1.00 79.19           H  
ATOM   2166  CE2 TYR A 142      18.808  39.962  -4.533  1.00 79.19           C  
ATOM   2167  HE2 TYR A 142      18.620  40.157  -3.488  1.00 79.19           H  
ATOM   2168  OH  TYR A 142      19.555  42.240  -4.831  1.00 79.19           O  
ATOM   2169  HH  TYR A 142      19.679  42.858  -5.555  1.00 79.19           H  
ATOM   2170  CZ  TYR A 142      19.345  40.994  -5.332  1.00 79.19           C  
ATOM   2171  N   GLY A 143      16.081  36.112  -5.482  1.00 87.85           N  
ATOM   2172  H   GLY A 143      16.807  35.425  -5.624  1.00 87.85           H  
ATOM   2173  CA  GLY A 143      15.168  35.912  -4.359  1.00 87.85           C  
ATOM   2174  HA2 GLY A 143      14.807  36.879  -4.008  1.00 87.85           H  
ATOM   2175  HA3 GLY A 143      15.703  35.436  -3.536  1.00 87.85           H  
ATOM   2176  C   GLY A 143      13.957  35.046  -4.728  1.00 87.85           C  
ATOM   2177  O   GLY A 143      13.874  34.537  -5.849  1.00 87.85           O  
ATOM   2178  N   PRO A 144      13.036  34.832  -3.775  1.00 93.47           N  
ATOM   2179  CA  PRO A 144      11.775  34.150  -3.997  1.00 93.47           C  
ATOM   2180  HA  PRO A 144      11.900  33.332  -4.706  1.00 93.47           H  
ATOM   2181  C   PRO A 144      10.697  35.106  -4.519  1.00 93.47           C  
ATOM   2182  CB  PRO A 144      11.413  33.573  -2.634  1.00 93.47           C  
ATOM   2183  HB2 PRO A 144      10.340  33.415  -2.529  1.00 93.47           H  
ATOM   2184  HB3 PRO A 144      11.956  32.638  -2.498  1.00 93.47           H  
ATOM   2185  O   PRO A 144      10.639  36.271  -4.124  1.00 93.47           O  
ATOM   2186  CG  PRO A 144      11.938  34.626  -1.657  1.00 93.47           C  
ATOM   2187  HG2 PRO A 144      12.258  34.174  -0.718  1.00 93.47           H  
ATOM   2188  HG3 PRO A 144      11.164  35.371  -1.472  1.00 93.47           H  
ATOM   2189  CD  PRO A 144      13.110  35.276  -2.395  1.00 93.47           C  
ATOM   2190  HD2 PRO A 144      14.053  34.977  -1.938  1.00 93.47           H  
ATOM   2191  HD3 PRO A 144      13.003  36.361  -2.370  1.00 93.47           H  
ATOM   2192  N   ILE A 145       9.797  34.585  -5.352  1.00 94.12           N  
ATOM   2193  H   ILE A 145       9.932  33.636  -5.670  1.00 94.12           H  
ATOM   2194  CA  ILE A 145       8.579  35.294  -5.773  1.00 94.12           C  
ATOM   2195  HA  ILE A 145       8.810  36.354  -5.882  1.00 94.12           H  
ATOM   2196  C   ILE A 145       7.487  35.179  -4.694  1.00 94.12           C  
ATOM   2197  CB  ILE A 145       8.118  34.769  -7.149  1.00 94.12           C  
ATOM   2198  HB  ILE A 145       7.948  33.697  -7.058  1.00 94.12           H  
ATOM   2199  O   ILE A 145       6.694  36.101  -4.508  1.00 94.12           O  
ATOM   2200  CG1 ILE A 145       9.189  35.001  -8.242  1.00 94.12           C  
ATOM   2201 HG12 ILE A 145       9.094  36.010  -8.642  1.00 94.12           H  
ATOM   2202 HG13 ILE A 145      10.194  34.905  -7.831  1.00 94.12           H  
ATOM   2203  CG2 ILE A 145       6.806  35.454  -7.576  1.00 94.12           C  
ATOM   2204 HG21 ILE A 145       5.982  35.154  -6.928  1.00 94.12           H  
ATOM   2205 HG22 ILE A 145       6.920  36.536  -7.528  1.00 94.12           H  
ATOM   2206 HG23 ILE A 145       6.542  35.185  -8.599  1.00 94.12           H  
ATOM   2207  CD1 ILE A 145       9.075  33.982  -9.380  1.00 94.12           C  
ATOM   2208 HD11 ILE A 145       8.074  33.991  -9.813  1.00 94.12           H  
ATOM   2209 HD12 ILE A 145       9.800  34.226 -10.157  1.00 94.12           H  
ATOM   2210 HD13 ILE A 145       9.288  32.982  -9.001  1.00 94.12           H  
ATOM   2211  N   ALA A 146       7.478  34.087  -3.926  1.00 97.08           N  
ATOM   2212  H   ALA A 146       8.117  33.339  -4.156  1.00 97.08           H  
ATOM   2213  CA  ALA A 146       6.621  33.915  -2.757  1.00 97.08           C  
ATOM   2214  HA  ALA A 146       6.163  34.870  -2.501  1.00 97.08           H  
ATOM   2215  C   ALA A 146       7.421  33.442  -1.534  1.00 97.08           C  
ATOM   2216  CB  ALA A 146       5.497  32.940  -3.114  1.00 97.08           C  
ATOM   2217  HB1 ALA A 146       5.914  31.968  -3.378  1.00 97.08           H  
ATOM   2218  HB2 ALA A 146       4.935  33.330  -3.962  1.00 97.08           H  
ATOM   2219  HB3 ALA A 146       4.828  32.825  -2.260  1.00 97.08           H  
ATOM   2220  O   ALA A 146       8.183  32.479  -1.617  1.00 97.08           O  
ATOM   2221  N   LEU A 147       7.211  34.086  -0.386  1.00 96.87           N  
ATOM   2222  H   LEU A 147       6.567  34.864  -0.393  1.00 96.87           H  
ATOM   2223  CA  LEU A 147       7.721  33.654   0.915  1.00 96.87           C  
ATOM   2224  HA  LEU A 147       8.440  32.847   0.772  1.00 96.87           H  
ATOM   2225  C   LEU A 147       6.553  33.112   1.738  1.00 96.87           C  
ATOM   2226  CB  LEU A 147       8.447  34.822   1.615  1.00 96.87           C  
ATOM   2227  HB2 LEU A 147       7.780  35.684   1.623  1.00 96.87           H  
ATOM   2228  HB3 LEU A 147       9.333  35.081   1.036  1.00 96.87           H  
ATOM   2229  O   LEU A 147       5.587  33.834   1.986  1.00 96.87           O  
ATOM   2230  CG  LEU A 147       8.860  34.530   3.072  1.00 96.87           C  
ATOM   2231  HG  LEU A 147       7.968  34.323   3.663  1.00 96.87           H  
ATOM   2232  CD1 LEU A 147       9.815  33.340   3.190  1.00 96.87           C  
ATOM   2233 HD11 LEU A 147       9.345  32.431   2.813  1.00 96.87           H  
ATOM   2234 HD12 LEU A 147      10.730  33.534   2.629  1.00 96.87           H  
ATOM   2235 HD13 LEU A 147      10.055  33.165   4.238  1.00 96.87           H  
ATOM   2236  CD2 LEU A 147       9.555  35.748   3.681  1.00 96.87           C  
ATOM   2237 HD21 LEU A 147       9.677  35.601   4.754  1.00 96.87           H  
ATOM   2238 HD22 LEU A 147      10.531  35.901   3.220  1.00 96.87           H  
ATOM   2239 HD23 LEU A 147       8.953  36.643   3.520  1.00 96.87           H  
ATOM   2240  N   ILE A 148       6.651  31.857   2.175  1.00 97.77           N  
ATOM   2241  H   ILE A 148       7.471  31.322   1.927  1.00 97.77           H  
ATOM   2242  CA  ILE A 148       5.646  31.208   3.017  1.00 97.77           C  
ATOM   2243  HA  ILE A 148       4.856  31.926   3.238  1.00 97.77           H  
ATOM   2244  C   ILE A 148       6.293  30.821   4.347  1.00 97.77           C  
ATOM   2245  CB  ILE A 148       4.980  30.012   2.300  1.00 97.77           C  
ATOM   2246  HB  ILE A 148       5.730  29.234   2.159  1.00 97.77           H  
ATOM   2247  O   ILE A 148       7.174  29.961   4.406  1.00 97.77           O  
ATOM   2248  CG1 ILE A 148       4.403  30.384   0.909  1.00 97.77           C  
ATOM   2249 HG12 ILE A 148       3.479  30.949   1.031  1.00 97.77           H  
ATOM   2250 HG13 ILE A 148       5.106  31.013   0.363  1.00 97.77           H  
ATOM   2251  CG2 ILE A 148       3.868  29.472   3.223  1.00 97.77           C  
ATOM   2252 HG21 ILE A 148       3.278  30.284   3.647  1.00 97.77           H  
ATOM   2253 HG22 ILE A 148       4.307  28.901   4.041  1.00 97.77           H  
ATOM   2254 HG23 ILE A 148       3.182  28.824   2.678  1.00 97.77           H  
ATOM   2255  CD1 ILE A 148       4.137  29.166   0.015  1.00 97.77           C  
ATOM   2256 HD11 ILE A 148       5.061  28.609  -0.136  1.00 97.77           H  
ATOM   2257 HD12 ILE A 148       3.390  28.509   0.462  1.00 97.77           H  
ATOM   2258 HD13 ILE A 148       3.769  29.502  -0.955  1.00 97.77           H  
ATOM   2259  N   LEU A 149       5.850  31.486   5.411  1.00 96.36           N  
ATOM   2260  H   LEU A 149       5.114  32.163   5.271  1.00 96.36           H  
ATOM   2261  CA  LEU A 149       6.261  31.247   6.787  1.00 96.36           C  
ATOM   2262  HA  LEU A 149       7.251  30.792   6.786  1.00 96.36           H  
ATOM   2263  C   LEU A 149       5.295  30.275   7.461  1.00 96.36           C  
ATOM   2264  CB  LEU A 149       6.333  32.581   7.546  1.00 96.36           C  
ATOM   2265  HB2 LEU A 149       6.528  32.374   8.599  1.00 96.36           H  
ATOM   2266  HB3 LEU A 149       5.363  33.072   7.479  1.00 96.36           H  
ATOM   2267  O   LEU A 149       4.081  30.459   7.386  1.00 96.36           O  
ATOM   2268  CG  LEU A 149       7.416  33.538   7.020  1.00 96.36           C  
ATOM   2269  HG  LEU A 149       7.272  33.723   5.955  1.00 96.36           H  
ATOM   2270  CD1 LEU A 149       7.301  34.871   7.755  1.00 96.36           C  
ATOM   2271 HD11 LEU A 149       8.081  35.554   7.418  1.00 96.36           H  
ATOM   2272 HD12 LEU A 149       7.392  34.705   8.829  1.00 96.36           H  
ATOM   2273 HD13 LEU A 149       6.330  35.316   7.541  1.00 96.36           H  
ATOM   2274  CD2 LEU A 149       8.824  32.983   7.247  1.00 96.36           C  
ATOM   2275 HD21 LEU A 149       8.956  32.698   8.290  1.00 96.36           H  
ATOM   2276 HD22 LEU A 149       8.992  32.113   6.612  1.00 96.36           H  
ATOM   2277 HD23 LEU A 149       9.561  33.745   6.991  1.00 96.36           H  
ATOM   2278  N   VAL A 150       5.835  29.267   8.144  1.00 92.64           N  
ATOM   2279  H   VAL A 150       6.840  29.171   8.121  1.00 92.64           H  
ATOM   2280  CA  VAL A 150       5.067  28.208   8.825  1.00 92.64           C  
ATOM   2281  HA  VAL A 150       4.041  28.552   8.959  1.00 92.64           H  
ATOM   2282  C   VAL A 150       5.657  27.915  10.218  1.00 92.64           C  
ATOM   2283  CB  VAL A 150       5.018  26.932   7.960  1.00 92.64           C  
ATOM   2284  HB  VAL A 150       4.343  26.224   8.440  1.00 92.64           H  
ATOM   2285  O   VAL A 150       6.856  28.100  10.411  1.00 92.64           O  
ATOM   2286  CG1 VAL A 150       4.510  27.178   6.533  1.00 92.64           C  
ATOM   2287 HG11 VAL A 150       3.594  27.767   6.562  1.00 92.64           H  
ATOM   2288 HG12 VAL A 150       5.255  27.721   5.952  1.00 92.64           H  
ATOM   2289 HG13 VAL A 150       4.305  26.225   6.045  1.00 92.64           H  
ATOM   2290  CG2 VAL A 150       6.388  26.273   7.821  1.00 92.64           C  
ATOM   2291 HG21 VAL A 150       6.721  25.880   8.782  1.00 92.64           H  
ATOM   2292 HG22 VAL A 150       7.119  26.992   7.451  1.00 92.64           H  
ATOM   2293 HG23 VAL A 150       6.315  25.454   7.106  1.00 92.64           H  
ATOM   2294  N   PRO A 151       4.886  27.459  11.220  1.00 86.68           N  
ATOM   2295  CA  PRO A 151       5.361  27.369  12.607  1.00 86.68           C  
ATOM   2296  HA  PRO A 151       5.902  28.280  12.863  1.00 86.68           H  
ATOM   2297  C   PRO A 151       6.298  26.186  12.915  1.00 86.68           C  
ATOM   2298  CB  PRO A 151       4.083  27.304  13.456  1.00 86.68           C  
ATOM   2299  HB2 PRO A 151       3.723  28.312  13.661  1.00 86.68           H  
ATOM   2300  HB3 PRO A 151       4.221  26.755  14.387  1.00 86.68           H  
ATOM   2301  O   PRO A 151       6.825  26.130  14.026  1.00 86.68           O  
ATOM   2302  CG  PRO A 151       3.108  26.596  12.520  1.00 86.68           C  
ATOM   2303  HG2 PRO A 151       2.065  26.768  12.785  1.00 86.68           H  
ATOM   2304  HG3 PRO A 151       3.337  25.531  12.508  1.00 86.68           H  
ATOM   2305  CD  PRO A 151       3.453  27.247  11.186  1.00 86.68           C  
ATOM   2306  HD2 PRO A 151       3.140  26.627  10.346  1.00 86.68           H  
ATOM   2307  HD3 PRO A 151       2.964  28.221  11.148  1.00 86.68           H  
ATOM   2308  N   ASP A 152       6.486  25.226  11.998  1.00 81.91           N  
ATOM   2309  H   ASP A 152       6.069  25.332  11.084  1.00 81.91           H  
ATOM   2310  CA  ASP A 152       7.320  24.038  12.232  1.00 81.91           C  
ATOM   2311  HA  ASP A 152       8.187  24.351  12.814  1.00 81.91           H  
ATOM   2312  C   ASP A 152       7.864  23.374  10.951  1.00 81.91           C  
ATOM   2313  CB  ASP A 152       6.543  23.005  13.071  1.00 81.91           C  
ATOM   2314  HB2 ASP A 152       6.219  23.465  14.004  1.00 81.91           H  
ATOM   2315  HB3 ASP A 152       7.217  22.190  13.336  1.00 81.91           H  
ATOM   2316  O   ASP A 152       7.307  23.497   9.857  1.00 81.91           O  
ATOM   2317  CG  ASP A 152       5.327  22.418  12.347  1.00 81.91           C  
ATOM   2318  OD1 ASP A 152       5.516  21.564  11.456  1.00 81.91           O  
ATOM   2319  OD2 ASP A 152       4.182  22.766  12.706  1.00 81.91           O  
ATOM   2320  N   LEU A 153       8.944  22.603  11.118  1.00 76.74           N  
ATOM   2321  H   LEU A 153       9.385  22.629  12.026  1.00 76.74           H  
ATOM   2322  CA  LEU A 153       9.636  21.857  10.061  1.00 76.74           C  
ATOM   2323  HA  LEU A 153      10.013  22.566   9.324  1.00 76.74           H  
ATOM   2324  C   LEU A 153       8.758  20.845   9.309  1.00 76.74           C  
ATOM   2325  CB  LEU A 153      10.817  21.099  10.695  1.00 76.74           C  
ATOM   2326  HB2 LEU A 153      11.254  20.433   9.950  1.00 76.74           H  
ATOM   2327  HB3 LEU A 153      10.429  20.476  11.501  1.00 76.74           H  
ATOM   2328  O   LEU A 153       8.993  20.617   8.122  1.00 76.74           O  
ATOM   2329  CG  LEU A 153      11.932  21.997  11.254  1.00 76.74           C  
ATOM   2330  HG  LEU A 153      11.487  22.779  11.869  1.00 76.74           H  
ATOM   2331  CD1 LEU A 153      12.853  21.158  12.138  1.00 76.74           C  
ATOM   2332 HD11 LEU A 153      13.161  20.251  11.618  1.00 76.74           H  
ATOM   2333 HD12 LEU A 153      13.728  21.739  12.429  1.00 76.74           H  
ATOM   2334 HD13 LEU A 153      12.319  20.873  13.045  1.00 76.74           H  
ATOM   2335  CD2 LEU A 153      12.752  22.650  10.141  1.00 76.74           C  
ATOM   2336 HD21 LEU A 153      13.208  21.892   9.504  1.00 76.74           H  
ATOM   2337 HD22 LEU A 153      13.530  23.269  10.589  1.00 76.74           H  
ATOM   2338 HD23 LEU A 153      12.117  23.306   9.546  1.00 76.74           H  
ATOM   2339  N   ARG A 154       7.750  20.232   9.947  1.00 71.00           N  
ATOM   2340  H   ARG A 154       7.506  20.553  10.872  1.00 71.00           H  
ATOM   2341  CA  ARG A 154       6.832  19.307   9.256  1.00 71.00           C  
ATOM   2342  HA  ARG A 154       7.416  18.588   8.682  1.00 71.00           H  
ATOM   2343  C   ARG A 154       6.013  20.097   8.237  1.00 71.00           C  
ATOM   2344  CB  ARG A 154       5.987  18.530  10.286  1.00 71.00           C  
ATOM   2345  HB2 ARG A 154       6.646  17.864  10.842  1.00 71.00           H  
ATOM   2346  HB3 ARG A 154       5.566  19.235  11.003  1.00 71.00           H  
ATOM   2347  O   ARG A 154       5.991  19.723   7.066  1.00 71.00           O  
ATOM   2348  CG  ARG A 154       4.838  17.697   9.683  1.00 71.00           C  
ATOM   2349  HG2 ARG A 154       5.259  16.877   9.101  1.00 71.00           H  
ATOM   2350  HG3 ARG A 154       4.233  18.315   9.019  1.00 71.00           H  
ATOM   2351  CD  ARG A 154       3.912  17.125  10.772  1.00 71.00           C  
ATOM   2352  HD2 ARG A 154       3.162  16.499  10.290  1.00 71.00           H  
ATOM   2353  HD3 ARG A 154       4.505  16.505  11.444  1.00 71.00           H  
ATOM   2354  NE  ARG A 154       3.239  18.199  11.539  1.00 71.00           N  
ATOM   2355  HE  ARG A 154       3.493  19.146  11.298  1.00 71.00           H  
ATOM   2356  NH1 ARG A 154       2.033  16.898  13.007  1.00 71.00           N  
ATOM   2357 HH11 ARG A 154       2.341  16.065  12.527  1.00 71.00           H  
ATOM   2358 HH12 ARG A 154       1.409  16.844  13.799  1.00 71.00           H  
ATOM   2359  NH2 ARG A 154       2.009  19.120  13.217  1.00 71.00           N  
ATOM   2360 HH21 ARG A 154       2.346  20.032  12.944  1.00 71.00           H  
ATOM   2361 HH22 ARG A 154       1.474  19.037  14.070  1.00 71.00           H  
ATOM   2362  CZ  ARG A 154       2.428  18.064  12.576  1.00 71.00           C  
ATOM   2363  N   ARG A 155       5.429  21.231   8.639  1.00 80.77           N  
ATOM   2364  H   ARG A 155       5.526  21.483   9.613  1.00 80.77           H  
ATOM   2365  CA  ARG A 155       4.711  22.146   7.738  1.00 80.77           C  
ATOM   2366  HA  ARG A 155       3.924  21.589   7.228  1.00 80.77           H  
ATOM   2367  C   ARG A 155       5.606  22.723   6.633  1.00 80.77           C  
ATOM   2368  CB  ARG A 155       4.036  23.266   8.540  1.00 80.77           C  
ATOM   2369  HB2 ARG A 155       4.759  23.706   9.226  1.00 80.77           H  
ATOM   2370  HB3 ARG A 155       3.717  24.037   7.839  1.00 80.77           H  
ATOM   2371  O   ARG A 155       5.117  22.870   5.515  1.00 80.77           O  
ATOM   2372  CG  ARG A 155       2.791  22.805   9.322  1.00 80.77           C  
ATOM   2373  HG2 ARG A 155       2.022  22.480   8.622  1.00 80.77           H  
ATOM   2374  HG3 ARG A 155       3.044  21.986   9.996  1.00 80.77           H  
ATOM   2375  CD  ARG A 155       2.283  24.001  10.136  1.00 80.77           C  
ATOM   2376  HD2 ARG A 155       3.026  24.225  10.902  1.00 80.77           H  
ATOM   2377  HD3 ARG A 155       2.211  24.861   9.470  1.00 80.77           H  
ATOM   2378  NE  ARG A 155       0.954  23.808  10.746  1.00 80.77           N  
ATOM   2379  HE  ARG A 155       0.168  24.201  10.248  1.00 80.77           H  
ATOM   2380  NH1 ARG A 155       1.521  23.005  12.850  1.00 80.77           N  
ATOM   2381 HH11 ARG A 155       1.236  22.798  13.796  1.00 80.77           H  
ATOM   2382 HH12 ARG A 155       2.505  23.004  12.624  1.00 80.77           H  
ATOM   2383  NH2 ARG A 155      -0.581  23.455  12.355  1.00 80.77           N  
ATOM   2384 HH21 ARG A 155      -1.197  23.968  11.741  1.00 80.77           H  
ATOM   2385 HH22 ARG A 155      -0.843  23.269  13.312  1.00 80.77           H  
ATOM   2386  CZ  ARG A 155       0.656  23.417  11.970  1.00 80.77           C  
ATOM   2387  N   VAL A 156       6.904  22.970   6.884  1.00 85.98           N  
ATOM   2388  H   VAL A 156       7.216  22.918   7.843  1.00 85.98           H  
ATOM   2389  CA  VAL A 156       7.852  23.414   5.829  1.00 85.98           C  
ATOM   2390  HA  VAL A 156       7.489  24.356   5.418  1.00 85.98           H  
ATOM   2391  C   VAL A 156       7.872  22.411   4.677  1.00 85.98           C  
ATOM   2392  CB  VAL A 156       9.291  23.647   6.356  1.00 85.98           C  
ATOM   2393  HB  VAL A 156       9.624  22.762   6.897  1.00 85.98           H  
ATOM   2394  O   VAL A 156       7.707  22.787   3.518  1.00 85.98           O  
ATOM   2395  CG1 VAL A 156      10.303  23.914   5.231  1.00 85.98           C  
ATOM   2396 HG11 VAL A 156       9.962  24.737   4.603  1.00 85.98           H  
ATOM   2397 HG12 VAL A 156      11.274  24.172   5.654  1.00 85.98           H  
ATOM   2398 HG13 VAL A 156      10.430  23.022   4.618  1.00 85.98           H  
ATOM   2399  CG2 VAL A 156       9.373  24.849   7.298  1.00 85.98           C  
ATOM   2400 HG21 VAL A 156      10.394  24.971   7.660  1.00 85.98           H  
ATOM   2401 HG22 VAL A 156       9.074  25.756   6.773  1.00 85.98           H  
ATOM   2402 HG23 VAL A 156       8.726  24.696   8.161  1.00 85.98           H  
ATOM   2403  N   HIS A 157       8.002  21.123   4.991  1.00 74.37           N  
ATOM   2404  H   HIS A 157       8.101  20.863   5.961  1.00 74.37           H  
ATOM   2405  CA  HIS A 157       7.970  20.068   3.981  1.00 74.37           C  
ATOM   2406  HA  HIS A 157       8.631  20.355   3.163  1.00 74.37           H  
ATOM   2407  C   HIS A 157       6.568  19.903   3.363  1.00 74.37           C  
ATOM   2408  CB  HIS A 157       8.533  18.776   4.588  1.00 74.37           C  
ATOM   2409  HB2 HIS A 157       8.417  17.965   3.869  1.00 74.37           H  
ATOM   2410  HB3 HIS A 157       7.962  18.525   5.482  1.00 74.37           H  
ATOM   2411  O   HIS A 157       6.479  19.709   2.153  1.00 74.37           O  
ATOM   2412  CG  HIS A 157       9.995  18.888   4.962  1.00 74.37           C  
ATOM   2413  CD2 HIS A 157      11.071  18.594   4.168  1.00 74.37           C  
ATOM   2414  HD2 HIS A 157      11.025  18.202   3.163  1.00 74.37           H  
ATOM   2415  ND1 HIS A 157      10.498  19.368   6.149  1.00 74.37           N  
ATOM   2416  HD1 HIS A 157       9.954  19.700   6.933  1.00 74.37           H  
ATOM   2417  CE1 HIS A 157      11.836  19.374   6.073  1.00 74.37           C  
ATOM   2418  HE1 HIS A 157      12.500  19.716   6.853  1.00 74.37           H  
ATOM   2419  NE2 HIS A 157      12.236  18.926   4.873  1.00 74.37           N  
ATOM   2420  N   GLN A 158       5.478  20.075   4.134  1.00 74.50           N  
ATOM   2421  H   GLN A 158       5.614  20.242   5.121  1.00 74.50           H  
ATOM   2422  CA  GLN A 158       4.101  19.959   3.614  1.00 74.50           C  
ATOM   2423  HA  GLN A 158       4.010  18.992   3.118  1.00 74.50           H  
ATOM   2424  C   GLN A 158       3.813  20.991   2.523  1.00 74.50           C  
ATOM   2425  CB  GLN A 158       3.026  20.059   4.724  1.00 74.50           C  
ATOM   2426  HB2 GLN A 158       2.050  20.120   4.241  1.00 74.50           H  
ATOM   2427  HB3 GLN A 158       3.170  20.983   5.284  1.00 74.50           H  
ATOM   2428  O   GLN A 158       3.436  20.632   1.408  1.00 74.50           O  
ATOM   2429  CG  GLN A 158       2.979  18.866   5.695  1.00 74.50           C  
ATOM   2430  HG2 GLN A 158       3.906  18.821   6.266  1.00 74.50           H  
ATOM   2431  HG3 GLN A 158       2.863  17.946   5.123  1.00 74.50           H  
ATOM   2432  CD  GLN A 158       1.873  18.928   6.739  1.00 74.50           C  
ATOM   2433  NE2 GLN A 158       1.295  17.803   7.101  1.00 74.50           N  
ATOM   2434 HE21 GLN A 158       1.525  16.937   6.634  1.00 74.50           H  
ATOM   2435 HE22 GLN A 158       0.504  17.895   7.722  1.00 74.50           H  
ATOM   2436  OE1 GLN A 158       1.550  19.962   7.295  1.00 74.50           O  
ATOM   2437  N   VAL A 159       4.030  22.268   2.834  1.00 87.16           N  
ATOM   2438  H   VAL A 159       4.363  22.487   3.762  1.00 87.16           H  
ATOM   2439  CA  VAL A 159       3.783  23.373   1.903  1.00 87.16           C  
ATOM   2440  HA  VAL A 159       2.776  23.280   1.497  1.00 87.16           H  
ATOM   2441  C   VAL A 159       4.752  23.312   0.721  1.00 87.16           C  
ATOM   2442  CB  VAL A 159       3.878  24.708   2.661  1.00 87.16           C  
ATOM   2443  HB  VAL A 159       4.830  24.742   3.192  1.00 87.16           H  
ATOM   2444  O   VAL A 159       4.341  23.525  -0.417  1.00 87.16           O  
ATOM   2445  CG1 VAL A 159       3.806  25.924   1.737  1.00 87.16           C  
ATOM   2446 HG11 VAL A 159       2.849  25.951   1.215  1.00 87.16           H  
ATOM   2447 HG12 VAL A 159       3.917  26.823   2.343  1.00 87.16           H  
ATOM   2448 HG13 VAL A 159       4.618  25.912   1.009  1.00 87.16           H  
ATOM   2449  CG2 VAL A 159       2.750  24.829   3.694  1.00 87.16           C  
ATOM   2450 HG21 VAL A 159       1.782  24.749   3.199  1.00 87.16           H  
ATOM   2451 HG22 VAL A 159       2.834  24.047   4.449  1.00 87.16           H  
ATOM   2452 HG23 VAL A 159       2.804  25.795   4.194  1.00 87.16           H  
ATOM   2453  N   SER A 160       6.024  22.976   0.957  1.00 86.01           N  
ATOM   2454  H   SER A 160       6.314  22.803   1.909  1.00 86.01           H  
ATOM   2455  CA  SER A 160       7.036  22.900  -0.103  1.00 86.01           C  
ATOM   2456  HA  SER A 160       7.041  23.847  -0.643  1.00 86.01           H  
ATOM   2457  C   SER A 160       6.748  21.799  -1.126  1.00 86.01           C  
ATOM   2458  CB  SER A 160       8.411  22.724   0.528  1.00 86.01           C  
ATOM   2459  HB2 SER A 160       8.480  21.749   1.012  1.00 86.01           H  
ATOM   2460  HB3 SER A 160       8.552  23.505   1.276  1.00 86.01           H  
ATOM   2461  O   SER A 160       6.792  22.071  -2.326  1.00 86.01           O  
ATOM   2462  OG  SER A 160       9.425  22.856  -0.438  1.00 86.01           O  
ATOM   2463  HG  SER A 160      10.187  23.200   0.035  1.00 86.01           H  
ATOM   2464  N   ALA A 161       6.354  20.597  -0.685  1.00 78.67           N  
ATOM   2465  H   ALA A 161       6.323  20.418   0.309  1.00 78.67           H  
ATOM   2466  CA  ALA A 161       5.953  19.510  -1.582  1.00 78.67           C  
ATOM   2467  HA  ALA A 161       6.774  19.297  -2.266  1.00 78.67           H  
ATOM   2468  C   ALA A 161       4.730  19.898  -2.436  1.00 78.67           C  
ATOM   2469  CB  ALA A 161       5.691  18.253  -0.743  1.00 78.67           C  
ATOM   2470  HB1 ALA A 161       6.583  17.993  -0.174  1.00 78.67           H  
ATOM   2471  HB2 ALA A 161       4.863  18.419  -0.053  1.00 78.67           H  
ATOM   2472  HB3 ALA A 161       5.449  17.417  -1.400  1.00 78.67           H  
ATOM   2473  O   ALA A 161       4.732  19.705  -3.652  1.00 78.67           O  
ATOM   2474  N   MET A 162       3.718  20.536  -1.832  1.00 81.95           N  
ATOM   2475  H   MET A 162       3.773  20.679  -0.834  1.00 81.95           H  
ATOM   2476  CA  MET A 162       2.531  21.023  -2.550  1.00 81.95           C  
ATOM   2477  HA  MET A 162       2.096  20.196  -3.111  1.00 81.95           H  
ATOM   2478  C   MET A 162       2.865  22.118  -3.578  1.00 81.95           C  
ATOM   2479  CB  MET A 162       1.487  21.526  -1.544  1.00 81.95           C  
ATOM   2480  HB2 MET A 162       0.688  22.026  -2.091  1.00 81.95           H  
ATOM   2481  HB3 MET A 162       1.951  22.246  -0.870  1.00 81.95           H  
ATOM   2482  O   MET A 162       2.391  22.055  -4.712  1.00 81.95           O  
ATOM   2483  CG  MET A 162       0.876  20.386  -0.721  1.00 81.95           C  
ATOM   2484  HG2 MET A 162       0.331  19.718  -1.388  1.00 81.95           H  
ATOM   2485  HG3 MET A 162       1.681  19.811  -0.263  1.00 81.95           H  
ATOM   2486  SD  MET A 162      -0.238  20.926   0.608  1.00 81.95           S  
ATOM   2487  CE  MET A 162      -1.638  21.544  -0.358  1.00 81.95           C  
ATOM   2488  HE1 MET A 162      -2.041  20.740  -0.973  1.00 81.95           H  
ATOM   2489  HE2 MET A 162      -1.311  22.365  -0.997  1.00 81.95           H  
ATOM   2490  HE3 MET A 162      -2.414  21.900   0.320  1.00 81.95           H  
ATOM   2491  N   CYS A 163       3.708  23.091  -3.218  1.00 88.56           N  
ATOM   2492  H   CYS A 163       4.031  23.123  -2.261  1.00 88.56           H  
ATOM   2493  CA  CYS A 163       4.181  24.128  -4.140  1.00 88.56           C  
ATOM   2494  HA  CYS A 163       3.324  24.631  -4.588  1.00 88.56           H  
ATOM   2495  C   CYS A 163       5.002  23.531  -5.291  1.00 88.56           C  
ATOM   2496  CB  CYS A 163       5.011  25.154  -3.357  1.00 88.56           C  
ATOM   2497  HB2 CYS A 163       5.534  25.806  -4.056  1.00 88.56           H  
ATOM   2498  HB3 CYS A 163       5.745  24.632  -2.742  1.00 88.56           H  
ATOM   2499  O   CYS A 163       4.777  23.869  -6.452  1.00 88.56           O  
ATOM   2500  SG  CYS A 163       3.922  26.159  -2.305  1.00 88.56           S  
ATOM   2501  HG  CYS A 163       4.778  26.326  -1.293  1.00 88.56           H  
ATOM   2502  N   LEU A 164       5.925  22.611  -4.986  1.00 82.67           N  
ATOM   2503  H   LEU A 164       6.065  22.365  -4.017  1.00 82.67           H  
ATOM   2504  CA  LEU A 164       6.731  21.927  -5.993  1.00 82.67           C  
ATOM   2505  HA  LEU A 164       7.260  22.687  -6.568  1.00 82.67           H  
ATOM   2506  C   LEU A 164       5.845  21.146  -6.965  1.00 82.67           C  
ATOM   2507  CB  LEU A 164       7.757  21.013  -5.299  1.00 82.67           C  
ATOM   2508  HB2 LEU A 164       8.368  21.615  -4.627  1.00 82.67           H  
ATOM   2509  HB3 LEU A 164       7.222  20.283  -4.692  1.00 82.67           H  
ATOM   2510  O   LEU A 164       6.031  21.282  -8.169  1.00 82.67           O  
ATOM   2511  CG  LEU A 164       8.681  20.256  -6.271  1.00 82.67           C  
ATOM   2512  HG  LEU A 164       8.084  19.615  -6.920  1.00 82.67           H  
ATOM   2513  CD1 LEU A 164       9.517  21.192  -7.149  1.00 82.67           C  
ATOM   2514 HD11 LEU A 164      10.217  20.612  -7.749  1.00 82.67           H  
ATOM   2515 HD12 LEU A 164       8.866  21.747  -7.824  1.00 82.67           H  
ATOM   2516 HD13 LEU A 164      10.071  21.889  -6.520  1.00 82.67           H  
ATOM   2517  CD2 LEU A 164       9.636  19.359  -5.486  1.00 82.67           C  
ATOM   2518 HD21 LEU A 164       9.069  18.663  -4.868  1.00 82.67           H  
ATOM   2519 HD22 LEU A 164      10.263  19.966  -4.832  1.00 82.67           H  
ATOM   2520 HD23 LEU A 164      10.272  18.791  -6.164  1.00 82.67           H  
ATOM   2521  N   ALA A 165       4.877  20.372  -6.466  1.00 77.19           N  
ATOM   2522  H   ALA A 165       4.791  20.287  -5.463  1.00 77.19           H  
ATOM   2523  CA  ALA A 165       3.976  19.578  -7.295  1.00 77.19           C  
ATOM   2524  HA  ALA A 165       4.572  18.866  -7.867  1.00 77.19           H  
ATOM   2525  C   ALA A 165       3.208  20.445  -8.306  1.00 77.19           C  
ATOM   2526  CB  ALA A 165       3.039  18.783  -6.379  1.00 77.19           C  
ATOM   2527  HB1 ALA A 165       3.632  18.141  -5.729  1.00 77.19           H  
ATOM   2528  HB2 ALA A 165       2.441  19.458  -5.767  1.00 77.19           H  
ATOM   2529  HB3 ALA A 165       2.378  18.160  -6.982  1.00 77.19           H  
ATOM   2530  O   ALA A 165       3.257  20.160  -9.501  1.00 77.19           O  
ATOM   2531  N   LEU A 166       2.569  21.535  -7.856  1.00 82.30           N  
ATOM   2532  H   LEU A 166       2.601  21.734  -6.866  1.00 82.30           H  
ATOM   2533  CA  LEU A 166       1.798  22.427  -8.734  1.00 82.30           C  
ATOM   2534  HA  LEU A 166       1.122  21.822  -9.339  1.00 82.30           H  
ATOM   2535  C   LEU A 166       2.664  23.204  -9.741  1.00 82.30           C  
ATOM   2536  CB  LEU A 166       0.965  23.405  -7.886  1.00 82.30           C  
ATOM   2537  HB2 LEU A 166       1.641  23.960  -7.236  1.00 82.30           H  
ATOM   2538  HB3 LEU A 166       0.498  24.120  -8.563  1.00 82.30           H  
ATOM   2539  O   LEU A 166       2.191  23.510 -10.833  1.00 82.30           O  
ATOM   2540  CG  LEU A 166      -0.139  22.768  -7.020  1.00 82.30           C  
ATOM   2541  HG  LEU A 166       0.313  22.149  -6.245  1.00 82.30           H  
ATOM   2542  CD1 LEU A 166      -0.942  23.881  -6.347  1.00 82.30           C  
ATOM   2543 HD11 LEU A 166      -0.253  24.536  -5.813  1.00 82.30           H  
ATOM   2544 HD12 LEU A 166      -1.648  23.448  -5.638  1.00 82.30           H  
ATOM   2545 HD13 LEU A 166      -1.483  24.461  -7.095  1.00 82.30           H  
ATOM   2546  CD2 LEU A 166      -1.114  21.900  -7.818  1.00 82.30           C  
ATOM   2547 HD21 LEU A 166      -1.937  21.584  -7.177  1.00 82.30           H  
ATOM   2548 HD22 LEU A 166      -0.601  21.007  -8.175  1.00 82.30           H  
ATOM   2549 HD23 LEU A 166      -1.502  22.459  -8.670  1.00 82.30           H  
ATOM   2550  N   LEU A 167       3.920  23.515  -9.403  1.00 87.09           N  
ATOM   2551  H   LEU A 167       4.233  23.287  -8.470  1.00 87.09           H  
ATOM   2552  CA  LEU A 167       4.835  24.250 -10.287  1.00 87.09           C  
ATOM   2553  HA  LEU A 167       4.252  24.931 -10.907  1.00 87.09           H  
ATOM   2554  C   LEU A 167       5.599  23.346 -11.274  1.00 87.09           C  
ATOM   2555  CB  LEU A 167       5.800  25.088  -9.425  1.00 87.09           C  
ATOM   2556  HB2 LEU A 167       6.288  24.424  -8.712  1.00 87.09           H  
ATOM   2557  HB3 LEU A 167       6.572  25.504 -10.072  1.00 87.09           H  
ATOM   2558  O   LEU A 167       6.009  23.824 -12.331  1.00 87.09           O  
ATOM   2559  CG  LEU A 167       5.137  26.253  -8.660  1.00 87.09           C  
ATOM   2560  HG  LEU A 167       4.285  25.889  -8.085  1.00 87.09           H  
ATOM   2561  CD1 LEU A 167       6.144  26.877  -7.692  1.00 87.09           C  
ATOM   2562 HD11 LEU A 167       5.663  27.673  -7.124  1.00 87.09           H  
ATOM   2563 HD12 LEU A 167       6.995  27.283  -8.239  1.00 87.09           H  
ATOM   2564 HD13 LEU A 167       6.494  26.119  -6.991  1.00 87.09           H  
ATOM   2565  CD2 LEU A 167       4.650  27.357  -9.603  1.00 87.09           C  
ATOM   2566 HD21 LEU A 167       3.831  26.990 -10.221  1.00 87.09           H  
ATOM   2567 HD22 LEU A 167       4.284  28.203  -9.020  1.00 87.09           H  
ATOM   2568 HD23 LEU A 167       5.464  27.694 -10.245  1.00 87.09           H  
ATOM   2569  N   ARG A 168       5.785  22.049 -10.970  1.00 76.37           N  
ATOM   2570  H   ARG A 168       5.429  21.736 -10.078  1.00 76.37           H  
ATOM   2571  CA  ARG A 168       6.669  21.126 -11.721  1.00 76.37           C  
ATOM   2572  HA  ARG A 168       7.674  21.548 -11.714  1.00 76.37           H  
ATOM   2573  C   ARG A 168       6.301  20.968 -13.203  1.00 76.37           C  
ATOM   2574  CB  ARG A 168       6.702  19.759 -11.003  1.00 76.37           C  
ATOM   2575  HB2 ARG A 168       6.835  19.925  -9.934  1.00 76.37           H  
ATOM   2576  HB3 ARG A 168       5.749  19.252 -11.151  1.00 76.37           H  
ATOM   2577  O   ARG A 168       7.194  20.751 -14.016  1.00 76.37           O  
ATOM   2578  CG  ARG A 168       7.852  18.837 -11.442  1.00 76.37           C  
ATOM   2579  HG2 ARG A 168       8.805  19.329 -11.248  1.00 76.37           H  
ATOM   2580  HG3 ARG A 168       7.774  18.650 -12.513  1.00 76.37           H  
ATOM   2581  CD  ARG A 168       7.827  17.473 -10.722  1.00 76.37           C  
ATOM   2582  HD2 ARG A 168       6.862  17.002 -10.909  1.00 76.37           H  
ATOM   2583  HD3 ARG A 168       8.603  16.847 -11.163  1.00 76.37           H  
ATOM   2584  NE  ARG A 168       8.055  17.553  -9.259  1.00 76.37           N  
ATOM   2585  HE  ARG A 168       8.173  18.469  -8.850  1.00 76.37           H  
ATOM   2586  NH1 ARG A 168       7.903  15.299  -8.814  1.00 76.37           N  
ATOM   2587 HH11 ARG A 168       7.942  14.603  -8.084  1.00 76.37           H  
ATOM   2588 HH12 ARG A 168       7.732  15.053  -9.779  1.00 76.37           H  
ATOM   2589  NH2 ARG A 168       8.262  16.670  -7.142  1.00 76.37           N  
ATOM   2590 HH21 ARG A 168       8.307  17.564  -6.674  1.00 76.37           H  
ATOM   2591 HH22 ARG A 168       8.207  15.842  -6.565  1.00 76.37           H  
ATOM   2592  CZ  ARG A 168       8.076  16.523  -8.420  1.00 76.37           C  
ATOM   2593  N   LYS A 169       5.017  21.077 -13.569  1.00 70.33           N  
ATOM   2594  H   LYS A 169       4.338  21.233 -12.837  1.00 70.33           H  
ATOM   2595  CA  LYS A 169       4.574  21.070 -14.980  1.00 70.33           C  
ATOM   2596  HA  LYS A 169       5.216  20.399 -15.550  1.00 70.33           H  
ATOM   2597  C   LYS A 169       4.726  22.428 -15.674  1.00 70.33           C  
ATOM   2598  CB  LYS A 169       3.118  20.580 -15.100  1.00 70.33           C  
ATOM   2599  HB2 LYS A 169       2.704  20.989 -16.022  1.00 70.33           H  
ATOM   2600  HB3 LYS A 169       2.516  20.953 -14.272  1.00 70.33           H  
ATOM   2601  O   LYS A 169       5.082  22.463 -16.849  1.00 70.33           O  
ATOM   2602  CG  LYS A 169       3.020  19.049 -15.181  1.00 70.33           C  
ATOM   2603  HG2 LYS A 169       3.764  18.691 -15.893  1.00 70.33           H  
ATOM   2604  HG3 LYS A 169       3.225  18.609 -14.205  1.00 70.33           H  
ATOM   2605  CD  LYS A 169       1.629  18.615 -15.673  1.00 70.33           C  
ATOM   2606  HD2 LYS A 169       1.341  19.239 -16.520  1.00 70.33           H  
ATOM   2607  HD3 LYS A 169       0.889  18.749 -14.884  1.00 70.33           H  
ATOM   2608  CE  LYS A 169       1.653  17.155 -16.131  1.00 70.33           C  
ATOM   2609  HE2 LYS A 169       1.718  16.499 -15.263  1.00 70.33           H  
ATOM   2610  HE3 LYS A 169       2.546  17.012 -16.741  1.00 70.33           H  
ATOM   2611  NZ  LYS A 169       0.460  16.834 -16.946  1.00 70.33           N  
ATOM   2612  HZ1 LYS A 169       0.540  15.997 -17.506  1.00 70.33           H  
ATOM   2613  HZ2 LYS A 169      -0.394  16.748 -16.415  1.00 70.33           H  
ATOM   2614  HZ3 LYS A 169       0.174  17.600 -17.540  1.00 70.33           H  
ATOM   2615  N   ALA A 170       4.467  23.518 -14.954  1.00 66.96           N  
ATOM   2616  H   ALA A 170       4.263  23.407 -13.971  1.00 66.96           H  
ATOM   2617  CA  ALA A 170       4.322  24.858 -15.522  1.00 66.96           C  
ATOM   2618  HA  ALA A 170       3.756  24.783 -16.450  1.00 66.96           H  
ATOM   2619  C   ALA A 170       5.659  25.548 -15.868  1.00 66.96           C  
ATOM   2620  CB  ALA A 170       3.495  25.687 -14.534  1.00 66.96           C  
ATOM   2621  HB1 ALA A 170       4.075  25.897 -13.636  1.00 66.96           H  
ATOM   2622  HB2 ALA A 170       2.583  25.155 -14.263  1.00 66.96           H  
ATOM   2623  HB3 ALA A 170       3.217  26.626 -15.013  1.00 66.96           H  
ATOM   2624  O   ALA A 170       5.671  26.542 -16.591  1.00 66.96           O  
ATOM   2625  N   HIS A 171       6.795  25.044 -15.369  1.00 67.06           N  
ATOM   2626  H   HIS A 171       6.736  24.260 -14.735  1.00 67.06           H  
ATOM   2627  CA  HIS A 171       8.107  25.654 -15.599  1.00 67.06           C  
ATOM   2628  HA  HIS A 171       8.051  26.296 -16.477  1.00 67.06           H  
ATOM   2629  C   HIS A 171       9.208  24.613 -15.854  1.00 67.06           C  
ATOM   2630  CB  HIS A 171       8.435  26.549 -14.403  1.00 67.06           C  
ATOM   2631  HB2 HIS A 171       7.617  27.254 -14.253  1.00 67.06           H  
ATOM   2632  HB3 HIS A 171       8.510  25.933 -13.506  1.00 67.06           H  
ATOM   2633  O   HIS A 171       9.568  23.839 -14.970  1.00 67.06           O  
ATOM   2634  CG  HIS A 171       9.705  27.334 -14.594  1.00 67.06           C  
ATOM   2635  CD2 HIS A 171       9.811  28.562 -15.188  1.00 67.06           C  
ATOM   2636  HD2 HIS A 171       9.000  29.133 -15.616  1.00 67.06           H  
ATOM   2637  ND1 HIS A 171      10.969  26.965 -14.193  1.00 67.06           N  
ATOM   2638  HD1 HIS A 171      11.227  26.105 -13.730  1.00 67.06           H  
ATOM   2639  CE1 HIS A 171      11.804  27.971 -14.488  1.00 67.06           C  
ATOM   2640  HE1 HIS A 171      12.865  27.976 -14.287  1.00 67.06           H  
ATOM   2641  NE2 HIS A 171      11.150  28.958 -15.117  1.00 67.06           N  
ATOM   2642  N   LYS A 172       9.779  24.635 -17.068  1.00 60.24           N  
ATOM   2643  H   LYS A 172       9.427  25.320 -17.721  1.00 60.24           H  
ATOM   2644  CA  LYS A 172      10.749  23.639 -17.575  1.00 60.24           C  
ATOM   2645  HA  LYS A 172      10.662  22.730 -16.981  1.00 60.24           H  
ATOM   2646  C   LYS A 172      12.228  24.049 -17.465  1.00 60.24           C  
ATOM   2647  CB  LYS A 172      10.412  23.293 -19.039  1.00 60.24           C  
ATOM   2648  HB2 LYS A 172      10.481  24.201 -19.638  1.00 60.24           H  
ATOM   2649  HB3 LYS A 172      11.150  22.585 -19.415  1.00 60.24           H  
ATOM   2650  O   LYS A 172      13.090  23.309 -17.921  1.00 60.24           O  
ATOM   2651  CG  LYS A 172       9.023  22.664 -19.224  1.00 60.24           C  
ATOM   2652  HG2 LYS A 172       8.978  21.721 -18.679  1.00 60.24           H  
ATOM   2653  HG3 LYS A 172       8.259  23.335 -18.831  1.00 60.24           H  
ATOM   2654  CD  LYS A 172       8.744  22.417 -20.713  1.00 60.24           C  
ATOM   2655  HD2 LYS A 172       8.824  23.365 -21.245  1.00 60.24           H  
ATOM   2656  HD3 LYS A 172       9.480  21.719 -21.111  1.00 60.24           H  
ATOM   2657  CE  LYS A 172       7.332  21.848 -20.889  1.00 60.24           C  
ATOM   2658  HE2 LYS A 172       6.635  22.481 -20.340  1.00 60.24           H  
ATOM   2659  HE3 LYS A 172       7.294  20.856 -20.439  1.00 60.24           H  
ATOM   2660  NZ  LYS A 172       6.937  21.792 -22.319  1.00 60.24           N  
ATOM   2661  HZ1 LYS A 172       7.565  21.202 -22.845  1.00 60.24           H  
ATOM   2662  HZ2 LYS A 172       5.996  21.438 -22.405  1.00 60.24           H  
ATOM   2663  HZ3 LYS A 172       6.952  22.720 -22.717  1.00 60.24           H  
ATOM   2664  N   ASN A 173      12.539  25.240 -16.949  1.00 57.88           N  
ATOM   2665  H   ASN A 173      11.798  25.801 -16.553  1.00 57.88           H  
ATOM   2666  CA  ASN A 173      13.910  25.763 -16.920  1.00 57.88           C  
ATOM   2667  HA  ASN A 173      14.494  25.271 -17.698  1.00 57.88           H  
ATOM   2668  C   ASN A 173      14.604  25.432 -15.583  1.00 57.88           C  
ATOM   2669  CB  ASN A 173      13.864  27.258 -17.300  1.00 57.88           C  
ATOM   2670  HB2 ASN A 173      13.142  27.779 -16.672  1.00 57.88           H  
ATOM   2671  HB3 ASN A 173      13.518  27.341 -18.330  1.00 57.88           H  
ATOM   2672  O   ASN A 173      14.336  26.066 -14.561  1.00 57.88           O  
ATOM   2673  CG  ASN A 173      15.183  28.006 -17.188  1.00 57.88           C  
ATOM   2674  ND2 ASN A 173      15.196  29.253 -17.593  1.00 57.88           N  
ATOM   2675 HD21 ASN A 173      14.361  29.667 -17.982  1.00 57.88           H  
ATOM   2676 HD22 ASN A 173      16.073  29.753 -17.551  1.00 57.88           H  
ATOM   2677  OD1 ASN A 173      16.205  27.521 -16.720  1.00 57.88           O  
ATOM   2678  N   ASP A 174      15.535  24.473 -15.623  1.00 61.49           N  
ATOM   2679  H   ASP A 174      15.613  23.946 -16.481  1.00 61.49           H  
ATOM   2680  CA  ASP A 174      16.273  23.919 -14.471  1.00 61.49           C  
ATOM   2681  HA  ASP A 174      15.561  23.458 -13.786  1.00 61.49           H  
ATOM   2682  C   ASP A 174      17.104  24.932 -13.657  1.00 61.49           C  
ATOM   2683  CB  ASP A 174      17.239  22.831 -14.977  1.00 61.49           C  
ATOM   2684  HB2 ASP A 174      17.892  23.267 -15.733  1.00 61.49           H  
ATOM   2685  HB3 ASP A 174      17.868  22.503 -14.150  1.00 61.49           H  
ATOM   2686  O   ASP A 174      17.587  24.609 -12.569  1.00 61.49           O  
ATOM   2687  CG  ASP A 174      16.557  21.586 -15.546  1.00 61.49           C  
ATOM   2688  OD1 ASP A 174      15.474  21.230 -15.035  1.00 61.49           O  
ATOM   2689  OD2 ASP A 174      17.160  20.995 -16.468  1.00 61.49           O  
ATOM   2690  N   SER A 175      17.318  26.155 -14.160  1.00 65.75           N  
ATOM   2691  H   SER A 175      16.883  26.388 -15.041  1.00 65.75           H  
ATOM   2692  CA  SER A 175      18.112  27.166 -13.444  1.00 65.75           C  
ATOM   2693  HA  SER A 175      19.017  26.680 -13.080  1.00 65.75           H  
ATOM   2694  C   SER A 175      17.407  27.744 -12.210  1.00 65.75           C  
ATOM   2695  CB  SER A 175      18.553  28.293 -14.384  1.00 65.75           C  
ATOM   2696  HB2 SER A 175      19.119  27.869 -15.214  1.00 65.75           H  
ATOM   2697  HB3 SER A 175      19.203  28.973 -13.835  1.00 65.75           H  
ATOM   2698  O   SER A 175      18.083  28.181 -11.277  1.00 65.75           O  
ATOM   2699  OG  SER A 175      17.456  29.023 -14.896  1.00 65.75           O  
ATOM   2700  HG  SER A 175      17.007  28.471 -15.541  1.00 65.75           H  
ATOM   2701  N   VAL A 176      16.070  27.734 -12.174  1.00 79.33           N  
ATOM   2702  H   VAL A 176      15.586  27.270 -12.930  1.00 79.33           H  
ATOM   2703  CA  VAL A 176      15.261  28.307 -11.086  1.00 79.33           C  
ATOM   2704  HA  VAL A 176      15.867  29.023 -10.530  1.00 79.33           H  
ATOM   2705  C   VAL A 176      14.814  27.212 -10.123  1.00 79.33           C  
ATOM   2706  CB  VAL A 176      14.042  29.065 -11.641  1.00 79.33           C  
ATOM   2707  HB  VAL A 176      13.443  28.373 -12.232  1.00 79.33           H  
ATOM   2708  O   VAL A 176      14.250  26.197 -10.526  1.00 79.33           O  
ATOM   2709  CG1 VAL A 176      13.148  29.628 -10.529  1.00 79.33           C  
ATOM   2710 HG11 VAL A 176      13.694  30.357  -9.930  1.00 79.33           H  
ATOM   2711 HG12 VAL A 176      12.768  28.832  -9.889  1.00 79.33           H  
ATOM   2712 HG13 VAL A 176      12.283  30.111 -10.983  1.00 79.33           H  
ATOM   2713  CG2 VAL A 176      14.474  30.237 -12.534  1.00 79.33           C  
ATOM   2714 HG21 VAL A 176      15.097  30.927 -11.965  1.00 79.33           H  
ATOM   2715 HG22 VAL A 176      15.037  29.866 -13.391  1.00 79.33           H  
ATOM   2716 HG23 VAL A 176      13.593  30.758 -12.907  1.00 79.33           H  
ATOM   2717  N   THR A 177      14.991  27.433  -8.819  1.00 86.37           N  
ATOM   2718  H   THR A 177      15.350  28.332  -8.530  1.00 86.37           H  
ATOM   2719  CA  THR A 177      14.486  26.493  -7.807  1.00 86.37           C  
ATOM   2720  HA  THR A 177      14.566  25.477  -8.193  1.00 86.37           H  
ATOM   2721  C   THR A 177      13.006  26.766  -7.517  1.00 86.37           C  
ATOM   2722  CB  THR A 177      15.353  26.555  -6.545  1.00 86.37           C  
ATOM   2723  HB  THR A 177      15.391  27.582  -6.181  1.00 86.37           H  
ATOM   2724  O   THR A 177      12.674  27.749  -6.860  1.00 86.37           O  
ATOM   2725  CG2 THR A 177      14.845  25.639  -5.438  1.00 86.37           C  
ATOM   2726 HG21 THR A 177      15.536  25.656  -4.596  1.00 86.37           H  
ATOM   2727 HG22 THR A 177      13.879  26.002  -5.086  1.00 86.37           H  
ATOM   2728 HG23 THR A 177      14.738  24.619  -5.807  1.00 86.37           H  
ATOM   2729  OG1 THR A 177      16.664  26.132  -6.853  1.00 86.37           O  
ATOM   2730  HG1 THR A 177      16.893  26.559  -7.681  1.00 86.37           H  
ATOM   2731  N   LEU A 178      12.107  25.896  -7.993  1.00 87.94           N  
ATOM   2732  H   LEU A 178      12.443  25.166  -8.606  1.00 87.94           H  
ATOM   2733  CA  LEU A 178      10.648  26.083  -7.879  1.00 87.94           C  
ATOM   2734  HA  LEU A 178      10.379  27.028  -8.350  1.00 87.94           H  
ATOM   2735  C   LEU A 178      10.154  26.171  -6.427  1.00 87.94           C  
ATOM   2736  CB  LEU A 178       9.915  24.939  -8.605  1.00 87.94           C  
ATOM   2737  HB2 LEU A 178      10.159  23.997  -8.114  1.00 87.94           H  
ATOM   2738  HB3 LEU A 178       8.842  25.101  -8.496  1.00 87.94           H  
ATOM   2739  O   LEU A 178       9.358  27.049  -6.105  1.00 87.94           O  
ATOM   2740  CG  LEU A 178      10.235  24.802 -10.103  1.00 87.94           C  
ATOM   2741  HG  LEU A 178      11.292  24.566 -10.225  1.00 87.94           H  
ATOM   2742  CD1 LEU A 178       9.419  23.656 -10.699  1.00 87.94           C  
ATOM   2743 HD11 LEU A 178       9.665  23.537 -11.754  1.00 87.94           H  
ATOM   2744 HD12 LEU A 178       8.354  23.867 -10.610  1.00 87.94           H  
ATOM   2745 HD13 LEU A 178       9.650  22.724 -10.181  1.00 87.94           H  
ATOM   2746  CD2 LEU A 178       9.925  26.080 -10.877  1.00 87.94           C  
ATOM   2747 HD21 LEU A 178       8.883  26.369 -10.738  1.00 87.94           H  
ATOM   2748 HD22 LEU A 178      10.107  25.894 -11.935  1.00 87.94           H  
ATOM   2749 HD23 LEU A 178      10.582  26.891 -10.562  1.00 87.94           H  
ATOM   2750  N   ALA A 179      10.663  25.300  -5.554  1.00 89.81           N  
ATOM   2751  H   ALA A 179      11.322  24.612  -5.890  1.00 89.81           H  
ATOM   2752  CA  ALA A 179      10.441  25.346  -4.114  1.00 89.81           C  
ATOM   2753  HA  ALA A 179      10.022  26.317  -3.850  1.00 89.81           H  
ATOM   2754  C   ALA A 179      11.785  25.180  -3.385  1.00 89.81           C  
ATOM   2755  CB  ALA A 179       9.417  24.276  -3.719  1.00 89.81           C  
ATOM   2756  HB1 ALA A 179       9.829  23.283  -3.896  1.00 89.81           H  
ATOM   2757  HB2 ALA A 179       9.178  24.374  -2.660  1.00 89.81           H  
ATOM   2758  HB3 ALA A 179       8.502  24.401  -4.297  1.00 89.81           H  
ATOM   2759  O   ALA A 179      12.548  24.258  -3.688  1.00 89.81           O  
ATOM   2760  N   LEU A 180      12.095  26.086  -2.456  1.00 90.41           N  
ATOM   2761  H   LEU A 180      11.420  26.813  -2.266  1.00 90.41           H  
ATOM   2762  CA  LEU A 180      13.320  26.078  -1.656  1.00 90.41           C  
ATOM   2763  HA  LEU A 180      13.896  25.189  -1.911  1.00 90.41           H  
ATOM   2764  C   LEU A 180      12.976  26.006  -0.166  1.00 90.41           C  
ATOM   2765  CB  LEU A 180      14.170  27.323  -1.988  1.00 90.41           C  
ATOM   2766  HB2 LEU A 180      14.367  27.342  -3.060  1.00 90.41           H  
ATOM   2767  HB3 LEU A 180      13.581  28.208  -1.744  1.00 90.41           H  
ATOM   2768  O   LEU A 180      12.172  26.798   0.319  1.00 90.41           O  
ATOM   2769  CG  LEU A 180      15.512  27.416  -1.229  1.00 90.41           C  
ATOM   2770  HG  LEU A 180      15.321  27.454  -0.157  1.00 90.41           H  
ATOM   2771  CD1 LEU A 180      16.445  26.239  -1.527  1.00 90.41           C  
ATOM   2772 HD11 LEU A 180      16.013  25.314  -1.145  1.00 90.41           H  
ATOM   2773 HD12 LEU A 180      17.398  26.399  -1.023  1.00 90.41           H  
ATOM   2774 HD13 LEU A 180      16.602  26.168  -2.603  1.00 90.41           H  
ATOM   2775  CD2 LEU A 180      16.257  28.688  -1.630  1.00 90.41           C  
ATOM   2776 HD21 LEU A 180      16.504  28.665  -2.691  1.00 90.41           H  
ATOM   2777 HD22 LEU A 180      15.631  29.554  -1.417  1.00 90.41           H  
ATOM   2778 HD23 LEU A 180      17.177  28.783  -1.052  1.00 90.41           H  
ATOM   2779  N   ASN A 181      13.658  25.112   0.549  1.00 86.00           N  
ATOM   2780  H   ASN A 181      14.312  24.511   0.067  1.00 86.00           H  
ATOM   2781  CA  ASN A 181      13.635  25.025   2.008  1.00 86.00           C  
ATOM   2782  HA  ASN A 181      12.855  25.678   2.399  1.00 86.00           H  
ATOM   2783  C   ASN A 181      14.981  25.502   2.568  1.00 86.00           C  
ATOM   2784  CB  ASN A 181      13.329  23.583   2.466  1.00 86.00           C  
ATOM   2785  HB2 ASN A 181      14.107  22.913   2.101  1.00 86.00           H  
ATOM   2786  HB3 ASN A 181      13.344  23.551   3.556  1.00 86.00           H  
ATOM   2787  O   ASN A 181      16.018  25.390   1.905  1.00 86.00           O  
ATOM   2788  CG  ASN A 181      11.984  23.044   2.014  1.00 86.00           C  
ATOM   2789  ND2 ASN A 181      11.632  21.842   2.409  1.00 86.00           N  
ATOM   2790 HD21 ASN A 181      12.209  21.304   3.040  1.00 86.00           H  
ATOM   2791 HD22 ASN A 181      10.736  21.505   2.088  1.00 86.00           H  
ATOM   2792  OD1 ASN A 181      11.241  23.661   1.274  1.00 86.00           O  
ATOM   2793  N   VAL A 182      14.975  25.985   3.807  1.00 80.30           N  
ATOM   2794  H   VAL A 182      14.093  26.045   4.296  1.00 80.30           H  
ATOM   2795  CA  VAL A 182      16.197  26.312   4.554  1.00 80.30           C  
ATOM   2796  HA  VAL A 182      16.917  26.754   3.866  1.00 80.30           H  
ATOM   2797  C   VAL A 182      16.804  25.020   5.125  1.00 80.30           C  
ATOM   2798  CB  VAL A 182      15.896  27.357   5.644  1.00 80.30           C  
ATOM   2799  HB  VAL A 182      15.227  26.913   6.381  1.00 80.30           H  
ATOM   2800  O   VAL A 182      16.089  24.198   5.698  1.00 80.30           O  
ATOM   2801  CG1 VAL A 182      17.174  27.818   6.349  1.00 80.30           C  
ATOM   2802 HG11 VAL A 182      17.894  28.198   5.624  1.00 80.30           H  
ATOM   2803 HG12 VAL A 182      16.945  28.607   7.064  1.00 80.30           H  
ATOM   2804 HG13 VAL A 182      17.608  26.983   6.900  1.00 80.30           H  
ATOM   2805  CG2 VAL A 182      15.206  28.599   5.058  1.00 80.30           C  
ATOM   2806 HG21 VAL A 182      14.256  28.328   4.597  1.00 80.30           H  
ATOM   2807 HG22 VAL A 182      14.994  29.318   5.849  1.00 80.30           H  
ATOM   2808 HG23 VAL A 182      15.850  29.068   4.315  1.00 80.30           H  
ATOM   2809  N   SER A 183      18.114  24.823   4.945  1.00 68.61           N  
ATOM   2810  H   SER A 183      18.649  25.569   4.524  1.00 68.61           H  
ATOM   2811  CA  SER A 183      18.851  23.656   5.467  1.00 68.61           C  
ATOM   2812  HA  SER A 183      18.256  22.757   5.306  1.00 68.61           H  
ATOM   2813  C   SER A 183      19.127  23.795   6.967  1.00 68.61           C  
ATOM   2814  CB  SER A 183      20.184  23.498   4.726  1.00 68.61           C  
ATOM   2815  HB2 SER A 183      20.865  24.294   5.027  1.00 68.61           H  
ATOM   2816  HB3 SER A 183      20.010  23.567   3.653  1.00 68.61           H  
ATOM   2817  O   SER A 183      19.299  24.912   7.447  1.00 68.61           O  
ATOM   2818  OG  SER A 183      20.756  22.238   5.009  1.00 68.61           O  
ATOM   2819  HG  SER A 183      21.679  22.320   5.261  1.00 68.61           H  
ATOM   2820  N   SER A 184      19.239  22.683   7.699  1.00 63.27           N  
ATOM   2821  H   SER A 184      19.145  21.786   7.244  1.00 63.27           H  
ATOM   2822  CA  SER A 184      19.725  22.696   9.092  1.00 63.27           C  
ATOM   2823  HA  SER A 184      19.313  23.573   9.591  1.00 63.27           H  
ATOM   2824  C   SER A 184      21.249  22.844   9.186  1.00 63.27           C  
ATOM   2825  CB  SER A 184      19.257  21.465   9.888  1.00 63.27           C  
ATOM   2826  HB2 SER A 184      20.063  21.127  10.540  1.00 63.27           H  
ATOM   2827  HB3 SER A 184      18.426  21.769  10.524  1.00 63.27           H  
ATOM   2828  O   SER A 184      21.761  23.304  10.203  1.00 63.27           O  
ATOM   2829  OG  SER A 184      18.820  20.383   9.082  1.00 63.27           O  
ATOM   2830  HG  SER A 184      19.518  20.170   8.459  1.00 63.27           H  
ATOM   2831  N   THR A 185      21.988  22.484   8.133  1.00 60.99           N  
ATOM   2832  H   THR A 185      21.526  21.991   7.383  1.00 60.99           H  
ATOM   2833  CA  THR A 185      23.440  22.701   8.036  1.00 60.99           C  
ATOM   2834  HA  THR A 185      23.843  22.776   9.046  1.00 60.99           H  
ATOM   2835  C   THR A 185      23.809  23.999   7.310  1.00 60.99           C  
ATOM   2836  CB  THR A 185      24.141  21.516   7.358  1.00 60.99           C  
ATOM   2837  HB  THR A 185      25.183  21.787   7.191  1.00 60.99           H  
ATOM   2838  O   THR A 185      23.114  24.452   6.396  1.00 60.99           O  
ATOM   2839  CG2 THR A 185      24.137  20.273   8.247  1.00 60.99           C  
ATOM   2840 HG21 THR A 185      23.128  20.063   8.603  1.00 60.99           H  
ATOM   2841 HG22 THR A 185      24.511  19.420   7.681  1.00 60.99           H  
ATOM   2842 HG23 THR A 185      24.781  20.440   9.110  1.00 60.99           H  
ATOM   2843  OG1 THR A 185      23.563  21.251   6.098  1.00 60.99           O  
ATOM   2844  HG1 THR A 185      23.087  20.419   6.146  1.00 60.99           H  
ATOM   2845  N   LYS A 186      24.973  24.572   7.662  1.00 62.22           N  
ATOM   2846  H   LYS A 186      25.471  24.163   8.439  1.00 62.22           H  
ATOM   2847  CA  LYS A 186      25.600  25.720   6.975  1.00 62.22           C  
ATOM   2848  HA  LYS A 186      24.857  26.510   6.870  1.00 62.22           H  
ATOM   2849  C   LYS A 186      26.049  25.350   5.552  1.00 62.22           C  
ATOM   2850  CB  LYS A 186      26.774  26.276   7.812  1.00 62.22           C  
ATOM   2851  HB2 LYS A 186      27.356  26.955   7.189  1.00 62.22           H  
ATOM   2852  HB3 LYS A 186      27.424  25.460   8.126  1.00 62.22           H  
ATOM   2853  O   LYS A 186      27.225  25.102   5.298  1.00 62.22           O  
ATOM   2854  CG  LYS A 186      26.294  27.065   9.035  1.00 62.22           C  
ATOM   2855  HG2 LYS A 186      25.716  26.412   9.689  1.00 62.22           H  
ATOM   2856  HG3 LYS A 186      25.662  27.880   8.683  1.00 62.22           H  
ATOM   2857  CD  LYS A 186      27.456  27.682   9.825  1.00 62.22           C  
ATOM   2858  HD2 LYS A 186      28.002  28.364   9.173  1.00 62.22           H  
ATOM   2859  HD3 LYS A 186      28.129  26.896  10.168  1.00 62.22           H  
ATOM   2860  CE  LYS A 186      26.890  28.433  11.038  1.00 62.22           C  
ATOM   2861  HE2 LYS A 186      25.804  28.448  10.950  1.00 62.22           H  
ATOM   2862  HE3 LYS A 186      27.133  27.899  11.957  1.00 62.22           H  
ATOM   2863  NZ  LYS A 186      27.351  29.837  11.096  1.00 62.22           N  
ATOM   2864  HZ1 LYS A 186      26.678  30.383  11.615  1.00 62.22           H  
ATOM   2865  HZ2 LYS A 186      28.296  29.970  11.427  1.00 62.22           H  
ATOM   2866  HZ3 LYS A 186      27.211  30.271  10.194  1.00 62.22           H  
ATOM   2867  N   SER A 187      25.101  25.319   4.618  1.00 62.41           N  
ATOM   2868  H   SER A 187      24.151  25.437   4.939  1.00 62.41           H  
ATOM   2869  CA  SER A 187      25.323  24.974   3.210  1.00 62.41           C  
ATOM   2870  HA  SER A 187      26.322  24.554   3.097  1.00 62.41           H  
ATOM   2871  C   SER A 187      25.211  26.198   2.302  1.00 62.41           C  
ATOM   2872  CB  SER A 187      24.333  23.889   2.786  1.00 62.41           C  
ATOM   2873  HB2 SER A 187      23.313  24.258   2.888  1.00 62.41           H  
ATOM   2874  HB3 SER A 187      24.458  23.021   3.433  1.00 62.41           H  
ATOM   2875  O   SER A 187      24.150  26.815   2.186  1.00 62.41           O  
ATOM   2876  OG  SER A 187      24.570  23.509   1.440  1.00 62.41           O  
ATOM   2877  HG  SER A 187      24.125  22.667   1.318  1.00 62.41           H  
ATOM   2878  N   SER A 188      26.285  26.517   1.573  1.00 71.05           N  
ATOM   2879  H   SER A 188      27.130  25.974   1.674  1.00 71.05           H  
ATOM   2880  CA  SER A 188      26.283  27.611   0.591  1.00 71.05           C  
ATOM   2881  HA  SER A 188      25.940  28.515   1.096  1.00 71.05           H  
ATOM   2882  C   SER A 188      25.328  27.377  -0.584  1.00 71.05           C  
ATOM   2883  CB  SER A 188      27.702  27.885   0.090  1.00 71.05           C  
ATOM   2884  HB2 SER A 188      28.295  28.255   0.927  1.00 71.05           H  
ATOM   2885  HB3 SER A 188      27.674  28.653  -0.683  1.00 71.05           H  
ATOM   2886  O   SER A 188      24.942  28.337  -1.252  1.00 71.05           O  
ATOM   2887  OG  SER A 188      28.312  26.717  -0.423  1.00 71.05           O  
ATOM   2888  HG  SER A 188      29.235  26.940  -0.566  1.00 71.05           H  
ATOM   2889  N   GLN A 189      24.866  26.138  -0.809  1.00 77.01           N  
ATOM   2890  H   GLN A 189      25.166  25.398  -0.191  1.00 77.01           H  
ATOM   2891  CA  GLN A 189      23.879  25.836  -1.850  1.00 77.01           C  
ATOM   2892  HA  GLN A 189      24.290  26.138  -2.814  1.00 77.01           H  
ATOM   2893  C   GLN A 189      22.559  26.597  -1.668  1.00 77.01           C  
ATOM   2894  CB  GLN A 189      23.561  24.337  -1.911  1.00 77.01           C  
ATOM   2895  HB2 GLN A 189      23.163  24.006  -0.952  1.00 77.01           H  
ATOM   2896  HB3 GLN A 189      22.780  24.211  -2.660  1.00 77.01           H  
ATOM   2897  O   GLN A 189      21.932  26.928  -2.672  1.00 77.01           O  
ATOM   2898  CG  GLN A 189      24.753  23.449  -2.302  1.00 77.01           C  
ATOM   2899  HG2 GLN A 189      25.457  23.404  -1.471  1.00 77.01           H  
ATOM   2900  HG3 GLN A 189      25.262  23.881  -3.163  1.00 77.01           H  
ATOM   2901  CD  GLN A 189      24.316  22.030  -2.671  1.00 77.01           C  
ATOM   2902  NE2 GLN A 189      25.230  21.092  -2.768  1.00 77.01           N  
ATOM   2903 HE21 GLN A 189      24.886  20.166  -2.980  1.00 77.01           H  
ATOM   2904 HE22 GLN A 189      26.195  21.268  -2.526  1.00 77.01           H  
ATOM   2905  OE1 GLN A 189      23.156  21.742  -2.915  1.00 77.01           O  
ATOM   2906  N   PHE A 190      22.146  26.897  -0.430  1.00 82.60           N  
ATOM   2907  H   PHE A 190      22.720  26.631   0.357  1.00 82.60           H  
ATOM   2908  CA  PHE A 190      20.931  27.676  -0.164  1.00 82.60           C  
ATOM   2909  HA  PHE A 190      20.072  27.169  -0.605  1.00 82.60           H  
ATOM   2910  C   PHE A 190      21.018  29.066  -0.813  1.00 82.60           C  
ATOM   2911  CB  PHE A 190      20.714  27.766   1.355  1.00 82.60           C  
ATOM   2912  HB2 PHE A 190      20.539  26.765   1.749  1.00 82.60           H  
ATOM   2913  HB3 PHE A 190      21.618  28.151   1.828  1.00 82.60           H  
ATOM   2914  O   PHE A 190      20.186  29.427  -1.645  1.00 82.60           O  
ATOM   2915  CG  PHE A 190      19.546  28.652   1.738  1.00 82.60           C  
ATOM   2916  CD1 PHE A 190      19.772  29.976   2.165  1.00 82.60           C  
ATOM   2917  HD1 PHE A 190      20.777  30.357   2.272  1.00 82.60           H  
ATOM   2918  CD2 PHE A 190      18.229  28.171   1.618  1.00 82.60           C  
ATOM   2919  HD2 PHE A 190      18.043  27.155   1.302  1.00 82.60           H  
ATOM   2920  CE1 PHE A 190      18.684  30.819   2.449  1.00 82.60           C  
ATOM   2921  HE1 PHE A 190      18.857  31.833   2.778  1.00 82.60           H  
ATOM   2922  CE2 PHE A 190      17.143  29.016   1.901  1.00 82.60           C  
ATOM   2923  HE2 PHE A 190      16.133  28.644   1.810  1.00 82.60           H  
ATOM   2924  CZ  PHE A 190      17.369  30.342   2.309  1.00 82.60           C  
ATOM   2925  HZ  PHE A 190      16.535  30.992   2.530  1.00 82.60           H  
ATOM   2926  N   PHE A 191      22.093  29.798  -0.513  1.00 84.93           N  
ATOM   2927  H   PHE A 191      22.738  29.439   0.176  1.00 84.93           H  
ATOM   2928  CA  PHE A 191      22.349  31.127  -1.065  1.00 84.93           C  
ATOM   2929  HA  PHE A 191      21.482  31.759  -0.877  1.00 84.93           H  
ATOM   2930  C   PHE A 191      22.577  31.101  -2.581  1.00 84.93           C  
ATOM   2931  CB  PHE A 191      23.557  31.732  -0.346  1.00 84.93           C  
ATOM   2932  HB2 PHE A 191      24.437  31.114  -0.527  1.00 84.93           H  
ATOM   2933  HB3 PHE A 191      23.734  32.713  -0.786  1.00 84.93           H  
ATOM   2934  O   PHE A 191      22.045  31.949  -3.295  1.00 84.93           O  
ATOM   2935  CG  PHE A 191      23.363  31.905   1.147  1.00 84.93           C  
ATOM   2936  CD1 PHE A 191      22.574  32.967   1.613  1.00 84.93           C  
ATOM   2937  HD1 PHE A 191      22.154  33.666   0.904  1.00 84.93           H  
ATOM   2938  CD2 PHE A 191      23.928  31.001   2.068  1.00 84.93           C  
ATOM   2939  HD2 PHE A 191      24.536  30.178   1.723  1.00 84.93           H  
ATOM   2940  CE1 PHE A 191      22.323  33.118   2.988  1.00 84.93           C  
ATOM   2941  HE1 PHE A 191      21.705  33.927   3.348  1.00 84.93           H  
ATOM   2942  CE2 PHE A 191      23.693  31.162   3.447  1.00 84.93           C  
ATOM   2943  HE2 PHE A 191      24.121  30.473   4.160  1.00 84.93           H  
ATOM   2944  CZ  PHE A 191      22.885  32.218   3.904  1.00 84.93           C  
ATOM   2945  HZ  PHE A 191      22.692  32.341   4.960  1.00 84.93           H  
ATOM   2946  N   LEU A 192      23.307  30.101  -3.095  1.00 84.47           N  
ATOM   2947  H   LEU A 192      23.742  29.449  -2.458  1.00 84.47           H  
ATOM   2948  CA  LEU A 192      23.507  29.931  -4.539  1.00 84.47           C  
ATOM   2949  HA  LEU A 192      23.943  30.846  -4.941  1.00 84.47           H  
ATOM   2950  C   LEU A 192      22.174  29.726  -5.278  1.00 84.47           C  
ATOM   2951  CB  LEU A 192      24.458  28.753  -4.813  1.00 84.47           C  
ATOM   2952  HB2 LEU A 192      24.448  28.561  -5.886  1.00 84.47           H  
ATOM   2953  HB3 LEU A 192      24.063  27.869  -4.313  1.00 84.47           H  
ATOM   2954  O   LEU A 192      21.956  30.354  -6.311  1.00 84.47           O  
ATOM   2955  CG  LEU A 192      25.925  28.961  -4.391  1.00 84.47           C  
ATOM   2956  HG  LEU A 192      25.982  29.256  -3.343  1.00 84.47           H  
ATOM   2957  CD1 LEU A 192      26.694  27.650  -4.582  1.00 84.47           C  
ATOM   2958 HD11 LEU A 192      26.262  26.879  -3.944  1.00 84.47           H  
ATOM   2959 HD12 LEU A 192      27.732  27.799  -4.286  1.00 84.47           H  
ATOM   2960 HD13 LEU A 192      26.655  27.342  -5.627  1.00 84.47           H  
ATOM   2961  CD2 LEU A 192      26.614  30.029  -5.235  1.00 84.47           C  
ATOM   2962 HD21 LEU A 192      26.521  29.779  -6.292  1.00 84.47           H  
ATOM   2963 HD22 LEU A 192      26.158  31.002  -5.051  1.00 84.47           H  
ATOM   2964 HD23 LEU A 192      27.667  30.097  -4.962  1.00 84.47           H  
ATOM   2965  N   LYS A 193      21.260  28.895  -4.756  1.00 87.75           N  
ATOM   2966  H   LYS A 193      21.484  28.410  -3.899  1.00 87.75           H  
ATOM   2967  CA  LYS A 193      19.913  28.722  -5.330  1.00 87.75           C  
ATOM   2968  HA  LYS A 193      19.994  28.446  -6.381  1.00 87.75           H  
ATOM   2969  C   LYS A 193      19.120  30.027  -5.300  1.00 87.75           C  
ATOM   2970  CB  LYS A 193      19.146  27.620  -4.585  1.00 87.75           C  
ATOM   2971  HB2 LYS A 193      18.089  27.697  -4.841  1.00 87.75           H  
ATOM   2972  HB3 LYS A 193      19.245  27.763  -3.509  1.00 87.75           H  
ATOM   2973  O   LYS A 193      18.565  30.423  -6.319  1.00 87.75           O  
ATOM   2974  CG  LYS A 193      19.630  26.217  -4.974  1.00 87.75           C  
ATOM   2975  HG2 LYS A 193      19.465  26.067  -6.041  1.00 87.75           H  
ATOM   2976  HG3 LYS A 193      20.696  26.110  -4.769  1.00 87.75           H  
ATOM   2977  CD  LYS A 193      18.845  25.163  -4.186  1.00 87.75           C  
ATOM   2978  HD2 LYS A 193      17.783  25.307  -4.381  1.00 87.75           H  
ATOM   2979  HD3 LYS A 193      19.042  25.282  -3.120  1.00 87.75           H  
ATOM   2980  CE  LYS A 193      19.245  23.763  -4.641  1.00 87.75           C  
ATOM   2981  HE2 LYS A 193      20.296  23.599  -4.402  1.00 87.75           H  
ATOM   2982  HE3 LYS A 193      19.140  23.724  -5.726  1.00 87.75           H  
ATOM   2983  NZ  LYS A 193      18.402  22.710  -4.027  1.00 87.75           N  
ATOM   2984  HZ1 LYS A 193      18.488  22.723  -3.021  1.00 87.75           H  
ATOM   2985  HZ2 LYS A 193      18.688  21.802  -4.364  1.00 87.75           H  
ATOM   2986  HZ3 LYS A 193      17.432  22.850  -4.272  1.00 87.75           H  
ATOM   2987  N   LEU A 194      19.128  30.734  -4.171  1.00 87.83           N  
ATOM   2988  H   LEU A 194      19.602  30.348  -3.367  1.00 87.83           H  
ATOM   2989  CA  LEU A 194      18.405  31.997  -4.012  1.00 87.83           C  
ATOM   2990  HA  LEU A 194      17.350  31.809  -4.209  1.00 87.83           H  
ATOM   2991  C   LEU A 194      18.872  33.087  -4.997  1.00 87.83           C  
ATOM   2992  CB  LEU A 194      18.573  32.441  -2.555  1.00 87.83           C  
ATOM   2993  HB2 LEU A 194      19.561  32.885  -2.438  1.00 87.83           H  
ATOM   2994  HB3 LEU A 194      18.515  31.577  -1.893  1.00 87.83           H  
ATOM   2995  O   LEU A 194      18.048  33.814  -5.554  1.00 87.83           O  
ATOM   2996  CG  LEU A 194      17.498  33.448  -2.131  1.00 87.83           C  
ATOM   2997  HG  LEU A 194      17.391  34.226  -2.888  1.00 87.83           H  
ATOM   2998  CD1 LEU A 194      16.144  32.781  -1.882  1.00 87.83           C  
ATOM   2999 HD11 LEU A 194      15.469  33.479  -1.386  1.00 87.83           H  
ATOM   3000 HD12 LEU A 194      16.268  31.910  -1.238  1.00 87.83           H  
ATOM   3001 HD13 LEU A 194      15.696  32.485  -2.830  1.00 87.83           H  
ATOM   3002  CD2 LEU A 194      17.948  34.103  -0.844  1.00 87.83           C  
ATOM   3003 HD21 LEU A 194      17.161  34.759  -0.470  1.00 87.83           H  
ATOM   3004 HD22 LEU A 194      18.171  33.347  -0.091  1.00 87.83           H  
ATOM   3005 HD23 LEU A 194      18.836  34.699  -1.053  1.00 87.83           H  
ATOM   3006  N   LEU A 195      20.179  33.152  -5.269  1.00 86.92           N  
ATOM   3007  H   LEU A 195      20.797  32.563  -4.730  1.00 86.92           H  
ATOM   3008  CA  LEU A 195      20.790  34.063  -6.246  1.00 86.92           C  
ATOM   3009  HA  LEU A 195      20.359  35.055  -6.112  1.00 86.92           H  
ATOM   3010  C   LEU A 195      20.513  33.677  -7.714  1.00 86.92           C  
ATOM   3011  CB  LEU A 195      22.300  34.145  -5.956  1.00 86.92           C  
ATOM   3012  HB2 LEU A 195      22.810  34.585  -6.813  1.00 86.92           H  
ATOM   3013  HB3 LEU A 195      22.674  33.130  -5.824  1.00 86.92           H  
ATOM   3014  O   LEU A 195      20.636  34.527  -8.593  1.00 86.92           O  
ATOM   3015  CG  LEU A 195      22.659  34.969  -4.706  1.00 86.92           C  
ATOM   3016  HG  LEU A 195      22.012  34.688  -3.875  1.00 86.92           H  
ATOM   3017  CD1 LEU A 195      24.107  34.683  -4.305  1.00 86.92           C  
ATOM   3018 HD11 LEU A 195      24.775  34.935  -5.129  1.00 86.92           H  
ATOM   3019 HD12 LEU A 195      24.217  33.626  -4.065  1.00 86.92           H  
ATOM   3020 HD13 LEU A 195      24.365  35.271  -3.424  1.00 86.92           H  
ATOM   3021  CD2 LEU A 195      22.522  36.473  -4.955  1.00 86.92           C  
ATOM   3022 HD21 LEU A 195      21.489  36.728  -5.194  1.00 86.92           H  
ATOM   3023 HD22 LEU A 195      22.806  37.026  -4.060  1.00 86.92           H  
ATOM   3024 HD23 LEU A 195      23.163  36.780  -5.782  1.00 86.92           H  
ATOM   3025  N   ASN A 196      20.086  32.442  -8.006  1.00 86.47           N  
ATOM   3026  H   ASN A 196      19.984  31.779  -7.250  1.00 86.47           H  
ATOM   3027  CA  ASN A 196      19.522  32.087  -9.318  1.00 86.47           C  
ATOM   3028  HA  ASN A 196      20.068  32.615 -10.100  1.00 86.47           H  
ATOM   3029  C   ASN A 196      18.045  32.505  -9.464  1.00 86.47           C  
ATOM   3030  CB  ASN A 196      19.668  30.579  -9.577  1.00 86.47           C  
ATOM   3031  HB2 ASN A 196      19.030  30.318 -10.422  1.00 86.47           H  
ATOM   3032  HB3 ASN A 196      19.323  30.000  -8.720  1.00 86.47           H  
ATOM   3033  O   ASN A 196      17.538  32.585 -10.586  1.00 86.47           O  
ATOM   3034  CG  ASN A 196      21.069  30.165  -9.957  1.00 86.47           C  
ATOM   3035  ND2 ASN A 196      21.898  29.800  -9.012  1.00 86.47           N  
ATOM   3036 HD21 ASN A 196      22.849  29.577  -9.268  1.00 86.47           H  
ATOM   3037 HD22 ASN A 196      21.649  29.939  -8.043  1.00 86.47           H  
ATOM   3038  OD1 ASN A 196      21.458  30.195 -11.112  1.00 86.47           O  
ATOM   3039  N   GLY A 197      17.362  32.797  -8.356  1.00 87.16           N  
ATOM   3040  H   GLY A 197      17.846  32.717  -7.473  1.00 87.16           H  
ATOM   3041  CA  GLY A 197      15.917  32.997  -8.290  1.00 87.16           C  
ATOM   3042  HA2 GLY A 197      15.712  33.799  -7.580  1.00 87.16           H  
ATOM   3043  HA3 GLY A 197      15.519  33.299  -9.259  1.00 87.16           H  
ATOM   3044  C   GLY A 197      15.174  31.737  -7.833  1.00 87.16           C  
ATOM   3045  O   GLY A 197      15.566  30.603  -8.127  1.00 87.16           O  
ATOM   3046  N   VAL A 198      14.093  31.957  -7.090  1.00 91.83           N  
ATOM   3047  H   VAL A 198      13.834  32.915  -6.899  1.00 91.83           H  
ATOM   3048  CA  VAL A 198      13.266  30.930  -6.450  1.00 91.83           C  
ATOM   3049  HA  VAL A 198      13.512  29.959  -6.879  1.00 91.83           H  
ATOM   3050  C   VAL A 198      11.789  31.208  -6.736  1.00 91.83           C  
ATOM   3051  CB  VAL A 198      13.570  30.888  -4.934  1.00 91.83           C  
ATOM   3052  HB  VAL A 198      13.590  31.909  -4.551  1.00 91.83           H  
ATOM   3053  O   VAL A 198      11.371  32.362  -6.795  1.00 91.83           O  
ATOM   3054  CG1 VAL A 198      12.561  30.096  -4.094  1.00 91.83           C  
ATOM   3055 HG11 VAL A 198      12.880  30.074  -3.052  1.00 91.83           H  
ATOM   3056 HG12 VAL A 198      11.587  30.583  -4.127  1.00 91.83           H  
ATOM   3057 HG13 VAL A 198      12.470  29.075  -4.464  1.00 91.83           H  
ATOM   3058  CG2 VAL A 198      14.947  30.271  -4.674  1.00 91.83           C  
ATOM   3059 HG21 VAL A 198      15.708  30.762  -5.280  1.00 91.83           H  
ATOM   3060 HG22 VAL A 198      14.925  29.208  -4.917  1.00 91.83           H  
ATOM   3061 HG23 VAL A 198      15.202  30.391  -3.621  1.00 91.83           H  
ATOM   3062  N   GLY A 199      10.985  30.154  -6.883  1.00 92.77           N  
ATOM   3063  H   GLY A 199      11.392  29.231  -6.832  1.00 92.77           H  
ATOM   3064  CA  GLY A 199       9.527  30.275  -6.897  1.00 92.77           C  
ATOM   3065  HA2 GLY A 199       9.081  29.354  -7.272  1.00 92.77           H  
ATOM   3066  HA3 GLY A 199       9.236  31.096  -7.553  1.00 92.77           H  
ATOM   3067  C   GLY A 199       8.997  30.566  -5.491  1.00 92.77           C  
ATOM   3068  O   GLY A 199       8.857  31.723  -5.094  1.00 92.77           O  
ATOM   3069  N   CYS A 200       8.770  29.503  -4.720  1.00 95.67           N  
ATOM   3070  H   CYS A 200       8.908  28.589  -5.125  1.00 95.67           H  
ATOM   3071  CA  CYS A 200       8.382  29.565  -3.312  1.00 95.67           C  
ATOM   3072  HA  CYS A 200       7.987  30.556  -3.088  1.00 95.67           H  
ATOM   3073  C   CYS A 200       9.589  29.300  -2.393  1.00 95.67           C  
ATOM   3074  CB  CYS A 200       7.261  28.545  -3.055  1.00 95.67           C  
ATOM   3075  HB2 CYS A 200       7.622  27.544  -3.290  1.00 95.67           H  
ATOM   3076  HB3 CYS A 200       6.982  28.580  -2.002  1.00 95.67           H  
ATOM   3077  O   CYS A 200      10.198  28.233  -2.466  1.00 95.67           O  
ATOM   3078  SG  CYS A 200       5.800  28.919  -4.071  1.00 95.67           S  
ATOM   3079  HG  CYS A 200       5.004  27.952  -3.607  1.00 95.67           H  
ATOM   3080  N   LEU A 201       9.906  30.222  -1.482  1.00 95.38           N  
ATOM   3081  H   LEU A 201       9.358  31.070  -1.465  1.00 95.38           H  
ATOM   3082  CA  LEU A 201      10.732  29.937  -0.304  1.00 95.38           C  
ATOM   3083  HA  LEU A 201      11.378  29.082  -0.508  1.00 95.38           H  
ATOM   3084  C   LEU A 201       9.799  29.564   0.850  1.00 95.38           C  
ATOM   3085  CB  LEU A 201      11.637  31.144   0.011  1.00 95.38           C  
ATOM   3086  HB2 LEU A 201      12.347  31.248  -0.809  1.00 95.38           H  
ATOM   3087  HB3 LEU A 201      11.015  32.038   0.046  1.00 95.38           H  
ATOM   3088  O   LEU A 201       8.963  30.375   1.249  1.00 95.38           O  
ATOM   3089  CG  LEU A 201      12.437  31.070   1.329  1.00 95.38           C  
ATOM   3090  HG  LEU A 201      11.749  31.069   2.175  1.00 95.38           H  
ATOM   3091  CD1 LEU A 201      13.339  29.838   1.428  1.00 95.38           C  
ATOM   3092 HD11 LEU A 201      13.951  29.901   2.328  1.00 95.38           H  
ATOM   3093 HD12 LEU A 201      13.981  29.767   0.550  1.00 95.38           H  
ATOM   3094 HD13 LEU A 201      12.727  28.940   1.511  1.00 95.38           H  
ATOM   3095  CD2 LEU A 201      13.341  32.299   1.440  1.00 95.38           C  
ATOM   3096 HD21 LEU A 201      13.881  32.274   2.387  1.00 95.38           H  
ATOM   3097 HD22 LEU A 201      12.737  33.206   1.411  1.00 95.38           H  
ATOM   3098 HD23 LEU A 201      14.058  32.317   0.619  1.00 95.38           H  
ATOM   3099  N   VAL A 202       9.946  28.351   1.380  1.00 95.24           N  
ATOM   3100  H   VAL A 202      10.667  27.746   1.015  1.00 95.24           H  
ATOM   3101  CA  VAL A 202       9.194  27.873   2.546  1.00 95.24           C  
ATOM   3102  HA  VAL A 202       8.447  28.620   2.813  1.00 95.24           H  
ATOM   3103  C   VAL A 202      10.156  27.726   3.720  1.00 95.24           C  
ATOM   3104  CB  VAL A 202       8.436  26.564   2.261  1.00 95.24           C  
ATOM   3105  HB  VAL A 202       9.144  25.738   2.200  1.00 95.24           H  
ATOM   3106  O   VAL A 202      11.184  27.055   3.615  1.00 95.24           O  
ATOM   3107  CG1 VAL A 202       7.439  26.290   3.391  1.00 95.24           C  
ATOM   3108 HG11 VAL A 202       6.977  25.316   3.231  1.00 95.24           H  
ATOM   3109 HG12 VAL A 202       6.668  27.060   3.415  1.00 95.24           H  
ATOM   3110 HG13 VAL A 202       7.951  26.275   4.354  1.00 95.24           H  
ATOM   3111  CG2 VAL A 202       7.639  26.622   0.948  1.00 95.24           C  
ATOM   3112 HG21 VAL A 202       6.989  27.497   0.946  1.00 95.24           H  
ATOM   3113 HG22 VAL A 202       7.036  25.721   0.845  1.00 95.24           H  
ATOM   3114 HG23 VAL A 202       8.323  26.675   0.101  1.00 95.24           H  
ATOM   3115  N   ALA A 203       9.845  28.383   4.834  1.00 92.99           N  
ATOM   3116  H   ALA A 203       8.981  28.905   4.869  1.00 92.99           H  
ATOM   3117  CA  ALA A 203      10.717  28.446   6.003  1.00 92.99           C  
ATOM   3118  HA  ALA A 203      11.298  27.526   6.078  1.00 92.99           H  
ATOM   3119  C   ALA A 203       9.908  28.603   7.293  1.00 92.99           C  
ATOM   3120  CB  ALA A 203      11.678  29.632   5.824  1.00 92.99           C  
ATOM   3121  HB1 ALA A 203      12.229  29.528   4.890  1.00 92.99           H  
ATOM   3122  HB2 ALA A 203      12.384  29.665   6.654  1.00 92.99           H  
ATOM   3123  HB3 ALA A 203      11.114  30.565   5.803  1.00 92.99           H  
ATOM   3124  O   ALA A 203       8.778  29.094   7.275  1.00 92.99           O  
ATOM   3125  N   THR A 204      10.502  28.257   8.432  1.00 90.95           N  
ATOM   3126  H   THR A 204      11.404  27.803   8.409  1.00 90.95           H  
ATOM   3127  CA  THR A 204       9.994  28.743   9.720  1.00 90.95           C  
ATOM   3128  HA  THR A 204       8.906  28.748   9.653  1.00 90.95           H  
ATOM   3129  C   THR A 204      10.439  30.186   9.982  1.00 90.95           C  
ATOM   3130  CB  THR A 204      10.359  27.828  10.898  1.00 90.95           C  
ATOM   3131  HB  THR A 204       9.780  28.136  11.769  1.00 90.95           H  
ATOM   3132  O   THR A 204      11.442  30.641   9.418  1.00 90.95           O  
ATOM   3133  CG2 THR A 204      10.030  26.363  10.613  1.00 90.95           C  
ATOM   3134 HG21 THR A 204      10.752  25.942   9.913  1.00 90.95           H  
ATOM   3135 HG22 THR A 204       9.024  26.282  10.202  1.00 90.95           H  
ATOM   3136 HG23 THR A 204      10.069  25.798  11.545  1.00 90.95           H  
ATOM   3137  OG1 THR A 204      11.723  27.974  11.205  1.00 90.95           O  
ATOM   3138  HG1 THR A 204      12.004  27.149  11.608  1.00 90.95           H  
ATOM   3139  N   PRO A 205       9.744  30.929  10.866  1.00 92.29           N  
ATOM   3140  CA  PRO A 205      10.208  32.222  11.355  1.00 92.29           C  
ATOM   3141  HA  PRO A 205      10.075  32.951  10.555  1.00 92.29           H  
ATOM   3142  C   PRO A 205      11.676  32.233  11.801  1.00 92.29           C  
ATOM   3143  CB  PRO A 205       9.272  32.530  12.531  1.00 92.29           C  
ATOM   3144  HB2 PRO A 205       9.185  33.595  12.748  1.00 92.29           H  
ATOM   3145  HB3 PRO A 205       9.606  31.993  13.419  1.00 92.29           H  
ATOM   3146  O   PRO A 205      12.436  33.126  11.432  1.00 92.29           O  
ATOM   3147  CG  PRO A 205       7.949  31.935  12.067  1.00 92.29           C  
ATOM   3148  HG2 PRO A 205       7.475  32.604  11.349  1.00 92.29           H  
ATOM   3149  HG3 PRO A 205       7.284  31.724  12.905  1.00 92.29           H  
ATOM   3150  CD  PRO A 205       8.402  30.657  11.367  1.00 92.29           C  
ATOM   3151  HD2 PRO A 205       7.718  30.433  10.548  1.00 92.29           H  
ATOM   3152  HD3 PRO A 205       8.426  29.835  12.082  1.00 92.29           H  
ATOM   3153  N   ALA A 206      12.102  31.214  12.549  1.00 86.19           N  
ATOM   3154  H   ALA A 206      11.472  30.453  12.759  1.00 86.19           H  
ATOM   3155  CA  ALA A 206      13.457  31.161  13.082  1.00 86.19           C  
ATOM   3156  HA  ALA A 206      13.720  32.153  13.449  1.00 86.19           H  
ATOM   3157  C   ALA A 206      14.502  30.789  12.013  1.00 86.19           C  
ATOM   3158  CB  ALA A 206      13.457  30.215  14.278  1.00 86.19           C  
ATOM   3159  HB1 ALA A 206      12.653  30.474  14.967  1.00 86.19           H  
ATOM   3160  HB2 ALA A 206      13.347  29.181  13.951  1.00 86.19           H  
ATOM   3161  HB3 ALA A 206      14.407  30.342  14.796  1.00 86.19           H  
ATOM   3162  O   ALA A 206      15.604  31.338  12.019  1.00 86.19           O  
ATOM   3163  N   GLN A 207      14.142  29.946  11.037  1.00 84.73           N  
ATOM   3164  H   GLN A 207      13.238  29.499  11.087  1.00 84.73           H  
ATOM   3165  CA  GLN A 207      14.966  29.702   9.848  1.00 84.73           C  
ATOM   3166  HA  GLN A 207      15.949  29.348  10.159  1.00 84.73           H  
ATOM   3167  C   GLN A 207      15.182  30.973   9.009  1.00 84.73           C  
ATOM   3168  CB  GLN A 207      14.300  28.630   8.979  1.00 84.73           C  
ATOM   3169  HB2 GLN A 207      14.739  28.676   7.982  1.00 84.73           H  
ATOM   3170  HB3 GLN A 207      13.237  28.852   8.882  1.00 84.73           H  
ATOM   3171  O   GLN A 207      16.291  31.186   8.516  1.00 84.73           O  
ATOM   3172  CG  GLN A 207      14.485  27.201   9.499  1.00 84.73           C  
ATOM   3173  HG2 GLN A 207      14.064  27.097  10.499  1.00 84.73           H  
ATOM   3174  HG3 GLN A 207      15.552  26.987   9.561  1.00 84.73           H  
ATOM   3175  CD  GLN A 207      13.825  26.186   8.569  1.00 84.73           C  
ATOM   3176  NE2 GLN A 207      14.423  25.029   8.390  1.00 84.73           N  
ATOM   3177 HE21 GLN A 207      14.038  24.416   7.686  1.00 84.73           H  
ATOM   3178 HE22 GLN A 207      15.280  24.817   8.880  1.00 84.73           H  
ATOM   3179  OE1 GLN A 207      12.816  26.436   7.922  1.00 84.73           O  
ATOM   3180  N   LEU A 208      14.152  31.822   8.865  1.00 88.53           N  
ATOM   3181  H   LEU A 208      13.262  31.561   9.266  1.00 88.53           H  
ATOM   3182  CA  LEU A 208      14.248  33.108   8.161  1.00 88.53           C  
ATOM   3183  HA  LEU A 208      14.609  32.922   7.149  1.00 88.53           H  
ATOM   3184  C   LEU A 208      15.251  34.048   8.844  1.00 88.53           C  
ATOM   3185  CB  LEU A 208      12.855  33.768   8.085  1.00 88.53           C  
ATOM   3186  HB2 LEU A 208      12.111  33.029   7.787  1.00 88.53           H  
ATOM   3187  HB3 LEU A 208      12.584  34.120   9.080  1.00 88.53           H  
ATOM   3188  O   LEU A 208      16.129  34.616   8.193  1.00 88.53           O  
ATOM   3189  CG  LEU A 208      12.824  34.959   7.104  1.00 88.53           C  
ATOM   3190  HG  LEU A 208      13.815  35.406   7.013  1.00 88.53           H  
ATOM   3191  CD1 LEU A 208      12.370  34.497   5.722  1.00 88.53           C  
ATOM   3192 HD11 LEU A 208      11.308  34.253   5.749  1.00 88.53           H  
ATOM   3193 HD12 LEU A 208      12.913  33.596   5.436  1.00 88.53           H  
ATOM   3194 HD13 LEU A 208      12.542  35.290   4.994  1.00 88.53           H  
ATOM   3195  CD2 LEU A 208      11.860  36.049   7.571  1.00 88.53           C  
ATOM   3196 HD21 LEU A 208      10.865  35.633   7.728  1.00 88.53           H  
ATOM   3197 HD22 LEU A 208      12.226  36.474   8.506  1.00 88.53           H  
ATOM   3198 HD23 LEU A 208      11.811  36.846   6.829  1.00 88.53           H  
ATOM   3199  N   VAL A 209      15.133  34.184  10.167  1.00 87.39           N  
ATOM   3200  H   VAL A 209      14.372  33.704  10.628  1.00 87.39           H  
ATOM   3201  CA  VAL A 209      16.026  35.022  10.976  1.00 87.39           C  
ATOM   3202  HA  VAL A 209      16.051  36.020  10.539  1.00 87.39           H  
ATOM   3203  C   VAL A 209      17.460  34.496  10.925  1.00 87.39           C  
ATOM   3204  CB  VAL A 209      15.497  35.132  12.420  1.00 87.39           C  
ATOM   3205  HB  VAL A 209      15.338  34.129  12.816  1.00 87.39           H  
ATOM   3206  O   VAL A 209      18.389  35.277  10.720  1.00 87.39           O  
ATOM   3207  CG1 VAL A 209      16.461  35.873  13.353  1.00 87.39           C  
ATOM   3208 HG11 VAL A 209      17.382  35.301  13.471  1.00 87.39           H  
ATOM   3209 HG12 VAL A 209      16.005  35.988  14.336  1.00 87.39           H  
ATOM   3210 HG13 VAL A 209      16.692  36.859  12.947  1.00 87.39           H  
ATOM   3211  CG2 VAL A 209      14.162  35.887  12.449  1.00 87.39           C  
ATOM   3212 HG21 VAL A 209      14.312  36.939  12.206  1.00 87.39           H  
ATOM   3213 HG22 VAL A 209      13.723  35.805  13.443  1.00 87.39           H  
ATOM   3214 HG23 VAL A 209      13.458  35.458  11.736  1.00 87.39           H  
ATOM   3215  N   TRP A 210      17.649  33.179  11.034  1.00 78.85           N  
ATOM   3216  H   TRP A 210      16.853  32.583  11.213  1.00 78.85           H  
ATOM   3217  CA  TRP A 210      18.975  32.572  10.987  1.00 78.85           C  
ATOM   3218  HA  TRP A 210      19.589  33.033  11.760  1.00 78.85           H  
ATOM   3219  C   TRP A 210      19.704  32.820   9.658  1.00 78.85           C  
ATOM   3220  CB  TRP A 210      18.893  31.074  11.286  1.00 78.85           C  
ATOM   3221  HB2 TRP A 210      18.125  30.622  10.658  1.00 78.85           H  
ATOM   3222  HB3 TRP A 210      18.608  30.928  12.329  1.00 78.85           H  
ATOM   3223  O   TRP A 210      20.838  33.298   9.682  1.00 78.85           O  
ATOM   3224  CG  TRP A 210      20.192  30.382  11.023  1.00 78.85           C  
ATOM   3225  CD1 TRP A 210      21.368  30.695  11.613  1.00 78.85           C  
ATOM   3226  HD1 TRP A 210      21.496  31.457  12.367  1.00 78.85           H  
ATOM   3227  CD2 TRP A 210      20.516  29.427   9.967  1.00 78.85           C  
ATOM   3228  CE2 TRP A 210      21.916  29.166  10.016  1.00 78.85           C  
ATOM   3229  CE3 TRP A 210      19.781  28.794   8.940  1.00 78.85           C  
ATOM   3230  HE3 TRP A 210      18.721  28.986   8.858  1.00 78.85           H  
ATOM   3231  NE1 TRP A 210      22.391  29.991  11.014  1.00 78.85           N  
ATOM   3232  HE1 TRP A 210      23.362  30.232  11.148  1.00 78.85           H  
ATOM   3233  CH2 TRP A 210      21.783  27.637   8.143  1.00 78.85           C  
ATOM   3234  HH2 TRP A 210      22.241  26.933   7.465  1.00 78.85           H  
ATOM   3235  CZ2 TRP A 210      22.545  28.280   9.132  1.00 78.85           C  
ATOM   3236  HZ2 TRP A 210      23.606  28.100   9.222  1.00 78.85           H  
ATOM   3237  CZ3 TRP A 210      20.409  27.912   8.039  1.00 78.85           C  
ATOM   3238  HZ3 TRP A 210      19.830  27.415   7.275  1.00 78.85           H  
ATOM   3239  N   PHE A 211      19.088  32.557   8.496  1.00 77.62           N  
ATOM   3240  H   PHE A 211      18.147  32.190   8.492  1.00 77.62           H  
ATOM   3241  CA  PHE A 211      19.819  32.735   7.232  1.00 77.62           C  
ATOM   3242  HA  PHE A 211      20.763  32.201   7.338  1.00 77.62           H  
ATOM   3243  C   PHE A 211      20.199  34.200   6.974  1.00 77.62           C  
ATOM   3244  CB  PHE A 211      19.091  32.095   6.038  1.00 77.62           C  
ATOM   3245  HB2 PHE A 211      19.785  32.092   5.197  1.00 77.62           H  
ATOM   3246  HB3 PHE A 211      18.904  31.051   6.287  1.00 77.62           H  
ATOM   3247  O   PHE A 211      21.209  34.464   6.320  1.00 77.62           O  
ATOM   3248  CG  PHE A 211      17.794  32.728   5.542  1.00 77.62           C  
ATOM   3249  CD1 PHE A 211      16.646  31.928   5.409  1.00 77.62           C  
ATOM   3250  HD1 PHE A 211      16.676  30.900   5.740  1.00 77.62           H  
ATOM   3251  CD2 PHE A 211      17.735  34.068   5.108  1.00 77.62           C  
ATOM   3252  HD2 PHE A 211      18.612  34.697   5.130  1.00 77.62           H  
ATOM   3253  CE1 PHE A 211      15.473  32.447   4.834  1.00 77.62           C  
ATOM   3254  HE1 PHE A 211      14.603  31.816   4.731  1.00 77.62           H  
ATOM   3255  CE2 PHE A 211      16.544  34.613   4.603  1.00 77.62           C  
ATOM   3256  HE2 PHE A 211      16.501  35.654   4.316  1.00 77.62           H  
ATOM   3257  CZ  PHE A 211      15.422  33.793   4.435  1.00 77.62           C  
ATOM   3258  HZ  PHE A 211      14.520  34.203   4.004  1.00 77.62           H  
ATOM   3259  N   TRP A 212      19.409  35.155   7.482  1.00 82.32           N  
ATOM   3260  H   TRP A 212      18.577  34.883   7.985  1.00 82.32           H  
ATOM   3261  CA  TRP A 212      19.717  36.580   7.363  1.00 82.32           C  
ATOM   3262  HA  TRP A 212      20.046  36.789   6.345  1.00 82.32           H  
ATOM   3263  C   TRP A 212      20.900  36.958   8.270  1.00 82.32           C  
ATOM   3264  CB  TRP A 212      18.444  37.406   7.609  1.00 82.32           C  
ATOM   3265  HB2 TRP A 212      17.977  37.062   8.532  1.00 82.32           H  
ATOM   3266  HB3 TRP A 212      17.739  37.218   6.799  1.00 82.32           H  
ATOM   3267  O   TRP A 212      21.752  37.734   7.848  1.00 82.32           O  
ATOM   3268  CG  TRP A 212      18.660  38.886   7.734  1.00 82.32           C  
ATOM   3269  CD1 TRP A 212      18.584  39.824   6.756  1.00 82.32           C  
ATOM   3270  HD1 TRP A 212      18.324  39.631   5.726  1.00 82.32           H  
ATOM   3271  CD2 TRP A 212      19.022  39.611   8.946  1.00 82.32           C  
ATOM   3272  CE2 TRP A 212      19.209  40.982   8.621  1.00 82.32           C  
ATOM   3273  CE3 TRP A 212      19.209  39.237  10.294  1.00 82.32           C  
ATOM   3274  HE3 TRP A 212      19.031  38.209  10.571  1.00 82.32           H  
ATOM   3275  NE1 TRP A 212      18.902  41.067   7.285  1.00 82.32           N  
ATOM   3276  HE1 TRP A 212      18.893  41.952   6.799  1.00 82.32           H  
ATOM   3277  CH2 TRP A 212      19.804  41.525  10.903  1.00 82.32           C  
ATOM   3278  HH2 TRP A 212      20.094  42.253  11.646  1.00 82.32           H  
ATOM   3279  CZ2 TRP A 212      19.607  41.928   9.574  1.00 82.32           C  
ATOM   3280  HZ2 TRP A 212      19.742  42.961   9.287  1.00 82.32           H  
ATOM   3281  CZ3 TRP A 212      19.597  40.182  11.264  1.00 82.32           C  
ATOM   3282  HZ3 TRP A 212      19.729  39.879  12.293  1.00 82.32           H  
ATOM   3283  N   GLN A 213      21.042  36.330   9.445  1.00 78.65           N  
ATOM   3284  H   GLN A 213      20.321  35.686   9.737  1.00 78.65           H  
ATOM   3285  CA  GLN A 213      22.225  36.483  10.306  1.00 78.65           C  
ATOM   3286  HA  GLN A 213      22.429  37.547  10.423  1.00 78.65           H  
ATOM   3287  C   GLN A 213      23.504  35.859   9.708  1.00 78.65           C  
ATOM   3288  CB  GLN A 213      21.943  35.892  11.700  1.00 78.65           C  
ATOM   3289  HB2 GLN A 213      21.593  34.865  11.597  1.00 78.65           H  
ATOM   3290  HB3 GLN A 213      22.872  35.878  12.270  1.00 78.65           H  
ATOM   3291  O   GLN A 213      24.597  36.354   9.974  1.00 78.65           O  
ATOM   3292  CG  GLN A 213      20.909  36.710  12.490  1.00 78.65           C  
ATOM   3293  HG2 GLN A 213      19.993  36.801  11.906  1.00 78.65           H  
ATOM   3294  HG3 GLN A 213      21.301  37.712  12.663  1.00 78.65           H  
ATOM   3295  CD  GLN A 213      20.527  36.095  13.834  1.00 78.65           C  
ATOM   3296  NE2 GLN A 213      19.601  36.698  14.546  1.00 78.65           N  
ATOM   3297 HE21 GLN A 213      19.335  36.247  15.410  1.00 78.65           H  
ATOM   3298 HE22 GLN A 213      19.118  37.507  14.184  1.00 78.65           H  
ATOM   3299  OE1 GLN A 213      21.037  35.079  14.280  1.00 78.65           O  
ATOM   3300  N   GLU A 214      23.401  34.810   8.882  1.00 74.15           N  
ATOM   3301  H   GLU A 214      22.492  34.381   8.779  1.00 74.15           H  
ATOM   3302  CA  GLU A 214      24.558  34.210   8.185  1.00 74.15           C  
ATOM   3303  HA  GLU A 214      25.392  34.123   8.882  1.00 74.15           H  
ATOM   3304  C   GLU A 214      25.062  35.048   6.993  1.00 74.15           C  
ATOM   3305  CB  GLU A 214      24.206  32.807   7.665  1.00 74.15           C  
ATOM   3306  HB2 GLU A 214      25.010  32.445   7.025  1.00 74.15           H  
ATOM   3307  HB3 GLU A 214      23.312  32.892   7.048  1.00 74.15           H  
ATOM   3308  O   GLU A 214      26.245  34.985   6.657  1.00 74.15           O  
ATOM   3309  CG  GLU A 214      23.932  31.752   8.741  1.00 74.15           C  
ATOM   3310  HG2 GLU A 214      23.517  30.877   8.241  1.00 74.15           H  
ATOM   3311  HG3 GLU A 214      23.172  32.134   9.424  1.00 74.15           H  
ATOM   3312  CD  GLU A 214      25.161  31.302   9.541  1.00 74.15           C  
ATOM   3313  OE1 GLU A 214      25.018  31.017  10.756  1.00 74.15           O  
ATOM   3314  OE2 GLU A 214      26.262  31.093   8.974  1.00 74.15           O  
ATOM   3315  N   ALA A 215      24.186  35.818   6.335  1.00 76.81           N  
ATOM   3316  H   ALA A 215      23.227  35.819   6.653  1.00 76.81           H  
ATOM   3317  CA  ALA A 215      24.536  36.652   5.179  1.00 76.81           C  
ATOM   3318  HA  ALA A 215      25.605  36.860   5.219  1.00 76.81           H  
ATOM   3319  C   ALA A 215      23.827  38.031   5.190  1.00 76.81           C  
ATOM   3320  CB  ALA A 215      24.282  35.843   3.900  1.00 76.81           C  
ATOM   3321  HB1 ALA A 215      24.781  34.876   3.964  1.00 76.81           H  
ATOM   3322  HB2 ALA A 215      24.677  36.390   3.044  1.00 76.81           H  
ATOM   3323  HB3 ALA A 215      23.210  35.691   3.771  1.00 76.81           H  
ATOM   3324  O   ALA A 215      23.088  38.362   4.252  1.00 76.81           O  
ATOM   3325  N   PRO A 216      24.043  38.860   6.230  1.00 75.94           N  
ATOM   3326  CA  PRO A 216      23.309  40.108   6.424  1.00 75.94           C  
ATOM   3327  HA  PRO A 216      22.239  39.902   6.432  1.00 75.94           H  
ATOM   3328  C   PRO A 216      23.615  41.111   5.310  1.00 75.94           C  
ATOM   3329  CB  PRO A 216      23.716  40.621   7.809  1.00 75.94           C  
ATOM   3330  HB2 PRO A 216      23.738  41.709   7.859  1.00 75.94           H  
ATOM   3331  HB3 PRO A 216      23.029  40.224   8.556  1.00 75.94           H  
ATOM   3332  O   PRO A 216      24.774  41.383   4.989  1.00 75.94           O  
ATOM   3333  CG  PRO A 216      25.102  40.011   8.019  1.00 75.94           C  
ATOM   3334  HG2 PRO A 216      25.341  39.902   9.077  1.00 75.94           H  
ATOM   3335  HG3 PRO A 216      25.854  40.615   7.512  1.00 75.94           H  
ATOM   3336  CD  PRO A 216      24.977  38.656   7.327  1.00 75.94           C  
ATOM   3337  HD2 PRO A 216      25.951  38.317   6.976  1.00 75.94           H  
ATOM   3338  HD3 PRO A 216      24.553  37.935   8.026  1.00 75.94           H  
ATOM   3339  N   GLY A 217      22.563  41.660   4.701  1.00 70.92           N  
ATOM   3340  H   GLY A 217      21.644  41.448   5.063  1.00 70.92           H  
ATOM   3341  CA  GLY A 217      22.667  42.574   3.562  1.00 70.92           C  
ATOM   3342  HA2 GLY A 217      23.407  43.341   3.792  1.00 70.92           H  
ATOM   3343  HA3 GLY A 217      21.704  43.066   3.425  1.00 70.92           H  
ATOM   3344  C   GLY A 217      23.059  41.928   2.223  1.00 70.92           C  
ATOM   3345  O   GLY A 217      23.141  42.641   1.224  1.00 70.92           O  
ATOM   3346  N   LEU A 218      23.273  40.605   2.144  1.00 70.15           N  
ATOM   3347  H   LEU A 218      23.263  40.053   2.990  1.00 70.15           H  
ATOM   3348  CA  LEU A 218      23.404  39.916   0.850  1.00 70.15           C  
ATOM   3349  HA  LEU A 218      24.106  40.470   0.228  1.00 70.15           H  
ATOM   3350  C   LEU A 218      22.063  39.865   0.109  1.00 70.15           C  
ATOM   3351  CB  LEU A 218      23.935  38.483   1.064  1.00 70.15           C  
ATOM   3352  HB2 LEU A 218      23.237  37.956   1.715  1.00 70.15           H  
ATOM   3353  HB3 LEU A 218      24.894  38.530   1.580  1.00 70.15           H  
ATOM   3354  O   LEU A 218      22.040  39.857  -1.120  1.00 70.15           O  
ATOM   3355  CG  LEU A 218      24.097  37.649  -0.226  1.00 70.15           C  
ATOM   3356  HG  LEU A 218      23.143  37.580  -0.748  1.00 70.15           H  
ATOM   3357  CD1 LEU A 218      25.139  38.225  -1.188  1.00 70.15           C  
ATOM   3358 HD11 LEU A 218      24.830  39.218  -1.513  1.00 70.15           H  
ATOM   3359 HD12 LEU A 218      26.111  38.273  -0.697  1.00 70.15           H  
ATOM   3360 HD13 LEU A 218      25.211  37.587  -2.069  1.00 70.15           H  
ATOM   3361  CD2 LEU A 218      24.511  36.226   0.123  1.00 70.15           C  
ATOM   3362 HD21 LEU A 218      24.565  35.637  -0.793  1.00 70.15           H  
ATOM   3363 HD22 LEU A 218      23.767  35.778   0.781  1.00 70.15           H  
ATOM   3364 HD23 LEU A 218      25.479  36.232   0.625  1.00 70.15           H  
ATOM   3365  N   MET A 219      20.964  39.769   0.860  1.00 69.52           N  
ATOM   3366  H   MET A 219      21.066  39.843   1.862  1.00 69.52           H  
ATOM   3367  CA  MET A 219      19.683  39.305   0.342  1.00 69.52           C  
ATOM   3368  HA  MET A 219      19.790  39.104  -0.724  1.00 69.52           H  
ATOM   3369  C   MET A 219      18.599  40.359   0.514  1.00 69.52           C  
ATOM   3370  CB  MET A 219      19.273  37.978   0.999  1.00 69.52           C  
ATOM   3371  HB2 MET A 219      18.842  38.167   1.982  1.00 69.52           H  
ATOM   3372  HB3 MET A 219      18.516  37.512   0.368  1.00 69.52           H  
ATOM   3373  O   MET A 219      18.272  40.764   1.625  1.00 69.52           O  
ATOM   3374  CG  MET A 219      20.459  37.019   1.165  1.00 69.52           C  
ATOM   3375  HG2 MET A 219      21.117  37.122   0.302  1.00 69.52           H  
ATOM   3376  HG3 MET A 219      21.015  37.316   2.054  1.00 69.52           H  
ATOM   3377  SD  MET A 219      20.070  35.267   1.309  1.00 69.52           S  
ATOM   3378  CE  MET A 219      18.593  35.299   2.335  1.00 69.52           C  
ATOM   3379  HE1 MET A 219      18.303  34.272   2.558  1.00 69.52           H  
ATOM   3380  HE2 MET A 219      18.809  35.842   3.256  1.00 69.52           H  
ATOM   3381  HE3 MET A 219      17.774  35.789   1.809  1.00 69.52           H  
ATOM   3382  N   ARG A 220      18.001  40.740  -0.610  1.00 77.69           N  
ATOM   3383  H   ARG A 220      18.356  40.356  -1.474  1.00 77.69           H  
ATOM   3384  CA  ARG A 220      16.695  41.397  -0.699  1.00 77.69           C  
ATOM   3385  HA  ARG A 220      16.212  41.380   0.278  1.00 77.69           H  
ATOM   3386  C   ARG A 220      15.846  40.563  -1.649  1.00 77.69           C  
ATOM   3387  CB  ARG A 220      16.832  42.857  -1.165  1.00 77.69           C  
ATOM   3388  HB2 ARG A 220      15.882  43.362  -0.990  1.00 77.69           H  
ATOM   3389  HB3 ARG A 220      17.043  42.881  -2.234  1.00 77.69           H  
ATOM   3390  O   ARG A 220      16.404  39.819  -2.454  1.00 77.69           O  
ATOM   3391  CG  ARG A 220      17.959  43.602  -0.428  1.00 77.69           C  
ATOM   3392  HG2 ARG A 220      17.914  43.385   0.639  1.00 77.69           H  
ATOM   3393  HG3 ARG A 220      18.918  43.252  -0.810  1.00 77.69           H  
ATOM   3394  CD  ARG A 220      17.887  45.114  -0.634  1.00 77.69           C  
ATOM   3395  HD2 ARG A 220      18.872  45.528  -0.419  1.00 77.69           H  
ATOM   3396  HD3 ARG A 220      17.631  45.332  -1.671  1.00 77.69           H  
ATOM   3397  NE  ARG A 220      16.903  45.715   0.281  1.00 77.69           N  
ATOM   3398  HE  ARG A 220      16.351  45.088   0.849  1.00 77.69           H  
ATOM   3399  NH1 ARG A 220      17.471  47.915  -0.031  1.00 77.69           N  
ATOM   3400 HH11 ARG A 220      18.114  47.633  -0.756  1.00 77.69           H  
ATOM   3401 HH12 ARG A 220      17.360  48.884   0.230  1.00 77.69           H  
ATOM   3402  NH2 ARG A 220      15.919  47.334   1.489  1.00 77.69           N  
ATOM   3403 HH21 ARG A 220      15.768  48.295   1.761  1.00 77.69           H  
ATOM   3404 HH22 ARG A 220      15.424  46.596   1.969  1.00 77.69           H  
ATOM   3405  CZ  ARG A 220      16.768  46.991   0.568  1.00 77.69           C  
ATOM   3406  N   PHE A 221      14.527  40.642  -1.555  1.00 87.62           N  
ATOM   3407  H   PHE A 221      14.126  41.221  -0.831  1.00 87.62           H  
ATOM   3408  CA  PHE A 221      13.601  39.867  -2.379  1.00 87.62           C  
ATOM   3409  HA  PHE A 221      14.148  39.156  -2.998  1.00 87.62           H  
ATOM   3410  C   PHE A 221      12.865  40.817  -3.345  1.00 87.62           C  
ATOM   3411  CB  PHE A 221      12.671  39.034  -1.473  1.00 87.62           C  
ATOM   3412  HB2 PHE A 221      12.041  39.717  -0.903  1.00 87.62           H  
ATOM   3413  HB3 PHE A 221      12.026  38.451  -2.130  1.00 87.62           H  
ATOM   3414  O   PHE A 221      11.672  41.060  -3.179  1.00 87.62           O  
ATOM   3415  CG  PHE A 221      13.298  38.043  -0.494  1.00 87.62           C  
ATOM   3416  CD1 PHE A 221      14.648  37.643  -0.579  1.00 87.62           C  
ATOM   3417  HD1 PHE A 221      15.292  38.019  -1.360  1.00 87.62           H  
ATOM   3418  CD2 PHE A 221      12.478  37.437   0.477  1.00 87.62           C  
ATOM   3419  HD2 PHE A 221      11.434  37.707   0.542  1.00 87.62           H  
ATOM   3420  CE1 PHE A 221      15.187  36.730   0.336  1.00 87.62           C  
ATOM   3421  HE1 PHE A 221      16.240  36.493   0.294  1.00 87.62           H  
ATOM   3422  CE2 PHE A 221      13.001  36.459   1.344  1.00 87.62           C  
ATOM   3423  HE2 PHE A 221      12.364  35.985   2.075  1.00 87.62           H  
ATOM   3424  CZ  PHE A 221      14.363  36.122   1.292  1.00 87.62           C  
ATOM   3425  HZ  PHE A 221      14.772  35.398   1.981  1.00 87.62           H  
ATOM   3426  N   PRO A 222      13.560  41.401  -4.345  1.00 83.87           N  
ATOM   3427  CA  PRO A 222      13.006  42.429  -5.236  1.00 83.87           C  
ATOM   3428  HA  PRO A 222      12.666  43.281  -4.648  1.00 83.87           H  
ATOM   3429  C   PRO A 222      11.826  41.945  -6.092  1.00 83.87           C  
ATOM   3430  CB  PRO A 222      14.178  42.860  -6.128  1.00 83.87           C  
ATOM   3431  HB2 PRO A 222      14.731  43.666  -5.646  1.00 83.87           H  
ATOM   3432  HB3 PRO A 222      13.859  43.163  -7.125  1.00 83.87           H  
ATOM   3433  O   PRO A 222      11.078  42.772  -6.605  1.00 83.87           O  
ATOM   3434  CG  PRO A 222      15.045  41.605  -6.174  1.00 83.87           C  
ATOM   3435  HG2 PRO A 222      14.610  40.875  -6.856  1.00 83.87           H  
ATOM   3436  HG3 PRO A 222      16.081  41.828  -6.428  1.00 83.87           H  
ATOM   3437  CD  PRO A 222      14.923  41.088  -4.754  1.00 83.87           C  
ATOM   3438  HD2 PRO A 222      15.630  41.625  -4.122  1.00 83.87           H  
ATOM   3439  HD3 PRO A 222      15.125  40.017  -4.737  1.00 83.87           H  
ATOM   3440  N   CYS A 223      11.649  40.628  -6.237  1.00 87.69           N  
ATOM   3441  H   CYS A 223      12.353  40.018  -5.846  1.00 87.69           H  
ATOM   3442  CA  CYS A 223      10.565  39.995  -6.990  1.00 87.69           C  
ATOM   3443  HA  CYS A 223      10.103  40.739  -7.638  1.00 87.69           H  
ATOM   3444  C   CYS A 223       9.424  39.439  -6.110  1.00 87.69           C  
ATOM   3445  CB  CYS A 223      11.168  38.896  -7.882  1.00 87.69           C  
ATOM   3446  HB2 CYS A 223      11.619  38.123  -7.259  1.00 87.69           H  
ATOM   3447  HB3 CYS A 223      10.369  38.436  -8.464  1.00 87.69           H  
ATOM   3448  O   CYS A 223       8.585  38.700  -6.627  1.00 87.69           O  
ATOM   3449  SG  CYS A 223      12.424  39.571  -9.012  1.00 87.69           S  
ATOM   3450  HG  CYS A 223      11.735  40.642  -9.416  1.00 87.69           H  
ATOM   3451  N   LEU A 224       9.396  39.730  -4.802  1.00 93.02           N  
ATOM   3452  H   LEU A 224      10.091  40.356  -4.423  1.00 93.02           H  
ATOM   3453  CA  LEU A 224       8.445  39.119  -3.867  1.00 93.02           C  
ATOM   3454  HA  LEU A 224       8.444  38.045  -4.057  1.00 93.02           H  
ATOM   3455  C   LEU A 224       7.011  39.641  -4.054  1.00 93.02           C  
ATOM   3456  CB  LEU A 224       8.924  39.350  -2.424  1.00 93.02           C  
ATOM   3457  HB2 LEU A 224       8.825  40.409  -2.189  1.00 93.02           H  
ATOM   3458  HB3 LEU A 224       9.979  39.089  -2.350  1.00 93.02           H  
ATOM   3459  O   LEU A 224       6.657  40.702  -3.548  1.00 93.02           O  
ATOM   3460  CG  LEU A 224       8.131  38.527  -1.395  1.00 93.02           C  
ATOM   3461  HG  LEU A 224       7.067  38.544  -1.628  1.00 93.02           H  
ATOM   3462  CD1 LEU A 224       8.614  37.082  -1.368  1.00 93.02           C  
ATOM   3463 HD11 LEU A 224       8.447  36.612  -2.338  1.00 93.02           H  
ATOM   3464 HD12 LEU A 224       9.677  37.049  -1.129  1.00 93.02           H  
ATOM   3465 HD13 LEU A 224       8.047  36.540  -0.611  1.00 93.02           H  
ATOM   3466  CD2 LEU A 224       8.317  39.107   0.004  1.00 93.02           C  
ATOM   3467 HD21 LEU A 224       7.894  40.112   0.012  1.00 93.02           H  
ATOM   3468 HD22 LEU A 224       7.783  38.496   0.732  1.00 93.02           H  
ATOM   3469 HD23 LEU A 224       9.376  39.152   0.258  1.00 93.02           H  
ATOM   3470  N   GLN A 225       6.163  38.840  -4.694  1.00 92.56           N  
ATOM   3471  H   GLN A 225       6.526  37.969  -5.055  1.00 92.56           H  
ATOM   3472  CA  GLN A 225       4.742  39.129  -4.900  1.00 92.56           C  
ATOM   3473  HA  GLN A 225       4.609  40.207  -4.992  1.00 92.56           H  
ATOM   3474  C   GLN A 225       3.851  38.662  -3.741  1.00 92.56           C  
ATOM   3475  CB  GLN A 225       4.276  38.470  -6.204  1.00 92.56           C  
ATOM   3476  HB2 GLN A 225       3.200  38.615  -6.301  1.00 92.56           H  
ATOM   3477  HB3 GLN A 225       4.477  37.400  -6.164  1.00 92.56           H  
ATOM   3478  O   GLN A 225       2.805  39.264  -3.512  1.00 92.56           O  
ATOM   3479  CG  GLN A 225       4.959  39.077  -7.439  1.00 92.56           C  
ATOM   3480  HG2 GLN A 225       6.035  38.905  -7.390  1.00 92.56           H  
ATOM   3481  HG3 GLN A 225       4.788  40.153  -7.449  1.00 92.56           H  
ATOM   3482  CD  GLN A 225       4.444  38.491  -8.750  1.00 92.56           C  
ATOM   3483  NE2 GLN A 225       4.886  39.011  -9.874  1.00 92.56           N  
ATOM   3484 HE21 GLN A 225       4.539  38.598 -10.728  1.00 92.56           H  
ATOM   3485 HE22 GLN A 225       5.557  39.766  -9.865  1.00 92.56           H  
ATOM   3486  OE1 GLN A 225       3.642  37.573  -8.800  1.00 92.56           O  
ATOM   3487  N   PHE A 226       4.244  37.616  -3.003  1.00 96.80           N  
ATOM   3488  H   PHE A 226       5.115  37.168  -3.247  1.00 96.80           H  
ATOM   3489  CA  PHE A 226       3.451  37.052  -1.901  1.00 96.80           C  
ATOM   3490  HA  PHE A 226       2.634  37.736  -1.670  1.00 96.80           H  
ATOM   3491  C   PHE A 226       4.253  36.880  -0.609  1.00 96.80           C  
ATOM   3492  CB  PHE A 226       2.817  35.717  -2.321  1.00 96.80           C  
ATOM   3493  HB2 PHE A 226       2.717  35.079  -1.443  1.00 96.80           H  
ATOM   3494  HB3 PHE A 226       3.478  35.197  -3.015  1.00 96.80           H  
ATOM   3495  O   PHE A 226       5.363  36.347  -0.616  1.00 96.80           O  
ATOM   3496  CG  PHE A 226       1.440  35.858  -2.937  1.00 96.80           C  
ATOM   3497  CD1 PHE A 226       0.299  35.855  -2.109  1.00 96.80           C  
ATOM   3498  HD1 PHE A 226       0.411  35.778  -1.038  1.00 96.80           H  
ATOM   3499  CD2 PHE A 226       1.291  35.992  -4.330  1.00 96.80           C  
ATOM   3500  HD2 PHE A 226       2.161  36.026  -4.970  1.00 96.80           H  
ATOM   3501  CE1 PHE A 226      -0.985  35.956  -2.673  1.00 96.80           C  
ATOM   3502  HE1 PHE A 226      -1.857  35.960  -2.036  1.00 96.80           H  
ATOM   3503  CE2 PHE A 226       0.007  36.116  -4.888  1.00 96.80           C  
ATOM   3504  HE2 PHE A 226      -0.110  36.269  -5.951  1.00 96.80           H  
ATOM   3505  CZ  PHE A 226      -1.130  36.083  -4.065  1.00 96.80           C  
ATOM   3506  HZ  PHE A 226      -2.111  36.194  -4.504  1.00 96.80           H  
ATOM   3507  N   LEU A 227       3.633  37.253   0.513  1.00 96.20           N  
ATOM   3508  H   LEU A 227       2.723  37.682   0.422  1.00 96.20           H  
ATOM   3509  CA  LEU A 227       4.106  36.973   1.869  1.00 96.20           C  
ATOM   3510  HA  LEU A 227       4.958  36.294   1.821  1.00 96.20           H  
ATOM   3511  C   LEU A 227       2.989  36.284   2.660  1.00 96.20           C  
ATOM   3512  CB  LEU A 227       4.573  38.287   2.521  1.00 96.20           C  
ATOM   3513  HB2 LEU A 227       3.766  39.014   2.432  1.00 96.20           H  
ATOM   3514  HB3 LEU A 227       5.429  38.668   1.965  1.00 96.20           H  
ATOM   3515  O   LEU A 227       1.991  36.909   3.020  1.00 96.20           O  
ATOM   3516  CG  LEU A 227       4.951  38.157   4.010  1.00 96.20           C  
ATOM   3517  HG  LEU A 227       4.102  37.778   4.580  1.00 96.20           H  
ATOM   3518  CD1 LEU A 227       6.143  37.226   4.224  1.00 96.20           C  
ATOM   3519 HD11 LEU A 227       5.893  36.211   3.914  1.00 96.20           H  
ATOM   3520 HD12 LEU A 227       6.413  37.201   5.280  1.00 96.20           H  
ATOM   3521 HD13 LEU A 227       6.987  37.591   3.639  1.00 96.20           H  
ATOM   3522  CD2 LEU A 227       5.318  39.531   4.570  1.00 96.20           C  
ATOM   3523 HD21 LEU A 227       4.461  40.200   4.490  1.00 96.20           H  
ATOM   3524 HD22 LEU A 227       5.606  39.435   5.617  1.00 96.20           H  
ATOM   3525 HD23 LEU A 227       6.153  39.949   4.007  1.00 96.20           H  
ATOM   3526  N   VAL A 228       3.151  34.995   2.938  1.00 97.78           N  
ATOM   3527  H   VAL A 228       4.006  34.544   2.645  1.00 97.78           H  
ATOM   3528  CA  VAL A 228       2.150  34.181   3.636  1.00 97.78           C  
ATOM   3529  HA  VAL A 228       1.237  34.765   3.750  1.00 97.78           H  
ATOM   3530  C   VAL A 228       2.645  33.808   5.029  1.00 97.78           C  
ATOM   3531  CB  VAL A 228       1.776  32.927   2.827  1.00 97.78           C  
ATOM   3532  HB  VAL A 228       2.640  32.263   2.790  1.00 97.78           H  
ATOM   3533  O   VAL A 228       3.789  33.392   5.188  1.00 97.78           O  
ATOM   3534  CG1 VAL A 228       0.616  32.179   3.498  1.00 97.78           C  
ATOM   3535 HG11 VAL A 228      -0.217  32.853   3.700  1.00 97.78           H  
ATOM   3536 HG12 VAL A 228       0.270  31.374   2.850  1.00 97.78           H  
ATOM   3537 HG13 VAL A 228       0.949  31.726   4.432  1.00 97.78           H  
ATOM   3538  CG2 VAL A 228       1.389  33.260   1.377  1.00 97.78           C  
ATOM   3539 HG21 VAL A 228       2.260  33.633   0.838  1.00 97.78           H  
ATOM   3540 HG22 VAL A 228       0.605  34.016   1.352  1.00 97.78           H  
ATOM   3541 HG23 VAL A 228       1.041  32.358   0.874  1.00 97.78           H  
ATOM   3542  N   TYR A 229       1.763  33.904   6.020  1.00 96.98           N  
ATOM   3543  H   TYR A 229       0.860  34.304   5.807  1.00 96.98           H  
ATOM   3544  CA  TYR A 229       1.928  33.304   7.342  1.00 96.98           C  
ATOM   3545  HA  TYR A 229       2.918  32.858   7.439  1.00 96.98           H  
ATOM   3546  C   TYR A 229       0.874  32.202   7.486  1.00 96.98           C  
ATOM   3547  CB  TYR A 229       1.760  34.370   8.438  1.00 96.98           C  
ATOM   3548  HB2 TYR A 229       0.739  34.751   8.411  1.00 96.98           H  
ATOM   3549  HB3 TYR A 229       1.892  33.870   9.397  1.00 96.98           H  
ATOM   3550  O   TYR A 229      -0.308  32.517   7.633  1.00 96.98           O  
ATOM   3551  CG  TYR A 229       2.697  35.562   8.387  1.00 96.98           C  
ATOM   3552  CD1 TYR A 229       3.771  35.651   9.295  1.00 96.98           C  
ATOM   3553  HD1 TYR A 229       3.961  34.845   9.989  1.00 96.98           H  
ATOM   3554  CD2 TYR A 229       2.452  36.616   7.481  1.00 96.98           C  
ATOM   3555  HD2 TYR A 229       1.631  36.545   6.783  1.00 96.98           H  
ATOM   3556  CE1 TYR A 229       4.588  36.797   9.310  1.00 96.98           C  
ATOM   3557  HE1 TYR A 229       5.409  36.877  10.007  1.00 96.98           H  
ATOM   3558  CE2 TYR A 229       3.276  37.756   7.481  1.00 96.98           C  
ATOM   3559  HE2 TYR A 229       3.089  38.556   6.781  1.00 96.98           H  
ATOM   3560  OH  TYR A 229       5.100  38.971   8.448  1.00 96.98           O  
ATOM   3561  HH  TYR A 229       4.893  39.568   7.725  1.00 96.98           H  
ATOM   3562  CZ  TYR A 229       4.338  37.850   8.406  1.00 96.98           C  
ATOM   3563  N   ASP A 230       1.272  30.932   7.406  1.00 93.84           N  
ATOM   3564  H   ASP A 230       2.258  30.731   7.326  1.00 93.84           H  
ATOM   3565  CA  ASP A 230       0.370  29.791   7.607  1.00 93.84           C  
ATOM   3566  HA  ASP A 230      -0.638  30.136   7.380  1.00 93.84           H  
ATOM   3567  C   ASP A 230       0.414  29.321   9.067  1.00 93.84           C  
ATOM   3568  CB  ASP A 230       0.681  28.652   6.627  1.00 93.84           C  
ATOM   3569  HB2 ASP A 230       1.508  28.061   7.022  1.00 93.84           H  
ATOM   3570  HB3 ASP A 230       0.986  29.082   5.673  1.00 93.84           H  
ATOM   3571  O   ASP A 230       1.499  29.224   9.634  1.00 93.84           O  
ATOM   3572  CG  ASP A 230      -0.510  27.718   6.374  1.00 93.84           C  
ATOM   3573  OD1 ASP A 230      -1.590  27.915   6.969  1.00 93.84           O  
ATOM   3574  OD2 ASP A 230      -0.379  26.842   5.486  1.00 93.84           O  
ATOM   3575  N   ASP A 231      -0.740  29.047   9.683  1.00 89.76           N  
ATOM   3576  H   ASP A 231      -1.566  29.003   9.104  1.00 89.76           H  
ATOM   3577  CA  ASP A 231      -0.884  28.798  11.133  1.00 89.76           C  
ATOM   3578  HA  ASP A 231      -1.930  28.978  11.384  1.00 89.76           H  
ATOM   3579  C   ASP A 231      -0.115  29.811  12.016  1.00 89.76           C  
ATOM   3580  CB  ASP A 231      -0.593  27.321  11.457  1.00 89.76           C  
ATOM   3581  HB2 ASP A 231       0.324  27.001  10.962  1.00 89.76           H  
ATOM   3582  HB3 ASP A 231      -0.451  27.216  12.533  1.00 89.76           H  
ATOM   3583  O   ASP A 231       0.676  29.461  12.900  1.00 89.76           O  
ATOM   3584  CG  ASP A 231      -1.749  26.396  11.075  1.00 89.76           C  
ATOM   3585  OD1 ASP A 231      -2.915  26.734  11.369  1.00 89.76           O  
ATOM   3586  OD2 ASP A 231      -1.505  25.259  10.606  1.00 89.76           O  
ATOM   3587  N   VAL A 232      -0.347  31.104  11.763  1.00 92.35           N  
ATOM   3588  H   VAL A 232      -1.030  31.310  11.048  1.00 92.35           H  
ATOM   3589  CA  VAL A 232       0.334  32.230  12.431  1.00 92.35           C  
ATOM   3590  HA  VAL A 232       1.406  32.092  12.296  1.00 92.35           H  
ATOM   3591  C   VAL A 232       0.082  32.286  13.942  1.00 92.35           C  
ATOM   3592  CB  VAL A 232      -0.063  33.550  11.742  1.00 92.35           C  
ATOM   3593  HB  VAL A 232      -0.009  33.391  10.665  1.00 92.35           H  
ATOM   3594  O   VAL A 232       0.932  32.769  14.688  1.00 92.35           O  
ATOM   3595  CG1 VAL A 232      -1.493  33.991  12.071  1.00 92.35           C  
ATOM   3596 HG11 VAL A 232      -2.185  33.158  11.946  1.00 92.35           H  
ATOM   3597 HG12 VAL A 232      -1.788  34.796  11.398  1.00 92.35           H  
ATOM   3598 HG13 VAL A 232      -1.554  34.318  13.109  1.00 92.35           H  
ATOM   3599  CG2 VAL A 232       0.891  34.702  12.083  1.00 92.35           C  
ATOM   3600 HG21 VAL A 232       0.831  34.946  13.144  1.00 92.35           H  
ATOM   3601 HG22 VAL A 232       0.632  35.580  11.492  1.00 92.35           H  
ATOM   3602 HG23 VAL A 232       1.913  34.408  11.846  1.00 92.35           H  
ATOM   3603  N   ASP A 233      -1.050  31.757  14.411  1.00 83.58           N  
ATOM   3604  H   ASP A 233      -1.673  31.300  13.761  1.00 83.58           H  
ATOM   3605  CA  ASP A 233      -1.398  31.630  15.830  1.00 83.58           C  
ATOM   3606  HA  ASP A 233      -1.236  32.594  16.312  1.00 83.58           H  
ATOM   3607  C   ASP A 233      -0.528  30.613  16.583  1.00 83.58           C  
ATOM   3608  CB  ASP A 233      -2.891  31.282  15.961  1.00 83.58           C  
ATOM   3609  HB2 ASP A 233      -3.472  32.106  15.546  1.00 83.58           H  
ATOM   3610  HB3 ASP A 233      -3.142  31.213  17.019  1.00 83.58           H  
ATOM   3611  O   ASP A 233      -0.428  30.675  17.808  1.00 83.58           O  
ATOM   3612  CG  ASP A 233      -3.297  29.982  15.253  1.00 83.58           C  
ATOM   3613  OD1 ASP A 233      -3.162  29.923  14.009  1.00 83.58           O  
ATOM   3614  OD2 ASP A 233      -3.816  29.071  15.930  1.00 83.58           O  
ATOM   3615  N   LEU A 234       0.155  29.720  15.859  1.00 81.97           N  
ATOM   3616  H   LEU A 234       0.028  29.720  14.857  1.00 81.97           H  
ATOM   3617  CA  LEU A 234       1.122  28.790  16.433  1.00 81.97           C  
ATOM   3618  HA  LEU A 234       0.858  28.614  17.476  1.00 81.97           H  
ATOM   3619  C   LEU A 234       2.552  29.348  16.450  1.00 81.97           C  
ATOM   3620  CB  LEU A 234       1.050  27.446  15.691  1.00 81.97           C  
ATOM   3621  HB2 LEU A 234       1.767  26.761  16.144  1.00 81.97           H  
ATOM   3622  HB3 LEU A 234       1.353  27.621  14.659  1.00 81.97           H  
ATOM   3623  O   LEU A 234       3.415  28.723  17.066  1.00 81.97           O  
ATOM   3624  CG  LEU A 234      -0.332  26.769  15.677  1.00 81.97           C  
ATOM   3625  HG  LEU A 234      -1.034  27.373  15.102  1.00 81.97           H  
ATOM   3626  CD1 LEU A 234      -0.208  25.398  15.008  1.00 81.97           C  
ATOM   3627 HD11 LEU A 234       0.229  25.528  14.018  1.00 81.97           H  
ATOM   3628 HD12 LEU A 234      -1.203  24.965  14.907  1.00 81.97           H  
ATOM   3629 HD13 LEU A 234       0.423  24.743  15.609  1.00 81.97           H  
ATOM   3630  CD2 LEU A 234      -0.892  26.545  17.081  1.00 81.97           C  
ATOM   3631 HD21 LEU A 234      -1.124  27.508  17.536  1.00 81.97           H  
ATOM   3632 HD22 LEU A 234      -0.171  26.010  17.698  1.00 81.97           H  
ATOM   3633 HD23 LEU A 234      -1.823  25.984  17.010  1.00 81.97           H  
ATOM   3634  N   MET A 235       2.846  30.483  15.810  1.00 86.69           N  
ATOM   3635  H   MET A 235       2.088  31.002  15.391  1.00 86.69           H  
ATOM   3636  CA  MET A 235       4.178  31.110  15.842  1.00 86.69           C  
ATOM   3637  HA  MET A 235       4.937  30.330  15.776  1.00 86.69           H  
ATOM   3638  C   MET A 235       4.387  31.861  17.169  1.00 86.69           C  
ATOM   3639  CB  MET A 235       4.364  32.041  14.634  1.00 86.69           C  
ATOM   3640  HB2 MET A 235       3.644  32.857  14.698  1.00 86.69           H  
ATOM   3641  HB3 MET A 235       5.368  32.464  14.665  1.00 86.69           H  
ATOM   3642  O   MET A 235       3.453  32.465  17.697  1.00 86.69           O  
ATOM   3643  CG  MET A 235       4.173  31.323  13.292  1.00 86.69           C  
ATOM   3644  HG2 MET A 235       4.878  30.494  13.226  1.00 86.69           H  
ATOM   3645  HG3 MET A 235       3.162  30.915  13.251  1.00 86.69           H  
ATOM   3646  SD  MET A 235       4.404  32.394  11.847  1.00 86.69           S  
ATOM   3647  CE  MET A 235       3.734  31.307  10.566  1.00 86.69           C  
ATOM   3648  HE1 MET A 235       3.773  31.810   9.599  1.00 86.69           H  
ATOM   3649  HE2 MET A 235       2.698  31.060  10.796  1.00 86.69           H  
ATOM   3650  HE3 MET A 235       4.318  30.388  10.520  1.00 86.69           H  
ATOM   3651  N   SER A 236       5.595  31.826  17.746  1.00 77.22           N  
ATOM   3652  H   SER A 236       6.373  31.397  17.267  1.00 77.22           H  
ATOM   3653  CA  SER A 236       5.840  32.511  19.027  1.00 77.22           C  
ATOM   3654  HA  SER A 236       4.994  32.277  19.673  1.00 77.22           H  
ATOM   3655  C   SER A 236       5.848  34.038  18.870  1.00 77.22           C  
ATOM   3656  CB  SER A 236       7.081  31.963  19.750  1.00 77.22           C  
ATOM   3657  HB2 SER A 236       7.328  30.975  19.360  1.00 77.22           H  
ATOM   3658  HB3 SER A 236       6.846  31.858  20.809  1.00 77.22           H  
ATOM   3659  O   SER A 236       6.070  34.574  17.780  1.00 77.22           O  
ATOM   3660  OG  SER A 236       8.203  32.806  19.638  1.00 77.22           O  
ATOM   3661  HG  SER A 236       8.310  33.230  20.493  1.00 77.22           H  
ATOM   3662  N   ARG A 237       5.598  34.769  19.964  1.00 78.16           N  
ATOM   3663  H   ARG A 237       5.554  34.301  20.858  1.00 78.16           H  
ATOM   3664  CA  ARG A 237       5.533  36.238  19.913  1.00 78.16           C  
ATOM   3665  HA  ARG A 237       4.913  36.508  19.058  1.00 78.16           H  
ATOM   3666  C   ARG A 237       6.907  36.852  19.646  1.00 78.16           C  
ATOM   3667  CB  ARG A 237       4.899  36.787  21.198  1.00 78.16           C  
ATOM   3668  HB2 ARG A 237       5.660  36.881  21.973  1.00 78.16           H  
ATOM   3669  HB3 ARG A 237       4.135  36.091  21.546  1.00 78.16           H  
ATOM   3670  O   ARG A 237       6.982  37.838  18.923  1.00 78.16           O  
ATOM   3671  CG  ARG A 237       4.230  38.143  20.936  1.00 78.16           C  
ATOM   3672  HG2 ARG A 237       3.429  37.994  20.212  1.00 78.16           H  
ATOM   3673  HG3 ARG A 237       4.952  38.850  20.525  1.00 78.16           H  
ATOM   3674  CD  ARG A 237       3.651  38.712  22.236  1.00 78.16           C  
ATOM   3675  HD2 ARG A 237       4.445  39.240  22.764  1.00 78.16           H  
ATOM   3676  HD3 ARG A 237       3.311  37.887  22.861  1.00 78.16           H  
ATOM   3677  NE  ARG A 237       2.505  39.608  21.980  1.00 78.16           N  
ATOM   3678  HE  ARG A 237       2.139  39.608  21.039  1.00 78.16           H  
ATOM   3679  NH1 ARG A 237       2.279  40.405  24.119  1.00 78.16           N  
ATOM   3680 HH11 ARG A 237       1.784  40.949  24.812  1.00 78.16           H  
ATOM   3681 HH12 ARG A 237       3.129  39.920  24.369  1.00 78.16           H  
ATOM   3682  NH2 ARG A 237       0.767  40.959  22.575  1.00 78.16           N  
ATOM   3683 HH21 ARG A 237       0.271  41.479  23.284  1.00 78.16           H  
ATOM   3684 HH22 ARG A 237       0.389  40.887  21.641  1.00 78.16           H  
ATOM   3685  CZ  ARG A 237       1.860  40.320  22.888  1.00 78.16           C  
ATOM   3686  N   GLU A 238       7.953  36.225  20.177  1.00 78.36           N  
ATOM   3687  H   GLU A 238       7.770  35.413  20.748  1.00 78.36           H  
ATOM   3688  CA  GLU A 238       9.361  36.537  19.930  1.00 78.36           C  
ATOM   3689  HA  GLU A 238       9.535  37.597  20.120  1.00 78.36           H  
ATOM   3690  C   GLU A 238       9.708  36.262  18.458  1.00 78.36           C  
ATOM   3691  CB  GLU A 238      10.276  35.715  20.868  1.00 78.36           C  
ATOM   3692  HB2 GLU A 238      10.331  34.683  20.521  1.00 78.36           H  
ATOM   3693  HB3 GLU A 238      11.280  36.129  20.781  1.00 78.36           H  
ATOM   3694  O   GLU A 238      10.106  37.174  17.741  1.00 78.36           O  
ATOM   3695  CG  GLU A 238       9.897  35.712  22.367  1.00 78.36           C  
ATOM   3696  HG2 GLU A 238       9.659  36.732  22.670  1.00 78.36           H  
ATOM   3697  HG3 GLU A 238      10.777  35.400  22.930  1.00 78.36           H  
ATOM   3698  CD  GLU A 238       8.733  34.772  22.751  1.00 78.36           C  
ATOM   3699  OE1 GLU A 238       8.297  34.814  23.920  1.00 78.36           O  
ATOM   3700  OE2 GLU A 238       8.211  34.041  21.870  1.00 78.36           O  
ATOM   3701  N   GLN A 239       9.412  35.054  17.958  1.00 83.14           N  
ATOM   3702  H   GLN A 239       9.045  34.354  18.588  1.00 83.14           H  
ATOM   3703  CA  GLN A 239       9.626  34.665  16.557  1.00 83.14           C  
ATOM   3704  HA  GLN A 239      10.696  34.657  16.350  1.00 83.14           H  
ATOM   3705  C   GLN A 239       8.975  35.643  15.562  1.00 83.14           C  
ATOM   3706  CB  GLN A 239       9.045  33.257  16.336  1.00 83.14           C  
ATOM   3707  HB2 GLN A 239       8.913  33.095  15.266  1.00 83.14           H  
ATOM   3708  HB3 GLN A 239       8.058  33.202  16.795  1.00 83.14           H  
ATOM   3709  O   GLN A 239       9.575  35.986  14.544  1.00 83.14           O  
ATOM   3710  CG  GLN A 239       9.931  32.126  16.882  1.00 83.14           C  
ATOM   3711  HG2 GLN A 239      10.872  32.127  16.332  1.00 83.14           H  
ATOM   3712  HG3 GLN A 239      10.159  32.302  17.933  1.00 83.14           H  
ATOM   3713  CD  GLN A 239       9.280  30.746  16.750  1.00 83.14           C  
ATOM   3714  NE2 GLN A 239      10.064  29.692  16.669  1.00 83.14           N  
ATOM   3715 HE21 GLN A 239      11.068  29.780  16.735  1.00 83.14           H  
ATOM   3716 HE22 GLN A 239       9.628  28.791  16.536  1.00 83.14           H  
ATOM   3717  OE1 GLN A 239       8.065  30.576  16.720  1.00 83.14           O  
ATOM   3718  N   LEU A 240       7.757  36.115  15.851  1.00 87.04           N  
ATOM   3719  H   LEU A 240       7.301  35.758  16.679  1.00 87.04           H  
ATOM   3720  CA  LEU A 240       7.050  37.105  15.030  1.00 87.04           C  
ATOM   3721  HA  LEU A 240       7.169  36.832  13.981  1.00 87.04           H  
ATOM   3722  C   LEU A 240       7.608  38.534  15.155  1.00 87.04           C  
ATOM   3723  CB  LEU A 240       5.554  37.083  15.394  1.00 87.04           C  
ATOM   3724  HB2 LEU A 240       5.078  37.967  14.969  1.00 87.04           H  
ATOM   3725  HB3 LEU A 240       5.465  37.150  16.478  1.00 87.04           H  
ATOM   3726  O   LEU A 240       7.365  39.348  14.263  1.00 87.04           O  
ATOM   3727  CG  LEU A 240       4.782  35.845  14.900  1.00 87.04           C  
ATOM   3728  HG  LEU A 240       5.269  34.934  15.250  1.00 87.04           H  
ATOM   3729  CD1 LEU A 240       3.360  35.893  15.464  1.00 87.04           C  
ATOM   3730 HD11 LEU A 240       2.844  36.792  15.127  1.00 87.04           H  
ATOM   3731 HD12 LEU A 240       3.403  35.868  16.553  1.00 87.04           H  
ATOM   3732 HD13 LEU A 240       2.804  35.015  15.134  1.00 87.04           H  
ATOM   3733  CD2 LEU A 240       4.682  35.802  13.373  1.00 87.04           C  
ATOM   3734 HD21 LEU A 240       5.664  35.614  12.939  1.00 87.04           H  
ATOM   3735 HD22 LEU A 240       4.283  36.740  12.987  1.00 87.04           H  
ATOM   3736 HD23 LEU A 240       4.023  34.986  13.077  1.00 87.04           H  
ATOM   3737  N   GLN A 241       8.324  38.864  16.233  1.00 86.31           N  
ATOM   3738  H   GLN A 241       8.529  38.144  16.912  1.00 86.31           H  
ATOM   3739  CA  GLN A 241       9.030  40.141  16.388  1.00 86.31           C  
ATOM   3740  HA  GLN A 241       8.441  40.934  15.927  1.00 86.31           H  
ATOM   3741  C   GLN A 241      10.369  40.116  15.642  1.00 86.31           C  
ATOM   3742  CB  GLN A 241       9.199  40.480  17.882  1.00 86.31           C  
ATOM   3743  HB2 GLN A 241       9.551  39.604  18.426  1.00 86.31           H  
ATOM   3744  HB3 GLN A 241       9.945  41.268  17.988  1.00 86.31           H  
ATOM   3745  O   GLN A 241      10.614  41.008  14.829  1.00 86.31           O  
ATOM   3746  CG  GLN A 241       7.878  40.980  18.486  1.00 86.31           C  
ATOM   3747  HG2 GLN A 241       7.077  40.271  18.273  1.00 86.31           H  
ATOM   3748  HG3 GLN A 241       7.617  41.923  18.006  1.00 86.31           H  
ATOM   3749  CD  GLN A 241       7.938  41.185  19.999  1.00 86.31           C  
ATOM   3750  NE2 GLN A 241       7.488  42.315  20.502  1.00 86.31           N  
ATOM   3751 HE21 GLN A 241       7.679  42.420  21.488  1.00 86.31           H  
ATOM   3752 HE22 GLN A 241       7.278  43.091  19.891  1.00 86.31           H  
ATOM   3753  OE1 GLN A 241       8.347  40.351  20.783  1.00 86.31           O  
ATOM   3754  N   ASP A 242      11.166  39.062  15.827  1.00 86.70           N  
ATOM   3755  H   ASP A 242      10.926  38.401  16.552  1.00 86.70           H  
ATOM   3756  CA  ASP A 242      12.461  38.874  15.161  1.00 86.70           C  
ATOM   3757  HA  ASP A 242      13.122  39.700  15.423  1.00 86.70           H  
ATOM   3758  C   ASP A 242      12.299  38.852  13.627  1.00 86.70           C  
ATOM   3759  CB  ASP A 242      13.105  37.560  15.645  1.00 86.70           C  
ATOM   3760  HB2 ASP A 242      14.053  37.437  15.121  1.00 86.70           H  
ATOM   3761  HB3 ASP A 242      12.456  36.730  15.367  1.00 86.70           H  
ATOM   3762  O   ASP A 242      12.995  39.561  12.896  1.00 86.70           O  
ATOM   3763  CG  ASP A 242      13.393  37.475  17.152  1.00 86.70           C  
ATOM   3764  OD1 ASP A 242      13.522  38.538  17.798  1.00 86.70           O  
ATOM   3765  OD2 ASP A 242      13.514  36.326  17.636  1.00 86.70           O  
ATOM   3766  N   VAL A 243      11.300  38.113  13.123  1.00 89.14           N  
ATOM   3767  H   VAL A 243      10.783  37.522  13.758  1.00 89.14           H  
ATOM   3768  CA  VAL A 243      10.941  38.109  11.693  1.00 89.14           C  
ATOM   3769  HA  VAL A 243      11.829  37.860  11.113  1.00 89.14           H  
ATOM   3770  C   VAL A 243      10.474  39.475  11.204  1.00 89.14           C  
ATOM   3771  CB  VAL A 243       9.856  37.056  11.411  1.00 89.14           C  
ATOM   3772  HB  VAL A 243       9.114  37.077  12.210  1.00 89.14           H  
ATOM   3773  O   VAL A 243      10.803  39.854  10.081  1.00 89.14           O  
ATOM   3774  CG1 VAL A 243       9.097  37.237  10.090  1.00 89.14           C  
ATOM   3775 HG11 VAL A 243       8.482  38.136  10.137  1.00 89.14           H  
ATOM   3776 HG12 VAL A 243       9.797  37.311   9.257  1.00 89.14           H  
ATOM   3777 HG13 VAL A 243       8.424  36.395   9.930  1.00 89.14           H  
ATOM   3778  CG2 VAL A 243      10.500  35.677  11.356  1.00 89.14           C  
ATOM   3779 HG21 VAL A 243       9.725  34.950  11.111  1.00 89.14           H  
ATOM   3780 HG22 VAL A 243      11.273  35.645  10.587  1.00 89.14           H  
ATOM   3781 HG23 VAL A 243      10.943  35.429  12.320  1.00 89.14           H  
ATOM   3782  N   GLN A 244       9.717  40.232  12.006  1.00 86.88           N  
ATOM   3783  H   GLN A 244       9.530  39.919  12.948  1.00 86.88           H  
ATOM   3784  CA  GLN A 244       9.249  41.553  11.583  1.00 86.88           C  
ATOM   3785  HA  GLN A 244       8.774  41.437  10.609  1.00 86.88           H  
ATOM   3786  C   GLN A 244      10.420  42.528  11.381  1.00 86.88           C  
ATOM   3787  CB  GLN A 244       8.183  42.090  12.557  1.00 86.88           C  
ATOM   3788  HB2 GLN A 244       8.614  42.212  13.551  1.00 86.88           H  
ATOM   3789  HB3 GLN A 244       7.365  41.372  12.609  1.00 86.88           H  
ATOM   3790  O   GLN A 244      10.340  43.366  10.484  1.00 86.88           O  
ATOM   3791  CG  GLN A 244       7.625  43.439  12.076  1.00 86.88           C  
ATOM   3792  HG2 GLN A 244       8.434  44.169  12.061  1.00 86.88           H  
ATOM   3793  HG3 GLN A 244       7.250  43.333  11.058  1.00 86.88           H  
ATOM   3794  CD  GLN A 244       6.505  44.014  12.937  1.00 86.88           C  
ATOM   3795  NE2 GLN A 244       6.398  45.324  12.993  1.00 86.88           N  
ATOM   3796 HE21 GLN A 244       7.098  45.889  12.535  1.00 86.88           H  
ATOM   3797 HE22 GLN A 244       5.702  45.723  13.607  1.00 86.88           H  
ATOM   3798  OE1 GLN A 244       5.676  43.336  13.535  1.00 86.88           O  
ATOM   3799  N   GLN A 245      11.507  42.399  12.150  1.00 83.48           N  
ATOM   3800  H   GLN A 245      11.510  41.702  12.880  1.00 83.48           H  
ATOM   3801  CA  GLN A 245      12.731  43.172  11.927  1.00 83.48           C  
ATOM   3802  HA  GLN A 245      12.460  44.222  11.819  1.00 83.48           H  
ATOM   3803  C   GLN A 245      13.429  42.751  10.623  1.00 83.48           C  
ATOM   3804  CB  GLN A 245      13.640  43.039  13.159  1.00 83.48           C  
ATOM   3805  HB2 GLN A 245      13.067  43.320  14.042  1.00 83.48           H  
ATOM   3806  HB3 GLN A 245      13.968  42.006  13.272  1.00 83.48           H  
ATOM   3807  O   GLN A 245      13.726  43.601   9.788  1.00 83.48           O  
ATOM   3808  CG  GLN A 245      14.871  43.952  13.057  1.00 83.48           C  
ATOM   3809  HG2 GLN A 245      14.546  44.969  12.841  1.00 83.48           H  
ATOM   3810  HG3 GLN A 245      15.504  43.617  12.236  1.00 83.48           H  
ATOM   3811  CD  GLN A 245      15.715  43.983  14.330  1.00 83.48           C  
ATOM   3812  NE2 GLN A 245      16.810  44.710  14.326  1.00 83.48           N  
ATOM   3813 HE21 GLN A 245      17.356  44.681  15.174  1.00 83.48           H  
ATOM   3814 HE22 GLN A 245      17.108  45.175  13.480  1.00 83.48           H  
ATOM   3815  OE1 GLN A 245      15.420  43.387  15.350  1.00 83.48           O  
ATOM   3816  N   VAL A 246      13.615  41.447  10.394  1.00 89.65           N  
ATOM   3817  H   VAL A 246      13.361  40.795  11.123  1.00 89.65           H  
ATOM   3818  CA  VAL A 246      14.257  40.926   9.169  1.00 89.65           C  
ATOM   3819  HA  VAL A 246      15.238  41.391   9.068  1.00 89.65           H  
ATOM   3820  C   VAL A 246      13.475  41.297   7.902  1.00 89.65           C  
ATOM   3821  CB  VAL A 246      14.462  39.404   9.296  1.00 89.65           C  
ATOM   3822  HB  VAL A 246      13.523  38.934   9.587  1.00 89.65           H  
ATOM   3823  O   VAL A 246      14.067  41.702   6.900  1.00 89.65           O  
ATOM   3824  CG1 VAL A 246      14.939  38.743   7.999  1.00 89.65           C  
ATOM   3825 HG11 VAL A 246      15.183  37.696   8.178  1.00 89.65           H  
ATOM   3826 HG12 VAL A 246      14.143  38.787   7.255  1.00 89.65           H  
ATOM   3827 HG13 VAL A 246      15.820  39.261   7.621  1.00 89.65           H  
ATOM   3828  CG2 VAL A 246      15.507  39.131  10.383  1.00 89.65           C  
ATOM   3829 HG21 VAL A 246      15.709  38.062  10.449  1.00 89.65           H  
ATOM   3830 HG22 VAL A 246      15.149  39.472  11.354  1.00 89.65           H  
ATOM   3831 HG23 VAL A 246      16.434  39.653  10.146  1.00 89.65           H  
ATOM   3832  N   LEU A 247      12.139  41.234   7.947  1.00 88.49           N  
ATOM   3833  H   LEU A 247      11.713  40.890   8.796  1.00 88.49           H  
ATOM   3834  CA  LEU A 247      11.270  41.610   6.828  1.00 88.49           C  
ATOM   3835  HA  LEU A 247      11.525  40.991   5.968  1.00 88.49           H  
ATOM   3836  C   LEU A 247      11.467  43.063   6.371  1.00 88.49           C  
ATOM   3837  CB  LEU A 247       9.802  41.328   7.186  1.00 88.49           C  
ATOM   3838  HB2 LEU A 247       9.158  41.905   6.522  1.00 88.49           H  
ATOM   3839  HB3 LEU A 247       9.621  41.672   8.204  1.00 88.49           H  
ATOM   3840  O   LEU A 247      11.389  43.323   5.174  1.00 88.49           O  
ATOM   3841  CG  LEU A 247       9.417  39.842   7.057  1.00 88.49           C  
ATOM   3842  HG  LEU A 247      10.141  39.217   7.579  1.00 88.49           H  
ATOM   3843  CD1 LEU A 247       8.041  39.638   7.680  1.00 88.49           C  
ATOM   3844 HD11 LEU A 247       7.303  40.247   7.158  1.00 88.49           H  
ATOM   3845 HD12 LEU A 247       7.762  38.586   7.620  1.00 88.49           H  
ATOM   3846 HD13 LEU A 247       8.071  39.932   8.729  1.00 88.49           H  
ATOM   3847  CD2 LEU A 247       9.316  39.377   5.599  1.00 88.49           C  
ATOM   3848 HD21 LEU A 247       8.590  39.984   5.058  1.00 88.49           H  
ATOM   3849 HD22 LEU A 247       9.007  38.332   5.569  1.00 88.49           H  
ATOM   3850 HD23 LEU A 247      10.284  39.461   5.105  1.00 88.49           H  
ATOM   3851  N   GLN A 248      11.771  43.999   7.277  1.00 82.10           N  
ATOM   3852  H   GLN A 248      11.919  43.721   8.237  1.00 82.10           H  
ATOM   3853  CA  GLN A 248      11.990  45.407   6.915  1.00 82.10           C  
ATOM   3854  HA  GLN A 248      11.126  45.758   6.349  1.00 82.10           H  
ATOM   3855  C   GLN A 248      13.208  45.619   6.000  1.00 82.10           C  
ATOM   3856  CB  GLN A 248      12.111  46.261   8.188  1.00 82.10           C  
ATOM   3857  HB2 GLN A 248      12.468  47.256   7.920  1.00 82.10           H  
ATOM   3858  HB3 GLN A 248      12.839  45.812   8.864  1.00 82.10           H  
ATOM   3859  O   GLN A 248      13.225  46.577   5.229  1.00 82.10           O  
ATOM   3860  CG  GLN A 248      10.755  46.413   8.893  1.00 82.10           C  
ATOM   3861  HG2 GLN A 248      10.312  45.431   9.059  1.00 82.10           H  
ATOM   3862  HG3 GLN A 248      10.085  46.971   8.239  1.00 82.10           H  
ATOM   3863  CD  GLN A 248      10.830  47.131  10.239  1.00 82.10           C  
ATOM   3864  NE2 GLN A 248       9.707  47.546  10.783  1.00 82.10           N  
ATOM   3865 HE21 GLN A 248       9.832  48.084  11.628  1.00 82.10           H  
ATOM   3866 HE22 GLN A 248       8.842  47.468  10.268  1.00 82.10           H  
ATOM   3867  OE1 GLN A 248      11.866  47.365  10.835  1.00 82.10           O  
ATOM   3868  N   GLU A 249      14.201  44.726   6.029  1.00 79.56           N  
ATOM   3869  H   GLU A 249      14.153  43.965   6.692  1.00 79.56           H  
ATOM   3870  CA  GLU A 249      15.363  44.801   5.136  1.00 79.56           C  
ATOM   3871  HA  GLU A 249      15.564  45.844   4.891  1.00 79.56           H  
ATOM   3872  C   GLU A 249      15.150  44.059   3.810  1.00 79.56           C  
ATOM   3873  CB  GLU A 249      16.606  44.242   5.833  1.00 79.56           C  
ATOM   3874  HB2 GLU A 249      17.411  44.250   5.099  1.00 79.56           H  
ATOM   3875  HB3 GLU A 249      16.427  43.212   6.142  1.00 79.56           H  
ATOM   3876  O   GLU A 249      15.534  44.565   2.744  1.00 79.56           O  
ATOM   3877  CG  GLU A 249      17.032  45.077   7.049  1.00 79.56           C  
ATOM   3878  HG2 GLU A 249      16.291  44.963   7.840  1.00 79.56           H  
ATOM   3879  HG3 GLU A 249      17.062  46.126   6.756  1.00 79.56           H  
ATOM   3880  CD  GLU A 249      18.414  44.671   7.582  1.00 79.56           C  
ATOM   3881  OE1 GLU A 249      18.790  45.193   8.654  1.00 79.56           O  
ATOM   3882  OE2 GLU A 249      19.104  43.861   6.910  1.00 79.56           O  
ATOM   3883  N   ILE A 250      14.549  42.862   3.879  1.00 87.66           N  
ATOM   3884  H   ILE A 250      14.276  42.529   4.792  1.00 87.66           H  
ATOM   3885  CA  ILE A 250      14.462  41.933   2.742  1.00 87.66           C  
ATOM   3886  HA  ILE A 250      15.347  42.108   2.131  1.00 87.66           H  
ATOM   3887  C   ILE A 250      13.267  42.184   1.812  1.00 87.66           C  
ATOM   3888  CB  ILE A 250      14.532  40.449   3.185  1.00 87.66           C  
ATOM   3889  HB  ILE A 250      14.623  39.845   2.283  1.00 87.66           H  
ATOM   3890  O   ILE A 250      13.289  41.686   0.689  1.00 87.66           O  
ATOM   3891  CG1 ILE A 250      13.256  40.000   3.926  1.00 87.66           C  
ATOM   3892 HG12 ILE A 250      12.385  40.171   3.292  1.00 87.66           H  
ATOM   3893 HG13 ILE A 250      13.157  40.614   4.821  1.00 87.66           H  
ATOM   3894  CG2 ILE A 250      15.792  40.197   4.036  1.00 87.66           C  
ATOM   3895 HG21 ILE A 250      15.982  39.127   4.124  1.00 87.66           H  
ATOM   3896 HG22 ILE A 250      16.658  40.662   3.567  1.00 87.66           H  
ATOM   3897 HG23 ILE A 250      15.672  40.620   5.033  1.00 87.66           H  
ATOM   3898  CD1 ILE A 250      13.242  38.525   4.344  1.00 87.66           C  
ATOM   3899 HD11 ILE A 250      14.028  38.323   5.071  1.00 87.66           H  
ATOM   3900 HD12 ILE A 250      12.279  38.277   4.790  1.00 87.66           H  
ATOM   3901 HD13 ILE A 250      13.404  37.896   3.469  1.00 87.66           H  
ATOM   3902  N   LEU A 251      12.237  42.926   2.233  1.00 86.42           N  
ATOM   3903  H   LEU A 251      12.261  43.303   3.170  1.00 86.42           H  
ATOM   3904  CA  LEU A 251      11.081  43.246   1.382  1.00 86.42           C  
ATOM   3905  HA  LEU A 251      10.696  42.301   1.000  1.00 86.42           H  
ATOM   3906  C   LEU A 251      11.465  44.097   0.145  1.00 86.42           C  
ATOM   3907  CB  LEU A 251       9.990  43.934   2.233  1.00 86.42           C  
ATOM   3908  HB2 LEU A 251      10.471  44.650   2.898  1.00 86.42           H  
ATOM   3909  HB3 LEU A 251       9.328  44.504   1.581  1.00 86.42           H  
ATOM   3910  O   LEU A 251      12.483  44.801   0.170  1.00 86.42           O  
ATOM   3911  CG  LEU A 251       9.126  42.963   3.063  1.00 86.42           C  
ATOM   3912  HG  LEU A 251       9.760  42.269   3.615  1.00 86.42           H  
ATOM   3913  CD1 LEU A 251       8.250  43.736   4.051  1.00 86.42           C  
ATOM   3914 HD11 LEU A 251       7.658  43.040   4.646  1.00 86.42           H  
ATOM   3915 HD12 LEU A 251       8.888  44.315   4.718  1.00 86.42           H  
ATOM   3916 HD13 LEU A 251       7.588  44.414   3.511  1.00 86.42           H  
ATOM   3917  CD2 LEU A 251       8.193  42.137   2.180  1.00 86.42           C  
ATOM   3918 HD21 LEU A 251       7.549  41.513   2.800  1.00 86.42           H  
ATOM   3919 HD22 LEU A 251       7.581  42.798   1.566  1.00 86.42           H  
ATOM   3920 HD23 LEU A 251       8.786  41.485   1.538  1.00 86.42           H  
ATOM   3921  N   PRO A 252      10.668  44.063  -0.947  1.00 82.03           N  
ATOM   3922  CA  PRO A 252      10.894  44.929  -2.098  1.00 82.03           C  
ATOM   3923  HA  PRO A 252      11.897  44.743  -2.483  1.00 82.03           H  
ATOM   3924  C   PRO A 252      10.751  46.409  -1.719  1.00 82.03           C  
ATOM   3925  CB  PRO A 252       9.864  44.542  -3.170  1.00 82.03           C  
ATOM   3926  HB2 PRO A 252       9.137  45.343  -3.309  1.00 82.03           H  
ATOM   3927  HB3 PRO A 252      10.351  44.327  -4.121  1.00 82.03           H  
ATOM   3928  O   PRO A 252       9.849  46.789  -0.978  1.00 82.03           O  
ATOM   3929  CG  PRO A 252       9.151  43.301  -2.638  1.00 82.03           C  
ATOM   3930  HG2 PRO A 252       8.077  43.350  -2.819  1.00 82.03           H  
ATOM   3931  HG3 PRO A 252       9.563  42.416  -3.124  1.00 82.03           H  
ATOM   3932  CD  PRO A 252       9.459  43.271  -1.141  1.00 82.03           C  
ATOM   3933  HD2 PRO A 252       8.636  43.733  -0.596  1.00 82.03           H  
ATOM   3934  HD3 PRO A 252       9.596  42.239  -0.818  1.00 82.03           H  
ATOM   3935  N   LEU A 253      11.598  47.266  -2.295  1.00 73.32           N  
ATOM   3936  H   LEU A 253      12.350  46.892  -2.856  1.00 73.32           H  
ATOM   3937  CA  LEU A 253      11.433  48.726  -2.212  1.00 73.32           C  
ATOM   3938  HA  LEU A 253      11.023  48.989  -1.237  1.00 73.32           H  
ATOM   3939  C   LEU A 253      10.438  49.279  -3.247  1.00 73.32           C  
ATOM   3940  CB  LEU A 253      12.801  49.411  -2.386  1.00 73.32           C  
ATOM   3941  HB2 LEU A 253      13.248  49.064  -3.318  1.00 73.32           H  
ATOM   3942  HB3 LEU A 253      12.630  50.483  -2.488  1.00 73.32           H  
ATOM   3943  O   LEU A 253      10.002  50.419  -3.126  1.00 73.32           O  
ATOM   3944  CG  LEU A 253      13.805  49.204  -1.239  1.00 73.32           C  
ATOM   3945  HG  LEU A 253      14.025  48.142  -1.122  1.00 73.32           H  
ATOM   3946  CD1 LEU A 253      15.102  49.934  -1.597  1.00 73.32           C  
ATOM   3947 HD11 LEU A 253      14.889  50.983  -1.807  1.00 73.32           H  
ATOM   3948 HD12 LEU A 253      15.547  49.479  -2.482  1.00 73.32           H  
ATOM   3949 HD13 LEU A 253      15.805  49.884  -0.767  1.00 73.32           H  
ATOM   3950  CD2 LEU A 253      13.305  49.762   0.095  1.00 73.32           C  
ATOM   3951 HD21 LEU A 253      12.448  49.182   0.438  1.00 73.32           H  
ATOM   3952 HD22 LEU A 253      13.004  50.803  -0.023  1.00 73.32           H  
ATOM   3953 HD23 LEU A 253      14.083  49.693   0.855  1.00 73.32           H  
ATOM   3954  N   SER A 254      10.118  48.503  -4.287  1.00 71.72           N  
ATOM   3955  H   SER A 254      10.492  47.566  -4.324  1.00 71.72           H  
ATOM   3956  CA  SER A 254       9.316  48.945  -5.437  1.00 71.72           C  
ATOM   3957  HA  SER A 254       9.437  50.021  -5.564  1.00 71.72           H  
ATOM   3958  C   SER A 254       7.814  48.687  -5.298  1.00 71.72           C  
ATOM   3959  CB  SER A 254       9.839  48.261  -6.705  1.00 71.72           C  
ATOM   3960  HB2 SER A 254      10.845  48.624  -6.911  1.00 71.72           H  
ATOM   3961  HB3 SER A 254       9.197  48.517  -7.549  1.00 71.72           H  
ATOM   3962  O   SER A 254       7.028  49.329  -5.988  1.00 71.72           O  
ATOM   3963  OG  SER A 254       9.880  46.849  -6.540  1.00 71.72           O  
ATOM   3964  HG  SER A 254      10.288  46.468  -7.322  1.00 71.72           H  
ATOM   3965  N   HIS A 255       7.410  47.736  -4.452  1.00 78.12           N  
ATOM   3966  H   HIS A 255       8.094  47.267  -3.875  1.00 78.12           H  
ATOM   3967  CA  HIS A 255       6.017  47.331  -4.268  1.00 78.12           C  
ATOM   3968  HA  HIS A 255       5.395  48.226  -4.237  1.00 78.12           H  
ATOM   3969  C   HIS A 255       5.823  46.568  -2.952  1.00 78.12           C  
ATOM   3970  CB  HIS A 255       5.557  46.457  -5.451  1.00 78.12           C  
ATOM   3971  HB2 HIS A 255       4.496  46.240  -5.328  1.00 78.12           H  
ATOM   3972  HB3 HIS A 255       5.661  47.025  -6.375  1.00 78.12           H  
ATOM   3973  O   HIS A 255       6.754  45.950  -2.438  1.00 78.12           O  
ATOM   3974  CG  HIS A 255       6.294  45.147  -5.614  1.00 78.12           C  
ATOM   3975  CD2 HIS A 255       5.769  43.892  -5.453  1.00 78.12           C  
ATOM   3976  HD2 HIS A 255       4.761  43.660  -5.142  1.00 78.12           H  
ATOM   3977  ND1 HIS A 255       7.597  44.987  -6.032  1.00 78.12           N  
ATOM   3978  HD1 HIS A 255       8.264  45.724  -6.207  1.00 78.12           H  
ATOM   3979  CE1 HIS A 255       7.841  43.670  -6.132  1.00 78.12           C  
ATOM   3980  HE1 HIS A 255       8.779  43.234  -6.443  1.00 78.12           H  
ATOM   3981  NE2 HIS A 255       6.752  42.963  -5.807  1.00 78.12           N  
ATOM   3982  N   SER A 256       4.591  46.565  -2.441  1.00 84.74           N  
ATOM   3983  H   SER A 256       3.869  47.100  -2.901  1.00 84.74           H  
ATOM   3984  CA  SER A 256       4.184  45.698  -1.331  1.00 84.74           C  
ATOM   3985  HA  SER A 256       5.038  45.563  -0.667  1.00 84.74           H  
ATOM   3986  C   SER A 256       3.705  44.338  -1.865  1.00 84.74           C  
ATOM   3987  CB  SER A 256       3.061  46.350  -0.519  1.00 84.74           C  
ATOM   3988  HB2 SER A 256       2.781  45.694   0.306  1.00 84.74           H  
ATOM   3989  HB3 SER A 256       2.191  46.499  -1.159  1.00 84.74           H  
ATOM   3990  O   SER A 256       2.912  44.324  -2.811  1.00 84.74           O  
ATOM   3991  OG  SER A 256       3.486  47.599  -0.005  1.00 84.74           O  
ATOM   3992  HG  SER A 256       2.726  48.045   0.376  1.00 84.74           H  
ATOM   3993  N   PRO A 257       4.119  43.200  -1.276  1.00 92.22           N  
ATOM   3994  CA  PRO A 257       3.554  41.893  -1.610  1.00 92.22           C  
ATOM   3995  HA  PRO A 257       3.607  41.722  -2.685  1.00 92.22           H  
ATOM   3996  C   PRO A 257       2.096  41.778  -1.145  1.00 92.22           C  
ATOM   3997  CB  PRO A 257       4.429  40.869  -0.879  1.00 92.22           C  
ATOM   3998  HB2 PRO A 257       3.870  39.979  -0.588  1.00 92.22           H  
ATOM   3999  HB3 PRO A 257       5.279  40.590  -1.502  1.00 92.22           H  
ATOM   4000  O   PRO A 257       1.712  42.359  -0.128  1.00 92.22           O  
ATOM   4001  CG  PRO A 257       4.928  41.645   0.336  1.00 92.22           C  
ATOM   4002  HG2 PRO A 257       5.864  41.236   0.717  1.00 92.22           H  
ATOM   4003  HG3 PRO A 257       4.165  41.639   1.115  1.00 92.22           H  
ATOM   4004  CD  PRO A 257       5.099  43.064  -0.207  1.00 92.22           C  
ATOM   4005  HD2 PRO A 257       4.929  43.786   0.591  1.00 92.22           H  
ATOM   4006  HD3 PRO A 257       6.100  43.185  -0.623  1.00 92.22           H  
ATOM   4007  N   GLN A 258       1.305  40.934  -1.812  1.00 94.49           N  
ATOM   4008  H   GLN A 258       1.700  40.438  -2.598  1.00 94.49           H  
ATOM   4009  CA  GLN A 258       0.045  40.442  -1.257  1.00 94.49           C  
ATOM   4010  HA  GLN A 258      -0.597  41.288  -1.010  1.00 94.49           H  
ATOM   4011  C   GLN A 258       0.340  39.659   0.025  1.00 94.49           C  
ATOM   4012  CB  GLN A 258      -0.683  39.537  -2.264  1.00 94.49           C  
ATOM   4013  HB2 GLN A 258       0.018  38.808  -2.668  1.00 94.49           H  
ATOM   4014  HB3 GLN A 258      -1.473  38.998  -1.741  1.00 94.49           H  
ATOM   4015  O   GLN A 258       1.012  38.621  -0.003  1.00 94.49           O  
ATOM   4016  CG  GLN A 258      -1.321  40.320  -3.415  1.00 94.49           C  
ATOM   4017  HG2 GLN A 258      -2.071  41.005  -3.020  1.00 94.49           H  
ATOM   4018  HG3 GLN A 258      -0.553  40.897  -3.930  1.00 94.49           H  
ATOM   4019  CD  GLN A 258      -1.979  39.382  -4.421  1.00 94.49           C  
ATOM   4020  NE2 GLN A 258      -3.137  38.831  -4.127  1.00 94.49           N  
ATOM   4021 HE21 GLN A 258      -3.550  38.249  -4.843  1.00 94.49           H  
ATOM   4022 HE22 GLN A 258      -3.636  39.076  -3.284  1.00 94.49           H  
ATOM   4023  OE1 GLN A 258      -1.468  39.148  -5.503  1.00 94.49           O  
ATOM   4024  N   VAL A 259      -0.166  40.148   1.158  1.00 95.69           N  
ATOM   4025  H   VAL A 259      -0.689  41.011   1.107  1.00 95.69           H  
ATOM   4026  CA  VAL A 259      -0.003  39.454   2.442  1.00 95.69           C  
ATOM   4027  HA  VAL A 259       0.873  38.812   2.347  1.00 95.69           H  
ATOM   4028  C   VAL A 259      -1.198  38.542   2.701  1.00 95.69           C  
ATOM   4029  CB  VAL A 259       0.320  40.398   3.615  1.00 95.69           C  
ATOM   4030  HB  VAL A 259      -0.529  41.058   3.796  1.00 95.69           H  
ATOM   4031  O   VAL A 259      -2.350  38.945   2.533  1.00 95.69           O  
ATOM   4032  CG1 VAL A 259       0.610  39.632   4.913  1.00 95.69           C  
ATOM   4033 HG11 VAL A 259       1.433  38.934   4.756  1.00 95.69           H  
ATOM   4034 HG12 VAL A 259       0.878  40.333   5.704  1.00 95.69           H  
ATOM   4035 HG13 VAL A 259      -0.274  39.078   5.231  1.00 95.69           H  
ATOM   4036  CG2 VAL A 259       1.546  41.263   3.295  1.00 95.69           C  
ATOM   4037 HG21 VAL A 259       1.876  41.809   4.178  1.00 95.69           H  
ATOM   4038 HG22 VAL A 259       2.366  40.636   2.943  1.00 95.69           H  
ATOM   4039 HG23 VAL A 259       1.301  41.982   2.513  1.00 95.69           H  
ATOM   4040  N   VAL A 260      -0.929  37.313   3.139  1.00 97.57           N  
ATOM   4041  H   VAL A 260       0.042  37.047   3.230  1.00 97.57           H  
ATOM   4042  CA  VAL A 260      -1.950  36.345   3.561  1.00 97.57           C  
ATOM   4043  HA  VAL A 260      -2.915  36.852   3.593  1.00 97.57           H  
ATOM   4044  C   VAL A 260      -1.635  35.858   4.972  1.00 97.57           C  
ATOM   4045  CB  VAL A 260      -2.084  35.175   2.566  1.00 97.57           C  
ATOM   4046  HB  VAL A 260      -1.155  34.605   2.567  1.00 97.57           H  
ATOM   4047  O   VAL A 260      -0.485  35.558   5.287  1.00 97.57           O  
ATOM   4048  CG1 VAL A 260      -3.232  34.228   2.946  1.00 97.57           C  
ATOM   4049 HG11 VAL A 260      -4.173  34.775   2.993  1.00 97.57           H  
ATOM   4050 HG12 VAL A 260      -3.315  33.436   2.201  1.00 97.57           H  
ATOM   4051 HG13 VAL A 260      -3.034  33.759   3.909  1.00 97.57           H  
ATOM   4052  CG2 VAL A 260      -2.344  35.672   1.137  1.00 97.57           C  
ATOM   4053 HG21 VAL A 260      -2.513  34.827   0.469  1.00 97.57           H  
ATOM   4054 HG22 VAL A 260      -3.214  36.329   1.126  1.00 97.57           H  
ATOM   4055 HG23 VAL A 260      -1.479  36.224   0.770  1.00 97.57           H  
ATOM   4056  N   MET A 261      -2.648  35.784   5.833  1.00 96.70           N  
ATOM   4057  H   MET A 261      -3.568  36.044   5.506  1.00 96.70           H  
ATOM   4058  CA  MET A 261      -2.521  35.282   7.204  1.00 96.70           C  
ATOM   4059  HA  MET A 261      -1.534  34.843   7.353  1.00 96.70           H  
ATOM   4060  C   MET A 261      -3.553  34.187   7.454  1.00 96.70           C  
ATOM   4061  CB  MET A 261      -2.686  36.428   8.216  1.00 96.70           C  
ATOM   4062  HB2 MET A 261      -2.697  36.009   9.222  1.00 96.70           H  
ATOM   4063  HB3 MET A 261      -3.634  36.938   8.043  1.00 96.70           H  
ATOM   4064  O   MET A 261      -4.754  34.452   7.442  1.00 96.70           O  
ATOM   4065  CG  MET A 261      -1.544  37.445   8.130  1.00 96.70           C  
ATOM   4066  HG2 MET A 261      -0.599  36.922   8.275  1.00 96.70           H  
ATOM   4067  HG3 MET A 261      -1.539  37.889   7.135  1.00 96.70           H  
ATOM   4068  SD  MET A 261      -1.660  38.781   9.352  1.00 96.70           S  
ATOM   4069  CE  MET A 261      -0.189  39.723   8.879  1.00 96.70           C  
ATOM   4070  HE1 MET A 261      -0.299  40.075   7.853  1.00 96.70           H  
ATOM   4071  HE2 MET A 261       0.692  39.086   8.951  1.00 96.70           H  
ATOM   4072  HE3 MET A 261      -0.077  40.580   9.543  1.00 96.70           H  
ATOM   4073  N   VAL A 262      -3.094  32.966   7.702  1.00 94.69           N  
ATOM   4074  H   VAL A 262      -2.096  32.814   7.713  1.00 94.69           H  
ATOM   4075  CA  VAL A 262      -3.935  31.833   8.093  1.00 94.69           C  
ATOM   4076  HA  VAL A 262      -4.973  32.049   7.838  1.00 94.69           H  
ATOM   4077  C   VAL A 262      -3.823  31.629   9.596  1.00 94.69           C  
ATOM   4078  CB  VAL A 262      -3.532  30.546   7.367  1.00 94.69           C  
ATOM   4079  HB  VAL A 262      -2.575  30.215   7.772  1.00 94.69           H  
ATOM   4080  O   VAL A 262      -2.719  31.611  10.134  1.00 94.69           O  
ATOM   4081  CG1 VAL A 262      -4.546  29.440   7.639  1.00 94.69           C  
ATOM   4082 HG11 VAL A 262      -4.212  28.537   7.128  1.00 94.69           H  
ATOM   4083 HG12 VAL A 262      -5.532  29.747   7.291  1.00 94.69           H  
ATOM   4084 HG13 VAL A 262      -4.579  29.212   8.705  1.00 94.69           H  
ATOM   4085  CG2 VAL A 262      -3.402  30.729   5.849  1.00 94.69           C  
ATOM   4086 HG21 VAL A 262      -4.325  31.133   5.435  1.00 94.69           H  
ATOM   4087 HG22 VAL A 262      -2.570  31.396   5.622  1.00 94.69           H  
ATOM   4088 HG23 VAL A 262      -3.190  29.762   5.392  1.00 94.69           H  
ATOM   4089  N   SER A 263      -4.957  31.468  10.270  1.00 90.99           N  
ATOM   4090  H   SER A 263      -5.826  31.477   9.754  1.00 90.99           H  
ATOM   4091  CA  SER A 263      -5.037  31.305  11.723  1.00 90.99           C  
ATOM   4092  HA  SER A 263      -4.070  30.983  12.108  1.00 90.99           H  
ATOM   4093  C   SER A 263      -6.089  30.259  12.099  1.00 90.99           C  
ATOM   4094  CB  SER A 263      -5.383  32.662  12.339  1.00 90.99           C  
ATOM   4095  HB2 SER A 263      -4.659  33.404  12.003  1.00 90.99           H  
ATOM   4096  HB3 SER A 263      -6.375  32.963  12.004  1.00 90.99           H  
ATOM   4097  O   SER A 263      -7.002  29.990  11.306  1.00 90.99           O  
ATOM   4098  OG  SER A 263      -5.362  32.613  13.747  1.00 90.99           O  
ATOM   4099  HG  SER A 263      -6.116  33.110  14.072  1.00 90.99           H  
ATOM   4100  N   LYS A 264      -6.005  29.663  13.295  1.00 83.13           N  
ATOM   4101  H   LYS A 264      -5.160  29.789  13.833  1.00 83.13           H  
ATOM   4102  CA  LYS A 264      -7.150  28.944  13.880  1.00 83.13           C  
ATOM   4103  HA  LYS A 264      -7.553  28.274  13.121  1.00 83.13           H  
ATOM   4104  C   LYS A 264      -8.280  29.908  14.254  1.00 83.13           C  
ATOM   4105  CB  LYS A 264      -6.712  28.082  15.076  1.00 83.13           C  
ATOM   4106  HB2 LYS A 264      -5.884  27.443  14.768  1.00 83.13           H  
ATOM   4107  HB3 LYS A 264      -6.373  28.730  15.885  1.00 83.13           H  
ATOM   4108  O   LYS A 264      -9.439  29.624  13.964  1.00 83.13           O  
ATOM   4109  CG  LYS A 264      -7.874  27.207  15.580  1.00 83.13           C  
ATOM   4110  HG2 LYS A 264      -8.677  27.850  15.939  1.00 83.13           H  
ATOM   4111  HG3 LYS A 264      -8.254  26.607  14.753  1.00 83.13           H  
ATOM   4112  CD  LYS A 264      -7.456  26.275  16.725  1.00 83.13           C  
ATOM   4113  HD2 LYS A 264      -6.707  25.572  16.360  1.00 83.13           H  
ATOM   4114  HD3 LYS A 264      -7.026  26.871  17.531  1.00 83.13           H  
ATOM   4115  CE  LYS A 264      -8.695  25.521  17.234  1.00 83.13           C  
ATOM   4116  HE2 LYS A 264      -9.429  26.256  17.566  1.00 83.13           H  
ATOM   4117  HE3 LYS A 264      -9.136  24.976  16.399  1.00 83.13           H  
ATOM   4118  NZ  LYS A 264      -8.376  24.584  18.342  1.00 83.13           N  
ATOM   4119  HZ1 LYS A 264      -7.999  25.084  19.134  1.00 83.13           H  
ATOM   4120  HZ2 LYS A 264      -7.702  23.892  18.049  1.00 83.13           H  
ATOM   4121  HZ3 LYS A 264      -9.208  24.096  18.642  1.00 83.13           H  
ATOM   4122  N   SER A 265      -7.933  31.047  14.855  1.00 88.12           N  
ATOM   4123  H   SER A 265      -6.953  31.193  15.048  1.00 88.12           H  
ATOM   4124  CA  SER A 265      -8.874  32.029  15.411  1.00 88.12           C  
ATOM   4125  HA  SER A 265      -9.887  31.724  15.147  1.00 88.12           H  
ATOM   4126  C   SER A 265      -8.683  33.447  14.862  1.00 88.12           C  
ATOM   4127  CB  SER A 265      -8.787  32.025  16.941  1.00 88.12           C  
ATOM   4128  HB2 SER A 265      -9.474  32.769  17.346  1.00 88.12           H  
ATOM   4129  HB3 SER A 265      -9.081  31.044  17.313  1.00 88.12           H  
ATOM   4130  O   SER A 265      -7.614  33.815  14.365  1.00 88.12           O  
ATOM   4131  OG  SER A 265      -7.469  32.313  17.373  1.00 88.12           O  
ATOM   4132  HG  SER A 265      -7.486  32.388  18.330  1.00 88.12           H  
ATOM   4133  N   TYR A 266      -9.721  34.281  14.933  1.00 91.57           N  
ATOM   4134  H   TYR A 266     -10.575  33.951  15.359  1.00 91.57           H  
ATOM   4135  CA  TYR A 266      -9.623  35.686  14.559  1.00 91.57           C  
ATOM   4136  HA  TYR A 266      -9.080  35.744  13.616  1.00 91.57           H  
ATOM   4137  C   TYR A 266      -8.843  36.485  15.606  1.00 91.57           C  
ATOM   4138  CB  TYR A 266     -11.006  36.295  14.321  1.00 91.57           C  
ATOM   4139  HB2 TYR A 266     -11.629  36.134  15.201  1.00 91.57           H  
ATOM   4140  HB3 TYR A 266     -11.462  35.774  13.480  1.00 91.57           H  
ATOM   4141  O   TYR A 266      -9.120  36.438  16.800  1.00 91.57           O  
ATOM   4142  CG  TYR A 266     -10.949  37.777  13.997  1.00 91.57           C  
ATOM   4143  CD1 TYR A 266     -11.279  38.730  14.980  1.00 91.57           C  
ATOM   4144  HD1 TYR A 266     -11.599  38.395  15.956  1.00 91.57           H  
ATOM   4145  CD2 TYR A 266     -10.506  38.201  12.731  1.00 91.57           C  
ATOM   4146  HD2 TYR A 266     -10.234  37.470  11.985  1.00 91.57           H  
ATOM   4147  CE1 TYR A 266     -11.192  40.107  14.691  1.00 91.57           C  
ATOM   4148  HE1 TYR A 266     -11.466  40.826  15.448  1.00 91.57           H  
ATOM   4149  CE2 TYR A 266     -10.424  39.574  12.433  1.00 91.57           C  
ATOM   4150  HE2 TYR A 266     -10.099  39.893  11.453  1.00 91.57           H  
ATOM   4151  OH  TYR A 266     -10.737  41.859  13.111  1.00 91.57           O  
ATOM   4152  HH  TYR A 266     -11.030  42.377  13.865  1.00 91.57           H  
ATOM   4153  CZ  TYR A 266     -10.779  40.531  13.407  1.00 91.57           C  
ATOM   4154  N   CYS A 267      -7.894  37.292  15.136  1.00 87.63           N  
ATOM   4155  H   CYS A 267      -7.746  37.316  14.137  1.00 87.63           H  
ATOM   4156  CA  CYS A 267      -7.079  38.156  15.976  1.00 87.63           C  
ATOM   4157  HA  CYS A 267      -7.496  38.196  16.983  1.00 87.63           H  
ATOM   4158  C   CYS A 267      -7.081  39.571  15.397  1.00 87.63           C  
ATOM   4159  CB  CYS A 267      -5.682  37.536  16.077  1.00 87.63           C  
ATOM   4160  HB2 CYS A 267      -5.772  36.548  16.527  1.00 87.63           H  
ATOM   4161  HB3 CYS A 267      -5.263  37.426  15.077  1.00 87.63           H  
ATOM   4162  O   CYS A 267      -6.490  39.825  14.343  1.00 87.63           O  
ATOM   4163  SG  CYS A 267      -4.591  38.570  17.096  1.00 87.63           S  
ATOM   4164  HG  CYS A 267      -3.664  37.624  17.272  1.00 87.63           H  
ATOM   4165  N   HIS A 268      -7.725  40.507  16.101  1.00 85.56           N  
ATOM   4166  H   HIS A 268      -8.212  40.220  16.937  1.00 85.56           H  
ATOM   4167  CA  HIS A 268      -7.848  41.900  15.660  1.00 85.56           C  
ATOM   4168  HA  HIS A 268      -8.435  41.922  14.742  1.00 85.56           H  
ATOM   4169  C   HIS A 268      -6.481  42.528  15.342  1.00 85.56           C  
ATOM   4170  CB  HIS A 268      -8.589  42.707  16.737  1.00 85.56           C  
ATOM   4171  HB2 HIS A 268      -9.558  42.243  16.926  1.00 85.56           H  
ATOM   4172  HB3 HIS A 268      -8.020  42.684  17.666  1.00 85.56           H  
ATOM   4173  O   HIS A 268      -6.328  43.177  14.313  1.00 85.56           O  
ATOM   4174  CG  HIS A 268      -8.813  44.146  16.343  1.00 85.56           C  
ATOM   4175  CD2 HIS A 268      -9.943  44.669  15.773  1.00 85.56           C  
ATOM   4176  HD2 HIS A 268     -10.855  44.131  15.560  1.00 85.56           H  
ATOM   4177  ND1 HIS A 268      -7.900  45.174  16.435  1.00 85.56           N  
ATOM   4178  HD1 HIS A 268      -6.947  45.110  16.762  1.00 85.56           H  
ATOM   4179  CE1 HIS A 268      -8.462  46.280  15.922  1.00 85.56           C  
ATOM   4180  HE1 HIS A 268      -7.977  47.241  15.840  1.00 85.56           H  
ATOM   4181  NE2 HIS A 268      -9.705  46.016  15.491  1.00 85.56           N  
ATOM   4182  N   THR A 269      -5.462  42.280  16.170  1.00 83.37           N  
ATOM   4183  H   THR A 269      -5.626  41.727  17.000  1.00 83.37           H  
ATOM   4184  CA  THR A 269      -4.092  42.785  15.972  1.00 83.37           C  
ATOM   4185  HA  THR A 269      -4.144  43.871  15.896  1.00 83.37           H  
ATOM   4186  C   THR A 269      -3.444  42.298  14.675  1.00 83.37           C  
ATOM   4187  CB  THR A 269      -3.172  42.410  17.158  1.00 83.37           C  
ATOM   4188  HB  THR A 269      -2.290  41.884  16.794  1.00 83.37           H  
ATOM   4189  O   THR A 269      -2.698  43.053  14.051  1.00 83.37           O  
ATOM   4190  CG2 THR A 269      -2.717  43.658  17.908  1.00 83.37           C  
ATOM   4191 HG21 THR A 269      -2.161  44.310  17.235  1.00 83.37           H  
ATOM   4192 HG22 THR A 269      -2.070  43.370  18.738  1.00 83.37           H  
ATOM   4193 HG23 THR A 269      -3.582  44.193  18.299  1.00 83.37           H  
ATOM   4194  OG1 THR A 269      -3.815  41.597  18.119  1.00 83.37           O  
ATOM   4195  HG1 THR A 269      -3.442  40.713  18.090  1.00 83.37           H  
ATOM   4196  N   LEU A 270      -3.731  41.066  14.239  1.00 86.69           N  
ATOM   4197  H   LEU A 270      -4.416  40.520  14.743  1.00 86.69           H  
ATOM   4198  CA  LEU A 270      -3.251  40.544  12.956  1.00 86.69           C  
ATOM   4199  HA  LEU A 270      -2.215  40.847  12.805  1.00 86.69           H  
ATOM   4200  C   LEU A 270      -4.038  41.148  11.790  1.00 86.69           C  
ATOM   4201  CB  LEU A 270      -3.318  39.008  12.952  1.00 86.69           C  
ATOM   4202  HB2 LEU A 270      -3.071  38.657  11.950  1.00 86.69           H  
ATOM   4203  HB3 LEU A 270      -4.341  38.696  13.161  1.00 86.69           H  
ATOM   4204  O   LEU A 270      -3.436  41.613  10.825  1.00 86.69           O  
ATOM   4205  CG  LEU A 270      -2.368  38.325  13.953  1.00 86.69           C  
ATOM   4206  HG  LEU A 270      -2.621  38.630  14.968  1.00 86.69           H  
ATOM   4207  CD1 LEU A 270      -2.537  36.817  13.840  1.00 86.69           C  
ATOM   4208 HD11 LEU A 270      -2.279  36.510  12.826  1.00 86.69           H  
ATOM   4209 HD12 LEU A 270      -3.566  36.520  14.040  1.00 86.69           H  
ATOM   4210 HD13 LEU A 270      -1.884  36.308  14.548  1.00 86.69           H  
ATOM   4211  CD2 LEU A 270      -0.894  38.654  13.697  1.00 86.69           C  
ATOM   4212 HD21 LEU A 270      -0.700  39.706  13.904  1.00 86.69           H  
ATOM   4213 HD22 LEU A 270      -0.641  38.426  12.662  1.00 86.69           H  
ATOM   4214 HD23 LEU A 270      -0.267  38.049  14.352  1.00 86.69           H  
ATOM   4215  N   MET A 271      -5.363  41.263  11.919  1.00 88.07           N  
ATOM   4216  H   MET A 271      -5.808  40.849  12.725  1.00 88.07           H  
ATOM   4217  CA  MET A 271      -6.193  41.929  10.912  1.00 88.07           C  
ATOM   4218  HA  MET A 271      -6.014  41.429   9.960  1.00 88.07           H  
ATOM   4219  C   MET A 271      -5.813  43.411  10.732  1.00 88.07           C  
ATOM   4220  CB  MET A 271      -7.675  41.756  11.280  1.00 88.07           C  
ATOM   4221  HB2 MET A 271      -7.864  40.708  11.512  1.00 88.07           H  
ATOM   4222  HB3 MET A 271      -7.902  42.351  12.164  1.00 88.07           H  
ATOM   4223  O   MET A 271      -5.829  43.914   9.611  1.00 88.07           O  
ATOM   4224  CG  MET A 271      -8.604  42.179  10.134  1.00 88.07           C  
ATOM   4225  HG2 MET A 271      -9.635  42.120  10.483  1.00 88.07           H  
ATOM   4226  HG3 MET A 271      -8.388  43.215   9.873  1.00 88.07           H  
ATOM   4227  SD  MET A 271      -8.453  41.165   8.640  1.00 88.07           S  
ATOM   4228  CE  MET A 271      -9.342  42.169   7.422  1.00 88.07           C  
ATOM   4229  HE1 MET A 271     -10.370  42.322   7.753  1.00 88.07           H  
ATOM   4230  HE2 MET A 271      -9.354  41.644   6.467  1.00 88.07           H  
ATOM   4231  HE3 MET A 271      -8.843  43.130   7.295  1.00 88.07           H  
ATOM   4232  N   SER A 272      -5.421  44.120  11.797  1.00 85.19           N  
ATOM   4233  H   SER A 272      -5.526  43.709  12.714  1.00 85.19           H  
ATOM   4234  CA  SER A 272      -4.880  45.485  11.705  1.00 85.19           C  
ATOM   4235  HA  SER A 272      -5.589  46.108  11.160  1.00 85.19           H  
ATOM   4236  C   SER A 272      -3.556  45.533  10.936  1.00 85.19           C  
ATOM   4237  CB  SER A 272      -4.674  46.097  13.095  1.00 85.19           C  
ATOM   4238  HB2 SER A 272      -4.005  45.463  13.676  1.00 85.19           H  
ATOM   4239  HB3 SER A 272      -4.218  47.081  12.989  1.00 85.19           H  
ATOM   4240  O   SER A 272      -3.407  46.389  10.067  1.00 85.19           O  
ATOM   4241  OG  SER A 272      -5.902  46.232  13.784  1.00 85.19           O  
ATOM   4242  HG  SER A 272      -6.476  46.824  13.294  1.00 85.19           H  
ATOM   4243  N   LYS A 273      -2.625  44.597  11.189  1.00 84.79           N  
ATOM   4244  H   LYS A 273      -2.815  43.904  11.900  1.00 84.79           H  
ATOM   4245  CA  LYS A 273      -1.388  44.472  10.394  1.00 84.79           C  
ATOM   4246  HA  LYS A 273      -0.857  45.424  10.405  1.00 84.79           H  
ATOM   4247  C   LYS A 273      -1.691  44.190   8.918  1.00 84.79           C  
ATOM   4248  CB  LYS A 273      -0.465  43.378  10.963  1.00 84.79           C  
ATOM   4249  HB2 LYS A 273       0.276  43.140  10.199  1.00 84.79           H  
ATOM   4250  HB3 LYS A 273      -1.040  42.472  11.159  1.00 84.79           H  
ATOM   4251  O   LYS A 273      -1.074  44.802   8.055  1.00 84.79           O  
ATOM   4252  CG  LYS A 273       0.292  43.790  12.237  1.00 84.79           C  
ATOM   4253  HG2 LYS A 273       0.859  44.697  12.030  1.00 84.79           H  
ATOM   4254  HG3 LYS A 273      -0.411  43.989  13.046  1.00 84.79           H  
ATOM   4255  CD  LYS A 273       1.263  42.670  12.651  1.00 84.79           C  
ATOM   4256  HD2 LYS A 273       0.692  41.801  12.980  1.00 84.79           H  
ATOM   4257  HD3 LYS A 273       1.853  42.386  11.779  1.00 84.79           H  
ATOM   4258  CE  LYS A 273       2.219  43.117  13.763  1.00 84.79           C  
ATOM   4259  HE2 LYS A 273       2.655  44.069  13.460  1.00 84.79           H  
ATOM   4260  HE3 LYS A 273       1.664  43.279  14.687  1.00 84.79           H  
ATOM   4261  NZ  LYS A 273       3.317  42.135  13.963  1.00 84.79           N  
ATOM   4262  HZ1 LYS A 273       4.118  42.566  14.402  1.00 84.79           H  
ATOM   4263  HZ2 LYS A 273       3.702  41.845  13.076  1.00 84.79           H  
ATOM   4264  HZ3 LYS A 273       3.036  41.313  14.478  1.00 84.79           H  
ATOM   4265  N   LEU A 274      -2.661  43.321   8.625  1.00 89.30           N  
ATOM   4266  H   LEU A 274      -3.084  42.810   9.387  1.00 89.30           H  
ATOM   4267  CA  LEU A 274      -3.052  42.976   7.255  1.00 89.30           C  
ATOM   4268  HA  LEU A 274      -2.155  42.656   6.725  1.00 89.30           H  
ATOM   4269  C   LEU A 274      -3.634  44.173   6.480  1.00 89.30           C  
ATOM   4270  CB  LEU A 274      -4.052  41.806   7.304  1.00 89.30           C  
ATOM   4271  HB2 LEU A 274      -4.964  42.148   7.794  1.00 89.30           H  
ATOM   4272  HB3 LEU A 274      -3.636  40.992   7.898  1.00 89.30           H  
ATOM   4273  O   LEU A 274      -3.288  44.364   5.314  1.00 89.30           O  
ATOM   4274  CG  LEU A 274      -4.413  41.273   5.905  1.00 89.30           C  
ATOM   4275  HG  LEU A 274      -4.677  42.098   5.244  1.00 89.30           H  
ATOM   4276  CD1 LEU A 274      -3.261  40.483   5.294  1.00 89.30           C  
ATOM   4277 HD11 LEU A 274      -2.376  41.112   5.195  1.00 89.30           H  
ATOM   4278 HD12 LEU A 274      -3.020  39.617   5.910  1.00 89.30           H  
ATOM   4279 HD13 LEU A 274      -3.561  40.145   4.303  1.00 89.30           H  
ATOM   4280  CD2 LEU A 274      -5.614  40.344   5.972  1.00 89.30           C  
ATOM   4281 HD21 LEU A 274      -5.333  39.434   6.502  1.00 89.30           H  
ATOM   4282 HD22 LEU A 274      -5.930  40.094   4.960  1.00 89.30           H  
ATOM   4283 HD23 LEU A 274      -6.445  40.831   6.483  1.00 89.30           H  
ATOM   4284  N   ARG A 275      -4.488  44.987   7.124  1.00 86.09           N  
ATOM   4285  H   ARG A 275      -4.741  44.737   8.070  1.00 86.09           H  
ATOM   4286  CA  ARG A 275      -5.063  46.217   6.538  1.00 86.09           C  
ATOM   4287  HA  ARG A 275      -5.534  45.990   5.582  1.00 86.09           H  
ATOM   4288  C   ARG A 275      -4.009  47.281   6.226  1.00 86.09           C  
ATOM   4289  CB  ARG A 275      -6.088  46.850   7.494  1.00 86.09           C  
ATOM   4290  HB2 ARG A 275      -6.341  47.844   7.123  1.00 86.09           H  
ATOM   4291  HB3 ARG A 275      -5.615  46.971   8.468  1.00 86.09           H  
ATOM   4292  O   ARG A 275      -4.206  48.056   5.304  1.00 86.09           O  
ATOM   4293  CG  ARG A 275      -7.398  46.071   7.658  1.00 86.09           C  
ATOM   4294  HG2 ARG A 275      -7.949  46.059   6.718  1.00 86.09           H  
ATOM   4295  HG3 ARG A 275      -7.185  45.041   7.944  1.00 86.09           H  
ATOM   4296  CD  ARG A 275      -8.260  46.757   8.728  1.00 86.09           C  
ATOM   4297  HD2 ARG A 275      -8.788  47.589   8.263  1.00 86.09           H  
ATOM   4298  HD3 ARG A 275      -7.611  47.161   9.505  1.00 86.09           H  
ATOM   4299  NE  ARG A 275      -9.191  45.811   9.367  1.00 86.09           N  
ATOM   4300  HE  ARG A 275      -8.804  44.906   9.593  1.00 86.09           H  
ATOM   4301  NH1 ARG A 275     -11.077  47.140   9.480  1.00 86.09           N  
ATOM   4302 HH11 ARG A 275     -10.634  47.872   8.944  1.00 86.09           H  
ATOM   4303 HH12 ARG A 275     -12.053  47.205   9.730  1.00 86.09           H  
ATOM   4304  NH2 ARG A 275     -11.105  45.130  10.390  1.00 86.09           N  
ATOM   4305 HH21 ARG A 275     -12.063  45.355  10.619  1.00 86.09           H  
ATOM   4306 HH22 ARG A 275     -10.674  44.273  10.704  1.00 86.09           H  
ATOM   4307  CZ  ARG A 275     -10.438  46.036   9.739  1.00 86.09           C  
ATOM   4308  N   ALA A 276      -2.914  47.332   6.984  1.00 84.00           N  
ATOM   4309  H   ALA A 276      -2.820  46.679   7.749  1.00 84.00           H  
ATOM   4310  CA  ALA A 276      -1.864  48.336   6.804  1.00 84.00           C  
ATOM   4311  HA  ALA A 276      -2.337  49.309   6.667  1.00 84.00           H  
ATOM   4312  C   ALA A 276      -0.979  48.104   5.561  1.00 84.00           C  
ATOM   4313  CB  ALA A 276      -1.035  48.388   8.093  1.00 84.00           C  
ATOM   4314  HB1 ALA A 276      -1.683  48.584   8.947  1.00 84.00           H  
ATOM   4315  HB2 ALA A 276      -0.298  49.187   8.017  1.00 84.00           H  
ATOM   4316  HB3 ALA A 276      -0.514  47.441   8.239  1.00 84.00           H  
ATOM   4317  O   ALA A 276      -0.163  48.960   5.237  1.00 84.00           O  
ATOM   4318  N   VAL A 277      -1.115  46.952   4.890  1.00 85.04           N  
ATOM   4319  H   VAL A 277      -1.780  46.279   5.244  1.00 85.04           H  
ATOM   4320  CA  VAL A 277      -0.276  46.543   3.745  1.00 85.04           C  
ATOM   4321  HA  VAL A 277       0.247  47.423   3.371  1.00 85.04           H  
ATOM   4322  C   VAL A 277      -1.078  46.021   2.542  1.00 85.04           C  
ATOM   4323  CB  VAL A 277       0.809  45.532   4.186  1.00 85.04           C  
ATOM   4324  HB  VAL A 277       1.431  45.286   3.326  1.00 85.04           H  
ATOM   4325  O   VAL A 277      -0.486  45.605   1.553  1.00 85.04           O  
ATOM   4326  CG1 VAL A 277       1.737  46.119   5.257  1.00 85.04           C  
ATOM   4327 HG11 VAL A 277       2.578  45.445   5.425  1.00 85.04           H  
ATOM   4328 HG12 VAL A 277       2.124  47.079   4.915  1.00 85.04           H  
ATOM   4329 HG13 VAL A 277       1.200  46.263   6.194  1.00 85.04           H  
ATOM   4330  CG2 VAL A 277       0.220  44.229   4.741  1.00 85.04           C  
ATOM   4331 HG21 VAL A 277      -0.223  43.669   3.918  1.00 85.04           H  
ATOM   4332 HG22 VAL A 277      -0.530  44.434   5.505  1.00 85.04           H  
ATOM   4333 HG23 VAL A 277       1.014  43.628   5.184  1.00 85.04           H  
ATOM   4334  N   ASN A 278      -2.415  46.041   2.605  1.00 86.86           N  
ATOM   4335  H   ASN A 278      -2.848  46.471   3.409  1.00 86.86           H  
ATOM   4336  CA  ASN A 278      -3.307  45.633   1.514  1.00 86.86           C  
ATOM   4337  HA  ASN A 278      -2.778  45.682   0.562  1.00 86.86           H  
ATOM   4338  C   ASN A 278      -4.526  46.562   1.453  1.00 86.86           C  
ATOM   4339  CB  ASN A 278      -3.811  44.197   1.742  1.00 86.86           C  
ATOM   4340  HB2 ASN A 278      -4.525  43.934   0.962  1.00 86.86           H  
ATOM   4341  HB3 ASN A 278      -4.348  44.158   2.689  1.00 86.86           H  
ATOM   4342  O   ASN A 278      -5.301  46.603   2.409  1.00 86.86           O  
ATOM   4343  CG  ASN A 278      -2.737  43.136   1.747  1.00 86.86           C  
ATOM   4344  ND2 ASN A 278      -2.363  42.707   2.923  1.00 86.86           N  
ATOM   4345 HD21 ASN A 278      -1.644  41.997   2.935  1.00 86.86           H  
ATOM   4346 HD22 ASN A 278      -2.662  43.216   3.743  1.00 86.86           H  
ATOM   4347  OD1 ASN A 278      -2.302  42.614   0.735  1.00 86.86           O  
ATOM   4348  N   ASP A 279      -4.754  47.224   0.317  1.00 88.57           N  
ATOM   4349  H   ASP A 279      -4.031  47.244  -0.388  1.00 88.57           H  
ATOM   4350  CA  ASP A 279      -5.897  48.133   0.127  1.00 88.57           C  
ATOM   4351  HA  ASP A 279      -5.919  48.849   0.949  1.00 88.57           H  
ATOM   4352  C   ASP A 279      -7.252  47.412   0.081  1.00 88.57           C  
ATOM   4353  CB  ASP A 279      -5.727  48.910  -1.183  1.00 88.57           C  
ATOM   4354  HB2 ASP A 279      -6.543  49.626  -1.282  1.00 88.57           H  
ATOM   4355  HB3 ASP A 279      -5.789  48.212  -2.018  1.00 88.57           H  
ATOM   4356  O   ASP A 279      -8.296  48.007   0.354  1.00 88.57           O  
ATOM   4357  CG  ASP A 279      -4.404  49.663  -1.239  1.00 88.57           C  
ATOM   4358  OD1 ASP A 279      -4.126  50.406  -0.275  1.00 88.57           O  
ATOM   4359  OD2 ASP A 279      -3.681  49.432  -2.231  1.00 88.57           O  
ATOM   4360  N   LYS A 280      -7.259  46.119  -0.269  1.00 92.42           N  
ATOM   4361  H   LYS A 280      -6.367  45.702  -0.493  1.00 92.42           H  
ATOM   4362  CA  LYS A 280      -8.455  45.273  -0.393  1.00 92.42           C  
ATOM   4363  HA  LYS A 280      -9.325  45.807  -0.009  1.00 92.42           H  
ATOM   4364  C   LYS A 280      -8.314  43.998   0.449  1.00 92.42           C  
ATOM   4365  CB  LYS A 280      -8.706  44.967  -1.874  1.00 92.42           C  
ATOM   4366  HB2 LYS A 280      -9.545  44.276  -1.956  1.00 92.42           H  
ATOM   4367  HB3 LYS A 280      -7.822  44.471  -2.276  1.00 92.42           H  
ATOM   4368  O   LYS A 280      -8.250  42.896  -0.100  1.00 92.42           O  
ATOM   4369  CG  LYS A 280      -9.021  46.216  -2.713  1.00 92.42           C  
ATOM   4370  HG2 LYS A 280      -8.255  46.979  -2.574  1.00 92.42           H  
ATOM   4371  HG3 LYS A 280      -9.996  46.618  -2.437  1.00 92.42           H  
ATOM   4372  CD  LYS A 280      -9.015  45.777  -4.173  1.00 92.42           C  
ATOM   4373  HD2 LYS A 280      -9.780  45.014  -4.316  1.00 92.42           H  
ATOM   4374  HD3 LYS A 280      -8.038  45.340  -4.377  1.00 92.42           H  
ATOM   4375  CE  LYS A 280      -9.246  46.910  -5.166  1.00 92.42           C  
ATOM   4376  HE2 LYS A 280     -10.271  47.268  -5.068  1.00 92.42           H  
ATOM   4377  HE3 LYS A 280      -8.565  47.729  -4.934  1.00 92.42           H  
ATOM   4378  NZ  LYS A 280      -8.986  46.397  -6.533  1.00 92.42           N  
ATOM   4379  HZ1 LYS A 280      -9.232  47.071  -7.244  1.00 92.42           H  
ATOM   4380  HZ2 LYS A 280      -9.482  45.530  -6.680  1.00 92.42           H  
ATOM   4381  HZ3 LYS A 280      -8.007  46.169  -6.622  1.00 92.42           H  
ATOM   4382  N   PRO A 281      -8.245  44.109   1.786  1.00 93.36           N  
ATOM   4383  CA  PRO A 281      -8.106  42.953   2.651  1.00 93.36           C  
ATOM   4384  HA  PRO A 281      -7.354  42.273   2.251  1.00 93.36           H  
ATOM   4385  C   PRO A 281      -9.452  42.228   2.764  1.00 93.36           C  
ATOM   4386  CB  PRO A 281      -7.604  43.515   3.982  1.00 93.36           C  
ATOM   4387  HB2 PRO A 281      -6.520  43.618   3.943  1.00 93.36           H  
ATOM   4388  HB3 PRO A 281      -7.896  42.892   4.828  1.00 93.36           H  
ATOM   4389  O   PRO A 281     -10.470  42.833   3.111  1.00 93.36           O  
ATOM   4390  CG  PRO A 281      -8.241  44.904   4.042  1.00 93.36           C  
ATOM   4391  HG2 PRO A 281      -7.599  45.610   4.568  1.00 93.36           H  
ATOM   4392  HG3 PRO A 281      -9.222  44.846   4.514  1.00 93.36           H  
ATOM   4393  CD  PRO A 281      -8.397  45.320   2.580  1.00 93.36           C  
ATOM   4394  HD2 PRO A 281      -9.381  45.763   2.422  1.00 93.36           H  
ATOM   4395  HD3 PRO A 281      -7.622  46.043   2.329  1.00 93.36           H  
ATOM   4396  N   ALA A 282      -9.453  40.923   2.506  1.00 95.63           N  
ATOM   4397  H   ALA A 282      -8.598  40.501   2.173  1.00 95.63           H  
ATOM   4398  CA  ALA A 282     -10.563  40.038   2.843  1.00 95.63           C  
ATOM   4399  HA  ALA A 282     -11.477  40.625   2.928  1.00 95.63           H  
ATOM   4400  C   ALA A 282     -10.332  39.357   4.200  1.00 95.63           C  
ATOM   4401  CB  ALA A 282     -10.774  39.024   1.713  1.00 95.63           C  
ATOM   4402  HB1 ALA A 282     -11.019  39.549   0.790  1.00 95.63           H  
ATOM   4403  HB2 ALA A 282     -11.599  38.357   1.961  1.00 95.63           H  
ATOM   4404  HB3 ALA A 282      -9.869  38.435   1.564  1.00 95.63           H  
ATOM   4405  O   ALA A 282      -9.200  39.164   4.640  1.00 95.63           O  
ATOM   4406  N   LEU A 283     -11.421  38.958   4.844  1.00 96.15           N  
ATOM   4407  H   LEU A 283     -12.316  39.239   4.470  1.00 96.15           H  
ATOM   4408  CA  LEU A 283     -11.461  38.125   6.036  1.00 96.15           C  
ATOM   4409  HA  LEU A 283     -10.479  37.687   6.217  1.00 96.15           H  
ATOM   4410  C   LEU A 283     -12.471  37.006   5.771  1.00 96.15           C  
ATOM   4411  CB  LEU A 283     -11.831  39.022   7.227  1.00 96.15           C  
ATOM   4412  HB2 LEU A 283     -11.021  39.734   7.386  1.00 96.15           H  
ATOM   4413  HB3 LEU A 283     -12.731  39.578   6.964  1.00 96.15           H  
ATOM   4414  O   LEU A 283     -13.659  37.276   5.595  1.00 96.15           O  
ATOM   4415  CG  LEU A 283     -12.109  38.276   8.539  1.00 96.15           C  
ATOM   4416  HG  LEU A 283     -12.946  37.595   8.385  1.00 96.15           H  
ATOM   4417  CD1 LEU A 283     -10.919  37.478   9.066  1.00 96.15           C  
ATOM   4418 HD11 LEU A 283     -10.095  38.147   9.315  1.00 96.15           H  
ATOM   4419 HD12 LEU A 283     -10.594  36.748   8.324  1.00 96.15           H  
ATOM   4420 HD13 LEU A 283     -11.228  36.929   9.955  1.00 96.15           H  
ATOM   4421  CD2 LEU A 283     -12.502  39.314   9.588  1.00 96.15           C  
ATOM   4422 HD21 LEU A 283     -11.702  40.044   9.714  1.00 96.15           H  
ATOM   4423 HD22 LEU A 283     -13.412  39.818   9.262  1.00 96.15           H  
ATOM   4424 HD23 LEU A 283     -12.696  38.820  10.541  1.00 96.15           H  
ATOM   4425  N   VAL A 284     -11.989  35.767   5.685  1.00 95.96           N  
ATOM   4426  H   VAL A 284     -11.004  35.626   5.857  1.00 95.96           H  
ATOM   4427  CA  VAL A 284     -12.780  34.593   5.293  1.00 95.96           C  
ATOM   4428  HA  VAL A 284     -13.814  34.897   5.126  1.00 95.96           H  
ATOM   4429  C   VAL A 284     -12.776  33.573   6.426  1.00 95.96           C  
ATOM   4430  CB  VAL A 284     -12.271  33.972   3.975  1.00 95.96           C  
ATOM   4431  HB  VAL A 284     -11.269  33.570   4.127  1.00 95.96           H  
ATOM   4432  O   VAL A 284     -11.728  33.052   6.808  1.00 95.96           O  
ATOM   4433  CG1 VAL A 284     -13.192  32.836   3.509  1.00 95.96           C  
ATOM   4434 HG11 VAL A 284     -14.193  33.218   3.308  1.00 95.96           H  
ATOM   4435 HG12 VAL A 284     -12.793  32.384   2.601  1.00 95.96           H  
ATOM   4436 HG13 VAL A 284     -13.255  32.060   4.271  1.00 95.96           H  
ATOM   4437  CG2 VAL A 284     -12.208  35.008   2.842  1.00 95.96           C  
ATOM   4438 HG21 VAL A 284     -13.181  35.484   2.718  1.00 95.96           H  
ATOM   4439 HG22 VAL A 284     -11.461  35.768   3.071  1.00 95.96           H  
ATOM   4440 HG23 VAL A 284     -11.925  34.522   1.908  1.00 95.96           H  
ATOM   4441  N   PHE A 285     -13.965  33.284   6.943  1.00 94.43           N  
ATOM   4442  H   PHE A 285     -14.772  33.775   6.586  1.00 94.43           H  
ATOM   4443  CA  PHE A 285     -14.211  32.333   8.016  1.00 94.43           C  
ATOM   4444  HA  PHE A 285     -13.288  32.129   8.558  1.00 94.43           H  
ATOM   4445  C   PHE A 285     -14.773  31.019   7.471  1.00 94.43           C  
ATOM   4446  CB  PHE A 285     -15.218  32.936   8.995  1.00 94.43           C  
ATOM   4447  HB2 PHE A 285     -15.528  32.147   9.681  1.00 94.43           H  
ATOM   4448  HB3 PHE A 285     -16.110  33.238   8.447  1.00 94.43           H  
ATOM   4449  O   PHE A 285     -15.875  30.992   6.922  1.00 94.43           O  
ATOM   4450  CG  PHE A 285     -14.723  34.105   9.815  1.00 94.43           C  
ATOM   4451  CD1 PHE A 285     -14.074  33.866  11.038  1.00 94.43           C  
ATOM   4452  HD1 PHE A 285     -13.910  32.854  11.376  1.00 94.43           H  
ATOM   4453  CD2 PHE A 285     -14.983  35.425   9.404  1.00 94.43           C  
ATOM   4454  HD2 PHE A 285     -15.503  35.611   8.476  1.00 94.43           H  
ATOM   4455  CE1 PHE A 285     -13.673  34.945  11.841  1.00 94.43           C  
ATOM   4456  HE1 PHE A 285     -13.208  34.756  12.797  1.00 94.43           H  
ATOM   4457  CE2 PHE A 285     -14.588  36.503  10.215  1.00 94.43           C  
ATOM   4458  HE2 PHE A 285     -14.808  37.515   9.910  1.00 94.43           H  
ATOM   4459  CZ  PHE A 285     -13.916  36.263  11.426  1.00 94.43           C  
ATOM   4460  HZ  PHE A 285     -13.607  37.087  12.051  1.00 94.43           H  
ATOM   4461  N   GLY A 286     -14.046  29.925   7.685  1.00 88.09           N  
ATOM   4462  H   GLY A 286     -13.125  30.052   8.081  1.00 88.09           H  
ATOM   4463  CA  GLY A 286     -14.577  28.561   7.631  1.00 88.09           C  
ATOM   4464  HA2 GLY A 286     -15.385  28.508   6.901  1.00 88.09           H  
ATOM   4465  HA3 GLY A 286     -13.781  27.881   7.327  1.00 88.09           H  
ATOM   4466  C   GLY A 286     -15.117  28.091   8.987  1.00 88.09           C  
ATOM   4467  O   GLY A 286     -15.983  27.218   9.031  1.00 88.09           O  
ATOM   4468  N   ASP A 287     -14.646  28.699  10.084  1.00 86.76           N  
ATOM   4469  H   ASP A 287     -13.945  29.417   9.966  1.00 86.76           H  
ATOM   4470  CA  ASP A 287     -15.223  28.553  11.422  1.00 86.76           C  
ATOM   4471  HA  ASP A 287     -15.716  27.582  11.483  1.00 86.76           H  
ATOM   4472  C   ASP A 287     -16.280  29.640  11.678  1.00 86.76           C  
ATOM   4473  CB  ASP A 287     -14.120  28.557  12.489  1.00 86.76           C  
ATOM   4474  HB2 ASP A 287     -13.651  29.540  12.542  1.00 86.76           H  
ATOM   4475  HB3 ASP A 287     -13.362  27.830  12.196  1.00 86.76           H  
ATOM   4476  O   ASP A 287     -15.991  30.836  11.697  1.00 86.76           O  
ATOM   4477  CG  ASP A 287     -14.649  28.144  13.865  1.00 86.76           C  
ATOM   4478  OD1 ASP A 287     -15.775  28.552  14.231  1.00 86.76           O  
ATOM   4479  OD2 ASP A 287     -13.983  27.298  14.497  1.00 86.76           O  
ATOM   4480  N   ILE A 288     -17.524  29.210  11.877  1.00 89.06           N  
ATOM   4481  H   ILE A 288     -17.686  28.214  11.867  1.00 89.06           H  
ATOM   4482  CA  ILE A 288     -18.676  30.103  12.028  1.00 89.06           C  
ATOM   4483  HA  ILE A 288     -18.503  30.991  11.420  1.00 89.06           H  
ATOM   4484  C   ILE A 288     -18.847  30.605  13.469  1.00 89.06           C  
ATOM   4485  CB  ILE A 288     -19.935  29.399  11.479  1.00 89.06           C  
ATOM   4486  HB  ILE A 288     -20.158  28.548  12.123  1.00 89.06           H  
ATOM   4487  O   ILE A 288     -19.448  31.656  13.679  1.00 89.06           O  
ATOM   4488  CG1 ILE A 288     -19.722  28.850  10.046  1.00 89.06           C  
ATOM   4489 HG12 ILE A 288     -18.989  28.044  10.067  1.00 89.06           H  
ATOM   4490 HG13 ILE A 288     -20.654  28.405   9.699  1.00 89.06           H  
ATOM   4491  CG2 ILE A 288     -21.157  30.331  11.502  1.00 89.06           C  
ATOM   4492 HG21 ILE A 288     -21.416  30.597  12.527  1.00 89.06           H  
ATOM   4493 HG22 ILE A 288     -22.017  29.819  11.070  1.00 89.06           H  
ATOM   4494 HG23 ILE A 288     -20.960  31.250  10.949  1.00 89.06           H  
ATOM   4495  CD1 ILE A 288     -19.255  29.898   9.022  1.00 89.06           C  
ATOM   4496 HD11 ILE A 288     -19.962  30.726   8.977  1.00 89.06           H  
ATOM   4497 HD12 ILE A 288     -19.203  29.440   8.034  1.00 89.06           H  
ATOM   4498 HD13 ILE A 288     -18.264  30.274   9.274  1.00 89.06           H  
ATOM   4499  N   LEU A 289     -18.282  29.920  14.467  1.00 90.10           N  
ATOM   4500  H   LEU A 289     -17.629  29.184  14.239  1.00 90.10           H  
ATOM   4501  CA  LEU A 289     -18.309  30.389  15.854  1.00 90.10           C  
ATOM   4502  HA  LEU A 289     -19.307  30.772  16.067  1.00 90.10           H  
ATOM   4503  C   LEU A 289     -17.315  31.547  16.048  1.00 90.10           C  
ATOM   4504  CB  LEU A 289     -18.020  29.192  16.775  1.00 90.10           C  
ATOM   4505  HB2 LEU A 289     -18.604  28.337  16.434  1.00 90.10           H  
ATOM   4506  HB3 LEU A 289     -16.963  28.938  16.687  1.00 90.10           H  
ATOM   4507  O   LEU A 289     -17.637  32.543  16.697  1.00 90.10           O  
ATOM   4508  CG  LEU A 289     -18.356  29.446  18.253  1.00 90.10           C  
ATOM   4509  HG  LEU A 289     -17.924  30.395  18.570  1.00 90.10           H  
ATOM   4510  CD1 LEU A 289     -19.863  29.499  18.503  1.00 90.10           C  
ATOM   4511 HD11 LEU A 289     -20.303  30.347  17.977  1.00 90.10           H  
ATOM   4512 HD12 LEU A 289     -20.328  28.576  18.157  1.00 90.10           H  
ATOM   4513 HD13 LEU A 289     -20.057  29.620  19.568  1.00 90.10           H  
ATOM   4514  CD2 LEU A 289     -17.793  28.319  19.118  1.00 90.10           C  
ATOM   4515 HD21 LEU A 289     -16.718  28.239  18.957  1.00 90.10           H  
ATOM   4516 HD22 LEU A 289     -17.967  28.540  20.171  1.00 90.10           H  
ATOM   4517 HD23 LEU A 289     -18.261  27.368  18.863  1.00 90.10           H  
ATOM   4518  N   GLU A 290     -16.152  31.455  15.396  1.00 92.46           N  
ATOM   4519  H   GLU A 290     -15.948  30.581  14.933  1.00 92.46           H  
ATOM   4520  CA  GLU A 290     -15.213  32.571  15.211  1.00 92.46           C  
ATOM   4521  HA  GLU A 290     -14.851  32.924  16.177  1.00 92.46           H  
ATOM   4522  C   GLU A 290     -15.892  33.761  14.510  1.00 92.46           C  
ATOM   4523  CB  GLU A 290     -14.019  32.088  14.371  1.00 92.46           C  
ATOM   4524  HB2 GLU A 290     -14.395  31.552  13.500  1.00 92.46           H  
ATOM   4525  HB3 GLU A 290     -13.466  32.950  13.997  1.00 92.46           H  
ATOM   4526  O   GLU A 290     -15.846  34.888  15.011  1.00 92.46           O  
ATOM   4527  CG  GLU A 290     -13.046  31.167  15.120  1.00 92.46           C  
ATOM   4528  HG2 GLU A 290     -12.362  30.734  14.391  1.00 92.46           H  
ATOM   4529  HG3 GLU A 290     -13.604  30.350  15.577  1.00 92.46           H  
ATOM   4530  CD  GLU A 290     -12.219  31.911  16.174  1.00 92.46           C  
ATOM   4531  OE1 GLU A 290     -11.742  31.271  17.136  1.00 92.46           O  
ATOM   4532  OE2 GLU A 290     -11.988  33.130  16.013  1.00 92.46           O  
ATOM   4533  N   ALA A 291     -16.590  33.512  13.392  1.00 94.43           N  
ATOM   4534  H   ALA A 291     -16.561  32.579  13.006  1.00 94.43           H  
ATOM   4535  CA  ALA A 291     -17.328  34.547  12.662  1.00 94.43           C  
ATOM   4536  HA  ALA A 291     -16.620  35.316  12.352  1.00 94.43           H  
ATOM   4537  C   ALA A 291     -18.409  35.219  13.527  1.00 94.43           C  
ATOM   4538  CB  ALA A 291     -17.957  33.931  11.407  1.00 94.43           C  
ATOM   4539  HB1 ALA A 291     -18.337  34.727  10.767  1.00 94.43           H  
ATOM   4540  HB2 ALA A 291     -18.784  33.277  11.682  1.00 94.43           H  
ATOM   4541  HB3 ALA A 291     -17.215  33.352  10.859  1.00 94.43           H  
ATOM   4542  O   ALA A 291     -18.577  36.439  13.471  1.00 94.43           O  
ATOM   4543  N   ALA A 292     -19.120  34.439  14.349  1.00 93.57           N  
ATOM   4544  H   ALA A 292     -18.968  33.442  14.309  1.00 93.57           H  
ATOM   4545  CA  ALA A 292     -20.168  34.933  15.234  1.00 93.57           C  
ATOM   4546  HA  ALA A 292     -20.892  35.476  14.627  1.00 93.57           H  
ATOM   4547  C   ALA A 292     -19.624  35.909  16.287  1.00 93.57           C  
ATOM   4548  CB  ALA A 292     -20.897  33.742  15.866  1.00 93.57           C  
ATOM   4549  HB1 ALA A 292     -21.303  33.109  15.077  1.00 93.57           H  
ATOM   4550  HB2 ALA A 292     -20.210  33.156  16.477  1.00 93.57           H  
ATOM   4551  HB3 ALA A 292     -21.715  34.101  16.489  1.00 93.57           H  
ATOM   4552  O   ALA A 292     -20.177  37.004  16.436  1.00 93.57           O  
ATOM   4553  N   LEU A 293     -18.530  35.558  16.977  1.00 91.12           N  
ATOM   4554  H   LEU A 293     -18.115  34.656  16.792  1.00 91.12           H  
ATOM   4555  CA  LEU A 293     -17.870  36.456  17.934  1.00 91.12           C  
ATOM   4556  HA  LEU A 293     -18.604  36.795  18.665  1.00 91.12           H  
ATOM   4557  C   LEU A 293     -17.340  37.719  17.249  1.00 91.12           C  
ATOM   4558  CB  LEU A 293     -16.716  35.732  18.652  1.00 91.12           C  
ATOM   4559  HB2 LEU A 293     -16.159  35.142  17.924  1.00 91.12           H  
ATOM   4560  HB3 LEU A 293     -16.034  36.487  19.044  1.00 91.12           H  
ATOM   4561  O   LEU A 293     -17.661  38.827  17.681  1.00 91.12           O  
ATOM   4562  CG  LEU A 293     -17.122  34.827  19.827  1.00 91.12           C  
ATOM   4563  HG  LEU A 293     -17.765  34.023  19.470  1.00 91.12           H  
ATOM   4564  CD1 LEU A 293     -15.855  34.229  20.431  1.00 91.12           C  
ATOM   4565 HD11 LEU A 293     -15.318  33.659  19.672  1.00 91.12           H  
ATOM   4566 HD12 LEU A 293     -16.102  33.572  21.265  1.00 91.12           H  
ATOM   4567 HD13 LEU A 293     -15.204  35.028  20.785  1.00 91.12           H  
ATOM   4568  CD2 LEU A 293     -17.828  35.591  20.954  1.00 91.12           C  
ATOM   4569 HD21 LEU A 293     -18.806  35.934  20.619  1.00 91.12           H  
ATOM   4570 HD22 LEU A 293     -17.973  34.935  21.813  1.00 91.12           H  
ATOM   4571 HD23 LEU A 293     -17.228  36.449  21.257  1.00 91.12           H  
ATOM   4572  N   TYR A 294     -16.590  37.567  16.153  1.00 90.59           N  
ATOM   4573  H   TYR A 294     -16.373  36.629  15.847  1.00 90.59           H  
ATOM   4574  CA  TYR A 294     -16.069  38.692  15.370  1.00 90.59           C  
ATOM   4575  HA  TYR A 294     -15.394  39.277  15.995  1.00 90.59           H  
ATOM   4576  C   TYR A 294     -17.185  39.648  14.904  1.00 90.59           C  
ATOM   4577  CB  TYR A 294     -15.270  38.135  14.178  1.00 90.59           C  
ATOM   4578  HB2 TYR A 294     -15.701  37.182  13.869  1.00 90.59           H  
ATOM   4579  HB3 TYR A 294     -14.245  37.940  14.492  1.00 90.59           H  
ATOM   4580  O   TYR A 294     -17.009  40.866  14.926  1.00 90.59           O  
ATOM   4581  CG  TYR A 294     -15.277  39.041  12.967  1.00 90.59           C  
ATOM   4582  CD1 TYR A 294     -16.296  38.881  12.015  1.00 90.59           C  
ATOM   4583  HD1 TYR A 294     -17.015  38.083  12.122  1.00 90.59           H  
ATOM   4584  CD2 TYR A 294     -14.351  40.092  12.841  1.00 90.59           C  
ATOM   4585  HD2 TYR A 294     -13.585  40.211  13.593  1.00 90.59           H  
ATOM   4586  CE1 TYR A 294     -16.417  39.790  10.958  1.00 90.59           C  
ATOM   4587  HE1 TYR A 294     -17.242  39.671  10.271  1.00 90.59           H  
ATOM   4588  CE2 TYR A 294     -14.441  40.987  11.757  1.00 90.59           C  
ATOM   4589  HE2 TYR A 294     -13.715  41.780  11.655  1.00 90.59           H  
ATOM   4590  OH  TYR A 294     -15.585  41.688   9.760  1.00 90.59           O  
ATOM   4591  HH  TYR A 294     -14.814  42.257   9.716  1.00 90.59           H  
ATOM   4592  CZ  TYR A 294     -15.488  40.840  10.818  1.00 90.59           C  
ATOM   4593  N   GLY A 295     -18.340  39.103  14.512  1.00 89.06           N  
ATOM   4594  H   GLY A 295     -18.397  38.096  14.472  1.00 89.06           H  
ATOM   4595  CA  GLY A 295     -19.494  39.866  14.046  1.00 89.06           C  
ATOM   4596  HA2 GLY A 295     -20.161  39.185  13.518  1.00 89.06           H  
ATOM   4597  HA3 GLY A 295     -19.154  40.628  13.346  1.00 89.06           H  
ATOM   4598  C   GLY A 295     -20.302  40.557  15.149  1.00 89.06           C  
ATOM   4599  O   GLY A 295     -21.271  41.239  14.815  1.00 89.06           O  
ATOM   4600  N   GLY A 296     -19.921  40.404  16.424  1.00 86.94           N  
ATOM   4601  H   GLY A 296     -19.102  39.841  16.603  1.00 86.94           H  
ATOM   4602  CA  GLY A 296     -20.534  41.076  17.576  1.00 86.94           C  
ATOM   4603  HA2 GLY A 296     -21.059  41.970  17.241  1.00 86.94           H  
ATOM   4604  HA3 GLY A 296     -19.733  41.387  18.247  1.00 86.94           H  
ATOM   4605  C   GLY A 296     -21.518  40.232  18.398  1.00 86.94           C  
ATOM   4606  O   GLY A 296     -22.235  40.789  19.231  1.00 86.94           O  
ATOM   4607  N   THR A 297     -21.578  38.912  18.192  1.00 91.23           N  
ATOM   4608  H   THR A 297     -20.942  38.495  17.528  1.00 91.23           H  
ATOM   4609  CA  THR A 297     -22.534  38.034  18.894  1.00 91.23           C  
ATOM   4610  HA  THR A 297     -23.516  38.506  18.850  1.00 91.23           H  
ATOM   4611  C   THR A 297     -22.166  37.853  20.363  1.00 91.23           C  
ATOM   4612  CB  THR A 297     -22.661  36.653  18.238  1.00 91.23           C  
ATOM   4613  HB  THR A 297     -21.740  36.089  18.388  1.00 91.23           H  
ATOM   4614  O   THR A 297     -21.083  37.377  20.701  1.00 91.23           O  
ATOM   4615  CG2 THR A 297     -23.834  35.840  18.792  1.00 91.23           C  
ATOM   4616 HG21 THR A 297     -23.694  35.642  19.855  1.00 91.23           H  
ATOM   4617 HG22 THR A 297     -23.887  34.886  18.269  1.00 91.23           H  
ATOM   4618 HG23 THR A 297     -24.768  36.381  18.639  1.00 91.23           H  
ATOM   4619  OG1 THR A 297     -22.881  36.807  16.860  1.00 91.23           O  
ATOM   4620  HG1 THR A 297     -22.027  37.011  16.472  1.00 91.23           H  
ATOM   4621  N   ARG A 298     -23.104  38.166  21.259  1.00 89.63           N  
ATOM   4622  H   ARG A 298     -23.978  38.535  20.912  1.00 89.63           H  
ATOM   4623  CA  ARG A 298     -22.958  37.975  22.705  1.00 89.63           C  
ATOM   4624  HA  ARG A 298     -21.921  38.160  22.984  1.00 89.63           H  
ATOM   4625  C   ARG A 298     -23.275  36.528  23.079  1.00 89.63           C  
ATOM   4626  CB  ARG A 298     -23.848  38.985  23.446  1.00 89.63           C  
ATOM   4627  HB2 ARG A 298     -24.878  38.886  23.104  1.00 89.63           H  
ATOM   4628  HB3 ARG A 298     -23.814  38.767  24.514  1.00 89.63           H  
ATOM   4629  O   ARG A 298     -24.438  36.174  23.270  1.00 89.63           O  
ATOM   4630  CG  ARG A 298     -23.365  40.424  23.214  1.00 89.63           C  
ATOM   4631  HG2 ARG A 298     -23.406  40.663  22.152  1.00 89.63           H  
ATOM   4632  HG3 ARG A 298     -22.334  40.513  23.557  1.00 89.63           H  
ATOM   4633  CD  ARG A 298     -24.242  41.418  23.978  1.00 89.63           C  
ATOM   4634  HD2 ARG A 298     -24.260  41.133  25.030  1.00 89.63           H  
ATOM   4635  HD3 ARG A 298     -25.254  41.369  23.576  1.00 89.63           H  
ATOM   4636  NE  ARG A 298     -23.717  42.790  23.845  1.00 89.63           N  
ATOM   4637  HE  ARG A 298     -22.962  42.914  23.186  1.00 89.63           H  
ATOM   4638  NH1 ARG A 298     -25.169  43.821  25.294  1.00 89.63           N  
ATOM   4639 HH11 ARG A 298     -25.660  42.944  25.396  1.00 89.63           H  
ATOM   4640 HH12 ARG A 298     -25.523  44.662  25.727  1.00 89.63           H  
ATOM   4641  NH2 ARG A 298     -23.591  45.023  24.274  1.00 89.63           N  
ATOM   4642 HH21 ARG A 298     -23.948  45.849  24.732  1.00 89.63           H  
ATOM   4643 HH22 ARG A 298     -22.825  45.103  23.621  1.00 89.63           H  
ATOM   4644  CZ  ARG A 298     -24.159  43.866  24.471  1.00 89.63           C  
ATOM   4645  N   ILE A 299     -22.234  35.703  23.190  1.00 89.37           N  
ATOM   4646  H   ILE A 299     -21.321  36.055  22.938  1.00 89.37           H  
ATOM   4647  CA  ILE A 299     -22.346  34.314  23.654  1.00 89.37           C  
ATOM   4648  HA  ILE A 299     -23.283  33.912  23.266  1.00 89.37           H  
ATOM   4649  C   ILE A 299     -22.412  34.285  25.190  1.00 89.37           C  
ATOM   4650  CB  ILE A 299     -21.216  33.413  23.094  1.00 89.37           C  
ATOM   4651  HB  ILE A 299     -20.271  33.714  23.548  1.00 89.37           H  
ATOM   4652  O   ILE A 299     -21.471  34.708  25.865  1.00 89.37           O  
ATOM   4653  CG1 ILE A 299     -21.083  33.564  21.557  1.00 89.37           C  
ATOM   4654 HG12 ILE A 299     -22.049  33.379  21.087  1.00 89.37           H  
ATOM   4655 HG13 ILE A 299     -20.793  34.589  21.325  1.00 89.37           H  
ATOM   4656  CG2 ILE A 299     -21.502  31.948  23.486  1.00 89.37           C  
ATOM   4657 HG21 ILE A 299     -21.604  31.845  24.566  1.00 89.37           H  
ATOM   4658 HG22 ILE A 299     -20.676  31.305  23.179  1.00 89.37           H  
ATOM   4659 HG23 ILE A 299     -22.418  31.603  23.007  1.00 89.37           H  
ATOM   4660  CD1 ILE A 299     -20.051  32.644  20.893  1.00 89.37           C  
ATOM   4661 HD11 ILE A 299     -20.379  31.606  20.943  1.00 89.37           H  
ATOM   4662 HD12 ILE A 299     -19.950  32.918  19.842  1.00 89.37           H  
ATOM   4663 HD13 ILE A 299     -19.083  32.747  21.382  1.00 89.37           H  
ATOM   4664  N   ARG A 300     -23.512  33.764  25.746  1.00 84.34           N  
ATOM   4665  H   ARG A 300     -24.225  33.431  25.112  1.00 84.34           H  
ATOM   4666  CA  ARG A 300     -23.708  33.493  27.182  1.00 84.34           C  
ATOM   4667  HA  ARG A 300     -22.836  33.840  27.736  1.00 84.34           H  
ATOM   4668  C   ARG A 300     -23.834  31.988  27.410  1.00 84.34           C  
ATOM   4669  CB  ARG A 300     -24.963  34.217  27.712  1.00 84.34           C  
ATOM   4670  HB2 ARG A 300     -25.196  33.832  28.705  1.00 84.34           H  
ATOM   4671  HB3 ARG A 300     -25.803  33.986  27.056  1.00 84.34           H  
ATOM   4672  O   ARG A 300     -24.532  31.312  26.666  1.00 84.34           O  
ATOM   4673  CG  ARG A 300     -24.795  35.743  27.807  1.00 84.34           C  
ATOM   4674  HG2 ARG A 300     -24.519  36.126  26.824  1.00 84.34           H  
ATOM   4675  HG3 ARG A 300     -23.991  35.979  28.504  1.00 84.34           H  
ATOM   4676  CD  ARG A 300     -26.088  36.454  28.250  1.00 84.34           C  
ATOM   4677  HD2 ARG A 300     -25.934  37.529  28.155  1.00 84.34           H  
ATOM   4678  HD3 ARG A 300     -26.890  36.165  27.570  1.00 84.34           H  
ATOM   4679  NE  ARG A 300     -26.486  36.154  29.644  1.00 84.34           N  
ATOM   4680  HE  ARG A 300     -25.875  35.554  30.179  1.00 84.34           H  
ATOM   4681  NH1 ARG A 300     -28.484  37.313  29.651  1.00 84.34           N  
ATOM   4682 HH11 ARG A 300     -29.361  37.576  30.078  1.00 84.34           H  
ATOM   4683 HH12 ARG A 300     -28.384  37.517  28.667  1.00 84.34           H  
ATOM   4684  NH2 ARG A 300     -27.836  36.208  31.479  1.00 84.34           N  
ATOM   4685 HH21 ARG A 300     -27.244  35.536  31.946  1.00 84.34           H  
ATOM   4686 HH22 ARG A 300     -28.717  36.472  31.896  1.00 84.34           H  
ATOM   4687  CZ  ARG A 300     -27.595  36.563  30.249  1.00 84.34           C  
ATOM   4688  N   ILE A 301     -23.211  31.484  28.472  1.00 85.94           N  
ATOM   4689  H   ILE A 301     -22.697  32.117  29.067  1.00 85.94           H  
ATOM   4690  CA  ILE A 301     -23.387  30.106  28.959  1.00 85.94           C  
ATOM   4691  HA  ILE A 301     -23.957  29.529  28.231  1.00 85.94           H  
ATOM   4692  C   ILE A 301     -24.193  30.159  30.255  1.00 85.94           C  
ATOM   4693  CB  ILE A 301     -22.025  29.400  29.164  1.00 85.94           C  
ATOM   4694  HB  ILE A 301     -21.464  29.949  29.920  1.00 85.94           H  
ATOM   4695  O   ILE A 301     -24.023  31.086  31.052  1.00 85.94           O  
ATOM   4696  CG1 ILE A 301     -21.201  29.398  27.857  1.00 85.94           C  
ATOM   4697 HG12 ILE A 301     -21.077  30.421  27.501  1.00 85.94           H  
ATOM   4698 HG13 ILE A 301     -21.735  28.837  27.091  1.00 85.94           H  
ATOM   4699  CG2 ILE A 301     -22.229  27.957  29.668  1.00 85.94           C  
ATOM   4700 HG21 ILE A 301     -22.831  27.397  28.953  1.00 85.94           H  
ATOM   4701 HG22 ILE A 301     -22.721  27.949  30.640  1.00 85.94           H  
ATOM   4702 HG23 ILE A 301     -21.273  27.452  29.806  1.00 85.94           H  
ATOM   4703  CD1 ILE A 301     -19.795  28.812  28.021  1.00 85.94           C  
ATOM   4704 HD11 ILE A 301     -19.834  27.734  28.175  1.00 85.94           H  
ATOM   4705 HD12 ILE A 301     -19.234  29.004  27.107  1.00 85.94           H  
ATOM   4706 HD13 ILE A 301     -19.281  29.290  28.855  1.00 85.94           H  
ATOM   4707  N   SER A 302     -25.055  29.178  30.505  1.00 81.41           N  
ATOM   4708  H   SER A 302     -25.253  28.504  29.778  1.00 81.41           H  
ATOM   4709  CA  SER A 302     -25.675  28.975  31.817  1.00 81.41           C  
ATOM   4710  HA  SER A 302     -25.028  29.388  32.590  1.00 81.41           H  
ATOM   4711  C   SER A 302     -25.839  27.484  32.110  1.00 81.41           C  
ATOM   4712  CB  SER A 302     -27.008  29.726  31.886  1.00 81.41           C  
ATOM   4713  HB2 SER A 302     -27.650  29.421  31.059  1.00 81.41           H  
ATOM   4714  HB3 SER A 302     -27.505  29.505  32.831  1.00 81.41           H  
ATOM   4715  O   SER A 302     -26.469  26.767  31.339  1.00 81.41           O  
ATOM   4716  OG  SER A 302     -26.746  31.118  31.813  1.00 81.41           O  
ATOM   4717  HG  SER A 302     -25.833  31.217  31.534  1.00 81.41           H  
ATOM   4718  N   ILE A 303     -25.248  27.029  33.221  1.00 78.69           N  
ATOM   4719  H   ILE A 303     -24.797  27.694  33.833  1.00 78.69           H  
ATOM   4720  CA  ILE A 303     -25.378  25.654  33.724  1.00 78.69           C  
ATOM   4721  HA  ILE A 303     -25.620  24.997  32.889  1.00 78.69           H  
ATOM   4722  C   ILE A 303     -26.542  25.614  34.719  1.00 78.69           C  
ATOM   4723  CB  ILE A 303     -24.062  25.134  34.356  1.00 78.69           C  
ATOM   4724  HB  ILE A 303     -23.808  25.775  35.201  1.00 78.69           H  
ATOM   4725  O   ILE A 303     -26.586  26.426  35.645  1.00 78.69           O  
ATOM   4726  CG1 ILE A 303     -22.893  25.175  33.342  1.00 78.69           C  
ATOM   4727 HG12 ILE A 303     -22.791  26.185  32.945  1.00 78.69           H  
ATOM   4728 HG13 ILE A 303     -23.116  24.506  32.511  1.00 78.69           H  
ATOM   4729  CG2 ILE A 303     -24.261  23.697  34.879  1.00 78.69           C  
ATOM   4730 HG21 ILE A 303     -23.360  23.327  35.367  1.00 78.69           H  
ATOM   4731 HG22 ILE A 303     -24.521  23.027  34.059  1.00 78.69           H  
ATOM   4732 HG23 ILE A 303     -25.056  23.658  35.624  1.00 78.69           H  
ATOM   4733  CD1 ILE A 303     -21.531  24.770  33.919  1.00 78.69           C  
ATOM   4734 HD11 ILE A 303     -21.525  23.715  34.190  1.00 78.69           H  
ATOM   4735 HD12 ILE A 303     -20.766  24.924  33.158  1.00 78.69           H  
ATOM   4736 HD13 ILE A 303     -21.300  25.377  34.795  1.00 78.69           H  
ATOM   4737  N   MET A 304     -27.472  24.683  34.527  1.00 80.84           N  
ATOM   4738  H   MET A 304     -27.373  24.061  33.738  1.00 80.84           H  
ATOM   4739  CA  MET A 304     -28.667  24.485  35.351  1.00 80.84           C  
ATOM   4740  HA  MET A 304     -28.410  24.645  36.398  1.00 80.84           H  
ATOM   4741  C   MET A 304     -29.198  23.056  35.199  1.00 80.84           C  
ATOM   4742  CB  MET A 304     -29.740  25.507  34.942  1.00 80.84           C  
ATOM   4743  HB2 MET A 304     -29.330  26.506  35.093  1.00 80.84           H  
ATOM   4744  HB3 MET A 304     -30.604  25.408  35.599  1.00 80.84           H  
ATOM   4745  O   MET A 304     -28.848  22.365  34.250  1.00 80.84           O  
ATOM   4746  CG  MET A 304     -30.203  25.358  33.484  1.00 80.84           C  
ATOM   4747  HG2 MET A 304     -29.338  25.243  32.831  1.00 80.84           H  
ATOM   4748  HG3 MET A 304     -30.805  24.454  33.397  1.00 80.84           H  
ATOM   4749  SD  MET A 304     -31.178  26.754  32.872  1.00 80.84           S  
ATOM   4750  CE  MET A 304     -29.889  28.025  32.802  1.00 80.84           C  
ATOM   4751  HE1 MET A 304     -30.279  28.914  32.308  1.00 80.84           H  
ATOM   4752  HE2 MET A 304     -29.571  28.291  33.810  1.00 80.84           H  
ATOM   4753  HE3 MET A 304     -29.039  27.641  32.238  1.00 80.84           H  
ATOM   4754  N   ARG A 305     -30.076  22.608  36.101  1.00 80.30           N  
ATOM   4755  H   ARG A 305     -30.393  23.229  36.831  1.00 80.30           H  
ATOM   4756  CA  ARG A 305     -30.767  21.321  35.913  1.00 80.30           C  
ATOM   4757  HA  ARG A 305     -30.025  20.557  35.683  1.00 80.30           H  
ATOM   4758  C   ARG A 305     -31.732  21.385  34.727  1.00 80.30           C  
ATOM   4759  CB  ARG A 305     -31.519  20.895  37.171  1.00 80.30           C  
ATOM   4760  HB2 ARG A 305     -31.950  19.914  36.968  1.00 80.30           H  
ATOM   4761  HB3 ARG A 305     -32.324  21.601  37.374  1.00 80.30           H  
ATOM   4762  O   ARG A 305     -32.207  22.468  34.379  1.00 80.30           O  
ATOM   4763  CG  ARG A 305     -30.629  20.747  38.403  1.00 80.30           C  
ATOM   4764  HG2 ARG A 305     -29.830  20.036  38.193  1.00 80.30           H  
ATOM   4765  HG3 ARG A 305     -30.203  21.710  38.682  1.00 80.30           H  
ATOM   4766  CD  ARG A 305     -31.507  20.221  39.538  1.00 80.30           C  
ATOM   4767  HD2 ARG A 305     -31.959  19.281  39.223  1.00 80.30           H  
ATOM   4768  HD3 ARG A 305     -32.302  20.943  39.726  1.00 80.30           H  
ATOM   4769  NE  ARG A 305     -30.719  20.000  40.760  1.00 80.30           N  
ATOM   4770  HE  ARG A 305     -29.718  19.943  40.637  1.00 80.30           H  
ATOM   4771  NH1 ARG A 305     -32.503  19.669  42.158  1.00 80.30           N  
ATOM   4772 HH11 ARG A 305     -32.885  19.411  43.056  1.00 80.30           H  
ATOM   4773 HH12 ARG A 305     -33.108  19.744  41.353  1.00 80.30           H  
ATOM   4774  NH2 ARG A 305     -30.421  19.522  42.962  1.00 80.30           N  
ATOM   4775 HH21 ARG A 305     -30.807  19.273  43.861  1.00 80.30           H  
ATOM   4776 HH22 ARG A 305     -29.424  19.499  42.806  1.00 80.30           H  
ATOM   4777  CZ  ARG A 305     -31.217  19.736  41.952  1.00 80.30           C  
ATOM   4778  N   SER A 306     -32.046  20.232  34.138  1.00 79.11           N  
ATOM   4779  H   SER A 306     -31.687  19.377  34.539  1.00 79.11           H  
ATOM   4780  CA  SER A 306     -32.861  20.150  32.917  1.00 79.11           C  
ATOM   4781  HA  SER A 306     -32.331  20.667  32.118  1.00 79.11           H  
ATOM   4782  C   SER A 306     -34.237  20.818  33.071  1.00 79.11           C  
ATOM   4783  CB  SER A 306     -33.029  18.685  32.501  1.00 79.11           C  
ATOM   4784  HB2 SER A 306     -33.797  18.210  33.112  1.00 79.11           H  
ATOM   4785  HB3 SER A 306     -32.087  18.154  32.634  1.00 79.11           H  
ATOM   4786  O   SER A 306     -34.668  21.564  32.195  1.00 79.11           O  
ATOM   4787  OG  SER A 306     -33.384  18.639  31.136  1.00 79.11           O  
ATOM   4788  HG  SER A 306     -33.803  17.797  30.944  1.00 79.11           H  
ATOM   4789  N   GLU A 307     -34.883  20.664  34.230  1.00 79.85           N  
ATOM   4790  H   GLU A 307     -34.437  20.144  34.972  1.00 79.85           H  
ATOM   4791  CA  GLU A 307     -36.221  21.208  34.511  1.00 79.85           C  
ATOM   4792  HA  GLU A 307     -36.890  20.909  33.704  1.00 79.85           H  
ATOM   4793  C   GLU A 307     -36.235  22.746  34.574  1.00 79.85           C  
ATOM   4794  CB  GLU A 307     -36.784  20.648  35.837  1.00 79.85           C  
ATOM   4795  HB2 GLU A 307     -37.855  20.846  35.839  1.00 79.85           H  
ATOM   4796  HB3 GLU A 307     -36.364  21.206  36.673  1.00 79.85           H  
ATOM   4797  O   GLU A 307     -37.276  23.378  34.402  1.00 79.85           O  
ATOM   4798  CG  GLU A 307     -36.588  19.138  36.091  1.00 79.85           C  
ATOM   4799  HG2 GLU A 307     -37.280  18.840  36.878  1.00 79.85           H  
ATOM   4800  HG3 GLU A 307     -36.858  18.592  35.187  1.00 79.85           H  
ATOM   4801  CD  GLU A 307     -35.163  18.753  36.534  1.00 79.85           C  
ATOM   4802  OE1 GLU A 307     -34.853  17.546  36.550  1.00 79.85           O  
ATOM   4803  OE2 GLU A 307     -34.354  19.669  36.820  1.00 79.85           O  
ATOM   4804  N   ALA A 308     -35.078  23.375  34.809  1.00 85.71           N  
ATOM   4805  H   ALA A 308     -34.242  22.814  34.882  1.00 85.71           H  
ATOM   4806  CA  ALA A 308     -34.948  24.828  34.862  1.00 85.71           C  
ATOM   4807  HA  ALA A 308     -35.861  25.240  35.292  1.00 85.71           H  
ATOM   4808  C   ALA A 308     -34.779  25.476  33.474  1.00 85.71           C  
ATOM   4809  CB  ALA A 308     -33.790  25.175  35.803  1.00 85.71           C  
ATOM   4810  HB1 ALA A 308     -32.855  24.802  35.384  1.00 85.71           H  
ATOM   4811  HB2 ALA A 308     -33.722  26.258  35.916  1.00 85.71           H  
ATOM   4812  HB3 ALA A 308     -33.957  24.721  36.780  1.00 85.71           H  
ATOM   4813  O   ALA A 308     -34.944  26.693  33.353  1.00 85.71           O  
ATOM   4814  N   LYS A 309     -34.473  24.695  32.426  1.00 89.22           N  
ATOM   4815  H   LYS A 309     -34.408  23.698  32.572  1.00 89.22           H  
ATOM   4816  CA  LYS A 309     -34.150  25.229  31.094  1.00 89.22           C  
ATOM   4817  HA  LYS A 309     -33.300  25.906  31.177  1.00 89.22           H  
ATOM   4818  C   LYS A 309     -35.283  26.034  30.475  1.00 89.22           C  
ATOM   4819  CB  LYS A 309     -33.789  24.103  30.134  1.00 89.22           C  
ATOM   4820  HB2 LYS A 309     -33.734  24.530  29.133  1.00 89.22           H  
ATOM   4821  HB3 LYS A 309     -34.583  23.357  30.141  1.00 89.22           H  
ATOM   4822  O   LYS A 309     -35.031  27.145  30.020  1.00 89.22           O  
ATOM   4823  CG  LYS A 309     -32.446  23.438  30.432  1.00 89.22           C  
ATOM   4824  HG2 LYS A 309     -31.641  24.168  30.352  1.00 89.22           H  
ATOM   4825  HG3 LYS A 309     -32.445  22.992  31.426  1.00 89.22           H  
ATOM   4826  CD  LYS A 309     -32.287  22.358  29.365  1.00 89.22           C  
ATOM   4827  HD2 LYS A 309     -33.093  21.633  29.469  1.00 89.22           H  
ATOM   4828  HD3 LYS A 309     -32.365  22.818  28.380  1.00 89.22           H  
ATOM   4829  CE  LYS A 309     -30.956  21.636  29.469  1.00 89.22           C  
ATOM   4830  HE2 LYS A 309     -30.915  21.102  30.418  1.00 89.22           H  
ATOM   4831  HE3 LYS A 309     -30.137  22.355  29.430  1.00 89.22           H  
ATOM   4832  NZ  LYS A 309     -30.850  20.676  28.356  1.00 89.22           N  
ATOM   4833  HZ1 LYS A 309     -30.114  20.019  28.575  1.00 89.22           H  
ATOM   4834  HZ2 LYS A 309     -30.692  21.171  27.490  1.00 89.22           H  
ATOM   4835  HZ3 LYS A 309     -31.702  20.140  28.280  1.00 89.22           H  
ATOM   4836  N   ALA A 310     -36.518  25.530  30.504  1.00 91.34           N  
ATOM   4837  H   ALA A 310     -36.646  24.594  30.860  1.00 91.34           H  
ATOM   4838  CA  ALA A 310     -37.674  26.233  29.939  1.00 91.34           C  
ATOM   4839  HA  ALA A 310     -37.516  26.361  28.868  1.00 91.34           H  
ATOM   4840  C   ALA A 310     -37.848  27.638  30.554  1.00 91.34           C  
ATOM   4841  CB  ALA A 310     -38.918  25.360  30.136  1.00 91.34           C  
ATOM   4842  HB1 ALA A 310     -38.783  24.402  29.635  1.00 91.34           H  
ATOM   4843  HB2 ALA A 310     -39.103  25.190  31.197  1.00 91.34           H  
ATOM   4844  HB3 ALA A 310     -39.784  25.859  29.700  1.00 91.34           H  
ATOM   4845  O   ALA A 310     -38.056  28.613  29.834  1.00 91.34           O  
ATOM   4846  N   ASN A 311     -37.633  27.779  31.867  1.00 89.71           N  
ATOM   4847  H   ASN A 311     -37.426  26.952  32.408  1.00 89.71           H  
ATOM   4848  CA  ASN A 311     -37.661  29.079  32.546  1.00 89.71           C  
ATOM   4849  HA  ASN A 311     -38.592  29.584  32.291  1.00 89.71           H  
ATOM   4850  C   ASN A 311     -36.516  30.006  32.093  1.00 89.71           C  
ATOM   4851  CB  ASN A 311     -37.627  28.855  34.067  1.00 89.71           C  
ATOM   4852  HB2 ASN A 311     -37.536  29.819  34.567  1.00 89.71           H  
ATOM   4853  HB3 ASN A 311     -36.760  28.251  34.335  1.00 89.71           H  
ATOM   4854  O   ASN A 311     -36.718  31.213  31.965  1.00 89.71           O  
ATOM   4855  CG  ASN A 311     -38.894  28.201  34.588  1.00 89.71           C  
ATOM   4856  ND2 ASN A 311     -38.789  27.259  35.494  1.00 89.71           N  
ATOM   4857 HD21 ASN A 311     -37.887  26.906  35.781  1.00 89.71           H  
ATOM   4858 HD22 ASN A 311     -39.658  26.814  35.753  1.00 89.71           H  
ATOM   4859  OD1 ASN A 311     -39.996  28.527  34.194  1.00 89.71           O  
ATOM   4860  N   ALA A 312     -35.325  29.467  31.811  1.00 91.54           N  
ATOM   4861  H   ALA A 312     -35.204  28.471  31.924  1.00 91.54           H  
ATOM   4862  CA  ALA A 312     -34.215  30.244  31.255  1.00 91.54           C  
ATOM   4863  HA  ALA A 312     -34.116  31.162  31.834  1.00 91.54           H  
ATOM   4864  C   ALA A 312     -34.450  30.660  29.791  1.00 91.54           C  
ATOM   4865  CB  ALA A 312     -32.921  29.446  31.421  1.00 91.54           C  
ATOM   4866  HB1 ALA A 312     -32.777  29.206  32.475  1.00 91.54           H  
ATOM   4867  HB2 ALA A 312     -32.967  28.522  30.844  1.00 91.54           H  
ATOM   4868  HB3 ALA A 312     -32.079  30.042  31.070  1.00 91.54           H  
ATOM   4869  O   ALA A 312     -34.041  31.756  29.403  1.00 91.54           O  
ATOM   4870  N   VAL A 313     -35.151  29.838  28.997  1.00 95.89           N  
ATOM   4871  H   VAL A 313     -35.410  28.933  29.363  1.00 95.89           H  
ATOM   4872  CA  VAL A 313     -35.643  30.224  27.664  1.00 95.89           C  
ATOM   4873  HA  VAL A 313     -34.798  30.579  27.075  1.00 95.89           H  
ATOM   4874  C   VAL A 313     -36.617  31.398  27.800  1.00 95.89           C  
ATOM   4875  CB  VAL A 313     -36.285  29.041  26.903  1.00 95.89           C  
ATOM   4876  HB  VAL A 313     -37.131  28.653  27.470  1.00 95.89           H  
ATOM   4877  O   VAL A 313     -36.361  32.452  27.226  1.00 95.89           O  
ATOM   4878  CG1 VAL A 313     -36.793  29.475  25.525  1.00 95.89           C  
ATOM   4879 HG11 VAL A 313     -37.245  28.622  25.018  1.00 95.89           H  
ATOM   4880 HG12 VAL A 313     -37.559  30.244  25.628  1.00 95.89           H  
ATOM   4881 HG13 VAL A 313     -35.973  29.864  24.922  1.00 95.89           H  
ATOM   4882  CG2 VAL A 313     -35.293  27.895  26.663  1.00 95.89           C  
ATOM   4883 HG21 VAL A 313     -34.432  28.249  26.096  1.00 95.89           H  
ATOM   4884 HG22 VAL A 313     -35.781  27.092  26.110  1.00 95.89           H  
ATOM   4885 HG23 VAL A 313     -34.945  27.485  27.611  1.00 95.89           H  
ATOM   4886  N   VAL A 314     -37.665  31.281  28.624  1.00 94.76           N  
ATOM   4887  H   VAL A 314     -37.824  30.389  29.069  1.00 94.76           H  
ATOM   4888  CA  VAL A 314     -38.642  32.364  28.871  1.00 94.76           C  
ATOM   4889  HA  VAL A 314     -39.148  32.604  27.936  1.00 94.76           H  
ATOM   4890  C   VAL A 314     -37.960  33.653  29.343  1.00 94.76           C  
ATOM   4891  CB  VAL A 314     -39.716  31.899  29.877  1.00 94.76           C  
ATOM   4892  HB  VAL A 314     -39.223  31.488  30.757  1.00 94.76           H  
ATOM   4893  O   VAL A 314     -38.240  34.728  28.819  1.00 94.76           O  
ATOM   4894  CG1 VAL A 314     -40.643  33.034  30.334  1.00 94.76           C  
ATOM   4895 HG11 VAL A 314     -41.459  32.629  30.933  1.00 94.76           H  
ATOM   4896 HG12 VAL A 314     -41.059  33.551  29.469  1.00 94.76           H  
ATOM   4897 HG13 VAL A 314     -40.092  33.746  30.948  1.00 94.76           H  
ATOM   4898  CG2 VAL A 314     -40.594  30.808  29.255  1.00 94.76           C  
ATOM   4899 HG21 VAL A 314     -41.197  31.219  28.446  1.00 94.76           H  
ATOM   4900 HG22 VAL A 314     -39.986  29.994  28.858  1.00 94.76           H  
ATOM   4901 HG23 VAL A 314     -41.248  30.393  30.021  1.00 94.76           H  
ATOM   4902  N   GLN A 315     -36.996  33.567  30.262  1.00 92.26           N  
ATOM   4903  H   GLN A 315     -36.820  32.669  30.690  1.00 92.26           H  
ATOM   4904  CA  GLN A 315     -36.256  34.736  30.746  1.00 92.26           C  
ATOM   4905  HA  GLN A 315     -36.986  35.478  31.070  1.00 92.26           H  
ATOM   4906  C   GLN A 315     -35.389  35.399  29.653  1.00 92.26           C  
ATOM   4907  CB  GLN A 315     -35.432  34.306  31.969  1.00 92.26           C  
ATOM   4908  HB2 GLN A 315     -36.076  33.742  32.643  1.00 92.26           H  
ATOM   4909  HB3 GLN A 315     -34.613  33.661  31.650  1.00 92.26           H  
ATOM   4910  O   GLN A 315     -35.177  36.613  29.688  1.00 92.26           O  
ATOM   4911  CG  GLN A 315     -34.873  35.504  32.745  1.00 92.26           C  
ATOM   4912  HG2 GLN A 315     -34.163  36.046  32.121  1.00 92.26           H  
ATOM   4913  HG3 GLN A 315     -35.689  36.177  33.007  1.00 92.26           H  
ATOM   4914  CD  GLN A 315     -34.158  35.060  34.013  1.00 92.26           C  
ATOM   4915  NE2 GLN A 315     -34.843  34.979  35.133  1.00 92.26           N  
ATOM   4916 HE21 GLN A 315     -35.837  35.156  35.132  1.00 92.26           H  
ATOM   4917 HE22 GLN A 315     -34.345  34.635  35.943  1.00 92.26           H  
ATOM   4918  OE1 GLN A 315     -32.968  34.788  34.023  1.00 92.26           O  
ATOM   4919  N   MET A 316     -34.919  34.639  28.657  1.00 92.99           N  
ATOM   4920  H   MET A 316     -35.116  33.648  28.677  1.00 92.99           H  
ATOM   4921  CA  MET A 316     -34.249  35.180  27.468  1.00 92.99           C  
ATOM   4922  HA  MET A 316     -33.555  35.957  27.789  1.00 92.99           H  
ATOM   4923  C   MET A 316     -35.247  35.832  26.499  1.00 92.99           C  
ATOM   4924  CB  MET A 316     -33.441  34.066  26.786  1.00 92.99           C  
ATOM   4925  HB2 MET A 316     -34.119  33.309  26.391  1.00 92.99           H  
ATOM   4926  HB3 MET A 316     -32.799  33.592  27.529  1.00 92.99           H  
ATOM   4927  O   MET A 316     -34.980  36.923  26.002  1.00 92.99           O  
ATOM   4928  CG  MET A 316     -32.571  34.581  25.633  1.00 92.99           C  
ATOM   4929  HG2 MET A 316     -32.120  33.724  25.133  1.00 92.99           H  
ATOM   4930  HG3 MET A 316     -33.215  35.080  24.908  1.00 92.99           H  
ATOM   4931  SD  MET A 316     -31.240  35.720  26.115  1.00 92.99           S  
ATOM   4932  CE  MET A 316     -30.862  36.390  24.477  1.00 92.99           C  
ATOM   4933  HE1 MET A 316     -31.769  36.792  24.027  1.00 92.99           H  
ATOM   4934  HE2 MET A 316     -30.131  37.194  24.570  1.00 92.99           H  
ATOM   4935  HE3 MET A 316     -30.464  35.598  23.843  1.00 92.99           H  
ATOM   4936  N   LEU A 317     -36.414  35.217  26.279  1.00 94.90           N  
ATOM   4937  H   LEU A 317     -36.568  34.322  26.722  1.00 94.90           H  
ATOM   4938  CA  LEU A 317     -37.491  35.766  25.442  1.00 94.90           C
[truncated: 1,877,590 more chars]
