# Supplementary material for: In silico screening by AlphaFold2 program revealed the potential binding partners of nuage-localizing proteins and piRNA-related proteins
Source: eLife. 2025 Apr 22;13:RP101967. doi: 10.7554/eLife.101967 (PMC12014135; doi:10.7554/eLife.101967)
Supplement: Figure 1—source data 1. [file elife-101967-fig1-data1.zip › Figure 1-Source Data 1/xii_me31B_vret_rank_0.pdb]

ATOM      1  N   MET A   1     -21.352   8.778 -10.061  1.00 17.93           N  
ATOM      2  H   MET A   1     -20.758   7.991  -9.842  1.00 17.93           H  
ATOM      3  H2  MET A   1     -22.301   8.451 -10.173  1.00 17.93           H  
ATOM      4  H3  MET A   1     -21.324   9.451  -9.308  1.00 17.93           H  
ATOM      5  CA  MET A   1     -20.898   9.413 -11.317  1.00 17.93           C  
ATOM      6  HA  MET A   1     -20.924   8.688 -12.130  1.00 17.93           H  
ATOM      7  C   MET A   1     -19.453   9.907 -11.258  1.00 17.93           C  
ATOM      8  CB  MET A   1     -21.817  10.587 -11.704  1.00 17.93           C  
ATOM      9  HB2 MET A   1     -22.078  11.167 -10.818  1.00 17.93           H  
ATOM     10  HB3 MET A   1     -21.302  11.254 -12.395  1.00 17.93           H  
ATOM     11  O   MET A   1     -18.995  10.424 -12.260  1.00 17.93           O  
ATOM     12  CG  MET A   1     -23.089  10.129 -12.416  1.00 17.93           C  
ATOM     13  HG2 MET A   1     -22.817   9.507 -13.269  1.00 17.93           H  
ATOM     14  HG3 MET A   1     -23.705   9.544 -11.732  1.00 17.93           H  
ATOM     15  SD  MET A   1     -24.047  11.539 -13.017  1.00 17.93           S  
ATOM     16  CE  MET A   1     -25.449  10.701 -13.795  1.00 17.93           C  
ATOM     17  HE1 MET A   1     -25.092  10.050 -14.592  1.00 17.93           H  
ATOM     18  HE2 MET A   1     -25.989  10.112 -13.053  1.00 17.93           H  
ATOM     19  HE3 MET A   1     -26.122  11.446 -14.220  1.00 17.93           H  
ATOM     20  N   MET A   2     -18.755   9.823 -10.116  1.00 16.22           N  
ATOM     21  H   MET A   2     -19.057   9.262  -9.333  1.00 16.22           H  
ATOM     22  CA  MET A   2     -17.507  10.573  -9.914  1.00 16.22           C  
ATOM     23  HA  MET A   2     -17.713  11.618 -10.147  1.00 16.22           H  
ATOM     24  C   MET A   2     -16.370  10.158 -10.863  1.00 16.22           C  
ATOM     25  CB  MET A   2     -17.083  10.507  -8.441  1.00 16.22           C  
ATOM     26  HB2 MET A   2     -17.150   9.484  -8.070  1.00 16.22           H  
ATOM     27  HB3 MET A   2     -16.048  10.836  -8.355  1.00 16.22           H  
ATOM     28  O   MET A   2     -16.240   8.983 -11.192  1.00 16.22           O  
ATOM     29  CG  MET A   2     -17.949  11.443  -7.590  1.00 16.22           C  
ATOM     30  HG2 MET A   2     -18.989  11.118  -7.626  1.00 16.22           H  
ATOM     31  HG3 MET A   2     -17.886  12.445  -8.015  1.00 16.22           H  
ATOM     32  SD  MET A   2     -17.429  11.541  -5.859  1.00 16.22           S  
ATOM     33  CE  MET A   2     -18.361  13.006  -5.337  1.00 16.22           C  
ATOM     34  HE1 MET A   2     -18.055  13.867  -5.931  1.00 16.22           H  
ATOM     35  HE2 MET A   2     -19.429  12.833  -5.472  1.00 16.22           H  
ATOM     36  HE3 MET A   2     -18.160  13.207  -4.285  1.00 16.22           H  
ATOM     37  N   THR A   3     -15.620  11.178 -11.287  1.00 18.84           N  
ATOM     38  H   THR A   3     -15.792  12.078 -10.862  1.00 18.84           H  
ATOM     39  CA  THR A   3     -14.868  11.321 -12.545  1.00 18.84           C  
ATOM     40  HA  THR A   3     -15.189  10.544 -13.238  1.00 18.84           H  
ATOM     41  C   THR A   3     -13.340  11.158 -12.418  1.00 18.84           C  
ATOM     42  CB  THR A   3     -15.231  12.705 -13.164  1.00 18.84           C  
ATOM     43  HB  THR A   3     -14.411  13.125 -13.747  1.00 18.84           H  
ATOM     44  O   THR A   3     -12.809  10.723 -11.401  1.00 18.84           O  
ATOM     45  CG2 THR A   3     -16.417  12.606 -14.114  1.00 18.84           C  
ATOM     46 HG21 THR A   3     -17.293  12.237 -13.581  1.00 18.84           H  
ATOM     47 HG22 THR A   3     -16.636  13.583 -14.544  1.00 18.84           H  
ATOM     48 HG23 THR A   3     -16.180  11.919 -14.927  1.00 18.84           H  
ATOM     49  OG1 THR A   3     -15.579  13.655 -12.172  1.00 18.84           O  
ATOM     50  HG1 THR A   3     -15.666  14.493 -12.631  1.00 18.84           H  
ATOM     51  N   GLU A   4     -12.667  11.542 -13.503  1.00 18.72           N  
ATOM     52  H   GLU A   4     -13.218  12.054 -14.177  1.00 18.72           H  
ATOM     53  CA  GLU A   4     -11.455  11.041 -14.161  1.00 18.72           C  
ATOM     54  HA  GLU A   4     -11.465   9.952 -14.197  1.00 18.72           H  
ATOM     55  C   GLU A   4     -10.088  11.453 -13.614  1.00 18.72           C  
ATOM     56  CB  GLU A   4     -11.553  11.598 -15.600  1.00 18.72           C  
ATOM     57  HB2 GLU A   4     -11.849  12.645 -15.535  1.00 18.72           H  
ATOM     58  HB3 GLU A   4     -10.597  11.565 -16.122  1.00 18.72           H  
ATOM     59  O   GLU A   4      -9.110  11.198 -14.303  1.00 18.72           O  
ATOM     60  CG  GLU A   4     -12.545  10.814 -16.459  1.00 18.72           C  
ATOM     61  HG2 GLU A   4     -13.486  10.705 -15.920  1.00 18.72           H  
ATOM     62  HG3 GLU A   4     -12.137   9.817 -16.627  1.00 18.72           H  
ATOM     63  CD  GLU A   4     -12.821  11.507 -17.799  1.00 18.72           C  
ATOM     64  OE1 GLU A   4     -13.136  10.771 -18.758  1.00 18.72           O  
ATOM     65  OE2 GLU A   4     -12.836  12.759 -17.811  1.00 18.72           O  
ATOM     66  N   LYS A   5      -9.993  12.153 -12.475  1.00 19.13           N  
ATOM     67  H   LYS A   5     -10.823  12.225 -11.905  1.00 19.13           H  
ATOM     68  CA  LYS A   5      -8.844  13.053 -12.234  1.00 19.13           C  
ATOM     69  HA  LYS A   5      -9.011  13.924 -12.868  1.00 19.13           H  
ATOM     70  C   LYS A   5      -7.476  12.491 -12.677  1.00 19.13           C  
ATOM     71  CB  LYS A   5      -8.772  13.526 -10.778  1.00 19.13           C  
ATOM     72  HB2 LYS A   5      -9.139  12.751 -10.105  1.00 19.13           H  
ATOM     73  HB3 LYS A   5      -7.727  13.713 -10.533  1.00 19.13           H  
ATOM     74  O   LYS A   5      -7.010  11.480 -12.164  1.00 19.13           O  
ATOM     75  CG  LYS A   5      -9.550  14.834 -10.581  1.00 19.13           C  
ATOM     76  HG2 LYS A   5     -10.621  14.638 -10.617  1.00 19.13           H  
ATOM     77  HG3 LYS A   5      -9.287  15.531 -11.376  1.00 19.13           H  
ATOM     78  CD  LYS A   5      -9.171  15.471  -9.240  1.00 19.13           C  
ATOM     79  HD2 LYS A   5      -8.086  15.564  -9.195  1.00 19.13           H  
ATOM     80  HD3 LYS A   5      -9.504  14.830  -8.423  1.00 19.13           H  
ATOM     81  CE  LYS A   5      -9.793  16.864  -9.110  1.00 19.13           C  
ATOM     82  HE2 LYS A   5      -9.592  17.412 -10.031  1.00 19.13           H  
ATOM     83  HE3 LYS A   5     -10.874  16.764  -9.007  1.00 19.13           H  
ATOM     84  NZ  LYS A   5      -9.210  17.598  -7.959  1.00 19.13           N  
ATOM     85  HZ1 LYS A   5      -9.358  17.104  -7.091  1.00 19.13           H  
ATOM     86  HZ2 LYS A   5      -8.213  17.694  -8.089  1.00 19.13           H  
ATOM     87  HZ3 LYS A   5      -9.590  18.531  -7.890  1.00 19.13           H  
ATOM     88  N   LEU A   6      -6.858  13.262 -13.576  1.00 20.48           N  
ATOM     89  H   LEU A   6      -7.386  14.067 -13.881  1.00 20.48           H  
ATOM     90  CA  LEU A   6      -5.687  12.997 -14.425  1.00 20.48           C  
ATOM     91  HA  LEU A   6      -5.925  12.227 -15.159  1.00 20.48           H  
ATOM     92  C   LEU A   6      -4.391  12.571 -13.728  1.00 20.48           C  
ATOM     93  CB  LEU A   6      -5.400  14.336 -15.149  1.00 20.48           C  
ATOM     94  HB2 LEU A   6      -4.364  14.353 -15.487  1.00 20.48           H  
ATOM     95  HB3 LEU A   6      -5.490  15.154 -14.435  1.00 20.48           H  
ATOM     96  O   LEU A   6      -3.465  12.128 -14.389  1.00 20.48           O  
ATOM     97  CG  LEU A   6      -6.302  14.594 -16.371  1.00 20.48           C  
ATOM     98  HG  LEU A   6      -7.208  13.993 -16.290  1.00 20.48           H  
ATOM     99  CD1 LEU A   6      -6.723  16.062 -16.447  1.00 20.48           C  
ATOM    100 HD11 LEU A   6      -7.271  16.347 -15.549  1.00 20.48           H  
ATOM    101 HD12 LEU A   6      -5.837  16.687 -16.549  1.00 20.48           H  
ATOM    102 HD13 LEU A   6      -7.356  16.213 -17.321  1.00 20.48           H  
ATOM    103  CD2 LEU A   6      -5.570  14.222 -17.657  1.00 20.48           C  
ATOM    104 HD21 LEU A   6      -6.231  14.346 -18.515  1.00 20.48           H  
ATOM    105 HD22 LEU A   6      -4.699  14.862 -17.798  1.00 20.48           H  
ATOM    106 HD23 LEU A   6      -5.237  13.185 -17.614  1.00 20.48           H  
ATOM    107  N   ASN A   7      -4.273  12.799 -12.425  1.00 19.20           N  
ATOM    108  H   ASN A   7      -5.129  13.003 -11.930  1.00 19.20           H  
ATOM    109  CA  ASN A   7      -3.045  13.394 -11.903  1.00 19.20           C  
ATOM    110  HA  ASN A   7      -2.813  14.261 -12.523  1.00 19.20           H  
ATOM    111  C   ASN A   7      -1.776  12.538 -11.930  1.00 19.20           C  
ATOM    112  CB  ASN A   7      -3.309  13.855 -10.454  1.00 19.20           C  
ATOM    113  HB2 ASN A   7      -2.609  13.369  -9.774  1.00 19.20           H  
ATOM    114  HB3 ASN A   7      -4.310  13.572 -10.129  1.00 19.20           H  
ATOM    115  O   ASN A   7      -0.740  13.077 -11.548  1.00 19.20           O  
ATOM    116  CG  ASN A   7      -3.183  15.354 -10.294  1.00 19.20           C  
ATOM    117  ND2 ASN A   7      -2.626  15.814  -9.202  1.00 19.20           N  
ATOM    118 HD21 ASN A   7      -2.081  15.184  -8.631  1.00 19.20           H  
ATOM    119 HD22 ASN A   7      -2.437  16.807  -9.214  1.00 19.20           H  
ATOM    120  OD1 ASN A   7      -3.673  16.135 -11.088  1.00 19.20           O  
ATOM    121  N   SER A   8      -1.833  11.229 -12.200  1.00 19.52           N  
ATOM    122  H   SER A   8      -2.620  10.866 -12.720  1.00 19.52           H  
ATOM    123  CA  SER A   8      -0.643  10.397 -11.999  1.00 19.52           C  
ATOM    124  HA  SER A   8      -0.327  10.528 -10.964  1.00 19.52           H  
ATOM    125  C   SER A   8       0.475  10.901 -12.896  1.00 19.52           C  
ATOM    126  CB  SER A   8      -0.892   8.908 -12.190  1.00 19.52           C  
ATOM    127  HB2 SER A   8      -1.588   8.560 -11.427  1.00 19.52           H  
ATOM    128  HB3 SER A   8       0.048   8.367 -12.081  1.00 19.52           H  
ATOM    129  O   SER A   8       0.275  11.050 -14.097  1.00 19.52           O  
ATOM    130  OG  SER A   8      -1.432   8.648 -13.461  1.00 19.52           O  
ATOM    131  HG  SER A   8      -0.957   9.180 -14.104  1.00 19.52           H  
ATOM    132  N   GLY A   9       1.567  11.253 -12.220  1.00 19.60           N  
ATOM    133  H   GLY A   9       1.634  10.904 -11.275  1.00 19.60           H  
ATOM    134  CA  GLY A   9       2.237  12.525 -12.409  1.00 19.60           C  
ATOM    135  HA2 GLY A   9       1.638  13.185 -13.038  1.00 19.60           H  
ATOM    136  HA3 GLY A   9       2.287  13.017 -11.438  1.00 19.60           H  
ATOM    137  C   GLY A   9       3.665  12.456 -12.924  1.00 19.60           C  
ATOM    138  O   GLY A   9       4.079  13.500 -13.391  1.00 19.60           O  
ATOM    139  N   HIS A  10       4.371  11.303 -12.946  1.00 20.53           N  
ATOM    140  H   HIS A  10       3.885  10.435 -12.768  1.00 20.53           H  
ATOM    141  CA  HIS A  10       5.772  11.268 -13.400  1.00 20.53           C  
ATOM    142  HA  HIS A  10       5.985  12.323 -13.576  1.00 20.53           H  
ATOM    143  C   HIS A  10       6.305  10.721 -14.750  1.00 20.53           C  
ATOM    144  CB  HIS A  10       6.687  10.971 -12.222  1.00 20.53           C  
ATOM    145  HB2 HIS A  10       6.209  10.254 -11.554  1.00 20.53           H  
ATOM    146  HB3 HIS A  10       7.622  10.535 -12.572  1.00 20.53           H  
ATOM    147  O   HIS A  10       7.329  11.228 -15.206  1.00 20.53           O  
ATOM    148  CG  HIS A  10       7.013  12.235 -11.464  1.00 20.53           C  
ATOM    149  CD2 HIS A  10       6.886  12.436 -10.120  1.00 20.53           C  
ATOM    150  HD2 HIS A  10       6.551  11.705  -9.399  1.00 20.53           H  
ATOM    151  ND1 HIS A  10       7.466  13.416 -12.004  1.00 20.53           N  
ATOM    152  HD1 HIS A  10       7.444  13.642 -12.989  1.00 20.53           H  
ATOM    153  CE1 HIS A  10       7.619  14.298 -11.011  1.00 20.53           C  
ATOM    154  HE1 HIS A  10       7.943  15.320 -11.140  1.00 20.53           H  
ATOM    155  NE2 HIS A  10       7.282  13.747  -9.835  1.00 20.53           N  
ATOM    156  N   THR A  11       5.720   9.736 -15.438  1.00 19.96           N  
ATOM    157  H   THR A  11       4.782   9.439 -15.211  1.00 19.96           H  
ATOM    158  CA  THR A  11       6.475   9.046 -16.516  1.00 19.96           C  
ATOM    159  HA  THR A  11       7.526   9.053 -16.229  1.00 19.96           H  
ATOM    160  C   THR A  11       6.441   9.647 -17.935  1.00 19.96           C  
ATOM    161  CB  THR A  11       6.091   7.573 -16.590  1.00 19.96           C  
ATOM    162  HB  THR A  11       6.541   7.133 -17.480  1.00 19.96           H  
ATOM    163  O   THR A  11       5.490   9.410 -18.677  1.00 19.96           O  
ATOM    164  CG2 THR A  11       6.603   6.818 -15.364  1.00 19.96           C  
ATOM    165 HG21 THR A  11       7.688   6.898 -15.309  1.00 19.96           H  
ATOM    166 HG22 THR A  11       6.327   5.767 -15.452  1.00 19.96           H  
ATOM    167 HG23 THR A  11       6.160   7.229 -14.456  1.00 19.96           H  
ATOM    168  OG1 THR A  11       4.690   7.436 -16.647  1.00 19.96           O  
ATOM    169  HG1 THR A  11       4.399   8.078 -17.298  1.00 19.96           H  
ATOM    170  N   ASN A  12       7.563  10.261 -18.345  1.00 20.44           N  
ATOM    171  H   ASN A  12       8.208  10.513 -17.609  1.00 20.44           H  
ATOM    172  CA  ASN A  12       7.788  10.948 -19.635  1.00 20.44           C  
ATOM    173  HA  ASN A  12       6.959  11.614 -19.873  1.00 20.44           H  
ATOM    174  C   ASN A  12       7.680  10.106 -20.902  1.00 20.44           C  
ATOM    175  CB  ASN A  12       9.073  11.823 -19.547  1.00 20.44           C  
ATOM    176  HB2 ASN A  12       9.444  11.991 -20.557  1.00 20.44           H  
ATOM    177  HB3 ASN A  12       9.854  11.260 -19.037  1.00 20.44           H  
ATOM    178  O   ASN A  12       8.446   9.168 -21.081  1.00 20.44           O  
ATOM    179  CG  ASN A  12       8.974  13.197 -18.865  1.00 20.44           C  
ATOM    180  ND2 ASN A  12       9.712  14.183 -19.276  1.00 20.44           N  
ATOM    181 HD21 ASN A  12       9.347  14.609 -20.116  1.00 20.44           H  
ATOM    182 HD22 ASN A  12       9.775  14.894 -18.560  1.00 20.44           H  
ATOM    183  OD1 ASN A  12       8.182  13.482 -18.027  1.00 20.44           O  
ATOM    184  N   LEU A  13       6.797  10.526 -21.830  1.00 18.98           N  
ATOM    185  H   LEU A  13       6.117  11.192 -21.492  1.00 18.98           H  
ATOM    186  CA  LEU A  13       6.547   9.940 -23.158  1.00 18.98           C  
ATOM    187  HA  LEU A  13       6.386   8.870 -23.031  1.00 18.98           H  
ATOM    188  C   LEU A  13       7.683  10.087 -24.180  1.00 18.98           C  
ATOM    189  CB  LEU A  13       5.306  10.573 -23.844  1.00 18.98           C  
ATOM    190  HB2 LEU A  13       5.342  10.318 -24.903  1.00 18.98           H  
ATOM    191  HB3 LEU A  13       5.418  11.656 -23.801  1.00 18.98           H  
ATOM    192  O   LEU A  13       7.833   9.174 -24.985  1.00 18.98           O  
ATOM    193  CG  LEU A  13       3.897  10.156 -23.374  1.00 18.98           C  
ATOM    194  HG  LEU A  13       3.782  10.403 -22.319  1.00 18.98           H  
ATOM    195  CD1 LEU A  13       2.774  10.828 -24.174  1.00 18.98           C  
ATOM    196 HD11 LEU A  13       3.171  11.628 -24.799  1.00 18.98           H  
ATOM    197 HD12 LEU A  13       2.013  11.205 -23.491  1.00 18.98           H  
ATOM    198 HD13 LEU A  13       2.295  10.128 -24.859  1.00 18.98           H  
ATOM    199  CD2 LEU A  13       3.659   8.656 -23.501  1.00 18.98           C  
ATOM    200 HD21 LEU A  13       2.638   8.425 -23.199  1.00 18.98           H  
ATOM    201 HD22 LEU A  13       4.332   8.124 -22.829  1.00 18.98           H  
ATOM    202 HD23 LEU A  13       3.829   8.332 -24.528  1.00 18.98           H  
ATOM    203  N   THR A  14       8.383  11.232 -24.254  1.00 20.00           N  
ATOM    204  H   THR A  14       8.323  11.835 -23.445  1.00 20.00           H  
ATOM    205  CA  THR A  14       8.687  11.932 -25.540  1.00 20.00           C  
ATOM    206  HA  THR A  14       7.729  12.153 -26.010  1.00 20.00           H  
ATOM    207  C   THR A  14       9.483  11.206 -26.622  1.00 20.00           C  
ATOM    208  CB  THR A  14       9.420  13.283 -25.342  1.00 20.00           C  
ATOM    209  HB  THR A  14      10.028  13.530 -26.212  1.00 20.00           H  
ATOM    210  O   THR A  14       9.714  11.818 -27.664  1.00 20.00           O  
ATOM    211  CG2 THR A  14       8.480  14.472 -25.207  1.00 20.00           C  
ATOM    212 HG21 THR A  14       7.496  14.159 -24.857  1.00 20.00           H  
ATOM    213 HG22 THR A  14       8.904  15.245 -24.566  1.00 20.00           H  
ATOM    214 HG23 THR A  14       8.329  14.906 -26.196  1.00 20.00           H  
ATOM    215  OG1 THR A  14      10.342  13.222 -24.285  1.00 20.00           O  
ATOM    216  HG1 THR A  14      10.037  13.815 -23.594  1.00 20.00           H  
ATOM    217  N   SER A  15       9.944   9.969 -26.432  1.00 19.02           N  
ATOM    218  H   SER A  15       9.603   9.487 -25.612  1.00 19.02           H  
ATOM    219  CA  SER A  15      10.769   9.235 -27.398  1.00 19.02           C  
ATOM    220  HA  SER A  15      11.803   9.553 -27.264  1.00 19.02           H  
ATOM    221  C   SER A  15      10.356   9.532 -28.855  1.00 19.02           C  
ATOM    222  CB  SER A  15      10.708   7.740 -27.075  1.00 19.02           C  
ATOM    223  HB2 SER A  15      11.475   7.496 -26.340  1.00 19.02           H  
ATOM    224  HB3 SER A  15       9.734   7.499 -26.650  1.00 19.02           H  
ATOM    225  O   SER A  15       9.299   9.113 -29.327  1.00 19.02           O  
ATOM    226  OG  SER A  15      10.884   6.958 -28.238  1.00 19.02           O  
ATOM    227  HG  SER A  15      10.074   7.056 -28.744  1.00 19.02           H  
ATOM    228  N   LYS A  16      11.219  10.290 -29.551  1.00 18.13           N  
ATOM    229  H   LYS A  16      12.039  10.574 -29.034  1.00 18.13           H  
ATOM    230  CA  LYS A  16      10.876  11.112 -30.725  1.00 18.13           C  
ATOM    231  HA  LYS A  16      10.063  11.785 -30.452  1.00 18.13           H  
ATOM    232  C   LYS A  16      10.399  10.366 -31.957  1.00 18.13           C  
ATOM    233  CB  LYS A  16      12.114  11.925 -31.159  1.00 18.13           C  
ATOM    234  HB2 LYS A  16      13.010  11.314 -31.046  1.00 18.13           H  
ATOM    235  HB3 LYS A  16      12.031  12.183 -32.214  1.00 18.13           H  
ATOM    236  O   LYS A  16       9.895  11.034 -32.847  1.00 18.13           O  
ATOM    237  CG  LYS A  16      12.283  13.242 -30.400  1.00 18.13           C  
ATOM    238  HG2 LYS A  16      11.392  13.855 -30.536  1.00 18.13           H  
ATOM    239  HG3 LYS A  16      12.418  13.037 -29.338  1.00 18.13           H  
ATOM    240  CD  LYS A  16      13.509  13.987 -30.948  1.00 18.13           C  
ATOM    241  HD2 LYS A  16      13.382  14.163 -32.016  1.00 18.13           H  
ATOM    242  HD3 LYS A  16      14.393  13.372 -30.786  1.00 18.13           H  
ATOM    243  CE  LYS A  16      13.671  15.325 -30.224  1.00 18.13           C  
ATOM    244  HE2 LYS A  16      13.641  15.137 -29.150  1.00 18.13           H  
ATOM    245  HE3 LYS A  16      12.820  15.961 -30.467  1.00 18.13           H  
ATOM    246  NZ  LYS A  16      14.948  15.991 -30.581  1.00 18.13           N  
ATOM    247  HZ1 LYS A  16      15.728  15.406 -30.316  1.00 18.13           H  
ATOM    248  HZ2 LYS A  16      14.993  16.177 -31.572  1.00 18.13           H  
ATOM    249  HZ3 LYS A  16      15.036  16.861 -30.076  1.00 18.13           H  
ATOM    250  N   GLY A  17      10.728   9.083 -32.104  1.00 18.59           N  
ATOM    251  H   GLY A  17      11.025   8.592 -31.273  1.00 18.59           H  
ATOM    252  CA  GLY A  17      10.912   8.442 -33.412  1.00 18.59           C  
ATOM    253  HA2 GLY A  17      11.859   8.770 -33.841  1.00 18.59           H  
ATOM    254  HA3 GLY A  17      10.963   7.363 -33.267  1.00 18.59           H  
ATOM    255  C   GLY A  17       9.787   8.722 -34.416  1.00 18.59           C  
ATOM    256  O   GLY A  17       8.807   7.993 -34.447  1.00 18.59           O  
ATOM    257  N   ILE A  18       9.958   9.750 -35.258  1.00 18.81           N  
ATOM    258  H   ILE A  18      10.751  10.348 -35.075  1.00 18.81           H  
ATOM    259  CA  ILE A  18       8.921  10.303 -36.156  1.00 18.81           C  
ATOM    260  HA  ILE A  18       7.969  10.284 -35.626  1.00 18.81           H  
ATOM    261  C   ILE A  18       8.763   9.455 -37.426  1.00 18.81           C  
ATOM    262  CB  ILE A  18       9.233  11.784 -36.570  1.00 18.81           C  
ATOM    263  HB  ILE A  18       9.952  11.753 -37.389  1.00 18.81           H  
ATOM    264  O   ILE A  18       8.195   9.934 -38.398  1.00 18.81           O  
ATOM    265  CG1 ILE A  18       9.871  12.643 -35.452  1.00 18.81           C  
ATOM    266 HG12 ILE A  18       9.168  12.732 -34.623  1.00 18.81           H  
ATOM    267 HG13 ILE A  18      10.774  12.151 -35.092  1.00 18.81           H  
ATOM    268  CG2 ILE A  18       7.974  12.541 -37.064  1.00 18.81           C  
ATOM    269 HG21 ILE A  18       7.254  12.631 -36.251  1.00 18.81           H  
ATOM    270 HG22 ILE A  18       8.230  13.535 -37.431  1.00 18.81           H  
ATOM    271 HG23 ILE A  18       7.472  12.049 -37.897  1.00 18.81           H  
ATOM    272  CD1 ILE A  18      10.302  14.054 -35.877  1.00 18.81           C  
ATOM    273 HD11 ILE A  18       9.435  14.701 -36.012  1.00 18.81           H  
ATOM    274 HD12 ILE A  18      10.924  14.485 -35.092  1.00 18.81           H  
ATOM    275 HD13 ILE A  18      10.880  14.007 -36.800  1.00 18.81           H  
ATOM    276  N   ILE A  19       9.413   8.289 -37.537  1.00 18.35           N  
ATOM    277  H   ILE A  19       9.751   7.828 -36.704  1.00 18.35           H  
ATOM    278  CA  ILE A  19       9.725   7.769 -38.876  1.00 18.35           C  
ATOM    279  HA  ILE A  19      10.299   8.559 -39.360  1.00 18.35           H  
ATOM    280  C   ILE A  19       8.448   7.598 -39.714  1.00 18.35           C  
ATOM    281  CB  ILE A  19      10.631   6.522 -38.888  1.00 18.35           C  
ATOM    282  HB  ILE A  19      10.094   5.690 -38.431  1.00 18.35           H  
ATOM    283  O   ILE A  19       7.407   7.174 -39.222  1.00 18.35           O  
ATOM    284  CG1 ILE A  19      11.921   6.794 -38.081  1.00 18.35           C  
ATOM    285 HG12 ILE A  19      12.424   7.674 -38.482  1.00 18.35           H  
ATOM    286 HG13 ILE A  19      11.652   7.003 -37.045  1.00 18.35           H  
ATOM    287  CG2 ILE A  19      10.985   6.149 -40.346  1.00 18.35           C  
ATOM    288 HG21 ILE A  19      10.087   5.873 -40.899  1.00 18.35           H  
ATOM    289 HG22 ILE A  19      11.494   6.975 -40.843  1.00 18.35           H  
ATOM    290 HG23 ILE A  19      11.624   5.266 -40.370  1.00 18.35           H  
ATOM    291  CD1 ILE A  19      12.916   5.627 -38.064  1.00 18.35           C  
ATOM    292 HD11 ILE A  19      12.403   4.704 -37.791  1.00 18.35           H  
ATOM    293 HD12 ILE A  19      13.393   5.512 -39.037  1.00 18.35           H  
ATOM    294 HD13 ILE A  19      13.693   5.830 -37.327  1.00 18.35           H  
ATOM    295  N   ASN A  20       8.602   8.019 -40.971  1.00 18.34           N  
ATOM    296  H   ASN A  20       9.536   8.322 -41.208  1.00 18.34           H  
ATOM    297  CA  ASN A  20       7.575   8.364 -41.941  1.00 18.34           C  
ATOM    298  HA  ASN A  20       7.054   9.237 -41.547  1.00 18.34           H  
ATOM    299  C   ASN A  20       6.482   7.317 -42.203  1.00 18.34           C  
ATOM    300  CB  ASN A  20       8.286   8.738 -43.262  1.00 18.34           C  
ATOM    301  HB2 ASN A  20       7.632   8.513 -44.106  1.00 18.34           H  
ATOM    302  HB3 ASN A  20       9.179   8.126 -43.390  1.00 18.34           H  
ATOM    303  O   ASN A  20       6.629   6.117 -41.990  1.00 18.34           O  
ATOM    304  CG  ASN A  20       8.641  10.207 -43.386  1.00 18.34           C  
ATOM    305  ND2 ASN A  20       9.588  10.538 -44.232  1.00 18.34           N  
ATOM    306 HD21 ASN A  20       9.770  11.528 -44.306  1.00 18.34           H  
ATOM    307 HD22 ASN A  20      10.051   9.833 -44.788  1.00 18.34           H  
ATOM    308  OD1 ASN A  20       8.068  11.088 -42.776  1.00 18.34           O  
ATOM    309  N   ASP A  21       5.415   7.874 -42.771  1.00 19.42           N  
ATOM    310  H   ASP A  21       5.498   8.868 -42.928  1.00 19.42           H  
ATOM    311  CA  ASP A  21       4.042   7.395 -42.851  1.00 19.42           C  
ATOM    312  HA  ASP A  21       3.789   6.978 -41.876  1.00 19.42           H  
ATOM    313  C   ASP A  21       3.702   6.284 -43.876  1.00 19.42           C  
ATOM    314  CB  ASP A  21       3.183   8.668 -43.106  1.00 19.42           C  
ATOM    315  HB2 ASP A  21       3.807   9.453 -43.534  1.00 19.42           H  
ATOM    316  HB3 ASP A  21       2.416   8.490 -43.860  1.00 19.42           H  
ATOM    317  O   ASP A  21       4.511   5.731 -44.617  1.00 19.42           O  
ATOM    318  CG  ASP A  21       2.473   9.235 -41.875  1.00 19.42           C  
ATOM    319  OD1 ASP A  21       2.285   8.479 -40.900  1.00 19.42           O  
ATOM    320  OD2 ASP A  21       2.045  10.403 -41.982  1.00 19.42           O  
ATOM    321  N   LEU A  22       2.392   6.040 -43.903  1.00 19.28           N  
ATOM    322  H   LEU A  22       1.896   6.693 -43.313  1.00 19.28           H  
ATOM    323  CA  LEU A  22       1.574   4.878 -44.233  1.00 19.28           C  
ATOM    324  HA  LEU A  22       1.821   4.085 -43.528  1.00 19.28           H  
ATOM    325  C   LEU A  22       1.569   4.211 -45.614  1.00 19.28           C  
ATOM    326  CB  LEU A  22       0.129   5.374 -43.964  1.00 19.28           C  
ATOM    327  HB2 LEU A  22      -0.592   4.857 -44.596  1.00 19.28           H  
ATOM    328  HB3 LEU A  22       0.053   6.425 -44.239  1.00 19.28           H  
ATOM    329  O   LEU A  22       0.892   3.191 -45.680  1.00 19.28           O  
ATOM    330  CG  LEU A  22      -0.301   5.187 -42.501  1.00 19.28           C  
ATOM    331  HG  LEU A  22       0.567   5.242 -41.845  1.00 19.28           H  
ATOM    332  CD1 LEU A  22      -1.281   6.283 -42.090  1.00 19.28           C  
ATOM    333 HD11 LEU A  22      -0.784   7.252 -42.142  1.00 19.28           H  
ATOM    334 HD12 LEU A  22      -2.155   6.281 -42.742  1.00 19.28           H  
ATOM    335 HD13 LEU A  22      -1.594   6.124 -41.058  1.00 19.28           H  
ATOM    336  CD2 LEU A  22      -0.982   3.827 -42.331  1.00 19.28           C  
ATOM    337 HD21 LEU A  22      -0.304   3.037 -42.652  1.00 19.28           H  
ATOM    338 HD22 LEU A  22      -1.226   3.675 -41.279  1.00 19.28           H  
ATOM    339 HD23 LEU A  22      -1.896   3.782 -42.924  1.00 19.28           H  
ATOM    340  N   GLN A  23       2.114   4.756 -46.712  1.00 20.41           N  
ATOM    341  H   GLN A  23       2.768   5.517 -46.593  1.00 20.41           H  
ATOM    342  CA  GLN A  23       1.493   4.494 -48.036  1.00 20.41           C  
ATOM    343  HA  GLN A  23       0.525   4.994 -48.001  1.00 20.41           H  
ATOM    344  C   GLN A  23       1.159   3.006 -48.328  1.00 20.41           C  
ATOM    345  CB  GLN A  23       2.266   5.132 -49.201  1.00 20.41           C  
ATOM    346  HB2 GLN A  23       3.340   5.027 -49.048  1.00 20.41           H  
ATOM    347  HB3 GLN A  23       1.997   4.603 -50.115  1.00 20.41           H  
ATOM    348  O   GLN A  23       2.029   2.168 -48.543  1.00 20.41           O  
ATOM    349  CG  GLN A  23       1.889   6.613 -49.386  1.00 20.41           C  
ATOM    350  HG2 GLN A  23       0.805   6.719 -49.342  1.00 20.41           H  
ATOM    351  HG3 GLN A  23       2.322   7.199 -48.575  1.00 20.41           H  
ATOM    352  CD  GLN A  23       2.349   7.195 -50.721  1.00 20.41           C  
ATOM    353  NE2 GLN A  23       1.963   8.412 -51.035  1.00 20.41           N  
ATOM    354 HE21 GLN A  23       1.426   8.968 -50.385  1.00 20.41           H  
ATOM    355 HE22 GLN A  23       2.314   8.763 -51.914  1.00 20.41           H  
ATOM    356  OE1 GLN A  23       3.038   6.586 -51.519  1.00 20.41           O  
ATOM    357  N   ILE A  24      -0.153   2.716 -48.329  1.00 21.13           N  
ATOM    358  H   ILE A  24      -0.767   3.502 -48.177  1.00 21.13           H  
ATOM    359  CA  ILE A  24      -0.767   1.400 -48.049  1.00 21.13           C  
ATOM    360  HA  ILE A  24      -0.091   0.860 -47.385  1.00 21.13           H  
ATOM    361  C   ILE A  24      -0.956   0.534 -49.311  1.00 21.13           C  
ATOM    362  CB  ILE A  24      -2.141   1.578 -47.318  1.00 21.13           C  
ATOM    363  HB  ILE A  24      -2.856   1.916 -48.069  1.00 21.13           H  
ATOM    364  O   ILE A  24      -1.914  -0.231 -49.390  1.00 21.13           O  
ATOM    365  CG1 ILE A  24      -2.170   2.641 -46.193  1.00 21.13           C  
ATOM    366 HG12 ILE A  24      -1.688   3.558 -46.529  1.00 21.13           H  
ATOM    367 HG13 ILE A  24      -1.626   2.271 -45.324  1.00 21.13           H  
ATOM    368  CG2 ILE A  24      -2.661   0.236 -46.742  1.00 21.13           C  
ATOM    369 HG21 ILE A  24      -3.399  -0.200 -47.415  1.00 21.13           H  
ATOM    370 HG22 ILE A  24      -1.839  -0.469 -46.625  1.00 21.13           H  
ATOM    371 HG23 ILE A  24      -3.129   0.350 -45.764  1.00 21.13           H  
ATOM    372  CD1 ILE A  24      -3.595   3.040 -45.772  1.00 21.13           C  
ATOM    373 HD11 ILE A  24      -4.155   3.387 -46.641  1.00 21.13           H  
ATOM    374 HD12 ILE A  24      -3.536   3.853 -45.048  1.00 21.13           H  
ATOM    375 HD13 ILE A  24      -4.126   2.209 -45.308  1.00 21.13           H  
ATOM    376  N   ALA A  25      -0.184   0.706 -50.384  1.00 21.76           N  
ATOM    377  H   ALA A  25       0.671   1.239 -50.309  1.00 21.76           H  
ATOM    378  CA  ALA A  25      -0.560   0.032 -51.637  1.00 21.76           C  
ATOM    379  HA  ALA A  25      -1.573   0.355 -51.877  1.00 21.76           H  
ATOM    380  C   ALA A  25      -0.622  -1.518 -51.484  1.00 21.76           C  
ATOM    381  CB  ALA A  25       0.333   0.517 -52.778  1.00 21.76           C  
ATOM    382  HB1 ALA A  25       1.365   0.225 -52.581  1.00 21.76           H  
ATOM    383  HB2 ALA A  25       0.276   1.602 -52.863  1.00 21.76           H  
ATOM    384  HB3 ALA A  25       0.012   0.065 -53.717  1.00 21.76           H  
ATOM    385  O   ALA A  25       0.130  -2.088 -50.699  1.00 21.76           O  
ATOM    386  N   GLY A  26      -1.557  -2.171 -52.203  1.00 21.54           N  
ATOM    387  H   GLY A  26      -2.120  -1.610 -52.826  1.00 21.54           H  
ATOM    388  CA  GLY A  26      -1.955  -3.595 -52.036  1.00 21.54           C  
ATOM    389  HA2 GLY A  26      -2.127  -3.788 -50.977  1.00 21.54           H  
ATOM    390  HA3 GLY A  26      -2.895  -3.769 -52.560  1.00 21.54           H  
ATOM    391  C   GLY A  26      -0.921  -4.626 -52.534  1.00 21.54           C  
ATOM    392  O   GLY A  26       0.219  -4.272 -52.781  1.00 21.54           O  
ATOM    393  N   ASN A  27      -1.187  -5.917 -52.788  1.00 25.24           N  
ATOM    394  H   ASN A  27      -0.355  -6.395 -53.102  1.00 25.24           H  
ATOM    395  CA  ASN A  27      -2.328  -6.782 -52.463  1.00 25.24           C  
ATOM    396  HA  ASN A  27      -2.824  -6.365 -51.587  1.00 25.24           H  
ATOM    397  C   ASN A  27      -1.829  -8.199 -52.056  1.00 25.24           C  
ATOM    398  CB  ASN A  27      -3.321  -6.803 -53.653  1.00 25.24           C  
ATOM    399  HB2 ASN A  27      -3.286  -5.838 -54.158  1.00 25.24           H  
ATOM    400  HB3 ASN A  27      -3.035  -7.560 -54.384  1.00 25.24           H  
ATOM    401  O   ASN A  27      -1.798  -8.517 -50.880  1.00 25.24           O  
ATOM    402  CG  ASN A  27      -4.774  -7.004 -53.254  1.00 25.24           C  
ATOM    403  ND2 ASN A  27      -5.619  -7.403 -54.175  1.00 25.24           N  
ATOM    404 HD21 ASN A  27      -6.572  -7.517 -53.860  1.00 25.24           H  
ATOM    405 HD22 ASN A  27      -5.307  -7.625 -55.110  1.00 25.24           H  
ATOM    406  OD1 ASN A  27      -5.193  -6.741 -52.146  1.00 25.24           O  
ATOM    407  N   THR A  28      -1.414  -9.074 -52.986  1.00 27.56           N  
ATOM    408  H   THR A  28      -1.458  -8.822 -53.963  1.00 27.56           H  
ATOM    409  CA  THR A  28      -1.178 -10.513 -52.689  1.00 27.56           C  
ATOM    410  HA  THR A  28      -1.772 -10.780 -51.815  1.00 27.56           H  
ATOM    411  C   THR A  28       0.249 -10.907 -52.315  1.00 27.56           C  
ATOM    412  CB  THR A  28      -1.631 -11.426 -53.844  1.00 27.56           C  
ATOM    413  HB  THR A  28      -0.951 -12.272 -53.943  1.00 27.56           H  
ATOM    414  O   THR A  28       0.457 -12.013 -51.827  1.00 27.56           O  
ATOM    415  CG2 THR A  28      -3.029 -11.982 -53.600  1.00 27.56           C  
ATOM    416 HG21 THR A  28      -3.741 -11.164 -53.488  1.00 27.56           H  
ATOM    417 HG22 THR A  28      -3.329 -12.617 -54.434  1.00 27.56           H  
ATOM    418 HG23 THR A  28      -3.028 -12.581 -52.690  1.00 27.56           H  
ATOM    419  OG1 THR A  28      -1.659 -10.730 -55.075  1.00 27.56           O  
ATOM    420  HG1 THR A  28      -1.816 -11.386 -55.758  1.00 27.56           H  
ATOM    421  N   SER A  29       1.246 -10.045 -52.506  1.00 32.41           N  
ATOM    422  H   SER A  29       1.048  -9.125 -52.872  1.00 32.41           H  
ATOM    423  CA  SER A  29       2.626 -10.323 -52.069  1.00 32.41           C  
ATOM    424  HA  SER A  29       2.868 -11.357 -52.316  1.00 32.41           H  
ATOM    425  C   SER A  29       2.826 -10.176 -50.551  1.00 32.41           C  
ATOM    426  CB  SER A  29       3.598  -9.425 -52.839  1.00 32.41           C  
ATOM    427  HB2 SER A  29       4.620  -9.602 -52.504  1.00 32.41           H  
ATOM    428  HB3 SER A  29       3.535  -9.663 -53.901  1.00 32.41           H  
ATOM    429  O   SER A  29       3.956 -10.211 -50.074  1.00 32.41           O  
ATOM    430  OG  SER A  29       3.258  -8.064 -52.654  1.00 32.41           O  
ATOM    431  HG  SER A  29       3.527  -7.796 -51.772  1.00 32.41           H  
ATOM    432  N   ASP A  30       1.742  -9.965 -49.800  1.00 35.99           N  
ATOM    433  H   ASP A  30       0.843  -9.980 -50.262  1.00 35.99           H  
ATOM    434  CA  ASP A  30       1.724  -9.501 -48.406  1.00 35.99           C  
ATOM    435  HA  ASP A  30       2.487  -8.731 -48.295  1.00 35.99           H  
ATOM    436  C   ASP A  30       2.035 -10.612 -47.381  1.00 35.99           C  
ATOM    437  CB  ASP A  30       0.337  -8.860 -48.174  1.00 35.99           C  
ATOM    438  HB2 ASP A  30      -0.385  -9.639 -47.929  1.00 35.99           H  
ATOM    439  HB3 ASP A  30       0.018  -8.390 -49.105  1.00 35.99           H  
ATOM    440  O   ASP A  30       2.239 -10.356 -46.194  1.00 35.99           O  
ATOM    441  CG  ASP A  30       0.292  -7.750 -47.113  1.00 35.99           C  
ATOM    442  OD1 ASP A  30       1.356  -7.177 -46.777  1.00 35.99           O  
ATOM    443  OD2 ASP A  30      -0.828  -7.421 -46.666  1.00 35.99           O  
ATOM    444  N   ASP A  31       2.095 -11.873 -47.818  1.00 40.76           N  
ATOM    445  H   ASP A  31       1.912 -12.039 -48.797  1.00 40.76           H  
ATOM    446  CA  ASP A  31       2.011 -13.005 -46.894  1.00 40.76           C  
ATOM    447  HA  ASP A  31       1.225 -12.734 -46.188  1.00 40.76           H  
ATOM    448  C   ASP A  31       3.271 -13.255 -46.056  1.00 40.76           C  
ATOM    449  CB  ASP A  31       1.599 -14.272 -47.662  1.00 40.76           C  
ATOM    450  HB2 ASP A  31       0.974 -13.993 -48.511  1.00 40.76           H  
ATOM    451  HB3 ASP A  31       2.484 -14.780 -48.044  1.00 40.76           H  
ATOM    452  O   ASP A  31       3.188 -13.659 -44.900  1.00 40.76           O  
ATOM    453  CG  ASP A  31       0.781 -15.206 -46.778  1.00 40.76           C  
ATOM    454  OD1 ASP A  31       0.101 -14.672 -45.876  1.00 40.76           O  
ATOM    455  OD2 ASP A  31       0.792 -16.431 -46.996  1.00 40.76           O  
ATOM    456  N   MET A  32       4.456 -12.957 -46.589  1.00 45.64           N  
ATOM    457  H   MET A  32       4.472 -12.612 -47.538  1.00 45.64           H  
ATOM    458  CA  MET A  32       5.693 -12.956 -45.793  1.00 45.64           C  
ATOM    459  HA  MET A  32       5.631 -13.766 -45.067  1.00 45.64           H  
ATOM    460  C   MET A  32       5.849 -11.655 -44.977  1.00 45.64           C  
ATOM    461  CB  MET A  32       6.900 -13.227 -46.715  1.00 45.64           C  
ATOM    462  HB2 MET A  32       7.570 -12.368 -46.709  1.00 45.64           H  
ATOM    463  HB3 MET A  32       6.565 -13.381 -47.741  1.00 45.64           H  
ATOM    464  O   MET A  32       6.696 -11.577 -44.088  1.00 45.64           O  
ATOM    465  CG  MET A  32       7.683 -14.467 -46.269  1.00 45.64           C  
ATOM    466  HG2 MET A  32       7.010 -15.324 -46.231  1.00 45.64           H  
ATOM    467  HG3 MET A  32       8.055 -14.286 -45.261  1.00 45.64           H  
ATOM    468  SD  MET A  32       9.102 -14.883 -47.324  1.00 45.64           S  
ATOM    469  CE  MET A  32       8.272 -15.786 -48.662  1.00 45.64           C  
ATOM    470  HE1 MET A  32       7.748 -16.649 -48.252  1.00 45.64           H  
ATOM    471  HE2 MET A  32       7.558 -15.131 -49.162  1.00 45.64           H  
ATOM    472  HE3 MET A  32       9.015 -16.127 -49.384  1.00 45.64           H  
ATOM    473  N   GLY A  33       5.035 -10.632 -45.269  1.00 58.09           N  
ATOM    474  H   GLY A  33       4.285 -10.794 -45.925  1.00 58.09           H  
ATOM    475  CA  GLY A  33       5.191  -9.259 -44.784  1.00 58.09           C  
ATOM    476  HA2 GLY A  33       4.801  -8.587 -45.548  1.00 58.09           H  
ATOM    477  HA3 GLY A  33       6.251  -9.041 -44.648  1.00 58.09           H  
ATOM    478  C   GLY A  33       4.468  -8.924 -43.478  1.00 58.09           C  
ATOM    479  O   GLY A  33       4.740  -7.883 -42.891  1.00 58.09           O  
ATOM    480  N   TRP A  34       3.561  -9.764 -42.975  1.00 66.39           N  
ATOM    481  H   TRP A  34       3.288 -10.566 -43.524  1.00 66.39           H  
ATOM    482  CA  TRP A  34       2.858  -9.456 -41.717  1.00 66.39           C  
ATOM    483  HA  TRP A  34       2.585  -8.401 -41.722  1.00 66.39           H  
ATOM    484  C   TRP A  34       3.731  -9.681 -40.474  1.00 66.39           C  
ATOM    485  CB  TRP A  34       1.565 -10.258 -41.606  1.00 66.39           C  
ATOM    486  HB2 TRP A  34       0.995  -9.893 -40.751  1.00 66.39           H  
ATOM    487  HB3 TRP A  34       0.962 -10.097 -42.500  1.00 66.39           H  
ATOM    488  O   TRP A  34       3.624  -8.913 -39.520  1.00 66.39           O  
ATOM    489  CG  TRP A  34       1.808 -11.715 -41.430  1.00 66.39           C  
ATOM    490  CD1 TRP A  34       2.123 -12.552 -42.427  1.00 66.39           C  
ATOM    491  HD1 TRP A  34       2.170 -12.253 -43.463  1.00 66.39           H  
ATOM    492  CD2 TRP A  34       1.867 -12.513 -40.215  1.00 66.39           C  
ATOM    493  CE2 TRP A  34       2.128 -13.869 -40.580  1.00 66.39           C  
ATOM    494  CE3 TRP A  34       1.712 -12.225 -38.849  1.00 66.39           C  
ATOM    495  HE3 TRP A  34       1.537 -11.206 -38.538  1.00 66.39           H  
ATOM    496  NE1 TRP A  34       2.307 -13.827 -41.941  1.00 66.39           N  
ATOM    497  HE1 TRP A  34       2.522 -14.606 -42.548  1.00 66.39           H  
ATOM    498  CH2 TRP A  34       1.972 -14.592 -38.296  1.00 66.39           C  
ATOM    499  HH2 TRP A  34       1.969 -15.383 -37.561  1.00 66.39           H  
ATOM    500  CZ2 TRP A  34       2.177 -14.905 -39.643  1.00 66.39           C  
ATOM    501  HZ2 TRP A  34       2.355 -15.924 -39.955  1.00 66.39           H  
ATOM    502  CZ3 TRP A  34       1.752 -13.266 -37.905  1.00 66.39           C  
ATOM    503  HZ3 TRP A  34       1.597 -13.056 -36.857  1.00 66.39           H  
ATOM    504  N   LYS A  35       4.624 -10.686 -40.479  1.00 73.45           N  
ATOM    505  H   LYS A  35       4.643 -11.291 -41.287  1.00 73.45           H  
ATOM    506  CA  LYS A  35       5.501 -10.990 -39.331  1.00 73.45           C  
ATOM    507  HA  LYS A  35       4.884 -11.172 -38.451  1.00 73.45           H  
ATOM    508  C   LYS A  35       6.413  -9.819 -38.967  1.00 73.45           C  
ATOM    509  CB  LYS A  35       6.363 -12.234 -39.602  1.00 73.45           C  
ATOM    510  HB2 LYS A  35       6.748 -12.202 -40.621  1.00 73.45           H  
ATOM    511  HB3 LYS A  35       7.215 -12.208 -38.922  1.00 73.45           H  
ATOM    512  O   LYS A  35       6.698  -9.617 -37.791  1.00 73.45           O  
ATOM    513  CG  LYS A  35       5.623 -13.558 -39.363  1.00 73.45           C  
ATOM    514  HG2 LYS A  35       5.192 -13.556 -38.362  1.00 73.45           H  
ATOM    515  HG3 LYS A  35       4.827 -13.669 -40.100  1.00 73.45           H  
ATOM    516  CD  LYS A  35       6.611 -14.726 -39.492  1.00 73.45           C  
ATOM    517  HD2 LYS A  35       6.991 -14.759 -40.513  1.00 73.45           H  
ATOM    518  HD3 LYS A  35       7.446 -14.561 -38.810  1.00 73.45           H  
ATOM    519  CE  LYS A  35       5.959 -16.065 -39.147  1.00 73.45           C  
ATOM    520  HE2 LYS A  35       5.127 -16.256 -39.825  1.00 73.45           H  
ATOM    521  HE3 LYS A  35       5.555 -16.019 -38.136  1.00 73.45           H  
ATOM    522  NZ  LYS A  35       6.936 -17.176 -39.235  1.00 73.45           N  
ATOM    523  HZ1 LYS A  35       7.692 -17.105 -38.569  1.00 73.45           H  
ATOM    524  HZ2 LYS A  35       7.266 -17.341 -40.175  1.00 73.45           H  
ATOM    525  HZ3 LYS A  35       6.451 -18.033 -39.010  1.00 73.45           H  
ATOM    526  N   SER A  36       6.842  -9.030 -39.952  1.00 74.44           N  
ATOM    527  H   SER A  36       6.522  -9.201 -40.895  1.00 74.44           H  
ATOM    528  CA  SER A  36       7.689  -7.853 -39.726  1.00 74.44           C  
ATOM    529  HA  SER A  36       8.510  -8.138 -39.067  1.00 74.44           H  
ATOM    530  C   SER A  36       6.957  -6.697 -39.038  1.00 74.44           C  
ATOM    531  CB  SER A  36       8.296  -7.378 -41.047  1.00 74.44           C  
ATOM    532  HB2 SER A  36       8.940  -8.160 -41.451  1.00 74.44           H  
ATOM    533  HB3 SER A  36       8.893  -6.482 -40.874  1.00 74.44           H  
ATOM    534  O   SER A  36       7.612  -5.824 -38.478  1.00 74.44           O  
ATOM    535  OG  SER A  36       7.269  -7.097 -41.968  1.00 74.44           O  
ATOM    536  HG  SER A  36       7.645  -6.770 -42.789  1.00 74.44           H  
ATOM    537  N   LYS A  37       5.616  -6.696 -39.030  1.00 75.68           N  
ATOM    538  H   LYS A  37       5.139  -7.449 -39.507  1.00 75.68           H  
ATOM    539  CA  LYS A  37       4.791  -5.689 -38.341  1.00 75.68           C  
ATOM    540  HA  LYS A  37       5.331  -4.743 -38.336  1.00 75.68           H  
ATOM    541  C   LYS A  37       4.547  -6.025 -36.859  1.00 75.68           C  
ATOM    542  CB  LYS A  37       3.465  -5.480 -39.105  1.00 75.68           C  
ATOM    543  HB2 LYS A  37       2.908  -6.417 -39.116  1.00 75.68           H  
ATOM    544  HB3 LYS A  37       2.867  -4.742 -38.570  1.00 75.68           H  
ATOM    545  O   LYS A  37       3.947  -5.220 -36.149  1.00 75.68           O  
ATOM    546  CG  LYS A  37       3.662  -4.984 -40.551  1.00 75.68           C  
ATOM    547  HG2 LYS A  37       4.277  -5.700 -41.097  1.00 75.68           H  
ATOM    548  HG3 LYS A  37       4.180  -4.025 -40.534  1.00 75.68           H  
ATOM    549  CD  LYS A  37       2.324  -4.827 -41.297  1.00 75.68           C  
ATOM    550  HD2 LYS A  37       1.713  -4.073 -40.800  1.00 75.68           H  
ATOM    551  HD3 LYS A  37       1.801  -5.783 -41.273  1.00 75.68           H  
ATOM    552  CE  LYS A  37       2.574  -4.420 -42.760  1.00 75.68           C  
ATOM    553  HE2 LYS A  37       2.976  -3.407 -42.780  1.00 75.68           H  
ATOM    554  HE3 LYS A  37       3.338  -5.085 -43.164  1.00 75.68           H  
ATOM    555  NZ  LYS A  37       1.356  -4.515 -43.612  1.00 75.68           N  
ATOM    556  HZ1 LYS A  37       0.613  -3.912 -43.291  1.00 75.68           H  
ATOM    557  HZ2 LYS A  37       1.013  -5.465 -43.654  1.00 75.68           H  
ATOM    558  HZ3 LYS A  37       1.568  -4.286 -44.573  1.00 75.68           H  
ATOM    559  N   LEU A  38       4.981  -7.195 -36.383  1.00 78.82           N  
ATOM    560  H   LEU A  38       5.528  -7.787 -36.991  1.00 78.82           H  
ATOM    561  CA  LEU A  38       4.731  -7.661 -35.015  1.00 78.82           C  
ATOM    562  HA  LEU A  38       3.748  -7.312 -34.699  1.00 78.82           H  
ATOM    563  C   LEU A  38       5.751  -7.115 -34.017  1.00 78.82           C  
ATOM    564  CB  LEU A  38       4.747  -9.193 -34.961  1.00 78.82           C  
ATOM    565  HB2 LEU A  38       5.736  -9.529 -35.274  1.00 78.82           H  
ATOM    566  HB3 LEU A  38       4.601  -9.513 -33.929  1.00 78.82           H  
ATOM    567  O   LEU A  38       6.948  -7.045 -34.295  1.00 78.82           O  
ATOM    568  CG  LEU A  38       3.693  -9.876 -35.835  1.00 78.82           C  
ATOM    569  HG  LEU A  38       3.807  -9.556 -36.871  1.00 78.82           H  
ATOM    570  CD1 LEU A  38       3.938 -11.379 -35.772  1.00 78.82           C  
ATOM    571 HD11 LEU A  38       3.347 -11.868 -36.546  1.00 78.82           H  
ATOM    572 HD12 LEU A  38       3.666 -11.765 -34.789  1.00 78.82           H  
ATOM    573 HD13 LEU A  38       4.988 -11.596 -35.969  1.00 78.82           H  
ATOM    574  CD2 LEU A  38       2.268  -9.573 -35.370  1.00 78.82           C  
ATOM    575 HD21 LEU A  38       2.128  -9.879 -34.333  1.00 78.82           H  
ATOM    576 HD22 LEU A  38       2.058  -8.508 -35.465  1.00 78.82           H  
ATOM    577 HD23 LEU A  38       1.568 -10.115 -36.005  1.00 78.82           H  
ATOM    578  N   LYS A  39       5.290  -6.828 -32.797  1.00 80.66           N  
ATOM    579  H   LYS A  39       4.306  -6.971 -32.619  1.00 80.66           H  
ATOM    580  CA  LYS A  39       6.179  -6.548 -31.661  1.00 80.66           C  
ATOM    581  HA  LYS A  39       7.080  -6.053 -32.021  1.00 80.66           H  
ATOM    582  C   LYS A  39       6.632  -7.863 -31.030  1.00 80.66           C  
ATOM    583  CB  LYS A  39       5.499  -5.617 -30.649  1.00 80.66           C  
ATOM    584  HB2 LYS A  39       6.123  -5.570 -29.756  1.00 80.66           H  
ATOM    585  HB3 LYS A  39       4.527  -6.023 -30.369  1.00 80.66           H  
ATOM    586  O   LYS A  39       6.031  -8.334 -30.068  1.00 80.66           O  
ATOM    587  CG  LYS A  39       5.336  -4.197 -31.206  1.00 80.66           C  
ATOM    588  HG2 LYS A  39       4.626  -4.210 -32.034  1.00 80.66           H  
ATOM    589  HG3 LYS A  39       6.299  -3.840 -31.572  1.00 80.66           H  
ATOM    590  CD  LYS A  39       4.830  -3.245 -30.115  1.00 80.66           C  
ATOM    591  HD2 LYS A  39       5.538  -3.246 -29.287  1.00 80.66           H  
ATOM    592  HD3 LYS A  39       3.859  -3.590 -29.759  1.00 80.66           H  
ATOM    593  CE  LYS A  39       4.706  -1.828 -30.685  1.00 80.66           C  
ATOM    594  HE2 LYS A  39       5.674  -1.536 -31.094  1.00 80.66           H  
ATOM    595  HE3 LYS A  39       3.995  -1.845 -31.511  1.00 80.66           H  
ATOM    596  NZ  LYS A  39       4.277  -0.847 -29.655  1.00 80.66           N  
ATOM    597  HZ1 LYS A  39       3.372  -1.090 -29.276  1.00 80.66           H  
ATOM    598  HZ2 LYS A  39       4.949  -0.808 -28.902  1.00 80.66           H  
ATOM    599  HZ3 LYS A  39       4.215   0.077 -30.057  1.00 80.66           H  
ATOM    600  N   LEU A  40       7.668  -8.464 -31.608  1.00 78.85           N  
ATOM    601  H   LEU A  40       8.073  -8.031 -32.426  1.00 78.85           H  
ATOM    602  CA  LEU A  40       8.219  -9.732 -31.133  1.00 78.85           C  
ATOM    603  HA  LEU A  40       7.375 -10.380 -30.896  1.00 78.85           H  
ATOM    604  C   LEU A  40       9.057  -9.539 -29.858  1.00 78.85           C  
ATOM    605  CB  LEU A  40       9.050 -10.400 -32.240  1.00 78.85           C  
ATOM    606  HB2 LEU A  40       9.531 -11.289 -31.833  1.00 78.85           H  
ATOM    607  HB3 LEU A  40       9.836  -9.707 -32.542  1.00 78.85           H  
ATOM    608  O   LEU A  40       9.810  -8.565 -29.762  1.00 78.85           O  
ATOM    609  CG  LEU A  40       8.231 -10.804 -33.478  1.00 78.85           C  
ATOM    610  HG  LEU A  40       7.669  -9.944 -33.843  1.00 78.85           H  
ATOM    611  CD1 LEU A  40       9.169 -11.257 -34.594  1.00 78.85           C  
ATOM    612 HD11 LEU A  40       9.855 -10.448 -34.844  1.00 78.85           H  
ATOM    613 HD12 LEU A  40       9.736 -12.131 -34.273  1.00 78.85           H  
ATOM    614 HD13 LEU A  40       8.587 -11.503 -35.482  1.00 78.85           H  
ATOM    615  CD2 LEU A  40       7.254 -11.943 -33.183  1.00 78.85           C  
ATOM    616 HD21 LEU A  40       6.749 -12.228 -34.106  1.00 78.85           H  
ATOM    617 HD22 LEU A  40       7.783 -12.804 -32.776  1.00 78.85           H  
ATOM    618 HD23 LEU A  40       6.496 -11.617 -32.471  1.00 78.85           H  
ATOM    619  N   PRO A  41       8.970 -10.466 -28.891  1.00 75.11           N  
ATOM    620  CA  PRO A  41       9.862 -10.469 -27.743  1.00 75.11           C  
ATOM    621  HA  PRO A  41       9.859  -9.480 -27.285  1.00 75.11           H  
ATOM    622  C   PRO A  41      11.301 -10.824 -28.163  1.00 75.11           C  
ATOM    623  CB  PRO A  41       9.256 -11.480 -26.766  1.00 75.11           C  
ATOM    624  HB2 PRO A  41      10.011 -11.983 -26.162  1.00 75.11           H  
ATOM    625  HB3 PRO A  41       8.533 -10.974 -26.127  1.00 75.11           H  
ATOM    626  O   PRO A  41      11.517 -11.423 -29.221  1.00 75.11           O  
ATOM    627  CG  PRO A  41       8.524 -12.462 -27.674  1.00 75.11           C  
ATOM    628  HG2 PRO A  41       7.678 -12.918 -27.160  1.00 75.11           H  
ATOM    629  HG3 PRO A  41       9.223 -13.221 -28.026  1.00 75.11           H  
ATOM    630  CD  PRO A  41       8.067 -11.608 -28.852  1.00 75.11           C  
ATOM    631  HD2 PRO A  41       8.113 -12.190 -29.772  1.00 75.11           H  
ATOM    632  HD3 PRO A  41       7.051 -11.254 -28.680  1.00 75.11           H  
ATOM    633  N   PRO A  42      12.308 -10.477 -27.340  1.00 74.33           N  
ATOM    634  CA  PRO A  42      13.689 -10.868 -27.595  1.00 74.33           C  
ATOM    635  HA  PRO A  42      14.015 -10.449 -28.547  1.00 74.33           H  
ATOM    636  C   PRO A  42      13.823 -12.396 -27.649  1.00 74.33           C  
ATOM    637  CB  PRO A  42      14.511 -10.249 -26.460  1.00 74.33           C  
ATOM    638  HB2 PRO A  42      14.865  -9.265 -26.766  1.00 74.33           H  
ATOM    639  HB3 PRO A  42      15.351 -10.878 -26.166  1.00 74.33           H  
ATOM    640  O   PRO A  42      13.209 -13.113 -26.857  1.00 74.33           O  
ATOM    641  CG  PRO A  42      13.498 -10.091 -25.325  1.00 74.33           C  
ATOM    642  HG2 PRO A  42      13.771  -9.283 -24.647  1.00 74.33           H  
ATOM    643  HG3 PRO A  42      13.407 -11.032 -24.783  1.00 74.33           H  
ATOM    644  CD  PRO A  42      12.193  -9.797 -26.059  1.00 74.33           C  
ATOM    645  HD2 PRO A  42      12.097  -8.724 -26.228  1.00 74.33           H  
ATOM    646  HD3 PRO A  42      11.351 -10.163 -25.472  1.00 74.33           H  
ATOM    647  N   LYS A  43      14.647 -12.893 -28.579  1.00 74.10           N  
ATOM    648  H   LYS A  43      15.117 -12.248 -29.198  1.00 74.10           H  
ATOM    649  CA  LYS A  43      14.877 -14.332 -28.746  1.00 74.10           C  
ATOM    650  HA  LYS A  43      13.908 -14.812 -28.882  1.00 74.10           H  
ATOM    651  C   LYS A  43      15.506 -14.949 -27.503  1.00 74.10           C  
ATOM    652  CB  LYS A  43      15.751 -14.634 -29.970  1.00 74.10           C  
ATOM    653  HB2 LYS A  43      16.584 -13.933 -30.029  1.00 74.10           H  
ATOM    654  HB3 LYS A  43      16.159 -15.638 -29.855  1.00 74.10           H  
ATOM    655  O   LYS A  43      16.527 -14.477 -27.003  1.00 74.10           O  
ATOM    656  CG  LYS A  43      14.926 -14.600 -31.258  1.00 74.10           C  
ATOM    657  HG2 LYS A  43      14.660 -13.571 -31.500  1.00 74.10           H  
ATOM    658  HG3 LYS A  43      14.009 -15.167 -31.098  1.00 74.10           H  
ATOM    659  CD  LYS A  43      15.706 -15.224 -32.419  1.00 74.10           C  
ATOM    660  HD2 LYS A  43      16.093 -16.194 -32.106  1.00 74.10           H  
ATOM    661  HD3 LYS A  43      16.533 -14.573 -32.699  1.00 74.10           H  
ATOM    662  CE  LYS A  43      14.753 -15.427 -33.596  1.00 74.10           C  
ATOM    663  HE2 LYS A  43      13.906 -16.013 -33.240  1.00 74.10           H  
ATOM    664  HE3 LYS A  43      14.370 -14.459 -33.919  1.00 74.10           H  
ATOM    665  NZ  LYS A  43      15.418 -16.138 -34.710  1.00 74.10           N  
ATOM    666  HZ1 LYS A  43      14.753 -16.295 -35.454  1.00 74.10           H  
ATOM    667  HZ2 LYS A  43      16.211 -15.616 -35.054  1.00 74.10           H  
ATOM    668  HZ3 LYS A  43      15.719 -17.043 -34.377  1.00 74.10           H  
ATOM    669  N   ASP A  44      14.923 -16.055 -27.056  1.00 69.01           N  
ATOM    670  H   ASP A  44      14.091 -16.380 -27.527  1.00 69.01           H  
ATOM    671  CA  ASP A  44      15.455 -16.842 -25.953  1.00 69.01           C  
ATOM    672  HA  ASP A  44      15.946 -16.170 -25.250  1.00 69.01           H  
ATOM    673  C   ASP A  44      16.496 -17.848 -26.457  1.00 69.01           C  
ATOM    674  CB  ASP A  44      14.309 -17.518 -25.196  1.00 69.01           C  
ATOM    675  HB2 ASP A  44      13.814 -18.244 -25.841  1.00 69.01           H  
ATOM    676  HB3 ASP A  44      13.578 -16.760 -24.915  1.00 69.01           H  
ATOM    677  O   ASP A  44      16.158 -18.929 -26.944  1.00 69.01           O  
ATOM    678  CG  ASP A  44      14.795 -18.212 -23.926  1.00 69.01           C  
ATOM    679  OD1 ASP A  44      16.004 -18.185 -23.608  1.00 69.01           O  
ATOM    680  OD2 ASP A  44      13.942 -18.759 -23.198  1.00 69.01           O  
ATOM    681  N   ASN A  45      17.770 -17.480 -26.313  1.00 71.85           N  
ATOM    682  H   ASN A  45      17.941 -16.549 -25.960  1.00 71.85           H  
ATOM    683  CA  ASN A  45      18.915 -18.289 -26.736  1.00 71.85           C  
ATOM    684  HA  ASN A  45      18.623 -18.868 -27.612  1.00 71.85           H  
ATOM    685  C   ASN A  45      19.368 -19.310 -25.676  1.00 71.85           C  
ATOM    686  CB  ASN A  45      20.059 -17.345 -27.145  1.00 71.85           C  
ATOM    687  HB2 ASN A  45      20.343 -16.735 -26.289  1.00 71.85           H  
ATOM    688  HB3 ASN A  45      20.925 -17.935 -27.445  1.00 71.85           H  
ATOM    689  O   ASN A  45      20.424 -19.926 -25.824  1.00 71.85           O  
ATOM    690  CG  ASN A  45      19.704 -16.446 -28.316  1.00 71.85           C  
ATOM    691  ND2 ASN A  45      20.244 -15.251 -28.350  1.00 71.85           N  
ATOM    692 HD21 ASN A  45      20.846 -14.934 -27.603  1.00 71.85           H  
ATOM    693 HD22 ASN A  45      19.957 -14.659 -29.115  1.00 71.85           H  
ATOM    694  OD1 ASN A  45      18.959 -16.792 -29.217  1.00 71.85           O  
ATOM    695  N   ARG A  46      18.622 -19.473 -24.574  1.00 74.91           N  
ATOM    696  H   ARG A  46      17.745 -18.976 -24.502  1.00 74.91           H  
ATOM    697  CA  ARG A  46      18.980 -20.431 -23.523  1.00 74.91           C  
ATOM    698  HA  ARG A  46      20.030 -20.279 -23.271  1.00 74.91           H  
ATOM    699  C   ARG A  46      18.836 -21.863 -24.026  1.00 74.91           C  
ATOM    700  CB  ARG A  46      18.125 -20.207 -22.272  1.00 74.91           C  
ATOM    701  HB2 ARG A  46      18.364 -20.974 -21.534  1.00 74.91           H  
ATOM    702  HB3 ARG A  46      17.073 -20.311 -22.540  1.00 74.91           H  
ATOM    703  O   ARG A  46      17.962 -22.168 -24.836  1.00 74.91           O  
ATOM    704  CG  ARG A  46      18.385 -18.828 -21.647  1.00 74.91           C  
ATOM    705  HG2 ARG A  46      19.436 -18.765 -21.366  1.00 74.91           H  
ATOM    706  HG3 ARG A  46      18.197 -18.033 -22.368  1.00 74.91           H  
ATOM    707  CD  ARG A  46      17.500 -18.604 -20.417  1.00 74.91           C  
ATOM    708  HD2 ARG A  46      17.622 -19.442 -19.732  1.00 74.91           H  
ATOM    709  HD3 ARG A  46      17.822 -17.687 -19.924  1.00 74.91           H  
ATOM    710  NE  ARG A  46      16.088 -18.473 -20.806  1.00 74.91           N  
ATOM    711  HE  ARG A  46      15.904 -18.390 -21.795  1.00 74.91           H  
ATOM    712  NH1 ARG A  46      15.135 -18.491 -18.719  1.00 74.91           N  
ATOM    713 HH11 ARG A  46      14.306 -18.448 -18.143  1.00 74.91           H  
ATOM    714 HH12 ARG A  46      16.052 -18.631 -18.321  1.00 74.91           H  
ATOM    715  NH2 ARG A  46      13.861 -18.212 -20.531  1.00 74.91           N  
ATOM    716 HH21 ARG A  46      13.785 -18.348 -21.529  1.00 74.91           H  
ATOM    717 HH22 ARG A  46      13.014 -18.227 -19.981  1.00 74.91           H  
ATOM    718  CZ  ARG A  46      15.036 -18.396 -20.017  1.00 74.91           C  
ATOM    719  N   PHE A  47      19.659 -22.755 -23.476  1.00 75.65           N  
ATOM    720  H   PHE A  47      20.360 -22.431 -22.824  1.00 75.65           H  
ATOM    721  CA  PHE A  47      19.534 -24.189 -23.716  1.00 75.65           C  
ATOM    722  HA  PHE A  47      19.716 -24.371 -24.775  1.00 75.65           H  
ATOM    723  C   PHE A  47      18.114 -24.677 -23.386  1.00 75.65           C  
ATOM    724  CB  PHE A  47      20.590 -24.951 -22.907  1.00 75.65           C  
ATOM    725  HB2 PHE A  47      20.475 -24.707 -21.851  1.00 75.65           H  
ATOM    726  HB3 PHE A  47      21.582 -24.620 -23.217  1.00 75.65           H  
ATOM    727  O   PHE A  47      17.515 -24.261 -22.385  1.00 75.65           O  
ATOM    728  CG  PHE A  47      20.504 -26.456 -23.076  1.00 75.65           C  
ATOM    729  CD1 PHE A  47      19.816 -27.235 -22.125  1.00 75.65           C  
ATOM    730  HD1 PHE A  47      19.365 -26.767 -21.263  1.00 75.65           H  
ATOM    731  CD2 PHE A  47      21.075 -27.075 -24.204  1.00 75.65           C  
ATOM    732  HD2 PHE A  47      21.601 -26.484 -24.940  1.00 75.65           H  
ATOM    733  CE1 PHE A  47      19.712 -28.627 -22.296  1.00 75.65           C  
ATOM    734  HE1 PHE A  47      19.198 -29.223 -21.557  1.00 75.65           H  
ATOM    735  CE2 PHE A  47      20.964 -28.466 -24.377  1.00 75.65           C  
ATOM    736  HE2 PHE A  47      21.404 -28.939 -25.242  1.00 75.65           H  
ATOM    737  CZ  PHE A  47      20.285 -29.242 -23.422  1.00 75.65           C  
ATOM    738  HZ  PHE A  47      20.208 -30.311 -23.554  1.00 75.65           H  
ATOM    739  N   LYS A  48      17.601 -25.567 -24.240  1.00 82.12           N  
ATOM    740  H   LYS A  48      18.184 -25.882 -25.002  1.00 82.12           H  
ATOM    741  CA  LYS A  48      16.290 -26.205 -24.112  1.00 82.12           C  
ATOM    742  HA  LYS A  48      15.865 -25.965 -23.137  1.00 82.12           H  
ATOM    743  C   LYS A  48      16.454 -27.720 -24.192  1.00 82.12           C  
ATOM    744  CB  LYS A  48      15.331 -25.685 -25.194  1.00 82.12           C  
ATOM    745  HB2 LYS A  48      14.427 -26.295 -25.174  1.00 82.12           H  
ATOM    746  HB3 LYS A  48      15.797 -25.798 -26.174  1.00 82.12           H  
ATOM    747  O   LYS A  48      17.094 -28.228 -25.111  1.00 82.12           O  
ATOM    748  CG  LYS A  48      14.933 -24.217 -24.976  1.00 82.12           C  
ATOM    749  HG2 LYS A  48      14.453 -24.114 -24.002  1.00 82.12           H  
ATOM    750  HG3 LYS A  48      15.830 -23.598 -24.989  1.00 82.12           H  
ATOM    751  CD  LYS A  48      13.977 -23.718 -26.069  1.00 82.12           C  
ATOM    752  HD2 LYS A  48      13.039 -24.270 -26.014  1.00 82.12           H  
ATOM    753  HD3 LYS A  48      14.439 -23.884 -27.042  1.00 82.12           H  
ATOM    754  CE  LYS A  48      13.720 -22.216 -25.875  1.00 82.12           C  
ATOM    755  HE2 LYS A  48      14.684 -21.712 -25.796  1.00 82.12           H  
ATOM    756  HE3 LYS A  48      13.197 -22.067 -24.930  1.00 82.12           H  
ATOM    757  NZ  LYS A  48      12.949 -21.623 -26.997  1.00 82.12           N  
ATOM    758  HZ1 LYS A  48      12.822 -20.633 -26.843  1.00 82.12           H  
ATOM    759  HZ2 LYS A  48      13.463 -21.712 -27.862  1.00 82.12           H  
ATOM    760  HZ3 LYS A  48      12.045 -22.062 -27.103  1.00 82.12           H  
ATOM    761  N   THR A  49      15.878 -28.434 -23.231  1.00 81.00           N  
ATOM    762  H   THR A  49      15.442 -27.942 -22.465  1.00 81.00           H  
ATOM    763  CA  THR A  49      15.919 -29.900 -23.175  1.00 81.00           C  
ATOM    764  HA  THR A  49      16.943 -30.216 -23.377  1.00 81.00           H  
ATOM    765  C   THR A  49      15.025 -30.536 -24.240  1.00 81.00           C  
ATOM    766  CB  THR A  49      15.526 -30.445 -21.786  1.00 81.00           C  
ATOM    767  HB  THR A  49      15.650 -31.528 -21.799  1.00 81.00           H  
ATOM    768  O   THR A  49      14.115 -29.909 -24.788  1.00 81.00           O  
ATOM    769  CG2 THR A  49      16.386 -29.902 -20.642  1.00 81.00           C  
ATOM    770 HG21 THR A  49      16.837 -28.942 -20.893  1.00 81.00           H  
ATOM    771 HG22 THR A  49      17.186 -30.608 -20.422  1.00 81.00           H  
ATOM    772 HG23 THR A  49      15.774 -29.766 -19.750  1.00 81.00           H  
ATOM    773  OG1 THR A  49      14.167 -30.196 -21.508  1.00 81.00           O  
ATOM    774  HG1 THR A  49      13.870 -30.799 -20.823  1.00 81.00           H  
ATOM    775  N   THR A  50      15.233 -31.836 -24.466  1.00 79.48           N  
ATOM    776  H   THR A  50      15.982 -32.309 -23.982  1.00 79.48           H  
ATOM    777  CA  THR A  50      14.393 -32.665 -25.348  1.00 79.48           C  
ATOM    778  HA  THR A  50      14.399 -32.246 -26.354  1.00 79.48           H  
ATOM    779  C   THR A  50      12.923 -32.695 -24.943  1.00 79.48           C  
ATOM    780  CB  THR A  50      14.948 -34.089 -25.471  1.00 79.48           C  
ATOM    781  HB  THR A  50      14.221 -34.735 -25.965  1.00 79.48           H  
ATOM    782  O   THR A  50      12.077 -32.926 -25.795  1.00 79.48           O  
ATOM    783  CG2 THR A  50      16.246 -34.094 -26.277  1.00 79.48           C  
ATOM    784 HG21 THR A  50      16.045 -33.700 -27.274  1.00 79.48           H  
ATOM    785 HG22 THR A  50      16.611 -35.114 -26.391  1.00 79.48           H  
ATOM    786 HG23 THR A  50      17.008 -33.477 -25.801  1.00 79.48           H  
ATOM    787  OG1 THR A  50      15.303 -34.638 -24.219  1.00 79.48           O  
ATOM    788  HG1 THR A  50      16.127 -35.097 -24.394  1.00 79.48           H  
ATOM    789  N   ASP A  51      12.590 -32.341 -23.696  1.00 80.31           N  
ATOM    790  H   ASP A  51      13.327 -32.095 -23.051  1.00 80.31           H  
ATOM    791  CA  ASP A  51      11.196 -32.215 -23.249  1.00 80.31           C  
ATOM    792  HA  ASP A  51      10.702 -33.176 -23.385  1.00 80.31           H  
ATOM    793  C   ASP A  51      10.394 -31.168 -24.056  1.00 80.31           C  
ATOM    794  CB  ASP A  51      11.146 -31.843 -21.756  1.00 80.31           C  
ATOM    795  HB2 ASP A  51      11.573 -30.849 -21.626  1.00 80.31           H  
ATOM    796  HB3 ASP A  51      10.101 -31.787 -21.452  1.00 80.31           H  
ATOM    797  O   ASP A  51       9.162 -31.193 -24.039  1.00 80.31           O  
ATOM    798  CG  ASP A  51      11.845 -32.829 -20.813  1.00 80.31           C  
ATOM    799  OD1 ASP A  51      11.602 -34.055 -20.903  1.00 80.31           O  
ATOM    800  OD2 ASP A  51      12.597 -32.356 -19.929  1.00 80.31           O  
ATOM    801  N   VAL A  52      11.072 -30.237 -24.743  1.00 83.49           N  
ATOM    802  H   VAL A  52      12.081 -30.251 -24.682  1.00 83.49           H  
ATOM    803  CA  VAL A  52      10.445 -29.229 -25.616  1.00 83.49           C  
ATOM    804  HA  VAL A  52       9.394 -29.489 -25.742  1.00 83.49           H  
ATOM    805  C   VAL A  52      11.010 -29.173 -27.037  1.00 83.49           C  
ATOM    806  CB  VAL A  52      10.483 -27.826 -24.990  1.00 83.49           C  
ATOM    807  HB  VAL A  52      10.039 -27.120 -25.693  1.00 83.49           H  
ATOM    808  O   VAL A  52      10.419 -28.486 -27.865  1.00 83.49           O  
ATOM    809  CG1 VAL A  52       9.646 -27.754 -23.710  1.00 83.49           C  
ATOM    810 HG11 VAL A  52      10.126 -28.318 -22.910  1.00 83.49           H  
ATOM    811 HG12 VAL A  52       9.544 -26.706 -23.427  1.00 83.49           H  
ATOM    812 HG13 VAL A  52       8.655 -28.167 -23.900  1.00 83.49           H  
ATOM    813  CG2 VAL A  52      11.912 -27.369 -24.701  1.00 83.49           C  
ATOM    814 HG21 VAL A  52      12.499 -27.419 -25.618  1.00 83.49           H  
ATOM    815 HG22 VAL A  52      12.372 -28.013 -23.951  1.00 83.49           H  
ATOM    816 HG23 VAL A  52      11.906 -26.334 -24.358  1.00 83.49           H  
ATOM    817  N   THR A  53      12.119 -29.857 -27.335  1.00 82.88           N  
ATOM    818  H   THR A  53      12.596 -30.368 -26.605  1.00 82.88           H  
ATOM    819  CA  THR A  53      12.747 -29.842 -28.671  1.00 82.88           C  
ATOM    820  HA  THR A  53      12.309 -29.038 -29.262  1.00 82.88           H  
ATOM    821  C   THR A  53      12.513 -31.110 -29.489  1.00 82.88           C  
ATOM    822  CB  THR A  53      14.257 -29.558 -28.594  1.00 82.88           C  
ATOM    823  HB  THR A  53      14.690 -29.653 -29.590  1.00 82.88           H  
ATOM    824  O   THR A  53      12.677 -31.056 -30.707  1.00 82.88           O  
ATOM    825  CG2 THR A  53      14.575 -28.157 -28.072  1.00 82.88           C  
ATOM    826 HG21 THR A  53      15.641 -28.066 -27.864  1.00 82.88           H  
ATOM    827 HG22 THR A  53      14.301 -27.423 -28.831  1.00 82.88           H  
ATOM    828 HG23 THR A  53      14.018 -27.956 -27.157  1.00 82.88           H  
ATOM    829  OG1 THR A  53      14.914 -30.457 -27.739  1.00 82.88           O  
ATOM    830  HG1 THR A  53      15.823 -30.157 -27.667  1.00 82.88           H  
ATOM    831  N   ASP A  54      12.110 -32.224 -28.866  1.00 83.99           N  
ATOM    832  H   ASP A  54      11.969 -32.212 -27.866  1.00 83.99           H  
ATOM    833  CA  ASP A  54      11.898 -33.513 -29.541  1.00 83.99           C  
ATOM    834  HA  ASP A  54      12.702 -33.651 -30.264  1.00 83.99           H  
ATOM    835  C   ASP A  54      10.577 -33.542 -30.333  1.00 83.99           C  
ATOM    836  CB  ASP A  54      12.015 -34.649 -28.517  1.00 83.99           C  
ATOM    837  HB2 ASP A  54      11.172 -34.607 -27.826  1.00 83.99           H  
ATOM    838  HB3 ASP A  54      12.931 -34.506 -27.944  1.00 83.99           H  
ATOM    839  O   ASP A  54       9.561 -34.093 -29.909  1.00 83.99           O  
ATOM    840  CG  ASP A  54      12.085 -36.031 -29.170  1.00 83.99           C  
ATOM    841  OD1 ASP A  54      12.513 -36.103 -30.343  1.00 83.99           O  
ATOM    842  OD2 ASP A  54      11.807 -37.009 -28.443  1.00 83.99           O  
ATOM    843  N   THR A  55      10.586 -32.840 -31.463  1.00 85.63           N  
ATOM    844  H   THR A  55      11.481 -32.476 -31.757  1.00 85.63           H  
ATOM    845  CA  THR A  55       9.440 -32.595 -32.349  1.00 85.63           C  
ATOM    846  HA  THR A  55       8.552 -33.090 -31.955  1.00 85.63           H  
ATOM    847  C   THR A  55       9.714 -33.179 -33.732  1.00 85.63           C  
ATOM    848  CB  THR A  55       9.131 -31.091 -32.458  1.00 85.63           C  
ATOM    849  HB  THR A  55       8.299 -30.940 -33.146  1.00 85.63           H  
ATOM    850  O   THR A  55      10.863 -33.416 -34.105  1.00 85.63           O  
ATOM    851  CG2 THR A  55       8.766 -30.474 -31.109  1.00 85.63           C  
ATOM    852 HG21 THR A  55       9.569 -30.609 -30.386  1.00 85.63           H  
ATOM    853 HG22 THR A  55       8.589 -29.407 -31.250  1.00 85.63           H  
ATOM    854 HG23 THR A  55       7.852 -30.942 -30.744  1.00 85.63           H  
ATOM    855  OG1 THR A  55      10.253 -30.382 -32.937  1.00 85.63           O  
ATOM    856  HG1 THR A  55      10.983 -30.588 -32.349  1.00 85.63           H  
ATOM    857  N   ARG A  56       8.666 -33.398 -34.528  1.00 79.69           N  
ATOM    858  H   ARG A  56       7.754 -33.129 -34.187  1.00 79.69           H  
ATOM    859  CA  ARG A  56       8.768 -33.876 -35.918  1.00 79.69           C  
ATOM    860  HA  ARG A  56       9.563 -34.619 -35.976  1.00 79.69           H  
ATOM    861  C   ARG A  56       9.177 -32.774 -36.896  1.00 79.69           C  
ATOM    862  CB  ARG A  56       7.446 -34.520 -36.347  1.00 79.69           C  
ATOM    863  HB2 ARG A  56       7.538 -34.867 -37.376  1.00 79.69           H  
ATOM    864  HB3 ARG A  56       6.651 -33.776 -36.308  1.00 79.69           H  
ATOM    865  O   ARG A  56       9.462 -33.076 -38.052  1.00 79.69           O  
ATOM    866  CG  ARG A  56       7.089 -35.709 -35.448  1.00 79.69           C  
ATOM    867  HG2 ARG A  56       7.870 -36.467 -35.519  1.00 79.69           H  
ATOM    868  HG3 ARG A  56       7.000 -35.382 -34.413  1.00 79.69           H  
ATOM    869  CD  ARG A  56       5.754 -36.299 -35.888  1.00 79.69           C  
ATOM    870  HD2 ARG A  56       5.003 -35.510 -35.849  1.00 79.69           H  
ATOM    871  HD3 ARG A  56       5.848 -36.656 -36.913  1.00 79.69           H  
ATOM    872  NE  ARG A  56       5.359 -37.404 -34.999  1.00 79.69           N  
ATOM    873  HE  ARG A  56       5.992 -37.602 -34.237  1.00 79.69           H  
ATOM    874  NH1 ARG A  56       3.343 -37.845 -35.986  1.00 79.69           N  
ATOM    875 HH11 ARG A  56       2.466 -38.345 -36.017  1.00 79.69           H  
ATOM    876 HH12 ARG A  56       3.530 -37.088 -36.628  1.00 79.69           H  
ATOM    877  NH2 ARG A  56       3.986 -39.030 -34.200  1.00 79.69           N  
ATOM    878 HH21 ARG A  56       3.122 -39.551 -34.245  1.00 79.69           H  
ATOM    879 HH22 ARG A  56       4.657 -39.215 -33.468  1.00 79.69           H  
ATOM    880  CZ  ARG A  56       4.235 -38.087 -35.065  1.00 79.69           C  
ATOM    881  N   GLY A  57       9.249 -31.532 -36.420  1.00 82.64           N  
ATOM    882  H   GLY A  57       8.892 -31.384 -35.487  1.00 82.64           H  
ATOM    883  CA  GLY A  57       9.706 -30.370 -37.173  1.00 82.64           C  
ATOM    884  HA2 GLY A  57      10.317 -30.691 -38.016  1.00 82.64           H  
ATOM    885  HA3 GLY A  57      10.317 -29.752 -36.516  1.00 82.64           H  
ATOM    886  C   GLY A  57       8.582 -29.494 -37.718  1.00 82.64           C  
ATOM    887  O   GLY A  57       8.893 -28.571 -38.464  1.00 82.64           O  
ATOM    888  N   ASN A  58       7.323 -29.747 -37.343  1.00 82.62           N  
ATOM    889  H   ASN A  58       7.130 -30.479 -36.675  1.00 82.62           H  
ATOM    890  CA  ASN A  58       6.199 -28.947 -37.820  1.00 82.62           C  
ATOM    891  HA  ASN A  58       6.266 -28.868 -38.905  1.00 82.62           H  
ATOM    892  C   ASN A  58       6.249 -27.529 -37.226  1.00 82.62           C  
ATOM    893  CB  ASN A  58       4.871 -29.627 -37.457  1.00 82.62           C  
ATOM    894  HB2 ASN A  58       4.057 -29.016 -37.846  1.00 82.62           H  
ATOM    895  HB3 ASN A  58       4.791 -29.654 -36.371  1.00 82.62           H  
ATOM    896  O   ASN A  58       6.553 -27.344 -36.042  1.00 82.62           O  
ATOM    897  CG  ASN A  58       4.682 -31.034 -38.003  1.00 82.62           C  
ATOM    898  ND2 ASN A  58       3.778 -31.784 -37.414  1.00 82.62           N  
ATOM    899 HD21 ASN A  58       3.664 -32.703 -37.818  1.00 82.62           H  
ATOM    900 HD22 ASN A  58       3.305 -31.429 -36.596  1.00 82.62           H  
ATOM    901  OD1 ASN A  58       5.305 -31.525 -38.929  1.00 82.62           O  
ATOM    902  N   GLU A  59       5.893 -26.524 -38.022  1.00 88.24           N  
ATOM    903  H   GLU A  59       5.671 -26.745 -38.982  1.00 88.24           H  
ATOM    904  CA  GLU A  59       5.749 -25.132 -37.571  1.00 88.24           C  
ATOM    905  HA  GLU A  59       6.261 -25.028 -36.615  1.00 88.24           H  
ATOM    906  C   GLU A  59       4.273 -24.784 -37.291  1.00 88.24           C  
ATOM    907  CB  GLU A  59       6.459 -24.158 -38.536  1.00 88.24           C  
ATOM    908  HB2 GLU A  59       6.386 -23.157 -38.113  1.00 88.24           H  
ATOM    909  HB3 GLU A  59       5.966 -24.168 -39.508  1.00 88.24           H  
ATOM    910  O   GLU A  59       3.358 -25.481 -37.729  1.00 88.24           O  
ATOM    911  CG  GLU A  59       7.954 -24.514 -38.701  1.00 88.24           C  
ATOM    912  HG2 GLU A  59       8.338 -24.815 -37.726  1.00 88.24           H  
ATOM    913  HG3 GLU A  59       8.045 -25.372 -39.367  1.00 88.24           H  
ATOM    914  CD  GLU A  59       8.858 -23.378 -39.223  1.00 88.24           C  
ATOM    915  OE1 GLU A  59      10.078 -23.413 -38.877  1.00 88.24           O  
ATOM    916  OE2 GLU A  59       8.368 -22.455 -39.910  1.00 88.24           O  
ATOM    917  N   PHE A  60       4.002 -23.712 -36.534  1.00 90.83           N  
ATOM    918  H   PHE A  60       4.745 -23.058 -36.332  1.00 90.83           H  
ATOM    919  CA  PHE A  60       2.618 -23.346 -36.178  1.00 90.83           C  
ATOM    920  HA  PHE A  60       2.147 -24.201 -35.693  1.00 90.83           H  
ATOM    921  C   PHE A  60       1.760 -23.014 -37.406  1.00 90.83           C  
ATOM    922  CB  PHE A  60       2.613 -22.151 -35.215  1.00 90.83           C  
ATOM    923  HB2 PHE A  60       1.616 -21.709 -35.222  1.00 90.83           H  
ATOM    924  HB3 PHE A  60       3.301 -21.389 -35.581  1.00 90.83           H  
ATOM    925  O   PHE A  60       0.552 -23.256 -37.414  1.00 90.83           O  
ATOM    926  CG  PHE A  60       2.929 -22.494 -33.775  1.00 90.83           C  
ATOM    927  CD1 PHE A  60       2.004 -23.238 -33.017  1.00 90.83           C  
ATOM    928  HD1 PHE A  60       1.091 -23.586 -33.478  1.00 90.83           H  
ATOM    929  CD2 PHE A  60       4.111 -22.027 -33.173  1.00 90.83           C  
ATOM    930  HD2 PHE A  60       4.818 -21.441 -33.742  1.00 90.83           H  
ATOM    931  CE1 PHE A  60       2.261 -23.519 -31.664  1.00 90.83           C  
ATOM    932  HE1 PHE A  60       1.557 -24.103 -31.089  1.00 90.83           H  
ATOM    933  CE2 PHE A  60       4.359 -22.296 -31.816  1.00 90.83           C  
ATOM    934  HE2 PHE A  60       5.261 -21.919 -31.357  1.00 90.83           H  
ATOM    935  CZ  PHE A  60       3.436 -23.039 -31.061  1.00 90.83           C  
ATOM    936  HZ  PHE A  60       3.637 -23.247 -30.021  1.00 90.83           H  
ATOM    937  N   GLU A  61       2.385 -22.471 -38.444  1.00 86.86           N  
ATOM    938  H   GLU A  61       3.364 -22.253 -38.329  1.00 86.86           H  
ATOM    939  CA  GLU A  61       1.776 -22.110 -39.719  1.00 86.86           C  
ATOM    940  HA  GLU A  61       0.933 -21.443 -39.540  1.00 86.86           H  
ATOM    941  C   GLU A  61       1.235 -23.322 -40.478  1.00 86.86           C  
ATOM    942  CB  GLU A  61       2.811 -21.387 -40.592  1.00 86.86           C  
ATOM    943  HB2 GLU A  61       2.344 -21.178 -41.555  1.00 86.86           H  
ATOM    944  HB3 GLU A  61       3.674 -22.029 -40.772  1.00 86.86           H  
ATOM    945  O   GLU A  61       0.272 -23.191 -41.234  1.00 86.86           O  
ATOM    946  CG  GLU A  61       3.263 -20.049 -39.998  1.00 86.86           C  
ATOM    947  HG2 GLU A  61       2.450 -19.605 -39.424  1.00 86.86           H  
ATOM    948  HG3 GLU A  61       3.463 -19.373 -40.830  1.00 86.86           H  
ATOM    949  CD  GLU A  61       4.522 -20.137 -39.129  1.00 86.86           C  
ATOM    950  OE1 GLU A  61       5.293 -19.160 -39.216  1.00 86.86           O  
ATOM    951  OE2 GLU A  61       4.672 -21.055 -38.296  1.00 86.86           O  
ATOM    952  N   GLU A  62       1.794 -24.510 -40.244  1.00 82.82           N  
ATOM    953  H   GLU A  62       2.547 -24.576 -39.575  1.00 82.82           H  
ATOM    954  CA  GLU A  62       1.352 -25.747 -40.891  1.00 82.82           C  
ATOM    955  HA  GLU A  62       1.215 -25.561 -41.956  1.00 82.82           H  
ATOM    956  C   GLU A  62       0.003 -26.240 -40.346  1.00 82.82           C  
ATOM    957  CB  GLU A  62       2.424 -26.830 -40.734  1.00 82.82           C  
ATOM    958  HB2 GLU A  62       2.062 -27.740 -41.213  1.00 82.82           H  
ATOM    959  HB3 GLU A  62       2.571 -27.037 -39.674  1.00 82.82           H  
ATOM    960  O   GLU A  62      -0.696 -27.008 -41.007  1.00 82.82           O  
ATOM    961  CG  GLU A  62       3.761 -26.431 -41.382  1.00 82.82           C  
ATOM    962  HG2 GLU A  62       4.129 -25.516 -40.918  1.00 82.82           H  
ATOM    963  HG3 GLU A  62       3.590 -26.232 -42.440  1.00 82.82           H  
ATOM    964  CD  GLU A  62       4.835 -27.515 -41.236  1.00 82.82           C  
ATOM    965  OE1 GLU A  62       5.961 -27.270 -41.717  1.00 82.82           O  
ATOM    966  OE2 GLU A  62       4.541 -28.564 -40.621  1.00 82.82           O  
ATOM    967  N   PHE A  63      -0.423 -25.755 -39.174  1.00 86.64           N  
ATOM    968  H   PHE A  63       0.184 -25.121 -38.675  1.00 86.64           H  
ATOM    969  CA  PHE A  63      -1.709 -26.118 -38.572  1.00 86.64           C  
ATOM    970  HA  PHE A  63      -1.894 -27.170 -38.788  1.00 86.64           H  
ATOM    971  C   PHE A  63      -2.912 -25.373 -39.170  1.00 86.64           C  
ATOM    972  CB  PHE A  63      -1.635 -25.958 -37.046  1.00 86.64           C  
ATOM    973  HB2 PHE A  63      -2.577 -26.288 -36.607  1.00 86.64           H  
ATOM    974  HB3 PHE A  63      -1.516 -24.897 -36.829  1.00 86.64           H  
ATOM    975  O   PHE A  63      -4.028 -25.563 -38.692  1.00 86.64           O  
ATOM    976  CG  PHE A  63      -0.511 -26.704 -36.355  1.00 86.64           C  
ATOM    977  CD1 PHE A  63      -0.139 -28.000 -36.760  1.00 86.64           C  
ATOM    978  HD1 PHE A  63      -0.646 -28.487 -37.580  1.00 86.64           H  
ATOM    979  CD2 PHE A  63       0.182 -26.079 -35.303  1.00 86.64           C  
ATOM    980  HD2 PHE A  63      -0.088 -25.077 -35.005  1.00 86.64           H  
ATOM    981  CE1 PHE A  63       0.932 -28.656 -36.132  1.00 86.64           C  
ATOM    982  HE1 PHE A  63       1.244 -29.631 -36.478  1.00 86.64           H  
ATOM    983  CE2 PHE A  63       1.253 -26.736 -34.673  1.00 86.64           C  
ATOM    984  HE2 PHE A  63       1.809 -26.236 -33.894  1.00 86.64           H  
ATOM    985  CZ  PHE A  63       1.634 -28.021 -35.094  1.00 86.64           C  
ATOM    986  HZ  PHE A  63       2.490 -28.506 -34.650  1.00 86.64           H  
ATOM    987  N   CYS A  64      -2.711 -24.552 -40.211  1.00 87.31           N  
ATOM    988  H   CYS A  64      -1.767 -24.455 -40.557  1.00 87.31           H  
ATOM    989  CA  CYS A  64      -3.779 -23.820 -40.909  1.00 87.31           C  
ATOM    990  HA  CYS A  64      -3.296 -23.127 -41.598  1.00 87.31           H  
ATOM    991  C   CYS A  64      -4.638 -22.942 -39.974  1.00 87.31           C  
ATOM    992  CB  CYS A  64      -4.618 -24.795 -41.753  1.00 87.31           C  
ATOM    993  HB2 CYS A  64      -5.398 -24.238 -42.272  1.00 87.31           H  
ATOM    994  HB3 CYS A  64      -5.098 -25.517 -41.092  1.00 87.31           H  
ATOM    995  O   CYS A  64      -5.851 -22.839 -40.148  1.00 87.31           O  
ATOM    996  SG  CYS A  64      -3.591 -25.664 -42.975  1.00 87.31           S  
ATOM    997  HG  CYS A  64      -2.690 -26.161 -42.122  1.00 87.31           H  
ATOM    998  N   LEU A  65      -4.005 -22.329 -38.971  1.00 91.85           N  
ATOM    999  H   LEU A  65      -3.007 -22.462 -38.900  1.00 91.85           H  
ATOM   1000  CA  LEU A  65      -4.657 -21.449 -37.998  1.00 91.85           C  
ATOM   1001  HA  LEU A  65      -5.587 -21.910 -37.667  1.00 91.85           H  
ATOM   1002  C   LEU A  65      -5.013 -20.087 -38.614  1.00 91.85           C  
ATOM   1003  CB  LEU A  65      -3.725 -21.256 -36.787  1.00 91.85           C  
ATOM   1004  HB2 LEU A  65      -4.208 -20.588 -36.074  1.00 91.85           H  
ATOM   1005  HB3 LEU A  65      -2.817 -20.768 -37.142  1.00 91.85           H  
ATOM   1006  O   LEU A  65      -4.354 -19.625 -39.553  1.00 91.85           O  
ATOM   1007  CG  LEU A  65      -3.316 -22.548 -36.061  1.00 91.85           C  
ATOM   1008  HG  LEU A  65      -2.865 -23.230 -36.780  1.00 91.85           H  
ATOM   1009  CD1 LEU A  65      -2.274 -22.238 -34.984  1.00 91.85           C  
ATOM   1010 HD11 LEU A  65      -1.391 -21.805 -35.453  1.00 91.85           H  
ATOM   1011 HD12 LEU A  65      -1.978 -23.160 -34.485  1.00 91.85           H  
ATOM   1012 HD13 LEU A  65      -2.687 -21.534 -34.262  1.00 91.85           H  
ATOM   1013  CD2 LEU A  65      -4.499 -23.248 -35.397  1.00 91.85           C  
ATOM   1014 HD21 LEU A  65      -5.039 -22.549 -34.758  1.00 91.85           H  
ATOM   1015 HD22 LEU A  65      -5.171 -23.626 -36.168  1.00 91.85           H  
ATOM   1016 HD23 LEU A  65      -4.140 -24.089 -34.803  1.00 91.85           H  
ATOM   1017  N   LYS A  66      -5.994 -19.391 -38.026  1.00 92.56           N  
ATOM   1018  H   LYS A  66      -6.514 -19.840 -37.286  1.00 92.56           H  
ATOM   1019  CA  LYS A  66      -6.291 -17.982 -38.328  1.00 92.56           C  
ATOM   1020  HA  LYS A  66      -6.664 -17.915 -39.350  1.00 92.56           H  
ATOM   1021  C   LYS A  66      -5.030 -17.131 -38.218  1.00 92.56           C  
ATOM   1022  CB  LYS A  66      -7.356 -17.447 -37.361  1.00 92.56           C  
ATOM   1023  HB2 LYS A  66      -7.075 -17.740 -36.349  1.00 92.56           H  
ATOM   1024  HB3 LYS A  66      -7.379 -16.358 -37.399  1.00 92.56           H  
ATOM   1025  O   LYS A  66      -4.237 -17.270 -37.281  1.00 92.56           O  
ATOM   1026  CG  LYS A  66      -8.760 -17.966 -37.693  1.00 92.56           C  
ATOM   1027  HG2 LYS A  66      -9.183 -17.377 -38.506  1.00 92.56           H  
ATOM   1028  HG3 LYS A  66      -8.703 -19.005 -38.020  1.00 92.56           H  
ATOM   1029  CD  LYS A  66      -9.657 -17.869 -36.456  1.00 92.56           C  
ATOM   1030  HD2 LYS A  66      -9.163 -18.390 -35.637  1.00 92.56           H  
ATOM   1031  HD3 LYS A  66      -9.799 -16.823 -36.183  1.00 92.56           H  
ATOM   1032  CE  LYS A  66     -11.005 -18.541 -36.713  1.00 92.56           C  
ATOM   1033  HE2 LYS A  66     -11.580 -17.932 -37.410  1.00 92.56           H  
ATOM   1034  HE3 LYS A  66     -10.810 -19.509 -37.175  1.00 92.56           H  
ATOM   1035  NZ  LYS A  66     -11.740 -18.750 -35.443  1.00 92.56           N  
ATOM   1036  HZ1 LYS A  66     -11.778 -17.933 -34.850  1.00 92.56           H  
ATOM   1037  HZ2 LYS A  66     -11.289 -19.492 -34.926  1.00 92.56           H  
ATOM   1038  HZ3 LYS A  66     -12.677 -19.095 -35.591  1.00 92.56           H  
ATOM   1039  N   ARG A  67      -4.874 -16.184 -39.146  1.00 90.18           N  
ATOM   1040  H   ARG A  67      -5.625 -16.053 -39.809  1.00 90.18           H  
ATOM   1041  CA  ARG A  67      -3.733 -15.257 -39.168  1.00 90.18           C  
ATOM   1042  HA  ARG A  67      -2.814 -15.835 -39.267  1.00 90.18           H  
ATOM   1043  C   ARG A  67      -3.629 -14.485 -37.857  1.00 90.18           C  
ATOM   1044  CB  ARG A  67      -3.896 -14.305 -40.364  1.00 90.18           C  
ATOM   1045  HB2 ARG A  67      -3.942 -14.892 -41.281  1.00 90.18           H  
ATOM   1046  HB3 ARG A  67      -4.845 -13.778 -40.269  1.00 90.18           H  
ATOM   1047  O   ARG A  67      -2.547 -14.387 -37.292  1.00 90.18           O  
ATOM   1048  CG  ARG A  67      -2.780 -13.251 -40.495  1.00 90.18           C  
ATOM   1049  HG2 ARG A  67      -2.977 -12.662 -41.390  1.00 90.18           H  
ATOM   1050  HG3 ARG A  67      -2.822 -12.571 -39.644  1.00 90.18           H  
ATOM   1051  CD  ARG A  67      -1.360 -13.824 -40.596  1.00 90.18           C  
ATOM   1052  HD2 ARG A  67      -0.674 -12.999 -40.790  1.00 90.18           H  
ATOM   1053  HD3 ARG A  67      -1.081 -14.265 -39.639  1.00 90.18           H  
ATOM   1054  NE  ARG A  67      -1.255 -14.843 -41.652  1.00 90.18           N  
ATOM   1055  HE  ARG A  67      -1.601 -15.762 -41.420  1.00 90.18           H  
ATOM   1056  NH1 ARG A  67      -0.315 -13.622 -43.373  1.00 90.18           N  
ATOM   1057 HH11 ARG A  67      -0.039 -13.685 -44.343  1.00 90.18           H  
ATOM   1058 HH12 ARG A  67      -0.090 -12.836 -42.781  1.00 90.18           H  
ATOM   1059  NH2 ARG A  67      -0.892 -15.707 -43.694  1.00 90.18           N  
ATOM   1060 HH21 ARG A  67      -1.264 -16.608 -43.430  1.00 90.18           H  
ATOM   1061 HH22 ARG A  67      -0.555 -15.570 -44.636  1.00 90.18           H  
ATOM   1062  CZ  ARG A  67      -0.818 -14.705 -42.885  1.00 90.18           C  
ATOM   1063  N   GLU A  68      -4.752 -13.998 -37.354  1.00 92.30           N  
ATOM   1064  H   GLU A  68      -5.601 -14.136 -37.883  1.00 92.30           H  
ATOM   1065  CA  GLU A  68      -4.867 -13.232 -36.116  1.00 92.30           C  
ATOM   1066  HA  GLU A  68      -4.238 -12.344 -36.172  1.00 92.30           H  
ATOM   1067  C   GLU A  68      -4.423 -14.052 -34.892  1.00 92.30           C  
ATOM   1068  CB  GLU A  68      -6.330 -12.796 -35.934  1.00 92.30           C  
ATOM   1069  HB2 GLU A  68      -6.389 -12.253 -34.991  1.00 92.30           H  
ATOM   1070  HB3 GLU A  68      -6.954 -13.684 -35.833  1.00 92.30           H  
ATOM   1071  O   GLU A  68      -3.785 -13.521 -33.981  1.00 92.30           O  
ATOM   1072  CG  GLU A  68      -6.902 -11.893 -37.045  1.00 92.30           C  
ATOM   1073  HG2 GLU A  68      -6.169 -11.122 -37.280  1.00 92.30           H  
ATOM   1074  HG3 GLU A  68      -7.787 -11.398 -36.645  1.00 92.30           H  
ATOM   1075  CD  GLU A  68      -7.320 -12.631 -38.334  1.00 92.30           C  
ATOM   1076  OE1 GLU A  68      -7.627 -11.935 -39.324  1.00 92.30           O  
ATOM   1077  OE2 GLU A  68      -7.294 -13.887 -38.355  1.00 92.30           O  
ATOM   1078  N   LEU A  69      -4.695 -15.362 -34.889  1.00 95.05           N  
ATOM   1079  H   LEU A  69      -5.156 -15.760 -35.695  1.00 95.05           H  
ATOM   1080  CA  LEU A  69      -4.222 -16.266 -33.841  1.00 95.05           C  
ATOM   1081  HA  LEU A  69      -4.418 -15.793 -32.879  1.00 95.05           H  
ATOM   1082  C   LEU A  69      -2.709 -16.490 -33.943  1.00 95.05           C  
ATOM   1083  CB  LEU A  69      -5.004 -17.588 -33.912  1.00 95.05           C  
ATOM   1084  HB2 LEU A  69      -4.837 -18.050 -34.886  1.00 95.05           H  
ATOM   1085  HB3 LEU A  69      -6.071 -17.377 -33.833  1.00 95.05           H  
ATOM   1086  O   LEU A  69      -2.014 -16.423 -32.930  1.00 95.05           O  
ATOM   1087  CG  LEU A  69      -4.608 -18.610 -32.830  1.00 95.05           C  
ATOM   1088  HG  LEU A  69      -3.578 -18.926 -32.996  1.00 95.05           H  
ATOM   1089  CD1 LEU A  69      -4.731 -18.088 -31.393  1.00 95.05           C  
ATOM   1090 HD11 LEU A  69      -4.052 -17.250 -31.235  1.00 95.05           H  
ATOM   1091 HD12 LEU A  69      -4.463 -18.881 -30.695  1.00 95.05           H  
ATOM   1092 HD13 LEU A  69      -5.755 -17.770 -31.195  1.00 95.05           H  
ATOM   1093  CD2 LEU A  69      -5.506 -19.835 -32.953  1.00 95.05           C  
ATOM   1094 HD21 LEU A  69      -5.229 -20.588 -32.216  1.00 95.05           H  
ATOM   1095 HD22 LEU A  69      -5.407 -20.263 -33.951  1.00 95.05           H  
ATOM   1096 HD23 LEU A  69      -6.549 -19.555 -32.805  1.00 95.05           H  
ATOM   1097  N   LEU A  70      -2.180 -16.695 -35.155  1.00 93.33           N  
ATOM   1098  H   LEU A  70      -2.805 -16.758 -35.945  1.00 93.33           H  
ATOM   1099  CA  LEU A  70      -0.733 -16.796 -35.380  1.00 93.33           C  
ATOM   1100  HA  LEU A  70      -0.340 -17.614 -34.778  1.00 93.33           H  
ATOM   1101  C   LEU A  70      -0.003 -15.526 -34.913  1.00 93.33           C  
ATOM   1102  CB  LEU A  70      -0.439 -17.086 -36.864  1.00 93.33           C  
ATOM   1103  HB2 LEU A  70      -0.954 -16.349 -37.479  1.00 93.33           H  
ATOM   1104  HB3 LEU A  70       0.632 -16.968 -37.028  1.00 93.33           H  
ATOM   1105  O   LEU A  70       1.041 -15.627 -34.273  1.00 93.33           O  
ATOM   1106  CG  LEU A  70      -0.815 -18.497 -37.340  1.00 93.33           C  
ATOM   1107  HG  LEU A  70      -1.836 -18.723 -37.034  1.00 93.33           H  
ATOM   1108  CD1 LEU A  70      -0.733 -18.561 -38.865  1.00 93.33           C  
ATOM   1109 HD11 LEU A  70      -1.450 -17.863 -39.298  1.00 93.33           H  
ATOM   1110 HD12 LEU A  70       0.275 -18.323 -39.204  1.00 93.33           H  
ATOM   1111 HD13 LEU A  70      -0.999 -19.564 -39.200  1.00 93.33           H  
ATOM   1112  CD2 LEU A  70       0.136 -19.553 -36.772  1.00 93.33           C  
ATOM   1113 HD21 LEU A  70       1.166 -19.337 -37.057  1.00 93.33           H  
ATOM   1114 HD22 LEU A  70      -0.133 -20.534 -37.165  1.00 93.33           H  
ATOM   1115 HD23 LEU A  70       0.061 -19.590 -35.685  1.00 93.33           H  
ATOM   1116  N   MET A  71      -0.571 -14.338 -35.149  1.00 92.79           N  
ATOM   1117  H   MET A  71      -1.418 -14.320 -35.699  1.00 92.79           H  
ATOM   1118  CA  MET A  71      -0.045 -13.077 -34.610  1.00 92.79           C  
ATOM   1119  HA  MET A  71       0.975 -12.924 -34.963  1.00 92.79           H  
ATOM   1120  C   MET A  71       0.067 -13.110 -33.085  1.00 92.79           C  
ATOM   1121  CB  MET A  71      -0.905 -11.885 -35.058  1.00 92.79           C  
ATOM   1122  HB2 MET A  71      -1.940 -12.044 -34.756  1.00 92.79           H  
ATOM   1123  HB3 MET A  71      -0.538 -10.992 -34.553  1.00 92.79           H  
ATOM   1124  O   MET A  71       1.130 -12.794 -32.552  1.00 92.79           O  
ATOM   1125  CG  MET A  71      -0.871 -11.631 -36.568  1.00 92.79           C  
ATOM   1126  HG2 MET A  71       0.140 -11.336 -36.850  1.00 92.79           H  
ATOM   1127  HG3 MET A  71      -1.093 -12.557 -37.099  1.00 92.79           H  
ATOM   1128  SD  MET A  71      -2.009 -10.356 -37.166  1.00 92.79           S  
ATOM   1129  CE  MET A  71      -1.299  -8.880 -36.388  1.00 92.79           C  
ATOM   1130  HE1 MET A  71      -1.898  -8.010 -36.659  1.00 92.79           H  
ATOM   1131  HE2 MET A  71      -0.275  -8.735 -36.731  1.00 92.79           H  
ATOM   1132  HE3 MET A  71      -1.314  -8.988 -35.303  1.00 92.79           H  
ATOM   1133  N   GLY A  72      -0.982 -13.553 -32.385  1.00 93.28           N  
ATOM   1134  H   GLY A  72      -1.819 -13.824 -32.882  1.00 93.28           H  
ATOM   1135  CA  GLY A  72      -0.953 -13.706 -30.929  1.00 93.28           C  
ATOM   1136  HA2 GLY A  72      -0.736 -12.744 -30.464  1.00 93.28           H  
ATOM   1137  HA3 GLY A  72      -1.936 -14.039 -30.595  1.00 93.28           H  
ATOM   1138  C   GLY A  72       0.085 -14.728 -30.444  1.00 93.28           C  
ATOM   1139  O   GLY A  72       0.772 -14.485 -29.454  1.00 93.28           O  
ATOM   1140  N   ILE A  73       0.253 -15.847 -31.158  1.00 94.10           N  
ATOM   1141  H   ILE A  73      -0.356 -15.987 -31.952  1.00 94.10           H  
ATOM   1142  CA  ILE A  73       1.250 -16.889 -30.850  1.00 94.10           C  
ATOM   1143  HA  ILE A  73       1.109 -17.214 -29.820  1.00 94.10           H  
ATOM   1144  C   ILE A  73       2.679 -16.326 -30.936  1.00 94.10           C  
ATOM   1145  CB  ILE A  73       1.035 -18.115 -31.776  1.00 94.10           C  
ATOM   1146  HB  ILE A  73       0.965 -17.761 -32.804  1.00 94.10           H  
ATOM   1147  O   ILE A  73       3.465 -16.484 -29.996  1.00 94.10           O  
ATOM   1148  CG1 ILE A  73      -0.281 -18.843 -31.409  1.00 94.10           C  
ATOM   1149 HG12 ILE A  73      -0.159 -19.341 -30.447  1.00 94.10           H  
ATOM   1150 HG13 ILE A  73      -1.087 -18.118 -31.299  1.00 94.10           H  
ATOM   1151  CG2 ILE A  73       2.195 -19.125 -31.712  1.00 94.10           C  
ATOM   1152 HG21 ILE A  73       2.253 -19.580 -30.723  1.00 94.10           H  
ATOM   1153 HG22 ILE A  73       2.052 -19.913 -32.452  1.00 94.10           H  
ATOM   1154 HG23 ILE A  73       3.144 -18.650 -31.957  1.00 94.10           H  
ATOM   1155  CD1 ILE A  73      -0.737 -19.881 -32.443  1.00 94.10           C  
ATOM   1156 HD11 ILE A  73      -1.704 -20.283 -32.142  1.00 94.10           H  
ATOM   1157 HD12 ILE A  73      -0.845 -19.410 -33.420  1.00 94.10           H  
ATOM   1158 HD13 ILE A  73      -0.027 -20.706 -32.509  1.00 94.10           H  
ATOM   1159  N   PHE A  74       3.016 -15.623 -32.021  1.00 90.38           N  
ATOM   1160  H   PHE A  74       2.343 -15.534 -32.770  1.00 90.38           H  
ATOM   1161  CA  PHE A  74       4.363 -15.077 -32.209  1.00 90.38           C  
ATOM   1162  HA  PHE A  74       5.083 -15.851 -31.942  1.00 90.38           H  
ATOM   1163  C   PHE A  74       4.662 -13.885 -31.301  1.00 90.38           C  
ATOM   1164  CB  PHE A  74       4.591 -14.704 -33.675  1.00 90.38           C  
ATOM   1165  HB2 PHE A  74       3.785 -14.051 -34.008  1.00 90.38           H  
ATOM   1166  HB3 PHE A  74       5.526 -14.149 -33.751  1.00 90.38           H  
ATOM   1167  O   PHE A  74       5.766 -13.797 -30.767  1.00 90.38           O  
ATOM   1168  CG  PHE A  74       4.708 -15.901 -34.591  1.00 90.38           C  
ATOM   1169  CD1 PHE A  74       5.746 -16.832 -34.405  1.00 90.38           C  
ATOM   1170  HD1 PHE A  74       6.472 -16.694 -33.618  1.00 90.38           H  
ATOM   1171  CD2 PHE A  74       3.764 -16.099 -35.609  1.00 90.38           C  
ATOM   1172  HD2 PHE A  74       2.976 -15.372 -35.738  1.00 90.38           H  
ATOM   1173  CE1 PHE A  74       5.809 -17.980 -35.210  1.00 90.38           C  
ATOM   1174  HE1 PHE A  74       6.567 -18.730 -35.040  1.00 90.38           H  
ATOM   1175  CE2 PHE A  74       3.821 -17.251 -36.413  1.00 90.38           C  
ATOM   1176  HE2 PHE A  74       3.074 -17.441 -37.171  1.00 90.38           H  
ATOM   1177  CZ  PHE A  74       4.836 -18.195 -36.196  1.00 90.38           C  
ATOM   1178  HZ  PHE A  74       4.860 -19.116 -36.759  1.00 90.38           H  
ATOM   1179  N   GLU A  75       3.693 -13.000 -31.052  1.00 89.37           N  
ATOM   1180  H   GLU A  75       2.805 -13.090 -31.525  1.00 89.37           H  
ATOM   1181  CA  GLU A  75       3.860 -11.916 -30.070  1.00 89.37           C  
ATOM   1182  HA  GLU A  75       4.760 -11.349 -30.307  1.00 89.37           H  
ATOM   1183  C   GLU A  75       4.046 -12.449 -28.643  1.00 89.37           C  
ATOM   1184  CB  GLU A  75       2.662 -10.962 -30.113  1.00 89.37           C  
ATOM   1185  HB2 GLU A  75       1.736 -11.536 -30.068  1.00 89.37           H  
ATOM   1186  HB3 GLU A  75       2.707 -10.316 -29.236  1.00 89.37           H  
ATOM   1187  O   GLU A  75       4.713 -11.816 -27.826  1.00 89.37           O  
ATOM   1188  CG  GLU A  75       2.671 -10.064 -31.358  1.00 89.37           C  
ATOM   1189  HG2 GLU A  75       3.643  -9.574 -31.428  1.00 89.37           H  
ATOM   1190  HG3 GLU A  75       2.540 -10.672 -32.253  1.00 89.37           H  
ATOM   1191  CD  GLU A  75       1.579  -8.990 -31.286  1.00 89.37           C  
ATOM   1192  OE1 GLU A  75       1.736  -7.897 -31.868  1.00 89.37           O  
ATOM   1193  OE2 GLU A  75       0.567  -9.158 -30.568  1.00 89.37           O  
ATOM   1194  N   LYS A  76       3.529 -13.648 -28.348  1.00 86.39           N  
ATOM   1195  H   LYS A  76       2.928 -14.084 -29.032  1.00 86.39           H  
ATOM   1196  CA  LYS A  76       3.784 -14.357 -27.089  1.00 86.39           C  
ATOM   1197  HA  LYS A  76       3.750 -13.618 -26.288  1.00 86.39           H  
ATOM   1198  C   LYS A  76       5.188 -14.991 -27.018  1.00 86.39           C  
ATOM   1199  CB  LYS A  76       2.635 -15.354 -26.880  1.00 86.39           C  
ATOM   1200  HB2 LYS A  76       2.717 -16.185 -27.581  1.00 86.39           H  
ATOM   1201  HB3 LYS A  76       1.689 -14.840 -27.052  1.00 86.39           H  
ATOM   1202  O   LYS A  76       5.596 -15.466 -25.957  1.00 86.39           O  
ATOM   1203  CG  LYS A  76       2.628 -15.885 -25.454  1.00 86.39           C  
ATOM   1204  HG2 LYS A  76       3.516 -16.503 -25.317  1.00 86.39           H  
ATOM   1205  HG3 LYS A  76       2.654 -15.045 -24.760  1.00 86.39           H  
ATOM   1206  CD  LYS A  76       1.398 -16.743 -25.155  1.00 86.39           C  
ATOM   1207  HD2 LYS A  76       0.496 -16.179 -25.393  1.00 86.39           H  
ATOM   1208  HD3 LYS A  76       1.421 -17.643 -25.769  1.00 86.39           H  
ATOM   1209  CE  LYS A  76       1.383 -17.096 -23.666  1.00 86.39           C  
ATOM   1210  HE2 LYS A  76       0.586 -17.818 -23.488  1.00 86.39           H  
ATOM   1211  HE3 LYS A  76       1.151 -16.187 -23.111  1.00 86.39           H  
ATOM   1212  NZ  LYS A  76       2.689 -17.640 -23.226  1.00 86.39           N  
ATOM   1213  HZ1 LYS A  76       3.383 -16.919 -23.360  1.00 86.39           H  
ATOM   1214  HZ2 LYS A  76       2.942 -18.417 -23.819  1.00 86.39           H  
ATOM   1215  HZ3 LYS A  76       2.673 -17.891 -22.248  1.00 86.39           H  
ATOM   1216  N   GLY A  77       5.934 -15.002 -28.124  1.00 85.53           N  
ATOM   1217  H   GLY A  77       5.560 -14.550 -28.946  1.00 85.53           H  
ATOM   1218  CA  GLY A  77       7.283 -15.570 -28.224  1.00 85.53           C  
ATOM   1219  HA2 GLY A  77       7.798 -15.084 -29.053  1.00 85.53           H  
ATOM   1220  HA3 GLY A  77       7.837 -15.370 -27.307  1.00 85.53           H  
ATOM   1221  C   GLY A  77       7.317 -17.077 -28.482  1.00 85.53           C  
ATOM   1222  O   GLY A  77       8.338 -17.722 -28.247  1.00 85.53           O  
ATOM   1223  N   TRP A  78       6.207 -17.670 -28.927  1.00 89.41           N  
ATOM   1224  H   TRP A  78       5.400 -17.104 -29.145  1.00 89.41           H  
ATOM   1225  CA  TRP A  78       6.151 -19.088 -29.275  1.00 89.41           C  
ATOM   1226  HA  TRP A  78       6.858 -19.651 -28.667  1.00 89.41           H  
ATOM   1227  C   TRP A  78       6.564 -19.280 -30.735  1.00 89.41           C  
ATOM   1228  CB  TRP A  78       4.752 -19.629 -28.967  1.00 89.41           C  
ATOM   1229  HB2 TRP A  78       4.685 -20.647 -29.349  1.00 89.41           H  
ATOM   1230  HB3 TRP A  78       4.026 -19.023 -29.510  1.00 89.41           H  
ATOM   1231  O   TRP A  78       5.753 -19.149 -31.642  1.00 89.41           O  
ATOM   1232  CG  TRP A  78       4.339 -19.657 -27.525  1.00 89.41           C  
ATOM   1233  CD1 TRP A  78       5.115 -19.377 -26.452  1.00 89.41           C  
ATOM   1234  HD1 TRP A  78       6.151 -19.078 -26.509  1.00 89.41           H  
ATOM   1235  CD2 TRP A  78       3.035 -20.016 -26.984  1.00 89.41           C  
ATOM   1236  CE2 TRP A  78       3.107 -19.975 -25.558  1.00 89.41           C  
ATOM   1237  CE3 TRP A  78       1.804 -20.396 -27.556  1.00 89.41           C  
ATOM   1238  HE3 TRP A  78       1.722 -20.444 -28.632  1.00 89.41           H  
ATOM   1239  NE1 TRP A  78       4.406 -19.590 -25.288  1.00 89.41           N  
ATOM   1240  HE1 TRP A  78       4.869 -19.589 -24.390  1.00 89.41           H  
ATOM   1241  CH2 TRP A  78       0.787 -20.638 -25.349  1.00 89.41           C  
ATOM   1242  HH2 TRP A  78      -0.077 -20.872 -24.745  1.00 89.41           H  
ATOM   1243  CZ2 TRP A  78       2.010 -20.303 -24.743  1.00 89.41           C  
ATOM   1244  HZ2 TRP A  78       2.101 -20.322 -23.667  1.00 89.41           H  
ATOM   1245  CZ3 TRP A  78       0.690 -20.695 -26.750  1.00 89.41           C  
ATOM   1246  HZ3 TRP A  78      -0.245 -20.962 -27.219  1.00 89.41           H  
ATOM   1247  N   GLU A  79       7.847 -19.565 -30.958  1.00 85.40           N  
ATOM   1248  H   GLU A  79       8.489 -19.508 -30.180  1.00 85.40           H  
ATOM   1249  CA  GLU A  79       8.408 -19.703 -32.311  1.00 85.40           C  
ATOM   1250  HA  GLU A  79       8.021 -18.906 -32.947  1.00 85.40           H  
ATOM   1251  C   GLU A  79       8.040 -21.030 -32.983  1.00 85.40           C  
ATOM   1252  CB  GLU A  79       9.939 -19.588 -32.259  1.00 85.40           C  
ATOM   1253  HB2 GLU A  79      10.327 -20.392 -31.634  1.00 85.40           H  
ATOM   1254  HB3 GLU A  79      10.326 -19.720 -33.269  1.00 85.40           H  
ATOM   1255  O   GLU A  79       7.709 -21.055 -34.163  1.00 85.40           O  
ATOM   1256  CG  GLU A  79      10.443 -18.243 -31.716  1.00 85.40           C  
ATOM   1257  HG2 GLU A  79       9.993 -17.441 -32.302  1.00 85.40           H  
ATOM   1258  HG3 GLU A  79      10.124 -18.130 -30.680  1.00 85.40           H  
ATOM   1259  CD  GLU A  79      11.976 -18.128 -31.780  1.00 85.40           C  
ATOM   1260  OE1 GLU A  79      12.481 -16.984 -31.827  1.00 85.40           O  
ATOM   1261  OE2 GLU A  79      12.663 -19.175 -31.789  1.00 85.40           O  
ATOM   1262  N   ARG A  80       8.112 -22.135 -32.234  1.00 88.31           N  
ATOM   1263  H   ARG A  80       8.332 -22.025 -31.254  1.00 88.31           H  
ATOM   1264  CA  ARG A  80       7.805 -23.491 -32.704  1.00 88.31           C  
ATOM   1265  HA  ARG A  80       7.203 -23.413 -33.609  1.00 88.31           H  
ATOM   1266  C   ARG A  80       6.978 -24.240 -31.661  1.00 88.31           C  
ATOM   1267  CB  ARG A  80       9.094 -24.262 -33.030  1.00 88.31           C  
ATOM   1268  HB2 ARG A  80       9.786 -24.201 -32.190  1.00 88.31           H  
ATOM   1269  HB3 ARG A  80       8.847 -25.310 -33.196  1.00 88.31           H  
ATOM   1270  O   ARG A  80       7.169 -23.985 -30.464  1.00 88.31           O  
ATOM   1271  CG  ARG A  80       9.755 -23.711 -34.297  1.00 88.31           C  
ATOM   1272  HG2 ARG A  80      10.083 -22.685 -34.135  1.00 88.31           H  
ATOM   1273  HG3 ARG A  80       9.025 -23.723 -35.106  1.00 88.31           H  
ATOM   1274  CD  ARG A  80      10.957 -24.560 -34.705  1.00 88.31           C  
ATOM   1275  HD2 ARG A  80      10.651 -25.606 -34.745  1.00 88.31           H  
ATOM   1276  HD3 ARG A  80      11.749 -24.439 -33.966  1.00 88.31           H  
ATOM   1277  NE  ARG A  80      11.427 -24.148 -36.034  1.00 88.31           N  
ATOM   1278  HE  ARG A  80      10.797 -23.593 -36.595  1.00 88.31           H  
ATOM   1279  NH1 ARG A  80      13.279 -25.497 -36.181  1.00 88.31           N  
ATOM   1280 HH11 ARG A  80      13.034 -25.889 -35.283  1.00 88.31           H  
ATOM   1281 HH12 ARG A  80      13.987 -25.920 -36.763  1.00 88.31           H  
ATOM   1282  NH2 ARG A  80      12.626 -24.220 -37.919  1.00 88.31           N  
ATOM   1283 HH21 ARG A  80      11.821 -23.787 -38.347  1.00 88.31           H  
ATOM   1284 HH22 ARG A  80      13.292 -24.664 -38.535  1.00 88.31           H  
ATOM   1285  CZ  ARG A  80      12.457 -24.621 -36.696  1.00 88.31           C  
ATOM   1286  N   PRO A  81       6.072 -25.136 -32.083  1.00 92.78           N  
ATOM   1287  CA  PRO A  81       5.288 -25.936 -31.159  1.00 92.78           C  
ATOM   1288  HA  PRO A  81       4.764 -25.279 -30.465  1.00 92.78           H  
ATOM   1289  C   PRO A  81       6.189 -26.883 -30.364  1.00 92.78           C  
ATOM   1290  CB  PRO A  81       4.265 -26.684 -32.018  1.00 92.78           C  
ATOM   1291  HB2 PRO A  81       4.017 -27.663 -31.609  1.00 92.78           H  
ATOM   1292  HB3 PRO A  81       3.366 -26.077 -32.124  1.00 92.78           H  
ATOM   1293  O   PRO A  81       7.163 -27.418 -30.882  1.00 92.78           O  
ATOM   1294  CG  PRO A  81       4.965 -26.802 -33.372  1.00 92.78           C  
ATOM   1295  HG2 PRO A  81       4.257 -26.888 -34.197  1.00 92.78           H  
ATOM   1296  HG3 PRO A  81       5.642 -27.656 -33.361  1.00 92.78           H  
ATOM   1297  CD  PRO A  81       5.771 -25.510 -33.461  1.00 92.78           C  
ATOM   1298  HD2 PRO A  81       6.677 -25.679 -34.042  1.00 92.78           H  
ATOM   1299  HD3 PRO A  81       5.165 -24.732 -33.926  1.00 92.78           H  
ATOM   1300  N   SER A  82       5.856 -27.111 -29.097  1.00 92.65           N  
ATOM   1301  H   SER A  82       5.065 -26.610 -28.720  1.00 92.65           H  
ATOM   1302  CA  SER A  82       6.465 -28.185 -28.305  1.00 92.65           C  
ATOM   1303  HA  SER A  82       7.533 -28.200 -28.522  1.00 92.65           H  
ATOM   1304  C   SER A  82       5.882 -29.559 -28.682  1.00 92.65           C  
ATOM   1305  CB  SER A  82       6.291 -27.878 -26.817  1.00 92.65           C  
ATOM   1306  HB2 SER A  82       6.581 -26.845 -26.629  1.00 92.65           H  
ATOM   1307  HB3 SER A  82       6.952 -28.520 -26.235  1.00 92.65           H  
ATOM   1308  O   SER A  82       4.829 -29.612 -29.321  1.00 92.65           O  
ATOM   1309  OG  SER A  82       4.958 -28.082 -26.384  1.00 92.65           O  
ATOM   1310  HG  SER A  82       4.988 -28.088 -25.424  1.00 92.65           H  
ATOM   1311  N   PRO A  83       6.464 -30.689 -28.232  1.00 90.86           N  
ATOM   1312  CA  PRO A  83       5.988 -32.026 -28.610  1.00 90.86           C  
ATOM   1313  HA  PRO A  83       6.123 -32.157 -29.683  1.00 90.86           H  
ATOM   1314  C   PRO A  83       4.508 -32.264 -28.268  1.00 90.86           C  
ATOM   1315  CB  PRO A  83       6.912 -33.001 -27.868  1.00 90.86           C  
ATOM   1316  HB2 PRO A  83       6.507 -33.239 -26.885  1.00 90.86           H  
ATOM   1317  HB3 PRO A  83       7.082 -33.911 -28.443  1.00 90.86           H  
ATOM   1318  O   PRO A  83       3.757 -32.849 -29.047  1.00 90.86           O  
ATOM   1319  CG  PRO A  83       8.203 -32.203 -27.685  1.00 90.86           C  
ATOM   1320  HG2 PRO A  83       8.796 -32.562 -26.844  1.00 90.86           H  
ATOM   1321  HG3 PRO A  83       8.790 -32.212 -28.603  1.00 90.86           H  
ATOM   1322  CD  PRO A  83       7.699 -30.787 -27.469  1.00 90.86           C  
ATOM   1323  HD2 PRO A  83       8.445 -30.077 -27.827  1.00 90.86           H  
ATOM   1324  HD3 PRO A  83       7.493 -30.636 -26.409  1.00 90.86           H  
ATOM   1325  N   ILE A  84       4.045 -31.745 -27.122  1.00 93.35           N  
ATOM   1326  H   ILE A  84       4.691 -31.228 -26.543  1.00 93.35           H  
ATOM   1327  CA  ILE A  84       2.630 -31.843 -26.735  1.00 93.35           C  
ATOM   1328  HA  ILE A  84       2.319 -32.865 -26.949  1.00 93.35           H  
ATOM   1329  C   ILE A  84       1.721 -30.955 -27.591  1.00 93.35           C  
ATOM   1330  CB  ILE A  84       2.445 -31.597 -25.219  1.00 93.35           C  
ATOM   1331  HB  ILE A  84       3.090 -32.302 -24.693  1.00 93.35           H  
ATOM   1332  O   ILE A  84       0.573 -31.313 -27.832  1.00 93.35           O  
ATOM   1333  CG1 ILE A  84       1.003 -31.844 -24.732  1.00 93.35           C  
ATOM   1334 HG12 ILE A  84       0.972 -31.713 -23.650  1.00 93.35           H  
ATOM   1335 HG13 ILE A  84       0.328 -31.110 -25.173  1.00 93.35           H  
ATOM   1336  CG2 ILE A  84       2.869 -30.187 -24.782  1.00 93.35           C  
ATOM   1337 HG21 ILE A  84       2.765 -30.084 -23.702  1.00 93.35           H  
ATOM   1338 HG22 ILE A  84       2.260 -29.429 -25.275  1.00 93.35           H  
ATOM   1339 HG23 ILE A  84       3.918 -30.033 -25.036  1.00 93.35           H  
ATOM   1340  CD1 ILE A  84       0.479 -33.249 -25.049  1.00 93.35           C  
ATOM   1341 HD11 ILE A  84      -0.507 -33.366 -24.600  1.00 93.35           H  
ATOM   1342 HD12 ILE A  84       0.372 -33.388 -26.124  1.00 93.35           H  
ATOM   1343 HD13 ILE A  84       1.147 -34.011 -24.646  1.00 93.35           H  
ATOM   1344  N   GLN A  85       2.218 -29.815 -28.066  1.00 93.96           N  
ATOM   1345  H   GLN A  85       3.207 -29.640 -27.960  1.00 93.96           H  
ATOM   1346  CA  GLN A  85       1.472 -28.921 -28.951  1.00 93.96           C  
ATOM   1347  HA  GLN A  85       0.453 -28.803 -28.582  1.00 93.96           H  
ATOM   1348  C   GLN A  85       1.374 -29.520 -30.356  1.00 93.96           C  
ATOM   1349  CB  GLN A  85       2.155 -27.548 -28.963  1.00 93.96           C  
ATOM   1350  HB2 GLN A  85       3.212 -27.677 -29.195  1.00 93.96           H  
ATOM   1351  HB3 GLN A  85       1.719 -26.923 -29.742  1.00 93.96           H  
ATOM   1352  O   GLN A  85       0.277 -29.613 -30.897  1.00 93.96           O  
ATOM   1353  CG  GLN A  85       2.007 -26.838 -27.610  1.00 93.96           C  
ATOM   1354  HG2 GLN A  85       2.267 -27.515 -26.796  1.00 93.96           H  
ATOM   1355  HG3 GLN A  85       0.965 -26.542 -27.488  1.00 93.96           H  
ATOM   1356  CD  GLN A  85       2.879 -25.600 -27.472  1.00 93.96           C  
ATOM   1357  NE2 GLN A  85       2.741 -24.871 -26.388  1.00 93.96           N  
ATOM   1358 HE21 GLN A  85       2.105 -25.173 -25.664  1.00 93.96           H  
ATOM   1359 HE22 GLN A  85       3.293 -24.025 -26.375  1.00 93.96           H  
ATOM   1360  OE1 GLN A  85       3.702 -25.262 -28.299  1.00 93.96           O  
ATOM   1361  N   GLU A  86       2.488 -30.012 -30.896  1.00 92.31           N  
ATOM   1362  H   GLU A  86       3.357 -29.912 -30.391  1.00 92.31           H  
ATOM   1363  CA  GLU A  86       2.550 -30.676 -32.200  1.00 92.31           C  
ATOM   1364  HA  GLU A  86       2.207 -29.983 -32.969  1.00 92.31           H  
ATOM   1365  C   GLU A  86       1.639 -31.912 -32.260  1.00 92.31           C  
ATOM   1366  CB  GLU A  86       4.018 -31.039 -32.479  1.00 92.31           C  
ATOM   1367  HB2 GLU A  86       4.633 -30.149 -32.346  1.00 92.31           H  
ATOM   1368  HB3 GLU A  86       4.338 -31.788 -31.754  1.00 92.31           H  
ATOM   1369  O   GLU A  86       0.961 -32.136 -33.262  1.00 92.31           O  
ATOM   1370  CG  GLU A  86       4.238 -31.569 -33.901  1.00 92.31           C  
ATOM   1371  HG2 GLU A  86       3.612 -32.447 -34.065  1.00 92.31           H  
ATOM   1372  HG3 GLU A  86       3.930 -30.802 -34.612  1.00 92.31           H  
ATOM   1373  CD  GLU A  86       5.701 -31.968 -34.129  1.00 92.31           C  
ATOM   1374  OE1 GLU A  86       6.334 -31.476 -35.088  1.00 92.31           O  
ATOM   1375  OE2 GLU A  86       6.198 -32.824 -33.364  1.00 92.31           O  
ATOM   1376  N   ALA A  87       1.561 -32.686 -31.171  1.00 89.70           N  
ATOM   1377  H   ALA A  87       2.209 -32.512 -30.416  1.00 89.70           H  
ATOM   1378  CA  ALA A  87       0.698 -33.861 -31.097  1.00 89.70           C  
ATOM   1379  HA  ALA A  87       0.768 -34.399 -32.042  1.00 89.70           H  
ATOM   1380  C   ALA A  87      -0.790 -33.524 -30.879  1.00 89.70           C  
ATOM   1381  CB  ALA A  87       1.229 -34.775 -29.987  1.00 89.70           C  
ATOM   1382  HB1 ALA A  87       1.167 -34.267 -29.025  1.00 89.70           H  
ATOM   1383  HB2 ALA A  87       2.270 -35.031 -30.188  1.00 89.70           H  
ATOM   1384  HB3 ALA A  87       0.637 -35.690 -29.951  1.00 89.70           H  
ATOM   1385  O   ALA A  87      -1.656 -34.201 -31.433  1.00 89.70           O  
ATOM   1386  N   ALA A  88      -1.107 -32.522 -30.049  1.00 93.55           N  
ATOM   1387  H   ALA A  88      -0.361 -31.999 -29.613  1.00 93.55           H  
ATOM   1388  CA  ALA A  88      -2.483 -32.275 -29.613  1.00 93.55           C  
ATOM   1389  HA  ALA A  88      -3.041 -33.210 -29.658  1.00 93.55           H  
ATOM   1390  C   ALA A  88      -3.251 -31.285 -30.493  1.00 93.55           C  
ATOM   1391  CB  ALA A  88      -2.475 -31.820 -28.152  1.00 93.55           C  
ATOM   1392  HB1 ALA A  88      -2.014 -30.835 -28.094  1.00 93.55           H  
ATOM   1393  HB2 ALA A  88      -3.500 -31.755 -27.787  1.00 93.55           H  
ATOM   1394  HB3 ALA A  88      -1.918 -32.527 -27.538  1.00 93.55           H  
ATOM   1395  O   ALA A  88      -4.449 -31.482 -30.694  1.00 93.55           O  
ATOM   1396  N   ILE A  89      -2.596 -30.243 -31.022  1.00 95.73           N  
ATOM   1397  H   ILE A  89      -1.597 -30.170 -30.888  1.00 95.73           H  
ATOM   1398  CA  ILE A  89      -3.275 -29.168 -31.764  1.00 95.73           C  
ATOM   1399  HA  ILE A  89      -4.041 -28.756 -31.108  1.00 95.73           H  
ATOM   1400  C   ILE A  89      -4.032 -29.720 -32.986  1.00 95.73           C  
ATOM   1401  CB  ILE A  89      -2.311 -28.001 -32.110  1.00 95.73           C  
ATOM   1402  HB  ILE A  89      -1.417 -28.391 -32.597  1.00 95.73           H  
ATOM   1403  O   ILE A  89      -5.241 -29.492 -33.055  1.00 95.73           O  
ATOM   1404  CG1 ILE A  89      -1.859 -27.278 -30.821  1.00 95.73           C  
ATOM   1405 HG12 ILE A  89      -1.523 -28.010 -30.085  1.00 95.73           H  
ATOM   1406 HG13 ILE A  89      -2.703 -26.749 -30.380  1.00 95.73           H  
ATOM   1407  CG2 ILE A  89      -2.970 -27.003 -33.083  1.00 95.73           C  
ATOM   1408 HG21 ILE A  89      -3.199 -27.487 -34.033  1.00 95.73           H  
ATOM   1409 HG22 ILE A  89      -3.888 -26.601 -32.655  1.00 95.73           H  
ATOM   1410 HG23 ILE A  89      -2.291 -26.183 -33.315  1.00 95.73           H  
ATOM   1411  CD1 ILE A  89      -0.713 -26.284 -31.045  1.00 95.73           C  
ATOM   1412 HD11 ILE A  89      -0.368 -25.921 -30.076  1.00 95.73           H  
ATOM   1413 HD12 ILE A  89       0.112 -26.774 -31.560  1.00 95.73           H  
ATOM   1414 HD13 ILE A  89      -1.051 -25.430 -31.632  1.00 95.73           H  
ATOM   1415  N   PRO A  90      -3.419 -30.502 -33.902  1.00 92.35           N  
ATOM   1416  CA  PRO A  90      -4.119 -30.983 -35.099  1.00 92.35           C  
ATOM   1417  HA  PRO A  90      -4.460 -30.125 -35.679  1.00 92.35           H  
ATOM   1418  C   PRO A  90      -5.320 -31.877 -34.772  1.00 92.35           C  
ATOM   1419  CB  PRO A  90      -3.070 -31.759 -35.907  1.00 92.35           C  
ATOM   1420  HB2 PRO A  90      -3.117 -32.823 -35.671  1.00 92.35           H  
ATOM   1421  HB3 PRO A  90      -3.197 -31.605 -36.979  1.00 92.35           H  
ATOM   1422  O   PRO A  90      -6.358 -31.823 -35.430  1.00 92.35           O  
ATOM   1423  CG  PRO A  90      -1.738 -31.202 -35.416  1.00 92.35           C  
ATOM   1424  HG2 PRO A  90      -0.923 -31.914 -35.540  1.00 92.35           H  
ATOM   1425  HG3 PRO A  90      -1.522 -30.269 -35.937  1.00 92.35           H  
ATOM   1426  CD  PRO A  90      -2.020 -30.912 -33.949  1.00 92.35           C  
ATOM   1427  HD2 PRO A  90      -1.887 -31.823 -33.365  1.00 92.35           H  
ATOM   1428  HD3 PRO A  90      -1.326 -30.147 -33.599  1.00 92.35           H  
ATOM   1429  N   ILE A  91      -5.198 -32.689 -33.720  1.00 91.81           N  
ATOM   1430  H   ILE A  91      -4.340 -32.659 -33.189  1.00 91.81           H  
ATOM   1431  CA  ILE A  91      -6.257 -33.604 -33.298  1.00 91.81           C  
ATOM   1432  HA  ILE A  91      -6.656 -34.107 -34.179  1.00 91.81           H  
ATOM   1433  C   ILE A  91      -7.412 -32.838 -32.660  1.00 91.81           C  
ATOM   1434  CB  ILE A  91      -5.694 -34.665 -32.340  1.00 91.81           C  
ATOM   1435  HB  ILE A  91      -5.330 -34.165 -31.443  1.00 91.81           H  
ATOM   1436  O   ILE A  91      -8.570 -33.092 -32.992  1.00 91.81           O  
ATOM   1437  CG1 ILE A  91      -4.508 -35.452 -32.944  1.00 91.81           C  
ATOM   1438 HG12 ILE A  91      -3.701 -34.761 -33.187  1.00 91.81           H  
ATOM   1439 HG13 ILE A  91      -4.116 -36.124 -32.180  1.00 91.81           H  
ATOM   1440  CG2 ILE A  91      -6.819 -35.620 -31.925  1.00 91.81           C  
ATOM   1441 HG21 ILE A  91      -6.374 -36.422 -31.336  1.00 91.81           H  
ATOM   1442 HG22 ILE A  91      -7.315 -36.042 -32.799  1.00 91.81           H  
ATOM   1443 HG23 ILE A  91      -7.560 -35.109 -31.310  1.00 91.81           H  
ATOM   1444  CD1 ILE A  91      -4.827 -36.279 -34.198  1.00 91.81           C  
ATOM   1445 HD11 ILE A  91      -5.566 -37.047 -33.972  1.00 91.81           H  
ATOM   1446 HD12 ILE A  91      -3.916 -36.769 -34.540  1.00 91.81           H  
ATOM   1447 HD13 ILE A  91      -5.195 -35.635 -34.997  1.00 91.81           H  
ATOM   1448  N   ALA A  92      -7.118 -31.864 -31.799  1.00 95.21           N  
ATOM   1449  H   ALA A  92      -6.152 -31.682 -31.569  1.00 95.21           H  
ATOM   1450  CA  ALA A  92      -8.141 -31.016 -31.206  1.00 95.21           C  
ATOM   1451  HA  ALA A  92      -8.870 -31.650 -30.701  1.00 95.21           H  
ATOM   1452  C   ALA A  92      -8.893 -30.207 -32.279  1.00 95.21           C  
ATOM   1453  CB  ALA A  92      -7.475 -30.121 -30.160  1.00 95.21           C  
ATOM   1454  HB1 ALA A  92      -7.009 -30.737 -29.390  1.00 95.21           H  
ATOM   1455  HB2 ALA A  92      -8.224 -29.480 -29.697  1.00 95.21           H  
ATOM   1456  HB3 ALA A  92      -6.709 -29.509 -30.637  1.00 95.21           H  
ATOM   1457  O   ALA A  92     -10.116 -30.107 -32.210  1.00 95.21           O  
ATOM   1458  N   LEU A  93      -8.204 -29.705 -33.312  1.00 93.87           N  
ATOM   1459  H   LEU A  93      -7.199 -29.797 -33.312  1.00 93.87           H  
ATOM   1460  CA  LEU A  93      -8.839 -29.014 -34.445  1.00 93.87           C  
ATOM   1461  HA  LEU A  93      -9.478 -28.218 -34.062  1.00 93.87           H  
ATOM   1462  C   LEU A  93      -9.760 -29.923 -35.275  1.00 93.87           C  
ATOM   1463  CB  LEU A  93      -7.756 -28.402 -35.349  1.00 93.87           C  
ATOM   1464  HB2 LEU A  93      -7.052 -29.186 -35.630  1.00 93.87           H  
ATOM   1465  HB3 LEU A  93      -8.227 -28.042 -36.263  1.00 93.87           H  
ATOM   1466  O   LEU A  93     -10.715 -29.437 -35.873  1.00 93.87           O  
ATOM   1467  CG  LEU A  93      -6.980 -27.232 -34.725  1.00 93.87           C  
ATOM   1468  HG  LEU A  93      -6.528 -27.543 -33.784  1.00 93.87           H  
ATOM   1469  CD1 LEU A  93      -5.861 -26.805 -35.673  1.00 93.87           C  
ATOM   1470 HD11 LEU A  93      -5.219 -27.655 -35.902  1.00 93.87           H  
ATOM   1471 HD12 LEU A  93      -5.255 -26.032 -35.201  1.00 93.87           H  
ATOM   1472 HD13 LEU A  93      -6.276 -26.412 -36.601  1.00 93.87           H  
ATOM   1473  CD2 LEU A  93      -7.870 -26.027 -34.433  1.00 93.87           C  
ATOM   1474 HD21 LEU A  93      -7.243 -25.198 -34.106  1.00 93.87           H  
ATOM   1475 HD22 LEU A  93      -8.402 -25.731 -35.337  1.00 93.87           H  
ATOM   1476 HD23 LEU A  93      -8.588 -26.257 -33.645  1.00 93.87           H  
ATOM   1477  N   SER A  94      -9.528 -31.241 -35.280  1.00 88.93           N  
ATOM   1478  H   SER A  94      -8.693 -31.576 -34.822  1.00 88.93           H  
ATOM   1479  CA  SER A  94     -10.412 -32.204 -35.957  1.00 88.93           C  
ATOM   1480  HA  SER A  94     -10.646 -31.796 -36.941  1.00 88.93           H  
ATOM   1481  C   SER A  94     -11.760 -32.426 -35.251  1.00 88.93           C  
ATOM   1482  CB  SER A  94      -9.689 -33.538 -36.184  1.00 88.93           C  
ATOM   1483  HB2 SER A  94     -10.223 -34.094 -36.954  1.00 88.93           H  
ATOM   1484  HB3 SER A  94      -8.678 -33.345 -36.543  1.00 88.93           H  
ATOM   1485  O   SER A  94     -12.623 -33.124 -35.782  1.00 88.93           O  
ATOM   1486  OG  SER A  94      -9.635 -34.339 -35.015  1.00 88.93           O  
ATOM   1487  HG  SER A  94      -9.219 -33.835 -34.312  1.00 88.93           H  
ATOM   1488  N   GLY A  95     -11.946 -31.862 -34.052  1.00 90.86           N  
ATOM   1489  H   GLY A  95     -11.227 -31.248 -33.697  1.00 90.86           H  
ATOM   1490  CA  GLY A  95     -13.154 -32.030 -33.240  1.00 90.86           C  
ATOM   1491  HA2 GLY A  95     -14.027 -32.048 -33.892  1.00 90.86           H  
ATOM   1492  HA3 GLY A  95     -13.251 -31.171 -32.576  1.00 90.86           H  
ATOM   1493  C   GLY A  95     -13.177 -33.302 -32.384  1.00 90.86           C  
ATOM   1494  O   GLY A  95     -14.164 -33.543 -31.692  1.00 90.86           O  
ATOM   1495  N   LYS A  96     -12.108 -34.113 -32.397  1.00 90.40           N  
ATOM   1496  H   LYS A  96     -11.325 -33.852 -32.978  1.00 90.40           H  
ATOM   1497  CA  LYS A  96     -11.990 -35.303 -31.539  1.00 90.40           C  
ATOM   1498  HA  LYS A  96     -12.939 -35.840 -31.567  1.00 90.40           H  
ATOM   1499  C   LYS A  96     -11.754 -34.941 -30.078  1.00 90.40           C  
ATOM   1500  CB  LYS A  96     -10.870 -36.235 -32.025  1.00 90.40           C  
ATOM   1501  HB2 LYS A  96      -9.988 -35.656 -32.297  1.00 90.40           H  
ATOM   1502  HB3 LYS A  96     -10.598 -36.897 -31.203  1.00 90.40           H  
ATOM   1503  O   LYS A  96     -11.056 -33.973 -29.775  1.00 90.40           O  
ATOM   1504  CG  LYS A  96     -11.325 -37.098 -33.207  1.00 90.40           C  
ATOM   1505  HG2 LYS A  96     -12.311 -37.509 -32.989  1.00 90.40           H  
ATOM   1506  HG3 LYS A  96     -11.387 -36.490 -34.110  1.00 90.40           H  
ATOM   1507  CD  LYS A  96     -10.351 -38.262 -33.418  1.00 90.40           C  
ATOM   1508  HD2 LYS A  96     -10.240 -38.795 -32.473  1.00 90.40           H  
ATOM   1509  HD3 LYS A  96      -9.379 -37.879 -33.730  1.00 90.40           H  
ATOM   1510  CE  LYS A  96     -10.914 -39.218 -34.472  1.00 90.40           C  
ATOM   1511  HE2 LYS A  96     -11.974 -39.362 -34.266  1.00 90.40           H  
ATOM   1512  HE3 LYS A  96     -10.821 -38.756 -35.455  1.00 90.40           H  
ATOM   1513  NZ  LYS A  96     -10.225 -40.529 -34.424  1.00 90.40           N  
ATOM   1514  HZ1 LYS A  96     -10.352 -40.934 -33.508  1.00 90.40           H  
ATOM   1515  HZ2 LYS A  96      -9.236 -40.425 -34.601  1.00 90.40           H  
ATOM   1516  HZ3 LYS A  96     -10.632 -41.168 -35.092  1.00 90.40           H  
ATOM   1517  N   ASP A  97     -12.270 -35.775 -29.181  1.00 96.36           N  
ATOM   1518  H   ASP A  97     -12.863 -36.532 -29.488  1.00 96.36           H  
ATOM   1519  CA  ASP A  97     -11.882 -35.738 -27.774  1.00 96.36           C  
ATOM   1520  HA  ASP A  97     -12.036 -34.726 -27.398  1.00 96.36           H  
ATOM   1521  C   ASP A  97     -10.390 -36.073 -27.649  1.00 96.36           C  
ATOM   1522  CB  ASP A  97     -12.750 -36.698 -26.943  1.00 96.36           C  
ATOM   1523  HB2 ASP A  97     -12.716 -37.692 -27.389  1.00 96.36           H  
ATOM   1524  HB3 ASP A  97     -12.327 -36.765 -25.940  1.00 96.36           H  
ATOM   1525  O   ASP A  97      -9.857 -36.906 -28.389  1.00 96.36           O  
ATOM   1526  CG  ASP A  97     -14.215 -36.262 -26.807  1.00 96.36           C  
ATOM   1527  OD1 ASP A  97     -14.554 -35.131 -27.219  1.00 96.36           O  
ATOM   1528  OD2 ASP A  97     -15.005 -37.056 -26.249  1.00 96.36           O  
ATOM   1529  N   VAL A  98      -9.700 -35.421 -26.715  1.00 95.25           N  
ATOM   1530  H   VAL A  98     -10.209 -34.810 -26.092  1.00 95.25           H  
ATOM   1531  CA  VAL A  98      -8.257 -35.603 -26.511  1.00 95.25           C  
ATOM   1532  HA  VAL A  98      -7.911 -36.445 -27.110  1.00 95.25           H  
ATOM   1533  C   VAL A  98      -7.993 -35.947 -25.060  1.00 95.25           C  
ATOM   1534  CB  VAL A  98      -7.437 -34.374 -26.950  1.00 95.25           C  
ATOM   1535  HB  VAL A  98      -7.790 -33.497 -26.408  1.00 95.25           H  
ATOM   1536  O   VAL A  98      -8.460 -35.263 -24.149  1.00 95.25           O  
ATOM   1537  CG1 VAL A  98      -5.937 -34.538 -26.661  1.00 95.25           C  
ATOM   1538 HG11 VAL A  98      -5.763 -34.570 -25.585  1.00 95.25           H  
ATOM   1539 HG12 VAL A  98      -5.386 -33.688 -27.065  1.00 95.25           H  
ATOM   1540 HG13 VAL A  98      -5.567 -35.456 -27.118  1.00 95.25           H  
ATOM   1541  CG2 VAL A  98      -7.580 -34.127 -28.457  1.00 95.25           C  
ATOM   1542 HG21 VAL A  98      -8.621 -33.925 -28.707  1.00 95.25           H  
ATOM   1543 HG22 VAL A  98      -6.982 -33.267 -28.760  1.00 95.25           H  
ATOM   1544 HG23 VAL A  98      -7.250 -35.011 -29.003  1.00 95.25           H  
ATOM   1545  N   LEU A  99      -7.180 -36.978 -24.858  1.00 93.49           N  
ATOM   1546  H   LEU A  99      -6.844 -37.487 -25.663  1.00 93.49           H  
ATOM   1547  CA  LEU A  99      -6.616 -37.322 -23.568  1.00 93.49           C  
ATOM   1548  HA  LEU A  99      -7.031 -36.673 -22.796  1.00 93.49           H  
ATOM   1549  C   LEU A  99      -5.106 -37.133 -23.612  1.00 93.49           C  
ATOM   1550  CB  LEU A  99      -6.961 -38.775 -23.255  1.00 93.49           C  
ATOM   1551  HB2 LEU A  99      -6.407 -39.425 -23.932  1.00 93.49           H  
ATOM   1552  HB3 LEU A  99      -8.020 -38.960 -23.431  1.00 93.49           H  
ATOM   1553  O   LEU A  99      -4.399 -37.913 -24.239  1.00 93.49           O  
ATOM   1554  CG  LEU A  99      -6.582 -39.086 -21.802  1.00 93.49           C  
ATOM   1555  HG  LEU A  99      -5.730 -38.490 -21.478  1.00 93.49           H  
ATOM   1556  CD1 LEU A  99      -7.785 -38.701 -20.950  1.00 93.49           C  
ATOM   1557 HD11 LEU A  99      -7.648 -38.979 -19.905  1.00 93.49           H  
ATOM   1558 HD12 LEU A  99      -8.661 -39.222 -21.336  1.00 93.49           H  
ATOM   1559 HD13 LEU A  99      -7.964 -37.629 -21.029  1.00 93.49           H  
ATOM   1560  CD2 LEU A  99      -6.181 -40.546 -21.674  1.00 93.49           C  
ATOM   1561 HD21 LEU A  99      -5.185 -40.676 -22.096  1.00 93.49           H  
ATOM   1562 HD22 LEU A  99      -6.155 -40.852 -20.628  1.00 93.49           H  
ATOM   1563 HD23 LEU A  99      -6.853 -41.175 -22.258  1.00 93.49           H  
ATOM   1564  N   ALA A 100      -4.600 -36.112 -22.936  1.00 92.42           N  
ATOM   1565  H   ALA A 100      -5.230 -35.505 -22.431  1.00 92.42           H  
ATOM   1566  CA  ALA A 100      -3.214 -35.703 -23.066  1.00 92.42           C  
ATOM   1567  HA  ALA A 100      -2.698 -36.359 -23.768  1.00 92.42           H  
ATOM   1568  C   ALA A 100      -2.447 -35.781 -21.743  1.00 92.42           C  
ATOM   1569  CB  ALA A 100      -3.204 -34.311 -23.683  1.00 92.42           C  
ATOM   1570  HB1 ALA A 100      -3.403 -34.376 -24.753  1.00 92.42           H  
ATOM   1571  HB2 ALA A 100      -3.975 -33.700 -23.214  1.00 92.42           H  
ATOM   1572  HB3 ALA A 100      -2.235 -33.841 -23.511  1.00 92.42           H  
ATOM   1573  O   ALA A 100      -2.721 -35.054 -20.781  1.00 92.42           O  
ATOM   1574  N   ARG A 101      -1.414 -36.626 -21.742  1.00 86.24           N  
ATOM   1575  H   ARG A 101      -1.295 -37.204 -22.562  1.00 86.24           H  
ATOM   1576  CA  ARG A 101      -0.435 -36.781 -20.674  1.00 86.24           C  
ATOM   1577  HA  ARG A 101      -0.791 -36.226 -19.806  1.00 86.24           H  
ATOM   1578  C   ARG A 101       0.912 -36.198 -21.080  1.00 86.24           C  
ATOM   1579  CB  ARG A 101      -0.333 -38.264 -20.292  1.00 86.24           C  
ATOM   1580  HB2 ARG A 101       0.096 -38.836 -21.115  1.00 86.24           H  
ATOM   1581  HB3 ARG A 101      -1.325 -38.673 -20.098  1.00 86.24           H  
ATOM   1582  O   ARG A 101       1.578 -36.711 -21.978  1.00 86.24           O  
ATOM   1583  CG  ARG A 101       0.562 -38.404 -19.061  1.00 86.24           C  
ATOM   1584  HG2 ARG A 101       0.273 -37.682 -18.297  1.00 86.24           H  
ATOM   1585  HG3 ARG A 101       1.579 -38.202 -19.396  1.00 86.24           H  
ATOM   1586  CD  ARG A 101       0.555 -39.805 -18.470  1.00 86.24           C  
ATOM   1587  HD2 ARG A 101       1.078 -40.467 -19.160  1.00 86.24           H  
ATOM   1588  HD3 ARG A 101      -0.472 -40.156 -18.372  1.00 86.24           H  
ATOM   1589  NE  ARG A 101       1.220 -39.815 -17.155  1.00 86.24           N  
ATOM   1590  HE  ARG A 101       1.462 -38.920 -16.755  1.00 86.24           H  
ATOM   1591  NH1 ARG A 101       1.322 -42.096 -16.947  1.00 86.24           N  
ATOM   1592 HH11 ARG A 101       1.653 -42.916 -16.458  1.00 86.24           H  
ATOM   1593 HH12 ARG A 101       0.925 -42.182 -17.871  1.00 86.24           H  
ATOM   1594  NH2 ARG A 101       2.147 -40.799 -15.337  1.00 86.24           N  
ATOM   1595 HH21 ARG A 101       2.428 -39.883 -15.018  1.00 86.24           H  
ATOM   1596 HH22 ARG A 101       2.478 -41.627 -14.862  1.00 86.24           H  
ATOM   1597  CZ  ARG A 101       1.563 -40.900 -16.491  1.00 86.24           C  
ATOM   1598  N   ALA A 102       1.339 -35.149 -20.382  1.00 84.63           N  
ATOM   1599  H   ALA A 102       0.757 -34.814 -19.628  1.00 84.63           H  
ATOM   1600  CA  ALA A 102       2.651 -34.541 -20.596  1.00 84.63           C  
ATOM   1601  HA  ALA A 102       3.334 -35.304 -20.971  1.00 84.63           H  
ATOM   1602  C   ALA A 102       3.256 -33.990 -19.301  1.00 84.63           C  
ATOM   1603  CB  ALA A 102       2.534 -33.457 -21.673  1.00 84.63           C  
ATOM   1604  HB1 ALA A 102       3.516 -33.031 -21.880  1.00 84.63           H  
ATOM   1605  HB2 ALA A 102       2.156 -33.904 -22.592  1.00 84.63           H  
ATOM   1606  HB3 ALA A 102       1.854 -32.670 -21.348  1.00 84.63           H  
ATOM   1607  O   ALA A 102       2.531 -33.581 -18.384  1.00 84.63           O  
ATOM   1608  N   LYS A 103       4.594 -33.925 -19.257  1.00 84.28           N  
ATOM   1609  H   LYS A 103       5.107 -34.299 -20.042  1.00 84.28           H  
ATOM   1610  CA  LYS A 103       5.370 -33.397 -18.123  1.00 84.28           C  
ATOM   1611  HA  LYS A 103       5.151 -34.010 -17.249  1.00 84.28           H  
ATOM   1612  C   LYS A 103       4.973 -31.957 -17.770  1.00 84.28           C  
ATOM   1613  CB  LYS A 103       6.883 -33.501 -18.407  1.00 84.28           C  
ATOM   1614  HB2 LYS A 103       7.114 -32.902 -19.288  1.00 84.28           H  
ATOM   1615  HB3 LYS A 103       7.429 -33.074 -17.566  1.00 84.28           H  
ATOM   1616  O   LYS A 103       4.315 -31.233 -18.524  1.00 84.28           O  
ATOM   1617  CG  LYS A 103       7.428 -34.921 -18.650  1.00 84.28           C  
ATOM   1618  HG2 LYS A 103       6.896 -35.390 -19.478  1.00 84.28           H  
ATOM   1619  HG3 LYS A 103       7.297 -35.520 -17.749  1.00 84.28           H  
ATOM   1620  CD  LYS A 103       8.925 -34.855 -18.994  1.00 84.28           C  
ATOM   1621  HD2 LYS A 103       9.448 -34.345 -18.185  1.00 84.28           H  
ATOM   1622  HD3 LYS A 103       9.063 -34.284 -19.912  1.00 84.28           H  
ATOM   1623  CE  LYS A 103       9.538 -36.248 -19.179  1.00 84.28           C  
ATOM   1624  HE2 LYS A 103       9.283 -36.837 -18.298  1.00 84.28           H  
ATOM   1625  HE3 LYS A 103       9.113 -36.724 -20.063  1.00 84.28           H  
ATOM   1626  NZ  LYS A 103      11.016 -36.192 -19.266  1.00 84.28           N  
ATOM   1627  HZ1 LYS A 103      11.387 -35.878 -18.380  1.00 84.28           H  
ATOM   1628  HZ2 LYS A 103      11.311 -35.536 -19.976  1.00 84.28           H  
ATOM   1629  HZ3 LYS A 103      11.432 -37.098 -19.424  1.00 84.28           H  
ATOM   1630  N   ASN A 104       5.316 -31.525 -16.563  1.00 80.30           N  
ATOM   1631  H   ASN A 104       5.907 -32.117 -15.998  1.00 80.30           H  
ATOM   1632  CA  ASN A 104       5.051 -30.154 -16.125  1.00 80.30           C  
ATOM   1633  HA  ASN A 104       4.014 -29.905 -16.350  1.00 80.30           H  
ATOM   1634  C   ASN A 104       5.914 -29.162 -16.914  1.00 80.30           C  
ATOM   1635  CB  ASN A 104       5.248 -30.076 -14.603  1.00 80.30           C  
ATOM   1636  HB2 ASN A 104       6.214 -30.503 -14.336  1.00 80.30           H  
ATOM   1637  HB3 ASN A 104       5.236 -29.035 -14.281  1.00 80.30           H  
ATOM   1638  O   ASN A 104       7.070 -29.437 -17.171  1.00 80.30           O  
ATOM   1639  CG  ASN A 104       4.135 -30.809 -13.875  1.00 80.30           C  
ATOM   1640  ND2 ASN A 104       4.393 -31.366 -12.714  1.00 80.30           N  
ATOM   1641 HD21 ASN A 104       5.327 -31.403 -12.332  1.00 80.30           H  
ATOM   1642 HD22 ASN A 104       3.648 -31.903 -12.293  1.00 80.30           H  
ATOM   1643  OD1 ASN A 104       3.008 -30.860 -14.344  1.00 80.30           O  
ATOM   1644  N   GLY A 105       5.367 -28.014 -17.317  1.00 80.91           N  
ATOM   1645  H   GLY A 105       4.409 -27.804 -17.076  1.00 80.91           H  
ATOM   1646  CA  GLY A 105       6.157 -26.994 -18.019  1.00 80.91           C  
ATOM   1647  HA2 GLY A 105       5.607 -26.053 -18.013  1.00 80.91           H  
ATOM   1648  HA3 GLY A 105       7.091 -26.837 -17.479  1.00 80.91           H  
ATOM   1649  C   GLY A 105       6.518 -27.308 -19.479  1.00 80.91           C  
ATOM   1650  O   GLY A 105       7.365 -26.617 -20.027  1.00 80.91           O  
ATOM   1651  N   THR A 106       5.880 -28.288 -20.130  1.00 85.88           N  
ATOM   1652  H   THR A 106       5.294 -28.928 -19.613  1.00 85.88           H  
ATOM   1653  CA  THR A 106       6.119 -28.617 -21.555  1.00 85.88           C  
ATOM   1654  HA  THR A 106       7.126 -28.301 -21.829  1.00 85.88           H  
ATOM   1655  C   THR A 106       5.175 -27.915 -22.534  1.00 85.88           C  
ATOM   1656  CB  THR A 106       6.050 -30.127 -21.796  1.00 85.88           C  
ATOM   1657  HB  THR A 106       6.180 -30.338 -22.857  1.00 85.88           H  
ATOM   1658  O   THR A 106       5.213 -28.182 -23.730  1.00 85.88           O  
ATOM   1659  CG2 THR A 106       7.140 -30.860 -21.025  1.00 85.88           C  
ATOM   1660 HG21 THR A 106       8.111 -30.445 -21.297  1.00 85.88           H  
ATOM   1661 HG22 THR A 106       7.136 -31.912 -21.311  1.00 85.88           H  
ATOM   1662 HG23 THR A 106       6.995 -30.749 -19.951  1.00 85.88           H  
ATOM   1663  OG1 THR A 106       4.794 -30.611 -21.371  1.00 85.88           O  
ATOM   1664  HG1 THR A 106       4.777 -31.532 -21.639  1.00 85.88           H  
ATOM   1665  N   GLY A 107       4.310 -27.013 -22.058  1.00 87.15           N  
ATOM   1666  H   GLY A 107       4.403 -26.750 -21.088  1.00 87.15           H  
ATOM   1667  CA  GLY A 107       3.412 -26.240 -22.925  1.00 87.15           C  
ATOM   1668  HA2 GLY A 107       3.849 -26.143 -23.919  1.00 87.15           H  
ATOM   1669  HA3 GLY A 107       3.325 -25.235 -22.512  1.00 87.15           H  
ATOM   1670  C   GLY A 107       1.993 -26.797 -23.089  1.00 87.15           C  
ATOM   1671  O   GLY A 107       1.313 -26.397 -24.034  1.00 87.15           O  
ATOM   1672  N   LYS A 108       1.518 -27.645 -22.157  1.00 90.44           N  
ATOM   1673  H   LYS A 108       2.177 -27.993 -21.475  1.00 90.44           H  
ATOM   1674  CA  LYS A 108       0.124 -28.149 -22.109  1.00 90.44           C  
ATOM   1675  HA  LYS A 108      -0.035 -28.841 -22.937  1.00 90.44           H  
ATOM   1676  C   LYS A 108      -0.924 -27.044 -22.290  1.00 90.44           C  
ATOM   1677  CB  LYS A 108      -0.166 -28.882 -20.784  1.00 90.44           C  
ATOM   1678  HB2 LYS A 108       0.093 -28.237 -19.944  1.00 90.44           H  
ATOM   1679  HB3 LYS A 108      -1.238 -29.072 -20.739  1.00 90.44           H  
ATOM   1680  O   LYS A 108      -1.858 -27.219 -23.058  1.00 90.44           O  
ATOM   1681  CG  LYS A 108       0.559 -30.231 -20.649  1.00 90.44           C  
ATOM   1682  HG2 LYS A 108       1.632 -30.074 -20.535  1.00 90.44           H  
ATOM   1683  HG3 LYS A 108       0.385 -30.798 -21.563  1.00 90.44           H  
ATOM   1684  CD  LYS A 108       0.017 -31.059 -19.469  1.00 90.44           C  
ATOM   1685  HD2 LYS A 108       0.352 -32.091 -19.566  1.00 90.44           H  
ATOM   1686  HD3 LYS A 108      -1.071 -31.081 -19.538  1.00 90.44           H  
ATOM   1687  CE  LYS A 108       0.398 -30.523 -18.081  1.00 90.44           C  
ATOM   1688  HE2 LYS A 108      -0.394 -30.811 -17.390  1.00 90.44           H  
ATOM   1689  HE3 LYS A 108       0.427 -29.434 -18.100  1.00 90.44           H  
ATOM   1690  NZ  LYS A 108       1.681 -31.095 -17.604  1.00 90.44           N  
ATOM   1691  HZ1 LYS A 108       2.467 -30.830 -18.180  1.00 90.44           H  
ATOM   1692  HZ2 LYS A 108       1.856 -30.871 -16.635  1.00 90.44           H  
ATOM   1693  HZ3 LYS A 108       1.664 -32.102 -17.680  1.00 90.44           H  
ATOM   1694  N   THR A 109      -0.736 -25.890 -21.645  1.00 91.11           N  
ATOM   1695  H   THR A 109      -0.005 -25.829 -20.951  1.00 91.11           H  
ATOM   1696  CA  THR A 109      -1.656 -24.749 -21.770  1.00 91.11           C  
ATOM   1697  HA  THR A 109      -2.655 -25.075 -21.477  1.00 91.11           H  
ATOM   1698  C   THR A 109      -1.780 -24.256 -23.209  1.00 91.11           C  
ATOM   1699  CB  THR A 109      -1.249 -23.612 -20.827  1.00 91.11           C  
ATOM   1700  HB  THR A 109      -0.296 -23.199 -21.160  1.00 91.11           H  
ATOM   1701  O   THR A 109      -2.885 -24.099 -23.707  1.00 91.11           O  
ATOM   1702  CG2 THR A 109      -2.275 -22.485 -20.770  1.00 91.11           C  
ATOM   1703 HG21 THR A 109      -3.284 -22.889 -20.686  1.00 91.11           H  
ATOM   1704 HG22 THR A 109      -2.224 -21.891 -21.682  1.00 91.11           H  
ATOM   1705 HG23 THR A 109      -2.078 -21.844 -19.910  1.00 91.11           H  
ATOM   1706  OG1 THR A 109      -1.071 -24.120 -19.523  1.00 91.11           O  
ATOM   1707  HG1 THR A 109      -1.939 -24.310 -19.160  1.00 91.11           H  
ATOM   1708  N   GLY A 110      -0.664 -24.098 -23.927  1.00 94.11           N  
ATOM   1709  H   GLY A 110       0.225 -24.352 -23.519  1.00 94.11           H  
ATOM   1710  CA  GLY A 110      -0.706 -23.749 -25.352  1.00 94.11           C  
ATOM   1711  HA2 GLY A 110       0.308 -23.595 -25.721  1.00 94.11           H  
ATOM   1712  HA3 GLY A 110      -1.268 -22.825 -25.485  1.00 94.11           H  
ATOM   1713  C   GLY A 110      -1.367 -24.830 -26.211  1.00 94.11           C  
ATOM   1714  O   GLY A 110      -2.082 -24.502 -27.151  1.00 94.11           O  
ATOM   1715  N   ALA A 111      -1.199 -26.103 -25.839  1.00 95.73           N  
ATOM   1716  H   ALA A 111      -0.638 -26.304 -25.023  1.00 95.73           H  
ATOM   1717  CA  ALA A 111      -1.743 -27.240 -26.578  1.00 95.73           C  
ATOM   1718  HA  ALA A 111      -1.417 -27.160 -27.615  1.00 95.73           H  
ATOM   1719  C   ALA A 111      -3.282 -27.277 -26.601  1.00 95.73           C  
ATOM   1720  CB  ALA A 111      -1.148 -28.526 -25.990  1.00 95.73           C  
ATOM   1721  HB1 ALA A 111      -1.390 -29.363 -26.644  1.00 95.73           H  
ATOM   1722  HB2 ALA A 111      -1.571 -28.729 -25.006  1.00 95.73           H  
ATOM   1723  HB3 ALA A 111      -0.063 -28.445 -25.920  1.00 95.73           H  
ATOM   1724  O   ALA A 111      -3.845 -27.773 -27.572  1.00 95.73           O  
ATOM   1725  N   TYR A 112      -3.960 -26.728 -25.583  1.00 97.47           N  
ATOM   1726  H   TYR A 112      -3.443 -26.391 -24.783  1.00 97.47           H  
ATOM   1727  CA  TYR A 112      -5.422 -26.584 -25.588  1.00 97.47           C  
ATOM   1728  HA  TYR A 112      -5.832 -27.215 -26.377  1.00 97.47           H  
ATOM   1729  C   TYR A 112      -5.906 -25.166 -25.900  1.00 97.47           C  
ATOM   1730  CB  TYR A 112      -6.019 -27.111 -24.281  1.00 97.47           C  
ATOM   1731  HB2 TYR A 112      -5.674 -28.138 -24.162  1.00 97.47           H  
ATOM   1732  HB3 TYR A 112      -7.103 -27.144 -24.386  1.00 97.47           H  
ATOM   1733  O   TYR A 112      -6.949 -25.015 -26.528  1.00 97.47           O  
ATOM   1734  CG  TYR A 112      -5.684 -26.351 -23.012  1.00 97.47           C  
ATOM   1735  CD1 TYR A 112      -4.854 -26.940 -22.038  1.00 97.47           C  
ATOM   1736  HD1 TYR A 112      -4.420 -27.912 -22.219  1.00 97.47           H  
ATOM   1737  CD2 TYR A 112      -6.279 -25.100 -22.756  1.00 97.47           C  
ATOM   1738  HD2 TYR A 112      -6.959 -24.663 -23.473  1.00 97.47           H  
ATOM   1739  CE1 TYR A 112      -4.622 -26.282 -20.814  1.00 97.47           C  
ATOM   1740  HE1 TYR A 112      -4.006 -26.748 -20.060  1.00 97.47           H  
ATOM   1741  CE2 TYR A 112      -6.002 -24.417 -21.559  1.00 97.47           C  
ATOM   1742  HE2 TYR A 112      -6.442 -23.448 -21.372  1.00 97.47           H  
ATOM   1743  OH  TYR A 112      -4.937 -24.340 -19.417  1.00 97.47           O  
ATOM   1744  HH  TYR A 112      -4.576 -24.912 -18.735  1.00 97.47           H  
ATOM   1745  CZ  TYR A 112      -5.177 -25.005 -20.581  1.00 97.47           C  
ATOM   1746  N   CYS A 113      -5.181 -24.115 -25.498  1.00 97.33           N  
ATOM   1747  H   CYS A 113      -4.370 -24.266 -24.916  1.00 97.33           H  
ATOM   1748  CA  CYS A 113      -5.616 -22.735 -25.737  1.00 97.33           C  
ATOM   1749  HA  CYS A 113      -6.622 -22.599 -25.341  1.00 97.33           H  
ATOM   1750  C   CYS A 113      -5.684 -22.411 -27.233  1.00 97.33           C  
ATOM   1751  CB  CYS A 113      -4.667 -21.753 -25.038  1.00 97.33           C  
ATOM   1752  HB2 CYS A 113      -4.838 -20.752 -25.435  1.00 97.33           H  
ATOM   1753  HB3 CYS A 113      -3.635 -22.034 -25.247  1.00 97.33           H  
ATOM   1754  O   CYS A 113      -6.650 -21.791 -27.668  1.00 97.33           O  
ATOM   1755  SG  CYS A 113      -4.942 -21.712 -23.245  1.00 97.33           S  
ATOM   1756  HG  CYS A 113      -5.980 -20.872 -23.263  1.00 97.33           H  
ATOM   1757  N   ILE A 114      -4.687 -22.845 -28.013  1.00 97.87           N  
ATOM   1758  H   ILE A 114      -3.944 -23.387 -27.596  1.00 97.87           H  
ATOM   1759  CA  ILE A 114      -4.620 -22.594 -29.459  1.00 97.87           C  
ATOM   1760  HA  ILE A 114      -4.676 -21.517 -29.616  1.00 97.87           H  
ATOM   1761  C   ILE A 114      -5.846 -23.180 -30.188  1.00 97.87           C  
ATOM   1762  CB  ILE A 114      -3.262 -23.068 -30.034  1.00 97.87           C  
ATOM   1763  HB  ILE A 114      -3.076 -24.093 -29.713  1.00 97.87           H  
ATOM   1764  O   ILE A 114      -6.580 -22.403 -30.796  1.00 97.87           O  
ATOM   1765  CG1 ILE A 114      -2.125 -22.175 -29.482  1.00 97.87           C  
ATOM   1766 HG12 ILE A 114      -2.230 -21.167 -29.885  1.00 97.87           H  
ATOM   1767 HG13 ILE A 114      -2.206 -22.105 -28.397  1.00 97.87           H  
ATOM   1768  CG2 ILE A 114      -3.267 -23.043 -31.574  1.00 97.87           C  
ATOM   1769 HG21 ILE A 114      -4.033 -23.705 -31.978  1.00 97.87           H  
ATOM   1770 HG22 ILE A 114      -2.313 -23.391 -31.971  1.00 97.87           H  
ATOM   1771 HG23 ILE A 114      -3.447 -22.031 -31.935  1.00 97.87           H  
ATOM   1772  CD1 ILE A 114      -0.715 -22.691 -29.799  1.00 97.87           C  
ATOM   1773 HD11 ILE A 114      -0.588 -23.695 -29.394  1.00 97.87           H  
ATOM   1774 HD12 ILE A 114       0.023 -22.032 -29.342  1.00 97.87           H  
ATOM   1775 HD13 ILE A 114      -0.538 -22.700 -30.874  1.00 97.87           H  
ATOM   1776  N   PRO A 115      -6.151 -24.492 -30.100  1.00 97.61           N  
ATOM   1777  CA  PRO A 115      -7.294 -25.060 -30.814  1.00 97.61           C  
ATOM   1778  HA  PRO A 115      -7.227 -24.793 -31.869  1.00 97.61           H  
ATOM   1779  C   PRO A 115      -8.644 -24.557 -30.292  1.00 97.61           C  
ATOM   1780  CB  PRO A 115      -7.156 -26.579 -30.677  1.00 97.61           C  
ATOM   1781  HB2 PRO A 115      -8.123 -27.079 -30.615  1.00 97.61           H  
ATOM   1782  HB3 PRO A 115      -6.585 -26.968 -31.520  1.00 97.61           H  
ATOM   1783  O   PRO A 115      -9.594 -24.478 -31.064  1.00 97.61           O  
ATOM   1784  CG  PRO A 115      -6.341 -26.755 -29.400  1.00 97.61           C  
ATOM   1785  HG2 PRO A 115      -5.789 -27.695 -29.398  1.00 97.61           H  
ATOM   1786  HG3 PRO A 115      -6.997 -26.690 -28.533  1.00 97.61           H  
ATOM   1787  CD  PRO A 115      -5.400 -25.555 -29.449  1.00 97.61           C  
ATOM   1788  HD2 PRO A 115      -4.543 -25.803 -30.074  1.00 97.61           H  
ATOM   1789  HD3 PRO A 115      -5.070 -25.294 -28.443  1.00 97.61           H  
ATOM   1790  N   VAL A 116      -8.751 -24.188 -29.010  1.00 98.05           N  
ATOM   1791  H   VAL A 116      -7.953 -24.300 -28.401  1.00 98.05           H  
ATOM   1792  CA  VAL A 116      -9.974 -23.574 -28.466  1.00 98.05           C  
ATOM   1793  HA  VAL A 116     -10.829 -24.199 -28.724  1.00 98.05           H  
ATOM   1794  C   VAL A 116     -10.225 -22.205 -29.099  1.00 98.05           C  
ATOM   1795  CB  VAL A 116      -9.898 -23.464 -26.932  1.00 98.05           C  
ATOM   1796  HB  VAL A 116      -8.930 -23.051 -26.649  1.00 98.05           H  
ATOM   1797  O   VAL A 116     -11.333 -21.944 -29.555  1.00 98.05           O  
ATOM   1798  CG1 VAL A 116     -10.991 -22.570 -26.332  1.00 98.05           C  
ATOM   1799 HG11 VAL A 116     -10.815 -21.528 -26.602  1.00 98.05           H  
ATOM   1800 HG12 VAL A 116     -11.965 -22.876 -26.713  1.00 98.05           H  
ATOM   1801 HG13 VAL A 116     -10.981 -22.649 -25.245  1.00 98.05           H  
ATOM   1802  CG2 VAL A 116     -10.056 -24.843 -26.285  1.00 98.05           C  
ATOM   1803 HG21 VAL A 116     -11.087 -25.183 -26.384  1.00 98.05           H  
ATOM   1804 HG22 VAL A 116      -9.401 -25.573 -26.760  1.00 98.05           H  
ATOM   1805 HG23 VAL A 116      -9.798 -24.768 -25.229  1.00 98.05           H  
ATOM   1806  N   LEU A 117      -9.212 -21.335 -29.147  1.00 97.86           N  
ATOM   1807  H   LEU A 117      -8.306 -21.617 -28.799  1.00 97.86           H  
ATOM   1808  CA  LEU A 117      -9.340 -20.003 -29.748  1.00 97.86           C  
ATOM   1809  HA  LEU A 117     -10.217 -19.505 -29.333  1.00 97.86           H  
ATOM   1810  C   LEU A 117      -9.576 -20.076 -31.261  1.00 97.86           C  
ATOM   1811  CB  LEU A 117      -8.085 -19.176 -29.428  1.00 97.86           C  
ATOM   1812  HB2 LEU A 117      -8.099 -18.272 -30.036  1.00 97.86           H  
ATOM   1813  HB3 LEU A 117      -7.207 -19.753 -29.717  1.00 97.86           H  
ATOM   1814  O   LEU A 117     -10.355 -19.289 -31.797  1.00 97.86           O  
ATOM   1815  CG  LEU A 117      -7.958 -18.762 -27.951  1.00 97.86           C  
ATOM   1816  HG  LEU A 117      -8.015 -19.640 -27.307  1.00 97.86           H  
ATOM   1817  CD1 LEU A 117      -6.602 -18.095 -27.732  1.00 97.86           C  
ATOM   1818 HD11 LEU A 117      -6.512 -17.214 -28.368  1.00 97.86           H  
ATOM   1819 HD12 LEU A 117      -5.809 -18.799 -27.983  1.00 97.86           H  
ATOM   1820 HD13 LEU A 117      -6.500 -17.795 -26.689  1.00 97.86           H  
ATOM   1821  CD2 LEU A 117      -9.059 -17.787 -27.524  1.00 97.86           C  
ATOM   1822 HD21 LEU A 117      -8.848 -17.396 -26.529  1.00 97.86           H  
ATOM   1823 HD22 LEU A 117     -10.020 -18.300 -27.502  1.00 97.86           H  
ATOM   1824 HD23 LEU A 117      -9.114 -16.960 -28.232  1.00 97.86           H  
ATOM   1825  N   GLU A 118      -8.962 -21.049 -31.936  1.00 96.81           N  
ATOM   1826  H   GLU A 118      -8.273 -21.613 -31.459  1.00 96.81           H  
ATOM   1827  CA  GLU A 118      -9.182 -21.298 -33.360  1.00 96.81           C  
ATOM   1828  HA  GLU A 118      -8.972 -20.378 -33.907  1.00 96.81           H  
ATOM   1829  C   GLU A 118     -10.634 -21.700 -33.659  1.00 96.81           C  
ATOM   1830  CB  GLU A 118      -8.206 -22.383 -33.838  1.00 96.81           C  
ATOM   1831  HB2 GLU A 118      -7.187 -22.080 -33.597  1.00 96.81           H  
ATOM   1832  HB3 GLU A 118      -8.415 -23.304 -33.294  1.00 96.81           H  
ATOM   1833  O   GLU A 118     -11.212 -21.233 -34.635  1.00 96.81           O  
ATOM   1834  CG  GLU A 118      -8.295 -22.673 -35.346  1.00 96.81           C  
ATOM   1835  HG2 GLU A 118      -7.518 -23.392 -35.607  1.00 96.81           H  
ATOM   1836  HG3 GLU A 118      -9.257 -23.140 -35.558  1.00 96.81           H  
ATOM   1837  CD  GLU A 118      -8.116 -21.424 -36.215  1.00 96.81           C  
ATOM   1838  OE1 GLU A 118      -8.772 -21.344 -37.271  1.00 96.81           O  
ATOM   1839  OE2 GLU A 118      -7.357 -20.513 -35.809  1.00 96.81           O  
ATOM   1840  N   GLN A 119     -11.272 -22.504 -32.807  1.00 96.55           N  
ATOM   1841  H   GLN A 119     -10.760 -22.882 -32.023  1.00 96.55           H  
ATOM   1842  CA  GLN A 119     -12.641 -22.978 -33.045  1.00 96.55           C  
ATOM   1843  HA  GLN A 119     -12.764 -23.176 -34.110  1.00 96.55           H  
ATOM   1844  C   GLN A 119     -13.742 -21.974 -32.670  1.00 96.55           C  
ATOM   1845  CB  GLN A 119     -12.848 -24.294 -32.295  1.00 96.55           C  
ATOM   1846  HB2 GLN A 119     -12.515 -24.184 -31.263  1.00 96.55           H  
ATOM   1847  HB3 GLN A 119     -13.912 -24.531 -32.293  1.00 96.55           H  
ATOM   1848  O   GLN A 119     -14.888 -22.139 -33.088  1.00 96.55           O  
ATOM   1849  CG  GLN A 119     -12.107 -25.460 -32.961  1.00 96.55           C  
ATOM   1850  HG2 GLN A 119     -11.034 -25.270 -32.990  1.00 96.55           H  
ATOM   1851  HG3 GLN A 119     -12.458 -25.576 -33.987  1.00 96.55           H  
ATOM   1852  CD  GLN A 119     -12.391 -26.749 -32.209  1.00 96.55           C  
ATOM   1853  NE2 GLN A 119     -11.440 -27.296 -31.489  1.00 96.55           N  
ATOM   1854 HE21 GLN A 119     -11.711 -28.136 -30.998  1.00 96.55           H  
ATOM   1855 HE22 GLN A 119     -10.538 -26.847 -31.419  1.00 96.55           H  
ATOM   1856  OE1 GLN A 119     -13.500 -27.257 -32.222  1.00 96.55           O  
ATOM   1857  N   ILE A 120     -13.426 -20.935 -31.894  1.00 96.97           N  
ATOM   1858  H   ILE A 120     -12.469 -20.837 -31.589  1.00 96.97           H  
ATOM   1859  CA  ILE A 120     -14.406 -19.915 -31.506  1.00 96.97           C  
ATOM   1860  HA  ILE A 120     -15.333 -20.422 -31.236  1.00 96.97           H  
ATOM   1861  C   ILE A 120     -14.728 -19.002 -32.699  1.00 96.97           C  
ATOM   1862  CB  ILE A 120     -13.918 -19.151 -30.255  1.00 96.97           C  
ATOM   1863  HB  ILE A 120     -12.876 -18.874 -30.413  1.00 96.97           H  
ATOM   1864  O   ILE A 120     -13.834 -18.459 -33.357  1.00 96.97           O  
ATOM   1865  CG1 ILE A 120     -14.013 -20.067 -29.011  1.00 96.97           C  
ATOM   1866 HG12 ILE A 120     -15.060 -20.203 -28.741  1.00 96.97           H  
ATOM   1867 HG13 ILE A 120     -13.617 -21.054 -29.249  1.00 96.97           H  
ATOM   1868  CG2 ILE A 120     -14.736 -17.869 -30.011  1.00 96.97           C  
ATOM   1869 HG21 ILE A 120     -14.386 -17.355 -29.116  1.00 96.97           H  
ATOM   1870 HG22 ILE A 120     -14.612 -17.177 -30.844  1.00 96.97           H  
ATOM   1871 HG23 ILE A 120     -15.793 -18.114 -29.905  1.00 96.97           H  
ATOM   1872  CD1 ILE A 120     -13.251 -19.532 -27.793  1.00 96.97           C  
ATOM   1873 HD11 ILE A 120     -13.721 -18.622 -27.420  1.00 96.97           H  
ATOM   1874 HD12 ILE A 120     -12.216 -19.327 -28.064  1.00 96.97           H  
ATOM   1875 HD13 ILE A 120     -13.264 -20.283 -27.003  1.00 96.97           H  
ATOM   1876  N   ASP A 121     -16.022 -18.795 -32.948  1.00 95.80           N  
ATOM   1877  H   ASP A 121     -16.697 -19.311 -32.402  1.00 95.80           H  
ATOM   1878  CA  ASP A 121     -16.537 -17.782 -33.870  1.00 95.80           C  
ATOM   1879  HA  ASP A 121     -15.823 -17.661 -34.686  1.00 95.80           H  
ATOM   1880  C   ASP A 121     -16.719 -16.447 -33.117  1.00 95.80           C  
ATOM   1881  CB  ASP A 121     -17.845 -18.274 -34.514  1.00 95.80           C  
ATOM   1882  HB2 ASP A 121     -18.582 -18.455 -33.732  1.00 95.80           H  
ATOM   1883  HB3 ASP A 121     -17.649 -19.222 -35.014  1.00 95.80           H  
ATOM   1884  O   ASP A 121     -17.625 -16.339 -32.280  1.00 95.80           O  
ATOM   1885  CG  ASP A 121     -18.446 -17.299 -35.540  1.00 95.80           C  
ATOM   1886  OD1 ASP A 121     -17.953 -16.152 -35.669  1.00 95.80           O  
ATOM   1887  OD2 ASP A 121     -19.472 -17.670 -36.157  1.00 95.80           O  
ATOM   1888  N   PRO A 122     -15.889 -15.419 -33.383  1.00 92.94           N  
ATOM   1889  CA  PRO A 122     -15.968 -14.134 -32.687  1.00 92.94           C  
ATOM   1890  HA  PRO A 122     -15.902 -14.285 -31.610  1.00 92.94           H  
ATOM   1891  C   PRO A 122     -17.269 -13.374 -32.983  1.00 92.94           C  
ATOM   1892  CB  PRO A 122     -14.739 -13.350 -33.159  1.00 92.94           C  
ATOM   1893  HB2 PRO A 122     -13.901 -13.555 -32.493  1.00 92.94           H  
ATOM   1894  HB3 PRO A 122     -14.929 -12.278 -33.203  1.00 92.94           H  
ATOM   1895  O   PRO A 122     -17.701 -12.555 -32.176  1.00 92.94           O  
ATOM   1896  CG  PRO A 122     -14.440 -13.927 -34.540  1.00 92.94           C  
ATOM   1897  HG2 PRO A 122     -13.388 -13.820 -34.805  1.00 92.94           H  
ATOM   1898  HG3 PRO A 122     -15.076 -13.446 -35.284  1.00 92.94           H  
ATOM   1899  CD  PRO A 122     -14.841 -15.391 -34.394  1.00 92.94           C  
ATOM   1900  HD2 PRO A 122     -13.987 -15.971 -34.048  1.00 92.94           H  
ATOM   1901  HD3 PRO A 122     -15.197 -15.765 -35.354  1.00 92.94           H  
ATOM   1902  N   THR A 123     -17.951 -13.674 -34.096  1.00 92.38           N  
ATOM   1903  H   THR A 123     -17.622 -14.430 -34.679  1.00 92.38           H  
ATOM   1904  CA  THR A 123     -19.198 -12.991 -34.487  1.00 92.38           C  
ATOM   1905  HA  THR A 123     -19.059 -11.921 -34.333  1.00 92.38           H  
ATOM   1906  C   THR A 123     -20.406 -13.403 -33.643  1.00 92.38           C  
ATOM   1907  CB  THR A 123     -19.525 -13.211 -35.972  1.00 92.38           C  
ATOM   1908  HB  THR A 123     -20.329 -12.525 -36.236  1.00 92.38           H  
ATOM   1909  O   THR A 123     -21.485 -12.814 -33.754  1.00 92.38           O  
ATOM   1910  CG2 THR A 123     -18.342 -12.917 -36.895  1.00 92.38           C  
ATOM   1911 HG21 THR A 123     -17.560 -13.666 -36.766  1.00 92.38           H  
ATOM   1912 HG22 THR A 123     -18.679 -12.937 -37.932  1.00 92.38           H  
ATOM   1913 HG23 THR A 123     -17.935 -11.930 -36.672  1.00 92.38           H  
ATOM   1914  OG1 THR A 123     -19.980 -14.523 -36.227  1.00 92.38           O  
ATOM   1915  HG1 THR A 123     -19.242 -15.127 -36.118  1.00 92.38           H  
ATOM   1916  N   LYS A 124     -20.249 -14.438 -32.812  1.00 93.85           N  
ATOM   1917  H   LYS A 124     -19.328 -14.849 -32.752  1.00 93.85           H  
ATOM   1918  CA  LYS A 124     -21.311 -15.015 -31.995  1.00 93.85           C  
ATOM   1919  HA  LYS A 124     -22.273 -14.648 -32.352  1.00 93.85           H  
ATOM   1920  C   LYS A 124     -21.172 -14.584 -30.545  1.00 93.85           C  
ATOM   1921  CB  LYS A 124     -21.285 -16.538 -32.125  1.00 93.85           C  
ATOM   1922  HB2 LYS A 124     -22.071 -16.946 -31.489  1.00 93.85           H  
ATOM   1923  HB3 LYS A 124     -20.329 -16.905 -31.753  1.00 93.85           H  
ATOM   1924  O   LYS A 124     -20.159 -14.819 -29.894  1.00 93.85           O  
ATOM   1925  CG  LYS A 124     -21.453 -17.045 -33.561  1.00 93.85           C  
ATOM   1926  HG2 LYS A 124     -21.326 -18.127 -33.568  1.00 93.85           H  
ATOM   1927  HG3 LYS A 124     -20.654 -16.619 -34.167  1.00 93.85           H  
ATOM   1928  CD  LYS A 124     -22.792 -16.678 -34.204  1.00 93.85           C  
ATOM   1929  HD2 LYS A 124     -23.617 -17.087 -33.621  1.00 93.85           H  
ATOM   1930  HD3 LYS A 124     -22.875 -15.592 -34.264  1.00 93.85           H  
ATOM   1931  CE  LYS A 124     -22.786 -17.267 -35.613  1.00 93.85           C  
ATOM   1932  HE2 LYS A 124     -21.842 -16.993 -36.084  1.00 93.85           H  
ATOM   1933  HE3 LYS A 124     -22.803 -18.355 -35.543  1.00 93.85           H  
ATOM   1934  NZ  LYS A 124     -23.920 -16.754 -36.410  1.00 93.85           N  
ATOM   1935  HZ1 LYS A 124     -23.858 -17.127 -37.346  1.00 93.85           H  
ATOM   1936  HZ2 LYS A 124     -23.832 -15.749 -36.467  1.00 93.85           H  
ATOM   1937  HZ3 LYS A 124     -24.799 -17.004 -35.980  1.00 93.85           H  
ATOM   1938  N   ASP A 125     -22.251 -14.017 -30.022  1.00 88.83           N  
ATOM   1939  H   ASP A 125     -23.024 -13.832 -30.645  1.00 88.83           H  
ATOM   1940  CA  ASP A 125     -22.313 -13.431 -28.683  1.00 88.83           C  
ATOM   1941  HA  ASP A 125     -21.318 -13.084 -28.407  1.00 88.83           H  
ATOM   1942  C   ASP A 125     -22.749 -14.442 -27.603  1.00 88.83           C  
ATOM   1943  CB  ASP A 125     -23.242 -12.211 -28.725  1.00 88.83           C  
ATOM   1944  HB2 ASP A 125     -24.229 -12.533 -29.057  1.00 88.83           H  
ATOM   1945  HB3 ASP A 125     -23.347 -11.810 -27.717  1.00 88.83           H  
ATOM   1946  O   ASP A 125     -23.540 -14.113 -26.719  1.00 88.83           O  
ATOM   1947  CG  ASP A 125     -22.760 -11.076 -29.623  1.00 88.83           C  
ATOM   1948  OD1 ASP A 125     -21.542 -10.871 -29.797  1.00 88.83           O  
ATOM   1949  OD2 ASP A 125     -23.610 -10.269 -30.055  1.00 88.83           O  
ATOM   1950  N   TYR A 126     -22.279 -15.686 -27.680  1.00 93.43           N  
ATOM   1951  H   TYR A 126     -21.578 -15.892 -28.377  1.00 93.43           H  
ATOM   1952  CA  TYR A 126     -22.605 -16.739 -26.713  1.00 93.43           C  
ATOM   1953  HA  TYR A 126     -22.974 -16.275 -25.798  1.00 93.43           H  
ATOM   1954  C   TYR A 126     -21.368 -17.538 -26.310  1.00 93.43           C  
ATOM   1955  CB  TYR A 126     -23.726 -17.645 -27.250  1.00 93.43           C  
ATOM   1956  HB2 TYR A 126     -24.651 -17.067 -27.233  1.00 93.43           H  
ATOM   1957  HB3 TYR A 126     -23.870 -18.482 -26.567  1.00 93.43           H  
ATOM   1958  O   TYR A 126     -20.373 -17.583 -27.037  1.00 93.43           O  
ATOM   1959  CG  TYR A 126     -23.525 -18.196 -28.652  1.00 93.43           C  
ATOM   1960  CD1 TYR A 126     -24.361 -17.759 -29.698  1.00 93.43           C  
ATOM   1961  HD1 TYR A 126     -25.129 -17.027 -29.498  1.00 93.43           H  
ATOM   1962  CD2 TYR A 126     -22.538 -19.168 -28.910  1.00 93.43           C  
ATOM   1963  HD2 TYR A 126     -21.918 -19.532 -28.105  1.00 93.43           H  
ATOM   1964  CE1 TYR A 126     -24.223 -18.299 -30.990  1.00 93.43           C  
ATOM   1965  HE1 TYR A 126     -24.882 -17.985 -31.786  1.00 93.43           H  
ATOM   1966  CE2 TYR A 126     -22.373 -19.684 -30.210  1.00 93.43           C  
ATOM   1967  HE2 TYR A 126     -21.618 -20.430 -30.410  1.00 93.43           H  
ATOM   1968  OH  TYR A 126     -23.050 -19.742 -32.508  1.00 93.43           O  
ATOM   1969  HH  TYR A 126     -22.255 -20.278 -32.560  1.00 93.43           H  
ATOM   1970  CZ  TYR A 126     -23.219 -19.254 -31.251  1.00 93.43           C  
ATOM   1971  N   ILE A 127     -21.460 -18.205 -25.158  1.00 96.37           N  
ATOM   1972  H   ILE A 127     -22.325 -18.155 -24.638  1.00 96.37           H  
ATOM   1973  CA  ILE A 127     -20.380 -19.021 -24.606  1.00 96.37           C  
ATOM   1974  HA  ILE A 127     -19.462 -18.434 -24.630  1.00 96.37           H  
ATOM   1975  C   ILE A 127     -20.197 -20.254 -25.496  1.00 96.37           C  
ATOM   1976  CB  ILE A 127     -20.665 -19.401 -23.136  1.00 96.37           C  
ATOM   1977  HB  ILE A 127     -21.575 -20.000 -23.107  1.00 96.37           H  
ATOM   1978  O   ILE A 127     -21.121 -21.045 -25.678  1.00 96.37           O  
ATOM   1979  CG1 ILE A 127     -20.864 -18.148 -22.245  1.00 96.37           C  
ATOM   1980 HG12 ILE A 127     -19.893 -17.719 -21.998  1.00 96.37           H  
ATOM   1981 HG13 ILE A 127     -21.430 -17.383 -22.776  1.00 96.37           H  
ATOM   1982  CG2 ILE A 127     -19.497 -20.244 -22.585  1.00 96.37           C  
ATOM   1983 HG21 ILE A 127     -19.658 -20.481 -21.533  1.00 96.37           H  
ATOM   1984 HG22 ILE A 127     -18.556 -19.704 -22.687  1.00 96.37           H  
ATOM   1985 HG23 ILE A 127     -19.421 -21.189 -23.123  1.00 96.37           H  
ATOM   1986  CD1 ILE A 127     -21.640 -18.446 -20.954  1.00 96.37           C  
ATOM   1987 HD11 ILE A 127     -22.658 -18.749 -21.201  1.00 96.37           H  
ATOM   1988 HD12 ILE A 127     -21.165 -19.245 -20.385  1.00 96.37           H  
ATOM   1989 HD13 ILE A 127     -21.688 -17.545 -20.343  1.00 96.37           H  
ATOM   1990  N   GLN A 128     -18.999 -20.403 -26.052  1.00 97.59           N  
ATOM   1991  H   GLN A 128     -18.304 -19.694 -25.864  1.00 97.59           H  
ATOM   1992  CA  GLN A 128     -18.636 -21.460 -27.000  1.00 97.59           C  
ATOM   1993  HA  GLN A 128     -19.527 -22.001 -27.318  1.00 97.59           H  
ATOM   1994  C   GLN A 128     -17.685 -22.488 -26.389  1.00 97.59           C  
ATOM   1995  CB  GLN A 128     -18.001 -20.810 -28.236  1.00 97.59           C  
ATOM   1996  HB2 GLN A 128     -17.263 -20.070 -27.926  1.00 97.59           H  
ATOM   1997  HB3 GLN A 128     -17.504 -21.572 -28.837  1.00 97.59           H  
ATOM   1998  O   GLN A 128     -17.737 -23.664 -26.757  1.00 97.59           O  
ATOM   1999  CG  GLN A 128     -19.079 -20.143 -29.088  1.00 97.59           C  
ATOM   2000  HG2 GLN A 128     -19.733 -20.924 -29.477  1.00 97.59           H  
ATOM   2001  HG3 GLN A 128     -19.670 -19.465 -28.472  1.00 97.59           H  
ATOM   2002  CD  GLN A 128     -18.499 -19.368 -30.255  1.00 97.59           C  
ATOM   2003  NE2 GLN A 128     -18.554 -18.056 -30.223  1.00 97.59           N  
ATOM   2004 HE21 GLN A 128     -18.993 -17.573 -29.453  1.00 97.59           H  
ATOM   2005 HE22 GLN A 128     -18.185 -17.541 -31.010  1.00 97.59           H  
ATOM   2006  OE1 GLN A 128     -17.999 -19.942 -31.205  1.00 97.59           O  
ATOM   2007  N   ALA A 129     -16.859 -22.062 -25.433  1.00 98.34           N  
ATOM   2008  H   ALA A 129     -16.867 -21.084 -25.181  1.00 98.34           H  
ATOM   2009  CA  ALA A 129     -15.896 -22.923 -24.768  1.00 98.34           C  
ATOM   2010  HA  ALA A 129     -16.222 -23.958 -24.871  1.00 98.34           H  
ATOM   2011  C   ALA A 129     -15.784 -22.627 -23.267  1.00 98.34           C  
ATOM   2012  CB  ALA A 129     -14.552 -22.781 -25.486  1.00 98.34           C  
ATOM   2013  HB1 ALA A 129     -13.802 -23.404 -24.998  1.00 98.34           H  
ATOM   2014  HB2 ALA A 129     -14.239 -21.737 -25.464  1.00 98.34           H  
ATOM   2015  HB3 ALA A 129     -14.653 -23.094 -26.525  1.00 98.34           H  
ATOM   2016  O   ALA A 129     -15.876 -21.477 -22.821  1.00 98.34           O  
ATOM   2017  N   LEU A 130     -15.532 -23.684 -22.497  1.00 98.18           N  
ATOM   2018  H   LEU A 130     -15.508 -24.590 -22.943  1.00 98.18           H  
ATOM   2019  CA  LEU A 130     -15.320 -23.647 -21.056  1.00 98.18           C  
ATOM   2020  HA  LEU A 130     -15.238 -22.608 -20.736  1.00 98.18           H  
ATOM   2021  C   LEU A 130     -14.017 -24.369 -20.706  1.00 98.18           C  
ATOM   2022  CB  LEU A 130     -16.543 -24.274 -20.362  1.00 98.18           C  
ATOM   2023  HB2 LEU A 130     -16.701 -25.269 -20.779  1.00 98.18           H  
ATOM   2024  HB3 LEU A 130     -17.420 -23.670 -20.594  1.00 98.18           H  
ATOM   2025  O   LEU A 130     -13.869 -25.559 -20.964  1.00 98.18           O  
ATOM   2026  CG  LEU A 130     -16.417 -24.406 -18.834  1.00 98.18           C  
ATOM   2027  HG  LEU A 130     -15.555 -25.026 -18.589  1.00 98.18           H  
ATOM   2028  CD1 LEU A 130     -16.260 -23.051 -18.140  1.00 98.18           C  
ATOM   2029 HD11 LEU A 130     -15.338 -22.571 -18.468  1.00 98.18           H  
ATOM   2030 HD12 LEU A 130     -17.109 -22.409 -18.374  1.00 98.18           H  
ATOM   2031 HD13 LEU A 130     -16.186 -23.204 -17.063  1.00 98.18           H  
ATOM   2032  CD2 LEU A 130     -17.668 -25.087 -18.276  1.00 98.18           C  
ATOM   2033 HD21 LEU A 130     -18.553 -24.504 -18.528  1.00 98.18           H  
ATOM   2034 HD22 LEU A 130     -17.766 -26.080 -18.716  1.00 98.18           H  
ATOM   2035 HD23 LEU A 130     -17.590 -25.189 -17.194  1.00 98.18           H  
ATOM   2036  N   VAL A 131     -13.086 -23.663 -20.070  1.00 97.88           N  
ATOM   2037  H   VAL A 131     -13.269 -22.684 -19.902  1.00 97.88           H  
ATOM   2038  CA  VAL A 131     -11.854 -24.238 -19.521  1.00 97.88           C  
ATOM   2039  HA  VAL A 131     -11.727 -25.252 -19.901  1.00 97.88           H  
ATOM   2040  C   VAL A 131     -11.982 -24.319 -18.007  1.00 97.88           C  
ATOM   2041  CB  VAL A 131     -10.616 -23.432 -19.938  1.00 97.88           C  
ATOM   2042  HB  VAL A 131     -10.752 -22.418 -19.561  1.00 97.88           H  
ATOM   2043  O   VAL A 131     -12.117 -23.310 -17.312  1.00 97.88           O  
ATOM   2044  CG1 VAL A 131      -9.332 -24.012 -19.332  1.00 97.88           C  
ATOM   2045 HG11 VAL A 131      -9.337 -23.895 -18.249  1.00 97.88           H  
ATOM   2046 HG12 VAL A 131      -8.465 -23.487 -19.734  1.00 97.88           H  
ATOM   2047 HG13 VAL A 131      -9.240 -25.070 -19.576  1.00 97.88           H  
ATOM   2048  CG2 VAL A 131     -10.422 -23.352 -21.460  1.00 97.88           C  
ATOM   2049 HG21 VAL A 131      -9.746 -22.529 -21.696  1.00 97.88           H  
ATOM   2050 HG22 VAL A 131      -9.984 -24.273 -21.844  1.00 97.88           H  
ATOM   2051 HG23 VAL A 131     -11.371 -23.182 -21.967  1.00 97.88           H  
ATOM   2052  N   MET A 132     -11.924 -25.536 -17.488  1.00 95.05           N  
ATOM   2053  H   MET A 132     -11.794 -26.317 -18.115  1.00 95.05           H  
ATOM   2054  CA  MET A 132     -11.993 -25.826 -16.066  1.00 95.05           C  
ATOM   2055  HA  MET A 132     -12.510 -25.011 -15.560  1.00 95.05           H  
ATOM   2056  C   MET A 132     -10.591 -25.949 -15.497  1.00 95.05           C  
ATOM   2057  CB  MET A 132     -12.779 -27.113 -15.826  1.00 95.05           C  
ATOM   2058  HB2 MET A 132     -12.256 -27.932 -16.319  1.00 95.05           H  
ATOM   2059  HB3 MET A 132     -12.809 -27.326 -14.758  1.00 95.05           H  
ATOM   2060  O   MET A 132      -9.745 -26.651 -16.048  1.00 95.05           O  
ATOM   2061  CG  MET A 132     -14.206 -27.007 -16.370  1.00 95.05           C  
ATOM   2062  HG2 MET A 132     -14.170 -26.770 -17.434  1.00 95.05           H  
ATOM   2063  HG3 MET A 132     -14.689 -27.980 -16.272  1.00 95.05           H  
ATOM   2064  SD  MET A 132     -15.216 -25.767 -15.532  1.00 95.05           S  
ATOM   2065  CE  MET A 132     -15.402 -26.625 -13.967  1.00 95.05           C  
ATOM   2066  HE1 MET A 132     -16.438 -26.512 -13.646  1.00 95.05           H  
ATOM   2067  HE2 MET A 132     -14.703 -26.195 -13.250  1.00 95.05           H  
ATOM   2068  HE3 MET A 132     -15.198 -27.688 -14.092  1.00 95.05           H  
ATOM   2069  N   VAL A 133     -10.372 -25.297 -14.359  1.00 91.31           N  
ATOM   2070  H   VAL A 133     -11.114 -24.710 -14.003  1.00 91.31           H  
ATOM   2071  CA  VAL A 133      -9.106 -25.323 -13.623  1.00 91.31           C  
ATOM   2072  HA  VAL A 133      -8.531 -26.183 -13.967  1.00 91.31           H  
ATOM   2073  C   VAL A 133      -9.364 -25.473 -12.120  1.00 91.31           C  
ATOM   2074  CB  VAL A 133      -8.266 -24.065 -13.894  1.00 91.31           C  
ATOM   2075  HB  VAL A 133      -7.384 -24.096 -13.255  1.00 91.31           H  
ATOM   2076  O   VAL A 133     -10.372 -24.977 -11.607  1.00 91.31           O  
ATOM   2077  CG1 VAL A 133      -7.787 -23.966 -15.344  1.00 91.31           C  
ATOM   2078 HG11 VAL A 133      -8.635 -23.930 -16.027  1.00 91.31           H  
ATOM   2079 HG12 VAL A 133      -7.174 -24.837 -15.576  1.00 91.31           H  
ATOM   2080 HG13 VAL A 133      -7.179 -23.073 -15.486  1.00 91.31           H  
ATOM   2081  CG2 VAL A 133      -9.035 -22.788 -13.569  1.00 91.31           C  
ATOM   2082 HG21 VAL A 133      -8.364 -21.955 -13.778  1.00 91.31           H  
ATOM   2083 HG22 VAL A 133      -9.319 -22.760 -12.517  1.00 91.31           H  
ATOM   2084 HG23 VAL A 133      -9.918 -22.693 -14.201  1.00 91.31           H  
ATOM   2085  N   PRO A 134      -8.473 -26.134 -11.365  1.00 84.88           N  
ATOM   2086  CA  PRO A 134      -8.684 -26.396  -9.942  1.00 84.88           C  
ATOM   2087  HA  PRO A 134      -9.688 -26.793  -9.786  1.00 84.88           H  
ATOM   2088  C   PRO A 134      -8.518 -25.164  -9.041  1.00 84.88           C  
ATOM   2089  CB  PRO A 134      -7.660 -27.482  -9.594  1.00 84.88           C  
ATOM   2090  HB2 PRO A 134      -7.301 -27.400  -8.568  1.00 84.88           H  
ATOM   2091  HB3 PRO A 134      -8.106 -28.463  -9.758  1.00 84.88           H  
ATOM   2092  O   PRO A 134      -9.142 -25.097  -7.982  1.00 84.88           O  
ATOM   2093  CG  PRO A 134      -6.537 -27.264 -10.608  1.00 84.88           C  
ATOM   2094  HG2 PRO A 134      -5.897 -26.440 -10.293  1.00 84.88           H  
ATOM   2095  HG3 PRO A 134      -5.953 -28.172 -10.760  1.00 84.88           H  
ATOM   2096  CD  PRO A 134      -7.317 -26.867 -11.855  1.00 84.88           C  
ATOM   2097  HD2 PRO A 134      -6.710 -26.273 -12.538  1.00 84.88           H  
ATOM   2098  HD3 PRO A 134      -7.650 -27.765 -12.375  1.00 84.88           H  
ATOM   2099  N   THR A 135      -7.673 -24.196  -9.414  1.00 80.91           N  
ATOM   2100  H   THR A 135      -7.218 -24.263 -10.313  1.00 80.91           H  
ATOM   2101  CA  THR A 135      -7.320 -23.053  -8.553  1.00 80.91           C  
ATOM   2102  HA  THR A 135      -7.962 -23.070  -7.672  1.00 80.91           H  
ATOM   2103  C   THR A 135      -7.571 -21.717  -9.238  1.00 80.91           C  
ATOM   2104  CB  THR A 135      -5.873 -23.117  -8.030  1.00 80.91           C  
ATOM   2105  HB  THR A 135      -5.739 -22.327  -7.290  1.00 80.91           H  
ATOM   2106  O   THR A 135      -7.550 -21.599 -10.464  1.00 80.91           O  
ATOM   2107  CG2 THR A 135      -5.535 -24.453  -7.369  1.00 80.91           C  
ATOM   2108 HG21 THR A 135      -4.558 -24.384  -6.890  1.00 80.91           H  
ATOM   2109 HG22 THR A 135      -5.511 -25.249  -8.113  1.00 80.91           H  
ATOM   2110 HG23 THR A 135      -6.283 -24.688  -6.612  1.00 80.91           H  
ATOM   2111  OG1 THR A 135      -4.952 -22.906  -9.070  1.00 80.91           O  
ATOM   2112  HG1 THR A 135      -4.072 -23.051  -8.716  1.00 80.91           H  
ATOM   2113  N   ARG A 136      -7.799 -20.674  -8.432  1.00 79.70           N  
ATOM   2114  H   ARG A 136      -7.709 -20.809  -7.435  1.00 79.70           H  
ATOM   2115  CA  ARG A 136      -8.014 -19.317  -8.943  1.00 79.70           C  
ATOM   2116  HA  ARG A 136      -8.740 -19.363  -9.754  1.00 79.70           H  
ATOM   2117  C   ARG A 136      -6.746 -18.733  -9.562  1.00 79.70           C  
ATOM   2118  CB  ARG A 136      -8.565 -18.433  -7.819  1.00 79.70           C  
ATOM   2119  HB2 ARG A 136      -7.905 -18.479  -6.953  1.00 79.70           H  
ATOM   2120  HB3 ARG A 136      -9.549 -18.805  -7.535  1.00 79.70           H  
ATOM   2121  O   ARG A 136      -6.831 -18.011 -10.549  1.00 79.70           O  
ATOM   2122  CG  ARG A 136      -8.680 -16.976  -8.280  1.00 79.70           C  
ATOM   2123  HG2 ARG A 136      -7.682 -16.540  -8.332  1.00 79.70           H  
ATOM   2124  HG3 ARG A 136      -9.138 -16.927  -9.268  1.00 79.70           H  
ATOM   2125  CD  ARG A 136      -9.517 -16.170  -7.302  1.00 79.70           C  
ATOM   2126  HD2 ARG A 136     -10.555 -16.495  -7.376  1.00 79.70           H  
ATOM   2127  HD3 ARG A 136      -9.186 -16.397  -6.289  1.00 79.70           H  
ATOM   2128  NE  ARG A 136      -9.406 -14.728  -7.589  1.00 79.70           N  
ATOM   2129  HE  ARG A 136      -8.672 -14.462  -8.230  1.00 79.70           H  
ATOM   2130  NH1 ARG A 136     -11.133 -14.076  -6.263  1.00 79.70           N  
ATOM   2131 HH11 ARG A 136     -11.339 -15.058  -6.142  1.00 79.70           H  
ATOM   2132 HH12 ARG A 136     -11.734 -13.373  -5.859  1.00 79.70           H  
ATOM   2133  NH2 ARG A 136     -10.004 -12.535  -7.408  1.00 79.70           N  
ATOM   2134 HH21 ARG A 136      -9.408 -12.310  -8.192  1.00 79.70           H  
ATOM   2135 HH22 ARG A 136     -10.642 -11.837  -7.053  1.00 79.70           H  
ATOM   2136  CZ  ARG A 136     -10.178 -13.786  -7.091  1.00 79.70           C  
ATOM   2137  N   GLU A 137      -5.591 -19.039  -8.986  1.00 77.97           N  
ATOM   2138  H   GLU A 137      -5.602 -19.585  -8.136  1.00 77.97           H  
ATOM   2139  CA  GLU A 137      -4.289 -18.601  -9.482  1.00 77.97           C  
ATOM   2140  HA  GLU A 137      -4.283 -17.517  -9.593  1.00 77.97           H  
ATOM   2141  C   GLU A 137      -4.013 -19.190 -10.873  1.00 77.97           C  
ATOM   2142  CB  GLU A 137      -3.199 -18.993  -8.467  1.00 77.97           C  
ATOM   2143  HB2 GLU A 137      -3.216 -20.071  -8.305  1.00 77.97           H  
ATOM   2144  HB3 GLU A 137      -2.233 -18.744  -8.906  1.00 77.97           H  
ATOM   2145  O   GLU A 137      -3.610 -18.458 -11.776  1.00 77.97           O  
ATOM   2146  CG  GLU A 137      -3.294 -18.261  -7.107  1.00 77.97           C  
ATOM   2147  HG2 GLU A 137      -3.347 -17.189  -7.298  1.00 77.97           H  
ATOM   2148  HG3 GLU A 137      -2.368 -18.447  -6.564  1.00 77.97           H  
ATOM   2149  CD  GLU A 137      -4.470 -18.671  -6.190  1.00 77.97           C  
ATOM   2150  OE1 GLU A 137      -4.845 -17.872  -5.292  1.00 77.97           O  
ATOM   2151  OE2 GLU A 137      -5.045 -19.772  -6.355  1.00 77.97           O  
ATOM   2152  N   LEU A 138      -4.338 -20.473 -11.085  1.00 85.46           N  
ATOM   2153  H   LEU A 138      -4.680 -21.035 -10.319  1.00 85.46           H  
ATOM   2154  CA  LEU A 138      -4.263 -21.089 -12.409  1.00 85.46           C  
ATOM   2155  HA  LEU A 138      -3.278 -20.869 -12.822  1.00 85.46           H  
ATOM   2156  C   LEU A 138      -5.291 -20.487 -13.375  1.00 85.46           C  
ATOM   2157  CB  LEU A 138      -4.398 -22.612 -12.266  1.00 85.46           C  
ATOM   2158  HB2 LEU A 138      -3.615 -22.957 -11.591  1.00 85.46           H  
ATOM   2159  HB3 LEU A 138      -5.364 -22.841 -11.817  1.00 85.46           H  
ATOM   2160  O   LEU A 138      -4.940 -20.197 -14.510  1.00 85.46           O  
ATOM   2161  CG  LEU A 138      -4.280 -23.392 -13.589  1.00 85.46           C  
ATOM   2162  HG  LEU A 138      -5.168 -23.208 -14.193  1.00 85.46           H  
ATOM   2163  CD1 LEU A 138      -3.041 -23.013 -14.402  1.00 85.46           C  
ATOM   2164 HD11 LEU A 138      -3.259 -22.119 -14.987  1.00 85.46           H  
ATOM   2165 HD12 LEU A 138      -2.803 -23.806 -15.111  1.00 85.46           H  
ATOM   2166 HD13 LEU A 138      -2.191 -22.800 -13.754  1.00 85.46           H  
ATOM   2167  CD2 LEU A 138      -4.226 -24.879 -13.255  1.00 85.46           C  
ATOM   2168 HD21 LEU A 138      -4.322 -25.463 -14.170  1.00 85.46           H  
ATOM   2169 HD22 LEU A 138      -5.043 -25.128 -12.577  1.00 85.46           H  
ATOM   2170 HD23 LEU A 138      -3.283 -25.127 -12.767  1.00 85.46           H  
ATOM   2171  N   ALA A 139      -6.517 -20.197 -12.926  1.00 88.46           N  
ATOM   2172  H   ALA A 139      -6.779 -20.503 -12.000  1.00 88.46           H  
ATOM   2173  CA  ALA A 139      -7.518 -19.532 -13.768  1.00 88.46           C  
ATOM   2174  HA  ALA A 139      -7.713 -20.156 -14.639  1.00 88.46           H  
ATOM   2175  C   ALA A 139      -7.038 -18.180 -14.302  1.00 88.46           C  
ATOM   2176  CB  ALA A 139      -8.817 -19.351 -12.971  1.00 88.46           C  
ATOM   2177  HB1 ALA A 139      -9.624 -19.086 -13.653  1.00 88.46           H  
ATOM   2178  HB2 ALA A 139      -9.084 -20.265 -12.441  1.00 88.46           H  
ATOM   2179  HB3 ALA A 139      -8.687 -18.546 -12.247  1.00 88.46           H  
ATOM   2180  O   ALA A 139      -7.207 -17.892 -15.484  1.00 88.46           O  
ATOM   2181  N   LEU A 140      -6.413 -17.374 -13.438  1.00 82.55           N  
ATOM   2182  H   LEU A 140      -6.307 -17.695 -12.487  1.00 82.55           H  
ATOM   2183  CA  LEU A 140      -5.832 -16.084 -13.811  1.00 82.55           C  
ATOM   2184  HA  LEU A 140      -6.587 -15.483 -14.317  1.00 82.55           H  
ATOM   2185  C   LEU A 140      -4.669 -16.242 -14.794  1.00 82.55           C  
ATOM   2186  CB  LEU A 140      -5.353 -15.367 -12.536  1.00 82.55           C  
ATOM   2187  HB2 LEU A 140      -4.814 -16.083 -11.915  1.00 82.55           H  
ATOM   2188  HB3 LEU A 140      -4.649 -14.583 -12.813  1.00 82.55           H  
ATOM   2189  O   LEU A 140      -4.526 -15.446 -15.720  1.00 82.55           O  
ATOM   2190  CG  LEU A 140      -6.490 -14.733 -11.721  1.00 82.55           C  
ATOM   2191  HG  LEU A 140      -7.318 -15.435 -11.621  1.00 82.55           H  
ATOM   2192  CD1 LEU A 140      -5.991 -14.379 -10.318  1.00 82.55           C  
ATOM   2193 HD11 LEU A 140      -5.143 -13.698 -10.389  1.00 82.55           H  
ATOM   2194 HD12 LEU A 140      -6.787 -13.908  -9.742  1.00 82.55           H  
ATOM   2195 HD13 LEU A 140      -5.672 -15.288  -9.808  1.00 82.55           H  
ATOM   2196  CD2 LEU A 140      -7.003 -13.448 -12.378  1.00 82.55           C  
ATOM   2197 HD21 LEU A 140      -7.799 -13.010 -11.777  1.00 82.55           H  
ATOM   2198 HD22 LEU A 140      -7.400 -13.670 -13.368  1.00 82.55           H  
ATOM   2199 HD23 LEU A 140      -6.189 -12.730 -12.484  1.00 82.55           H  
ATOM   2200  N   GLN A 141      -3.835 -17.264 -14.614  1.00 85.79           N  
ATOM   2201  H   GLN A 141      -3.971 -17.887 -13.831  1.00 85.79           H  
ATOM   2202  CA  GLN A 141      -2.743 -17.524 -15.543  1.00 85.79           C  
ATOM   2203  HA  GLN A 141      -2.186 -16.599 -15.694  1.00 85.79           H  
ATOM   2204  C   GLN A 141      -3.255 -17.979 -16.910  1.00 85.79           C  
ATOM   2205  CB  GLN A 141      -1.803 -18.557 -14.939  1.00 85.79           C  
ATOM   2206  HB2 GLN A 141      -2.327 -19.502 -14.799  1.00 85.79           H  
ATOM   2207  HB3 GLN A 141      -1.460 -18.199 -13.968  1.00 85.79           H  
ATOM   2208  O   GLN A 141      -2.860 -17.410 -17.927  1.00 85.79           O  
ATOM   2209  CG  GLN A 141      -0.601 -18.770 -15.864  1.00 85.79           C  
ATOM   2210  HG2 GLN A 141      -0.044 -17.841 -15.983  1.00 85.79           H  
ATOM   2211  HG3 GLN A 141      -0.929 -19.113 -16.846  1.00 85.79           H  
ATOM   2212  CD  GLN A 141       0.302 -19.812 -15.264  1.00 85.79           C  
ATOM   2213  NE2 GLN A 141       0.611 -20.858 -15.987  1.00 85.79           N  
ATOM   2214 HE21 GLN A 141       1.025 -21.631 -15.486  1.00 85.79           H  
ATOM   2215 HE22 GLN A 141       0.274 -20.958 -16.934  1.00 85.79           H  
ATOM   2216  OE1 GLN A 141       0.696 -19.706 -14.116  1.00 85.79           O  
ATOM   2217  N   THR A 142      -4.142 -18.973 -16.942  1.00 90.94           N  
ATOM   2218  H   THR A 142      -4.396 -19.441 -16.084  1.00 90.94           H  
ATOM   2219  CA  THR A 142      -4.725 -19.481 -18.186  1.00 90.94           C  
ATOM   2220  HA  THR A 142      -3.923 -19.820 -18.842  1.00 90.94           H  
ATOM   2221  C   THR A 142      -5.476 -18.373 -18.914  1.00 90.94           C  
ATOM   2222  CB  THR A 142      -5.646 -20.677 -17.907  1.00 90.94           C  
ATOM   2223  HB  THR A 142      -6.469 -20.365 -17.264  1.00 90.94           H  
ATOM   2224  O   THR A 142      -5.356 -18.254 -20.128  1.00 90.94           O  
ATOM   2225  CG2 THR A 142      -6.206 -21.299 -19.181  1.00 90.94           C  
ATOM   2226 HG21 THR A 142      -5.393 -21.563 -19.858  1.00 90.94           H  
ATOM   2227 HG22 THR A 142      -6.872 -20.602 -19.689  1.00 90.94           H  
ATOM   2228 HG23 THR A 142      -6.770 -22.196 -18.927  1.00 90.94           H  
ATOM   2229  OG1 THR A 142      -4.916 -21.690 -17.259  1.00 90.94           O  
ATOM   2230  HG1 THR A 142      -5.068 -22.511 -17.733  1.00 90.94           H  
ATOM   2231  N   SER A 143      -6.178 -17.490 -18.197  1.00 90.67           N  
ATOM   2232  H   SER A 143      -6.277 -17.612 -17.199  1.00 90.67           H  
ATOM   2233  CA  SER A 143      -6.863 -16.366 -18.836  1.00 90.67           C  
ATOM   2234  HA  SER A 143      -7.448 -16.734 -19.679  1.00 90.67           H  
ATOM   2235  C   SER A 143      -5.938 -15.340 -19.424  1.00 90.67           C  
ATOM   2236  CB  SER A 143      -7.795 -15.678 -17.866  1.00 90.67           C  
ATOM   2237  HB2 SER A 143      -8.425 -16.465 -17.452  1.00 90.67           H  
ATOM   2238  HB3 SER A 143      -8.415 -14.965 -18.411  1.00 90.67           H  
ATOM   2239  O   SER A 143      -6.230 -14.828 -20.494  1.00 90.67           O  
ATOM   2240  OG  SER A 143      -7.117 -15.006 -16.816  1.00 90.67           O  
ATOM   2241  HG  SER A 143      -6.355 -14.533 -17.157  1.00 90.67           H  
ATOM   2242  N   GLN A 144      -4.830 -15.053 -18.745  1.00 85.55           N  
ATOM   2243  H   GLN A 144      -4.633 -15.539 -17.881  1.00 85.55           H  
ATOM   2244  CA  GLN A 144      -3.840 -14.130 -19.267  1.00 85.55           C  
ATOM   2245  HA  GLN A 144      -4.331 -13.183 -19.489  1.00 85.55           H  
ATOM   2246  C   GLN A 144      -3.261 -14.669 -20.579  1.00 85.55           C  
ATOM   2247  CB  GLN A 144      -2.773 -13.911 -18.189  1.00 85.55           C  
ATOM   2248  HB2 GLN A 144      -3.250 -13.594 -17.261  1.00 85.55           H  
ATOM   2249  HB3 GLN A 144      -2.243 -14.844 -18.000  1.00 85.55           H  
ATOM   2250  O   GLN A 144      -3.202 -13.940 -21.561  1.00 85.55           O  
ATOM   2251  CG  GLN A 144      -1.759 -12.848 -18.610  1.00 85.55           C  
ATOM   2252  HG2 GLN A 144      -0.991 -12.760 -17.841  1.00 85.55           H  
ATOM   2253  HG3 GLN A 144      -1.272 -13.181 -19.527  1.00 85.55           H  
ATOM   2254  CD  GLN A 144      -2.374 -11.470 -18.824  1.00 85.55           C  
ATOM   2255  NE2 GLN A 144      -1.753 -10.657 -19.643  1.00 85.55           N  
ATOM   2256 HE21 GLN A 144      -2.191  -9.773 -19.860  1.00 85.55           H  
ATOM   2257 HE22 GLN A 144      -0.992 -11.018 -20.200  1.00 85.55           H  
ATOM   2258  OE1 GLN A 144      -3.375 -11.106 -18.223  1.00 85.55           O  
ATOM   2259  N   ILE A 145      -2.944 -15.967 -20.620  1.00 90.39           N  
ATOM   2260  H   ILE A 145      -3.038 -16.512 -19.774  1.00 90.39           H  
ATOM   2261  CA  ILE A 145      -2.480 -16.638 -21.838  1.00 90.39           C  
ATOM   2262  HA  ILE A 145      -1.609 -16.103 -22.214  1.00 90.39           H  
ATOM   2263  C   ILE A 145      -3.543 -16.564 -22.941  1.00 90.39           C  
ATOM   2264  CB  ILE A 145      -2.065 -18.093 -21.517  1.00 90.39           C  
ATOM   2265  HB  ILE A 145      -2.864 -18.567 -20.947  1.00 90.39           H  
ATOM   2266  O   ILE A 145      -3.213 -16.216 -24.069  1.00 90.39           O  
ATOM   2267  CG1 ILE A 145      -0.787 -18.084 -20.644  1.00 90.39           C  
ATOM   2268 HG12 ILE A 145       0.064 -17.772 -21.250  1.00 90.39           H  
ATOM   2269 HG13 ILE A 145      -0.897 -17.358 -19.839  1.00 90.39           H  
ATOM   2270  CG2 ILE A 145      -1.864 -18.907 -22.811  1.00 90.39           C  
ATOM   2271 HG21 ILE A 145      -1.371 -19.859 -22.613  1.00 90.39           H  
ATOM   2272 HG22 ILE A 145      -2.835 -19.133 -23.252  1.00 90.39           H  
ATOM   2273 HG23 ILE A 145      -1.288 -18.338 -23.542  1.00 90.39           H  
ATOM   2274  CD1 ILE A 145      -0.466 -19.431 -19.987  1.00 90.39           C  
ATOM   2275 HD11 ILE A 145      -0.254 -20.193 -20.737  1.00 90.39           H  
ATOM   2276 HD12 ILE A 145      -1.307 -19.742 -19.367  1.00 90.39           H  
ATOM   2277 HD13 ILE A 145       0.412 -19.319 -19.351  1.00 90.39           H  
ATOM   2278  N   CYS A 146      -4.813 -16.843 -22.634  1.00 94.12           N  
ATOM   2279  H   CYS A 146      -5.033 -17.192 -21.712  1.00 94.12           H  
ATOM   2280  CA  CYS A 146      -5.884 -16.748 -23.625  1.00 94.12           C  
ATOM   2281  HA  CYS A 146      -5.622 -17.360 -24.488  1.00 94.12           H  
ATOM   2282  C   CYS A 146      -6.080 -15.320 -24.149  1.00 94.12           C  
ATOM   2283  CB  CYS A 146      -7.196 -17.273 -23.036  1.00 94.12           C  
ATOM   2284  HB2 CYS A 146      -8.003 -17.044 -23.732  1.00 94.12           H  
ATOM   2285  HB3 CYS A 146      -7.390 -16.782 -22.082  1.00 94.12           H  
ATOM   2286  O   CYS A 146      -6.281 -15.157 -25.343  1.00 94.12           O  
ATOM   2287  SG  CYS A 146      -7.123 -19.069 -22.815  1.00 94.12           S  
ATOM   2288  HG  CYS A 146      -8.408 -19.242 -22.494  1.00 94.12           H  
ATOM   2289  N   ILE A 147      -6.014 -14.300 -23.289  1.00 92.70           N  
ATOM   2290  H   ILE A 147      -5.840 -14.502 -22.315  1.00 92.70           H  
ATOM   2291  CA  ILE A 147      -6.149 -12.890 -23.688  1.00 92.70           C  
ATOM   2292  HA  ILE A 147      -7.050 -12.776 -24.290  1.00 92.70           H  
ATOM   2293  C   ILE A 147      -4.975 -12.463 -24.578  1.00 92.70           C  
ATOM   2294  CB  ILE A 147      -6.283 -11.991 -22.434  1.00 92.70           C  
ATOM   2295  HB  ILE A 147      -5.484 -12.251 -21.739  1.00 92.70           H  
ATOM   2296  O   ILE A 147      -5.189 -11.791 -25.580  1.00 92.70           O  
ATOM   2297  CG1 ILE A 147      -7.647 -12.232 -21.744  1.00 92.70           C  
ATOM   2298 HG12 ILE A 147      -7.853 -13.301 -21.697  1.00 92.70           H  
ATOM   2299 HG13 ILE A 147      -8.438 -11.778 -22.339  1.00 92.70           H  
ATOM   2300  CG2 ILE A 147      -6.145 -10.496 -22.783  1.00 92.70           C  
ATOM   2301 HG21 ILE A 147      -6.873 -10.221 -23.547  1.00 92.70           H  
ATOM   2302 HG22 ILE A 147      -5.145 -10.286 -23.162  1.00 92.70           H  
ATOM   2303 HG23 ILE A 147      -6.291  -9.873 -21.901  1.00 92.70           H  
ATOM   2304  CD1 ILE A 147      -7.722 -11.685 -20.311  1.00 92.70           C  
ATOM   2305 HD11 ILE A 147      -8.662 -11.999 -19.858  1.00 92.70           H  
ATOM   2306 HD12 ILE A 147      -7.684 -10.596 -20.311  1.00 92.70           H  
ATOM   2307 HD13 ILE A 147      -6.896 -12.079 -19.719  1.00 92.70           H  
ATOM   2308  N   GLU A 148      -3.749 -12.872 -24.245  1.00 89.77           N  
ATOM   2309  H   GLU A 148      -3.625 -13.394 -23.389  1.00 89.77           H  
ATOM   2310  CA  GLU A 148      -2.554 -12.580 -25.048  1.00 89.77           C  
ATOM   2311  HA  GLU A 148      -2.481 -11.506 -25.221  1.00 89.77           H  
ATOM   2312  C   GLU A 148      -2.621 -13.246 -26.428  1.00 89.77           C  
ATOM   2313  CB  GLU A 148      -1.300 -13.049 -24.290  1.00 89.77           C  
ATOM   2314  HB2 GLU A 148      -1.470 -14.063 -23.928  1.00 89.77           H  
ATOM   2315  HB3 GLU A 148      -0.451 -13.069 -24.974  1.00 89.77           H  
ATOM   2316  O   GLU A 148      -2.386 -12.592 -27.441  1.00 89.77           O  
ATOM   2317  CG  GLU A 148      -0.950 -12.124 -23.113  1.00 89.77           C  
ATOM   2318  HG2 GLU A 148      -0.559 -11.188 -23.514  1.00 89.77           H  
ATOM   2319  HG3 GLU A 148      -1.858 -11.881 -22.561  1.00 89.77           H  
ATOM   2320  CD  GLU A 148       0.071 -12.719 -22.125  1.00 89.77           C  
ATOM   2321  OE1 GLU A 148       0.272 -12.062 -21.069  1.00 89.77           O  
ATOM   2322  OE2 GLU A 148       0.601 -13.835 -22.359  1.00 89.77           O  
ATOM   2323  N   LEU A 149      -3.006 -14.524 -26.481  1.00 94.16           N  
ATOM   2324  H   LEU A 149      -3.188 -15.008 -25.613  1.00 94.16           H  
ATOM   2325  CA  LEU A 149      -3.182 -15.248 -27.743  1.00 94.16           C  
ATOM   2326  HA  LEU A 149      -2.287 -15.129 -28.353  1.00 94.16           H  
ATOM   2327  C   LEU A 149      -4.348 -14.694 -28.572  1.00 94.16           C  
ATOM   2328  CB  LEU A 149      -3.414 -16.736 -27.442  1.00 94.16           C  
ATOM   2329  HB2 LEU A 149      -3.728 -17.226 -28.364  1.00 94.16           H  
ATOM   2330  HB3 LEU A 149      -4.233 -16.813 -26.727  1.00 94.16           H  
ATOM   2331  O   LEU A 149      -4.270 -14.656 -29.795  1.00 94.16           O  
ATOM   2332  CG  LEU A 149      -2.195 -17.488 -26.889  1.00 94.16           C  
ATOM   2333  HG  LEU A 149      -1.818 -16.997 -25.991  1.00 94.16           H  
ATOM   2334  CD1 LEU A 149      -2.623 -18.910 -26.518  1.00 94.16           C  
ATOM   2335 HD11 LEU A 149      -2.960 -19.439 -27.409  1.00 94.16           H  
ATOM   2336 HD12 LEU A 149      -3.435 -18.860 -25.793  1.00 94.16           H  
ATOM   2337 HD13 LEU A 149      -1.782 -19.440 -26.071  1.00 94.16           H  
ATOM   2338  CD2 LEU A 149      -1.053 -17.560 -27.900  1.00 94.16           C  
ATOM   2339 HD21 LEU A 149      -1.420 -17.964 -28.843  1.00 94.16           H  
ATOM   2340 HD22 LEU A 149      -0.250 -18.195 -27.523  1.00 94.16           H  
ATOM   2341 HD23 LEU A 149      -0.645 -16.565 -28.074  1.00 94.16           H  
ATOM   2342  N   ALA A 150      -5.417 -14.246 -27.914  1.00 93.86           N  
ATOM   2343  H   ALA A 150      -5.439 -14.338 -26.908  1.00 93.86           H  
ATOM   2344  CA  ALA A 150      -6.594 -13.678 -28.558  1.00 93.86           C  
ATOM   2345  HA  ALA A 150      -6.691 -14.139 -29.541  1.00 93.86           H  
ATOM   2346  C   ALA A 150      -6.485 -12.173 -28.822  1.00 93.86           C  
ATOM   2347  CB  ALA A 150      -7.842 -14.034 -27.741  1.00 93.86           C  
ATOM   2348  HB1 ALA A 150      -7.820 -13.508 -26.787  1.00 93.86           H  
ATOM   2349  HB2 ALA A 150      -7.876 -15.109 -27.565  1.00 93.86           H  
ATOM   2350  HB3 ALA A 150      -8.737 -13.731 -28.285  1.00 93.86           H  
ATOM   2351  O   ALA A 150      -7.472 -11.570 -29.217  1.00 93.86           O  
ATOM   2352  N   LYS A 151      -5.316 -11.551 -28.640  1.00 90.23           N  
ATOM   2353  H   LYS A 151      -4.542 -12.093 -28.283  1.00 90.23           H  
ATOM   2354  CA  LYS A 151      -5.144 -10.094 -28.760  1.00 90.23           C  
ATOM   2355  HA  LYS A 151      -5.724  -9.611 -27.975  1.00 90.23           H  
ATOM   2356  C   LYS A 151      -5.649  -9.511 -30.087  1.00 90.23           C  
ATOM   2357  CB  LYS A 151      -3.659  -9.795 -28.543  1.00 90.23           C  
ATOM   2358  HB2 LYS A 151      -3.076 -10.369 -29.263  1.00 90.23           H  
ATOM   2359  HB3 LYS A 151      -3.385 -10.119 -27.539  1.00 90.23           H  
ATOM   2360  O   LYS A 151      -6.146  -8.389 -30.098  1.00 90.23           O  
ATOM   2361  CG  LYS A 151      -3.312  -8.309 -28.694  1.00 90.23           C  
ATOM   2362  HG2 LYS A 151      -3.520  -7.989 -29.715  1.00 90.23           H  
ATOM   2363  HG3 LYS A 151      -3.896  -7.709 -27.996  1.00 90.23           H  
ATOM   2364  CD  LYS A 151      -1.822  -8.126 -28.421  1.00 90.23           C  
ATOM   2365  HD2 LYS A 151      -1.621  -8.227 -27.354  1.00 90.23           H  
ATOM   2366  HD3 LYS A 151      -1.288  -8.917 -28.947  1.00 90.23           H  
ATOM   2367  CE  LYS A 151      -1.343  -6.767 -28.929  1.00 90.23           C  
ATOM   2368  HE2 LYS A 151      -1.587  -5.991 -28.203  1.00 90.23           H  
ATOM   2369  HE3 LYS A 151      -1.871  -6.552 -29.859  1.00 90.23           H  
ATOM   2370  NZ  LYS A 151       0.110  -6.831 -29.205  1.00 90.23           N  
ATOM   2371  HZ1 LYS A 151       0.455  -6.026 -29.708  1.00 90.23           H  
ATOM   2372  HZ2 LYS A 151       0.652  -7.020 -28.373  1.00 90.23           H  
ATOM   2373  HZ3 LYS A 151       0.284  -7.617 -29.815  1.00 90.23           H  
ATOM   2374  N   HIS A 152      -5.518 -10.261 -31.182  1.00 90.90           N  
ATOM   2375  H   HIS A 152      -5.081 -11.166 -31.077  1.00 90.90           H  
ATOM   2376  CA  HIS A 152      -5.974  -9.859 -32.522  1.00 90.90           C  
ATOM   2377  HA  HIS A 152      -6.177  -8.788 -32.526  1.00 90.90           H  
ATOM   2378  C   HIS A 152      -7.287 -10.536 -32.939  1.00 90.90           C  
ATOM   2379  CB  HIS A 152      -4.853 -10.108 -33.538  1.00 90.90           C  
ATOM   2380  HB2 HIS A 152      -4.687 -11.182 -33.628  1.00 90.90           H  
ATOM   2381  HB3 HIS A 152      -5.160  -9.730 -34.513  1.00 90.90           H  
ATOM   2382  O   HIS A 152      -7.782 -10.301 -34.036  1.00 90.90           O  
ATOM   2383  CG  HIS A 152      -3.555  -9.447 -33.157  1.00 90.90           C  
ATOM   2384  CD2 HIS A 152      -2.484 -10.075 -32.595  1.00 90.90           C  
ATOM   2385  HD2 HIS A 152      -2.414 -11.127 -32.363  1.00 90.90           H  
ATOM   2386  ND1 HIS A 152      -3.282  -8.081 -33.248  1.00 90.90           N  
ATOM   2387  CE1 HIS A 152      -2.044  -7.923 -32.763  1.00 90.90           C  
ATOM   2388  HE1 HIS A 152      -1.523  -6.979 -32.703  1.00 90.90           H  
ATOM   2389  NE2 HIS A 152      -1.546  -9.100 -32.353  1.00 90.90           N  
ATOM   2390  HE2 HIS A 152      -0.667  -9.223 -31.872  1.00 90.90           H  
ATOM   2391  N   LEU A 153      -7.859 -11.372 -32.070  1.00 88.61           N  
ATOM   2392  H   LEU A 153      -7.493 -11.387 -31.129  1.00 88.61           H  
ATOM   2393  CA  LEU A 153      -9.162 -11.998 -32.257  1.00 88.61           C  
ATOM   2394  HA  LEU A 153      -9.427 -11.996 -33.314  1.00 88.61           H  
ATOM   2395  C   LEU A 153     -10.202 -11.160 -31.498  1.00 88.61           C  
ATOM   2396  CB  LEU A 153      -9.105 -13.456 -31.748  1.00 88.61           C  
ATOM   2397  HB2 LEU A 153      -8.836 -13.434 -30.692  1.00 88.61           H  
ATOM   2398  HB3 LEU A 153     -10.105 -13.883 -31.826  1.00 88.61           H  
ATOM   2399  O   LEU A 153      -9.992 -10.815 -30.340  1.00 88.61           O  
ATOM   2400  CG  LEU A 153      -8.127 -14.386 -32.494  1.00 88.61           C  
ATOM   2401  HG  LEU A 153      -7.154 -13.905 -32.589  1.00 88.61           H  
ATOM   2402  CD1 LEU A 153      -7.936 -15.710 -31.750  1.00 88.61           C  
ATOM   2403 HD11 LEU A 153      -8.836 -16.320 -31.814  1.00 88.61           H  
ATOM   2404 HD12 LEU A 153      -7.694 -15.539 -30.701  1.00 88.61           H  
ATOM   2405 HD13 LEU A 153      -7.111 -16.253 -32.212  1.00 88.61           H  
ATOM   2406  CD2 LEU A 153      -8.660 -14.747 -33.882  1.00 88.61           C  
ATOM   2407 HD21 LEU A 153      -9.619 -15.259 -33.800  1.00 88.61           H  
ATOM   2408 HD22 LEU A 153      -7.947 -15.394 -34.392  1.00 88.61           H  
ATOM   2409 HD23 LEU A 153      -8.791 -13.841 -34.474  1.00 88.61           H  
ATOM   2410  N   ASP A 154     -11.358 -10.863 -32.094  1.00 87.42           N  
ATOM   2411  H   ASP A 154     -11.484 -11.098 -33.068  1.00 87.42           H  
ATOM   2412  CA  ASP A 154     -12.463 -10.181 -31.389  1.00 87.42           C  
ATOM   2413  HA  ASP A 154     -12.022  -9.415 -30.752  1.00 87.42           H  
ATOM   2414  C   ASP A 154     -13.209 -11.154 -30.439  1.00 87.42           C  
ATOM   2415  CB  ASP A 154     -13.363  -9.439 -32.397  1.00 87.42           C  
ATOM   2416  HB2 ASP A 154     -13.913 -10.167 -32.994  1.00 87.42           H  
ATOM   2417  HB3 ASP A 154     -12.727  -8.869 -33.074  1.00 87.42           H  
ATOM   2418  O   ASP A 154     -14.418 -11.361 -30.523  1.00 87.42           O  
ATOM   2419  CG  ASP A 154     -14.349  -8.453 -31.740  1.00 87.42           C  
ATOM   2420  OD1 ASP A 154     -14.051  -7.942 -30.632  1.00 87.42           O  
ATOM   2421  OD2 ASP A 154     -15.396  -8.170 -32.367  1.00 87.42           O  
ATOM   2422  N   ILE A 155     -12.455 -11.838 -29.566  1.00 93.01           N  
ATOM   2423  H   ILE A 155     -11.478 -11.585 -29.534  1.00 93.01           H  
ATOM   2424  CA  ILE A 155     -12.919 -12.871 -28.631  1.00 93.01           C  
ATOM   2425  HA  ILE A 155     -13.971 -13.081 -28.826  1.00 93.01           H  
ATOM   2426  C   ILE A 155     -12.796 -12.348 -27.203  1.00 93.01           C  
ATOM   2427  CB  ILE A 155     -12.131 -14.192 -28.808  1.00 93.01           C  
ATOM   2428  HB  ILE A 155     -11.068 -13.970 -28.715  1.00 93.01           H  
ATOM   2429  O   ILE A 155     -11.712 -12.009 -26.727  1.00 93.01           O  
ATOM   2430  CG1 ILE A 155     -12.385 -14.794 -30.208  1.00 93.01           C  
ATOM   2431 HG12 ILE A 155     -12.161 -14.042 -30.964  1.00 93.01           H  
ATOM   2432 HG13 ILE A 155     -13.438 -15.056 -30.307  1.00 93.01           H  
ATOM   2433  CG2 ILE A 155     -12.507 -15.219 -27.717  1.00 93.01           C  
ATOM   2434 HG21 ILE A 155     -11.915 -16.128 -27.829  1.00 93.01           H  
ATOM   2435 HG22 ILE A 155     -13.566 -15.466 -27.795  1.00 93.01           H  
ATOM   2436 HG23 ILE A 155     -12.292 -14.827 -26.722  1.00 93.01           H  
ATOM   2437  CD1 ILE A 155     -11.528 -16.030 -30.511  1.00 93.01           C  
ATOM   2438 HD11 ILE A 155     -11.625 -16.290 -31.565  1.00 93.01           H  
ATOM   2439 HD12 ILE A 155     -10.483 -15.817 -30.285  1.00 93.01           H  
ATOM   2440 HD13 ILE A 155     -11.853 -16.881 -29.913  1.00 93.01           H  
ATOM   2441  N   ARG A 156     -13.903 -12.363 -26.457  1.00 92.06           N  
ATOM   2442  H   ARG A 156     -14.764 -12.684 -26.876  1.00 92.06           H  
ATOM   2443  CA  ARG A 156     -13.914 -11.972 -25.046  1.00 92.06           C  
ATOM   2444  HA  ARG A 156     -13.068 -11.306 -24.876  1.00 92.06           H  
ATOM   2445  C   ARG A 156     -13.734 -13.186 -24.146  1.00 92.06           C  
ATOM   2446  CB  ARG A 156     -15.175 -11.181 -24.703  1.00 92.06           C  
ATOM   2447  HB2 ARG A 156     -15.083 -10.822 -23.678  1.00 92.06           H  
ATOM   2448  HB3 ARG A 156     -16.041 -11.839 -24.766  1.00 92.06           H  
ATOM   2449  O   ARG A 156     -14.553 -14.109 -24.129  1.00 92.06           O  
ATOM   2450  CG  ARG A 156     -15.377  -9.995 -25.655  1.00 92.06           C  
ATOM   2451  HG2 ARG A 156     -15.917 -10.344 -26.536  1.00 92.06           H  
ATOM   2452  HG3 ARG A 156     -14.414  -9.593 -25.970  1.00 92.06           H  
ATOM   2453  CD  ARG A 156     -16.163  -8.879 -24.972  1.00 92.06           C  
ATOM   2454  HD2 ARG A 156     -16.981  -9.304 -24.389  1.00 92.06           H  
ATOM   2455  HD3 ARG A 156     -15.497  -8.370 -24.275  1.00 92.06           H  
ATOM   2456  NE  ARG A 156     -16.663  -7.910 -25.958  1.00 92.06           N  
ATOM   2457  HE  ARG A 156     -16.114  -7.813 -26.800  1.00 92.06           H  
ATOM   2458  NH1 ARG A 156     -18.558  -7.286 -24.829  1.00 92.06           N  
ATOM   2459 HH11 ARG A 156     -19.352  -6.673 -24.716  1.00 92.06           H  
ATOM   2460 HH12 ARG A 156     -18.411  -8.091 -24.236  1.00 92.06           H  
ATOM   2461  NH2 ARG A 156     -17.949  -6.202 -26.698  1.00 92.06           N  
ATOM   2462 HH21 ARG A 156     -18.710  -5.547 -26.587  1.00 92.06           H  
ATOM   2463 HH22 ARG A 156     -17.308  -6.107 -27.473  1.00 92.06           H  
ATOM   2464  CZ  ARG A 156     -17.723  -7.141 -25.824  1.00 92.06           C  
ATOM   2465  N   VAL A 157     -12.664 -13.140 -23.358  1.00 93.78           N  
ATOM   2466  H   VAL A 157     -12.035 -12.359 -23.477  1.00 93.78           H  
ATOM   2467  CA  VAL A 157     -12.304 -14.164 -22.375  1.00 93.78           C  
ATOM   2468  HA  VAL A 157     -12.852 -15.078 -22.602  1.00 93.78           H  
ATOM   2469  C   VAL A 157     -12.695 -13.693 -20.978  1.00 93.78           C  
ATOM   2470  CB  VAL A 157     -10.802 -14.494 -22.444  1.00 93.78           C  
ATOM   2471  HB  VAL A 157     -10.233 -13.620 -22.127  1.00 93.78           H  
ATOM   2472  O   VAL A 157     -12.287 -12.620 -20.535  1.00 93.78           O  
ATOM   2473  CG1 VAL A 157     -10.458 -15.660 -21.507  1.00 93.78           C  
ATOM   2474 HG11 VAL A 157      -9.394 -15.882 -21.582  1.00 93.78           H  
ATOM   2475 HG12 VAL A 157     -11.035 -16.543 -21.779  1.00 93.78           H  
ATOM   2476 HG13 VAL A 157     -10.673 -15.391 -20.472  1.00 93.78           H  
ATOM   2477  CG2 VAL A 157     -10.362 -14.854 -23.870  1.00 93.78           C  
ATOM   2478 HG21 VAL A 157     -10.455 -13.988 -24.525  1.00 93.78           H  
ATOM   2479 HG22 VAL A 157      -9.313 -15.151 -23.877  1.00 93.78           H  
ATOM   2480 HG23 VAL A 157     -10.977 -15.660 -24.272  1.00 93.78           H  
ATOM   2481  N   MET A 158     -13.457 -14.509 -20.254  1.00 93.55           N  
ATOM   2482  H   MET A 158     -13.772 -15.369 -20.680  1.00 93.55           H  
ATOM   2483  CA  MET A 158     -13.886 -14.213 -18.890  1.00 93.55           C  
ATOM   2484  HA  MET A 158     -13.528 -13.223 -18.607  1.00 93.55           H  
ATOM   2485  C   MET A 158     -13.318 -15.221 -17.892  1.00 93.55           C  
ATOM   2486  CB  MET A 158     -15.415 -14.175 -18.832  1.00 93.55           C  
ATOM   2487  HB2 MET A 158     -15.788 -13.456 -19.561  1.00 93.55           H  
ATOM   2488  HB3 MET A 158     -15.799 -15.164 -19.078  1.00 93.55           H  
ATOM   2489  O   MET A 158     -13.383 -16.429 -18.095  1.00 93.55           O  
ATOM   2490  CG  MET A 158     -15.914 -13.782 -17.440  1.00 93.55           C  
ATOM   2491  HG2 MET A 158     -15.470 -14.450 -16.702  1.00 93.55           H  
ATOM   2492  HG3 MET A 158     -15.604 -12.760 -17.220  1.00 93.55           H  
ATOM   2493  SD  MET A 158     -17.697 -13.912 -17.248  1.00 93.55           S  
ATOM   2494  CE  MET A 158     -17.782 -13.702 -15.456  1.00 93.55           C  
ATOM   2495  HE1 MET A 158     -18.759 -14.019 -15.090  1.00 93.55           H  
ATOM   2496  HE2 MET A 158     -17.002 -14.298 -14.982  1.00 93.55           H  
ATOM   2497  HE3 MET A 158     -17.608 -12.656 -15.204  1.00 93.55           H  
ATOM   2498  N   VAL A 159     -12.849 -14.717 -16.749  1.00 91.25           N  
ATOM   2499  H   VAL A 159     -12.809 -13.712 -16.652  1.00 91.25           H  
ATOM   2500  CA  VAL A 159     -12.516 -15.541 -15.579  1.00 91.25           C  
ATOM   2501  HA  VAL A 159     -12.410 -16.578 -15.899  1.00 91.25           H  
ATOM   2502  C   VAL A 159     -13.619 -15.466 -14.544  1.00 91.25           C  
ATOM   2503  CB  VAL A 159     -11.191 -15.125 -14.937  1.00 91.25           C  
ATOM   2504  HB  VAL A 159     -11.236 -14.083 -14.619  1.00 91.25           H  
ATOM   2505  O   VAL A 159     -14.009 -14.369 -14.141  1.00 91.25           O  
ATOM   2506  CG1 VAL A 159     -10.811 -16.003 -13.737  1.00 91.25           C  
ATOM   2507 HG11 VAL A 159      -9.799 -15.768 -13.405  1.00 91.25           H  
ATOM   2508 HG12 VAL A 159     -11.496 -15.813 -12.911  1.00 91.25           H  
ATOM   2509 HG13 VAL A 159     -10.855 -17.054 -14.022  1.00 91.25           H  
ATOM   2510  CG2 VAL A 159     -10.090 -15.285 -15.952  1.00 91.25           C  
ATOM   2511 HG21 VAL A 159      -9.142 -15.051 -15.467  1.00 91.25           H  
ATOM   2512 HG22 VAL A 159     -10.231 -14.607 -16.794  1.00 91.25           H  
ATOM   2513 HG23 VAL A 159     -10.090 -16.319 -16.297  1.00 91.25           H  
ATOM   2514  N   THR A 160     -14.059 -16.619 -14.044  1.00 87.96           N  
ATOM   2515  H   THR A 160     -13.716 -17.477 -14.450  1.00 87.96           H  
ATOM   2516  CA  THR A 160     -15.002 -16.698 -12.922  1.00 87.96           C  
ATOM   2517  HA  THR A 160     -14.981 -15.748 -12.388  1.00 87.96           H  
ATOM   2518  C   THR A 160     -14.590 -17.781 -11.930  1.00 87.96           C  
ATOM   2519  CB  THR A 160     -16.441 -16.863 -13.413  1.00 87.96           C  
ATOM   2520  HB  THR A 160     -16.690 -16.014 -14.050  1.00 87.96           H  
ATOM   2521  O   THR A 160     -14.471 -18.962 -12.247  1.00 87.96           O  
ATOM   2522  CG2 THR A 160     -16.727 -18.139 -14.196  1.00 87.96           C  
ATOM   2523 HG21 THR A 160     -17.719 -18.066 -14.643  1.00 87.96           H  
ATOM   2524 HG22 THR A 160     -15.994 -18.252 -14.995  1.00 87.96           H  
ATOM   2525 HG23 THR A 160     -16.700 -19.009 -13.540  1.00 87.96           H  
ATOM   2526  OG1 THR A 160     -17.297 -16.863 -12.309  1.00 87.96           O  
ATOM   2527  HG1 THR A 160     -17.314 -15.994 -11.902  1.00 87.96           H  
ATOM   2528  N   THR A 161     -14.302 -17.382 -10.693  1.00 83.56           N  
ATOM   2529  H   THR A 161     -14.536 -16.440 -10.414  1.00 83.56           H  
ATOM   2530  CA  THR A 161     -13.700 -18.280  -9.698  1.00 83.56           C  
ATOM   2531  HA  THR A 161     -13.935 -19.313  -9.956  1.00 83.56           H  
ATOM   2532  C   THR A 161     -14.245 -18.028  -8.306  1.00 83.56           C  
ATOM   2533  CB  THR A 161     -12.172 -18.145  -9.654  1.00 83.56           C  
ATOM   2534  HB  THR A 161     -11.771 -18.801  -8.882  1.00 83.56           H  
ATOM   2535  O   THR A 161     -14.806 -16.972  -8.013  1.00 83.56           O  
ATOM   2536  CG2 THR A 161     -11.491 -18.481 -10.973  1.00 83.56           C  
ATOM   2537 HG21 THR A 161     -11.744 -19.497 -11.279  1.00 83.56           H  
ATOM   2538 HG22 THR A 161     -10.412 -18.398 -10.844  1.00 83.56           H  
ATOM   2539 HG23 THR A 161     -11.808 -17.798 -11.760  1.00 83.56           H  
ATOM   2540  OG1 THR A 161     -11.833 -16.814  -9.357  1.00 83.56           O  
ATOM   2541  HG1 THR A 161     -12.083 -16.301 -10.128  1.00 83.56           H  
ATOM   2542  N   GLY A 162     -14.034 -18.983  -7.402  1.00 72.62           N  
ATOM   2543  H   GLY A 162     -13.604 -19.847  -7.699  1.00 72.62           H  
ATOM   2544  CA  GLY A 162     -14.242 -18.741  -5.977  1.00 72.62           C  
ATOM   2545  HA2 GLY A 162     -13.849 -19.580  -5.402  1.00 72.62           H  
ATOM   2546  HA3 GLY A 162     -15.313 -18.666  -5.788  1.00 72.62           H  
ATOM   2547  C   GLY A 162     -13.547 -17.453  -5.498  1.00 72.62           C  
ATOM   2548  O   GLY A 162     -12.398 -17.158  -5.829  1.00 72.62           O  
ATOM   2549  N   GLY A 163     -14.263 -16.655  -4.708  1.00 60.07           N  
ATOM   2550  H   GLY A 163     -15.212 -16.925  -4.492  1.00 60.07           H  
ATOM   2551  CA  GLY A 163     -13.745 -15.418  -4.124  1.00 60.07           C  
ATOM   2552  HA2 GLY A 163     -12.710 -15.575  -3.818  1.00 60.07           H  
ATOM   2553  HA3 GLY A 163     -14.324 -15.188  -3.230  1.00 60.07           H  
ATOM   2554  C   GLY A 163     -13.788 -14.181  -5.025  1.00 60.07           C  
ATOM   2555  O   GLY A 163     -13.349 -13.125  -4.574  1.00 60.07           O  
ATOM   2556  N   THR A 164     -14.244 -14.250  -6.284  1.00 60.77           N  
ATOM   2557  H   THR A 164     -14.484 -15.141  -6.696  1.00 60.77           H  
ATOM   2558  CA  THR A 164     -14.695 -13.028  -6.989  1.00 60.77           C  
ATOM   2559  HA  THR A 164     -14.070 -12.189  -6.681  1.00 60.77           H  
ATOM   2560  C   THR A 164     -16.115 -12.683  -6.547  1.00 60.77           C  
ATOM   2561  CB  THR A 164     -14.585 -13.088  -8.526  1.00 60.77           C  
ATOM   2562  HB  THR A 164     -14.960 -12.155  -8.948  1.00 60.77           H  
ATOM   2563  O   THR A 164     -16.837 -13.544  -6.024  1.00 60.77           O  
ATOM   2564  CG2 THR A 164     -13.150 -13.301  -8.996  1.00 60.77           C  
ATOM   2565 HG21 THR A 164     -12.529 -12.473  -8.655  1.00 60.77           H  
ATOM   2566 HG22 THR A 164     -13.133 -13.322 -10.085  1.00 60.77           H  
ATOM   2567 HG23 THR A 164     -12.765 -14.248  -8.618  1.00 60.77           H  
ATOM   2568  OG1 THR A 164     -15.323 -14.144  -9.046  1.00 60.77           O  
ATOM   2569  HG1 THR A 164     -15.757 -13.843  -9.848  1.00 60.77           H  
ATOM   2570  N   ILE A 165     -16.507 -11.420  -6.706  1.00 59.05           N  
ATOM   2571  H   ILE A 165     -15.915 -10.769  -7.202  1.00 59.05           H  
ATOM   2572  CA  ILE A 165     -17.847 -10.955  -6.354  1.00 59.05           C  
ATOM   2573  HA  ILE A 165     -18.115 -11.349  -5.374  1.00 59.05           H  
ATOM   2574  C   ILE A 165     -18.819 -11.512  -7.394  1.00 59.05           C  
ATOM   2575  CB  ILE A 165     -17.886  -9.411  -6.277  1.00 59.05           C  
ATOM   2576  HB  ILE A 165     -17.566  -9.014  -7.240  1.00 59.05           H  
ATOM   2577  O   ILE A 165     -18.748 -11.163  -8.567  1.00 59.05           O  
ATOM   2578  CG1 ILE A 165     -16.916  -8.898  -5.185  1.00 59.05           C  
ATOM   2579 HG12 ILE A 165     -15.920  -9.306  -5.361  1.00 59.05           H  
ATOM   2580 HG13 ILE A 165     -17.253  -9.245  -4.208  1.00 59.05           H  
ATOM   2581  CG2 ILE A 165     -19.320  -8.922  -5.997  1.00 59.05           C  
ATOM   2582 HG21 ILE A 165     -19.991  -9.263  -6.784  1.00 59.05           H  
ATOM   2583 HG22 ILE A 165     -19.665  -9.269  -5.023  1.00 59.05           H  
ATOM   2584 HG23 ILE A 165     -19.345  -7.833  -6.030  1.00 59.05           H  
ATOM   2585  CD1 ILE A 165     -16.765  -7.372  -5.145  1.00 59.05           C  
ATOM   2586 HD11 ILE A 165     -16.476  -7.002  -6.128  1.00 59.05           H  
ATOM   2587 HD12 ILE A 165     -17.696  -6.898  -4.834  1.00 59.05           H  
ATOM   2588 HD13 ILE A 165     -15.988  -7.106  -4.428  1.00 59.05           H  
ATOM   2589  N   LEU A 166     -19.752 -12.363  -6.956  1.00 70.32           N  
ATOM   2590  H   LEU A 166     -19.713 -12.659  -5.992  1.00 70.32           H  
ATOM   2591  CA  LEU A 166     -20.709 -13.019  -7.853  1.00 70.32           C  
ATOM   2592  HA  LEU A 166     -20.151 -13.651  -8.544  1.00 70.32           H  
ATOM   2593  C   LEU A 166     -21.501 -12.008  -8.702  1.00 70.32           C  
ATOM   2594  CB  LEU A 166     -21.653 -13.891  -7.004  1.00 70.32           C  
ATOM   2595  HB2 LEU A 166     -21.067 -14.606  -6.428  1.00 70.32           H  
ATOM   2596  HB3 LEU A 166     -22.184 -13.242  -6.307  1.00 70.32           H  
ATOM   2597  O   LEU A 166     -21.775 -12.271  -9.865  1.00 70.32           O  
ATOM   2598  CG  LEU A 166     -22.689 -14.660  -7.846  1.00 70.32           C  
ATOM   2599  HG  LEU A 166     -23.202 -13.971  -8.516  1.00 70.32           H  
ATOM   2600  CD1 LEU A 166     -22.045 -15.773  -8.671  1.00 70.32           C  
ATOM   2601 HD11 LEU A 166     -21.338 -15.353  -9.387  1.00 70.32           H  
ATOM   2602 HD12 LEU A 166     -22.813 -16.307  -9.232  1.00 70.32           H  
ATOM   2603 HD13 LEU A 166     -21.535 -16.487  -8.024  1.00 70.32           H  
ATOM   2604  CD2 LEU A 166     -23.760 -15.276  -6.954  1.00 70.32           C  
ATOM   2605 HD21 LEU A 166     -23.340 -16.104  -6.382  1.00 70.32           H  
ATOM   2606 HD22 LEU A 166     -24.171 -14.521  -6.284  1.00 70.32           H  
ATOM   2607 HD23 LEU A 166     -24.551 -15.627  -7.617  1.00 70.32           H  
ATOM   2608  N   LYS A 167     -21.849 -10.846  -8.134  1.00 63.65           N  
ATOM   2609  H   LYS A 167     -21.548 -10.680  -7.185  1.00 63.65           H  
ATOM   2610  CA  LYS A 167     -22.558  -9.777  -8.852  1.00 63.65           C  
ATOM   2611  HA  LYS A 167     -23.506 -10.167  -9.221  1.00 63.65           H  
ATOM   2612  C   LYS A 167     -21.787  -9.299 -10.087  1.00 63.65           C  
ATOM   2613  CB  LYS A 167     -22.828  -8.611  -7.888  1.00 63.65           C  
ATOM   2614  HB2 LYS A 167     -21.877  -8.185  -7.568  1.00 63.65           H  
ATOM   2615  HB3 LYS A 167     -23.358  -8.983  -7.011  1.00 63.65           H  
ATOM   2616  O   LYS A 167     -22.400  -9.103 -11.131  1.00 63.65           O  
ATOM   2617  CG  LYS A 167     -23.666  -7.504  -8.545  1.00 63.65           C  
ATOM   2618  HG2 LYS A 167     -24.645  -7.900  -8.814  1.00 63.65           H  
ATOM   2619  HG3 LYS A 167     -23.168  -7.152  -9.448  1.00 63.65           H  
ATOM   2620  CD  LYS A 167     -23.833  -6.310  -7.602  1.00 63.65           C  
ATOM   2621  HD2 LYS A 167     -22.845  -5.961  -7.300  1.00 63.65           H  
ATOM   2622  HD3 LYS A 167     -24.400  -6.612  -6.721  1.00 63.65           H  
ATOM   2623  CE  LYS A 167     -24.563  -5.190  -8.349  1.00 63.65           C  
ATOM   2624  HE2 LYS A 167     -25.566  -5.530  -8.607  1.00 63.65           H  
ATOM   2625  HE3 LYS A 167     -24.029  -5.002  -9.281  1.00 63.65           H  
ATOM   2626  NZ  LYS A 167     -24.620  -3.943  -7.548  1.00 63.65           N  
ATOM   2627  HZ1 LYS A 167     -23.683  -3.630  -7.341  1.00 63.65           H  
ATOM   2628  HZ2 LYS A 167     -25.081  -3.214  -8.073  1.00 63.65           H  
ATOM   2629  HZ3 LYS A 167     -25.119  -4.091  -6.682  1.00 63.65           H  
ATOM   2630  N   ASP A 168     -20.474  -9.138  -9.969  1.00 70.20           N  
ATOM   2631  H   ASP A 168     -20.018  -9.362  -9.096  1.00 70.20           H  
ATOM   2632  CA  ASP A 168     -19.628  -8.647 -11.059  1.00 70.20           C  
ATOM   2633  HA  ASP A 168     -20.101  -7.781 -11.521  1.00 70.20           H  
ATOM   2634  C   ASP A 168     -19.462  -9.722 -12.135  1.00 70.20           C  
ATOM   2635  CB  ASP A 168     -18.260  -8.209 -10.515  1.00 70.20           C  
ATOM   2636  HB2 ASP A 168     -17.755  -9.074 -10.085  1.00 70.20           H  
ATOM   2637  HB3 ASP A 168     -17.657  -7.853 -11.350  1.00 70.20           H  
ATOM   2638  O   ASP A 168     -19.497  -9.415 -13.324  1.00 70.20           O  
ATOM   2639  CG  ASP A 168     -18.328  -7.101  -9.457  1.00 70.20           C  
ATOM   2640  OD1 ASP A 168     -19.396  -6.460  -9.310  1.00 70.20           O  
ATOM   2641  OD2 ASP A 168     -17.312  -6.952  -8.744  1.00 70.20           O  
ATOM   2642  N   ASP A 169     -19.367 -10.990 -11.722  1.00 75.18           N  
ATOM   2643  H   ASP A 169     -19.263 -11.165 -10.733  1.00 75.18           H  
ATOM   2644  CA  ASP A 169     -19.349 -12.123 -12.646  1.00 75.18           C  
ATOM   2645  HA  ASP A 169     -18.534 -11.979 -13.356  1.00 75.18           H  
ATOM   2646  C   ASP A 169     -20.660 -12.210 -13.448  1.00 75.18           C  
ATOM   2647  CB  ASP A 169     -19.113 -13.437 -11.889  1.00 75.18           C  
ATOM   2648  HB2 ASP A 169     -19.302 -14.258 -12.580  1.00 75.18           H  
ATOM   2649  HB3 ASP A 169     -19.839 -13.525 -11.080  1.00 75.18           H  
ATOM   2650  O   ASP A 169     -20.625 -12.361 -14.666  1.00 75.18           O  
ATOM   2651  CG  ASP A 169     -17.710 -13.644 -11.310  1.00 75.18           C  
ATOM   2652  OD1 ASP A 169     -16.839 -12.752 -11.284  1.00 75.18           O  
ATOM   2653  OD2 ASP A 169     -17.472 -14.775 -10.833  1.00 75.18           O  
ATOM   2654  N   ILE A 170     -21.815 -12.045 -12.789  1.00 73.20           N  
ATOM   2655  H   ILE A 170     -21.774 -11.931 -11.787  1.00 73.20           H  
ATOM   2656  CA  ILE A 170     -23.124 -12.001 -13.459  1.00 73.20           C  
ATOM   2657  HA  ILE A 170     -23.249 -12.922 -14.030  1.00 73.20           H  
ATOM   2658  C   ILE A 170     -23.162 -10.852 -14.477  1.00 73.20           C  
ATOM   2659  CB  ILE A 170     -24.269 -11.899 -12.417  1.00 73.20           C  
ATOM   2660  HB  ILE A 170     -24.041 -11.077 -11.739  1.00 73.20           H  
ATOM   2661  O   ILE A 170     -23.574 -11.058 -15.615  1.00 73.20           O  
ATOM   2662  CG1 ILE A 170     -24.390 -13.198 -11.583  1.00 73.20           C  
ATOM   2663 HG12 ILE A 170     -23.405 -13.510 -11.238  1.00 73.20           H  
ATOM   2664 HG13 ILE A 170     -24.768 -14.006 -12.209  1.00 73.20           H  
ATOM   2665  CG2 ILE A 170     -25.617 -11.589 -13.094  1.00 73.20           C  
ATOM   2666 HG21 ILE A 170     -26.426 -11.546 -12.365  1.00 73.20           H  
ATOM   2667 HG22 ILE A 170     -25.842 -12.349 -13.842  1.00 73.20           H  
ATOM   2668 HG23 ILE A 170     -25.573 -10.614 -13.580  1.00 73.20           H  
ATOM   2669  CD1 ILE A 170     -25.307 -13.082 -10.358  1.00 73.20           C  
ATOM   2670 HD11 ILE A 170     -25.260 -14.011  -9.791  1.00 73.20           H  
ATOM   2671 HD12 ILE A 170     -24.976 -12.260  -9.724  1.00 73.20           H  
ATOM   2672 HD13 ILE A 170     -26.342 -12.922 -10.660  1.00 73.20           H  
ATOM   2673  N   LEU A 171     -22.705  -9.653 -14.094  1.00 69.63           N  
ATOM   2674  H   LEU A 171     -22.356  -9.549 -13.152  1.00 69.63           H  
ATOM   2675  CA  LEU A 171     -22.698  -8.485 -14.980  1.00 69.63           C  
ATOM   2676  HA  LEU A 171     -23.712  -8.342 -15.355  1.00 69.63           H  
ATOM   2677  C   LEU A 171     -21.801  -8.682 -16.210  1.00 69.63           C  
ATOM   2678  CB  LEU A 171     -22.254  -7.229 -14.201  1.00 69.63           C  
ATOM   2679  HB2 LEU A 171     -21.271  -6.924 -14.559  1.00 69.63           H  
ATOM   2680  HB3 LEU A 171     -22.143  -7.448 -13.139  1.00 69.63           H  
ATOM   2681  O   LEU A 171     -22.155  -8.240 -17.299  1.00 69.63           O  
ATOM   2682  CG  LEU A 171     -23.236  -6.061 -14.377  1.00 69.63           C  
ATOM   2683  HG  LEU A 171     -23.603  -6.034 -15.403  1.00 69.63           H  
ATOM   2684  CD1 LEU A 171     -24.421  -6.210 -13.416  1.00 69.63           C  
ATOM   2685 HD11 LEU A 171     -24.067  -6.206 -12.385  1.00 69.63           H  
ATOM   2686 HD12 LEU A 171     -24.932  -7.151 -13.617  1.00 69.63           H  
ATOM   2687 HD13 LEU A 171     -25.122  -5.390 -13.573  1.00 69.63           H  
ATOM   2688  CD2 LEU A 171     -22.545  -4.730 -14.085  1.00 69.63           C  
ATOM   2689 HD21 LEU A 171     -23.256  -3.911 -14.196  1.00 69.63           H  
ATOM   2690 HD22 LEU A 171     -22.137  -4.732 -13.074  1.00 69.63           H  
ATOM   2691 HD23 LEU A 171     -21.733  -4.581 -14.796  1.00 69.63           H  
ATOM   2692  N   ARG A 172     -20.650  -9.343 -16.035  1.00 75.62           N  
ATOM   2693  H   ARG A 172     -20.417  -9.645 -15.099  1.00 75.62           H  
ATOM   2694  CA  ARG A 172     -19.717  -9.652 -17.125  1.00 75.62           C  
ATOM   2695  HA  ARG A 172     -19.542  -8.758 -17.723  1.00 75.62           H  
ATOM   2696  C   ARG A 172     -20.274 -10.678 -18.098  1.00 75.62           C  
ATOM   2697  CB  ARG A 172     -18.388 -10.152 -16.562  1.00 75.62           C  
ATOM   2698  HB2 ARG A 172     -17.852 -10.694 -17.341  1.00 75.62           H  
ATOM   2699  HB3 ARG A 172     -18.591 -10.834 -15.737  1.00 75.62           H  
ATOM   2700  O   ARG A 172     -20.070 -10.496 -19.283  1.00 75.62           O  
ATOM   2701  CG  ARG A 172     -17.500  -9.005 -16.081  1.00 75.62           C  
ATOM   2702  HG2 ARG A 172     -18.016  -8.433 -15.309  1.00 75.62           H  
ATOM   2703  HG3 ARG A 172     -17.263  -8.348 -16.919  1.00 75.62           H  
ATOM   2704  CD  ARG A 172     -16.213  -9.599 -15.510  1.00 75.62           C  
ATOM   2705  HD2 ARG A 172     -16.477 -10.295 -14.714  1.00 75.62           H  
ATOM   2706  HD3 ARG A 172     -15.697 -10.143 -16.302  1.00 75.62           H  
ATOM   2707  NE  ARG A 172     -15.333  -8.551 -14.970  1.00 75.62           N  
ATOM   2708  HE  ARG A 172     -15.660  -7.600 -15.060  1.00 75.62           H  
ATOM   2709  NH1 ARG A 172     -13.652  -9.943 -14.269  1.00 75.62           N  
ATOM   2710 HH11 ARG A 172     -14.212 -10.732 -14.557  1.00 75.62           H  
ATOM   2711 HH12 ARG A 172     -12.716 -10.076 -13.912  1.00 75.62           H  
ATOM   2712  NH2 ARG A 172     -13.448  -7.732 -13.998  1.00 75.62           N  
ATOM   2713 HH21 ARG A 172     -13.797  -6.794 -14.132  1.00 75.62           H  
ATOM   2714 HH22 ARG A 172     -12.516  -7.870 -13.633  1.00 75.62           H  
ATOM   2715  CZ  ARG A 172     -14.153  -8.746 -14.414  1.00 75.62           C  
ATOM   2716  N   ILE A 173     -21.003 -11.697 -17.639  1.00 80.48           N  
ATOM   2717  H   ILE A 173     -21.106 -11.812 -16.641  1.00 80.48           H  
ATOM   2718  CA  ILE A 173     -21.627 -12.680 -18.546  1.00 80.48           C  
ATOM   2719  HA  ILE A 173     -20.858 -13.075 -19.210  1.00 80.48           H  
ATOM   2720  C   ILE A 173     -22.668 -12.017 -19.455  1.00 80.48           C  
ATOM   2721  CB  ILE A 173     -22.224 -13.862 -17.752  1.00 80.48           C  
ATOM   2722  HB  ILE A 173     -22.845 -13.476 -16.944  1.00 80.48           H  
ATOM   2723  O   ILE A 173     -22.786 -12.381 -20.621  1.00 80.48           O  
ATOM   2724  CG1 ILE A 173     -21.067 -14.685 -17.158  1.00 80.48           C  
ATOM   2725 HG12 ILE A 173     -20.395 -14.007 -16.632  1.00 80.48           H  
ATOM   2726 HG13 ILE A 173     -20.507 -15.157 -17.966  1.00 80.48           H  
ATOM   2727  CG2 ILE A 173     -23.087 -14.763 -18.652  1.00 80.48           C  
ATOM   2728 HG21 ILE A 173     -22.526 -15.063 -19.537  1.00 80.48           H  
ATOM   2729 HG22 ILE A 173     -23.411 -15.657 -18.119  1.00 80.48           H  
ATOM   2730 HG23 ILE A 173     -23.989 -14.239 -18.968  1.00 80.48           H  
ATOM   2731  CD1 ILE A 173     -21.476 -15.756 -16.150  1.00 80.48           C  
ATOM   2732 HD11 ILE A 173     -22.118 -16.508 -16.610  1.00 80.48           H  
ATOM   2733 HD12 ILE A 173     -20.563 -16.244 -15.807  1.00 80.48           H  
ATOM   2734 HD13 ILE A 173     -21.986 -15.293 -15.305  1.00 80.48           H  
ATOM   2735  N   TYR A 174     -23.379 -10.998 -18.959  1.00 74.21           N  
ATOM   2736  H   TYR A 174     -23.277 -10.763 -17.982  1.00 74.21           H  
ATOM   2737  CA  TYR A 174     -24.296 -10.210 -19.789  1.00 74.21           C  
ATOM   2738  HA  TYR A 174     -24.931 -10.903 -20.341  1.00 74.21           H  
ATOM   2739  C   TYR A 174     -23.589  -9.356 -20.856  1.00 74.21           C  
ATOM   2740  CB  TYR A 174     -25.193  -9.339 -18.897  1.00 74.21           C  
ATOM   2741  HB2 TYR A 174     -25.693  -8.599 -19.522  1.00 74.21           H  
ATOM   2742  HB3 TYR A 174     -24.576  -8.794 -18.184  1.00 74.21           H  
ATOM   2743  O   TYR A 174     -24.244  -8.843 -21.763  1.00 74.21           O  
ATOM   2744  CG  TYR A 174     -26.278 -10.106 -18.168  1.00 74.21           C  
ATOM   2745  CD1 TYR A 174     -27.281 -10.764 -18.907  1.00 74.21           C  
ATOM   2746  HD1 TYR A 174     -27.262 -10.737 -19.986  1.00 74.21           H  
ATOM   2747  CD2 TYR A 174     -26.311 -10.139 -16.761  1.00 74.21           C  
ATOM   2748  HD2 TYR A 174     -25.548  -9.624 -16.198  1.00 74.21           H  
ATOM   2749  CE1 TYR A 174     -28.301 -11.471 -18.245  1.00 74.21           C  
ATOM   2750  HE1 TYR A 174     -29.060 -11.994 -18.807  1.00 74.21           H  
ATOM   2751  CE2 TYR A 174     -27.334 -10.841 -16.095  1.00 74.21           C  
ATOM   2752  HE2 TYR A 174     -27.371 -10.855 -15.016  1.00 74.21           H  
ATOM   2753  OH  TYR A 174     -29.308 -12.195 -16.193  1.00 74.21           O  
ATOM   2754  HH  TYR A 174     -29.183 -12.189 -15.241  1.00 74.21           H  
ATOM   2755  CZ  TYR A 174     -28.324 -11.516 -16.838  1.00 74.21           C  
ATOM   2756  N   GLN A 175     -22.266  -9.196 -20.783  1.00 74.03           N  
ATOM   2757  H   GLN A 175     -21.759  -9.714 -20.078  1.00 74.03           H  
ATOM   2758  CA  GLN A 175     -21.461  -8.621 -21.855  1.00 74.03           C  
ATOM   2759  HA  GLN A 175     -22.075  -7.972 -22.479  1.00 74.03           H  
ATOM   2760  C   GLN A 175     -20.930  -9.778 -22.704  1.00 74.03           C  
ATOM   2761  CB  GLN A 175     -20.306  -7.790 -21.262  1.00 74.03           C  
ATOM   2762  HB2 GLN A 175     -19.649  -8.438 -20.681  1.00 74.03           H  
ATOM   2763  HB3 GLN A 175     -19.721  -7.372 -22.081  1.00 74.03           H  
ATOM   2764  O   GLN A 175     -20.190 -10.583 -22.179  1.00 74.03           O  
ATOM   2765  CG  GLN A 175     -20.790  -6.640 -20.366  1.00 74.03           C  
ATOM   2766  HG2 GLN A 175     -21.398  -5.960 -20.963  1.00 74.03           H  
ATOM   2767  HG3 GLN A 175     -21.411  -7.032 -19.561  1.00 74.03           H  
ATOM   2768  CD  GLN A 175     -19.650  -5.853 -19.723  1.00 74.03           C  
ATOM   2769  NE2 GLN A 175     -19.929  -4.683 -19.192  1.00 74.03           N  
ATOM   2770 HE21 GLN A 175     -19.140  -4.174 -18.820  1.00 74.03           H  
ATOM   2771 HE22 GLN A 175     -20.871  -4.320 -19.217  1.00 74.03           H  
ATOM   2772  OE1 GLN A 175     -18.498  -6.248 -19.675  1.00 74.03           O  
ATOM   2773  N   LYS A 176     -21.281  -9.855 -23.994  1.00 77.68           N  
ATOM   2774  H   LYS A 176     -21.999  -9.215 -24.301  1.00 77.68           H  
ATOM   2775  CA  LYS A 176     -20.800 -10.841 -24.995  1.00 77.68           C  
ATOM   2776  HA  LYS A 176     -21.580 -11.580 -25.178  1.00 77.68           H  
ATOM   2777  C   LYS A 176     -19.521 -11.607 -24.562  1.00 77.68           C  
ATOM   2778  CB  LYS A 176     -20.512 -10.085 -26.313  1.00 77.68           C  
ATOM   2779  HB2 LYS A 176     -20.255 -10.819 -27.077  1.00 77.68           H  
ATOM   2780  HB3 LYS A 176     -19.640  -9.447 -26.171  1.00 77.68           H  
ATOM   2781  O   LYS A 176     -18.443 -11.025 -24.635  1.00 77.68           O  
ATOM   2782  CG  LYS A 176     -21.656  -9.202 -26.850  1.00 77.68           C  
ATOM   2783  HG2 LYS A 176     -22.487  -9.838 -27.154  1.00 77.68           H  
ATOM   2784  HG3 LYS A 176     -22.010  -8.513 -26.084  1.00 77.68           H  
ATOM   2785  CD  LYS A 176     -21.152  -8.371 -28.040  1.00 77.68           C  
ATOM   2786  HD2 LYS A 176     -20.496  -8.992 -28.650  1.00 77.68           H  
ATOM   2787  HD3 LYS A 176     -20.547  -7.542 -27.673  1.00 77.68           H  
ATOM   2788  CE  LYS A 176     -22.302  -7.820 -28.895  1.00 77.68           C  
ATOM   2789  HE2 LYS A 176     -22.423  -6.751 -28.719  1.00 77.68           H  
ATOM   2790  HE3 LYS A 176     -23.221  -8.333 -28.611  1.00 77.68           H  
ATOM   2791  NZ  LYS A 176     -22.048  -8.102 -30.325  1.00 77.68           N  
ATOM   2792  HZ1 LYS A 176     -21.169  -7.745 -30.673  1.00 77.68           H  
ATOM   2793  HZ2 LYS A 176     -22.001  -9.108 -30.399  1.00 77.68           H  
ATOM   2794  HZ3 LYS A 176     -22.835  -7.866 -30.912  1.00 77.68           H  
ATOM   2795  N   VAL A 177     -19.625 -12.856 -24.083  1.00 90.88           N  
ATOM   2796  H   VAL A 177     -20.547 -13.265 -24.022  1.00 90.88           H  
ATOM   2797  CA  VAL A 177     -18.480 -13.712 -23.686  1.00 90.88           C  
ATOM   2798  HA  VAL A 177     -17.545 -13.189 -23.889  1.00 90.88           H  
ATOM   2799  C   VAL A 177     -18.494 -14.988 -24.514  1.00 90.88           C  
ATOM   2800  CB  VAL A 177     -18.484 -14.111 -22.188  1.00 90.88           C  
ATOM   2801  HB  VAL A 177     -19.385 -14.686 -21.973  1.00 90.88           H  
ATOM   2802  O   VAL A 177     -19.512 -15.675 -24.543  1.00 90.88           O  
ATOM   2803  CG1 VAL A 177     -17.276 -14.989 -21.825  1.00 90.88           C  
ATOM   2804 HG11 VAL A 177     -17.290 -15.921 -22.391  1.00 90.88           H  
ATOM   2805 HG12 VAL A 177     -16.346 -14.457 -22.025  1.00 90.88           H  
ATOM   2806 HG13 VAL A 177     -17.329 -15.258 -20.770  1.00 90.88           H  
ATOM   2807  CG2 VAL A 177     -18.457 -12.916 -21.233  1.00 90.88           C  
ATOM   2808 HG21 VAL A 177     -19.478 -12.551 -21.119  1.00 90.88           H  
ATOM   2809 HG22 VAL A 177     -18.122 -13.210 -20.238  1.00 90.88           H  
ATOM   2810 HG23 VAL A 177     -17.816 -12.125 -21.623  1.00 90.88           H  
ATOM   2811  N   GLN A 178     -17.358 -15.341 -25.118  1.00 96.42           N  
ATOM   2812  H   GLN A 178     -16.592 -14.683 -25.128  1.00 96.42           H  
ATOM   2813  CA  GLN A 178     -17.222 -16.572 -25.901  1.00 96.42           C  
ATOM   2814  HA  GLN A 178     -18.210 -16.997 -26.077  1.00 96.42           H  
ATOM   2815  C   GLN A 178     -16.413 -17.661 -25.185  1.00 96.42           C  
ATOM   2816  CB  GLN A 178     -16.623 -16.264 -27.278  1.00 96.42           C  
ATOM   2817  HB2 GLN A 178     -16.549 -17.212 -27.811  1.00 96.42           H  
ATOM   2818  HB3 GLN A 178     -15.616 -15.865 -27.163  1.00 96.42           H  
ATOM   2819  O   GLN A 178     -16.720 -18.844 -25.347  1.00 96.42           O  
ATOM   2820  CG  GLN A 178     -17.475 -15.315 -28.141  1.00 96.42           C  
ATOM   2821  HG2 GLN A 178     -17.276 -15.543 -29.188  1.00 96.42           H  
ATOM   2822  HG3 GLN A 178     -18.532 -15.507 -27.959  1.00 96.42           H  
ATOM   2823  CD  GLN A 178     -17.196 -13.825 -27.944  1.00 96.42           C  
ATOM   2824  NE2 GLN A 178     -17.744 -12.985 -28.790  1.00 96.42           N  
ATOM   2825 HE21 GLN A 178     -17.376 -12.045 -28.832  1.00 96.42           H  
ATOM   2826 HE22 GLN A 178     -18.302 -13.336 -29.556  1.00 96.42           H  
ATOM   2827  OE1 GLN A 178     -16.472 -13.395 -27.054  1.00 96.42           O  
ATOM   2828  N   LEU A 179     -15.422 -17.288 -24.366  1.00 97.31           N  
ATOM   2829  H   LEU A 179     -15.229 -16.301 -24.269  1.00 97.31           H  
ATOM   2830  CA  LEU A 179     -14.585 -18.227 -23.609  1.00 97.31           C  
ATOM   2831  HA  LEU A 179     -14.946 -19.242 -23.776  1.00 97.31           H  
ATOM   2832  C   LEU A 179     -14.664 -17.945 -22.108  1.00 97.31           C  
ATOM   2833  CB  LEU A 179     -13.137 -18.152 -24.128  1.00 97.31           C  
ATOM   2834  HB2 LEU A 179     -13.130 -18.448 -25.177  1.00 97.31           H  
ATOM   2835  HB3 LEU A 179     -12.807 -17.114 -24.074  1.00 97.31           H  
ATOM   2836  O   LEU A 179     -14.349 -16.841 -21.660  1.00 97.31           O  
ATOM   2837  CG  LEU A 179     -12.121 -19.023 -23.360  1.00 97.31           C  
ATOM   2838  HG  LEU A 179     -12.074 -18.699 -22.320  1.00 97.31           H  
ATOM   2839  CD1 LEU A 179     -12.457 -20.511 -23.388  1.00 97.31           C  
ATOM   2840 HD11 LEU A 179     -13.416 -20.701 -22.905  1.00 97.31           H  
ATOM   2841 HD12 LEU A 179     -12.489 -20.857 -24.421  1.00 97.31           H  
ATOM   2842 HD13 LEU A 179     -11.691 -21.069 -22.850  1.00 97.31           H  
ATOM   2843  CD2 LEU A 179     -10.729 -18.871 -23.971  1.00 97.31           C  
ATOM   2844 HD21 LEU A 179     -10.752 -19.147 -25.025  1.00 97.31           H  
ATOM   2845 HD22 LEU A 179     -10.025 -19.523 -23.454  1.00 97.31           H  
ATOM   2846 HD23 LEU A 179     -10.391 -17.839 -23.882  1.00 97.31           H  
ATOM   2847  N   ILE A 180     -15.014 -18.962 -21.320  1.00 97.26           N  
ATOM   2848  H   ILE A 180     -15.260 -19.842 -21.752  1.00 97.26           H  
ATOM   2849  CA  ILE A 180     -14.982 -18.892 -19.857  1.00 97.26           C  
ATOM   2850  HA  ILE A 180     -14.746 -17.870 -19.560  1.00 97.26           H  
ATOM   2851  C   ILE A 180     -13.866 -19.778 -19.310  1.00 97.26           C  
ATOM   2852  CB  ILE A 180     -16.363 -19.215 -19.247  1.00 97.26           C  
ATOM   2853  HB  ILE A 180     -16.703 -20.181 -19.621  1.00 97.26           H  
ATOM   2854  O   ILE A 180     -13.745 -20.941 -19.677  1.00 97.26           O  
ATOM   2855  CG1 ILE A 180     -17.373 -18.126 -19.671  1.00 97.26           C  
ATOM   2856 HG12 ILE A 180     -16.976 -17.148 -19.399  1.00 97.26           H  
ATOM   2857 HG13 ILE A 180     -17.490 -18.154 -20.754  1.00 97.26           H  
ATOM   2858  CG2 ILE A 180     -16.255 -19.292 -17.713  1.00 97.26           C  
ATOM   2859 HG21 ILE A 180     -15.600 -20.114 -17.423  1.00 97.26           H  
ATOM   2860 HG22 ILE A 180     -17.231 -19.500 -17.274  1.00 97.26           H  
ATOM   2861 HG23 ILE A 180     -15.868 -18.351 -17.323  1.00 97.26           H  
ATOM   2862  CD1 ILE A 180     -18.768 -18.255 -19.052  1.00 97.26           C  
ATOM   2863 HD11 ILE A 180     -18.738 -18.042 -17.983  1.00 97.26           H  
ATOM   2864 HD12 ILE A 180     -19.156 -19.260 -19.219  1.00 97.26           H  
ATOM   2865 HD13 ILE A 180     -19.426 -17.520 -19.516  1.00 97.26           H  
ATOM   2866  N   ILE A 181     -13.085 -19.240 -18.376  1.00 96.16           N  
ATOM   2867  H   ILE A 181     -13.222 -18.263 -18.158  1.00 96.16           H  
ATOM   2868  CA  ILE A 181     -12.099 -19.982 -17.590  1.00 96.16           C  
ATOM   2869  HA  ILE A 181     -12.076 -21.018 -17.926  1.00 96.16           H  
ATOM   2870  C   ILE A 181     -12.546 -19.952 -16.135  1.00 96.16           C  
ATOM   2871  CB  ILE A 181     -10.690 -19.404 -17.786  1.00 96.16           C  
ATOM   2872  HB  ILE A 181     -10.707 -18.359 -17.475  1.00 96.16           H  
ATOM   2873  O   ILE A 181     -12.721 -18.876 -15.548  1.00 96.16           O  
ATOM   2874  CG1 ILE A 181     -10.289 -19.480 -19.276  1.00 96.16           C  
ATOM   2875 HG12 ILE A 181     -11.126 -19.230 -19.928  1.00 96.16           H  
ATOM   2876 HG13 ILE A 181      -9.952 -20.486 -19.528  1.00 96.16           H  
ATOM   2877  CG2 ILE A 181      -9.667 -20.164 -16.917  1.00 96.16           C  
ATOM   2878 HG21 ILE A 181      -9.636 -21.215 -17.206  1.00 96.16           H  
ATOM   2879 HG22 ILE A 181      -8.676 -19.729 -17.044  1.00 96.16           H  
ATOM   2880 HG23 ILE A 181      -9.928 -20.091 -15.862  1.00 96.16           H  
ATOM   2881  CD1 ILE A 181      -9.174 -18.517 -19.619  1.00 96.16           C  
ATOM   2882 HD11 ILE A 181      -8.985 -18.553 -20.691  1.00 96.16           H  
ATOM   2883 HD12 ILE A 181      -8.271 -18.808 -19.082  1.00 96.16           H  
ATOM   2884 HD13 ILE A 181      -9.482 -17.507 -19.347  1.00 96.16           H  
ATOM   2885  N   ALA A 182     -12.769 -21.123 -15.542  1.00 94.52           N  
ATOM   2886  H   ALA A 182     -12.603 -21.976 -16.056  1.00 94.52           H  
ATOM   2887  CA  ALA A 182     -13.447 -21.188 -14.260  1.00 94.52           C  
ATOM   2888  HA  ALA A 182     -13.218 -20.271 -13.717  1.00 94.52           H  
ATOM   2889  C   ALA A 182     -13.022 -22.331 -13.345  1.00 94.52           C  
ATOM   2890  CB  ALA A 182     -14.954 -21.242 -14.513  1.00 94.52           C  
ATOM   2891  HB1 ALA A 182     -15.214 -22.188 -14.989  1.00 94.52           H  
ATOM   2892  HB2 ALA A 182     -15.477 -21.150 -13.561  1.00 94.52           H  
ATOM   2893  HB3 ALA A 182     -15.253 -20.420 -15.163  1.00 94.52           H  
ATOM   2894  O   ALA A 182     -12.544 -23.381 -13.764  1.00 94.52           O  
ATOM   2895  N   THR A 183     -13.285 -22.128 -12.054  1.00 88.00           N  
ATOM   2896  H   THR A 183     -13.691 -21.237 -11.807  1.00 88.00           H  
ATOM   2897  CA  THR A 183     -13.263 -23.206 -11.055  1.00 88.00           C  
ATOM   2898  HA  THR A 183     -12.521 -23.940 -11.368  1.00 88.00           H  
ATOM   2899  C   THR A 183     -14.638 -23.879 -10.957  1.00 88.00           C  
ATOM   2900  CB  THR A 183     -12.861 -22.699  -9.666  1.00 88.00           C  
ATOM   2901  HB  THR A 183     -12.974 -23.515  -8.951  1.00 88.00           H  
ATOM   2902  O   THR A 183     -15.638 -23.146 -10.975  1.00 88.00           O  
ATOM   2903  CG2 THR A 183     -11.413 -22.215  -9.604  1.00 88.00           C  
ATOM   2904 HG21 THR A 183     -11.205 -21.797  -8.619  1.00 88.00           H  
ATOM   2905 HG22 THR A 183     -10.744 -23.058  -9.775  1.00 88.00           H  
ATOM   2906 HG23 THR A 183     -11.223 -21.464 -10.370  1.00 88.00           H  
ATOM   2907  OG1 THR A 183     -13.724 -21.643  -9.281  1.00 88.00           O  
ATOM   2908  HG1 THR A 183     -14.525 -21.784  -9.792  1.00 88.00           H  
ATOM   2909  N   PRO A 184     -14.719 -25.205 -10.718  1.00 89.10           N  
ATOM   2910  CA  PRO A 184     -15.974 -25.965 -10.718  1.00 89.10           C  
ATOM   2911  HA  PRO A 184     -16.340 -26.039 -11.743  1.00 89.10           H  
ATOM   2912  C   PRO A 184     -17.125 -25.351  -9.922  1.00 89.10           C  
ATOM   2913  CB  PRO A 184     -15.594 -27.369 -10.234  1.00 89.10           C  
ATOM   2914  HB2 PRO A 184     -16.247 -28.135 -10.654  1.00 89.10           H  
ATOM   2915  HB3 PRO A 184     -15.601 -27.409  -9.145  1.00 89.10           H  
ATOM   2916  O   PRO A 184     -18.212 -25.149 -10.461  1.00 89.10           O  
ATOM   2917  CG  PRO A 184     -14.154 -27.536 -10.699  1.00 89.10           C  
ATOM   2918  HG2 PRO A 184     -14.140 -27.864 -11.739  1.00 89.10           H  
ATOM   2919  HG3 PRO A 184     -13.608 -28.241 -10.072  1.00 89.10           H  
ATOM   2920  CD  PRO A 184     -13.585 -26.123 -10.588  1.00 89.10           C  
ATOM   2921  HD2 PRO A 184     -12.854 -25.978 -11.383  1.00 89.10           H  
ATOM   2922  HD3 PRO A 184     -13.113 -25.991  -9.615  1.00 89.10           H  
ATOM   2923  N   GLY A 185     -16.878 -24.971  -8.664  1.00 85.53           N  
ATOM   2924  H   GLY A 185     -15.985 -25.219  -8.263  1.00 85.53           H  
ATOM   2925  CA  GLY A 185     -17.950 -24.497  -7.782  1.00 85.53           C  
ATOM   2926  HA2 GLY A 185     -18.736 -25.249  -7.707  1.00 85.53           H  
ATOM   2927  HA3 GLY A 185     -17.542 -24.322  -6.786  1.00 85.53           H  
ATOM   2928  C   GLY A 185     -18.607 -23.213  -8.267  1.00 85.53           C  
ATOM   2929  O   GLY A 185     -19.816 -23.043  -8.144  1.00 85.53           O  
ATOM   2930  N   ARG A 186     -17.815 -22.304  -8.843  1.00 84.82           N  
ATOM   2931  H   ARG A 186     -16.870 -22.578  -9.072  1.00 84.82           H  
ATOM   2932  CA  ARG A 186     -18.332 -21.018  -9.305  1.00 84.82           C  
ATOM   2933  HA  ARG A 186     -19.062 -20.665  -8.576  1.00 84.82           H  
ATOM   2934  C   ARG A 186     -19.109 -21.157 -10.608  1.00 84.82           C  
ATOM   2935  CB  ARG A 186     -17.193 -19.999  -9.414  1.00 84.82           C  
ATOM   2936  HB2 ARG A 186     -16.748 -19.846  -8.431  1.00 84.82           H  
ATOM   2937  HB3 ARG A 186     -16.424 -20.384 -10.084  1.00 84.82           H  
ATOM   2938  O   ARG A 186     -20.184 -20.574 -10.718  1.00 84.82           O  
ATOM   2939  CG  ARG A 186     -17.684 -18.657  -9.970  1.00 84.82           C  
ATOM   2940  HG2 ARG A 186     -18.023 -18.817 -10.993  1.00 84.82           H  
ATOM   2941  HG3 ARG A 186     -16.839 -17.969  -9.996  1.00 84.82           H  
ATOM   2942  CD  ARG A 186     -18.826 -17.993  -9.187  1.00 84.82           C  
ATOM   2943  HD2 ARG A 186     -19.132 -17.095  -9.723  1.00 84.82           H  
ATOM   2944  HD3 ARG A 186     -19.697 -18.648  -9.160  1.00 84.82           H  
ATOM   2945  NE  ARG A 186     -18.412 -17.656  -7.812  1.00 84.82           N  
ATOM   2946  HE  ARG A 186     -18.687 -18.301  -7.086  1.00 84.82           H  
ATOM   2947  NH1 ARG A 186     -17.423 -15.671  -8.342  1.00 84.82           N  
ATOM   2948 HH11 ARG A 186     -16.658 -15.033  -8.178  1.00 84.82           H  
ATOM   2949 HH12 ARG A 186     -17.675 -15.728  -9.319  1.00 84.82           H  
ATOM   2950  NH2 ARG A 186     -17.371 -16.333  -6.258  1.00 84.82           N  
ATOM   2951 HH21 ARG A 186     -17.081 -15.379  -6.098  1.00 84.82           H  
ATOM   2952 HH22 ARG A 186     -17.758 -16.902  -5.519  1.00 84.82           H  
ATOM   2953  CZ  ARG A 186     -17.727 -16.579  -7.485  1.00 84.82           C  
ATOM   2954  N   ILE A 187     -18.581 -21.903 -11.578  1.00 93.18           N  
ATOM   2955  H   ILE A 187     -17.709 -22.391 -11.431  1.00 93.18           H  
ATOM   2956  CA  ILE A 187     -19.271 -22.028 -12.862  1.00 93.18           C  
ATOM   2957  HA  ILE A 187     -19.534 -21.017 -13.172  1.00 93.18           H  
ATOM   2958  C   ILE A 187     -20.585 -22.787 -12.713  1.00 93.18           C  
ATOM   2959  CB  ILE A 187     -18.354 -22.625 -13.941  1.00 93.18           C  
ATOM   2960  HB  ILE A 187     -17.415 -22.073 -13.901  1.00 93.18           H  
ATOM   2961  O   ILE A 187     -21.584 -22.364 -13.287  1.00 93.18           O  
ATOM   2962  CG1 ILE A 187     -18.920 -22.439 -15.361  1.00 93.18           C  
ATOM   2963 HG12 ILE A 187     -18.222 -22.875 -16.075  1.00 93.18           H  
ATOM   2964 HG13 ILE A 187     -19.870 -22.963 -15.462  1.00 93.18           H  
ATOM   2965  CG2 ILE A 187     -18.019 -24.101 -13.703  1.00 93.18           C  
ATOM   2966 HG21 ILE A 187     -17.343 -24.432 -14.491  1.00 93.18           H  
ATOM   2967 HG22 ILE A 187     -18.913 -24.722 -13.752  1.00 93.18           H  
ATOM   2968 HG23 ILE A 187     -17.521 -24.227 -12.742  1.00 93.18           H  
ATOM   2969  CD1 ILE A 187     -19.118 -20.964 -15.731  1.00 93.18           C  
ATOM   2970 HD11 ILE A 187     -19.228 -20.865 -16.811  1.00 93.18           H  
ATOM   2971 HD12 ILE A 187     -20.017 -20.571 -15.257  1.00 93.18           H  
ATOM   2972 HD13 ILE A 187     -18.252 -20.383 -15.413  1.00 93.18           H  
ATOM   2973  N   LEU A 188     -20.628 -23.820 -11.862  1.00 89.65           N  
ATOM   2974  H   LEU A 188     -19.777 -24.146 -11.427  1.00 89.65           H  
ATOM   2975  CA  LEU A 188     -21.862 -24.559 -11.627  1.00 89.65           C  
ATOM   2976  HA  LEU A 188     -22.226 -24.889 -12.601  1.00 89.65           H  
ATOM   2977  C   LEU A 188     -22.955 -23.668 -11.022  1.00 89.65           C  
ATOM   2978  CB  LEU A 188     -21.583 -25.788 -10.749  1.00 89.65           C  
ATOM   2979  HB2 LEU A 188     -21.419 -25.458  -9.723  1.00 89.65           H  
ATOM   2980  HB3 LEU A 188     -20.685 -26.300 -11.095  1.00 89.65           H  
ATOM   2981  O   LEU A 188     -24.084 -23.703 -11.501  1.00 89.65           O  
ATOM   2982  CG  LEU A 188     -22.767 -26.771 -10.798  1.00 89.65           C  
ATOM   2983  HG  LEU A 188     -23.709 -26.227 -10.736  1.00 89.65           H  
ATOM   2984  CD1 LEU A 188     -22.770 -27.579 -12.098  1.00 89.65           C  
ATOM   2985 HD11 LEU A 188     -22.622 -26.939 -12.968  1.00 89.65           H  
ATOM   2986 HD12 LEU A 188     -23.737 -28.070 -12.204  1.00 89.65           H  
ATOM   2987 HD13 LEU A 188     -21.978 -28.328 -12.073  1.00 89.65           H  
ATOM   2988  CD2 LEU A 188     -22.706 -27.743  -9.626  1.00 89.65           C  
ATOM   2989 HD21 LEU A 188     -22.985 -27.213  -8.715  1.00 89.65           H  
ATOM   2990 HD22 LEU A 188     -23.410 -28.559  -9.785  1.00 89.65           H  
ATOM   2991 HD23 LEU A 188     -21.694 -28.139  -9.539  1.00 89.65           H  
ATOM   2992  N   ASP A 189     -22.609 -22.809 -10.055  1.00 86.16           N  
ATOM   2993  H   ASP A 189     -21.664 -22.842  -9.699  1.00 86.16           H  
ATOM   2994  CA  ASP A 189     -23.547 -21.845  -9.459  1.00 86.16           C  
ATOM   2995  HA  ASP A 189     -24.378 -22.393  -9.015  1.00 86.16           H  
ATOM   2996  C   ASP A 189     -24.136 -20.888 -10.514  1.00 86.16           C  
ATOM   2997  CB  ASP A 189     -22.819 -21.068  -8.343  1.00 86.16           C  
ATOM   2998  HB2 ASP A 189     -22.422 -21.781  -7.620  1.00 86.16           H  
ATOM   2999  HB3 ASP A 189     -21.979 -20.523  -8.772  1.00 86.16           H  
ATOM   3000  O   ASP A 189     -25.340 -20.629 -10.544  1.00 86.16           O  
ATOM   3001  CG  ASP A 189     -23.721 -20.079  -7.593  1.00 86.16           C  
ATOM   3002  OD1 ASP A 189     -24.903 -20.373  -7.323  1.00 86.16           O  
ATOM   3003  OD2 ASP A 189     -23.276 -18.959  -7.244  1.00 86.16           O  
ATOM   3004  N   LEU A 190     -23.303 -20.399 -11.438  1.00 89.31           N  
ATOM   3005  H   LEU A 190     -22.333 -20.677 -11.398  1.00 89.31           H  
ATOM   3006  CA  LEU A 190     -23.747 -19.537 -12.538  1.00 89.31           C  
ATOM   3007  HA  LEU A 190     -24.362 -18.735 -12.129  1.00 89.31           H  
ATOM   3008  C   LEU A 190     -24.634 -20.283 -13.548  1.00 89.31           C  
ATOM   3009  CB  LEU A 190     -22.512 -18.927 -13.219  1.00 89.31           C  
ATOM   3010  HB2 LEU A 190     -21.830 -19.732 -13.489  1.00 89.31           H  
ATOM   3011  HB3 LEU A 190     -22.821 -18.434 -14.140  1.00 89.31           H  
ATOM   3012  O   LEU A 190     -25.601 -19.707 -14.052  1.00 89.31           O  
ATOM   3013  CG  LEU A 190     -21.771 -17.905 -12.338  1.00 89.31           C  
ATOM   3014  HG  LEU A 190     -21.625 -18.301 -11.334  1.00 89.31           H  
ATOM   3015  CD1 LEU A 190     -20.399 -17.620 -12.934  1.00 89.31           C  
ATOM   3016 HD11 LEU A 190     -20.496 -17.320 -13.977  1.00 89.31           H  
ATOM   3017 HD12 LEU A 190     -19.785 -18.519 -12.884  1.00 89.31           H  
ATOM   3018 HD13 LEU A 190     -19.906 -16.826 -12.372  1.00 89.31           H  
ATOM   3019  CD2 LEU A 190     -22.545 -16.587 -12.232  1.00 89.31           C  
ATOM   3020 HD21 LEU A 190     -21.950 -15.849 -11.693  1.00 89.31           H  
ATOM   3021 HD22 LEU A 190     -23.483 -16.742 -11.700  1.00 89.31           H  
ATOM   3022 HD23 LEU A 190     -22.757 -16.200 -13.229  1.00 89.31           H  
ATOM   3023  N   MET A 191     -24.348 -21.561 -13.810  1.00 92.67           N  
ATOM   3024  H   MET A 191     -23.515 -21.953 -13.395  1.00 92.67           H  
ATOM   3025  CA  MET A 191     -25.160 -22.423 -14.674  1.00 92.67           C  
ATOM   3026  HA  MET A 191     -25.395 -21.891 -15.596  1.00 92.67           H  
ATOM   3027  C   MET A 191     -26.491 -22.819 -14.007  1.00 92.67           C  
ATOM   3028  CB  MET A 191     -24.369 -23.690 -15.033  1.00 92.67           C  
ATOM   3029  HB2 MET A 191     -24.093 -24.204 -14.113  1.00 92.67           H  
ATOM   3030  HB3 MET A 191     -25.018 -24.348 -15.611  1.00 92.67           H  
ATOM   3031  O   MET A 191     -27.511 -22.933 -14.678  1.00 92.67           O  
ATOM   3032  CG  MET A 191     -23.104 -23.456 -15.865  1.00 92.67           C  
ATOM   3033  HG2 MET A 191     -23.380 -23.238 -16.896  1.00 92.67           H  
ATOM   3034  HG3 MET A 191     -22.572 -22.585 -15.481  1.00 92.67           H  
ATOM   3035  SD  MET A 191     -21.971 -24.874 -15.813  1.00 92.67           S  
ATOM   3036  CE  MET A 191     -22.666 -25.940 -17.093  1.00 92.67           C  
ATOM   3037  HE1 MET A 191     -23.701 -25.667 -17.299  1.00 92.67           H  
ATOM   3038  HE2 MET A 191     -22.603 -26.972 -16.750  1.00 92.67           H  
ATOM   3039  HE3 MET A 191     -22.071 -25.859 -18.003  1.00 92.67           H  
ATOM   3040  N   ASP A 192     -26.521 -23.065 -12.692  1.00 87.61           N  
ATOM   3041  H   ASP A 192     -25.654 -23.007 -12.178  1.00 87.61           H  
ATOM   3042  CA  ASP A 192     -27.747 -23.370 -11.922  1.00 87.61           C  
ATOM   3043  HA  ASP A 192     -28.316 -24.167 -12.400  1.00 87.61           H  
ATOM   3044  C   ASP A 192     -28.697 -22.178 -11.892  1.00 87.61           C  
ATOM   3045  CB  ASP A 192     -27.393 -23.801 -10.483  1.00 87.61           C  
ATOM   3046  HB2 ASP A 192     -26.589 -23.172 -10.101  1.00 87.61           H  
ATOM   3047  HB3 ASP A 192     -28.264 -23.640  -9.848  1.00 87.61           H  
ATOM   3048  O   ASP A 192     -29.907 -22.328 -12.065  1.00 87.61           O  
ATOM   3049  CG  ASP A 192     -27.013 -25.280 -10.357  1.00 87.61           C  
ATOM   3050  OD1 ASP A 192     -27.662 -26.095 -11.050  1.00 87.61           O  
ATOM   3051  OD2 ASP A 192     -26.085 -25.607  -9.597  1.00 87.61           O  
ATOM   3052  N   LYS A 193     -28.138 -20.974 -11.769  1.00 81.19           N  
ATOM   3053  H   LYS A 193     -27.146 -20.937 -11.581  1.00 81.19           H  
ATOM   3054  CA  LYS A 193     -28.888 -19.716 -11.831  1.00 81.19           C  
ATOM   3055  HA  LYS A 193     -29.816 -19.838 -11.273  1.00 81.19           H  
ATOM   3056  C   LYS A 193     -29.324 -19.329 -13.246  1.00 81.19           C  
ATOM   3057  CB  LYS A 193     -28.053 -18.616 -11.165  1.00 81.19           C  
ATOM   3058  HB2 LYS A 193     -28.507 -17.642 -11.347  1.00 81.19           H  
ATOM   3059  HB3 LYS A 193     -27.048 -18.618 -11.587  1.00 81.19           H  
ATOM   3060  O   LYS A 193     -29.967 -18.294 -13.395  1.00 81.19           O  
ATOM   3061  CG  LYS A 193     -27.998 -18.838  -9.650  1.00 81.19           C  
ATOM   3062  HG2 LYS A 193     -28.984 -18.637  -9.231  1.00 81.19           H  
ATOM   3063  HG3 LYS A 193     -27.733 -19.872  -9.429  1.00 81.19           H  
ATOM   3064  CD  LYS A 193     -26.963 -17.928  -8.992  1.00 81.19           C  
ATOM   3065  HD2 LYS A 193     -27.161 -16.883  -9.228  1.00 81.19           H  
ATOM   3066  HD3 LYS A 193     -25.976 -18.210  -9.357  1.00 81.19           H  
ATOM   3067  CE  LYS A 193     -27.053 -18.165  -7.485  1.00 81.19           C  
ATOM   3068  HE2 LYS A 193     -27.242 -19.227  -7.329  1.00 81.19           H  
ATOM   3069  HE3 LYS A 193     -27.892 -17.600  -7.078  1.00 81.19           H  
ATOM   3070  NZ  LYS A 193     -25.789 -17.832  -6.804  1.00 81.19           N  
ATOM   3071  HZ1 LYS A 193     -25.097 -18.505  -7.102  1.00 81.19           H  
ATOM   3072  HZ2 LYS A 193     -25.845 -17.991  -5.808  1.00 81.19           H  
ATOM   3073  HZ3 LYS A 193     -25.427 -16.918  -7.036  1.00 81.19           H  
ATOM   3074  N   LYS A 194     -28.982 -20.130 -14.267  1.00 85.81           N  
ATOM   3075  H   LYS A 194     -28.495 -20.984 -14.038  1.00 85.81           H  
ATOM   3076  CA  LYS A 194     -29.209 -19.838 -15.695  1.00 85.81           C  
ATOM   3077  HA  LYS A 194     -28.664 -20.581 -16.276  1.00 85.81           H  
ATOM   3078  C   LYS A 194     -28.632 -18.487 -16.137  1.00 85.81           C  
ATOM   3079  CB  LYS A 194     -30.699 -19.961 -16.056  1.00 85.81           C  
ATOM   3080  HB2 LYS A 194     -30.798 -19.822 -17.133  1.00 85.81           H  
ATOM   3081  HB3 LYS A 194     -31.258 -19.166 -15.563  1.00 85.81           H  
ATOM   3082  O   LYS A 194     -29.157 -17.856 -17.045  1.00 85.81           O  
ATOM   3083  CG  LYS A 194     -31.314 -21.315 -15.689  1.00 85.81           C  
ATOM   3084  HG2 LYS A 194     -31.332 -21.438 -14.606  1.00 85.81           H  
ATOM   3085  HG3 LYS A 194     -30.721 -22.114 -16.134  1.00 85.81           H  
ATOM   3086  CD  LYS A 194     -32.743 -21.371 -16.235  1.00 85.81           C  
ATOM   3087  HD2 LYS A 194     -32.713 -21.219 -17.313  1.00 85.81           H  
ATOM   3088  HD3 LYS A 194     -33.334 -20.577 -15.778  1.00 85.81           H  
ATOM   3089  CE  LYS A 194     -33.368 -22.731 -15.928  1.00 85.81           C  
ATOM   3090  HE2 LYS A 194     -33.438 -22.848 -14.846  1.00 85.81           H  
ATOM   3091  HE3 LYS A 194     -32.703 -23.507 -16.306  1.00 85.81           H  
ATOM   3092  NZ  LYS A 194     -34.704 -22.851 -16.559  1.00 85.81           N  
ATOM   3093  HZ1 LYS A 194     -34.618 -22.750 -17.561  1.00 85.81           H  
ATOM   3094  HZ2 LYS A 194     -35.110 -23.755 -16.363  1.00 85.81           H  
ATOM   3095  HZ3 LYS A 194     -35.321 -22.128 -16.218  1.00 85.81           H  
ATOM   3096  N   VAL A 195     -27.570 -18.037 -15.467  1.00 85.02           N  
ATOM   3097  H   VAL A 195     -27.164 -18.640 -14.765  1.00 85.02           H  
ATOM   3098  CA  VAL A 195     -26.833 -16.831 -15.862  1.00 85.02           C  
ATOM   3099  HA  VAL A 195     -27.525 -16.098 -16.279  1.00 85.02           H  
ATOM   3100  C   VAL A 195     -25.846 -17.189 -16.963  1.00 85.02           C  
ATOM   3101  CB  VAL A 195     -26.112 -16.190 -14.665  1.00 85.02           C  
ATOM   3102  HB  VAL A 195     -25.449 -16.924 -14.206  1.00 85.02           H  
ATOM   3103  O   VAL A 195     -25.795 -16.514 -17.981  1.00 85.02           O  
ATOM   3104  CG1 VAL A 195     -25.270 -14.989 -15.111  1.00 85.02           C  
ATOM   3105 HG11 VAL A 195     -24.755 -14.553 -14.255  1.00 85.02           H  
ATOM   3106 HG12 VAL A 195     -24.503 -15.296 -15.822  1.00 85.02           H  
ATOM   3107 HG13 VAL A 195     -25.901 -14.238 -15.586  1.00 85.02           H  
ATOM   3108  CG2 VAL A 195     -27.117 -15.713 -13.608  1.00 85.02           C  
ATOM   3109 HG21 VAL A 195     -27.740 -16.546 -13.283  1.00 85.02           H  
ATOM   3110 HG22 VAL A 195     -26.589 -15.311 -12.744  1.00 85.02           H  
ATOM   3111 HG23 VAL A 195     -27.761 -14.943 -14.035  1.00 85.02           H  
ATOM   3112  N   ALA A 196     -25.083 -18.267 -16.768  1.00 91.76           N  
ATOM   3113  H   ALA A 196     -25.216 -18.812 -15.927  1.00 91.76           H  
ATOM   3114  CA  ALA A 196     -24.222 -18.813 -17.806  1.00 91.76           C  
ATOM   3115  HA  ALA A 196     -23.849 -18.007 -18.438  1.00 91.76           H  
ATOM   3116  C   ALA A 196     -25.039 -19.766 -18.688  1.00 91.76           C  
ATOM   3117  CB  ALA A 196     -23.011 -19.487 -17.150  1.00 91.76           C  
ATOM   3118  HB1 ALA A 196     -22.338 -19.831 -17.935  1.00 91.76           H  
ATOM   3119  HB2 ALA A 196     -23.329 -20.338 -16.548  1.00 91.76           H  
ATOM   3120  HB3 ALA A 196     -22.476 -18.775 -16.521  1.00 91.76           H  
ATOM   3121  O   ALA A 196     -25.253 -20.922 -18.313  1.00 91.76           O  
ATOM   3122  N   ASP A 197     -25.524 -19.271 -19.829  1.00 92.87           N  
ATOM   3123  H   ASP A 197     -25.358 -18.303 -20.064  1.00 92.87           H  
ATOM   3124  CA  ASP A 197     -26.164 -20.119 -20.833  1.00 92.87           C  
ATOM   3125  HA  ASP A 197     -26.811 -20.827 -20.314  1.00 92.87           H  
ATOM   3126  C   ASP A 197     -25.109 -20.920 -21.605  1.00 92.87           C  
ATOM   3127  CB  ASP A 197     -27.066 -19.317 -21.781  1.00 92.87           C  
ATOM   3128  HB2 ASP A 197     -27.810 -18.778 -21.194  1.00 92.87           H  
ATOM   3129  HB3 ASP A 197     -26.466 -18.592 -22.331  1.00 92.87           H  
ATOM   3130  O   ASP A 197     -24.314 -20.374 -22.367  1.00 92.87           O  
ATOM   3131  CG  ASP A 197     -27.790 -20.246 -22.769  1.00 92.87           C  
ATOM   3132  OD1 ASP A 197     -27.800 -21.480 -22.541  1.00 92.87           O  
ATOM   3133  OD2 ASP A 197     -28.346 -19.755 -23.769  1.00 92.87           O  
ATOM   3134  N   MET A 198     -25.116 -22.233 -21.388  1.00 95.95           N  
ATOM   3135  H   MET A 198     -25.843 -22.600 -20.791  1.00 95.95           H  
ATOM   3136  CA  MET A 198     -24.173 -23.172 -21.990  1.00 95.95           C  
ATOM   3137  HA  MET A 198     -23.316 -22.615 -22.367  1.00 95.95           H  
ATOM   3138  C   MET A 198     -24.756 -23.908 -23.200  1.00 95.95           C  
ATOM   3139  CB  MET A 198     -23.665 -24.145 -20.922  1.00 95.95           C  
ATOM   3140  HB2 MET A 198     -24.504 -24.710 -20.514  1.00 95.95           H  
ATOM   3141  HB3 MET A 198     -22.970 -24.844 -21.388  1.00 95.95           H  
ATOM   3142  O   MET A 198     -24.123 -24.828 -23.711  1.00 95.95           O  
ATOM   3143  CG  MET A 198     -22.934 -23.435 -19.780  1.00 95.95           C  
ATOM   3144  HG2 MET A 198     -22.632 -24.197 -19.062  1.00 95.95           H  
ATOM   3145  HG3 MET A 198     -23.615 -22.750 -19.275  1.00 95.95           H  
ATOM   3146  SD  MET A 198     -21.447 -22.529 -20.273  1.00 95.95           S  
ATOM   3147  CE  MET A 198     -20.673 -22.327 -18.655  1.00 95.95           C  
ATOM   3148  HE1 MET A 198     -21.338 -21.776 -17.990  1.00 95.95           H  
ATOM   3149  HE2 MET A 198     -19.735 -21.787 -18.781  1.00 95.95           H  
ATOM   3150  HE3 MET A 198     -20.472 -23.308 -18.224  1.00 95.95           H  
ATOM   3151  N   SER A 199     -25.932 -23.503 -23.691  1.00 94.24           N  
ATOM   3152  H   SER A 199     -26.396 -22.722 -23.250  1.00 94.24           H  
ATOM   3153  CA  SER A 199     -26.628 -24.117 -24.834  1.00 94.24           C  
ATOM   3154  HA  SER A 199     -26.907 -25.136 -24.564  1.00 94.24           H  
ATOM   3155  C   SER A 199     -25.796 -24.196 -26.123  1.00 94.24           C  
ATOM   3156  CB  SER A 199     -27.906 -23.321 -25.112  1.00 94.24           C  
ATOM   3157  HB2 SER A 199     -28.548 -23.337 -24.231  1.00 94.24           H  
ATOM   3158  HB3 SER A 199     -28.442 -23.778 -25.944  1.00 94.24           H  
ATOM   3159  O   SER A 199     -26.068 -25.033 -26.988  1.00 94.24           O  
ATOM   3160  OG  SER A 199     -27.592 -21.982 -25.442  1.00 94.24           O  
ATOM   3161  HG  SER A 199     -27.919 -21.390 -24.760  1.00 94.24           H  
ATOM   3162  N   HIS A 200     -24.753 -23.372 -26.235  1.00 95.25           N  
ATOM   3163  H   HIS A 200     -24.654 -22.665 -25.520  1.00 95.25           H  
ATOM   3164  CA  HIS A 200     -23.825 -23.340 -27.363  1.00 95.25           C  
ATOM   3165  HA  HIS A 200     -24.110 -24.117 -28.073  1.00 95.25           H  
ATOM   3166  C   HIS A 200     -22.364 -23.653 -26.986  1.00 95.25           C  
ATOM   3167  CB  HIS A 200     -23.988 -21.994 -28.075  1.00 95.25           C  
ATOM   3168  HB2 HIS A 200     -23.258 -21.937 -28.883  1.00 95.25           H  
ATOM   3169  HB3 HIS A 200     -23.780 -21.189 -27.369  1.00 95.25           H  
ATOM   3170  O   HIS A 200     -21.490 -23.590 -27.852  1.00 95.25           O  
ATOM   3171  CG  HIS A 200     -25.360 -21.798 -28.673  1.00 95.25           C  
ATOM   3172  CD2 HIS A 200     -26.340 -20.938 -28.251  1.00 95.25           C  
ATOM   3173  HD2 HIS A 200     -26.275 -20.266 -27.408  1.00 95.25           H  
ATOM   3174  ND1 HIS A 200     -25.867 -22.485 -29.752  1.00 95.25           N  
ATOM   3175  HD1 HIS A 200     -25.380 -23.199 -30.274  1.00 95.25           H  
ATOM   3176  CE1 HIS A 200     -27.116 -22.049 -29.976  1.00 95.25           C  
ATOM   3177  HE1 HIS A 200     -27.771 -22.405 -30.759  1.00 95.25           H  
ATOM   3178  NE2 HIS A 200     -27.446 -21.096 -29.098  1.00 95.25           N  
ATOM   3179  N   CYS A 201     -22.089 -24.052 -25.738  1.00 97.47           N  
ATOM   3180  H   CYS A 201     -22.855 -24.171 -25.090  1.00 97.47           H  
ATOM   3181  CA  CYS A 201     -20.739 -24.342 -25.254  1.00 97.47           C  
ATOM   3182  HA  CYS A 201     -20.050 -23.631 -25.711  1.00 97.47           H  
ATOM   3183  C   CYS A 201     -20.301 -25.755 -25.662  1.00 97.47           C  
ATOM   3184  CB  CYS A 201     -20.690 -24.111 -23.740  1.00 97.47           C  
ATOM   3185  HB2 CYS A 201     -21.374 -24.797 -23.241  1.00 97.47           H  
ATOM   3186  HB3 CYS A 201     -20.989 -23.086 -23.520  1.00 97.47           H  
ATOM   3187  O   CYS A 201     -20.506 -26.720 -24.926  1.00 97.47           O  
ATOM   3188  SG  CYS A 201     -18.997 -24.385 -23.141  1.00 97.47           S  
ATOM   3189  HG  CYS A 201     -18.928 -25.681 -23.459  1.00 97.47           H  
ATOM   3190  N   ARG A 202     -19.718 -25.890 -26.855  1.00 96.17           N  
ATOM   3191  H   ARG A 202     -19.527 -25.045 -27.375  1.00 96.17           H  
ATOM   3192  CA  ARG A 202     -19.383 -27.190 -27.459  1.00 96.17           C  
ATOM   3193  HA  ARG A 202     -20.088 -27.940 -27.101  1.00 96.17           H  
ATOM   3194  C   ARG A 202     -18.019 -27.742 -27.063  1.00 96.17           C  
ATOM   3195  CB  ARG A 202     -19.499 -27.107 -28.984  1.00 96.17           C  
ATOM   3196  HB2 ARG A 202     -18.891 -26.281 -29.354  1.00 96.17           H  
ATOM   3197  HB3 ARG A 202     -19.123 -28.032 -29.420  1.00 96.17           H  
ATOM   3198  O   ARG A 202     -17.776 -28.911 -27.336  1.00 96.17           O  
ATOM   3199  CG  ARG A 202     -20.956 -26.923 -29.418  1.00 96.17           C  
ATOM   3200  HG2 ARG A 202     -21.563 -27.720 -28.990  1.00 96.17           H  
ATOM   3201  HG3 ARG A 202     -21.330 -25.960 -29.072  1.00 96.17           H  
ATOM   3202  CD  ARG A 202     -21.040 -26.986 -30.941  1.00 96.17           C  
ATOM   3203  HD2 ARG A 202     -20.446 -26.173 -31.359  1.00 96.17           H  
ATOM   3204  HD3 ARG A 202     -20.621 -27.936 -31.273  1.00 96.17           H  
ATOM   3205  NE  ARG A 202     -22.434 -26.873 -31.399  1.00 96.17           N  
ATOM   3206  HE  ARG A 202     -23.132 -26.730 -30.682  1.00 96.17           H  
ATOM   3207  NH1 ARG A 202     -22.001 -27.165 -33.631  1.00 96.17           N  
ATOM   3208 HH11 ARG A 202     -21.018 -27.246 -33.412  1.00 96.17           H  
ATOM   3209 HH12 ARG A 202     -22.306 -27.242 -34.591  1.00 96.17           H  
ATOM   3210  NH2 ARG A 202     -24.106 -26.864 -32.941  1.00 96.17           N  
ATOM   3211 HH21 ARG A 202     -24.403 -26.953 -33.902  1.00 96.17           H  
ATOM   3212 HH22 ARG A 202     -24.780 -26.748 -32.199  1.00 96.17           H  
ATOM   3213  CZ  ARG A 202     -22.839 -26.967 -32.651  1.00 96.17           C  
ATOM   3214  N   ILE A 203     -17.156 -26.941 -26.440  1.00 98.27           N  
ATOM   3215  H   ILE A 203     -17.421 -25.980 -26.279  1.00 98.27           H  
ATOM   3216  CA  ILE A 203     -15.800 -27.360 -26.066  1.00 98.27           C  
ATOM   3217  HA  ILE A 203     -15.663 -28.406 -26.339  1.00 98.27           H  
ATOM   3218  C   ILE A 203     -15.629 -27.255 -24.550  1.00 98.27           C  
ATOM   3219  CB  ILE A 203     -14.726 -26.555 -26.833  1.00 98.27           C  
ATOM   3220  HB  ILE A 203     -14.739 -25.528 -26.470  1.00 98.27           H  
ATOM   3221  O   ILE A 203     -15.821 -26.185 -23.968  1.00 98.27           O  
ATOM   3222  CG1 ILE A 203     -14.993 -26.530 -28.358  1.00 98.27           C  
ATOM   3223 HG12 ILE A 203     -14.904 -27.537 -28.764  1.00 98.27           H  
ATOM   3224 HG13 ILE A 203     -16.007 -26.177 -28.549  1.00 98.27           H  
ATOM   3225  CG2 ILE A 203     -13.344 -27.168 -26.537  1.00 98.27           C  
ATOM   3226 HG21 ILE A 203     -12.568 -26.659 -27.110  1.00 98.27           H  
ATOM   3227 HG22 ILE A 203     -13.098 -27.082 -25.479  1.00 98.27           H  
ATOM   3228 HG23 ILE A 203     -13.335 -28.220 -26.826  1.00 98.27           H  
ATOM   3229  CD1 ILE A 203     -14.067 -25.591 -29.139  1.00 98.27           C  
ATOM   3230 HD11 ILE A 203     -14.065 -24.599 -28.685  1.00 98.27           H  
ATOM   3231 HD12 ILE A 203     -14.437 -25.510 -30.161  1.00 98.27           H  
ATOM   3232 HD13 ILE A 203     -13.052 -25.986 -29.171  1.00 98.27           H  
ATOM   3233  N   LEU A 204     -15.241 -28.359 -23.914  1.00 97.91           N  
ATOM   3234  H   LEU A 204     -15.121 -29.199 -24.462  1.00 97.91           H  
ATOM   3235  CA  LEU A 204     -14.888 -28.432 -22.501  1.00 97.91           C  
ATOM   3236  HA  LEU A 204     -15.021 -27.451 -22.044  1.00 97.91           H  
ATOM   3237  C   LEU A 204     -13.422 -28.841 -22.363  1.00 97.91           C  
ATOM   3238  CB  LEU A 204     -15.823 -29.425 -21.791  1.00 97.91           C  
ATOM   3239  HB2 LEU A 204     -15.754 -30.382 -22.309  1.00 97.91           H  
ATOM   3240  HB3 LEU A 204     -16.849 -29.067 -21.885  1.00 97.91           H  
ATOM   3241  O   LEU A 204     -13.030 -29.923 -22.788  1.00 97.91           O  
ATOM   3242  CG  LEU A 204     -15.494 -29.650 -20.302  1.00 97.91           C  
ATOM   3243  HG  LEU A 204     -14.459 -29.977 -20.194  1.00 97.91           H  
ATOM   3244  CD1 LEU A 204     -15.698 -28.385 -19.466  1.00 97.91           C  
ATOM   3245 HD11 LEU A 204     -14.963 -27.631 -19.748  1.00 97.91           H  
ATOM   3246 HD12 LEU A 204     -15.566 -28.620 -18.409  1.00 97.91           H  
ATOM   3247 HD13 LEU A 204     -16.701 -27.992 -19.631  1.00 97.91           H  
ATOM   3248  CD2 LEU A 204     -16.387 -30.747 -19.724  1.00 97.91           C  
ATOM   3249 HD21 LEU A 204     -16.112 -30.944 -18.688  1.00 97.91           H  
ATOM   3250 HD22 LEU A 204     -16.252 -31.664 -20.299  1.00 97.91           H  
ATOM   3251 HD23 LEU A 204     -17.433 -30.446 -19.774  1.00 97.91           H  
ATOM   3252  N   VAL A 205     -12.620 -28.009 -21.708  1.00 98.21           N  
ATOM   3253  H   VAL A 205     -13.004 -27.135 -21.380  1.00 98.21           H  
ATOM   3254  CA  VAL A 205     -11.233 -28.340 -21.366  1.00 98.21           C  
ATOM   3255  HA  VAL A 205     -10.950 -29.254 -21.887  1.00 98.21           H  
ATOM   3256  C   VAL A 205     -11.117 -28.591 -19.871  1.00 98.21           C  
ATOM   3257  CB  VAL A 205     -10.255 -27.252 -21.825  1.00 98.21           C  
ATOM   3258  HB  VAL A 205     -10.472 -26.335 -21.276  1.00 98.21           H  
ATOM   3259  O   VAL A 205     -11.620 -27.802 -19.074  1.00 98.21           O  
ATOM   3260  CG1 VAL A 205      -8.800 -27.638 -21.539  1.00 98.21           C  
ATOM   3261 HG11 VAL A 205      -8.545 -28.565 -22.052  1.00 98.21           H  
ATOM   3262 HG12 VAL A 205      -8.141 -26.842 -21.885  1.00 98.21           H  
ATOM   3263 HG13 VAL A 205      -8.633 -27.755 -20.468  1.00 98.21           H  
ATOM   3264  CG2 VAL A 205     -10.408 -26.967 -23.322  1.00 98.21           C  
ATOM   3265 HG21 VAL A 205     -10.448 -27.904 -23.877  1.00 98.21           H  
ATOM   3266 HG22 VAL A 205     -11.331 -26.416 -23.503  1.00 98.21           H  
ATOM   3267 HG23 VAL A 205      -9.567 -26.371 -23.676  1.00 98.21           H  
ATOM   3268  N   LEU A 206     -10.421 -29.656 -19.482  1.00 95.42           N  
ATOM   3269  H   LEU A 206     -10.043 -30.254 -20.203  1.00 95.42           H  
ATOM   3270  CA  LEU A 206     -10.041 -29.929 -18.097  1.00 95.42           C  
ATOM   3271  HA  LEU A 206     -10.463 -29.174 -17.434  1.00 95.42           H  
ATOM   3272  C   LEU A 206      -8.516 -29.851 -17.980  1.00 95.42           C  
ATOM   3273  CB  LEU A 206     -10.571 -31.309 -17.663  1.00 95.42           C  
ATOM   3274  HB2 LEU A 206     -10.307 -31.456 -16.616  1.00 95.42           H  
ATOM   3275  HB3 LEU A 206     -10.056 -32.073 -18.245  1.00 95.42           H  
ATOM   3276  O   LEU A 206      -7.822 -30.778 -18.397  1.00 95.42           O  
ATOM   3277  CG  LEU A 206     -12.081 -31.544 -17.835  1.00 95.42           C  
ATOM   3278  HG  LEU A 206     -12.338 -31.521 -18.894  1.00 95.42           H  
ATOM   3279  CD1 LEU A 206     -12.428 -32.925 -17.290  1.00 95.42           C  
ATOM   3280 HD11 LEU A 206     -11.860 -33.684 -17.827  1.00 95.42           H  
ATOM   3281 HD12 LEU A 206     -12.201 -32.987 -16.226  1.00 95.42           H  
ATOM   3282 HD13 LEU A 206     -13.491 -33.111 -17.447  1.00 95.42           H  
ATOM   3283  CD2 LEU A 206     -12.948 -30.526 -17.098  1.00 95.42           C  
ATOM   3284 HD21 LEU A 206     -12.641 -30.448 -16.055  1.00 95.42           H  
ATOM   3285 HD22 LEU A 206     -12.857 -29.565 -17.605  1.00 95.42           H  
ATOM   3286 HD23 LEU A 206     -13.994 -30.827 -17.160  1.00 95.42           H  
ATOM   3287  N   ASP A 207      -7.999 -28.760 -17.416  1.00 93.00           N  
ATOM   3288  H   ASP A 207      -8.620 -28.049 -17.057  1.00 93.00           H  
ATOM   3289  CA  ASP A 207      -6.568 -28.613 -17.121  1.00 93.00           C  
ATOM   3290  HA  ASP A 207      -6.005 -29.295 -17.758  1.00 93.00           H  
ATOM   3291  C   ASP A 207      -6.281 -28.997 -15.663  1.00 93.00           C  
ATOM   3292  CB  ASP A 207      -6.101 -27.191 -17.456  1.00 93.00           C  
ATOM   3293  HB2 ASP A 207      -6.434 -26.944 -18.464  1.00 93.00           H  
ATOM   3294  HB3 ASP A 207      -6.578 -26.497 -16.764  1.00 93.00           H  
ATOM   3295  O   ASP A 207      -7.066 -28.690 -14.762  1.00 93.00           O  
ATOM   3296  CG  ASP A 207      -4.578 -27.004 -17.397  1.00 93.00           C  
ATOM   3297  OD1 ASP A 207      -3.834 -28.012 -17.398  1.00 93.00           O  
ATOM   3298  OD2 ASP A 207      -4.142 -25.828 -17.442  1.00 93.00           O  
ATOM   3299  N   GLU A 208      -5.158 -29.678 -15.422  1.00 87.82           N  
ATOM   3300  H   GLU A 208      -4.508 -29.750 -16.191  1.00 87.82           H  
ATOM   3301  CA  GLU A 208      -4.850 -30.349 -14.147  1.00 87.82           C  
ATOM   3302  HA  GLU A 208      -3.973 -30.978 -14.298  1.00 87.82           H  
ATOM   3303  C   GLU A 208      -5.990 -31.310 -13.733  1.00 87.82           C  
ATOM   3304  CB  GLU A 208      -4.478 -29.310 -13.070  1.00 87.82           C  
ATOM   3305  HB2 GLU A 208      -4.341 -29.809 -12.110  1.00 87.82           H  
ATOM   3306  HB3 GLU A 208      -5.321 -28.630 -12.944  1.00 87.82           H  
ATOM   3307  O   GLU A 208      -6.508 -31.283 -12.607  1.00 87.82           O  
ATOM   3308  CG  GLU A 208      -3.238 -28.445 -13.385  1.00 87.82           C  
ATOM   3309  HG2 GLU A 208      -3.323 -27.543 -12.779  1.00 87.82           H  
ATOM   3310  HG3 GLU A 208      -3.244 -28.134 -14.429  1.00 87.82           H  
ATOM   3311  CD  GLU A 208      -1.882 -29.082 -13.032  1.00 87.82           C  
ATOM   3312  OE1 GLU A 208      -0.831 -28.470 -13.359  1.00 87.82           O  
ATOM   3313  OE2 GLU A 208      -1.863 -30.084 -12.277  1.00 87.82           O  
ATOM   3314  N   ALA A 209      -6.415 -32.149 -14.689  1.00 88.15           N  
ATOM   3315  H   ALA A 209      -5.996 -32.056 -15.603  1.00 88.15           H  
ATOM   3316  CA  ALA A 209      -7.599 -33.001 -14.579  1.00 88.15           C  
ATOM   3317  HA  ALA A 209      -8.472 -32.355 -14.482  1.00 88.15           H  
ATOM   3318  C   ALA A 209      -7.574 -33.970 -13.385  1.00 88.15           C  
ATOM   3319  CB  ALA A 209      -7.751 -33.778 -15.884  1.00 88.15           C  
ATOM   3320  HB1 ALA A 209      -8.679 -34.350 -15.861  1.00 88.15           H  
ATOM   3321  HB2 ALA A 209      -7.781 -33.083 -16.723  1.00 88.15           H  
ATOM   3322  HB3 ALA A 209      -6.911 -34.460 -16.009  1.00 88.15           H  
ATOM   3323  O   ALA A 209      -8.604 -34.221 -12.770  1.00 88.15           O  
ATOM   3324  N   ASP A 210      -6.403 -34.474 -13.005  1.00 82.98           N  
ATOM   3325  H   ASP A 210      -5.574 -34.123 -13.463  1.00 82.98           H  
ATOM   3326  CA  ASP A 210      -6.196 -35.301 -11.813  1.00 82.98           C  
ATOM   3327  HA  ASP A 210      -6.802 -36.202 -11.902  1.00 82.98           H  
ATOM   3328  C   ASP A 210      -6.630 -34.590 -10.524  1.00 82.98           C  
ATOM   3329  CB  ASP A 210      -4.718 -35.722 -11.733  1.00 82.98           C  
ATOM   3330  HB2 ASP A 210      -4.590 -36.381 -10.874  1.00 82.98           H  
ATOM   3331  HB3 ASP A 210      -4.473 -36.293 -12.629  1.00 82.98           H  
ATOM   3332  O   ASP A 210      -7.235 -35.212  -9.647  1.00 82.98           O  
ATOM   3333  CG  ASP A 210      -3.745 -34.543 -11.614  1.00 82.98           C  
ATOM   3334  OD1 ASP A 210      -3.917 -33.538 -12.343  1.00 82.98           O  
ATOM   3335  OD2 ASP A 210      -2.839 -34.571 -10.752  1.00 82.98           O  
ATOM   3336  N   LYS A 211      -6.403 -33.273 -10.414  1.00 81.53           N  
ATOM   3337  H   LYS A 211      -5.945 -32.805 -11.183  1.00 81.53           H  
ATOM   3338  CA  LYS A 211      -6.890 -32.497  -9.266  1.00 81.53           C  
ATOM   3339  HA  LYS A 211      -6.771 -33.141  -8.395  1.00 81.53           H  
ATOM   3340  C   LYS A 211      -8.375 -32.189  -9.379  1.00 81.53           C  
ATOM   3341  CB  LYS A 211      -6.061 -31.217  -9.080  1.00 81.53           C  
ATOM   3342  HB2 LYS A 211      -6.234 -30.546  -9.921  1.00 81.53           H  
ATOM   3343  HB3 LYS A 211      -5.006 -31.493  -9.079  1.00 81.53           H  
ATOM   3344  O   LYS A 211      -9.088 -32.286  -8.380  1.00 81.53           O  
ATOM   3345  CG  LYS A 211      -6.344 -30.470  -7.764  1.00 81.53           C  
ATOM   3346  HG2 LYS A 211      -5.707 -29.587  -7.725  1.00 81.53           H  
ATOM   3347  HG3 LYS A 211      -7.383 -30.140  -7.751  1.00 81.53           H  
ATOM   3348  CD  LYS A 211      -6.069 -31.338  -6.521  1.00 81.53           C  
ATOM   3349  HD2 LYS A 211      -5.030 -31.666  -6.525  1.00 81.53           H  
ATOM   3350  HD3 LYS A 211      -6.715 -32.215  -6.548  1.00 81.53           H  
ATOM   3351  CE  LYS A 211      -6.376 -30.583  -5.224  1.00 81.53           C  
ATOM   3352  HE2 LYS A 211      -5.613 -29.822  -5.060  1.00 81.53           H  
ATOM   3353  HE3 LYS A 211      -7.336 -30.083  -5.345  1.00 81.53           H  
ATOM   3354  NZ  LYS A 211      -6.460 -31.513  -4.065  1.00 81.53           N  
ATOM   3355  HZ1 LYS A 211      -5.594 -32.007  -3.908  1.00 81.53           H  
ATOM   3356  HZ2 LYS A 211      -7.189 -32.195  -4.220  1.00 81.53           H  
ATOM   3357  HZ3 LYS A 211      -6.721 -31.030  -3.217  1.00 81.53           H  
ATOM   3358  N   LEU A 212      -8.842 -31.842 -10.573  1.00 86.64           N  
ATOM   3359  H   LEU A 212      -8.180 -31.795 -11.335  1.00 86.64           H  
ATOM   3360  CA  LEU A 212     -10.257 -31.592 -10.861  1.00 86.64           C  
ATOM   3361  HA  LEU A 212     -10.640 -30.832 -10.181  1.00 86.64           H  
ATOM   3362  C   LEU A 212     -11.144 -32.828 -10.667  1.00 86.64           C  
ATOM   3363  CB  LEU A 212     -10.352 -31.108 -12.312  1.00 86.64           C  
ATOM   3364  HB2 LEU A 212      -9.661 -31.696 -12.916  1.00 86.64           H  
ATOM   3365  HB3 LEU A 212     -11.346 -31.312 -12.712  1.00 86.64           H  
ATOM   3366  O   LEU A 212     -12.319 -32.687 -10.360  1.00 86.64           O  
ATOM   3367  CG  LEU A 212     -10.060 -29.622 -12.520  1.00 86.64           C  
ATOM   3368  HG  LEU A 212      -9.069 -29.388 -12.133  1.00 86.64           H  
ATOM   3369  CD1 LEU A 212     -10.109 -29.334 -14.014  1.00 86.64           C  
ATOM   3370 HD11 LEU A 212      -9.793 -28.305 -14.186  1.00 86.64           H  
ATOM   3371 HD12 LEU A 212     -11.111 -29.490 -14.413  1.00 86.64           H  
ATOM   3372 HD13 LEU A 212      -9.404 -29.978 -14.540  1.00 86.64           H  
ATOM   3373  CD2 LEU A 212     -11.103 -28.731 -11.839  1.00 86.64           C  
ATOM   3374 HD21 LEU A 212     -10.989 -28.773 -10.756  1.00 86.64           H  
ATOM   3375 HD22 LEU A 212     -10.976 -27.699 -12.168  1.00 86.64           H  
ATOM   3376 HD23 LEU A 212     -12.101 -29.071 -12.118  1.00 86.64           H  
ATOM   3377  N   LEU A 213     -10.594 -34.028 -10.817  1.00 82.39           N  
ATOM   3378  H   LEU A 213      -9.667 -34.069 -11.215  1.00 82.39           H  
ATOM   3379  CA  LEU A 213     -11.298 -35.300 -10.641  1.00 82.39           C  
ATOM   3380  HA  LEU A 213     -12.369 -35.108 -10.577  1.00 82.39           H  
ATOM   3381  C   LEU A 213     -10.950 -35.980  -9.317  1.00 82.39           C  
ATOM   3382  CB  LEU A 213     -11.030 -36.189 -11.867  1.00 82.39           C  
ATOM   3383  HB2 LEU A 213      -9.953 -36.320 -11.976  1.00 82.39           H  
ATOM   3384  HB3 LEU A 213     -11.468 -37.175 -11.710  1.00 82.39           H  
ATOM   3385  O   LEU A 213     -11.339 -37.123  -9.080  1.00 82.39           O  
ATOM   3386  CG  LEU A 213     -11.612 -35.589 -13.160  1.00 82.39           C  
ATOM   3387  HG  LEU A 213     -11.347 -34.535 -13.255  1.00 82.39           H  
ATOM   3388  CD1 LEU A 213     -11.074 -36.320 -14.382  1.00 82.39           C  
ATOM   3389 HD11 LEU A 213      -9.996 -36.175 -14.449  1.00 82.39           H  
ATOM   3390 HD12 LEU A 213     -11.531 -35.913 -15.284  1.00 82.39           H  
ATOM   3391 HD13 LEU A 213     -11.315 -37.380 -14.303  1.00 82.39           H  
ATOM   3392  CD2 LEU A 213     -13.132 -35.720 -13.173  1.00 82.39           C  
ATOM   3393 HD21 LEU A 213     -13.522 -35.247 -14.074  1.00 82.39           H  
ATOM   3394 HD22 LEU A 213     -13.575 -35.235 -12.303  1.00 82.39           H  
ATOM   3395 HD23 LEU A 213     -13.411 -36.774 -13.160  1.00 82.39           H  
ATOM   3396  N   SER A 214     -10.241 -35.280  -8.429  1.00 72.83           N  
ATOM   3397  H   SER A 214      -9.941 -34.351  -8.688  1.00 72.83           H  
ATOM   3398  CA  SER A 214     -10.149 -35.701  -7.035  1.00 72.83           C  
ATOM   3399  HA  SER A 214      -9.811 -36.737  -7.030  1.00 72.83           H  
ATOM   3400  C   SER A 214     -11.538 -35.675  -6.378  1.00 72.83           C  
ATOM   3401  CB  SER A 214      -9.098 -34.889  -6.269  1.00 72.83           C  
ATOM   3402  HB2 SER A 214      -8.157 -34.921  -6.817  1.00 72.83           H  
ATOM   3403  HB3 SER A 214      -8.941 -35.355  -5.297  1.00 72.83           H  
ATOM   3404  O   SER A 214     -12.460 -35.006  -6.857  1.00 72.83           O  
ATOM   3405  OG  SER A 214      -9.472 -33.541  -6.062  1.00 72.83           O  
ATOM   3406  HG  SER A 214      -9.515 -33.107  -6.918  1.00 72.83           H  
ATOM   3407  N   LEU A 215     -11.691 -36.427  -5.284  1.00 56.93           N  
ATOM   3408  H   LEU A 215     -10.890 -36.942  -4.948  1.00 56.93           H  
ATOM   3409  CA  LEU A 215     -12.981 -36.685  -4.624  1.00 56.93           C  
ATOM   3410  HA  LEU A 215     -13.597 -37.292  -5.286  1.00 56.93           H  
ATOM   3411  C   LEU A 215     -13.797 -35.413  -4.327  1.00 56.93           C  
ATOM   3412  CB  LEU A 215     -12.710 -37.459  -3.319  1.00 56.93           C  
ATOM   3413  HB2 LEU A 215     -13.604 -37.427  -2.696  1.00 56.93           H  
ATOM   3414  HB3 LEU A 215     -11.920 -36.945  -2.772  1.00 56.93           H  
ATOM   3415  O   LEU A 215     -15.024 -35.462  -4.351  1.00 56.93           O  
ATOM   3416  CG  LEU A 215     -12.320 -38.934  -3.531  1.00 56.93           C  
ATOM   3417  HG  LEU A 215     -11.580 -39.007  -4.328  1.00 56.93           H  
ATOM   3418  CD1 LEU A 215     -11.700 -39.506  -2.256  1.00 56.93           C  
ATOM   3419 HD11 LEU A 215     -10.810 -38.934  -1.992  1.00 56.93           H  
ATOM   3420 HD12 LEU A 215     -12.417 -39.453  -1.437  1.00 56.93           H  
ATOM   3421 HD13 LEU A 215     -11.412 -40.544  -2.420  1.00 56.93           H  
ATOM   3422  CD2 LEU A 215     -13.535 -39.792  -3.894  1.00 56.93           C  
ATOM   3423 HD21 LEU A 215     -13.962 -39.454  -4.838  1.00 56.93           H  
ATOM   3424 HD22 LEU A 215     -13.230 -40.831  -4.012  1.00 56.93           H  
ATOM   3425 HD23 LEU A 215     -14.293 -39.724  -3.114  1.00 56.93           H  
ATOM   3426  N   ASP A 216     -13.132 -34.276  -4.114  1.00 62.30           N  
ATOM   3427  H   ASP A 216     -12.123 -34.313  -4.090  1.00 62.30           H  
ATOM   3428  CA  ASP A 216     -13.768 -32.993  -3.797  1.00 62.30           C  
ATOM   3429  HA  ASP A 216     -14.438 -33.136  -2.949  1.00 62.30           H  
ATOM   3430  C   ASP A 216     -14.602 -32.403  -4.952  1.00 62.30           C  
ATOM   3431  CB  ASP A 216     -12.679 -31.987  -3.389  1.00 62.30           C  
ATOM   3432  HB2 ASP A 216     -12.000 -31.847  -4.231  1.00 62.30           H  
ATOM   3433  HB3 ASP A 216     -13.150 -31.027  -3.178  1.00 62.30           H  
ATOM   3434  O   ASP A 216     -15.496 -31.589  -4.713  1.00 62.30           O  
ATOM   3435  CG  ASP A 216     -11.872 -32.401  -2.153  1.00 62.30           C  
ATOM   3436  OD1 ASP A 216     -12.441 -33.090  -1.277  1.00 62.30           O  
ATOM   3437  OD2 ASP A 216     -10.682 -32.009  -2.104  1.00 62.30           O  
ATOM   3438  N   PHE A 217     -14.325 -32.786  -6.204  1.00 69.57           N  
ATOM   3439  H   PHE A 217     -13.592 -33.470  -6.326  1.00 69.57           H  
ATOM   3440  CA  PHE A 217     -14.862 -32.114  -7.395  1.00 69.57           C  
ATOM   3441  HA  PHE A 217     -15.616 -31.384  -7.102  1.00 69.57           H  
ATOM   3442  C   PHE A 217     -15.541 -33.045  -8.410  1.00 69.57           C  
ATOM   3443  CB  PHE A 217     -13.711 -31.366  -8.069  1.00 69.57           C  
ATOM   3444  HB2 PHE A 217     -14.032 -30.999  -9.044  1.00 69.57           H  
ATOM   3445  HB3 PHE A 217     -12.920 -32.102  -8.205  1.00 69.57           H  
ATOM   3446  O   PHE A 217     -16.283 -32.560  -9.264  1.00 69.57           O  
ATOM   3447  CG  PHE A 217     -13.112 -30.211  -7.299  1.00 69.57           C  
ATOM   3448  CD1 PHE A 217     -13.884 -29.077  -6.989  1.00 69.57           C  
ATOM   3449  HD1 PHE A 217     -14.923 -29.039  -7.281  1.00 69.57           H  
ATOM   3450  CD2 PHE A 217     -11.763 -30.272  -6.904  1.00 69.57           C  
ATOM   3451  HD2 PHE A 217     -11.171 -31.146  -7.132  1.00 69.57           H  
ATOM   3452  CE1 PHE A 217     -13.308 -28.010  -6.276  1.00 69.57           C  
ATOM   3453  HE1 PHE A 217     -13.907 -27.149  -6.019  1.00 69.57           H  
ATOM   3454  CE2 PHE A 217     -11.188 -29.208  -6.192  1.00 69.57           C  
ATOM   3455  HE2 PHE A 217     -10.158 -29.269  -5.873  1.00 69.57           H  
ATOM   3456  CZ  PHE A 217     -11.960 -28.076  -5.878  1.00 69.57           C  
ATOM   3457  HZ  PHE A 217     -11.520 -27.263  -5.320  1.00 69.57           H  
ATOM   3458  N   GLN A 218     -15.350 -34.365  -8.321  1.00 70.46           N  
ATOM   3459  H   GLN A 218     -14.711 -34.700  -7.615  1.00 70.46           H  
ATOM   3460  CA  GLN A 218     -15.794 -35.313  -9.353  1.00 70.46           C  
ATOM   3461  HA  GLN A 218     -15.259 -35.072 -10.272  1.00 70.46           H  
ATOM   3462  C   GLN A 218     -17.303 -35.220  -9.666  1.00 70.46           C  
ATOM   3463  CB  GLN A 218     -15.379 -36.724  -8.912  1.00 70.46           C  
ATOM   3464  HB2 GLN A 218     -16.027 -37.063  -8.103  1.00 70.46           H  
ATOM   3465  HB3 GLN A 218     -14.355 -36.689  -8.539  1.00 70.46           H  
ATOM   3466  O   GLN A 218     -17.687 -35.050 -10.823  1.00 70.46           O  
ATOM   3467  CG  GLN A 218     -15.420 -37.729 -10.069  1.00 70.46           C  
ATOM   3468  HG2 GLN A 218     -14.768 -37.375 -10.868  1.00 70.46           H  
ATOM   3469  HG3 GLN A 218     -16.434 -37.805 -10.460  1.00 70.46           H  
ATOM   3470  CD  GLN A 218     -14.954 -39.123  -9.654  1.00 70.46           C  
ATOM   3471  NE2 GLN A 218     -14.727 -40.008 -10.599  1.00 70.46           N  
ATOM   3472 HE21 GLN A 218     -14.794 -39.750 -11.574  1.00 70.46           H  
ATOM   3473 HE22 GLN A 218     -14.395 -40.910 -10.290  1.00 70.46           H  
ATOM   3474  OE1 GLN A 218     -14.792 -39.458  -8.491  1.00 70.46           O  
ATOM   3475  N   GLY A 219     -18.162 -35.219  -8.640  1.00 76.26           N  
ATOM   3476  H   GLY A 219     -17.796 -35.354  -7.708  1.00 76.26           H  
ATOM   3477  CA  GLY A 219     -19.615 -35.076  -8.830  1.00 76.26           C  
ATOM   3478  HA2 GLY A 219     -20.118 -35.221  -7.874  1.00 76.26           H  
ATOM   3479  HA3 GLY A 219     -19.962 -35.843  -9.523  1.00 76.26           H  
ATOM   3480  C   GLY A 219     -20.037 -33.710  -9.387  1.00 76.26           C  
ATOM   3481  O   GLY A 219     -21.095 -33.574  -9.994  1.00 76.26           O  
ATOM   3482  N   MET A 220     -19.196 -32.689  -9.225  1.00 84.12           N  
ATOM   3483  H   MET A 220     -18.283 -32.877  -8.834  1.00 84.12           H  
ATOM   3484  CA  MET A 220     -19.448 -31.354  -9.753  1.00 84.12           C  
ATOM   3485  HA  MET A 220     -20.490 -31.098  -9.561  1.00 84.12           H  
ATOM   3486  C   MET A 220     -19.225 -31.295 -11.265  1.00 84.12           C  
ATOM   3487  CB  MET A 220     -18.533 -30.370  -9.019  1.00 84.12           C  
ATOM   3488  HB2 MET A 220     -18.455 -30.661  -7.971  1.00 84.12           H  
ATOM   3489  HB3 MET A 220     -17.534 -30.377  -9.454  1.00 84.12           H  
ATOM   3490  O   MET A 220     -20.008 -30.668 -11.972  1.00 84.12           O  
ATOM   3491  CG  MET A 220     -19.091 -28.961  -9.082  1.00 84.12           C  
ATOM   3492  HG2 MET A 220     -20.102 -28.987  -8.675  1.00 84.12           H  
ATOM   3493  HG3 MET A 220     -19.108 -28.625 -10.119  1.00 84.12           H  
ATOM   3494  SD  MET A 220     -18.142 -27.801  -8.091  1.00 84.12           S  
ATOM   3495  CE  MET A 220     -18.759 -28.168  -6.434  1.00 84.12           C  
ATOM   3496  HE1 MET A 220     -19.845 -28.079  -6.413  1.00 84.12           H  
ATOM   3497  HE2 MET A 220     -18.324 -27.467  -5.722  1.00 84.12           H  
ATOM   3498  HE3 MET A 220     -18.478 -29.183  -6.152  1.00 84.12           H  
ATOM   3499  N   LEU A 221     -18.189 -31.974 -11.764  1.00 88.51           N  
ATOM   3500  H   LEU A 221     -17.603 -32.494 -11.126  1.00 88.51           H  
ATOM   3501  CA  LEU A 221     -17.897 -32.049 -13.197  1.00 88.51           C  
ATOM   3502  HA  LEU A 221     -17.920 -31.043 -13.615  1.00 88.51           H  
ATOM   3503  C   LEU A 221     -18.954 -32.845 -13.959  1.00 88.51           C  
ATOM   3504  CB  LEU A 221     -16.505 -32.652 -13.405  1.00 88.51           C  
ATOM   3505  HB2 LEU A 221     -16.387 -32.940 -14.450  1.00 88.51           H  
ATOM   3506  HB3 LEU A 221     -16.413 -33.553 -12.798  1.00 88.51           H  
ATOM   3507  O   LEU A 221     -19.350 -32.424 -15.042  1.00 88.51           O  
ATOM   3508  CG  LEU A 221     -15.397 -31.657 -13.043  1.00 88.51           C  
ATOM   3509  HG  LEU A 221     -15.609 -31.195 -12.080  1.00 88.51           H  
ATOM   3510  CD1 LEU A 221     -14.082 -32.395 -12.929  1.00 88.51           C  
ATOM   3511 HD11 LEU A 221     -13.335 -31.677 -12.589  1.00 88.51           H  
ATOM   3512 HD12 LEU A 221     -14.174 -33.164 -12.162  1.00 88.51           H  
ATOM   3513 HD13 LEU A 221     -13.791 -32.833 -13.884  1.00 88.51           H  
ATOM   3514  CD2 LEU A 221     -15.228 -30.560 -14.097  1.00 88.51           C  
ATOM   3515 HD21 LEU A 221     -15.069 -31.013 -15.075  1.00 88.51           H  
ATOM   3516 HD22 LEU A 221     -16.119 -29.933 -14.138  1.00 88.51           H  
ATOM   3517 HD23 LEU A 221     -14.367 -29.938 -13.849  1.00 88.51           H  
ATOM   3518  N   ASP A 222     -19.481 -33.917 -13.361  1.00 88.35           N  
ATOM   3519  H   ASP A 222     -19.068 -34.240 -12.498  1.00 88.35           H  
ATOM   3520  CA  ASP A 222     -20.644 -34.633 -13.898  1.00 88.35           C  
ATOM   3521  HA  ASP A 222     -20.391 -35.079 -14.860  1.00 88.35           H  
ATOM   3522  C   ASP A 222     -21.833 -33.677 -14.120  1.00 88.35           C  
ATOM   3523  CB  ASP A 222     -21.070 -35.738 -12.915  1.00 88.35           C  
ATOM   3524  HB2 ASP A 222     -22.073 -36.067 -13.190  1.00 88.35           H  
ATOM   3525  HB3 ASP A 222     -21.129 -35.324 -11.909  1.00 88.35           H  
ATOM   3526  O   ASP A 222     -22.440 -33.657 -15.191  1.00 88.35           O  
ATOM   3527  CG  ASP A 222     -20.185 -36.984 -12.893  1.00 88.35           C  
ATOM   3528  OD1 ASP A 222     -19.672 -37.388 -13.954  1.00 88.35           O  
ATOM   3529  OD2 ASP A 222     -20.213 -37.736 -11.899  1.00 88.35           O  
ATOM   3530  N   HIS A 223     -22.142 -32.837 -13.125  1.00 89.13           N  
ATOM   3531  H   HIS A 223     -21.620 -32.902 -12.263  1.00 89.13           H  
ATOM   3532  CA  HIS A 223     -23.204 -31.833 -13.231  1.00 89.13           C  
ATOM   3533  HA  HIS A 223     -24.116 -32.316 -13.580  1.00 89.13           H  
ATOM   3534  C   HIS A 223     -22.908 -30.727 -14.251  1.00 89.13           C  
ATOM   3535  CB  HIS A 223     -23.468 -31.209 -11.855  1.00 89.13           C  
ATOM   3536  HB2 HIS A 223     -23.910 -30.226 -12.016  1.00 89.13           H  
ATOM   3537  HB3 HIS A 223     -22.528 -31.065 -11.321  1.00 89.13           H  
ATOM   3538  O   HIS A 223     -23.845 -30.219 -14.867  1.00 89.13           O  
ATOM   3539  CG  HIS A 223     -24.438 -31.939 -10.967  1.00 89.13           C  
ATOM   3540  CD2 HIS A 223     -25.061 -33.139 -11.191  1.00 89.13           C  
ATOM   3541  HD2 HIS A 223     -24.902 -33.794 -12.035  1.00 89.13           H  
ATOM   3542  ND1 HIS A 223     -24.942 -31.439  -9.789  1.00 89.13           N  
ATOM   3543  HD1 HIS A 223     -24.711 -30.545  -9.379  1.00 89.13           H  
ATOM   3544  CE1 HIS A 223     -25.844 -32.312  -9.317  1.00 89.13           C  
ATOM   3545  HE1 HIS A 223     -26.420 -32.182  -8.412  1.00 89.13           H  
ATOM   3546  NE2 HIS A 223     -25.958 -33.362 -10.141  1.00 89.13           N  
ATOM   3547  N   VAL A 224     -21.641 -30.345 -14.444  1.00 92.44           N  
ATOM   3548  H   VAL A 224     -20.918 -30.776 -13.886  1.00 92.44           H  
ATOM   3549  CA  VAL A 224     -21.262 -29.385 -15.492  1.00 92.44           C  
ATOM   3550  HA  VAL A 224     -21.896 -28.505 -15.396  1.00 92.44           H  
ATOM   3551  C   VAL A 224     -21.543 -29.981 -16.872  1.00 92.44           C  
ATOM   3552  CB  VAL A 224     -19.795 -28.926 -15.350  1.00 92.44           C  
ATOM   3553  HB  VAL A 224     -19.150 -29.797 -15.235  1.00 92.44           H  
ATOM   3554  O   VAL A 224     -22.222 -29.343 -17.671  1.00 92.44           O  
ATOM   3555  CG1 VAL A 224     -19.298 -28.122 -16.560  1.00 92.44           C  
ATOM   3556 HG11 VAL A 224     -19.949 -27.268 -16.742  1.00 92.44           H  
ATOM   3557 HG12 VAL A 224     -18.283 -27.766 -16.380  1.00 92.44           H  
ATOM   3558 HG13 VAL A 224     -19.275 -28.750 -17.451  1.00 92.44           H  
ATOM   3559  CG2 VAL A 224     -19.624 -28.021 -14.121  1.00 92.44           C  
ATOM   3560 HG21 VAL A 224     -18.575 -27.745 -14.010  1.00 92.44           H  
ATOM   3561 HG22 VAL A 224     -19.940 -28.544 -13.218  1.00 92.44           H  
ATOM   3562 HG23 VAL A 224     -20.223 -27.118 -14.235  1.00 92.44           H  
ATOM   3563  N   ILE A 225     -21.099 -31.215 -17.130  1.00 92.90           N  
ATOM   3564  H   ILE A 225     -20.577 -31.698 -16.413  1.00 92.90           H  
ATOM   3565  CA  ILE A 225     -21.258 -31.885 -18.433  1.00 92.90           C  
ATOM   3566  HA  ILE A 225     -20.828 -31.252 -19.209  1.00 92.90           H  
ATOM   3567  C   ILE A 225     -22.732 -32.082 -18.791  1.00 92.90           C  
ATOM   3568  CB  ILE A 225     -20.499 -33.227 -18.433  1.00 92.90           C  
ATOM   3569  HB  ILE A 225     -20.818 -33.799 -17.561  1.00 92.90           H  
ATOM   3570  O   ILE A 225     -23.117 -31.837 -19.929  1.00 92.90           O  
ATOM   3571  CG1 ILE A 225     -18.983 -32.966 -18.344  1.00 92.90           C  
ATOM   3572 HG12 ILE A 225     -18.617 -32.610 -19.308  1.00 92.90           H  
ATOM   3573 HG13 ILE A 225     -18.772 -32.189 -17.609  1.00 92.90           H  
ATOM   3574  CG2 ILE A 225     -20.786 -34.062 -19.696  1.00 92.90           C  
ATOM   3575 HG21 ILE A 225     -20.163 -34.956 -19.713  1.00 92.90           H  
ATOM   3576 HG22 ILE A 225     -20.579 -33.476 -20.592  1.00 92.90           H  
ATOM   3577 HG23 ILE A 225     -21.826 -34.389 -19.715  1.00 92.90           H  
ATOM   3578  CD1 ILE A 225     -18.201 -34.213 -17.936  1.00 92.90           C  
ATOM   3579 HD11 ILE A 225     -17.575 -33.949 -17.084  1.00 92.90           H  
ATOM   3580 HD12 ILE A 225     -17.587 -34.559 -18.768  1.00 92.90           H  
ATOM   3581 HD13 ILE A 225     -18.870 -35.013 -17.621  1.00 92.90           H  
ATOM   3582  N   LEU A 226     -23.582 -32.430 -17.817  1.00 91.25           N  
ATOM   3583  H   LEU A 226     -23.195 -32.649 -16.910  1.00 91.25           H  
ATOM   3584  CA  LEU A 226     -25.030 -32.587 -18.027  1.00 91.25           C  
ATOM   3585  HA  LEU A 226     -25.192 -33.344 -18.795  1.00 91.25           H  
ATOM   3586  C   LEU A 226     -25.737 -31.319 -18.532  1.00 91.25           C  
ATOM   3587  CB  LEU A 226     -25.679 -33.026 -16.703  1.00 91.25           C  
ATOM   3588  HB2 LEU A 226     -26.753 -32.850 -16.756  1.00 91.25           H  
ATOM   3589  HB3 LEU A 226     -25.286 -32.400 -15.902  1.00 91.25           H  
ATOM   3590  O   LEU A 226     -26.856 -31.401 -19.037  1.00 91.25           O  
ATOM   3591  CG  LEU A 226     -25.460 -34.505 -16.351  1.00 91.25           C  
ATOM   3592  HG  LEU A 226     -24.400 -34.754 -16.407  1.00 91.25           H  
ATOM   3593  CD1 LEU A 226     -25.954 -34.755 -14.926  1.00 91.25           C  
ATOM   3594 HD11 LEU A 226     -27.014 -34.516 -14.845  1.00 91.25           H  
ATOM   3595 HD12 LEU A 226     -25.792 -35.800 -14.660  1.00 91.25           H  
ATOM   3596 HD13 LEU A 226     -25.384 -34.131 -14.237  1.00 91.25           H  
ATOM   3597  CD2 LEU A 226     -26.229 -35.439 -17.288  1.00 91.25           C  
ATOM   3598 HD21 LEU A 226     -27.289 -35.186 -17.288  1.00 91.25           H  
ATOM   3599 HD22 LEU A 226     -25.838 -35.358 -18.302  1.00 91.25           H  
ATOM   3600 HD23 LEU A 226     -26.102 -36.472 -16.961  1.00 91.25           H  
ATOM   3601  N   LYS A 227     -25.118 -30.150 -18.361  1.00 93.04           N  
ATOM   3602  H   LYS A 227     -24.193 -30.166 -17.955  1.00 93.04           H  
ATOM   3603  CA  LYS A 227     -25.660 -28.858 -18.794  1.00 93.04           C  
ATOM   3604  HA  LYS A 227     -26.728 -28.947 -18.992  1.00 93.04           H  
ATOM   3605  C   LYS A 227     -25.042 -28.336 -20.085  1.00 93.04           C  
ATOM   3606  CB  LYS A 227     -25.427 -27.850 -17.687  1.00 93.04           C  
ATOM   3607  HB2 LYS A 227     -25.696 -26.858 -18.049  1.00 93.04           H  
ATOM   3608  HB3 LYS A 227     -24.366 -27.873 -17.437  1.00 93.04           H  
ATOM   3609  O   LYS A 227     -25.494 -27.305 -20.581  1.00 93.04           O  
ATOM   3610  CG  LYS A 227     -26.231 -28.165 -16.435  1.00 93.04           C  
ATOM   3611  HG2 LYS A 227     -25.899 -29.099 -15.982  1.00 93.04           H  
ATOM   3612  HG3 LYS A 227     -27.289 -28.236 -16.687  1.00 93.04           H  
ATOM   3613  CD  LYS A 227     -26.004 -27.004 -15.485  1.00 93.04           C  
ATOM   3614  HD2 LYS A 227     -26.333 -26.092 -15.982  1.00 93.04           H  
ATOM   3615  HD3 LYS A 227     -24.949 -26.932 -15.221  1.00 93.04           H  
ATOM   3616  CE  LYS A 227     -26.834 -27.227 -14.244  1.00 93.04           C  
ATOM   3617  HE2 LYS A 227     -27.829 -27.568 -14.532  1.00 93.04           H  
ATOM   3618  HE3 LYS A 227     -26.370 -27.996 -13.626  1.00 93.04           H  
ATOM   3619  NZ  LYS A 227     -26.928 -25.961 -13.522  1.00 93.04           N  
ATOM   3620  HZ1 LYS A 227     -27.477 -26.102 -12.686  1.00 93.04           H  
ATOM   3621  HZ2 LYS A 227     -26.027 -25.670 -13.170  1.00 93.04           H  
ATOM   3622  HZ3 LYS A 227     -27.346 -25.222 -14.069  1.00 93.04           H  
ATOM   3623  N   LEU A 228     -24.009 -29.000 -20.592  1.00 95.42           N  
ATOM   3624  H   LEU A 228     -23.751 -29.880 -20.169  1.00 95.42           H  
ATOM   3625  CA  LEU A 228     -23.461 -28.710 -21.907  1.00 95.42           C  
ATOM   3626  HA  LEU A 228     -23.447 -27.629 -22.047  1.00 95.42           H  
ATOM   3627  C   LEU A 228     -24.388 -29.292 -22.990  1.00 95.42           C  
ATOM   3628  CB  LEU A 228     -22.014 -29.238 -21.988  1.00 95.42           C  
ATOM   3629  HB2 LEU A 228     -22.025 -30.317 -21.834  1.00 95.42           H  
ATOM   3630  HB3 LEU A 228     -21.622 -29.059 -22.989  1.00 95.42           H  
ATOM   3631  O   LEU A 228     -25.248 -30.130 -22.693  1.00 95.42           O  
ATOM   3632  CG  LEU A 228     -21.045 -28.598 -20.977  1.00 95.42           C  
ATOM   3633  HG  LEU A 228     -21.342 -28.873 -19.965  1.00 95.42           H  
ATOM   3634  CD1 LEU A 228     -19.634 -29.127 -21.206  1.00 95.42           C  
ATOM   3635 HD11 LEU A 228     -19.632 -30.215 -21.135  1.00 95.42           H  
ATOM   3636 HD12 LEU A 228     -19.287 -28.836 -22.198  1.00 95.42           H  
ATOM   3637 HD13 LEU A 228     -18.962 -28.717 -20.453  1.00 95.42           H  
ATOM   3638  CD2 LEU A 228     -21.000 -27.072 -21.070  1.00 95.42           C  
ATOM   3639 HD21 LEU A 228     -20.843 -26.772 -22.106  1.00 95.42           H  
ATOM   3640 HD22 LEU A 228     -20.190 -26.681 -20.454  1.00 95.42           H  
ATOM   3641 HD23 LEU A 228     -21.940 -26.665 -20.698  1.00 95.42           H  
ATOM   3642  N   PRO A 229     -24.255 -28.852 -24.253  1.00 93.86           N  
ATOM   3643  CA  PRO A 229     -24.971 -29.450 -25.369  1.00 93.86           C  
ATOM   3644  HA  PRO A 229     -26.041 -29.302 -25.224  1.00 93.86           H  
ATOM   3645  C   PRO A 229     -24.654 -30.941 -25.450  1.00 93.86           C  
ATOM   3646  CB  PRO A 229     -24.502 -28.702 -26.624  1.00 93.86           C  
ATOM   3647  HB2 PRO A 229     -23.707 -29.257 -27.121  1.00 93.86           H  
ATOM   3648  HB3 PRO A 229     -25.326 -28.512 -27.312  1.00 93.86           H  
ATOM   3649  O   PRO A 229     -23.625 -31.392 -24.949  1.00 93.86           O  
ATOM   3650  CG  PRO A 229     -23.932 -27.402 -26.061  1.00 93.86           C  
ATOM   3651  HG2 PRO A 229     -24.745 -26.712 -25.831  1.00 93.86           H  
ATOM   3652  HG3 PRO A 229     -23.194 -26.947 -26.721  1.00 93.86           H  
ATOM   3653  CD  PRO A 229     -23.323 -27.864 -24.751  1.00 93.86           C  
ATOM   3654  HD2 PRO A 229     -22.370 -28.351 -24.953  1.00 93.86           H  
ATOM   3655  HD3 PRO A 229     -23.185 -27.026 -24.066  1.00 93.86           H  
ATOM   3656  N   LYS A 230     -25.520 -31.712 -26.115  1.00 90.21           N  
ATOM   3657  H   LYS A 230     -26.315 -31.278 -26.562  1.00 90.21           H  
ATOM   3658  CA  LYS A 230     -25.203 -33.115 -26.389  1.00 90.21           C  
ATOM   3659  HA  LYS A 230     -25.080 -33.638 -25.440  1.00 90.21           H  
ATOM   3660  C   LYS A 230     -23.872 -33.195 -27.119  1.00 90.21           C  
ATOM   3661  CB  LYS A 230     -26.286 -33.798 -27.227  1.00 90.21           C  
ATOM   3662  HB2 LYS A 230     -25.883 -34.735 -27.612  1.00 90.21           H  
ATOM   3663  HB3 LYS A 230     -26.549 -33.167 -28.076  1.00 90.21           H  
ATOM   3664  O   LYS A 230     -23.623 -32.394 -28.020  1.00 90.21           O  
ATOM   3665  CG  LYS A 230     -27.525 -34.110 -26.386  1.00 90.21           C  
ATOM   3666  HG2 LYS A 230     -27.231 -34.696 -25.515  1.00 90.21           H  
ATOM   3667  HG3 LYS A 230     -27.991 -33.182 -26.054  1.00 90.21           H  
ATOM   3668  CD  LYS A 230     -28.515 -34.918 -27.225  1.00 90.21           C  
ATOM   3669  HD2 LYS A 230     -28.836 -34.319 -28.078  1.00 90.21           H  
ATOM   3670  HD3 LYS A 230     -28.017 -35.816 -27.590  1.00 90.21           H  
ATOM   3671  CE  LYS A 230     -29.721 -35.310 -26.373  1.00 90.21           C  
ATOM   3672  HE2 LYS A 230     -29.359 -35.856 -25.501  1.00 90.21           H  
ATOM   3673  HE3 LYS A 230     -30.215 -34.404 -26.024  1.00 90.21           H  
ATOM   3674  NZ  LYS A 230     -30.655 -36.154 -27.153  1.00 90.21           N  
ATOM   3675  HZ1 LYS A 230     -31.440 -36.441 -26.586  1.00 90.21           H  
ATOM   3676  HZ2 LYS A 230     -30.171 -36.980 -27.477  1.00 90.21           H  
ATOM   3677  HZ3 LYS A 230     -30.989 -35.652 -27.964  1.00 90.21           H  
ATOM   3678  N   ASP A 231     -23.088 -34.205 -26.759  1.00 86.78           N  
ATOM   3679  H   ASP A 231     -23.379 -34.815 -26.008  1.00 86.78           H  
ATOM   3680  CA  ASP A 231     -21.898 -34.574 -27.507  1.00 86.78           C  
ATOM   3681  HA  ASP A 231     -21.414 -35.396 -26.979  1.00 86.78           H  
ATOM   3682  C   ASP A 231     -20.821 -33.461 -27.582  1.00 86.78           C  
ATOM   3683  CB  ASP A 231     -22.421 -35.116 -28.860  1.00 86.78           C  
ATOM   3684  HB2 ASP A 231     -21.651 -35.130 -29.631  1.00 86.78           H  
ATOM   3685  HB3 ASP A 231     -23.166 -34.444 -29.286  1.00 86.78           H  
ATOM   3686  O   ASP A 231     -20.286 -33.216 -28.669  1.00 86.78           O  
ATOM   3687  CG  ASP A 231     -23.068 -36.494 -28.686  1.00 86.78           C  
ATOM   3688  OD1 ASP A 231     -22.443 -37.358 -28.029  1.00 86.78           O  
ATOM   3689  OD2 ASP A 231     -24.192 -36.669 -29.202  1.00 86.78           O  
ATOM   3690  N   PRO A 232     -20.462 -32.793 -26.460  1.00 93.96           N  
ATOM   3691  CA  PRO A 232     -19.425 -31.764 -26.471  1.00 93.96           C  
ATOM   3692  HA  PRO A 232     -19.625 -31.035 -27.255  1.00 93.96           H  
ATOM   3693  C   PRO A 232     -18.044 -32.393 -26.712  1.00 93.96           C  
ATOM   3694  CB  PRO A 232     -19.521 -31.084 -25.103  1.00 93.96           C  
ATOM   3695  HB2 PRO A 232     -18.576 -30.634 -24.798  1.00 93.96           H  
ATOM   3696  HB3 PRO A 232     -20.311 -30.333 -25.124  1.00 93.96           H  
ATOM   3697  O   PRO A 232     -17.802 -33.537 -26.324  1.00 93.96           O  
ATOM   3698  CG  PRO A 232     -19.932 -32.232 -24.181  1.00 93.96           C  
ATOM   3699  HG2 PRO A 232     -20.487 -31.873 -23.315  1.00 93.96           H  
ATOM   3700  HG3 PRO A 232     -19.045 -32.782 -23.864  1.00 93.96           H  
ATOM   3701  CD  PRO A 232     -20.797 -33.127 -25.075  1.00 93.96           C  
ATOM   3702  HD2 PRO A 232     -21.849 -32.926 -24.875  1.00 93.96           H  
ATOM   3703  HD3 PRO A 232     -20.578 -34.175 -24.869  1.00 93.96           H  
ATOM   3704  N   GLN A 233     -17.132 -31.644 -27.331  1.00 97.23           N  
ATOM   3705  H   GLN A 233     -17.369 -30.692 -27.569  1.00 97.23           H  
ATOM   3706  CA  GLN A 233     -15.723 -32.025 -27.413  1.00 97.23           C  
ATOM   3707  HA  GLN A 233     -15.659 -33.072 -27.710  1.00 97.23           H  
ATOM   3708  C   GLN A 233     -15.079 -31.847 -26.036  1.00 97.23           C  
ATOM   3709  CB  GLN A 233     -15.003 -31.181 -28.476  1.00 97.23           C  
ATOM   3710  HB2 GLN A 233     -15.532 -31.271 -29.424  1.00 97.23           H  
ATOM   3711  HB3 GLN A 233     -15.013 -30.135 -28.169  1.00 97.23           H  
ATOM   3712  O   GLN A 233     -15.158 -30.761 -25.452  1.00 97.23           O  
ATOM   3713  CG  GLN A 233     -13.550 -31.648 -28.677  1.00 97.23           C  
ATOM   3714  HG2 GLN A 233     -13.014 -31.643 -27.728  1.00 97.23           H  
ATOM   3715  HG3 GLN A 233     -13.563 -32.673 -29.050  1.00 97.23           H  
ATOM   3716  CD  GLN A 233     -12.764 -30.773 -29.648  1.00 97.23           C  
ATOM   3717  NE2 GLN A 233     -11.756 -31.314 -30.286  1.00 97.23           N  
ATOM   3718 HE21 GLN A 233     -11.271 -30.743 -30.964  1.00 97.23           H  
ATOM   3719 HE22 GLN A 233     -11.507 -32.278 -30.117  1.00 97.23           H  
ATOM   3720  OE1 GLN A 233     -12.992 -29.587 -29.813  1.00 97.23           O  
ATOM   3721  N   ILE A 234     -14.423 -32.886 -25.525  1.00 97.37           N  
ATOM   3722  H   ILE A 234     -14.420 -33.745 -26.056  1.00 97.37           H  
ATOM   3723  CA  ILE A 234     -13.735 -32.856 -24.233  1.00 97.37           C  
ATOM   3724  HA  ILE A 234     -13.906 -31.879 -23.780  1.00 97.37           H  
ATOM   3725  C   ILE A 234     -12.227 -33.002 -24.443  1.00 97.37           C  
ATOM   3726  CB  ILE A 234     -14.316 -33.888 -23.240  1.00 97.37           C  
ATOM   3727  HB  ILE A 234     -14.148 -34.890 -23.635  1.00 97.37           H  
ATOM   3728  O   ILE A 234     -11.746 -34.004 -24.971  1.00 97.37           O  
ATOM   3729  CG1 ILE A 234     -15.840 -33.675 -23.063  1.00 97.37           C  
ATOM   3730 HG12 ILE A 234     -16.029 -32.663 -22.704  1.00 97.37           H  
ATOM   3731 HG13 ILE A 234     -16.327 -33.784 -24.032  1.00 97.37           H  
ATOM   3732  CG2 ILE A 234     -13.583 -33.750 -21.887  1.00 97.37           C  
ATOM   3733 HG21 ILE A 234     -13.986 -34.457 -21.162  1.00 97.37           H  
ATOM   3734 HG22 ILE A 234     -13.694 -32.736 -21.503  1.00 97.37           H  
ATOM   3735 HG23 ILE A 234     -12.524 -33.977 -22.009  1.00 97.37           H  
ATOM   3736  CD1 ILE A 234     -16.524 -34.669 -22.117  1.00 97.37           C  
ATOM   3737 HD11 ILE A 234     -17.604 -34.536 -22.177  1.00 97.37           H  
ATOM   3738 HD12 ILE A 234     -16.277 -35.687 -22.418  1.00 97.37           H  
ATOM   3739 HD13 ILE A 234     -16.213 -34.501 -21.086  1.00 97.37           H  
ATOM   3740  N   LEU A 235     -11.466 -32.005 -23.988  1.00 97.80           N  
ATOM   3741  H   LEU A 235     -11.935 -31.214 -23.570  1.00 97.80           H  
ATOM   3742  CA  LEU A 235     -10.005 -32.017 -23.999  1.00 97.80           C  
ATOM   3743  HA  LEU A 235      -9.655 -32.897 -24.540  1.00 97.80           H  
ATOM   3744  C   LEU A 235      -9.482 -32.112 -22.561  1.00 97.80           C  
ATOM   3745  CB  LEU A 235      -9.452 -30.781 -24.728  1.00 97.80           C  
ATOM   3746  HB2 LEU A 235      -8.404 -31.002 -24.930  1.00 97.80           H  
ATOM   3747  HB3 LEU A 235      -9.508 -29.923 -24.059  1.00 97.80           H  
ATOM   3748  O   LEU A 235      -9.619 -31.177 -21.772  1.00 97.80           O  
ATOM   3749  CG  LEU A 235     -10.081 -30.389 -26.076  1.00 97.80           C  
ATOM   3750  HG  LEU A 235     -11.146 -30.190 -25.949  1.00 97.80           H  
ATOM   3751  CD1 LEU A 235      -9.406 -29.120 -26.609  1.00 97.80           C  
ATOM   3752 HD11 LEU A 235      -9.535 -28.297 -25.906  1.00 97.80           H  
ATOM   3753 HD12 LEU A 235      -8.342 -29.295 -26.772  1.00 97.80           H  
ATOM   3754 HD13 LEU A 235      -9.870 -28.837 -27.554  1.00 97.80           H  
ATOM   3755  CD2 LEU A 235      -9.883 -31.481 -27.122  1.00 97.80           C  
ATOM   3756 HD21 LEU A 235     -10.370 -32.405 -26.809  1.00 97.80           H  
ATOM   3757 HD22 LEU A 235     -10.329 -31.164 -28.065  1.00 97.80           H  
ATOM   3758 HD23 LEU A 235      -8.820 -31.659 -27.289  1.00 97.80           H  
ATOM   3759  N   LEU A 236      -8.881 -33.240 -22.197  1.00 95.89           N  
ATOM   3760  H   LEU A 236      -8.775 -33.969 -22.888  1.00 95.89           H  
ATOM   3761  CA  LEU A 236      -8.437 -33.524 -20.835  1.00 95.89           C  
ATOM   3762  HA  LEU A 236      -8.772 -32.728 -20.170  1.00 95.89           H  
ATOM   3763  C   LEU A 236      -6.909 -33.559 -20.776  1.00 95.89           C  
ATOM   3764  CB  LEU A 236      -9.133 -34.818 -20.384  1.00 95.89           C  
ATOM   3765  HB2 LEU A 236     -10.199 -34.685 -20.568  1.00 95.89           H  
ATOM   3766  HB3 LEU A 236      -8.801 -35.641 -21.016  1.00 95.89           H  
ATOM   3767  O   LEU A 236      -6.274 -34.411 -21.394  1.00 95.89           O  
ATOM   3768  CG  LEU A 236      -8.957 -35.181 -18.898  1.00 95.89           C  
ATOM   3769  HG  LEU A 236      -9.162 -34.297 -18.296  1.00 95.89           H  
ATOM   3770  CD1 LEU A 236      -9.983 -36.247 -18.510  1.00 95.89           C  
ATOM   3771 HD11 LEU A 236      -9.932 -36.441 -17.439  1.00 95.89           H  
ATOM   3772 HD12 LEU A 236     -10.988 -35.900 -18.751  1.00 95.89           H  
ATOM   3773 HD13 LEU A 236      -9.786 -37.169 -19.058  1.00 95.89           H  
ATOM   3774  CD2 LEU A 236      -7.564 -35.716 -18.549  1.00 95.89           C  
ATOM   3775 HD21 LEU A 236      -7.579 -36.207 -17.576  1.00 95.89           H  
ATOM   3776 HD22 LEU A 236      -6.844 -34.898 -18.504  1.00 95.89           H  
ATOM   3777 HD23 LEU A 236      -7.236 -36.431 -19.303  1.00 95.89           H  
ATOM   3778  N   PHE A 237      -6.322 -32.653 -19.993  1.00 93.33           N  
ATOM   3779  H   PHE A 237      -6.905 -31.996 -19.494  1.00 93.33           H  
ATOM   3780  CA  PHE A 237      -4.877 -32.517 -19.826  1.00 93.33           C  
ATOM   3781  HA  PHE A 237      -4.374 -33.272 -20.429  1.00 93.33           H  
ATOM   3782  C   PHE A 237      -4.464 -32.732 -18.367  1.00 93.33           C  
ATOM   3783  CB  PHE A 237      -4.418 -31.144 -20.339  1.00 93.33           C  
ATOM   3784  HB2 PHE A 237      -3.396 -30.971 -20.003  1.00 93.33           H  
ATOM   3785  HB3 PHE A 237      -5.037 -30.367 -19.890  1.00 93.33           H  
ATOM   3786  O   PHE A 237      -4.994 -32.114 -17.442  1.00 93.33           O  
ATOM   3787  CG  PHE A 237      -4.455 -31.000 -21.849  1.00 93.33           C  
ATOM   3788  CD1 PHE A 237      -3.278 -31.149 -22.610  1.00 93.33           C  
ATOM   3789  HD1 PHE A 237      -2.343 -31.380 -22.120  1.00 93.33           H  
ATOM   3790  CD2 PHE A 237      -5.668 -30.714 -22.500  1.00 93.33           C  
ATOM   3791  HD2 PHE A 237      -6.576 -30.576 -21.930  1.00 93.33           H  
ATOM   3792  CE1 PHE A 237      -3.313 -31.025 -24.011  1.00 93.33           C  
ATOM   3793  HE1 PHE A 237      -2.414 -31.151 -24.596  1.00 93.33           H  
ATOM   3794  CE2 PHE A 237      -5.695 -30.595 -23.898  1.00 93.33           C  
ATOM   3795  HE2 PHE A 237      -6.609 -30.315 -24.400  1.00 93.33           H  
ATOM   3796  CZ  PHE A 237      -4.527 -30.749 -24.658  1.00 93.33           C  
ATOM   3797  HZ  PHE A 237      -4.560 -30.638 -25.731  1.00 93.33           H  
ATOM   3798  N   SER A 238      -3.461 -33.583 -18.145  1.00 86.18           N  
ATOM   3799  H   SER A 238      -3.090 -34.109 -18.924  1.00 86.18           H  
ATOM   3800  CA  SER A 238      -2.800 -33.710 -16.841  1.00 86.18           C  
ATOM   3801  HA  SER A 238      -2.738 -32.717 -16.394  1.00 86.18           H  
ATOM   3802  C   SER A 238      -1.365 -34.237 -16.979  1.00 86.18           C  
ATOM   3803  CB  SER A 238      -3.626 -34.585 -15.885  1.00 86.18           C  
ATOM   3804  HB2 SER A 238      -4.637 -34.186 -15.794  1.00 86.18           H  
ATOM   3805  HB3 SER A 238      -3.674 -35.605 -16.265  1.00 86.18           H  
ATOM   3806  O   SER A 238      -0.945 -34.709 -18.034  1.00 86.18           O  
ATOM   3807  OG  SER A 238      -2.992 -34.569 -14.616  1.00 86.18           O  
ATOM   3808  HG  SER A 238      -3.503 -34.105 -13.949  1.00 86.18           H  
ATOM   3809  N   ALA A 239      -0.574 -34.126 -15.912  1.00 77.79           N  
ATOM   3810  H   ALA A 239      -1.015 -33.788 -15.068  1.00 77.79           H  
ATOM   3811  CA  ALA A 239       0.690 -34.848 -15.776  1.00 77.79           C  
ATOM   3812  HA  ALA A 239       1.171 -34.941 -16.750  1.00 77.79           H  
ATOM   3813  C   ALA A 239       0.490 -36.281 -15.238  1.00 77.79           C  
ATOM   3814  CB  ALA A 239       1.607 -34.025 -14.863  1.00 77.79           C  
ATOM   3815  HB1 ALA A 239       2.571 -34.525 -14.773  1.00 77.79           H  
ATOM   3816  HB2 ALA A 239       1.761 -33.034 -15.291  1.00 77.79           H  
ATOM   3817  HB3 ALA A 239       1.163 -33.927 -13.873  1.00 77.79           H  
ATOM   3818  O   ALA A 239       1.297 -37.172 -15.515  1.00 77.79           O  
ATOM   3819  N   THR A 240      -0.580 -36.526 -14.476  1.00 74.77           N  
ATOM   3820  H   THR A 240      -1.296 -35.821 -14.378  1.00 74.77           H  
ATOM   3821  CA  THR A 240      -0.838 -37.816 -13.821  1.00 74.77           C  
ATOM   3822  HA  THR A 240      -0.148 -38.560 -14.220  1.00 74.77           H  
ATOM   3823  C   THR A 240      -2.245 -38.321 -14.139  1.00 74.77           C  
ATOM   3824  CB  THR A 240      -0.587 -37.769 -12.302  1.00 74.77           C  
ATOM   3825  HB  THR A 240      -0.596 -38.798 -11.942  1.00 74.77           H  
ATOM   3826  O   THR A 240      -3.153 -37.539 -14.400  1.00 74.77           O  
ATOM   3827  CG2 THR A 240       0.762 -37.156 -11.920  1.00 74.77           C  
ATOM   3828 HG21 THR A 240       1.564 -37.661 -12.458  1.00 74.77           H  
ATOM   3829 HG22 THR A 240       0.921 -37.286 -10.849  1.00 74.77           H  
ATOM   3830 HG23 THR A 240       0.778 -36.092 -12.151  1.00 74.77           H  
ATOM   3831  OG1 THR A 240      -1.612 -37.084 -11.628  1.00 74.77           O  
ATOM   3832  HG1 THR A 240      -1.434 -36.143 -11.567  1.00 74.77           H  
ATOM   3833  N   PHE A 241      -2.420 -39.644 -14.172  1.00 77.06           N  
ATOM   3834  H   PHE A 241      -1.648 -40.246 -13.924  1.00 77.06           H  
ATOM   3835  CA  PHE A 241      -3.679 -40.290 -14.564  1.00 77.06           C  
ATOM   3836  HA  PHE A 241      -4.480 -39.552 -14.608  1.00 77.06           H  
ATOM   3837  C   PHE A 241      -4.099 -41.316 -13.508  1.00 77.06           C  
ATOM   3838  CB  PHE A 241      -3.559 -40.880 -15.979  1.00 77.06           C  
ATOM   3839  HB2 PHE A 241      -2.620 -41.424 -16.079  1.00 77.06           H  
ATOM   3840  HB3 PHE A 241      -4.372 -41.589 -16.140  1.00 77.06           H  
ATOM   3841  O   PHE A 241      -4.001 -42.522 -13.740  1.00 77.06           O  
ATOM   3842  CG  PHE A 241      -3.650 -39.812 -17.045  1.00 77.06           C  
ATOM   3843  CD1 PHE A 241      -4.863 -39.589 -17.719  1.00 77.06           C  
ATOM   3844  HD1 PHE A 241      -5.712 -40.235 -17.550  1.00 77.06           H  
ATOM   3845  CD2 PHE A 241      -2.562 -38.954 -17.277  1.00 77.06           C  
ATOM   3846  HD2 PHE A 241      -1.638 -39.091 -16.735  1.00 77.06           H  
ATOM   3847  CE1 PHE A 241      -4.977 -38.507 -18.604  1.00 77.06           C  
ATOM   3848  HE1 PHE A 241      -5.916 -38.304 -19.097  1.00 77.06           H  
ATOM   3849  CE2 PHE A 241      -2.701 -37.856 -18.137  1.00 77.06           C  
ATOM   3850  HE2 PHE A 241      -1.901 -37.138 -18.238  1.00 77.06           H  
ATOM   3851  CZ  PHE A 241      -3.900 -37.646 -18.828  1.00 77.06           C  
ATOM   3852  HZ  PHE A 241      -4.016 -36.799 -19.488  1.00 77.06           H  
ATOM   3853  N   PRO A 242      -4.522 -40.861 -12.316  1.00 73.68           N  
ATOM   3854  CA  PRO A 242      -5.055 -41.756 -11.299  1.00 73.68           C  
ATOM   3855  HA  PRO A 242      -4.331 -42.542 -11.082  1.00 73.68           H  
ATOM   3856  C   PRO A 242      -6.364 -42.410 -11.767  1.00 73.68           C  
ATOM   3857  CB  PRO A 242      -5.240 -40.881 -10.055  1.00 73.68           C  
ATOM   3858  HB2 PRO A 242      -4.309 -40.858  -9.487  1.00 73.68           H  
ATOM   3859  HB3 PRO A 242      -6.060 -41.218  -9.421  1.00 73.68           H  
ATOM   3860  O   PRO A 242      -6.994 -41.985 -12.739  1.00 73.68           O  
ATOM   3861  CG  PRO A 242      -5.509 -39.495 -10.635  1.00 73.68           C  
ATOM   3862  HG2 PRO A 242      -6.558 -39.423 -10.921  1.00 73.68           H  
ATOM   3863  HG3 PRO A 242      -5.244 -38.702  -9.935  1.00 73.68           H  
ATOM   3864  CD  PRO A 242      -4.621 -39.473 -11.877  1.00 73.68           C  
ATOM   3865  HD2 PRO A 242      -5.055 -38.827 -12.641  1.00 73.68           H  
ATOM   3866  HD3 PRO A 242      -3.630 -39.109 -11.606  1.00 73.68           H  
ATOM   3867  N   LEU A 243      -6.822 -43.423 -11.027  1.00 74.19           N  
ATOM   3868  H   LEU A 243      -6.253 -43.744 -10.257  1.00 74.19           H  
ATOM   3869  CA  LEU A 243      -8.034 -44.182 -11.360  1.00 74.19           C  
ATOM   3870  HA  LEU A 243      -7.866 -44.673 -12.318  1.00 74.19           H  
ATOM   3871  C   LEU A 243      -9.284 -43.296 -11.513  1.00 74.19           C  
ATOM   3872  CB  LEU A 243      -8.248 -45.246 -10.267  1.00 74.19           C  
ATOM   3873  HB2 LEU A 243      -7.322 -45.805 -10.131  1.00 74.19           H  
ATOM   3874  HB3 LEU A 243      -8.473 -44.737  -9.330  1.00 74.19           H  
ATOM   3875  O   LEU A 243     -10.148 -43.582 -12.336  1.00 74.19           O  
ATOM   3876  CG  LEU A 243      -9.380 -46.247 -10.570  1.00 74.19           C  
ATOM   3877  HG  LEU A 243     -10.311 -45.713 -10.758  1.00 74.19           H  
ATOM   3878  CD1 LEU A 243      -9.050 -47.130 -11.776  1.00 74.19           C  
ATOM   3879 HD11 LEU A 243      -9.843 -47.865 -11.913  1.00 74.19           H  
ATOM   3880 HD12 LEU A 243      -9.011 -46.521 -12.679  1.00 74.19           H  
ATOM   3881 HD13 LEU A 243      -8.099 -47.640 -11.627  1.00 74.19           H  
ATOM   3882  CD2 LEU A 243      -9.600 -47.149  -9.356  1.00 74.19           C  
ATOM   3883 HD21 LEU A 243      -8.694 -47.717  -9.141  1.00 74.19           H  
ATOM   3884 HD22 LEU A 243      -9.864 -46.545  -8.489  1.00 74.19           H  
ATOM   3885 HD23 LEU A 243     -10.415 -47.842  -9.561  1.00 74.19           H  
ATOM   3886  N   THR A 244      -9.375 -42.196 -10.762  1.00 78.38           N  
ATOM   3887  H   THR A 244      -8.611 -41.951 -10.149  1.00 78.38           H  
ATOM   3888  CA  THR A 244     -10.486 -41.241 -10.883  1.00 78.38           C  
ATOM   3889  HA  THR A 244     -11.428 -41.775 -10.753  1.00 78.38           H  
ATOM   3890  C   THR A 244     -10.544 -40.573 -12.256  1.00 78.38           C  
ATOM   3891  CB  THR A 244     -10.403 -40.146  -9.815  1.00 78.38           C  
ATOM   3892  HB  THR A 244     -11.170 -39.401 -10.029  1.00 78.38           H  
ATOM   3893  O   THR A 244     -11.641 -40.340 -12.763  1.00 78.38           O  
ATOM   3894  CG2 THR A 244     -10.627 -40.694  -8.407  1.00 78.38           C  
ATOM   3895 HG21 THR A 244      -9.843 -41.403  -8.143  1.00 78.38           H  
ATOM   3896 HG22 THR A 244     -10.623 -39.868  -7.696  1.00 78.38           H  
ATOM   3897 HG23 THR A 244     -11.598 -41.187  -8.358  1.00 78.38           H  
ATOM   3898  OG1 THR A 244      -9.132 -39.537  -9.826  1.00 78.38           O  
ATOM   3899  HG1 THR A 244      -9.267 -38.638  -9.516  1.00 78.38           H  
ATOM   3900  N   VAL A 245      -9.387 -40.322 -12.882  1.00 81.82           N  
ATOM   3901  H   VAL A 245      -8.527 -40.596 -12.429  1.00 81.82           H  
ATOM   3902  CA  VAL A 245      -9.307 -39.817 -14.258  1.00 81.82           C  
ATOM   3903  HA  VAL A 245     -10.003 -38.984 -14.363  1.00 81.82           H  
ATOM   3904  C   VAL A 245      -9.770 -40.891 -15.231  1.00 81.82           C  
ATOM   3905  CB  VAL A 245      -7.902 -39.294 -14.614  1.00 81.82           C  
ATOM   3906  HB  VAL A 245      -7.167 -40.092 -14.503  1.00 81.82           H  
ATOM   3907  O   VAL A 245     -10.635 -40.615 -16.054  1.00 81.82           O  
ATOM   3908  CG1 VAL A 245      -7.847 -38.777 -16.054  1.00 81.82           C  
ATOM   3909 HG11 VAL A 245      -8.633 -38.040 -16.217  1.00 81.82           H  
ATOM   3910 HG12 VAL A 245      -6.879 -38.314 -16.247  1.00 81.82           H  
ATOM   3911 HG13 VAL A 245      -7.981 -39.597 -16.759  1.00 81.82           H  
ATOM   3912  CG2 VAL A 245      -7.507 -38.126 -13.703  1.00 81.82           C  
ATOM   3913 HG21 VAL A 245      -8.207 -37.299 -13.823  1.00 81.82           H  
ATOM   3914 HG22 VAL A 245      -7.514 -38.440 -12.659  1.00 81.82           H  
ATOM   3915 HG23 VAL A 245      -6.509 -37.775 -13.965  1.00 81.82           H  
ATOM   3916  N   LYS A 246      -9.293 -42.133 -15.076  1.00 78.91           N  
ATOM   3917  H   LYS A 246      -8.600 -42.289 -14.359  1.00 78.91           H  
ATOM   3918  CA  LYS A 246      -9.712 -43.257 -15.927  1.00 78.91           C  
ATOM   3919  HA  LYS A 246      -9.447 -43.024 -16.958  1.00 78.91           H  
ATOM   3920  C   LYS A 246     -11.234 -43.462 -15.915  1.00 78.91           C  
ATOM   3921  CB  LYS A 246      -8.959 -44.525 -15.502  1.00 78.91           C  
ATOM   3922  HB2 LYS A 246      -9.287 -44.837 -14.511  1.00 78.91           H  
ATOM   3923  HB3 LYS A 246      -7.890 -44.318 -15.475  1.00 78.91           H  
ATOM   3924  O   LYS A 246     -11.853 -43.522 -16.971  1.00 78.91           O  
ATOM   3925  CG  LYS A 246      -9.223 -45.652 -16.506  1.00 78.91           C  
ATOM   3926  HG2 LYS A 246     -10.293 -45.854 -16.551  1.00 78.91           H  
ATOM   3927  HG3 LYS A 246      -8.888 -45.335 -17.493  1.00 78.91           H  
ATOM   3928  CD  LYS A 246      -8.506 -46.947 -16.121  1.00 78.91           C  
ATOM   3929  HD2 LYS A 246      -7.427 -46.793 -16.122  1.00 78.91           H  
ATOM   3930  HD3 LYS A 246      -8.846 -47.270 -15.137  1.00 78.91           H  
ATOM   3931  CE  LYS A 246      -8.905 -47.976 -17.179  1.00 78.91           C  
ATOM   3932  HE2 LYS A 246      -8.546 -47.647 -18.154  1.00 78.91           H  
ATOM   3933  HE3 LYS A 246      -9.993 -47.989 -17.235  1.00 78.91           H  
ATOM   3934  NZ  LYS A 246      -8.423 -49.337 -16.871  1.00 78.91           N  
ATOM   3935  HZ1 LYS A 246      -8.815 -49.639 -15.990  1.00 78.91           H  
ATOM   3936  HZ2 LYS A 246      -7.413 -49.367 -16.855  1.00 78.91           H  
ATOM   3937  HZ3 LYS A 246      -8.771 -49.954 -17.591  1.00 78.91           H  
ATOM   3938  N   ASN A 247     -11.848 -43.476 -14.732  1.00 82.78           N  
ATOM   3939  H   ASN A 247     -11.272 -43.483 -13.902  1.00 82.78           H  
ATOM   3940  CA  ASN A 247     -13.299 -43.639 -14.595  1.00 82.78           C  
ATOM   3941  HA  ASN A 247     -13.603 -44.569 -15.076  1.00 82.78           H  
ATOM   3942  C   ASN A 247     -14.083 -42.497 -15.262  1.00 82.78           C  
ATOM   3943  CB  ASN A 247     -13.658 -43.691 -13.101  1.00 82.78           C  
ATOM   3944  HB2 ASN A 247     -13.271 -42.800 -12.607  1.00 82.78           H  
ATOM   3945  HB3 ASN A 247     -14.744 -43.694 -13.007  1.00 82.78           H  
ATOM   3946  O   ASN A 247     -15.167 -42.709 -15.799  1.00 82.78           O  
ATOM   3947  CG  ASN A 247     -13.140 -44.917 -12.372  1.00 82.78           C  
ATOM   3948  ND2 ASN A 247     -13.311 -44.961 -11.071  1.00 82.78           N  
ATOM   3949 HD21 ASN A 247     -12.984 -45.811 -10.635  1.00 82.78           H  
ATOM   3950 HD22 ASN A 247     -13.813 -44.230 -10.588  1.00 82.78           H  
ATOM   3951  OD1 ASN A 247     -12.587 -45.850 -12.919  1.00 82.78           O  
ATOM   3952  N   PHE A 248     -13.558 -41.271 -15.204  1.00 87.58           N  
ATOM   3953  H   PHE A 248     -12.655 -41.143 -14.770  1.00 87.58           H  
ATOM   3954  CA  PHE A 248     -14.175 -40.128 -15.870  1.00 87.58           C  
ATOM   3955  HA  PHE A 248     -15.235 -40.093 -15.618  1.00 87.58           H  
ATOM   3956  C   PHE A 248     -14.079 -40.241 -17.395  1.00 87.58           C  
ATOM   3957  CB  PHE A 248     -13.509 -38.852 -15.360  1.00 87.58           C  
ATOM   3958  HB2 PHE A 248     -12.444 -38.893 -15.587  1.00 87.58           H  
ATOM   3959  HB3 PHE A 248     -13.618 -38.809 -14.277  1.00 87.58           H  
ATOM   3960  O   PHE A 248     -15.052 -39.943 -18.086  1.00 87.58           O  
ATOM   3961  CG  PHE A 248     -14.079 -37.593 -15.969  1.00 87.58           C  
ATOM   3962  CD1 PHE A 248     -13.523 -37.077 -17.154  1.00 87.58           C  
ATOM   3963  HD1 PHE A 248     -12.698 -37.583 -17.635  1.00 87.58           H  
ATOM   3964  CD2 PHE A 248     -15.176 -36.951 -15.367  1.00 87.58           C  
ATOM   3965  HD2 PHE A 248     -15.622 -37.356 -14.470  1.00 87.58           H  
ATOM   3966  CE1 PHE A 248     -14.053 -35.914 -17.728  1.00 87.58           C  
ATOM   3967  HE1 PHE A 248     -13.640 -35.527 -18.649  1.00 87.58           H  
ATOM   3968  CE2 PHE A 248     -15.691 -35.771 -15.928  1.00 87.58           C  
ATOM   3969  HE2 PHE A 248     -16.532 -35.277 -15.465  1.00 87.58           H  
ATOM   3970  CZ  PHE A 248     -15.122 -35.253 -17.106  1.00 87.58           C  
ATOM   3971  HZ  PHE A 248     -15.504 -34.346 -17.551  1.00 87.58           H  
ATOM   3972  N   MET A 249     -12.940 -40.712 -17.911  1.00 87.33           N  
ATOM   3973  H   MET A 249     -12.182 -40.944 -17.285  1.00 87.33           H  
ATOM   3974  CA  MET A 249     -12.744 -40.943 -19.342  1.00 87.33           C  
ATOM   3975  HA  MET A 249     -12.871 -40.006 -19.885  1.00 87.33           H  
ATOM   3976  C   MET A 249     -13.747 -41.944 -19.902  1.00 87.33           C  
ATOM   3977  CB  MET A 249     -11.350 -41.481 -19.629  1.00 87.33           C  
ATOM   3978  HB2 MET A 249     -11.304 -41.698 -20.696  1.00 87.33           H  
ATOM   3979  HB3 MET A 249     -11.199 -42.416 -19.090  1.00 87.33           H  
ATOM   3980  O   MET A 249     -14.450 -41.621 -20.849  1.00 87.33           O  
ATOM   3981  CG  MET A 249     -10.212 -40.530 -19.288  1.00 87.33           C  
ATOM   3982  HG2 MET A 249     -10.372 -40.071 -18.313  1.00 87.33           H  
ATOM   3983  HG3 MET A 249     -10.200 -39.726 -20.024  1.00 87.33           H  
ATOM   3984  SD  MET A 249      -8.622 -41.400 -19.275  1.00 87.33           S  
ATOM   3985  CE  MET A 249      -8.723 -42.273 -20.873  1.00 87.33           C  
ATOM   3986  HE1 MET A 249      -9.491 -43.046 -20.834  1.00 87.33           H  
ATOM   3987  HE2 MET A 249      -8.958 -41.577 -21.678  1.00 87.33           H  
ATOM   3988  HE3 MET A 249      -7.778 -42.773 -21.084  1.00 87.33           H  
ATOM   3989  N   GLU A 250     -13.852 -43.122 -19.282  1.00 86.57           N  
ATOM   3990  H   GLU A 250     -13.227 -43.322 -18.514  1.00 86.57           H  
ATOM   3991  CA  GLU A 250     -14.756 -44.192 -19.727  1.00 86.57           C  
ATOM   3992  HA  GLU A 250     -14.514 -44.478 -20.751  1.00 86.57           H  
ATOM   3993  C   GLU A 250     -16.230 -43.756 -19.720  1.00 86.57           C  
ATOM   3994  CB  GLU A 250     -14.580 -45.413 -18.806  1.00 86.57           C  
ATOM   3995  HB2 GLU A 250     -14.687 -45.086 -17.772  1.00 86.57           H  
ATOM   3996  HB3 GLU A 250     -15.369 -46.134 -19.022  1.00 86.57           H  
ATOM   3997  O   GLU A 250     -17.043 -44.281 -20.478  1.00 86.57           O  
ATOM   3998  CG  GLU A 250     -13.223 -46.120 -18.987  1.00 86.57           C  
ATOM   3999  HG2 GLU A 250     -13.167 -46.505 -20.005  1.00 86.57           H  
ATOM   4000  HG3 GLU A 250     -12.421 -45.392 -18.865  1.00 86.57           H  
ATOM   4001  CD  GLU A 250     -12.988 -47.277 -17.994  1.00 86.57           C  
ATOM   4002  OE1 GLU A 250     -11.917 -47.927 -18.097  1.00 86.57           O  
ATOM   4003  OE2 GLU A 250     -13.836 -47.499 -17.101  1.00 86.57           O  
ATOM   4004  N   LYS A 251     -16.579 -42.792 -18.861  1.00 89.62           N  
ATOM   4005  H   LYS A 251     -15.850 -42.418 -18.270  1.00 89.62           H  
ATOM   4006  CA  LYS A 251     -17.946 -42.296 -18.701  1.00 89.62           C  
ATOM   4007  HA  LYS A 251     -18.634 -43.117 -18.905  1.00 89.62           H  
ATOM   4008  C   LYS A 251     -18.317 -41.185 -19.686  1.00 89.62           C  
ATOM   4009  CB  LYS A 251     -18.112 -41.858 -17.242  1.00 89.62           C  
ATOM   4010  HB2 LYS A 251     -17.451 -41.014 -17.049  1.00 89.62           H  
ATOM   4011  HB3 LYS A 251     -17.813 -42.683 -16.596  1.00 89.62           H  
ATOM   4012  O   LYS A 251     -19.477 -41.124 -20.086  1.00 89.62           O  
ATOM   4013  CG  LYS A 251     -19.554 -41.465 -16.896  1.00 89.62           C  
ATOM   4014  HG2 LYS A 251     -20.220 -42.309 -17.076  1.00 89.62           H  
ATOM   4015  HG3 LYS A 251     -19.866 -40.621 -17.512  1.00 89.62           H  
ATOM   4016  CD  LYS A 251     -19.624 -41.054 -15.424  1.00 89.62           C  
ATOM   4017  HD2 LYS A 251     -18.891 -40.266 -15.251  1.00 89.62           H  
ATOM   4018  HD3 LYS A 251     -19.376 -41.908 -14.795  1.00 89.62           H  
ATOM   4019  CE  LYS A 251     -21.016 -40.531 -15.072  1.00 89.62           C  
ATOM   4020  HE2 LYS A 251     -21.312 -39.813 -15.837  1.00 89.62           H  
ATOM   4021  HE3 LYS A 251     -21.722 -41.362 -15.089  1.00 89.62           H  
ATOM   4022  NZ  LYS A 251     -20.997 -39.867 -13.744  1.00 89.62           N  
ATOM   4023  HZ1 LYS A 251     -21.900 -39.504 -13.475  1.00 89.62           H  
ATOM   4024  HZ2 LYS A 251     -20.385 -39.064 -13.755  1.00 89.62           H  
ATOM   4025  HZ3 LYS A 251     -20.639 -40.465 -13.013  1.00 89.62           H  
ATOM   4026  N   HIS A 252     -17.385 -40.287 -20.019  1.00 91.38           N  
ATOM   4027  H   HIS A 252     -16.453 -40.416 -19.651  1.00 91.38           H  
ATOM   4028  CA  HIS A 252     -17.709 -39.029 -20.712  1.00 91.38           C  
ATOM   4029  HA  HIS A 252     -18.768 -39.008 -20.968  1.00 91.38           H  
ATOM   4030  C   HIS A 252     -16.976 -38.793 -22.029  1.00 91.38           C  
ATOM   4031  CB  HIS A 252     -17.444 -37.847 -19.775  1.00 91.38           C  
ATOM   4032  HB2 HIS A 252     -16.406 -37.869 -19.444  1.00 91.38           H  
ATOM   4033  HB3 HIS A 252     -17.600 -36.919 -20.325  1.00 91.38           H  
ATOM   4034  O   HIS A 252     -17.496 -38.048 -22.855  1.00 91.38           O  
ATOM   4035  CG  HIS A 252     -18.356 -37.820 -18.584  1.00 91.38           C  
ATOM   4036  CD2 HIS A 252     -17.957 -37.955 -17.292  1.00 91.38           C  
ATOM   4037  HD2 HIS A 252     -16.942 -38.127 -16.965  1.00 91.38           H  
ATOM   4038  ND1 HIS A 252     -19.726 -37.553 -18.614  1.00 91.38           N  
ATOM   4039  CE1 HIS A 252     -20.118 -37.512 -17.339  1.00 91.38           C  
ATOM   4040  HE1 HIS A 252     -21.116 -37.255 -17.016  1.00 91.38           H  
ATOM   4041  NE2 HIS A 252     -19.076 -37.745 -16.528  1.00 91.38           N  
ATOM   4042  HE2 HIS A 252     -19.097 -37.629 -15.525  1.00 91.38           H  
ATOM   4043  N   LEU A 253     -15.792 -39.375 -22.234  1.00 92.07           N  
ATOM   4044  H   LEU A 253     -15.474 -40.093 -21.599  1.00 92.07           H  
ATOM   4045  CA  LEU A 253     -15.021 -39.172 -23.464  1.00 92.07           C  
ATOM   4046  HA  LEU A 253     -15.253 -38.190 -23.876  1.00 92.07           H  
ATOM   4047  C   LEU A 253     -15.436 -40.202 -24.522  1.00 92.07           C  
ATOM   4048  CB  LEU A 253     -13.507 -39.211 -23.185  1.00 92.07           C  
ATOM   4049  HB2 LEU A 253     -13.016 -39.446 -24.130  1.00 92.07           H  
ATOM   4050  HB3 LEU A 253     -13.279 -40.020 -22.491  1.00 92.07           H  
ATOM   4051  O   LEU A 253     -15.659 -41.374 -24.217  1.00 92.07           O  
ATOM   4052  CG  LEU A 253     -12.892 -37.891 -22.682  1.00 92.07           C  
ATOM   4053  HG  LEU A 253     -13.050 -37.117 -23.433  1.00 92.07           H  
ATOM   4054  CD1 LEU A 253     -13.470 -37.396 -21.352  1.00 92.07           C  
ATOM   4055 HD11 LEU A 253     -14.494 -37.061 -21.516  1.00 92.07           H  
ATOM   4056 HD12 LEU A 253     -12.885 -36.554 -20.984  1.00 92.07           H  
ATOM   4057 HD13 LEU A 253     -13.476 -38.193 -20.608  1.00 92.07           H  
ATOM   4058  CD2 LEU A 253     -11.383 -38.062 -22.490  1.00 92.07           C  
ATOM   4059 HD21 LEU A 253     -11.189 -38.863 -21.776  1.00 92.07           H  
ATOM   4060 HD22 LEU A 253     -10.913 -38.308 -23.442  1.00 92.07           H  
ATOM   4061 HD23 LEU A 253     -10.943 -37.130 -22.135  1.00 92.07           H  
ATOM   4062  N   ARG A 254     -15.516 -39.771 -25.782  1.00 91.98           N  
ATOM   4063  H   ARG A 254     -15.303 -38.800 -25.960  1.00 91.98           H  
ATOM   4064  CA  ARG A 254     -15.982 -40.583 -26.914  1.00 91.98           C  
ATOM   4065  HA  ARG A 254     -16.353 -41.545 -26.558  1.00 91.98           H  
ATOM   4066  C   ARG A 254     -14.837 -40.841 -27.877  1.00 91.98           C  
ATOM   4067  CB  ARG A 254     -17.125 -39.854 -27.621  1.00 91.98           C  
ATOM   4068  HB2 ARG A 254     -17.417 -40.414 -28.509  1.00 91.98           H  
ATOM   4069  HB3 ARG A 254     -16.757 -38.878 -27.939  1.00 91.98           H  
ATOM   4070  O   ARG A 254     -14.415 -39.939 -28.592  1.00 91.98           O  
ATOM   4071  CG  ARG A 254     -18.350 -39.694 -26.706  1.00 91.98           C  
ATOM   4072  HG2 ARG A 254     -18.817 -40.667 -26.556  1.00 91.98           H  
ATOM   4073  HG3 ARG A 254     -18.061 -39.295 -25.734  1.00 91.98           H  
ATOM   4074  CD  ARG A 254     -19.357 -38.738 -27.330  1.00 91.98           C  
ATOM   4075  HD2 ARG A 254     -19.633 -39.123 -28.312  1.00 91.98           H  
ATOM   4076  HD3 ARG A 254     -20.250 -38.702 -26.707  1.00 91.98           H  
ATOM   4077  NE  ARG A 254     -18.783 -37.383 -27.433  1.00 91.98           N  
ATOM   4078  HE  ARG A 254     -18.011 -37.152 -26.825  1.00 91.98           H  
ATOM   4079  NH1 ARG A 254     -20.005 -36.771 -29.228  1.00 91.98           N  
ATOM   4080 HH11 ARG A 254     -20.717 -37.424 -28.932  1.00 91.98           H  
ATOM   4081 HH12 ARG A 254     -20.208 -36.088 -29.943  1.00 91.98           H  
ATOM   4082  NH2 ARG A 254     -18.487 -35.358 -28.413  1.00 91.98           N  
ATOM   4083 HH21 ARG A 254     -18.865 -34.604 -28.968  1.00 91.98           H  
ATOM   4084 HH22 ARG A 254     -17.789 -35.121 -27.722  1.00 91.98           H  
ATOM   4085  CZ  ARG A 254     -19.084 -36.508 -28.358  1.00 91.98           C  
ATOM   4086  N   GLU A 255     -14.349 -42.081 -27.879  1.00 86.27           N  
ATOM   4087  H   GLU A 255     -14.772 -42.751 -27.252  1.00 86.27           H  
ATOM   4088  CA  GLU A 255     -13.184 -42.508 -28.673  1.00 86.27           C  
ATOM   4089  HA  GLU A 255     -12.786 -43.419 -28.227  1.00 86.27           H  
ATOM   4090  C   GLU A 255     -12.031 -41.481 -28.632  1.00 86.27           C  
ATOM   4091  CB  GLU A 255     -13.605 -42.860 -30.108  1.00 86.27           C  
ATOM   4092  HB2 GLU A 255     -14.046 -41.983 -30.583  1.00 86.27           H  
ATOM   4093  HB3 GLU A 255     -12.711 -43.148 -30.662  1.00 86.27           H  
ATOM   4094  O   GLU A 255     -11.574 -41.011 -29.683  1.00 86.27           O  
ATOM   4095  CG  GLU A 255     -14.598 -44.028 -30.169  1.00 86.27           C  
ATOM   4096  HG2 GLU A 255     -15.521 -43.742 -29.665  1.00 86.27           H  
ATOM   4097  HG3 GLU A 255     -14.169 -44.876 -29.635  1.00 86.27           H  
ATOM   4098  CD  GLU A 255     -14.926 -44.453 -31.610  1.00 86.27           C  
ATOM   4099  OE1 GLU A 255     -15.668 -45.452 -31.746  1.00 86.27           O  
ATOM   4100  OE2 GLU A 255     -14.441 -43.800 -32.566  1.00 86.27           O  
ATOM   4101  N   PRO A 256     -11.586 -41.077 -27.425  1.00 91.13           N  
ATOM   4102  CA  PRO A 256     -10.608 -40.014 -27.299  1.00 91.13           C  
ATOM   4103  HA  PRO A 256     -10.976 -39.121 -27.804  1.00 91.13           H  
ATOM   4104  C   PRO A 256      -9.280 -40.426 -27.922  1.00 91.13           C  
ATOM   4105  CB  PRO A 256     -10.476 -39.744 -25.804  1.00 91.13           C  
ATOM   4106  HB2 PRO A 256     -11.238 -39.019 -25.520  1.00 91.13           H  
ATOM   4107  HB3 PRO A 256      -9.483 -39.384 -25.532  1.00 91.13           H  
ATOM   4108  O   PRO A 256      -8.835 -41.568 -27.806  1.00 91.13           O  
ATOM   4109  CG  PRO A 256     -10.786 -41.106 -25.181  1.00 91.13           C  
ATOM   4110  HG2 PRO A 256      -9.901 -41.741 -25.222  1.00 91.13           H  
ATOM   4111  HG3 PRO A 256     -11.143 -41.016 -24.155  1.00 91.13           H  
ATOM   4112  CD  PRO A 256     -11.864 -41.660 -26.115  1.00 91.13           C  
ATOM   4113  HD2 PRO A 256     -11.812 -42.748 -26.143  1.00 91.13           H  
ATOM   4114  HD3 PRO A 256     -12.844 -41.334 -25.768  1.00 91.13           H  
ATOM   4115  N   TYR A 257      -8.612 -39.468 -28.553  1.00 89.57           N  
ATOM   4116  H   TYR A 257      -9.017 -38.544 -28.596  1.00 89.57           H  
ATOM   4117  CA  TYR A 257      -7.248 -39.667 -29.003  1.00 89.57           C  
ATOM   4118  HA  TYR A 257      -7.152 -40.675 -29.405  1.00 89.57           H  
ATOM   4119  C   TYR A 257      -6.295 -39.521 -27.816  1.00 89.57           C  
ATOM   4120  CB  TYR A 257      -6.937 -38.685 -30.121  1.00 89.57           C  
ATOM   4121  HB2 TYR A 257      -7.731 -38.728 -30.867  1.00 89.57           H  
ATOM   4122  HB3 TYR A 257      -6.932 -37.683 -29.693  1.00 89.57           H  
ATOM   4123  O   TYR A 257      -6.197 -38.451 -27.206  1.00 89.57           O  
ATOM   4124  CG  TYR A 257      -5.617 -38.974 -30.804  1.00 89.57           C  
ATOM   4125  CD1 TYR A 257      -4.462 -38.262 -30.435  1.00 89.57           C  
ATOM   4126  HD1 TYR A 257      -4.526 -37.503 -29.669  1.00 89.57           H  
ATOM   4127  CD2 TYR A 257      -5.543 -39.968 -31.799  1.00 89.57           C  
ATOM   4128  HD2 TYR A 257      -6.425 -40.533 -32.061  1.00 89.57           H  
ATOM   4129  CE1 TYR A 257      -3.234 -38.530 -31.068  1.00 89.57           C  
ATOM   4130  HE1 TYR A 257      -2.352 -37.968 -30.798  1.00 89.57           H  
ATOM   4131  CE2 TYR A 257      -4.316 -40.241 -32.434  1.00 89.57           C  
ATOM   4132  HE2 TYR A 257      -4.240 -41.008 -33.190  1.00 89.57           H  
ATOM   4133  OH  TYR A 257      -1.975 -39.780 -32.678  1.00 89.57           O  
ATOM   4134  HH  TYR A 257      -1.278 -39.241 -32.296  1.00 89.57           H  
ATOM   4135  CZ  TYR A 257      -3.160 -39.523 -32.066  1.00 89.57           C  
ATOM   4136  N   GLU A 258      -5.605 -40.606 -27.480  1.00 89.93           N  
ATOM   4137  H   GLU A 258      -5.770 -41.466 -27.982  1.00 89.93           H  
ATOM   4138  CA  GLU A 258      -4.679 -40.647 -26.353  1.00 89.93           C  
ATOM   4139  HA  GLU A 258      -5.032 -39.949 -25.593  1.00 89.93           H  
ATOM   4140  C   GLU A 258      -3.277 -40.199 -26.775  1.00 89.93           C  
ATOM   4141  CB  GLU A 258      -4.658 -42.035 -25.699  1.00 89.93           C  
ATOM   4142  HB2 GLU A 258      -4.291 -42.769 -26.416  1.00 89.93           H  
ATOM   4143  HB3 GLU A 258      -3.965 -41.990 -24.858  1.00 89.93           H  
ATOM   4144  O   GLU A 258      -2.662 -40.749 -27.687  1.00 89.93           O  
ATOM   4145  CG  GLU A 258      -6.042 -42.470 -25.185  1.00 89.93           C  
ATOM   4146  HG2 GLU A 258      -6.696 -42.648 -26.039  1.00 89.93           H  
ATOM   4147  HG3 GLU A 258      -6.468 -41.655 -24.600  1.00 89.93           H  
ATOM   4148  CD  GLU A 258      -6.001 -43.738 -24.315  1.00 89.93           C  
ATOM   4149  OE1 GLU A 258      -7.061 -44.063 -23.732  1.00 89.93           O  
ATOM   4150  OE2 GLU A 258      -4.917 -44.353 -24.191  1.00 89.93           O  
ATOM   4151  N   ILE A 259      -2.754 -39.197 -26.075  1.00 90.14           N  
ATOM   4152  H   ILE A 259      -3.330 -38.783 -25.357  1.00 90.14           H  
ATOM   4153  CA  ILE A 259      -1.404 -38.670 -26.238  1.00 90.14           C  
ATOM   4154  HA  ILE A 259      -0.894 -39.208 -27.037  1.00 90.14           H  
ATOM   4155  C   ILE A 259      -0.669 -38.917 -24.931  1.00 90.14           C  
ATOM   4156  CB  ILE A 259      -1.426 -37.170 -26.604  1.00 90.14           C  
ATOM   4157  HB  ILE A 259      -1.919 -36.620 -25.802  1.00 90.14           H  
ATOM   4158  O   ILE A 259      -1.018 -38.346 -23.899  1.00 90.14           O  
ATOM   4159  CG1 ILE A 259      -2.225 -36.936 -27.900  1.00 90.14           C  
ATOM   4160 HG12 ILE A 259      -3.205 -37.405 -27.811  1.00 90.14           H  
ATOM   4161 HG13 ILE A 259      -1.695 -37.396 -28.733  1.00 90.14           H  
ATOM   4162  CG2 ILE A 259       0.017 -36.646 -26.740  1.00 90.14           C  
ATOM   4163 HG21 ILE A 259       0.019 -35.594 -27.026  1.00 90.14           H  
ATOM   4164 HG22 ILE A 259       0.558 -37.217 -27.495  1.00 90.14           H  
ATOM   4165 HG23 ILE A 259       0.532 -36.722 -25.783  1.00 90.14           H  
ATOM   4166  CD1 ILE A 259      -2.477 -35.461 -28.213  1.00 90.14           C  
ATOM   4167 HD11 ILE A 259      -3.148 -35.394 -29.070  1.00 90.14           H  
ATOM   4168 HD12 ILE A 259      -1.543 -34.958 -28.461  1.00 90.14           H  
ATOM   4169 HD13 ILE A 259      -2.944 -34.971 -27.358  1.00 90.14           H  
ATOM   4170  N   ASN A 260       0.377 -39.736 -24.972  1.00 82.98           N  
ATOM   4171  H   ASN A 260       0.606 -40.196 -25.841  1.00 82.98           H  
ATOM   4172  CA  ASN A 260       1.232 -39.978 -23.820  1.00 82.98           C  
ATOM   4173  HA  ASN A 260       0.977 -39.277 -23.024  1.00 82.98           H  
ATOM   4174  C   ASN A 260       2.691 -39.713 -24.186  1.00 82.98           C  
ATOM   4175  CB  ASN A 260       0.977 -41.396 -23.291  1.00 82.98           C  
ATOM   4176  HB2 ASN A 260       1.289 -42.125 -24.040  1.00 82.98           H  
ATOM   4177  HB3 ASN A 260      -0.088 -41.529 -23.101  1.00 82.98           H  
ATOM   4178  O   ASN A 260       3.322 -40.518 -24.861  1.00 82.98           O  
ATOM   4179  CG  ASN A 260       1.727 -41.666 -22.001  1.00 82.98           C  
ATOM   4180  ND2 ASN A 260       1.718 -42.891 -21.536  1.00 82.98           N  
ATOM   4181 HD21 ASN A 260       1.295 -43.620 -22.092  1.00 82.98           H  
ATOM   4182 HD22 ASN A 260       2.403 -43.094 -20.822  1.00 82.98           H  
ATOM   4183  OD1 ASN A 260       2.308 -40.789 -21.377  1.00 82.98           O  
ATOM   4184  N   LEU A 261       3.211 -38.574 -23.730  1.00 78.36           N  
ATOM   4185  H   LEU A 261       2.614 -37.969 -23.184  1.00 78.36           H  
ATOM   4186  CA  LEU A 261       4.588 -38.129 -23.974  1.00 78.36           C  
ATOM   4187  HA  LEU A 261       5.062 -38.792 -24.697  1.00 78.36           H  
ATOM   4188  C   LEU A 261       5.443 -38.225 -22.701  1.00 78.36           C  
ATOM   4189  CB  LEU A 261       4.570 -36.708 -24.563  1.00 78.36           C  
ATOM   4190  HB2 LEU A 261       4.119 -36.041 -23.829  1.00 78.36           H  
ATOM   4191  HB3 LEU A 261       5.598 -36.383 -24.726  1.00 78.36           H  
ATOM   4192  O   LEU A 261       6.339 -37.414 -22.471  1.00 78.36           O  
ATOM   4193  CG  LEU A 261       3.811 -36.573 -25.892  1.00 78.36           C  
ATOM   4194  HG  LEU A 261       2.786 -36.920 -25.764  1.00 78.36           H  
ATOM   4195  CD1 LEU A 261       3.769 -35.101 -26.278  1.00 78.36           C  
ATOM   4196 HD11 LEU A 261       4.783 -34.732 -26.430  1.00 78.36           H  
ATOM   4197 HD12 LEU A 261       3.209 -34.986 -27.206  1.00 78.36           H  
ATOM   4198 HD13 LEU A 261       3.282 -34.530 -25.487  1.00 78.36           H  
ATOM   4199  CD2 LEU A 261       4.456 -37.355 -27.034  1.00 78.36           C  
ATOM   4200 HD21 LEU A 261       5.496 -37.053 -27.157  1.00 78.36           H  
ATOM   4201 HD22 LEU A 261       3.921 -37.163 -27.964  1.00 78.36           H  
ATOM   4202 HD23 LEU A 261       4.416 -38.424 -26.828  1.00 78.36           H  
ATOM   4203  N   MET A 262       5.104 -39.153 -21.806  1.00 71.59           N  
ATOM   4204  H   MET A 262       4.357 -39.792 -22.038  1.00 71.59           H  
ATOM   4205  CA  MET A 262       5.775 -39.324 -20.520  1.00 71.59           C  
ATOM   4206  HA  MET A 262       6.595 -38.612 -20.425  1.00 71.59           H  
ATOM   4207  C   MET A 262       6.410 -40.707 -20.438  1.00 71.59           C  
ATOM   4208  CB  MET A 262       4.803 -39.048 -19.362  1.00 71.59           C  
ATOM   4209  HB2 MET A 262       3.935 -39.703 -19.435  1.00 71.59           H  
ATOM   4210  HB3 MET A 262       5.320 -39.261 -18.426  1.00 71.59           H  
ATOM   4211  O   MET A 262       5.866 -41.603 -19.798  1.00 71.59           O  
ATOM   4212  CG  MET A 262       4.342 -37.586 -19.364  1.00 71.59           C  
ATOM   4213  HG2 MET A 262       3.728 -37.432 -20.251  1.00 71.59           H  
ATOM   4214  HG3 MET A 262       5.219 -36.944 -19.449  1.00 71.59           H  
ATOM   4215  SD  MET A 262       3.381 -37.050 -17.918  1.00 71.59           S  
ATOM   4216  CE  MET A 262       4.675 -36.971 -16.678  1.00 71.59           C  
ATOM   4217  HE1 MET A 262       4.235 -36.800 -15.696  1.00 71.59           H  
ATOM   4218  HE2 MET A 262       5.217 -37.917 -16.701  1.00 71.59           H  
ATOM   4219  HE3 MET A 262       5.371 -36.165 -16.912  1.00 71.59           H  
ATOM   4220  N   GLU A 263       7.572 -40.868 -21.074  1.00 63.83           N  
ATOM   4221  H   GLU A 263       7.906 -40.153 -21.705  1.00 63.83           H  
ATOM   4222  CA  GLU A 263       8.469 -41.990 -20.757  1.00 63.83           C  
ATOM   4223  HA  GLU A 263       7.927 -42.934 -20.824  1.00 63.83           H  
ATOM   4224  C   GLU A 263       8.993 -41.861 -19.320  1.00 63.83           C  
ATOM   4225  CB  GLU A 263       9.650 -42.029 -21.734  1.00 63.83           C  
ATOM   4226  HB2 GLU A 263      10.343 -42.800 -21.397  1.00 63.83           H  
ATOM   4227  HB3 GLU A 263      10.162 -41.067 -21.717  1.00 63.83           H  
ATOM   4228  O   GLU A 263       8.998 -42.818 -18.554  1.00 63.83           O  
ATOM   4229  CG  GLU A 263       9.215 -42.356 -23.170  1.00 63.83           C  
ATOM   4230  HG2 GLU A 263       8.601 -41.539 -23.549  1.00 63.83           H  
ATOM   4231  HG3 GLU A 263       8.604 -43.258 -23.149  1.00 63.83           H  
ATOM   4232  CD  GLU A 263      10.409 -42.572 -24.112  1.00 63.83           C  
ATOM   4233  OE1 GLU A 263      10.177 -43.172 -25.184  1.00 63.83           O  
ATOM   4234  OE2 GLU A 263      11.528 -42.128 -23.762  1.00 63.83           O  
ATOM   4235  N   GLU A 264       9.338 -40.634 -18.927  1.00 71.91           N  
ATOM   4236  H   GLU A 264       9.280 -39.901 -19.619  1.00 71.91           H  
ATOM   4237  CA  GLU A 264       9.744 -40.257 -17.574  1.00 71.91           C  
ATOM   4238  HA  GLU A 264       9.751 -41.135 -16.927  1.00 71.91           H  
ATOM   4239  C   GLU A 264       8.757 -39.230 -17.008  1.00 71.91           C  
ATOM   4240  CB  GLU A 264      11.155 -39.662 -17.601  1.00 71.91           C  
ATOM   4241  HB2 GLU A 264      11.117 -38.812 -18.282  1.00 71.91           H  
ATOM   4242  HB3 GLU A 264      11.410 -39.292 -16.608  1.00 71.91           H  
ATOM   4243  O   GLU A 264       8.123 -38.469 -17.748  1.00 71.91           O  
ATOM   4244  CG  GLU A 264      12.246 -40.649 -18.057  1.00 71.91           C  
ATOM   4245  HG2 GLU A 264      12.425 -41.365 -17.255  1.00 71.91           H  
ATOM   4246  HG3 GLU A 264      11.900 -41.199 -18.932  1.00 71.91           H  
ATOM   4247  CD  GLU A 264      13.556 -39.937 -18.436  1.00 71.91           C  
ATOM   4248  OE1 GLU A 264      14.560 -40.641 -18.668  1.00 71.91           O  
ATOM   4249  OE2 GLU A 264      13.535 -38.685 -18.584  1.00 71.91           O  
ATOM   4250  N   LEU A 265       8.631 -39.170 -15.684  1.00 71.53           N  
ATOM   4251  H   LEU A 265       9.160 -39.819 -15.119  1.00 71.53           H  
ATOM   4252  CA  LEU A 265       7.735 -38.216 -15.028  1.00 71.53           C  
ATOM   4253  HA  LEU A 265       6.884 -38.029 -15.683  1.00 71.53           H  
ATOM   4254  C   LEU A 265       8.397 -36.855 -14.810  1.00 71.53           C  
ATOM   4255  CB  LEU A 265       7.211 -38.843 -13.729  1.00 71.53           C  
ATOM   4256  HB2 LEU A 265       8.055 -39.249 -13.172  1.00 71.53           H  
ATOM   4257  HB3 LEU A 265       6.749 -38.074 -13.110  1.00 71.53           H  
ATOM   4258  O   LEU A 265       7.760 -35.816 -15.005  1.00 71.53           O  
ATOM   4259  CG  LEU A 265       6.185 -39.964 -13.997  1.00 71.53           C  
ATOM   4260  HG  LEU A 265       6.556 -40.635 -14.772  1.00 71.53           H  
ATOM   4261  CD1 LEU A 265       5.968 -40.799 -12.745  1.00 71.53           C  
ATOM   4262 HD11 LEU A 265       6.923 -41.237 -12.457  1.00 71.53           H  
ATOM   4263 HD12 LEU A 265       5.290 -41.627 -12.950  1.00 71.53           H  
ATOM   4264 HD13 LEU A 265       5.568 -40.186 -11.937  1.00 71.53           H  
ATOM   4265  CD2 LEU A 265       4.820 -39.417 -14.423  1.00 71.53           C  
ATOM   4266 HD21 LEU A 265       4.705 -39.575 -15.496  1.00 71.53           H  
ATOM   4267 HD22 LEU A 265       4.033 -39.946 -13.886  1.00 71.53           H  
ATOM   4268 HD23 LEU A 265       4.738 -38.360 -14.172  1.00 71.53           H  
ATOM   4269  N   THR A 266       9.669 -36.864 -14.417  1.00 75.41           N  
ATOM   4270  H   THR A 266      10.158 -37.746 -14.373  1.00 75.41           H  
ATOM   4271  CA  THR A 266      10.446 -35.675 -14.070  1.00 75.41           C  
ATOM   4272  HA  THR A 266       9.776 -34.964 -13.585  1.00 75.41           H  
ATOM   4273  C   THR A 266      11.004 -34.976 -15.314  1.00 75.41           C  
ATOM   4274  CB  THR A 266      11.546 -36.023 -13.050  1.00 75.41           C  
ATOM   4275  HB  THR A 266      12.143 -35.137 -12.839  1.00 75.41           H  
ATOM   4276  O   THR A 266      11.112 -35.545 -16.405  1.00 75.41           O  
ATOM   4277  CG2 THR A 266      10.950 -36.553 -11.743  1.00 75.41           C  
ATOM   4278 HG21 THR A 266      10.514 -37.540 -11.894  1.00 75.41           H  
ATOM   4279 HG22 THR A 266      10.179 -35.873 -11.381  1.00 75.41           H  
ATOM   4280 HG23 THR A 266      11.733 -36.624 -10.988  1.00 75.41           H  
ATOM   4281  OG1 THR A 266      12.363 -37.037 -13.571  1.00 75.41           O  
ATOM   4282  HG1 THR A 266      12.991 -37.327 -12.905  1.00 75.41           H  
ATOM   4283  N   LEU A 267      11.300 -33.684 -15.174  1.00 80.19           N  
ATOM   4284  H   LEU A 267      11.280 -33.280 -14.249  1.00 80.19           H  
ATOM   4285  CA  LEU A 267      11.900 -32.891 -16.246  1.00 80.19           C  
ATOM   4286  HA  LEU A 267      11.446 -33.165 -17.198  1.00 80.19           H  
ATOM   4287  C   LEU A 267      13.386 -33.204 -16.355  1.00 80.19           C  
ATOM   4288  CB  LEU A 267      11.687 -31.396 -15.968  1.00 80.19           C  
ATOM   4289  HB2 LEU A 267      11.982 -31.197 -14.938  1.00 80.19           H  
ATOM   4290  HB3 LEU A 267      12.337 -30.811 -16.619  1.00 80.19           H  
ATOM   4291  O   LEU A 267      14.087 -33.181 -15.343  1.00 80.19           O  
ATOM   4292  CG  LEU A 267      10.241 -30.934 -16.183  1.00 80.19           C  
ATOM   4293  HG  LEU A 267       9.559 -31.621 -15.681  1.00 80.19           H  
ATOM   4294  CD1 LEU A 267      10.070 -29.545 -15.566  1.00 80.19           C  
ATOM   4295 HD11 LEU A 267      10.327 -29.571 -14.507  1.00 80.19           H  
ATOM   4296 HD12 LEU A 267       9.039 -29.206 -15.674  1.00 80.19           H  
ATOM   4297 HD13 LEU A 267      10.732 -28.836 -16.063  1.00 80.19           H  
ATOM   4298  CD2 LEU A 267       9.907 -30.899 -17.679  1.00 80.19           C  
ATOM   4299 HD21 LEU A 267      10.245 -31.800 -18.190  1.00 80.19           H  
ATOM   4300 HD22 LEU A 267       8.829 -30.834 -17.829  1.00 80.19           H  
ATOM   4301 HD23 LEU A 267      10.393 -30.043 -18.149  1.00 80.19           H  
ATOM   4302  N   LYS A 268      13.880 -33.397 -17.582  1.00 79.04           N  
ATOM   4303  H   LYS A 268      13.274 -33.281 -18.381  1.00 79.04           H  
ATOM   4304  CA  LYS A 268      15.299 -33.698 -17.828  1.00 79.04           C  
ATOM   4305  HA  LYS A 268      15.597 -34.547 -17.212  1.00 79.04           H  
ATOM   4306  C   LYS A 268      16.211 -32.540 -17.416  1.00 79.04           C  
ATOM   4307  CB  LYS A 268      15.504 -34.065 -19.307  1.00 79.04           C  
ATOM   4308  HB2 LYS A 268      16.574 -34.151 -19.500  1.00 79.04           H  
ATOM   4309  HB3 LYS A 268      15.106 -33.273 -19.941  1.00 79.04           H  
ATOM   4310  O   LYS A 268      17.365 -32.756 -17.072  1.00 79.04           O  
ATOM   4311  CG  LYS A 268      14.840 -35.405 -19.666  1.00 79.04           C  
ATOM   4312  HG2 LYS A 268      13.772 -35.351 -19.456  1.00 79.04           H  
ATOM   4313  HG3 LYS A 268      15.276 -36.193 -19.051  1.00 79.04           H  
ATOM   4314  CD  LYS A 268      15.035 -35.754 -21.147  1.00 79.04           C  
ATOM   4315  HD2 LYS A 268      14.541 -34.990 -21.747  1.00 79.04           H  
ATOM   4316  HD3 LYS A 268      16.100 -35.776 -21.379  1.00 79.04           H  
ATOM   4317  CE  LYS A 268      14.411 -37.124 -21.445  1.00 79.04           C  
ATOM   4318  HE2 LYS A 268      14.872 -37.877 -20.805  1.00 79.04           H  
ATOM   4319  HE3 LYS A 268      13.358 -37.087 -21.164  1.00 79.04           H  
ATOM   4320  NZ  LYS A 268      14.530 -37.509 -22.876  1.00 79.04           N  
ATOM   4321  HZ1 LYS A 268      14.002 -38.352 -23.048  1.00 79.04           H  
ATOM   4322  HZ2 LYS A 268      14.169 -36.782 -23.477  1.00 79.04           H  
ATOM   4323  HZ3 LYS A 268      15.491 -37.706 -23.115  1.00 79.04           H  
ATOM   4324  N   GLY A 269      15.687 -31.312 -17.425  1.00 83.59           N  
ATOM   4325  H   GLY A 269      14.733 -31.219 -17.744  1.00 83.59           H  
ATOM   4326  CA  GLY A 269      16.416 -30.107 -17.021  1.00 83.59           C  
ATOM   4327  HA2 GLY A 269      15.926 -29.236 -17.456  1.00 83.59           H  
ATOM   4328  HA3 GLY A 269      17.432 -30.155 -17.411  1.00 83.59           H  
ATOM   4329  C   GLY A 269      16.508 -29.873 -15.510  1.00 83.59           C  
ATOM   4330  O   GLY A 269      17.193 -28.938 -15.103  1.00 83.59           O  
ATOM   4331  N   VAL A 270      15.828 -30.667 -14.669  1.00 88.52           N  
ATOM   4332  H   VAL A 270      15.358 -31.484 -15.032  1.00 88.52           H  
ATOM   4333  CA  VAL A 270      15.781 -30.430 -13.216  1.00 88.52           C  
ATOM   4334  HA  VAL A 270      16.170 -29.430 -13.024  1.00 88.52           H  
ATOM   4335  C   VAL A 270      16.677 -31.414 -12.470  1.00 88.52           C  
ATOM   4336  CB  VAL A 270      14.344 -30.410 -12.665  1.00 88.52           C  
ATOM   4337  HB  VAL A 270      13.857 -31.366 -12.856  1.00 88.52           H  
ATOM   4338  O   VAL A 270      16.328 -32.581 -12.286  1.00 88.52           O  
ATOM   4339  CG1 VAL A 270      14.330 -30.129 -11.152  1.00 88.52           C  
ATOM   4340 HG11 VAL A 270      14.868 -29.206 -10.938  1.00 88.52           H  
ATOM   4341 HG12 VAL A 270      13.300 -30.030 -10.807  1.00 88.52           H  
ATOM   4342 HG13 VAL A 270      14.796 -30.952 -10.611  1.00 88.52           H  
ATOM   4343  CG2 VAL A 270      13.528 -29.292 -13.330  1.00 88.52           C  
ATOM   4344 HG21 VAL A 270      13.479 -29.447 -14.408  1.00 88.52           H  
ATOM   4345 HG22 VAL A 270      13.993 -28.326 -13.134  1.00 88.52           H  
ATOM   4346 HG23 VAL A 270      12.513 -29.281 -12.933  1.00 88.52           H  
ATOM   4347  N   THR A 271      17.812 -30.924 -11.969  1.00 91.95           N  
ATOM   4348  H   THR A 271      18.007 -29.943 -12.110  1.00 91.95           H  
ATOM   4349  CA  THR A 271      18.708 -31.722 -11.120  1.00 91.95           C  
ATOM   4350  HA  THR A 271      18.727 -32.740 -11.510  1.00 91.95           H  
ATOM   4351  C   THR A 271      18.175 -31.760  -9.689  1.00 91.95           C  
ATOM   4352  CB  THR A 271      20.149 -31.204 -11.148  1.00 91.95           C  
ATOM   4353  HB  THR A 271      20.198 -30.216 -10.689  1.00 91.95           H  
ATOM   4354  O   THR A 271      17.926 -30.720  -9.079  1.00 91.95           O  
ATOM   4355  CG2 THR A 271      21.094 -32.161 -10.419  1.00 91.95           C  
ATOM   4356 HG21 THR A 271      22.116 -31.796 -10.516  1.00 91.95           H  
ATOM   4357 HG22 THR A 271      20.840 -32.213  -9.361  1.00 91.95           H  
ATOM   4358 HG23 THR A 271      21.030 -33.155 -10.861  1.00 91.95           H  
ATOM   4359  OG1 THR A 271      20.617 -31.120 -12.471  1.00 91.95           O  
ATOM   4360  HG1 THR A 271      20.106 -30.454 -12.937  1.00 91.95           H  
ATOM   4361  N   GLN A 272      17.994 -32.958  -9.136  1.00 93.73           N  
ATOM   4362  H   GLN A 272      18.237 -33.783  -9.666  1.00 93.73           H  
ATOM   4363  CA  GLN A 272      17.356 -33.163  -7.836  1.00 93.73           C  
ATOM   4364  HA  GLN A 272      16.901 -32.232  -7.499  1.00 93.73           H  
ATOM   4365  C   GLN A 272      18.390 -33.593  -6.793  1.00 93.73           C  
ATOM   4366  CB  GLN A 272      16.229 -34.193  -7.981  1.00 93.73           C  
ATOM   4367  HB2 GLN A 272      16.649 -35.114  -8.384  1.00 93.73           H  
ATOM   4368  HB3 GLN A 272      15.810 -34.411  -6.998  1.00 93.73           H  
ATOM   4369  O   GLN A 272      19.079 -34.598  -6.967  1.00 93.73           O  
ATOM   4370  CG  GLN A 272      15.094 -33.709  -8.899  1.00 93.73           C  
ATOM   4371  HG2 GLN A 272      15.496 -33.206  -9.779  1.00 93.73           H  
ATOM   4372  HG3 GLN A 272      14.460 -33.005  -8.359  1.00 93.73           H  
ATOM   4373  CD  GLN A 272      14.241 -34.877  -9.361  1.00 93.73           C  
ATOM   4374  NE2 GLN A 272      14.374 -35.308 -10.594  1.00 93.73           N  
ATOM   4375 HE21 GLN A 272      13.978 -36.216 -10.790  1.00 93.73           H  
ATOM   4376 HE22 GLN A 272      15.041 -34.879 -11.220  1.00 93.73           H  
ATOM   4377  OE1 GLN A 272      13.457 -35.431  -8.617  1.00 93.73           O  
ATOM   4378  N   TYR A 273      18.473 -32.842  -5.696  1.00 91.95           N  
ATOM   4379  H   TYR A 273      17.870 -32.035  -5.625  1.00 91.95           H  
ATOM   4380  CA  TYR A 273      19.344 -33.139  -4.565  1.00 91.95           C  
ATOM   4381  HA  TYR A 273      19.826 -34.096  -4.765  1.00 91.95           H  
ATOM   4382  C   TYR A 273      18.556 -33.280  -3.265  1.00 91.95           C  
ATOM   4383  CB  TYR A 273      20.440 -32.075  -4.417  1.00 91.95           C  
ATOM   4384  HB2 TYR A 273      19.971 -31.098  -4.302  1.00 91.95           H  
ATOM   4385  HB3 TYR A 273      20.999 -32.280  -3.504  1.00 91.95           H  
ATOM   4386  O   TYR A 273      17.516 -32.643  -3.085  1.00 91.95           O  
ATOM   4387  CG  TYR A 273      21.435 -32.034  -5.559  1.00 91.95           C  
ATOM   4388  CD1 TYR A 273      22.267 -33.144  -5.800  1.00 91.95           C  
ATOM   4389  HD1 TYR A 273      22.198 -34.017  -5.169  1.00 91.95           H  
ATOM   4390  CD2 TYR A 273      21.536 -30.891  -6.375  1.00 91.95           C  
ATOM   4391  HD2 TYR A 273      20.888 -30.044  -6.207  1.00 91.95           H  
ATOM   4392  CE1 TYR A 273      23.187 -33.125  -6.864  1.00 91.95           C  
ATOM   4393  HE1 TYR A 273      23.819 -33.983  -7.044  1.00 91.95           H  
ATOM   4394  CE2 TYR A 273      22.472 -30.858  -7.426  1.00 91.95           C  
ATOM   4395  HE2 TYR A 273      22.553 -29.993  -8.066  1.00 91.95           H  
ATOM   4396  OH  TYR A 273      24.198 -31.932  -8.687  1.00 91.95           O  
ATOM   4397  HH  TYR A 273      24.673 -32.759  -8.796  1.00 91.95           H  
ATOM   4398  CZ  TYR A 273      23.296 -31.975  -7.674  1.00 91.95           C  
ATOM   4399  N   TYR A 274      19.076 -34.052  -2.316  1.00 89.87           N  
ATOM   4400  H   TYR A 274      19.891 -34.604  -2.541  1.00 89.87           H  
ATOM   4401  CA  TYR A 274      18.612 -34.051  -0.934  1.00 89.87           C  
ATOM   4402  HA  TYR A 274      17.856 -33.273  -0.833  1.00 89.87           H  
ATOM   4403  C   TYR A 274      19.735 -33.692   0.043  1.00 89.87           C  
ATOM   4404  CB  TYR A 274      17.925 -35.370  -0.574  1.00 89.87           C  
ATOM   4405  HB2 TYR A 274      17.322 -35.180   0.314  1.00 89.87           H  
ATOM   4406  HB3 TYR A 274      17.238 -35.661  -1.369  1.00 89.87           H  
ATOM   4407  O   TYR A 274      20.905 -34.015  -0.163  1.00 89.87           O  
ATOM   4408  CG  TYR A 274      18.862 -36.516  -0.259  1.00 89.87           C  
ATOM   4409  CD1 TYR A 274      19.300 -37.362  -1.289  1.00 89.87           C  
ATOM   4410  HD1 TYR A 274      18.950 -37.205  -2.298  1.00 89.87           H  
ATOM   4411  CD2 TYR A 274      19.295 -36.736   1.063  1.00 89.87           C  
ATOM   4412  HD2 TYR A 274      18.943 -36.098   1.861  1.00 89.87           H  
ATOM   4413  CE1 TYR A 274      20.171 -38.429  -1.012  1.00 89.87           C  
ATOM   4414  HE1 TYR A 274      20.473 -39.101  -1.801  1.00 89.87           H  
ATOM   4415  CE2 TYR A 274      20.178 -37.796   1.347  1.00 89.87           C  
ATOM   4416  HE2 TYR A 274      20.507 -37.972   2.360  1.00 89.87           H  
ATOM   4417  OH  TYR A 274      21.455 -39.676   0.582  1.00 89.87           O  
ATOM   4418  HH  TYR A 274      21.598 -39.795   1.524  1.00 89.87           H  
ATOM   4419  CZ  TYR A 274      20.615 -38.645   0.307  1.00 89.87           C  
ATOM   4420  N   ALA A 275      19.366 -33.027   1.133  1.00 88.00           N  
ATOM   4421  H   ALA A 275      18.390 -32.789   1.229  1.00 88.00           H  
ATOM   4422  CA  ALA A 275      20.234 -32.713   2.256  1.00 88.00           C  
ATOM   4423  HA  ALA A 275      21.211 -33.175   2.113  1.00 88.00           H  
ATOM   4424  C   ALA A 275      19.601 -33.277   3.528  1.00 88.00           C  
ATOM   4425  CB  ALA A 275      20.422 -31.194   2.331  1.00 88.00           C  
ATOM   4426  HB1 ALA A 275      21.143 -30.949   3.111  1.00 88.00           H  
ATOM   4427  HB2 ALA A 275      20.776 -30.815   1.372  1.00 88.00           H  
ATOM   4428  HB3 ALA A 275      19.471 -30.715   2.562  1.00 88.00           H  
ATOM   4429  O   ALA A 275      18.501 -32.869   3.906  1.00 88.00           O  
ATOM   4430  N   PHE A 276      20.286 -34.212   4.186  1.00 82.60           N  
ATOM   4431  H   PHE A 276      21.188 -34.506   3.840  1.00 82.60           H  
ATOM   4432  CA  PHE A 276      19.807 -34.776   5.443  1.00 82.60           C  
ATOM   4433  HA  PHE A 276      18.733 -34.941   5.350  1.00 82.60           H  
ATOM   4434  C   PHE A 276      20.055 -33.786   6.583  1.00 82.60           C  
ATOM   4435  CB  PHE A 276      20.457 -36.137   5.696  1.00 82.60           C  
ATOM   4436  HB2 PHE A 276      21.433 -36.007   6.165  1.00 82.60           H  
ATOM   4437  HB3 PHE A 276      20.622 -36.636   4.741  1.00 82.60           H  
ATOM   4438  O   PHE A 276      21.201 -33.431   6.864  1.00 82.60           O  
ATOM   4439  CG  PHE A 276      19.591 -37.042   6.541  1.00 82.60           C  
ATOM   4440  CD1 PHE A 276      19.773 -37.122   7.935  1.00 82.60           C  
ATOM   4441  HD1 PHE A 276      20.524 -36.517   8.421  1.00 82.60           H  
ATOM   4442  CD2 PHE A 276      18.600 -37.816   5.911  1.00 82.60           C  
ATOM   4443  HD2 PHE A 276      18.438 -37.736   4.847  1.00 82.60           H  
ATOM   4444  CE1 PHE A 276      19.005 -38.029   8.687  1.00 82.60           C  
ATOM   4445  HE1 PHE A 276      19.170 -38.129   9.749  1.00 82.60           H  
ATOM   4446  CE2 PHE A 276      17.831 -38.718   6.661  1.00 82.60           C  
ATOM   4447  HE2 PHE A 276      17.083 -39.326   6.176  1.00 82.60           H  
ATOM   4448  CZ  PHE A 276      18.062 -38.845   8.038  1.00 82.60           C  
ATOM   4449  HZ  PHE A 276      17.526 -39.602   8.591  1.00 82.60           H  
ATOM   4450  N   VAL A 277      18.989 -33.298   7.215  1.00 83.70           N  
ATOM   4451  H   VAL A 277      18.079 -33.655   6.959  1.00 83.70           H  
ATOM   4452  CA  VAL A 277      19.053 -32.224   8.212  1.00 83.70           C  
ATOM   4453  HA  VAL A 277      20.045 -32.228   8.665  1.00 83.70           H  
ATOM   4454  C   VAL A 277      18.053 -32.452   9.336  1.00 83.70           C  
ATOM   4455  CB  VAL A 277      18.836 -30.829   7.585  1.00 83.70           C  
ATOM   4456  HB  VAL A 277      18.810 -30.100   8.395  1.00 83.70           H  
ATOM   4457  O   VAL A 277      16.927 -32.892   9.119  1.00 83.70           O  
ATOM   4458  CG1 VAL A 277      19.989 -30.428   6.659  1.00 83.70           C  
ATOM   4459 HG11 VAL A 277      20.939 -30.527   7.185  1.00 83.70           H  
ATOM   4460 HG12 VAL A 277      20.004 -31.068   5.777  1.00 83.70           H  
ATOM   4461 HG13 VAL A 277      19.863 -29.394   6.338  1.00 83.70           H  
ATOM   4462  CG2 VAL A 277      17.528 -30.695   6.795  1.00 83.70           C  
ATOM   4463 HG21 VAL A 277      17.513 -31.403   5.966  1.00 83.70           H  
ATOM   4464 HG22 VAL A 277      17.450 -29.684   6.397  1.00 83.70           H  
ATOM   4465 HG23 VAL A 277      16.674 -30.894   7.442  1.00 83.70           H  
ATOM   4466  N   GLN A 278      18.429 -32.089  10.562  1.00 74.98           N  
ATOM   4467  H   GLN A 278      19.360 -31.723  10.701  1.00 74.98           H  
ATOM   4468  CA  GLN A 278      17.455 -32.025  11.653  1.00 74.98           C  
ATOM   4469  HA  GLN A 278      16.829 -32.916  11.617  1.00 74.98           H  
ATOM   4470  C   GLN A 278      16.540 -30.814  11.490  1.00 74.98           C  
ATOM   4471  CB  GLN A 278      18.155 -31.978  13.015  1.00 74.98           C  
ATOM   4472  HB2 GLN A 278      17.439 -31.685  13.783  1.00 74.98           H  
ATOM   4473  HB3 GLN A 278      18.960 -31.245  12.987  1.00 74.98           H  
ATOM   4474  O   GLN A 278      16.954 -29.764  11.000  1.00 74.98           O  
ATOM   4475  CG  GLN A 278      18.707 -33.355  13.381  1.00 74.98           C  
ATOM   4476  HG2 GLN A 278      17.879 -34.055  13.488  1.00 74.98           H  
ATOM   4477  HG3 GLN A 278      19.327 -33.706  12.556  1.00 74.98           H  
ATOM   4478  CD  GLN A 278      19.511 -33.365  14.680  1.00 74.98           C  
ATOM   4479  NE2 GLN A 278      19.986 -34.513  15.100  1.00 74.98           N  
ATOM   4480 HE21 GLN A 278      19.893 -35.333  14.518  1.00 74.98           H  
ATOM   4481 HE22 GLN A 278      20.437 -34.581  16.001  1.00 74.98           H  
ATOM   4482  OE1 GLN A 278      19.702 -32.357  15.356  1.00 74.98           O  
ATOM   4483  N   GLU A 279      15.327 -30.914  12.027  1.00 81.65           N  
ATOM   4484  H   GLU A 279      15.016 -31.824  12.336  1.00 81.65           H  
ATOM   4485  CA  GLU A 279      14.332 -29.838  12.003  1.00 81.65           C  
ATOM   4486  HA  GLU A 279      14.009 -29.686  10.974  1.00 81.65           H  
ATOM   4487  C   GLU A 279      14.896 -28.498  12.523  1.00 81.65           C  
ATOM   4488  CB  GLU A 279      13.136 -30.329  12.833  1.00 81.65           C  
ATOM   4489  HB2 GLU A 279      12.818 -31.301  12.455  1.00 81.65           H  
ATOM   4490  HB3 GLU A 279      13.455 -30.466  13.866  1.00 81.65           H  
ATOM   4491  O   GLU A 279      14.736 -27.456  11.889  1.00 81.65           O  
ATOM   4492  CG  GLU A 279      11.931 -29.391  12.821  1.00 81.65           C  
ATOM   4493  HG2 GLU A 279      12.220 -28.452  13.293  1.00 81.65           H  
ATOM   4494  HG3 GLU A 279      11.147 -29.834  13.435  1.00 81.65           H  
ATOM   4495  CD  GLU A 279      11.365 -29.111  11.424  1.00 81.65           C  
ATOM   4496  OE1 GLU A 279      10.713 -28.051  11.311  1.00 81.65           O  
ATOM   4497  OE2 GLU A 279      11.565 -29.885  10.459  1.00 81.65           O  
ATOM   4498  N   ARG A 280      15.676 -28.530  13.616  1.00 78.26           N  
ATOM   4499  H   ARG A 280      15.782 -29.426  14.070  1.00 78.26           H  
ATOM   4500  CA  ARG A 280      16.342 -27.342  14.195  1.00 78.26           C  
ATOM   4501  HA  ARG A 280      15.586 -26.564  14.302  1.00 78.26           H  
ATOM   4502  C   ARG A 280      17.429 -26.720  13.305  1.00 78.26           C  
ATOM   4503  CB  ARG A 280      16.886 -27.673  15.600  1.00 78.26           C  
ATOM   4504  HB2 ARG A 280      17.204 -26.746  16.077  1.00 78.26           H  
ATOM   4505  HB3 ARG A 280      16.078 -28.096  16.197  1.00 78.26           H  
ATOM   4506  O   ARG A 280      17.834 -25.589  13.547  1.00 78.26           O  
ATOM   4507  CG  ARG A 280      18.073 -28.652  15.585  1.00 78.26           C  
ATOM   4508  HG2 ARG A 280      17.781 -29.568  15.071  1.00 78.26           H  
ATOM   4509  HG3 ARG A 280      18.908 -28.193  15.056  1.00 78.26           H  
ATOM   4510  CD  ARG A 280      18.547 -29.002  16.999  1.00 78.26           C  
ATOM   4511  HD2 ARG A 280      18.955 -28.106  17.466  1.00 78.26           H  
ATOM   4512  HD3 ARG A 280      17.695 -29.351  17.582  1.00 78.26           H  
ATOM   4513  NE  ARG A 280      19.568 -30.063  16.959  1.00 78.26           N  
ATOM   4514  HE  ARG A 280      19.593 -30.652  16.139  1.00 78.26           H  
ATOM   4515  NH1 ARG A 280      20.335 -29.952  19.126  1.00 78.26           N  
ATOM   4516 HH11 ARG A 280      19.679 -29.211  19.327  1.00 78.26           H  
ATOM   4517 HH12 ARG A 280      20.939 -30.323  19.845  1.00 78.26           H  
ATOM   4518  NH2 ARG A 280      21.169 -31.462  17.700  1.00 78.26           N  
ATOM   4519 HH21 ARG A 280      21.794 -31.823  18.407  1.00 78.26           H  
ATOM   4520 HH22 ARG A 280      21.072 -31.945  16.818  1.00 78.26           H  
ATOM   4521  CZ  ARG A 280      20.353 -30.478  17.933  1.00 78.26           C  
ATOM   4522  N   GLN A 281      17.922 -27.455  12.309  1.00 79.99           N  
ATOM   4523  H   GLN A 281      17.488 -28.348  12.123  1.00 79.99           H  
ATOM   4524  CA  GLN A 281      18.995 -27.038  11.402  1.00 79.99           C  
ATOM   4525  HA  GLN A 281      19.537 -26.199  11.838  1.00 79.99           H  
ATOM   4526  C   GLN A 281      18.462 -26.569  10.042  1.00 79.99           C  
ATOM   4527  CB  GLN A 281      19.988 -28.192  11.203  1.00 79.99           C  
ATOM   4528  HB2 GLN A 281      20.778 -27.867  10.525  1.00 79.99           H  
ATOM   4529  HB3 GLN A 281      19.464 -29.022  10.731  1.00 79.99           H  
ATOM   4530  O   GLN A 281      19.211 -25.951   9.288  1.00 79.99           O  
ATOM   4531  CG  GLN A 281      20.642 -28.674  12.509  1.00 79.99           C  
ATOM   4532  HG2 GLN A 281      19.870 -28.962  13.223  1.00 79.99           H  
ATOM   4533  HG3 GLN A 281      21.234 -27.868  12.942  1.00 79.99           H  
ATOM   4534  CD  GLN A 281      21.512 -29.906  12.294  1.00 79.99           C  
ATOM   4535  NE2 GLN A 281      22.458 -30.176  13.165  1.00 79.99           N  
ATOM   4536 HE21 GLN A 281      23.062 -30.953  12.937  1.00 79.99           H  
ATOM   4537 HE22 GLN A 281      22.675 -29.546  13.924  1.00 79.99           H  
ATOM   4538  OE1 GLN A 281      21.314 -30.676  11.373  1.00 79.99           O  
ATOM   4539  N   LYS A 282      17.182 -26.803   9.717  1.00 88.90           N  
ATOM   4540  H   LYS A 282      16.615 -27.344  10.355  1.00 88.90           H  
ATOM   4541  CA  LYS A 282      16.622 -26.485   8.393  1.00 88.90           C  
ATOM   4542  HA  LYS A 282      17.164 -27.051   7.636  1.00 88.90           H  
ATOM   4543  C   LYS A 282      16.775 -25.014   8.000  1.00 88.90           C  
ATOM   4544  CB  LYS A 282      15.145 -26.887   8.324  1.00 88.90           C  
ATOM   4545  HB2 LYS A 282      14.608 -26.516   9.197  1.00 88.90           H  
ATOM   4546  HB3 LYS A 282      14.727 -26.422   7.431  1.00 88.90           H  
ATOM   4547  O   LYS A 282      17.217 -24.729   6.894  1.00 88.90           O  
ATOM   4548  CG  LYS A 282      14.918 -28.392   8.163  1.00 88.90           C  
ATOM   4549  HG2 LYS A 282      15.268 -28.927   9.046  1.00 88.90           H  
ATOM   4550  HG3 LYS A 282      15.465 -28.737   7.286  1.00 88.90           H  
ATOM   4551  CD  LYS A 282      13.423 -28.654   7.948  1.00 88.90           C  
ATOM   4552  HD2 LYS A 282      13.046 -28.000   7.162  1.00 88.90           H  
ATOM   4553  HD3 LYS A 282      12.893 -28.422   8.871  1.00 88.90           H  
ATOM   4554  CE  LYS A 282      13.166 -30.107   7.541  1.00 88.90           C  
ATOM   4555  HE2 LYS A 282      13.685 -30.768   8.235  1.00 88.90           H  
ATOM   4556  HE3 LYS A 282      13.564 -30.277   6.540  1.00 88.90           H  
ATOM   4557  NZ  LYS A 282      11.718 -30.411   7.558  1.00 88.90           N  
ATOM   4558  HZ1 LYS A 282      11.373 -30.303   8.502  1.00 88.90           H  
ATOM   4559  HZ2 LYS A 282      11.556 -31.363   7.263  1.00 88.90           H  
ATOM   4560  HZ3 LYS A 282      11.220 -29.789   6.937  1.00 88.90           H  
ATOM   4561  N   VAL A 283      16.474 -24.073   8.903  1.00 89.00           N  
ATOM   4562  H   VAL A 283      16.101 -24.381   9.789  1.00 89.00           H  
ATOM   4563  CA  VAL A 283      16.614 -22.622   8.632  1.00 89.00           C  
ATOM   4564  HA  VAL A 283      16.053 -22.373   7.732  1.00 89.00           H  
ATOM   4565  C   VAL A 283      18.073 -22.240   8.365  1.00 89.00           C  
ATOM   4566  CB  VAL A 283      16.053 -21.782   9.798  1.00 89.00           C  
ATOM   4567  HB  VAL A 283      16.576 -22.055  10.715  1.00 89.00           H  
ATOM   4568  O   VAL A 283      18.362 -21.434   7.488  1.00 89.00           O  
ATOM   4569  CG1 VAL A 283      16.225 -20.273   9.577  1.00 89.00           C  
ATOM   4570 HG11 VAL A 283      15.756 -19.717  10.389  1.00 89.00           H  
ATOM   4571 HG12 VAL A 283      15.771 -19.977   8.631  1.00 89.00           H  
ATOM   4572 HG13 VAL A 283      17.282 -20.008   9.560  1.00 89.00           H  
ATOM   4573  CG2 VAL A 283      14.556 -22.050   9.999  1.00 89.00           C  
ATOM   4574 HG21 VAL A 283      14.171 -21.426  10.805  1.00 89.00           H  
ATOM   4575 HG22 VAL A 283      14.012 -21.822   9.082  1.00 89.00           H  
ATOM   4576 HG23 VAL A 283      14.388 -23.093  10.268  1.00 89.00           H  
ATOM   4577  N   HIS A 284      19.003 -22.853   9.093  1.00 81.55           N  
ATOM   4578  H   HIS A 284      18.714 -23.570   9.743  1.00 81.55           H  
ATOM   4579  CA  HIS A 284      20.434 -22.637   8.909  1.00 81.55           C  
ATOM   4580  HA  HIS A 284      20.648 -21.569   8.911  1.00 81.55           H  
ATOM   4581  C   HIS A 284      20.935 -23.212   7.577  1.00 81.55           C  
ATOM   4582  CB  HIS A 284      21.130 -23.285  10.102  1.00 81.55           C  
ATOM   4583  HB2 HIS A 284      20.868 -24.341  10.164  1.00 81.55           H  
ATOM   4584  HB3 HIS A 284      20.786 -22.801  11.016  1.00 81.55           H  
ATOM   4585  O   HIS A 284      21.711 -22.566   6.869  1.00 81.55           O  
ATOM   4586  CG  HIS A 284      22.618 -23.197  10.044  1.00 81.55           C  
ATOM   4587  CD2 HIS A 284      23.453 -23.912   9.227  1.00 81.55           C  
ATOM   4588  HD2 HIS A 284      23.162 -24.597   8.444  1.00 81.55           H  
ATOM   4589  ND1 HIS A 284      23.394 -22.519  10.940  1.00 81.55           N  
ATOM   4590  HD1 HIS A 284      23.075 -21.977  11.730  1.00 81.55           H  
ATOM   4591  CE1 HIS A 284      24.663 -22.866  10.700  1.00 81.55           C  
ATOM   4592  HE1 HIS A 284      25.489 -22.644  11.360  1.00 81.55           H  
ATOM   4593  NE2 HIS A 284      24.752 -23.679   9.645  1.00 81.55           N  
ATOM   4594  N   CYS A 285      20.472 -24.412   7.219  1.00 87.94           N  
ATOM   4595  H   CYS A 285      19.864 -24.908   7.855  1.00 87.94           H  
ATOM   4596  CA  CYS A 285      20.748 -25.016   5.921  1.00 87.94           C  
ATOM   4597  HA  CYS A 285      21.826 -25.100   5.788  1.00 87.94           H  
ATOM   4598  C   CYS A 285      20.220 -24.118   4.796  1.00 87.94           C  
ATOM   4599  CB  CYS A 285      20.133 -26.420   5.891  1.00 87.94           C  
ATOM   4600  HB2 CYS A 285      19.052 -26.357   6.012  1.00 87.94           H  
ATOM   4601  HB3 CYS A 285      20.546 -27.019   6.703  1.00 87.94           H  
ATOM   4602  O   CYS A 285      20.974 -23.786   3.889  1.00 87.94           O  
ATOM   4603  SG  CYS A 285      20.502 -27.220   4.306  1.00 87.94           S  
ATOM   4604  HG  CYS A 285      21.836 -27.164   4.369  1.00 87.94           H  
ATOM   4605  N   LEU A 286      18.982 -23.627   4.914  1.00 91.35           N  
ATOM   4606  H   LEU A 286      18.405 -23.953   5.676  1.00 91.35           H  
ATOM   4607  CA  LEU A 286      18.389 -22.697   3.955  1.00 91.35           C  
ATOM   4608  HA  LEU A 286      18.371 -23.189   2.983  1.00 91.35           H  
ATOM   4609  C   LEU A 286      19.216 -21.411   3.798  1.00 91.35           C  
ATOM   4610  CB  LEU A 286      16.948 -22.390   4.392  1.00 91.35           C  
ATOM   4611  HB2 LEU A 286      16.971 -21.894   5.362  1.00 91.35           H  
ATOM   4612  HB3 LEU A 286      16.403 -23.328   4.504  1.00 91.35           H  
ATOM   4613  O   LEU A 286      19.499 -21.017   2.672  1.00 91.35           O  
ATOM   4614  CG  LEU A 286      16.192 -21.488   3.401  1.00 91.35           C  
ATOM   4615  HG  LEU A 286      16.748 -20.567   3.232  1.00 91.35           H  
ATOM   4616  CD1 LEU A 286      15.953 -22.194   2.069  1.00 91.35           C  
ATOM   4617 HD11 LEU A 286      16.904 -22.347   1.559  1.00 91.35           H  
ATOM   4618 HD12 LEU A 286      15.335 -21.565   1.428  1.00 91.35           H  
ATOM   4619 HD13 LEU A 286      15.454 -23.149   2.229  1.00 91.35           H  
ATOM   4620  CD2 LEU A 286      14.835 -21.119   3.988  1.00 91.35           C  
ATOM   4621 HD21 LEU A 286      14.308 -20.490   3.270  1.00 91.35           H  
ATOM   4622 HD22 LEU A 286      14.975 -20.557   4.911  1.00 91.35           H  
ATOM   4623 HD23 LEU A 286      14.248 -22.018   4.177  1.00 91.35           H  
ATOM   4624  N   ASN A 287      19.659 -20.801   4.904  1.00 84.85           N  
ATOM   4625  H   ASN A 287      19.351 -21.144   5.802  1.00 84.85           H  
ATOM   4626  CA  ASN A 287      20.544 -19.633   4.858  1.00 84.85           C  
ATOM   4627  HA  ASN A 287      20.040 -18.829   4.322  1.00 84.85           H  
ATOM   4628  C   ASN A 287      21.842 -19.943   4.092  1.00 84.85           C  
ATOM   4629  CB  ASN A 287      20.843 -19.170   6.297  1.00 84.85           C  
ATOM   4630  HB2 ASN A 287      21.403 -19.946   6.818  1.00 84.85           H  
ATOM   4631  HB3 ASN A 287      19.908 -19.000   6.832  1.00 84.85           H  
ATOM   4632  O   ASN A 287      22.252 -19.182   3.226  1.00 84.85           O  
ATOM   4633  CG  ASN A 287      21.645 -17.876   6.323  1.00 84.85           C  
ATOM   4634  ND2 ASN A 287      22.529 -17.708   7.277  1.00 84.85           N  
ATOM   4635 HD21 ASN A 287      22.732 -18.449   7.932  1.00 84.85           H  
ATOM   4636 HD22 ASN A 287      23.165 -16.929   7.179  1.00 84.85           H  
ATOM   4637  OD1 ASN A 287      21.481 -17.004   5.496  1.00 84.85           O  
ATOM   4638  N   THR A 288      22.446 -21.108   4.349  1.00 85.11           N  
ATOM   4639  H   THR A 288      22.028 -21.716   5.040  1.00 85.11           H  
ATOM   4640  CA  THR A 288      23.654 -21.555   3.635  1.00 85.11           C  
ATOM   4641  HA  THR A 288      24.423 -20.791   3.748  1.00 85.11           H  
ATOM   4642  C   THR A 288      23.404 -21.733   2.135  1.00 85.11           C  
ATOM   4643  CB  THR A 288      24.185 -22.873   4.218  1.00 85.11           C  
ATOM   4644  HB  THR A 288      23.459 -23.670   4.054  1.00 85.11           H  
ATOM   4645  O   THR A 288      24.261 -21.378   1.329  1.00 85.11           O  
ATOM   4646  CG2 THR A 288      25.517 -23.294   3.592  1.00 85.11           C  
ATOM   4647 HG21 THR A 288      25.927 -24.136   4.149  1.00 85.11           H  
ATOM   4648 HG22 THR A 288      26.217 -22.459   3.626  1.00 85.11           H  
ATOM   4649 HG23 THR A 288      25.362 -23.599   2.557  1.00 85.11           H  
ATOM   4650  OG1 THR A 288      24.406 -22.751   5.605  1.00 85.11           O  
ATOM   4651  HG1 THR A 288      23.569 -22.561   6.035  1.00 85.11           H  
ATOM   4652  N   LEU A 289      22.241 -22.267   1.747  1.00 89.64           N  
ATOM   4653  H   LEU A 289      21.576 -22.542   2.456  1.00 89.64           H  
ATOM   4654  CA  LEU A 289      21.853 -22.401   0.341  1.00 89.64           C  
ATOM   4655  HA  LEU A 289      22.650 -22.911  -0.200  1.00 89.64           H  
ATOM   4656  C   LEU A 289      21.700 -21.028  -0.321  1.00 89.64           C  
ATOM   4657  CB  LEU A 289      20.554 -23.219   0.215  1.00 89.64           C  
ATOM   4658  HB2 LEU A 289      20.227 -23.184  -0.824  1.00 89.64           H  
ATOM   4659  HB3 LEU A 289      19.777 -22.743   0.813  1.00 89.64           H  
ATOM   4660  O   LEU A 289      22.241 -20.824  -1.403  1.00 89.64           O  
ATOM   4661  CG  LEU A 289      20.665 -24.696   0.632  1.00 89.64           C  
ATOM   4662  HG  LEU A 289      20.997 -24.768   1.668  1.00 89.64           H  
ATOM   4663  CD1 LEU A 289      19.291 -25.360   0.533  1.00 89.64           C  
ATOM   4664 HD11 LEU A 289      18.577 -24.820   1.155  1.00 89.64           H  
ATOM   4665 HD12 LEU A 289      18.946 -25.355  -0.501  1.00 89.64           H  
ATOM   4666 HD13 LEU A 289      19.357 -26.386   0.895  1.00 89.64           H  
ATOM   4667  CD2 LEU A 289      21.666 -25.469  -0.225  1.00 89.64           C  
ATOM   4668 HD21 LEU A 289      21.594 -26.534  -0.002  1.00 89.64           H  
ATOM   4669 HD22 LEU A 289      21.465 -25.301  -1.283  1.00 89.64           H  
ATOM   4670 HD23 LEU A 289      22.680 -25.140   0.002  1.00 89.64           H  
ATOM   4671  N   PHE A 290      21.042 -20.072   0.338  1.00 86.64           N  
ATOM   4672  H   PHE A 290      20.616 -20.290   1.227  1.00 86.64           H  
ATOM   4673  CA  PHE A 290      20.909 -18.708  -0.182  1.00 86.64           C  
ATOM   4674  HA  PHE A 290      20.460 -18.738  -1.175  1.00 86.64           H  
ATOM   4675  C   PHE A 290      22.252 -18.006  -0.372  1.00 86.64           C  
ATOM   4676  CB  PHE A 290      20.024 -17.874   0.747  1.00 86.64           C  
ATOM   4677  HB2 PHE A 290      20.436 -17.913   1.755  1.00 86.64           H  
ATOM   4678  HB3 PHE A 290      20.080 -16.837   0.416  1.00 86.64           H  
ATOM   4679  O   PHE A 290      22.430 -17.322  -1.373  1.00 86.64           O  
ATOM   4680  CG  PHE A 290      18.553 -18.230   0.807  1.00 86.64           C  
ATOM   4681  CD1 PHE A 290      17.922 -19.010  -0.185  1.00 86.64           C  
ATOM   4682  HD1 PHE A 290      18.487 -19.443  -0.997  1.00 86.64           H  
ATOM   4683  CD2 PHE A 290      17.791 -17.691   1.856  1.00 86.64           C  
ATOM   4684  HD2 PHE A 290      18.268 -17.076   2.605  1.00 86.64           H  
ATOM   4685  CE1 PHE A 290      16.535 -19.226  -0.140  1.00 86.64           C  
ATOM   4686  HE1 PHE A 290      16.046 -19.795  -0.916  1.00 86.64           H  
ATOM   4687  CE2 PHE A 290      16.411 -17.923   1.915  1.00 86.64           C  
ATOM   4688  HE2 PHE A 290      15.829 -17.501   2.721  1.00 86.64           H  
ATOM   4689  CZ  PHE A 290      15.789 -18.681   0.917  1.00 86.64           C  
ATOM   4690  HZ  PHE A 290      14.722 -18.833   0.981  1.00 86.64           H  
ATOM   4691  N   SER A 291      23.208 -18.201   0.539  1.00 78.90           N  
ATOM   4692  H   SER A 291      22.976 -18.673   1.400  1.00 78.90           H  
ATOM   4693  CA  SER A 291      24.533 -17.582   0.415  1.00 78.90           C  
ATOM   4694  HA  SER A 291      24.405 -16.537   0.131  1.00 78.90           H  
ATOM   4695  C   SER A 291      25.421 -18.229  -0.657  1.00 78.90           C  
ATOM   4696  CB  SER A 291      25.272 -17.618   1.754  1.00 78.90           C  
ATOM   4697  HB2 SER A 291      26.162 -16.993   1.684  1.00 78.90           H  
ATOM   4698  HB3 SER A 291      25.582 -18.642   1.965  1.00 78.90           H  
ATOM   4699  O   SER A 291      26.370 -17.597  -1.111  1.00 78.90           O  
ATOM   4700  OG  SER A 291      24.467 -17.164   2.825  1.00 78.90           O  
ATOM   4701  HG  SER A 291      23.914 -16.437   2.529  1.00 78.90           H  
ATOM   4702  N   LYS A 292      25.169 -19.491  -1.039  1.00 81.37           N  
ATOM   4703  H   LYS A 292      24.375 -19.954  -0.620  1.00 81.37           H  
ATOM   4704  CA  LYS A 292      26.027 -20.247  -1.973  1.00 81.37           C  
ATOM   4705  HA  LYS A 292      26.972 -19.719  -2.100  1.00 81.37           H  
ATOM   4706  C   LYS A 292      25.474 -20.382  -3.389  1.00 81.37           C  
ATOM   4707  CB  LYS A 292      26.324 -21.641  -1.404  1.00 81.37           C  
ATOM   4708  HB2 LYS A 292      26.780 -22.237  -2.195  1.00 81.37           H  
ATOM   4709  HB3 LYS A 292      25.394 -22.126  -1.108  1.00 81.37           H  
ATOM   4710  O   LYS A 292      26.256 -20.603  -4.310  1.00 81.37           O  
ATOM   4711  CG  LYS A 292      27.294 -21.589  -0.219  1.00 81.37           C  
ATOM   4712  HG2 LYS A 292      26.813 -21.133   0.647  1.00 81.37           H  
ATOM   4713  HG3 LYS A 292      28.163 -20.992  -0.496  1.00 81.37           H  
ATOM   4714  CD  LYS A 292      27.756 -23.008   0.122  1.00 81.37           C  
ATOM   4715  HD2 LYS A 292      28.171 -23.464  -0.777  1.00 81.37           H  
ATOM   4716  HD3 LYS A 292      26.903 -23.597   0.457  1.00 81.37           H  
ATOM   4717  CE  LYS A 292      28.830 -22.965   1.208  1.00 81.37           C  
ATOM   4718  HE2 LYS A 292      29.567 -22.212   0.930  1.00 81.37           H  
ATOM   4719  HE3 LYS A 292      28.370 -22.655   2.146  1.00 81.37           H  
ATOM   4720  NZ  LYS A 292      29.482 -24.289   1.342  1.00 81.37           N  
ATOM   4721  HZ1 LYS A 292      30.220 -24.251   2.031  1.00 81.37           H  
ATOM   4722  HZ2 LYS A 292      28.801 -24.985   1.610  1.00 81.37           H  
ATOM   4723  HZ3 LYS A 292      29.873 -24.567   0.453  1.00 81.37           H  
ATOM   4724  N   LEU A 293      24.158 -20.326  -3.567  1.00 87.39           N  
ATOM   4725  H   LEU A 293      23.569 -20.115  -2.774  1.00 87.39           H  
ATOM   4726  CA  LEU A 293      23.513 -20.552  -4.859  1.00 87.39           C  
ATOM   4727  HA  LEU A 293      24.178 -21.138  -5.494  1.00 87.39           H  
ATOM   4728  C   LEU A 293      23.252 -19.238  -5.596  1.00 87.39           C  
ATOM   4729  CB  LEU A 293      22.208 -21.342  -4.671  1.00 87.39           C  
ATOM   4730  HB2 LEU A 293      21.546 -20.752  -4.037  1.00 87.39           H  
ATOM   4731  HB3 LEU A 293      21.728 -21.461  -5.642  1.00 87.39           H  
ATOM   4732  O   LEU A 293      22.836 -18.244  -5.007  1.00 87.39           O  
ATOM   4733  CG  LEU A 293      22.378 -22.728  -4.034  1.00 87.39           C  
ATOM   4734  HG  LEU A 293      22.864 -22.638  -3.062  1.00 87.39           H  
ATOM   4735  CD1 LEU A 293      20.998 -23.346  -3.820  1.00 87.39           C  
ATOM   4736 HD11 LEU A 293      20.491 -23.477  -4.776  1.00 87.39           H  
ATOM   4737 HD12 LEU A 293      21.114 -24.313  -3.329  1.00 87.39           H  
ATOM   4738 HD13 LEU A 293      20.402 -22.691  -3.185  1.00 87.39           H  
ATOM   4739  CD2 LEU A 293      23.221 -23.677  -4.885  1.00 87.39           C  
ATOM   4740 HD21 LEU A 293      22.741 -23.853  -5.847  1.00 87.39           H  
ATOM   4741 HD22 LEU A 293      23.340 -24.615  -4.343  1.00 87.39           H  
ATOM   4742 HD23 LEU A 293      24.214 -23.260  -5.048  1.00 87.39           H  
ATOM   4743  N   GLN A 294      23.405 -19.263  -6.917  1.00 86.02           N  
ATOM   4744  H   GLN A 294      23.747 -20.110  -7.347  1.00 86.02           H  
ATOM   4745  CA  GLN A 294      23.046 -18.150  -7.798  1.00 86.02           C  
ATOM   4746  HA  GLN A 294      23.239 -17.210  -7.280  1.00 86.02           H  
ATOM   4747  C   GLN A 294      21.546 -18.184  -8.124  1.00 86.02           C  
ATOM   4748  CB  GLN A 294      23.934 -18.178  -9.044  1.00 86.02           C  
ATOM   4749  HB2 GLN A 294      23.577 -17.425  -9.747  1.00 86.02           H  
ATOM   4750  HB3 GLN A 294      23.863 -19.159  -9.515  1.00 86.02           H  
ATOM   4751  O   GLN A 294      21.104 -18.621  -9.188  1.00 86.02           O  
ATOM   4752  CG  GLN A 294      25.401 -17.874  -8.702  1.00 86.02           C  
ATOM   4753  HG2 GLN A 294      25.800 -18.649  -8.047  1.00 86.02           H  
ATOM   4754  HG3 GLN A 294      25.455 -16.919  -8.178  1.00 86.02           H  
ATOM   4755  CD  GLN A 294      26.284 -17.795  -9.941  1.00 86.02           C  
ATOM   4756  NE2 GLN A 294      27.489 -17.285  -9.826  1.00 86.02           N  
ATOM   4757 HE21 GLN A 294      28.020 -17.236 -10.684  1.00 86.02           H  
ATOM   4758 HE22 GLN A 294      27.829 -16.928  -8.944  1.00 86.02           H  
ATOM   4759  OE1 GLN A 294      25.924 -18.186 -11.034  1.00 86.02           O  
ATOM   4760  N   ILE A 295      20.734 -17.771  -7.156  1.00 88.11           N  
ATOM   4761  H   ILE A 295      21.153 -17.492  -6.281  1.00 88.11           H  
ATOM   4762  CA  ILE A 295      19.271 -17.821  -7.256  1.00 88.11           C  
ATOM   4763  HA  ILE A 295      18.972 -18.724  -7.788  1.00 88.11           H  
ATOM   4764  C   ILE A 295      18.768 -16.613  -8.045  1.00 88.11           C  
ATOM   4765  CB  ILE A 295      18.658 -17.868  -5.840  1.00 88.11           C  
ATOM   4766  HB  ILE A 295      19.006 -17.002  -5.278  1.00 88.11           H  
ATOM   4767  O   ILE A 295      18.887 -15.497  -7.554  1.00 88.11           O  
ATOM   4768  CG1 ILE A 295      19.128 -19.145  -5.108  1.00 88.11           C  
ATOM   4769 HG12 ILE A 295      18.757 -20.020  -5.641  1.00 88.11           H  
ATOM   4770 HG13 ILE A 295      20.218 -19.181  -5.110  1.00 88.11           H  
ATOM   4771  CG2 ILE A 295      17.123 -17.807  -5.918  1.00 88.11           C  
ATOM   4772 HG21 ILE A 295      16.795 -16.883  -6.394  1.00 88.11           H  
ATOM   4773 HG22 ILE A 295      16.745 -18.655  -6.487  1.00 88.11           H  
ATOM   4774 HG23 ILE A 295      16.699 -17.798  -4.914  1.00 88.11           H  
ATOM   4775  CD1 ILE A 295      18.689 -19.241  -3.648  1.00 88.11           C  
ATOM   4776 HD11 ILE A 295      17.610 -19.383  -3.579  1.00 88.11           H  
ATOM   4777 HD12 ILE A 295      18.976 -18.333  -3.118  1.00 88.11           H  
ATOM   4778 HD13 ILE A 295      19.181 -20.097  -3.185  1.00 88.11           H  
ATOM   4779  N   ASN A 296      18.152 -16.804  -9.213  1.00 85.66           N  
ATOM   4780  H   ASN A 296      18.022 -17.747  -9.549  1.00 85.66           H  
ATOM   4781  CA  ASN A 296      17.398 -15.721  -9.852  1.00 85.66           C  
ATOM   4782  HA  ASN A 296      17.972 -14.796  -9.801  1.00 85.66           H  
ATOM   4783  C   ASN A 296      16.111 -15.487  -9.045  1.00 85.66           C  
ATOM   4784  CB  ASN A 296      17.166 -16.048 -11.338  1.00 85.66           C  
ATOM   4785  HB2 ASN A 296      18.131 -16.171 -11.829  1.00 85.66           H  
ATOM   4786  HB3 ASN A 296      16.610 -16.980 -11.440  1.00 85.66           H  
ATOM   4787  O   ASN A 296      16.019 -14.544  -8.256  1.00 85.66           O  
ATOM   4788  CG  ASN A 296      16.414 -14.940 -12.062  1.00 85.66           C  
ATOM   4789  ND2 ASN A 296      16.087 -15.130 -13.316  1.00 85.66           N  
ATOM   4790 HD21 ASN A 296      16.318 -15.995 -13.785  1.00 85.66           H  
ATOM   4791 HD22 ASN A 296      15.645 -14.343 -13.768  1.00 85.66           H  
ATOM   4792  OD1 ASN A 296      16.123 -13.889 -11.525  1.00 85.66           O  
ATOM   4793  N   GLN A 297      15.199 -16.457  -9.115  1.00 89.75           N  
ATOM   4794  H   GLN A 297      15.330 -17.196  -9.791  1.00 89.75           H  
ATOM   4795  CA  GLN A 297      14.105 -16.603  -8.167  1.00 89.75           C  
ATOM   4796  HA  GLN A 297      14.293 -15.925  -7.334  1.00 89.75           H  
ATOM   4797  C   GLN A 297      14.052 -18.022  -7.598  1.00 89.75           C  
ATOM   4798  CB  GLN A 297      12.768 -16.212  -8.802  1.00 89.75           C  
ATOM   4799  HB2 GLN A 297      12.587 -16.827  -9.683  1.00 89.75           H  
ATOM   4800  HB3 GLN A 297      11.977 -16.407  -8.078  1.00 89.75           H  
ATOM   4801  O   GLN A 297      14.367 -18.998  -8.285  1.00 89.75           O  
ATOM   4802  CG  GLN A 297      12.705 -14.730  -9.192  1.00 89.75           C  
ATOM   4803  HG2 GLN A 297      13.394 -14.527 -10.011  1.00 89.75           H  
ATOM   4804  HG3 GLN A 297      12.990 -14.114  -8.339  1.00 89.75           H  
ATOM   4805  CD  GLN A 297      11.299 -14.367  -9.635  1.00 89.75           C  
ATOM   4806  NE2 GLN A 297      10.612 -13.506  -8.926  1.00 89.75           N  
ATOM   4807 HE21 GLN A 297      10.992 -13.082  -8.091  1.00 89.75           H  
ATOM   4808 HE22 GLN A 297       9.674 -13.314  -9.247  1.00 89.75           H  
ATOM   4809  OE1 GLN A 297      10.771 -14.905 -10.593  1.00 89.75           O  
ATOM   4810  N   SER A 298      13.614 -18.143  -6.344  1.00 93.71           N  
ATOM   4811  H   SER A 298      13.383 -17.301  -5.837  1.00 93.71           H  
ATOM   4812  CA  SER A 298      13.363 -19.426  -5.696  1.00 93.71           C  
ATOM   4813  HA  SER A 298      13.487 -20.191  -6.462  1.00 93.71           H  
ATOM   4814  C   SER A 298      11.936 -19.563  -5.183  1.00 93.71           C  
ATOM   4815  CB  SER A 298      14.375 -19.744  -4.589  1.00 93.71           C  
ATOM   4816  HB2 SER A 298      14.291 -20.806  -4.356  1.00 93.71           H  
ATOM   4817  HB3 SER A 298      15.392 -19.569  -4.940  1.00 93.71           H  
ATOM   4818  O   SER A 298      11.310 -18.597  -4.739  1.00 93.71           O  
ATOM   4819  OG  SER A 298      14.124 -19.022  -3.398  1.00 93.71           O  
ATOM   4820  HG  SER A 298      14.573 -18.173  -3.402  1.00 93.71           H  
ATOM   4821  N   ILE A 299      11.434 -20.797  -5.217  1.00 94.87           N  
ATOM   4822  H   ILE A 299      12.015 -21.529  -5.601  1.00 94.87           H  
ATOM   4823  CA  ILE A 299      10.194 -21.180  -4.540  1.00 94.87           C  
ATOM   4824  HA  ILE A 299       9.770 -20.299  -4.058  1.00 94.87           H  
ATOM   4825  C   ILE A 299      10.527 -22.182  -3.440  1.00 94.87           C  
ATOM   4826  CB  ILE A 299       9.129 -21.702  -5.526  1.00 94.87           C  
ATOM   4827  HB  ILE A 299       9.537 -22.548  -6.079  1.00 94.87           H  
ATOM   4828  O   ILE A 299      11.172 -23.201  -3.686  1.00 94.87           O  
ATOM   4829  CG1 ILE A 299       8.744 -20.582  -6.520  1.00 94.87           C  
ATOM   4830 HG12 ILE A 299       9.632 -20.278  -7.075  1.00 94.87           H  
ATOM   4831 HG13 ILE A 299       8.384 -19.714  -5.968  1.00 94.87           H  
ATOM   4832  CG2 ILE A 299       7.887 -22.173  -4.746  1.00 94.87           C  
ATOM   4833 HG21 ILE A 299       8.140 -22.970  -4.048  1.00 94.87           H  
ATOM   4834 HG22 ILE A 299       7.136 -22.580  -5.423  1.00 94.87           H  
ATOM   4835 HG23 ILE A 299       7.461 -21.333  -4.197  1.00 94.87           H  
ATOM   4836  CD1 ILE A 299       7.674 -20.981  -7.541  1.00 94.87           C  
ATOM   4837 HD11 ILE A 299       7.992 -21.886  -8.058  1.00 94.87           H  
ATOM   4838 HD12 ILE A 299       7.544 -20.179  -8.268  1.00 94.87           H  
ATOM   4839 HD13 ILE A 299       6.713 -21.148  -7.054  1.00 94.87           H  
ATOM   4840  N   ILE A 300      10.064 -21.896  -2.227  1.00 96.16           N  
ATOM   4841  H   ILE A 300       9.533 -21.043  -2.115  1.00 96.16           H  
ATOM   4842  CA  ILE A 300      10.329 -22.697  -1.034  1.00 96.16           C  
ATOM   4843  HA  ILE A 300      10.998 -23.517  -1.299  1.00 96.16           H  
ATOM   4844  C   ILE A 300       9.006 -23.270  -0.539  1.00 96.16           C  
ATOM   4845  CB  ILE A 300      11.038 -21.859   0.042  1.00 96.16           C  
ATOM   4846  HB  ILE A 300      10.343 -21.084   0.364  1.00 96.16           H  
ATOM   4847  O   ILE A 300       8.112 -22.522  -0.144  1.00 96.16           O  
ATOM   4848  CG1 ILE A 300      12.326 -21.190  -0.492  1.00 96.16           C  
ATOM   4849 HG12 ILE A 300      13.202 -21.795  -0.260  1.00 96.16           H  
ATOM   4850 HG13 ILE A 300      12.303 -21.066  -1.575  1.00 96.16           H  
ATOM   4851  CG2 ILE A 300      11.388 -22.728   1.261  1.00 96.16           C  
ATOM   4852 HG21 ILE A 300      11.952 -22.135   1.981  1.00 96.16           H  
ATOM   4853 HG22 ILE A 300      10.480 -23.089   1.743  1.00 96.16           H  
ATOM   4854 HG23 ILE A 300      11.994 -23.578   0.948  1.00 96.16           H  
ATOM   4855  CD1 ILE A 300      12.493 -19.797   0.102  1.00 96.16           C  
ATOM   4856 HD11 ILE A 300      13.286 -19.289  -0.446  1.00 96.16           H  
ATOM   4857 HD12 ILE A 300      12.728 -19.871   1.163  1.00 96.16           H  
ATOM   4858 HD13 ILE A 300      11.581 -19.216  -0.035  1.00 96.16           H  
ATOM   4859  N   PHE A 301       8.872 -24.591  -0.562  1.00 95.77           N  
ATOM   4860  H   PHE A 301       9.660 -25.142  -0.871  1.00 95.77           H  
ATOM   4861  CA  PHE A 301       7.649 -25.282  -0.178  1.00 95.77           C  
ATOM   4862  HA  PHE A 301       6.814 -24.588  -0.279  1.00 95.77           H  
ATOM   4863  C   PHE A 301       7.690 -25.751   1.277  1.00 95.77           C  
ATOM   4864  CB  PHE A 301       7.367 -26.440  -1.135  1.00 95.77           C  
ATOM   4865  HB2 PHE A 301       8.255 -27.066  -1.217  1.00 95.77           H  
ATOM   4866  HB3 PHE A 301       6.573 -27.049  -0.704  1.00 95.77           H  
ATOM   4867  O   PHE A 301       8.612 -26.458   1.691  1.00 95.77           O  
ATOM   4868  CG  PHE A 301       6.911 -26.002  -2.513  1.00 95.77           C  
ATOM   4869  CD1 PHE A 301       5.583 -25.580  -2.704  1.00 95.77           C  
ATOM   4870  HD1 PHE A 301       4.900 -25.547  -1.868  1.00 95.77           H  
ATOM   4871  CD2 PHE A 301       7.799 -26.030  -3.605  1.00 95.77           C  
ATOM   4872  HD2 PHE A 301       8.821 -26.350  -3.462  1.00 95.77           H  
ATOM   4873  CE1 PHE A 301       5.143 -25.185  -3.979  1.00 95.77           C  
ATOM   4874  HE1 PHE A 301       4.132 -24.830  -4.114  1.00 95.77           H  
ATOM   4875  CE2 PHE A 301       7.356 -25.645  -4.885  1.00 95.77           C  
ATOM   4876  HE2 PHE A 301       8.037 -25.666  -5.723  1.00 95.77           H  
ATOM   4877  CZ  PHE A 301       6.027 -25.221  -5.069  1.00 95.77           C  
ATOM   4878  HZ  PHE A 301       5.682 -24.909  -6.044  1.00 95.77           H  
ATOM   4879  N   CYS A 302       6.644 -25.404   2.024  1.00 94.56           N  
ATOM   4880  H   CYS A 302       5.949 -24.807   1.599  1.00 94.56           H  
ATOM   4881  CA  CYS A 302       6.360 -25.930   3.357  1.00 94.56           C  
ATOM   4882  HA  CYS A 302       7.164 -26.599   3.665  1.00 94.56           H  
ATOM   4883  C   CYS A 302       5.053 -26.730   3.347  1.00 94.56           C  
ATOM   4884  CB  CYS A 302       6.269 -24.790   4.380  1.00 94.56           C  
ATOM   4885  HB2 CYS A 302       5.454 -24.125   4.093  1.00 94.56           H  
ATOM   4886  HB3 CYS A 302       6.066 -25.217   5.362  1.00 94.56           H  
ATOM   4887  O   CYS A 302       4.114 -26.414   2.614  1.00 94.56           O  
ATOM   4888  SG  CYS A 302       7.811 -23.843   4.468  1.00 94.56           S  
ATOM   4889  HG  CYS A 302       7.464 -22.983   5.429  1.00 94.56           H  
ATOM   4890  N   ASN A 303       4.938 -27.704   4.246  1.00 88.73           N  
ATOM   4891  H   ASN A 303       5.727 -27.881   4.851  1.00 88.73           H  
ATOM   4892  CA  ASN A 303       3.777 -28.598   4.310  1.00 88.73           C  
ATOM   4893  HA  ASN A 303       3.442 -28.808   3.294  1.00 88.73           H  
ATOM   4894  C   ASN A 303       2.561 -27.976   5.022  1.00 88.73           C  
ATOM   4895  CB  ASN A 303       4.210 -29.932   4.954  1.00 88.73           C  
ATOM   4896  HB2 ASN A 303       3.321 -30.513   5.200  1.00 88.73           H  
ATOM   4897  HB3 ASN A 303       4.760 -29.738   5.875  1.00 88.73           H  
ATOM   4898  O   ASN A 303       1.484 -28.566   5.033  1.00 88.73           O  
ATOM   4899  CG  ASN A 303       5.061 -30.802   4.039  1.00 88.73           C  
ATOM   4900  ND2 ASN A 303       5.609 -31.876   4.554  1.00 88.73           N  
ATOM   4901 HD21 ASN A 303       6.203 -32.429   3.953  1.00 88.73           H  
ATOM   4902 HD22 ASN A 303       5.543 -32.101   5.537  1.00 88.73           H  
ATOM   4903  OD1 ASN A 303       5.233 -30.533   2.862  1.00 88.73           O  
ATOM   4904  N   SER A 304       2.691 -26.799   5.651  1.00 85.60           N  
ATOM   4905  H   SER A 304       3.578 -26.320   5.595  1.00 85.60           H  
ATOM   4906  CA  SER A 304       1.565 -26.150   6.337  1.00 85.60           C  
ATOM   4907  HA  SER A 304       0.648 -26.474   5.846  1.00 85.60           H  
ATOM   4908  C   SER A 304       1.594 -24.629   6.249  1.00 85.60           C  
ATOM   4909  CB  SER A 304       1.479 -26.613   7.798  1.00 85.60           C  
ATOM   4910  HB2 SER A 304       1.788 -27.656   7.866  1.00 85.60           H  
ATOM   4911  HB3 SER A 304       0.439 -26.551   8.122  1.00 85.60           H  
ATOM   4912  O   SER A 304       2.655 -24.008   6.209  1.00 85.60           O  
ATOM   4913  OG  SER A 304       2.263 -25.820   8.673  1.00 85.60           O  
ATOM   4914  HG  SER A 304       2.483 -26.370   9.428  1.00 85.60           H  
ATOM   4915  N   THR A 305       0.412 -24.006   6.301  1.00 84.95           N  
ATOM   4916  H   THR A 305      -0.429 -24.565   6.316  1.00 84.95           H  
ATOM   4917  CA  THR A 305       0.280 -22.538   6.234  1.00 84.95           C  
ATOM   4918  HA  THR A 305       0.744 -22.194   5.309  1.00 84.95           H  
ATOM   4919  C   THR A 305       1.010 -21.838   7.381  1.00 84.95           C  
ATOM   4920  CB  THR A 305      -1.194 -22.089   6.220  1.00 84.95           C  
ATOM   4921  HB  THR A 305      -1.222 -21.029   5.968  1.00 84.95           H  
ATOM   4922  O   THR A 305       1.589 -20.780   7.186  1.00 84.95           O  
ATOM   4923  CG2 THR A 305      -2.032 -22.853   5.193  1.00 84.95           C  
ATOM   4924 HG21 THR A 305      -2.958 -22.310   5.003  1.00 84.95           H  
ATOM   4925 HG22 THR A 305      -2.272 -23.850   5.563  1.00 84.95           H  
ATOM   4926 HG23 THR A 305      -1.481 -22.954   4.258  1.00 84.95           H  
ATOM   4927  OG1 THR A 305      -1.813 -22.260   7.486  1.00 84.95           O  
ATOM   4928  HG1 THR A 305      -1.431 -21.565   8.027  1.00 84.95           H  
ATOM   4929  N   GLN A 306       1.016 -22.439   8.575  1.00 84.60           N  
ATOM   4930  H   GLN A 306       0.592 -23.351   8.656  1.00 84.60           H  
ATOM   4931  CA  GLN A 306       1.709 -21.878   9.736  1.00 84.60           C  
ATOM   4932  HA  GLN A 306       1.419 -20.834   9.851  1.00 84.60           H  
ATOM   4933  C   GLN A 306       3.229 -21.917   9.550  1.00 84.60           C  
ATOM   4934  CB  GLN A 306       1.280 -22.658  10.986  1.00 84.60           C  
ATOM   4935  HB2 GLN A 306       1.627 -23.688  10.905  1.00 84.60           H  
ATOM   4936  HB3 GLN A 306       0.192 -22.662  11.042  1.00 84.60           H  
ATOM   4937  O   GLN A 306       3.917 -20.971   9.923  1.00 84.60           O  
ATOM   4938  CG  GLN A 306       1.832 -22.034  12.276  1.00 84.60           C
[truncated: 1,094,401 more chars]
