# Supplementary material for: In silico screening by AlphaFold2 program revealed the potential binding partners of nuage-localizing proteins and piRNA-related proteins
Source: eLife. 2025 Apr 22;13:RP101967. doi: 10.7554/eLife.101967 (PMC12014135; doi:10.7554/eLife.101967)
Supplement: Figure 1—source data 3. [file elife-101967-fig1-data3.zip]

Archive with 12 entries (11 files):
- Figure 1-Source Data 3/
- Figure 1-Source Data 3/Fig1D-i_rep1_FLAG_original_2023-08-02_300dpi.tif
- __MACOSX/Figure 1-Source Data 3/._Fig1D-i_rep1_FLAG_original_2023-08-02_300dpi.tif
- Figure 1-Source Data 3/Fig1D-i_rep3_Myc_original_2023-09-27.tif
- __MACOSX/Figure 1-Source Data 3/._Fig1D-i_rep3_Myc_original_2023-09-27.tif
- Figure 1-Source Data 3/Fig1D-i_rep2_Myc_original_2023-08-17.tif
- __MACOSX/Figure 1-Source Data 3/._Fig1D-i_rep2_Myc_original_2023-08-17.tif
- Figure 1-Source Data 3/Fig1D-i_rep2_FLAG_original_2023-08-17.tif
- __MACOSX/Figure 1-Source Data 3/._Fig1D-i_rep2_FLAG_original_2023-08-17.tif
- Figure 1-Source Data 3/Fig1D-i_rep1_Myc_original_2023-08-01_300dpi.tif
- __MACOSX/Figure 1-Source Data 3/._Fig1D-i_rep1_Myc_original_2023-08-01_300dpi.tif
- Figure 1-Source Data 3/Fig1D-i_rep3_FLAG_original_2023-09-27.tif
