# Supplementary material for: In silico screening by AlphaFold2 program revealed the potential binding partners of nuage-localizing proteins and piRNA-related proteins
Source: eLife. 2025 Apr 22;13:RP101967. doi: 10.7554/eLife.101967 (PMC12014135; doi:10.7554/eLife.101967)
Supplement: Figure 1—source data 6. [file elife-101967-fig1-data6.zip]

Archive with 13 entries (12 files):
- Figure 1-Source Data 6/
- Figure 1-Source Data 6/Fig1D-iii_rep3_Myc_label_2024-06-01.tiff
- __MACOSX/Figure 1-Source Data 6/._Fig1D-iii_rep3_Myc_label_2024-06-01.tiff
- Figure 1-Source Data 6/Fig1D-iii_rep1_Myc_label_2023-08-25.tiff
- __MACOSX/Figure 1-Source Data 6/._Fig1D-iii_rep1_Myc_label_2023-08-25.tiff
- Figure 1-Source Data 6/Fig1D-iii_rep2_FLAG_label_2023-09-01.tiff
- __MACOSX/Figure 1-Source Data 6/._Fig1D-iii_rep2_FLAG_label_2023-09-01.tiff
- Figure 1-Source Data 6/Fig1D-iii_rep2_Myc_label_2023-09-01.tiff
- __MACOSX/Figure 1-Source Data 6/._Fig1D-iii_rep2_Myc_label_2023-09-01.tiff
- Figure 1-Source Data 6/Fig1D-iii_rep1_FLAG_label_2023-08-25.tiff
- __MACOSX/Figure 1-Source Data 6/._Fig1D-iii_rep1_FLAG_label_2023-08-25.tiff
- Figure 1-Source Data 6/Fig1D-iii_rep3_FLAG_label_2024-06-03.tiff
- __MACOSX/Figure 1-Source Data 6/._Fig1D-iii_rep3_FLAG_label_2024-06-03.tiff
