# Supplementary material for: In silico screening by AlphaFold2 program revealed the potential binding partners of nuage-localizing proteins and piRNA-related proteins
Source: eLife. 2025 Apr 22;13:RP101967. doi: 10.7554/eLife.101967 (PMC12014135; doi:10.7554/eLife.101967)
Supplement: Figure 1—source data 7. [file elife-101967-fig1-data7.zip]

Archive with 11 entries (10 files):
- Figure 1-Source Data 7/
- Figure 1-Source Data 7/Fig1D-iii_rep3_Myc_original_2024-06-01.tif
- Figure 1-Source Data 7/Fig1D-iii_rep1_Myc_original_2023-08-25.tif
- __MACOSX/Figure 1-Source Data 7/._Fig1D-iii_rep1_Myc_original_2023-08-25.tif
- Figure 1-Source Data 7/Fig1D-iii_rep1_FLAG_original_2023-08-25.tif
- Figure 1-Source Data 7/Fig1D-iii_rep3_FLAG_original_2024-06-03.tif
- __MACOSX/Figure 1-Source Data 7/._Fig1D-iii_rep3_FLAG_original_2024-06-03.tif
- Figure 1-Source Data 7/Fig1D-iii_rep2_FLAG_original_2023-09-01.tif
- __MACOSX/Figure 1-Source Data 7/._Fig1D-iii_rep2_FLAG_original_2023-09-01.tif
- Figure 1-Source Data 7/Fig1D-iii_rep2_Myc1_original_2023-09-01.tif
- __MACOSX/Figure 1-Source Data 7/._Fig1D-iii_rep2_Myc1_original_2023-09-01.tif
