# Supplementary material for: In silico screening by AlphaFold2 program revealed the potential binding partners of nuage-localizing proteins and piRNA-related proteins
Source: eLife. 2025 Apr 22;13:RP101967. doi: 10.7554/eLife.101967 (PMC12014135; doi:10.7554/eLife.101967)
Supplement: Figure 1—source data 10. [file elife-101967-fig1-data10.zip]

Archive with 13 entries (12 files):
- Figure 1-Source Data 10/
- Figure 1-Source Data 10/Fig1D-v_rep3_FLAG_label_2023-09-01.tiff
- __MACOSX/Figure 1-Source Data 10/._Fig1D-v_rep3_FLAG_label_2023-09-01.tiff
- Figure 1-Source Data 10/Fig1D-v_rep1_Myc_label_2023-08-01.tiff
- __MACOSX/Figure 1-Source Data 10/._Fig1D-v_rep1_Myc_label_2023-08-01.tiff
- Figure 1-Source Data 10/Fig1D-v_rep2_Myc_label_2023-08-25.tiff
- __MACOSX/Figure 1-Source Data 10/._Fig1D-v_rep2_Myc_label_2023-08-25.tiff
- Figure 1-Source Data 10/Fig1D-v_rep3_Myc_label_2023-09-01.tiff
- __MACOSX/Figure 1-Source Data 10/._Fig1D-v_rep3_Myc_label_2023-09-01.tiff
- Figure 1-Source Data 10/Fig1D-v_rep2_FLAG_label_2023-08-25.tiff
- __MACOSX/Figure 1-Source Data 10/._Fig1D-v_rep2_FLAG_label_2023-08-25.tiff
- Figure 1-Source Data 10/Fig1D-v_rep1_FLAG_label_2023-08-01.tiff
- __MACOSX/Figure 1-Source Data 10/._Fig1D-v_rep1_FLAG_label_2023-08-01.tiff
