# Supplementary material for: In silico screening by AlphaFold2 program revealed the potential binding partners of nuage-localizing proteins and piRNA-related proteins
Source: eLife. 2025 Apr 22;13:RP101967. doi: 10.7554/eLife.101967 (PMC12014135; doi:10.7554/eLife.101967)
Supplement: Figure 2—source data 1. [file elife-101967-fig2-data1.zip]

Archive with 13 entries (12 files):
- Figure 2-Source Data 1/
- Figure 2-Source Data 1/SpnE_Squ_relaxed_model_2_multimer_v2_pred_0.pdb
- __MACOSX/Figure 2-Source Data 1/._SpnE_Squ_relaxed_model_2_multimer_v2_pred_0.pdb
- Figure 2-Source Data 1/SpnE_Squ_relaxed_model_5_multimer_v2_pred_0.pdb
- __MACOSX/Figure 2-Source Data 1/._SpnE_Squ_relaxed_model_5_multimer_v2_pred_0.pdb
- Figure 2-Source Data 1/.DS_Store
- __MACOSX/Figure 2-Source Data 1/._.DS_Store
- Figure 2-Source Data 1/SpnE_Squ_relaxed_model_1_multimer_v2_pred_0.pdb
- __MACOSX/Figure 2-Source Data 1/._SpnE_Squ_relaxed_model_1_multimer_v2_pred_0.pdb
- Figure 2-Source Data 1/SpnE_Squ_relaxed_model_4_multimer_v2_pred_0.pdb
- __MACOSX/Figure 2-Source Data 1/._SpnE_Squ_relaxed_model_4_multimer_v2_pred_0.pdb
- Figure 2-Source Data 1/SpnE_Squ_relaxed_model_3_multimer_v2_pred_0.pdb
- __MACOSX/Figure 2-Source Data 1/._SpnE_Squ_relaxed_model_3_multimer_v2_pred_0.pdb
