# Supplementary material for: In silico screening by AlphaFold2 program revealed the potential binding partners of nuage-localizing proteins and piRNA-related proteins
Source: eLife. 2025 Apr 22;13:RP101967. doi: 10.7554/eLife.101967 (PMC12014135; doi:10.7554/eLife.101967)
Supplement: Figure 2—source data 1. [file elife-101967-fig2-data1.zip › Figure 2-Source Data 1/SpnE_Squ_relaxed_model_2_multimer_v2_pred_0.pdb]

ATOM      1  N   MET A   1      -5.119  63.276 -56.447  1.00 19.95           N  
ATOM      2  H   MET A   1      -5.254  64.276 -56.407  1.00 19.95           H  
ATOM      3  H2  MET A   1      -5.459  62.990 -57.354  1.00 19.95           H  
ATOM      4  H3  MET A   1      -4.139  63.042 -56.380  1.00 19.95           H  
ATOM      5  CA  MET A   1      -5.899  62.602 -55.388  1.00 19.95           C  
ATOM      6  HA  MET A   1      -5.564  63.034 -54.445  1.00 19.95           H  
ATOM      7  C   MET A   1      -5.508  61.134 -55.268  1.00 19.95           C  
ATOM      8  CB  MET A   1      -7.412  62.866 -55.457  1.00 19.95           C  
ATOM      9  HB2 MET A   1      -7.627  63.578 -56.254  1.00 19.95           H  
ATOM     10  HB3 MET A   1      -7.955  61.940 -55.647  1.00 19.95           H  
ATOM     11  O   MET A   1      -5.069  60.785 -54.186  1.00 19.95           O  
ATOM     12  CG  MET A   1      -7.933  63.497 -54.163  1.00 19.95           C  
ATOM     13  HG2 MET A   1      -7.322  64.369 -53.928  1.00 19.95           H  
ATOM     14  HG3 MET A   1      -7.845  62.777 -53.350  1.00 19.95           H  
ATOM     15  SD  MET A   1      -9.659  64.035 -54.302  1.00 19.95           S  
ATOM     16  CE  MET A   1      -9.862  64.939 -52.747  1.00 19.95           C  
ATOM     17  HE1 MET A   1      -9.159  65.771 -52.712  1.00 19.95           H  
ATOM     18  HE2 MET A   1     -10.880  65.323 -52.684  1.00 19.95           H  
ATOM     19  HE3 MET A   1      -9.677  64.268 -51.908  1.00 19.95           H  
ATOM     20  N   ASP A   2      -5.489  60.266 -56.282  1.00 19.65           N  
ATOM     21  H   ASP A   2      -5.023  59.407 -56.028  1.00 19.65           H  
ATOM     22  CA  ASP A   2      -6.349  60.051 -57.470  1.00 19.65           C  
ATOM     23  HA  ASP A   2      -7.398  60.069 -57.173  1.00 19.65           H  
ATOM     24  C   ASP A   2      -6.075  58.604 -57.957  1.00 19.65           C  
ATOM     25  CB  ASP A   2      -6.107  61.096 -58.595  1.00 19.65           C  
ATOM     26  HB2 ASP A   2      -5.093  61.488 -58.512  1.00 19.65           H  
ATOM     27  HB3 ASP A   2      -6.184  60.666 -59.594  1.00 19.65           H  
ATOM     28  O   ASP A   2      -5.557  57.793 -57.192  1.00 19.65           O  
ATOM     29  CG  ASP A   2      -7.128  62.230 -58.561  1.00 19.65           C  
ATOM     30  OD1 ASP A   2      -8.312  61.951 -58.298  1.00 19.65           O  
ATOM     31  OD2 ASP A   2      -6.660  63.389 -58.600  1.00 19.65           O  
ATOM     32  N   GLN A   3      -6.397  58.297 -59.216  1.00 25.50           N  
ATOM     33  H   GLN A   3      -6.861  59.033 -59.728  1.00 25.50           H  
ATOM     34  CA  GLN A   3      -6.229  57.054 -59.985  1.00 25.50           C  
ATOM     35  HA  GLN A   3      -7.081  56.420 -59.739  1.00 25.50           H  
ATOM     36  C   GLN A   3      -4.954  56.187 -59.810  1.00 25.50           C  
ATOM     37  CB  GLN A   3      -6.305  57.455 -61.481  1.00 25.50           C  
ATOM     38  HB2 GLN A   3      -5.328  57.311 -61.942  1.00 25.50           H  
ATOM     39  HB3 GLN A   3      -6.522  58.517 -61.592  1.00 25.50           H  
ATOM     40  O   GLN A   3      -4.902  55.133 -60.435  1.00 25.50           O  
ATOM     41  CG  GLN A   3      -7.334  56.659 -62.299  1.00 25.50           C  
ATOM     42  HG2 GLN A   3      -7.108  56.791 -63.357  1.00 25.50           H  
ATOM     43  HG3 GLN A   3      -7.235  55.596 -62.075  1.00 25.50           H  
ATOM     44  CD  GLN A   3      -8.774  57.119 -62.081  1.00 25.50           C  
ATOM     45  NE2 GLN A   3      -9.754  56.292 -62.371  1.00 25.50           N  
ATOM     46 HE21 GLN A   3     -10.684  56.646 -62.196  1.00 25.50           H  
ATOM     47 HE22 GLN A   3      -9.560  55.362 -62.715  1.00 25.50           H  
ATOM     48  OE1 GLN A   3      -9.062  58.230 -61.674  1.00 25.50           O  
ATOM     49  N   GLU A   4      -3.926  56.615 -59.071  1.00 25.37           N  
ATOM     50  H   GLU A   4      -4.094  57.399 -58.458  1.00 25.37           H  
ATOM     51  CA  GLU A   4      -2.543  56.124 -59.198  1.00 25.37           C  
ATOM     52  HA  GLU A   4      -2.418  55.774 -60.223  1.00 25.37           H  
ATOM     53  C   GLU A   4      -2.194  54.888 -58.335  1.00 25.37           C  
ATOM     54  CB  GLU A   4      -1.531  57.271 -59.028  1.00 25.37           C  
ATOM     55  HB2 GLU A   4      -0.525  56.853 -58.987  1.00 25.37           H  
ATOM     56  HB3 GLU A   4      -1.753  57.761 -58.080  1.00 25.37           H  
ATOM     57  O   GLU A   4      -2.339  53.767 -58.799  1.00 25.37           O  
ATOM     58  CG  GLU A   4      -1.550  58.379 -60.087  1.00 25.37           C  
ATOM     59  HG2 GLU A   4      -1.224  57.959 -61.038  1.00 25.37           H  
ATOM     60  HG3 GLU A   4      -2.572  58.741 -60.206  1.00 25.37           H  
ATOM     61  CD  GLU A   4      -0.646  59.567 -59.690  1.00 25.37           C  
ATOM     62  OE1 GLU A   4      -0.294  60.347 -60.601  1.00 25.37           O  
ATOM     63  OE2 GLU A   4      -0.346  59.729 -58.482  1.00 25.37           O  
ATOM     64  N   VAL A   5      -1.672  54.950 -57.100  1.00 30.60           N  
ATOM     65  H   VAL A   5      -1.037  54.179 -56.951  1.00 30.60           H  
ATOM     66  CA  VAL A   5      -2.369  55.356 -55.849  1.00 30.60           C  
ATOM     67  HA  VAL A   5      -1.741  54.975 -55.043  1.00 30.60           H  
ATOM     68  C   VAL A   5      -3.708  54.600 -55.623  1.00 30.60           C  
ATOM     69  CB  VAL A   5      -2.377  56.895 -55.632  1.00 30.60           C  
ATOM     70  HB  VAL A   5      -2.950  57.365 -56.432  1.00 30.60           H  
ATOM     71  O   VAL A   5      -4.438  54.868 -54.674  1.00 30.60           O  
ATOM     72  CG1 VAL A   5      -2.976  57.400 -54.311  1.00 30.60           C  
ATOM     73 HG11 VAL A   5      -4.058  57.272 -54.324  1.00 30.60           H  
ATOM     74 HG12 VAL A   5      -2.780  58.465 -54.188  1.00 30.60           H  
ATOM     75 HG13 VAL A   5      -2.554  56.849 -53.470  1.00 30.60           H  
ATOM     76  CG2 VAL A   5      -0.929  57.431 -55.614  1.00 30.60           C  
ATOM     77 HG21 VAL A   5      -0.939  58.521 -55.642  1.00 30.60           H  
ATOM     78 HG22 VAL A   5      -0.360  57.090 -56.479  1.00 30.60           H  
ATOM     79 HG23 VAL A   5      -0.412  57.097 -54.714  1.00 30.60           H  
ATOM     80  N   MET A   6      -3.991  53.574 -56.442  1.00 26.78           N  
ATOM     81  H   MET A   6      -3.355  53.421 -57.212  1.00 26.78           H  
ATOM     82  CA  MET A   6      -5.253  52.824 -56.497  1.00 26.78           C  
ATOM     83  HA  MET A   6      -5.847  53.065 -55.616  1.00 26.78           H  
ATOM     84  C   MET A   6      -5.136  51.291 -56.487  1.00 26.78           C  
ATOM     85  CB  MET A   6      -6.034  53.243 -57.752  1.00 26.78           C  
ATOM     86  HB2 MET A   6      -5.345  53.509 -58.553  1.00 26.78           H  
ATOM     87  HB3 MET A   6      -6.616  52.395 -58.114  1.00 26.78           H  
ATOM     88  O   MET A   6      -6.170  50.639 -56.365  1.00 26.78           O  
ATOM     89  CG  MET A   6      -7.016  54.389 -57.486  1.00 26.78           C  
ATOM     90  HG2 MET A   6      -7.089  54.563 -56.413  1.00 26.78           H  
ATOM     91  HG3 MET A   6      -6.630  55.308 -57.927  1.00 26.78           H  
ATOM     92  SD  MET A   6      -8.700  54.062 -58.095  1.00 26.78           S  
ATOM     93  CE  MET A   6      -8.443  53.966 -59.884  1.00 26.78           C  
ATOM     94  HE1 MET A   6      -9.259  53.400 -60.333  1.00 26.78           H  
ATOM     95  HE2 MET A   6      -8.445  54.974 -60.297  1.00 26.78           H  
ATOM     96  HE3 MET A   6      -7.496  53.473 -60.108  1.00 26.78           H  
ATOM     97  N   ASP A   7      -3.942  50.685 -56.531  1.00 29.28           N  
ATOM     98  H   ASP A   7      -3.133  51.257 -56.728  1.00 29.28           H  
ATOM     99  CA  ASP A   7      -3.735  49.210 -56.552  1.00 29.28           C  
ATOM    100  HA  ASP A   7      -4.273  48.806 -57.410  1.00 29.28           H  
ATOM    101  C   ASP A   7      -4.264  48.446 -55.301  1.00 29.28           C  
ATOM    102  CB  ASP A   7      -2.236  48.915 -56.754  1.00 29.28           C  
ATOM    103  HB2 ASP A   7      -1.671  49.409 -55.964  1.00 29.28           H  
ATOM    104  HB3 ASP A   7      -2.068  47.842 -56.660  1.00 29.28           H  
ATOM    105  O   ASP A   7      -4.050  47.249 -55.115  1.00 29.28           O  
ATOM    106  CG  ASP A   7      -1.686  49.337 -58.120  1.00 29.28           C  
ATOM    107  OD1 ASP A   7      -2.459  49.292 -59.102  1.00 29.28           O  
ATOM    108  OD2 ASP A   7      -0.481  49.668 -58.159  1.00 29.28           O  
ATOM    109  N   PHE A   8      -4.963  49.160 -54.423  1.00 32.31           N  
ATOM    110  H   PHE A   8      -5.191  50.090 -54.744  1.00 32.31           H  
ATOM    111  CA  PHE A   8      -5.413  48.834 -53.074  1.00 32.31           C  
ATOM    112  HA  PHE A   8      -4.603  48.345 -52.533  1.00 32.31           H  
ATOM    113  C   PHE A   8      -6.660  47.925 -53.003  1.00 32.31           C  
ATOM    114  CB  PHE A   8      -5.695  50.216 -52.453  1.00 32.31           C  
ATOM    115  HB2 PHE A   8      -6.584  50.635 -52.924  1.00 32.31           H  
ATOM    116  HB3 PHE A   8      -4.871  50.885 -52.700  1.00 32.31           H  
ATOM    117  O   PHE A   8      -6.952  47.370 -51.945  1.00 32.31           O  
ATOM    118  CG  PHE A   8      -5.867  50.274 -50.952  1.00 32.31           C  
ATOM    119  CD1 PHE A   8      -7.154  50.246 -50.384  1.00 32.31           C  
ATOM    120  HD1 PHE A   8      -8.020  50.123 -51.017  1.00 32.31           H  
ATOM    121  CD2 PHE A   8      -4.739  50.440 -50.127  1.00 32.31           C  
ATOM    122  HD2 PHE A   8      -3.752  50.477 -50.564  1.00 32.31           H  
ATOM    123  CE1 PHE A   8      -7.311  50.377 -48.993  1.00 32.31           C  
ATOM    124  HE1 PHE A   8      -8.300  50.352 -48.560  1.00 32.31           H  
ATOM    125  CE2 PHE A   8      -4.896  50.573 -48.736  1.00 32.31           C  
ATOM    126  HE2 PHE A   8      -4.029  50.703 -48.105  1.00 32.31           H  
ATOM    127  CZ  PHE A   8      -6.183  50.542 -48.169  1.00 32.31           C  
ATOM    128  HZ  PHE A   8      -6.305  50.646 -47.101  1.00 32.31           H  
ATOM    129  N   PHE A   9      -7.431  47.798 -54.092  1.00 31.27           N  
ATOM    130  H   PHE A   9      -7.115  48.264 -54.931  1.00 31.27           H  
ATOM    131  CA  PHE A   9      -8.831  47.338 -54.043  1.00 31.27           C  
ATOM    132  HA  PHE A   9      -9.237  47.591 -53.064  1.00 31.27           H  
ATOM    133  C   PHE A   9      -9.102  45.834 -54.212  1.00 31.27           C  
ATOM    134  CB  PHE A   9      -9.651  48.106 -55.096  1.00 31.27           C  
ATOM    135  HB2 PHE A   9     -10.597  47.592 -55.266  1.00 31.27           H  
ATOM    136  HB3 PHE A   9      -9.116  48.093 -56.046  1.00 31.27           H  
ATOM    137  O   PHE A   9     -10.242  45.433 -53.986  1.00 31.27           O  
ATOM    138  CG  PHE A   9      -9.999  49.528 -54.719  1.00 31.27           C  
ATOM    139  CD1 PHE A   9     -11.004  49.777 -53.765  1.00 31.27           C  
ATOM    140  HD1 PHE A   9     -11.509  48.949 -53.288  1.00 31.27           H  
ATOM    141  CD2 PHE A   9      -9.351  50.605 -55.348  1.00 31.27           C  
ATOM    142  HD2 PHE A   9      -8.598  50.422 -56.100  1.00 31.27           H  
ATOM    143  CE1 PHE A   9     -11.354  51.100 -53.437  1.00 31.27           C  
ATOM    144  HE1 PHE A   9     -12.124  51.291 -52.705  1.00 31.27           H  
ATOM    145  CE2 PHE A   9      -9.692  51.926 -55.014  1.00 31.27           C  
ATOM    146  HE2 PHE A   9      -9.186  52.749 -55.497  1.00 31.27           H  
ATOM    147  CZ  PHE A   9     -10.695  52.174 -54.061  1.00 31.27           C  
ATOM    148  HZ  PHE A   9     -10.956  53.192 -53.810  1.00 31.27           H  
ATOM    149  N   ASP A  10      -8.158  44.996 -54.658  1.00 30.78           N  
ATOM    150  H   ASP A  10      -7.222  45.344 -54.806  1.00 30.78           H  
ATOM    151  CA  ASP A  10      -8.496  43.624 -55.096  1.00 30.78           C  
ATOM    152  HA  ASP A  10      -9.385  43.702 -55.721  1.00 30.78           H  
ATOM    153  C   ASP A  10      -8.873  42.685 -53.928  1.00 30.78           C  
ATOM    154  CB  ASP A  10      -7.412  43.046 -56.017  1.00 30.78           C  
ATOM    155  HB2 ASP A  10      -6.493  42.908 -55.447  1.00 30.78           H  
ATOM    156  HB3 ASP A  10      -7.211  43.766 -56.811  1.00 30.78           H  
ATOM    157  O   ASP A  10      -8.040  41.992 -53.337  1.00 30.78           O  
ATOM    158  CG  ASP A  10      -7.809  41.706 -56.667  1.00 30.78           C  
ATOM    159  OD1 ASP A  10      -8.897  41.151 -56.358  1.00 30.78           O  
ATOM    160  OD2 ASP A  10      -6.978  41.199 -57.451  1.00 30.78           O  
ATOM    161  N   PHE A  11     -10.175  42.665 -53.627  1.00 31.85           N  
ATOM    162  H   PHE A  11     -10.723  43.389 -54.069  1.00 31.85           H  
ATOM    163  CA  PHE A  11     -10.828  41.928 -52.541  1.00 31.85           C  
ATOM    164  HA  PHE A  11     -10.473  42.308 -51.583  1.00 31.85           H  
ATOM    165  C   PHE A  11     -10.622  40.410 -52.568  1.00 31.85           C  
ATOM    166  CB  PHE A  11     -12.349  42.142 -52.658  1.00 31.85           C  
ATOM    167  HB2 PHE A  11     -12.835  41.614 -51.838  1.00 31.85           H  
ATOM    168  HB3 PHE A  11     -12.695  41.675 -53.580  1.00 31.85           H  
ATOM    169  O   PHE A  11     -10.868  39.745 -51.564  1.00 31.85           O  
ATOM    170  CG  PHE A  11     -12.842  43.574 -52.639  1.00 31.85           C  
ATOM    171  CD1 PHE A  11     -13.044  44.228 -51.410  1.00 31.85           C  
ATOM    172  HD1 PHE A  11     -12.811  43.722 -50.485  1.00 31.85           H  
ATOM    173  CD2 PHE A  11     -13.143  44.238 -53.844  1.00 31.85           C  
ATOM    174  HD2 PHE A  11     -12.983  43.744 -54.792  1.00 31.85           H  
ATOM    175  CE1 PHE A  11     -13.539  45.544 -51.386  1.00 31.85           C  
ATOM    176  HE1 PHE A  11     -13.680  46.050 -50.442  1.00 31.85           H  
ATOM    177  CE2 PHE A  11     -13.631  45.556 -53.819  1.00 31.85           C  
ATOM    178  HE2 PHE A  11     -13.835  46.072 -54.746  1.00 31.85           H  
ATOM    179  CZ  PHE A  11     -13.830  46.208 -52.590  1.00 31.85           C  
ATOM    180  HZ  PHE A  11     -14.193  47.225 -52.573  1.00 31.85           H  
ATOM    181  N   SER A  12     -10.297  39.842 -53.731  1.00 28.72           N  
ATOM    182  H   SER A  12      -9.999  40.442 -54.487  1.00 28.72           H  
ATOM    183  CA  SER A  12     -10.565  38.431 -54.034  1.00 28.72           C  
ATOM    184  HA  SER A  12     -11.604  38.216 -53.782  1.00 28.72           H  
ATOM    185  C   SER A  12      -9.705  37.432 -53.254  1.00 28.72           C  
ATOM    186  CB  SER A  12     -10.387  38.206 -55.539  1.00 28.72           C  
ATOM    187  HB2 SER A  12     -10.604  37.164 -55.771  1.00 28.72           H  
ATOM    188  HB3 SER A  12     -11.084  38.839 -56.088  1.00 28.72           H  
ATOM    189  O   SER A  12     -10.082  36.267 -53.106  1.00 28.72           O  
ATOM    190  OG  SER A  12      -9.064  38.509 -55.945  1.00 28.72           O  
ATOM    191  HG  SER A  12      -9.000  39.440 -56.170  1.00 28.72           H  
ATOM    192  N   LYS A  13      -8.539  37.862 -52.762  1.00 31.50           N  
ATOM    193  H   LYS A  13      -8.331  38.844 -52.872  1.00 31.50           H  
ATOM    194  CA  LYS A  13      -7.534  36.969 -52.174  1.00 31.50           C  
ATOM    195  HA  LYS A  13      -7.451  36.098 -52.824  1.00 31.50           H  
ATOM    196  C   LYS A  13      -7.984  36.461 -50.808  1.00 31.50           C  
ATOM    197  CB  LYS A  13      -6.167  37.665 -52.134  1.00 31.50           C  
ATOM    198  HB2 LYS A  13      -5.465  37.051 -51.570  1.00 31.50           H  
ATOM    199  HB3 LYS A  13      -6.262  38.634 -51.643  1.00 31.50           H  
ATOM    200  O   LYS A  13      -8.197  37.238 -49.881  1.00 31.50           O  
ATOM    201  CG  LYS A  13      -5.641  37.843 -53.566  1.00 31.50           C  
ATOM    202  HG2 LYS A  13      -5.520  36.862 -54.026  1.00 31.50           H  
ATOM    203  HG3 LYS A  13      -6.368  38.409 -54.149  1.00 31.50           H  
ATOM    204  CD  LYS A  13      -4.307  38.590 -53.617  1.00 31.50           C  
ATOM    205  HD2 LYS A  13      -3.541  38.032 -53.079  1.00 31.50           H  
ATOM    206  HD3 LYS A  13      -4.440  39.570 -53.161  1.00 31.50           H  
ATOM    207  CE  LYS A  13      -3.924  38.747 -55.094  1.00 31.50           C  
ATOM    208  HE2 LYS A  13      -4.806  39.091 -55.633  1.00 31.50           H  
ATOM    209  HE3 LYS A  13      -3.651  37.774 -55.502  1.00 31.50           H  
ATOM    210  NZ  LYS A  13      -2.832  39.731 -55.286  1.00 31.50           N  
ATOM    211  HZ1 LYS A  13      -1.980  39.441 -54.829  1.00 31.50           H  
ATOM    212  HZ2 LYS A  13      -2.665  39.868 -56.273  1.00 31.50           H  
ATOM    213  HZ3 LYS A  13      -3.123  40.626 -54.919  1.00 31.50           H  
ATOM    214  N   GLU A  14      -8.091  35.136 -50.688  1.00 30.16           N  
ATOM    215  H   GLU A  14      -7.973  34.577 -51.521  1.00 30.16           H  
ATOM    216  CA  GLU A  14      -8.601  34.471 -49.488  1.00 30.16           C  
ATOM    217  HA  GLU A  14      -9.665  34.692 -49.404  1.00 30.16           H  
ATOM    218  C   GLU A  14      -7.902  34.955 -48.211  1.00 30.16           C  
ATOM    219  CB  GLU A  14      -8.437  32.948 -49.577  1.00 30.16           C  
ATOM    220  HB2 GLU A  14      -7.398  32.714 -49.809  1.00 30.16           H  
ATOM    221  HB3 GLU A  14      -8.667  32.530 -48.597  1.00 30.16           H  
ATOM    222  O   GLU A  14      -6.701  34.746 -48.012  1.00 30.16           O  
ATOM    223  CG  GLU A  14      -9.357  32.271 -50.600  1.00 30.16           C  
ATOM    224  HG2 GLU A  14      -9.055  32.565 -51.605  1.00 30.16           H  
ATOM    225  HG3 GLU A  14     -10.379  32.611 -50.430  1.00 30.16           H  
ATOM    226  CD  GLU A  14      -9.284  30.741 -50.458  1.00 30.16           C  
ATOM    227  OE1 GLU A  14     -10.354  30.100 -50.531  1.00 30.16           O  
ATOM    228  OE2 GLU A  14      -8.158  30.224 -50.226  1.00 30.16           O  
ATOM    229  N   LEU A  15      -8.698  35.540 -47.312  1.00 30.73           N  
ATOM    230  H   LEU A  15      -9.639  35.754 -47.611  1.00 30.73           H  
ATOM    231  CA  LEU A  15      -8.322  35.937 -45.957  1.00 30.73           C  
ATOM    232  HA  LEU A  15      -7.412  36.536 -46.006  1.00 30.73           H  
ATOM    233  C   LEU A  15      -8.012  34.699 -45.102  1.00 30.73           C  
ATOM    234  CB  LEU A  15      -9.460  36.794 -45.361  1.00 30.73           C  
ATOM    235  HB2 LEU A  15      -9.386  36.798 -44.274  1.00 30.73           H  
ATOM    236  HB3 LEU A  15     -10.412  36.329 -45.618  1.00 30.73           H  
ATOM    237  O   LEU A  15      -8.785  34.311 -44.221  1.00 30.73           O  
ATOM    238  CG  LEU A  15      -9.447  38.254 -45.845  1.00 30.73           C  
ATOM    239  HG  LEU A  15      -9.165  38.297 -46.897  1.00 30.73           H  
ATOM    240  CD1 LEU A  15     -10.837  38.869 -45.689  1.00 30.73           C  
ATOM    241 HD11 LEU A  15     -11.154  38.837 -44.647  1.00 30.73           H  
ATOM    242 HD12 LEU A  15     -10.815  39.904 -46.030  1.00 30.73           H  
ATOM    243 HD13 LEU A  15     -11.549  38.324 -46.309  1.00 30.73           H  
ATOM    244  CD2 LEU A  15      -8.464  39.087 -45.016  1.00 30.73           C  
ATOM    245 HD21 LEU A  15      -8.457  40.111 -45.389  1.00 30.73           H  
ATOM    246 HD22 LEU A  15      -7.457  38.683 -45.118  1.00 30.73           H  
ATOM    247 HD23 LEU A  15      -8.752  39.090 -43.965  1.00 30.73           H  
ATOM    248  N   LYS A  16      -6.867  34.060 -45.359  1.00 25.38           N  
ATOM    249  H   LYS A  16      -6.347  34.364 -46.170  1.00 25.38           H  
ATOM    250  CA  LYS A  16      -6.366  32.951 -44.548  1.00 25.38           C  
ATOM    251  HA  LYS A  16      -7.144  32.189 -44.497  1.00 25.38           H  
ATOM    252  C   LYS A  16      -6.139  33.461 -43.130  1.00 25.38           C  
ATOM    253  CB  LYS A  16      -5.111  32.316 -45.174  1.00 25.38           C  
ATOM    254  HB2 LYS A  16      -4.619  31.690 -44.429  1.00 25.38           H  
ATOM    255  HB3 LYS A  16      -4.416  33.090 -45.499  1.00 25.38           H  
ATOM    256  O   LYS A  16      -5.169  34.159 -42.852  1.00 25.38           O  
ATOM    257  CG  LYS A  16      -5.528  31.435 -46.362  1.00 25.38           C  
ATOM    258  HG2 LYS A  16      -6.283  30.726 -46.019  1.00 25.38           H  
ATOM    259  HG3 LYS A  16      -5.977  32.063 -47.131  1.00 25.38           H  
ATOM    260  CD  LYS A  16      -4.373  30.642 -46.982  1.00 25.38           C  
ATOM    261  HD2 LYS A  16      -3.647  31.335 -47.407  1.00 25.38           H  
ATOM    262  HD3 LYS A  16      -3.897  30.024 -46.220  1.00 25.38           H  
ATOM    263  CE  LYS A  16      -4.977  29.757 -48.083  1.00 25.38           C  
ATOM    264  HE2 LYS A  16      -5.526  30.392 -48.779  1.00 25.38           H  
ATOM    265  HE3 LYS A  16      -5.713  29.089 -47.635  1.00 25.38           H  
ATOM    266  NZ  LYS A  16      -3.957  28.974 -48.817  1.00 25.38           N  
ATOM    267  HZ1 LYS A  16      -3.472  28.337 -48.200  1.00 25.38           H  
ATOM    268  HZ2 LYS A  16      -3.297  29.595 -49.263  1.00 25.38           H  
ATOM    269  HZ3 LYS A  16      -4.420  28.444 -49.542  1.00 25.38           H  
ATOM    270  N   ARG A  17      -7.066  33.101 -42.237  1.00 25.01           N  
ATOM    271  H   ARG A  17      -7.889  32.654 -42.614  1.00 25.01           H  
ATOM    272  CA  ARG A  17      -7.007  33.349 -40.792  1.00 25.01           C  
ATOM    273  HA  ARG A  17      -6.827  34.408 -40.608  1.00 25.01           H  
ATOM    274  C   ARG A  17      -5.828  32.581 -40.193  1.00 25.01           C  
ATOM    275  CB  ARG A  17      -8.331  32.930 -40.125  1.00 25.01           C  
ATOM    276  HB2 ARG A  17      -8.604  31.932 -40.467  1.00 25.01           H  
ATOM    277  HB3 ARG A  17      -8.165  32.880 -39.049  1.00 25.01           H  
ATOM    278  O   ARG A  17      -6.012  31.509 -39.622  1.00 25.01           O  
ATOM    279  CG  ARG A  17      -9.506  33.889 -40.360  1.00 25.01           C  
ATOM    280  HG2 ARG A  17      -9.716  33.977 -41.426  1.00 25.01           H  
ATOM    281  HG3 ARG A  17      -9.250  34.870 -39.959  1.00 25.01           H  
ATOM    282  CD  ARG A  17     -10.737  33.331 -39.629  1.00 25.01           C  
ATOM    283  HD2 ARG A  17     -11.076  32.438 -40.154  1.00 25.01           H  
ATOM    284  HD3 ARG A  17     -10.444  33.051 -38.617  1.00 25.01           H  
ATOM    285  NE  ARG A  17     -11.837  34.310 -39.544  1.00 25.01           N  
ATOM    286  HE  ARG A  17     -11.672  35.215 -39.960  1.00 25.01           H  
ATOM    287  NH1 ARG A  17     -13.334  32.967 -38.429  1.00 25.01           N  
ATOM    288 HH11 ARG A  17     -14.233  32.837 -37.989  1.00 25.01           H  
ATOM    289 HH12 ARG A  17     -12.679  32.201 -38.494  1.00 25.01           H  
ATOM    290  NH2 ARG A  17     -13.875  35.083 -38.876  1.00 25.01           N  
ATOM    291 HH21 ARG A  17     -14.769  34.932 -38.431  1.00 25.01           H  
ATOM    292 HH22 ARG A  17     -13.664  35.987 -39.275  1.00 25.01           H  
ATOM    293  CZ  ARG A  17     -13.005  34.116 -38.953  1.00 25.01           C  
ATOM    294  N   VAL A  18      -4.618  33.116 -40.340  1.00 26.13           N  
ATOM    295  H   VAL A  18      -4.525  33.932 -40.927  1.00 26.13           H  
ATOM    296  CA  VAL A  18      -3.434  32.603 -39.649  1.00 26.13           C  
ATOM    297  HA  VAL A  18      -3.363  31.529 -39.823  1.00 26.13           H  
ATOM    298  C   VAL A  18      -3.662  32.847 -38.162  1.00 26.13           C  
ATOM    299  CB  VAL A  18      -2.129  33.252 -40.154  1.00 26.13           C  
ATOM    300  HB  VAL A  18      -2.122  34.314 -39.908  1.00 26.13           H  
ATOM    301  O   VAL A  18      -3.604  33.982 -37.693  1.00 26.13           O  
ATOM    302  CG1 VAL A  18      -0.919  32.574 -39.500  1.00 26.13           C  
ATOM    303 HG11 VAL A  18       0.000  33.034 -39.862  1.00 26.13           H  
ATOM    304 HG12 VAL A  18      -0.903  31.510 -39.736  1.00 26.13           H  
ATOM    305 HG13 VAL A  18      -0.954  32.703 -38.418  1.00 26.13           H  
ATOM    306  CG2 VAL A  18      -1.973  33.105 -41.674  1.00 26.13           C  
ATOM    307 HG21 VAL A  18      -2.049  32.057 -41.963  1.00 26.13           H  
ATOM    308 HG22 VAL A  18      -1.002  33.494 -41.983  1.00 26.13           H  
ATOM    309 HG23 VAL A  18      -2.740  33.683 -42.191  1.00 26.13           H  
ATOM    310  N   ALA A  19      -4.035  31.790 -37.440  1.00 24.63           N  
ATOM    311  H   ALA A  19      -4.140  30.898 -37.901  1.00 24.63           H  
ATOM    312  CA  ALA A  19      -4.403  31.886 -36.037  1.00 24.63           C  
ATOM    313  HA  ALA A  19      -5.198  32.624 -35.934  1.00 24.63           H  
ATOM    314  C   ALA A  19      -3.189  32.360 -35.229  1.00 24.63           C  
ATOM    315  CB  ALA A  19      -4.942  30.529 -35.568  1.00 24.63           C  
ATOM    316  HB1 ALA A  19      -4.172  29.765 -35.674  1.00 24.63           H  
ATOM    317  HB2 ALA A  19      -5.813  30.250 -36.162  1.00 24.63           H  
ATOM    318  HB3 ALA A  19      -5.230  30.594 -34.519  1.00 24.63           H  
ATOM    319  O   ALA A  19      -2.188  31.651 -35.132  1.00 24.63           O  
ATOM    320  N   ALA A  20      -3.276  33.572 -34.678  1.00 26.43           N  
ATOM    321  H   ALA A  20      -4.095  34.135 -34.860  1.00 26.43           H  
ATOM    322  CA  ALA A  20      -2.213  34.161 -33.878  1.00 26.43           C  
ATOM    323  HA  ALA A  20      -1.285  34.134 -34.448  1.00 26.43           H  
ATOM    324  C   ALA A  20      -2.025  33.334 -32.598  1.00 26.43           C  
ATOM    325  CB  ALA A  20      -2.562  35.630 -33.602  1.00 26.43           C  
ATOM    326  HB1 ALA A  20      -1.764  36.088 -33.017  1.00 26.43           H  
ATOM    327  HB2 ALA A  20      -3.493  35.697 -33.038  1.00 26.43           H  
ATOM    328  HB3 ALA A  20      -2.666  36.171 -34.542  1.00 26.43           H  
ATOM    329  O   ALA A  20      -2.828  33.422 -31.668  1.00 26.43           O  
ATOM    330  N   ALA A  21      -0.990  32.490 -32.580  1.00 24.25           N  
ATOM    331  H   ALA A  21      -0.426  32.397 -33.412  1.00 24.25           H  
ATOM    332  CA  ALA A  21      -0.659  31.667 -31.425  1.00 24.25           C  
ATOM    333  HA  ALA A  21      -1.504  31.002 -31.244  1.00 24.25           H  
ATOM    334  C   ALA A  21      -0.412  32.577 -30.201  1.00 24.25           C  
ATOM    335  CB  ALA A  21       0.553  30.792 -31.761  1.00 24.25           C  
ATOM    336  HB1 ALA A  21       1.417  31.421 -31.979  1.00 24.25           H  
ATOM    337  HB2 ALA A  21       0.333  30.166 -32.626  1.00 24.25           H  
ATOM    338  HB3 ALA A  21       0.789  30.153 -30.910  1.00 24.25           H  
ATOM    339  O   ALA A  21       0.337  33.550 -30.334  1.00 24.25           O  
ATOM    340  N   PRO A  22      -1.038  32.320 -29.034  1.00 22.00           N  
ATOM    341  CA  PRO A  22      -1.000  33.263 -27.919  1.00 22.00           C  
ATOM    342  HA  PRO A  22      -1.458  34.195 -28.251  1.00 22.00           H  
ATOM    343  C   PRO A  22       0.424  33.545 -27.426  1.00 22.00           C  
ATOM    344  CB  PRO A  22      -1.872  32.653 -26.815  1.00 22.00           C  
ATOM    345  HB2 PRO A  22      -2.407  33.420 -26.254  1.00 22.00           H  
ATOM    346  HB3 PRO A  22      -1.266  32.047 -26.142  1.00 22.00           H  
ATOM    347  O   PRO A  22       1.154  32.628 -27.049  1.00 22.00           O  
ATOM    348  CG  PRO A  22      -2.829  31.741 -27.577  1.00 22.00           C  
ATOM    349  HG2 PRO A  22      -3.667  32.327 -27.955  1.00 22.00           H  
ATOM    350  HG3 PRO A  22      -3.184  30.917 -26.958  1.00 22.00           H  
ATOM    351  CD  PRO A  22      -1.984  31.248 -28.748  1.00 22.00           C  
ATOM    352  HD2 PRO A  22      -1.437  30.350 -28.461  1.00 22.00           H  
ATOM    353  HD3 PRO A  22      -2.646  31.041 -29.590  1.00 22.00           H  
ATOM    354  N   GLN A  23       0.797  34.826 -27.372  1.00 24.21           N  
ATOM    355  H   GLN A  23       0.157  35.528 -27.717  1.00 24.21           H  
ATOM    356  CA  GLN A  23       2.041  35.294 -26.756  1.00 24.21           C  
ATOM    357  HA  GLN A  23       2.865  34.651 -27.065  1.00 24.21           H  
ATOM    358  C   GLN A  23       1.928  35.209 -25.225  1.00 24.21           C  
ATOM    359  CB  GLN A  23       2.347  36.733 -27.214  1.00 24.21           C  
ATOM    360  HB2 GLN A  23       3.167  37.122 -26.610  1.00 24.21           H  
ATOM    361  HB3 GLN A  23       1.471  37.356 -27.034  1.00 24.21           H  
ATOM    362  O   GLN A  23       1.598  36.189 -24.560  1.00 24.21           O  
ATOM    363  CG  GLN A  23       2.758  36.843 -28.691  1.00 24.21           C  
ATOM    364  HG2 GLN A  23       3.655  36.246 -28.852  1.00 24.21           H  
ATOM    365  HG3 GLN A  23       1.965  36.451 -29.327  1.00 24.21           H  
ATOM    366  CD  GLN A  23       3.042  38.287 -29.111  1.00 24.21           C  
ATOM    367  NE2 GLN A  23       3.781  38.501 -30.177  1.00 24.21           N  
ATOM    368 HE21 GLN A  23       3.948  39.472 -30.399  1.00 24.21           H  
ATOM    369 HE22 GLN A  23       4.179  37.731 -30.696  1.00 24.21           H  
ATOM    370  OE1 GLN A  23       2.601  39.253 -28.517  1.00 24.21           O  
ATOM    371  N   GLY A  24       2.157  34.026 -24.652  1.00 21.13           N  
ATOM    372  H   GLY A  24       2.342  33.232 -25.249  1.00 21.13           H  
ATOM    373  CA  GLY A  24       2.246  33.868 -23.199  1.00 21.13           C  
ATOM    374  HA2 GLY A  24       2.427  32.823 -22.950  1.00 21.13           H  
ATOM    375  HA3 GLY A  24       1.304  34.177 -22.744  1.00 21.13           H  
ATOM    376  C   GLY A  24       3.393  34.710 -22.622  1.00 21.13           C  
ATOM    377  O   GLY A  24       4.527  34.580 -23.071  1.00 21.13           O  
ATOM    378  N   TYR A  25       3.095  35.538 -21.617  1.00 22.02           N  
ATOM    379  H   TYR A  25       2.123  35.587 -21.348  1.00 22.02           H  
ATOM    380  CA  TYR A  25       3.975  36.546 -20.987  1.00 22.02           C  
ATOM    381  HA  TYR A  25       4.376  37.190 -21.770  1.00 22.02           H  
ATOM    382  C   TYR A  25       5.202  36.004 -20.210  1.00 22.02           C  
ATOM    383  CB  TYR A  25       3.092  37.405 -20.052  1.00 22.02           C  
ATOM    384  HB2 TYR A  25       2.397  36.759 -19.516  1.00 22.02           H  
ATOM    385  HB3 TYR A  25       3.696  37.887 -19.284  1.00 22.02           H  
ATOM    386  O   TYR A  25       5.721  36.691 -19.332  1.00 22.02           O  
ATOM    387  CG  TYR A  25       2.333  38.527 -20.722  1.00 22.02           C  
ATOM    388  CD1 TYR A  25       2.972  39.769 -20.905  1.00 22.02           C  
ATOM    389  HD1 TYR A  25       4.005  39.888 -20.611  1.00 22.02           H  
ATOM    390  CD2 TYR A  25       0.982  38.365 -21.082  1.00 22.02           C  
ATOM    391  HD2 TYR A  25       0.488  37.417 -20.930  1.00 22.02           H  
ATOM    392  CE1 TYR A  25       2.261  40.858 -21.439  1.00 22.02           C  
ATOM    393  HE1 TYR A  25       2.751  41.812 -21.567  1.00 22.02           H  
ATOM    394  CE2 TYR A  25       0.267  39.452 -21.619  1.00 22.02           C  
ATOM    395  HE2 TYR A  25      -0.772  39.348 -21.894  1.00 22.02           H  
ATOM    396  OH  TYR A  25       0.201  41.752 -22.287  1.00 22.02           O  
ATOM    397  HH  TYR A  25       0.749  42.537 -22.353  1.00 22.02           H  
ATOM    398  CZ  TYR A  25       0.903  40.700 -21.792  1.00 22.02           C  
ATOM    399  N   ILE A  26       5.641  34.767 -20.453  1.00 23.14           N  
ATOM    400  H   ILE A  26       5.327  34.318 -21.301  1.00 23.14           H  
ATOM    401  CA  ILE A  26       6.623  34.081 -19.595  1.00 23.14           C  
ATOM    402  HA  ILE A  26       6.211  34.085 -18.586  1.00 23.14           H  
ATOM    403  C   ILE A  26       7.942  34.882 -19.538  1.00 23.14           C  
ATOM    404  CB  ILE A  26       6.800  32.602 -20.013  1.00 23.14           C  
ATOM    405  HB  ILE A  26       7.236  32.577 -21.012  1.00 23.14           H  
ATOM    406  O   ILE A  26       8.338  35.494 -20.527  1.00 23.14           O  
ATOM    407  CG1 ILE A  26       5.434  31.869 -20.042  1.00 23.14           C  
ATOM    408 HG12 ILE A  26       4.729  32.421 -20.664  1.00 23.14           H  
ATOM    409 HG13 ILE A  26       5.025  31.830 -19.033  1.00 23.14           H  
ATOM    410  CG2 ILE A  26       7.748  31.869 -19.040  1.00 23.14           C  
ATOM    411 HG21 ILE A  26       7.329  31.865 -18.033  1.00 23.14           H  
ATOM    412 HG22 ILE A  26       7.904  30.840 -19.364  1.00 23.14           H  
ATOM    413 HG23 ILE A  26       8.730  32.341 -19.027  1.00 23.14           H  
ATOM    414  CD1 ILE A  26       5.488  30.444 -20.607  1.00 23.14           C  
ATOM    415 HD11 ILE A  26       5.980  30.451 -21.579  1.00 23.14           H  
ATOM    416 HD12 ILE A  26       4.472  30.067 -20.728  1.00 23.14           H  
ATOM    417 HD13 ILE A  26       6.022  29.779 -19.928  1.00 23.14           H  
ATOM    418  N   SER A  27       8.561  34.903 -18.349  1.00 25.21           N  
ATOM    419  H   SER A  27       8.153  34.325 -17.629  1.00 25.21           H  
ATOM    420  CA  SER A  27       9.571  35.883 -17.907  1.00 25.21           C  
ATOM    421  HA  SER A  27       9.033  36.811 -17.715  1.00 25.21           H  
ATOM    422  C   SER A  27      10.686  36.213 -18.913  1.00 25.21           C  
ATOM    423  CB  SER A  27      10.186  35.436 -16.580  1.00 25.21           C  
ATOM    424  HB2 SER A  27      10.856  34.594 -16.755  1.00 25.21           H  
ATOM    425  HB3 SER A  27       9.394  35.128 -15.898  1.00 25.21           H  
ATOM    426  O   SER A  27      11.115  35.387 -19.715  1.00 25.21           O  
ATOM    427  OG  SER A  27      10.900  36.508 -15.995  1.00 25.21           O  
ATOM    428  HG  SER A  27      11.312  36.203 -15.184  1.00 25.21           H  
ATOM    429  N   SER A  28      11.160  37.456 -18.831  1.00 25.26           N  
ATOM    430  H   SER A  28      10.949  37.965 -17.985  1.00 25.26           H  
ATOM    431  CA  SER A  28      11.560  38.265 -19.985  1.00 25.26           C  
ATOM    432  HA  SER A  28      10.753  38.207 -20.715  1.00 25.26           H  
ATOM    433  C   SER A  28      12.830  37.863 -20.728  1.00 25.26           C  
ATOM    434  CB  SER A  28      11.685  39.730 -19.553  1.00 25.26           C  
ATOM    435  HB2 SER A  28      10.699  40.100 -19.271  1.00 25.26           H  
ATOM    436  HB3 SER A  28      12.056  40.324 -20.388  1.00 25.26           H  
ATOM    437  O   SER A  28      12.809  37.925 -21.955  1.00 25.26           O  
ATOM    438  OG  SER A  28      12.560  39.859 -18.444  1.00 25.26           O  
ATOM    439  HG  SER A  28      12.665  40.789 -18.230  1.00 25.26           H  
ATOM    440  N   ASP A  29      13.941  37.547 -20.051  1.00 26.82           N  
ATOM    441  H   ASP A  29      13.902  37.518 -19.043  1.00 26.82           H  
ATOM    442  CA  ASP A  29      15.241  37.408 -20.730  1.00 26.82           C  
ATOM    443  HA  ASP A  29      15.268  38.171 -21.509  1.00 26.82           H  
ATOM    444  C   ASP A  29      15.381  36.017 -21.385  1.00 26.82           C  
ATOM    445  CB  ASP A  29      16.421  37.774 -19.818  1.00 26.82           C  
ATOM    446  HB2 ASP A  29      16.157  38.665 -19.248  1.00 26.82           H  
ATOM    447  HB3 ASP A  29      16.620  36.966 -19.114  1.00 26.82           H  
ATOM    448  O   ASP A  29      15.718  35.037 -20.710  1.00 26.82           O  
ATOM    449  CG  ASP A  29      17.689  38.084 -20.638  1.00 26.82           C  
ATOM    450  OD1 ASP A  29      17.761  37.685 -21.831  1.00 26.82           O  
ATOM    451  OD2 ASP A  29      18.586  38.745 -20.074  1.00 26.82           O  
ATOM    452  N   PRO A  30      15.103  35.868 -22.697  1.00 28.32           N  
ATOM    453  CA  PRO A  30      14.720  34.572 -23.249  1.00 28.32           C  
ATOM    454  HA  PRO A  30      14.121  34.026 -22.518  1.00 28.32           H  
ATOM    455  C   PRO A  30      15.929  33.711 -23.625  1.00 28.32           C  
ATOM    456  CB  PRO A  30      13.851  34.886 -24.477  1.00 28.32           C  
ATOM    457  HB2 PRO A  30      14.227  34.372 -25.362  1.00 28.32           H  
ATOM    458  HB3 PRO A  30      12.821  34.582 -24.291  1.00 28.32           H  
ATOM    459  O   PRO A  30      15.792  32.524 -23.915  1.00 28.32           O  
ATOM    460  CG  PRO A  30      13.916  36.403 -24.682  1.00 28.32           C  
ATOM    461  HG2 PRO A  30      14.148  36.658 -25.716  1.00 28.32           H  
ATOM    462  HG3 PRO A  30      12.963  36.847 -24.391  1.00 28.32           H  
ATOM    463  CD  PRO A  30      15.012  36.883 -23.739  1.00 28.32           C  
ATOM    464  HD2 PRO A  30      14.766  37.882 -23.378  1.00 28.32           H  
ATOM    465  HD3 PRO A  30      15.961  36.927 -24.272  1.00 28.32           H  
ATOM    466  N   ARG A  31      17.125  34.313 -23.688  1.00 26.67           N  
ATOM    467  H   ARG A  31      17.179  35.255 -23.329  1.00 26.67           H  
ATOM    468  CA  ARG A  31      18.297  33.722 -24.353  1.00 26.67           C  
ATOM    469  HA  ARG A  31      17.993  33.320 -25.320  1.00 26.67           H  
ATOM    470  C   ARG A  31      18.887  32.544 -23.588  1.00 26.67           C  
ATOM    471  CB  ARG A  31      19.373  34.796 -24.561  1.00 26.67           C  
ATOM    472  HB2 ARG A  31      20.266  34.315 -24.962  1.00 26.67           H  
ATOM    473  HB3 ARG A  31      19.628  35.238 -23.599  1.00 26.67           H  
ATOM    474  O   ARG A  31      19.308  31.570 -24.204  1.00 26.67           O  
ATOM    475  CG  ARG A  31      18.941  35.904 -25.529  1.00 26.67           C  
ATOM    476  HG2 ARG A  31      18.685  35.467 -26.494  1.00 26.67           H  
ATOM    477  HG3 ARG A  31      18.075  36.431 -25.128  1.00 26.67           H  
ATOM    478  CD  ARG A  31      20.097  36.893 -25.698  1.00 26.67           C  
ATOM    479  HD2 ARG A  31      20.329  37.321 -24.722  1.00 26.67           H  
ATOM    480  HD3 ARG A  31      20.969  36.351 -26.064  1.00 26.67           H  
ATOM    481  NE  ARG A  31      19.756  37.978 -26.636  1.00 26.67           N  
ATOM    482  HE  ARG A  31      18.784  38.058 -26.897  1.00 26.67           H  
ATOM    483  NH1 ARG A  31      21.845  38.925 -26.738  1.00 26.67           N  
ATOM    484 HH11 ARG A  31      22.462  39.657 -27.058  1.00 26.67           H  
ATOM    485 HH12 ARG A  31      22.164  38.248 -26.059  1.00 26.67           H  
ATOM    486  NH2 ARG A  31      20.164  39.836 -27.888  1.00 26.67           N  
ATOM    487 HH21 ARG A  31      20.796  40.557 -28.204  1.00 26.67           H  
ATOM    488 HH22 ARG A  31      19.187  39.874 -28.143  1.00 26.67           H  
ATOM    489  CZ  ARG A  31      20.587  38.903 -27.082  1.00 26.67           C  
ATOM    490  N   LEU A  32      18.940  32.639 -22.259  1.00 25.19           N  
ATOM    491  H   LEU A  32      18.534  33.459 -21.831  1.00 25.19           H  
ATOM    492  CA  LEU A  32      19.642  31.670 -21.409  1.00 25.19           C  
ATOM    493  HA  LEU A  32      20.611  31.447 -21.857  1.00 25.19           H  
ATOM    494  C   LEU A  32      18.916  30.323 -21.300  1.00 25.19           C  
ATOM    495  CB  LEU A  32      19.860  32.298 -20.019  1.00 25.19           C  
ATOM    496  HB2 LEU A  32      20.088  31.510 -19.302  1.00 25.19           H  
ATOM    497  HB3 LEU A  32      18.931  32.769 -19.699  1.00 25.19           H  
ATOM    498  O   LEU A  32      19.568  29.292 -21.166  1.00 25.19           O  
ATOM    499  CG  LEU A  32      21.002  33.331 -19.984  1.00 25.19           C  
ATOM    500  HG  LEU A  32      20.909  34.010 -20.832  1.00 25.19           H  
ATOM    501  CD1 LEU A  32      20.925  34.151 -18.699  1.00 25.19           C  
ATOM    502 HD11 LEU A  32      21.728  34.888 -18.680  1.00 25.19           H  
ATOM    503 HD12 LEU A  32      19.975  34.684 -18.662  1.00 25.19           H  
ATOM    504 HD13 LEU A  32      21.007  33.502 -17.828  1.00 25.19           H  
ATOM    505  CD2 LEU A  32      22.377  32.655 -20.031  1.00 25.19           C  
ATOM    506 HD21 LEU A  32      22.485  31.969 -19.190  1.00 25.19           H  
ATOM    507 HD22 LEU A  32      23.157  33.414 -19.975  1.00 25.19           H  
ATOM    508 HD23 LEU A  32      22.499  32.104 -20.964  1.00 25.19           H  
ATOM    509  N   MET A  33      17.583  30.323 -21.402  1.00 27.06           N  
ATOM    510  H   MET A  33      17.117  31.208 -21.535  1.00 27.06           H  
ATOM    511  CA  MET A  33      16.751  29.113 -21.324  1.00 27.06           C  
ATOM    512  HA  MET A  33      17.066  28.516 -20.468  1.00 27.06           H  
ATOM    513  C   MET A  33      16.881  28.204 -22.554  1.00 27.06           C  
ATOM    514  CB  MET A  33      15.284  29.526 -21.125  1.00 27.06           C  
ATOM    515  HB2 MET A  33      15.041  30.343 -21.805  1.00 27.06           H  
ATOM    516  HB3 MET A  33      14.628  28.688 -21.360  1.00 27.06           H  
ATOM    517  O   MET A  33      16.505  27.036 -22.497  1.00 27.06           O  
ATOM    518  CG  MET A  33      14.995  29.961 -19.685  1.00 27.06           C  
ATOM    519  HG2 MET A  33      14.031  30.469 -19.669  1.00 27.06           H  
ATOM    520  HG3 MET A  33      15.756  30.671 -19.358  1.00 27.06           H  
ATOM    521  SD  MET A  33      14.918  28.578 -18.513  1.00 27.06           S  
ATOM    522  CE  MET A  33      14.586  29.483 -16.979  1.00 27.06           C  
ATOM    523  HE1 MET A  33      15.398  30.182 -16.780  1.00 27.06           H  
ATOM    524  HE2 MET A  33      14.506  28.778 -16.151  1.00 27.06           H  
ATOM    525  HE3 MET A  33      13.649  30.033 -17.073  1.00 27.06           H  
ATOM    526  N   ALA A  34      17.447  28.705 -23.657  1.00 28.53           N  
ATOM    527  H   ALA A  34      17.772  29.661 -23.635  1.00 28.53           H  
ATOM    528  CA  ALA A  34      17.650  27.950 -24.890  1.00 28.53           C  
ATOM    529  HA  ALA A  34      16.766  27.330 -25.040  1.00 28.53           H  
ATOM    530  C   ALA A  34      18.842  26.970 -24.829  1.00 28.53           C  
ATOM    531  CB  ALA A  34      17.718  28.931 -26.067  1.00 28.53           C  
ATOM    532  HB1 ALA A  34      16.838  29.573 -26.065  1.00 28.53           H  
ATOM    533  HB2 ALA A  34      17.750  28.380 -27.007  1.00 28.53           H  
ATOM    534  HB3 ALA A  34      18.613  29.548 -25.984  1.00 28.53           H  
ATOM    535  O   ALA A  34      19.335  26.534 -25.875  1.00 28.53           O  
ATOM    536  N   THR A  35      19.294  26.559 -23.633  1.00 27.77           N  
ATOM    537  H   THR A  35      18.854  26.919 -22.799  1.00 27.77           H  
ATOM    538  CA  THR A  35      19.987  25.270 -23.523  1.00 27.77           C  
ATOM    539  HA  THR A  35      20.919  25.321 -24.085  1.00 27.77           H  
ATOM    540  C   THR A  35      19.089  24.229 -24.159  1.00 27.77           C  
ATOM    541  CB  THR A  35      20.299  24.833 -22.079  1.00 27.77           C  
ATOM    542  HB  THR A  35      20.405  23.748 -22.048  1.00 27.77           H  
ATOM    543  O   THR A  35      17.929  24.103 -23.764  1.00 27.77           O  
ATOM    544  CG2 THR A  35      21.624  25.437 -21.622  1.00 27.77           C  
ATOM    545 HG21 THR A  35      22.431  25.082 -22.262  1.00 27.77           H  
ATOM    546 HG22 THR A  35      21.829  25.132 -20.596  1.00 27.77           H  
ATOM    547 HG23 THR A  35      21.571  26.525 -21.671  1.00 27.77           H  
ATOM    548  OG1 THR A  35      19.311  25.213 -21.150  1.00 27.77           O  
ATOM    549  HG1 THR A  35      18.486  24.775 -21.372  1.00 27.77           H  
ATOM    550  N   LYS A  36      19.610  23.492 -25.149  1.00 28.74           N  
ATOM    551  H   LYS A  36      20.553  23.686 -25.454  1.00 28.74           H  
ATOM    552  CA  LYS A  36      18.880  22.367 -25.727  1.00 28.74           C  
ATOM    553  HA  LYS A  36      17.979  22.732 -26.221  1.00 28.74           H  
ATOM    554  C   LYS A  36      18.460  21.479 -24.564  1.00 28.74           C  
ATOM    555  CB  LYS A  36      19.731  21.568 -26.734  1.00 28.74           C  
ATOM    556  HB2 LYS A  36      20.701  21.344 -26.290  1.00 28.74           H  
ATOM    557  HB3 LYS A  36      19.225  20.622 -26.927  1.00 28.74           H  
ATOM    558  O   LYS A  36      19.297  20.791 -23.982  1.00 28.74           O  
ATOM    559  CG  LYS A  36      19.932  22.283 -28.079  1.00 28.74           C  
ATOM    560  HG2 LYS A  36      18.958  22.503 -28.517  1.00 28.74           H  
ATOM    561  HG3 LYS A  36      20.468  23.218 -27.917  1.00 28.74           H  
ATOM    562  CD  LYS A  36      20.735  21.393 -29.042  1.00 28.74           C  
ATOM    563  HD2 LYS A  36      20.204  20.451 -29.179  1.00 28.74           H  
ATOM    564  HD3 LYS A  36      21.711  21.187 -28.602  1.00 28.74           H  
ATOM    565  CE  LYS A  36      20.915  22.080 -30.401  1.00 28.74           C  
ATOM    566  HE2 LYS A  36      19.929  22.284 -30.819  1.00 28.74           H  
ATOM    567  HE3 LYS A  36      21.413  23.036 -30.242  1.00 28.74           H  
ATOM    568  NZ  LYS A  36      21.705  21.239 -31.337  1.00 28.74           N  
ATOM    569  HZ1 LYS A  36      21.234  20.363 -31.508  1.00 28.74           H  
ATOM    570  HZ2 LYS A  36      22.617  21.037 -30.951  1.00 28.74           H  
ATOM    571  HZ3 LYS A  36      21.830  21.709 -32.222  1.00 28.74           H  
ATOM    572  N   PHE A  37      17.164  21.469 -24.265  1.00 31.42           N  
ATOM    573  H   PHE A  37      16.572  22.184 -24.663  1.00 31.42           H  
ATOM    574  CA  PHE A  37      16.541  20.283 -23.727  1.00 31.42           C  
ATOM    575  HA  PHE A  37      17.022  19.980 -22.797  1.00 31.42           H  
ATOM    576  C   PHE A  37      16.810  19.218 -24.793  1.00 31.42           C  
ATOM    577  CB  PHE A  37      15.040  20.515 -23.458  1.00 31.42           C  
ATOM    578  HB2 PHE A  37      14.603  21.073 -24.286  1.00 31.42           H  
ATOM    579  HB3 PHE A  37      14.550  19.542 -23.442  1.00 31.42           H  
ATOM    580  O   PHE A  37      16.050  19.067 -25.746  1.00 31.42           O  
ATOM    581  CG  PHE A  37      14.708  21.225 -22.150  1.00 31.42           C  
ATOM    582  CD1 PHE A  37      14.195  20.490 -21.061  1.00 31.42           C  
ATOM    583  HD1 PHE A  37      14.056  19.422 -21.141  1.00 31.42           H  
ATOM    584  CD2 PHE A  37      14.895  22.616 -22.015  1.00 31.42           C  
ATOM    585  HD2 PHE A  37      15.285  23.197 -22.837  1.00 31.42           H  
ATOM    586  CE1 PHE A  37      13.876  21.137 -19.853  1.00 31.42           C  
ATOM    587  HE1 PHE A  37      13.507  20.564 -19.015  1.00 31.42           H  
ATOM    588  CE2 PHE A  37      14.578  23.261 -20.804  1.00 31.42           C  
ATOM    589  HE2 PHE A  37      14.727  24.327 -20.708  1.00 31.42           H  
ATOM    590  CZ  PHE A  37      14.070  22.523 -19.722  1.00 31.42           C  
ATOM    591  HZ  PHE A  37      13.834  23.015 -18.790  1.00 31.42           H  
ATOM    592  N   LYS A  38      17.924  18.486 -24.634  1.00 33.62           N  
ATOM    593  H   LYS A  38      18.584  18.818 -23.946  1.00 33.62           H  
ATOM    594  CA  LYS A  38      17.858  17.046 -24.822  1.00 33.62           C  
ATOM    595  HA  LYS A  38      17.652  16.778 -25.858  1.00 33.62           H  
ATOM    596  C   LYS A  38      16.671  16.666 -23.949  1.00 33.62           C  
ATOM    597  CB  LYS A  38      19.123  16.330 -24.308  1.00 33.62           C  
ATOM    598  HB2 LYS A  38      18.885  15.267 -24.262  1.00 33.62           H  
ATOM    599  HB3 LYS A  38      19.313  16.659 -23.286  1.00 33.62           H  
ATOM    600  O   LYS A  38      16.786  16.673 -22.724  1.00 33.62           O  
ATOM    601  CG  LYS A  38      20.431  16.483 -25.111  1.00 33.62           C  
ATOM    602  HG2 LYS A  38      20.758  17.522 -25.095  1.00 33.62           H  
ATOM    603  HG3 LYS A  38      20.282  16.154 -26.139  1.00 33.62           H  
ATOM    604  CD  LYS A  38      21.475  15.584 -24.414  1.00 33.62           C  
ATOM    605  HD2 LYS A  38      21.493  15.850 -23.357  1.00 33.62           H  
ATOM    606  HD3 LYS A  38      21.136  14.550 -24.480  1.00 33.62           H  
ATOM    607  CE  LYS A  38      22.922  15.640 -24.918  1.00 33.62           C  
ATOM    608  HE2 LYS A  38      23.259  16.677 -24.899  1.00 33.62           H  
ATOM    609  HE3 LYS A  38      22.963  15.272 -25.943  1.00 33.62           H  
ATOM    610  NZ  LYS A  38      23.795  14.810 -24.028  1.00 33.62           N  
ATOM    611  HZ1 LYS A  38      23.689  15.027 -23.047  1.00 33.62           H  
ATOM    612  HZ2 LYS A  38      23.556  13.830 -24.068  1.00 33.62           H  
ATOM    613  HZ3 LYS A  38      24.780  14.900 -24.232  1.00 33.62           H  
ATOM    614  N   SER A  39      15.505  16.480 -24.565  1.00 38.79           N  
ATOM    615  H   SER A  39      15.460  16.571 -25.570  1.00 38.79           H  
ATOM    616  CA  SER A  39      14.460  15.699 -23.931  1.00 38.79           C  
ATOM    617  HA  SER A  39      14.022  16.247 -23.096  1.00 38.79           H  
ATOM    618  C   SER A  39      15.176  14.463 -23.425  1.00 38.79           C  
ATOM    619  CB  SER A  39      13.372  15.325 -24.946  1.00 38.79           C  
ATOM    620  HB2 SER A  39      12.770  14.503 -24.558  1.00 38.79           H  
ATOM    621  HB3 SER A  39      12.724  16.190 -25.093  1.00 38.79           H  
ATOM    622  O   SER A  39      15.883  13.823 -24.207  1.00 38.79           O  
ATOM    623  OG  SER A  39      13.929  14.970 -26.199  1.00 38.79           O  
ATOM    624  HG  SER A  39      14.388  14.130 -26.119  1.00 38.79           H  
ATOM    625  N   SER A  40      15.091  14.195 -22.125  1.00 45.55           N  
ATOM    626  H   SER A  40      14.569  14.796 -21.504  1.00 45.55           H  
ATOM    627  CA  SER A  40      15.536  12.926 -21.576  1.00 45.55           C  
ATOM    628  HA  SER A  40      16.547  12.709 -21.920  1.00 45.55           H  
ATOM    629  C   SER A  40      14.600  11.878 -22.161  1.00 45.55           C  
ATOM    630  CB  SER A  40      15.550  12.965 -20.041  1.00 45.55           C  
ATOM    631  HB2 SER A  40      15.523  11.947 -19.654  1.00 45.55           H  
ATOM    632  HB3 SER A  40      16.478  13.435 -19.716  1.00 45.55           H  
ATOM    633  O   SER A  40      13.578  11.532 -21.570  1.00 45.55           O  
ATOM    634  OG  SER A  40      14.466  13.712 -19.513  1.00 45.55           O  
ATOM    635  HG  SER A  40      14.453  13.598 -18.560  1.00 45.55           H  
ATOM    636  N   GLU A  41      14.902  11.471 -23.399  1.00 49.23           N  
ATOM    637  H   GLU A  41      15.692  11.893 -23.865  1.00 49.23           H  
ATOM    638  CA  GLU A  41      14.190  10.421 -24.098  1.00 49.23           C  
ATOM    639  HA  GLU A  41      13.164  10.743 -24.279  1.00 49.23           H  
ATOM    640  C   GLU A  41      14.166   9.242 -23.145  1.00 49.23           C  
ATOM    641  CB  GLU A  41      14.841  10.067 -25.447  1.00 49.23           C  
ATOM    642  HB2 GLU A  41      14.397   9.139 -25.807  1.00 49.23           H  
ATOM    643  HB3 GLU A  41      15.912   9.915 -25.312  1.00 49.23           H  
ATOM    644  O   GLU A  41      15.184   8.899 -22.533  1.00 49.23           O  
ATOM    645  CG  GLU A  41      14.588  11.163 -26.494  1.00 49.23           C  
ATOM    646  HG2 GLU A  41      13.524  11.399 -26.493  1.00 49.23           H  
ATOM    647  HG3 GLU A  41      15.123  12.067 -26.203  1.00 49.23           H  
ATOM    648  CD  GLU A  41      15.015  10.756 -27.914  1.00 49.23           C  
ATOM    649  OE1 GLU A  41      14.284  11.140 -28.856  1.00 49.23           O  
ATOM    650  OE2 GLU A  41      16.076  10.111 -28.050  1.00 49.23           O  
ATOM    651  N   VAL A  42      12.963   8.709 -22.933  1.00 56.41           N  
ATOM    652  H   VAL A  42      12.177   9.036 -23.476  1.00 56.41           H  
ATOM    653  CA  VAL A  42      12.783   7.573 -22.039  1.00 56.41           C  
ATOM    654  HA  VAL A  42      13.072   7.880 -21.033  1.00 56.41           H  
ATOM    655  C   VAL A  42      13.722   6.489 -22.566  1.00 56.41           C  
ATOM    656  CB  VAL A  42      11.321   7.099 -22.020  1.00 56.41           C  
ATOM    657  HB  VAL A  42      11.012   6.814 -23.025  1.00 56.41           H  
ATOM    658  O   VAL A  42      13.575   6.137 -23.740  1.00 56.41           O  
ATOM    659  CG1 VAL A  42      11.147   5.895 -21.088  1.00 56.41           C  
ATOM    660 HG11 VAL A  42      11.463   6.153 -20.077  1.00 56.41           H  
ATOM    661 HG12 VAL A  42      11.742   5.055 -21.445  1.00 56.41           H  
ATOM    662 HG13 VAL A  42      10.102   5.584 -21.074  1.00 56.41           H  
ATOM    663  CG2 VAL A  42      10.386   8.214 -21.522  1.00 56.41           C  
ATOM    664 HG21 VAL A  42      10.424   9.067 -22.200  1.00 56.41           H  
ATOM    665 HG22 VAL A  42       9.362   7.842 -21.488  1.00 56.41           H  
ATOM    666 HG23 VAL A  42      10.693   8.535 -20.527  1.00 56.41           H  
ATOM    667  N   PRO A  43      14.709   6.026 -21.772  1.00 62.96           N  
ATOM    668  CA  PRO A  43      15.707   5.089 -22.262  1.00 62.96           C  
ATOM    669  HA  PRO A  43      16.287   5.560 -23.056  1.00 62.96           H  
ATOM    670  C   PRO A  43      14.984   3.867 -22.821  1.00 62.96           C  
ATOM    671  CB  PRO A  43      16.635   4.777 -21.083  1.00 62.96           C  
ATOM    672  HB2 PRO A  43      16.908   3.722 -21.041  1.00 62.96           H  
ATOM    673  HB3 PRO A  43      17.529   5.396 -21.154  1.00 62.96           H  
ATOM    674  O   PRO A  43      14.153   3.258 -22.149  1.00 62.96           O  
ATOM    675  CG  PRO A  43      15.825   5.196 -19.857  1.00 62.96           C  
ATOM    676  HG2 PRO A  43      15.184   4.370 -19.547  1.00 62.96           H  
ATOM    677  HG3 PRO A  43      16.466   5.511 -19.033  1.00 62.96           H  
ATOM    678  CD  PRO A  43      14.956   6.337 -20.373  1.00 62.96           C  
ATOM    679  HD2 PRO A  43      14.030   6.381 -19.799  1.00 62.96           H  
ATOM    680  HD3 PRO A  43      15.497   7.281 -20.302  1.00 62.96           H  
ATOM    681  N   ASN A  44      15.237   3.594 -24.097  1.00 61.16           N  
ATOM    682  H   ASN A  44      15.921   4.158 -24.582  1.00 61.16           H  
ATOM    683  CA  ASN A  44      14.474   2.646 -24.889  1.00 61.16           C  
ATOM    684  HA  ASN A  44      13.693   2.202 -24.272  1.00 61.16           H  
ATOM    685  C   ASN A  44      15.442   1.537 -25.305  1.00 61.16           C  
ATOM    686  CB  ASN A  44      13.811   3.423 -26.050  1.00 61.16           C  
ATOM    687  HB2 ASN A  44      14.491   3.474 -26.901  1.00 61.16           H  
ATOM    688  HB3 ASN A  44      13.613   4.447 -25.733  1.00 61.16           H  
ATOM    689  O   ASN A  44      16.120   1.649 -26.326  1.00 61.16           O  
ATOM    690  CG  ASN A  44      12.475   2.864 -26.502  1.00 61.16           C  
ATOM    691  ND2 ASN A  44      12.014   3.271 -27.661  1.00 61.16           N  
ATOM    692 HD21 ASN A  44      12.578   3.886 -28.229  1.00 61.16           H  
ATOM    693 HD22 ASN A  44      11.136   2.867 -27.954  1.00 61.16           H  
ATOM    694  OD1 ASN A  44      11.792   2.110 -25.830  1.00 61.16           O  
ATOM    695  N   ARG A  45      15.583   0.511 -24.458  1.00 65.07           N  
ATOM    696  H   ARG A  45      15.054   0.525 -23.597  1.00 65.07           H  
ATOM    697  CA  ARG A  45      16.519  -0.599 -24.694  1.00 65.07           C  
ATOM    698  HA  ARG A  45      17.521  -0.181 -24.801  1.00 65.07           H  
ATOM    699  C   ARG A  45      16.214  -1.335 -25.992  1.00 65.07           C  
ATOM    700  CB  ARG A  45      16.507  -1.584 -23.515  1.00 65.07           C  
ATOM    701  HB2 ARG A  45      16.825  -2.570 -23.853  1.00 65.07           H  
ATOM    702  HB3 ARG A  45      15.495  -1.667 -23.118  1.00 65.07           H  
ATOM    703  O   ARG A  45      15.060  -1.646 -26.290  1.00 65.07           O  
ATOM    704  CG  ARG A  45      17.472  -1.124 -22.422  1.00 65.07           C  
ATOM    705  HG2 ARG A  45      17.285  -0.072 -22.205  1.00 65.07           H  
ATOM    706  HG3 ARG A  45      18.498  -1.217 -22.778  1.00 65.07           H  
ATOM    707  CD  ARG A  45      17.298  -1.966 -21.155  1.00 65.07           C  
ATOM    708  HD2 ARG A  45      17.673  -2.971 -21.350  1.00 65.07           H  
ATOM    709  HD3 ARG A  45      16.239  -2.018 -20.900  1.00 65.07           H  
ATOM    710  NE  ARG A  45      18.010  -1.336 -20.039  1.00 65.07           N  
ATOM    711  HE  ARG A  45      17.759  -0.375 -19.861  1.00 65.07           H  
ATOM    712  NH1 ARG A  45      18.931  -3.166 -19.051  1.00 65.07           N  
ATOM    713 HH11 ARG A  45      19.717  -3.558 -18.553  1.00 65.07           H  
ATOM    714 HH12 ARG A  45      18.246  -3.747 -19.514  1.00 65.07           H  
ATOM    715  NH2 ARG A  45      19.705  -1.129 -18.572  1.00 65.07           N  
ATOM    716 HH21 ARG A  45      19.604  -0.134 -18.714  1.00 65.07           H  
ATOM    717 HH22 ARG A  45      20.492  -1.499 -18.058  1.00 65.07           H  
ATOM    718  CZ  ARG A  45      18.869  -1.884 -19.215  1.00 65.07           C  
ATOM    719  N   GLU A  46      17.270  -1.686 -26.721  1.00 69.95           N  
ATOM    720  H   GLU A  46      18.192  -1.387 -26.437  1.00 69.95           H  
ATOM    721  CA  GLU A  46      17.155  -2.577 -27.871  1.00 69.95           C  
ATOM    722  HA  GLU A  46      16.408  -2.158 -28.546  1.00 69.95           H  
ATOM    723  C   GLU A  46      16.669  -3.970 -27.446  1.00 69.95           C  
ATOM    724  CB  GLU A  46      18.471  -2.692 -28.647  1.00 69.95           C  
ATOM    725  HB2 GLU A  46      19.278  -2.962 -27.966  1.00 69.95           H  
ATOM    726  HB3 GLU A  46      18.353  -3.494 -29.376  1.00 69.95           H  
ATOM    727  O   GLU A  46      17.128  -4.563 -26.465  1.00 69.95           O  
ATOM    728  CG  GLU A  46      18.829  -1.405 -29.405  1.00 69.95           C  
ATOM    729  HG2 GLU A  46      19.192  -0.660 -28.697  1.00 69.95           H  
ATOM    730  HG3 GLU A  46      17.925  -1.016 -29.874  1.00 69.95           H  
ATOM    731  CD  GLU A  46      19.888  -1.667 -30.488  1.00 69.95           C  
ATOM    732  OE1 GLU A  46      19.767  -1.048 -31.570  1.00 69.95           O  
ATOM    733  OE2 GLU A  46      20.770  -2.523 -30.252  1.00 69.95           O  
ATOM    734  N   LEU A  47      15.724  -4.509 -28.215  1.00 78.51           N  
ATOM    735  H   LEU A  47      15.410  -3.987 -29.021  1.00 78.51           H  
ATOM    736  CA  LEU A  47      15.078  -5.783 -27.926  1.00 78.51           C  
ATOM    737  HA  LEU A  47      15.188  -5.983 -26.860  1.00 78.51           H  
ATOM    738  C   LEU A  47      15.801  -6.911 -28.676  1.00 78.51           C  
ATOM    739  CB  LEU A  47      13.570  -5.630 -28.201  1.00 78.51           C  
ATOM    740  HB2 LEU A  47      13.281  -4.628 -27.886  1.00 78.51           H  
ATOM    741  HB3 LEU A  47      13.368  -5.712 -29.269  1.00 78.51           H  
ATOM    742  O   LEU A  47      15.452  -7.266 -29.802  1.00 78.51           O  
ATOM    743  CG  LEU A  47      12.698  -6.624 -27.412  1.00 78.51           C  
ATOM    744  HG  LEU A  47      13.042  -6.666 -26.378  1.00 78.51           H  
ATOM    745  CD1 LEU A  47      11.248  -6.136 -27.401  1.00 78.51           C  
ATOM    746 HD11 LEU A  47      10.635  -6.824 -26.820  1.00 78.51           H  
ATOM    747 HD12 LEU A  47      10.869  -6.075 -28.422  1.00 78.51           H  
ATOM    748 HD13 LEU A  47      11.199  -5.151 -26.936  1.00 78.51           H  
ATOM    749  CD2 LEU A  47      12.719  -8.037 -27.996  1.00 78.51           C  
ATOM    750 HD21 LEU A  47      12.023  -8.675 -27.451  1.00 78.51           H  
ATOM    751 HD22 LEU A  47      12.449  -8.013 -29.052  1.00 78.51           H  
ATOM    752 HD23 LEU A  47      13.716  -8.464 -27.891  1.00 78.51           H  
ATOM    753  N   ILE A  48      16.835  -7.464 -28.040  1.00 82.07           N  
ATOM    754  H   ILE A  48      17.104  -7.053 -27.158  1.00 82.07           H  
ATOM    755  CA  ILE A  48      17.640  -8.570 -28.576  1.00 82.07           C  
ATOM    756  HA  ILE A  48      17.792  -8.391 -29.640  1.00 82.07           H  
ATOM    757  C   ILE A  48      16.883  -9.893 -28.402  1.00 82.07           C  
ATOM    758  CB  ILE A  48      19.034  -8.639 -27.909  1.00 82.07           C  
ATOM    759  HB  ILE A  48      18.903  -8.914 -26.862  1.00 82.07           H  
ATOM    760  O   ILE A  48      16.683 -10.348 -27.276  1.00 82.07           O  
ATOM    761  CG1 ILE A  48      19.773  -7.280 -27.953  1.00 82.07           C  
ATOM    762 HG12 ILE A  48      19.979  -7.007 -28.988  1.00 82.07           H  
ATOM    763 HG13 ILE A  48      19.141  -6.504 -27.521  1.00 82.07           H  
ATOM    764  CG2 ILE A  48      19.867  -9.735 -28.608  1.00 82.07           C  
ATOM    765 HG21 ILE A  48      20.842  -9.835 -28.130  1.00 82.07           H  
ATOM    766 HG22 ILE A  48      20.018  -9.475 -29.656  1.00 82.07           H  
ATOM    767 HG23 ILE A  48      19.371 -10.703 -28.544  1.00 82.07           H  
ATOM    768  CD1 ILE A  48      21.085  -7.266 -27.158  1.00 82.07           C  
ATOM    769 HD11 ILE A  48      21.468  -6.246 -27.121  1.00 82.07           H  
ATOM    770 HD12 ILE A  48      21.835  -7.895 -27.637  1.00 82.07           H  
ATOM    771 HD13 ILE A  48      20.909  -7.612 -26.139  1.00 82.07           H  
ATOM    772  N   GLY A  49      16.498 -10.518 -29.520  1.00 85.18           N  
ATOM    773  H   GLY A  49      16.692 -10.045 -30.391  1.00 85.18           H  
ATOM    774  CA  GLY A  49      15.682 -11.737 -29.574  1.00 85.18           C  
ATOM    775  HA2 GLY A  49      15.305 -11.847 -30.591  1.00 85.18           H  
ATOM    776  HA3 GLY A  49      14.819 -11.613 -28.920  1.00 85.18           H  
ATOM    777  C   GLY A  49      16.392 -13.040 -29.168  1.00 85.18           C  
ATOM    778  O   GLY A  49      17.092 -13.116 -28.159  1.00 85.18           O  
ATOM    779  N   THR A  50      16.162 -14.110 -29.936  1.00 87.83           N  
ATOM    780  H   THR A  50      15.586 -13.997 -30.758  1.00 87.83           H  
ATOM    781  CA  THR A  50      16.481 -15.504 -29.554  1.00 87.83           C  
ATOM    782  HA  THR A  50      16.853 -15.498 -28.529  1.00 87.83           H  
ATOM    783  C   THR A  50      17.609 -16.168 -30.358  1.00 87.83           C  
ATOM    784  CB  THR A  50      15.208 -16.371 -29.533  1.00 87.83           C  
ATOM    785  HB  THR A  50      15.471 -17.427 -29.476  1.00 87.83           H  
ATOM    786  O   THR A  50      17.862 -17.359 -30.179  1.00 87.83           O  
ATOM    787  CG2 THR A  50      14.316 -16.041 -28.336  1.00 87.83           C  
ATOM    788 HG21 THR A  50      14.862 -16.242 -27.415  1.00 87.83           H  
ATOM    789 HG22 THR A  50      14.020 -14.992 -28.349  1.00 87.83           H  
ATOM    790 HG23 THR A  50      13.427 -16.671 -28.346  1.00 87.83           H  
ATOM    791  OG1 THR A  50      14.427 -16.146 -30.683  1.00 87.83           O  
ATOM    792  HG1 THR A  50      13.540 -15.942 -30.377  1.00 87.83           H  
ATOM    793  N   ASP A  51      18.359 -15.428 -31.183  1.00 85.40           N  
ATOM    794  H   ASP A  51      18.094 -14.466 -31.340  1.00 85.40           H  
ATOM    795  CA  ASP A  51      19.416 -15.989 -32.054  1.00 85.40           C  
ATOM    796  HA  ASP A  51      18.954 -16.679 -32.760  1.00 85.40           H  
ATOM    797  C   ASP A  51      20.506 -16.776 -31.294  1.00 85.40           C  
ATOM    798  CB  ASP A  51      20.067 -14.850 -32.857  1.00 85.40           C  
ATOM    799  HB2 ASP A  51      20.904 -15.255 -33.427  1.00 85.40           H  
ATOM    800  HB3 ASP A  51      20.457 -14.102 -32.168  1.00 85.40           H  
ATOM    801  O   ASP A  51      21.042 -17.776 -31.793  1.00 85.40           O  
ATOM    802  CG  ASP A  51      19.090 -14.202 -33.840  1.00 85.40           C  
ATOM    803  OD1 ASP A  51      18.355 -14.966 -34.503  1.00 85.40           O  
ATOM    804  OD2 ASP A  51      19.070 -12.956 -33.884  1.00 85.40           O  
ATOM    805  N   TYR A  52      20.780 -16.373 -30.046  1.00 85.88           N  
ATOM    806  H   TYR A  52      20.276 -15.562 -29.716  1.00 85.88           H  
ATOM    807  CA  TYR A  52      21.746 -16.998 -29.134  1.00 85.88           C  
ATOM    808  HA  TYR A  52      22.731 -16.942 -29.598  1.00 85.88           H  
ATOM    809  C   TYR A  52      21.461 -18.485 -28.840  1.00 85.88           C  
ATOM    810  CB  TYR A  52      21.783 -16.185 -27.825  1.00 85.88           C  
ATOM    811  HB2 TYR A  52      21.881 -15.126 -28.064  1.00 85.88           H  
ATOM    812  HB3 TYR A  52      22.686 -16.466 -27.283  1.00 85.88           H  
ATOM    813  O   TYR A  52      22.381 -19.257 -28.566  1.00 85.88           O  
ATOM    814  CG  TYR A  52      20.590 -16.372 -26.893  1.00 85.88           C  
ATOM    815  CD1 TYR A  52      19.400 -15.635 -27.080  1.00 85.88           C  
ATOM    816  HD1 TYR A  52      19.323 -14.913 -27.880  1.00 85.88           H  
ATOM    817  CD2 TYR A  52      20.691 -17.259 -25.802  1.00 85.88           C  
ATOM    818  HD2 TYR A  52      21.608 -17.802 -25.628  1.00 85.88           H  
ATOM    819  CE1 TYR A  52      18.310 -15.809 -26.202  1.00 85.88           C  
ATOM    820  HE1 TYR A  52      17.404 -15.237 -26.335  1.00 85.88           H  
ATOM    821  CE2 TYR A  52      19.607 -17.421 -24.916  1.00 85.88           C  
ATOM    822  HE2 TYR A  52      19.683 -18.071 -24.057  1.00 85.88           H  
ATOM    823  OH  TYR A  52      17.353 -16.928 -24.295  1.00 85.88           O  
ATOM    824  HH  TYR A  52      16.586 -16.403 -24.533  1.00 85.88           H  
ATOM    825  CZ  TYR A  52      18.407 -16.716 -25.126  1.00 85.88           C  
ATOM    826  N   VAL A  53      20.194 -18.904 -28.930  1.00 89.39           N  
ATOM    827  H   VAL A  53      19.503 -18.221 -29.205  1.00 89.39           H  
ATOM    828  CA  VAL A  53      19.710 -20.243 -28.554  1.00 89.39           C  
ATOM    829  HA  VAL A  53      19.985 -20.448 -27.519  1.00 89.39           H  
ATOM    830  C   VAL A  53      20.308 -21.348 -29.428  1.00 89.39           C  
ATOM    831  CB  VAL A  53      18.172 -20.251 -28.675  1.00 89.39           C  
ATOM    832  HB  VAL A  53      17.905 -19.903 -29.673  1.00 89.39           H  
ATOM    833  O   VAL A  53      20.622 -22.440 -28.946  1.00 89.39           O  
ATOM    834  CG1 VAL A  53      17.548 -21.640 -28.509  1.00 89.39           C  
ATOM    835 HG11 VAL A  53      17.764 -22.026 -27.514  1.00 89.39           H  
ATOM    836 HG12 VAL A  53      17.926 -22.330 -29.263  1.00 89.39           H  
ATOM    837 HG13 VAL A  53      16.470 -21.572 -28.655  1.00 89.39           H  
ATOM    838  CG2 VAL A  53      17.532 -19.318 -27.640  1.00 89.39           C  
ATOM    839 HG21 VAL A  53      16.461 -19.248 -27.832  1.00 89.39           H  
ATOM    840 HG22 VAL A  53      17.948 -18.313 -27.712  1.00 89.39           H  
ATOM    841 HG23 VAL A  53      17.702 -19.695 -26.631  1.00 89.39           H  
ATOM    842  N   SER A  54      20.466 -21.072 -30.724  1.00 87.95           N  
ATOM    843  H   SER A  54      20.270 -20.124 -31.011  1.00 87.95           H  
ATOM    844  CA  SER A  54      20.757 -22.065 -31.769  1.00 87.95           C  
ATOM    845  HA  SER A  54      19.909 -22.746 -31.839  1.00 87.95           H  
ATOM    846  C   SER A  54      22.002 -22.922 -31.480  1.00 87.95           C  
ATOM    847  CB  SER A  54      20.889 -21.336 -33.113  1.00 87.95           C  
ATOM    848  HB2 SER A  54      19.936 -20.876 -33.374  1.00 87.95           H  
ATOM    849  HB3 SER A  54      21.151 -22.057 -33.888  1.00 87.95           H  
ATOM    850  O   SER A  54      21.931 -24.155 -31.509  1.00 87.95           O  
ATOM    851  OG  SER A  54      21.889 -20.331 -33.047  1.00 87.95           O  
ATOM    852  HG  SER A  54      21.499 -19.487 -32.809  1.00 87.95           H  
ATOM    853  N   LYS A  55      23.127 -22.286 -31.123  1.00 87.00           N  
ATOM    854  H   LYS A  55      23.094 -21.277 -31.142  1.00 87.00           H  
ATOM    855  CA  LYS A  55      24.385 -22.966 -30.757  1.00 87.00           C  
ATOM    856  HA  LYS A  55      24.658 -23.662 -31.551  1.00 87.00           H  
ATOM    857  C   LYS A  55      24.255 -23.812 -29.487  1.00 87.00           C  
ATOM    858  CB  LYS A  55      25.513 -21.933 -30.578  1.00 87.00           C  
ATOM    859  HB2 LYS A  55      25.149 -21.090 -29.991  1.00 87.00           H  
ATOM    860  HB3 LYS A  55      26.324 -22.403 -30.022  1.00 87.00           H  
ATOM    861  O   LYS A  55      24.810 -24.909 -29.421  1.00 87.00           O  
ATOM    862  CG  LYS A  55      26.089 -21.434 -31.913  1.00 87.00           C  
ATOM    863  HG2 LYS A  55      26.455 -22.288 -32.483  1.00 87.00           H  
ATOM    864  HG3 LYS A  55      25.307 -20.935 -32.485  1.00 87.00           H  
ATOM    865  CD  LYS A  55      27.249 -20.455 -31.669  1.00 87.00           C  
ATOM    866  HD2 LYS A  55      26.860 -19.570 -31.166  1.00 87.00           H  
ATOM    867  HD3 LYS A  55      27.989 -20.929 -31.025  1.00 87.00           H  
ATOM    868  CE  LYS A  55      27.914 -20.051 -32.991  1.00 87.00           C  
ATOM    869  HE2 LYS A  55      28.317 -20.944 -33.468  1.00 87.00           H  
ATOM    870  HE3 LYS A  55      27.148 -19.639 -33.648  1.00 87.00           H  
ATOM    871  NZ  LYS A  55      28.991 -19.048 -32.782  1.00 87.00           N  
ATOM    872  HZ1 LYS A  55      29.713 -19.412 -32.177  1.00 87.00           H  
ATOM    873  HZ2 LYS A  55      28.616 -18.211 -32.358  1.00 87.00           H  
ATOM    874  HZ3 LYS A  55      29.412 -18.786 -33.662  1.00 87.00           H  
ATOM    875  N   ILE A  56      23.522 -23.321 -28.488  1.00 89.04           N  
ATOM    876  H   ILE A  56      23.038 -22.448 -28.639  1.00 89.04           H  
ATOM    877  CA  ILE A  56      23.404 -23.960 -27.169  1.00 89.04           C  
ATOM    878  HA  ILE A  56      24.395 -24.273 -26.842  1.00 89.04           H  
ATOM    879  C   ILE A  56      22.541 -25.227 -27.272  1.00 89.04           C  
ATOM    880  CB  ILE A  56      22.862 -22.945 -26.133  1.00 89.04           C  
ATOM    881  HB  ILE A  56      21.871 -22.623 -26.452  1.00 89.04           H  
ATOM    882  O   ILE A  56      22.926 -26.290 -26.785  1.00 89.04           O  
ATOM    883  CG1 ILE A  56      23.779 -21.698 -26.024  1.00 89.04           C  
ATOM    884 HG12 ILE A  56      24.670 -21.948 -25.448  1.00 89.04           H  
ATOM    885 HG13 ILE A  56      24.107 -21.378 -27.013  1.00 89.04           H  
ATOM    886  CG2 ILE A  56      22.741 -23.622 -24.756  1.00 89.04           C  
ATOM    887 HG21 ILE A  56      22.006 -24.427 -24.786  1.00 89.04           H  
ATOM    888 HG22 ILE A  56      22.406 -22.906 -24.006  1.00 89.04           H  
ATOM    889 HG23 ILE A  56      23.705 -24.025 -24.444  1.00 89.04           H  
ATOM    890  CD1 ILE A  56      23.091 -20.482 -25.393  1.00 89.04           C  
ATOM    891 HD11 ILE A  56      22.775 -20.696 -24.372  1.00 89.04           H  
ATOM    892 HD12 ILE A  56      22.218 -20.205 -25.985  1.00 89.04           H  
ATOM    893 HD13 ILE A  56      23.786 -19.642 -25.376  1.00 89.04           H  
ATOM    894  N   VAL A  57      21.418 -25.160 -27.995  1.00 86.95           N  
ATOM    895  H   VAL A  57      21.146 -24.261 -28.366  1.00 86.95           H  
ATOM    896  CA  VAL A  57      20.531 -26.316 -28.210  1.00 86.95           C  
ATOM    897  HA  VAL A  57      20.310 -26.755 -27.237  1.00 86.95           H  
ATOM    898  C   VAL A  57      21.204 -27.417 -29.040  1.00 86.95           C  
ATOM    899  CB  VAL A  57      19.198 -25.857 -28.835  1.00 86.95           C  
ATOM    900  HB  VAL A  57      19.401 -25.264 -29.727  1.00 86.95           H  
ATOM    901  O   VAL A  57      20.955 -28.599 -28.790  1.00 86.95           O  
ATOM    902  CG1 VAL A  57      18.281 -27.026 -29.230  1.00 86.95           C  
ATOM    903 HG11 VAL A  57      17.322 -26.637 -29.571  1.00 86.95           H  
ATOM    904 HG12 VAL A  57      18.125 -27.678 -28.370  1.00 86.95           H  
ATOM    905 HG13 VAL A  57      18.729 -27.592 -30.047  1.00 86.95           H  
ATOM    906  CG2 VAL A  57      18.421 -25.000 -27.828  1.00 86.95           C  
ATOM    907 HG21 VAL A  57      17.487 -24.651 -28.269  1.00 86.95           H  
ATOM    908 HG22 VAL A  57      18.197 -25.570 -26.926  1.00 86.95           H  
ATOM    909 HG23 VAL A  57      19.003 -24.124 -27.544  1.00 86.95           H  
ATOM    910  N   ALA A  58      22.081 -27.065 -29.989  1.00 84.66           N  
ATOM    911  H   ALA A  58      22.222 -26.084 -30.181  1.00 84.66           H  
ATOM    912  CA  ALA A  58      22.868 -28.042 -30.746  1.00 84.66           C  
ATOM    913  HA  ALA A  58      22.186 -28.767 -31.191  1.00 84.66           H  
ATOM    914  C   ALA A  58      23.838 -28.828 -29.840  1.00 84.66           C  
ATOM    915  CB  ALA A  58      23.594 -27.314 -31.883  1.00 84.66           C  
ATOM    916  HB1 ALA A  58      22.871 -26.804 -32.520  1.00 84.66           H  
ATOM    917  HB2 ALA A  58      24.291 -26.579 -31.479  1.00 84.66           H  
ATOM    918  HB3 ALA A  58      24.148 -28.035 -32.484  1.00 84.66           H  
ATOM    919  O   ALA A  58      23.848 -30.060 -29.876  1.00 84.66           O  
ATOM    920  N   LYS A  59      24.577 -28.127 -28.966  1.00 82.86           N  
ATOM    921  H   LYS A  59      24.502 -27.121 -28.995  1.00 82.86           H  
ATOM    922  CA  LYS A  59      25.465 -28.721 -27.946  1.00 82.86           C  
ATOM    923  HA  LYS A  59      26.232 -29.313 -28.445  1.00 82.86           H  
ATOM    924  C   LYS A  59      24.699 -29.682 -27.022  1.00 82.86           C  
ATOM    925  CB  LYS A  59      26.142 -27.557 -27.195  1.00 82.86           C  
ATOM    926  HB2 LYS A  59      26.616 -26.911 -27.934  1.00 82.86           H  
ATOM    927  HB3 LYS A  59      25.366 -26.972 -26.702  1.00 82.86           H  
ATOM    928  O   LYS A  59      25.152 -30.801 -26.790  1.00 82.86           O  
ATOM    929  CG  LYS A  59      27.203 -27.926 -26.139  1.00 82.86           C  
ATOM    930  HG2 LYS A  59      26.749 -28.555 -25.373  1.00 82.86           H  
ATOM    931  HG3 LYS A  59      28.027 -28.464 -26.609  1.00 82.86           H  
ATOM    932  CD  LYS A  59      27.721 -26.622 -25.493  1.00 82.86           C  
ATOM    933  HD2 LYS A  59      28.254 -26.040 -26.245  1.00 82.86           H  
ATOM    934  HD3 LYS A  59      26.858 -26.041 -25.167  1.00 82.86           H  
ATOM    935  CE  LYS A  59      28.633 -26.825 -24.274  1.00 82.86           C  
ATOM    936  HE2 LYS A  59      29.574 -27.269 -24.598  1.00 82.86           H  
ATOM    937  HE3 LYS A  59      28.146 -27.527 -23.597  1.00 82.86           H  
ATOM    938  NZ  LYS A  59      28.877 -25.536 -23.554  1.00 82.86           N  
ATOM    939  HZ1 LYS A  59      29.395 -25.668 -22.696  1.00 82.86           H  
ATOM    940  HZ2 LYS A  59      28.032 -25.058 -23.274  1.00 82.86           H  
ATOM    941  HZ3 LYS A  59      29.373 -24.865 -24.123  1.00 82.86           H  
ATOM    942  N   GLU A  60      23.496 -29.301 -26.586  1.00 82.00           N  
ATOM    943  H   GLU A  60      23.210 -28.348 -26.760  1.00 82.00           H  
ATOM    944  CA  GLU A  60      22.646 -30.148 -25.734  1.00 82.00           C  
ATOM    945  HA  GLU A  60      23.244 -30.474 -24.882  1.00 82.00           H  
ATOM    946  C   GLU A  60      22.146 -31.418 -26.439  1.00 82.00           C  
ATOM    947  CB  GLU A  60      21.453 -29.323 -25.217  1.00 82.00           C  
ATOM    948  HB2 GLU A  60      20.755 -29.163 -26.039  1.00 82.00           H  
ATOM    949  HB3 GLU A  60      21.809 -28.345 -24.893  1.00 82.00           H  
ATOM    950  O   GLU A  60      22.075 -32.484 -25.826  1.00 82.00           O  
ATOM    951  CG  GLU A  60      20.698 -29.993 -24.052  1.00 82.00           C  
ATOM    952  HG2 GLU A  60      20.436 -31.016 -24.323  1.00 82.00           H  
ATOM    953  HG3 GLU A  60      19.756 -29.465 -23.910  1.00 82.00           H  
ATOM    954  CD  GLU A  60      21.477 -29.982 -22.726  1.00 82.00           C  
ATOM    955  OE1 GLU A  60      20.871 -30.287 -21.680  1.00 82.00           O  
ATOM    956  OE2 GLU A  60      22.676 -29.631 -22.728  1.00 82.00           O  
ATOM    957  N   LYS A  61      21.822 -31.352 -27.739  1.00 81.83           N  
ATOM    958  H   LYS A  61      21.910 -30.464 -28.211  1.00 81.83           H  
ATOM    959  CA  LYS A  61      21.437 -32.551 -28.507  1.00 81.83           C  
ATOM    960  HA  LYS A  61      20.669 -33.089 -27.952  1.00 81.83           H  
ATOM    961  C   LYS A  61      22.594 -33.552 -28.627  1.00 81.83           C  
ATOM    962  CB  LYS A  61      20.863 -32.166 -29.882  1.00 81.83           C  
ATOM    963  HB2 LYS A  61      21.490 -31.408 -30.352  1.00 81.83           H  
ATOM    964  HB3 LYS A  61      20.866 -33.053 -30.515  1.00 81.83           H  
ATOM    965  O   LYS A  61      22.361 -34.753 -28.508  1.00 81.83           O  
ATOM    966  CG  LYS A  61      19.415 -31.661 -29.766  1.00 81.83           C  
ATOM    967  HG2 LYS A  61      19.393 -30.730 -29.201  1.00 81.83           H  
ATOM    968  HG3 LYS A  61      18.830 -32.406 -29.227  1.00 81.83           H  
ATOM    969  CD  LYS A  61      18.770 -31.439 -31.143  1.00 81.83           C  
ATOM    970  HD2 LYS A  61      18.859 -32.357 -31.725  1.00 81.83           H  
ATOM    971  HD3 LYS A  61      19.288 -30.632 -31.662  1.00 81.83           H  
ATOM    972  CE  LYS A  61      17.284 -31.091 -30.964  1.00 81.83           C  
ATOM    973  HE2 LYS A  61      16.833 -31.844 -30.319  1.00 81.83           H  
ATOM    974  HE3 LYS A  61      17.208 -30.132 -30.452  1.00 81.83           H  
ATOM    975  NZ  LYS A  61      16.547 -31.046 -32.252  1.00 81.83           N  
ATOM    976  HZ1 LYS A  61      16.593 -31.944 -32.712  1.00 81.83           H  
ATOM    977  HZ2 LYS A  61      15.570 -30.853 -32.082  1.00 81.83           H  
ATOM    978  HZ3 LYS A  61      16.920 -30.337 -32.866  1.00 81.83           H  
ATOM    979  N   CYS A  62      23.833 -33.084 -28.786  1.00 81.21           N  
ATOM    980  H   CYS A  62      23.964 -32.091 -28.920  1.00 81.21           H  
ATOM    981  CA  CYS A  62      25.017 -33.954 -28.813  1.00 81.21           C  
ATOM    982  HA  CYS A  62      24.843 -34.764 -29.522  1.00 81.21           H  
ATOM    983  C   CYS A  62      25.320 -34.623 -27.457  1.00 81.21           C  
ATOM    984  CB  CYS A  62      26.219 -33.146 -29.314  1.00 81.21           C  
ATOM    985  HB2 CYS A  62      27.119 -33.757 -29.238  1.00 81.21           H  
ATOM    986  HB3 CYS A  62      26.347 -32.247 -28.711  1.00 81.21           H  
ATOM    987  O   CYS A  62      25.879 -35.723 -27.442  1.00 81.21           O  
ATOM    988  SG  CYS A  62      25.963 -32.697 -31.054  1.00 81.21           S  
ATOM    989  HG  CYS A  62      27.161 -32.144 -31.261  1.00 81.21           H  
ATOM    990  N   LEU A  63      24.928 -34.000 -26.337  1.00 78.91           N  
ATOM    991  H   LEU A  63      24.544 -33.069 -26.421  1.00 78.91           H  
ATOM    992  CA  LEU A  63      24.966 -34.607 -24.999  1.00 78.91           C  
ATOM    993  HA  LEU A  63      25.920 -35.117 -24.866  1.00 78.91           H  
ATOM    994  C   LEU A  63      23.875 -35.678 -24.836  1.00 78.91           C  
ATOM    995  CB  LEU A  63      24.832 -33.506 -23.924  1.00 78.91           C  
ATOM    996  HB2 LEU A  63      24.558 -33.966 -22.975  1.00 78.91           H  
ATOM    997  HB3 LEU A  63      24.020 -32.834 -24.203  1.00 78.91           H  
ATOM    998  O   LEU A  63      24.177 -36.801 -24.438  1.00 78.91           O  
ATOM    999  CG  LEU A  63      26.116 -32.685 -23.709  1.00 78.91           C  
ATOM   1000  HG  LEU A  63      26.552 -32.430 -24.674  1.00 78.91           H  
ATOM   1001  CD1 LEU A  63      25.809 -31.380 -22.977  1.00 78.91           C  
ATOM   1002 HD11 LEU A  63      26.730 -30.820 -22.813  1.00 78.91           H  
ATOM   1003 HD12 LEU A  63      25.336 -31.589 -22.017  1.00 78.91           H  
ATOM   1004 HD13 LEU A  63      25.131 -30.771 -23.575  1.00 78.91           H  
ATOM   1005  CD2 LEU A  63      27.141 -33.463 -22.880  1.00 78.91           C  
ATOM   1006 HD21 LEU A  63      27.422 -34.384 -23.391  1.00 78.91           H  
ATOM   1007 HD22 LEU A  63      28.040 -32.861 -22.746  1.00 78.91           H  
ATOM   1008 HD23 LEU A  63      26.728 -33.709 -21.902  1.00 78.91           H  
ATOM   1009  N   LEU A  64      22.627 -35.371 -25.215  1.00 76.88           N  
ATOM   1010  H   LEU A  64      22.443 -34.422 -25.510  1.00 76.88           H  
ATOM   1011  CA  LEU A  64      21.500 -36.317 -25.146  1.00 76.88           C  
ATOM   1012  HA  LEU A  64      21.429 -36.673 -24.118  1.00 76.88           H  
ATOM   1013  C   LEU A  64      21.709 -37.576 -26.002  1.00 76.88           C  
ATOM   1014  CB  LEU A  64      20.192 -35.600 -25.552  1.00 76.88           C  
ATOM   1015  HB2 LEU A  64      20.425 -34.626 -25.984  1.00 76.88           H  
ATOM   1016  HB3 LEU A  64      19.707 -36.165 -26.347  1.00 76.88           H  
ATOM   1017  O   LEU A  64      21.297 -38.661 -25.605  1.00 76.88           O  
ATOM   1018  CG  LEU A  64      19.203 -35.435 -24.378  1.00 76.88           C  
ATOM   1019  HG  LEU A  64      19.645 -35.805 -23.453  1.00 76.88           H  
ATOM   1020  CD1 LEU A  64      18.847 -33.965 -24.171  1.00 76.88           C  
ATOM   1021 HD11 LEU A  64      18.271 -33.598 -25.020  1.00 76.88           H  
ATOM   1022 HD12 LEU A  64      19.763 -33.386 -24.057  1.00 76.88           H  
ATOM   1023 HD13 LEU A  64      18.273 -33.879 -23.248  1.00 76.88           H  
ATOM   1024  CD2 LEU A  64      17.902 -36.204 -24.605  1.00 76.88           C  
ATOM   1025 HD21 LEU A  64      17.226 -36.043 -23.766  1.00 76.88           H  
ATOM   1026 HD22 LEU A  64      17.419 -35.880 -25.527  1.00 76.88           H  
ATOM   1027 HD23 LEU A  64      18.127 -37.269 -24.660  1.00 76.88           H  
ATOM   1028  N   ASN A  65      22.378 -37.443 -27.149  1.00 75.92           N  
ATOM   1029  H   ASN A  65      22.624 -36.509 -27.444  1.00 75.92           H  
ATOM   1030  CA  ASN A  65      22.744 -38.567 -28.016  1.00 75.92           C  
ATOM   1031  HA  ASN A  65      21.912 -39.269 -28.055  1.00 75.92           H  
ATOM   1032  C   ASN A  65      23.959 -39.376 -27.507  1.00 75.92           C  
ATOM   1033  CB  ASN A  65      22.994 -38.021 -29.433  1.00 75.92           C  
ATOM   1034  HB2 ASN A  65      23.415 -38.811 -30.053  1.00 75.92           H  
ATOM   1035  HB3 ASN A  65      23.727 -37.216 -29.382  1.00 75.92           H  
ATOM   1036  O   ASN A  65      24.357 -40.338 -28.155  1.00 75.92           O  
ATOM   1037  CG  ASN A  65      21.746 -37.524 -30.141  1.00 75.92           C  
ATOM   1038  ND2 ASN A  65      21.907 -36.636 -31.091  1.00 75.92           N  
ATOM   1039 HD21 ASN A  65      21.080 -36.319 -31.578  1.00 75.92           H  
ATOM   1040 HD22 ASN A  65      22.834 -36.287 -31.287  1.00 75.92           H  
ATOM   1041  OD1 ASN A  65      20.627 -37.980 -29.938  1.00 75.92           O  
ATOM   1042  N   GLY A  66      24.604 -38.981 -26.401  1.00 64.37           N  
ATOM   1043  H   GLY A  66      24.237 -38.193 -25.886  1.00 64.37           H  
ATOM   1044  CA  GLY A  66      25.804 -39.639 -25.861  1.00 64.37           C  
ATOM   1045  HA2 GLY A  66      25.985 -39.259 -24.856  1.00 64.37           H  
ATOM   1046  HA3 GLY A  66      25.619 -40.711 -25.801  1.00 64.37           H  
ATOM   1047  C   GLY A  66      27.093 -39.436 -26.674  1.00 64.37           C  
ATOM   1048  O   GLY A  66      28.169 -39.795 -26.208  1.00 64.37           O  
ATOM   1049  N   THR A  67      27.017 -38.812 -27.850  1.00 54.17           N  
ATOM   1050  H   THR A  67      26.094 -38.584 -28.192  1.00 54.17           H  
ATOM   1051  CA  THR A  67      28.137 -38.621 -28.789  1.00 54.17           C  
ATOM   1052  HA  THR A  67      28.553 -39.599 -29.030  1.00 54.17           H  
ATOM   1053  C   THR A  67      29.308 -37.794 -28.251  1.00 54.17           C  
ATOM   1054  CB  THR A  67      27.631 -37.973 -30.092  1.00 54.17           C  
ATOM   1055  HB  THR A  67      28.448 -37.443 -30.581  1.00 54.17           H  
ATOM   1056  O   THR A  67      30.434 -37.987 -28.696  1.00 54.17           O  
ATOM   1057  CG2 THR A  67      27.100 -39.034 -31.054  1.00 54.17           C  
ATOM   1058 HG21 THR A  67      27.902 -39.723 -31.320  1.00 54.17           H  
ATOM   1059 HG22 THR A  67      26.287 -39.590 -30.588  1.00 54.17           H  
ATOM   1060 HG23 THR A  67      26.736 -38.553 -31.961  1.00 54.17           H  
ATOM   1061  OG1 THR A  67      26.557 -37.074 -29.860  1.00 54.17           O  
ATOM   1062  HG1 THR A  67      26.704 -36.624 -29.024  1.00 54.17           H  
ATOM   1063  N   LEU A  68      29.075 -36.892 -27.291  1.00 47.42           N  
ATOM   1064  H   LEU A  68      28.132 -36.802 -26.939  1.00 47.42           H  
ATOM   1065  CA  LEU A  68      30.118 -36.024 -26.721  1.00 47.42           C  
ATOM   1066  HA  LEU A  68      30.782 -35.735 -27.536  1.00 47.42           H  
ATOM   1067  C   LEU A  68      31.054 -36.716 -25.704  1.00 47.42           C  
ATOM   1068  CB  LEU A  68      29.458 -34.743 -26.157  1.00 47.42           C  
ATOM   1069  HB2 LEU A  68      28.412 -34.946 -25.927  1.00 47.42           H  
ATOM   1070  HB3 LEU A  68      29.938 -34.455 -25.221  1.00 47.42           H  
ATOM   1071  O   LEU A  68      31.955 -36.068 -25.183  1.00 47.42           O  
ATOM   1072  CG  LEU A  68      29.550 -33.553 -27.130  1.00 47.42           C  
ATOM   1073  HG  LEU A  68      29.269 -33.883 -28.130  1.00 47.42           H  
ATOM   1074  CD1 LEU A  68      28.590 -32.442 -26.709  1.00 47.42           C  
ATOM   1075 HD11 LEU A  68      28.653 -31.612 -27.413  1.00 47.42           H  
ATOM   1076 HD12 LEU A  68      27.568 -32.822 -26.700  1.00 47.42           H  
ATOM   1077 HD13 LEU A  68      28.849 -32.088 -25.711  1.00 47.42           H  
ATOM   1078  CD2 LEU A  68      30.957 -32.954 -27.171  1.00 47.42           C  
ATOM   1079 HD21 LEU A  68      31.253 -32.608 -26.180  1.00 47.42           H  
ATOM   1080 HD22 LEU A  68      30.993 -32.119 -27.870  1.00 47.42           H  
ATOM   1081 HD23 LEU A  68      31.681 -33.699 -27.501  1.00 47.42           H  
ATOM   1082  N   LEU A  69      30.867 -38.012 -25.419  1.00 43.18           N  
ATOM   1083  H   LEU A  69      30.123 -38.509 -25.889  1.00 43.18           H  
ATOM   1084  CA  LEU A  69      31.664 -38.747 -24.424  1.00 43.18           C  
ATOM   1085  HA  LEU A  69      31.663 -38.178 -23.495  1.00 43.18           H  
ATOM   1086  C   LEU A  69      33.151 -38.923 -24.791  1.00 43.18           C  
ATOM   1087  CB  LEU A  69      31.008 -40.124 -24.177  1.00 43.18           C  
ATOM   1088  HB2 LEU A  69      31.769 -40.832 -23.849  1.00 43.18           H  
ATOM   1089  HB3 LEU A  69      30.611 -40.503 -25.119  1.00 43.18           H  
ATOM   1090  O   LEU A  69      33.977 -39.006 -23.889  1.00 43.18           O  
ATOM   1091  CG  LEU A  69      29.896 -40.093 -23.113  1.00 43.18           C  
ATOM   1092  HG  LEU A  69      29.254 -39.229 -23.283  1.00 43.18           H  
ATOM   1093  CD1 LEU A  69      29.031 -41.352 -23.186  1.00 43.18           C  
ATOM   1094 HD11 LEU A  69      28.250 -41.309 -22.426  1.00 43.18           H  
ATOM   1095 HD12 LEU A  69      29.650 -42.233 -23.014  1.00 43.18           H  
ATOM   1096 HD13 LEU A  69      28.577 -41.429 -24.174  1.00 43.18           H  
ATOM   1097  CD2 LEU A  69      30.480 -40.019 -21.699  1.00 43.18           C  
ATOM   1098 HD21 LEU A  69      29.677 -40.007 -20.962  1.00 43.18           H  
ATOM   1099 HD22 LEU A  69      31.121 -40.881 -21.513  1.00 43.18           H  
ATOM   1100 HD23 LEU A  69      31.072 -39.112 -21.579  1.00 43.18           H  
ATOM   1101  N   ASN A  70      33.502 -38.991 -26.080  1.00 37.55           N  
ATOM   1102  H   ASN A  70      32.776 -38.900 -26.776  1.00 37.55           H  
ATOM   1103  CA  ASN A  70      34.826 -39.476 -26.502  1.00 37.55           C  
ATOM   1104  HA  ASN A  70      35.102 -40.312 -25.859  1.00 37.55           H  
ATOM   1105  C   ASN A  70      35.994 -38.480 -26.358  1.00 37.55           C  
ATOM   1106  CB  ASN A  70      34.744 -39.993 -27.954  1.00 37.55           C  
ATOM   1107  HB2 ASN A  70      35.743 -39.971 -28.389  1.00 37.55           H  
ATOM   1108  HB3 ASN A  70      34.110 -39.340 -28.552  1.00 37.55           H  
ATOM   1109  O   ASN A  70      37.139 -38.924 -26.385  1.00 37.55           O  
ATOM   1110  CG  ASN A  70      34.258 -41.427 -28.080  1.00 37.55           C  
ATOM   1111  ND2 ASN A  70      34.222 -41.951 -29.282  1.00 37.55           N  
ATOM   1112 HD21 ASN A  70      34.538 -41.422 -30.082  1.00 37.55           H  
ATOM   1113 HD22 ASN A  70      33.925 -42.916 -29.327  1.00 37.55           H  
ATOM   1114  OD1 ASN A  70      33.906 -42.103 -27.131  1.00 37.55           O  
ATOM   1115  N   GLU A  71      35.763 -37.164 -26.263  1.00 34.76           N  
ATOM   1116  H   GLU A  71      34.810 -36.830 -26.229  1.00 34.76           H  
ATOM   1117  CA  GLU A  71      36.872 -36.191 -26.329  1.00 34.76           C  
ATOM   1118  HA  GLU A  71      37.636 -36.575 -27.005  1.00 34.76           H  
ATOM   1119  C   GLU A  71      37.608 -35.952 -25.005  1.00 34.76           C  
ATOM   1120  CB  GLU A  71      36.408 -34.836 -26.892  1.00 34.76           C  
ATOM   1121  HB2 GLU A  71      35.416 -34.596 -26.510  1.00 34.76           H  
ATOM   1122  HB3 GLU A  71      37.100 -34.070 -26.542  1.00 34.76           H  
ATOM   1123  O   GLU A  71      38.804 -35.658 -25.034  1.00 34.76           O  
ATOM   1124  CG  GLU A  71      36.413 -34.796 -28.427  1.00 34.76           C  
ATOM   1125  HG2 GLU A  71      37.346 -35.230 -28.786  1.00 34.76           H  
ATOM   1126  HG3 GLU A  71      35.592 -35.410 -28.797  1.00 34.76           H  
ATOM   1127  CD  GLU A  71      36.289 -33.367 -28.989  1.00 34.76           C  
ATOM   1128  OE1 GLU A  71      36.576 -33.203 -30.197  1.00 34.76           O  
ATOM   1129  OE2 GLU A  71      35.892 -32.451 -28.230  1.00 34.76           O  
ATOM   1130  N   GLN A  72      36.944 -36.031 -23.844  1.00 33.01           N  
ATOM   1131  H   GLN A  72      36.000 -36.390 -23.829  1.00 33.01           H  
ATOM   1132  CA  GLN A  72      37.622 -35.691 -22.588  1.00 33.01           C  
ATOM   1133  HA  GLN A  72      38.262 -34.839 -22.818  1.00 33.01           H  
ATOM   1134  C   GLN A  72      38.535 -36.837 -22.107  1.00 33.01           C  
ATOM   1135  CB  GLN A  72      36.660 -35.192 -21.498  1.00 33.01           C  
ATOM   1136  HB2 GLN A  72      37.194 -35.213 -20.548  1.00 33.01           H  
ATOM   1137  HB3 GLN A  72      35.791 -35.846 -21.423  1.00 33.01           H  
ATOM   1138  O   GLN A  72      38.060 -37.953 -21.894  1.00 33.01           O  
ATOM   1139  CG  GLN A  72      36.224 -33.740 -21.773  1.00 33.01           C  
ATOM   1140  HG2 GLN A  72      35.456 -33.733 -22.547  1.00 33.01           H  
ATOM   1141  HG3 GLN A  72      37.077 -33.171 -22.145  1.00 33.01           H  
ATOM   1142  CD  GLN A  72      35.698 -33.005 -20.541  1.00 33.01           C  
ATOM   1143  NE2 GLN A  72      35.663 -31.690 -20.568  1.00 33.01           N  
ATOM   1144 HE21 GLN A  72      35.313 -31.248 -19.730  1.00 33.01           H  
ATOM   1145 HE22 GLN A  72      35.960 -31.187 -21.391  1.00 33.01           H  
ATOM   1146  OE1 GLN A  72      35.323 -33.567 -19.527  1.00 33.01           O  
ATOM   1147  N   PRO A  73      39.846 -36.585 -21.913  1.00 30.27           N  
ATOM   1148  CA  PRO A  73      40.812 -37.627 -21.576  1.00 30.27           C  
ATOM   1149  HA  PRO A  73      40.648 -38.488 -22.224  1.00 30.27           H  
ATOM   1150  C   PRO A  73      40.712 -38.103 -20.116  1.00 30.27           C  
ATOM   1151  CB  PRO A  73      42.182 -37.019 -21.900  1.00 30.27           C  
ATOM   1152  HB2 PRO A  73      42.408 -37.176 -22.955  1.00 30.27           H  
ATOM   1153  HB3 PRO A  73      42.980 -37.423 -21.278  1.00 30.27           H  
ATOM   1154  O   PRO A  73      40.163 -37.429 -19.249  1.00 30.27           O  
ATOM   1155  CG  PRO A  73      41.968 -35.528 -21.648  1.00 30.27           C  
ATOM   1156  HG2 PRO A  73      42.037 -35.320 -20.581  1.00 30.27           H  
ATOM   1157  HG3 PRO A  73      42.674 -34.918 -22.211  1.00 30.27           H  
ATOM   1158  CD  PRO A  73      40.534 -35.315 -22.123  1.00 30.27           C  
ATOM   1159  HD2 PRO A  73      40.536 -35.074 -23.186  1.00 30.27           H  
ATOM   1160  HD3 PRO A  73      40.067 -34.510 -21.556  1.00 30.27           H  
ATOM   1161  N   GLN A  74      41.344 -39.249 -19.841  1.00 28.21           N  
ATOM   1162  H   GLN A  74      41.788 -39.703 -20.626  1.00 28.21           H  
ATOM   1163  CA  GLN A  74      41.279 -40.040 -18.596  1.00 28.21           C  
ATOM   1164  HA  GLN A  74      40.377 -40.652 -18.605  1.00 28.21           H  
ATOM   1165  C   GLN A  74      41.313 -39.282 -17.253  1.00 28.21           C  
ATOM   1166  CB  GLN A  74      42.520 -40.955 -18.557  1.00 28.21           C  
ATOM   1167  HB2 GLN A  74      42.551 -41.457 -17.590  1.00 28.21           H  
ATOM   1168  HB3 GLN A  74      43.408 -40.328 -18.631  1.00 28.21           H  
ATOM   1169  O   GLN A  74      40.672 -39.710 -16.297  1.00 28.21           O  
ATOM   1170  CG  GLN A  74      42.597 -42.045 -19.635  1.00 28.21           C  
ATOM   1171  HG2 GLN A  74      42.553 -41.600 -20.629  1.00 28.21           H  
ATOM   1172  HG3 GLN A  74      41.749 -42.719 -19.518  1.00 28.21           H  
ATOM   1173  CD  GLN A  74      43.896 -42.846 -19.525  1.00 28.21           C  
ATOM   1174  NE2 GLN A  74      43.925 -44.073 -19.992  1.00 28.21           N  
ATOM   1175 HE21 GLN A  74      44.799 -44.567 -19.883  1.00 28.21           H  
ATOM   1176 HE22 GLN A  74      43.104 -44.504 -20.394  1.00 28.21           H  
ATOM   1177  OE1 GLN A  74      44.912 -42.383 -19.034  1.00 28.21           O  
ATOM   1178  N   GLY A  75      42.167 -38.259 -17.148  1.00 26.20           N  
ATOM   1179  H   GLY A  75      42.473 -37.873 -18.029  1.00 26.20           H  
ATOM   1180  CA  GLY A  75      43.081 -38.093 -16.009  1.00 26.20           C  
ATOM   1181  HA2 GLY A  75      43.851 -38.861 -16.079  1.00 26.20           H  
ATOM   1182  HA3 GLY A  75      43.574 -37.125 -16.101  1.00 26.20           H  
ATOM   1183  C   GLY A  75      42.476 -38.191 -14.603  1.00 26.20           C  
ATOM   1184  O   GLY A  75      42.582 -39.219 -13.938  1.00 26.20           O  
ATOM   1185  N   LYS A  76      41.928 -37.083 -14.094  1.00 27.46           N  
ATOM   1186  H   LYS A  76      41.774 -36.303 -14.717  1.00 27.46           H  
ATOM   1187  CA  LYS A  76      41.486 -36.975 -12.695  1.00 27.46           C  
ATOM   1188  HA  LYS A  76      42.088 -37.650 -12.087  1.00 27.46           H  
ATOM   1189  C   LYS A  76      40.050 -37.474 -12.507  1.00 27.46           C  
ATOM   1190  CB  LYS A  76      41.700 -35.551 -12.145  1.00 27.46           C  
ATOM   1191  HB2 LYS A  76      41.200 -35.479 -11.180  1.00 27.46           H  
ATOM   1192  HB3 LYS A  76      41.240 -34.828 -12.820  1.00 27.46           H  
ATOM   1193  O   LYS A  76      39.177 -36.693 -12.132  1.00 27.46           O  
ATOM   1194  CG  LYS A  76      43.179 -35.199 -11.927  1.00 27.46           C  
ATOM   1195  HG2 LYS A  76      43.635 -35.948 -11.279  1.00 27.46           H  
ATOM   1196  HG3 LYS A  76      43.701 -35.190 -12.884  1.00 27.46           H  
ATOM   1197  CD  LYS A  76      43.294 -33.819 -11.264  1.00 27.46           C  
ATOM   1198  HD2 LYS A  76      42.861 -33.072 -11.930  1.00 27.46           H  
ATOM   1199  HD3 LYS A  76      42.732 -33.826 -10.330  1.00 27.46           H  
ATOM   1200  CE  LYS A  76      44.757 -33.470 -10.974  1.00 27.46           C  
ATOM   1201  HE2 LYS A  76      45.170 -34.230 -10.312  1.00 27.46           H  
ATOM   1202  HE3 LYS A  76      45.314 -33.507 -11.911  1.00 27.46           H  
ATOM   1203  NZ  LYS A  76      44.881 -32.125 -10.357  1.00 27.46           N  
ATOM   1204  HZ1 LYS A  76      45.849 -31.906 -10.170  1.00 27.46           H  
ATOM   1205  HZ2 LYS A  76      44.507 -31.418 -10.974  1.00 27.46           H  
ATOM   1206  HZ3 LYS A  76      44.369 -32.087  -9.486  1.00 27.46           H  
ATOM   1207  N   ARG A  77      39.818 -38.780 -12.694  1.00 25.42           N  
ATOM   1208  H   ARG A  77      40.575 -39.348 -13.047  1.00 25.42           H  
ATOM   1209  CA  ARG A  77      38.683 -39.438 -12.023  1.00 25.42           C  
ATOM   1210  HA  ARG A  77      37.755 -38.947 -12.317  1.00 25.42           H  
ATOM   1211  C   ARG A  77      38.852 -39.241 -10.513  1.00 25.42           C  
ATOM   1212  CB  ARG A  77      38.581 -40.930 -12.386  1.00 25.42           C  
ATOM   1213  HB2 ARG A  77      37.870 -41.397 -11.704  1.00 25.42           H  
ATOM   1214  HB3 ARG A  77      39.549 -41.412 -12.249  1.00 25.42           H  
ATOM   1215  O   ARG A  77      39.918 -39.526  -9.963  1.00 25.42           O  
ATOM   1216  CG  ARG A  77      38.086 -41.154 -13.825  1.00 25.42           C  
ATOM   1217  HG2 ARG A  77      38.838 -40.801 -14.530  1.00 25.42           H  
ATOM   1218  HG3 ARG A  77      37.164 -40.593 -13.977  1.00 25.42           H  
ATOM   1219  CD  ARG A  77      37.805 -42.643 -14.073  1.00 25.42           C  
ATOM   1220  HD2 ARG A  77      38.729 -43.206 -13.937  1.00 25.42           H  
ATOM   1221  HD3 ARG A  77      37.080 -42.984 -13.334  1.00 25.42           H  
ATOM   1222  NE  ARG A  77      37.271 -42.889 -15.428  1.00 25.42           N  
ATOM   1223  HE  ARG A  77      37.240 -42.100 -16.058  1.00 25.42           H  
ATOM   1224  NH1 ARG A  77      36.745 -45.114 -15.136  1.00 25.42           N  
ATOM   1225 HH11 ARG A  77      36.994 -45.053 -14.159  1.00 25.42           H  
ATOM   1226 HH12 ARG A  77      36.273 -45.951 -15.445  1.00 25.42           H  
ATOM   1227  NH2 ARG A  77      36.289 -44.127 -17.076  1.00 25.42           N  
ATOM   1228 HH21 ARG A  77      35.865 -44.999 -17.361  1.00 25.42           H  
ATOM   1229 HH22 ARG A  77      36.220 -43.312 -17.668  1.00 25.42           H  
ATOM   1230  CZ  ARG A  77      36.776 -44.037 -15.870  1.00 25.42           C  
ATOM   1231  N   ILE A  78      37.845 -38.667  -9.859  1.00 23.78           N  
ATOM   1232  H   ILE A  78      36.973 -38.529 -10.349  1.00 23.78           H  
ATOM   1233  CA  ILE A  78      37.854 -38.500  -8.401  1.00 23.78           C  
ATOM   1234  HA  ILE A  78      38.838 -38.137  -8.104  1.00 23.78           H  
ATOM   1235  C   ILE A  78      37.662 -39.888  -7.778  1.00 23.78           C  
ATOM   1236  CB  ILE A  78      36.806 -37.456  -7.944  1.00 23.78           C  
ATOM   1237  HB  ILE A  78      35.823 -37.772  -8.293  1.00 23.78           H  
ATOM   1238  O   ILE A  78      36.909 -40.693  -8.298  1.00 23.78           O  
ATOM   1239  CG1 ILE A  78      37.141 -36.075  -8.565  1.00 23.78           C  
ATOM   1240 HG12 ILE A  78      37.149 -36.167  -9.651  1.00 23.78           H  
ATOM   1241 HG13 ILE A  78      38.138 -35.768  -8.249  1.00 23.78           H  
ATOM   1242  CG2 ILE A  78      36.764 -37.350  -6.407  1.00 23.78           C  
ATOM   1243 HG21 ILE A  78      36.488 -38.307  -5.965  1.00 23.78           H  
ATOM   1244 HG22 ILE A  78      37.728 -37.024  -6.015  1.00 23.78           H  
ATOM   1245 HG23 ILE A  78      35.990 -36.647  -6.098  1.00 23.78           H  
ATOM   1246  CD1 ILE A  78      36.151 -34.955  -8.219  1.00 23.78           C  
ATOM   1247 HD11 ILE A  78      35.132 -35.282  -8.428  1.00 23.78           H  
ATOM   1248 HD12 ILE A  78      36.373 -34.078  -8.828  1.00 23.78           H  
ATOM   1249 HD13 ILE A  78      36.239 -34.675  -7.169  1.00 23.78           H  
ATOM   1250  N   ARG A  79      38.363 -40.166  -6.674  1.00 25.11           N  
ATOM   1251  H   ARG A  79      38.957 -39.432  -6.317  1.00 25.11           H  
ATOM   1252  CA  ARG A  79      38.403 -41.477  -5.995  1.00 25.11           C  
ATOM   1253  HA  ARG A  79      38.552 -42.259  -6.739  1.00 25.11           H  
ATOM   1254  C   ARG A  79      37.124 -41.908  -5.261  1.00 25.11           C  
ATOM   1255  CB  ARG A  79      39.558 -41.466  -4.980  1.00 25.11           C  
ATOM   1256  HB2 ARG A  79      39.831 -40.441  -4.731  1.00 25.11           H  
ATOM   1257  HB3 ARG A  79      39.232 -41.931  -4.050  1.00 25.11           H  
ATOM   1258  O   ARG A  79      37.103 -42.997  -4.705  1.00 25.11           O  
ATOM   1259  CG  ARG A  79      40.795 -42.220  -5.465  1.00 25.11           C  
ATOM   1260  HG2 ARG A  79      40.516 -43.218  -5.804  1.00 25.11           H  
ATOM   1261  HG3 ARG A  79      41.273 -41.671  -6.276  1.00 25.11           H  
ATOM   1262  CD  ARG A  79      41.726 -42.329  -4.256  1.00 25.11           C  
ATOM   1263  HD2 ARG A  79      41.219 -42.911  -3.486  1.00 25.11           H  
ATOM   1264  HD3 ARG A  79      41.918 -41.327  -3.871  1.00 25.11           H  
ATOM   1265  NE  ARG A  79      43.003 -42.975  -4.583  1.00 25.11           N  
ATOM   1266  HE  ARG A  79      43.104 -43.336  -5.521  1.00 25.11           H  
ATOM   1267  NH1 ARG A  79      43.881 -42.854  -2.466  1.00 25.11           N  
ATOM   1268 HH11 ARG A  79      44.605 -43.098  -1.805  1.00 25.11           H  
ATOM   1269 HH12 ARG A  79      42.999 -42.483  -2.144  1.00 25.11           H  
ATOM   1270  NH2 ARG A  79      45.077 -43.783  -4.107  1.00 25.11           N  
ATOM   1271 HH21 ARG A  79      45.799 -44.004  -3.436  1.00 25.11           H  
ATOM   1272 HH22 ARG A  79      45.155 -44.119  -5.056  1.00 25.11           H  
ATOM   1273  CZ  ARG A  79      43.978 -43.199  -3.722  1.00 25.11           C  
ATOM   1274  N   THR A  80      36.138 -41.028  -5.133  1.00 23.14           N  
ATOM   1275  H   THR A  80      36.179 -40.205  -5.717  1.00 23.14           H  
ATOM   1276  CA  THR A  80      34.809 -41.391  -4.613  1.00 23.14           C  
ATOM   1277  HA  THR A  80      34.901 -42.061  -3.758  1.00 23.14           H  
ATOM   1278  C   THR A  80      34.030 -42.121  -5.708  1.00 23.14           C  
ATOM   1279  CB  THR A  80      34.049 -40.126  -4.189  1.00 23.14           C  
ATOM   1280  HB  THR A  80      33.034 -40.390  -3.893  1.00 23.14           H  
ATOM   1281  O   THR A  80      34.559 -42.339  -6.784  1.00 23.14           O  
ATOM   1282  CG2 THR A  80      34.725 -39.416  -3.015  1.00 23.14           C  
ATOM   1283 HG21 THR A  80      34.800 -40.102  -2.171  1.00 23.14           H  
ATOM   1284 HG22 THR A  80      34.122 -38.557  -2.722  1.00 23.14           H  
ATOM   1285 HG23 THR A  80      35.721 -39.076  -3.298  1.00 23.14           H  
ATOM   1286  OG1 THR A  80      33.999 -39.201  -5.256  1.00 23.14           O  
ATOM   1287  HG1 THR A  80      33.574 -39.637  -5.998  1.00 23.14           H  
ATOM   1288  N   LEU A  81      32.759 -42.460  -5.525  1.00 22.63           N  
ATOM   1289  H   LEU A  81      32.292 -42.546  -6.416  1.00 22.63           H  
ATOM   1290  CA  LEU A  81      32.411 -43.584  -4.644  1.00 22.63           C  
ATOM   1291  HA  LEU A  81      33.272 -43.824  -4.019  1.00 22.63           H  
ATOM   1292  C   LEU A  81      32.168 -44.819  -5.542  1.00 22.63           C  
ATOM   1293  CB  LEU A  81      31.223 -43.191  -3.737  1.00 22.63           C  
ATOM   1294  HB2 LEU A  81      31.290 -42.122  -3.533  1.00 22.63           H  
ATOM   1295  HB3 LEU A  81      30.293 -43.344  -4.286  1.00 22.63           H  
ATOM   1296  O   LEU A  81      31.308 -45.650  -5.268  1.00 22.63           O  
ATOM   1297  CG  LEU A  81      31.182 -43.956  -2.392  1.00 22.63           C  
ATOM   1298  HG  LEU A  81      32.053 -44.606  -2.304  1.00 22.63           H  
ATOM   1299  CD1 LEU A  81      31.206 -42.963  -1.222  1.00 22.63           C  
ATOM   1300 HD11 LEU A  81      32.115 -42.364  -1.275  1.00 22.63           H  
ATOM   1301 HD12 LEU A  81      30.330 -42.315  -1.265  1.00 22.63           H  
ATOM   1302 HD13 LEU A  81      31.206 -43.516  -0.283  1.00 22.63           H  
ATOM   1303  CD2 LEU A  81      29.921 -44.805  -2.234  1.00 22.63           C  
ATOM   1304 HD21 LEU A  81      29.028 -44.181  -2.281  1.00 22.63           H  
ATOM   1305 HD22 LEU A  81      29.886 -45.538  -3.040  1.00 22.63           H  
ATOM   1306 HD23 LEU A  81      29.953 -45.346  -1.289  1.00 22.63           H  
ATOM   1307  N   ASP A  82      32.898 -44.855  -6.659  1.00 26.94           N  
ATOM   1308  H   ASP A  82      33.574 -44.115  -6.788  1.00 26.94           H  
ATOM   1309  CA  ASP A  82      32.640 -45.617  -7.880  1.00 26.94           C  
ATOM   1310  HA  ASP A  82      31.564 -45.641  -8.052  1.00 26.94           H  
ATOM   1311  C   ASP A  82      33.108 -47.087  -7.745  1.00 26.94           C  
ATOM   1312  CB  ASP A  82      33.296 -44.873  -9.078  1.00 26.94           C  
ATOM   1313  HB2 ASP A  82      34.377 -44.910  -8.948  1.00 26.94           H  
ATOM   1314  HB3 ASP A  82      33.057 -45.419  -9.990  1.00 26.94           H  
ATOM   1315  O   ASP A  82      33.508 -47.713  -8.721  1.00 26.94           O  
ATOM   1316  CG  ASP A  82      32.895 -43.393  -9.303  1.00 26.94           C  
ATOM   1317  OD1 ASP A  82      32.055 -42.846  -8.540  1.00 26.94           O  
ATOM   1318  OD2 ASP A  82      33.471 -42.779 -10.237  1.00 26.94           O  
ATOM   1319  N   ASP A  83      33.104 -47.629  -6.519  1.00 25.18           N  
ATOM   1320  H   ASP A  83      32.729 -47.066  -5.769  1.00 25.18           H  
ATOM   1321  CA  ASP A  83      33.618 -48.968  -6.184  1.00 25.18           C  
ATOM   1322  HA  ASP A  83      34.650 -49.063  -6.523  1.00 25.18           H  
ATOM   1323  C   ASP A  83      32.805 -50.101  -6.833  1.00 25.18           C  
ATOM   1324  CB  ASP A  83      33.559 -49.191  -4.655  1.00 25.18           C  
ATOM   1325  HB2 ASP A  83      32.565 -48.917  -4.300  1.00 25.18           H  
ATOM   1326  HB3 ASP A  83      33.687 -50.256  -4.458  1.00 25.18           H  
ATOM   1327  O   ASP A  83      33.351 -51.161  -7.127  1.00 25.18           O  
ATOM   1328  CG  ASP A  83      34.616 -48.461  -3.815  1.00 25.18           C  
ATOM   1329  OD1 ASP A  83      35.765 -48.293  -4.284  1.00 25.18           O  
ATOM   1330  OD2 ASP A  83      34.279 -48.097  -2.663  1.00 25.18           O  
ATOM   1331  N   LEU A  84      31.489 -49.907  -6.978  1.00 24.24           N  
ATOM   1332  H   LEU A  84      31.139 -48.977  -6.798  1.00 24.24           H  
ATOM   1333  CA  LEU A  84      30.517 -50.984  -7.224  1.00 24.24           C  
ATOM   1334  HA  LEU A  84      30.942 -51.903  -6.822  1.00 24.24           H  
ATOM   1335  C   LEU A  84      30.270 -51.323  -8.700  1.00 24.24           C  
ATOM   1336  CB  LEU A  84      29.206 -50.678  -6.466  1.00 24.24           C  
ATOM   1337  HB2 LEU A  84      28.367 -51.162  -6.966  1.00 24.24           H  
ATOM   1338  HB3 LEU A  84      29.023 -49.604  -6.505  1.00 24.24           H  
ATOM   1339  O   LEU A  84      29.438 -52.185  -8.971  1.00 24.24           O  
ATOM   1340  CG  LEU A  84      29.218 -51.157  -5.005  1.00 24.24           C  
ATOM   1341  HG  LEU A  84      30.127 -50.810  -4.513  1.00 24.24           H  
ATOM   1342  CD1 LEU A  84      28.014 -50.567  -4.265  1.00 24.24           C  
ATOM   1343 HD11 LEU A  84      28.067 -49.479  -4.300  1.00 24.24           H  
ATOM   1344 HD12 LEU A  84      27.092 -50.903  -4.740  1.00 24.24           H  
ATOM   1345 HD13 LEU A  84      28.031 -50.891  -3.225  1.00 24.24           H  
ATOM   1346  CD2 LEU A  84      29.126 -52.682  -4.885  1.00 24.24           C  
ATOM   1347 HD21 LEU A  84      29.091 -52.976  -3.836  1.00 24.24           H  
ATOM   1348 HD22 LEU A  84      28.238 -53.047  -5.400  1.00 24.24           H  
ATOM   1349 HD23 LEU A  84      29.999 -53.148  -5.342  1.00 24.24           H  
ATOM   1350  N   ASP A  85      30.987 -50.704  -9.638  1.00 25.31           N  
ATOM   1351  H   ASP A  85      31.685 -50.034  -9.350  1.00 25.31           H  
ATOM   1352  CA  ASP A  85      30.964 -51.111 -11.049  1.00 25.31           C  
ATOM   1353  HA  ASP A  85      29.951 -51.414 -11.311  1.00 25.31           H  
ATOM   1354  C   ASP A  85      31.851 -52.365 -11.245  1.00 25.31           C  
ATOM   1355  CB  ASP A  85      31.331 -49.928 -11.975  1.00 25.31           C  
ATOM   1356  HB2 ASP A  85      31.539 -50.326 -12.968  1.00 25.31           H  
ATOM   1357  HB3 ASP A  85      32.245 -49.462 -11.609  1.00 25.31           H  
ATOM   1358  O   ASP A  85      32.857 -52.347 -11.956  1.00 25.31           O  
ATOM   1359  CG  ASP A  85      30.246 -48.845 -12.153  1.00 25.31           C  
ATOM   1360  OD1 ASP A  85      29.104 -49.006 -11.662  1.00 25.31           O  
ATOM   1361  OD2 ASP A  85      30.557 -47.833 -12.830  1.00 25.31           O  
ATOM   1362  N   THR A  86      31.501 -53.465 -10.567  1.00 27.03           N  
ATOM   1363  H   THR A  86      30.677 -53.425  -9.984  1.00 27.03           H  
ATOM   1364  CA  THR A  86      32.024 -54.801 -10.872  1.00 27.03           C  
ATOM   1365  HA  THR A  86      33.110 -54.742 -10.943  1.00 27.03           H  
ATOM   1366  C   THR A  86      31.493 -55.249 -12.234  1.00 27.03           C  
ATOM   1367  CB  THR A  86      31.660 -55.843  -9.788  1.00 27.03           C  
ATOM   1368  HB  THR A  86      31.639 -56.837 -10.235  1.00 27.03           H  
ATOM   1369  O   THR A  86      30.284 -55.273 -12.448  1.00 27.03           O  
ATOM   1370  CG2 THR A  86      32.694 -55.854  -8.663  1.00 27.03           C  
ATOM   1371 HG21 THR A  86      32.404 -56.597  -7.921  1.00 27.03           H  
ATOM   1372 HG22 THR A  86      32.741 -54.869  -8.198  1.00 27.03           H  
ATOM   1373 HG23 THR A  86      33.672 -56.117  -9.068  1.00 27.03           H  
ATOM   1374  OG1 THR A  86      30.420 -55.584  -9.168  1.00 27.03           O  
ATOM   1375  HG1 THR A  86      29.799 -56.216  -9.536  1.00 27.03           H  
ATOM   1376  N   ASP A  87      32.394 -55.643 -13.141  1.00 27.37           N  
ATOM   1377  H   ASP A  87      33.371 -55.509 -12.920  1.00 27.37           H  
ATOM   1378  CA  ASP A  87      32.094 -56.191 -14.482  1.00 27.37           C  
ATOM   1379  HA  ASP A  87      31.378 -55.530 -14.971  1.00 27.37           H  
ATOM   1380  C   ASP A  87      31.433 -57.602 -14.433  1.00 27.37           C  
ATOM   1381  CB  ASP A  87      33.390 -56.221 -15.339  1.00 27.37           C  
ATOM   1382  HB2 ASP A  87      34.173 -56.716 -14.766  1.00 27.37           H  
ATOM   1383  HB3 ASP A  87      33.217 -56.823 -16.231  1.00 27.37           H  
ATOM   1384  O   ASP A  87      31.675 -58.435 -15.310  1.00 27.37           O  
ATOM   1385  CG  ASP A  87      33.916 -54.880 -15.871  1.00 27.37           C  
ATOM   1386  OD1 ASP A  87      33.107 -54.063 -16.367  1.00 27.37           O  
ATOM   1387  OD2 ASP A  87      35.162 -54.725 -15.898  1.00 27.37           O  
ATOM   1388  N   ASP A  88      30.652 -57.920 -13.393  1.00 25.57           N  
ATOM   1389  H   ASP A  88      30.360 -57.174 -12.779  1.00 25.57           H  
ATOM   1390  CA  ASP A  88      30.020 -59.236 -13.232  1.00 25.57           C  
ATOM   1391  HA  ASP A  88      30.809 -59.982 -13.333  1.00 25.57           H  
ATOM   1392  C   ASP A  88      29.023 -59.529 -14.370  1.00 25.57           C  
ATOM   1393  CB  ASP A  88      29.405 -59.407 -11.828  1.00 25.57           C  
ATOM   1394  HB2 ASP A  88      28.627 -60.169 -11.877  1.00 25.57           H  
ATOM   1395  HB3 ASP A  88      28.937 -58.473 -11.516  1.00 25.57           H  
ATOM   1396  O   ASP A  88      28.397 -58.628 -14.924  1.00 25.57           O  
ATOM   1397  CG  ASP A  88      30.437 -59.869 -10.787  1.00 25.57           C  
ATOM   1398  OD1 ASP A  88      31.166 -60.847 -11.080  1.00 25.57           O  
ATOM   1399  OD2 ASP A  88      30.503 -59.257  -9.696  1.00 25.57           O  
ATOM   1400  N   GLU A  89      28.945 -60.809 -14.760  1.00 26.22           N  
ATOM   1401  H   GLU A  89      29.455 -61.468 -14.189  1.00 26.22           H  
ATOM   1402  CA  GLU A  89      28.574 -61.251 -16.114  1.00 26.22           C  
ATOM   1403  HA  GLU A  89      29.186 -60.682 -16.814  1.00 26.22           H  
ATOM   1404  C   GLU A  89      27.100 -60.991 -16.532  1.00 26.22           C  
ATOM   1405  CB  GLU A  89      28.921 -62.751 -16.293  1.00 26.22           C  
ATOM   1406  HB2 GLU A  89      28.303 -63.321 -15.599  1.00 26.22           H  
ATOM   1407  HB3 GLU A  89      28.644 -63.035 -17.308  1.00 26.22           H  
ATOM   1408  O   GLU A  89      26.638 -59.873 -16.738  1.00 26.22           O  
ATOM   1409  CG  GLU A  89      30.368 -63.219 -16.109  1.00 26.22           C  
ATOM   1410  HG2 GLU A  89      30.666 -63.083 -15.069  1.00 26.22           H  
ATOM   1411  HG3 GLU A  89      31.016 -62.612 -16.741  1.00 26.22           H  
ATOM   1412  CD  GLU A  89      30.486 -64.709 -16.501  1.00 26.22           C  
ATOM   1413  OE1 GLU A  89      31.426 -65.052 -17.257  1.00 26.22           O  
ATOM   1414  OE2 GLU A  89      29.607 -65.507 -16.096  1.00 26.22           O  
ATOM   1415  N   GLY A  90      26.333 -62.059 -16.774  1.00 27.27           N  
ATOM   1416  H   GLY A  90      26.732 -62.965 -16.572  1.00 27.27           H  
ATOM   1417  CA  GLY A  90      24.944 -62.004 -17.208  1.00 27.27           C  
ATOM   1418  HA2 GLY A  90      24.680 -62.941 -17.697  1.00 27.27           H  
ATOM   1419  HA3 GLY A  90      24.818 -61.185 -17.917  1.00 27.27           H  
ATOM   1420  C   GLY A  90      23.988 -61.774 -16.046  1.00 27.27           C  
ATOM   1421  O   GLY A  90      22.953 -62.439 -16.011  1.00 27.27           O  
ATOM   1422  N   GLU A  91      24.335 -60.908 -15.086  1.00 28.80           N  
ATOM   1423  H   GLU A  91      25.181 -60.367 -15.197  1.00 28.80           H  
ATOM   1424  CA  GLU A  91      23.450 -60.606 -13.965  1.00 28.80           C  
ATOM   1425  HA  GLU A  91      23.259 -61.532 -13.423  1.00 28.80           H  
ATOM   1426  C   GLU A  91      22.105 -60.101 -14.499  1.00 28.80           C  
ATOM   1427  CB  GLU A  91      24.048 -59.607 -12.958  1.00 28.80           C  
ATOM   1428  HB2 GLU A  91      23.222 -59.266 -12.335  1.00 28.80           H  
ATOM   1429  HB3 GLU A  91      24.457 -58.742 -13.481  1.00 28.80           H  
ATOM   1430  O   GLU A  91      21.986 -59.025 -15.096  1.00 28.80           O  
ATOM   1431  CG  GLU A  91      25.118 -60.225 -12.038  1.00 28.80           C  
ATOM   1432  HG2 GLU A  91      24.903 -61.286 -11.916  1.00 28.80           H  
ATOM   1433  HG3 GLU A  91      26.094 -60.138 -12.516  1.00 28.80           H  
ATOM   1434  CD  GLU A  91      25.141 -59.563 -10.645  1.00 28.80           C  
ATOM   1435  OE1 GLU A  91      25.317 -60.316  -9.659  1.00 28.80           O  
ATOM   1436  OE2 GLU A  91      24.879 -58.340 -10.561  1.00 28.80           O  
ATOM   1437  N   GLU A  92      21.062 -60.905 -14.283  1.00 31.06           N  
ATOM   1438  H   GLU A  92      21.236 -61.808 -13.865  1.00 31.06           H  
ATOM   1439  CA  GLU A  92      19.682 -60.499 -14.495  1.00 31.06           C  
ATOM   1440  HA  GLU A  92      19.551 -60.159 -15.523  1.00 31.06           H  
ATOM   1441  C   GLU A  92      19.389 -59.345 -13.537  1.00 31.06           C  
ATOM   1442  CB  GLU A  92      18.701 -61.656 -14.205  1.00 31.06           C  
ATOM   1443  HB2 GLU A  92      17.695 -61.235 -14.210  1.00 31.06           H  
ATOM   1444  HB3 GLU A  92      18.896 -62.055 -13.210  1.00 31.06           H  
ATOM   1445  O   GLU A  92      18.943 -59.617 -12.427  1.00 31.06           O  
ATOM   1446  CG  GLU A  92      18.706 -62.822 -15.198  1.00 31.06           C  
ATOM   1447  HG2 GLU A  92      19.628 -63.392 -15.085  1.00 31.06           H  
ATOM   1448  HG3 GLU A  92      18.674 -62.416 -16.209  1.00 31.06           H  
ATOM   1449  CD  GLU A  92      17.488 -63.743 -14.972  1.00 31.06           C  
ATOM   1450  OE1 GLU A  92      16.862 -64.140 -15.984  1.00 31.06           O  
ATOM   1451  OE2 GLU A  92      17.128 -64.014 -13.801  1.00 31.06           O  
ATOM   1452  N   THR A  93      19.647 -58.091 -13.961  1.00 36.79           N  
ATOM   1453  H   THR A  93      20.277 -58.046 -14.749  1.00 36.79           H  
ATOM   1454  CA  THR A  93      19.456 -56.845 -13.179  1.00 36.79           C  
ATOM   1455  HA  THR A  93      20.397 -56.587 -12.692  1.00 36.79           H  
ATOM   1456  C   THR A  93      18.407 -57.046 -12.103  1.00 36.79           C  
ATOM   1457  CB  THR A  93      18.989 -55.654 -14.051  1.00 36.79           C  
ATOM   1458  HB  THR A  93      18.387 -54.977 -13.445  1.00 36.79           H  
ATOM   1459  O   THR A  93      17.216 -57.029 -12.432  1.00 36.79           O  
ATOM   1460  CG2 THR A  93      20.152 -54.836 -14.592  1.00 36.79           C  
ATOM   1461 HG21 THR A  93      20.813 -55.476 -15.177  1.00 36.79           H  
ATOM   1462 HG22 THR A  93      19.777 -54.030 -15.222  1.00 36.79           H  
ATOM   1463 HG23 THR A  93      20.719 -54.411 -13.764  1.00 36.79           H  
ATOM   1464  OG1 THR A  93      18.214 -56.078 -15.154  1.00 36.79           O  
ATOM   1465  HG1 THR A  93      18.250 -57.036 -15.108  1.00 36.79           H  
ATOM   1466  N   GLU A  94      18.834 -57.327 -10.861  1.00 38.91           N  
ATOM   1467  H   GLU A  94      19.823 -57.457 -10.702  1.00 38.91           H  
ATOM   1468  CA  GLU A  94      17.916 -57.879  -9.866  1.00 38.91           C  
ATOM   1469  HA  GLU A  94      17.456 -58.775 -10.284  1.00 38.91           H  
ATOM   1470  C   GLU A  94      16.830 -56.843  -9.632  1.00 38.91           C  
ATOM   1471  CB  GLU A  94      18.586 -58.259  -8.534  1.00 38.91           C  
ATOM   1472  HB2 GLU A  94      17.831 -58.120  -7.761  1.00 38.91           H  
ATOM   1473  HB3 GLU A  94      19.413 -57.584  -8.317  1.00 38.91           H  
ATOM   1474  O   GLU A  94      17.067 -55.782  -9.046  1.00 38.91           O  
ATOM   1475  CG  GLU A  94      19.055 -59.724  -8.452  1.00 38.91           C  
ATOM   1476  HG2 GLU A  94      18.392 -60.338  -9.061  1.00 38.91           H  
ATOM   1477  HG3 GLU A  94      20.063 -59.803  -8.859  1.00 38.91           H  
ATOM   1478  CD  GLU A  94      19.017 -60.251  -7.003  1.00 38.91           C  
ATOM   1479  OE1 GLU A  94      18.656 -61.438  -6.826  1.00 38.91           O  
ATOM   1480  OE2 GLU A  94      19.198 -59.439  -6.064  1.00 38.91           O  
ATOM   1481  N   ILE A  95      15.641 -57.102 -10.188  1.00 48.75           N  
ATOM   1482  H   ILE A  95      15.599 -57.908 -10.796  1.00 48.75           H  
ATOM   1483  CA  ILE A  95      14.634 -56.058 -10.317  1.00 48.75           C  
ATOM   1484  HA  ILE A  95      15.153 -55.147 -10.615  1.00 48.75           H  
ATOM   1485  C   ILE A  95      14.049 -55.856  -8.932  1.00 48.75           C  
ATOM   1486  CB  ILE A  95      13.551 -56.352 -11.378  1.00 48.75           C  
ATOM   1487  HB  ILE A  95      12.864 -57.113 -11.005  1.00 48.75           H  
ATOM   1488  O   ILE A  95      13.097 -56.552  -8.575  1.00 48.75           O  
ATOM   1489  CG1 ILE A  95      14.123 -56.861 -12.718  1.00 48.75           C  
ATOM   1490 HG12 ILE A  95      14.806 -56.117 -13.129  1.00 48.75           H  
ATOM   1491 HG13 ILE A  95      14.687 -57.775 -12.533  1.00 48.75           H  
ATOM   1492  CG2 ILE A  95      12.790 -55.027 -11.574  1.00 48.75           C  
ATOM   1493 HG21 ILE A  95      12.026 -55.142 -12.342  1.00 48.75           H  
ATOM   1494 HG22 ILE A  95      12.313 -54.721 -10.642  1.00 48.75           H  
ATOM   1495 HG23 ILE A  95      13.483 -54.248 -11.892  1.00 48.75           H  
ATOM   1496  CD1 ILE A  95      13.067 -57.205 -13.775  1.00 48.75           C  
ATOM   1497 HD11 ILE A  95      13.553 -57.719 -14.604  1.00 48.75           H  
ATOM   1498 HD12 ILE A  95      12.609 -56.295 -14.161  1.00 48.75           H  
ATOM   1499 HD13 ILE A  95      12.312 -57.864 -13.346  1.00 48.75           H  
ATOM   1500  N   ARG A  96      14.675 -54.943  -8.172  1.00 67.02           N  
ATOM   1501  H   ARG A  96      15.544 -54.623  -8.575  1.00 67.02           H  
ATOM   1502  CA  ARG A  96      14.565 -54.795  -6.719  1.00 67.02           C  
ATOM   1503  HA  ARG A  96      15.264 -55.490  -6.254  1.00 67.02           H  
ATOM   1504  C   ARG A  96      13.160 -55.140  -6.272  1.00 67.02           C  
ATOM   1505  CB  ARG A  96      14.951 -53.361  -6.320  1.00 67.02           C  
ATOM   1506  HB2 ARG A  96      14.280 -52.653  -6.806  1.00 67.02           H  
ATOM   1507  HB3 ARG A  96      15.969 -53.161  -6.656  1.00 67.02           H  
ATOM   1508  O   ARG A  96      12.235 -54.372  -6.535  1.00 67.02           O  
ATOM   1509  CG  ARG A  96      14.881 -53.176  -4.797  1.00 67.02           C  
ATOM   1510  HG2 ARG A  96      13.883 -53.422  -4.433  1.00 67.02           H  
ATOM   1511  HG3 ARG A  96      15.601 -53.845  -4.325  1.00 67.02           H  
ATOM   1512  CD  ARG A  96      15.191 -51.734  -4.398  1.00 67.02           C  
ATOM   1513  HD2 ARG A  96      14.453 -51.074  -4.854  1.00 67.02           H  
ATOM   1514  HD3 ARG A  96      16.183 -51.477  -4.770  1.00 67.02           H  
ATOM   1515  NE  ARG A  96      15.153 -51.592  -2.933  1.00 67.02           N  
ATOM   1516  HE  ARG A  96      14.878 -52.413  -2.413  1.00 67.02           H  
ATOM   1517  NH1 ARG A  96      15.869 -49.417  -2.811  1.00 67.02           N  
ATOM   1518 HH11 ARG A  96      15.906 -49.399  -3.820  1.00 67.02           H  
ATOM   1519 HH12 ARG A  96      16.215 -48.640  -2.266  1.00 67.02           H  
ATOM   1520  NH2 ARG A  96      15.519 -50.578  -0.933  1.00 67.02           N  
ATOM   1521 HH21 ARG A  96      15.279 -51.442  -0.468  1.00 67.02           H  
ATOM   1522 HH22 ARG A  96      15.846 -49.792  -0.390  1.00 67.02           H  
ATOM   1523  CZ  ARG A  96      15.509 -50.531  -2.235  1.00 67.02           C  
ATOM   1524  N   ARG A  97      12.991 -56.309  -5.658  1.00 73.56           N  
ATOM   1525  H   ARG A  97      13.790 -56.907  -5.499  1.00 73.56           H  
ATOM   1526  CA  ARG A  97      11.656 -56.770  -5.290  1.00 73.56           C  
ATOM   1527  HA  ARG A  97      10.979 -56.426  -6.072  1.00 73.56           H  
ATOM   1528  C   ARG A  97      11.211 -56.089  -4.006  1.00 73.56           C  
ATOM   1529  CB  ARG A  97      11.547 -58.300  -5.270  1.00 73.56           C  
ATOM   1530  HB2 ARG A  97      12.262 -58.721  -4.564  1.00 73.56           H  
ATOM   1531  HB3 ARG A  97      10.539 -58.561  -4.945  1.00 73.56           H  
ATOM   1532  O   ARG A  97      11.989 -55.944  -3.070  1.00 73.56           O  
ATOM   1533  CG  ARG A  97      11.781 -58.883  -6.673  1.00 73.56           C  
ATOM   1534  HG2 ARG A  97      11.209 -58.315  -7.407  1.00 73.56           H  
ATOM   1535  HG3 ARG A  97      12.841 -58.811  -6.918  1.00 73.56           H  
ATOM   1536  CD  ARG A  97      11.339 -60.345  -6.741  1.00 73.56           C  
ATOM   1537  HD2 ARG A  97      11.809 -60.890  -5.923  1.00 73.56           H  
ATOM   1538  HD3 ARG A  97      10.257 -60.388  -6.611  1.00 73.56           H  
ATOM   1539  NE  ARG A  97      11.724 -60.958  -8.027  1.00 73.56           N  
ATOM   1540  HE  ARG A  97      12.289 -60.392  -8.645  1.00 73.56           H  
ATOM   1541  NH1 ARG A  97      10.848 -63.023  -7.598  1.00 73.56           N  
ATOM   1542 HH11 ARG A  97      10.469 -62.639  -6.744  1.00 73.56           H  
ATOM   1543 HH12 ARG A  97      10.764 -64.005  -7.819  1.00 73.56           H  
ATOM   1544  NH2 ARG A  97      12.036 -62.696  -9.468  1.00 73.56           N  
ATOM   1545 HH21 ARG A  97      12.685 -62.134  -9.999  1.00 73.56           H  
ATOM   1546 HH22 ARG A  97      11.983 -63.684  -9.671  1.00 73.56           H  
ATOM   1547  CZ  ARG A  97      11.531 -62.218  -8.364  1.00 73.56           C  
ATOM   1548  N   ASP A  98       9.957 -55.656  -3.986  1.00 78.61           N  
ATOM   1549  H   ASP A  98       9.403 -55.828  -4.812  1.00 78.61           H  
ATOM   1550  CA  ASP A  98       9.301 -54.998  -2.847  1.00 78.61           C  
ATOM   1551  HA  ASP A  98      10.020 -54.947  -2.029  1.00 78.61           H  
ATOM   1552  C   ASP A  98       8.141 -55.891  -2.343  1.00 78.61           C  
ATOM   1553  CB  ASP A  98       8.928 -53.542  -3.236  1.00 78.61           C  
ATOM   1554  HB2 ASP A  98       7.920 -53.523  -3.649  1.00 78.61           H  
ATOM   1555  HB3 ASP A  98       9.600 -53.217  -4.031  1.00 78.61           H  
ATOM   1556  O   ASP A  98       7.088 -55.424  -1.908  1.00 78.61           O  
ATOM   1557  CG  ASP A  98       9.046 -52.488  -2.115  1.00 78.61           C  
ATOM   1558  OD1 ASP A  98       9.510 -52.801  -1.002  1.00 78.61           O  
ATOM   1559  OD2 ASP A  98       8.732 -51.296  -2.380  1.00 78.61           O  
ATOM   1560  N   ASP A  99       8.320 -57.218  -2.446  1.00 78.31           N  
ATOM   1561  H   ASP A  99       9.192 -57.530  -2.849  1.00 78.31           H  
ATOM   1562  CA  ASP A  99       7.298 -58.242  -2.174  1.00 78.31           C  
ATOM   1563  HA  ASP A  99       6.445 -58.067  -2.830  1.00 78.31           H  
ATOM   1564  C   ASP A  99       6.767 -58.200  -0.727  1.00 78.31           C  
ATOM   1565  CB  ASP A  99       7.868 -59.645  -2.477  1.00 78.31           C  
ATOM   1566  HB2 ASP A  99       7.189 -60.390  -2.062  1.00 78.31           H  
ATOM   1567  HB3 ASP A  99       8.826 -59.757  -1.971  1.00 78.31           H  
ATOM   1568  O   ASP A  99       5.614 -58.558  -0.477  1.00 78.31           O  
ATOM   1569  CG  ASP A  99       8.030 -59.957  -3.973  1.00 78.31           C  
ATOM   1570  OD1 ASP A  99       7.172 -59.504  -4.760  1.00 78.31           O  
ATOM   1571  OD2 ASP A  99       8.985 -60.691  -4.317  1.00 78.31           O  
ATOM   1572  N   GLU A 100       7.570 -57.744   0.241  1.00 78.50           N  
ATOM   1573  H   GLU A 100       8.509 -57.469  -0.009  1.00 78.50           H  
ATOM   1574  CA  GLU A 100       7.105 -57.497   1.614  1.00 78.50           C  
ATOM   1575  HA  GLU A 100       6.526 -58.355   1.957  1.00 78.50           H  
ATOM   1576  C   GLU A 100       6.175 -56.280   1.699  1.00 78.50           C  
ATOM   1577  CB  GLU A 100       8.283 -57.307   2.576  1.00 78.50           C  
ATOM   1578  HB2 GLU A 100       8.937 -56.516   2.210  1.00 78.50           H  
ATOM   1579  HB3 GLU A 100       7.872 -56.999   3.538  1.00 78.50           H  
ATOM   1580  O   GLU A 100       5.103 -56.357   2.306  1.00 78.50           O  
ATOM   1581  CG  GLU A 100       9.088 -58.595   2.787  1.00 78.50           C  
ATOM   1582  HG2 GLU A 100       9.745 -58.755   1.932  1.00 78.50           H  
ATOM   1583  HG3 GLU A 100       8.396 -59.435   2.840  1.00 78.50           H  
ATOM   1584  CD  GLU A 100       9.908 -58.527   4.083  1.00 78.50           C  
ATOM   1585  OE1 GLU A 100       9.899 -59.551   4.802  1.00 78.50           O  
ATOM   1586  OE2 GLU A 100      10.476 -57.448   4.359  1.00 78.50           O  
ATOM   1587  N   TYR A 101       6.525 -55.174   1.036  1.00 81.49           N  
ATOM   1588  H   TYR A 101       7.371 -55.185   0.484  1.00 81.49           H  
ATOM   1589  CA  TYR A 101       5.686 -53.977   0.979  1.00 81.49           C  
ATOM   1590  HA  TYR A 101       5.494 -53.631   1.995  1.00 81.49           H  
ATOM   1591  C   TYR A 101       4.330 -54.277   0.322  1.00 81.49           C  
ATOM   1592  CB  TYR A 101       6.444 -52.878   0.226  1.00 81.49           C  
ATOM   1593  HB2 TYR A 101       6.714 -53.236  -0.767  1.00 81.49           H  
ATOM   1594  HB3 TYR A 101       7.368 -52.654   0.759  1.00 81.49           H  
ATOM   1595  O   TYR A 101       3.278 -53.863   0.818  1.00 81.49           O  
ATOM   1596  CG  TYR A 101       5.644 -51.608   0.064  1.00 81.49           C  
ATOM   1597  CD1 TYR A 101       4.796 -51.459  -1.050  1.00 81.49           C  
ATOM   1598  HD1 TYR A 101       4.764 -52.229  -1.807  1.00 81.49           H  
ATOM   1599  CD2 TYR A 101       5.715 -50.603   1.046  1.00 81.49           C  
ATOM   1600  HD2 TYR A 101       6.367 -50.724   1.899  1.00 81.49           H  
ATOM   1601  CE1 TYR A 101       3.994 -50.311  -1.167  1.00 81.49           C  
ATOM   1602  HE1 TYR A 101       3.345 -50.182  -2.020  1.00 81.49           H  
ATOM   1603  CE2 TYR A 101       4.938 -49.439   0.914  1.00 81.49           C  
ATOM   1604  HE2 TYR A 101       4.993 -48.664   1.664  1.00 81.49           H  
ATOM   1605  OH  TYR A 101       3.350 -48.167  -0.355  1.00 81.49           O  
ATOM   1606  HH  TYR A 101       3.567 -47.510   0.310  1.00 81.49           H  
ATOM   1607  CZ  TYR A 101       4.075 -49.298  -0.192  1.00 81.49           C  
ATOM   1608  N   TYR A 102       4.327 -55.073  -0.749  1.00 84.67           N  
ATOM   1609  H   TYR A 102       5.219 -55.347  -1.136  1.00 84.67           H  
ATOM   1610  CA  TYR A 102       3.104 -55.489  -1.436  1.00 84.67           C  
ATOM   1611  HA  TYR A 102       2.487 -54.602  -1.581  1.00 84.67           H  
ATOM   1612  C   TYR A 102       2.219 -56.453  -0.625  1.00 84.67           C  
ATOM   1613  CB  TYR A 102       3.479 -56.053  -2.813  1.00 84.67           C  
ATOM   1614  HB2 TYR A 102       2.589 -56.477  -3.277  1.00 84.67           H  
ATOM   1615  HB3 TYR A 102       4.186 -56.871  -2.671  1.00 84.67           H  
ATOM   1616  O   TYR A 102       1.020 -56.536  -0.895  1.00 84.67           O  
ATOM   1617  CG  TYR A 102       4.070 -55.035  -3.780  1.00 84.67           C  
ATOM   1618  CD1 TYR A 102       3.475 -53.764  -3.941  1.00 84.67           C  
ATOM   1619  HD1 TYR A 102       2.601 -53.490  -3.369  1.00 84.67           H  
ATOM   1620  CD2 TYR A 102       5.210 -55.366  -4.539  1.00 84.67           C  
ATOM   1621  HD2 TYR A 102       5.684 -56.329  -4.419  1.00 84.67           H  
ATOM   1622  CE1 TYR A 102       4.007 -52.836  -4.854  1.00 84.67           C  
ATOM   1623  HE1 TYR A 102       3.555 -51.864  -4.983  1.00 84.67           H  
ATOM   1624  CE2 TYR A 102       5.754 -54.432  -5.442  1.00 84.67           C  
ATOM   1625  HE2 TYR A 102       6.642 -54.678  -6.005  1.00 84.67           H  
ATOM   1626  OH  TYR A 102       5.658 -52.256  -6.471  1.00 84.67           O  
ATOM   1627  HH  TYR A 102       6.440 -52.598  -6.911  1.00 84.67           H  
ATOM   1628  CZ  TYR A 102       5.153 -53.166  -5.601  1.00 84.67           C  
ATOM   1629  N   LYS A 103       2.755 -57.122   0.406  1.00 82.46           N  
ATOM   1630  H   LYS A 103       3.752 -57.044   0.548  1.00 82.46           H  
ATOM   1631  CA  LYS A 103       1.961 -57.873   1.400  1.00 82.46           C  
ATOM   1632  HA  LYS A 103       1.098 -58.322   0.908  1.00 82.46           H  
ATOM   1633  C   LYS A 103       1.392 -56.979   2.509  1.00 82.46           C  
ATOM   1634  CB  LYS A 103       2.816 -58.993   2.011  1.00 82.46           C  
ATOM   1635  HB2 LYS A 103       2.298 -59.411   2.874  1.00 82.46           H  
ATOM   1636  HB3 LYS A 103       3.756 -58.566   2.361  1.00 82.46           H  
ATOM   1637  O   LYS A 103       0.341 -57.303   3.056  1.00 82.46           O  
ATOM   1638  CG  LYS A 103       3.099 -60.135   1.023  1.00 82.46           C  
ATOM   1639  HG2 LYS A 103       3.410 -59.726   0.061  1.00 82.46           H  
ATOM   1640  HG3 LYS A 103       2.193 -60.721   0.872  1.00 82.46           H  
ATOM   1641  CD  LYS A 103       4.215 -61.032   1.572  1.00 82.46           C  
ATOM   1642  HD2 LYS A 103       3.878 -61.521   2.486  1.00 82.46           H  
ATOM   1643  HD3 LYS A 103       5.077 -60.406   1.803  1.00 82.46           H  
ATOM   1644  CE  LYS A 103       4.633 -62.077   0.535  1.00 82.46           C  
ATOM   1645  HE2 LYS A 103       4.814 -61.558  -0.407  1.00 82.46           H  
ATOM   1646  HE3 LYS A 103       3.815 -62.782   0.384  1.00 82.46           H  
ATOM   1647  NZ  LYS A 103       5.871 -62.780   0.957  1.00 82.46           N  
ATOM   1648  HZ1 LYS A 103       6.172 -63.438   0.252  1.00 82.46           H  
ATOM   1649  HZ2 LYS A 103       6.616 -62.109   1.075  1.00 82.46           H  
ATOM   1650  HZ3 LYS A 103       5.744 -63.259   1.837  1.00 82.46           H  
ATOM   1651  N   LYS A 104       2.057 -55.863   2.835  1.00 82.56           N  
ATOM   1652  H   LYS A 104       2.932 -55.698   2.359  1.00 82.56           H  
ATOM   1653  CA  LYS A 104       1.673 -54.937   3.920  1.00 82.56           C  
ATOM   1654  HA  LYS A 104       1.490 -55.521   4.822  1.00 82.56           H  
ATOM   1655  C   LYS A 104       0.372 -54.169   3.636  1.00 82.56           C  
ATOM   1656  CB  LYS A 104       2.865 -53.993   4.184  1.00 82.56           C  
ATOM   1657  HB2 LYS A 104       3.762 -54.597   4.319  1.00 82.56           H  
ATOM   1658  HB3 LYS A 104       3.014 -53.361   3.309  1.00 82.56           H  
ATOM   1659  O   LYS A 104      -0.359 -53.847   4.571  1.00 82.56           O  
ATOM   1660  CG  LYS A 104       2.705 -53.083   5.415  1.00 82.56           C  
ATOM   1661  HG2 LYS A 104       2.557 -53.693   6.306  1.00 82.56           H  
ATOM   1662  HG3 LYS A 104       1.836 -52.441   5.274  1.00 82.56           H  
ATOM   1663  CD  LYS A 104       3.949 -52.194   5.602  1.00 82.56           C  
ATOM   1664  HD2 LYS A 104       4.800 -52.811   5.890  1.00 82.56           H  
ATOM   1665  HD3 LYS A 104       4.177 -51.709   4.653  1.00 82.56           H  
ATOM   1666  CE  LYS A 104       3.699 -51.110   6.660  1.00 82.56           C  
ATOM   1667  HE2 LYS A 104       2.771 -50.603   6.400  1.00 82.56           H  
ATOM   1668  HE3 LYS A 104       3.571 -51.574   7.638  1.00 82.56           H  
ATOM   1669  NZ  LYS A 104       4.790 -50.105   6.695  1.00 82.56           N  
ATOM   1670  HZ1 LYS A 104       5.643 -50.428   7.129  1.00 82.56           H  
ATOM   1671  HZ2 LYS A 104       5.017 -49.772   5.769  1.00 82.56           H  
ATOM   1672  HZ3 LYS A 104       4.493 -49.228   7.099  1.00 82.56           H  
ATOM   1673  N   PHE A 105       0.056 -53.892   2.367  1.00 84.63           N  
ATOM   1674  H   PHE A 105       0.696 -54.203   1.650  1.00 84.63           H  
ATOM   1675  CA  PHE A 105      -1.111 -53.093   1.967  1.00 84.63           C  
ATOM   1676  HA  PHE A 105      -1.691 -52.851   2.858  1.00 84.63           H  
ATOM   1677  C   PHE A 105      -2.056 -53.838   1.014  1.00 84.63           C  
ATOM   1678  CB  PHE A 105      -0.646 -51.763   1.358  1.00 84.63           C  
ATOM   1679  HB2 PHE A 105      -1.517 -51.212   1.004  1.00 84.63           H  
ATOM   1680  HB3 PHE A 105      -0.019 -51.971   0.491  1.00 84.63           H  
ATOM   1681  O   PHE A 105      -1.639 -54.624   0.168  1.00 84.63           O  
ATOM   1682  CG  PHE A 105       0.116 -50.874   2.322  1.00 84.63           C  
ATOM   1683  CD1 PHE A 105      -0.585 -50.122   3.285  1.00 84.63           C  
ATOM   1684  HD1 PHE A 105      -1.662 -50.181   3.342  1.00 84.63           H  
ATOM   1685  CD2 PHE A 105       1.521 -50.796   2.262  1.00 84.63           C  
ATOM   1686  HD2 PHE A 105       2.072 -51.370   1.531  1.00 84.63           H  
ATOM   1687  CE1 PHE A 105       0.114 -49.295   4.182  1.00 84.63           C  
ATOM   1688  HE1 PHE A 105      -0.423 -48.724   4.925  1.00 84.63           H  
ATOM   1689  CE2 PHE A 105       2.217 -49.964   3.157  1.00 84.63           C  
ATOM   1690  HE2 PHE A 105       3.294 -49.897   3.109  1.00 84.63           H  
ATOM   1691  CZ  PHE A 105       1.515 -49.214   4.116  1.00 84.63           C  
ATOM   1692  HZ  PHE A 105       2.052 -48.577   4.803  1.00 84.63           H  
ATOM   1693  N   ARG A 106      -3.363 -53.553   1.101  1.00 80.43           N  
ATOM   1694  H   ARG A 106      -3.656 -52.885   1.799  1.00 80.43           H  
ATOM   1695  CA  ARG A 106      -4.377 -54.166   0.229  1.00 80.43           C  
ATOM   1696  HA  ARG A 106      -4.084 -55.203   0.064  1.00 80.43           H  
ATOM   1697  C   ARG A 106      -4.415 -53.469  -1.135  1.00 80.43           C  
ATOM   1698  CB  ARG A 106      -5.739 -54.165   0.947  1.00 80.43           C  
ATOM   1699  HB2 ARG A 106      -6.143 -53.153   0.966  1.00 80.43           H  
ATOM   1700  HB3 ARG A 106      -5.592 -54.489   1.977  1.00 80.43           H  
ATOM   1701  O   ARG A 106      -4.954 -52.370  -1.264  1.00 80.43           O  
ATOM   1702  CG  ARG A 106      -6.751 -55.117   0.288  1.00 80.43           C  
ATOM   1703  HG2 ARG A 106      -6.879 -54.858  -0.763  1.00 80.43           H  
ATOM   1704  HG3 ARG A 106      -6.375 -56.137   0.363  1.00 80.43           H  
ATOM   1705  CD  ARG A 106      -8.107 -55.015   1.001  1.00 80.43           C  
ATOM   1706  HD2 ARG A 106      -8.533 -54.036   0.784  1.00 80.43           H  
ATOM   1707  HD3 ARG A 106      -7.948 -55.088   2.076  1.00 80.43           H  
ATOM   1708  NE  ARG A 106      -9.036 -56.087   0.589  1.00 80.43           N  
ATOM   1709  HE  ARG A 106      -8.619 -56.952   0.276  1.00 80.43           H  
ATOM   1710  NH1 ARG A 106     -11.006 -54.997   1.091  1.00 80.43           N  
ATOM   1711 HH11 ARG A 106     -12.014 -54.949   1.089  1.00 80.43           H  
ATOM   1712 HH12 ARG A 106     -10.513 -54.129   1.246  1.00 80.43           H  
ATOM   1713  NH2 ARG A 106     -11.058 -57.118   0.406  1.00 80.43           N  
ATOM   1714 HH21 ARG A 106     -12.060 -57.087   0.527  1.00 80.43           H  
ATOM   1715 HH22 ARG A 106     -10.601 -57.976   0.131  1.00 80.43           H  
ATOM   1716  CZ  ARG A 106     -10.355 -56.059   0.699  1.00 80.43           C  
ATOM   1717  N   PHE A 107      -3.890 -54.114  -2.173  1.00 82.88           N  
ATOM   1718  H   PHE A 107      -3.363 -54.957  -1.996  1.00 82.88           H  
ATOM   1719  CA  PHE A 107      -3.953 -53.610  -3.549  1.00 82.88           C  
ATOM   1720  HA  PHE A 107      -3.979 -52.520  -3.525  1.00 82.88           H  
ATOM   1721  C   PHE A 107      -5.235 -54.069  -4.257  1.00 82.88           C  
ATOM   1722  CB  PHE A 107      -2.674 -53.991  -4.309  1.00 82.88           C  
ATOM   1723  HB2 PHE A 107      -2.866 -53.937  -5.381  1.00 82.88           H  
ATOM   1724  HB3 PHE A 107      -2.405 -55.022  -4.080  1.00 82.88           H  
ATOM   1725  O   PHE A 107      -5.291 -55.142  -4.854  1.00 82.88           O  
ATOM   1726  CG  PHE A 107      -1.513 -53.069  -3.987  1.00 82.88           C  
ATOM   1727  CD1 PHE A 107      -1.213 -51.995  -4.846  1.00 82.88           C  
ATOM   1728  HD1 PHE A 107      -1.754 -51.872  -5.773  1.00 82.88           H  
ATOM   1729  CD2 PHE A 107      -0.757 -53.252  -2.814  1.00 82.88           C  
ATOM   1730  HD2 PHE A 107      -0.948 -54.097  -2.169  1.00 82.88           H  
ATOM   1731  CE1 PHE A 107      -0.194 -51.087  -4.512  1.00 82.88           C  
ATOM   1732  HE1 PHE A 107       0.039 -50.266  -5.174  1.00 82.88           H  
ATOM   1733  CE2 PHE A 107       0.264 -52.344  -2.481  1.00 82.88           C  
ATOM   1734  HE2 PHE A 107       0.850 -52.495  -1.587  1.00 82.88           H  
ATOM   1735  CZ  PHE A 107       0.537 -51.255  -3.325  1.00 82.88           C  
ATOM   1736  HZ  PHE A 107       1.324 -50.560  -3.071  1.00 82.88           H  
ATOM   1737  N   ASN A 108      -6.285 -53.241  -4.223  1.00 78.44           N  
ATOM   1738  H   ASN A 108      -6.243 -52.412  -3.647  1.00 78.44           H  
ATOM   1739  CA  ASN A 108      -7.461 -53.474  -5.062  1.00 78.44           C  
ATOM   1740  HA  ASN A 108      -7.731 -54.526  -4.973  1.00 78.44           H  
ATOM   1741  C   ASN A 108      -7.118 -53.196  -6.541  1.00 78.44           C  
ATOM   1742  CB  ASN A 108      -8.658 -52.653  -4.547  1.00 78.44           C  
ATOM   1743  HB2 ASN A 108      -8.766 -52.806  -3.473  1.00 78.44           H  
ATOM   1744  HB3 ASN A 108      -8.485 -51.591  -4.723  1.00 78.44           H  
ATOM   1745  O   ASN A 108      -6.758 -52.070  -6.901  1.00 78.44           O  
ATOM   1746  CG  ASN A 108      -9.971 -53.048  -5.209  1.00 78.44           C  
ATOM   1747  ND2 ASN A 108     -11.068 -52.491  -4.755  1.00 78.44           N  
ATOM   1748 HD21 ASN A 108     -11.947 -52.733  -5.190  1.00 78.44           H  
ATOM   1749 HD22 ASN A 108     -11.032 -51.815  -4.006  1.00 78.44           H  
ATOM   1750  OD1 ASN A 108     -10.028 -53.866  -6.119  1.00 78.44           O  
ATOM   1751  N   LEU A 109      -7.220 -54.238  -7.375  1.00 79.55           N  
ATOM   1752  H   LEU A 109      -7.473 -55.124  -6.962  1.00 79.55           H  
ATOM   1753  CA  LEU A 109      -6.917 -54.226  -8.813  1.00 79.55           C  
ATOM   1754  HA  LEU A 109      -6.214 -53.418  -9.016  1.00 79.55           H  
ATOM   1755  C   LEU A 109      -8.148 -53.944  -9.699  1.00 79.55           C  
ATOM   1756  CB  LEU A 109      -6.254 -55.568  -9.196  1.00 79.55           C  
ATOM   1757  HB2 LEU A 109      -6.915 -56.376  -8.884  1.00 79.55           H  
ATOM   1758  HB3 LEU A 109      -6.167 -55.618 -10.281  1.00 79.55           H  
ATOM   1759  O   LEU A 109      -8.007 -53.830 -10.921  1.00 79.55           O  
ATOM   1760  CG  LEU A 109      -4.853 -55.813  -8.597  1.00 79.55           C  
ATOM   1761  HG  LEU A 109      -4.887 -55.699  -7.514  1.00 79.55           H  
ATOM   1762  CD1 LEU A 109      -4.410 -57.241  -8.922  1.00 79.55           C  
ATOM   1763 HD11 LEU A 109      -3.417 -57.414  -8.508  1.00 79.55           H  
ATOM   1764 HD12 LEU A 109      -4.386 -57.400 -10.000  1.00 79.55           H  
ATOM   1765 HD13 LEU A 109      -5.096 -57.950  -8.460  1.00 79.55           H  
ATOM   1766  CD2 LEU A 109      -3.807 -54.857  -9.172  1.00 79.55           C  
ATOM   1767 HD21 LEU A 109      -2.827 -55.093  -8.757  1.00 79.55           H  
ATOM   1768 HD22 LEU A 109      -3.765 -54.933 -10.259  1.00 79.55           H  
ATOM   1769 HD23 LEU A 109      -4.042 -53.832  -8.884  1.00 79.55           H  
ATOM   1770  N   ASN A 110      -9.353 -53.832  -9.124  1.00 77.91           N  
ATOM   1771  H   ASN A 110      -9.423 -53.885  -8.118  1.00 77.91           H  
ATOM   1772  CA  ASN A 110     -10.534 -53.415  -9.881  1.00 77.91           C  
ATOM   1773  HA  ASN A 110     -10.521 -53.943 -10.835  1.00 77.91           H  
ATOM   1774  C   ASN A 110     -10.452 -51.917 -10.208  1.00 77.91           C  
ATOM   1775  CB  ASN A 110     -11.835 -53.786  -9.140  1.00 77.91           C  
ATOM   1776  HB2 ASN A 110     -12.591 -53.027  -9.339  1.00 77.91           H  
ATOM   1777  HB3 ASN A 110     -11.663 -53.794  -8.064  1.00 77.91           H  
ATOM   1778  O   ASN A 110     -10.343 -51.070  -9.326  1.00 77.91           O  
ATOM   1779  CG  ASN A 110     -12.429 -55.115  -9.580  1.00 77.91           C  
ATOM   1780  ND2 ASN A 110     -13.173 -55.768  -8.719  1.00 77.91           N  
ATOM   1781 HD21 ASN A 110     -13.289 -55.419  -7.779  1.00 77.91           H  
ATOM   1782 HD22 ASN A 110     -13.551 -56.655  -9.020  1.00 77.91           H  
ATOM   1783  OD1 ASN A 110     -12.282 -55.559 -10.709  1.00 77.91           O  
ATOM   1784  N   ARG A 111     -10.533 -51.597 -11.502  1.00 78.65           N  
ATOM   1785  H   ARG A 111     -10.679 -52.355 -12.153  1.00 78.65           H  
ATOM   1786  CA  ARG A 111     -10.520 -50.231 -12.047  1.00 78.65           C  
ATOM   1787  HA  ARG A 111     -10.379 -49.520 -11.233  1.00 78.65           H  
ATOM   1788  C   ARG A 111     -11.862 -49.911 -12.684  1.00 78.65           C  
ATOM   1789  CB  ARG A 111      -9.386 -50.085 -13.080  1.00 78.65           C  
ATOM   1790  HB2 ARG A 111      -9.508 -50.873 -13.823  1.00 78.65           H  
ATOM   1791  HB3 ARG A 111      -9.475 -49.125 -13.590  1.00 78.65           H  
ATOM   1792  O   ARG A 111     -12.519 -50.811 -13.212  1.00 78.65           O  
ATOM   1793  CG  ARG A 111      -7.980 -50.197 -12.475  1.00 78.65           C  
ATOM   1794  HG2 ARG A 111      -7.250 -50.344 -13.270  1.00 78.65           H  
ATOM   1795  HG3 ARG A 111      -7.938 -51.066 -11.819  1.00 78.65           H  
ATOM   1796  CD  ARG A 111      -7.610 -48.935 -11.690  1.00 78.65           C  
ATOM   1797  HD2 ARG A 111      -8.499 -48.546 -11.194  1.00 78.65           H  
ATOM   1798  HD3 ARG A 111      -7.243 -48.157 -12.360  1.00 78.65           H  
ATOM   1799  NE  ARG A 111      -6.584 -49.251 -10.698  1.00 78.65           N  
ATOM   1800  HE  ARG A 111      -5.831 -49.875 -10.949  1.00 78.65           H  
ATOM   1801  NH1 ARG A 111      -7.521 -48.180  -8.886  1.00 78.65           N  
ATOM   1802 HH11 ARG A 111      -8.115 -47.635  -9.494  1.00 78.65           H  
ATOM   1803 HH12 ARG A 111      -7.338 -47.830  -7.957  1.00 78.65           H  
ATOM   1804  NH2 ARG A 111      -5.881 -49.681  -8.650  1.00 78.65           N  
ATOM   1805 HH21 ARG A 111      -6.156 -49.862  -7.695  1.00 78.65           H  
ATOM   1806 HH22 ARG A 111      -5.209 -50.290  -9.095  1.00 78.65           H  
ATOM   1807  CZ  ARG A 111      -6.675 -49.018  -9.413  1.00 78.65           C  
ATOM   1808  N   ASP A 112     -12.237 -48.634 -12.695  1.00 74.74           N  
ATOM   1809  H   ASP A 112     -11.654 -47.935 -12.257  1.00 74.74           H  
ATOM   1810  CA  ASP A 112     -13.451 -48.199 -13.382  1.00 74.74           C  
ATOM   1811  HA  ASP A 112     -14.262 -48.856 -13.068  1.00 74.74           H  
ATOM   1812  C   ASP A 112     -13.297 -48.338 -14.905  1.00 74.74           C  
ATOM   1813  CB  ASP A 112     -13.864 -46.778 -12.969  1.00 74.74           C  
ATOM   1814  HB2 ASP A 112     -13.087 -46.073 -13.264  1.00 74.74           H  
ATOM   1815  HB3 ASP A 112     -13.971 -46.740 -11.885  1.00 74.74           H  
ATOM   1816  O   ASP A 112     -12.652 -47.530 -15.579  1.00 74.74           O  
ATOM   1817  CG  ASP A 112     -15.200 -46.371 -13.612  1.00 74.74           C  
ATOM   1818  OD1 ASP A 112     -15.869 -47.248 -14.217  1.00 74.74           O  
ATOM   1819  OD2 ASP A 112     -15.554 -45.177 -13.538  1.00 74.74           O  
ATOM   1820  N   LYS A 113     -13.930 -49.383 -15.449  1.00 78.78           N  
ATOM   1821  H   LYS A 113     -14.400 -50.007 -14.809  1.00 78.78           H  
ATOM   1822  CA  LYS A 113     -13.940 -49.702 -16.882  1.00 78.78           C  
ATOM   1823  HA  LYS A 113     -12.914 -49.653 -17.247  1.00 78.78           H  
ATOM   1824  C   LYS A 113     -14.731 -48.686 -17.717  1.00 78.78           C  
ATOM   1825  CB  LYS A 113     -14.472 -51.131 -17.104  1.00 78.78           C  
ATOM   1826  HB2 LYS A 113     -14.360 -51.373 -18.161  1.00 78.78           H  
ATOM   1827  HB3 LYS A 113     -15.534 -51.161 -16.859  1.00 78.78           H  
ATOM   1828  O   LYS A 113     -14.649 -48.725 -18.940  1.00 78.78           O  
ATOM   1829  CG  LYS A 113     -13.737 -52.196 -16.271  1.00 78.78           C  
ATOM   1830  HG2 LYS A 113     -12.661 -52.072 -16.396  1.00 78.78           H  
ATOM   1831  HG3 LYS A 113     -13.980 -52.061 -15.217  1.00 78.78           H  
ATOM   1832  CD  LYS A 113     -14.137 -53.618 -16.688  1.00 78.78           C  
ATOM   1833  HD2 LYS A 113     -13.894 -53.765 -17.740  1.00 78.78           H  
ATOM   1834  HD3 LYS A 113     -15.210 -53.742 -16.545  1.00 78.78           H  
ATOM   1835  CE  LYS A 113     -13.375 -54.641 -15.835  1.00 78.78           C  
ATOM   1836  HE2 LYS A 113     -12.307 -54.501 -16.005  1.00 78.78           H  
ATOM   1837  HE3 LYS A 113     -13.573 -54.430 -14.784  1.00 78.78           H  
ATOM   1838  NZ  LYS A 113     -13.766 -56.037 -16.157  1.00 78.78           N  
ATOM   1839  HZ1 LYS A 113     -13.263 -56.686 -15.570  1.00 78.78           H  
ATOM   1840  HZ2 LYS A 113     -14.755 -56.175 -16.004  1.00 78.78           H  
ATOM   1841  HZ3 LYS A 113     -13.552 -56.252 -17.121  1.00 78.78           H  
ATOM   1842  N   ASN A 114     -15.496 -47.785 -17.088  1.00 71.80           N  
ATOM   1843  H   ASN A 114     -15.515 -47.789 -16.078  1.00 71.80           H  
ATOM   1844  CA  ASN A 114     -16.252 -46.738 -17.781  1.00 71.80           C  
ATOM   1845  HA  ASN A 114     -16.696 -47.164 -18.681  1.00 71.80           H  
ATOM   1846  C   ASN A 114     -15.387 -45.550 -18.226  1.00 71.80           C  
ATOM   1847  CB  ASN A 114     -17.378 -46.222 -16.874  1.00 71.80           C  
ATOM   1848  HB2 ASN A 114     -17.899 -45.411 -17.382  1.00 71.80           H  
ATOM   1849  HB3 ASN A 114     -16.957 -45.807 -15.958  1.00 71.80           H  
ATOM   1850  O   ASN A 114     -15.843 -44.749 -19.049  1.00 71.80           O  
ATOM   1851  CG  ASN A 114     -18.402 -47.279 -16.537  1.00 71.80           C  
ATOM   1852  ND2 ASN A 114     -18.354 -47.823 -15.349  1.00 71.80           N  
ATOM   1853 HD21 ASN A 114     -17.580 -47.583 -14.745  1.00 71.80           H  
ATOM   1854 HD22 ASN A 114     -19.032 -48.531 -15.104  1.00 71.80           H  
ATOM   1855  OD1 ASN A 114     -19.269 -47.578 -17.344  1.00 71.80           O  
ATOM   1856  N   LEU A 115     -14.177 -45.400 -17.677  1.00 77.50           N  
ATOM   1857  H   LEU A 115     -13.861 -46.088 -17.008  1.00 77.50           H  
ATOM   1858  CA  LEU A 115     -13.257 -44.326 -18.043  1.00 77.50           C  
ATOM   1859  HA  LEU A 115     -13.830 -43.405 -18.156  1.00 77.50           H  
ATOM   1860  C   LEU A 115     -12.601 -44.621 -19.394  1.00 77.50           C  
ATOM   1861  CB  LEU A 115     -12.209 -44.123 -16.935  1.00 77.50           C  
ATOM   1862  HB2 LEU A 115     -11.439 -43.443 -17.299  1.00 77.50           H  
ATOM   1863  HB3 LEU A 115     -11.735 -45.083 -16.730  1.00 77.50           H  
ATOM   1864  O   LEU A 115     -12.041 -45.693 -19.615  1.00 77.50           O  
ATOM   1865  CG  LEU A 115     -12.781 -43.552 -15.624  1.00 77.50           C  
ATOM   1866  HG  LEU A 115     -13.612 -44.170 -15.284  1.00 77.50           H  
ATOM   1867  CD1 LEU A 115     -11.696 -43.559 -14.549  1.00 77.50           C  
ATOM   1868 HD11 LEU A 115     -11.335 -44.577 -14.406  1.00 77.50           H  
ATOM   1869 HD12 LEU A 115     -12.117 -43.218 -13.603  1.00 77.50           H  
ATOM   1870 HD13 LEU A 115     -10.870 -42.909 -14.839  1.00 77.50           H  
ATOM   1871  CD2 LEU A 115     -13.259 -42.105 -15.792  1.00 77.50           C  
ATOM   1872 HD21 LEU A 115     -14.120 -42.071 -16.460  1.00 77.50           H  
ATOM   1873 HD22 LEU A 115     -13.575 -41.718 -14.823  1.00 77.50           H  
ATOM   1874 HD23 LEU A 115     -12.457 -41.482 -16.189  1.00 77.50           H  
ATOM   1875  N   SER A 116     -12.605 -43.634 -20.290  1.00 78.78           N  
ATOM   1876  H   SER A 116     -13.022 -42.748 -20.042  1.00 78.78           H  
ATOM   1877  CA  SER A 116     -12.092 -43.775 -21.658  1.00 78.78           C  
ATOM   1878  HA  SER A 116     -12.624 -44.598 -22.136  1.00 78.78           H  
ATOM   1879  C   SER A 116     -10.604 -44.124 -21.746  1.00 78.78           C  
ATOM   1880  CB  SER A 116     -12.375 -42.503 -22.466  1.00 78.78           C  
ATOM   1881  HB2 SER A 116     -13.370 -42.588 -22.905  1.00 78.78           H  
ATOM   1882  HB3 SER A 116     -11.639 -42.419 -23.265  1.00 78.78           H  
ATOM   1883  O   SER A 116     -10.174 -44.660 -22.765  1.00 78.78           O  
ATOM   1884  OG  SER A 116     -12.329 -41.319 -21.691  1.00 78.78           O  
ATOM   1885  HG  SER A 116     -12.572 -40.590 -22.267  1.00 78.78           H  
ATOM   1886  N   ILE A 117      -9.817 -43.856 -20.701  1.00 85.20           N  
ATOM   1887  H   ILE A 117     -10.212 -43.372 -19.908  1.00 85.20           H  
ATOM   1888  CA  ILE A 117      -8.408 -44.258 -20.645  1.00 85.20           C  
ATOM   1889  HA  ILE A 117      -7.983 -44.062 -21.630  1.00 85.20           H  
ATOM   1890  C   ILE A 117      -8.198 -45.757 -20.387  1.00 85.20           C  
ATOM   1891  CB  ILE A 117      -7.657 -43.372 -19.637  1.00 85.20           C  
ATOM   1892  HB  ILE A 117      -7.952 -42.343 -19.844  1.00 85.20           H  
ATOM   1893  O   ILE A 117      -7.165 -46.293 -20.782  1.00 85.20           O  
ATOM   1894  CG1 ILE A 117      -6.138 -43.479 -19.875  1.00 85.20           C  
ATOM   1895 HG12 ILE A 117      -5.737 -44.360 -19.375  1.00 85.20           H  
ATOM   1896 HG13 ILE A 117      -5.931 -43.577 -20.940  1.00 85.20           H  
ATOM   1897  CG2 ILE A 117      -8.018 -43.689 -18.174  1.00 85.20           C  
ATOM   1898 HG21 ILE A 117      -7.628 -44.667 -17.890  1.00 85.20           H  
ATOM   1899 HG22 ILE A 117      -9.099 -43.688 -18.036  1.00 85.20           H  
ATOM   1900 HG23 ILE A 117      -7.586 -42.939 -17.511  1.00 85.20           H  
ATOM   1901  CD1 ILE A 117      -5.414 -42.236 -19.370  1.00 85.20           C  
ATOM   1902 HD11 ILE A 117      -5.535 -42.181 -18.288  1.00 85.20           H  
ATOM   1903 HD12 ILE A 117      -5.834 -41.346 -19.838  1.00 85.20           H  
ATOM   1904 HD13 ILE A 117      -4.355 -42.305 -19.618  1.00 85.20           H  
ATOM   1905  N   TYR A 118      -9.176 -46.459 -19.801  1.00 86.50           N  
ATOM   1906  H   TYR A 118     -10.042 -45.998 -19.561  1.00 86.50           H  
ATOM   1907  CA  TYR A 118      -9.059 -47.892 -19.504  1.00 86.50           C  
ATOM   1908  HA  TYR A 118      -8.172 -48.045 -18.889  1.00 86.50           H  
ATOM   1909  C   TYR A 118      -8.873 -48.730 -20.778  1.00 86.50           C  
ATOM   1910  CB  TYR A 118     -10.288 -48.346 -18.703  1.00 86.50           C  
ATOM   1911  HB2 TYR A 118     -11.180 -48.232 -19.319  1.00 86.50           H  
ATOM   1912  HB3 TYR A 118     -10.405 -47.695 -17.836  1.00 86.50           H  
ATOM   1913  O   TYR A 118      -8.072 -49.661 -20.795  1.00 86.50           O  
ATOM   1914  CG  TYR A 118     -10.202 -49.779 -18.215  1.00 86.50           C  
ATOM   1915  CD1 TYR A 118     -10.879 -50.805 -18.904  1.00 86.50           C  
ATOM   1916  HD1 TYR A 118     -11.457 -50.573 -19.786  1.00 86.50           H  
ATOM   1917  CD2 TYR A 118      -9.426 -50.089 -17.081  1.00 86.50           C  
ATOM   1918  HD2 TYR A 118      -8.896 -49.301 -16.567  1.00 86.50           H  
ATOM   1919  CE1 TYR A 118     -10.798 -52.135 -18.446  1.00 86.50           C  
ATOM   1920  HE1 TYR A 118     -11.310 -52.926 -18.974  1.00 86.50           H  
ATOM   1921  CE2 TYR A 118      -9.339 -51.417 -16.622  1.00 86.50           C  
ATOM   1922  HE2 TYR A 118      -8.738 -51.651 -15.756  1.00 86.50           H  
ATOM   1923  OH  TYR A 118     -10.021 -53.709 -16.807  1.00 86.50           O  
ATOM   1924  HH  TYR A 118      -9.470 -53.772 -16.024  1.00 86.50           H  
ATOM   1925  CZ  TYR A 118     -10.043 -52.439 -17.294  1.00 86.50           C  
ATOM   1926  N   ALA A 119      -9.523 -48.334 -21.879  1.00 85.57           N  
ATOM   1927  H   ALA A 119     -10.148 -47.545 -21.801  1.00 85.57           H  
ATOM   1928  CA  ALA A 119      -9.388 -48.970 -23.192  1.00 85.57           C  
ATOM   1929  HA  ALA A 119      -9.601 -50.035 -23.091  1.00 85.57           H  
ATOM   1930  C   ALA A 119      -7.981 -48.849 -23.818  1.00 85.57           C  
ATOM   1931  CB  ALA A 119     -10.443 -48.346 -24.110  1.00 85.57           C  
ATOM   1932  HB1 ALA A 119     -11.439 -48.485 -23.689  1.00 85.57           H  
ATOM   1933  HB2 ALA A 119     -10.407 -48.826 -25.088  1.00 85.57           H  
ATOM   1934  HB3 ALA A 119     -10.246 -47.281 -24.233  1.00 85.57           H  
ATOM   1935  O   ALA A 119      -7.666 -49.573 -24.755  1.00 85.57           O  
ATOM   1936  N   LYS A 120      -7.134 -47.942 -23.311  1.00 88.00           N  
ATOM   1937  H   LYS A 120      -7.454 -47.399 -22.522  1.00 88.00           H  
ATOM   1938  CA  LYS A 120      -5.745 -47.727 -23.754  1.00 88.00           C  
ATOM   1939  HA  LYS A 120      -5.554 -48.330 -24.642  1.00 88.00           H  
ATOM   1940  C   LYS A 120      -4.709 -48.223 -22.735  1.00 88.00           C  
ATOM   1941  CB  LYS A 120      -5.559 -46.238 -24.118  1.00 88.00           C  
ATOM   1942  HB2 LYS A 120      -4.501 -45.979 -24.111  1.00 88.00           H  
ATOM   1943  HB3 LYS A 120      -6.041 -45.628 -23.354  1.00 88.00           H  
ATOM   1944  O   LYS A 120      -3.521 -47.984 -22.918  1.00 88.00           O  
ATOM   1945  CG  LYS A 120      -6.134 -45.863 -25.499  1.00 88.00           C  
ATOM   1946  HG2 LYS A 120      -6.208 -44.778 -25.565  1.00 88.00           H  
ATOM   1947  HG3 LYS A 120      -7.133 -46.283 -25.619  1.00 88.00           H  
ATOM   1948  CD  LYS A 120      -5.222 -46.343 -26.635  1.00 88.00           C  
ATOM   1949  HD2 LYS A 120      -4.205 -46.006 -26.436  1.00 88.00           H  
ATOM   1950  HD3 LYS A 120      -5.219 -47.433 -26.665  1.00 88.00           H  
ATOM   1951  CE  LYS A 120      -5.656 -45.805 -28.004  1.00 88.00           C  
ATOM   1952  HE2 LYS A 120      -6.641 -46.209 -28.240  1.00 88.00           H  
ATOM   1953  HE3 LYS A 120      -5.713 -44.718 -27.961  1.00 88.00           H  
ATOM   1954  NZ  LYS A 120      -4.678 -46.216 -29.035  1.00 88.00           N  
ATOM   1955  HZ1 LYS A 120      -4.914 -45.985 -29.989  1.00 88.00           H  
ATOM   1956  HZ2 LYS A 120      -4.473 -47.202 -28.955  1.00 88.00           H  
ATOM   1957  HZ3 LYS A 120      -3.746 -45.894 -28.815  1.00 88.00           H  
ATOM   1958  N   ARG A 121      -5.131 -48.905 -21.660  1.00 89.86           N  
ATOM   1959  H   ARG A 121      -6.120 -49.098 -21.589  1.00 89.86           H  
ATOM   1960  CA  ARG A 121      -4.263 -49.297 -20.534  1.00 89.86           C  
ATOM   1961  HA  ARG A 121      -3.887 -48.395 -20.052  1.00 89.86           H  
ATOM   1962  C   ARG A 121      -3.021 -50.086 -20.962  1.00 89.86           C  
ATOM   1963  CB  ARG A 121      -5.104 -50.084 -19.519  1.00 89.86           C  
ATOM   1964  HB2 ARG A 121      -5.887 -49.435 -19.128  1.00 89.86           H  
ATOM   1965  HB3 ARG A 121      -5.573 -50.926 -20.027  1.00 89.86           H  
ATOM   1966  O   ARG A 121      -1.927 -49.729 -20.545  1.00 89.86           O  
ATOM   1967  CG  ARG A 121      -4.266 -50.615 -18.348  1.00 89.86           C  
ATOM   1968  HG2 ARG A 121      -3.845 -49.784 -17.782  1.00 89.86           H  
ATOM   1969  HG3 ARG A 121      -3.453 -51.240 -18.718  1.00 89.86           H  
ATOM   1970  CD  ARG A 121      -5.137 -51.478 -17.442  1.00 89.86           C  
ATOM   1971  HD2 ARG A 121      -5.619 -52.237 -18.059  1.00 89.86           H  
ATOM   1972  HD3 ARG A 121      -5.903 -50.852 -16.984  1.00 89.86           H  
ATOM   1973  NE  ARG A 121      -4.321 -52.119 -16.398  1.00 89.86           N  
ATOM   1974  HE  ARG A 121      -3.428 -51.691 -16.198  1.00 89.86           H  
ATOM   1975  NH1 ARG A 121      -5.741 -53.857 -15.938  1.00 89.86           N  
ATOM   1976 HH11 ARG A 121      -6.211 -53.656 -16.809  1.00 89.86           H  
ATOM   1977 HH12 ARG A 121      -5.953 -54.696 -15.418  1.00 89.86           H  
ATOM   1978  NH2 ARG A 121      -3.921 -53.536 -14.670  1.00 89.86           N  
ATOM   1979 HH21 ARG A 121      -4.284 -54.172 -13.974  1.00 89.86           H  
ATOM   1980 HH22 ARG A 121      -3.081 -53.016 -14.461  1.00 89.86           H  
ATOM   1981  CZ  ARG A 121      -4.660 -53.170 -15.679  1.00 89.86           C  
ATOM   1982  N   GLU A 122      -3.186 -51.141 -21.756  1.00 90.67           N  
ATOM   1983  H   GLU A 122      -4.117 -51.393 -22.056  1.00 90.67           H  
ATOM   1984  CA  GLU A 122      -2.072 -52.017 -22.158  1.00 90.67           C  
ATOM   1985  HA  GLU A 122      -1.498 -52.308 -21.279  1.00 90.67           H  
ATOM   1986  C   GLU A 122      -1.090 -51.294 -23.089  1.00 90.67           C  
ATOM   1987  CB  GLU A 122      -2.628 -53.296 -22.805  1.00 90.67           C  
ATOM   1988  HB2 GLU A 122      -1.805 -53.872 -23.228  1.00 90.67           H  
ATOM   1989  HB3 GLU A 122      -3.316 -53.018 -23.604  1.00 90.67           H  
ATOM   1990  O   GLU A 122       0.116 -51.392 -22.902  1.00 90.67           O  
ATOM   1991  CG  GLU A 122      -3.352 -54.158 -21.755  1.00 90.67           C  
ATOM   1992  HG2 GLU A 122      -4.117 -53.555 -21.266  1.00 90.67           H  
ATOM   1993  HG3 GLU A 122      -2.630 -54.447 -20.991  1.00 90.67           H  
ATOM   1994  CD  GLU A 122      -4.030 -55.415 -22.318  1.00 90.67           C  
ATOM   1995  OE1 GLU A 122      -4.426 -56.247 -21.468  1.00 90.67           O  
ATOM   1996  OE2 GLU A 122      -4.236 -55.484 -23.549  1.00 90.67           O  
ATOM   1997  N   GLU A 123      -1.598 -50.474 -24.012  1.00 92.91           N  
ATOM   1998  H   GLU A 123      -2.602 -50.442 -24.117  1.00 92.91           H  
ATOM   1999  CA  GLU A 123      -0.790 -49.617 -24.891  1.00 92.91           C  
ATOM   2000  HA  GLU A 123      -0.087 -50.238 -25.447  1.00 92.91           H  
ATOM   2001  C   GLU A 123       0.028 -48.581 -24.097  1.00 92.91           C  
ATOM   2002  CB  GLU A 123      -1.756 -48.946 -25.881  1.00 92.91           C  
ATOM   2003  HB2 GLU A 123      -2.379 -49.728 -26.315  1.00 92.91           H  
ATOM   2004  HB3 GLU A 123      -2.408 -48.265 -25.335  1.00 92.91           H  
ATOM   2005  O   GLU A 123       1.198 -48.351 -24.397  1.00 92.91           O  
ATOM   2006  CG  GLU A 123      -1.096 -48.168 -27.030  1.00 92.91           C  
ATOM   2007  HG2 GLU A 123      -0.473 -48.845 -27.614  1.00 92.91           H  
ATOM   2008  HG3 GLU A 123      -0.464 -47.382 -26.615  1.00 92.91           H  
ATOM   2009  CD  GLU A 123      -2.171 -47.544 -27.932  1.00 92.91           C  
ATOM   2010  OE1 GLU A 123      -2.105 -46.335 -28.268  1.00 92.91           O  
ATOM   2011  OE2 GLU A 123      -3.187 -48.210 -28.239  1.00 92.91           O  
ATOM   2012  N   ILE A 124      -0.562 -47.999 -23.044  1.00 93.89           N  
ATOM   2013  H   ILE A 124      -1.526 -48.237 -22.859  1.00 93.89           H  
ATOM   2014  CA  ILE A 124       0.118 -47.067 -22.132  1.00 93.89           C  
ATOM   2015  HA  ILE A 124       0.612 -46.296 -22.724  1.00 93.89           H  
ATOM   2016  C   ILE A 124       1.251 -47.769 -21.371  1.00 93.89           C  
ATOM   2017  CB  ILE A 124      -0.909 -46.367 -21.205  1.00 93.89           C  
ATOM   2018  HB  ILE A 124      -1.557 -47.127 -20.769  1.00 93.89           H  
ATOM   2019  O   ILE A 124       2.368 -47.256 -21.353  1.00 93.89           O  
ATOM   2020  CG1 ILE A 124      -1.778 -45.380 -22.021  1.00 93.89           C  
ATOM   2021 HG12 ILE A 124      -2.087 -45.854 -22.953  1.00 93.89           H  
ATOM   2022 HG13 ILE A 124      -1.181 -44.507 -22.284  1.00 93.89           H  
ATOM   2023  CG2 ILE A 124      -0.219 -45.611 -20.054  1.00 93.89           C  
ATOM   2024 HG21 ILE A 124       0.520 -44.917 -20.456  1.00 93.89           H  
ATOM   2025 HG22 ILE A 124       0.283 -46.316 -19.393  1.00 93.89           H  
ATOM   2026 HG23 ILE A 124      -0.945 -45.062 -19.454  1.00 93.89           H  
ATOM   2027  CD1 ILE A 124      -3.053 -44.916 -21.301  1.00 93.89           C  
ATOM   2028 HD11 ILE A 124      -2.806 -44.311 -20.429  1.00 93.89           H  
ATOM   2029 HD12 ILE A 124      -3.642 -45.779 -20.993  1.00 93.89           H  
ATOM   2030 HD13 ILE A 124      -3.647 -44.310 -21.986  1.00 93.89           H  
ATOM   2031  N   LEU A 125       0.991 -48.937 -20.777  1.00 93.46           N  
ATOM   2032  H   LEU A 125       0.064 -49.330 -20.864  1.00 93.46           H  
ATOM   2033  CA  LEU A 125       2.002 -49.684 -20.018  1.00 93.46           C  
ATOM   2034  HA  LEU A 125       2.483 -49.012 -19.308  1.00 93.46           H  
ATOM   2035  C   LEU A 125       3.133 -50.203 -20.920  1.00 93.46           C  
ATOM   2036  CB  LEU A 125       1.321 -50.823 -19.238  1.00 93.46           C  
ATOM   2037  HB2 LEU A 125       2.097 -51.456 -18.807  1.00 93.46           H  
ATOM   2038  HB3 LEU A 125       0.749 -51.434 -19.937  1.00 93.46           H  
ATOM   2039  O   LEU A 125       4.307 -50.038 -20.591  1.00 93.46           O  
ATOM   2040  CG  LEU A 125       0.393 -50.351 -18.100  1.00 93.46           C  
ATOM   2041  HG  LEU A 125      -0.362 -49.674 -18.502  1.00 93.46           H  
ATOM   2042  CD1 LEU A 125      -0.339 -51.544 -17.481  1.00 93.46           C  
ATOM   2043 HD11 LEU A 125      -0.941 -52.037 -18.244  1.00 93.46           H  
ATOM   2044 HD12 LEU A 125      -0.964 -51.211 -16.653  1.00 93.46           H  
ATOM   2045 HD13 LEU A 125       0.402 -52.253 -17.110  1.00 93.46           H  
ATOM   2046  CD2 LEU A 125       1.132 -49.610 -16.985  1.00 93.46           C  
ATOM   2047 HD21 LEU A 125       0.437 -49.335 -16.191  1.00 93.46           H  
ATOM   2048 HD22 LEU A 125       1.908 -50.252 -16.570  1.00 93.46           H  
ATOM   2049 HD23 LEU A 125       1.597 -48.702 -17.369  1.00 93.46           H  
ATOM   2050  N   ALA A 126       2.807 -50.740 -22.100  1.00 92.27           N  
ATOM   2051  H   ALA A 126       1.831 -50.871 -22.325  1.00 92.27           H  
ATOM   2052  CA  ALA A 126       3.801 -51.182 -23.076  1.00 92.27           C  
ATOM   2053  HA  ALA A 126       4.430 -51.943 -22.613  1.00 92.27           H  
ATOM   2054  C   ALA A 126       4.723 -50.033 -23.525  1.00 92.27           C  
ATOM   2055  CB  ALA A 126       3.068 -51.819 -24.262  1.00 92.27           C  
ATOM   2056  HB1 ALA A 126       2.404 -51.091 -24.728  1.00 92.27           H  
ATOM   2057  HB2 ALA A 126       3.794 -52.167 -24.997  1.00 92.27           H  
ATOM   2058  HB3 ALA A 126       2.480 -52.670 -23.917  1.00 92.27           H  
ATOM   2059  O   ALA A 126       5.942 -50.200 -23.570  1.00 92.27           O  
ATOM   2060  N   ALA A 127       4.169 -48.845 -23.796  1.00 93.83           N  
ATOM   2061  H   ALA A 127       3.164 -48.752 -23.766  1.00 93.83           H  
ATOM   2062  CA  ALA A 127       4.968 -47.685 -24.185  1.00 93.83           C  
ATOM   2063  HA  ALA A 127       5.605 -47.974 -25.021  1.00 93.83           H  
ATOM   2064  C   ALA A 127       5.887 -47.184 -23.060  1.00 93.83           C  
ATOM   2065  CB  ALA A 127       4.034 -46.576 -24.663  1.00 93.83           C  
ATOM   2066  HB1 ALA A 127       3.385 -46.271 -23.842  1.00 93.83           H  
ATOM   2067  HB2 ALA A 127       3.432 -46.943 -25.494  1.00 93.83           H  
ATOM   2068  HB3 ALA A 127       4.620 -45.719 -24.995  1.00 93.83           H  
ATOM   2069  O   ALA A 127       7.046 -46.876 -23.340  1.00 93.83           O  
ATOM   2070  N   ILE A 128       5.398 -47.130 -21.811  1.00 93.16           N  
ATOM   2071  H   ILE A 128       4.436 -47.402 -21.664  1.00 93.16           H  
ATOM   2072  CA  ILE A 128       6.186 -46.705 -20.637  1.00 93.16           C  
ATOM   2073  HA  ILE A 128       6.655 -45.745 -20.853  1.00 93.16           H  
ATOM   2074  C   ILE A 128       7.335 -47.683 -20.377  1.00 93.16           C  
ATOM   2075  CB  ILE A 128       5.276 -46.521 -19.396  1.00 93.16           C  
ATOM   2076  HB  ILE A 128       4.674 -47.423 -19.284  1.00 93.16           H  
ATOM   2077  O   ILE A 128       8.465 -47.249 -20.155  1.00 93.16           O  
ATOM   2078  CG1 ILE A 128       4.320 -45.322 -19.600  1.00 93.16           C  
ATOM   2079 HG12 ILE A 128       3.898 -45.347 -20.605  1.00 93.16           H  
ATOM   2080 HG13 ILE A 128       4.879 -44.391 -19.507  1.00 93.16           H  
ATOM   2081  CG2 ILE A 128       6.093 -46.328 -18.097  1.00 93.16           C  
ATOM   2082 HG21 ILE A 128       6.131 -47.268 -17.546  1.00 93.16           H  
ATOM   2083 HG22 ILE A 128       7.113 -46.006 -18.309  1.00 93.16           H  
ATOM   2084 HG23 ILE A 128       5.652 -45.575 -17.444  1.00 93.16           H  
ATOM   2085  CD1 ILE A 128       3.148 -45.317 -18.608  1.00 93.16           C  
ATOM   2086 HD11 ILE A 128       3.507 -45.195 -17.586  1.00 93.16           H  
ATOM   2087 HD12 ILE A 128       2.479 -44.489 -18.842  1.00 93.16           H  
ATOM   2088 HD13 ILE A 128       2.598 -46.255 -18.680  1.00 93.16           H  
ATOM   2089  N   ASN A 129       7.099 -48.991 -20.483  1.00 86.60           N  
ATOM   2090  H   ASN A 129       6.152 -49.312 -20.626  1.00 86.60           H  
ATOM   2091  CA  ASN A 129       8.170 -49.977 -20.354  1.00 86.60           C  
ATOM   2092  HA  ASN A 129       8.711 -49.776 -19.429  1.00 86.60           H  
ATOM   2093  C   ASN A 129       9.208 -49.844 -21.488  1.00 86.60           C  
ATOM   2094  CB  ASN A 129       7.552 -51.380 -20.234  1.00 86.60           C  
ATOM   2095  HB2 ASN A 129       6.791 -51.523 -21.001  1.00 86.60           H  
ATOM   2096  HB3 ASN A 129       8.330 -52.130 -20.380  1.00 86.60           H  
ATOM   2097  O   ASN A 129      10.406 -49.810 -21.205  1.00 86.60           O  
ATOM   2098  CG  ASN A 129       6.966 -51.609 -18.847  1.00 86.60           C  
ATOM   2099  ND2 ASN A 129       5.705 -51.958 -18.756  1.00 86.60           N  
ATOM   2100 HD21 ASN A 129       5.266 -52.011 -17.848  1.00 86.60           H  
ATOM   2101 HD22 ASN A 129       5.102 -51.921 -19.566  1.00 86.60           H  
ATOM   2102  OD1 ASN A 129       7.654 -51.469 -17.849  1.00 86.60           O  
ATOM   2103  N   ALA A 130       8.775 -49.663 -22.741  1.00 87.31           N  
ATOM   2104  H   ALA A 130       7.782 -49.706 -22.916  1.00 87.31           H  
ATOM   2105  CA  ALA A 130       9.669 -49.605 -23.902  1.00 87.31           C  
ATOM   2106  HA  ALA A 130      10.409 -50.399 -23.801  1.00 87.31           H  
ATOM   2107  C   ALA A 130      10.468 -48.291 -24.065  1.00 87.31           C  
ATOM   2108  CB  ALA A 130       8.832 -49.916 -25.149  1.00 87.31           C  
ATOM   2109  HB1 ALA A 130       9.467 -49.883 -26.034  1.00 87.31           H  
ATOM   2110  HB2 ALA A 130       8.026 -49.190 -25.252  1.00 87.31           H  
ATOM   2111  HB3 ALA A 130       8.401 -50.913 -25.061  1.00 87.31           H  
ATOM   2112  O   ALA A 130      11.587 -48.332 -24.566  1.00 87.31           O  
ATOM   2113  N   HIS A 131       9.942 -47.132 -23.647  1.00 89.13           N  
ATOM   2114  H   HIS A 131       9.020 -47.140 -23.235  1.00 89.13           H  
ATOM   2115  CA  HIS A 131      10.553 -45.817 -23.923  1.00 89.13           C  
ATOM   2116  HA  HIS A 131      11.476 -45.970 -24.482  1.00 89.13           H  
ATOM   2117  C   HIS A 131      10.904 -45.055 -22.634  1.00 89.13           C  
ATOM   2118  CB  HIS A 131       9.626 -44.980 -24.819  1.00 89.13           C  
ATOM   2119  HB2 HIS A 131      10.090 -44.014 -25.021  1.00 89.13           H  
ATOM   2120  HB3 HIS A 131       8.690 -44.794 -24.291  1.00 89.13           H  
ATOM   2121  O   HIS A 131      10.246 -45.260 -21.613  1.00 89.13           O  
ATOM   2122  CG  HIS A 131       9.318 -45.647 -26.134  1.00 89.13           C  
ATOM   2123  CD2 HIS A 131       9.909 -45.409 -27.347  1.00 89.13           C  
ATOM   2124  HD2 HIS A 131      10.683 -44.683 -27.549  1.00 89.13           H  
ATOM   2125  ND1 HIS A 131       8.403 -46.655 -26.317  1.00 89.13           N  
ATOM   2126  HD1 HIS A 131       7.847 -47.072 -25.584  1.00 89.13           H  
ATOM   2127  CE1 HIS A 131       8.449 -47.031 -27.606  1.00 89.13           C  
ATOM   2128  HE1 HIS A 131       7.863 -47.824 -28.047  1.00 89.13           H  
ATOM   2129  NE2 HIS A 131       9.338 -46.285 -28.277  1.00 89.13           N  
ATOM   2130  N   PRO A 132      11.924 -44.174 -22.631  1.00 88.11           N  
ATOM   2131  CA  PRO A 132      12.256 -43.354 -21.462  1.00 88.11           C  
ATOM   2132  HA  PRO A 132      12.251 -43.961 -20.557  1.00 88.11           H  
ATOM   2133  C   PRO A 132      11.277 -42.187 -21.255  1.00 88.11           C  
ATOM   2134  CB  PRO A 132      13.685 -42.862 -21.716  1.00 88.11           C  
ATOM   2135  HB2 PRO A 132      14.393 -43.599 -21.339  1.00 88.11           H  
ATOM   2136  HB3 PRO A 132      13.876 -41.892 -21.258  1.00 88.11           H  
ATOM   2137  O   PRO A 132      11.013 -41.809 -20.117  1.00 88.11           O  
ATOM   2138  CG  PRO A 132      13.778 -42.802 -23.242  1.00 88.11           C  
ATOM   2139  HG2 PRO A 132      14.805 -42.915 -23.589  1.00 88.11           H  
ATOM   2140  HG3 PRO A 132      13.358 -41.862 -23.600  1.00 88.11           H  
ATOM   2141  CD  PRO A 132      12.897 -43.966 -23.697  1.00 88.11           C  
ATOM   2142  HD2 PRO A 132      12.415 -43.723 -24.644  1.00 88.11           H  
ATOM   2143  HD3 PRO A 132      13.508 -44.862 -23.809  1.00 88.11           H  
ATOM   2144  N   VAL A 133      10.709 -41.636 -22.335  1.00 93.15           N  
ATOM   2145  H   VAL A 133      10.931 -42.025 -23.240  1.00 93.15           H  
ATOM   2146  CA  VAL A 133       9.743 -40.525 -22.301  1.00 93.15           C  
ATOM   2147  HA  VAL A 133       9.465 -40.332 -21.264  1.00 93.15           H  
ATOM   2148  C   VAL A 133       8.487 -40.921 -23.075  1.00 93.15           C  
ATOM   2149  CB  VAL A 133      10.343 -39.219 -22.868  1.00 93.15           C  
ATOM   2150  HB  VAL A 133      10.535 -39.349 -23.933  1.00 93.15           H  
ATOM   2151  O   VAL A 133       8.595 -41.363 -24.215  1.00 93.15           O  
ATOM   2152  CG1 VAL A 133       9.374 -38.040 -22.691  1.00 93.15           C  
ATOM   2153 HG11 VAL A 133       9.830 -37.126 -23.072  1.00 93.15           H  
ATOM   2154 HG12 VAL A 133       9.136 -37.905 -21.635  1.00 93.15           H  
ATOM   2155 HG13 VAL A 133       8.455 -38.215 -23.250  1.00 93.15           H  
ATOM   2156  CG2 VAL A 133      11.670 -38.842 -22.193  1.00 93.15           C  
ATOM   2157 HG21 VAL A 133      11.547 -38.787 -21.111  1.00 93.15           H  
ATOM   2158 HG22 VAL A 133      12.433 -39.585 -22.424  1.00 93.15           H  
ATOM   2159 HG23 VAL A 133      12.018 -37.877 -22.563  1.00 93.15           H  
ATOM   2160  N   VAL A 134       7.302 -40.743 -22.484  1.00 94.75           N  
ATOM   2161  H   VAL A 134       7.304 -40.413 -21.529  1.00 94.75           H  
ATOM   2162  CA  VAL A 134       5.998 -41.033 -23.113  1.00 94.75           C  
ATOM   2163  HA  VAL A 134       6.145 -41.203 -24.180  1.00 94.75           H  
ATOM   2164  C   VAL A 134       5.055 -39.842 -22.961  1.00 94.75           C  
ATOM   2165  CB  VAL A 134       5.358 -42.306 -22.519  1.00 94.75           C  
ATOM   2166  HB  VAL A 134       5.212 -42.169 -21.448  1.00 94.75           H  
ATOM   2167  O   VAL A 134       4.949 -39.262 -21.881  1.00 94.75           O  
ATOM   2168  CG1 VAL A 134       3.993 -42.631 -23.151  1.00 94.75           C  
ATOM   2169 HG11 VAL A 134       3.268 -41.854 -22.910  1.00 94.75           H  
ATOM   2170 HG12 VAL A 134       3.617 -43.575 -22.755  1.00 94.75           H  
ATOM   2171 HG13 VAL A 134       4.091 -42.712 -24.233  1.00 94.75           H  
ATOM   2172  CG2 VAL A 134       6.261 -43.525 -22.731  1.00 94.75           C  
ATOM   2173 HG21 VAL A 134       7.178 -43.424 -22.150  1.00 94.75           H  
ATOM   2174 HG22 VAL A 134       5.743 -44.425 -22.399  1.00 94.75           H  
ATOM   2175 HG23 VAL A 134       6.519 -43.630 -23.785  1.00 94.75           H  
ATOM   2176  N   ILE A 135       4.327 -39.491 -24.024  1.00 94.18           N  
ATOM   2177  H   ILE A 135       4.438 -40.017 -24.879  1.00 94.18           H  
ATOM   2178  CA  ILE A 135       3.360 -38.385 -24.027  1.00 94.18           C  
ATOM   2179  HA  ILE A 135       3.454 -37.825 -23.097  1.00 94.18           H  
ATOM   2180  C   ILE A 135       1.935 -38.951 -24.090  1.00 94.18           C  
ATOM   2181  CB  ILE A 135       3.670 -37.402 -25.180  1.00 94.18           C  
ATOM   2182  HB  ILE A 135       3.643 -37.963 -26.114  1.00 94.18           H  
ATOM   2183  O   ILE A 135       1.571 -39.637 -25.043  1.00 94.18           O  
ATOM   2184  CG1 ILE A 135       5.074 -36.770 -25.023  1.00 94.18           C  
ATOM   2185 HG12 ILE A 135       5.033 -36.001 -24.252  1.00 94.18           H  
ATOM   2186 HG13 ILE A 135       5.797 -37.523 -24.712  1.00 94.18           H  
ATOM   2187  CG2 ILE A 135       2.607 -36.285 -25.237  1.00 94.18           C  
ATOM   2188 HG21 ILE A 135       2.855 -35.571 -26.022  1.00 94.18           H  
ATOM   2189 HG22 ILE A 135       2.567 -35.762 -24.281  1.00 94.18           H  
ATOM   2190 HG23 ILE A 135       1.627 -36.705 -25.463  1.00 94.18           H  
ATOM   2191  CD1 ILE A 135       5.621 -36.141 -26.308  1.00 94.18           C  
ATOM   2192 HD11 ILE A 135       5.665 -36.890 -27.099  1.00 94.18           H  
ATOM   2193 HD12 ILE A 135       6.630 -35.774 -26.119  1.00 94.18           H  
ATOM   2194 HD13 ILE A 135       4.997 -35.306 -26.629  1.00 94.18           H  
ATOM   2195  N   ILE A 136       1.098 -38.634 -23.098  1.00 92.72           N  
ATOM   2196  H   ILE A 136       1.458 -38.047 -22.360  1.00 92.72           H  
ATOM   2197  CA  ILE A 136      -0.304 -39.070 -23.022  1.00 92.72           C  
ATOM   2198  HA  ILE A 136      -0.493 -39.777 -23.830  1.00 92.72           H  
ATOM   2199  C   ILE A 136      -1.232 -37.871 -23.233  1.00 92.72           C  
ATOM   2200  CB  ILE A 136      -0.610 -39.827 -21.709  1.00 92.72           C  
ATOM   2201  HB  ILE A 136      -0.482 -39.135 -20.876  1.00 92.72           H  
ATOM   2202  O   ILE A 136      -1.420 -37.020 -22.355  1.00 92.72           O  
ATOM   2203  CG1 ILE A 136       0.364 -41.013 -21.515  1.00 92.72           C  
ATOM   2204 HG12 ILE A 136       0.277 -41.703 -22.355  1.00 92.72           H  
ATOM   2205 HG13 ILE A 136       1.387 -40.637 -21.493  1.00 92.72           H  
ATOM   2206  CG2 ILE A 136      -2.076 -40.315 -21.717  1.00 92.72           C  
ATOM   2207 HG21 ILE A 136      -2.319 -40.786 -20.764  1.00 92.72           H  
ATOM   2208 HG22 ILE A 136      -2.220 -41.037 -22.521  1.00 92.72           H  
ATOM   2209 HG23 ILE A 136      -2.763 -39.480 -21.852  1.00 92.72           H  
ATOM   2210  CD1 ILE A 136       0.149 -41.788 -20.211  1.00 92.72           C  
ATOM   2211 HD11 ILE A 136      -0.774 -42.367 -20.255  1.00 92.72           H  
ATOM   2212 HD12 ILE A 136       0.981 -42.476 -20.061  1.00 92.72           H  
ATOM   2213 HD13 ILE A 136       0.110 -41.090 -19.375  1.00 92.72           H  
ATOM   2214  N   LYS A 137      -1.876 -37.838 -24.401  1.00 88.57           N  
ATOM   2215  H   LYS A 137      -1.712 -38.605 -25.037  1.00 88.57           H  
ATOM   2216  CA  LYS A 137      -2.864 -36.826 -24.782  1.00 88.57           C  
ATOM   2217  HA  LYS A 137      -2.759 -35.975 -24.109  1.00 88.57           H  
ATOM   2218  C   LYS A 137      -4.277 -37.381 -24.630  1.00 88.57           C  
ATOM   2219  CB  LYS A 137      -2.543 -36.341 -26.200  1.00 88.57           C  
ATOM   2220  HB2 LYS A 137      -1.498 -36.032 -26.217  1.00 88.57           H  
ATOM   2221  HB3 LYS A 137      -2.664 -37.161 -26.908  1.00 88.57           H  
ATOM   2222  O   LYS A 137      -4.613 -38.418 -25.194  1.00 88.57           O  
ATOM   2223  CG  LYS A 137      -3.420 -35.155 -26.630  1.00 88.57           C  
ATOM   2224  HG2 LYS A 137      -3.467 -34.424 -25.823  1.00 88.57           H  
ATOM   2225  HG3 LYS A 137      -4.427 -35.506 -26.856  1.00 88.57           H  
ATOM   2226  CD  LYS A 137      -2.804 -34.490 -27.866  1.00 88.57           C  
ATOM   2227  HD2 LYS A 137      -2.705 -35.225 -28.665  1.00 88.57           H  
ATOM   2228  HD3 LYS A 137      -1.810 -34.134 -27.597  1.00 88.57           H  
ATOM   2229  CE  LYS A 137      -3.643 -33.306 -28.356  1.00 88.57           C  
ATOM   2230  HE2 LYS A 137      -4.525 -33.693 -28.867  1.00 88.57           H  
ATOM   2231  HE3 LYS A 137      -3.971 -32.730 -27.491  1.00 88.57           H  
ATOM   2232  NZ  LYS A 137      -2.844 -32.438 -29.259  1.00 88.57           N  
ATOM   2233  HZ1 LYS A 137      -2.399 -32.974 -29.991  1.00 88.57           H  
ATOM   2234  HZ2 LYS A 137      -3.400 -31.705 -29.676  1.00 88.57           H  
ATOM   2235  HZ3 LYS A 137      -2.115 -31.972 -28.738  1.00 88.57           H  
ATOM   2236  N   GLY A 138      -5.135 -36.681 -23.896  1.00 81.31           N  
ATOM   2237  H   GLY A 138      -4.802 -35.853 -23.422  1.00 81.31           H  
ATOM   2238  CA  GLY A 138      -6.497 -37.160 -23.657  1.00 81.31           C  
ATOM   2239  HA2 GLY A 138      -6.918 -37.552 -24.583  1.00 81.31           H  
ATOM   2240  HA3 GLY A 138      -6.449 -37.969 -22.928  1.00 81.31           H  
ATOM   2241  C   GLY A 138      -7.432 -36.109 -23.096  1.00 81.31           C  
ATOM   2242  O   GLY A 138      -7.023 -35.321 -22.247  1.00 81.31           O  
ATOM   2243  N   GLU A 139      -8.695 -36.106 -23.522  1.00 72.65           N  
ATOM   2244  H   GLU A 139      -8.982 -36.807 -24.190  1.00 72.65           H  
ATOM   2245  CA  GLU A 139      -9.651 -35.052 -23.160  1.00 72.65           C  
ATOM   2246  HA  GLU A 139      -9.258 -34.111 -23.547  1.00 72.65           H  
ATOM   2247  C   GLU A 139      -9.823 -34.863 -21.639  1.00 72.65           C  
ATOM   2248  CB  GLU A 139     -11.014 -35.289 -23.828  1.00 72.65           C  
ATOM   2249  HB2 GLU A 139     -11.677 -34.479 -23.525  1.00 72.65           H  
ATOM   2250  HB3 GLU A 139     -11.439 -36.228 -23.473  1.00 72.65           H  
ATOM   2251  O   GLU A 139      -9.539 -35.744 -20.818  1.00 72.65           O  
ATOM   2252  CG  GLU A 139     -10.944 -35.304 -25.364  1.00 72.65           C  
ATOM   2253  HG2 GLU A 139     -10.219 -34.557 -25.690  1.00 72.65           H  
ATOM   2254  HG3 GLU A 139     -10.604 -36.282 -25.705  1.00 72.65           H  
ATOM   2255  CD  GLU A 139     -12.313 -34.972 -25.968  1.00 72.65           C  
ATOM   2256  OE1 GLU A 139     -12.423 -33.950 -26.684  1.00 72.65           O  
ATOM   2257  OE2 GLU A 139     -13.324 -35.599 -25.590  1.00 72.65           O  
ATOM   2258  N   THR A 140     -10.297 -33.687 -21.229  1.00 71.51           N  
ATOM   2259  H   THR A 140     -10.594 -32.996 -21.904  1.00 71.51           H  
ATOM   2260  CA  THR A 140     -10.592 -33.411 -19.822  1.00 71.51           C  
ATOM   2261  HA  THR A 140      -9.683 -33.596 -19.250  1.00 71.51           H  
ATOM   2262  C   THR A 140     -11.662 -34.365 -19.290  1.00 71.51           C  
ATOM   2263  CB  THR A 140     -10.996 -31.946 -19.600  1.00 71.51           C  
ATOM   2264  HB  THR A 140     -11.625 -31.865 -18.714  1.00 71.51           H  
ATOM   2265  O   THR A 140     -12.739 -34.497 -19.862  1.00 71.51           O  
ATOM   2266  CG2 THR A 140      -9.753 -31.094 -19.386  1.00 71.51           C  
ATOM   2267 HG21 THR A 140     -10.055 -30.066 -19.186  1.00 71.51           H  
ATOM   2268 HG22 THR A 140      -9.182 -31.458 -18.532  1.00 71.51           H  
ATOM   2269 HG23 THR A 140      -9.122 -31.111 -20.274  1.00 71.51           H  
ATOM   2270  OG1 THR A 140     -11.663 -31.378 -20.709  1.00 71.51           O  
ATOM   2271  HG1 THR A 140     -11.645 -30.427 -20.582  1.00 71.51           H  
ATOM   2272  N   GLY A 141     -11.353 -35.042 -18.180  1.00 69.20           N  
ATOM   2273  H   GLY A 141     -10.449 -34.888 -17.757  1.00 69.20           H  
ATOM   2274  CA  GLY A 141     -12.224 -36.058 -17.579  1.00 69.20           C  
ATOM   2275  HA2 GLY A 141     -13.266 -35.792 -17.756  1.00 69.20           H  
ATOM   2276  HA3 GLY A 141     -12.063 -36.061 -16.501  1.00 69.20           H  
ATOM   2277  C   GLY A 141     -12.028 -37.498 -18.077  1.00 69.20           C  
ATOM   2278  O   GLY A 141     -12.709 -38.376 -17.566  1.00 69.20           O  
ATOM   2279  N   CYS A 142     -11.096 -37.792 -18.998  1.00 76.27           N  
ATOM   2280  H   CYS A 142     -10.600 -37.047 -19.467  1.00 76.27           H  
ATOM   2281  CA  CYS A 142     -10.867 -39.182 -19.449  1.00 76.27           C  
ATOM   2282  HA  CYS A 142     -11.844 -39.639 -19.607  1.00 76.27           H  
ATOM   2283  C   CYS A 142     -10.161 -40.103 -18.429  1.00 76.27           C  
ATOM   2284  CB  CYS A 142     -10.145 -39.203 -20.806  1.00 76.27           C  
ATOM   2285  HB2 CYS A 142     -10.110 -40.235 -21.157  1.00 76.27           H  
ATOM   2286  HB3 CYS A 142     -10.695 -38.610 -21.536  1.00 76.27           H  
ATOM   2287  O   CYS A 142     -10.128 -41.312 -18.639  1.00 76.27           O  
ATOM   2288  SG  CYS A 142      -8.442 -38.604 -20.680  1.00 76.27           S  
ATOM   2289  HG  CYS A 142      -8.736 -37.324 -20.926  1.00 76.27           H  
ATOM   2290  N   GLY A 143      -9.608 -39.550 -17.340  1.00 79.38           N  
ATOM   2291  H   GLY A 143      -9.744 -38.558 -17.209  1.00 79.38           H  
ATOM   2292  CA  GLY A 143      -9.016 -40.314 -16.231  1.00 79.38           C  
ATOM   2293  HA2 GLY A 143      -9.416 -39.927 -15.294  1.00 79.38           H  
ATOM   2294  HA3 GLY A 143      -9.324 -41.357 -16.300  1.00 79.38           H  
ATOM   2295  C   GLY A 143      -7.484 -40.301 -16.112  1.00 79.38           C  
ATOM   2296  O   GLY A 143      -6.987 -40.926 -15.185  1.00 79.38           O  
ATOM   2297  N   LYS A 144      -6.736 -39.592 -16.982  1.00 86.67           N  
ATOM   2298  H   LYS A 144      -7.225 -39.167 -17.757  1.00 86.67           H  
ATOM   2299  CA  LYS A 144      -5.246 -39.516 -16.972  1.00 86.67           C  
ATOM   2300  HA  LYS A 144      -4.826 -40.418 -17.418  1.00 86.67           H  
ATOM   2301  C   LYS A 144      -4.643 -39.459 -15.563  1.00 86.67           C  
ATOM   2302  CB  LYS A 144      -4.727 -38.307 -17.778  1.00 86.67           C  
ATOM   2303  HB2 LYS A 144      -3.639 -38.298 -17.719  1.00 86.67           H  
ATOM   2304  HB3 LYS A 144      -5.095 -37.388 -17.322  1.00 86.67           H  
ATOM   2305  O   LYS A 144      -3.983 -40.395 -15.125  1.00 86.67           O  
ATOM   2306  CG  LYS A 144      -5.125 -38.321 -19.258  1.00 86.67           C  
ATOM   2307  HG2 LYS A 144      -6.207 -38.202 -19.317  1.00 86.67           H  
ATOM   2308  HG3 LYS A 144      -4.842 -39.277 -19.698  1.00 86.67           H  
ATOM   2309  CD  LYS A 144      -4.455 -37.201 -20.070  1.00 86.67           C  
ATOM   2310  HD2 LYS A 144      -3.382 -37.391 -20.087  1.00 86.67           H  
ATOM   2311  HD3 LYS A 144      -4.806 -37.243 -21.101  1.00 86.67           H  
ATOM   2312  CE  LYS A 144      -4.675 -35.790 -19.506  1.00 86.67           C  
ATOM   2313  HE2 LYS A 144      -4.358 -35.765 -18.463  1.00 86.67           H  
ATOM   2314  HE3 LYS A 144      -4.008 -35.113 -20.039  1.00 86.67           H  
ATOM   2315  NZ  LYS A 144      -6.072 -35.319 -19.639  1.00 86.67           N  
ATOM   2316  HZ1 LYS A 144      -6.321 -35.243 -20.615  1.00 86.67           H  
ATOM   2317  HZ2 LYS A 144      -6.710 -35.959 -19.188  1.00 86.67           H  
ATOM   2318  HZ3 LYS A 144      -6.145 -34.406 -19.213  1.00 86.67           H  
ATOM   2319  N   THR A 145      -4.953 -38.374 -14.864  1.00 84.49           N  
ATOM   2320  H   THR A 145      -5.448 -37.636 -15.345  1.00 84.49           H  
ATOM   2321  CA  THR A 145      -4.374 -37.963 -13.588  1.00 84.49           C  
ATOM   2322  HA  THR A 145      -3.297 -37.841 -13.698  1.00 84.49           H  
ATOM   2323  C   THR A 145      -4.618 -38.949 -12.448  1.00 84.49           C  
ATOM   2324  CB  THR A 145      -4.978 -36.601 -13.237  1.00 84.49           C  
ATOM   2325  HB  THR A 145      -6.021 -36.752 -12.958  1.00 84.49           H  
ATOM   2326  O   THR A 145      -3.728 -39.147 -11.634  1.00 84.49           O  
ATOM   2327  CG2 THR A 145      -4.277 -35.921 -12.079  1.00 84.49           C  
ATOM   2328 HG21 THR A 145      -4.468 -34.849 -12.114  1.00 84.49           H  
ATOM   2329 HG22 THR A 145      -3.201 -36.095 -12.116  1.00 84.49           H  
ATOM   2330 HG23 THR A 145      -4.683 -36.331 -11.155  1.00 84.49           H  
ATOM   2331  OG1 THR A 145      -4.982 -35.754 -14.366  1.00 84.49           O  
ATOM   2332  HG1 THR A 145      -4.178 -35.232 -14.329  1.00 84.49           H  
ATOM   2333  N   THR A 146      -5.793 -39.590 -12.387  1.00 85.99           N  
ATOM   2334  H   THR A 146      -6.483 -39.443 -13.110  1.00 85.99           H  
ATOM   2335  CA  THR A 146      -6.094 -40.579 -11.338  1.00 85.99           C  
ATOM   2336  HA  THR A 146      -5.504 -40.341 -10.452  1.00 85.99           H  
ATOM   2337  C   THR A 146      -5.698 -41.996 -11.734  1.00 85.99           C  
ATOM   2338  CB  THR A 146      -7.571 -40.565 -10.903  1.00 85.99           C  
ATOM   2339  HB  THR A 146      -7.731 -41.378 -10.195  1.00 85.99           H  
ATOM   2340  O   THR A 146      -5.281 -42.758 -10.869  1.00 85.99           O  
ATOM   2341  CG2 THR A 146      -7.964 -39.258 -10.219  1.00 85.99           C  
ATOM   2342 HG21 THR A 146      -8.999 -39.320  -9.885  1.00 85.99           H  
ATOM   2343 HG22 THR A 146      -7.845 -38.417 -10.903  1.00 85.99           H  
ATOM   2344 HG23 THR A 146      -7.330 -39.106  -9.345  1.00 85.99           H  
ATOM   2345  OG1 THR A 146      -8.462 -40.732 -11.988  1.00 85.99           O  
ATOM   2346  HG1 THR A 146      -9.332 -40.781 -11.585  1.00 85.99           H  
ATOM   2347  N   GLN A 147      -5.821 -42.386 -13.007  1.00 90.53           N  
ATOM   2348  H   GLN A 147      -6.155 -41.721 -13.689  1.00 90.53           H  
ATOM   2349  CA  GLN A 147      -5.684 -43.789 -13.412  1.00 90.53           C  
ATOM   2350  HA  GLN A 147      -5.891 -44.422 -12.549  1.00 90.53           H  
ATOM   2351  C   GLN A 147      -4.280 -44.178 -13.883  1.00 90.53           C  
ATOM   2352  CB  GLN A 147      -6.717 -44.155 -14.485  1.00 90.53           C  
ATOM   2353  HB2 GLN A 147      -6.578 -45.212 -14.715  1.00 90.53           H  
ATOM   2354  HB3 GLN A 147      -6.515 -43.586 -15.392  1.00 90.53           H  
ATOM   2355  O   GLN A 147      -3.835 -45.265 -13.532  1.00 90.53           O  
ATOM   2356  CG  GLN A 147      -8.186 -43.961 -14.083  1.00 90.53           C  
ATOM   2357  HG2 GLN A 147      -8.393 -42.894 -13.993  1.00 90.53           H  
ATOM   2358  HG3 GLN A 147      -8.816 -44.355 -14.880  1.00 90.53           H  
ATOM   2359  CD  GLN A 147      -8.560 -44.667 -12.781  1.00 90.53           C  
ATOM   2360  NE2 GLN A 147      -8.918 -43.899 -11.773  1.00 90.53           N  
ATOM   2361 HE21 GLN A 147      -8.896 -42.894 -11.867  1.00 90.53           H  
ATOM   2362 HE22 GLN A 147      -9.172 -44.278 -10.872  1.00 90.53           H  
ATOM   2363  OE1 GLN A 147      -8.522 -45.886 -12.675  1.00 90.53           O  
ATOM   2364  N   VAL A 148      -3.559 -43.334 -14.635  1.00 93.07           N  
ATOM   2365  H   VAL A 148      -3.911 -42.406 -14.821  1.00 93.07           H  
ATOM   2366  CA  VAL A 148      -2.237 -43.714 -15.184  1.00 93.07           C  
ATOM   2367  HA  VAL A 148      -2.372 -44.633 -15.754  1.00 93.07           H  
ATOM   2368  C   VAL A 148      -1.229 -44.064 -14.080  1.00 93.07           C  
ATOM   2369  CB  VAL A 148      -1.668 -42.665 -16.165  1.00 93.07           C  
ATOM   2370  HB  VAL A 148      -1.631 -41.685 -15.688  1.00 93.07           H  
ATOM   2371  O   VAL A 148      -0.642 -45.143 -14.166  1.00 93.07           O  
ATOM   2372  CG1 VAL A 148      -0.253 -43.011 -16.646  1.00 93.07           C  
ATOM   2373 HG11 VAL A 148      -0.237 -43.998 -17.108  1.00 93.07           H  
ATOM   2374 HG12 VAL A 148       0.449 -42.998 -15.812  1.00 93.07           H  
ATOM   2375 HG13 VAL A 148       0.085 -42.267 -17.367  1.00 93.07           H  
ATOM   2376  CG2 VAL A 148      -2.564 -42.557 -17.402  1.00 93.07           C  
ATOM   2377 HG21 VAL A 148      -2.562 -43.499 -17.950  1.00 93.07           H  
ATOM   2378 HG22 VAL A 148      -2.196 -41.760 -18.048  1.00 93.07           H  
ATOM   2379 HG23 VAL A 148      -3.582 -42.318 -17.092  1.00 93.07           H  
ATOM   2380  N   PRO A 149      -1.072 -43.268 -12.999  1.00 94.12           N  
ATOM   2381  CA  PRO A 149      -0.159 -43.628 -11.913  1.00 94.12           C  
ATOM   2382  HA  PRO A 149       0.841 -43.771 -12.321  1.00 94.12           H  
ATOM   2383  C   PRO A 149      -0.589 -44.914 -11.193  1.00 94.12           C  
ATOM   2384  CB  PRO A 149      -0.148 -42.422 -10.966  1.00 94.12           C  
ATOM   2385  HB2 PRO A 149       0.858 -42.223 -10.596  1.00 94.12           H  
ATOM   2386  HB3 PRO A 149      -0.837 -42.583 -10.137  1.00 94.12           H  
ATOM   2387  O   PRO A 149       0.248 -45.710 -10.777  1.00 94.12           O  
ATOM   2388  CG  PRO A 149      -0.656 -41.262 -11.821  1.00 94.12           C  
ATOM   2389  HG2 PRO A 149       0.164 -40.847 -12.408  1.00 94.12           H  
ATOM   2390  HG3 PRO A 149      -1.134 -40.487 -11.223  1.00 94.12           H  
ATOM   2391  CD  PRO A 149      -1.650 -41.954 -12.742  1.00 94.12           C  
ATOM   2392  HD2 PRO A 149      -2.605 -42.066 -12.229  1.00 94.12           H  
ATOM   2393  HD3 PRO A 149      -1.780 -41.358 -13.645  1.00 94.12           H  
ATOM   2394  N   GLN A 150      -1.902 -45.159 -11.090  1.00 91.97           N  
ATOM   2395  H   GLN A 150      -2.550 -44.508 -11.509  1.00 91.97           H  
ATOM   2396  CA  GLN A 150      -2.426 -46.399 -10.519  1.00 91.97           C  
ATOM   2397  HA  GLN A 150      -1.889 -46.594  -9.591  1.00 91.97           H  
ATOM   2398  C   GLN A 150      -2.170 -47.614 -11.422  1.00 91.97           C  
ATOM   2399  CB  GLN A 150      -3.922 -46.264 -10.186  1.00 91.97           C  
ATOM   2400  HB2 GLN A 150      -4.479 -45.959 -11.071  1.00 91.97           H  
ATOM   2401  HB3 GLN A 150      -4.288 -47.243  -9.876  1.00 91.97           H  
ATOM   2402  O   GLN A 150      -1.910 -48.685 -10.888  1.00 91.97           O  
ATOM   2403  CG  GLN A 150      -4.184 -45.271  -9.044  1.00 91.97           C  
ATOM   2404  HG2 GLN A 150      -3.544 -45.520  -8.197  1.00 91.97           H  
ATOM   2405  HG3 GLN A 150      -3.934 -44.258  -9.360  1.00 91.97           H  
ATOM   2406  CD  GLN A 150      -5.634 -45.332  -8.573  1.00 91.97           C  
ATOM   2407  NE2 GLN A 150      -6.525 -44.520  -9.098  1.00 91.97           N  
ATOM   2408 HE21 GLN A 150      -6.217 -43.837  -9.775  1.00 91.97           H  
ATOM   2409 HE22 GLN A 150      -7.474 -44.512  -8.753  1.00 91.97           H  
ATOM   2410  OE1 GLN A 150      -5.969 -46.146  -7.731  1.00 91.97           O  
ATOM   2411  N   TYR A 151      -2.196 -47.469 -12.753  1.00 92.84           N  
ATOM   2412  H   TYR A 151      -2.446 -46.569 -13.138  1.00 92.84           H  
ATOM   2413  CA  TYR A 151      -1.883 -48.558 -13.685  1.00 92.84           C  
ATOM   2414  HA  TYR A 151      -2.477 -49.431 -13.414  1.00 92.84           H  
ATOM   2415  C   TYR A 151      -0.417 -48.995 -13.594  1.00 92.84           C  
ATOM   2416  CB  TYR A 151      -2.216 -48.162 -15.135  1.00 92.84           C  
ATOM   2417  HB2 TYR A 151      -1.898 -48.979 -15.783  1.00 92.84           H  
ATOM   2418  HB3 TYR A 151      -1.613 -47.294 -15.400  1.00 92.84           H  
ATOM   2419  O   TYR A 151      -0.169 -50.197 -13.573  1.00 92.84           O  
ATOM   2420  CG  TYR A 151      -3.665 -47.862 -15.492  1.00 92.84           C  
ATOM   2421  CD1 TYR A 151      -4.741 -48.289 -14.683  1.00 92.84           C  
ATOM   2422  HD1 TYR A 151      -4.558 -48.810 -13.754  1.00 92.84           H  
ATOM   2423  CD2 TYR A 151      -3.931 -47.169 -16.691  1.00 92.84           C  
ATOM   2424  HD2 TYR A 151      -3.109 -46.857 -17.319  1.00 92.84           H  
ATOM   2425  CE1 TYR A 151      -6.065 -47.994 -15.060  1.00 92.84           C  
ATOM   2426  HE1 TYR A 151      -6.891 -48.285 -14.428  1.00 92.84           H  
ATOM   2427  CE2 TYR A 151      -5.256 -46.885 -17.076  1.00 92.84           C  
ATOM   2428  HE2 TYR A 151      -5.461 -46.352 -17.992  1.00 92.84           H  
ATOM   2429  OH  TYR A 151      -7.602 -46.948 -16.562  1.00 92.84           O  
ATOM   2430  HH  TYR A 151      -8.206 -47.128 -15.838  1.00 92.84           H  
ATOM   2431  CZ  TYR A 151      -6.324 -47.285 -16.248  1.00 92.84           C  
ATOM   2432  N   ILE A 152       0.520 -48.042 -13.500  1.00 93.74           N  
ATOM   2433  H   ILE A 152       0.227 -47.077 -13.556  1.00 93.74           H  
ATOM   2434  CA  ILE A 152       1.958 -48.317 -13.317  1.00 93.74           C  
ATOM   2435  HA  ILE A 152       2.312 -48.959 -14.123  1.00 93.74           H  
ATOM   2436  C   ILE A 152       2.170 -49.075 -11.997  1.00 93.74           C  
ATOM   2437  CB  ILE A 152       2.763 -46.993 -13.344  1.00 93.74           C  
ATOM   2438  HB  ILE A 152       2.367 -46.351 -12.557  1.00 93.74           H  
ATOM   2439  O   ILE A 152       2.784 -50.138 -11.970  1.00 93.74           O  
ATOM   2440  CG1 ILE A 152       2.619 -46.246 -14.693  1.00 93.74           C  
ATOM   2441 HG12 ILE A 152       1.572 -46.224 -14.996  1.00 93.74           H  
ATOM   2442 HG13 ILE A 152       3.171 -46.779 -15.467  1.00 93.74           H  
ATOM   2443  CG2 ILE A 152       4.255 -47.239 -13.054  1.00 93.74           C  
ATOM   2444 HG21 ILE A 152       4.395 -47.753 -12.103  1.00 93.74           H  
ATOM   2445 HG22 ILE A 152       4.700 -47.845 -13.843  1.00 93.74           H  
ATOM   2446 HG23 ILE A 152       4.796 -46.295 -12.989  1.00 93.74           H  
ATOM   2447  CD1 ILE A 152       3.106 -44.789 -14.634  1.00 93.74           C  
ATOM   2448 HD11 ILE A 152       2.825 -44.274 -15.552  1.00 93.74           H  
ATOM   2449 HD12 ILE A 152       2.645 -44.275 -13.791  1.00 93.74           H  
ATOM   2450 HD13 ILE A 152       4.191 -44.753 -14.533  1.00 93.74           H  
ATOM   2451  N   LEU A 153       1.580 -48.576 -10.905  1.00 91.27           N  
ATOM   2452  H   LEU A 153       1.110 -47.685 -10.978  1.00 91.27           H  
ATOM   2453  CA  LEU A 153       1.692 -49.197  -9.584  1.00 91.27           C  
ATOM   2454  HA  LEU A 153       2.752 -49.342  -9.377  1.00 91.27           H  
ATOM   2455  C   LEU A 153       1.020 -50.589  -9.519  1.00 91.27           C  
ATOM   2456  CB  LEU A 153       1.107 -48.204  -8.565  1.00 91.27           C  
ATOM   2457  HB2 LEU A 153       0.020 -48.234  -8.651  1.00 91.27           H  
ATOM   2458  HB3 LEU A 153       1.434 -47.195  -8.817  1.00 91.27           H  
ATOM   2459  O   LEU A 153       1.518 -51.482  -8.842  1.00 91.27           O  
ATOM   2460  CG  LEU A 153       1.514 -48.476  -7.108  1.00 91.27           C  
ATOM   2461  HG  LEU A 153       1.320 -49.520  -6.864  1.00 91.27           H  
ATOM   2462  CD1 LEU A 153       2.985 -48.154  -6.837  1.00 91.27           C  
ATOM   2463 HD11 LEU A 153       3.628 -48.812  -7.421  1.00 91.27           H  
ATOM   2464 HD12 LEU A 153       3.209 -47.117  -7.088  1.00 91.27           H  
ATOM   2465 HD13 LEU A 153       3.211 -48.324  -5.784  1.00 91.27           H  
ATOM   2466  CD2 LEU A 153       0.670 -47.589  -6.191  1.00 91.27           C  
ATOM   2467 HD21 LEU A 153      -0.387 -47.770  -6.384  1.00 91.27           H  
ATOM   2468 HD22 LEU A 153       0.900 -46.540  -6.377  1.00 91.27           H  
ATOM   2469 HD23 LEU A 153       0.897 -47.823  -5.151  1.00 91.27           H  
ATOM   2470  N   ASP A 154      -0.082 -50.799 -10.251  1.00 89.27           N  
ATOM   2471  H   ASP A 154      -0.463 -50.018 -10.766  1.00 89.27           H  
ATOM   2472  CA  ASP A 154      -0.749 -52.107 -10.380  1.00 89.27           C  
ATOM   2473  HA  ASP A 154      -0.872 -52.538  -9.387  1.00 89.27           H  
ATOM   2474  C   ASP A 154       0.078 -53.118 -11.206  1.00 89.27           C  
ATOM   2475  CB  ASP A 154      -2.147 -51.944 -11.025  1.00 89.27           C  
ATOM   2476  HB2 ASP A 154      -2.054 -51.357 -11.938  1.00 89.27           H  
ATOM   2477  HB3 ASP A 154      -2.505 -52.931 -11.317  1.00 89.27           H  
ATOM   2478  O   ASP A 154      -0.061 -54.326 -11.007  1.00 89.27           O  
ATOM   2479  CG  ASP A 154      -3.231 -51.320 -10.133  1.00 89.27           C  
ATOM   2480  OD1 ASP A 154      -3.062 -51.243  -8.895  1.00 89.27           O  
ATOM   2481  OD2 ASP A 154      -4.311 -50.946 -10.659  1.00 89.27           O  
ATOM   2482  N   GLU A 155       0.915 -52.661 -12.143  1.00 88.16           N  
ATOM   2483  H   GLU A 155       0.980 -51.664 -12.288  1.00 88.16           H  
ATOM   2484  CA  GLU A 155       1.842 -53.513 -12.904  1.00 88.16           C  
ATOM   2485  HA  GLU A 155       1.345 -54.455 -13.139  1.00 88.16           H  
ATOM   2486  C   GLU A 155       3.091 -53.869 -12.082  1.00 88.16           C  
ATOM   2487  CB  GLU A 155       2.190 -52.827 -14.237  1.00 88.16           C  
ATOM   2488  HB2 GLU A 155       1.260 -52.578 -14.748  1.00 88.16           H  
ATOM   2489  HB3 GLU A 155       2.739 -51.905 -14.046  1.00 88.16           H  
ATOM   2490  O   GLU A 155       3.514 -55.028 -12.070  1.00 88.16           O  
ATOM   2491  CG  GLU A 155       3.020 -53.739 -15.152  1.00 88.16           C  
ATOM   2492  HG2 GLU A 155       4.003 -53.900 -14.709  1.00 88.16           H  
ATOM   2493  HG3 GLU A 155       2.521 -54.705 -15.222  1.00 88.16           H  
ATOM   2494  CD  GLU A 155       3.183 -53.138 -16.553  1.00 88.16           C  
ATOM   2495  OE1 GLU A 155       2.675 -53.761 -17.510  1.00 88.16           O  
ATOM   2496  OE2 GLU A 155       3.785 -52.048 -16.669  1.00 88.16           O  
ATOM   2497  N   ALA A 156       3.617 -52.912 -11.315  1.00 88.20           N  
ATOM   2498  H   ALA A 156       3.263 -51.971 -11.411  1.00 88.20           H  
ATOM   2499  CA  ALA A 156       4.698 -53.140 -10.360  1.00 88.20           C  
ATOM   2500  HA  ALA A 156       5.558 -53.545 -10.892  1.00 88.20           H  
ATOM   2501  C   ALA A 156       4.297 -54.161  -9.276  1.00 88.20           C  
ATOM   2502  CB  ALA A 156       5.096 -51.787  -9.772  1.00 88.20           C  
ATOM   2503  HB1 ALA A 156       4.280 -51.371  -9.181  1.00 88.20           H  
ATOM   2504  HB2 ALA A 156       5.968 -51.923  -9.132  1.00 88.20           H  
ATOM   2505  HB3 ALA A 156       5.352 -51.094 -10.574  1.00 88.20           H  
ATOM   2506  O   ALA A 156       5.003 -55.148  -9.082  1.00 88.20           O  
ATOM   2507  N   TYR A 157       3.105 -54.010  -8.680  1.00 87.65           N  
ATOM   2508  H   TYR A 157       2.599 -53.152  -8.851  1.00 87.65           H  
ATOM   2509  CA  TYR A 157       2.522 -54.978  -7.738  1.00 87.65           C  
ATOM   2510  HA  TYR A 157       3.140 -55.019  -6.841  1.00 87.65           H  
ATOM   2511  C   TYR A 157       2.459 -56.402  -8.316  1.00 87.65           C  
ATOM   2512  CB  TYR A 157       1.109 -54.507  -7.348  1.00 87.65           C  
ATOM   2513  HB2 TYR A 157       1.193 -53.563  -6.809  1.00 87.65           H  
ATOM   2514  HB3 TYR A 157       0.535 -54.315  -8.254  1.00 87.65           H  
ATOM   2515  O   TYR A 157       2.843 -57.365  -7.660  1.00 87.65           O  
ATOM   2516  CG  TYR A 157       0.342 -55.497  -6.488  1.00 87.65           C  
ATOM   2517  CD1 TYR A 157      -0.569 -56.406  -7.065  1.00 87.65           C  
ATOM   2518  HD1 TYR A 157      -0.739 -56.389  -8.131  1.00 87.65           H  
ATOM   2519  CD2 TYR A 157       0.584 -55.543  -5.105  1.00 87.65           C  
ATOM   2520  HD2 TYR A 157       1.279 -54.844  -4.664  1.00 87.65           H  
ATOM   2521  CE1 TYR A 157      -1.217 -57.365  -6.257  1.00 87.65           C  
ATOM   2522  HE1 TYR A 157      -1.895 -58.088  -6.686  1.00 87.65           H  
ATOM   2523  CE2 TYR A 157      -0.048 -56.504  -4.296  1.00 87.65           C  
ATOM   2524  HE2 TYR A 157       0.161 -56.538  -3.237  1.00 87.65           H  
ATOM   2525  OH  TYR A 157      -1.548 -58.355  -4.091  1.00 87.65           O  
ATOM   2526  HH  TYR A 157      -1.185 -58.329  -3.203  1.00 87.65           H  
ATOM   2527  CZ  TYR A 157      -0.944 -57.423  -4.874  1.00 87.65           C  
ATOM   2528  N   LYS A 158       2.006 -56.552  -9.569  1.00 86.37           N  
ATOM   2529  H   LYS A 158       1.736 -55.719 -10.073  1.00 86.37           H  
ATOM   2530  CA  LYS A 158       1.912 -57.861 -10.242  1.00 86.37           C  
ATOM   2531  HA  LYS A 158       1.368 -58.560  -9.608  1.00 86.37           H  
ATOM   2532  C   LYS A 158       3.260 -58.522 -10.525  1.00 86.37           C  
ATOM   2533  CB  LYS A 158       1.204 -57.692 -11.585  1.00 86.37           C  
ATOM   2534  HB2 LYS A 158       1.452 -58.545 -12.217  1.00 86.37           H  
ATOM   2535  HB3 LYS A 158       1.576 -56.796 -12.081  1.00 86.37           H  
ATOM   2536  O   LYS A 158       3.296 -59.733 -10.718  1.00 86.37           O  
ATOM   2537  CG  LYS A 158      -0.317 -57.632 -11.465  1.00 86.37           C  
ATOM   2538  HG2 LYS A 158      -0.629 -56.806 -10.826  1.00 86.37           H  
ATOM   2539  HG3 LYS A 158      -0.684 -58.571 -11.051  1.00 86.37           H  
ATOM   2540  CD  LYS A 158      -0.844 -57.443 -12.887  1.00 86.37           C  
ATOM   2541  HD2 LYS A 158      -0.390 -58.203 -13.523  1.00 86.37           H  
ATOM   2542  HD3 LYS A 158      -0.550 -56.460 -13.254  1.00 86.37           H  
ATOM   2543  CE  LYS A 158      -2.359 -57.589 -12.947  1.00 86.37           C  
ATOM   2544  HE2 LYS A 158      -2.816 -56.686 -12.543  1.00 86.37           H  
ATOM   2545  HE3 LYS A 158      -2.646 -58.432 -12.318  1.00 86.37           H  
ATOM   2546  NZ  LYS A 158      -2.764 -57.842 -14.352  1.00 86.37           N  
ATOM   2547  HZ1 LYS A 158      -2.449 -57.095 -14.955  1.00 86.37           H  
ATOM   2548  HZ2 LYS A 158      -2.307 -58.681 -14.680  1.00 86.37           H  
ATOM   2549  HZ3 LYS A 158      -3.760 -57.980 -14.438  1.00 86.37           H  
ATOM   2550  N   SER A 159       4.323 -57.733 -10.639  1.00 83.43           N  
ATOM   2551  H   SER A 159       4.210 -56.751 -10.431  1.00 83.43           H  
ATOM   2552  CA  SER A 159       5.658 -58.197 -11.025  1.00 83.43           C  
ATOM   2553  HA  SER A 159       5.591 -59.238 -11.342  1.00 83.43           H  
ATOM   2554  C   SER A 159       6.656 -58.200  -9.862  1.00 83.43           C  
ATOM   2555  CB  SER A 159       6.150 -57.402 -12.243  1.00 83.43           C  
ATOM   2556  HB2 SER A 159       7.174 -57.699 -12.472  1.00 83.43           H  
ATOM   2557  HB3 SER A 159       5.527 -57.656 -13.100  1.00 83.43           H  
ATOM   2558  O   SER A 159       7.825 -58.509 -10.077  1.00 83.43           O  
ATOM   2559  OG  SER A 159       6.096 -55.999 -12.047  1.00 83.43           O  
ATOM   2560  HG  SER A 159       5.179 -55.715 -12.062  1.00 83.43           H  
ATOM   2561  N   GLY A 160       6.214 -57.844  -8.650  1.00 82.54           N  
ATOM   2562  H   GLY A 160       5.240 -57.596  -8.547  1.00 82.54           H  
ATOM   2563  CA  GLY A 160       7.047 -57.722  -7.448  1.00 82.54           C  
ATOM   2564  HA2 GLY A 160       6.402 -57.616  -6.576  1.00 82.54           H  
ATOM   2565  HA3 GLY A 160       7.629 -58.635  -7.318  1.00 82.54           H  
ATOM   2566  C   GLY A 160       8.023 -56.538  -7.464  1.00 82.54           C  
ATOM   2567  O   GLY A 160       8.704 -56.294  -6.475  1.00 82.54           O  
ATOM   2568  N   LYS A 161       8.095 -55.772  -8.560  1.00 85.18           N  
ATOM   2569  H   LYS A 161       7.429 -55.968  -9.293  1.00 85.18           H  
ATOM   2570  CA  LYS A 161       9.121 -54.744  -8.805  1.00 85.18           C  
ATOM   2571  HA  LYS A 161      10.098 -55.173  -8.583  1.00 85.18           H  
ATOM   2572  C   LYS A 161       8.943 -53.515  -7.912  1.00 85.18           C  
ATOM   2573  CB  LYS A 161       9.085 -54.311 -10.280  1.00 85.18           C  
ATOM   2574  HB2 LYS A 161       9.858 -53.559 -10.438  1.00 85.18           H  
ATOM   2575  HB3 LYS A 161       8.118 -53.854 -10.492  1.00 85.18           H  
ATOM   2576  O   LYS A 161       7.825 -53.027  -7.748  1.00 85.18           O  
ATOM   2577  CG  LYS A 161       9.313 -55.469 -11.261  1.00 85.18           C  
ATOM   2578  HG2 LYS A 161      10.263 -55.953 -11.031  1.00 85.18           H  
ATOM   2579  HG3 LYS A 161       8.526 -56.214 -11.144  1.00 85.18           H  
ATOM   2580  CD  LYS A 161       9.311 -54.964 -12.711  1.00 85.18           C  
ATOM   2581  HD2 LYS A 161      10.046 -54.165 -12.812  1.00 85.18           H  
ATOM   2582  HD3 LYS A 161       8.327 -54.565 -12.956  1.00 85.18           H  
ATOM   2583  CE  LYS A 161       9.653 -56.120 -13.657  1.00 85.18           C  
ATOM   2584  HE2 LYS A 161       8.804 -56.802 -13.690  1.00 85.18           H  
ATOM   2585  HE3 LYS A 161      10.498 -56.667 -13.237  1.00 85.18           H  
ATOM   2586  NZ  LYS A 161       9.996 -55.637 -15.019  1.00 85.18           N  
ATOM   2587  HZ1 LYS A 161       9.225 -55.120 -15.419  1.00 85.18           H  
ATOM   2588  HZ2 LYS A 161      10.222 -56.414 -15.622  1.00 85.18           H  
ATOM   2589  HZ3 LYS A 161      10.804 -55.032 -14.981  1.00 85.18           H  
ATOM   2590  N   TYR A 162      10.038 -52.943  -7.422  1.00 86.77           N  
ATOM   2591  H   TYR A 162      10.909 -53.451  -7.478  1.00 86.77           H  
ATOM   2592  CA  TYR A 162      10.052 -51.645  -6.746  1.00 86.77           C  
ATOM   2593  HA  TYR A 162       9.391 -51.699  -5.882  1.00 86.77           H  
ATOM   2594  C   TYR A 162       9.554 -50.526  -7.673  1.00 86.77           C  
ATOM   2595  CB  TYR A 162      11.470 -51.337  -6.246  1.00 86.77           C  
ATOM   2596  HB2 TYR A 162      12.162 -51.382  -7.087  1.00 86.77           H  
ATOM   2597  HB3 TYR A 162      11.762 -52.103  -5.528  1.00 86.77           H  
ATOM   2598  O   TYR A 162       9.954 -50.434  -8.834  1.00 86.77           O  
ATOM   2599  CG  TYR A 162      11.601 -49.990  -5.566  1.00 86.77           C  
ATOM   2600  CD1 TYR A 162      12.077 -48.871  -6.278  1.00 86.77           C  
ATOM   2601  HD1 TYR A 162      12.371 -48.979  -7.312  1.00 86.77           H  
ATOM   2602  CD2 TYR A 162      11.225 -49.858  -4.217  1.00 86.77           C  
ATOM   2603  HD2 TYR A 162      10.859 -50.716  -3.672  1.00 86.77           H  
ATOM   2604  CE1 TYR A 162      12.173 -47.619  -5.640  1.00 86.77           C  
ATOM   2605  HE1 TYR A 162      12.549 -46.757  -6.171  1.00 86.77           H  
ATOM   2606  CE2 TYR A 162      11.324 -48.611  -3.574  1.00 86.77           C  
ATOM   2607  HE2 TYR A 162      11.038 -48.523  -2.536  1.00 86.77           H  
ATOM   2608  OH  TYR A 162      11.884 -46.281  -3.671  1.00 86.77           O  
ATOM   2609  HH  TYR A 162      11.618 -46.330  -2.750  1.00 86.77           H  
ATOM   2610  CZ  TYR A 162      11.795 -47.488  -4.287  1.00 86.77           C  
ATOM   2611  N   CYS A 163       8.690 -49.651  -7.154  1.00 88.73           N  
ATOM   2612  H   CYS A 163       8.388 -49.783  -6.199  1.00 88.73           H  
ATOM   2613  CA  CYS A 163       8.087 -48.574  -7.934  1.00 88.73           C  
ATOM   2614  HA  CYS A 163       8.770 -48.273  -8.729  1.00 88.73           H  
ATOM   2615  C   CYS A 163       7.789 -47.342  -7.072  1.00 88.73           C  
ATOM   2616  CB  CYS A 163       6.827 -49.140  -8.595  1.00 88.73           C  
ATOM   2617  HB2 CYS A 163       6.136 -49.505  -7.835  1.00 88.73           H  
ATOM   2618  HB3 CYS A 163       7.122 -49.970  -9.237  1.00 88.73           H  
ATOM   2619  O   CYS A 163       6.816 -47.318  -6.326  1.00 88.73           O  
ATOM   2620  SG  CYS A 163       6.028 -47.867  -9.604  1.00 88.73           S  
ATOM   2621  HG  CYS A 163       5.630 -47.119  -8.571  1.00 88.73           H  
ATOM   2622  N   ASN A 164       8.593 -46.289  -7.219  1.00 91.13           N  
ATOM   2623  H   ASN A 164       9.358 -46.382  -7.872  1.00 91.13           H  
ATOM   2624  CA  ASN A 164       8.347 -44.976  -6.618  1.00 91.13           C  
ATOM   2625  HA  ASN A 164       7.533 -45.056  -5.897  1.00 91.13           H  
ATOM   2626  C   ASN A 164       7.919 -43.964  -7.694  1.00 91.13           C  
ATOM   2627  CB  ASN A 164       9.607 -44.537  -5.854  1.00 91.13           C  
ATOM   2628  HB2 ASN A 164       9.900 -45.327  -5.163  1.00 91.13           H  
ATOM   2629  HB3 ASN A 164      10.429 -44.365  -6.548  1.00 91.13           H  
ATOM   2630  O   ASN A 164       8.686 -43.712  -8.633  1.00 91.13           O  
ATOM   2631  CG  ASN A 164       9.376 -43.281  -5.032  1.00 91.13           C  
ATOM   2632  ND2 ASN A 164      10.414 -42.585  -4.645  1.00 91.13           N  
ATOM   2633 HD21 ASN A 164      10.230 -41.782  -4.060  1.00 91.13           H  
ATOM   2634 HD22 ASN A 164      11.351 -42.806  -4.951  1.00 91.13           H  
ATOM   2635  OD1 ASN A 164       8.257 -42.895  -4.742  1.00 91.13           O  
ATOM   2636  N   ILE A 165       6.708 -43.414  -7.571  1.00 95.56           N  
ATOM   2637  H   ILE A 165       6.162 -43.664  -6.758  1.00 95.56           H  
ATOM   2638  CA  ILE A 165       6.063 -42.527  -8.548  1.00 95.56           C  
ATOM   2639  HA  ILE A 165       6.730 -42.407  -9.401  1.00 95.56           H  
ATOM   2640  C   ILE A 165       5.814 -41.150  -7.925  1.00 95.56           C  
ATOM   2641  CB  ILE A 165       4.725 -43.112  -9.071  1.00 95.56           C  
ATOM   2642  HB  ILE A 165       3.996 -43.054  -8.263  1.00 95.56           H  
ATOM   2643  O   ILE A 165       5.167 -41.040  -6.881  1.00 95.56           O  
ATOM   2644  CG1 ILE A 165       4.828 -44.602  -9.475  1.00 95.56           C  
ATOM   2645 HG12 ILE A 165       5.137 -45.178  -8.604  1.00 95.56           H  
ATOM   2646 HG13 ILE A 165       5.583 -44.727 -10.251  1.00 95.56           H  
ATOM   2647  CG2 ILE A 165       4.207 -42.248 -10.243  1.00 95.56           C  
ATOM   2648 HG21 ILE A 165       3.234 -42.602 -10.583  1.00 95.56           H  
ATOM   2649 HG22 ILE A 165       4.078 -41.211  -9.933  1.00 95.56           H  
ATOM   2650 HG23 ILE A 165       4.912 -42.283 -11.074  1.00 95.56           H  
ATOM   2651  CD1 ILE A 165       3.505 -45.211  -9.961  1.00 95.56           C  
ATOM   2652 HD11 ILE A 165       3.231 -44.803 -10.934  1.00 95.56           H  
ATOM   2653 HD12 ILE A 165       3.615 -46.291 -10.064  1.00 95.56           H  
ATOM   2654 HD13 ILE A 165       2.714 -45.007  -9.239  1.00 95.56           H  
ATOM   2655  N   VAL A 166       6.230 -40.088  -8.615  1.00 95.18           N  
ATOM   2656  H   VAL A 166       6.742 -40.249  -9.471  1.00 95.18           H  
ATOM   2657  CA  VAL A 166       5.838 -38.705  -8.298  1.00 95.18           C  
ATOM   2658  HA  VAL A 166       5.206 -38.724  -7.410  1.00 95.18           H  
ATOM   2659  C   VAL A 166       4.989 -38.119  -9.425  1.00 95.18           C  
ATOM   2660  CB  VAL A 166       7.062 -37.849  -7.926  1.00 95.18           C  
ATOM   2661  HB  VAL A 166       7.573 -38.355  -7.106  1.00 95.18           H  
ATOM   2662  O   VAL A 166       5.292 -38.314 -10.601  1.00 95.18           O  
ATOM   2663  CG1 VAL A 166       8.061 -37.691  -9.075  1.00 95.18           C  
ATOM   2664 HG11 VAL A 166       8.373 -38.675  -9.423  1.00 95.18           H  
ATOM   2665 HG12 VAL A 166       8.946 -37.161  -8.724  1.00 95.18           H  
ATOM   2666 HG13 VAL A 166       7.611 -37.139  -9.900  1.00 95.18           H  
ATOM   2667  CG2 VAL A 166       6.662 -36.462  -7.412  1.00 95.18           C  
ATOM   2668 HG21 VAL A 166       6.168 -35.891  -8.199  1.00 95.18           H  
ATOM   2669 HG22 VAL A 166       5.987 -36.565  -6.563  1.00 95.18           H  
ATOM   2670 HG23 VAL A 166       7.553 -35.923  -7.091  1.00 95.18           H  
ATOM   2671  N   VAL A 167       3.917 -37.408  -9.074  1.00 96.00           N  
ATOM   2672  H   VAL A 167       3.716 -37.318  -8.088  1.00 96.00           H  
ATOM   2673  CA  VAL A 167       2.975 -36.782 -10.012  1.00 96.00           C  
ATOM   2674  HA  VAL A 167       3.366 -36.883 -11.024  1.00 96.00           H  
ATOM   2675  C   VAL A 167       2.848 -35.299  -9.691  1.00 96.00           C  
ATOM   2676  CB  VAL A 167       1.585 -37.450  -9.970  1.00 96.00           C  
ATOM   2677  HB  VAL A 167       1.105 -37.194  -9.025  1.00 96.00           H  
ATOM   2678  O   VAL A 167       2.450 -34.941  -8.581  1.00 96.00           O  
ATOM   2679  CG1 VAL A 167       0.706 -36.931 -11.121  1.00 96.00           C  
ATOM   2680 HG11 VAL A 167       1.212 -37.069 -12.076  1.00 96.00           H  
ATOM   2681 HG12 VAL A 167      -0.241 -37.470 -11.145  1.00 96.00           H  
ATOM   2682 HG13 VAL A 167       0.498 -35.870 -10.984  1.00 96.00           H  
ATOM   2683  CG2 VAL A 167       1.637 -38.982 -10.042  1.00 96.00           C  
ATOM   2684 HG21 VAL A 167       2.142 -39.311 -10.950  1.00 96.00           H  
ATOM   2685 HG22 VAL A 167       0.623 -39.380 -10.016  1.00 96.00           H  
ATOM   2686 HG23 VAL A 167       2.171 -39.372  -9.176  1.00 96.00           H  
ATOM   2687  N   THR A 168       3.157 -34.420 -10.645  1.00 94.46           N  
ATOM   2688  H   THR A 168       3.458 -34.753 -11.550  1.00 94.46           H  
ATOM   2689  CA  THR A 168       3.004 -32.974 -10.436  1.00 94.46           C  
ATOM   2690  HA  THR A 168       3.241 -32.772  -9.391  1.00 94.46           H  
ATOM   2691  C   THR A 168       1.568 -32.502 -10.672  1.00 94.46           C  
ATOM   2692  CB  THR A 168       3.988 -32.123 -11.250  1.00 94.46           C  
ATOM   2693  HB  THR A 168       3.851 -31.078 -10.971  1.00 94.46           H  
ATOM   2694  O   THR A 168       0.792 -33.106 -11.414  1.00 94.46           O  
ATOM   2695  CG2 THR A 168       5.443 -32.496 -10.979  1.00 94.46           C  
ATOM   2696 HG21 THR A 168       5.637 -33.516 -11.313  1.00 94.46           H  
ATOM   2697 HG22 THR A 168       6.101 -31.811 -11.514  1.00 94.46           H  
ATOM   2698 HG23 THR A 168       5.648 -32.424  -9.911  1.00 94.46           H  
ATOM   2699  OG1 THR A 168       3.751 -32.245 -12.628  1.00 94.46           O  
ATOM   2700  HG1 THR A 168       4.318 -31.621 -13.086  1.00 94.46           H  
ATOM   2701  N   GLN A 169       1.209 -31.390 -10.034  1.00 85.63           N  
ATOM   2702  H   GLN A 169       1.827 -31.057  -9.307  1.00 85.63           H  
ATOM   2703  CA  GLN A 169       0.024 -30.587 -10.321  1.00 85.63           C  
ATOM   2704  HA  GLN A 169      -0.326 -30.829 -11.324  1.00 85.63           H  
ATOM   2705  C   GLN A 169       0.382 -29.093 -10.263  1.00 85.63           C  
ATOM   2706  CB  GLN A 169      -1.087 -30.883  -9.298  1.00 85.63           C  
ATOM   2707  HB2 GLN A 169      -0.664 -30.835  -8.294  1.00 85.63           H  
ATOM   2708  HB3 GLN A 169      -1.847 -30.106  -9.374  1.00 85.63           H  
ATOM   2709  O   GLN A 169       1.118 -28.683  -9.361  1.00 85.63           O  
ATOM   2710  CG  GLN A 169      -1.771 -32.241  -9.491  1.00 85.63           C  
ATOM   2711  HG2 GLN A 169      -1.033 -33.041  -9.432  1.00 85.63           H  
ATOM   2712  HG3 GLN A 169      -2.485 -32.396  -8.682  1.00 85.63           H  
ATOM   2713  CD  GLN A 169      -2.535 -32.320 -10.809  1.00 85.63           C  
ATOM   2714  NE2 GLN A 169      -2.090 -33.148 -11.722  1.00 85.63           N  
ATOM   2715 HE21 GLN A 169      -1.154 -33.518 -11.636  1.00 85.63           H  
ATOM   2716 HE22 GLN A 169      -2.584 -33.273 -12.594  1.00 85.63           H  
ATOM   2717  OE1 GLN A 169      -3.525 -31.631 -11.008  1.00 85.63           O  
ATOM   2718  N   PRO A 170      -0.189 -28.240 -11.132  1.00 75.10           N  
ATOM   2719  CA  PRO A 170       0.104 -26.804 -11.122  1.00 75.10           C  
ATOM   2720  HA  PRO A 170       1.182 -26.645 -11.166  1.00 75.10           H  
ATOM   2721  C   PRO A 170      -0.429 -26.090  -9.867  1.00 75.10           C  
ATOM   2722  CB  PRO A 170      -0.521 -26.264 -12.416  1.00 75.10           C  
ATOM   2723  HB2 PRO A 170      -0.903 -25.249 -12.299  1.00 75.10           H  
ATOM   2724  HB3 PRO A 170       0.224 -26.286 -13.211  1.00 75.10           H  
ATOM   2725  O   PRO A 170       0.092 -25.053  -9.462  1.00 75.10           O  
ATOM   2726  CG  PRO A 170      -1.637 -27.257 -12.743  1.00 75.10           C  
ATOM   2727  HG2 PRO A 170      -2.536 -27.001 -12.181  1.00 75.10           H  
ATOM   2728  HG3 PRO A 170      -1.850 -27.287 -13.811  1.00 75.10           H  
ATOM   2729  CD  PRO A 170      -1.074 -28.583 -12.238  1.00 75.10           C  
ATOM   2730  HD2 PRO A 170      -0.490 -29.057 -13.028  1.00 75.10           H  
ATOM   2731  HD3 PRO A 170      -1.884 -29.241 -11.924  1.00 75.10           H  
ATOM   2732  N   ARG A 171      -1.462 -26.635  -9.202  1.00 69.81           N  
ATOM   2733  H   ARG A 171      -1.806 -27.523  -9.539  1.00 69.81           H  
ATOM   2734  CA  ARG A 171      -2.165 -25.966  -8.090  1.00 69.81           C  
ATOM   2735  HA  ARG A 171      -1.637 -25.039  -7.865  1.00 69.81           H  
ATOM   2736  C   ARG A 171      -2.165 -26.799  -6.812  1.00 69.81           C  
ATOM   2737  CB  ARG A 171      -3.592 -25.580  -8.523  1.00 69.81           C  
ATOM   2738  HB2 ARG A 171      -4.153 -26.486  -8.754  1.00 69.81           H  
ATOM   2739  HB3 ARG A 171      -4.087 -25.064  -7.700  1.00 69.81           H  
ATOM   2740  O   ARG A 171      -2.510 -27.979  -6.839  1.00 69.81           O  
ATOM   2741  CG  ARG A 171      -3.583 -24.660  -9.755  1.00 69.81           C  
ATOM   2742  HG2 ARG A 171      -3.099 -25.175 -10.585  1.00 69.81           H  
ATOM   2743  HG3 ARG A 171      -3.017 -23.754  -9.537  1.00 69.81           H  
ATOM   2744  CD  ARG A 171      -4.996 -24.280 -10.202  1.00 69.81           C  
ATOM   2745  HD2 ARG A 171      -5.410 -23.543  -9.514  1.00 69.81           H  
ATOM   2746  HD3 ARG A 171      -5.616 -25.176 -10.191  1.00 69.81           H  
ATOM   2747  NE  ARG A 171      -4.960 -23.733 -11.568  1.00 69.81           N  
ATOM   2748  HE  ARG A 171      -4.064 -23.450 -11.938  1.00 69.81           H  
ATOM   2749  NH1 ARG A 171      -7.150 -24.121 -12.183  1.00 69.81           N  
ATOM   2750 HH11 ARG A 171      -7.815 -24.215 -12.938  1.00 69.81           H  
ATOM   2751 HH12 ARG A 171      -7.380 -24.431 -11.250  1.00 69.81           H  
ATOM   2752  NH2 ARG A 171      -5.690 -23.341 -13.662  1.00 69.81           N  
ATOM   2753 HH21 ARG A 171      -6.397 -23.509 -14.363  1.00 69.81           H  
ATOM   2754 HH22 ARG A 171      -4.753 -23.455 -14.022  1.00 69.81           H  
ATOM   2755  CZ  ARG A 171      -5.934 -23.730 -12.455  1.00 69.81           C  
ATOM   2756  N   ARG A 172      -1.895 -26.138  -5.675  1.00 69.99           N  
ATOM   2757  H   ARG A 172      -1.615 -25.173  -5.777  1.00 69.99           H  
ATOM   2758  CA  ARG A 172      -1.910 -26.709  -4.308  1.00 69.99           C  
ATOM   2759  HA  ARG A 172      -1.061 -27.381  -4.188  1.00 69.99           H  
ATOM   2760  C   ARG A 172      -3.155 -27.580  -4.050  1.00 69.99           C  
ATOM   2761  CB  ARG A 172      -1.801 -25.566  -3.261  1.00 69.99           C  
ATOM   2762  HB2 ARG A 172      -2.605 -24.847  -3.420  1.00 69.99           H  
ATOM   2763  HB3 ARG A 172      -1.964 -25.997  -2.273  1.00 69.99           H  
ATOM   2764  O   ARG A 172      -3.038 -28.734  -3.650  1.00 69.99           O  
ATOM   2765  CG  ARG A 172      -0.451 -24.800  -3.259  1.00 69.99           C  
ATOM   2766  HG2 ARG A 172       0.358 -25.498  -3.471  1.00 69.99           H  
ATOM   2767  HG3 ARG A 172      -0.457 -24.063  -4.062  1.00 69.99           H  
ATOM   2768  CD  ARG A 172      -0.143 -24.083  -1.919  1.00 69.99           C  
ATOM   2769  HD2 ARG A 172      -0.358 -24.765  -1.097  1.00 69.99           H  
ATOM   2770  HD3 ARG A 172      -0.802 -23.220  -1.820  1.00 69.99           H  
ATOM   2771  NE  ARG A 172       1.274 -23.640  -1.815  1.00 69.99           N  
ATOM   2772  HE  ARG A 172       1.790 -23.545  -2.678  1.00 69.99           H  
ATOM   2773  NH1 ARG A 172       1.427 -23.274   0.476  1.00 69.99           N  
ATOM   2774 HH11 ARG A 172       0.429 -23.352   0.612  1.00 69.99           H  
ATOM   2775 HH12 ARG A 172       2.035 -23.032   1.246  1.00 69.99           H  
ATOM   2776  NH2 ARG A 172       3.231 -23.085  -0.754  1.00 69.99           N  
ATOM   2777 HH21 ARG A 172       3.743 -22.983  -1.619  1.00 69.99           H  
ATOM   2778 HH22 ARG A 172       3.729 -22.938   0.113  1.00 69.99           H  
ATOM   2779  CZ  ARG A 172       1.956 -23.337  -0.710  1.00 69.99           C  
ATOM   2780  N   ILE A 173      -4.339 -27.048  -4.366  1.00 61.47           N  
ATOM   2781  H   ILE A 173      -4.342 -26.088  -4.680  1.00 61.47           H  
ATOM   2782  CA  ILE A 173      -5.635 -27.719  -4.163  1.00 61.47           C  
ATOM   2783  HA  ILE A 173      -5.651 -28.073  -3.132  1.00 61.47           H  
ATOM   2784  C   ILE A 173      -5.814 -28.979  -5.027  1.00 61.47           C  
ATOM   2785  CB  ILE A 173      -6.781 -26.679  -4.347  1.00 61.47           C  
ATOM   2786  HB  ILE A 173      -6.327 -25.706  -4.539  1.00 61.47           H  
ATOM   2787  O   ILE A 173      -6.500 -29.911  -4.612  1.00 61.47           O  
ATOM   2788  CG1 ILE A 173      -7.565 -26.540  -3.025  1.00 61.47           C  
ATOM   2789 HG12 ILE A 173      -8.115 -27.461  -2.829  1.00 61.47           H  
ATOM   2790 HG13 ILE A 173      -6.853 -26.392  -2.213  1.00 61.47           H  
ATOM   2791  CG2 ILE A 173      -7.723 -26.956  -5.538  1.00 61.47           C  
ATOM   2792 HG21 ILE A 173      -8.296 -27.866  -5.364  1.00 61.47           H  
ATOM   2793 HG22 ILE A 173      -8.419 -26.127  -5.668  1.00 61.47           H  
ATOM   2794 HG23 ILE A 173      -7.151 -27.051  -6.461  1.00 61.47           H  
ATOM   2795  CD1 ILE A 173      -8.539 -25.354  -2.998  1.00 61.47           C  
ATOM   2796 HD11 ILE A 173      -8.946 -25.249  -1.993  1.00 61.47           H  
ATOM   2797 HD12 ILE A 173      -8.018 -24.434  -3.264  1.00 61.47           H  
ATOM   2798 HD13 ILE A 173      -9.366 -25.521  -3.689  1.00 61.47           H  
ATOM   2799  N   ALA A 174      -5.201 -29.026  -6.215  1.00 70.98           N  
ATOM   2800  H   ALA A 174      -4.534 -28.307  -6.455  1.00 70.98           H  
ATOM   2801  CA  ALA A 174      -5.340 -30.154  -7.129  1.00 70.98           C  
ATOM   2802  HA  ALA A 174      -6.389 -30.451  -7.159  1.00 70.98           H  
ATOM   2803  C   ALA A 174      -4.548 -31.367  -6.623  1.00 70.98           C  
ATOM   2804  CB  ALA A 174      -4.946 -29.709  -8.542  1.00 70.98           C  
ATOM   2805  HB1 ALA A 174      -5.103 -30.535  -9.236  1.00 70.98           H  
ATOM   2806  HB2 ALA A 174      -3.895 -29.420  -8.571  1.00 70.98           H  
ATOM   2807  HB3 ALA A 174      -5.562 -28.866  -8.855  1.00 70.98           H  
ATOM   2808  O   ALA A 174      -5.122 -32.449  -6.533  1.00 70.98           O  
ATOM   2809  N   ALA A 175      -3.294 -31.176  -6.190  1.00 79.42           N  
ATOM   2810  H   ALA A 175      -2.889 -30.255  -6.270  1.00 79.42           H  
ATOM   2811  CA  ALA A 175      -2.477 -32.244  -5.600  1.00 79.42           C  
ATOM   2812  HA  ALA A 175      -2.292 -33.006  -6.357  1.00 79.42           H  
ATOM   2813  C   ALA A 175      -3.191 -32.937  -4.421  1.00 79.42           C  
ATOM   2814  CB  ALA A 175      -1.128 -31.649  -5.169  1.00 79.42           C  
ATOM   2815  HB1 ALA A 175      -0.604 -31.236  -6.031  1.00 79.42           H  
ATOM   2816  HB2 ALA A 175      -0.509 -32.434  -4.733  1.00 79.42           H  
ATOM   2817  HB3 ALA A 175      -1.278 -30.865  -4.427  1.00 79.42           H  
ATOM   2818  O   ALA A 175      -3.311 -34.160  -4.401  1.00 79.42           O  
ATOM   2819  N   ILE A 176      -3.746 -32.147  -3.492  1.00 71.68           N  
ATOM   2820  H   ILE A 176      -3.591 -31.152  -3.570  1.00 71.68           H  
ATOM   2821  CA  ILE A 176      -4.489 -32.646  -2.321  1.00 71.68           C  
ATOM   2822  HA  ILE A 176      -3.867 -33.369  -1.793  1.00 71.68           H  
ATOM   2823  C   ILE A 176      -5.772 -33.375  -2.750  1.00 71.68           C  
ATOM   2824  CB  ILE A 176      -4.806 -31.477  -1.353  1.00 71.68           C  
ATOM   2825  HB  ILE A 176      -5.405 -30.740  -1.888  1.00 71.68           H  
ATOM   2826  O   ILE A 176      -6.028 -34.501  -2.327  1.00 71.68           O  
ATOM   2827  CG1 ILE A 176      -3.508 -30.789  -0.871  1.00 71.68           C  
ATOM   2828 HG12 ILE A 176      -2.962 -31.475  -0.224  1.00 71.68           H  
ATOM   2829 HG13 ILE A 176      -2.872 -30.569  -1.729  1.00 71.68           H  
ATOM   2830  CG2 ILE A 176      -5.619 -31.976  -0.143  1.00 71.68           C  
ATOM   2831 HG21 ILE A 176      -5.840 -31.155   0.540  1.00 71.68           H  
ATOM   2832 HG22 ILE A 176      -5.054 -32.738   0.394  1.00 71.68           H  
ATOM   2833 HG23 ILE A 176      -6.570 -32.402  -0.461  1.00 71.68           H  
ATOM   2834  CD1 ILE A 176      -3.719 -29.466  -0.124  1.00 71.68           C  
ATOM   2835 HD11 ILE A 176      -4.309 -28.785  -0.737  1.00 71.68           H  
ATOM   2836 HD12 ILE A 176      -4.223 -29.636   0.827  1.00 71.68           H  
ATOM   2837 HD13 ILE A 176      -2.749 -29.011   0.077  1.00 71.68           H  
ATOM   2838  N   SER A 177      -6.578 -32.747  -3.615  1.00 70.59           N  
ATOM   2839  H   SER A 177      -6.307 -31.831  -3.943  1.00 70.59           H  
ATOM   2840  CA  SER A 177      -7.854 -33.305  -4.089  1.00 70.59           C  
ATOM   2841  HA  SER A 177      -8.507 -33.477  -3.234  1.00 70.59           H  
ATOM   2842  C   SER A 177      -7.671 -34.643  -4.812  1.00 70.59           C  
ATOM   2843  CB  SER A 177      -8.523 -32.287  -5.017  1.00 70.59           C  
ATOM   2844  HB2 SER A 177      -8.693 -31.364  -4.463  1.00 70.59           H  
ATOM   2845  HB3 SER A 177      -7.865 -32.077  -5.859  1.00 70.59           H  
ATOM   2846  O   SER A 177      -8.420 -35.590  -4.573  1.00 70.59           O  
ATOM   2847  OG  SER A 177      -9.762 -32.765  -5.502  1.00 70.59           O  
ATOM   2848  HG  SER A 177     -10.187 -32.061  -5.998  1.00 70.59           H  
ATOM   2849  N   ILE A 178      -6.644 -34.748  -5.658  1.00 82.00           N  
ATOM   2850  H   ILE A 178      -6.043 -33.947  -5.789  1.00 82.00           H  
ATOM   2851  CA  ILE A 178      -6.354 -35.954  -6.436  1.00 82.00           C  
ATOM   2852  HA  ILE A 178      -7.289 -36.332  -6.850  1.00 82.00           H  
ATOM   2853  C   ILE A 178      -5.789 -37.065  -5.545  1.00 82.00           C  
ATOM   2854  CB  ILE A 178      -5.429 -35.603  -7.616  1.00 82.00           C  
ATOM   2855  HB  ILE A 178      -4.565 -35.062  -7.229  1.00 82.00           H  
ATOM   2856  O   ILE A 178      -6.259 -38.196  -5.649  1.00 82.00           O  
ATOM   2857  CG1 ILE A 178      -6.183 -34.721  -8.642  1.00 82.00           C  
ATOM   2858 HG12 ILE A 178      -6.797 -35.356  -9.281  1.00 82.00           H  
ATOM   2859 HG13 ILE A 178      -6.852 -34.025  -8.136  1.00 82.00           H  
ATOM   2860  CG2 ILE A 178      -4.932 -36.877  -8.318  1.00 82.00           C  
ATOM   2861 HG21 ILE A 178      -4.214 -36.612  -9.094  1.00 82.00           H  
ATOM   2862 HG22 ILE A 178      -4.400 -37.525  -7.621  1.00 82.00           H  
ATOM   2863 HG23 ILE A 178      -5.762 -37.432  -8.755  1.00 82.00           H  
ATOM   2864  CD1 ILE A 178      -5.246 -33.886  -9.519  1.00 82.00           C  
ATOM   2865 HD11 ILE A 178      -4.905 -33.009  -8.969  1.00 82.00           H  
ATOM   2866 HD12 ILE A 178      -5.777 -33.551 -10.409  1.00 82.00           H  
ATOM   2867 HD13 ILE A 178      -4.365 -34.460  -9.805  1.00 82.00           H  
ATOM   2868  N   ALA A 179      -4.853 -36.766  -4.636  1.00 85.73           N  
ATOM   2869  H   ALA A 179      -4.473 -35.832  -4.592  1.00 85.73           H  
ATOM   2870  CA  ALA A 179      -4.351 -37.760  -3.685  1.00 85.73           C  
ATOM   2871  HA  ALA A 179      -3.884 -38.575  -4.237  1.00 85.73           H  
ATOM   2872  C   ALA A 179      -5.490 -38.355  -2.841  1.00 85.73           C  
ATOM   2873  CB  ALA A 179      -3.293 -37.105  -2.794  1.00 85.73           C  
ATOM   2874  HB1 ALA A 179      -3.724 -36.260  -2.256  1.00 85.73           H  
ATOM   2875  HB2 ALA A 179      -2.909 -37.831  -2.078  1.00 85.73           H  
ATOM   2876  HB3 ALA A 179      -2.466 -36.751  -3.410  1.00 85.73           H  
ATOM   2877  O   ALA A 179      -5.617 -39.575  -2.735  1.00 85.73           O  
ATOM   2878  N   ASN A 180      -6.382 -37.505  -2.321  1.00 79.67           N  
ATOM   2879  H   ASN A 180      -6.203 -36.514  -2.405  1.00 79.67           H  
ATOM   2880  CA  ASN A 180      -7.540 -37.942  -1.541  1.00 79.67           C  
ATOM   2881  HA  ASN A 180      -7.193 -38.605  -0.748  1.00 79.67           H  
ATOM   2882  C   ASN A 180      -8.537 -38.755  -2.384  1.00 79.67           C  
ATOM   2883  CB  ASN A 180      -8.195 -36.708  -0.895  1.00 79.67           C  
ATOM   2884  HB2 ASN A 180      -8.377 -35.946  -1.653  1.00 79.67           H  
ATOM   2885  HB3 ASN A 180      -9.150 -36.999  -0.460  1.00 79.67           H  
ATOM   2886  O   ASN A 180      -9.074 -39.753  -1.902  1.00 79.67           O  
ATOM   2887  CG  ASN A 180      -7.349 -36.112   0.220  1.00 79.67           C  
ATOM   2888  ND2 ASN A 180      -7.749 -34.990   0.768  1.00 79.67           N  
ATOM   2889 HD21 ASN A 180      -8.573 -34.508   0.436  1.00 79.67           H  
ATOM   2890 HD22 ASN A 180      -7.180 -34.666   1.536  1.00 79.67           H  
ATOM   2891  OD1 ASN A 180      -6.348 -36.658   0.647  1.00 79.67           O  
ATOM   2892  N   ARG A 181      -8.743 -38.378  -3.655  1.00 79.77           N  
ATOM   2893  H   ARG A 181      -8.297 -37.528  -3.968  1.00 79.77           H  
ATOM   2894  CA  ARG A 181      -9.562 -39.129  -4.619  1.00 79.77           C  
ATOM   2895  HA  ARG A 181     -10.551 -39.277  -4.186  1.00 79.77           H  
ATOM   2896  C   ARG A 181      -8.994 -40.524  -4.887  1.00 79.77           C  
ATOM   2897  CB  ARG A 181      -9.675 -38.302  -5.914  1.00 79.77           C  
ATOM   2898  HB2 ARG A 181     -10.119 -37.334  -5.679  1.00 79.77           H  
ATOM   2899  HB3 ARG A 181      -8.676 -38.119  -6.309  1.00 79.77           H  
ATOM   2900  O   ARG A 181      -9.752 -41.486  -4.887  1.00 79.77           O  
ATOM   2901  CG  ARG A 181     -10.493 -38.957  -7.031  1.00 79.77           C  
ATOM   2902  HG2 ARG A 181     -10.416 -38.333  -7.921  1.00 79.77           H  
ATOM   2903  HG3 ARG A 181     -10.082 -39.938  -7.271  1.00 79.77           H  
ATOM   2904  CD  ARG A 181     -11.968 -39.089  -6.654  1.00 79.77           C  
ATOM   2905  HD2 ARG A 181     -12.354 -38.099  -6.413  1.00 79.77           H  
ATOM   2906  HD3 ARG A 181     -12.058 -39.728  -5.776  1.00 79.77           H  
ATOM   2907  NE  ARG A 181     -12.715 -39.701  -7.761  1.00 79.77           N  
ATOM   2908  HE  ARG A 181     -12.246 -40.469  -8.220  1.00 79.77           H  
ATOM   2909  NH1 ARG A 181     -14.678 -38.517  -7.534  1.00 79.77           N  
ATOM   2910 HH11 ARG A 181     -14.292 -38.082  -6.709  1.00 79.77           H  
ATOM   2911 HH12 ARG A 181     -15.653 -38.399  -7.771  1.00 79.77           H  
ATOM   2912  NH2 ARG A 181     -14.490 -40.111  -9.095  1.00 79.77           N  
ATOM   2913 HH21 ARG A 181     -15.465 -40.009  -9.335  1.00 79.77           H  
ATOM   2914 HH22 ARG A 181     -13.943 -40.868  -9.480  1.00 79.77           H  
ATOM   2915  CZ  ARG A 181     -13.954 -39.432  -8.124  1.00 79.77           C  
ATOM   2916  N   VAL A 182      -7.680 -40.643  -5.080  1.00 87.28           N  
ATOM   2917  H   VAL A 182      -7.124 -39.800  -5.080  1.00 87.28           H  
ATOM   2918  CA  VAL A 182      -7.002 -41.931  -5.305  1.00 87.28           C  
ATOM   2919  HA  VAL A 182      -7.547 -42.483  -6.071  1.00 87.28           H  
ATOM   2920  C   VAL A 182      -7.034 -42.803  -4.049  1.00 87.28           C  
ATOM   2921  CB  VAL A 182      -5.569 -41.704  -5.823  1.00 87.28           C  
ATOM   2922  HB  VAL A 182      -5.064 -40.971  -5.193  1.00 87.28           H  
ATOM   2923  O   VAL A 182      -7.303 -43.995  -4.159  1.00 87.28           O  
ATOM   2924  CG1 VAL A 182      -4.728 -42.986  -5.843  1.00 87.28           C  
ATOM   2925 HG11 VAL A 182      -5.276 -43.782  -6.348  1.00 87.28           H  
ATOM   2926 HG12 VAL A 182      -3.782 -42.806  -6.353  1.00 87.28           H  
ATOM   2927 HG13 VAL A 182      -4.506 -43.301  -4.823  1.00 87.28           H  
ATOM   2928  CG2 VAL A 182      -5.633 -41.166  -7.259  1.00 87.28           C  
ATOM   2929 HG21 VAL A 182      -4.624 -40.968  -7.620  1.00 87.28           H  
ATOM   2930 HG22 VAL A 182      -6.115 -41.893  -7.912  1.00 87.28           H  
ATOM   2931 HG23 VAL A 182      -6.193 -40.230  -7.289  1.00 87.28           H  
ATOM   2932  N   CYS A 183      -6.858 -42.221  -2.858  1.00 86.30           N  
ATOM   2933  H   CYS A 183      -6.593 -41.247  -2.824  1.00 86.30           H  
ATOM   2934  CA  CYS A 183      -7.033 -42.945  -1.595  1.00 86.30           C  
ATOM   2935  HA  CYS A 183      -6.368 -43.809  -1.590  1.00 86.30           H  
ATOM   2936  C   CYS A 183      -8.465 -43.490  -1.445  1.00 86.30           C  
ATOM   2937  CB  CYS A 183      -6.653 -42.043  -0.414  1.00 86.30           C  
ATOM   2938  HB2 CYS A 183      -6.863 -42.573   0.515  1.00 86.30           H  
ATOM   2939  HB3 CYS A 183      -7.243 -41.126  -0.434  1.00 86.30           H  
ATOM   2940  O   CYS A 183      -8.628 -44.658  -1.103  1.00 86.30           O  
ATOM   2941  SG  CYS A 183      -4.883 -41.646  -0.461  1.00 86.30           S  
ATOM   2942  HG  CYS A 183      -4.927 -40.841  -1.527  1.00 86.30           H  
ATOM   2943  N   GLN A 184      -9.495 -42.700  -1.781  1.00 82.95           N  
ATOM   2944  H   GLN A 184      -9.308 -41.741  -2.040  1.00 82.95           H  
ATOM   2945  CA  GLN A 184     -10.886 -43.178  -1.819  1.00 82.95           C  
ATOM   2946  HA  GLN A 184     -11.127 -43.615  -0.851  1.00 82.95           H  
ATOM   2947  C   GLN A 184     -11.104 -44.294  -2.851  1.00 82.95           C  
ATOM   2948  CB  GLN A 184     -11.860 -42.019  -2.097  1.00 82.95           C  
ATOM   2949  HB2 GLN A 184     -11.405 -41.298  -2.775  1.00 82.95           H  
ATOM   2950  HB3 GLN A 184     -12.750 -42.421  -2.582  1.00 82.95           H  
ATOM   2951  O   GLN A 184     -11.702 -45.309  -2.513  1.00 82.95           O  
ATOM   2952  CG  GLN A 184     -12.318 -41.317  -0.813  1.00 82.95           C  
ATOM   2953  HG2 GLN A 184     -12.712 -42.064  -0.125  1.00 82.95           H  
ATOM   2954  HG3 GLN A 184     -11.466 -40.828  -0.340  1.00 82.95           H  
ATOM   2955  CD  GLN A 184     -13.406 -40.273  -1.070  1.00 82.95           C  
ATOM   2956  NE2 GLN A 184     -14.208 -39.953  -0.077  1.00 82.95           N  
ATOM   2957 HE21 GLN A 184     -14.125 -40.415   0.818  1.00 82.95           H  
ATOM   2958 HE22 GLN A 184     -14.929 -39.277  -0.282  1.00 82.95           H  
ATOM   2959  OE1 GLN A 184     -13.561 -39.717  -2.148  1.00 82.95           O  
ATOM   2960  N   GLU A 185     -10.605 -44.149  -4.084  1.00 82.56           N  
ATOM   2961  H   GLU A 185     -10.146 -43.280  -4.317  1.00 82.56           H  
ATOM   2962  CA  GLU A 185     -10.725 -45.178  -5.137  1.00 82.56           C  
ATOM   2963  HA  GLU A 185     -11.777 -45.435  -5.264  1.00 82.56           H  
ATOM   2964  C   GLU A 185     -10.007 -46.497  -4.784  1.00 82.56           C  
ATOM   2965  CB  GLU A 185     -10.183 -44.629  -6.476  1.00 82.56           C  
ATOM   2966  HB2 GLU A 185     -10.030 -45.463  -7.160  1.00 82.56           H  
ATOM   2967  HB3 GLU A 185      -9.218 -44.153  -6.305  1.00 82.56           H  
ATOM   2968  O   GLU A 185     -10.344 -47.548  -5.329  1.00 82.56           O  
ATOM   2969  CG  GLU A 185     -11.138 -43.630  -7.159  1.00 82.56           C  
ATOM   2970  HG2 GLU A 185     -12.064 -44.152  -7.403  1.00 82.56           H  
ATOM   2971  HG3 GLU A 185     -11.390 -42.837  -6.456  1.00 82.56           H  
ATOM   2972  CD  GLU A 185     -10.578 -42.993  -8.449  1.00 82.56           C  
ATOM   2973  OE1 GLU A 185     -11.143 -41.941  -8.863  1.00 82.56           O  
ATOM   2974  OE2 GLU A 185      -9.616 -43.544  -9.047  1.00 82.56           O  
ATOM   2975  N   ARG A 186      -9.017 -46.450  -3.885  1.00 86.65           N  
ATOM   2976  H   ARG A 186      -8.763 -45.538  -3.535  1.00 86.65           H  
ATOM   2977  CA  ARG A 186      -8.237 -47.603  -3.407  1.00 86.65           C  
ATOM   2978  HA  ARG A 186      -8.324 -48.426  -4.117  1.00 86.65           H  
ATOM   2979  C   ARG A 186      -8.695 -48.177  -2.064  1.00 86.65           C  
ATOM   2980  CB  ARG A 186      -6.770 -47.174  -3.284  1.00 86.65           C  
ATOM   2981  HB2 ARG A 186      -6.236 -47.913  -2.688  1.00 86.65           H  
ATOM   2982  HB3 ARG A 186      -6.721 -46.229  -2.742  1.00 86.65           H  
ATOM   2983  O   ARG A 186      -8.192 -49.232  -1.689  1.00 86.65           O  
ATOM   2984  CG  ARG A 186      -6.044 -47.022  -4.623  1.00 86.65           C  
ATOM   2985  HG2 ARG A 186      -5.167 -46.397  -4.458  1.00 86.65           H  
ATOM   2986  HG3 ARG A 186      -6.690 -46.516  -5.340  1.00 86.65           H  
ATOM   2987  CD  ARG A 186      -5.592 -48.383  -5.173  1.00 86.65           C  
ATOM   2988  HD2 ARG A 186      -6.446 -48.883  -5.630  1.00 86.65           H  
ATOM   2989  HD3 ARG A 186      -5.230 -48.996  -4.348  1.00 86.65           H  
ATOM   2990  NE  ARG A 186      -4.505 -48.211  -6.151  1.00 86.65           N  
ATOM   2991  HE  ARG A 186      -4.360 -47.265  -6.473  1.00 86.65           H  
ATOM   2992  NH1 ARG A 186      -3.958 -50.422  -6.464  1.00 86.65           N  
ATOM   2993 HH11 ARG A 186      -3.529 -51.049  -7.130  1.00 86.65           H  
ATOM   2994 HH12 ARG A 186      -4.708 -50.730  -5.863  1.00 86.65           H  
ATOM   2995  NH2 ARG A 186      -2.827 -48.877  -7.550  1.00 86.65           N  
ATOM   2996 HH21 ARG A 186      -2.597 -47.926  -7.801  1.00 86.65           H  
ATOM   2997 HH22 ARG A 186      -2.497 -49.652  -8.106  1.00 86.65           H  
ATOM   2998  CZ  ARG A 186      -3.756 -49.156  -6.686  1.00 86.65           C  
ATOM   2999  N   GLU A 187      -9.582 -47.487  -1.345  1.00 83.71           N  
ATOM   3000  H   GLU A 187      -9.993 -46.670  -1.773  1.00 83.71           H  
ATOM   3001  CA  GLU A 187      -9.872 -47.723   0.082  1.00 83.71           C  
ATOM   3002  HA  GLU A 187     -10.503 -46.898   0.413  1.00 83.71           H  
ATOM   3003  C   GLU A 187      -8.614 -47.647   0.981  1.00 83.71           C  
ATOM   3004  CB  GLU A 187     -10.698 -49.009   0.292  1.00 83.71           C  
ATOM   3005  HB2 GLU A 187     -10.919 -49.117   1.353  1.00 83.71           H  
ATOM   3006  HB3 GLU A 187     -10.103 -49.867  -0.021  1.00 83.71           H  
ATOM   3007  O   GLU A 187      -8.506 -48.328   2.001  1.00 83.71           O  
ATOM   3008  CG  GLU A 187     -12.035 -49.007  -0.470  1.00 83.71           C  
ATOM   3009  HG2 GLU A 187     -11.846 -48.824  -1.528  1.00 83.71           H  
ATOM   3010  HG3 GLU A 187     -12.648 -48.189  -0.091  1.00 83.71           H  
ATOM   3011  CD  GLU A 187     -12.813 -50.332  -0.348  1.00 83.71           C  
ATOM   3012  OE1 GLU A 187     -13.955 -50.362  -0.857  1.00 83.71           O  
ATOM   3013  OE2 GLU A 187     -12.266 -51.330   0.187  1.00 83.71           O  
ATOM   3014  N   TRP A 188      -7.638 -46.810   0.614  1.00 86.04           N  
ATOM   3015  H   TRP A 188      -7.815 -46.205  -0.175  1.00 86.04           H  
ATOM   3016  CA  TRP A 188      -6.425 -46.583   1.406  1.00 86.04           C  
ATOM   3017  HA  TRP A 188      -6.207 -47.484   1.980  1.00 86.04           H  
ATOM   3018  C   TRP A 188      -6.610 -45.455   2.422  1.00 86.04           C  
ATOM   3019  CB  TRP A 188      -5.221 -46.308   0.492  1.00 86.04           C  
ATOM   3020  HB2 TRP A 188      -4.386 -45.986   1.115  1.00 86.04           H  
ATOM   3021  HB3 TRP A 188      -5.468 -45.478  -0.169  1.00 86.04           H  
ATOM   3022  O   TRP A 188      -7.236 -44.432   2.132  1.00 86.04           O  
ATOM   3023  CG  TRP A 188      -4.727 -47.455  -0.341  1.00 86.04           C  
ATOM   3024  CD1 TRP A 188      -4.977 -48.768  -0.123  1.00 86.04           C  
ATOM   3025  HD1 TRP A 188      -5.599 -49.161   0.668  1.00 86.04           H  
ATOM   3026  CD2 TRP A 188      -3.894 -47.410  -1.541  1.00 86.04           C  
ATOM   3027  CE2 TRP A 188      -3.643 -48.750  -1.966  1.00 86.04           C  
ATOM   3028  CE3 TRP A 188      -3.354 -46.370  -2.332  1.00 86.04           C  
ATOM   3029  HE3 TRP A 188      -3.535 -45.346  -2.040  1.00 86.04           H  
ATOM   3030  NE1 TRP A 188      -4.339 -49.534  -1.075  1.00 86.04           N  
ATOM   3031  HE1 TRP A 188      -4.435 -50.539  -1.119  1.00 86.04           H  
ATOM   3032  CH2 TRP A 188      -2.321 -47.990  -3.839  1.00 86.04           C  
ATOM   3033  HH2 TRP A 188      -1.687 -48.212  -4.685  1.00 86.04           H  
ATOM   3034  CZ2 TRP A 188      -2.859 -49.046  -3.087  1.00 86.04           C  
ATOM   3035  HZ2 TRP A 188      -2.654 -50.073  -3.349  1.00 86.04           H  
ATOM   3036  CZ3 TRP A 188      -2.577 -46.656  -3.473  1.00 86.04           C  
ATOM   3037  HZ3 TRP A 188      -2.145 -45.850  -4.049  1.00 86.04           H  
ATOM   3038  N   GLN A 189      -5.988 -45.596   3.596  1.00 81.44           N  
ATOM   3039  H   GLN A 189      -5.466 -46.442   3.775  1.00 81.44           H  
ATOM   3040  CA  GLN A 189      -5.788 -44.458   4.491  1.00 81.44           C  
ATOM   3041  HA  GLN A 189      -6.758 -43.996   4.676  1.00 81.44           H  
ATOM   3042  C   GLN A 189      -4.900 -43.412   3.807  1.00 81.44           C  
ATOM   3043  CB  GLN A 189      -5.179 -44.893   5.838  1.00 81.44           C  
ATOM   3044  HB2 GLN A 189      -4.422 -44.168   6.135  1.00 81.44           H  
ATOM   3045  HB3 GLN A 189      -4.691 -45.862   5.738  1.00 81.44           H  
ATOM   3046  O   GLN A 189      -3.872 -43.744   3.209  1.00 81.44           O  
ATOM   3047  CG  GLN A 189      -6.237 -44.945   6.953  1.00 81.44           C  
ATOM   3048  HG2 GLN A 189      -6.754 -43.987   6.998  1.00 81.44           H  
ATOM   3049  HG3 GLN A 189      -6.967 -45.722   6.727  1.00 81.44           H  
ATOM   3050  CD  GLN A 189      -5.632 -45.223   8.329  1.00 81.44           C  
ATOM   3051  NE2 GLN A 189      -6.364 -45.001   9.398  1.00 81.44           N  
ATOM   3052 HE21 GLN A 189      -5.908 -45.207  10.276  1.00 81.44           H  
ATOM   3053 HE22 GLN A 189      -7.314 -44.664   9.332  1.00 81.44           H  
ATOM   3054  OE1 GLN A 189      -4.501 -45.643   8.479  1.00 81.44           O  
ATOM   3055  N   GLN A 190      -5.291 -42.143   3.920  1.00 80.43           N  
ATOM   3056  H   GLN A 190      -6.123 -41.940   4.456  1.00 80.43           H  
ATOM   3057  CA  GLN A 190      -4.480 -41.020   3.452  1.00 80.43           C  
ATOM   3058  HA  GLN A 190      -4.337 -41.109   2.375  1.00 80.43           H  
ATOM   3059  C   GLN A 190      -3.102 -41.053   4.123  1.00 80.43           C  
ATOM   3060  CB  GLN A 190      -5.190 -39.690   3.756  1.00 80.43           C  
ATOM   3061  HB2 GLN A 190      -5.425 -39.648   4.820  1.00 80.43           H  
ATOM   3062  HB3 GLN A 190      -4.515 -38.866   3.524  1.00 80.43           H  
ATOM   3063  O   GLN A 190      -2.995 -41.391   5.300  1.00 80.43           O  
ATOM   3064  CG  GLN A 190      -6.480 -39.507   2.938  1.00 80.43           C  
ATOM   3065  HG2 GLN A 190      -7.130 -40.370   3.082  1.00 80.43           H  
ATOM   3066  HG3 GLN A 190      -6.226 -39.447   1.880  1.00 80.43           H  
ATOM   3067  CD  GLN A 190      -7.267 -38.254   3.321  1.00 80.43           C  
ATOM   3068  NE2 GLN A 190      -8.466 -38.093   2.805  1.00 80.43           N  
ATOM   3069 HE21 GLN A 190      -8.959 -37.271   3.124  1.00 80.43           H  
ATOM   3070 HE22 GLN A 190      -8.851 -38.784   2.176  1.00 80.43           H  
ATOM   3071  OE1 GLN A 190      -6.862 -37.413   4.105  1.00 80.43           O  
ATOM   3072  N   ASN A 191      -2.064 -40.661   3.380  1.00 78.25           N  
ATOM   3073  H   ASN A 191      -2.228 -40.444   2.408  1.00 78.25           H  
ATOM   3074  CA  ASN A 191      -0.674 -40.612   3.848  1.00 78.25           C  
ATOM   3075  HA  ASN A 191      -0.097 -40.203   3.019  1.00 78.25           H  
ATOM   3076  C   ASN A 191      -0.024 -41.981   4.124  1.00 78.25           C  
ATOM   3077  CB  ASN A 191      -0.524 -39.607   5.004  1.00 78.25           C  
ATOM   3078  HB2 ASN A 191       0.537 -39.462   5.206  1.00 78.25           H  
ATOM   3079  HB3 ASN A 191      -0.968 -40.024   5.907  1.00 78.25           H  
ATOM   3080  O   ASN A 191       0.920 -42.065   4.903  1.00 78.25           O  
ATOM   3081  CG  ASN A 191      -1.149 -38.260   4.701  1.00 78.25           C  
ATOM   3082  ND2 ASN A 191      -1.822 -37.667   5.659  1.00 78.25           N  
ATOM   3083 HD21 ASN A 191      -2.266 -36.790   5.428  1.00 78.25           H  
ATOM   3084 HD22 ASN A 191      -1.959 -38.140   6.541  1.00 78.25           H  
ATOM   3085  OD1 ASN A 191      -1.041 -37.721   3.609  1.00 78.25           O  
ATOM   3086  N   THR A 192      -0.500 -43.037   3.459  1.00 86.45           N  
ATOM   3087  H   THR A 192      -1.301 -42.895   2.861  1.00 86.45           H  
ATOM   3088  CA  THR A 192       0.171 -44.349   3.418  1.00 86.45           C  
ATOM   3089  HA  THR A 192       0.997 -44.348   4.129  1.00 86.45           H  
ATOM   3090  C   THR A 192       0.830 -44.551   2.046  1.00 86.45           C  
ATOM   3091  CB  THR A 192      -0.762 -45.493   3.862  1.00 86.45           C  
ATOM   3092  HB  THR A 192      -0.202 -46.426   3.814  1.00 86.45           H  
ATOM   3093  O   THR A 192       1.738 -43.799   1.693  1.00 86.45           O  
ATOM   3094  CG2 THR A 192      -1.272 -45.318   5.291  1.00 86.45           C  
ATOM   3095 HG21 THR A 192      -1.882 -46.177   5.571  1.00 86.45           H  
ATOM   3096 HG22 THR A 192      -1.869 -44.410   5.379  1.00 86.45           H  
ATOM   3097 HG23 THR A 192      -0.426 -45.252   5.974  1.00 86.45           H  
ATOM   3098  OG1 THR A 192      -1.890 -45.602   3.016  1.00 86.45           O  
ATOM   3099  HG1 THR A 192      -2.508 -44.903   3.241  1.00 86.45           H  
ATOM   3100  N   VAL A 193       0.328 -45.488   1.232  1.00 88.11           N  
ATOM   3101  H   VAL A 193      -0.436 -46.038   1.599  1.00 88.11           H  
ATOM   3102  CA  VAL A 193       0.799 -45.794  -0.132  1.00 88.11           C  
ATOM   3103  HA  VAL A 193       1.842 -46.108  -0.083  1.00 88.11           H  
ATOM   3104  C   VAL A 193       0.718 -44.573  -1.053  1.00 88.11           C  
ATOM   3105  CB  VAL A 193      -0.037 -46.942  -0.742  1.00 88.11           C  
ATOM   3106  HB  VAL A 193      -1.057 -46.582  -0.880  1.00 88.11           H  
ATOM   3107  O   VAL A 193       1.621 -44.327  -1.857  1.00 88.11           O  
ATOM   3108  CG1 VAL A 193       0.506 -47.374  -2.112  1.00 88.11           C  
ATOM   3109 HG11 VAL A 193      -0.020 -48.265  -2.455  1.00 88.11           H  
ATOM   3110 HG12 VAL A 193       1.568 -47.608  -2.043  1.00 88.11           H  
ATOM   3111 HG13 VAL A 193       0.365 -46.579  -2.845  1.00 88.11           H  
ATOM   3112  CG2 VAL A 193      -0.119 -48.177   0.164  1.00 88.11           C  
ATOM   3113 HG21 VAL A 193      -0.630 -47.939   1.097  1.00 88.11           H  
ATOM   3114 HG22 VAL A 193       0.881 -48.546   0.392  1.00 88.11           H  
ATOM   3115 HG23 VAL A 193      -0.682 -48.966  -0.334  1.00 88.11           H  
ATOM   3116  N   CYS A 194      -0.363 -43.800  -0.918  1.00 90.46           N  
ATOM   3117  H   CYS A 194      -1.005 -44.034  -0.175  1.00 90.46           H  
ATOM   3118  CA  CYS A 194      -0.607 -42.562  -1.647  1.00 90.46           C  
ATOM   3119  HA  CYS A 194       0.214 -42.400  -2.346  1.00 90.46           H  
ATOM   3120  C   CYS A 194      -0.647 -41.375  -0.675  1.00 90.46           C  
ATOM   3121  CB  CYS A 194      -1.897 -42.717  -2.465  1.00 90.46           C  
ATOM   3122  HB2 CYS A 194      -2.731 -42.892  -1.786  1.00 90.46           H  
ATOM   3123  HB3 CYS A 194      -1.795 -43.578  -3.126  1.00 90.46           H  
ATOM   3124  O   CYS A 194      -1.351 -41.407   0.338  1.00 90.46           O  
ATOM   3125  SG  CYS A 194      -2.228 -41.236  -3.466  1.00 90.46           S  
ATOM   3126  HG  CYS A 194      -2.217 -40.358  -2.459  1.00 90.46           H  
ATOM   3127  N   SER A 195       0.079 -40.308  -1.002  1.00 89.39           N  
ATOM   3128  H   SER A 195       0.640 -40.339  -1.841  1.00 89.39           H  
ATOM   3129  CA  SER A 195       0.112 -39.075  -0.210  1.00 89.39           C  
ATOM   3130  HA  SER A 195      -0.837 -38.964   0.315  1.00 89.39           H  
ATOM   3131  C   SER A 195       0.277 -37.837  -1.094  1.00 89.39           C  
ATOM   3132  CB  SER A 195       1.210 -39.171   0.859  1.00 89.39           C  
ATOM   3133  HB2 SER A 195       1.169 -40.152   1.333  1.00 89.39           H  
ATOM   3134  HB3 SER A 195       1.031 -38.408   1.616  1.00 89.39           H  
ATOM   3135  O   SER A 195       0.321 -37.931  -2.327  1.00 89.39           O  
ATOM   3136  OG  SER A 195       2.495 -38.984   0.318  1.00 89.39           O  
ATOM   3137  HG  SER A 195       3.047 -39.703   0.634  1.00 89.39           H  
ATOM   3138  N   PHE A 196       0.334 -36.659  -0.469  1.00 87.60           N  
ATOM   3139  H   PHE A 196       0.326 -36.639   0.541  1.00 87.60           H  
ATOM   3140  CA  PHE A 196       0.634 -35.409  -1.155  1.00 87.60           C  
ATOM   3141  HA  PHE A 196       1.034 -35.677  -2.133  1.00 87.60           H  
ATOM   3142  C   PHE A 196       1.726 -34.596  -0.453  1.00 87.60           C  
ATOM   3143  CB  PHE A 196      -0.649 -34.587  -1.371  1.00 87.60           C  
ATOM   3144  HB2 PHE A 196      -1.347 -35.179  -1.963  1.00 87.60           H  
ATOM   3145  HB3 PHE A 196      -0.405 -33.705  -1.963  1.00 87.60           H  
ATOM   3146  O   PHE A 196       1.890 -34.668   0.765  1.00 87.60           O  
ATOM   3147  CG  PHE A 196      -1.335 -34.135  -0.094  1.00 87.60           C  
ATOM   3148  CD1 PHE A 196      -2.420 -34.866   0.426  1.00 87.60           C  
ATOM   3149  HD1 PHE A 196      -2.769 -35.756  -0.077  1.00 87.60           H  
ATOM   3150  CD2 PHE A 196      -0.874 -32.994   0.591  1.00 87.60           C  
ATOM   3151  HD2 PHE A 196      -0.023 -32.443   0.219  1.00 87.60           H  
ATOM   3152  CE1 PHE A 196      -3.042 -34.456   1.618  1.00 87.60           C  
ATOM   3153  HE1 PHE A 196      -3.863 -35.032   2.018  1.00 87.60           H  
ATOM   3154  CE2 PHE A 196      -1.500 -32.578   1.778  1.00 87.60           C  
ATOM   3155  HE2 PHE A 196      -1.147 -31.699   2.297  1.00 87.60           H  
ATOM   3156  CZ  PHE A 196      -2.585 -33.309   2.292  1.00 87.60           C  
ATOM   3157  HZ  PHE A 196      -3.062 -32.999   3.210  1.00 87.60           H  
ATOM   3158  N   GLN A 197       2.428 -33.759  -1.220  1.00 85.09           N  
ATOM   3159  H   GLN A 197       2.245 -33.770  -2.213  1.00 85.09           H  
ATOM   3160  CA  GLN A 197       3.322 -32.731  -0.683  1.00 85.09           C  
ATOM   3161  HA  GLN A 197       3.089 -32.588   0.372  1.00 85.09           H  
ATOM   3162  C   GLN A 197       3.099 -31.389  -1.380  1.00 85.09           C  
ATOM   3163  CB  GLN A 197       4.792 -33.171  -0.759  1.00 85.09           C  
ATOM   3164  HB2 GLN A 197       5.051 -33.433  -1.785  1.00 85.09           H  
ATOM   3165  HB3 GLN A 197       4.928 -34.045  -0.122  1.00 85.09           H  
ATOM   3166  O   GLN A 197       3.205 -31.268  -2.600  1.00 85.09           O  
ATOM   3167  CG  GLN A 197       5.712 -32.037  -0.273  1.00 85.09           C  
ATOM   3168  HG2 GLN A 197       5.351 -31.651   0.680  1.00 85.09           H  
ATOM   3169  HG3 GLN A 197       5.673 -31.205  -0.976  1.00 85.09           H  
ATOM   3170  CD  GLN A 197       7.175 -32.427  -0.113  1.00 85.09           C  
ATOM   3171  NE2 GLN A 197       8.007 -31.478   0.253  1.00 85.09           N  
ATOM   3172 HE21 GLN A 197       7.666 -30.539   0.403  1.00 85.09           H  
ATOM   3173 HE22 GLN A 197       8.989 -31.713   0.278  1.00 85.09           H  
ATOM   3174  OE1 GLN A 197       7.600 -33.552  -0.313  1.00 85.09           O  
ATOM   3175  N   VAL A 198       2.840 -30.350  -0.591  1.00 78.11           N  
ATOM   3176  H   VAL A 198       2.780 -30.507   0.405  1.00 78.11           H  
ATOM   3177  CA  VAL A 198       2.506 -29.019  -1.094  1.00 78.11           C  
ATOM   3178  HA  VAL A 198       2.773 -28.946  -2.148  1.00 78.11           H  
ATOM   3179  C   VAL A 198       3.309 -27.963  -0.338  1.00 78.11           C  
ATOM   3180  CB  VAL A 198       0.989 -28.801  -0.981  1.00 78.11           C  
ATOM   3181  HB  VAL A 198       0.676 -28.850   0.061  1.00 78.11           H  
ATOM   3182  O   VAL A 198       3.002 -27.624   0.801  1.00 78.11           O  
ATOM   3183  CG1 VAL A 198       0.625 -27.439  -1.552  1.00 78.11           C  
ATOM   3184 HG11 VAL A 198       1.120 -26.649  -0.987  1.00 78.11           H  
ATOM   3185 HG12 VAL A 198      -0.452 -27.309  -1.449  1.00 78.11           H  
ATOM   3186 HG13 VAL A 198       0.924 -27.401  -2.600  1.00 78.11           H  
ATOM   3187  CG2 VAL A 198       0.191 -29.832  -1.795  1.00 78.11           C  
ATOM   3188 HG21 VAL A 198      -0.867 -29.566  -1.794  1.00 78.11           H  
ATOM   3189 HG22 VAL A 198       0.553 -29.870  -2.822  1.00 78.11           H  
ATOM   3190 HG23 VAL A 198       0.291 -30.822  -1.350  1.00 78.11           H  
ATOM   3191  N   GLY A 199       4.361 -27.441  -0.975  1.00 69.80           N  
ATOM   3192  H   GLY A 199       4.606 -27.819  -1.879  1.00 69.80           H  
ATOM   3193  CA  GLY A 199       5.364 -26.632  -0.276  1.00 69.80           C  
ATOM   3194  HA2 GLY A 199       6.121 -26.278  -0.975  1.00 69.80           H  
ATOM   3195  HA3 GLY A 199       4.884 -25.766   0.182  1.00 69.80           H  
ATOM   3196  C   GLY A 199       6.049 -27.469   0.809  1.00 69.80           C  
ATOM   3197  O   GLY A 199       6.511 -28.582   0.536  1.00 69.80           O  
ATOM   3198  N   LEU A 200       6.066 -26.956   2.040  1.00 63.39           N  
ATOM   3199  H   LEU A 200       5.729 -26.012   2.166  1.00 63.39           H  
ATOM   3200  CA  LEU A 200       6.478 -27.717   3.226  1.00 63.39           C  
ATOM   3201  HA  LEU A 200       7.239 -28.439   2.931  1.00 63.39           H  
ATOM   3202  C   LEU A 200       5.360 -28.572   3.851  1.00 63.39           C  
ATOM   3203  CB  LEU A 200       7.103 -26.765   4.261  1.00 63.39           C  
ATOM   3204  HB2 LEU A 200       6.383 -25.986   4.511  1.00 63.39           H  
ATOM   3205  HB3 LEU A 200       7.296 -27.336   5.170  1.00 63.39           H  
ATOM   3206  O   LEU A 200       5.660 -29.420   4.687  1.00 63.39           O  
ATOM   3207  CG  LEU A 200       8.425 -26.107   3.824  1.00 63.39           C  
ATOM   3208  HG  LEU A 200       8.252 -25.441   2.979  1.00 63.39           H  
ATOM   3209  CD1 LEU A 200       8.975 -25.296   4.993  1.00 63.39           C  
ATOM   3210 HD11 LEU A 200       9.093 -25.943   5.862  1.00 63.39           H  
ATOM   3211 HD12 LEU A 200       9.949 -24.878   4.740  1.00 63.39           H  
ATOM   3212 HD13 LEU A 200       8.293 -24.486   5.251  1.00 63.39           H  
ATOM   3213  CD2 LEU A 200       9.505 -27.119   3.431  1.00 63.39           C  
ATOM   3214 HD21 LEU A 200       9.219 -27.637   2.515  1.00 63.39           H  
ATOM   3215 HD22 LEU A 200       9.646 -27.843   4.233  1.00 63.39           H  
ATOM   3216 HD23 LEU A 200      10.448 -26.605   3.246  1.00 63.39           H  
ATOM   3217  N   HIS A 201       4.095 -28.412   3.443  1.00 67.94           N  
ATOM   3218  H   HIS A 201       3.888 -27.770   2.691  1.00 67.94           H  
ATOM   3219  CA  HIS A 201       2.996 -29.216   3.975  1.00 67.94           C  
ATOM   3220  HA  HIS A 201       3.133 -29.303   5.053  1.00 67.94           H  
ATOM   3221  C   HIS A 201       3.040 -30.632   3.379  1.00 67.94           C  
ATOM   3222  CB  HIS A 201       1.653 -28.502   3.756  1.00 67.94           C  
ATOM   3223  HB2 HIS A 201       1.763 -27.453   4.030  1.00 67.94           H  
ATOM   3224  HB3 HIS A 201       1.372 -28.542   2.703  1.00 67.94           H  
ATOM   3225  O   HIS A 201       2.591 -30.872   2.253  1.00 67.94           O  
ATOM   3226  CG  HIS A 201       0.538 -29.092   4.583  1.00 67.94           C  
ATOM   3227  CD2 HIS A 201      -0.174 -28.452   5.563  1.00 67.94           C  
ATOM   3228  HD2 HIS A 201      -0.045 -27.427   5.881  1.00 67.94           H  
ATOM   3229  ND1 HIS A 201       0.073 -30.390   4.529  1.00 67.94           N  
ATOM   3230  HD1 HIS A 201       0.425 -31.127   3.936  1.00 67.94           H  
ATOM   3231  CE1 HIS A 201      -0.890 -30.525   5.457  1.00 67.94           C  
ATOM   3232  HE1 HIS A 201      -1.429 -31.436   5.670  1.00 67.94           H  
ATOM   3233  NE2 HIS A 201      -1.086 -29.365   6.097  1.00 67.94           N  
ATOM   3234  N   ARG A 202       3.589 -31.572   4.150  1.00 70.79           N  
ATOM   3235  H   ARG A 202       3.940 -31.276   5.050  1.00 70.79           H  
ATOM   3236  CA  ARG A 202       3.693 -33.010   3.860  1.00 70.79           C  
ATOM   3237  HA  ARG A 202       2.991 -33.270   3.068  1.00 70.79           H  
ATOM   3238  C   ARG A 202       3.321 -33.818   5.111  1.00 70.79           C  
ATOM   3239  CB  ARG A 202       5.120 -33.349   3.383  1.00 70.79           C  
ATOM   3240  HB2 ARG A 202       5.363 -32.711   2.533  1.00 70.79           H  
ATOM   3241  HB3 ARG A 202       5.140 -34.382   3.035  1.00 70.79           H  
ATOM   3242  O   ARG A 202       3.449 -33.277   6.208  1.00 70.79           O  
ATOM   3243  CG  ARG A 202       6.218 -33.174   4.447  1.00 70.79           C  
ATOM   3244  HG2 ARG A 202       6.005 -33.814   5.304  1.00 70.79           H  
ATOM   3245  HG3 ARG A 202       6.254 -32.137   4.781  1.00 70.79           H  
ATOM   3246  CD  ARG A 202       7.580 -33.568   3.867  1.00 70.79           C  
ATOM   3247  HD2 ARG A 202       7.859 -32.850   3.096  1.00 70.79           H  
ATOM   3248  HD3 ARG A 202       7.489 -34.557   3.418  1.00 70.79           H  
ATOM   3249  NE  ARG A 202       8.617 -33.616   4.913  1.00 70.79           N  
ATOM   3250  HE  ARG A 202       8.317 -33.399   5.853  1.00 70.79           H  
ATOM   3251  NH1 ARG A 202      10.333 -34.394   3.600  1.00 70.79           N  
ATOM   3252 HH11 ARG A 202      11.276 -34.747   3.516  1.00 70.79           H  
ATOM   3253 HH12 ARG A 202       9.708 -34.401   2.806  1.00 70.79           H  
ATOM   3254  NH2 ARG A 202      10.666 -34.086   5.785  1.00 70.79           N  
ATOM   3255 HH21 ARG A 202      10.319 -33.871   6.709  1.00 70.79           H  
ATOM   3256 HH22 ARG A 202      11.606 -34.442   5.683  1.00 70.79           H  
ATOM   3257  CZ  ARG A 202       9.863 -34.028   4.761  1.00 70.79           C  
ATOM   3258  N   PRO A 203       2.897 -35.085   4.986  1.00 65.17           N  
ATOM   3259  CA  PRO A 203       2.761 -35.965   6.145  1.00 65.17           C  
ATOM   3260  HA  PRO A 203       2.076 -35.519   6.866  1.00 65.17           H  
ATOM   3261  C   PRO A 203       4.103 -36.227   6.848  1.00 65.17           C  
ATOM   3262  CB  PRO A 203       2.149 -37.252   5.599  1.00 65.17           C  
ATOM   3263  HB2 PRO A 203       1.064 -37.154   5.636  1.00 65.17           H  
ATOM   3264  HB3 PRO A 203       2.473 -38.137   6.146  1.00 65.17           H  
ATOM   3265  O   PRO A 203       5.169 -36.115   6.241  1.00 65.17           O  
ATOM   3266  CG  PRO A 203       2.614 -37.283   4.145  1.00 65.17           C  
ATOM   3267  HG2 PRO A 203       3.634 -37.666   4.097  1.00 65.17           H  
ATOM   3268  HG3 PRO A 203       1.948 -37.880   3.522  1.00 65.17           H  
ATOM   3269  CD  PRO A 203       2.598 -35.808   3.756  1.00 65.17           C  
ATOM   3270  HD2 PRO A 203       3.335 -35.626   2.973  1.00 65.17           H  
ATOM   3271  HD3 PRO A 203       1.604 -35.532   3.404  1.00 65.17           H  
ATOM   3272  N   ASN A 204       4.033 -36.603   8.130  1.00 60.11           N  
ATOM   3273  H   ASN A 204       3.124 -36.602   8.571  1.00 60.11           H  
ATOM   3274  CA  ASN A 204       5.203 -36.786   9.001  1.00 60.11           C  
ATOM   3275  HA  ASN A 204       5.762 -35.851   9.032  1.00 60.11           H  
ATOM   3276  C   ASN A 204       6.181 -37.865   8.504  1.00 60.11           C  
ATOM   3277  CB  ASN A 204       4.728 -37.122  10.429  1.00 60.11           C  
ATOM   3278  HB2 ASN A 204       5.596 -37.406  11.024  1.00 60.11           H  
ATOM   3279  HB3 ASN A 204       4.048 -37.974  10.403  1.00 60.11           H  
ATOM   3280  O   ASN A 204       7.388 -37.677   8.626  1.00 60.11           O  
ATOM   3281  CG  ASN A 204       4.054 -35.969  11.152  1.00 60.11           C  
ATOM   3282  ND2 ASN A 204       3.530 -36.207  12.331  1.00 60.11           N  
ATOM   3283 HD21 ASN A 204       3.116 -35.412  12.797  1.00 60.11           H  
ATOM   3284 HD22 ASN A 204       3.622 -37.112  12.768  1.00 60.11           H  
ATOM   3285  OD1 ASN A 204       3.971 -34.852  10.676  1.00 60.11           O  
ATOM   3286  N   SER A 205       5.674 -38.963   7.932  1.00 68.48           N  
ATOM   3287  H   SER A 205       4.673 -39.017   7.804  1.00 68.48           H  
ATOM   3288  CA  SER A 205       6.478 -39.965   7.222  1.00 68.48           C  
ATOM   3289  HA  SER A 205       7.517 -39.634   7.210  1.00 68.48           H  
ATOM   3290  C   SER A 205       6.021 -40.076   5.768  1.00 68.48           C  
ATOM   3291  CB  SER A 205       6.470 -41.335   7.920  1.00 68.48           C  
ATOM   3292  HB2 SER A 205       5.452 -41.721   7.973  1.00 68.48           H  
ATOM   3293  HB3 SER A 205       6.870 -41.227   8.929  1.00 68.48           H  
ATOM   3294  O   SER A 205       4.835 -39.954   5.459  1.00 68.48           O  
ATOM   3295  OG  SER A 205       7.285 -42.233   7.180  1.00 68.48           O  
ATOM   3296  HG  SER A 205       7.685 -42.887   7.758  1.00 68.48           H  
ATOM   3297  N   LEU A 206       6.997 -40.300   4.887  1.00 73.97           N  
ATOM   3298  H   LEU A 206       7.923 -40.416   5.272  1.00 73.97           H  
ATOM   3299  CA  LEU A 206       6.828 -40.606   3.466  1.00 73.97           C  
ATOM   3300  HA  LEU A 206       5.765 -40.688   3.238  1.00 73.97           H  
ATOM   3301  C   LEU A 206       7.432 -41.980   3.108  1.00 73.97           C  
ATOM   3302  CB  LEU A 206       7.442 -39.462   2.626  1.00 73.97           C  
ATOM   3303  HB2 LEU A 206       7.576 -39.805   1.600  1.00 73.97           H  
ATOM   3304  HB3 LEU A 206       8.434 -39.243   3.023  1.00 73.97           H  
ATOM   3305  O   LEU A 206       7.464 -42.331   1.934  1.00 73.97           O  
ATOM   3306  CG  LEU A 206       6.612 -38.164   2.582  1.00 73.97           C  
ATOM   3307  HG  LEU A 206       6.333 -37.863   3.592  1.00 73.97           H  
ATOM   3308  CD1 LEU A 206       7.442 -37.040   1.955  1.00 73.97           C  
ATOM   3309 HD11 LEU A 206       6.838 -36.135   1.883  1.00 73.97           H  
ATOM   3310 HD12 LEU A 206       7.763 -37.332   0.955  1.00 73.97           H  
ATOM   3311 HD13 LEU A 206       8.317 -36.849   2.577  1.00 73.97           H  
ATOM   3312  CD2 LEU A 206       5.350 -38.330   1.733  1.00 73.97           C  
ATOM   3313 HD21 LEU A 206       4.815 -37.383   1.661  1.00 73.97           H  
ATOM   3314 HD22 LEU A 206       4.690 -39.058   2.204  1.00 73.97           H  
ATOM   3315 HD23 LEU A 206       5.610 -38.679   0.734  1.00 73.97           H  
ATOM   3316  N   GLU A 207       7.908 -42.765   4.083  1.00 74.17           N  
ATOM   3317  H   GLU A 207       7.804 -42.475   5.045  1.00 74.17           H  
ATOM   3318  CA  GLU A 207       8.593 -44.052   3.840  1.00 74.17           C  
ATOM   3319  HA  GLU A 207       9.446 -43.900   3.179  1.00 74.17           H  
ATOM   3320  C   GLU A 207       7.675 -45.088   3.175  1.00 74.17           C  
ATOM   3321  CB  GLU A 207       9.092 -44.627   5.172  1.00 74.17           C  
ATOM   3322  HB2 GLU A 207       8.243 -44.706   5.852  1.00 74.17           H  
ATOM   3323  HB3 GLU A 207       9.486 -45.629   5.000  1.00 74.17           H  
ATOM   3324  O   GLU A 207       8.063 -45.765   2.217  1.00 74.17           O  
ATOM   3325  CG  GLU A 207      10.198 -43.776   5.809  1.00 74.17           C  
ATOM   3326  HG2 GLU A 207       9.858 -42.745   5.906  1.00 74.17           H  
ATOM   3327  HG3 GLU A 207      11.066 -43.781   5.151  1.00 74.17           H  
ATOM   3328  CD  GLU A 207      10.572 -44.303   7.199  1.00 74.17           C  
ATOM   3329  OE1 GLU A 207      11.788 -44.419   7.461  1.00 74.17           O  
ATOM   3330  OE2 GLU A 207       9.626 -44.520   7.992  1.00 74.17           O  
ATOM   3331  N   ASP A 208       6.429 -45.157   3.653  1.00 81.05           N  
ATOM   3332  H   ASP A 208       6.210 -44.599   4.466  1.00 81.05           H  
ATOM   3333  CA  ASP A 208       5.378 -46.007   3.094  1.00 81.05           C  
ATOM   3334  HA  ASP A 208       5.828 -46.960   2.815  1.00 81.05           H  
ATOM   3335  C   ASP A 208       4.763 -45.434   1.804  1.00 81.05           C  
ATOM   3336  CB  ASP A 208       4.292 -46.268   4.161  1.00 81.05           C  
ATOM   3337  HB2 ASP A 208       4.131 -45.363   4.747  1.00 81.05           H  
ATOM   3338  HB3 ASP A 208       3.351 -46.500   3.663  1.00 81.05           H  
ATOM   3339  O   ASP A 208       3.976 -46.122   1.154  1.00 81.05           O  
ATOM   3340  CG  ASP A 208       4.602 -47.447   5.092  1.00 81.05           C  
ATOM   3341  OD1 ASP A 208       5.229 -48.434   4.647  1.00 81.05           O  
ATOM   3342  OD2 ASP A 208       4.099 -47.479   6.238  1.00 81.05           O  
ATOM   3343  N   THR A 209       5.104 -44.207   1.390  1.00 89.45           N  
ATOM   3344  H   THR A 209       5.853 -43.728   1.869  1.00 89.45           H  
ATOM   3345  CA  THR A 209       4.585 -43.624   0.145  1.00 89.45           C  
ATOM   3346  HA  THR A 209       3.538 -43.911   0.050  1.00 89.45           H  
ATOM   3347  C   THR A 209       5.315 -44.202  -1.070  1.00 89.45           C  
ATOM   3348  CB  THR A 209       4.615 -42.085   0.164  1.00 89.45           C  
ATOM   3349  HB  THR A 209       5.635 -41.734   0.318  1.00 89.45           H  
ATOM   3350  O   THR A 209       6.541 -44.176  -1.170  1.00 89.45           O  
ATOM   3351  CG2 THR A 209       4.071 -41.468  -1.127  1.00 89.45           C  
ATOM   3352 HG21 THR A 209       4.143 -40.382  -1.070  1.00 89.45           H  
ATOM   3353 HG22 THR A 209       4.670 -41.787  -1.980  1.00 89.45           H  
ATOM   3354 HG23 THR A 209       3.032 -41.762  -1.275  1.00 89.45           H  
ATOM   3355  OG1 THR A 209       3.777 -41.586   1.191  1.00 89.45           O  
ATOM   3356  HG1 THR A 209       3.355 -42.346   1.598  1.00 89.45           H  
ATOM   3357  N   ARG A 210       4.535 -44.698  -2.035  1.00 90.46           N  
ATOM   3358  H   ARG A 210       3.548 -44.762  -1.833  1.00 90.46           H  
ATOM   3359  CA  ARG A 210       4.994 -45.111  -3.376  1.00 90.46           C  
ATOM   3360  HA  ARG A 210       6.064 -44.924  -3.472  1.00 90.46           H  
ATOM   3361  C   ARG A 210       4.350 -44.283  -4.497  1.00 90.46           C  
ATOM   3362  CB  ARG A 210       4.742 -46.620  -3.559  1.00 90.46           C  
ATOM   3363  HB2 ARG A 210       3.696 -46.826  -3.332  1.00 90.46           H  
ATOM   3364  HB3 ARG A 210       4.906 -46.889  -4.603  1.00 90.46           H  
ATOM   3365  O   ARG A 210       4.810 -44.336  -5.634  1.00 90.46           O  
ATOM   3366  CG  ARG A 210       5.618 -47.534  -2.680  1.00 90.46           C  
ATOM   3367  HG2 ARG A 210       5.189 -48.535  -2.719  1.00 90.46           H  
ATOM   3368  HG3 ARG A 210       5.594 -47.188  -1.647  1.00 90.46           H  
ATOM   3369  CD  ARG A 210       7.074 -47.657  -3.151  1.00 90.46           C  
ATOM   3370  HD2 ARG A 210       7.535 -46.670  -3.204  1.00 90.46           H  
ATOM   3371  HD3 ARG A 210       7.072 -48.096  -4.149  1.00 90.46           H  
ATOM   3372  NE  ARG A 210       7.869 -48.551  -2.290  1.00 90.46           N  
ATOM   3373  HE  ARG A 210       7.968 -49.519  -2.562  1.00 90.46           H  
ATOM   3374  NH1 ARG A 210       8.422 -47.067  -0.613  1.00 90.46           N  
ATOM   3375 HH11 ARG A 210       8.706 -46.918   0.344  1.00 90.46           H  
ATOM   3376 HH12 ARG A 210       7.853 -46.349  -1.038  1.00 90.46           H  
ATOM   3377  NH2 ARG A 210       9.114 -49.215  -0.556  1.00 90.46           N  
ATOM   3378 HH21 ARG A 210       9.491 -49.106   0.374  1.00 90.46           H  
ATOM   3379 HH22 ARG A 210       9.086 -50.131  -0.981  1.00 90.46           H  
ATOM   3380  CZ  ARG A 210       8.463 -48.262  -1.152  1.00 90.46           C  
ATOM   3381  N   LEU A 211       3.311 -43.501  -4.182  1.00 93.80           N  
ATOM   3382  H   LEU A 211       2.950 -43.565  -3.241  1.00 93.80           H  
ATOM   3383  CA  LEU A 211       2.653 -42.559  -5.089  1.00 93.80           C  
ATOM   3384  HA  LEU A 211       3.284 -42.425  -5.968  1.00 93.80           H  
ATOM   3385  C   LEU A 211       2.479 -41.185  -4.420  1.00 93.80           C  
ATOM   3386  CB  LEU A 211       1.319 -43.182  -5.544  1.00 93.80           C  
ATOM   3387  HB2 LEU A 211       1.537 -44.119  -6.056  1.00 93.80           H  
ATOM   3388  HB3 LEU A 211       0.724 -43.412  -4.660  1.00 93.80           H  
ATOM   3389  O   LEU A 211       1.606 -41.002  -3.571  1.00 93.80           O  
ATOM   3390  CG  LEU A 211       0.482 -42.288  -6.475  1.00 93.80           C  
ATOM   3391  HG  LEU A 211       0.208 -41.370  -5.955  1.00 93.80           H  
ATOM   3392  CD1 LEU A 211       1.218 -41.923  -7.763  1.00 93.80           C  
ATOM   3393 HD11 LEU A 211       2.111 -41.340  -7.533  1.00 93.80           H  
ATOM   3394 HD12 LEU A 211       0.571 -41.304  -8.384  1.00 93.80           H  
ATOM   3395 HD13 LEU A 211       1.506 -42.826  -8.300  1.00 93.80           H  
ATOM   3396  CD2 LEU A 211      -0.804 -43.022  -6.864  1.00 93.80           C  
ATOM   3397 HD21 LEU A 211      -1.371 -43.251  -5.961  1.00 93.80           H  
ATOM   3398 HD22 LEU A 211      -1.406 -42.389  -7.516  1.00 93.80           H  
ATOM   3399 HD23 LEU A 211      -0.558 -43.948  -7.384  1.00 93.80           H  
ATOM   3400  N   LEU A 212       3.294 -40.209  -4.820  1.00 93.64           N  
ATOM   3401  H   LEU A 212       3.994 -40.434  -5.512  1.00 93.64           H  
ATOM   3402  CA  LEU A 212       3.285 -38.850  -4.273  1.00 93.64           C  
ATOM   3403  HA  LEU A 212       2.672 -38.833  -3.371  1.00 93.64           H  
ATOM   3404  C   LEU A 212       2.693 -37.846  -5.272  1.00 93.64           C  
ATOM   3405  CB  LEU A 212       4.728 -38.479  -3.876  1.00 93.64           C  
ATOM   3406  HB2 LEU A 212       5.360 -38.559  -4.761  1.00 93.64           H  
ATOM   3407  HB3 LEU A 212       5.088 -39.203  -3.146  1.00 93.64           H  
ATOM   3408  O   LEU A 212       3.284 -37.605  -6.323  1.00 93.64           O  
ATOM   3409  CG  LEU A 212       4.881 -37.062  -3.290  1.00 93.64           C  
ATOM   3410  HG  LEU A 212       4.501 -36.324  -3.997  1.00 93.64           H  
ATOM   3411  CD1 LEU A 212       4.130 -36.907  -1.969  1.00 93.64           C  
ATOM   3412 HD11 LEU A 212       3.057 -37.018  -2.125  1.00 93.64           H  
ATOM   3413 HD12 LEU A 212       4.322 -35.921  -1.544  1.00 93.64           H  
ATOM   3414 HD13 LEU A 212       4.461 -37.666  -1.260  1.00 93.64           H  
ATOM   3415  CD2 LEU A 212       6.358 -36.753  -3.043  1.00 93.64           C  
ATOM   3416 HD21 LEU A 212       6.465 -35.756  -2.617  1.00 93.64           H  
ATOM   3417 HD22 LEU A 212       6.776 -37.483  -2.349  1.00 93.64           H  
ATOM   3418 HD23 LEU A 212       6.903 -36.798  -3.986  1.00 93.64           H  
ATOM   3419  N   TYR A 213       1.587 -37.188  -4.919  1.00 92.21           N  
ATOM   3420  H   TYR A 213       1.132 -37.439  -4.053  1.00 92.21           H  
ATOM   3421  CA  TYR A 213       1.086 -36.025  -5.665  1.00 92.21           C  
ATOM   3422  HA  TYR A 213       1.399 -36.104  -6.706  1.00 92.21           H  
ATOM   3423  C   TYR A 213       1.664 -34.730  -5.091  1.00 92.21           C  
ATOM   3424  CB  TYR A 213      -0.445 -35.991  -5.661  1.00 92.21           C  
ATOM   3425  HB2 TYR A 213      -0.773 -35.024  -6.041  1.00 92.21           H  
ATOM   3426  HB3 TYR A 213      -0.797 -36.073  -4.633  1.00 92.21           H  
ATOM   3427  O   TYR A 213       1.406 -34.381  -3.940  1.00 92.21           O  
ATOM   3428  CG  TYR A 213      -1.073 -37.073  -6.515  1.00 92.21           C  
ATOM   3429  CD1 TYR A 213      -1.321 -36.830  -7.881  1.00 92.21           C  
ATOM   3430  HD1 TYR A 213      -1.082 -35.870  -8.313  1.00 92.21           H  
ATOM   3431  CD2 TYR A 213      -1.362 -38.333  -5.959  1.00 92.21           C  
ATOM   3432  HD2 TYR A 213      -1.150 -38.524  -4.917  1.00 92.21           H  
ATOM   3433  CE1 TYR A 213      -1.836 -37.858  -8.696  1.00 92.21           C  
ATOM   3434  HE1 TYR A 213      -2.024 -37.695  -9.747  1.00 92.21           H  
ATOM   3435  CE2 TYR A 213      -1.892 -39.356  -6.767  1.00 92.21           C  
ATOM   3436  HE2 TYR A 213      -2.105 -40.322  -6.333  1.00 92.21           H  
ATOM   3437  OH  TYR A 213      -2.597 -40.116  -8.927  1.00 92.21           O  
ATOM   3438  HH  TYR A 213      -2.731 -40.923  -8.425  1.00 92.21           H  
ATOM   3439  CZ  TYR A 213      -2.115 -39.122  -8.140  1.00 92.21           C  
ATOM   3440  N   CYS A 214       2.426 -33.973  -5.872  1.00 91.26           N  
ATOM   3441  H   CYS A 214       2.589 -34.257  -6.828  1.00 91.26           H  
ATOM   3442  CA  CYS A 214       3.040 -32.733  -5.401  1.00 91.26           C  
ATOM   3443  HA  CYS A 214       2.550 -32.442  -4.472  1.00 91.26           H  
ATOM   3444  C   CYS A 214       2.803 -31.555  -6.346  1.00 91.26           C  
ATOM   3445  CB  CYS A 214       4.519 -32.995  -5.080  1.00 91.26           C  
ATOM   3446  HB2 CYS A 214       4.595 -33.886  -4.456  1.00 91.26           H  
ATOM   3447  HB3 CYS A 214       4.926 -32.150  -4.525  1.00 91.26           H  
ATOM   3448  O   CYS A 214       2.308 -31.720  -7.459  1.00 91.26           O  
ATOM   3449  SG  CYS A 214       5.474 -33.236  -6.605  1.00 91.26           S  
ATOM   3450  HG  CYS A 214       6.573 -33.744  -6.039  1.00 91.26           H  
ATOM   3451  N   THR A 215       3.124 -30.335  -5.913  1.00 87.94           N  
ATOM   3452  H   THR A 215       3.537 -30.223  -4.997  1.00 87.94           H  
ATOM   3453  CA  THR A 215       3.141 -29.199  -6.846  1.00 87.94           C  
ATOM   3454  HA  THR A 215       2.317 -29.344  -7.544  1.00 87.94           H  
ATOM   3455  C   THR A 215       4.418 -29.181  -7.682  1.00 87.94           C  
ATOM   3456  CB  THR A 215       2.895 -27.844  -6.177  1.00 87.94           C  
ATOM   3457  HB  THR A 215       3.022 -27.059  -6.923  1.00 87.94           H  
ATOM   3458  O   THR A 215       5.473 -29.615  -7.221  1.00 87.94           O  
ATOM   3459  CG2 THR A 215       1.478 -27.746  -5.618  1.00 87.94           C  
ATOM   3460 HG21 THR A 215       0.762 -27.932  -6.418  1.00 87.94           H  
ATOM   3461 HG22 THR A 215       1.312 -26.744  -5.222  1.00 87.94           H  
ATOM   3462 HG23 THR A 215       1.334 -28.486  -4.831  1.00 87.94           H  
ATOM   3463  OG1 THR A 215       3.786 -27.606  -5.113  1.00 87.94           O  
ATOM   3464  HG1 THR A 215       3.747 -26.668  -4.912  1.00 87.94           H  
ATOM   3465  N   THR A 216       4.354 -28.624  -8.894  1.00 91.53           N  
ATOM   3466  H   THR A 216       3.457 -28.349  -9.268  1.00 91.53           H  
ATOM   3467  CA  THR A 216       5.499 -28.516  -9.824  1.00 91.53           C  
ATOM   3468  HA  THR A 216       5.742 -29.514 -10.189  1.00 91.53           H  
ATOM   3469  C   THR A 216       6.757 -27.948  -9.148  1.00 91.53           C  
ATOM   3470  CB  THR A 216       5.128 -27.624 -11.029  1.00 91.53           C  
ATOM   3471  HB  THR A 216       5.359 -26.584 -10.796  1.00 91.53           H  
ATOM   3472  O   THR A 216       7.855 -28.473  -9.320  1.00 91.53           O  
ATOM   3473  CG2 THR A 216       5.877 -28.031 -12.288  1.00 91.53           C  
ATOM   3474 HG21 THR A 216       5.674 -29.074 -12.529  1.00 91.53           H  
ATOM   3475 HG22 THR A 216       5.541 -27.403 -13.114  1.00 91.53           H  
ATOM   3476 HG23 THR A 216       6.948 -27.882 -12.151  1.00 91.53           H  
ATOM   3477  OG1 THR A 216       3.751 -27.701 -11.328  1.00 91.53           O  
ATOM   3478  HG1 THR A 216       3.577 -27.082 -12.041  1.00 91.53           H  
ATOM   3479  N   GLY A 217       6.589 -26.928  -8.296  1.00 87.74           N  
ATOM   3480  H   GLY A 217       5.658 -26.549  -8.204  1.00 87.74           H  
ATOM   3481  CA  GLY A 217       7.676 -26.308  -7.529  1.00 87.74           C  
ATOM   3482  HA2 GLY A 217       8.474 -26.021  -8.214  1.00 87.74           H  
ATOM   3483  HA3 GLY A 217       7.297 -25.400  -7.061  1.00 87.74           H  
ATOM   3484  C   GLY A 217       8.291 -27.180  -6.420  1.00 87.74           C  
ATOM   3485  O   GLY A 217       9.447 -26.965  -6.069  1.00 87.74           O  
ATOM   3486  N   VAL A 218       7.565 -28.169  -5.878  1.00 87.47           N  
ATOM   3487  H   VAL A 218       6.660 -28.377  -6.273  1.00 87.47           H  
ATOM   3488  CA  VAL A 218       8.121 -29.130  -4.901  1.00 87.47           C  
ATOM   3489  HA  VAL A 218       8.693 -28.590  -4.147  1.00 87.47           H  
ATOM   3490  C   VAL A 218       9.096 -30.070  -5.598  1.00 87.47           C  
ATOM   3491  CB  VAL A 218       7.012 -29.930  -4.184  1.00 87.47           C  
ATOM   3492  HB  VAL A 218       6.303 -30.300  -4.925  1.00 87.47           H  
ATOM   3493  O   VAL A 218      10.240 -30.184  -5.165  1.00 87.47           O  
ATOM   3494  CG1 VAL A 218       7.538 -31.140  -3.401  1.00 87.47           C  
ATOM   3495 HG11 VAL A 218       6.705 -31.660  -2.927  1.00 87.47           H  
ATOM   3496 HG12 VAL A 218       8.256 -30.822  -2.646  1.00 87.47           H  
ATOM   3497 HG13 VAL A 218       8.019 -31.856  -4.068  1.00 87.47           H  
ATOM   3498  CG2 VAL A 218       6.257 -29.033  -3.196  1.00 87.47           C  
ATOM   3499 HG21 VAL A 218       5.909 -28.133  -3.703  1.00 87.47           H  
ATOM   3500 HG22 VAL A 218       6.914 -28.750  -2.374  1.00 87.47           H  
ATOM   3501 HG23 VAL A 218       5.398 -29.576  -2.803  1.00 87.47           H  
ATOM   3502  N   LEU A 219       8.668 -30.699  -6.701  1.00 92.86           N  
ATOM   3503  H   LEU A 219       7.722 -30.546  -7.021  1.00 92.86           H  
ATOM   3504  CA  LEU A 219       9.548 -31.574  -7.474  1.00 92.86           C  
ATOM   3505  HA  LEU A 219       9.928 -32.346  -6.804  1.00 92.86           H  
ATOM   3506  C   LEU A 219      10.759 -30.794  -7.997  1.00 92.86           C  
ATOM   3507  CB  LEU A 219       8.759 -32.249  -8.609  1.00 92.86           C  
ATOM   3508  HB2 LEU A 219       7.945 -32.831  -8.174  1.00 92.86           H  
ATOM   3509  HB3 LEU A 219       8.325 -31.479  -9.247  1.00 92.86           H  
ATOM   3510  O   LEU A 219      11.886 -31.251  -7.844  1.00 92.86           O  
ATOM   3511  CG  LEU A 219       9.621 -33.184  -9.483  1.00 92.86           C  
ATOM   3512  HG  LEU A 219      10.395 -32.601  -9.982  1.00 92.86           H  
ATOM   3513  CD1 LEU A 219      10.282 -34.311  -8.687  1.00 92.86           C  
ATOM   3514 HD11 LEU A 219      10.792 -34.994  -9.367  1.00 92.86           H  
ATOM   3515 HD12 LEU A 219       9.535 -34.866  -8.120  1.00 92.86           H  
ATOM   3516 HD13 LEU A 219      11.029 -33.906  -8.004  1.00 92.86           H  
ATOM   3517  CD2 LEU A 219       8.752 -33.830 -10.555  1.00 92.86           C  
ATOM   3518 HD21 LEU A 219       8.234 -33.061 -11.129  1.00 92.86           H  
ATOM   3519 HD22 LEU A 219       9.392 -34.395 -11.232  1.00 92.86           H  
ATOM   3520 HD23 LEU A 219       8.018 -34.496 -10.102  1.00 92.86           H  
ATOM   3521  N   LEU A 220      10.542 -29.589  -8.533  1.00 93.08           N  
ATOM   3522  H   LEU A 220       9.591 -29.275  -8.658  1.00 93.08           H  
ATOM   3523  CA  LEU A 220      11.624 -28.757  -9.050  1.00 93.08           C  
ATOM   3524  HA  LEU A 220      12.115 -29.328  -9.838  1.00 93.08           H  
ATOM   3525  C   LEU A 220      12.698 -28.446  -7.993  1.00 93.08           C  
ATOM   3526  CB  LEU A 220      11.012 -27.483  -9.657  1.00 93.08           C  
ATOM   3527  HB2 LEU A 220      10.327 -27.767 -10.455  1.00 93.08           H  
ATOM   3528  HB3 LEU A 220      10.444 -26.968  -8.882  1.00 93.08           H  
ATOM   3529  O   LEU A 220      13.883 -28.612  -8.271  1.00 93.08           O  
ATOM   3530  CG  LEU A 220      12.055 -26.505 -10.220  1.00 93.08           C  
ATOM   3531  HG  LEU A 220      12.712 -26.176  -9.415  1.00 93.08           H  
ATOM   3532  CD1 LEU A 220      12.901 -27.137 -11.323  1.00 93.08           C  
ATOM   3533 HD11 LEU A 220      13.734 -26.473 -11.552  1.00 93.08           H  
ATOM   3534 HD12 LEU A 220      13.351 -28.075 -10.997  1.00 93.08           H  
ATOM   3535 HD13 LEU A 220      12.296 -27.308 -12.213  1.00 93.08           H  
ATOM   3536  CD2 LEU A 220      11.346 -25.272 -10.783  1.00 93.08           C  
ATOM   3537 HD21 LEU A 220      10.646 -25.575 -11.562  1.00 93.08           H  
ATOM   3538 HD22 LEU A 220      12.081 -24.597 -11.224  1.00 93.08           H  
ATOM   3539 HD23 LEU A 220      10.803 -24.767  -9.985  1.00 93.08           H  
ATOM   3540  N   ASN A 221      12.306 -28.052  -6.777  1.00 86.78           N  
ATOM   3541  H   ASN A 221      11.321 -27.930  -6.593  1.00 86.78           H  
ATOM   3542  CA  ASN A 221      13.267 -27.780  -5.704  1.00 86.78           C  
ATOM   3543  HA  ASN A 221      14.020 -27.085  -6.073  1.00 86.78           H  
ATOM   3544  C   ASN A 221      14.029 -29.043  -5.266  1.00 86.78           C  
ATOM   3545  CB  ASN A 221      12.537 -27.130  -4.518  1.00 86.78           C  
ATOM   3546  HB2 ASN A 221      13.191 -27.162  -3.646  1.00 86.78           H  
ATOM   3547  HB3 ASN A 221      11.636 -27.699  -4.288  1.00 86.78           H  
ATOM   3548  O   ASN A 221      15.231 -28.963  -5.013  1.00 86.78           O  
ATOM   3549  CG  ASN A 221      12.174 -25.673  -4.750  1.00 86.78           C  
ATOM   3550  ND2 ASN A 221      11.360 -25.109  -3.889  1.00 86.78           N  
ATOM   3551 HD21 ASN A 221      10.961 -25.670  -3.150  1.00 86.78           H  
ATOM   3552 HD22 ASN A 221      11.145 -24.143  -4.092  1.00 86.78           H  
ATOM   3553  OD1 ASN A 221      12.609 -25.002  -5.669  1.00 86.78           O  
ATOM   3554  N   ASN A 222      13.370 -30.206  -5.220  1.00 87.33           N  
ATOM   3555  H   ASN A 222      12.379 -30.218  -5.415  1.00 87.33           H  
ATOM   3556  CA  ASN A 222      14.046 -31.475  -4.933  1.00 87.33           C  
ATOM   3557  HA  ASN A 222      14.587 -31.386  -3.991  1.00 87.33           H  
ATOM   3558  C   ASN A 222      15.093 -31.808  -6.012  1.00 87.33           C  
ATOM   3559  CB  ASN A 222      13.011 -32.609  -4.797  1.00 87.33           C  
ATOM   3560  HB2 ASN A 222      12.352 -32.612  -5.665  1.00 87.33           H  
ATOM   3561  HB3 ASN A 222      13.544 -33.559  -4.780  1.00 87.33           H  
ATOM   3562  O   ASN A 222      16.213 -32.183  -5.678  1.00 87.33           O  
ATOM   3563  CG  ASN A 222      12.161 -32.555  -3.537  1.00 87.33           C  
ATOM   3564  ND2 ASN A 222      11.216 -33.460  -3.420  1.00 87.33           N  
ATOM   3565 HD21 ASN A 222      10.677 -33.440  -2.566  1.00 87.33           H  
ATOM   3566 HD22 ASN A 222      11.126 -34.186  -4.116  1.00 87.33           H  
ATOM   3567  OD1 ASN A 222      12.330 -31.743  -2.641  1.00 87.33           O  
ATOM   3568  N   LEU A 223      14.765 -31.626  -7.296  1.00 92.18           N  
ATOM   3569  H   LEU A 223      13.829 -31.317  -7.516  1.00 92.18           H  
ATOM   3570  CA  LEU A 223      15.685 -31.929  -8.399  1.00 92.18           C  
ATOM   3571  HA  LEU A 223      16.137 -32.903  -8.213  1.00 92.18           H  
ATOM   3572  C   LEU A 223      16.859 -30.943  -8.501  1.00 92.18           C  
ATOM   3573  CB  LEU A 223      14.915 -31.999  -9.727  1.00 92.18           C  
ATOM   3574  HB2 LEU A 223      14.420 -31.043  -9.901  1.00 92.18           H  
ATOM   3575  HB3 LEU A 223      15.648 -32.144 -10.521  1.00 92.18           H  
ATOM   3576  O   LEU A 223      17.971 -31.373  -8.796  1.00 92.18           O  
ATOM   3577  CG  LEU A 223      13.873 -33.129  -9.831  1.00 92.18           C  
ATOM   3578  HG  LEU A 223      13.041 -32.932  -9.155  1.00 92.18           H  
ATOM   3579  CD1 LEU A 223      13.320 -33.146 -11.254  1.00 92.18           C  
ATOM   3580 HD11 LEU A 223      12.547 -33.909 -11.346  1.00 92.18           H  
ATOM   3581 HD12 LEU A 223      14.121 -33.349 -11.965  1.00 92.18           H  
ATOM   3582 HD13 LEU A 223      12.891 -32.169 -11.479  1.00 92.18           H  
ATOM   3583  CD2 LEU A 223      14.435 -34.503  -9.472  1.00 92.18           C  
ATOM   3584 HD21 LEU A 223      14.559 -34.578  -8.392  1.00 92.18           H  
ATOM   3585 HD22 LEU A 223      13.756 -35.292  -9.798  1.00 92.18           H  
ATOM   3586 HD23 LEU A 223      15.412 -34.638  -9.936  1.00 92.18           H  
ATOM   3587  N   ILE A 224      16.651 -29.650  -8.222  1.00 90.17           N  
ATOM   3588  H   ILE A 224      15.706 -29.348  -8.031  1.00 90.17           H  
ATOM   3589  CA  ILE A 224      17.739 -28.653  -8.182  1.00 90.17           C  
ATOM   3590  HA  ILE A 224      18.302 -28.713  -9.113  1.00 90.17           H  
ATOM   3591  C   ILE A 224      18.733 -28.968  -7.054  1.00 90.17           C  
ATOM   3592  CB  ILE A 224      17.164 -27.220  -8.053  1.00 90.17           C  
ATOM   3593  HB  ILE A 224      16.428 -27.218  -7.249  1.00 90.17           H  
ATOM   3594  O   ILE A 224      19.942 -28.861  -7.260  1.00 90.17           O  
ATOM   3595  CG1 ILE A 224      16.467 -26.803  -9.370  1.00 90.17           C  
ATOM   3596 HG12 ILE A 224      17.217 -26.659 -10.148  1.00 90.17           H  
ATOM   3597 HG13 ILE A 224      15.799 -27.597  -9.702  1.00 90.17           H  
ATOM   3598  CG2 ILE A 224      18.258 -26.190  -7.699  1.00 90.17           C  
ATOM   3599 HG21 ILE A 224      19.040 -26.196  -8.459  1.00 90.17           H  
ATOM   3600 HG22 ILE A 224      18.700 -26.419  -6.730  1.00 90.17           H  
ATOM   3601 HG23 ILE A 224      17.844 -25.185  -7.619  1.00 90.17           H  
ATOM   3602  CD1 ILE A 224      15.638 -25.519  -9.237  1.00 90.17           C  
ATOM   3603 HD11 ILE A 224      15.114 -25.325 -10.173  1.00 90.17           H  
ATOM   3604 HD12 ILE A 224      14.910 -25.628  -8.433  1.00 90.17           H  
ATOM   3605 HD13 ILE A 224      16.284 -24.665  -9.033  1.00 90.17           H  
ATOM   3606  N   ASN A 225      18.237 -29.370  -5.879  1.00 83.45           N  
ATOM   3607  H   ASN A 225      17.234 -29.417  -5.765  1.00 83.45           H  
ATOM   3608  CA  ASN A 225      19.085 -29.702  -4.733  1.00 83.45           C  
ATOM   3609  HA  ASN A 225      19.853 -28.936  -4.625  1.00 83.45           H  
ATOM   3610  C   ASN A 225      19.826 -31.034  -4.926  1.00 83.45           C  
ATOM   3611  CB  ASN A 225      18.228 -29.724  -3.458  1.00 83.45           C  
ATOM   3612  HB2 ASN A 225      17.351 -30.351  -3.623  1.00 83.45           H  
ATOM   3613  HB3 ASN A 225      18.807 -30.174  -2.652  1.00 83.45           H  
ATOM   3614  O   ASN A 225      21.027 -31.098  -4.677  1.00 83.45           O  
ATOM   3615  CG  ASN A 225      17.791 -28.348  -2.982  1.00 83.45           C  
ATOM   3616  ND2 ASN A 225      16.717 -28.282  -2.231  1.00 83.45           N  
ATOM   3617 HD21 ASN A 225      16.174 -29.120  -2.079  1.00 83.45           H  
ATOM   3618 HD22 ASN A 225      16.420 -27.356  -1.961  1.00 83.45           H  
ATOM   3619  OD1 ASN A 225      18.406 -27.321  -3.223  1.00 83.45           O  
ATOM   3620  N   ASN A 226      19.132 -32.082  -5.385  1.00 87.11           N  
ATOM   3621  H   ASN A 226      18.134 -31.985  -5.506  1.00 87.11           H  
ATOM   3622  CA  ASN A 226      19.707 -33.428  -5.482  1.00 87.11           C  
ATOM   3623  HA  ASN A 226      20.405 -33.569  -4.656  1.00 87.11           H  
ATOM   3624  C   ASN A 226      20.519 -33.635  -6.772  1.00 87.11           C  
ATOM   3625  CB  ASN A 226      18.591 -34.484  -5.339  1.00 87.11           C  
ATOM   3626  HB2 ASN A 226      17.856 -34.354  -6.133  1.00 87.11           H  
ATOM   3627  HB3 ASN A 226      19.038 -35.471  -5.453  1.00 87.11           H  
ATOM   3628  O   ASN A 226      21.372 -34.515  -6.816  1.00 87.11           O  
ATOM   3629  CG  ASN A 226      17.863 -34.464  -4.000  1.00 87.11           C  
ATOM   3630  ND2 ASN A 226      17.078 -35.470  -3.709  1.00 87.11           N  
ATOM   3631 HD21 ASN A 226      17.234 -36.351  -4.178  1.00 87.11           H  
ATOM   3632 HD22 ASN A 226      16.705 -35.454  -2.771  1.00 87.11           H  
ATOM   3633  OD1 ASN A 226      17.974 -33.572  -3.177  1.00 87.11           O  
ATOM   3634  N   LYS A 227      20.254 -32.848  -7.827  1.00 89.31           N  
ATOM   3635  H   LYS A 227      19.526 -32.157  -7.718  1.00 89.31           H  
ATOM   3636  CA  LYS A 227      20.915 -32.918  -9.147  1.00 89.31           C  
ATOM   3637  HA  LYS A 227      20.320 -32.301  -9.821  1.00 89.31           H  
ATOM   3638  C   LYS A 227      20.890 -34.317  -9.787  1.00 89.31           C  
ATOM   3639  CB  LYS A 227      22.321 -32.287  -9.094  1.00 89.31           C  
ATOM   3640  HB2 LYS A 227      22.710 -32.215 -10.110  1.00 89.31           H  
ATOM   3641  HB3 LYS A 227      22.987 -32.927  -8.514  1.00 89.31           H  
ATOM   3642  O   LYS A 227      21.778 -34.674 -10.556  1.00 89.31           O  
ATOM   3643  CG  LYS A 227      22.297 -30.884  -8.469  1.00 89.31           C  
ATOM   3644  HG2 LYS A 227      22.059 -30.969  -7.409  1.00 89.31           H  
ATOM   3645  HG3 LYS A 227      21.522 -30.293  -8.958  1.00 89.31           H  
ATOM   3646  CD  LYS A 227      23.633 -30.151  -8.613  1.00 89.31           C  
ATOM   3647  HD2 LYS A 227      23.802 -29.929  -9.667  1.00 89.31           H  
ATOM   3648  HD3 LYS A 227      24.444 -30.772  -8.232  1.00 89.31           H  
ATOM   3649  CE  LYS A 227      23.540 -28.854  -7.804  1.00 89.31           C  
ATOM   3650  HE2 LYS A 227      22.571 -28.397  -8.002  1.00 89.31           H  
ATOM   3651  HE3 LYS A 227      23.572 -29.099  -6.742  1.00 89.31           H  
ATOM   3652  NZ  LYS A 227      24.613 -27.899  -8.163  1.00 89.31           N  
ATOM   3653  HZ1 LYS A 227      24.499 -27.041  -7.642  1.00 89.31           H  
ATOM   3654  HZ2 LYS A 227      25.532 -28.293  -8.020  1.00 89.31           H  
ATOM   3655  HZ3 LYS A 227      24.507 -27.645  -9.135  1.00 89.31           H  
ATOM   3656  N   THR A 228      19.854 -35.097  -9.482  1.00 88.83           N  
ATOM   3657  H   THR A 228      19.179 -34.729  -8.827  1.00 88.83           H  
ATOM   3658  CA  THR A 228      19.570 -36.427 -10.038  1.00 88.83           C  
ATOM   3659  HA  THR A 228      19.892 -36.457 -11.079  1.00 88.83           H  
ATOM   3660  C   THR A 228      18.065 -36.707  -9.993  1.00 88.83           C  
ATOM   3661  CB  THR A 228      20.334 -37.533  -9.286  1.00 88.83           C  
ATOM   3662  HB  THR A 228      21.405 -37.354  -9.375  1.00 88.83           H  
ATOM   3663  O   THR A 228      17.367 -36.205  -9.109  1.00 88.83           O  
ATOM   3664  CG2 THR A 228      19.976 -37.685  -7.806  1.00 88.83           C  
ATOM   3665 HG21 THR A 228      18.930 -37.968  -7.687  1.00 88.83           H  
ATOM   3666 HG22 THR A 228      20.160 -36.748  -7.280  1.00 88.83           H  
ATOM   3667 HG23 THR A 228      20.604 -38.456  -7.358  1.00 88.83           H  
ATOM   3668  OG1 THR A 228      20.018 -38.755  -9.898  1.00 88.83           O  
ATOM   3669  HG1 THR A 228      20.263 -39.467  -9.303  1.00 88.83           H  
ATOM   3670  N   LEU A 229      17.558 -37.518 -10.926  1.00 87.98           N  
ATOM   3671  H   LEU A 229      18.197 -37.898 -11.610  1.00 87.98           H  
ATOM   3672  CA  LEU A 229      16.180 -38.026 -10.911  1.00 87.98           C  
ATOM   3673  HA  LEU A 229      15.544 -37.305 -10.397  1.00 87.98           H  
ATOM   3674  C   LEU A 229      16.046 -39.363 -10.152  1.00 87.98           C  
ATOM   3675  CB  LEU A 229      15.650 -38.185 -12.351  1.00 87.98           C  
ATOM   3676  HB2 LEU A 229      14.585 -38.408 -12.295  1.00 87.98           H  
ATOM   3677  HB3 LEU A 229      16.129 -39.064 -12.782  1.00 87.98           H  
ATOM   3678  O   LEU A 229      14.924 -39.776  -9.862  1.00 87.98           O  
ATOM   3679  CG  LEU A 229      15.849 -37.004 -13.319  1.00 87.98           C  
ATOM   3680  HG  LEU A 229      16.911 -36.773 -13.409  1.00 87.98           H  
ATOM   3681  CD1 LEU A 229      15.320 -37.353 -14.708  1.00 87.98           C  
ATOM   3682 HD11 LEU A 229      15.815 -38.250 -15.082  1.00 87.98           H  
ATOM   3683 HD12 LEU A 229      15.519 -36.536 -15.401  1.00 87.98           H  
ATOM   3684 HD13 LEU A 229      14.248 -37.539 -14.656  1.00 87.98           H  
ATOM   3685  CD2 LEU A 229      15.113 -35.754 -12.854  1.00 87.98           C  
ATOM   3686 HD21 LEU A 229      14.063 -35.979 -12.664  1.00 87.98           H  
ATOM   3687 HD22 LEU A 229      15.191 -34.976 -13.613  1.00 87.98           H  
ATOM   3688 HD23 LEU A 229      15.588 -35.397 -11.940  1.00 87.98           H  
ATOM   3689  N   THR A 230      17.159 -40.039  -9.827  1.00 86.42           N  
ATOM   3690  H   THR A 230      18.048 -39.606 -10.031  1.00 86.42           H  
ATOM   3691  CA  THR A 230      17.210 -41.467  -9.427  1.00 86.42           C  
ATOM   3692  HA  THR A 230      16.736 -42.048 -10.218  1.00 86.42           H  
ATOM   3693  C   THR A 230      16.456 -41.844  -8.146  1.00 86.42           C  
ATOM   3694  CB  THR A 230      18.661 -41.969  -9.307  1.00 86.42           C  
ATOM   3695  HB  THR A 230      18.656 -42.982  -8.906  1.00 86.42           H  
ATOM   3696  O   THR A 230      16.218 -43.024  -7.904  1.00 86.42           O  
ATOM   3697  CG2 THR A 230      19.363 -42.003 -10.663  1.00 86.42           C  
ATOM   3698 HG21 THR A 230      19.413 -41.010 -11.109  1.00 86.42           H  
ATOM   3699 HG22 THR A 230      18.812 -42.661 -11.335  1.00 86.42           H  
ATOM   3700 HG23 THR A 230      20.373 -42.397 -10.550  1.00 86.42           H  
ATOM   3701  OG1 THR A 230      19.424 -41.145  -8.450  1.00 86.42           O  
ATOM   3702  HG1 THR A 230      20.202 -41.656  -8.214  1.00 86.42           H  
ATOM   3703  N   HIS A 231      15.996 -40.875  -7.348  1.00 85.53           N  
ATOM   3704  H   HIS A 231      16.219 -39.921  -7.595  1.00 85.53           H  
ATOM   3705  CA  HIS A 231      15.068 -41.132  -6.238  1.00 85.53           C  
ATOM   3706  HA  HIS A 231      15.497 -41.900  -5.594  1.00 85.53           H  
ATOM   3707  C   HIS A 231      13.688 -41.644  -6.688  1.00 85.53           C  
ATOM   3708  CB  HIS A 231      14.880 -39.849  -5.423  1.00 85.53           C  
ATOM   3709  HB2 HIS A 231      14.080 -40.004  -4.699  1.00 85.53           H  
ATOM   3710  HB3 HIS A 231      14.575 -39.039  -6.085  1.00 85.53           H  
ATOM   3711  O   HIS A 231      12.949 -42.206  -5.876  1.00 85.53           O  
ATOM   3712  CG  HIS A 231      16.109 -39.445  -4.661  1.00 85.53           C  
ATOM   3713  CD2 HIS A 231      16.943 -38.407  -4.966  1.00 85.53           C  
ATOM   3714  HD2 HIS A 231      16.845 -37.745  -5.814  1.00 85.53           H  
ATOM   3715  ND1 HIS A 231      16.598 -40.043  -3.521  1.00 85.53           N  
ATOM   3716  HD1 HIS A 231      16.239 -40.879  -3.082  1.00 85.53           H  
ATOM   3717  CE1 HIS A 231      17.695 -39.369  -3.139  1.00 85.53           C  
ATOM   3718  HE1 HIS A 231      18.313 -39.614  -2.288  1.00 85.53           H  
ATOM   3719  NE2 HIS A 231      17.926 -38.344  -3.977  1.00 85.53           N  
ATOM   3720  N   TYR A 232      13.321 -41.438  -7.955  1.00 91.40           N  
ATOM   3721  H   TYR A 232      13.981 -41.006  -8.585  1.00 91.40           H  
ATOM   3722  CA  TYR A 232      12.037 -41.838  -8.521  1.00 91.40           C  
ATOM   3723  HA  TYR A 232      11.433 -42.317  -7.750  1.00 91.40           H  
ATOM   3724  C   TYR A 232      12.242 -42.843  -9.653  1.00 91.40           C  
ATOM   3725  CB  TYR A 232      11.271 -40.601  -9.010  1.00 91.40           C  
ATOM   3726  HB2 TYR A 232      11.789 -40.192  -9.877  1.00 91.40           H  
ATOM   3727  HB3 TYR A 232      10.278 -40.908  -9.338  1.00 91.40           H  
ATOM   3728  O   TYR A 232      13.141 -42.702 -10.475  1.00 91.40           O  
ATOM   3729  CG  TYR A 232      11.124 -39.511  -7.964  1.00 91.40           C  
ATOM   3730  CD1 TYR A 232      10.217 -39.671  -6.898  1.00 91.40           C  
ATOM   3731  HD1 TYR A 232       9.616 -40.566  -6.834  1.00 91.40           H  
ATOM   3732  CD2 TYR A 232      11.926 -38.354  -8.037  1.00 91.40           C  
ATOM   3733  HD2 TYR A 232      12.641 -38.248  -8.839  1.00 91.40           H  
ATOM   3734  CE1 TYR A 232      10.106 -38.675  -5.909  1.00 91.40           C  
ATOM   3735  HE1 TYR A 232       9.412 -38.810  -5.093  1.00 91.40           H  
ATOM   3736  CE2 TYR A 232      11.810 -37.350  -7.056  1.00 91.40           C  
ATOM   3737  HE2 TYR A 232      12.426 -36.464  -7.107  1.00 91.40           H  
ATOM   3738  OH  TYR A 232      10.787 -36.544  -5.034  1.00 91.40           O  
ATOM   3739  HH  TYR A 232      10.196 -36.841  -4.338  1.00 91.40           H  
ATOM   3740  CZ  TYR A 232      10.900 -37.508  -5.989  1.00 91.40           C  
ATOM   3741  N   THR A 233      11.353 -43.832  -9.737  1.00 91.11           N  
ATOM   3742  H   THR A 233      10.619 -43.864  -9.044  1.00 91.11           H  
ATOM   3743  CA  THR A 233      11.292 -44.745 -10.893  1.00 91.11           C  
ATOM   3744  HA  THR A 233      12.302 -44.937 -11.256  1.00 91.11           H  
ATOM   3745  C   THR A 233      10.514 -44.117 -12.051  1.00 91.11           C  
ATOM   3746  CB  THR A 233      10.671 -46.098 -10.512  1.00 91.11           C  
ATOM   3747  HB  THR A 233      10.665 -46.739 -11.393  1.00 91.11           H  
ATOM   3748  O   THR A 233      10.876 -44.279 -13.215  1.00 91.11           O  
ATOM   3749  CG2 THR A 233      11.451 -46.809  -9.407  1.00 91.11           C  
ATOM   3750 HG21 THR A 233      11.413 -46.244  -8.476  1.00 91.11           H  
ATOM   3751 HG22 THR A 233      12.491 -46.922  -9.713  1.00 91.11           H  
ATOM   3752 HG23 THR A 233      11.032 -47.802  -9.249  1.00 91.11           H  
ATOM   3753  OG1 THR A 233       9.340 -45.949 -10.052  1.00 91.11           O  
ATOM   3754  HG1 THR A 233       9.258 -45.121  -9.573  1.00 91.11           H  
ATOM   3755  N   HIS A 234       9.464 -43.359 -11.715  1.00 95.21           N  
ATOM   3756  H   HIS A 234       9.258 -43.233 -10.734  1.00 95.21           H  
ATOM   3757  CA  HIS A 234       8.552 -42.728 -12.659  1.00 95.21           C  
ATOM   3758  HA  HIS A 234       9.017 -42.702 -13.644  1.00 95.21           H  
ATOM   3759  C   HIS A 234       8.248 -41.291 -12.213  1.00 95.21           C  
ATOM   3760  CB  HIS A 234       7.257 -43.551 -12.759  1.00 95.21           C  
ATOM   3761  HB2 HIS A 234       6.571 -43.038 -13.433  1.00 95.21           H  
ATOM   3762  HB3 HIS A 234       6.791 -43.587 -11.775  1.00 95.21           H  
ATOM   3763  O   HIS A 234       7.828 -41.057 -11.077  1.00 95.21           O  
ATOM   3764  CG  HIS A 234       7.437 -44.969 -13.251  1.00 95.21           C  
ATOM   3765  CD2 HIS A 234       7.215 -45.423 -14.523  1.00 95.21           C  
ATOM   3766  HD2 HIS A 234       6.890 -44.828 -15.363  1.00 95.21           H  
ATOM   3767  ND1 HIS A 234       7.828 -46.060 -12.507  1.00 95.21           N  
ATOM   3768  HD1 HIS A 234       8.104 -46.068 -11.535  1.00 95.21           H  
ATOM   3769  CE1 HIS A 234       7.867 -47.131 -13.316  1.00 95.21           C  
ATOM   3770  HE1 HIS A 234       8.155 -48.127 -13.015  1.00 95.21           H  
ATOM   3771  NE2 HIS A 234       7.493 -46.789 -14.558  1.00 95.21           N  
ATOM   3772  N   ILE A 235       8.416 -40.333 -13.122  1.00 96.46           N  
ATOM   3773  H   ILE A 235       8.778 -40.601 -14.026  1.00 96.46           H  
ATOM   3774  CA  ILE A 235       8.059 -38.925 -12.928  1.00 96.46           C  
ATOM   3775  HA  ILE A 235       7.672 -38.780 -11.919  1.00 96.46           H  
ATOM   3776  C   ILE A 235       6.942 -38.583 -13.912  1.00 96.46           C  
ATOM   3777  CB  ILE A 235       9.292 -38.009 -13.090  1.00 96.46           C  
ATOM   3778  HB  ILE A 235       9.714 -38.182 -14.080  1.00 96.46           H  
ATOM   3779  O   ILE A 235       7.137 -38.587 -15.126  1.00 96.46           O  
ATOM   3780  CG1 ILE A 235      10.372 -38.350 -12.034  1.00 96.46           C  
ATOM   3781 HG12 ILE A 235       9.965 -38.199 -11.034  1.00 96.46           H  
ATOM   3782 HG13 ILE A 235      10.645 -39.401 -12.128  1.00 96.46           H  
ATOM   3783  CG2 ILE A 235       8.865 -36.532 -13.008  1.00 96.46           C  
ATOM   3784 HG21 ILE A 235       8.168 -36.291 -13.810  1.00 96.46           H  
ATOM   3785 HG22 ILE A 235       8.387 -36.337 -12.047  1.00 96.46           H  
ATOM   3786 HG23 ILE A 235       9.728 -35.879 -13.133  1.00 96.46           H  
ATOM   3787  CD1 ILE A 235      11.669 -37.541 -12.149  1.00 96.46           C  
ATOM   3788 HD11 ILE A 235      12.399 -37.941 -11.446  1.00 96.46           H  
ATOM   3789 HD12 ILE A 235      11.494 -36.494 -11.900  1.00 96.46           H  
ATOM   3790 HD13 ILE A 235      12.068 -37.620 -13.160  1.00 96.46           H  
ATOM   3791  N   VAL A 236       5.762 -38.275 -13.384  1.00 96.65           N  
ATOM   3792  H   VAL A 236       5.670 -38.288 -12.378  1.00 96.65           H  
ATOM   3793  CA  VAL A 236       4.588 -37.889 -14.165  1.00 96.65           C  
ATOM   3794  HA  VAL A 236       4.747 -38.169 -15.207  1.00 96.65           H  
ATOM   3795  C   VAL A 236       4.418 -36.374 -14.087  1.00 96.65           C  
ATOM   3796  CB  VAL A 236       3.329 -38.629 -13.683  1.00 96.65           C  
ATOM   3797  HB  VAL A 236       3.078 -38.278 -12.682  1.00 96.65           H  
ATOM   3798  O   VAL A 236       4.078 -35.834 -13.033  1.00 96.65           O  
ATOM   3799  CG1 VAL A 236       2.147 -38.340 -14.612  1.00 96.65           C  
ATOM   3800 HG11 VAL A 236       1.260 -38.854 -14.243  1.00 96.65           H  
ATOM   3801 HG12 VAL A 236       1.948 -37.268 -14.634  1.00 96.65           H  
ATOM   3802 HG13 VAL A 236       2.372 -38.681 -15.622  1.00 96.65           H  
ATOM   3803  CG2 VAL A 236       3.505 -40.153 -13.609  1.00 96.65           C  
ATOM   3804 HG21 VAL A 236       3.780 -40.548 -14.587  1.00 96.65           H  
ATOM   3805 HG22 VAL A 236       4.285 -40.404 -12.890  1.00 96.65           H  
ATOM   3806 HG23 VAL A 236       2.577 -40.620 -13.280  1.00 96.65           H  
ATOM   3807  N   LEU A 237       4.632 -35.679 -15.202  1.00 95.28           N  
ATOM   3808  H   LEU A 237       4.840 -36.193 -16.047  1.00 95.28           H  
ATOM   3809  CA  LEU A 237       4.327 -34.256 -15.324  1.00 95.28           C  
ATOM   3810  HA  LEU A 237       4.322 -33.811 -14.329  1.00 95.28           H  
ATOM   3811  C   LEU A 237       2.918 -34.116 -15.905  1.00 95.28           C  
ATOM   3812  CB  LEU A 237       5.399 -33.522 -16.152  1.00 95.28           C  
ATOM   3813  HB2 LEU A 237       5.307 -33.831 -17.193  1.00 95.28           H  
ATOM   3814  HB3 LEU A 237       5.181 -32.455 -16.108  1.00 95.28           H  
ATOM   3815  O   LEU A 237       2.696 -34.476 -17.060  1.00 95.28           O  
ATOM   3816  CG  LEU A 237       6.857 -33.748 -15.699  1.00 95.28           C  
ATOM   3817  HG  LEU A 237       7.139 -34.784 -15.883  1.00 95.28           H  
ATOM   3818  CD1 LEU A 237       7.802 -32.845 -16.493  1.00 95.28           C  
ATOM   3819 HD11 LEU A 237       7.686 -33.038 -17.559  1.00 95.28           H  
ATOM   3820 HD12 LEU A 237       7.578 -31.796 -16.296  1.00 95.28           H  
ATOM   3821 HD13 LEU A 237       8.835 -33.051 -16.212  1.00 95.28           H  
ATOM   3822  CD2 LEU A 237       7.060 -33.437 -14.216  1.00 95.28           C  
ATOM   3823 HD21 LEU A 237       6.519 -34.162 -13.607  1.00 95.28           H  
ATOM   3824 HD22 LEU A 237       6.692 -32.434 -14.000  1.00 95.28           H  
ATOM   3825 HD23 LEU A 237       8.119 -33.507 -13.967  1.00 95.28           H  
ATOM   3826  N   ASP A 238       1.960 -33.639 -15.112  1.00 91.14           N  
ATOM   3827  H   ASP A 238       2.209 -33.319 -14.187  1.00 91.14           H  
ATOM   3828  CA  ASP A 238       0.564 -33.473 -15.543  1.00 91.14           C  
ATOM   3829  HA  ASP A 238       0.439 -33.970 -16.505  1.00 91.14           H  
ATOM   3830  C   ASP A 238       0.199 -32.002 -15.783  1.00 91.14           C  
ATOM   3831  CB  ASP A 238      -0.385 -34.169 -14.556  1.00 91.14           C  
ATOM   3832  HB2 ASP A 238       0.004 -35.162 -14.331  1.00 91.14           H  
ATOM   3833  HB3 ASP A 238      -0.389 -33.592 -13.631  1.00 91.14           H  
ATOM   3834  O   ASP A 238       0.859 -31.089 -15.292  1.00 91.14           O  
ATOM   3835  CG  ASP A 238      -1.827 -34.326 -15.068  1.00 91.14           C  
ATOM   3836  OD1 ASP A 238      -2.040 -34.431 -16.300  1.00 91.14           O  
ATOM   3837  OD2 ASP A 238      -2.744 -34.410 -14.220  1.00 91.14           O  
ATOM   3838  N   GLU A 239      -0.856 -31.780 -16.572  1.00 86.72           N  
ATOM   3839  H   GLU A 239      -1.373 -32.598 -16.861  1.00 86.72           H  
ATOM   3840  CA  GLU A 239      -1.319 -30.461 -17.030  1.00 86.72           C  
ATOM   3841  HA  GLU A 239      -2.009 -30.648 -17.852  1.00 86.72           H  
ATOM   3842  C   GLU A 239      -0.194 -29.595 -17.656  1.00 86.72           C  
ATOM   3843  CB  GLU A 239      -2.142 -29.742 -15.935  1.00 86.72           C  
ATOM   3844  HB2 GLU A 239      -1.505 -29.609 -15.060  1.00 86.72           H  
ATOM   3845  HB3 GLU A 239      -2.422 -28.751 -16.290  1.00 86.72           H  
ATOM   3846  O   GLU A 239      -0.231 -28.367 -17.592  1.00 86.72           O  
ATOM   3847  CG  GLU A 239      -3.436 -30.461 -15.488  1.00 86.72           C  
ATOM   3848  HG2 GLU A 239      -3.213 -31.501 -15.248  1.00 86.72           H  
ATOM   3849  HG3 GLU A 239      -3.776 -29.990 -14.565  1.00 86.72           H  
ATOM   3850  CD  GLU A 239      -4.594 -30.389 -16.511  1.00 86.72           C  
ATOM   3851  OE1 GLU A 239      -5.018 -31.437 -17.059  1.00 86.72           O  
ATOM   3852  OE2 GLU A 239      -5.103 -29.276 -16.800  1.00 86.72           O  
ATOM   3853  N   VAL A 240       0.776 -30.223 -18.345  1.00 89.76           N  
ATOM   3854  H   VAL A 240       0.765 -31.232 -18.310  1.00 89.76           H  
ATOM   3855  CA  VAL A 240       1.967 -29.572 -18.956  1.00 89.76           C  
ATOM   3856  HA  VAL A 240       2.540 -29.116 -18.149  1.00 89.76           H  
ATOM   3857  C   VAL A 240       1.605 -28.439 -19.944  1.00 89.76           C  
ATOM   3858  CB  VAL A 240       2.879 -30.624 -19.646  1.00 89.76           C  
ATOM   3859  HB  VAL A 240       2.398 -30.948 -20.570  1.00 89.76           H  
ATOM   3860  O   VAL A 240       2.430 -27.594 -20.278  1.00 89.76           O  
ATOM   3861  CG1 VAL A 240       4.280 -30.091 -19.982  1.00 89.76           C  
ATOM   3862 HG11 VAL A 240       4.768 -29.728 -19.078  1.00 89.76           H  
ATOM   3863 HG12 VAL A 240       4.890 -30.879 -20.423  1.00 89.76           H  
ATOM   3864 HG13 VAL A 240       4.221 -29.277 -20.704  1.00 89.76           H  
ATOM   3865  CG2 VAL A 240       3.105 -31.872 -18.783  1.00 89.76           C  
ATOM   3866 HG21 VAL A 240       3.803 -32.553 -19.270  1.00 89.76           H  
ATOM   3867 HG22 VAL A 240       3.508 -31.582 -17.813  1.00 89.76           H  
ATOM   3868 HG23 VAL A 240       2.171 -32.412 -18.632  1.00 89.76           H  
ATOM   3869  N   HIS A 241       0.346 -28.369 -20.392  1.00 82.98           N  
ATOM   3870  H   HIS A 241      -0.319 -29.002 -19.971  1.00 82.98           H  
ATOM   3871  CA  HIS A 241      -0.170 -27.283 -21.235  1.00 82.98           C  
ATOM   3872  HA  HIS A 241       0.585 -27.047 -21.985  1.00 82.98           H  
ATOM   3873  C   HIS A 241      -0.441 -25.965 -20.496  1.00 82.98           C  
ATOM   3874  CB  HIS A 241      -1.444 -27.738 -21.965  1.00 82.98           C  
ATOM   3875  HB2 HIS A 241      -1.219 -28.632 -22.547  1.00 82.98           H  
ATOM   3876  HB3 HIS A 241      -1.749 -26.962 -22.667  1.00 82.98           H  
ATOM   3877  O   HIS A 241      -0.742 -24.990 -21.180  1.00 82.98           O  
ATOM   3878  CG  HIS A 241      -2.595 -28.019 -21.027  1.00 82.98           C  
ATOM   3879  CD2 HIS A 241      -3.346 -27.081 -20.378  1.00 82.98           C  
ATOM   3880  HD2 HIS A 241      -3.217 -26.011 -20.450  1.00 82.98           H  
ATOM   3881  ND1 HIS A 241      -2.933 -29.282 -20.539  1.00 82.98           N  
ATOM   3882  HD1 HIS A 241      -3.846 -29.070 -19.582  1.00 82.98           H  
ATOM   3883  CE1 HIS A 241      -4.255 -29.846 -18.951  1.00 82.98           C  
ATOM   3884  HE1 HIS A 241      -4.110 -27.762 -19.455  1.00 82.98           H  
ATOM   3885  NE2 HIS A 241      -4.531 -27.377 -18.622  1.00 82.98           N  
ATOM   3886  N   GLU A 242      -0.388 -25.895 -19.156  1.00 77.87           N  
ATOM   3887  H   GLU A 242      -0.209 -26.723 -18.607  1.00 77.87           H  
ATOM   3888  CA  GLU A 242      -0.476 -24.588 -18.472  1.00 77.87           C  
ATOM   3889  HA  GLU A 242      -1.306 -24.034 -18.912  1.00 77.87           H  
ATOM   3890  C   GLU A 242       0.760 -23.715 -18.764  1.00 77.87           C  
ATOM   3891  CB  GLU A 242      -0.785 -24.693 -16.952  1.00 77.87           C  
ATOM   3892  HB2 GLU A 242      -0.715 -23.689 -16.535  1.00 77.87           H  
ATOM   3893  HB3 GLU A 242      -0.037 -25.317 -16.462  1.00 77.87           H  
ATOM   3894  O   GLU A 242       0.635 -22.493 -18.720  1.00 77.87           O  
ATOM   3895  CG  GLU A 242      -2.203 -25.241 -16.657  1.00 77.87           C  
ATOM   3896  HG2 GLU A 242      -2.138 -26.323 -16.541  1.00 77.87           H  
ATOM   3897  HG3 GLU A 242      -2.822 -25.063 -17.537  1.00 77.87           H  
ATOM   3898  CD  GLU A 242      -2.964 -24.648 -15.438  1.00 77.87           C  
ATOM   3899  OE1 GLU A 242      -4.223 -24.702 -15.460  1.00 77.87           O  
ATOM   3900  OE2 GLU A 242      -2.382 -24.144 -14.453  1.00 77.87           O  
ATOM   3901  N   ARG A 243       1.907 -24.318 -19.146  1.00 86.71           N  
ATOM   3902  H   ARG A 243       1.904 -25.327 -19.200  1.00 86.71           H  
ATOM   3903  CA  ARG A 243       3.161 -23.618 -19.513  1.00 86.71           C  
ATOM   3904  HA  ARG A 243       3.983 -24.334 -19.484  1.00 86.71           H  
ATOM   3905  C   ARG A 243       3.557 -22.554 -18.471  1.00 86.71           C  
ATOM   3906  CB  ARG A 243       3.080 -23.072 -20.956  1.00 86.71           C  
ATOM   3907  HB2 ARG A 243       2.253 -22.364 -21.010  1.00 86.71           H  
ATOM   3908  HB3 ARG A 243       3.994 -22.517 -21.168  1.00 86.71           H  
ATOM   3909  O   ARG A 243       3.975 -21.439 -18.807  1.00 86.71           O  
ATOM   3910  CG  ARG A 243       2.888 -24.123 -22.070  1.00 86.71           C  
ATOM   3911  HG2 ARG A 243       2.003 -24.721 -21.852  1.00 86.71           H  
ATOM   3912  HG3 ARG A 243       2.700 -23.591 -23.003  1.00 86.71           H  
ATOM   3913  CD  ARG A 243       4.079 -25.071 -22.297  1.00 86.71           C  
ATOM   3914  HD2 ARG A 243       4.235 -25.662 -21.394  1.00 86.71           H  
ATOM   3915  HD3 ARG A 243       3.843 -25.760 -23.108  1.00 86.71           H  
ATOM   3916  NE  ARG A 243       5.320 -24.343 -22.601  1.00 86.71           N  
ATOM   3917  HE  ARG A 243       5.918 -24.173 -21.804  1.00 86.71           H  
ATOM   3918  NH1 ARG A 243       5.210 -24.107 -24.913  1.00 86.71           N  
ATOM   3919 HH11 ARG A 243       5.703 -23.857 -25.758  1.00 86.71           H  
ATOM   3920 HH12 ARG A 243       4.515 -24.834 -25.006  1.00 86.71           H  
ATOM   3921  NH2 ARG A 243       6.831 -23.142 -23.736  1.00 86.71           N  
ATOM   3922 HH21 ARG A 243       7.265 -22.967 -22.841  1.00 86.71           H  
ATOM   3923 HH22 ARG A 243       7.197 -22.746 -24.590  1.00 86.71           H  
ATOM   3924  CZ  ARG A 243       5.768 -23.878 -23.753  1.00 86.71           C  
ATOM   3925  N   ASP A 244       3.362 -22.905 -17.197  1.00 86.34           N  
ATOM   3926  H   ASP A 244       2.991 -23.827 -17.015  1.00 86.34           H  
ATOM   3927  CA  ASP A 244       3.765 -22.095 -16.050  1.00 86.34           C  
ATOM   3928  HA  ASP A 244       3.442 -21.074 -16.250  1.00 86.34           H  
ATOM   3929  C   ASP A 244       5.297 -22.064 -15.924  1.00 86.34           C  
ATOM   3930  CB  ASP A 244       3.030 -22.534 -14.762  1.00 86.34           C  
ATOM   3931  HB2 ASP A 244       1.985 -22.733 -15.000  1.00 86.34           H  
ATOM   3932  HB3 ASP A 244       3.043 -21.691 -14.071  1.00 86.34           H  
ATOM   3933  O   ASP A 244       6.002 -22.956 -16.409  1.00 86.34           O  
ATOM   3934  CG  ASP A 244       3.628 -23.739 -14.016  1.00 86.34           C  
ATOM   3935  OD1 ASP A 244       4.782 -23.621 -13.543  1.00 86.34           O  
ATOM   3936  OD2 ASP A 244       2.934 -24.766 -13.847  1.00 86.34           O  
ATOM   3937  N   GLN A 245       5.829 -21.027 -15.277  1.00 88.64           N  
ATOM   3938  H   GLN A 245       5.206 -20.325 -14.905  1.00 88.64           H  
ATOM   3939  CA  GLN A 245       7.277 -20.798 -15.249  1.00 88.64           C  
ATOM   3940  HA  GLN A 245       7.626 -20.792 -16.281  1.00 88.64           H  
ATOM   3941  C   GLN A 245       8.050 -21.917 -14.514  1.00 88.64           C  
ATOM   3942  CB  GLN A 245       7.543 -19.412 -14.637  1.00 88.64           C  
ATOM   3943  HB2 GLN A 245       6.705 -18.748 -14.850  1.00 88.64           H  
ATOM   3944  HB3 GLN A 245       7.625 -19.511 -13.554  1.00 88.64           H  
ATOM   3945  O   GLN A 245       9.209 -22.178 -14.835  1.00 88.64           O  
ATOM   3946  CG  GLN A 245       8.809 -18.749 -15.204  1.00 88.64           C  
ATOM   3947  HG2 GLN A 245       8.659 -18.543 -16.264  1.00 88.64           H  
ATOM   3948  HG3 GLN A 245       9.657 -19.427 -15.106  1.00 88.64           H  
ATOM   3949  CD  GLN A 245       9.146 -17.453 -14.471  1.00 88.64           C  
ATOM   3950  NE2 GLN A 245       9.377 -16.356 -15.159  1.00 88.64           N  
ATOM   3951 HE21 GLN A 245       9.563 -15.517 -14.628  1.00 88.64           H  
ATOM   3952 HE22 GLN A 245       9.286 -16.318 -16.164  1.00 88.64           H  
ATOM   3953  OE1 GLN A 245       9.232 -17.412 -13.253  1.00 88.64           O  
ATOM   3954  N   ASN A 246       7.423 -22.621 -13.559  1.00 89.78           N  
ATOM   3955  H   ASN A 246       6.421 -22.521 -13.485  1.00 89.78           H  
ATOM   3956  CA  ASN A 246       8.036 -23.774 -12.891  1.00 89.78           C  
ATOM   3957  HA  ASN A 246       9.090 -23.560 -12.717  1.00 89.78           H  
ATOM   3958  C   ASN A 246       7.978 -25.033 -13.761  1.00 89.78           C  
ATOM   3959  CB  ASN A 246       7.367 -24.061 -11.536  1.00 89.78           C  
ATOM   3960  HB2 ASN A 246       6.310 -24.282 -11.689  1.00 89.78           H  
ATOM   3961  HB3 ASN A 246       7.827 -24.948 -11.100  1.00 89.78           H  
ATOM   3962  O   ASN A 246       8.917 -25.819 -13.709  1.00 89.78           O  
ATOM   3963  CG  ASN A 246       7.515 -22.937 -10.538  1.00 89.78           C  
ATOM   3964  ND2 ASN A 246       6.427 -22.299 -10.179  1.00 89.78           N  
ATOM   3965 HD21 ASN A 246       5.579 -22.481 -10.696  1.00 89.78           H  
ATOM   3966 HD22 ASN A 246       6.532 -21.471  -9.610  1.00 89.78           H  
ATOM   3967  OD1 ASN A 246       8.597 -22.643 -10.047  1.00 89.78           O  
ATOM   3968  N   MET A 247       6.908 -25.237 -14.534  1.00 92.38           N  
ATOM   3969  H   MET A 247       6.154 -24.567 -14.482  1.00 92.38           H  
ATOM   3970  CA  MET A 247       6.762 -26.375 -15.447  1.00 92.38           C  
ATOM   3971  HA  MET A 247       6.959 -27.293 -14.893  1.00 92.38           H  
ATOM   3972  C   MET A 247       7.785 -26.309 -16.581  1.00 92.38           C  
ATOM   3973  CB  MET A 247       5.324 -26.429 -15.990  1.00 92.38           C  
ATOM   3974  HB2 MET A 247       4.621 -26.391 -15.159  1.00 92.38           H  
ATOM   3975  HB3 MET A 247       5.144 -25.562 -16.625  1.00 92.38           H  
ATOM   3976  O   MET A 247       8.518 -27.272 -16.795  1.00 92.38           O  
ATOM   3977  CG  MET A 247       5.056 -27.702 -16.807  1.00 92.38           C  
ATOM   3978  HG2 MET A 247       4.080 -27.601 -17.282  1.00 92.38           H  
ATOM   3979  HG3 MET A 247       5.796 -27.769 -17.604  1.00 92.38           H  
ATOM   3980  SD  MET A 247       5.076 -29.264 -15.872  1.00 92.38           S  
ATOM   3981  CE  MET A 247       3.477 -29.145 -15.021  1.00 92.38           C  
ATOM   3982  HE1 MET A 247       3.465 -28.275 -14.365  1.00 92.38           H  
ATOM   3983  HE2 MET A 247       3.303 -30.045 -14.432  1.00 92.38           H  
ATOM   3984  HE3 MET A 247       2.675 -29.049 -15.754  1.00 92.38           H  
ATOM   3985  N   ASP A 248       7.903 -25.163 -17.254  1.00 93.77           N  
ATOM   3986  H   ASP A 248       7.255 -24.413 -17.061  1.00 93.77           H  
ATOM   3987  CA  ASP A 248       8.879 -24.993 -18.334  1.00 93.77           C  
ATOM   3988  HA  ASP A 248       8.746 -25.798 -19.057  1.00 93.77           H  
ATOM   3989  C   ASP A 248      10.323 -25.113 -17.805  1.00 93.77           C  
ATOM   3990  CB  ASP A 248       8.633 -23.661 -19.065  1.00 93.77           C  
ATOM   3991  HB2 ASP A 248       9.571 -23.354 -19.527  1.00 93.77           H  
ATOM   3992  HB3 ASP A 248       8.342 -22.899 -18.343  1.00 93.77           H  
ATOM   3993  O   ASP A 248      11.148 -25.775 -18.433  1.00 93.77           O  
ATOM   3994  CG  ASP A 248       7.577 -23.729 -20.180  1.00 93.77           C  
ATOM   3995  OD1 ASP A 248       6.636 -24.548 -20.114  1.00 93.77           O  
ATOM   3996  OD2 ASP A 248       7.703 -22.962 -21.162  1.00 93.77           O  
ATOM   3997  N   PHE A 249      10.633 -24.581 -16.615  1.00 95.25           N  
ATOM   3998  H   PHE A 249       9.939 -24.030 -16.130  1.00 95.25           H  
ATOM   3999  CA  PHE A 249      11.957 -24.759 -15.998  1.00 95.25           C  
ATOM   4000  HA  PHE A 249      12.709 -24.546 -16.758  1.00 95.25           H  
ATOM   4001  C   PHE A 249      12.203 -26.210 -15.526  1.00 95.25           C  
ATOM   4002  CB  PHE A 249      12.136 -23.731 -14.870  1.00 95.25           C  
ATOM   4003  HB2 PHE A 249      11.763 -22.767 -15.216  1.00 95.25           H  
ATOM   4004  HB3 PHE A 249      11.531 -24.027 -14.013  1.00 95.25           H  
ATOM   4005  O   PHE A 249      13.318 -26.722 -15.619  1.00 95.25           O  
ATOM   4006  CG  PHE A 249      13.576 -23.535 -14.429  1.00 95.25           C  
ATOM   4007  CD1 PHE A 249      14.179 -24.464 -13.567  1.00 95.25           C  
ATOM   4008  HD1 PHE A 249      13.609 -25.328 -13.258  1.00 95.25           H  
ATOM   4009  CD2 PHE A 249      14.328 -22.445 -14.905  1.00 95.25           C  
ATOM   4010  HD2 PHE A 249      13.883 -21.734 -15.585  1.00 95.25           H  
ATOM   4011  CE1 PHE A 249      15.518 -24.313 -13.168  1.00 95.25           C  
ATOM   4012  HE1 PHE A 249      15.983 -25.047 -12.526  1.00 95.25           H  
ATOM   4013  CE2 PHE A 249      15.672 -22.293 -14.515  1.00 95.25           C  
ATOM   4014  HE2 PHE A 249      16.253 -21.465 -14.894  1.00 95.25           H  
ATOM   4015  CZ  PHE A 249      16.266 -23.225 -13.647  1.00 95.25           C  
ATOM   4016  HZ  PHE A 249      17.303 -23.115 -13.366  1.00 95.25           H  
ATOM   4017  N   LEU A 250      11.169 -26.921 -15.068  1.00 95.66           N  
ATOM   4018  H   LEU A 250      10.270 -26.467 -14.987  1.00 95.66           H  
ATOM   4019  CA  LEU A 250      11.251 -28.344 -14.722  1.00 95.66           C  
ATOM   4020  HA  LEU A 250      12.092 -28.484 -14.044  1.00 95.66           H  
ATOM   4021  C   LEU A 250      11.537 -29.217 -15.952  1.00 95.66           C  
ATOM   4022  CB  LEU A 250       9.955 -28.736 -13.990  1.00 95.66           C  
ATOM   4023  HB2 LEU A 250       9.876 -28.130 -13.088  1.00 95.66           H  
ATOM   4024  HB3 LEU A 250       9.108 -28.495 -14.633  1.00 95.66           H  
ATOM   4025  O   LEU A 250      12.319 -30.160 -15.846  1.00 95.66           O  
ATOM   4026  CG  LEU A 250       9.833 -30.212 -13.589  1.00 95.66           C  
ATOM   4027  HG  LEU A 250       9.876 -30.846 -14.474  1.00 95.66           H  
ATOM   4028  CD1 LEU A 250      10.916 -30.642 -12.603  1.00 95.66           C  
ATOM   4029 HD11 LEU A 250      11.896 -30.565 -13.075  1.00 95.66           H  
ATOM   4030 HD12 LEU A 250      10.752 -31.682 -12.321  1.00 95.66           H  
ATOM   4031 HD13 LEU A 250      10.888 -30.012 -11.714  1.00 95.66           H  
ATOM   4032  CD2 LEU A 250       8.483 -30.419 -12.906  1.00 95.66           C  
ATOM   4033 HD21 LEU A 250       8.374 -31.472 -12.646  1.00 95.66           H  
ATOM   4034 HD22 LEU A 250       8.424 -29.815 -12.001  1.00 95.66           H  
ATOM   4035 HD23 LEU A 250       7.685 -30.138 -13.593  1.00 95.66           H  
ATOM   4036  N   LEU A 251      10.987 -28.880 -17.124  1.00 94.46           N  
ATOM   4037  H   LEU A 251      10.327 -28.115 -17.138  1.00 94.46           H  
ATOM   4038  CA  LEU A 251      11.320 -29.545 -18.389  1.00 94.46           C  
ATOM   4039  HA  LEU A 251      11.175 -30.618 -18.266  1.00 94.46           H  
ATOM   4040  C   LEU A 251      12.797 -29.354 -18.777  1.00 94.46           C  
ATOM   4041  CB  LEU A 251      10.394 -29.037 -19.512  1.00 94.46           C  
ATOM   4042  HB2 LEU A 251      10.450 -27.949 -19.543  1.00 94.46           H  
ATOM   4043  HB3 LEU A 251      10.769 -29.404 -20.468  1.00 94.46           H  
ATOM   4044  O   LEU A 251      13.398 -30.281 -19.320  1.00 94.46           O  
ATOM   4045  CG  LEU A 251       8.917 -29.454 -19.385  1.00 94.46           C  
ATOM   4046  HG  LEU A 251       8.538 -29.211 -18.392  1.00 94.46           H  
ATOM   4047  CD1 LEU A 251       8.079 -28.714 -20.428  1.00 94.46           C  
ATOM   4048 HD11 LEU A 251       8.429 -28.954 -21.432  1.00 94.46           H  
ATOM   4049 HD12 LEU A 251       7.030 -28.995 -20.329  1.00 94.46           H  
ATOM   4050 HD13 LEU A 251       8.157 -27.639 -20.268  1.00 94.46           H  
ATOM   4051  CD2 LEU A 251       8.721 -30.953 -19.619  1.00 94.46           C  
ATOM   4052 HD21 LEU A 251       9.262 -31.525 -18.866  1.00 94.46           H  
ATOM   4053 HD22 LEU A 251       7.662 -31.197 -19.545  1.00 94.46           H  
ATOM   4054 HD23 LEU A 251       9.085 -31.213 -20.613  1.00 94.46           H  
ATOM   4055  N   ILE A 252      13.402 -28.196 -18.480  1.00 94.48           N  
ATOM   4056  H   ILE A 252      12.840 -27.454 -18.087  1.00 94.48           H  
ATOM   4057  CA  ILE A 252      14.848 -27.960 -18.662  1.00 94.48           C  
ATOM   4058  HA  ILE A 252      15.120 -28.201 -19.690  1.00 94.48           H  
ATOM   4059  C   ILE A 252      15.653 -28.890 -17.749  1.00 94.48           C  
ATOM   4060  CB  ILE A 252      15.235 -26.483 -18.406  1.00 94.48           C  
ATOM   4061  HB  ILE A 252      14.964 -26.220 -17.383  1.00 94.48           H  
ATOM   4062  O   ILE A 252      16.516 -29.624 -18.225  1.00 94.48           O  
ATOM   4063  CG1 ILE A 252      14.490 -25.531 -19.360  1.00 94.48           C  
ATOM   4064 HG12 ILE A 252      14.867 -25.668 -20.373  1.00 94.48           H  
ATOM   4065 HG13 ILE A 252      13.429 -25.780 -19.368  1.00 94.48           H  
ATOM   4066  CG2 ILE A 252      16.756 -26.292 -18.545  1.00 94.48           C  
ATOM   4067 HG21 ILE A 252      17.099 -26.708 -19.493  1.00 94.48           H  
ATOM   4068 HG22 ILE A 252      17.282 -26.787 -17.729  1.00 94.48           H  
ATOM   4069 HG23 ILE A 252      17.012 -25.233 -18.512  1.00 94.48           H  
ATOM   4070  CD1 ILE A 252      14.607 -24.052 -18.961  1.00 94.48           C  
ATOM   4071 HD11 ILE A 252      13.736 -23.510 -19.329  1.00 94.48           H  
ATOM   4072 HD12 ILE A 252      15.507 -23.618 -19.396  1.00 94.48           H  
ATOM   4073 HD13 ILE A 252      14.643 -23.947 -17.876  1.00 94.48           H  
ATOM   4074  N   VAL A 253      15.341 -28.905 -16.448  1.00 94.58           N  
ATOM   4075  H   VAL A 253      14.621 -28.274 -16.128  1.00 94.58           H  
ATOM   4076  CA  VAL A 253      16.063 -29.723 -15.456  1.00 94.58           C  
ATOM   4077  HA  VAL A 253      17.123 -29.480 -15.521  1.00 94.58           H  
ATOM   4078  C   VAL A 253      15.942 -31.217 -15.770  1.00 94.58           C  
ATOM   4079  CB  VAL A 253      15.591 -29.395 -14.024  1.00 94.58           C  
ATOM   4080  HB  VAL A 253      14.507 -29.497 -13.968  1.00 94.58           H  
ATOM   4081  O   VAL A 253      16.954 -31.913 -15.799  1.00 94.58           O  
ATOM   4082  CG1 VAL A 253      16.218 -30.314 -12.967  1.00 94.58           C  
ATOM   4083 HG11 VAL A 253      15.860 -31.335 -13.099  1.00 94.58           H  
ATOM   4084 HG12 VAL A 253      17.305 -30.300 -13.052  1.00 94.58           H  
ATOM   4085 HG13 VAL A 253      15.934 -29.983 -11.968  1.00 94.58           H  
ATOM   4086  CG2 VAL A 253      15.972 -27.957 -13.646  1.00 94.58           C  
ATOM   4087 HG21 VAL A 253      17.055 -27.840 -13.684  1.00 94.58           H  
ATOM   4088 HG22 VAL A 253      15.516 -27.247 -14.336  1.00 94.58           H  
ATOM   4089 HG23 VAL A 253      15.623 -27.733 -12.638  1.00 94.58           H  
ATOM   4090  N   VAL A 254      14.742 -31.718 -16.081  1.00 93.45           N  
ATOM   4091  H   VAL A 254      13.942 -31.102 -16.056  1.00 93.45           H  
ATOM   4092  CA  VAL A 254      14.536 -33.129 -16.458  1.00 93.45           C  
ATOM   4093  HA  VAL A 254      14.931 -33.762 -15.663  1.00 93.45           H  
ATOM   4094  C   VAL A 254      15.325 -33.489 -17.721  1.00 93.45           C  
ATOM   4095  CB  VAL A 254      13.032 -33.441 -16.611  1.00 93.45           C  
ATOM   4096  HB  VAL A 254      12.571 -32.679 -17.240  1.00 93.45           H  
ATOM   4097  O   VAL A 254      15.974 -34.533 -17.750  1.00 93.45           O  
ATOM   4098  CG1 VAL A 254      12.757 -34.812 -17.243  1.00 93.45           C  
ATOM   4099 HG11 VAL A 254      13.092 -34.828 -18.280  1.00 93.45           H  
ATOM   4100 HG12 VAL A 254      11.687 -35.017 -17.232  1.00 93.45           H  
ATOM   4101 HG13 VAL A 254      13.278 -35.592 -16.687  1.00 93.45           H  
ATOM   4102  CG2 VAL A 254      12.348 -33.437 -15.236  1.00 93.45           C  
ATOM   4103 HG21 VAL A 254      11.275 -33.581 -15.356  1.00 93.45           H  
ATOM   4104 HG22 VAL A 254      12.751 -34.237 -14.615  1.00 93.45           H  
ATOM   4105 HG23 VAL A 254      12.513 -32.485 -14.731  1.00 93.45           H  
ATOM   4106  N   ARG A 255      15.341 -32.620 -18.741  1.00 89.69           N  
ATOM   4107  H   ARG A 255      14.814 -31.763 -18.652  1.00 89.69           H  
ATOM   4108  CA  ARG A 255      16.119 -32.836 -19.971  1.00 89.69           C  
ATOM   4109  HA  ARG A 255      15.874 -33.822 -20.367  1.00 89.69           H  
ATOM   4110  C   ARG A 255      17.633 -32.862 -19.706  1.00 89.69           C  
ATOM   4111  CB  ARG A 255      15.703 -31.777 -21.005  1.00 89.69           C  
ATOM   4112  HB2 ARG A 255      14.629 -31.855 -21.174  1.00 89.69           H  
ATOM   4113  HB3 ARG A 255      15.922 -30.782 -20.619  1.00 89.69           H  
ATOM   4114  O   ARG A 255      18.302 -33.785 -20.168  1.00 89.69           O  
ATOM   4115  CG  ARG A 255      16.422 -31.963 -22.343  1.00 89.69           C  
ATOM   4116  HG2 ARG A 255      17.490 -31.801 -22.196  1.00 89.69           H  
ATOM   4117  HG3 ARG A 255      16.252 -32.976 -22.707  1.00 89.69           H  
ATOM   4118  CD  ARG A 255      15.911 -30.972 -23.389  1.00 89.69           C  
ATOM   4119  HD2 ARG A 255      15.847 -29.983 -22.935  1.00 89.69           H  
ATOM   4120  HD3 ARG A 255      14.921 -31.282 -23.723  1.00 89.69           H  
ATOM   4121  NE  ARG A 255      16.827 -30.916 -24.538  1.00 89.69           N  
ATOM   4122  HE  ARG A 255      17.590 -31.578 -24.538  1.00 89.69           H  
ATOM   4123  NH1 ARG A 255      15.856 -29.119 -25.589  1.00 89.69           N  
ATOM   4124 HH11 ARG A 255      15.884 -28.364 -26.259  1.00 89.69           H  
ATOM   4125 HH12 ARG A 255      15.089 -29.161 -24.933  1.00 89.69           H  
ATOM   4126  NH2 ARG A 255      17.776 -29.962 -26.362  1.00 89.69           N  
ATOM   4127 HH21 ARG A 255      17.818 -29.195 -27.018  1.00 89.69           H  
ATOM   4128 HH22 ARG A 255      18.565 -30.582 -26.246  1.00 89.69           H  
ATOM   4129  CZ  ARG A 255      16.804 -30.009 -25.494  1.00 89.69           C  
ATOM   4130  N   ARG A 256      18.153 -31.910 -18.921  1.00 89.34           N  
ATOM   4131  H   ARG A 256      17.528 -31.184 -18.603  1.00 89.34           H  
ATOM   4132  CA  ARG A 256      19.577 -31.813 -18.536  1.00 89.34           C  
ATOM   4133  HA  ARG A 256      20.180 -31.777 -19.443  1.00 89.34           H  
ATOM   4134  C   ARG A 256      20.035 -33.034 -17.724  1.00 89.34           C  
ATOM   4135  CB  ARG A 256      19.772 -30.499 -17.750  1.00 89.34           C  
ATOM   4136  HB2 ARG A 256      19.310 -30.610 -16.769  1.00 89.34           H  
ATOM   4137  HB3 ARG A 256      19.239 -29.699 -18.265  1.00 89.34           H  
ATOM   4138  O   ARG A 256      21.136 -33.541 -17.937  1.00 89.34           O  
ATOM   4139  CG  ARG A 256      21.226 -30.028 -17.548  1.00 89.34           C  
ATOM   4140  HG2 ARG A 256      21.829 -30.827 -17.117  1.00 89.34           H  
ATOM   4141  HG3 ARG A 256      21.201 -29.204 -16.835  1.00 89.34           H  
ATOM   4142  CD  ARG A 256      21.881 -29.523 -18.847  1.00 89.34           C  
ATOM   4143  HD2 ARG A 256      22.274 -30.372 -19.407  1.00 89.34           H  
ATOM   4144  HD3 ARG A 256      21.116 -29.046 -19.460  1.00 89.34           H  
ATOM   4145  NE  ARG A 256      22.953 -28.532 -18.594  1.00 89.34           N  
ATOM   4146  HE  ARG A 256      23.208 -28.343 -17.635  1.00 89.34           H  
ATOM   4147  NH1 ARG A 256      23.373 -27.960 -20.788  1.00 89.34           N  
ATOM   4148 HH11 ARG A 256      23.826 -27.368 -21.470  1.00 89.34           H  
ATOM   4149 HH12 ARG A 256      22.881 -28.762 -21.154  1.00 89.34           H  
ATOM   4150  NH2 ARG A 256      24.317 -26.791 -19.206  1.00 89.34           N  
ATOM   4151 HH21 ARG A 256      24.727 -26.202 -19.916  1.00 89.34           H  
ATOM   4152 HH22 ARG A 256      24.596 -26.635 -18.248  1.00 89.34           H  
ATOM   4153  CZ  ARG A 256      23.533 -27.779 -19.518  1.00 89.34           C  
ATOM   4154  N   LEU A 257      19.186 -33.543 -16.826  1.00 88.81           N  
ATOM   4155  H   LEU A 257      18.319 -33.050 -16.667  1.00 88.81           H  
ATOM   4156  CA  LEU A 257      19.479 -34.721 -15.996  1.00 88.81           C  
ATOM   4157  HA  LEU A 257      20.518 -34.672 -15.672  1.00 88.81           H  
ATOM   4158  C   LEU A 257      19.363 -36.047 -16.768  1.00 88.81           C  
ATOM   4159  CB  LEU A 257      18.602 -34.698 -14.732  1.00 88.81           C  
ATOM   4160  HB2 LEU A 257      18.757 -35.638 -14.202  1.00 88.81           H  
ATOM   4161  HB3 LEU A 257      17.555 -34.643 -15.029  1.00 88.81           H  
ATOM   4162  O   LEU A 257      20.188 -36.939 -16.571  1.00 88.81           O  
ATOM   4163  CG  LEU A 257      18.919 -33.545 -13.754  1.00 88.81           C  
ATOM   4164  HG  LEU A 257      18.794 -32.583 -14.251  1.00 88.81           H  
ATOM   4165  CD1 LEU A 257      17.963 -33.596 -12.561  1.00 88.81           C  
ATOM   4166 HD11 LEU A 257      16.939 -33.481 -12.917  1.00 88.81           H  
ATOM   4167 HD12 LEU A 257      18.066 -34.549 -12.042  1.00 88.81           H  
ATOM   4168 HD13 LEU A 257      18.186 -32.782 -11.871  1.00 88.81           H  
ATOM   4169  CD2 LEU A 257      20.347 -33.607 -13.219  1.00 88.81           C  
ATOM   4170 HD21 LEU A 257      20.551 -34.604 -12.828  1.00 88.81           H  
ATOM   4171 HD22 LEU A 257      21.059 -33.392 -14.015  1.00 88.81           H  
ATOM   4172 HD23 LEU A 257      20.490 -32.865 -12.434  1.00 88.81           H  
ATOM   4173  N   LEU A 258      18.415 -36.172 -17.707  1.00 85.43           N  
ATOM   4174  H   LEU A 258      17.725 -35.440 -17.799  1.00 85.43           H  
ATOM   4175  CA  LEU A 258      18.366 -37.305 -18.645  1.00 85.43           C  
ATOM   4176  HA  LEU A 258      18.344 -38.236 -18.080  1.00 85.43           H  
ATOM   4177  C   LEU A 258      19.613 -37.366 -19.543  1.00 85.43           C  
ATOM   4178  CB  LEU A 258      17.106 -37.205 -19.526  1.00 85.43           C  
ATOM   4179  HB2 LEU A 258      17.265 -37.801 -20.425  1.00 85.43           H  
ATOM   4180  HB3 LEU A 258      16.986 -36.170 -19.844  1.00 85.43           H  
ATOM   4181  O   LEU A 258      20.130 -38.453 -19.796  1.00 85.43           O  
ATOM   4182  CG  LEU A 258      15.800 -37.691 -18.874  1.00 85.43           C  
ATOM   4183  HG  LEU A 258      15.656 -37.205 -17.908  1.00 85.43           H  
ATOM   4184  CD1 LEU A 258      14.639 -37.319 -19.798  1.00 85.43           C  
ATOM   4185 HD11 LEU A 258      13.709 -37.725 -19.399  1.00 85.43           H  
ATOM   4186 HD12 LEU A 258      14.804 -37.734 -20.792  1.00 85.43           H  
ATOM   4187 HD13 LEU A 258      14.557 -36.234 -19.861  1.00 85.43           H  
ATOM   4188  CD2 LEU A 258      15.779 -39.209 -18.680  1.00 85.43           C  
ATOM   4189 HD21 LEU A 258      14.820 -39.521 -18.267  1.00 85.43           H  
ATOM   4190 HD22 LEU A 258      16.554 -39.509 -17.974  1.00 85.43           H  
ATOM   4191 HD23 LEU A 258      15.940 -39.719 -19.629  1.00 85.43           H  
ATOM   4192  N   ALA A 259      20.117 -36.216 -20.003  1.00 79.29           N  
ATOM   4193  H   ALA A 259      19.612 -35.360 -19.826  1.00 79.29           H  
ATOM   4194  CA  ALA A 259      21.336 -36.146 -20.811  1.00 79.29           C  
ATOM   4195  HA  ALA A 259      21.229 -36.812 -21.667  1.00 79.29           H  
ATOM   4196  C   ALA A 259      22.596 -36.587 -20.041  1.00 79.29           C  
ATOM   4197  CB  ALA A 259      21.485 -34.709 -21.329  1.00 79.29           C  
ATOM   4198  HB1 ALA A 259      22.361 -34.641 -21.974  1.00 79.29           H  
ATOM   4199  HB2 ALA A 259      21.608 -34.018 -20.495  1.00 79.29           H  
ATOM   4200  HB3 ALA A 259      20.601 -34.414 -21.894  1.00 79.29           H  
ATOM   4201  O   ALA A 259      23.493 -37.193 -20.632  1.00 79.29           O  
ATOM   4202  N   THR A 260      22.652 -36.297 -18.735  1.00 79.88           N  
ATOM   4203  H   THR A 260      21.850 -35.844 -18.319  1.00 79.88           H  
ATOM   4204  CA  THR A 260      23.846 -36.466 -17.892  1.00 79.88           C  
ATOM   4205  HA  THR A 260      24.715 -36.534 -18.546  1.00 79.88           H  
ATOM   4206  C   THR A 260      23.855 -37.770 -17.090  1.00 79.88           C  
ATOM   4207  CB  THR A 260      24.088 -35.246 -16.986  1.00 79.88           C  
ATOM   4208  HB  THR A 260      24.855 -35.493 -16.251  1.00 79.88           H  
ATOM   4209  O   THR A 260      24.653 -38.647 -17.401  1.00 79.88           O  
ATOM   4210  CG2 THR A 260      24.551 -34.022 -17.775  1.00 79.88           C  
ATOM   4211 HG21 THR A 260      25.500 -34.244 -18.263  1.00 79.88           H  
ATOM   4212 HG22 THR A 260      23.815 -33.752 -18.533  1.00 79.88           H  
ATOM   4213 HG23 THR A 260      24.696 -33.183 -17.094  1.00 79.88           H  
ATOM   4214  OG1 THR A 260      22.911 -34.867 -16.314  1.00 79.88           O  
ATOM   4215  HG1 THR A 260      22.393 -34.335 -16.922  1.00 79.88           H  
ATOM   4216  N   ASN A 261      23.001 -37.919 -16.071  1.00 77.74           N  
ATOM   4217  H   ASN A 261      22.351 -37.168 -15.889  1.00 77.74           H  
ATOM   4218  CA  ASN A 261      23.169 -38.944 -15.025  1.00 77.74           C  
ATOM   4219  HA  ASN A 261      23.929 -39.655 -15.348  1.00 77.74           H  
ATOM   4220  C   ASN A 261      21.930 -39.810 -14.713  1.00 77.74           C  
ATOM   4221  CB  ASN A 261      23.718 -38.251 -13.761  1.00 77.74           C  
ATOM   4222  HB2 ASN A 261      24.649 -37.743 -14.011  1.00 77.74           H  
ATOM   4223  HB3 ASN A 261      23.952 -39.014 -13.019  1.00 77.74           H  
ATOM   4224  O   ASN A 261      22.015 -40.697 -13.874  1.00 77.74           O  
ATOM   4225  CG  ASN A 261      22.771 -37.245 -13.118  1.00 77.74           C  
ATOM   4226  ND2 ASN A 261      23.246 -36.548 -12.114  1.00 77.74           N  
ATOM   4227 HD21 ASN A 261      24.184 -36.718 -11.778  1.00 77.74           H  
ATOM   4228 HD22 ASN A 261      22.634 -35.889 -11.655  1.00 77.74           H  
ATOM   4229  OD1 ASN A 261      21.619 -37.075 -13.499  1.00 77.74           O  
ATOM   4230  N   SER A 262      20.783 -39.575 -15.360  1.00 82.83           N  
ATOM   4231  H   SER A 262      20.767 -38.785 -15.990  1.00 82.83           H  
ATOM   4232  CA  SER A 262      19.486 -40.132 -14.926  1.00 82.83           C  
ATOM   4233  HA  SER A 262      19.650 -40.825 -14.102  1.00 82.83           H  
ATOM   4234  C   SER A 262      18.728 -40.942 -15.999  1.00 82.83           C  
ATOM   4235  CB  SER A 262      18.618 -38.998 -14.380  1.00 82.83           C  
ATOM   4236  HB2 SER A 262      18.439 -38.264 -15.165  1.00 82.83           H  
ATOM   4237  HB3 SER A 262      17.659 -39.425 -14.086  1.00 82.83           H  
ATOM   4238  O   SER A 262      17.496 -40.959 -16.016  1.00 82.83           O  
ATOM   4239  OG  SER A 262      19.187 -38.358 -13.249  1.00 82.83           O  
ATOM   4240  HG  SER A 262      20.059 -38.024 -13.472  1.00 82.83           H  
ATOM   4241  N   ARG A 263      19.436 -41.603 -16.925  1.00 76.67           N  
ATOM   4242  H   ARG A 263      20.441 -41.581 -16.819  1.00 76.67           H  
ATOM   4243  CA  ARG A 263      18.870 -42.191 -18.167  1.00 76.67           C  
ATOM   4244  HA  ARG A 263      18.365 -41.401 -18.723  1.00 76.67           H  
ATOM   4245  C   ARG A 263      17.798 -43.278 -17.985  1.00 76.67           C  
ATOM   4246  CB  ARG A 263      20.014 -42.744 -19.037  1.00 76.67           C  
ATOM   4247  HB2 ARG A 263      20.647 -43.397 -18.437  1.00 76.67           H  
ATOM   4248  HB3 ARG A 263      19.591 -43.331 -19.853  1.00 76.67           H  
ATOM   4249  O   ARG A 263      17.004 -43.491 -18.896  1.00 76.67           O  
ATOM   4250  CG  ARG A 263      20.855 -41.617 -19.649  1.00 76.67           C  
ATOM   4251  HG2 ARG A 263      21.283 -41.004 -18.855  1.00 76.67           H  
ATOM   4252  HG3 ARG A 263      20.208 -40.996 -20.268  1.00 76.67           H  
ATOM   4253  CD  ARG A 263      21.987 -42.165 -20.521  1.00 76.67           C  
ATOM   4254  HD2 ARG A 263      22.621 -42.810 -19.912  1.00 76.67           H  
ATOM   4255  HD3 ARG A 263      21.559 -42.750 -21.335  1.00 76.67           H  
ATOM   4256  NE  ARG A 263      22.791 -41.060 -21.071  1.00 76.67           N  
ATOM   4257  HE  ARG A 263      22.505 -40.124 -20.821  1.00 76.67           H  
ATOM   4258  NH1 ARG A 263      24.371 -42.311 -22.179  1.00 76.67           N  
ATOM   4259 HH11 ARG A 263      25.240 -42.364 -22.691  1.00 76.67           H  
ATOM   4260 HH12 ARG A 263      23.914 -43.157 -21.867  1.00 76.67           H  
ATOM   4261  NH2 ARG A 263      24.522 -40.076 -22.153  1.00 76.67           N  
ATOM   4262 HH21 ARG A 263      25.392 -40.133 -22.662  1.00 76.67           H  
ATOM   4263 HH22 ARG A 263      24.204 -39.177 -21.822  1.00 76.67           H  
ATOM   4264  CZ  ARG A 263      23.887 -41.158 -21.801  1.00 76.67           C  
ATOM   4265  N   HIS A 264      17.775 -43.970 -16.849  1.00 78.33           N  
ATOM   4266  H   HIS A 264      18.475 -43.756 -16.153  1.00 78.33           H  
ATOM   4267  CA  HIS A 264      16.863 -45.094 -16.574  1.00 78.33           C  
ATOM   4268  HA  HIS A 264      16.614 -45.572 -17.521  1.00 78.33           H  
ATOM   4269  C   HIS A 264      15.503 -44.676 -15.972  1.00 78.33           C  
ATOM   4270  CB  HIS A 264      17.601 -46.154 -15.726  1.00 78.33           C  
ATOM   4271  HB2 HIS A 264      16.886 -46.727 -15.135  1.00 78.33           H  
ATOM   4272  HB3 HIS A 264      18.088 -46.851 -16.407  1.00 78.33           H  
ATOM   4273  O   HIS A 264      14.595 -45.504 -15.891  1.00 78.33           O  
ATOM   4274  CG  HIS A 264      18.664 -45.587 -14.813  1.00 78.33           C  
ATOM   4275  CD2 HIS A 264      18.453 -44.797 -13.717  1.00 78.33           C  
ATOM   4276  HD2 HIS A 264      17.493 -44.520 -13.307  1.00 78.33           H  
ATOM   4277  ND1 HIS A 264      20.027 -45.642 -15.019  1.00 78.33           N  
ATOM   4278  HD1 HIS A 264      20.512 -46.250 -15.663  1.00 78.33           H  
ATOM   4279  CE1 HIS A 264      20.622 -44.903 -14.067  1.00 78.33           C  
ATOM   4280  HE1 HIS A 264      21.689 -44.796 -13.933  1.00 78.33           H  
ATOM   4281  NE2 HIS A 264      19.696 -44.346 -13.272  1.00 78.33           N  
ATOM   4282  N   VAL A 265      15.326 -43.409 -15.577  1.00 90.48           N  
ATOM   4283  H   VAL A 265      16.067 -42.742 -15.738  1.00 90.48           H  
ATOM   4284  CA  VAL A 265      14.065 -42.914 -14.992  1.00 90.48           C  
ATOM   4285  HA  VAL A 265      13.670 -43.687 -14.333  1.00 90.48           H  
ATOM   4286  C   VAL A 265      13.017 -42.659 -16.081  1.00 90.48           C  
ATOM   4287  CB  VAL A 265      14.301 -41.657 -14.131  1.00 90.48           C  
ATOM   4288  HB  VAL A 265      14.723 -40.864 -14.747  1.00 90.48           H  
ATOM   4289  O   VAL A 265      13.296 -42.006 -17.085  1.00 90.48           O  
ATOM   4290  CG1 VAL A 265      12.997 -41.140 -13.504  1.00 90.48           C  
ATOM   4291 HG11 VAL A 265      12.512 -41.939 -12.944  1.00 90.48           H  
ATOM   4292 HG12 VAL A 265      13.215 -40.318 -12.822  1.00 90.48           H  
ATOM   4293 HG13 VAL A 265      12.322 -40.774 -14.278  1.00 90.48           H  
ATOM   4294  CG2 VAL A 265      15.290 -41.978 -13.000  1.00 90.48           C  
ATOM   4295 HG21 VAL A 265      14.966 -42.868 -12.461  1.00 90.48           H  
ATOM   4296 HG22 VAL A 265      15.337 -41.151 -12.292  1.00 90.48           H  
ATOM   4297 HG23 VAL A 265      16.288 -42.144 -13.406  1.00 90.48           H  
ATOM   4298  N   LYS A 266      11.787 -43.143 -15.872  1.00 93.36           N  
ATOM   4299  H   LYS A 266      11.611 -43.644 -15.013  1.00 93.36           H  
ATOM   4300  CA  LYS A 266      10.677 -42.989 -16.826  1.00 93.36           C  
ATOM   4301  HA  LYS A 266      11.080 -43.006 -17.838  1.00 93.36           H  
ATOM   4302  C   LYS A 266       9.968 -41.645 -16.647  1.00 93.36           C  
ATOM   4303  CB  LYS A 266       9.694 -44.160 -16.659  1.00 93.36           C  
ATOM   4304  HB2 LYS A 266       9.302 -44.132 -15.642  1.00 93.36           H  
ATOM   4305  HB3 LYS A 266       8.857 -44.018 -17.343  1.00 93.36           H  
ATOM   4306  O   LYS A 266       9.477 -41.345 -15.559  1.00 93.36           O  
ATOM   4307  CG  LYS A 266      10.292 -45.558 -16.899  1.00 93.36           C  
ATOM   4308  HG2 LYS A 266      11.085 -45.756 -16.178  1.00 93.36           H  
ATOM   4309  HG3 LYS A 266       9.500 -46.289 -16.737  1.00 93.36           H  
ATOM   4310  CD  LYS A 266      10.837 -45.727 -18.321  1.00 93.36           C  
ATOM   4311  HD2 LYS A 266      11.744 -45.136 -18.445  1.00 93.36           H  
ATOM   4312  HD3 LYS A 266      10.078 -45.370 -19.018  1.00 93.36           H  
ATOM   4313  CE  LYS A 266      11.137 -47.201 -18.609  1.00 93.36           C  
ATOM   4314  HE2 LYS A 266      10.295 -47.792 -18.250  1.00 93.36           H  
ATOM   4315  HE3 LYS A 266      12.030 -47.508 -18.064  1.00 93.36           H  
ATOM   4316  NZ  LYS A 266      11.289 -47.424 -20.063  1.00 93.36           N  
ATOM   4317  HZ1 LYS A 266      12.132 -47.001 -20.425  1.00 93.36           H  
ATOM   4318  HZ2 LYS A 266      10.494 -47.008 -20.527  1.00 93.36           H  
ATOM   4319  HZ3 LYS A 266      11.266 -48.406 -20.298  1.00 93.36           H  
ATOM   4320  N   ILE A 267       9.844 -40.858 -17.716  1.00 95.18           N  
ATOM   4321  H   ILE A 267      10.275 -41.168 -18.575  1.00 95.18           H  
ATOM   4322  CA  ILE A 267       9.109 -39.584 -17.731  1.00 95.18           C  
ATOM   4323  HA  ILE A 267       8.879 -39.300 -16.704  1.00 95.18           H  
ATOM   4324  C   ILE A 267       7.785 -39.746 -18.484  1.00 95.18           C  
ATOM   4325  CB  ILE A 267       9.955 -38.444 -18.338  1.00 95.18           C  
ATOM   4326  HB  ILE A 267      10.071 -38.650 -19.402  1.00 95.18           H  
ATOM   4327  O   ILE A 267       7.762 -40.159 -19.643  1.00 95.18           O  
ATOM   4328  CG1 ILE A 267      11.377 -38.323 -17.749  1.00 95.18           C  
ATOM   4329 HG12 ILE A 267      11.951 -39.209 -18.020  1.00 95.18           H  
ATOM   4330 HG13 ILE A 267      11.864 -37.467 -18.215  1.00 95.18           H  
ATOM   4331  CG2 ILE A 267       9.219 -37.095 -18.211  1.00 95.18           C  
ATOM   4332 HG21 ILE A 267       8.295 -37.114 -18.790  1.00 95.18           H  
ATOM   4333 HG22 ILE A 267       9.844 -36.294 -18.604  1.00 95.18           H  
ATOM   4334 HG23 ILE A 267       8.979 -36.888 -17.168  1.00 95.18           H  
ATOM   4335  CD1 ILE A 267      11.464 -38.141 -16.230  1.00 95.18           C  
ATOM   4336 HD11 ILE A 267      10.937 -37.239 -15.921  1.00 95.18           H  
ATOM   4337 HD12 ILE A 267      12.513 -38.050 -15.951  1.00 95.18           H  
ATOM   4338 HD13 ILE A 267      11.049 -39.013 -15.724  1.00 95.18           H  
ATOM   4339  N   ILE A 268       6.672 -39.370 -17.854  1.00 95.71           N  
ATOM   4340  H   ILE A 268       6.759 -39.031 -16.906  1.00 95.71           H  
ATOM   4341  CA  ILE A 268       5.338 -39.399 -18.463  1.00 95.71           C  
ATOM   4342  HA  ILE A 268       5.429 -39.741 -19.494  1.00 95.71           H  
ATOM   4343  C   ILE A 268       4.776 -37.979 -18.503  1.00 95.71           C  
ATOM   4344  CB  ILE A 268       4.396 -40.396 -17.750  1.00 95.71           C  
ATOM   4345  HB  ILE A 268       4.208 -40.045 -16.735  1.00 95.71           H  
ATOM   4346  O   ILE A 268       4.546 -37.364 -17.466  1.00 95.71           O  
ATOM   4347  CG1 ILE A 268       4.967 -41.834 -17.695  1.00 95.71           C  
ATOM   4348 HG12 ILE A 268       5.572 -42.018 -18.583  1.00 95.71           H  
ATOM   4349 HG13 ILE A 268       4.149 -42.554 -17.705  1.00 95.71           H  
ATOM   4350  CG2 ILE A 268       3.050 -40.444 -18.497  1.00 95.71           C  
ATOM   4351 HG21 ILE A 268       2.372 -41.130 -17.989  1.00 95.71           H  
ATOM   4352 HG22 ILE A 268       3.205 -40.783 -19.521  1.00 95.71           H  
ATOM   4353 HG23 ILE A 268       2.583 -39.459 -18.510  1.00 95.71           H  
ATOM   4354  CD1 ILE A 268       5.801 -42.143 -16.444  1.00 95.71           C  
ATOM   4355 HD11 ILE A 268       5.163 -42.137 -15.559  1.00 95.71           H  
ATOM   4356 HD12 ILE A 268       6.609 -41.425 -16.309  1.00 95.71           H  
ATOM   4357 HD13 ILE A 268       6.238 -43.135 -16.557  1.00 95.71           H  
ATOM   4358  N   LEU A 269       4.534 -37.460 -19.704  1.00 95.04           N  
ATOM   4359  H   LEU A 269       4.729 -38.040 -20.507  1.00 95.04           H  
ATOM   4360  CA  LEU A 269       4.029 -36.109 -19.947  1.00 95.04           C  
ATOM   4361  HA  LEU A 269       4.159 -35.495 -19.056  1.00 95.04           H  
ATOM   4362  C   LEU A 269       2.530 -36.186 -20.264  1.00 95.04           C  
ATOM   4363  CB  LEU A 269       4.837 -35.480 -21.102  1.00 95.04           C  
ATOM   4364  HB2 LEU A 269       4.652 -36.071 -21.999  1.00 95.04           H  
ATOM   4365  HB3 LEU A 269       4.466 -34.471 -21.283  1.00 95.04           H  
ATOM   4366  O   LEU A 269       2.141 -36.753 -21.285  1.00 95.04           O  
ATOM   4367  CG  LEU A 269       6.362 -35.424 -20.876  1.00 95.04           C  
ATOM   4368  HG  LEU A 269       6.738 -36.419 -20.638  1.00 95.04           H  
ATOM   4369  CD1 LEU A 269       7.081 -34.961 -22.138  1.00 95.04           C  
ATOM   4370 HD11 LEU A 269       6.859 -35.636 -22.964  1.00 95.04           H  
ATOM   4371 HD12 LEU A 269       8.157 -34.999 -21.965  1.00 95.04           H  
ATOM   4372 HD13 LEU A 269       6.788 -33.943 -22.393  1.00 95.04           H  
ATOM   4373  CD2 LEU A 269       6.737 -34.473 -19.743  1.00 95.04           C  
ATOM   4374 HD21 LEU A 269       7.821 -34.375 -19.691  1.00 95.04           H  
ATOM   4375 HD22 LEU A 269       6.392 -34.896 -18.800  1.00 95.04           H  
ATOM   4376 HD23 LEU A 269       6.292 -33.491 -19.902  1.00 95.04           H  
ATOM   4377  N   MET A 270       1.668 -35.637 -19.408  1.00 92.20           N  
ATOM   4378  H   MET A 270       2.037 -35.176 -18.588  1.00 92.20           H  
ATOM   4379  CA  MET A 270       0.210 -35.745 -19.539  1.00 92.20           C  
ATOM   4380  HA  MET A 270      -0.019 -36.383 -20.392  1.00 92.20           H  
ATOM   4381  C   MET A 270      -0.457 -34.392 -19.802  1.00 92.20           C  
ATOM   4382  CB  MET A 270      -0.405 -36.425 -18.311  1.00 92.20           C  
ATOM   4383  HB2 MET A 270      -0.219 -35.812 -17.429  1.00 92.20           H  
ATOM   4384  HB3 MET A 270      -1.482 -36.502 -18.461  1.00 92.20           H  
ATOM   4385  O   MET A 270      -0.147 -33.378 -19.180  1.00 92.20           O  
ATOM   4386  CG  MET A 270       0.158 -37.824 -18.048  1.00 92.20           C  
ATOM   4387  HG2 MET A 270       1.131 -37.718 -17.569  1.00 92.20           H  
ATOM   4388  HG3 MET A 270       0.309 -38.332 -19.000  1.00 92.20           H  
ATOM   4389  SD  MET A 270      -0.889 -38.883 -17.008  1.00 92.20           S  
ATOM   4390  CE  MET A 270      -1.132 -37.798 -15.575  1.00 92.20           C  
ATOM   4391  HE1 MET A 270      -1.428 -38.397 -14.713  1.00 92.20           H  
ATOM   4392  HE2 MET A 270      -0.206 -37.271 -15.345  1.00 92.20           H  
ATOM   4393  HE3 MET A 270      -1.907 -37.064 -15.796  1.00 92.20           H  
ATOM   4394  N   SER A 271      -1.415 -34.366 -20.735  1.00 85.49           N  
ATOM   4395  H   SER A 271      -1.575 -35.200 -21.280  1.00 85.49           H  
ATOM   4396  CA  SER A 271      -2.175 -33.148 -21.042  1.00 85.49           C  
ATOM   4397  HA  SER A 271      -2.395 -32.631 -20.108  1.00 85.49           H  
ATOM   4398  C   SER A 271      -3.503 -33.427 -21.756  1.00 85.49           C  
ATOM   4399  CB  SER A 271      -1.303 -32.225 -21.896  1.00 85.49           C  
ATOM   4400  HB2 SER A 271      -0.950 -32.786 -22.761  1.00 85.49           H  
ATOM   4401  HB3 SER A 271      -0.441 -31.881 -21.325  1.00 85.49           H  
ATOM   4402  O   SER A 271      -3.703 -34.472 -22.381  1.00 85.49           O  
ATOM   4403  OG  SER A 271      -2.056 -31.115 -22.337  1.00 85.49           O  
ATOM   4404  HG  SER A 271      -2.081 -30.464 -21.631  1.00 85.49           H  
ATOM   4405  N   ALA A 272      -4.441 -32.479 -21.667  1.00 75.10           N  
ATOM   4406  H   ALA A 272      -4.214 -31.653 -21.133  1.00 75.10           H  
ATOM   4407  CA  ALA A 272      -5.640 -32.457 -22.503  1.00 75.10           C  
ATOM   4408  HA  ALA A 272      -5.863 -33.472 -22.830  1.00 75.10           H  
ATOM   4409  C   ALA A 272      -5.486 -31.658 -23.806  1.00 75.10           C  
ATOM   4410  CB  ALA A 272      -6.809 -31.946 -21.654  1.00 75.10           C  
ATOM   4411  HB1 ALA A 272      -6.621 -30.920 -21.340  1.00 75.10           H  
ATOM   4412  HB2 ALA A 272      -7.726 -31.979 -22.244  1.00 75.10           H  
ATOM   4413  HB3 ALA A 272      -6.930 -32.574 -20.772  1.00 75.10           H  
ATOM   4414  O   ALA A 272      -6.115 -31.996 -24.810  1.00 75.10           O  
ATOM   4415  N   THR A 273      -4.672 -30.603 -23.807  1.00 76.63           N  
ATOM   4416  H   THR A 273      -4.129 -30.414 -22.977  1.00 76.63           H  
ATOM   4417  CA  THR A 273      -4.611 -29.616 -24.895  1.00 76.63           C  
ATOM   4418  HA  THR A 273      -4.897 -30.104 -25.827  1.00 76.63           H  
ATOM   4419  C   THR A 273      -3.188 -29.104 -25.123  1.00 76.63           C  
ATOM   4420  CB  THR A 273      -5.595 -28.448 -24.667  1.00 76.63           C  
ATOM   4421  HB  THR A 273      -5.415 -27.684 -25.423  1.00 76.63           H  
ATOM   4422  O   THR A 273      -2.977 -27.898 -25.161  1.00 76.63           O  
ATOM   4423  CG2 THR A 273      -7.064 -28.854 -24.790  1.00 76.63           C  
ATOM   4424 HG21 THR A 273      -7.332 -29.537 -23.984  1.00 76.63           H  
ATOM   4425 HG22 THR A 273      -7.235 -29.339 -25.751  1.00 76.63           H  
ATOM   4426 HG23 THR A 273      -7.686 -27.961 -24.715  1.00 76.63           H  
ATOM   4427  OG1 THR A 273      -5.441 -27.884 -23.386  1.00 76.63           O  
ATOM   4428  HG1 THR A 273      -4.564 -27.496 -23.348  1.00 76.63           H  
ATOM   4429  N   ILE A 274      -2.223 -30.013 -25.277  1.00 72.67           N  
ATOM   4430  H   ILE A 274      -2.439 -30.983 -25.093  1.00 72.67           H  
ATOM   4431  CA  ILE A 274      -0.834 -29.693 -25.644  1.00 72.67           C  
ATOM   4432  HA  ILE A 274      -0.665 -28.637 -25.433  1.00 72.67           H  
ATOM   4433  C   ILE A 274      -0.557 -29.900 -27.134  1.00 72.67           C  
ATOM   4434  CB  ILE A 274       0.148 -30.490 -24.759  1.00 72.67           C  
ATOM   4435  HB  ILE A 274      -0.225 -30.391 -23.739  1.00 72.67           H  
ATOM   4436  O   ILE A 274      -1.212 -30.730 -27.789  1.00 72.67           O  
ATOM   4437  CG1 ILE A 274       1.565 -29.883 -24.743  1.00 72.67           C  
ATOM   4438 HG12 ILE A 274       2.226 -30.444 -25.404  1.00 72.67           H  
ATOM   4439 HG13 ILE A 274       1.544 -28.846 -25.077  1.00 72.67           H  
ATOM   4440  CG2 ILE A 274       0.192 -31.995 -25.098  1.00 72.67           C  
ATOM   4441 HG21 ILE A 274      -0.809 -32.425 -25.070  1.00 72.67           H  
ATOM   4442 HG22 ILE A 274       0.819 -32.511 -24.371  1.00 72.67           H  
ATOM   4443 HG23 ILE A 274       0.629 -32.149 -26.085  1.00 72.67           H  
ATOM   4444  CD1 ILE A 274       2.139 -29.895 -23.326  1.00 72.67           C  
ATOM   4445 HD11 ILE A 274       2.078 -30.899 -22.906  1.00 72.67           H  
ATOM   4446 HD12 ILE A 274       3.176 -29.559 -23.349  1.00 72.67           H  
ATOM   4447 HD13 ILE A 274       1.568 -29.211 -22.699  1.00 72.67           H  
ATOM   4448  N   ASP A 275       0.452 -29.199 -27.646  1.00 77.89           N  
ATOM   4449  H   ASP A 275       0.924 -28.508 -27.080  1.00 77.89           H  
ATOM   4450  CA  ASP A 275       1.181 -29.643 -28.825  1.00 77.89           C  
ATOM   4451  HA  ASP A 275       0.457 -29.975 -29.570  1.00 77.89           H  
ATOM   4452  C   ASP A 275       2.073 -30.832 -28.442  1.00 77.89           C  
ATOM   4453  CB  ASP A 275       1.987 -28.512 -29.472  1.00 77.89           C  
ATOM   4454  HB2 ASP A 275       2.918 -28.342 -28.932  1.00 77.89           H  
ATOM   4455  HB3 ASP A 275       1.408 -27.589 -29.446  1.00 77.89           H  
ATOM   4456  O   ASP A 275       3.112 -30.704 -27.798  1.00 77.89           O  
ATOM   4457  CG  ASP A 275       2.268 -28.895 -30.927  1.00 77.89           C  
ATOM   4458  OD1 ASP A 275       2.554 -30.099 -31.152  1.00 77.89           O  
ATOM   4459  OD2 ASP A 275       2.012 -28.060 -31.816  1.00 77.89           O  
ATOM   4460  N   ALA A 276       1.618 -32.032 -28.794  1.00 82.11           N  
ATOM   4461  H   ALA A 276       0.816 -32.080 -29.406  1.00 82.11           H  
ATOM   4462  CA  ALA A 276       2.373 -33.244 -28.507  1.00 82.11           C  
ATOM   4463  HA  ALA A 276       2.752 -33.193 -27.487  1.00 82.11           H  
ATOM   4464  C   ALA A 276       3.597 -33.394 -29.425  1.00 82.11           C  
ATOM   4465  CB  ALA A 276       1.425 -34.440 -28.606  1.00 82.11           C  
ATOM   4466  HB1 ALA A 276       1.037 -34.531 -29.620  1.00 82.11           H  
ATOM   4467  HB2 ALA A 276       1.987 -35.341 -28.357  1.00 82.11           H  
ATOM   4468  HB3 ALA A 276       0.609 -34.328 -27.893  1.00 82.11           H  
ATOM   4469  O   ALA A 276       4.491 -34.170 -29.101  1.00 82.11           O  
ATOM   4470  N   LYS A 277       3.643 -32.666 -30.550  1.00 82.64           N  
ATOM   4471  H   LYS A 277       2.974 -31.921 -30.684  1.00 82.64           H  
ATOM   4472  CA  LYS A 277       4.771 -32.694 -31.475  1.00 82.64           C  
ATOM   4473  HA  LYS A 277       5.154 -33.713 -31.534  1.00 82.64           H  
ATOM   4474  C   LYS A 277       5.915 -31.834 -30.944  1.00 82.64           C  
ATOM   4475  CB  LYS A 277       4.298 -32.263 -32.869  1.00 82.64           C  
ATOM   4476  HB2 LYS A 277       3.331 -32.717 -33.088  1.00 82.64           H  
ATOM   4477  HB3 LYS A 277       4.198 -31.179 -32.911  1.00 82.64           H  
ATOM   4478  O   LYS A 277       7.030 -32.327 -30.873  1.00 82.64           O  
ATOM   4479  CG  LYS A 277       5.310 -32.736 -33.913  1.00 82.64           C  
ATOM   4480  HG2 LYS A 277       5.351 -33.825 -33.905  1.00 82.64           H  
ATOM   4481  HG3 LYS A 277       6.295 -32.348 -33.656  1.00 82.64           H  
ATOM   4482  CD  LYS A 277       4.942 -32.252 -35.314  1.00 82.64           C  
ATOM   4483  HD2 LYS A 277       4.920 -31.162 -35.316  1.00 82.64           H  
ATOM   4484  HD3 LYS A 277       3.970 -32.649 -35.609  1.00 82.64           H  
ATOM   4485  CE  LYS A 277       6.041 -32.760 -36.247  1.00 82.64           C  
ATOM   4486  HE2 LYS A 277       5.991 -33.848 -36.300  1.00 82.64           H  
ATOM   4487  HE3 LYS A 277       7.001 -32.507 -35.798  1.00 82.64           H  
ATOM   4488  NZ  LYS A 277       5.943 -32.154 -37.593  1.00 82.64           N  
ATOM   4489  HZ1 LYS A 277       6.706 -32.491 -38.164  1.00 82.64           H  
ATOM   4490  HZ2 LYS A 277       6.046 -31.153 -37.508  1.00 82.64           H  
ATOM   4491  HZ3 LYS A 277       5.060 -32.376 -38.030  1.00 82.64           H  
ATOM   4492  N   GLU A 278       5.617 -30.630 -30.450  1.00 85.99           N  
ATOM   4493  H   GLU A 278       4.672 -30.295 -30.569  1.00 85.99           H  
ATOM   4494  CA  GLU A 278       6.595 -29.751 -29.781  1.00 85.99           C  
ATOM   4495  HA  GLU A 278       7.366 -29.470 -30.498  1.00 85.99           H  
ATOM   4496  C   GLU A 278       7.296 -30.469 -28.606  1.00 85.99           C  
ATOM   4497  CB  GLU A 278       5.868 -28.474 -29.311  1.00 85.99           C  
ATOM   4498  HB2 GLU A 278       5.206 -28.748 -28.490  1.00 85.99           H  
ATOM   4499  HB3 GLU A 278       5.257 -28.095 -30.131  1.00 85.99           H  
ATOM   4500  O   GLU A 278       8.524 -30.496 -28.533  1.00 85.99           O  
ATOM   4501  CG  GLU A 278       6.806 -27.341 -28.853  1.00 85.99           C  
ATOM   4502  HG2 GLU A 278       7.400 -27.020 -29.709  1.00 85.99           H  
ATOM   4503  HG3 GLU A 278       7.490 -27.735 -28.101  1.00 85.99           H  
ATOM   4504  CD  GLU A 278       6.059 -26.126 -28.252  1.00 85.99           C  
ATOM   4505  OE1 GLU A 278       6.625 -25.010 -28.260  1.00 85.99           O  
ATOM   4506  OE2 GLU A 278       4.946 -26.304 -27.698  1.00 85.99           O  
ATOM   4507  N   LEU A 279       6.531 -31.143 -27.732  1.00 89.24           N  
ATOM   4508  H   LEU A 279       5.529 -31.057 -27.816  1.00 89.24           H  
ATOM   4509  CA  LEU A 279       7.099 -31.964 -26.650  1.00 89.24           C  
ATOM   4510  HA  LEU A 279       7.810 -31.356 -26.090  1.00 89.24           H  
ATOM   4511  C   LEU A 279       7.894 -33.179 -27.152  1.00 89.24           C  
ATOM   4512  CB  LEU A 279       5.985 -32.466 -25.713  1.00 89.24           C  
ATOM   4513  HB2 LEU A 279       5.140 -32.796 -26.318  1.00 89.24           H  
ATOM   4514  HB3 LEU A 279       6.370 -33.341 -25.191  1.00 89.24           H  
ATOM   4515  O   LEU A 279       8.929 -33.507 -26.572  1.00 89.24           O  
ATOM   4516  CG  LEU A 279       5.483 -31.487 -24.640  1.00 89.24           C  
ATOM   4517  HG  LEU A 279       5.005 -30.627 -25.109  1.00 89.24           H  
ATOM   4518  CD1 LEU A 279       4.455 -32.241 -23.791  1.00 89.24           C  
ATOM   4519 HD11 LEU A 279       3.557 -32.418 -24.383  1.00 89.24           H  
ATOM   4520 HD12 LEU A 279       4.208 -31.658 -22.903  1.00 89.24           H  
ATOM   4521 HD13 LEU A 279       4.861 -33.198 -23.464  1.00 89.24           H  
ATOM   4522  CD2 LEU A 279       6.589 -31.000 -23.702  1.00 89.24           C  
ATOM   4523 HD21 LEU A 279       7.132 -31.843 -23.275  1.00 89.24           H  
ATOM   4524 HD22 LEU A 279       7.287 -30.375 -24.259  1.00 89.24           H  
ATOM   4525 HD23 LEU A 279       6.166 -30.391 -22.903  1.00 89.24           H  
ATOM   4526  N   SER A 280       7.415 -33.864 -28.196  1.00 88.80           N  
ATOM   4527  H   SER A 280       6.562 -33.548 -28.636  1.00 88.80           H  
ATOM   4528  CA  SER A 280       8.117 -35.011 -28.783  1.00 88.80           C  
ATOM   4529  HA  SER A 280       8.296 -35.758 -28.009  1.00 88.80           H  
ATOM   4530  C   SER A 280       9.472 -34.581 -29.340  1.00 88.80           C  
ATOM   4531  CB  SER A 280       7.258 -35.654 -29.877  1.00 88.80           C  
ATOM   4532  HB2 SER A 280       7.004 -34.912 -30.634  1.00 88.80           H  
ATOM   4533  HB3 SER A 280       6.338 -36.030 -29.430  1.00 88.80           H  
ATOM   4534  O   SER A 280      10.497 -35.165 -28.992  1.00 88.80           O  
ATOM   4535  OG  SER A 280       7.934 -36.729 -30.494  1.00 88.80           O  
ATOM   4536  HG  SER A 280       8.602 -36.381 -31.089  1.00 88.80           H  
ATOM   4537  N   ASP A 281       9.499 -33.521 -30.147  1.00 86.93           N  
ATOM   4538  H   ASP A 281       8.623 -33.083 -30.393  1.00 86.93           H  
ATOM   4539  CA  ASP A 281      10.704 -32.996 -30.794  1.00 86.93           C  
ATOM   4540  HA  ASP A 281      11.189 -33.804 -31.340  1.00 86.93           H  
ATOM   4541  C   ASP A 281      11.719 -32.459 -29.760  1.00 86.93           C  
ATOM   4542  CB  ASP A 281      10.298 -31.911 -31.818  1.00 86.93           C  
ATOM   4543  HB2 ASP A 281      11.207 -31.448 -32.200  1.00 86.93           H  
ATOM   4544  HB3 ASP A 281       9.725 -31.138 -31.305  1.00 86.93           H  
ATOM   4545  O   ASP A 281      12.931 -32.579 -29.960  1.00 86.93           O  
ATOM   4546  CG  ASP A 281       9.485 -32.422 -33.030  1.00 86.93           C  
ATOM   4547  OD1 ASP A 281       9.443 -33.652 -33.259  1.00 86.93           O  
ATOM   4548  OD2 ASP A 281       8.926 -31.577 -33.771  1.00 86.93           O  
ATOM   4549  N   TYR A 282      11.247 -31.934 -28.620  1.00 89.78           N  
ATOM   4550  H   TYR A 282      10.249 -31.802 -28.546  1.00 89.78           H  
ATOM   4551  CA  TYR A 282      12.087 -31.458 -27.511  1.00 89.78           C  
ATOM   4552  HA  TYR A 282      12.843 -30.786 -27.917  1.00 89.78           H  
ATOM   4553  C   TYR A 282      12.833 -32.580 -26.763  1.00 89.78           C  
ATOM   4554  CB  TYR A 282      11.205 -30.654 -26.549  1.00 89.78           C  
ATOM   4555  HB2 TYR A 282      10.408 -31.296 -26.174  1.00 89.78           H  
ATOM   4556  HB3 TYR A 282      10.733 -29.844 -27.104  1.00 89.78           H  
ATOM   4557  O   TYR A 282      13.974 -32.376 -26.343  1.00 89.78           O  
ATOM   4558  CG  TYR A 282      11.942 -30.053 -25.367  1.00 89.78           C  
ATOM   4559  CD1 TYR A 282      11.974 -30.739 -24.139  1.00 89.78           C  
ATOM   4560  HD1 TYR A 282      11.527 -31.719 -24.065  1.00 89.78           H  
ATOM   4561  CD2 TYR A 282      12.530 -28.778 -25.474  1.00 89.78           C  
ATOM   4562  HD2 TYR A 282      12.472 -28.232 -26.404  1.00 89.78           H  
ATOM   4563  CE1 TYR A 282      12.572 -30.154 -23.009  1.00 89.78           C  
ATOM   4564  HE1 TYR A 282      12.587 -30.686 -22.069  1.00 89.78           H  
ATOM   4565  CE2 TYR A 282      13.122 -28.185 -24.343  1.00 89.78           C  
ATOM   4566  HE2 TYR A 282      13.525 -27.185 -24.407  1.00 89.78           H  
ATOM   4567  OH  TYR A 282      13.732 -28.331 -22.012  1.00 89.78           O  
ATOM   4568  HH  TYR A 282      13.667 -28.898 -21.240  1.00 89.78           H  
ATOM   4569  CZ  TYR A 282      13.144 -28.871 -23.107  1.00 89.78           C  
ATOM   4570  N   PHE A 283      12.217 -33.760 -26.620  1.00 88.80           N  
ATOM   4571  H   PHE A 283      11.275 -33.843 -26.974  1.00 88.80           H  
ATOM   4572  CA  PHE A 283      12.822 -34.950 -25.995  1.00 88.80           C  
ATOM   4573  HA  PHE A 283      13.707 -34.641 -25.439  1.00 88.80           H  
ATOM   4574  C   PHE A 283      13.332 -35.994 -27.009  1.00 88.80           C  
ATOM   4575  CB  PHE A 283      11.840 -35.563 -24.981  1.00 88.80           C  
ATOM   4576  HB2 PHE A 283      10.870 -35.688 -25.462  1.00 88.80           H  
ATOM   4577  HB3 PHE A 283      12.190 -36.554 -24.693  1.00 88.80           H  
ATOM   4578  O   PHE A 283      13.756 -37.080 -26.613  1.00 88.80           O  
ATOM   4579  CG  PHE A 283      11.661 -34.764 -23.707  1.00 88.80           C  
ATOM   4580  CD1 PHE A 283      12.682 -34.738 -22.737  1.00 88.80           C  
ATOM   4581  HD1 PHE A 283      13.599 -35.284 -22.905  1.00 88.80           H  
ATOM   4582  CD2 PHE A 283      10.461 -34.069 -23.474  1.00 88.80           C  
ATOM   4583  HD2 PHE A 283       9.671 -34.091 -24.211  1.00 88.80           H  
ATOM   4584  CE1 PHE A 283      12.507 -34.009 -21.546  1.00 88.80           C  
ATOM   4585  HE1 PHE A 283      13.290 -33.994 -20.802  1.00 88.80           H  
ATOM   4586  CE2 PHE A 283      10.289 -33.337 -22.287  1.00 88.80           C  
ATOM   4587  HE2 PHE A 283       9.366 -32.801 -22.124  1.00 88.80           H  
ATOM   4588  CZ  PHE A 283      11.312 -33.305 -21.322  1.00 88.80           C  
ATOM   4589  HZ  PHE A 283      11.181 -32.743 -20.409  1.00 88.80           H  
ATOM   4590  N   THR A 284      13.305 -35.694 -28.311  1.00 86.99           N  
ATOM   4591  H   THR A 284      12.941 -34.795 -28.591  1.00 86.99           H  
ATOM   4592  CA  THR A 284      13.771 -36.623 -29.350  1.00 86.99           C  
ATOM   4593  HA  THR A 284      13.328 -37.599 -29.152  1.00 86.99           H  
ATOM   4594  C   THR A 284      15.288 -36.804 -29.303  1.00 86.99           C  
ATOM   4595  CB  THR A 284      13.294 -36.197 -30.745  1.00 86.99           C  
ATOM   4596  HB  THR A 284      13.491 -35.137 -30.901  1.00 86.99           H  
ATOM   4597  O   THR A 284      16.055 -35.839 -29.289  1.00 86.99           O  
ATOM   4598  CG2 THR A 284      13.924 -36.997 -31.887  1.00 86.99           C  
ATOM   4599 HG21 THR A 284      13.408 -36.771 -32.820  1.00 86.99           H  
ATOM   4600 HG22 THR A 284      14.975 -36.733 -31.998  1.00 86.99           H  
ATOM   4601 HG23 THR A 284      13.842 -38.065 -31.682  1.00 86.99           H  
ATOM   4602  OG1 THR A 284      11.913 -36.441 -30.840  1.00 86.99           O  
ATOM   4603  HG1 THR A 284      11.471 -35.955 -30.140  1.00 86.99           H  
ATOM   4604  N   THR A 285      15.706 -38.066 -29.352  1.00 79.10           N  
ATOM   4605  H   THR A 285      15.000 -38.783 -29.438  1.00 79.10           H  
ATOM   4606  CA  THR A 285      17.100 -38.507 -29.503  1.00 79.10           C  
ATOM   4607  HA  THR A 285      17.763 -37.644 -29.546  1.00 79.10           H  
ATOM   4608  C   THR A 285      17.260 -39.289 -30.802  1.00 79.10           C  
ATOM   4609  CB  THR A 285      17.547 -39.392 -28.331  1.00 79.10           C  
ATOM   4610  HB  THR A 285      18.564 -39.738 -28.514  1.00 79.10           H  
ATOM   4611  O   THR A 285      16.280 -39.753 -31.380  1.00 79.10           O  
ATOM   4612  CG2 THR A 285      17.532 -38.653 -27.002  1.00 79.10           C  
ATOM   4613 HG21 THR A 285      18.160 -37.766 -27.087  1.00 79.10           H  
ATOM   4614 HG22 THR A 285      17.939 -39.301 -26.225  1.00 79.10           H  
ATOM   4615 HG23 THR A 285      16.518 -38.357 -26.735  1.00 79.10           H  
ATOM   4616  OG1 THR A 285      16.703 -40.512 -28.221  1.00 79.10           O  
ATOM   4617  HG1 THR A 285      15.797 -40.195 -28.232  1.00 79.10           H  
ATOM   4618  N   THR A 286      18.501 -39.485 -31.243  1.00 74.94           N  
ATOM   4619  H   THR A 286      19.261 -39.077 -30.718  1.00 74.94           H  
ATOM   4620  CA  THR A 286      18.827 -40.337 -32.405  1.00 74.94           C  
ATOM   4621  HA  THR A 286      18.344 -39.923 -33.291  1.00 74.94           H  
ATOM   4622  C   THR A 286      18.309 -41.774 -32.284  1.00 74.94           C  
ATOM   4623  CB  THR A 286      20.344 -40.377 -32.657  1.00 74.94           C  
ATOM   4624  HB  THR A 286      20.595 -41.262 -33.242  1.00 74.94           H  
ATOM   4625  O   THR A 286      17.920 -42.352 -33.294  1.00 74.94           O  
ATOM   4626  CG2 THR A 286      20.801 -39.142 -33.429  1.00 74.94           C  
ATOM   4627 HG21 THR A 286      20.367 -39.162 -34.429  1.00 74.94           H  
ATOM   4628 HG22 THR A 286      21.888 -39.153 -33.520  1.00 74.94           H  
ATOM   4629 HG23 THR A 286      20.483 -38.233 -32.918  1.00 74.94           H  
ATOM   4630  OG1 THR A 286      21.064 -40.404 -31.443  1.00 74.94           O  
ATOM   4631  HG1 THR A 286      20.985 -39.548 -31.014  1.00 74.94           H  
ATOM   4632  N   ASN A 287      18.235 -42.322 -31.066  1.00 70.41           N  
ATOM   4633  H   ASN A 287      18.624 -41.799 -30.294  1.00 70.41           H  
ATOM   4634  CA  ASN A 287      17.816 -43.708 -30.820  1.00 70.41           C  
ATOM   4635  HA  ASN A 287      17.923 -44.282 -31.740  1.00 70.41           H  
ATOM   4636  C   ASN A 287      16.342 -43.851 -30.389  1.00 70.41           C  
ATOM   4637  CB  ASN A 287      18.757 -44.326 -29.766  1.00 70.41           C  
ATOM   4638  HB2 ASN A 287      18.398 -45.325 -29.521  1.00 70.41           H  
ATOM   4639  HB3 ASN A 287      18.732 -43.726 -28.856  1.00 70.41           H  
ATOM   4640  O   ASN A 287      15.832 -44.966 -30.330  1.00 70.41           O  
ATOM   4641  CG  ASN A 287      20.202 -44.467 -30.219  1.00 70.41           C  
ATOM   4642  ND2 ASN A 287      21.061 -44.967 -29.363  1.00 70.41           N  
ATOM   4643 HD21 ASN A 287      20.768 -45.282 -28.450  1.00 70.41           H  
ATOM   4644 HD22 ASN A 287      22.011 -45.050 -29.698  1.00 70.41           H  
ATOM   4645  OD1 ASN A 287      20.589 -44.138 -31.325  1.00 70.41           O  
ATOM   4646  N   SER A 288      15.660 -42.758 -30.029  1.00 76.85           N  
ATOM   4647  H   SER A 288      16.115 -41.861 -30.122  1.00 76.85           H  
ATOM   4648  CA  SER A 288      14.324 -42.795 -29.420  1.00 76.85           C  
ATOM   4649  HA  SER A 288      13.763 -43.629 -29.842  1.00 76.85           H  
ATOM   4650  C   SER A 288      13.542 -41.508 -29.692  1.00 76.85           C  
ATOM   4651  CB  SER A 288      14.460 -43.053 -27.907  1.00 76.85           C  
ATOM   4652  HB2 SER A 288      14.629 -44.117 -27.746  1.00 76.85           H  
ATOM   4653  HB3 SER A 288      15.325 -42.514 -27.519  1.00 76.85           H  
ATOM   4654  O   SER A 288      13.915 -40.429 -29.218  1.00 76.85           O  
ATOM   4655  OG  SER A 288      13.320 -42.638 -27.172  1.00 76.85           O  
ATOM   4656  HG  SER A 288      13.294 -41.679 -27.194  1.00 76.85           H  
ATOM   4657  N   ILE A 289      12.401 -41.654 -30.373  1.00 86.43           N  
ATOM   4658  H   ILE A 289      12.157 -42.586 -30.675  1.00 86.43           H  
ATOM   4659  CA  ILE A 289      11.363 -40.627 -30.522  1.00 86.43           C  
ATOM   4660  HA  ILE A 289      11.804 -39.646 -30.345  1.00 86.43           H  
ATOM   4661  C   ILE A 289      10.259 -40.921 -29.484  1.00 86.43           C  
ATOM   4662  CB  ILE A 289      10.793 -40.610 -31.961  1.00 86.43           C  
ATOM   4663  HB  ILE A 289      10.317 -41.570 -32.156  1.00 86.43           H  
ATOM   4664  O   ILE A 289       9.735 -42.036 -29.487  1.00 86.43           O  
ATOM   4665  CG1 ILE A 289      11.913 -40.400 -33.010  1.00 86.43           C  
ATOM   4666 HG12 ILE A 289      12.368 -39.420 -32.861  1.00 86.43           H  
ATOM   4667 HG13 ILE A 289      12.688 -41.154 -32.872  1.00 86.43           H  
ATOM   4668  CG2 ILE A 289       9.727 -39.502 -32.084  1.00 86.43           C  
ATOM   4669 HG21 ILE A 289      10.182 -38.525 -31.920  1.00 86.43           H  
ATOM   4670 HG22 ILE A 289       9.267 -39.521 -33.072  1.00 86.43           H  
ATOM   4671 HG23 ILE A 289       8.928 -39.645 -31.355  1.00 86.43           H  
ATOM   4672  CD1 ILE A 289      11.445 -40.506 -34.467  1.00 86.43           C  
ATOM   4673 HD11 ILE A 289      10.795 -39.669 -34.723  1.00 86.43           H  
ATOM   4674 HD12 ILE A 289      10.912 -41.445 -34.619  1.00 86.43           H  
ATOM   4675 HD13 ILE A 289      12.313 -40.481 -35.125  1.00 86.43           H  
ATOM   4676  N   PRO A 290       9.881 -39.973 -28.603  1.00 90.00           N  
ATOM   4677  CA  PRO A 290       8.839 -40.192 -27.597  1.00 90.00           C  
ATOM   4678  HA  PRO A 290       9.178 -40.987 -26.933  1.00 90.00           H  
ATOM   4679  C   PRO A 290       7.469 -40.544 -28.219  1.00 90.00           C  
ATOM   4680  CB  PRO A 290       8.764 -38.886 -26.792  1.00 90.00           C  
ATOM   4681  HB2 PRO A 290       8.550 -39.073 -25.740  1.00 90.00           H  
ATOM   4682  HB3 PRO A 290       8.013 -38.218 -27.213  1.00 90.00           H  
ATOM   4683  O   PRO A 290       6.920 -39.741 -28.978  1.00 90.00           O  
ATOM   4684  CG  PRO A 290      10.141 -38.257 -26.986  1.00 90.00           C  
ATOM   4685  HG2 PRO A 290      10.097 -37.171 -26.906  1.00 90.00           H  
ATOM   4686  HG3 PRO A 290      10.848 -38.676 -26.271  1.00 90.00           H  
ATOM   4687  CD  PRO A 290      10.523 -38.685 -28.397  1.00 90.00           C  
ATOM   4688  HD2 PRO A 290      11.608 -38.756 -28.465  1.00 90.00           H  
ATOM   4689  HD3 PRO A 290      10.139 -37.967 -29.122  1.00 90.00           H  
ATOM   4690  N   PRO A 291       6.852 -41.699 -27.899  1.00 91.91           N  
ATOM   4691  CA  PRO A 291       5.538 -42.046 -28.428  1.00 91.91           C  
ATOM   4692  HA  PRO A 291       5.552 -41.929 -29.512  1.00 91.91           H  
ATOM   4693  C   PRO A 291       4.428 -41.155 -27.850  1.00 91.91           C  
ATOM   4694  CB  PRO A 291       5.332 -43.528 -28.100  1.00 91.91           C  
ATOM   4695  HB2 PRO A 291       5.730 -44.139 -28.909  1.00 91.91           H  
ATOM   4696  HB3 PRO A 291       4.286 -43.772 -27.915  1.00 91.91           H  
ATOM   4697  O   PRO A 291       4.384 -40.864 -26.650  1.00 91.91           O  
ATOM   4698  CG  PRO A 291       6.188 -43.723 -26.852  1.00 91.91           C  
ATOM   4699  HG2 PRO A 291       6.491 -44.763 -26.727  1.00 91.91           H  
ATOM   4700  HG3 PRO A 291       5.643 -43.372 -25.976  1.00 91.91           H  
ATOM   4701  CD  PRO A 291       7.380 -42.806 -27.117  1.00 91.91           C  
ATOM   4702  HD2 PRO A 291       7.807 -42.473 -26.170  1.00 91.91           H  
ATOM   4703  HD3 PRO A 291       8.131 -43.333 -27.705  1.00 91.91           H  
ATOM   4704  N   VAL A 292       3.482 -40.774 -28.716  1.00 91.46           N  
ATOM   4705  H   VAL A 292       3.607 -41.041 -29.682  1.00 91.46           H  
ATOM   4706  CA  VAL A 292       2.306 -39.959 -28.376  1.00 91.46           C  
ATOM   4707  HA  VAL A 292       2.438 -39.551 -27.374  1.00 91.46           H  
ATOM   4708  C   VAL A 292       1.045 -40.826 -28.370  1.00 91.46           C  
ATOM   4709  CB  VAL A 292       2.156 -38.760 -29.335  1.00 91.46           C  
ATOM   4710  HB  VAL A 292       2.024 -39.128 -30.353  1.00 91.46           H  
ATOM   4711  O   VAL A 292       0.445 -41.090 -29.414  1.00 91.46           O  
ATOM   4712  CG1 VAL A 292       0.933 -37.905 -28.962  1.00 91.46           C  
ATOM   4713 HG11 VAL A 292       0.862 -37.063 -29.650  1.00 91.46           H  
ATOM   4714 HG12 VAL A 292       1.032 -37.546 -27.937  1.00 91.46           H  
ATOM   4715 HG13 VAL A 292       0.016 -38.488 -29.054  1.00 91.46           H  
ATOM   4716  CG2 VAL A 292       3.386 -37.842 -29.319  1.00 91.46           C  
ATOM   4717 HG21 VAL A 292       4.281 -38.396 -29.602  1.00 91.46           H  
ATOM   4718 HG22 VAL A 292       3.539 -37.422 -28.325  1.00 91.46           H  
ATOM   4719 HG23 VAL A 292       3.259 -37.027 -30.033  1.00 91.46           H  
ATOM   4720  N   ILE A 293       0.589 -41.228 -27.186  1.00 90.43           N  
ATOM   4721  H   ILE A 293       1.091 -40.931 -26.361  1.00 90.43           H  
ATOM   4722  CA  ILE A 293      -0.651 -41.994 -27.021  1.00 90.43           C  
ATOM   4723  HA  ILE A 293      -0.793 -42.613 -27.908  1.00 90.43           H  
ATOM   4724  C   ILE A 293      -1.829 -41.031 -26.917  1.00 90.43           C  
ATOM   4725  CB  ILE A 293      -0.579 -42.953 -25.818  1.00 90.43           C  
ATOM   4726  HB  ILE A 293      -0.395 -42.375 -24.913  1.00 90.43           H  
ATOM   4727  O   ILE A 293      -1.889 -40.197 -26.013  1.00 90.43           O  
ATOM   4728  CG1 ILE A 293       0.591 -43.934 -26.036  1.00 90.43           C  
ATOM   4729 HG12 ILE A 293       0.428 -44.498 -26.955  1.00 90.43           H  
ATOM   4730 HG13 ILE A 293       1.525 -43.382 -26.135  1.00 90.43           H  
ATOM   4731  CG2 ILE A 293      -1.920 -43.707 -25.665  1.00 90.43           C  
ATOM   4732 HG21 ILE A 293      -1.893 -44.349 -24.784  1.00 90.43           H  
ATOM   4733 HG22 ILE A 293      -2.096 -44.329 -26.543  1.00 90.43           H  
ATOM   4734 HG23 ILE A 293      -2.750 -43.015 -25.527  1.00 90.43           H  
ATOM   4735  CD1 ILE A 293       0.775 -44.918 -24.888  1.00 90.43           C  
ATOM   4736 HD11 ILE A 293       0.927 -44.379 -23.953  1.00 90.43           H  
ATOM   4737 HD12 ILE A 293      -0.085 -45.584 -24.810  1.00 90.43           H  
ATOM   4738 HD13 ILE A 293       1.648 -45.534 -25.103  1.00 90.43           H  
ATOM   4739  N   THR A 294      -2.799 -41.170 -27.825  1.00 85.76           N  
ATOM   4740  H   THR A 294      -2.692 -41.893 -28.522  1.00 85.76           H  
ATOM   4741  CA  THR A 294      -4.005 -40.329 -27.840  1.00 85.76           C  
ATOM   4742  HA  THR A 294      -3.876 -39.536 -27.103  1.00 85.76           H  
ATOM   4743  C   THR A 294      -5.257 -41.123 -27.455  1.00 85.76           C  
ATOM   4744  CB  THR A 294      -4.180 -39.613 -29.185  1.00 85.76           C  
ATOM   4745  HB  THR A 294      -4.456 -40.331 -29.958  1.00 85.76           H  
ATOM   4746  O   THR A 294      -5.649 -42.065 -28.146  1.00 85.76           O  
ATOM   4747  CG2 THR A 294      -5.239 -38.517 -29.087  1.00 85.76           C  
ATOM   4748 HG21 THR A 294      -6.193 -38.944 -28.778  1.00 85.76           H  
ATOM   4749 HG22 THR A 294      -5.361 -38.043 -30.061  1.00 85.76           H  
ATOM   4750 HG23 THR A 294      -4.932 -37.768 -28.357  1.00 85.76           H  
ATOM   4751  OG1 THR A 294      -2.994 -38.951 -29.560  1.00 85.76           O  
ATOM   4752  HG1 THR A 294      -2.283 -39.596 -29.589  1.00 85.76           H  
ATOM   4753  N   THR A 295      -5.940 -40.721 -26.379  1.00 75.14           N  
ATOM   4754  H   THR A 295      -5.570 -39.953 -25.838  1.00 75.14           H  
ATOM   4755  CA  THR A 295      -7.174 -41.368 -25.889  1.00 75.14           C  
ATOM   4756  HA  THR A 295      -7.139 -42.415 -26.188  1.00 75.14           H  
ATOM   4757  C   THR A 295      -8.438 -40.790 -26.553  1.00 75.14           C  
ATOM   4758  CB  THR A 295      -7.247 -41.391 -24.349  1.00 75.14           C  
ATOM   4759  HB  THR A 295      -8.185 -41.855 -24.046  1.00 75.14           H  
ATOM   4760  O   THR A 295      -9.281 -40.150 -25.925  1.00 75.14           O  
ATOM   4761  CG2 THR A 295      -6.098 -42.165 -23.706  1.00 75.14           C  
ATOM   4762 HG21 THR A 295      -5.137 -41.756 -24.018  1.00 75.14           H  
ATOM   4763 HG22 THR A 295      -6.152 -43.216 -23.990  1.00 75.14           H  
ATOM   4764 HG23 THR A 295      -6.171 -42.096 -22.621  1.00 75.14           H  
ATOM   4765  OG1 THR A 295      -7.175 -40.110 -23.785  1.00 75.14           O  
ATOM   4766  HG1 THR A 295      -7.178 -40.231 -22.833  1.00 75.14           H  
ATOM   4767  N   ASN A 296      -8.590 -41.038 -27.859  1.00 60.00           N  
ATOM   4768  H   ASN A 296      -7.846 -41.549 -28.312  1.00 60.00           H  
ATOM   4769  CA  ASN A 296      -9.706 -40.561 -28.698  1.00 60.00           C  
ATOM   4770  HA  ASN A 296      -9.956 -39.548 -28.382  1.00 60.00           H  
ATOM   4771  C   ASN A 296     -11.019 -41.370 -28.541  1.00 60.00           C  
ATOM   4772  CB  ASN A 296      -9.239 -40.500 -30.173  1.00 60.00           C  
ATOM   4773  HB2 ASN A 296     -10.102 -40.468 -30.838  1.00 60.00           H  
ATOM   4774  HB3 ASN A 296      -8.671 -41.398 -30.416  1.00 60.00           H  
ATOM   4775  O   ASN A 296     -11.601 -41.815 -29.531  1.00 60.00           O  
ATOM   4776  CG  ASN A 296      -8.433 -39.271 -30.536  1.00 60.00           C  
ATOM   4777  ND2 ASN A 296      -7.733 -39.316 -31.644  1.00 60.00           N  
ATOM   4778 HD21 ASN A 296      -7.707 -40.154 -32.207  1.00 60.00           H  
ATOM   4779 HD22 ASN A 296      -7.194 -38.493 -31.873  1.00 60.00           H  
ATOM   4780  OD1 ASN A 296      -8.448 -38.250 -29.871  1.00 60.00           O  
ATOM   4781  N   HIS A 297     -11.530 -41.567 -27.323  1.00 55.43           N  
ATOM   4782  H   HIS A 297     -11.066 -41.144 -26.532  1.00 55.43           H  
ATOM   4783  CA  HIS A 297     -12.859 -42.176 -27.155  1.00 55.43           C  
ATOM   4784  HA  HIS A 297     -13.022 -42.855 -27.992  1.00 55.43           H  
ATOM   4785  C   HIS A 297     -13.984 -41.137 -27.233  1.00 55.43           C  
ATOM   4786  CB  HIS A 297     -12.936 -43.046 -25.895  1.00 55.43           C  
ATOM   4787  HB2 HIS A 297     -13.872 -42.860 -25.369  1.00 55.43           H  
ATOM   4788  HB3 HIS A 297     -12.107 -42.783 -25.238  1.00 55.43           H  
ATOM   4789  O   HIS A 297     -13.902 -40.062 -26.640  1.00 55.43           O  
ATOM   4790  CG  HIS A 297     -12.854 -44.517 -26.212  1.00 55.43           C  
ATOM   4791  CD2 HIS A 297     -11.833 -45.363 -25.872  1.00 55.43           C  
ATOM   4792  HD2 HIS A 297     -10.952 -45.107 -25.304  1.00 55.43           H  
ATOM   4793  ND1 HIS A 297     -13.759 -45.251 -26.952  1.00 55.43           N  
ATOM   4794  HD1 HIS A 297     -14.661 -44.943 -27.288  1.00 55.43           H  
ATOM   4795  CE1 HIS A 297     -13.284 -46.503 -27.068  1.00 55.43           C  
ATOM   4796  HE1 HIS A 297     -13.776 -47.319 -27.576  1.00 55.43           H  
ATOM   4797  NE2 HIS A 297     -12.117 -46.613 -26.424  1.00 55.43           N  
ATOM   4798  N   ARG A 298     -15.070 -41.482 -27.943  1.00 50.69           N  
ATOM   4799  H   ARG A 298     -15.057 -42.379 -28.406  1.00 50.69           H  
ATOM   4800  CA  ARG A 298     -16.292 -40.663 -28.020  1.00 50.69           C  
ATOM   4801  HA  ARG A 298     -16.053 -39.719 -28.509  1.00 50.69           H  
ATOM   4802  C   ARG A 298     -16.804 -40.344 -26.610  1.00 50.69           C  
ATOM   4803  CB  ARG A 298     -17.399 -41.392 -28.810  1.00 50.69           C  
ATOM   4804  HB2 ARG A 298     -18.338 -40.866 -28.642  1.00 50.69           H  
ATOM   4805  HB3 ARG A 298     -17.512 -42.403 -28.418  1.00 50.69           H  
ATOM   4806  O   ARG A 298     -17.037 -41.256 -25.818  1.00 50.69           O  
ATOM   4807  CG  ARG A 298     -17.159 -41.455 -30.328  1.00 50.69           C  
ATOM   4808  HG2 ARG A 298     -16.231 -41.988 -30.534  1.00 50.69           H  
ATOM   4809  HG3 ARG A 298     -17.080 -40.440 -30.717  1.00 50.69           H  
ATOM   4810  CD  ARG A 298     -18.328 -42.177 -31.023  1.00 50.69           C  
ATOM   4811  HD2 ARG A 298     -18.351 -43.211 -30.678  1.00 50.69           H  
ATOM   4812  HD3 ARG A 298     -19.260 -41.693 -30.731  1.00 50.69           H  
ATOM   4813  NE  ARG A 298     -18.211 -42.147 -32.496  1.00 50.69           N  
ATOM   4814  HE  ARG A 298     -17.427 -41.641 -32.883  1.00 50.69           H  
ATOM   4815  NH1 ARG A 298     -20.053 -43.440 -32.988  1.00 50.69           N  
ATOM   4816 HH11 ARG A 298     -20.649 -43.887 -33.670  1.00 50.69           H  
ATOM   4817 HH12 ARG A 298     -20.228 -43.573 -32.002  1.00 50.69           H  
ATOM   4818  NH2 ARG A 298     -18.832 -42.597 -34.647  1.00 50.69           N  
ATOM   4819 HH21 ARG A 298     -19.447 -43.060 -35.301  1.00 50.69           H  
ATOM   4820 HH22 ARG A 298     -18.040 -42.080 -35.000  1.00 50.69           H  
ATOM   4821  CZ  ARG A 298     -19.029 -42.725 -33.365  1.00 50.69           C  
ATOM   4822  N   ARG A 299     -17.039 -39.059 -26.323  1.00 60.57           N  
ATOM   4823  H   ARG A 299     -16.768 -38.366 -27.006  1.00 60.57           H  
ATOM   4824  CA  ARG A 299     -17.777 -38.622 -25.125  1.00 60.57           C  
ATOM   4825  HA  ARG A 299     -17.222 -38.933 -24.240  1.00 60.57           H  
ATOM   4826  C   ARG A 299     -19.150 -39.307 -25.100  1.00 60.57           C  
ATOM   4827  CB  ARG A 299     -17.947 -37.089 -25.115  1.00 60.57           C  
ATOM   4828  HB2 ARG A 299     -18.516 -36.806 -24.230  1.00 60.57           H  
ATOM   4829  HB3 ARG A 299     -18.517 -36.789 -25.995  1.00 60.57           H  
ATOM   4830  O   ARG A 299     -19.786 -39.413 -26.148  1.00 60.57           O  
ATOM   4831  CG  ARG A 299     -16.613 -36.326 -25.108  1.00 60.57           C  
ATOM   4832  HG2 ARG A 299     -16.073 -36.541 -26.030  1.00 60.57           H  
ATOM   4833  HG3 ARG A 299     -16.005 -36.657 -24.266  1.00 60.57           H  
ATOM   4834  CD  ARG A 299     -16.831 -34.810 -25.005  1.00 60.57           C  
ATOM   4835  HD2 ARG A 299     -17.564 -34.503 -25.751  1.00 60.57           H  
ATOM   4836  HD3 ARG A 299     -17.220 -34.580 -24.013  1.00 60.57           H  
ATOM   4837  NE  ARG A 299     -15.565 -34.098 -25.245  1.00 60.57           N  
ATOM   4838  HE  ARG A 299     -14.803 -34.656 -25.602  1.00 60.57           H  
ATOM   4839  NH1 ARG A 299     -16.011 -32.095 -24.229  1.00 60.57           N  
ATOM   4840 HH11 ARG A 299     -16.878 -32.478 -23.879  1.00 60.57           H  
ATOM   4841 HH12 ARG A 299     -15.761 -31.138 -24.025  1.00 60.57           H  
ATOM   4842  NH2 ARG A 299     -14.094 -32.365 -25.284  1.00 60.57           N  
ATOM   4843 HH21 ARG A 299     -13.486 -32.960 -25.827  1.00 60.57           H  
ATOM   4844 HH22 ARG A 299     -13.739 -31.504 -24.891  1.00 60.57           H  
ATOM   4845  CZ  ARG A 299     -15.232 -32.867 -24.920  1.00 60.57           C  
ATOM   4846  N   LYS A 300     -19.626 -39.720 -23.915  1.00 62.17           N  
ATOM   4847  H   LYS A 300     -19.029 -39.630 -23.105  1.00 62.17           H  
ATOM   4848  CA  LYS A 300     -20.975 -40.306 -23.742  1.00 62.17           C  
ATOM   4849  HA  LYS A 300     -21.062 -41.196 -24.365  1.00 62.17           H  
ATOM   4850  C   LYS A 300     -22.089 -39.369 -24.227  1.00 62.17           C  
ATOM   4851  CB  LYS A 300     -21.233 -40.697 -22.270  1.00 62.17           C  
ATOM   4852  HB2 LYS A 300     -20.910 -39.893 -21.609  1.00 62.17           H  
ATOM   4853  HB3 LYS A 300     -22.307 -40.824 -22.133  1.00 62.17           H  
ATOM   4854  O   LYS A 300     -23.126 -39.844 -24.676  1.00 62.17           O  
ATOM   4855  CG  LYS A 300     -20.553 -42.018 -21.864  1.00 62.17           C  
ATOM   4856  HG2 LYS A 300     -20.845 -42.794 -22.572  1.00 62.17           H  
ATOM   4857  HG3 LYS A 300     -19.471 -41.895 -21.908  1.00 62.17           H  
ATOM   4858  CD  LYS A 300     -20.959 -42.466 -20.445  1.00 62.17           C  
ATOM   4859  HD2 LYS A 300     -20.618 -41.723 -19.724  1.00 62.17           H  
ATOM   4860  HD3 LYS A 300     -22.046 -42.533 -20.392  1.00 62.17           H  
ATOM   4861  CE  LYS A 300     -20.346 -43.840 -20.112  1.00 62.17           C  
ATOM   4862  HE2 LYS A 300     -19.261 -43.763 -20.183  1.00 62.17           H  
ATOM   4863  HE3 LYS A 300     -20.673 -44.555 -20.867  1.00 62.17           H  
ATOM   4864  NZ  LYS A 300     -20.724 -44.337 -18.759  1.00 62.17           N  
ATOM   4865  HZ1 LYS A 300     -21.725 -44.429 -18.670  1.00 62.17           H  
ATOM   4866  HZ2 LYS A 300     -20.391 -43.714 -18.036  1.00 62.17           H  
ATOM   4867  HZ3 LYS A 300     -20.319 -45.246 -18.587  1.00 62.17           H  
ATOM   4868  N   HIS A 301     -21.859 -38.057 -24.168  1.00 73.88           N  
ATOM   4869  H   HIS A 301     -20.973 -37.739 -23.801  1.00 73.88           H  
ATOM   4870  CA  HIS A 301     -22.804 -37.038 -24.608  1.00 73.88           C  
ATOM   4871  HA  HIS A 301     -23.668 -37.523 -25.061  1.00 73.88           H  
ATOM   4872  C   HIS A 301     -22.188 -36.119 -25.666  1.00 73.88           C  
ATOM   4873  CB  HIS A 301     -23.304 -36.249 -23.400  1.00 73.88           C  
ATOM   4874  HB2 HIS A 301     -22.502 -35.618 -23.016  1.00 73.88           H  
ATOM   4875  HB3 HIS A 301     -24.115 -35.605 -23.742  1.00 73.88           H  
ATOM   4876  O   HIS A 301     -20.996 -35.801 -25.626  1.00 73.88           O  
ATOM   4877  CG  HIS A 301     -23.830 -37.121 -22.293  1.00 73.88           C  
ATOM   4878  CD2 HIS A 301     -23.166 -37.461 -21.145  1.00 73.88           C  
ATOM   4879  HD2 HIS A 301     -22.187 -37.117 -20.848  1.00 73.88           H  
ATOM   4880  ND1 HIS A 301     -25.019 -37.815 -22.299  1.00 73.88           N  
ATOM   4881  HD1 HIS A 301     -25.703 -37.832 -23.042  1.00 73.88           H  
ATOM   4882  CE1 HIS A 301     -25.073 -38.551 -21.176  1.00 73.88           C  
ATOM   4883  HE1 HIS A 301     -25.886 -39.205 -20.896  1.00 73.88           H  
ATOM   4884  NE2 HIS A 301     -23.954 -38.384 -20.456  1.00 73.88           N  
ATOM   4885  N   SER A 302     -23.016 -35.677 -26.612  1.00 76.66           N  
ATOM   4886  H   SER A 302     -24.001 -35.891 -26.541  1.00 76.66           H  
ATOM   4887  CA  SER A 302     -22.618 -34.742 -27.663  1.00 76.66           C  
ATOM   4888  HA  SER A 302     -21.646 -35.057 -28.043  1.00 76.66           H  
ATOM   4889  C   SER A 302     -22.461 -33.318 -27.121  1.00 76.66           C  
ATOM   4890  CB  SER A 302     -23.609 -34.791 -28.835  1.00 76.66           C  
ATOM   4891  HB2 SER A 302     -23.347 -34.023 -29.563  1.00 76.66           H  
ATOM   4892  HB3 SER A 302     -23.539 -35.766 -29.319  1.00 76.66           H  
ATOM   4893  O   SER A 302     -23.073 -32.934 -26.121  1.00 76.66           O  
ATOM   4894  OG  SER A 302     -24.941 -34.594 -28.398  1.00 76.66           O  
ATOM   4895  HG  SER A 302     -25.484 -34.368 -29.157  1.00 76.66           H  
ATOM   4896  N   ILE A 303     -21.628 -32.523 -27.799  1.00 83.75           N  
ATOM   4897  H   ILE A 303     -21.164 -32.888 -28.618  1.00 83.75           H  
ATOM   4898  CA  ILE A 303     -21.486 -31.092 -27.522  1.00 83.75           C  
ATOM   4899  HA  ILE A 303     -22.297 -30.789 -26.860  1.00 83.75           H  
ATOM   4900  C   ILE A 303     -21.643 -30.315 -28.818  1.00 83.75           C  
ATOM   4901  CB  ILE A 303     -20.172 -30.750 -26.795  1.00 83.75           C  
ATOM   4902  HB  ILE A 303     -19.330 -30.983 -27.446  1.00 83.75           H  
ATOM   4903  O   ILE A 303     -20.764 -30.344 -29.683  1.00 83.75           O  
ATOM   4904  CG1 ILE A 303     -20.063 -31.610 -25.520  1.00 83.75           C  
ATOM   4905 HG12 ILE A 303     -20.977 -31.522 -24.933  1.00 83.75           H  
ATOM   4906 HG13 ILE A 303     -19.934 -32.655 -25.802  1.00 83.75           H  
ATOM   4907  CG2 ILE A 303     -20.142 -29.241 -26.469  1.00 83.75           C  
ATOM   4908 HG21 ILE A 303     -19.202 -28.963 -25.992  1.00 83.75           H  
ATOM   4909 HG22 ILE A 303     -20.244 -28.644 -27.376  1.00 83.75           H  
ATOM   4910 HG23 ILE A 303     -20.967 -28.996 -25.800  1.00 83.75           H  
ATOM   4911  CD1 ILE A 303     -18.887 -31.227 -24.637  1.00 83.75           C  
ATOM   4912 HD11 ILE A 303     -18.025 -31.019 -25.271  1.00 83.75           H  
ATOM   4913 HD12 ILE A 303     -18.676 -32.048 -23.953  1.00 83.75           H  
ATOM   4914 HD13 ILE A 303     -19.129 -30.337 -24.055  1.00 83.75           H  
ATOM   4915  N   GLU A 304     -22.758 -29.606 -28.928  1.00 86.57           N  
ATOM   4916  H   GLU A 304     -23.398 -29.594 -28.147  1.00 86.57           H  
ATOM   4917  CA  GLU A 304     -23.034 -28.713 -30.047  1.00 86.57           C  
ATOM   4918  HA  GLU A 304     -22.631 -29.152 -30.960  1.00 86.57           H  
ATOM   4919  C   GLU A 304     -22.336 -27.370 -29.807  1.00 86.57           C  
ATOM   4920  CB  GLU A 304     -24.545 -28.547 -30.246  1.00 86.57           C  
ATOM   4921  HB2 GLU A 304     -24.714 -27.840 -31.059  1.00 86.57           H  
ATOM   4922  HB3 GLU A 304     -24.968 -28.140 -29.328  1.00 86.57           H  
ATOM   4923  O   GLU A 304     -22.393 -26.805 -28.711  1.00 86.57           O  
ATOM   4924  CG  GLU A 304     -25.240 -29.875 -30.593  1.00 86.57           C  
ATOM   4925  HG2 GLU A 304     -24.804 -30.259 -31.516  1.00 86.57           H  
ATOM   4926  HG3 GLU A 304     -25.048 -30.601 -29.803  1.00 86.57           H  
ATOM   4927  CD  GLU A 304     -26.761 -29.735 -30.758  1.00 86.57           C  
ATOM   4928  OE1 GLU A 304     -27.353 -30.613 -31.411  1.00 86.57           O  
ATOM   4929  OE2 GLU A 304     -27.355 -28.784 -30.193  1.00 86.57           O  
ATOM   4930  N   LYS A 305     -21.640 -26.866 -30.828  1.00 91.71           N  
ATOM   4931  H   LYS A 305     -21.707 -27.329 -31.723  1.00 91.71           H  
ATOM   4932  CA  LYS A 305     -20.899 -25.602 -30.775  1.00 91.71           C  
ATOM   4933  HA  LYS A 305     -20.984 -25.161 -29.782  1.00 91.71           H  
ATOM   4934  C   LYS A 305     -21.525 -24.637 -31.769  1.00 91.71           C  
ATOM   4935  CB  LYS A 305     -19.412 -25.820 -31.088  1.00 91.71           C  
ATOM   4936  HB2 LYS A 305     -18.910 -24.852 -31.112  1.00 91.71           H  
ATOM   4937  HB3 LYS A 305     -19.332 -26.267 -32.079  1.00 91.71           H  
ATOM   4938  O   LYS A 305     -21.544 -24.933 -32.960  1.00 91.71           O
[truncated: 1,780,552 more chars]
