# Supplementary material for: In silico screening by AlphaFold2 program revealed the potential binding partners of nuage-localizing proteins and piRNA-related proteins
Source: eLife. 2025 Apr 22;13:RP101967. doi: 10.7554/eLife.101967 (PMC12014135; doi:10.7554/eLife.101967)
Supplement: Figure 2—source data 1. [file elife-101967-fig2-data1.zip › Figure 2-Source Data 1/SpnE_Squ_relaxed_model_5_multimer_v2_pred_0.pdb]

ATOM      1  N   MET A   1       5.154 -79.511  60.682  1.00 24.09           N  
ATOM      2  H   MET A   1       4.150 -79.547  60.787  1.00 24.09           H  
ATOM      3  H2  MET A   1       5.617 -79.896  61.494  1.00 24.09           H  
ATOM      4  H3  MET A   1       5.471 -78.557  60.585  1.00 24.09           H  
ATOM      5  CA  MET A   1       5.591 -80.276  59.500  1.00 24.09           C  
ATOM      6  HA  MET A   1       5.268 -81.312  59.598  1.00 24.09           H  
ATOM      7  C   MET A   1       7.110 -80.317  59.525  1.00 24.09           C  
ATOM      8  CB  MET A   1       4.982 -79.696  58.205  1.00 24.09           C  
ATOM      9  HB2 MET A   1       5.751 -79.397  57.493  1.00 24.09           H  
ATOM     10  HB3 MET A   1       4.388 -78.813  58.441  1.00 24.09           H  
ATOM     11  O   MET A   1       7.678 -79.960  60.553  1.00 24.09           O  
ATOM     12  CG  MET A   1       4.069 -80.739  57.553  1.00 24.09           C  
ATOM     13  HG2 MET A   1       4.685 -81.527  57.121  1.00 24.09           H  
ATOM     14  HG3 MET A   1       3.432 -81.182  58.319  1.00 24.09           H  
ATOM     15  SD  MET A   1       2.991 -80.060  56.265  1.00 24.09           S  
ATOM     16  CE  MET A   1       2.119 -81.571  55.777  1.00 24.09           C  
ATOM     17  HE1 MET A   1       1.565 -81.971  56.626  1.00 24.09           H  
ATOM     18  HE2 MET A   1       1.426 -81.346  54.966  1.00 24.09           H  
ATOM     19  HE3 MET A   1       2.841 -82.312  55.434  1.00 24.09           H  
ATOM     20  N   ASP A   2       7.710 -80.798  58.451  1.00 19.96           N  
ATOM     21  H   ASP A   2       7.141 -81.116  57.679  1.00 19.96           H  
ATOM     22  CA  ASP A   2       9.142 -81.053  58.258  1.00 19.96           C  
ATOM     23  HA  ASP A   2       9.527 -81.586  59.127  1.00 19.96           H  
ATOM     24  C   ASP A   2       9.931 -79.713  58.120  1.00 19.96           C  
ATOM     25  CB  ASP A   2       9.216 -82.007  57.042  1.00 19.96           C  
ATOM     26  HB2 ASP A   2       9.200 -81.411  56.130  1.00 19.96           H  
ATOM     27  HB3 ASP A   2      10.140 -82.585  57.080  1.00 19.96           H  
ATOM     28  O   ASP A   2       9.332 -78.644  58.250  1.00 19.96           O  
ATOM     29  CG  ASP A   2       8.022 -82.977  56.990  1.00 19.96           C  
ATOM     30  OD1 ASP A   2       7.909 -83.818  57.908  1.00 19.96           O  
ATOM     31  OD2 ASP A   2       7.097 -82.702  56.193  1.00 19.96           O  
ATOM     32  N   GLN A   3      11.250 -79.636  57.886  1.00 20.40           N  
ATOM     33  H   GLN A   3      11.607 -78.692  57.926  1.00 20.40           H  
ATOM     34  CA  GLN A   3      12.254 -80.673  57.597  1.00 20.40           C  
ATOM     35  HA  GLN A   3      11.959 -81.588  58.112  1.00 20.40           H  
ATOM     36  C   GLN A   3      13.643 -80.273  58.168  1.00 20.40           C  
ATOM     37  CB  GLN A   3      12.269 -80.948  56.074  1.00 20.40           C  
ATOM     38  HB2 GLN A   3      12.862 -80.198  55.550  1.00 20.40           H  
ATOM     39  HB3 GLN A   3      11.255 -80.851  55.686  1.00 20.40           H  
ATOM     40  O   GLN A   3      13.724 -79.943  59.346  1.00 20.40           O  
ATOM     41  CG  GLN A   3      12.787 -82.360  55.738  1.00 20.40           C  
ATOM     42  HG2 GLN A   3      12.318 -83.095  56.393  1.00 20.40           H  
ATOM     43  HG3 GLN A   3      13.862 -82.405  55.912  1.00 20.40           H  
ATOM     44  CD  GLN A   3      12.491 -82.779  54.299  1.00 20.40           C  
ATOM     45  NE2 GLN A   3      13.346 -83.549  53.673  1.00 20.40           N  
ATOM     46 HE21 GLN A   3      14.263 -83.705  54.069  1.00 20.40           H  
ATOM     47 HE22 GLN A   3      13.163 -83.741  52.699  1.00 20.40           H  
ATOM     48  OE1 GLN A   3      11.479 -82.435  53.710  1.00 20.40           O  
ATOM     49  N   GLU A   4      14.724 -80.318  57.372  1.00 21.54           N  
ATOM     50  H   GLU A   4      14.579 -80.552  56.400  1.00 21.54           H  
ATOM     51  CA  GLU A   4      16.127 -80.306  57.827  1.00 21.54           C  
ATOM     52  HA  GLU A   4      16.216 -81.057  58.611  1.00 21.54           H  
ATOM     53  C   GLU A   4      16.605 -78.996  58.509  1.00 21.54           C  
ATOM     54  CB  GLU A   4      17.039 -80.766  56.675  1.00 21.54           C  
ATOM     55  HB2 GLU A   4      16.791 -80.173  55.795  1.00 21.54           H  
ATOM     56  HB3 GLU A   4      18.073 -80.554  56.947  1.00 21.54           H  
ATOM     57  O   GLU A   4      16.910 -79.038  59.694  1.00 21.54           O  
ATOM     58  CG  GLU A   4      16.938 -82.268  56.336  1.00 21.54           C  
ATOM     59  HG2 GLU A   4      16.262 -82.750  57.042  1.00 21.54           H  
ATOM     60  HG3 GLU A   4      17.920 -82.717  56.484  1.00 21.54           H  
ATOM     61  CD  GLU A   4      16.473 -82.575  54.899  1.00 21.54           C  
ATOM     62  OE1 GLU A   4      15.873 -83.660  54.719  1.00 21.54           O  
ATOM     63  OE2 GLU A   4      16.656 -81.732  53.994  1.00 21.54           O  
ATOM     64  N   VAL A   5      16.670 -77.800  57.907  1.00 23.14           N  
ATOM     65  H   VAL A   5      16.764 -77.069  58.597  1.00 23.14           H  
ATOM     66  CA  VAL A   5      17.407 -77.468  56.668  1.00 23.14           C  
ATOM     67  HA  VAL A   5      17.645 -78.376  56.115  1.00 23.14           H  
ATOM     68  C   VAL A   5      18.768 -76.858  57.057  1.00 23.14           C  
ATOM     69  CB  VAL A   5      16.575 -76.578  55.720  1.00 23.14           C  
ATOM     70  HB  VAL A   5      16.265 -75.679  56.252  1.00 23.14           H  
ATOM     71  O   VAL A   5      18.891 -76.198  58.085  1.00 23.14           O  
ATOM     72  CG1 VAL A   5      17.350 -76.156  54.461  1.00 23.14           C  
ATOM     73 HG11 VAL A   5      18.188 -75.515  54.733  1.00 23.14           H  
ATOM     74 HG12 VAL A   5      16.696 -75.587  53.801  1.00 23.14           H  
ATOM     75 HG13 VAL A   5      17.713 -77.036  53.930  1.00 23.14           H  
ATOM     76  CG2 VAL A   5      15.322 -77.327  55.240  1.00 23.14           C  
ATOM     77 HG21 VAL A   5      15.605 -78.235  54.707  1.00 23.14           H  
ATOM     78 HG22 VAL A   5      14.700 -77.596  56.094  1.00 23.14           H  
ATOM     79 HG23 VAL A   5      14.736 -76.690  54.578  1.00 23.14           H  
ATOM     80  N   MET A   6      19.787 -77.157  56.248  1.00 23.95           N  
ATOM     81  H   MET A   6      19.536 -77.616  55.385  1.00 23.95           H  
ATOM     82  CA  MET A   6      21.211 -77.268  56.613  1.00 23.95           C  
ATOM     83  HA  MET A   6      21.299 -78.023  57.393  1.00 23.95           H  
ATOM     84  C   MET A   6      21.937 -76.002  57.112  1.00 23.95           C  
ATOM     85  CB  MET A   6      21.975 -77.769  55.370  1.00 23.95           C  
ATOM     86  HB2 MET A   6      21.881 -77.022  54.582  1.00 23.95           H  
ATOM     87  HB3 MET A   6      23.035 -77.862  55.610  1.00 23.95           H  
ATOM     88  O   MET A   6      21.672 -74.894  56.650  1.00 23.95           O  
ATOM     89  CG  MET A   6      21.488 -79.116  54.816  1.00 23.95           C  
ATOM     90  HG2 MET A   6      20.411 -79.081  54.657  1.00 23.95           H  
ATOM     91  HG3 MET A   6      21.953 -79.278  53.843  1.00 23.95           H  
ATOM     92  SD  MET A   6      21.867 -80.543  55.862  1.00 23.95           S  
ATOM     93  CE  MET A   6      23.586 -80.839  55.361  1.00 23.95           C  
ATOM     94  HE1 MET A   6      23.608 -81.403  54.429  1.00 23.95           H  
ATOM     95  HE2 MET A   6      24.110 -79.892  55.231  1.00 23.95           H  
ATOM     96  HE3 MET A   6      24.094 -81.406  56.142  1.00 23.95           H  
ATOM     97  N   ASP A   7      22.989 -76.249  57.905  1.00 24.72           N  
ATOM     98  H   ASP A   7      23.080 -77.209  58.205  1.00 24.72           H  
ATOM     99  CA  ASP A   7      24.275 -75.530  58.029  1.00 24.72           C  
ATOM    100  HA  ASP A   7      24.756 -75.912  58.929  1.00 24.72           H  
ATOM    101  C   ASP A   7      24.318 -73.997  58.190  1.00 24.72           C  
ATOM    102  CB  ASP A   7      25.182 -75.937  56.848  1.00 24.72           C  
ATOM    103  HB2 ASP A   7      24.648 -75.769  55.913  1.00 24.72           H  
ATOM    104  HB3 ASP A   7      26.053 -75.281  56.837  1.00 24.72           H  
ATOM    105  O   ASP A   7      24.946 -73.498  59.117  1.00 24.72           O  
ATOM    106  CG  ASP A   7      25.687 -77.385  56.881  1.00 24.72           C  
ATOM    107  OD1 ASP A   7      25.251 -78.155  57.767  1.00 24.72           O  
ATOM    108  OD2 ASP A   7      26.500 -77.712  55.988  1.00 24.72           O  
ATOM    109  N   PHE A   8      23.811 -73.241  57.217  1.00 27.05           N  
ATOM    110  H   PHE A   8      23.107 -73.690  56.650  1.00 27.05           H  
ATOM    111  CA  PHE A   8      24.545 -72.121  56.609  1.00 27.05           C  
ATOM    112  HA  PHE A   8      25.479 -72.544  56.239  1.00 27.05           H  
ATOM    113  C   PHE A   8      24.930 -70.982  57.594  1.00 27.05           C  
ATOM    114  CB  PHE A   8      23.743 -71.663  55.376  1.00 27.05           C  
ATOM    115  HB2 PHE A   8      23.231 -72.525  54.948  1.00 27.05           H  
ATOM    116  HB3 PHE A   8      22.967 -70.964  55.690  1.00 27.05           H  
ATOM    117  O   PHE A   8      24.124 -70.116  57.924  1.00 27.05           O  
ATOM    118  CG  PHE A   8      24.570 -71.057  54.257  1.00 27.05           C  
ATOM    119  CD1 PHE A   8      24.458 -69.689  53.952  1.00 27.05           C  
ATOM    120  HD1 PHE A   8      23.798 -69.062  54.533  1.00 27.05           H  
ATOM    121  CD2 PHE A   8      25.425 -71.874  53.491  1.00 27.05           C  
ATOM    122  HD2 PHE A   8      25.498 -72.930  53.709  1.00 27.05           H  
ATOM    123  CE1 PHE A   8      25.222 -69.132  52.911  1.00 27.05           C  
ATOM    124  HE1 PHE A   8      25.151 -68.075  52.699  1.00 27.05           H  
ATOM    125  CE2 PHE A   8      26.182 -71.320  52.443  1.00 27.05           C  
ATOM    126  HE2 PHE A   8      26.838 -71.951  51.862  1.00 27.05           H  
ATOM    127  CZ  PHE A   8      26.085 -69.946  52.157  1.00 27.05           C  
ATOM    128  HZ  PHE A   8      26.674 -69.518  51.359  1.00 27.05           H  
ATOM    129  N   PHE A   9      26.204 -70.973  58.015  1.00 28.62           N  
ATOM    130  H   PHE A   9      26.772 -71.704  57.612  1.00 28.62           H  
ATOM    131  CA  PHE A   9      26.616 -70.651  59.395  1.00 28.62           C  
ATOM    132  HA  PHE A   9      25.881 -71.101  60.062  1.00 28.62           H  
ATOM    133  C   PHE A   9      26.752 -69.169  59.851  1.00 28.62           C  
ATOM    134  CB  PHE A   9      27.960 -71.371  59.646  1.00 28.62           C  
ATOM    135  HB2 PHE A   9      28.252 -71.197  60.682  1.00 28.62           H  
ATOM    136  HB3 PHE A   9      28.718 -70.909  59.014  1.00 28.62           H  
ATOM    137  O   PHE A   9      26.184 -68.800  60.875  1.00 28.62           O  
ATOM    138  CG  PHE A   9      28.016 -72.870  59.386  1.00 28.62           C  
ATOM    139  CD1 PHE A   9      27.673 -73.778  60.405  1.00 28.62           C  
ATOM    140  HD1 PHE A   9      27.328 -73.410  61.361  1.00 28.62           H  
ATOM    141  CD2 PHE A   9      28.449 -73.361  58.137  1.00 28.62           C  
ATOM    142  HD2 PHE A   9      28.738 -72.675  57.354  1.00 28.62           H  
ATOM    143  CE1 PHE A   9      27.730 -75.164  60.169  1.00 28.62           C  
ATOM    144  HE1 PHE A   9      27.426 -75.857  60.940  1.00 28.62           H  
ATOM    145  CE2 PHE A   9      28.509 -74.747  57.903  1.00 28.62           C  
ATOM    146  HE2 PHE A   9      28.812 -75.129  56.939  1.00 28.62           H  
ATOM    147  CZ  PHE A   9      28.141 -75.649  58.916  1.00 28.62           C  
ATOM    148  HZ  PHE A   9      28.148 -76.711  58.722  1.00 28.62           H  
ATOM    149  N   ASP A  10      27.606 -68.353  59.210  1.00 24.28           N  
ATOM    150  H   ASP A  10      27.921 -68.679  58.307  1.00 24.28           H  
ATOM    151  CA  ASP A  10      28.611 -67.545  59.967  1.00 24.28           C  
ATOM    152  HA  ASP A  10      28.375 -67.567  61.031  1.00 24.28           H  
ATOM    153  C   ASP A  10      28.734 -66.041  59.573  1.00 24.28           C  
ATOM    154  CB  ASP A  10      29.947 -68.299  59.769  1.00 24.28           C  
ATOM    155  HB2 ASP A  10      29.823 -69.321  60.126  1.00 24.28           H  
ATOM    156  HB3 ASP A  10      30.157 -68.349  58.700  1.00 24.28           H  
ATOM    157  O   ASP A  10      29.575 -65.302  60.078  1.00 24.28           O  
ATOM    158  CG  ASP A  10      31.177 -67.736  60.490  1.00 24.28           C  
ATOM    159  OD1 ASP A  10      31.168 -67.733  61.740  1.00 24.28           O  
ATOM    160  OD2 ASP A  10      32.149 -67.400  59.769  1.00 24.28           O  
ATOM    161  N   PHE A  11      27.947 -65.560  58.606  1.00 26.63           N  
ATOM    162  H   PHE A  11      27.201 -66.169  58.300  1.00 26.63           H  
ATOM    163  CA  PHE A  11      28.388 -64.499  57.676  1.00 26.63           C  
ATOM    164  HA  PHE A  11      29.461 -64.635  57.538  1.00 26.63           H  
ATOM    165  C   PHE A  11      28.137 -63.027  58.093  1.00 26.63           C  
ATOM    166  CB  PHE A  11      27.746 -64.756  56.304  1.00 26.63           C  
ATOM    167  HB2 PHE A  11      28.248 -64.143  55.556  1.00 26.63           H  
ATOM    168  HB3 PHE A  11      26.703 -64.440  56.341  1.00 26.63           H  
ATOM    169  O   PHE A  11      27.023 -62.663  58.454  1.00 26.63           O  
ATOM    170  CG  PHE A  11      27.795 -66.208  55.876  1.00 26.63           C  
ATOM    171  CD1 PHE A  11      28.973 -66.752  55.331  1.00 26.63           C  
ATOM    172  HD1 PHE A  11      29.835 -66.122  55.170  1.00 26.63           H  
ATOM    173  CD2 PHE A  11      26.688 -67.040  56.123  1.00 26.63           C  
ATOM    174  HD2 PHE A  11      25.788 -66.640  56.567  1.00 26.63           H  
ATOM    175  CE1 PHE A  11      29.039 -68.124  55.025  1.00 26.63           C  
ATOM    176  HE1 PHE A  11      29.945 -68.546  54.616  1.00 26.63           H  
ATOM    177  CE2 PHE A  11      26.765 -68.409  55.834  1.00 26.63           C  
ATOM    178  HE2 PHE A  11      25.916 -69.041  56.048  1.00 26.63           H  
ATOM    179  CZ  PHE A  11      27.933 -68.954  55.278  1.00 26.63           C  
ATOM    180  HZ  PHE A  11      27.978 -70.008  55.050  1.00 26.63           H  
ATOM    181  N   SER A  12      29.016 -62.061  57.771  1.00 26.93           N  
ATOM    182  H   SER A  12      28.511 -61.195  57.650  1.00 26.93           H  
ATOM    183  CA  SER A  12      30.351 -61.833  58.385  1.00 26.93           C  
ATOM    184  HA  SER A  12      30.208 -61.738  59.462  1.00 26.93           H  
ATOM    185  C   SER A  12      31.042 -60.533  57.905  1.00 26.93           C  
ATOM    186  CB  SER A  12      31.346 -62.978  58.159  1.00 26.93           C  
ATOM    187  HB2 SER A  12      32.308 -62.702  58.591  1.00 26.93           H  
ATOM    188  HB3 SER A  12      31.003 -63.867  58.689  1.00 26.93           H  
ATOM    189  O   SER A  12      31.751 -59.894  58.681  1.00 26.93           O  
ATOM    190  OG  SER A  12      31.521 -63.274  56.784  1.00 26.93           O  
ATOM    191  HG  SER A  12      31.796 -64.193  56.750  1.00 26.93           H  
ATOM    192  N   LYS A  13      30.849 -60.104  56.644  1.00 28.22           N  
ATOM    193  H   LYS A  13      30.288 -60.696  56.048  1.00 28.22           H  
ATOM    194  CA  LYS A  13      31.352 -58.825  56.076  1.00 28.22           C  
ATOM    195  HA  LYS A  13      31.628 -58.162  56.895  1.00 28.22           H  
ATOM    196  C   LYS A  13      30.273 -58.109  55.257  1.00 28.22           C  
ATOM    197  CB  LYS A  13      32.588 -59.058  55.181  1.00 28.22           C  
ATOM    198  HB2 LYS A  13      32.384 -59.889  54.505  1.00 28.22           H  
ATOM    199  HB3 LYS A  13      32.753 -58.166  54.578  1.00 28.22           H  
ATOM    200  O   LYS A  13      29.592 -58.742  54.455  1.00 28.22           O  
ATOM    201  CG  LYS A  13      33.874 -59.338  55.972  1.00 28.22           C  
ATOM    202  HG2 LYS A  13      34.095 -58.482  56.610  1.00 28.22           H  
ATOM    203  HG3 LYS A  13      33.726 -60.216  56.601  1.00 28.22           H  
ATOM    204  CD  LYS A  13      35.059 -59.593  55.029  1.00 28.22           C  
ATOM    205  HD2 LYS A  13      34.830 -60.463  54.413  1.00 28.22           H  
ATOM    206  HD3 LYS A  13      35.210 -58.726  54.387  1.00 28.22           H  
ATOM    207  CE  LYS A  13      36.324 -59.862  55.854  1.00 28.22           C  
ATOM    208  HE2 LYS A  13      36.086 -60.621  56.599  1.00 28.22           H  
ATOM    209  HE3 LYS A  13      36.591 -58.952  56.392  1.00 28.22           H  
ATOM    210  NZ  LYS A  13      37.452 -60.326  55.009  1.00 28.22           N  
ATOM    211  HZ1 LYS A  13      37.691 -59.634  54.313  1.00 28.22           H  
ATOM    212  HZ2 LYS A  13      37.201 -61.187  54.545  1.00 28.22           H  
ATOM    213  HZ3 LYS A  13      38.263 -60.510  55.583  1.00 28.22           H  
ATOM    214  N   GLU A  14      30.168 -56.786  55.401  1.00 28.84           N  
ATOM    215  H   GLU A  14      30.737 -56.323  56.095  1.00 28.84           H  
ATOM    216  CA  GLU A  14      29.202 -55.966  54.655  1.00 28.84           C  
ATOM    217  HA  GLU A  14      28.197 -56.309  54.902  1.00 28.84           H  
ATOM    218  C   GLU A  14      29.386 -56.077  53.131  1.00 28.84           C  
ATOM    219  CB  GLU A  14      29.303 -54.488  55.051  1.00 28.84           C  
ATOM    220  HB2 GLU A  14      28.653 -53.916  54.390  1.00 28.84           H  
ATOM    221  HB3 GLU A  14      30.329 -54.153  54.897  1.00 28.84           H  
ATOM    222  O   GLU A  14      30.463 -55.816  52.583  1.00 28.84           O  
ATOM    223  CG  GLU A  14      28.880 -54.207  56.497  1.00 28.84           C  
ATOM    224  HG2 GLU A  14      27.891 -54.635  56.663  1.00 28.84           H  
ATOM    225  HG3 GLU A  14      29.582 -54.687  57.179  1.00 28.84           H  
ATOM    226  CD  GLU A  14      28.854 -52.694  56.758  1.00 28.84           C  
ATOM    227  OE1 GLU A  14      27.843 -52.220  57.315  1.00 28.84           O  
ATOM    228  OE2 GLU A  14      29.840 -52.030  56.357  1.00 28.84           O  
ATOM    229  N   LEU A  15      28.304 -56.431  52.430  1.00 24.42           N  
ATOM    230  H   LEU A  15      27.456 -56.630  52.942  1.00 24.42           H  
ATOM    231  CA  LEU A  15      28.297 -56.668  50.987  1.00 24.42           C  
ATOM    232  HA  LEU A  15      29.233 -57.167  50.734  1.00 24.42           H  
ATOM    233  C   LEU A  15      28.297 -55.362  50.180  1.00 24.42           C  
ATOM    234  CB  LEU A  15      27.140 -57.621  50.623  1.00 24.42           C  
ATOM    235  HB2 LEU A  15      26.265 -57.358  51.217  1.00 24.42           H  
ATOM    236  HB3 LEU A  15      26.875 -57.493  49.574  1.00 24.42           H  
ATOM    237  O   LEU A  15      27.294 -54.956  49.590  1.00 24.42           O  
ATOM    238  CG  LEU A  15      27.498 -59.103  50.842  1.00 24.42           C  
ATOM    239  HG  LEU A  15      27.978 -59.229  51.812  1.00 24.42           H  
ATOM    240  CD1 LEU A  15      26.229 -59.953  50.815  1.00 24.42           C  
ATOM    241 HD11 LEU A  15      25.559 -59.637  51.614  1.00 24.42           H  
ATOM    242 HD12 LEU A  15      26.485 -60.999  50.982  1.00 24.42           H  
ATOM    243 HD13 LEU A  15      25.723 -59.854  49.855  1.00 24.42           H  
ATOM    244  CD2 LEU A  15      28.429 -59.624  49.739  1.00 24.42           C  
ATOM    245 HD21 LEU A  15      29.381 -59.093  49.761  1.00 24.42           H  
ATOM    246 HD22 LEU A  15      27.965 -59.503  48.761  1.00 24.42           H  
ATOM    247 HD23 LEU A  15      28.631 -60.681  49.909  1.00 24.42           H  
ATOM    248  N   LYS A  16      29.476 -54.741  50.088  1.00 23.71           N  
ATOM    249  H   LYS A  16      30.209 -55.085  50.692  1.00 23.71           H  
ATOM    250  CA  LYS A  16      29.786 -53.719  49.079  1.00 23.71           C  
ATOM    251  HA  LYS A  16      29.167 -52.840  49.257  1.00 23.71           H  
ATOM    252  C   LYS A  16      29.463 -54.278  47.686  1.00 23.71           C  
ATOM    253  CB  LYS A  16      31.276 -53.327  49.158  1.00 23.71           C  
ATOM    254  HB2 LYS A  16      31.488 -52.619  48.356  1.00 23.71           H  
ATOM    255  HB3 LYS A  16      31.890 -54.214  48.998  1.00 23.71           H  
ATOM    256  O   LYS A  16      30.197 -55.123  47.178  1.00 23.71           O  
ATOM    257  CG  LYS A  16      31.673 -52.685  50.495  1.00 23.71           C  
ATOM    258  HG2 LYS A  16      31.502 -53.395  51.304  1.00 23.71           H  
ATOM    259  HG3 LYS A  16      31.054 -51.804  50.666  1.00 23.71           H  
ATOM    260  CD  LYS A  16      33.152 -52.275  50.497  1.00 23.71           C  
ATOM    261  HD2 LYS A  16      33.322 -51.544  49.707  1.00 23.71           H  
ATOM    262  HD3 LYS A  16      33.771 -53.155  50.318  1.00 23.71           H  
ATOM    263  CE  LYS A  16      33.499 -51.663  51.860  1.00 23.71           C  
ATOM    264  HE2 LYS A  16      32.814 -50.838  52.053  1.00 23.71           H  
ATOM    265  HE3 LYS A  16      33.321 -52.412  52.631  1.00 23.71           H  
ATOM    266  NZ  LYS A  16      34.903 -51.184  51.921  1.00 23.71           N  
ATOM    267  HZ1 LYS A  16      35.060 -50.462  51.232  1.00 23.71           H  
ATOM    268  HZ2 LYS A  16      35.087 -50.793  52.834  1.00 23.71           H  
ATOM    269  HZ3 LYS A  16      35.547 -51.945  51.761  1.00 23.71           H  
ATOM    270  N   ARG A  17      28.391 -53.811  47.036  1.00 24.49           N  
ATOM    271  H   ARG A  17      27.770 -53.189  47.534  1.00 24.49           H  
ATOM    272  CA  ARG A  17      28.104 -54.154  45.630  1.00 24.49           C  
ATOM    273  HA  ARG A  17      28.327 -55.210  45.479  1.00 24.49           H  
ATOM    274  C   ARG A  17      29.061 -53.395  44.707  1.00 24.49           C  
ATOM    275  CB  ARG A  17      26.619 -53.934  45.280  1.00 24.49           C  
ATOM    276  HB2 ARG A  17      26.235 -53.047  45.785  1.00 24.49           H  
ATOM    277  HB3 ARG A  17      26.538 -53.775  44.204  1.00 24.49           H  
ATOM    278  O   ARG A  17      28.756 -52.302  44.246  1.00 24.49           O  
ATOM    279  CG  ARG A  17      25.770 -55.166  45.636  1.00 24.49           C  
ATOM    280  HG2 ARG A  17      25.745 -55.298  46.717  1.00 24.49           H  
ATOM    281  HG3 ARG A  17      26.228 -56.046  45.185  1.00 24.49           H  
ATOM    282  CD  ARG A  17      24.338 -55.032  45.096  1.00 24.49           C  
ATOM    283  HD2 ARG A  17      24.386 -54.694  44.061  1.00 24.49           H  
ATOM    284  HD3 ARG A  17      23.808 -54.284  45.685  1.00 24.49           H  
ATOM    285  NE  ARG A  17      23.616 -56.321  45.146  1.00 24.49           N  
ATOM    286  HE  ARG A  17      24.078 -57.079  45.627  1.00 24.49           H  
ATOM    287  NH1 ARG A  17      21.721 -55.670  44.017  1.00 24.49           N  
ATOM    288 HH11 ARG A  17      22.074 -54.724  43.979  1.00 24.49           H  
ATOM    289 HH12 ARG A  17      20.816 -55.891  43.626  1.00 24.49           H  
ATOM    290  NH2 ARG A  17      21.936 -57.789  44.674  1.00 24.49           N  
ATOM    291 HH21 ARG A  17      22.443 -58.530  45.135  1.00 24.49           H  
ATOM    292 HH22 ARG A  17      21.029 -57.986  44.275  1.00 24.49           H  
ATOM    293  CZ  ARG A  17      22.433 -56.585  44.614  1.00 24.49           C  
ATOM    294  N   VAL A  18      30.227 -53.993  44.456  1.00 24.15           N  
ATOM    295  H   VAL A  18      30.416 -54.845  44.965  1.00 24.15           H  
ATOM    296  CA  VAL A  18      31.326 -53.440  43.640  1.00 24.15           C  
ATOM    297  HA  VAL A  18      31.410 -52.381  43.888  1.00 24.15           H  
ATOM    298  C   VAL A  18      31.013 -53.513  42.133  1.00 24.15           C  
ATOM    299  CB  VAL A  18      32.689 -54.104  43.984  1.00 24.15           C  
ATOM    300  HB  VAL A  18      32.784 -55.051  43.452  1.00 24.15           H  
ATOM    301  O   VAL A  18      31.739 -54.136  41.365  1.00 24.15           O  
ATOM    302  CG1 VAL A  18      33.847 -53.183  43.579  1.00 24.15           C  
ATOM    303 HG11 VAL A  18      33.790 -52.955  42.515  1.00 24.15           H  
ATOM    304 HG12 VAL A  18      33.809 -52.252  44.145  1.00 24.15           H  
ATOM    305 HG13 VAL A  18      34.800 -53.679  43.764  1.00 24.15           H  
ATOM    306  CG2 VAL A  18      32.874 -54.418  45.476  1.00 24.15           C  
ATOM    307 HG21 VAL A  18      32.242 -55.262  45.755  1.00 24.15           H  
ATOM    308 HG22 VAL A  18      33.906 -54.710  45.670  1.00 24.15           H  
ATOM    309 HG23 VAL A  18      32.625 -53.546  46.081  1.00 24.15           H  
ATOM    310  N   ALA A  19      29.891 -52.933  41.693  1.00 23.26           N  
ATOM    311  H   ALA A  19      29.335 -52.406  42.350  1.00 23.26           H  
ATOM    312  CA  ALA A  19      29.505 -52.920  40.280  1.00 23.26           C  
ATOM    313  HA  ALA A  19      29.497 -53.948  39.916  1.00 23.26           H  
ATOM    314  C   ALA A  19      30.542 -52.127  39.456  1.00 23.26           C  
ATOM    315  CB  ALA A  19      28.080 -52.366  40.156  1.00 23.26           C  
ATOM    316  HB1 ALA A  19      27.775 -52.372  39.110  1.00 23.26           H  
ATOM    317  HB2 ALA A  19      28.047 -51.341  40.527  1.00 23.26           H  
ATOM    318  HB3 ALA A  19      27.390 -52.981  40.732  1.00 23.26           H  
ATOM    319  O   ALA A  19      30.666 -50.914  39.597  1.00 23.26           O  
ATOM    320  N   ALA A  20      31.322 -52.833  38.635  1.00 22.02           N  
ATOM    321  H   ALA A  20      31.152 -53.828  38.591  1.00 22.02           H  
ATOM    322  CA  ALA A  20      32.677 -52.418  38.250  1.00 22.02           C  
ATOM    323  HA  ALA A  20      33.056 -51.748  39.022  1.00 22.02           H  
ATOM    324  C   ALA A  20      32.804 -51.642  36.918  1.00 22.02           C  
ATOM    325  CB  ALA A  20      33.549 -53.683  38.271  1.00 22.02           C  
ATOM    326  HB1 ALA A  20      34.592 -53.414  38.103  1.00 22.02           H  
ATOM    327  HB2 ALA A  20      33.232 -54.371  37.487  1.00 22.02           H  
ATOM    328  HB3 ALA A  20      33.474 -54.175  39.241  1.00 22.02           H  
ATOM    329  O   ALA A  20      33.884 -51.612  36.333  1.00 22.02           O  
ATOM    330  N   ALA A  21      31.711 -51.080  36.393  1.00 20.34           N  
ATOM    331  H   ALA A  21      30.880 -51.034  36.966  1.00 20.34           H  
ATOM    332  CA  ALA A  21      31.667 -50.500  35.044  1.00 20.34           C  
ATOM    333  HA  ALA A  21      31.956 -51.291  34.352  1.00 20.34           H  
ATOM    334  C   ALA A  21      32.668 -49.324  34.848  1.00 20.34           C  
ATOM    335  CB  ALA A  21      30.213 -50.121  34.737  1.00 20.34           C  
ATOM    336  HB1 ALA A  21      30.132 -49.708  33.732  1.00 20.34           H  
ATOM    337  HB2 ALA A  21      29.873 -49.369  35.450  1.00 20.34           H  
ATOM    338  HB3 ALA A  21      29.575 -51.002  34.809  1.00 20.34           H  
ATOM    339  O   ALA A  21      32.980 -48.616  35.807  1.00 20.34           O  
ATOM    340  N   PRO A  22      33.208 -49.122  33.626  1.00 19.23           N  
ATOM    341  CA  PRO A  22      34.452 -48.373  33.417  1.00 19.23           C  
ATOM    342  HA  PRO A  22      35.205 -48.781  34.091  1.00 19.23           H  
ATOM    343  C   PRO A  22      34.359 -46.860  33.684  1.00 19.23           C  
ATOM    344  CB  PRO A  22      34.885 -48.679  31.978  1.00 19.23           C  
ATOM    345  HB2 PRO A  22      35.376 -47.830  31.502  1.00 19.23           H  
ATOM    346  HB3 PRO A  22      35.545 -49.547  31.974  1.00 19.23           H  
ATOM    347  O   PRO A  22      33.388 -46.198  33.328  1.00 19.23           O  
ATOM    348  CG  PRO A  22      33.574 -49.036  31.280  1.00 19.23           C  
ATOM    349  HG2 PRO A  22      33.046 -48.125  30.999  1.00 19.23           H  
ATOM    350  HG3 PRO A  22      33.736 -49.674  30.411  1.00 19.23           H  
ATOM    351  CD  PRO A  22      32.802 -49.759  32.380  1.00 19.23           C  
ATOM    352  HD2 PRO A  22      33.087 -50.811  32.398  1.00 19.23           H  
ATOM    353  HD3 PRO A  22      31.731 -49.658  32.205  1.00 19.23           H  
ATOM    354  N   GLN A  23      35.444 -46.306  34.236  1.00 21.32           N  
ATOM    355  H   GLN A  23      36.214 -46.930  34.433  1.00 21.32           H  
ATOM    356  CA  GLN A  23      35.588 -44.934  34.761  1.00 21.32           C  
ATOM    357  HA  GLN A  23      34.725 -44.718  35.391  1.00 21.32           H  
ATOM    358  C   GLN A  23      35.660 -43.803  33.701  1.00 21.32           C  
ATOM    359  CB  GLN A  23      36.862 -44.882  35.635  1.00 21.32           C  
ATOM    360  HB2 GLN A  23      36.963 -43.881  36.053  1.00 21.32           H  
ATOM    361  HB3 GLN A  23      37.722 -45.063  34.990  1.00 21.32           H  
ATOM    362  O   GLN A  23      36.323 -42.796  33.934  1.00 21.32           O  
ATOM    363  CG  GLN A  23      36.920 -45.855  36.819  1.00 21.32           C  
ATOM    364  HG2 GLN A  23      36.844 -46.886  36.472  1.00 21.32           H  
ATOM    365  HG3 GLN A  23      36.082 -45.652  37.486  1.00 21.32           H  
ATOM    366  CD  GLN A  23      38.233 -45.705  37.588  1.00 21.32           C  
ATOM    367  NE2 GLN A  23      38.229 -45.850  38.894  1.00 21.32           N  
ATOM    368 HE21 GLN A  23      37.370 -46.036  39.393  1.00 21.32           H  
ATOM    369 HE22 GLN A  23      39.125 -45.726  39.343  1.00 21.32           H  
ATOM    370  OE1 GLN A  23      39.296 -45.471  37.040  1.00 21.32           O  
ATOM    371  N   GLY A  24      35.075 -43.971  32.511  1.00 18.89           N  
ATOM    372  H   GLY A  24      34.434 -44.746  32.418  1.00 18.89           H  
ATOM    373  CA  GLY A  24      35.358 -43.136  31.330  1.00 18.89           C  
ATOM    374  HA2 GLY A  24      34.618 -43.359  30.561  1.00 18.89           H  
ATOM    375  HA3 GLY A  24      36.338 -43.410  30.940  1.00 18.89           H  
ATOM    376  C   GLY A  24      35.325 -41.615  31.574  1.00 18.89           C  
ATOM    377  O   GLY A  24      34.271 -41.055  31.848  1.00 18.89           O  
ATOM    378  N   TYR A  25      36.478 -40.957  31.391  1.00 17.54           N  
ATOM    379  H   TYR A  25      37.282 -41.539  31.200  1.00 17.54           H  
ATOM    380  CA  TYR A  25      36.803 -39.552  31.720  1.00 17.54           C  
ATOM    381  HA  TYR A  25      36.919 -39.459  32.799  1.00 17.54           H  
ATOM    382  C   TYR A  25      35.843 -38.434  31.277  1.00 17.54           C  
ATOM    383  CB  TYR A  25      38.151 -39.235  31.032  1.00 17.54           C  
ATOM    384  HB2 TYR A  25      38.204 -38.178  30.769  1.00 17.54           H  
ATOM    385  HB3 TYR A  25      38.215 -39.770  30.084  1.00 17.54           H  
ATOM    386  O   TYR A  25      36.070 -37.288  31.663  1.00 17.54           O  
ATOM    387  CG  TYR A  25      39.384 -39.520  31.854  1.00 17.54           C  
ATOM    388  CD1 TYR A  25      39.843 -38.548  32.766  1.00 17.54           C  
ATOM    389  HD1 TYR A  25      39.289 -37.631  32.899  1.00 17.54           H  
ATOM    390  CD2 TYR A  25      40.103 -40.715  31.667  1.00 17.54           C  
ATOM    391  HD2 TYR A  25      39.763 -41.454  30.957  1.00 17.54           H  
ATOM    392  CE1 TYR A  25      41.028 -38.768  33.492  1.00 17.54           C  
ATOM    393  HE1 TYR A  25      41.383 -38.021  34.186  1.00 17.54           H  
ATOM    394  CE2 TYR A  25      41.285 -40.939  32.396  1.00 17.54           C  
ATOM    395  HE2 TYR A  25      41.852 -41.849  32.264  1.00 17.54           H  
ATOM    396  OH  TYR A  25      42.901 -40.186  33.992  1.00 17.54           O  
ATOM    397  HH  TYR A  25      43.114 -39.454  34.576  1.00 17.54           H  
ATOM    398  CZ  TYR A  25      41.751 -39.966  33.305  1.00 17.54           C  
ATOM    399  N   ILE A  26      34.906 -38.703  30.364  1.00 20.90           N  
ATOM    400  H   ILE A  26      34.616 -39.666  30.274  1.00 20.90           H  
ATOM    401  CA  ILE A  26      34.487 -37.738  29.335  1.00 20.90           C  
ATOM    402  HA  ILE A  26      35.370 -37.521  28.733  1.00 20.90           H  
ATOM    403  C   ILE A  26      34.032 -36.410  29.955  1.00 20.90           C  
ATOM    404  CB  ILE A  26      33.436 -38.346  28.377  1.00 20.90           C  
ATOM    405  HB  ILE A  26      32.548 -38.612  28.951  1.00 20.90           H  
ATOM    406  O   ILE A  26      33.071 -36.371  30.720  1.00 20.90           O  
ATOM    407  CG1 ILE A  26      34.009 -39.627  27.717  1.00 20.90           C  
ATOM    408 HG12 ILE A  26      34.938 -39.381  27.201  1.00 20.90           H  
ATOM    409 HG13 ILE A  26      34.239 -40.357  28.493  1.00 20.90           H  
ATOM    410  CG2 ILE A  26      33.034 -37.314  27.302  1.00 20.90           C  
ATOM    411 HG21 ILE A  26      33.895 -37.044  26.691  1.00 20.90           H  
ATOM    412 HG22 ILE A  26      32.623 -36.416  27.763  1.00 20.90           H  
ATOM    413 HG23 ILE A  26      32.251 -37.720  26.661  1.00 20.90           H  
ATOM    414  CD1 ILE A  26      33.072 -40.320  26.720  1.00 20.90           C  
ATOM    415 HD11 ILE A  26      32.947 -39.712  25.824  1.00 20.90           H  
ATOM    416 HD12 ILE A  26      33.504 -41.277  26.428  1.00 20.90           H  
ATOM    417 HD13 ILE A  26      32.101 -40.496  27.184  1.00 20.90           H  
ATOM    418  N   SER A  27      34.749 -35.337  29.592  1.00 25.43           N  
ATOM    419  H   SER A  27      35.525 -35.502  28.967  1.00 25.43           H  
ATOM    420  CA  SER A  27      34.600 -33.971  30.108  1.00 25.43           C  
ATOM    421  HA  SER A  27      34.786 -33.976  31.181  1.00 25.43           H  
ATOM    422  C   SER A  27      33.190 -33.439  29.856  1.00 25.43           C  
ATOM    423  CB  SER A  27      35.649 -33.069  29.447  1.00 25.43           C  
ATOM    424  HB2 SER A  27      36.644 -33.444  29.687  1.00 25.43           H  
ATOM    425  HB3 SER A  27      35.522 -33.084  28.365  1.00 25.43           H  
ATOM    426  O   SER A  27      32.907 -32.863  28.807  1.00 25.43           O  
ATOM    427  OG  SER A  27      35.527 -31.743  29.915  1.00 25.43           O  
ATOM    428  HG  SER A  27      34.748 -31.355  29.509  1.00 25.43           H  
ATOM    429  N   SER A  28      32.300 -33.674  30.814  1.00 23.61           N  
ATOM    430  H   SER A  28      32.608 -34.195  31.623  1.00 23.61           H  
ATOM    431  CA  SER A  28      30.858 -33.660  30.583  1.00 23.61           C  
ATOM    432  HA  SER A  28      30.667 -33.969  29.555  1.00 23.61           H  
ATOM    433  C   SER A  28      30.192 -32.303  30.760  1.00 23.61           C  
ATOM    434  CB  SER A  28      30.197 -34.687  31.507  1.00 23.61           C  
ATOM    435  HB2 SER A  28      30.574 -35.679  31.258  1.00 23.61           H  
ATOM    436  HB3 SER A  28      29.118 -34.677  31.355  1.00 23.61           H  
ATOM    437  O   SER A  28      29.038 -32.188  30.361  1.00 23.61           O  
ATOM    438  OG  SER A  28      30.492 -34.404  32.865  1.00 23.61           O  
ATOM    439  HG  SER A  28      30.277 -35.179  33.388  1.00 23.61           H  
ATOM    440  N   ASP A  29      30.868 -31.314  31.363  1.00 28.33           N  
ATOM    441  H   ASP A  29      31.828 -31.489  31.625  1.00 28.33           H  
ATOM    442  CA  ASP A  29      30.235 -30.077  31.842  1.00 28.33           C  
ATOM    443  HA  ASP A  29      29.453 -30.380  32.538  1.00 28.33           H  
ATOM    444  C   ASP A  29      29.595 -29.282  30.683  1.00 28.33           C  
ATOM    445  CB  ASP A  29      31.212 -29.221  32.670  1.00 28.33           C  
ATOM    446  HB2 ASP A  29      31.959 -28.771  32.016  1.00 28.33           H  
ATOM    447  HB3 ASP A  29      31.727 -29.869  33.379  1.00 28.33           H  
ATOM    448  O   ASP A  29      30.287 -28.584  29.932  1.00 28.33           O  
ATOM    449  CG  ASP A  29      30.482 -28.118  33.462  1.00 28.33           C  
ATOM    450  OD1 ASP A  29      29.296 -27.832  33.160  1.00 28.33           O  
ATOM    451  OD2 ASP A  29      31.090 -27.569  34.406  1.00 28.33           O  
ATOM    452  N   PRO A  30      28.261 -29.372  30.508  1.00 26.34           N  
ATOM    453  CA  PRO A  30      27.610 -28.945  29.276  1.00 26.34           C  
ATOM    454  HA  PRO A  30      28.201 -29.254  28.414  1.00 26.34           H  
ATOM    455  C   PRO A  30      27.440 -27.422  29.223  1.00 26.34           C  
ATOM    456  CB  PRO A  30      26.277 -29.697  29.274  1.00 26.34           C  
ATOM    457  HB2 PRO A  30      25.509 -29.179  28.698  1.00 26.34           H  
ATOM    458  HB3 PRO A  30      26.431 -30.703  28.884  1.00 26.34           H  
ATOM    459  O   PRO A  30      27.063 -26.869  28.191  1.00 26.34           O  
ATOM    460  CG  PRO A  30      25.919 -29.777  30.758  1.00 26.34           C  
ATOM    461  HG2 PRO A  30      25.447 -28.845  31.071  1.00 26.34           H  
ATOM    462  HG3 PRO A  30      25.271 -30.627  30.971  1.00 26.34           H  
ATOM    463  CD  PRO A  30      27.278 -29.917  31.443  1.00 26.34           C  
ATOM    464  HD2 PRO A  30      27.284 -29.358  32.379  1.00 26.34           H  
ATOM    465  HD3 PRO A  30      27.469 -30.970  31.646  1.00 26.34           H  
ATOM    466  N   ARG A  31      27.733 -26.730  30.333  1.00 27.17           N  
ATOM    467  H   ARG A  31      28.126 -27.252  31.103  1.00 27.17           H  
ATOM    468  CA  ARG A  31      27.573 -25.280  30.504  1.00 27.17           C  
ATOM    469  HA  ARG A  31      26.538 -24.999  30.312  1.00 27.17           H  
ATOM    470  C   ARG A  31      28.426 -24.475  29.524  1.00 27.17           C  
ATOM    471  CB  ARG A  31      27.957 -24.921  31.946  1.00 27.17           C  
ATOM    472  HB2 ARG A  31      28.981 -25.247  32.129  1.00 27.17           H  
ATOM    473  HB3 ARG A  31      27.920 -23.838  32.064  1.00 27.17           H  
ATOM    474  O   ARG A  31      28.021 -23.386  29.130  1.00 27.17           O  
ATOM    475  CG  ARG A  31      27.027 -25.562  32.987  1.00 27.17           C  
ATOM    476  HG2 ARG A  31      26.034 -25.122  32.900  1.00 27.17           H  
ATOM    477  HG3 ARG A  31      26.953 -26.638  32.826  1.00 27.17           H  
ATOM    478  CD  ARG A  31      27.584 -25.316  34.390  1.00 27.17           C  
ATOM    479  HD2 ARG A  31      28.563 -25.788  34.467  1.00 27.17           H  
ATOM    480  HD3 ARG A  31      27.700 -24.241  34.533  1.00 27.17           H  
ATOM    481  NE  ARG A  31      26.690 -25.868  35.423  1.00 27.17           N  
ATOM    482  HE  ARG A  31      26.015 -26.550  35.107  1.00 27.17           H  
ATOM    483  NH1 ARG A  31      27.704 -24.869  37.215  1.00 27.17           N  
ATOM    484 HH11 ARG A  31      28.437 -24.575  36.585  1.00 27.17           H  
ATOM    485 HH12 ARG A  31      27.803 -24.736  38.211  1.00 27.17           H  
ATOM    486  NH2 ARG A  31      25.912 -26.161  37.542  1.00 27.17           N  
ATOM    487 HH21 ARG A  31      25.196 -26.778  37.185  1.00 27.17           H  
ATOM    488 HH22 ARG A  31      25.994 -25.991  38.534  1.00 27.17           H  
ATOM    489  CZ  ARG A  31      26.771 -25.631  36.718  1.00 27.17           C  
ATOM    490  N   LEU A  32      29.578 -25.010  29.113  1.00 24.43           N  
ATOM    491  H   LEU A  32      29.823 -25.921  29.472  1.00 24.43           H  
ATOM    492  CA  LEU A  32      30.515 -24.343  28.201  1.00 24.43           C  
ATOM    493  HA  LEU A  32      30.737 -23.348  28.587  1.00 24.43           H  
ATOM    494  C   LEU A  32      29.951 -24.129  26.787  1.00 24.43           C  
ATOM    495  CB  LEU A  32      31.813 -25.169  28.135  1.00 24.43           C  
ATOM    496  HB2 LEU A  32      31.550 -26.213  27.963  1.00 24.43           H  
ATOM    497  HB3 LEU A  32      32.403 -24.837  27.281  1.00 24.43           H  
ATOM    498  O   LEU A  32      30.351 -23.181  26.119  1.00 24.43           O  
ATOM    499  CG  LEU A  32      32.691 -25.066  29.396  1.00 24.43           C  
ATOM    500  HG  LEU A  32      32.083 -25.241  30.283  1.00 24.43           H  
ATOM    501  CD1 LEU A  32      33.788 -26.127  29.345  1.00 24.43           C  
ATOM    502 HD11 LEU A  32      34.413 -25.984  28.464  1.00 24.43           H  
ATOM    503 HD12 LEU A  32      33.334 -27.117  29.309  1.00 24.43           H  
ATOM    504 HD13 LEU A  32      34.404 -26.065  30.242  1.00 24.43           H  
ATOM    505  CD2 LEU A  32      33.363 -23.694  29.511  1.00 24.43           C  
ATOM    506 HD21 LEU A  32      33.958 -23.492  28.620  1.00 24.43           H  
ATOM    507 HD22 LEU A  32      32.613 -22.913  29.628  1.00 24.43           H  
ATOM    508 HD23 LEU A  32      34.013 -23.679  30.386  1.00 24.43           H  
ATOM    509  N   MET A  33      29.012 -24.971  26.339  1.00 24.02           N  
ATOM    510  H   MET A  33      28.684 -25.702  26.954  1.00 24.02           H  
ATOM    511  CA  MET A  33      28.396 -24.859  25.007  1.00 24.02           C  
ATOM    512  HA  MET A  33      29.176 -24.601  24.291  1.00 24.02           H  
ATOM    513  C   MET A  33      27.366 -23.725  24.897  1.00 24.02           C  
ATOM    514  CB  MET A  33      27.797 -26.212  24.588  1.00 24.02           C  
ATOM    515  HB2 MET A  33      27.276 -26.661  25.434  1.00 24.02           H  
ATOM    516  HB3 MET A  33      27.074 -26.068  23.785  1.00 24.02           H  
ATOM    517  O   MET A  33      26.873 -23.457  23.803  1.00 24.02           O  
ATOM    518  CG  MET A  33      28.879 -27.170  24.079  1.00 24.02           C  
ATOM    519  HG2 MET A  33      29.687 -27.218  24.809  1.00 24.02           H  
ATOM    520  HG3 MET A  33      28.441 -28.165  23.991  1.00 24.02           H  
ATOM    521  SD  MET A  33      29.560 -26.708  22.459  1.00 24.02           S  
ATOM    522  CE  MET A  33      30.844 -27.971  22.281  1.00 24.02           C  
ATOM    523  HE1 MET A  33      30.389 -28.962  22.311  1.00 24.02           H  
ATOM    524  HE2 MET A  33      31.565 -27.877  23.092  1.00 24.02           H  
ATOM    525  HE3 MET A  33      31.354 -27.837  21.327  1.00 24.02           H  
ATOM    526  N   ALA A  34      27.070 -23.017  25.991  1.00 26.87           N  
ATOM    527  H   ALA A  34      27.515 -23.267  26.863  1.00 26.87           H  
ATOM    528  CA  ALA A  34      26.343 -21.754  25.952  1.00 26.87           C  
ATOM    529  HA  ALA A  34      25.510 -21.852  25.255  1.00 26.87           H  
ATOM    530  C   ALA A  34      27.250 -20.629  25.414  1.00 26.87           C  
ATOM    531  CB  ALA A  34      25.755 -21.470  27.341  1.00 26.87           C  
ATOM    532  HB1 ALA A  34      26.559 -21.351  28.067  1.00 26.87           H  
ATOM    533  HB2 ALA A  34      25.168 -20.553  27.307  1.00 26.87           H  
ATOM    534  HB3 ALA A  34      25.113 -22.296  27.647  1.00 26.87           H  
ATOM    535  O   ALA A  34      27.623 -19.701  26.139  1.00 26.87           O  
ATOM    536  N   THR A  35      27.606 -20.706  24.127  1.00 27.81           N  
ATOM    537  H   THR A  35      27.269 -21.486  23.580  1.00 27.81           H  
ATOM    538  CA  THR A  35      28.164 -19.564  23.402  1.00 27.81           C  
ATOM    539  HA  THR A  35      29.142 -19.327  23.821  1.00 27.81           H  
ATOM    540  C   THR A  35      27.239 -18.374  23.606  1.00 27.81           C  
ATOM    541  CB  THR A  35      28.319 -19.821  21.891  1.00 27.81           C  
ATOM    542  HB  THR A  35      28.442 -18.865  21.383  1.00 27.81           H  
ATOM    543  O   THR A  35      26.029 -18.460  23.386  1.00 27.81           O  
ATOM    544  CG2 THR A  35      29.536 -20.690  21.585  1.00 27.81           C  
ATOM    545 HG21 THR A  35      30.436 -20.223  21.985  1.00 27.81           H  
ATOM    546 HG22 THR A  35      29.410 -21.674  22.036  1.00 27.81           H  
ATOM    547 HG23 THR A  35      29.644 -20.801  20.506  1.00 27.81           H  
ATOM    548  OG1 THR A  35      27.197 -20.485  21.360  1.00 27.81           O  
ATOM    549  HG1 THR A  35      27.028 -20.146  20.478  1.00 27.81           H  
ATOM    550  N   LYS A  36      27.804 -17.241  24.034  1.00 29.04           N  
ATOM    551  H   LYS A  36      28.793 -17.236  24.240  1.00 29.04           H  
ATOM    552  CA  LYS A  36      27.058 -15.986  24.067  1.00 29.04           C  
ATOM    553  HA  LYS A  36      26.129 -16.123  24.620  1.00 29.04           H  
ATOM    554  C   LYS A  36      26.693 -15.622  22.631  1.00 29.04           C  
ATOM    555  CB  LYS A  36      27.870 -14.854  24.718  1.00 29.04           C  
ATOM    556  HB2 LYS A  36      28.845 -14.787  24.234  1.00 29.04           H  
ATOM    557  HB3 LYS A  36      27.340 -13.920  24.533  1.00 29.04           H  
ATOM    558  O   LYS A  36      27.492 -14.998  21.938  1.00 29.04           O  
ATOM    559  CG  LYS A  36      28.066 -15.003  26.232  1.00 29.04           C  
ATOM    560  HG2 LYS A  36      28.665 -15.889  26.441  1.00 29.04           H  
ATOM    561  HG3 LYS A  36      27.095 -15.100  26.717  1.00 29.04           H  
ATOM    562  CD  LYS A  36      28.783 -13.752  26.758  1.00 29.04           C  
ATOM    563  HD2 LYS A  36      28.177 -12.876  26.524  1.00 29.04           H  
ATOM    564  HD3 LYS A  36      29.745 -13.656  26.254  1.00 29.04           H  
ATOM    565  CE  LYS A  36      29.003 -13.822  28.271  1.00 29.04           C  
ATOM    566  HE2 LYS A  36      29.620 -14.693  28.493  1.00 29.04           H  
ATOM    567  HE3 LYS A  36      28.036 -13.962  28.755  1.00 29.04           H  
ATOM    568  NZ  LYS A  36      29.653 -12.583  28.770  1.00 29.04           N  
ATOM    569  HZ1 LYS A  36      30.547 -12.446  28.320  1.00 29.04           H  
ATOM    570  HZ2 LYS A  36      29.075 -11.780  28.569  1.00 29.04           H  
ATOM    571  HZ3 LYS A  36      29.797 -12.630  29.769  1.00 29.04           H  
ATOM    572  N   PHE A  37      25.475 -15.957  22.216  1.00 31.47           N  
ATOM    573  H   PHE A  37      24.942 -16.605  22.777  1.00 31.47           H  
ATOM    574  CA  PHE A  37      24.768 -15.113  21.267  1.00 31.47           C  
ATOM    575  HA  PHE A  37      25.284 -15.102  20.307  1.00 31.47           H  
ATOM    576  C   PHE A  37      24.799 -13.707  21.869  1.00 31.47           C  
ATOM    577  CB  PHE A  37      23.329 -15.616  21.060  1.00 31.47           C  
ATOM    578  HB2 PHE A  37      22.730 -14.787  20.682  1.00 31.47           H  
ATOM    579  HB3 PHE A  37      22.898 -15.907  22.018  1.00 31.47           H  
ATOM    580  O   PHE A  37      24.165 -13.461  22.899  1.00 31.47           O  
ATOM    581  CG  PHE A  37      23.204 -16.763  20.074  1.00 31.47           C  
ATOM    582  CD1 PHE A  37      23.005 -16.486  18.708  1.00 31.47           C  
ATOM    583  HD1 PHE A  37      22.949 -15.464  18.363  1.00 31.47           H  
ATOM    584  CD2 PHE A  37      23.290 -18.101  20.507  1.00 31.47           C  
ATOM    585  HD2 PHE A  37      23.455 -18.324  21.551  1.00 31.47           H  
ATOM    586  CE1 PHE A  37      22.887 -17.536  17.781  1.00 31.47           C  
ATOM    587  HE1 PHE A  37      22.741 -17.312  16.734  1.00 31.47           H  
ATOM    588  CE2 PHE A  37      23.170 -19.153  19.579  1.00 31.47           C  
ATOM    589  HE2 PHE A  37      23.238 -20.177  19.915  1.00 31.47           H  
ATOM    590  CZ  PHE A  37      22.967 -18.870  18.216  1.00 31.47           C  
ATOM    591  HZ  PHE A  37      22.876 -19.676  17.503  1.00 31.47           H  
ATOM    592  N   LYS A  38      25.586 -12.802  21.270  1.00 35.99           N  
ATOM    593  H   LYS A  38      26.121 -13.100  20.467  1.00 35.99           H  
ATOM    594  CA  LYS A  38      25.346 -11.368  21.433  1.00 35.99           C  
ATOM    595  HA  LYS A  38      25.493 -11.059  22.468  1.00 35.99           H  
ATOM    596  C   LYS A  38      23.881 -11.190  21.058  1.00 35.99           C  
ATOM    597  CB  LYS A  38      26.235 -10.543  20.487  1.00 35.99           C  
ATOM    598  HB2 LYS A  38      25.890  -9.510  20.516  1.00 35.99           H  
ATOM    599  HB3 LYS A  38      26.101 -10.905  19.468  1.00 35.99           H  
ATOM    600  O   LYS A  38      23.486 -11.635  19.979  1.00 35.99           O  
ATOM    601  CG  LYS A  38      27.734 -10.563  20.833  1.00 35.99           C  
ATOM    602  HG2 LYS A  38      28.114 -11.583  20.784  1.00 35.99           H  
ATOM    603  HG3 LYS A  38      27.881 -10.168  21.839  1.00 35.99           H  
ATOM    604  CD  LYS A  38      28.482  -9.685  19.817  1.00 35.99           C  
ATOM    605  HD2 LYS A  38      28.336 -10.095  18.818  1.00 35.99           H  
ATOM    606  HD3 LYS A  38      28.045  -8.687  19.835  1.00 35.99           H  
ATOM    607  CE  LYS A  38      29.986  -9.561  20.085  1.00 35.99           C  
ATOM    608  HE2 LYS A  38      30.437 -10.553  20.062  1.00 35.99           H  
ATOM    609  HE3 LYS A  38      30.131  -9.122  21.072  1.00 35.99           H  
ATOM    610  NZ  LYS A  38      30.611  -8.698  19.056  1.00 35.99           N  
ATOM    611  HZ1 LYS A  38      31.583  -8.461  19.196  1.00 35.99           H  
ATOM    612  HZ2 LYS A  38      30.068  -7.858  18.914  1.00 35.99           H  
ATOM    613  HZ3 LYS A  38      30.488  -9.062  18.122  1.00 35.99           H  
ATOM    614  N   SER A  39      23.053 -10.686  21.967  1.00 38.93           N  
ATOM    615  H   SER A  39      23.389 -10.285  22.832  1.00 38.93           H  
ATOM    616  CA  SER A  39      21.630 -10.622  21.674  1.00 38.93           C  
ATOM    617  HA  SER A  39      21.298 -11.623  21.396  1.00 38.93           H  
ATOM    618  C   SER A  39      21.436  -9.716  20.463  1.00 38.93           C  
ATOM    619  CB  SER A  39      20.801 -10.200  22.893  1.00 38.93           C  
ATOM    620  HB2 SER A  39      20.818 -11.005  23.627  1.00 38.93           H  
ATOM    621  HB3 SER A  39      19.768 -10.049  22.580  1.00 38.93           H  
ATOM    622  O   SER A  39      21.923  -8.586  20.427  1.00 38.93           O  
ATOM    623  OG  SER A  39      21.286  -9.027  23.506  1.00 38.93           O  
ATOM    624  HG  SER A  39      20.544  -8.637  23.973  1.00 38.93           H  
ATOM    625  N   SER A  40      20.709 -10.202  19.456  1.00 46.09           N  
ATOM    626  H   SER A  40      20.380 -11.156  19.496  1.00 46.09           H  
ATOM    627  CA  SER A  40      20.309  -9.400  18.295  1.00 46.09           C  
ATOM    628  HA  SER A  40      21.172  -8.819  17.970  1.00 46.09           H  
ATOM    629  C   SER A  40      19.202  -8.403  18.667  1.00 46.09           C  
ATOM    630  CB  SER A  40      19.902 -10.316  17.138  1.00 46.09           C  
ATOM    631  HB2 SER A  40      20.680 -11.062  16.969  1.00 46.09           H  
ATOM    632  HB3 SER A  40      19.782  -9.724  16.231  1.00 46.09           H  
ATOM    633  O   SER A  40      18.321  -8.096  17.865  1.00 46.09           O  
ATOM    634  OG  SER A  40      18.678 -10.952  17.454  1.00 46.09           O  
ATOM    635  HG  SER A  40      18.017 -10.256  17.471  1.00 46.09           H  
ATOM    636  N   GLU A  41      19.204  -7.954  19.920  1.00 49.08           N  
ATOM    637  H   GLU A  41      20.027  -8.145  20.473  1.00 49.08           H  
ATOM    638  CA  GLU A  41      18.337  -6.912  20.417  1.00 49.08           C  
ATOM    639  HA  GLU A  41      17.309  -7.165  20.159  1.00 49.08           H  
ATOM    640  C   GLU A  41      18.678  -5.601  19.702  1.00 49.08           C  
ATOM    641  CB  GLU A  41      18.437  -6.824  21.955  1.00 49.08           C  
ATOM    642  HB2 GLU A  41      18.017  -5.876  22.293  1.00 49.08           H  
ATOM    643  HB3 GLU A  41      19.485  -6.867  22.248  1.00 49.08           H  
ATOM    644  O   GLU A  41      19.792  -5.355  19.210  1.00 49.08           O  
ATOM    645  CG  GLU A  41      17.644  -7.969  22.614  1.00 49.08           C  
ATOM    646  HG2 GLU A  41      16.585  -7.813  22.407  1.00 49.08           H  
ATOM    647  HG3 GLU A  41      17.921  -8.916  22.151  1.00 49.08           H  
ATOM    648  CD  GLU A  41      17.871  -8.078  24.130  1.00 49.08           C  
ATOM    649  OE1 GLU A  41      16.861  -8.123  24.867  1.00 49.08           O  
ATOM    650  OE2 GLU A  41      19.053  -8.188  24.535  1.00 49.08           O  
ATOM    651  N   VAL A  42      17.653  -4.767  19.602  1.00 56.89           N  
ATOM    652  H   VAL A  42      16.791  -5.014  20.066  1.00 56.89           H  
ATOM    653  CA  VAL A  42      17.793  -3.395  19.142  1.00 56.89           C  
ATOM    654  HA  VAL A  42      18.410  -3.383  18.244  1.00 56.89           H  
ATOM    655  C   VAL A  42      18.470  -2.629  20.281  1.00 56.89           C  
ATOM    656  CB  VAL A  42      16.417  -2.793  18.815  1.00 56.89           C  
ATOM    657  HB  VAL A  42      15.860  -2.632  19.739  1.00 56.89           H  
ATOM    658  O   VAL A  42      17.983  -2.723  21.412  1.00 56.89           O  
ATOM    659  CG1 VAL A  42      16.578  -1.457  18.094  1.00 56.89           C  
ATOM    660 HG11 VAL A  42      17.114  -1.595  17.155  1.00 56.89           H  
ATOM    661 HG12 VAL A  42      17.128  -0.755  18.721  1.00 56.89           H  
ATOM    662 HG13 VAL A  42      15.600  -1.021  17.891  1.00 56.89           H  
ATOM    663  CG2 VAL A  42      15.578  -3.714  17.917  1.00 56.89           C  
ATOM    664 HG21 VAL A  42      14.612  -3.244  17.732  1.00 56.89           H  
ATOM    665 HG22 VAL A  42      16.097  -3.896  16.976  1.00 56.89           H  
ATOM    666 HG23 VAL A  42      15.385  -4.668  18.407  1.00 56.89           H  
ATOM    667  N   PRO A  43      19.576  -1.903  20.046  1.00 54.12           N  
ATOM    668  CA  PRO A  43      20.174  -1.094  21.098  1.00 54.12           C  
ATOM    669  HA  PRO A  43      20.439  -1.722  21.949  1.00 54.12           H  
ATOM    670  C   PRO A  43      19.170  -0.025  21.548  1.00 54.12           C  
ATOM    671  CB  PRO A  43      21.450  -0.501  20.491  1.00 54.12           C  
ATOM    672  HB2 PRO A  43      21.665   0.496  20.874  1.00 54.12           H  
ATOM    673  HB3 PRO A  43      22.288  -1.170  20.689  1.00 54.12           H  
ATOM    674  O   PRO A  43      18.688   0.765  20.740  1.00 54.12           O  
ATOM    675  CG  PRO A  43      21.161  -0.482  18.990  1.00 54.12           C  
ATOM    676  HG2 PRO A  43      20.605   0.420  18.735  1.00 54.12           H  
ATOM    677  HG3 PRO A  43      22.080  -0.544  18.407  1.00 54.12           H  
ATOM    678  CD  PRO A  43      20.273  -1.708  18.782  1.00 54.12           C  
ATOM    679  HD2 PRO A  43      19.580  -1.524  17.961  1.00 54.12           H  
ATOM    680  HD3 PRO A  43      20.891  -2.581  18.572  1.00 54.12           H  
ATOM    681  N   ASN A  44      18.847   0.008  22.842  1.00 60.03           N  
ATOM    682  H   ASN A  44      19.248  -0.682  23.461  1.00 60.03           H  
ATOM    683  CA  ASN A  44      18.058   1.098  23.412  1.00 60.03           C  
ATOM    684  HA  ASN A  44      17.185   1.288  22.786  1.00 60.03           H  
ATOM    685  C   ASN A  44      18.919   2.368  23.425  1.00 60.03           C  
ATOM    686  CB  ASN A  44      17.589   0.735  24.837  1.00 60.03           C  
ATOM    687  HB2 ASN A  44      18.399   0.238  25.371  1.00 60.03           H  
ATOM    688  HB3 ASN A  44      17.364   1.656  25.373  1.00 60.03           H  
ATOM    689  O   ASN A  44      19.781   2.508  24.293  1.00 60.03           O  
ATOM    690  CG  ASN A  44      16.328  -0.107  24.891  1.00 60.03           C  
ATOM    691  ND2 ASN A  44      16.206  -0.960  25.881  1.00 60.03           N  
ATOM    692 HD21 ASN A  44      15.384  -1.547  25.854  1.00 60.03           H  
ATOM    693 HD22 ASN A  44      16.969  -1.096  26.529  1.00 60.03           H  
ATOM    694  OD1 ASN A  44      15.412   0.012  24.097  1.00 60.03           O  
ATOM    695  N   ARG A  45      18.681   3.298  22.491  1.00 64.62           N  
ATOM    696  H   ARG A  45      18.049   3.068  21.737  1.00 64.62           H  
ATOM    697  CA  ARG A  45      19.281   4.641  22.541  1.00 64.62           C  
ATOM    698  HA  ARG A  45      20.365   4.543  22.491  1.00 64.62           H  
ATOM    699  C   ARG A  45      18.941   5.334  23.858  1.00 64.62           C  
ATOM    700  CB  ARG A  45      18.790   5.520  21.379  1.00 64.62           C  
ATOM    701  HB2 ARG A  45      17.702   5.474  21.323  1.00 64.62           H  
ATOM    702  HB3 ARG A  45      19.078   6.553  21.576  1.00 64.62           H  
ATOM    703  O   ARG A  45      17.790   5.310  24.298  1.00 64.62           O  
ATOM    704  CG  ARG A  45      19.393   5.110  20.036  1.00 64.62           C  
ATOM    705  HG2 ARG A  45      19.107   4.081  19.819  1.00 64.62           H  
ATOM    706  HG3 ARG A  45      20.480   5.163  20.093  1.00 64.62           H  
ATOM    707  CD  ARG A  45      18.902   6.039  18.916  1.00 64.62           C  
ATOM    708  HD2 ARG A  45      19.265   7.050  19.099  1.00 64.62           H  
ATOM    709  HD3 ARG A  45      17.812   6.046  18.909  1.00 64.62           H  
ATOM    710  NE  ARG A  45      19.368   5.531  17.624  1.00 64.62           N  
ATOM    711  HE  ARG A  45      19.107   4.572  17.444  1.00 64.62           H  
ATOM    712  NH1 ARG A  45      20.367   7.378  16.735  1.00 64.62           N  
ATOM    713 HH11 ARG A  45      19.692   7.941  17.231  1.00 64.62           H  
ATOM    714 HH12 ARG A  45      20.967   7.781  16.030  1.00 64.62           H  
ATOM    715  NH2 ARG A  45      20.720   5.345  15.848  1.00 64.62           N  
ATOM    716 HH21 ARG A  45      21.445   5.697  15.239  1.00 64.62           H  
ATOM    717 HH22 ARG A  45      20.400   4.387  15.826  1.00 64.62           H  
ATOM    718  CZ  ARG A  45      20.153   6.095  16.741  1.00 64.62           C  
ATOM    719  N   GLU A  46      19.916   6.024  24.442  1.00 67.00           N  
ATOM    720  H   GLU A  46      20.851   5.992  24.060  1.00 67.00           H  
ATOM    721  CA  GLU A  46      19.649   6.915  25.569  1.00 67.00           C  
ATOM    722  HA  GLU A  46      19.114   6.346  26.330  1.00 67.00           H  
ATOM    723  C   GLU A  46      18.749   8.082  25.138  1.00 67.00           C  
ATOM    724  CB  GLU A  46      20.936   7.445  26.209  1.00 67.00           C  
ATOM    725  HB2 GLU A  46      21.569   7.900  25.447  1.00 67.00           H  
ATOM    726  HB3 GLU A  46      20.653   8.216  26.925  1.00 67.00           H  
ATOM    727  O   GLU A  46      18.991   8.769  24.140  1.00 67.00           O  
ATOM    728  CG  GLU A  46      21.714   6.355  26.959  1.00 67.00           C  
ATOM    729  HG2 GLU A  46      21.004   5.725  27.496  1.00 67.00           H  
ATOM    730  HG3 GLU A  46      22.246   5.731  26.240  1.00 67.00           H  
ATOM    731  CD  GLU A  46      22.701   6.974  27.959  1.00 67.00           C  
ATOM    732  OE1 GLU A  46      22.701   6.517  29.125  1.00 67.00           O  
ATOM    733  OE2 GLU A  46      23.402   7.933  27.567  1.00 67.00           O  
ATOM    734  N   LEU A  47      17.691   8.325  25.914  1.00 77.02           N  
ATOM    735  H   LEU A  47      17.544   7.738  26.722  1.00 77.02           H  
ATOM    736  CA  LEU A  47      16.719   9.377  25.635  1.00 77.02           C  
ATOM    737  HA  LEU A  47      16.674   9.498  24.552  1.00 77.02           H  
ATOM    738  C   LEU A  47      17.216  10.711  26.213  1.00 77.02           C  
ATOM    739  CB  LEU A  47      15.324   8.902  26.089  1.00 77.02           C  
ATOM    740  HB2 LEU A  47      15.232   8.978  27.173  1.00 77.02           H  
ATOM    741  HB3 LEU A  47      15.242   7.848  25.825  1.00 77.02           H  
ATOM    742  O   LEU A  47      16.781  11.156  27.274  1.00 77.02           O  
ATOM    743  CG  LEU A  47      14.163   9.646  25.398  1.00 77.02           C  
ATOM    744  HG  LEU A  47      14.412   9.807  24.350  1.00 77.02           H  
ATOM    745  CD1 LEU A  47      12.895   8.791  25.446  1.00 77.02           C  
ATOM    746 HD11 LEU A  47      12.609   8.606  26.481  1.00 77.02           H  
ATOM    747 HD12 LEU A  47      13.076   7.841  24.943  1.00 77.02           H  
ATOM    748 HD13 LEU A  47      12.086   9.305  24.927  1.00 77.02           H  
ATOM    749  CD2 LEU A  47      13.836  10.996  26.037  1.00 77.02           C  
ATOM    750 HD21 LEU A  47      13.664  10.877  27.107  1.00 77.02           H  
ATOM    751 HD22 LEU A  47      14.661  11.693  25.884  1.00 77.02           H  
ATOM    752 HD23 LEU A  47      12.950  11.426  25.570  1.00 77.02           H  
ATOM    753  N   ILE A  48      18.160  11.337  25.506  1.00 80.12           N  
ATOM    754  H   ILE A  48      18.549  10.841  24.717  1.00 80.12           H  
ATOM    755  CA  ILE A  48      18.709  12.654  25.857  1.00 80.12           C  
ATOM    756  HA  ILE A  48      19.033  12.614  26.897  1.00 80.12           H  
ATOM    757  C   ILE A  48      17.612  13.720  25.722  1.00 80.12           C  
ATOM    758  CB  ILE A  48      19.939  13.018  24.990  1.00 80.12           C  
ATOM    759  HB  ILE A  48      19.606  13.168  23.963  1.00 80.12           H  
ATOM    760  O   ILE A  48      17.156  14.008  24.614  1.00 80.12           O  
ATOM    761  CG1 ILE A  48      21.015  11.906  24.984  1.00 80.12           C  
ATOM    762 HG12 ILE A  48      20.560  10.956  24.702  1.00 80.12           H  
ATOM    763 HG13 ILE A  48      21.431  11.792  25.985  1.00 80.12           H  
ATOM    764  CG2 ILE A  48      20.535  14.341  25.516  1.00 80.12           C  
ATOM    765 HG21 ILE A  48      19.800  15.145  25.473  1.00 80.12           H  
ATOM    766 HG22 ILE A  48      20.870  14.215  26.546  1.00 80.12           H  
ATOM    767 HG23 ILE A  48      21.388  14.644  24.908  1.00 80.12           H  
ATOM    768  CD1 ILE A  48      22.157  12.156  23.989  1.00 80.12           C  
ATOM    769 HD11 ILE A  48      21.751  12.337  22.993  1.00 80.12           H  
ATOM    770 HD12 ILE A  48      22.765  13.005  24.300  1.00 80.12           H  
ATOM    771 HD13 ILE A  48      22.796  11.274  23.953  1.00 80.12           H  
ATOM    772  N   GLY A  49      17.209  14.310  26.851  1.00 85.15           N  
ATOM    773  H   GLY A  49      17.624  13.976  27.709  1.00 85.15           H  
ATOM    774  CA  GLY A  49      16.097  15.259  26.965  1.00 85.15           C  
ATOM    775  HA2 GLY A  49      15.246  14.880  26.399  1.00 85.15           H  
ATOM    776  HA3 GLY A  49      15.795  15.304  28.011  1.00 85.15           H  
ATOM    777  C   GLY A  49      16.391  16.686  26.476  1.00 85.15           C  
ATOM    778  O   GLY A  49      16.993  16.904  25.424  1.00 85.15           O  
ATOM    779  N   THR A  50      15.916  17.685  27.228  1.00 87.89           N  
ATOM    780  H   THR A  50      15.414  17.448  28.071  1.00 87.89           H  
ATOM    781  CA  THR A  50      15.838  19.096  26.793  1.00 87.89           C  
ATOM    782  HA  THR A  50      16.015  19.129  25.718  1.00 87.89           H  
ATOM    783  C   THR A  50      16.894  20.036  27.392  1.00 87.89           C  
ATOM    784  CB  THR A  50      14.419  19.659  27.000  1.00 87.89           C  
ATOM    785  HB  THR A  50      14.403  20.722  26.760  1.00 87.89           H  
ATOM    786  O   THR A  50      16.805  21.245  27.198  1.00 87.89           O  
ATOM    787  CG2 THR A  50      13.399  18.968  26.094  1.00 87.89           C  
ATOM    788 HG21 THR A  50      13.676  19.120  25.050  1.00 87.89           H  
ATOM    789 HG22 THR A  50      12.412  19.401  26.254  1.00 87.89           H  
ATOM    790 HG23 THR A  50      13.356  17.899  26.301  1.00 87.89           H  
ATOM    791  OG1 THR A  50      14.005  19.485  28.338  1.00 87.89           O  
ATOM    792  HG1 THR A  50      14.510  20.089  28.888  1.00 87.89           H  
ATOM    793  N   ASP A  51      17.910  19.540  28.103  1.00 86.97           N  
ATOM    794  H   ASP A  51      17.926  18.549  28.297  1.00 86.97           H  
ATOM    795  CA  ASP A  51      18.861  20.393  28.852  1.00 86.97           C  
ATOM    796  HA  ASP A  51      18.299  20.982  29.576  1.00 86.97           H  
ATOM    797  C   ASP A  51      19.647  21.382  27.965  1.00 86.97           C  
ATOM    798  CB  ASP A  51      19.832  19.495  29.631  1.00 86.97           C  
ATOM    799  HB2 ASP A  51      20.413  18.900  28.926  1.00 86.97           H  
ATOM    800  HB3 ASP A  51      20.521  20.122  30.198  1.00 86.97           H  
ATOM    801  O   ASP A  51      19.946  22.515  28.370  1.00 86.97           O  
ATOM    802  CG  ASP A  51      19.088  18.576  30.601  1.00 86.97           C  
ATOM    803  OD1 ASP A  51      18.201  19.098  31.312  1.00 86.97           O  
ATOM    804  OD2 ASP A  51      19.366  17.361  30.560  1.00 86.97           O  
ATOM    805  N   TYR A  52      19.908  20.980  26.715  1.00 88.66           N  
ATOM    806  H   TYR A  52      19.606  20.047  26.475  1.00 88.66           H  
ATOM    807  CA  TYR A  52      20.589  21.765  25.677  1.00 88.66           C  
ATOM    808  HA  TYR A  52      21.601  21.975  26.022  1.00 88.66           H  
ATOM    809  C   TYR A  52      19.913  23.118  25.375  1.00 88.66           C  
ATOM    810  CB  TYR A  52      20.681  20.906  24.400  1.00 88.66           C  
ATOM    811  HB2 TYR A  52      21.064  19.919  24.660  1.00 88.66           H  
ATOM    812  HB3 TYR A  52      21.419  21.365  23.742  1.00 88.66           H  
ATOM    813  O   TYR A  52      20.582  24.085  25.005  1.00 88.66           O  
ATOM    814  CG  TYR A  52      19.382  20.742  23.621  1.00 88.66           C  
ATOM    815  CD1 TYR A  52      18.418  19.787  24.008  1.00 88.66           C  
ATOM    816  HD1 TYR A  52      18.603  19.127  24.843  1.00 88.66           H  
ATOM    817  CD2 TYR A  52      19.143  21.544  22.487  1.00 88.66           C  
ATOM    818  HD2 TYR A  52      19.885  22.258  22.162  1.00 88.66           H  
ATOM    819  CE1 TYR A  52      17.213  19.658  23.285  1.00 88.66           C  
ATOM    820  HE1 TYR A  52      16.481  18.915  23.568  1.00 88.66           H  
ATOM    821  CE2 TYR A  52      17.944  21.407  21.759  1.00 88.66           C  
ATOM    822  HE2 TYR A  52      17.764  21.995  20.870  1.00 88.66           H  
ATOM    823  OH  TYR A  52      15.787  20.402  21.497  1.00 88.66           O  
ATOM    824  HH  TYR A  52      15.197  19.739  21.863  1.00 88.66           H  
ATOM    825  CZ  TYR A  52      16.965  20.482  22.170  1.00 88.66           C  
ATOM    826  N   VAL A  53      18.594  23.208  25.581  1.00 92.58           N  
ATOM    827  H   VAL A  53      18.129  22.380  25.925  1.00 92.58           H  
ATOM    828  CA  VAL A  53      17.747  24.376  25.281  1.00 92.58           C  
ATOM    829  HA  VAL A  53      17.807  24.600  24.216  1.00 92.58           H  
ATOM    830  C   VAL A  53      18.181  25.623  26.054  1.00 92.58           C  
ATOM    831  CB  VAL A  53      16.291  24.016  25.643  1.00 92.58           C  
ATOM    832  HB  VAL A  53      16.274  23.655  26.671  1.00 92.58           H  
ATOM    833  O   VAL A  53      18.124  26.741  25.535  1.00 92.58           O  
ATOM    834  CG1 VAL A  53      15.315  25.194  25.581  1.00 92.58           C  
ATOM    835 HG11 VAL A  53      14.322  24.860  25.882  1.00 92.58           H  
ATOM    836 HG12 VAL A  53      15.276  25.586  24.565  1.00 92.58           H  
ATOM    837 HG13 VAL A  53      15.614  25.984  26.270  1.00 92.58           H  
ATOM    838  CG2 VAL A  53      15.760  22.911  24.719  1.00 92.58           C  
ATOM    839 HG21 VAL A  53      15.640  23.289  23.703  1.00 92.58           H  
ATOM    840 HG22 VAL A  53      14.802  22.552  25.095  1.00 92.58           H  
ATOM    841 HG23 VAL A  53      16.441  22.060  24.694  1.00 92.58           H  
ATOM    842  N   SER A  54      18.622  25.435  27.300  1.00 90.54           N  
ATOM    843  H   SER A  54      18.720  24.477  27.604  1.00 90.54           H  
ATOM    844  CA  SER A  54      18.853  26.496  28.290  1.00 90.54           C  
ATOM    845  HA  SER A  54      17.894  26.952  28.533  1.00 90.54           H  
ATOM    846  C   SER A  54      19.774  27.622  27.791  1.00 90.54           C  
ATOM    847  CB  SER A  54      19.410  25.858  29.571  1.00 90.54           C  
ATOM    848  HB2 SER A  54      19.641  26.643  30.291  1.00 90.54           H  
ATOM    849  HB3 SER A  54      18.658  25.198  30.004  1.00 90.54           H  
ATOM    850  O   SER A  54      19.399  28.798  27.830  1.00 90.54           O  
ATOM    851  OG  SER A  54      20.583  25.108  29.296  1.00 90.54           O  
ATOM    852  HG  SER A  54      20.348  24.196  29.109  1.00 90.54           H  
ATOM    853  N   LYS A  55      20.951  27.274  27.253  1.00 90.36           N  
ATOM    854  H   LYS A  55      21.180  26.290  27.276  1.00 90.36           H  
ATOM    855  CA  LYS A  55      21.915  28.234  26.678  1.00 90.36           C  
ATOM    856  HA  LYS A  55      22.121  29.015  27.410  1.00 90.36           H  
ATOM    857  C   LYS A  55      21.369  28.954  25.441  1.00 90.36           C  
ATOM    858  CB  LYS A  55      23.226  27.514  26.314  1.00 90.36           C  
ATOM    859  HB2 LYS A  55      23.000  26.566  25.827  1.00 90.36           H  
ATOM    860  HB3 LYS A  55      23.771  28.134  25.602  1.00 90.36           H  
ATOM    861  O   LYS A  55      21.625  30.144  25.263  1.00 90.36           O  
ATOM    862  CG  LYS A  55      24.142  27.278  27.524  1.00 90.36           C  
ATOM    863  HG2 LYS A  55      23.637  26.640  28.249  1.00 90.36           H  
ATOM    864  HG3 LYS A  55      24.368  28.237  27.991  1.00 90.36           H  
ATOM    865  CD  LYS A  55      25.453  26.611  27.077  1.00 90.36           C  
ATOM    866  HD2 LYS A  55      25.901  27.200  26.278  1.00 90.36           H  
ATOM    867  HD3 LYS A  55      25.225  25.616  26.695  1.00 90.36           H  
ATOM    868  CE  LYS A  55      26.446  26.505  28.242  1.00 90.36           C  
ATOM    869  HE2 LYS A  55      25.960  25.972  29.060  1.00 90.36           H  
ATOM    870  HE3 LYS A  55      26.683  27.509  28.593  1.00 90.36           H  
ATOM    871  NZ  LYS A  55      27.686  25.791  27.840  1.00 90.36           N  
ATOM    872  HZ1 LYS A  55      28.150  26.271  27.082  1.00 90.36           H  
ATOM    873  HZ2 LYS A  55      28.328  25.723  28.617  1.00 90.36           H  
ATOM    874  HZ3 LYS A  55      27.470  24.854  27.534  1.00 90.36           H  
ATOM    875  N   ILE A  56      20.628  28.244  24.593  1.00 91.16           N  
ATOM    876  H   ILE A  56      20.400  27.292  24.842  1.00 91.16           H  
ATOM    877  CA  ILE A  56      20.163  28.748  23.294  1.00 91.16           C  
ATOM    878  HA  ILE A  56      20.989  29.259  22.799  1.00 91.16           H  
ATOM    879  C   ILE A  56      19.051  29.787  23.506  1.00 91.16           C  
ATOM    880  CB  ILE A  56      19.729  27.568  22.390  1.00 91.16           C  
ATOM    881  HB  ILE A  56      18.892  27.058  22.868  1.00 91.16           H  
ATOM    882  O   ILE A  56      19.131  30.903  22.995  1.00 91.16           O  
ATOM    883  CG1 ILE A  56      20.881  26.549  22.185  1.00 91.16           C  
ATOM    884 HG12 ILE A  56      21.607  26.954  21.480  1.00 91.16           H  
ATOM    885 HG13 ILE A  56      21.403  26.368  23.125  1.00 91.16           H  
ATOM    886  CG2 ILE A  56      19.263  28.105  21.025  1.00 91.16           C  
ATOM    887 HG21 ILE A  56      18.960  27.284  20.376  1.00 91.16           H  
ATOM    888 HG22 ILE A  56      20.067  28.655  20.536  1.00 91.16           H  
ATOM    889 HG23 ILE A  56      18.399  28.761  21.141  1.00 91.16           H  
ATOM    890  CD1 ILE A  56      20.411  25.175  21.694  1.00 91.16           C  
ATOM    891 HD11 ILE A  56      19.701  24.753  22.405  1.00 91.16           H  
ATOM    892 HD12 ILE A  56      21.269  24.507  21.613  1.00 91.16           H  
ATOM    893 HD13 ILE A  56      19.935  25.251  20.716  1.00 91.16           H  
ATOM    894  N   VAL A  57      18.067  29.479  24.358  1.00 88.75           N  
ATOM    895  H   VAL A  57      18.062  28.553  24.760  1.00 88.75           H  
ATOM    896  CA  VAL A  57      16.961  30.397  24.686  1.00 88.75           C  
ATOM    897  HA  VAL A  57      16.516  30.734  23.750  1.00 88.75           H  
ATOM    898  C   VAL A  57      17.448  31.658  25.415  1.00 88.75           C  
ATOM    899  CB  VAL A  57      15.875  29.650  25.488  1.00 88.75           C  
ATOM    900  HB  VAL A  57      16.335  29.161  26.348  1.00 88.75           H  
ATOM    901  O   VAL A  57      16.877  32.734  25.212  1.00 88.75           O  
ATOM    902  CG1 VAL A  57      14.753  30.568  25.996  1.00 88.75           C  
ATOM    903 HG11 VAL A  57      15.146  31.272  26.729  1.00 88.75           H  
ATOM    904 HG12 VAL A  57      14.313  31.111  25.159  1.00 88.75           H  
ATOM    905 HG13 VAL A  57      13.985  29.968  26.483  1.00 88.75           H  
ATOM    906  CG2 VAL A  57      15.213  28.589  24.602  1.00 88.75           C  
ATOM    907 HG21 VAL A  57      14.460  28.041  25.167  1.00 88.75           H  
ATOM    908 HG22 VAL A  57      15.953  27.872  24.247  1.00 88.75           H  
ATOM    909 HG23 VAL A  57      14.738  29.050  23.735  1.00 88.75           H  
ATOM    910  N   ALA A  58      18.517  31.566  26.215  1.00 86.37           N  
ATOM    911  H   ALA A  58      18.923  30.655  26.380  1.00 86.37           H  
ATOM    912  CA  ALA A  58      19.155  32.731  26.831  1.00 86.37           C  
ATOM    913  HA  ALA A  58      18.395  33.302  27.363  1.00 86.37           H  
ATOM    914  C   ALA A  58      19.779  33.671  25.779  1.00 86.37           C  
ATOM    915  CB  ALA A  58      20.187  32.243  27.855  1.00 86.37           C  
ATOM    916  HB1 ALA A  58      19.701  31.613  28.600  1.00 86.37           H  
ATOM    917  HB2 ALA A  58      20.970  31.668  27.360  1.00 86.37           H  
ATOM    918  HB3 ALA A  58      20.638  33.100  28.355  1.00 86.37           H  
ATOM    919  O   ALA A  58      19.519  34.876  25.804  1.00 86.37           O  
ATOM    920  N   LYS A  59      20.523  33.118  24.809  1.00 85.55           N  
ATOM    921  H   LYS A  59      20.676  32.120  24.844  1.00 85.55           H  
ATOM    922  CA  LYS A  59      21.100  33.867  23.676  1.00 85.55           C  
ATOM    923  HA  LYS A  59      21.745  34.652  24.072  1.00 85.55           H  
ATOM    924  C   LYS A  59      20.006  34.564  22.851  1.00 85.55           C  
ATOM    925  CB  LYS A  59      21.951  32.887  22.843  1.00 85.55           C  
ATOM    926  HB2 LYS A  59      21.291  32.263  22.240  1.00 85.55           H  
ATOM    927  HB3 LYS A  59      22.491  32.234  23.528  1.00 85.55           H  
ATOM    928  O   LYS A  59      20.151  35.731  22.488  1.00 85.55           O  
ATOM    929  CG  LYS A  59      22.991  33.557  21.927  1.00 85.55           C  
ATOM    930  HG2 LYS A  59      23.665  34.166  22.529  1.00 85.55           H  
ATOM    931  HG3 LYS A  59      22.484  34.193  21.202  1.00 85.55           H  
ATOM    932  CD  LYS A  59      23.799  32.473  21.189  1.00 85.55           C  
ATOM    933  HD2 LYS A  59      23.110  31.883  20.584  1.00 85.55           H  
ATOM    934  HD3 LYS A  59      24.265  31.813  21.921  1.00 85.55           H  
ATOM    935  CE  LYS A  59      24.888  33.059  20.278  1.00 85.55           C  
ATOM    936  HE2 LYS A  59      24.427  33.797  19.622  1.00 85.55           H  
ATOM    937  HE3 LYS A  59      25.628  33.574  20.891  1.00 85.55           H  
ATOM    938  NZ  LYS A  59      25.537  31.998  19.459  1.00 85.55           N  
ATOM    939  HZ1 LYS A  59      26.219  32.393  18.828  1.00 85.55           H  
ATOM    940  HZ2 LYS A  59      24.857  31.499  18.903  1.00 85.55           H  
ATOM    941  HZ3 LYS A  59      26.001  31.315  20.040  1.00 85.55           H  
ATOM    942  N   GLU A  60      18.865  33.898  22.662  1.00 84.31           N  
ATOM    943  H   GLU A  60      18.852  32.918  22.904  1.00 84.31           H  
ATOM    944  CA  GLU A  60      17.702  34.459  21.965  1.00 84.31           C  
ATOM    945  HA  GLU A  60      18.039  34.811  20.990  1.00 84.31           H  
ATOM    946  C   GLU A  60      17.058  35.648  22.691  1.00 84.31           C  
ATOM    947  CB  GLU A  60      16.639  33.365  21.772  1.00 84.31           C  
ATOM    948  HB2 GLU A  60      17.124  32.400  21.624  1.00 84.31           H  
ATOM    949  HB3 GLU A  60      16.037  33.284  22.677  1.00 84.31           H  
ATOM    950  O   GLU A  60      16.599  36.592  22.048  1.00 84.31           O  
ATOM    951  CG  GLU A  60      15.722  33.672  20.574  1.00 84.31           C  
ATOM    952  HG2 GLU A  60      14.905  32.951  20.557  1.00 84.31           H  
ATOM    953  HG3 GLU A  60      15.272  34.655  20.705  1.00 84.31           H  
ATOM    954  CD  GLU A  60      16.483  33.608  19.242  1.00 84.31           C  
ATOM    955  OE1 GLU A  60      15.945  34.079  18.213  1.00 84.31           O  
ATOM    956  OE2 GLU A  60      17.623  33.088  19.234  1.00 84.31           O  
ATOM    957  N   LYS A  61      17.013  35.636  24.032  1.00 83.33           N  
ATOM    958  H   LYS A  61      17.411  34.847  24.522  1.00 83.33           H  
ATOM    959  CA  LYS A  61      16.485  36.779  24.796  1.00 83.33           C  
ATOM    960  HA  LYS A  61      15.552  37.095  24.329  1.00 83.33           H  
ATOM    961  C   LYS A  61      17.381  38.015  24.668  1.00 83.33           C  
ATOM    962  CB  LYS A  61      16.176  36.397  26.259  1.00 83.33           C  
ATOM    963  HB2 LYS A  61      16.122  37.313  26.847  1.00 83.33           H  
ATOM    964  HB3 LYS A  61      16.969  35.770  26.668  1.00 83.33           H  
ATOM    965  O   LYS A  61      16.851  39.117  24.570  1.00 83.33           O  
ATOM    966  CG  LYS A  61      14.816  35.679  26.356  1.00 83.33           C  
ATOM    967  HG2 LYS A  61      14.901  34.684  25.920  1.00 83.33           H  
ATOM    968  HG3 LYS A  61      14.096  36.245  25.764  1.00 83.33           H  
ATOM    969  CD  LYS A  61      14.251  35.566  27.786  1.00 83.33           C  
ATOM    970  HD2 LYS A  61      14.301  36.543  28.267  1.00 83.33           H  
ATOM    971  HD3 LYS A  61      14.833  34.845  28.360  1.00 83.33           H  
ATOM    972  CE  LYS A  61      12.778  35.123  27.681  1.00 83.33           C  
ATOM    973  HE2 LYS A  61      12.741  34.113  27.271  1.00 83.33           H  
ATOM    974  HE3 LYS A  61      12.283  35.779  26.965  1.00 83.33           H  
ATOM    975  NZ  LYS A  61      12.024  35.180  28.961  1.00 83.33           N  
ATOM    976  HZ1 LYS A  61      12.392  34.533  29.645  1.00 83.33           H  
ATOM    977  HZ2 LYS A  61      12.034  36.118  29.335  1.00 83.33           H  
ATOM    978  HZ3 LYS A  61      11.056  34.952  28.789  1.00 83.33           H  
ATOM    979  N   CYS A  62      18.702  37.860  24.568  1.00 82.02           N  
ATOM    980  H   CYS A  62      19.097  36.938  24.688  1.00 82.02           H  
ATOM    981  CA  CYS A  62      19.603  38.985  24.278  1.00 82.02           C  
ATOM    982  HA  CYS A  62      19.398  39.794  24.979  1.00 82.02           H  
ATOM    983  C   CYS A  62      19.388  39.573  22.869  1.00 82.02           C  
ATOM    984  CB  CYS A  62      21.054  38.539  24.487  1.00 82.02           C  
ATOM    985  HB2 CYS A  62      21.718  39.358  24.210  1.00 82.02           H  
ATOM    986  HB3 CYS A  62      21.273  37.674  23.862  1.00 82.02           H  
ATOM    987  O   CYS A  62      19.435  40.791  22.702  1.00 82.02           O  
ATOM    988  SG  CYS A  62      21.320  38.130  26.237  1.00 82.02           S  
ATOM    989  HG  CYS A  62      22.613  37.807  26.136  1.00 82.02           H  
ATOM    990  N   LEU A  63      19.085  38.733  21.869  1.00 80.34           N  
ATOM    991  H   LEU A  63      19.094  37.740  22.054  1.00 80.34           H  
ATOM    992  CA  LEU A  63      18.688  39.191  20.530  1.00 80.34           C  
ATOM    993  HA  LEU A  63      19.443  39.887  20.165  1.00 80.34           H  
ATOM    994  C   LEU A  63      17.366  39.978  20.561  1.00 80.34           C  
ATOM    995  CB  LEU A  63      18.607  37.986  19.569  1.00 80.34           C  
ATOM    996  HB2 LEU A  63      18.256  37.113  20.119  1.00 80.34           H  
ATOM    997  HB3 LEU A  63      17.870  38.191  18.791  1.00 80.34           H  
ATOM    998  O   LEU A  63      17.313  41.087  20.032  1.00 80.34           O  
ATOM    999  CG  LEU A  63      19.942  37.651  18.881  1.00 80.34           C  
ATOM   1000  HG  LEU A  63      20.747  37.675  19.615  1.00 80.34           H  
ATOM   1001  CD1 LEU A  63      19.890  36.247  18.281  1.00 80.34           C  
ATOM   1002 HD11 LEU A  63      19.080  36.178  17.555  1.00 80.34           H  
ATOM   1003 HD12 LEU A  63      19.717  35.515  19.070  1.00 80.34           H  
ATOM   1004 HD13 LEU A  63      20.836  36.017  17.791  1.00 80.34           H  
ATOM   1005  CD2 LEU A  63      20.256  38.642  17.755  1.00 80.34           C  
ATOM   1006 HD21 LEU A  63      19.466  38.620  17.004  1.00 80.34           H  
ATOM   1007 HD22 LEU A  63      20.344  39.653  18.153  1.00 80.34           H  
ATOM   1008 HD23 LEU A  63      21.203  38.375  17.287  1.00 80.34           H  
ATOM   1009  N   LEU A  64      16.323  39.458  21.224  1.00 78.43           N  
ATOM   1010  H   LEU A  64      16.419  38.532  21.615  1.00 78.43           H  
ATOM   1011  CA  LEU A  64      15.030  40.155  21.347  1.00 78.43           C  
ATOM   1012  HA  LEU A  64      14.702  40.432  20.346  1.00 78.43           H  
ATOM   1013  C   LEU A  64      15.114  41.477  22.127  1.00 78.43           C  
ATOM   1014  CB  LEU A  64      13.973  39.240  22.004  1.00 78.43           C  
ATOM   1015  HB2 LEU A  64      14.453  38.440  22.567  1.00 78.43           H  
ATOM   1016  HB3 LEU A  64      13.427  39.836  22.735  1.00 78.43           H  
ATOM   1017  O   LEU A  64      14.383  42.413  21.813  1.00 78.43           O  
ATOM   1018  CG  LEU A  64      12.951  38.669  21.002  1.00 78.43           C  
ATOM   1019  HG  LEU A  64      12.940  39.264  20.089  1.00 78.43           H  
ATOM   1020  CD1 LEU A  64      13.304  37.226  20.650  1.00 78.43           C  
ATOM   1021 HD11 LEU A  64      14.344  37.175  20.326  1.00 78.43           H  
ATOM   1022 HD12 LEU A  64      13.170  36.587  21.523  1.00 78.43           H  
ATOM   1023 HD13 LEU A  64      12.674  36.898  19.824  1.00 78.43           H  
ATOM   1024  CD2 LEU A  64      11.532  38.682  21.574  1.00 78.43           C  
ATOM   1025 HD21 LEU A  64      11.215  39.713  21.732  1.00 78.43           H  
ATOM   1026 HD22 LEU A  64      10.844  38.221  20.866  1.00 78.43           H  
ATOM   1027 HD23 LEU A  64      11.496  38.145  22.522  1.00 78.43           H  
ATOM   1028  N   ASN A  65      15.999  41.568  23.122  1.00 75.26           N  
ATOM   1029  H   ASN A  65      16.510  40.736  23.382  1.00 75.26           H  
ATOM   1030  CA  ASN A  65      16.238  42.799  23.883  1.00 75.26           C  
ATOM   1031  HA  ASN A  65      15.287  43.307  24.039  1.00 75.26           H  
ATOM   1032  C   ASN A  65      17.144  43.803  23.138  1.00 75.26           C  
ATOM   1033  CB  ASN A  65      16.816  42.431  25.260  1.00 75.26           C  
ATOM   1034  HB2 ASN A  65      17.065  43.347  25.796  1.00 75.26           H  
ATOM   1035  HB3 ASN A  65      17.736  41.863  25.118  1.00 75.26           H  
ATOM   1036  O   ASN A  65      17.390  44.892  23.649  1.00 75.26           O  
ATOM   1037  CG  ASN A  65      15.867  41.642  26.149  1.00 75.26           C  
ATOM   1038  ND2 ASN A  65      16.402  40.928  27.112  1.00 75.26           N  
ATOM   1039 HD21 ASN A  65      17.406  40.917  27.224  1.00 75.26           H  
ATOM   1040 HD22 ASN A  65      15.762  40.419  27.704  1.00 75.26           H  
ATOM   1041  OD1 ASN A  65      14.650  41.656  26.029  1.00 75.26           O  
ATOM   1042  N   GLY A  66      17.668  43.451  21.957  1.00 63.55           N  
ATOM   1043  H   GLY A  66      17.435  42.544  21.579  1.00 63.55           H  
ATOM   1044  CA  GLY A  66      18.518  44.324  21.142  1.00 63.55           C  
ATOM   1045  HA2 GLY A  66      18.030  45.294  21.037  1.00 63.55           H  
ATOM   1046  HA3 GLY A  66      18.618  43.878  20.153  1.00 63.55           H  
ATOM   1047  C   GLY A  66      19.931  44.568  21.687  1.00 63.55           C  
ATOM   1048  O   GLY A  66      20.628  45.430  21.162  1.00 63.55           O  
ATOM   1049  N   THR A  67      20.380  43.830  22.707  1.00 48.56           N  
ATOM   1050  H   THR A  67      19.796  43.091  23.073  1.00 48.56           H  
ATOM   1051  CA  THR A  67      21.674  44.078  23.375  1.00 48.56           C  
ATOM   1052  HA  THR A  67      21.840  45.154  23.401  1.00 48.56           H  
ATOM   1053  C   THR A  67      22.883  43.494  22.635  1.00 48.56           C  
ATOM   1054  CB  THR A  67      21.657  43.587  24.831  1.00 48.56           C  
ATOM   1055  HB  THR A  67      22.666  43.648  25.238  1.00 48.56           H  
ATOM   1056  O   THR A  67      24.011  43.920  22.875  1.00 48.56           O  
ATOM   1057  CG2 THR A  67      20.734  44.433  25.707  1.00 48.56           C  
ATOM   1058 HG21 THR A  67      21.050  45.475  25.670  1.00 48.56           H  
ATOM   1059 HG22 THR A  67      19.706  44.363  25.351  1.00 48.56           H  
ATOM   1060 HG23 THR A  67      20.783  44.088  26.740  1.00 48.56           H  
ATOM   1061  OG1 THR A  67      21.201  42.254  24.928  1.00 48.56           O  
ATOM   1062  HG1 THR A  67      21.369  41.971  25.829  1.00 48.56           H  
ATOM   1063  N   LEU A  68      22.677  42.558  21.702  1.00 43.76           N  
ATOM   1064  H   LEU A  68      21.723  42.263  21.550  1.00 43.76           H  
ATOM   1065  CA  LEU A  68      23.734  41.969  20.863  1.00 43.76           C  
ATOM   1066  HA  LEU A  68      24.653  41.952  21.449  1.00 43.76           H  
ATOM   1067  C   LEU A  68      24.073  42.846  19.638  1.00 43.76           C  
ATOM   1068  CB  LEU A  68      23.371  40.506  20.526  1.00 43.76           C  
ATOM   1069  HB2 LEU A  68      23.947  40.176  19.662  1.00 43.76           H  
ATOM   1070  HB3 LEU A  68      22.316  40.459  20.257  1.00 43.76           H  
ATOM   1071  O   LEU A  68      23.894  42.440  18.489  1.00 43.76           O  
ATOM   1072  CG  LEU A  68      23.662  39.534  21.686  1.00 43.76           C  
ATOM   1073  HG  LEU A  68      23.287  39.954  22.619  1.00 43.76           H  
ATOM   1074  CD1 LEU A  68      22.962  38.197  21.448  1.00 43.76           C  
ATOM   1075 HD11 LEU A  68      23.277  37.776  20.493  1.00 43.76           H  
ATOM   1076 HD12 LEU A  68      23.207  37.499  22.249  1.00 43.76           H  
ATOM   1077 HD13 LEU A  68      21.883  38.353  21.440  1.00 43.76           H  
ATOM   1078  CD2 LEU A  68      25.159  39.247  21.836  1.00 43.76           C  
ATOM   1079 HD21 LEU A  68      25.326  38.540  22.648  1.00 43.76           H  
ATOM   1080 HD22 LEU A  68      25.562  38.828  20.914  1.00 43.76           H  
ATOM   1081 HD23 LEU A  68      25.704  40.161  22.072  1.00 43.76           H  
ATOM   1082  N   LEU A  69      24.573  44.059  19.900  1.00 38.07           N  
ATOM   1083  H   LEU A  69      24.619  44.335  20.870  1.00 38.07           H  
ATOM   1084  CA  LEU A  69      25.067  44.997  18.881  1.00 38.07           C  
ATOM   1085  HA  LEU A  69      24.510  44.841  17.957  1.00 38.07           H  
ATOM   1086  C   LEU A  69      26.548  44.774  18.518  1.00 38.07           C  
ATOM   1087  CB  LEU A  69      24.827  46.445  19.363  1.00 38.07           C  
ATOM   1088  HB2 LEU A  69      25.566  47.104  18.908  1.00 38.07           H  
ATOM   1089  HB3 LEU A  69      24.983  46.490  20.441  1.00 38.07           H  
ATOM   1090  O   LEU A  69      26.878  44.632  17.344  1.00 38.07           O  
ATOM   1091  CG  LEU A  69      23.428  46.991  19.021  1.00 38.07           C  
ATOM   1092  HG  LEU A  69      22.675  46.238  19.253  1.00 38.07           H  
ATOM   1093  CD1 LEU A  69      23.132  48.244  19.844  1.00 38.07           C  
ATOM   1094 HD11 LEU A  69      23.141  47.995  20.905  1.00 38.07           H  
ATOM   1095 HD12 LEU A  69      22.145  48.630  19.588  1.00 38.07           H  
ATOM   1096 HD13 LEU A  69      23.881  49.011  19.646  1.00 38.07           H  
ATOM   1097  CD2 LEU A  69      23.323  47.369  17.539  1.00 38.07           C  
ATOM   1098 HD21 LEU A  69      23.491  46.495  16.910  1.00 38.07           H  
ATOM   1099 HD22 LEU A  69      24.062  48.132  17.294  1.00 38.07           H  
ATOM   1100 HD23 LEU A  69      22.329  47.763  17.330  1.00 38.07           H  
ATOM   1101  N   ASN A  70      27.441  44.749  19.513  1.00 35.19           N  
ATOM   1102  H   ASN A  70      27.082  44.888  20.447  1.00 35.19           H  
ATOM   1103  CA  ASN A  70      28.861  45.076  19.297  1.00 35.19           C  
ATOM   1104  HA  ASN A  70      28.905  45.970  18.675  1.00 35.19           H  
ATOM   1105  C   ASN A  70      29.712  44.030  18.552  1.00 35.19           C  
ATOM   1106  CB  ASN A  70      29.520  45.414  20.649  1.00 35.19           C  
ATOM   1107  HB2 ASN A  70      30.600  45.453  20.505  1.00 35.19           H  
ATOM   1108  HB3 ASN A  70      29.308  44.631  21.377  1.00 35.19           H  
ATOM   1109  O   ASN A  70      30.715  44.410  17.958  1.00 35.19           O  
ATOM   1110  CG  ASN A  70      29.105  46.758  21.223  1.00 35.19           C  
ATOM   1111  ND2 ASN A  70      29.741  47.190  22.285  1.00 35.19           N  
ATOM   1112 HD21 ASN A  70      29.457  48.097  22.626  1.00 35.19           H  
ATOM   1113 HD22 ASN A  70      30.509  46.664  22.677  1.00 35.19           H  
ATOM   1114  OD1 ASN A  70      28.204  47.427  20.753  1.00 35.19           O  
ATOM   1115  N   GLU A  71      29.369  42.738  18.567  1.00 33.65           N  
ATOM   1116  H   GLU A  71      28.536  42.457  19.063  1.00 33.65           H  
ATOM   1117  CA  GLU A  71      30.216  41.690  17.951  1.00 33.65           C  
ATOM   1118  HA  GLU A  71      31.260  41.931  18.157  1.00 33.65           H  
ATOM   1119  C   GLU A  71      30.123  41.621  16.413  1.00 33.65           C  
ATOM   1120  CB  GLU A  71      29.938  40.311  18.578  1.00 33.65           C  
ATOM   1121  HB2 GLU A  71      28.868  40.108  18.547  1.00 33.65           H  
ATOM   1122  HB3 GLU A  71      30.449  39.548  17.991  1.00 33.65           H  
ATOM   1123  O   GLU A  71      30.695  40.725  15.796  1.00 33.65           O  
ATOM   1124  CG  GLU A  71      30.453  40.189  20.019  1.00 33.65           C  
ATOM   1125  HG2 GLU A  71      31.465  40.593  20.063  1.00 33.65           H  
ATOM   1126  HG3 GLU A  71      29.822  40.790  20.674  1.00 33.65           H  
ATOM   1127  CD  GLU A  71      30.468  38.729  20.508  1.00 33.65           C  
ATOM   1128  OE1 GLU A  71      31.352  38.410  21.334  1.00 33.65           O  
ATOM   1129  OE2 GLU A  71      29.580  37.950  20.085  1.00 33.65           O  
ATOM   1130  N   GLN A  72      29.399  42.535  15.763  1.00 32.53           N  
ATOM   1131  H   GLN A  72      29.018  43.308  16.290  1.00 32.53           H  
ATOM   1132  CA  GLN A  72      29.191  42.497  14.315  1.00 32.53           C  
ATOM   1133  HA  GLN A  72      28.965  41.465  14.047  1.00 32.53           H  
ATOM   1134  C   GLN A  72      30.468  42.935  13.560  1.00 32.53           C  
ATOM   1135  CB  GLN A  72      27.951  43.334  13.954  1.00 32.53           C  
ATOM   1136  HB2 GLN A  72      28.074  44.356  14.313  1.00 32.53           H  
ATOM   1137  HB3 GLN A  72      27.846  43.352  12.869  1.00 32.53           H  
ATOM   1138  O   GLN A  72      30.851  44.102  13.640  1.00 32.53           O  
ATOM   1139  CG  GLN A  72      26.684  42.713  14.579  1.00 32.53           C  
ATOM   1140  HG2 GLN A  72      26.607  41.673  14.262  1.00 32.53           H  
ATOM   1141  HG3 GLN A  72      26.769  42.715  15.666  1.00 32.53           H  
ATOM   1142  CD  GLN A  72      25.379  43.409  14.208  1.00 32.53           C  
ATOM   1143  NE2 GLN A  72      24.265  42.975  14.745  1.00 32.53           N  
ATOM   1144 HE21 GLN A  72      24.310  42.380  15.560  1.00 32.53           H  
ATOM   1145 HE22 GLN A  72      23.433  43.508  14.539  1.00 32.53           H  
ATOM   1146  OE1 GLN A  72      25.292  44.260  13.337  1.00 32.53           O  
ATOM   1147  N   PRO A  73      31.146  42.038  12.810  1.00 31.38           N  
ATOM   1148  CA  PRO A  73      32.419  42.359  12.166  1.00 31.38           C  
ATOM   1149  HA  PRO A  73      33.070  42.864  12.879  1.00 31.38           H  
ATOM   1150  C   PRO A  73      32.235  43.263  10.938  1.00 31.38           C  
ATOM   1151  CB  PRO A  73      33.032  41.003  11.797  1.00 31.38           C  
ATOM   1152  HB2 PRO A  73      33.686  41.062  10.928  1.00 31.38           H  
ATOM   1153  HB3 PRO A  73      33.576  40.606  12.655  1.00 31.38           H  
ATOM   1154  O   PRO A  73      31.201  43.218  10.273  1.00 31.38           O  
ATOM   1155  CG  PRO A  73      31.804  40.133  11.528  1.00 31.38           C  
ATOM   1156  HG2 PRO A  73      32.020  39.073  11.664  1.00 31.38           H  
ATOM   1157  HG3 PRO A  73      31.429  40.324  10.523  1.00 31.38           H  
ATOM   1158  CD  PRO A  73      30.799  40.642  12.560  1.00 31.38           C  
ATOM   1159  HD2 PRO A  73      30.907  40.061  13.476  1.00 31.38           H  
ATOM   1160  HD3 PRO A  73      29.785  40.549  12.172  1.00 31.38           H  
ATOM   1161  N   GLN A  74      33.294  43.995  10.565  1.00 27.90           N  
ATOM   1162  H   GLN A  74      34.101  43.961  11.171  1.00 27.90           H  
ATOM   1163  CA  GLN A  74      33.373  44.932   9.420  1.00 27.90           C  
ATOM   1164  HA  GLN A  74      32.682  45.759   9.590  1.00 27.90           H  
ATOM   1165  C   GLN A  74      33.050  44.348   8.022  1.00 27.90           C  
ATOM   1166  CB  GLN A  74      34.813  45.479   9.336  1.00 27.90           C  
ATOM   1167  HB2 GLN A  74      35.501  44.636   9.276  1.00 27.90           H  
ATOM   1168  HB3 GLN A  74      34.919  46.052   8.415  1.00 27.90           H  
ATOM   1169  O   GLN A  74      33.158  45.054   7.021  1.00 27.90           O  
ATOM   1170  CG  GLN A  74      35.261  46.413  10.465  1.00 27.90           C  
ATOM   1171  HG2 GLN A  74      35.276  45.877  11.415  1.00 27.90           H  
ATOM   1172  HG3 GLN A  74      34.558  47.242  10.542  1.00 27.90           H  
ATOM   1173  CD  GLN A  74      36.661  46.970  10.187  1.00 27.90           C  
ATOM   1174  NE2 GLN A  74      37.031  48.082  10.781  1.00 27.90           N  
ATOM   1175 HE21 GLN A  74      36.406  48.575  11.403  1.00 27.90           H  
ATOM   1176 HE22 GLN A  74      37.960  48.409  10.560  1.00 27.90           H  
ATOM   1177  OE1 GLN A  74      37.452  46.422   9.438  1.00 27.90           O  
ATOM   1178  N   GLY A  75      32.758  43.049   7.914  1.00 26.19           N  
ATOM   1179  H   GLY A  75      32.504  42.571   8.767  1.00 26.19           H  
ATOM   1180  CA  GLY A  75      32.690  42.322   6.647  1.00 26.19           C  
ATOM   1181  HA2 GLY A  75      32.483  41.272   6.850  1.00 26.19           H  
ATOM   1182  HA3 GLY A  75      33.664  42.391   6.161  1.00 26.19           H  
ATOM   1183  C   GLY A  75      31.628  42.840   5.669  1.00 26.19           C  
ATOM   1184  O   GLY A  75      30.726  43.587   6.036  1.00 26.19           O  
ATOM   1185  N   LYS A  76      31.733  42.391   4.409  1.00 27.69           N  
ATOM   1186  H   LYS A  76      32.497  41.758   4.225  1.00 27.69           H  
ATOM   1187  CA  LYS A  76      30.866  42.752   3.268  1.00 27.69           C  
ATOM   1188  HA  LYS A  76      31.036  43.796   3.004  1.00 27.69           H  
ATOM   1189  C   LYS A  76      29.363  42.602   3.575  1.00 27.69           C  
ATOM   1190  CB  LYS A  76      31.205  41.858   2.056  1.00 27.69           C  
ATOM   1191  HB2 LYS A  76      31.053  40.819   2.347  1.00 27.69           H  
ATOM   1192  HB3 LYS A  76      30.493  42.086   1.262  1.00 27.69           H  
ATOM   1193  O   LYS A  76      28.763  41.578   3.249  1.00 27.69           O  
ATOM   1194  CG  LYS A  76      32.616  41.991   1.467  1.00 27.69           C  
ATOM   1195  HG2 LYS A  76      32.759  43.000   1.079  1.00 27.69           H  
ATOM   1196  HG3 LYS A  76      33.362  41.789   2.236  1.00 27.69           H  
ATOM   1197  CD  LYS A  76      32.760  40.964   0.330  1.00 27.69           C  
ATOM   1198  HD2 LYS A  76      32.001  41.163  -0.427  1.00 27.69           H  
ATOM   1199  HD3 LYS A  76      32.593  39.967   0.737  1.00 27.69           H  
ATOM   1200  CE  LYS A  76      34.147  41.015  -0.318  1.00 27.69           C  
ATOM   1201  HE2 LYS A  76      34.900  40.889   0.460  1.00 27.69           H  
ATOM   1202  HE3 LYS A  76      34.288  42.000  -0.762  1.00 27.69           H  
ATOM   1203  NZ  LYS A  76      34.301  39.956  -1.350  1.00 27.69           N  
ATOM   1204  HZ1 LYS A  76      34.189  39.040  -0.940  1.00 27.69           H  
ATOM   1205  HZ2 LYS A  76      33.610  40.064  -2.079  1.00 27.69           H  
ATOM   1206  HZ3 LYS A  76      35.217  40.000  -1.772  1.00 27.69           H  
ATOM   1207  N   ARG A  77      28.739  43.625   4.158  1.00 24.92           N  
ATOM   1208  H   ARG A  77      29.306  44.374   4.529  1.00 24.92           H  
ATOM   1209  CA  ARG A  77      27.281  43.698   4.284  1.00 24.92           C  
ATOM   1210  HA  ARG A  77      26.919  42.693   4.502  1.00 24.92           H  
ATOM   1211  C   ARG A  77      26.643  44.061   2.951  1.00 24.92           C  
ATOM   1212  CB  ARG A  77      26.858  44.612   5.443  1.00 24.92           C  
ATOM   1213  HB2 ARG A  77      27.418  45.547   5.425  1.00 24.92           H  
ATOM   1214  HB3 ARG A  77      25.795  44.834   5.355  1.00 24.92           H  
ATOM   1215  O   ARG A  77      27.237  44.739   2.113  1.00 24.92           O  
ATOM   1216  CG  ARG A  77      27.102  43.858   6.754  1.00 24.92           C  
ATOM   1217  HG2 ARG A  77      28.172  43.732   6.920  1.00 24.92           H  
ATOM   1218  HG3 ARG A  77      26.647  42.871   6.670  1.00 24.92           H  
ATOM   1219  CD  ARG A  77      26.488  44.556   7.963  1.00 24.92           C  
ATOM   1220  HD2 ARG A  77      27.113  45.401   8.254  1.00 24.92           H  
ATOM   1221  HD3 ARG A  77      25.492  44.917   7.706  1.00 24.92           H  
ATOM   1222  NE  ARG A  77      26.382  43.585   9.060  1.00 24.92           N  
ATOM   1223  HE  ARG A  77      26.774  42.670   8.891  1.00 24.92           H  
ATOM   1224  NH1 ARG A  77      25.359  44.928  10.623  1.00 24.92           N  
ATOM   1225 HH11 ARG A  77      25.089  45.034  11.590  1.00 24.92           H  
ATOM   1226 HH12 ARG A  77      25.390  45.730  10.010  1.00 24.92           H  
ATOM   1227  NH2 ARG A  77      25.699  42.781  11.052  1.00 24.92           N  
ATOM   1228 HH21 ARG A  77      25.311  43.014  11.955  1.00 24.92           H  
ATOM   1229 HH22 ARG A  77      26.028  41.855  10.821  1.00 24.92           H  
ATOM   1230  CZ  ARG A  77      25.816  43.777  10.229  1.00 24.92           C  
ATOM   1231  N   ILE A  78      25.446  43.529   2.747  1.00 25.61           N  
ATOM   1232  H   ILE A  78      24.989  43.061   3.516  1.00 25.61           H  
ATOM   1233  CA  ILE A  78      24.694  43.670   1.506  1.00 25.61           C  
ATOM   1234  HA  ILE A  78      25.374  43.582   0.658  1.00 25.61           H  
ATOM   1235  C   ILE A  78      24.083  45.073   1.505  1.00 25.61           C  
ATOM   1236  CB  ILE A  78      23.636  42.544   1.401  1.00 25.61           C  
ATOM   1237  HB  ILE A  78      22.942  42.638   2.236  1.00 25.61           H  
ATOM   1238  O   ILE A  78      23.142  45.320   2.243  1.00 25.61           O  
ATOM   1239  CG1 ILE A  78      24.293  41.142   1.469  1.00 25.61           C  
ATOM   1240 HG12 ILE A  78      24.892  41.063   2.376  1.00 25.61           H  
ATOM   1241 HG13 ILE A  78      24.958  41.012   0.616  1.00 25.61           H  
ATOM   1242  CG2 ILE A  78      22.845  42.702   0.094  1.00 25.61           C  
ATOM   1243 HG21 ILE A  78      22.041  41.968   0.039  1.00 25.61           H  
ATOM   1244 HG22 ILE A  78      22.367  43.681   0.069  1.00 25.61           H  
ATOM   1245 HG23 ILE A  78      23.499  42.591  -0.772  1.00 25.61           H  
ATOM   1246  CD1 ILE A  78      23.292  39.979   1.501  1.00 25.61           C  
ATOM   1247 HD11 ILE A  78      22.567  40.134   2.301  1.00 25.61           H  
ATOM   1248 HD12 ILE A  78      23.829  39.048   1.686  1.00 25.61           H  
ATOM   1249 HD13 ILE A  78      22.772  39.893   0.547  1.00 25.61           H  
ATOM   1250  N   ARG A  79      24.617  45.985   0.684  1.00 26.57           N  
ATOM   1251  H   ARG A  79      25.444  45.720   0.168  1.00 26.57           H  
ATOM   1252  CA  ARG A  79      24.165  47.392   0.606  1.00 26.57           C  
ATOM   1253  HA  ARG A  79      24.225  47.861   1.588  1.00 26.57           H  
ATOM   1254  C   ARG A  79      22.702  47.586   0.171  1.00 26.57           C  
ATOM   1255  CB  ARG A  79      25.046  48.170  -0.392  1.00 26.57           C  
ATOM   1256  HB2 ARG A  79      24.568  49.130  -0.584  1.00 26.57           H  
ATOM   1257  HB3 ARG A  79      25.076  47.628  -1.337  1.00 26.57           H  
ATOM   1258  O   ARG A  79      22.188  48.680   0.273  1.00 26.57           O  
ATOM   1259  CG  ARG A  79      26.476  48.468   0.075  1.00 26.57           C  
ATOM   1260  HG2 ARG A  79      27.029  47.541   0.223  1.00 26.57           H  
ATOM   1261  HG3 ARG A  79      26.437  49.025   1.011  1.00 26.57           H  
ATOM   1262  CD  ARG A  79      27.154  49.323  -1.007  1.00 26.57           C  
ATOM   1263  HD2 ARG A  79      26.517  50.185  -1.207  1.00 26.57           H  
ATOM   1264  HD3 ARG A  79      27.234  48.732  -1.920  1.00 26.57           H  
ATOM   1265  NE  ARG A  79      28.487  49.808  -0.602  1.00 26.57           N  
ATOM   1266  HE  ARG A  79      28.732  49.686   0.371  1.00 26.57           H  
ATOM   1267  NH1 ARG A  79      29.006  50.846  -2.584  1.00 26.57           N  
ATOM   1268 HH11 ARG A  79      28.087  50.600  -2.923  1.00 26.57           H  
ATOM   1269 HH12 ARG A  79      29.569  51.503  -3.105  1.00 26.57           H  
ATOM   1270  NH2 ARG A  79      30.401  51.024  -0.853  1.00 26.57           N  
ATOM   1271 HH21 ARG A  79      30.597  50.908   0.131  1.00 26.57           H  
ATOM   1272 HH22 ARG A  79      30.966  51.654  -1.404  1.00 26.57           H  
ATOM   1273  CZ  ARG A  79      29.291  50.549  -1.346  1.00 26.57           C  
ATOM   1274  N   THR A  80      22.063  46.578  -0.419  1.00 25.50           N  
ATOM   1275  H   THR A  80      22.444  45.649  -0.313  1.00 25.50           H  
ATOM   1276  CA  THR A  80      21.090  46.794  -1.509  1.00 25.50           C  
ATOM   1277  HA  THR A  80      21.548  47.451  -2.248  1.00 25.50           H  
ATOM   1278  C   THR A  80      19.760  47.454  -1.162  1.00 25.50           C  
ATOM   1279  CB  THR A  80      20.739  45.465  -2.195  1.00 25.50           C  
ATOM   1280  HB  THR A  80      19.927  45.619  -2.907  1.00 25.50           H  
ATOM   1281  O   THR A  80      19.078  47.859  -2.098  1.00 25.50           O  
ATOM   1282  CG2 THR A  80      21.924  44.880  -2.961  1.00 25.50           C  
ATOM   1283 HG21 THR A  80      22.239  45.584  -3.730  1.00 25.50           H  
ATOM   1284 HG22 THR A  80      22.756  44.682  -2.285  1.00 25.50           H  
ATOM   1285 HG23 THR A  80      21.617  43.948  -3.437  1.00 25.50           H  
ATOM   1286  OG1 THR A  80      20.338  44.501  -1.246  1.00 25.50           O  
ATOM   1287  HG1 THR A  80      19.560  44.841  -0.799  1.00 25.50           H  
ATOM   1288  N   LEU A  81      19.322  47.445   0.100  1.00 23.42           N  
ATOM   1289  H   LEU A  81      19.951  47.163   0.838  1.00 23.42           H  
ATOM   1290  CA  LEU A  81      17.947  47.837   0.451  1.00 23.42           C  
ATOM   1291  HA  LEU A  81      17.528  48.397  -0.384  1.00 23.42           H  
ATOM   1292  C   LEU A  81      17.834  48.784   1.651  1.00 23.42           C  
ATOM   1293  CB  LEU A  81      17.096  46.571   0.691  1.00 23.42           C  
ATOM   1294  HB2 LEU A  81      17.616  45.684   0.330  1.00 23.42           H  
ATOM   1295  HB3 LEU A  81      16.969  46.442   1.766  1.00 23.42           H  
ATOM   1296  O   LEU A  81      16.775  49.374   1.838  1.00 23.42           O  
ATOM   1297  CG  LEU A  81      15.714  46.670   0.009  1.00 23.42           C  
ATOM   1298  HG  LEU A  81      15.479  47.707  -0.233  1.00 23.42           H  
ATOM   1299  CD1 LEU A  81      15.706  45.848  -1.285  1.00 23.42           C  
ATOM   1300 HD11 LEU A  81      15.879  44.794  -1.065  1.00 23.42           H  
ATOM   1301 HD12 LEU A  81      14.744  45.967  -1.783  1.00 23.42           H  
ATOM   1302 HD13 LEU A  81      16.489  46.221  -1.945  1.00 23.42           H  
ATOM   1303  CD2 LEU A  81      14.599  46.145   0.911  1.00 23.42           C  
ATOM   1304 HD21 LEU A  81      14.567  46.755   1.813  1.00 23.42           H  
ATOM   1305 HD22 LEU A  81      13.640  46.230   0.401  1.00 23.42           H  
ATOM   1306 HD23 LEU A  81      14.791  45.107   1.185  1.00 23.42           H  
ATOM   1307  N   ASP A  82      18.902  48.924   2.435  1.00 28.53           N  
ATOM   1308  H   ASP A  82      19.750  48.420   2.215  1.00 28.53           H  
ATOM   1309  CA  ASP A  82      18.902  49.699   3.680  1.00 28.53           C  
ATOM   1310  HA  ASP A  82      17.919  49.612   4.144  1.00 28.53           H  
ATOM   1311  C   ASP A  82      19.136  51.207   3.418  1.00 28.53           C  
ATOM   1312  CB  ASP A  82      19.930  49.098   4.668  1.00 28.53           C  
ATOM   1313  HB2 ASP A  82      19.914  49.693   5.581  1.00 28.53           H  
ATOM   1314  HB3 ASP A  82      20.923  49.198   4.230  1.00 28.53           H  
ATOM   1315  O   ASP A  82      19.011  52.011   4.336  1.00 28.53           O  
ATOM   1316  CG  ASP A  82      19.724  47.618   5.069  1.00 28.53           C  
ATOM   1317  OD1 ASP A  82      18.726  46.981   4.654  1.00 28.53           O  
ATOM   1318  OD2 ASP A  82      20.622  47.083   5.766  1.00 28.53           O  
ATOM   1319  N   ASP A  83      19.408  51.595   2.160  1.00 29.52           N  
ATOM   1320  H   ASP A  83      19.519  50.861   1.475  1.00 29.52           H  
ATOM   1321  CA  ASP A  83      19.617  52.976   1.672  1.00 29.52           C  
ATOM   1322  HA  ASP A  83      20.463  53.414   2.200  1.00 29.52           H  
ATOM   1323  C   ASP A  83      18.405  53.927   1.894  1.00 29.52           C  
ATOM   1324  CB  ASP A  83      19.945  52.941   0.151  1.00 29.52           C  
ATOM   1325  HB2 ASP A  83      19.887  53.956  -0.241  1.00 29.52           H  
ATOM   1326  HB3 ASP A  83      19.169  52.364  -0.352  1.00 29.52           H  
ATOM   1327  O   ASP A  83      18.490  55.106   1.561  1.00 29.52           O  
ATOM   1328  CG  ASP A  83      21.324  52.398  -0.281  1.00 29.52           C  
ATOM   1329  OD1 ASP A  83      22.263  52.329   0.545  1.00 29.52           O  
ATOM   1330  OD2 ASP A  83      21.455  52.059  -1.484  1.00 29.52           O  
ATOM   1331  N   LEU A  84      17.263  53.435   2.395  1.00 24.29           N  
ATOM   1332  H   LEU A  84      17.282  52.478   2.718  1.00 24.29           H  
ATOM   1333  CA  LEU A  84      16.015  54.202   2.551  1.00 24.29           C  
ATOM   1334  HA  LEU A  84      15.963  54.953   1.763  1.00 24.29           H  
ATOM   1335  C   LEU A  84      15.886  54.982   3.871  1.00 24.29           C  
ATOM   1336  CB  LEU A  84      14.815  53.236   2.427  1.00 24.29           C  
ATOM   1337  HB2 LEU A  84      13.974  53.636   2.994  1.00 24.29           H  
ATOM   1338  HB3 LEU A  84      15.081  52.287   2.893  1.00 24.29           H  
ATOM   1339  O   LEU A  84      15.263  56.039   3.878  1.00 24.29           O  
ATOM   1340  CG  LEU A  84      14.338  52.992   0.987  1.00 24.29           C  
ATOM   1341  HG  LEU A  84      15.193  52.768   0.349  1.00 24.29           H  
ATOM   1342  CD1 LEU A  84      13.381  51.797   0.950  1.00 24.29           C  
ATOM   1343 HD11 LEU A  84      13.043  51.625  -0.073  1.00 24.29           H  
ATOM   1344 HD12 LEU A  84      12.528  51.992   1.600  1.00 24.29           H  
ATOM   1345 HD13 LEU A  84      13.908  50.912   1.307  1.00 24.29           H  
ATOM   1346  CD2 LEU A  84      13.585  54.200   0.420  1.00 24.29           C  
ATOM   1347 HD21 LEU A  84      12.733  54.440   1.057  1.00 24.29           H  
ATOM   1348 HD22 LEU A  84      13.245  53.990  -0.594  1.00 24.29           H  
ATOM   1349 HD23 LEU A  84      14.246  55.066   0.392  1.00 24.29           H  
ATOM   1350  N   ASP A  85      16.386  54.441   4.984  1.00 25.72           N  
ATOM   1351  H   ASP A  85      16.943  53.603   4.892  1.00 25.72           H  
ATOM   1352  CA  ASP A  85      15.849  54.771   6.320  1.00 25.72           C  
ATOM   1353  HA  ASP A  85      14.842  55.172   6.207  1.00 25.72           H  
ATOM   1354  C   ASP A  85      16.638  55.853   7.096  1.00 25.72           C  
ATOM   1355  CB  ASP A  85      15.739  53.469   7.159  1.00 25.72           C  
ATOM   1356  HB2 ASP A  85      16.557  52.800   6.891  1.00 25.72           H  
ATOM   1357  HB3 ASP A  85      15.879  53.715   8.211  1.00 25.72           H  
ATOM   1358  O   ASP A  85      16.197  56.256   8.172  1.00 25.72           O  
ATOM   1359  CG  ASP A  85      14.408  52.697   7.062  1.00 25.72           C  
ATOM   1360  OD1 ASP A  85      13.636  52.897   6.097  1.00 25.72           O  
ATOM   1361  OD2 ASP A  85      14.169  51.856   7.967  1.00 25.72           O  
ATOM   1362  N   THR A  86      17.825  56.281   6.641  1.00 28.66           N  
ATOM   1363  H   THR A  86      18.139  55.956   5.738  1.00 28.66           H  
ATOM   1364  CA  THR A  86      18.823  56.907   7.542  1.00 28.66           C  
ATOM   1365  HA  THR A  86      18.571  56.623   8.563  1.00 28.66           H  
ATOM   1366  C   THR A  86      18.906  58.433   7.597  1.00 28.66           C  
ATOM   1367  CB  THR A  86      20.242  56.372   7.280  1.00 28.66           C  
ATOM   1368  HB  THR A  86      20.971  56.990   7.802  1.00 28.66           H  
ATOM   1369  O   THR A  86      19.540  58.923   8.530  1.00 28.66           O  
ATOM   1370  CG2 THR A  86      20.398  54.942   7.802  1.00 28.66           C  
ATOM   1371 HG21 THR A  86      20.194  54.917   8.872  1.00 28.66           H  
ATOM   1372 HG22 THR A  86      19.703  54.283   7.282  1.00 28.66           H  
ATOM   1373 HG23 THR A  86      21.417  54.602   7.619  1.00 28.66           H  
ATOM   1374  OG1 THR A  86      20.566  56.358   5.906  1.00 28.66           O  
ATOM   1375  HG1 THR A  86      20.527  57.256   5.569  1.00 28.66           H  
ATOM   1376  N   ASP A  87      18.357  59.176   6.634  1.00 26.02           N  
ATOM   1377  H   ASP A  87      17.835  58.720   5.899  1.00 26.02           H  
ATOM   1378  CA  ASP A  87      18.760  60.582   6.436  1.00 26.02           C  
ATOM   1379  HA  ASP A  87      19.824  60.657   6.658  1.00 26.02           H  
ATOM   1380  C   ASP A  87      18.097  61.590   7.397  1.00 26.02           C  
ATOM   1381  CB  ASP A  87      18.592  60.993   4.956  1.00 26.02           C  
ATOM   1382  HB2 ASP A  87      17.660  60.585   4.567  1.00 26.02           H  
ATOM   1383  HB3 ASP A  87      18.522  62.080   4.910  1.00 26.02           H  
ATOM   1384  O   ASP A  87      18.809  62.331   8.077  1.00 26.02           O  
ATOM   1385  CG  ASP A  87      19.762  60.570   4.047  1.00 26.02           C  
ATOM   1386  OD1 ASP A  87      20.617  59.763   4.489  1.00 26.02           O  
ATOM   1387  OD2 ASP A  87      19.814  61.070   2.898  1.00 26.02           O  
ATOM   1388  N   ASP A  88      16.762  61.659   7.454  1.00 24.53           N  
ATOM   1389  H   ASP A  88      16.218  61.011   6.901  1.00 24.53           H  
ATOM   1390  CA  ASP A  88      16.063  62.815   8.043  1.00 24.53           C  
ATOM   1391  HA  ASP A  88      16.760  63.652   8.000  1.00 24.53           H  
ATOM   1392  C   ASP A  88      15.690  62.676   9.533  1.00 24.53           C  
ATOM   1393  CB  ASP A  88      14.854  63.218   7.174  1.00 24.53           C  
ATOM   1394  HB2 ASP A  88      13.998  63.425   7.816  1.00 24.53           H  
ATOM   1395  HB3 ASP A  88      14.576  62.402   6.507  1.00 24.53           H  
ATOM   1396  O   ASP A  88      15.075  61.701   9.966  1.00 24.53           O  
ATOM   1397  CG  ASP A  88      15.164  64.484   6.369  1.00 24.53           C  
ATOM   1398  OD1 ASP A  88      15.429  65.515   7.034  1.00 24.53           O  
ATOM   1399  OD2 ASP A  88      15.162  64.416   5.121  1.00 24.53           O  
ATOM   1400  N   GLU A  89      16.000  63.712  10.326  1.00 27.45           N  
ATOM   1401  H   GLU A  89      16.522  64.470   9.911  1.00 27.45           H  
ATOM   1402  CA  GLU A  89      15.622  63.802  11.749  1.00 27.45           C  
ATOM   1403  HA  GLU A  89      15.838  62.856  12.247  1.00 27.45           H  
ATOM   1404  C   GLU A  89      14.134  64.122  11.961  1.00 27.45           C  
ATOM   1405  CB  GLU A  89      16.384  64.945  12.456  1.00 27.45           C  
ATOM   1406  HB2 GLU A  89      15.961  65.055  13.454  1.00 27.45           H  
ATOM   1407  HB3 GLU A  89      16.194  65.873  11.917  1.00 27.45           H  
ATOM   1408  O   GLU A  89      13.539  63.712  12.961  1.00 27.45           O  
ATOM   1409  CG  GLU A  89      17.899  64.784  12.631  1.00 27.45           C  
ATOM   1410  HG2 GLU A  89      18.097  63.803  13.063  1.00 27.45           H  
ATOM   1411  HG3 GLU A  89      18.384  64.835  11.656  1.00 27.45           H  
ATOM   1412  CD  GLU A  89      18.463  65.886  13.555  1.00 27.45           C  
ATOM   1413  OE1 GLU A  89      19.200  65.538  14.510  1.00 27.45           O  
ATOM   1414  OE2 GLU A  89      18.149  67.080  13.333  1.00 27.45           O  
ATOM   1415  N   GLY A  90      13.582  64.975  11.091  1.00 28.61           N  
ATOM   1416  H   GLY A  90      14.120  65.200  10.267  1.00 28.61           H  
ATOM   1417  CA  GLY A  90      12.457  65.847  11.443  1.00 28.61           C  
ATOM   1418  HA2 GLY A  90      12.774  66.880  11.296  1.00 28.61           H  
ATOM   1419  HA3 GLY A  90      12.206  65.722  12.496  1.00 28.61           H  
ATOM   1420  C   GLY A  90      11.174  65.651  10.643  1.00 28.61           C  
ATOM   1421  O   GLY A  90      10.164  66.261  10.999  1.00 28.61           O  
ATOM   1422  N   GLU A  91      11.182  64.839   9.584  1.00 29.41           N  
ATOM   1423  H   GLU A  91      12.022  64.331   9.346  1.00 29.41           H  
ATOM   1424  CA  GLU A  91       9.963  64.584   8.816  1.00 29.41           C  
ATOM   1425  HA  GLU A  91       9.503  65.547   8.597  1.00 29.41           H  
ATOM   1426  C   GLU A  91       8.944  63.787   9.645  1.00 29.41           C  
ATOM   1427  CB  GLU A  91      10.244  63.915   7.458  1.00 29.41           C  
ATOM   1428  HB2 GLU A  91      10.804  62.991   7.604  1.00 29.41           H  
ATOM   1429  HB3 GLU A  91       9.278  63.661   7.024  1.00 29.41           H  
ATOM   1430  O   GLU A  91       9.265  62.797  10.312  1.00 29.41           O  
ATOM   1431  CG  GLU A  91      10.998  64.838   6.480  1.00 29.41           C  
ATOM   1432  HG2 GLU A  91      12.067  64.639   6.555  1.00 29.41           H  
ATOM   1433  HG3 GLU A  91      10.836  65.874   6.777  1.00 29.41           H  
ATOM   1434  CD  GLU A  91      10.525  64.662   5.024  1.00 29.41           C  
ATOM   1435  OE1 GLU A  91      10.216  65.702   4.389  1.00 29.41           O  
ATOM   1436  OE2 GLU A  91      10.387  63.501   4.576  1.00 29.41           O  
ATOM   1437  N   GLU A  92       7.674  64.204   9.593  1.00 31.66           N  
ATOM   1438  H   GLU A  92       7.446  64.989   8.999  1.00 31.66           H  
ATOM   1439  CA  GLU A  92       6.587  63.355  10.074  1.00 31.66           C  
ATOM   1440  HA  GLU A  92       6.756  63.124  11.126  1.00 31.66           H  
ATOM   1441  C   GLU A  92       6.622  62.059   9.264  1.00 31.66           C  
ATOM   1442  CB  GLU A  92       5.204  64.015   9.914  1.00 31.66           C  
ATOM   1443  HB2 GLU A  92       5.055  64.300   8.873  1.00 31.66           H  
ATOM   1444  HB3 GLU A  92       4.455  63.266  10.170  1.00 31.66           H  
ATOM   1445  O   GLU A  92       6.529  62.101   8.040  1.00 31.66           O  
ATOM   1446  CG  GLU A  92       4.971  65.240  10.810  1.00 31.66           C  
ATOM   1447  HG2 GLU A  92       5.322  65.002  11.814  1.00 31.66           H  
ATOM   1448  HG3 GLU A  92       5.559  66.078  10.435  1.00 31.66           H  
ATOM   1449  CD  GLU A  92       3.481  65.637  10.875  1.00 31.66           C  
ATOM   1450  OE1 GLU A  92       3.014  65.972  11.990  1.00 31.66           O  
ATOM   1451  OE2 GLU A  92       2.782  65.575   9.836  1.00 31.66           O  
ATOM   1452  N   THR A  93       6.728  60.904   9.929  1.00 37.98           N  
ATOM   1453  H   THR A  93       6.834  60.928  10.933  1.00 37.98           H  
ATOM   1454  CA  THR A  93       6.736  59.607   9.239  1.00 37.98           C  
ATOM   1455  HA  THR A  93       7.576  59.602   8.545  1.00 37.98           H  
ATOM   1456  C   THR A  93       5.455  59.483   8.422  1.00 37.98           C  
ATOM   1457  CB  THR A  93       6.870  58.401  10.201  1.00 37.98           C  
ATOM   1458  HB  THR A  93       6.086  57.673   9.991  1.00 37.98           H  
ATOM   1459  O   THR A  93       4.386  59.237   8.991  1.00 37.98           O  
ATOM   1460  CG2 THR A  93       8.210  57.694  10.028  1.00 37.98           C  
ATOM   1461 HG21 THR A  93       8.292  57.309   9.011  1.00 37.98           H  
ATOM   1462 HG22 THR A  93       9.028  58.393  10.202  1.00 37.98           H  
ATOM   1463 HG23 THR A  93       8.288  56.861  10.728  1.00 37.98           H  
ATOM   1464  OG1 THR A  93       6.797  58.749  11.570  1.00 37.98           O  
ATOM   1465  HG1 THR A  93       7.621  59.202  11.762  1.00 37.98           H  
ATOM   1466  N   GLU A  94       5.545  59.673   7.098  1.00 41.28           N  
ATOM   1467  H   GLU A  94       6.403  60.071   6.743  1.00 41.28           H  
ATOM   1468  CA  GLU A  94       4.392  59.653   6.201  1.00 41.28           C  
ATOM   1469  HA  GLU A  94       3.678  60.408   6.529  1.00 41.28           H  
ATOM   1470  C   GLU A  94       3.729  58.282   6.302  1.00 41.28           C  
ATOM   1471  CB  GLU A  94       4.762  59.946   4.732  1.00 41.28           C  
ATOM   1472  HB2 GLU A  94       5.703  59.459   4.477  1.00 41.28           H  
ATOM   1473  HB3 GLU A  94       3.983  59.483   4.126  1.00 41.28           H  
ATOM   1474  O   GLU A  94       4.164  57.302   5.689  1.00 41.28           O  
ATOM   1475  CG  GLU A  94       4.819  61.437   4.348  1.00 41.28           C  
ATOM   1476  HG2 GLU A  94       5.858  61.767   4.336  1.00 41.28           H  
ATOM   1477  HG3 GLU A  94       4.288  62.018   5.102  1.00 41.28           H  
ATOM   1478  CD  GLU A  94       4.162  61.677   2.973  1.00 41.28           C  
ATOM   1479  OE1 GLU A  94       3.248  62.535   2.906  1.00 41.28           O  
ATOM   1480  OE2 GLU A  94       4.443  60.903   2.026  1.00 41.28           O  
ATOM   1481  N   ILE A  95       2.672  58.176   7.119  1.00 51.59           N  
ATOM   1482  H   ILE A  95       2.503  58.944   7.753  1.00 51.59           H  
ATOM   1483  CA  ILE A  95       2.016  56.890   7.316  1.00 51.59           C  
ATOM   1484  HA  ILE A  95       2.810  56.156   7.452  1.00 51.59           H  
ATOM   1485  C   ILE A  95       1.269  56.563   6.028  1.00 51.59           C  
ATOM   1486  CB  ILE A  95       1.091  56.787   8.548  1.00 51.59           C  
ATOM   1487  HB  ILE A  95       0.130  57.251   8.325  1.00 51.59           H  
ATOM   1488  O   ILE A  95       0.126  56.992   5.851  1.00 51.59           O  
ATOM   1489  CG1 ILE A  95       1.631  57.401   9.860  1.00 51.59           C  
ATOM   1490 HG12 ILE A  95       2.720  57.354   9.867  1.00 51.59           H  
ATOM   1491 HG13 ILE A  95       1.271  56.825  10.712  1.00 51.59           H  
ATOM   1492  CG2 ILE A  95       0.862  55.274   8.768  1.00 51.59           C  
ATOM   1493 HG21 ILE A  95       0.985  54.704   7.847  1.00 51.59           H  
ATOM   1494 HG22 ILE A  95       1.573  54.878   9.493  1.00 51.59           H  
ATOM   1495 HG23 ILE A  95      -0.157  55.100   9.114  1.00 51.59           H  
ATOM   1496  CD1 ILE A  95       1.171  58.847  10.082  1.00 51.59           C  
ATOM   1497 HD11 ILE A  95       1.505  59.481   9.260  1.00 51.59           H  
ATOM   1498 HD12 ILE A  95       0.084  58.889  10.150  1.00 51.59           H  
ATOM   1499 HD13 ILE A  95       1.604  59.224  11.008  1.00 51.59           H  
ATOM   1500  N   ARG A  96       1.949  55.807   5.155  1.00 70.08           N  
ATOM   1501  H   ARG A  96       2.935  55.741   5.366  1.00 70.08           H  
ATOM   1502  CA  ARG A  96       1.549  55.429   3.797  1.00 70.08           C  
ATOM   1503  HA  ARG A  96       1.906  56.199   3.114  1.00 70.08           H  
ATOM   1504  C   ARG A  96       0.036  55.334   3.685  1.00 70.08           C  
ATOM   1505  CB  ARG A  96       2.221  54.094   3.439  1.00 70.08           C  
ATOM   1506  HB2 ARG A  96       1.891  53.321   4.132  1.00 70.08           H  
ATOM   1507  HB3 ARG A  96       3.301  54.204   3.531  1.00 70.08           H  
ATOM   1508  O   ARG A  96      -0.566  54.405   4.230  1.00 70.08           O  
ATOM   1509  CG  ARG A  96       1.883  53.673   2.003  1.00 70.08           C  
ATOM   1510  HG2 ARG A  96       2.259  54.428   1.312  1.00 70.08           H  
ATOM   1511  HG3 ARG A  96       0.803  53.589   1.879  1.00 70.08           H  
ATOM   1512  CD  ARG A  96       2.511  52.322   1.668  1.00 70.08           C  
ATOM   1513  HD2 ARG A  96       2.117  51.568   2.349  1.00 70.08           H  
ATOM   1514  HD3 ARG A  96       3.590  52.399   1.800  1.00 70.08           H  
ATOM   1515  NE  ARG A  96       2.201  51.949   0.278  1.00 70.08           N  
ATOM   1516  HE  ARG A  96       1.551  52.549  -0.209  1.00 70.08           H  
ATOM   1517  NH1 ARG A  96       3.588  50.128   0.133  1.00 70.08           N  
ATOM   1518 HH11 ARG A  96       4.053  49.424  -0.421  1.00 70.08           H  
ATOM   1519 HH12 ARG A  96       3.859  50.285   1.093  1.00 70.08           H  
ATOM   1520  NH2 ARG A  96       2.446  50.803  -1.667  1.00 70.08           N  
ATOM   1521 HH21 ARG A  96       2.900  50.084  -2.211  1.00 70.08           H  
ATOM   1522 HH22 ARG A  96       1.823  51.459  -2.116  1.00 70.08           H  
ATOM   1523  CZ  ARG A  96       2.742  50.962  -0.408  1.00 70.08           C  
ATOM   1524  N   ARG A  97      -0.573  56.299   2.999  1.00 76.57           N  
ATOM   1525  H   ARG A  97      -0.012  57.035   2.595  1.00 76.57           H  
ATOM   1526  CA  ARG A  97      -2.027  56.348   2.856  1.00 76.57           C  
ATOM   1527  HA  ARG A  97      -2.451  55.932   3.770  1.00 76.57           H  
ATOM   1528  C   ARG A  97      -2.486  55.442   1.719  1.00 76.57           C  
ATOM   1529  CB  ARG A  97      -2.541  57.793   2.753  1.00 76.57           C  
ATOM   1530  HB2 ARG A  97      -3.629  57.765   2.696  1.00 76.57           H  
ATOM   1531  HB3 ARG A  97      -2.156  58.261   1.847  1.00 76.57           H  
ATOM   1532  O   ARG A  97      -1.790  55.278   0.723  1.00 76.57           O  
ATOM   1533  CG  ARG A  97      -2.128  58.622   3.981  1.00 76.57           C  
ATOM   1534  HG2 ARG A  97      -2.367  58.074   4.892  1.00 76.57           H  
ATOM   1535  HG3 ARG A  97      -1.053  58.797   3.946  1.00 76.57           H  
ATOM   1536  CD  ARG A  97      -2.852  59.969   4.014  1.00 76.57           C  
ATOM   1537  HD2 ARG A  97      -3.904  59.795   4.238  1.00 76.57           H  
ATOM   1538  HD3 ARG A  97      -2.779  60.430   3.029  1.00 76.57           H  
ATOM   1539  NE  ARG A  97      -2.251  60.868   5.020  1.00 76.57           N  
ATOM   1540  HE  ARG A  97      -1.385  60.562   5.439  1.00 76.57           H  
ATOM   1541  NH1 ARG A  97      -3.726  62.591   4.745  1.00 76.57           N  
ATOM   1542 HH11 ARG A  97      -4.230  61.999   4.100  1.00 76.57           H  
ATOM   1543 HH12 ARG A  97      -3.988  63.554   4.899  1.00 76.57           H  
ATOM   1544  NH2 ARG A  97      -1.961  62.853   6.102  1.00 76.57           N  
ATOM   1545 HH21 ARG A  97      -1.054  62.544   6.423  1.00 76.57           H  
ATOM   1546 HH22 ARG A  97      -2.204  63.823   6.241  1.00 76.57           H  
ATOM   1547  CZ  ARG A  97      -2.649  62.097   5.290  1.00 76.57           C  
ATOM   1548  N   ASP A  98      -3.663  54.852   1.888  1.00 80.82           N  
ATOM   1549  H   ASP A  98      -4.145  55.046   2.754  1.00 80.82           H  
ATOM   1550  CA  ASP A  98      -4.348  53.995   0.906  1.00 80.82           C  
ATOM   1551  HA  ASP A  98      -3.769  54.013  -0.017  1.00 80.82           H  
ATOM   1552  C   ASP A  98      -5.728  54.616   0.569  1.00 80.82           C  
ATOM   1553  CB  ASP A  98      -4.365  52.530   1.423  1.00 80.82           C  
ATOM   1554  HB2 ASP A  98      -3.515  52.397   2.092  1.00 80.82           H  
ATOM   1555  HB3 ASP A  98      -5.265  52.367   2.016  1.00 80.82           H  
ATOM   1556  O   ASP A  98      -6.722  53.931   0.333  1.00 80.82           O  
ATOM   1557  CG  ASP A  98      -4.245  51.420   0.356  1.00 80.82           C  
ATOM   1558  OD1 ASP A  98      -4.031  51.715  -0.837  1.00 80.82           O  
ATOM   1559  OD2 ASP A  98      -4.294  50.217   0.728  1.00 80.82           O  
ATOM   1560  N   ASP A  99      -5.804  55.957   0.591  1.00 81.49           N  
ATOM   1561  H   ASP A  99      -4.958  56.455   0.829  1.00 81.49           H  
ATOM   1562  CA  ASP A  99      -7.041  56.753   0.488  1.00 81.49           C  
ATOM   1563  HA  ASP A  99      -7.710  56.467   1.300  1.00 81.49           H  
ATOM   1564  C   ASP A  99      -7.813  56.534  -0.827  1.00 81.49           C  
ATOM   1565  CB  ASP A  99      -6.711  58.255   0.632  1.00 81.49           C  
ATOM   1566  HB2 ASP A  99      -7.581  58.832   0.319  1.00 81.49           H  
ATOM   1567  HB3 ASP A  99      -5.893  58.505  -0.044  1.00 81.49           H  
ATOM   1568  O   ASP A  99      -9.026  56.742  -0.876  1.00 81.49           O  
ATOM   1569  CG  ASP A  99      -6.362  58.701   2.058  1.00 81.49           C  
ATOM   1570  OD1 ASP A  99      -6.962  58.150   3.005  1.00 81.49           O  
ATOM   1571  OD2 ASP A  99      -5.530  59.627   2.192  1.00 81.49           O  
ATOM   1572  N   GLU A 100      -7.148  56.112  -1.907  1.00 84.68           N  
ATOM   1573  H   GLU A 100      -6.151  55.972  -1.825  1.00 84.68           H  
ATOM   1574  CA  GLU A 100      -7.821  55.703  -3.149  1.00 84.68           C  
ATOM   1575  HA  GLU A 100      -8.636  56.394  -3.362  1.00 84.68           H  
ATOM   1576  C   GLU A 100      -8.451  54.313  -3.034  1.00 84.68           C  
ATOM   1577  CB  GLU A 100      -6.862  55.740  -4.341  1.00 84.68           C  
ATOM   1578  HB2 GLU A 100      -7.408  55.363  -5.206  1.00 84.68           H  
ATOM   1579  HB3 GLU A 100      -6.010  55.086  -4.158  1.00 84.68           H  
ATOM   1580  O   GLU A 100      -9.609  54.118  -3.413  1.00 84.68           O  
ATOM   1581  CG  GLU A 100      -6.371  57.160  -4.648  1.00 84.68           C  
ATOM   1582  HG2 GLU A 100      -7.160  57.869  -4.395  1.00 84.68           H  
ATOM   1583  HG3 GLU A 100      -5.506  57.387  -4.026  1.00 84.68           H  
ATOM   1584  CD  GLU A 100      -6.019  57.303  -6.132  1.00 84.68           C  
ATOM   1585  OE1 GLU A 100      -6.531  58.276  -6.730  1.00 84.68           O  
ATOM   1586  OE2 GLU A 100      -5.310  56.415  -6.653  1.00 84.68           O  
ATOM   1587  N   TYR A 101      -7.740  53.355  -2.436  1.00 85.88           N  
ATOM   1588  H   TYR A 101      -6.830  53.586  -2.064  1.00 85.88           H  
ATOM   1589  CA  TYR A 101      -8.263  52.018  -2.170  1.00 85.88           C  
ATOM   1590  HA  TYR A 101      -8.577  51.566  -3.111  1.00 85.88           H  
ATOM   1591  C   TYR A 101      -9.494  52.073  -1.246  1.00 85.88           C  
ATOM   1592  CB  TYR A 101      -7.131  51.172  -1.579  1.00 85.88           C  
ATOM   1593  HB2 TYR A 101      -6.725  51.678  -0.704  1.00 85.88           H  
ATOM   1594  HB3 TYR A 101      -6.329  51.080  -2.313  1.00 85.88           H  
ATOM   1595  O   TYR A 101     -10.497  51.397  -1.491  1.00 85.88           O  
ATOM   1596  CG  TYR A 101      -7.580  49.799  -1.153  1.00 85.88           C  
ATOM   1597  CD1 TYR A 101      -8.102  49.625   0.142  1.00 85.88           C  
ATOM   1598  HD1 TYR A 101      -8.100  50.451   0.838  1.00 85.88           H  
ATOM   1599  CD2 TYR A 101      -7.546  48.729  -2.067  1.00 85.88           C  
ATOM   1600  HD2 TYR A 101      -7.142  48.870  -3.059  1.00 85.88           H  
ATOM   1601  CE1 TYR A 101      -8.647  48.387   0.511  1.00 85.88           C  
ATOM   1602  HE1 TYR A 101      -9.065  48.259   1.499  1.00 85.88           H  
ATOM   1603  CE2 TYR A 101      -8.059  47.478  -1.688  1.00 85.88           C  
ATOM   1604  HE2 TYR A 101      -8.053  46.645  -2.374  1.00 85.88           H  
ATOM   1605  OH  TYR A 101      -9.150  46.132  -0.045  1.00 85.88           O  
ATOM   1606  HH  TYR A 101      -9.556  46.185   0.823  1.00 85.88           H  
ATOM   1607  CZ  TYR A 101      -8.626  47.320  -0.409  1.00 85.88           C  
ATOM   1608  N   TYR A 102      -9.477  52.949  -0.237  1.00 86.37           N  
ATOM   1609  H   TYR A 102      -8.613  53.436  -0.046  1.00 86.37           H  
ATOM   1610  CA  TYR A 102     -10.623  53.172   0.647  1.00 86.37           C  
ATOM   1611  HA  TYR A 102     -11.013  52.197   0.936  1.00 86.37           H  
ATOM   1612  C   TYR A 102     -11.815  53.882  -0.026  1.00 86.37           C  
ATOM   1613  CB  TYR A 102     -10.148  53.894   1.916  1.00 86.37           C  
ATOM   1614  HB2 TYR A 102     -11.018  54.160   2.517  1.00 86.37           H  
ATOM   1615  HB3 TYR A 102      -9.664  54.825   1.623  1.00 86.37           H  
ATOM   1616  O   TYR A 102     -12.934  53.763   0.470  1.00 86.37           O  
ATOM   1617  CG  TYR A 102      -9.204  53.089   2.801  1.00 86.37           C  
ATOM   1618  CD1 TYR A 102      -9.487  51.743   3.122  1.00 86.37           C  
ATOM   1619  HD1 TYR A 102     -10.371  51.262   2.732  1.00 86.37           H  
ATOM   1620  CD2 TYR A 102      -8.045  53.696   3.327  1.00 86.37           C  
ATOM   1621  HD2 TYR A 102      -7.810  54.721   3.084  1.00 86.37           H  
ATOM   1622  CE1 TYR A 102      -8.625  51.012   3.961  1.00 86.37           C  
ATOM   1623  HE1 TYR A 102      -8.838  49.984   4.214  1.00 86.37           H  
ATOM   1624  CE2 TYR A 102      -7.176  52.962   4.157  1.00 86.37           C  
ATOM   1625  HE2 TYR A 102      -6.279  53.425   4.542  1.00 86.37           H  
ATOM   1626  OH  TYR A 102      -6.636  50.905   5.280  1.00 86.37           O  
ATOM   1627  HH  TYR A 102      -5.889  51.441   5.560  1.00 86.37           H  
ATOM   1628  CZ  TYR A 102      -7.463  51.620   4.475  1.00 86.37           C  
ATOM   1629  N   LYS A 103     -11.629  54.540  -1.181  1.00 86.72           N  
ATOM   1630  H   LYS A 103     -10.683  54.627  -1.524  1.00 86.72           H  
ATOM   1631  CA  LYS A 103     -12.733  55.024  -2.039  1.00 86.72           C  
ATOM   1632  HA  LYS A 103     -13.576  55.315  -1.413  1.00 86.72           H  
ATOM   1633  C   LYS A 103     -13.262  53.937  -2.985  1.00 86.72           C  
ATOM   1634  CB  LYS A 103     -12.278  56.247  -2.852  1.00 86.72           C  
ATOM   1635  HB2 LYS A 103     -13.046  56.499  -3.583  1.00 86.72           H  
ATOM   1636  HB3 LYS A 103     -11.376  55.978  -3.401  1.00 86.72           H  
ATOM   1637  O   LYS A 103     -14.440  53.963  -3.333  1.00 86.72           O  
ATOM   1638  CG  LYS A 103     -12.013  57.490  -1.987  1.00 86.72           C  
ATOM   1639  HG2 LYS A 103     -11.495  57.200  -1.074  1.00 86.72           H  
ATOM   1640  HG3 LYS A 103     -12.960  57.951  -1.707  1.00 86.72           H  
ATOM   1641  CD  LYS A 103     -11.149  58.497  -2.761  1.00 86.72           C  
ATOM   1642  HD2 LYS A 103     -11.732  58.945  -3.566  1.00 86.72           H  
ATOM   1643  HD3 LYS A 103     -10.303  57.964  -3.195  1.00 86.72           H  
ATOM   1644  CE  LYS A 103     -10.604  59.580  -1.826  1.00 86.72           C  
ATOM   1645  HE2 LYS A 103     -11.413  60.248  -1.532  1.00 86.72           H  
ATOM   1646  HE3 LYS A 103     -10.227  59.086  -0.931  1.00 86.72           H  
ATOM   1647  NZ  LYS A 103      -9.493  60.327  -2.469  1.00 86.72           N  
ATOM   1648  HZ1 LYS A 103      -9.791  60.783  -3.320  1.00 86.72           H  
ATOM   1649  HZ2 LYS A 103      -8.750  59.687  -2.708  1.00 86.72           H  
ATOM   1650  HZ3 LYS A 103      -9.102  61.010  -1.836  1.00 86.72           H  
ATOM   1651  N   LYS A 104     -12.414  52.985  -3.394  1.00 86.67           N  
ATOM   1652  H   LYS A 104     -11.452  53.079  -3.101  1.00 86.67           H  
ATOM   1653  CA  LYS A 104     -12.744  51.902  -4.343  1.00 86.67           C  
ATOM   1654  HA  LYS A 104     -13.212  52.346  -5.222  1.00 86.67           H  
ATOM   1655  C   LYS A 104     -13.755  50.887  -3.787  1.00 86.67           C  
ATOM   1656  CB  LYS A 104     -11.423  51.235  -4.776  1.00 86.67           C  
ATOM   1657  HB2 LYS A 104     -10.963  50.764  -3.908  1.00 86.67           H  
ATOM   1658  HB3 LYS A 104     -10.746  52.008  -5.140  1.00 86.67           H  
ATOM   1659  O   LYS A 104     -14.523  50.315  -4.559  1.00 86.67           O  
ATOM   1660  CG  LYS A 104     -11.579  50.171  -5.874  1.00 86.67           C  
ATOM   1661  HG2 LYS A 104     -12.050  50.614  -6.752  1.00 86.67           H  
ATOM   1662  HG3 LYS A 104     -12.210  49.363  -5.503  1.00 86.67           H  
ATOM   1663  CD  LYS A 104     -10.212  49.586  -6.262  1.00 86.67           C  
ATOM   1664  HD2 LYS A 104      -9.692  49.272  -5.357  1.00 86.67           H  
ATOM   1665  HD3 LYS A 104      -9.617  50.349  -6.764  1.00 86.67           H  
ATOM   1666  CE  LYS A 104     -10.392  48.370  -7.177  1.00 86.67           C  
ATOM   1667  HE2 LYS A 104     -10.847  48.679  -8.118  1.00 86.67           H  
ATOM   1668  HE3 LYS A 104     -11.071  47.677  -6.680  1.00 86.67           H  
ATOM   1669  NZ  LYS A 104      -9.108  47.674  -7.419  1.00 86.67           N  
ATOM   1670  HZ1 LYS A 104      -8.471  48.161  -8.034  1.00 86.67           H  
ATOM   1671  HZ2 LYS A 104      -9.252  46.720  -7.719  1.00 86.67           H  
ATOM   1672  HZ3 LYS A 104      -8.639  47.478  -6.546  1.00 86.67           H  
ATOM   1673  N   PHE A 105     -13.788  50.670  -2.469  1.00 87.13           N  
ATOM   1674  H   PHE A 105     -13.136  51.185  -1.895  1.00 87.13           H  
ATOM   1675  CA  PHE A 105     -14.649  49.669  -1.824  1.00 87.13           C  
ATOM   1676  HA  PHE A 105     -15.313  49.240  -2.575  1.00 87.13           H  
ATOM   1677  C   PHE A 105     -15.546  50.255  -0.725  1.00 87.13           C  
ATOM   1678  CB  PHE A 105     -13.786  48.524  -1.277  1.00 87.13           C  
ATOM   1679  HB2 PHE A 105     -14.422  47.842  -0.713  1.00 87.13           H  
ATOM   1680  HB3 PHE A 105     -13.052  48.934  -0.583  1.00 87.13           H  
ATOM   1681  O   PHE A 105     -15.149  51.131   0.037  1.00 87.13           O  
ATOM   1682  CG  PHE A 105     -13.073  47.723  -2.350  1.00 87.13           C  
ATOM   1683  CD1 PHE A 105     -13.789  46.777  -3.110  1.00 87.13           C  
ATOM   1684  HD1 PHE A 105     -14.845  46.629  -2.937  1.00 87.13           H  
ATOM   1685  CD2 PHE A 105     -11.698  47.915  -2.589  1.00 87.13           C  
ATOM   1686  HD2 PHE A 105     -11.138  48.639  -2.017  1.00 87.13           H  
ATOM   1687  CE1 PHE A 105     -13.135  46.022  -4.099  1.00 87.13           C  
ATOM   1688  HE1 PHE A 105     -13.684  45.300  -4.685  1.00 87.13           H  
ATOM   1689  CE2 PHE A 105     -11.045  47.153  -3.574  1.00 87.13           C  
ATOM   1690  HE2 PHE A 105      -9.987  47.287  -3.747  1.00 87.13           H  
ATOM   1691  CZ  PHE A 105     -11.761  46.208  -4.328  1.00 87.13           C  
ATOM   1692  HZ  PHE A 105     -11.255  45.623  -5.082  1.00 87.13           H  
ATOM   1693  N   ARG A 106     -16.769  49.723  -0.585  1.00 83.30           N  
ATOM   1694  H   ARG A 106     -17.040  48.990  -1.224  1.00 83.30           H  
ATOM   1695  CA  ARG A 106     -17.735  50.171   0.433  1.00 83.30           C  
ATOM   1696  HA  ARG A 106     -17.662  51.257   0.500  1.00 83.30           H  
ATOM   1697  C   ARG A 106     -17.388  49.594   1.812  1.00 83.30           C  
ATOM   1698  CB  ARG A 106     -19.160  49.812  -0.028  1.00 83.30           C  
ATOM   1699  HB2 ARG A 106     -19.268  50.086  -1.077  1.00 83.30           H  
ATOM   1700  HB3 ARG A 106     -19.307  48.735   0.054  1.00 83.30           H  
ATOM   1701  O   ARG A 106     -17.662  48.427   2.090  1.00 83.30           O  
ATOM   1702  CG  ARG A 106     -20.253  50.544   0.769  1.00 83.30           C  
ATOM   1703  HG2 ARG A 106     -20.128  50.360   1.836  1.00 83.30           H  
ATOM   1704  HG3 ARG A 106     -20.170  51.614   0.579  1.00 83.30           H  
ATOM   1705  CD  ARG A 106     -21.638  50.045   0.332  1.00 83.30           C  
ATOM   1706  HD2 ARG A 106     -21.680  50.028  -0.757  1.00 83.30           H  
ATOM   1707  HD3 ARG A 106     -21.762  49.023   0.690  1.00 83.30           H  
ATOM   1708  NE  ARG A 106     -22.730  50.909   0.826  1.00 83.30           N  
ATOM   1709  HE  ARG A 106     -22.538  51.900   0.865  1.00 83.30           H  
ATOM   1710  NH1 ARG A 106     -24.357  49.281   1.094  1.00 83.30           N  
ATOM   1711 HH11 ARG A 106     -25.283  48.983   1.367  1.00 83.30           H  
ATOM   1712 HH12 ARG A 106     -23.704  48.519   0.977  1.00 83.30           H  
ATOM   1713  NH2 ARG A 106     -24.874  51.432   1.369  1.00 83.30           N  
ATOM   1714 HH21 ARG A 106     -24.646  52.415   1.338  1.00 83.30           H  
ATOM   1715 HH22 ARG A 106     -25.822  51.128   1.537  1.00 83.30           H  
ATOM   1716  CZ  ARG A 106     -23.972  50.530   1.092  1.00 83.30           C  
ATOM   1717  N   PHE A 107     -16.828  50.411   2.699  1.00 86.26           N  
ATOM   1718  H   PHE A 107     -16.518  51.319   2.382  1.00 86.26           H  
ATOM   1719  CA  PHE A 107     -16.549  50.029   4.088  1.00 86.26           C  
ATOM   1720  HA  PHE A 107     -16.355  48.958   4.130  1.00 86.26           H  
ATOM   1721  C   PHE A 107     -17.753  50.295   5.002  1.00 86.26           C  
ATOM   1722  CB  PHE A 107     -15.268  50.721   4.572  1.00 86.26           C  
ATOM   1723  HB2 PHE A 107     -15.224  51.730   4.161  1.00 86.26           H  
ATOM   1724  HB3 PHE A 107     -15.299  50.817   5.658  1.00 86.26           H  
ATOM   1725  O   PHE A 107     -17.915  51.379   5.561  1.00 86.26           O  
ATOM   1726  CG  PHE A 107     -14.013  49.955   4.204  1.00 86.26           C  
ATOM   1727  CD1 PHE A 107     -13.381  49.151   5.171  1.00 86.26           C  
ATOM   1728  HD1 PHE A 107     -13.752  49.129   6.185  1.00 86.26           H  
ATOM   1729  CD2 PHE A 107     -13.489  50.014   2.899  1.00 86.26           C  
ATOM   1730  HD2 PHE A 107     -13.943  50.659   2.161  1.00 86.26           H  
ATOM   1731  CE1 PHE A 107     -12.248  48.397   4.828  1.00 86.26           C  
ATOM   1732  HE1 PHE A 107     -11.756  47.800   5.582  1.00 86.26           H  
ATOM   1733  CE2 PHE A 107     -12.357  49.254   2.555  1.00 86.26           C  
ATOM   1734  HE2 PHE A 107     -11.952  49.314   1.555  1.00 86.26           H  
ATOM   1735  CZ  PHE A 107     -11.737  48.442   3.520  1.00 86.26           C  
ATOM   1736  HZ  PHE A 107     -10.855  47.875   3.263  1.00 86.26           H  
ATOM   1737  N   ASN A 108     -18.605  49.283   5.196  1.00 80.88           N  
ATOM   1738  H   ASN A 108     -18.488  48.434   4.663  1.00 80.88           H  
ATOM   1739  CA  ASN A 108     -19.632  49.340   6.238  1.00 80.88           C  
ATOM   1740  HA  ASN A 108     -20.136  50.303   6.166  1.00 80.88           H  
ATOM   1741  C   ASN A 108     -18.971  49.249   7.630  1.00 80.88           C  
ATOM   1742  CB  ASN A 108     -20.686  48.244   5.994  1.00 80.88           C  
ATOM   1743  HB2 ASN A 108     -20.242  47.260   6.145  1.00 80.88           H  
ATOM   1744  HB3 ASN A 108     -21.035  48.304   4.963  1.00 80.88           H  
ATOM   1745  O   ASN A 108     -18.311  48.252   7.933  1.00 80.88           O  
ATOM   1746  CG  ASN A 108     -21.896  48.371   6.907  1.00 80.88           C  
ATOM   1747  ND2 ASN A 108     -22.907  47.566   6.684  1.00 80.88           N  
ATOM   1748 HD21 ASN A 108     -22.870  46.884   5.940  1.00 80.88           H  
ATOM   1749 HD22 ASN A 108     -23.717  47.635   7.283  1.00 80.88           H  
ATOM   1750  OD1 ASN A 108     -21.956  49.197   7.809  1.00 80.88           O  
ATOM   1751  N   LEU A 109     -19.139  50.295   8.448  1.00 81.80           N  
ATOM   1752  H   LEU A 109     -19.663  51.076   8.083  1.00 81.80           H  
ATOM   1753  CA  LEU A 109     -18.558  50.438   9.793  1.00 81.80           C  
ATOM   1754  HA  LEU A 109     -17.677  49.800   9.865  1.00 81.80           H  
ATOM   1755  C   LEU A 109     -19.495  49.977  10.929  1.00 81.80           C  
ATOM   1756  CB  LEU A 109     -18.128  51.907  10.002  1.00 81.80           C  
ATOM   1757  HB2 LEU A 109     -18.989  52.546   9.807  1.00 81.80           H  
ATOM   1758  HB3 LEU A 109     -17.850  52.044  11.047  1.00 81.80           H  
ATOM   1759  O   LEU A 109     -19.111  50.036  12.101  1.00 81.80           O  
ATOM   1760  CG  LEU A 109     -16.945  52.390   9.139  1.00 81.80           C  
ATOM   1761  HG  LEU A 109     -17.168  52.235   8.083  1.00 81.80           H  
ATOM   1762  CD1 LEU A 109     -16.728  53.885   9.382  1.00 81.80           C  
ATOM   1763 HD11 LEU A 109     -16.509  54.072  10.433  1.00 81.80           H  
ATOM   1764 HD12 LEU A 109     -15.892  54.231   8.773  1.00 81.80           H  
ATOM   1765 HD13 LEU A 109     -17.619  54.438   9.085  1.00 81.80           H  
ATOM   1766  CD2 LEU A 109     -15.644  51.670   9.494  1.00 81.80           C  
ATOM   1767 HD21 LEU A 109     -14.823  52.077   8.905  1.00 81.80           H  
ATOM   1768 HD22 LEU A 109     -15.729  50.612   9.245  1.00 81.80           H  
ATOM   1769 HD23 LEU A 109     -15.418  51.783  10.555  1.00 81.80           H  
ATOM   1770  N   ASN A 110     -20.722  49.539  10.622  1.00 80.56           N  
ATOM   1771  H   ASN A 110     -20.984  49.458   9.650  1.00 80.56           H  
ATOM   1772  CA  ASN A 110     -21.608  48.962  11.633  1.00 80.56           C  
ATOM   1773  HA  ASN A 110     -21.542  49.594  12.519  1.00 80.56           H  
ATOM   1774  C   ASN A 110     -21.109  47.570  12.055  1.00 80.56           C  
ATOM   1775  CB  ASN A 110     -23.074  48.951  11.148  1.00 80.56           C  
ATOM   1776  HB2 ASN A 110     -23.519  47.977  11.350  1.00 80.56           H  
ATOM   1777  HB3 ASN A 110     -23.110  49.099  10.068  1.00 80.56           H  
ATOM   1778  O   ASN A 110     -20.736  46.741  11.228  1.00 80.56           O  
ATOM   1779  CG  ASN A 110     -23.952  49.993  11.825  1.00 80.56           C  
ATOM   1780  ND2 ASN A 110     -24.982  50.451  11.154  1.00 80.56           N  
ATOM   1781 HD21 ASN A 110     -25.554  51.150  11.605  1.00 80.56           H  
ATOM   1782 HD22 ASN A 110     -25.147  50.145  10.206  1.00 80.56           H  
ATOM   1783  OD1 ASN A 110     -23.755  50.381  12.969  1.00 80.56           O  
ATOM   1784  N   ARG A 111     -21.120  47.311  13.365  1.00 81.48           N  
ATOM   1785  H   ARG A 111     -21.512  48.013  13.976  1.00 81.48           H  
ATOM   1786  CA  ARG A 111     -20.664  46.055  13.981  1.00 81.48           C  
ATOM   1787  HA  ARG A 111     -20.488  45.319  13.197  1.00 81.48           H  
ATOM   1788  C   ARG A 111     -21.751  45.480  14.868  1.00 81.48           C  
ATOM   1789  CB  ARG A 111     -19.376  46.296  14.793  1.00 81.48           C  
ATOM   1790  HB2 ARG A 111     -19.132  45.401  15.365  1.00 81.48           H  
ATOM   1791  HB3 ARG A 111     -19.565  47.105  15.499  1.00 81.48           H  
ATOM   1792  O   ARG A 111     -22.508  46.240  15.474  1.00 81.48           O  
ATOM   1793  CG  ARG A 111     -18.166  46.674  13.929  1.00 81.48           C  
ATOM   1794  HG2 ARG A 111     -18.438  47.494  13.264  1.00 81.48           H  
ATOM   1795  HG3 ARG A 111     -17.350  47.014  14.566  1.00 81.48           H  
ATOM   1796  CD  ARG A 111     -17.687  45.475  13.108  1.00 81.48           C  
ATOM   1797  HD2 ARG A 111     -17.013  44.855  13.701  1.00 81.48           H  
ATOM   1798  HD3 ARG A 111     -18.539  44.854  12.832  1.00 81.48           H  
ATOM   1799  NE  ARG A 111     -17.000  45.917  11.898  1.00 81.48           N  
ATOM   1800  HE  ARG A 111     -16.394  46.725  11.935  1.00 81.48           H  
ATOM   1801  NH1 ARG A 111     -17.792  44.300  10.461  1.00 81.48           N  
ATOM   1802 HH11 ARG A 111     -17.619  43.784   9.610  1.00 81.48           H  
ATOM   1803 HH12 ARG A 111     -18.366  43.894  11.186  1.00 81.48           H  
ATOM   1804  NH2 ARG A 111     -16.367  45.857   9.769  1.00 81.48           N  
ATOM   1805 HH21 ARG A 111     -15.824  46.682   9.977  1.00 81.48           H  
ATOM   1806 HH22 ARG A 111     -16.425  45.455   8.844  1.00 81.48           H  
ATOM   1807  CZ  ARG A 111     -17.077  45.356  10.717  1.00 81.48           C  
ATOM   1808  N   ASP A 112     -21.797  44.154  14.986  1.00 78.59           N  
ATOM   1809  H   ASP A 112     -21.145  43.577  14.474  1.00 78.59           H  
ATOM   1810  CA  ASP A 112     -22.740  43.506  15.894  1.00 78.59           C  
ATOM   1811  HA  ASP A 112     -23.719  43.953  15.724  1.00 78.59           H  
ATOM   1812  C   ASP A 112     -22.353  43.770  17.358  1.00 78.59           C  
ATOM   1813  CB  ASP A 112     -22.899  42.007  15.597  1.00 78.59           C  
ATOM   1814  HB2 ASP A 112     -21.945  41.502  15.747  1.00 78.59           H  
ATOM   1815  HB3 ASP A 112     -23.201  41.878  14.558  1.00 78.59           H  
ATOM   1816  O   ASP A 112     -21.447  43.151  17.921  1.00 78.59           O  
ATOM   1817  CG  ASP A 112     -23.965  41.379  16.509  1.00 78.59           C  
ATOM   1818  OD1 ASP A 112     -24.703  42.149  17.173  1.00 78.59           O  
ATOM   1819  OD2 ASP A 112     -24.034  40.136  16.582  1.00 78.59           O  
ATOM   1820  N   LYS A 113     -23.082  44.701  17.977  1.00 80.68           N  
ATOM   1821  H   LYS A 113     -23.776  45.173  17.416  1.00 80.68           H  
ATOM   1822  CA  LYS A 113     -22.917  45.110  19.378  1.00 80.68           C  
ATOM   1823  HA  LYS A 113     -21.856  45.281  19.560  1.00 80.68           H  
ATOM   1824  C   LYS A 113     -23.340  44.017  20.372  1.00 80.68           C  
ATOM   1825  CB  LYS A 113     -23.677  46.429  19.629  1.00 80.68           C  
ATOM   1826  HB2 LYS A 113     -24.746  46.248  19.521  1.00 80.68           H  
ATOM   1827  HB3 LYS A 113     -23.486  46.749  20.653  1.00 80.68           H  
ATOM   1828  O   LYS A 113     -23.066  44.157  21.559  1.00 80.68           O  
ATOM   1829  CG  LYS A 113     -23.255  47.557  18.669  1.00 80.68           C  
ATOM   1830  HG2 LYS A 113     -22.179  47.711  18.747  1.00 80.68           H  
ATOM   1831  HG3 LYS A 113     -23.492  47.264  17.647  1.00 80.68           H  
ATOM   1832  CD  LYS A 113     -23.981  48.877  18.957  1.00 80.68           C  
ATOM   1833  HD2 LYS A 113     -23.711  49.232  19.952  1.00 80.68           H  
ATOM   1834  HD3 LYS A 113     -25.057  48.705  18.914  1.00 80.68           H  
ATOM   1835  CE  LYS A 113     -23.579  49.912  17.896  1.00 80.68           C  
ATOM   1836  HE2 LYS A 113     -23.750  49.478  16.911  1.00 80.68           H  
ATOM   1837  HE3 LYS A 113     -22.510  50.104  17.985  1.00 80.68           H  
ATOM   1838  NZ  LYS A 113     -24.346  51.178  18.025  1.00 80.68           N  
ATOM   1839  HZ1 LYS A 113     -24.186  51.609  18.924  1.00 80.68           H  
ATOM   1840  HZ2 LYS A 113     -25.335  51.002  17.921  1.00 80.68           H  
ATOM   1841  HZ3 LYS A 113     -24.071  51.827  17.302  1.00 80.68           H  
ATOM   1842  N   ASN A 114     -23.992  42.942  19.912  1.00 76.59           N  
ATOM   1843  H   ASN A 114     -24.177  42.877  18.921  1.00 76.59           H  
ATOM   1844  CA  ASN A 114     -24.386  41.803  20.747  1.00 76.59           C  
ATOM   1845  HA  ASN A 114     -24.712  42.176  21.718  1.00 76.59           H  
ATOM   1846  C   ASN A 114     -23.229  40.819  21.010  1.00 76.59           C  
ATOM   1847  CB  ASN A 114     -25.563  41.057  20.095  1.00 76.59           C  
ATOM   1848  HB2 ASN A 114     -25.854  40.230  20.743  1.00 76.59           H  
ATOM   1849  HB3 ASN A 114     -25.243  40.628  19.145  1.00 76.59           H  
ATOM   1850  O   ASN A 114     -23.320  40.009  21.936  1.00 76.59           O  
ATOM   1851  CG  ASN A 114     -26.791  41.916  19.870  1.00 76.59           C  
ATOM   1852  ND2 ASN A 114     -26.974  42.436  18.683  1.00 76.59           N  
ATOM   1853 HD21 ASN A 114     -26.266  42.284  17.978  1.00 76.59           H  
ATOM   1854 HD22 ASN A 114     -27.796  43.001  18.522  1.00 76.59           H  
ATOM   1855  OD1 ASN A 114     -27.612  42.094  20.754  1.00 76.59           O  
ATOM   1856  N   LEU A 115     -22.152  40.859  20.215  1.00 82.33           N  
ATOM   1857  H   LEU A 115     -22.124  41.543  19.472  1.00 82.33           H  
ATOM   1858  CA  LEU A 115     -20.975  40.014  20.420  1.00 82.33           C  
ATOM   1859  HA  LEU A 115     -21.313  39.007  20.667  1.00 82.33           H  
ATOM   1860  C   LEU A 115     -20.154  40.521  21.608  1.00 82.33           C  
ATOM   1861  CB  LEU A 115     -20.130  39.953  19.135  1.00 82.33           C  
ATOM   1862  HB2 LEU A 115     -19.950  40.971  18.791  1.00 82.33           H  
ATOM   1863  HB3 LEU A 115     -19.162  39.508  19.368  1.00 82.33           H  
ATOM   1864  O   LEU A 115     -19.762  41.685  21.660  1.00 82.33           O  
ATOM   1865  CG  LEU A 115     -20.776  39.140  17.998  1.00 82.33           C  
ATOM   1866  HG  LEU A 115     -21.777  39.521  17.800  1.00 82.33           H  
ATOM   1867  CD1 LEU A 115     -19.938  39.281  16.729  1.00 82.33           C  
ATOM   1868 HD11 LEU A 115     -20.431  38.761  15.907  1.00 82.33           H  
ATOM   1869 HD12 LEU A 115     -19.865  40.335  16.462  1.00 82.33           H  
ATOM   1870 HD13 LEU A 115     -18.941  38.866  16.883  1.00 82.33           H  
ATOM   1871  CD2 LEU A 115     -20.858  37.645  18.332  1.00 82.33           C  
ATOM   1872 HD21 LEU A 115     -21.232  37.104  17.463  1.00 82.33           H  
ATOM   1873 HD22 LEU A 115     -21.560  37.483  19.150  1.00 82.33           H  
ATOM   1874 HD23 LEU A 115     -19.876  37.260  18.606  1.00 82.33           H  
ATOM   1875  N   SER A 116     -19.832  39.634  22.553  1.00 81.58           N  
ATOM   1876  H   SER A 116     -20.132  38.675  22.447  1.00 81.58           H  
ATOM   1877  CA  SER A 116     -19.189  40.022  23.816  1.00 81.58           C  
ATOM   1878  HA  SER A 116     -19.774  40.840  24.237  1.00 81.58           H  
ATOM   1879  C   SER A 116     -17.763  40.568  23.672  1.00 81.58           C  
ATOM   1880  CB  SER A 116     -19.243  38.874  24.827  1.00 81.58           C  
ATOM   1881  HB2 SER A 116     -18.707  39.175  25.727  1.00 81.58           H  
ATOM   1882  HB3 SER A 116     -20.284  38.685  25.091  1.00 81.58           H  
ATOM   1883  O   SER A 116     -17.254  41.171  24.616  1.00 81.58           O  
ATOM   1884  OG  SER A 116     -18.672  37.678  24.330  1.00 81.58           O  
ATOM   1885  HG  SER A 116     -18.652  37.050  25.056  1.00 81.58           H  
ATOM   1886  N   ILE A 117     -17.126  40.422  22.503  1.00 88.33           N  
ATOM   1887  H   ILE A 117     -17.565  39.869  21.781  1.00 88.33           H  
ATOM   1888  CA  ILE A 117     -15.857  41.096  22.201  1.00 88.33           C  
ATOM   1889  HA  ILE A 117     -15.273  41.083  23.121  1.00 88.33           H  
ATOM   1890  C   ILE A 117     -16.009  42.581  21.832  1.00 88.33           C  
ATOM   1891  CB  ILE A 117     -15.064  40.299  21.150  1.00 88.33           C  
ATOM   1892  HB  ILE A 117     -15.135  39.249  21.432  1.00 88.33           H  
ATOM   1893  O   ILE A 117     -15.057  43.338  22.005  1.00 88.33           O  
ATOM   1894  CG1 ILE A 117     -13.575  40.703  21.200  1.00 88.33           C  
ATOM   1895 HG12 ILE A 117     -13.382  41.522  20.507  1.00 88.33           H  
ATOM   1896 HG13 ILE A 117     -13.305  41.044  22.200  1.00 88.33           H  
ATOM   1897  CG2 ILE A 117     -15.630  40.450  19.724  1.00 88.33           C  
ATOM   1898 HG21 ILE A 117     -15.101  39.784  19.042  1.00 88.33           H  
ATOM   1899 HG22 ILE A 117     -15.502  41.473  19.370  1.00 88.33           H  
ATOM   1900 HG23 ILE A 117     -16.691  40.204  19.706  1.00 88.33           H  
ATOM   1901  CD1 ILE A 117     -12.668  39.524  20.866  1.00 88.33           C  
ATOM   1902 HD11 ILE A 117     -12.792  38.738  21.610  1.00 88.33           H  
ATOM   1903 HD12 ILE A 117     -11.629  39.853  20.858  1.00 88.33           H  
ATOM   1904 HD13 ILE A 117     -12.938  39.146  19.880  1.00 88.33           H  
ATOM   1905  N   TYR A 118     -17.196  43.033  21.405  1.00 88.33           N  
ATOM   1906  H   TYR A 118     -17.974  42.392  21.333  1.00 88.33           H  
ATOM   1907  CA  TYR A 118     -17.439  44.442  21.071  1.00 88.33           C  
ATOM   1908  HA  TYR A 118     -16.721  44.747  20.309  1.00 88.33           H  
ATOM   1909  C   TYR A 118     -17.216  45.360  22.285  1.00 88.33           C  
ATOM   1910  CB  TYR A 118     -18.854  44.600  20.489  1.00 88.33           C  
ATOM   1911  HB2 TYR A 118     -19.589  44.324  21.246  1.00 88.33           H  
ATOM   1912  HB3 TYR A 118     -18.974  43.916  19.650  1.00 88.33           H  
ATOM   1913  O   TYR A 118     -16.624  46.429  22.155  1.00 88.33           O  
ATOM   1914  CG  TYR A 118     -19.147  46.011  20.014  1.00 88.33           C  
ATOM   1915  CD1 TYR A 118     -19.729  46.943  20.897  1.00 88.33           C  
ATOM   1916  HD1 TYR A 118     -20.009  46.637  21.894  1.00 88.33           H  
ATOM   1917  CD2 TYR A 118     -18.773  46.412  18.717  1.00 88.33           C  
ATOM   1918  HD2 TYR A 118     -18.328  45.696  18.043  1.00 88.33           H  
ATOM   1919  CE1 TYR A 118     -19.894  48.284  20.503  1.00 88.33           C  
ATOM   1920  HE1 TYR A 118     -20.296  49.002  21.203  1.00 88.33           H  
ATOM   1921  CE2 TYR A 118     -18.952  47.749  18.313  1.00 88.33           C  
ATOM   1922  HE2 TYR A 118     -18.645  48.074  17.330  1.00 88.33           H  
ATOM   1923  OH  TYR A 118     -19.610  49.992  18.838  1.00 88.33           O  
ATOM   1924  HH  TYR A 118     -19.799  50.552  19.594  1.00 88.33           H  
ATOM   1925  CZ  TYR A 118     -19.495  48.690  19.212  1.00 88.33           C  
ATOM   1926  N   ALA A 119     -17.578  44.894  23.485  1.00 87.20           N  
ATOM   1927  H   ALA A 119     -18.041  43.997  23.521  1.00 87.20           H  
ATOM   1928  CA  ALA A 119     -17.345  45.592  24.754  1.00 87.20           C  
ATOM   1929  HA  ALA A 119     -17.777  46.590  24.685  1.00 87.20           H  
ATOM   1930  C   ALA A 119     -15.853  45.778  25.120  1.00 87.20           C  
ATOM   1931  CB  ALA A 119     -18.087  44.816  25.850  1.00 87.20           C  
ATOM   1932  HB1 ALA A 119     -17.675  43.812  25.946  1.00 87.20           H  
ATOM   1933  HB2 ALA A 119     -19.148  44.752  25.609  1.00 87.20           H  
ATOM   1934  HB3 ALA A 119     -17.977  45.335  26.802  1.00 87.20           H  
ATOM   1935  O   ALA A 119     -15.542  46.530  26.036  1.00 87.20           O  
ATOM   1936  N   LYS A 120     -14.930  45.102  24.420  1.00 90.23           N  
ATOM   1937  H   LYS A 120     -15.258  44.504  23.675  1.00 90.23           H  
ATOM   1938  CA  LYS A 120     -13.469  45.218  24.589  1.00 90.23           C  
ATOM   1939  HA  LYS A 120     -13.257  45.899  25.413  1.00 90.23           H  
ATOM   1940  C   LYS A 120     -12.774  45.866  23.382  1.00 90.23           C  
ATOM   1941  CB  LYS A 120     -12.888  43.828  24.934  1.00 90.23           C  
ATOM   1942  HB2 LYS A 120     -11.818  43.808  24.725  1.00 90.23           H  
ATOM   1943  HB3 LYS A 120     -13.351  43.082  24.288  1.00 90.23           H  
ATOM   1944  O   LYS A 120     -11.549  45.902  23.344  1.00 90.23           O  
ATOM   1945  CG  LYS A 120     -13.091  43.418  26.404  1.00 90.23           C  
ATOM   1946  HG2 LYS A 120     -14.123  43.599  26.706  1.00 90.23           H  
ATOM   1947  HG3 LYS A 120     -12.889  42.351  26.493  1.00 90.23           H  
ATOM   1948  CD  LYS A 120     -12.131  44.168  27.339  1.00 90.23           C  
ATOM   1949  HD2 LYS A 120     -11.113  44.044  26.969  1.00 90.23           H  
ATOM   1950  HD3 LYS A 120     -12.367  45.232  27.333  1.00 90.23           H  
ATOM   1951  CE  LYS A 120     -12.199  43.651  28.781  1.00 90.23           C  
ATOM   1952  HE2 LYS A 120     -13.198  43.842  29.172  1.00 90.23           H  
ATOM   1953  HE3 LYS A 120     -12.010  42.578  28.785  1.00 90.23           H  
ATOM   1954  NZ  LYS A 120     -11.189  44.339  29.615  1.00 90.23           N  
ATOM   1955  HZ1 LYS A 120     -11.232  45.339  29.483  1.00 90.23           H  
ATOM   1956  HZ2 LYS A 120     -10.260  44.216  29.238  1.00 90.23           H  
ATOM   1957  HZ3 LYS A 120     -11.200  44.115  30.600  1.00 90.23           H  
ATOM   1958  N   ARG A 121     -13.523  46.381  22.396  1.00 92.30           N  
ATOM   1959  H   ARG A 121     -14.527  46.352  22.509  1.00 92.30           H  
ATOM   1960  CA  ARG A 121     -12.986  46.886  21.118  1.00 92.30           C  
ATOM   1961  HA  ARG A 121     -12.526  46.055  20.582  1.00 92.30           H  
ATOM   1962  C   ARG A 121     -11.876  47.930  21.283  1.00 92.30           C  
ATOM   1963  CB  ARG A 121     -14.147  47.432  20.272  1.00 92.30           C  
ATOM   1964  HB2 ARG A 121     -14.687  48.180  20.852  1.00 92.30           H  
ATOM   1965  HB3 ARG A 121     -14.830  46.616  20.037  1.00 92.30           H  
ATOM   1966  O   ARG A 121     -10.825  47.775  20.675  1.00 92.30           O  
ATOM   1967  CG  ARG A 121     -13.664  48.075  18.964  1.00 92.30           C  
ATOM   1968  HG2 ARG A 121     -13.162  47.329  18.347  1.00 92.30           H  
ATOM   1969  HG3 ARG A 121     -12.965  48.883  19.180  1.00 92.30           H  
ATOM   1970  CD  ARG A 121     -14.838  48.676  18.199  1.00 92.30           C  
ATOM   1971  HD2 ARG A 121     -15.375  49.350  18.867  1.00 92.30           H  
ATOM   1972  HD3 ARG A 121     -15.507  47.876  17.882  1.00 92.30           H  
ATOM   1973  NE  ARG A 121     -14.350  49.420  17.026  1.00 92.30           N  
ATOM   1974  HE  ARG A 121     -13.387  49.268  16.763  1.00 92.30           H  
ATOM   1975  NH1 ARG A 121     -16.268  50.598  16.595  1.00 92.30           N  
ATOM   1976 HH11 ARG A 121     -16.636  50.286  17.482  1.00 92.30           H  
ATOM   1977 HH12 ARG A 121     -16.791  51.237  16.013  1.00 92.30           H  
ATOM   1978  NH2 ARG A 121     -14.525  50.743  15.192  1.00 92.30           N  
ATOM   1979 HH21 ARG A 121     -15.103  51.221  14.516  1.00 92.30           H  
ATOM   1980 HH22 ARG A 121     -13.581  50.489  14.938  1.00 92.30           H  
ATOM   1981  CZ  ARG A 121     -15.046  50.256  16.283  1.00 92.30           C  
ATOM   1982  N   GLU A 122     -12.111  48.982  22.064  1.00 92.10           N  
ATOM   1983  H   GLU A 122     -13.007  49.071  22.522  1.00 92.10           H  
ATOM   1984  CA  GLU A 122     -11.147  50.088  22.204  1.00 92.10           C  
ATOM   1985  HA  GLU A 122     -10.789  50.383  21.218  1.00 92.10           H  
ATOM   1986  C   GLU A 122      -9.903  49.661  22.991  1.00 92.10           C  
ATOM   1987  CB  GLU A 122     -11.832  51.311  22.833  1.00 92.10           C  
ATOM   1988  HB2 GLU A 122     -12.302  51.019  23.773  1.00 92.10           H  
ATOM   1989  HB3 GLU A 122     -11.080  52.075  23.031  1.00 92.10           H  
ATOM   1990  O   GLU A 122      -8.793  49.998  22.603  1.00 92.10           O  
ATOM   1991  CG  GLU A 122     -12.885  51.883  21.868  1.00 92.10           C  
ATOM   1992  HG2 GLU A 122     -13.632  51.115  21.663  1.00 92.10           H  
ATOM   1993  HG3 GLU A 122     -12.395  52.120  20.924  1.00 92.10           H  
ATOM   1994  CD  GLU A 122     -13.613  53.133  22.383  1.00 92.10           C  
ATOM   1995  OE1 GLU A 122     -14.343  53.719  21.549  1.00 92.10           O  
ATOM   1996  OE2 GLU A 122     -13.509  53.432  23.591  1.00 92.10           O  
ATOM   1997  N   GLU A 123     -10.066  48.819  24.015  1.00 94.31           N  
ATOM   1998  H   GLU A 123     -11.008  48.578  24.288  1.00 94.31           H  
ATOM   1999  CA  GLU A 123      -8.954  48.207  24.757  1.00 94.31           C  
ATOM   2000  HA  GLU A 123      -8.321  48.996  25.164  1.00 94.31           H  
ATOM   2001  C   GLU A 123      -8.075  47.324  23.851  1.00 94.31           C  
ATOM   2002  CB  GLU A 123      -9.564  47.405  25.918  1.00 94.31           C  
ATOM   2003  HB2 GLU A 123     -10.113  46.554  25.515  1.00 94.31           H  
ATOM   2004  HB3 GLU A 123     -10.278  48.049  26.432  1.00 94.31           H  
ATOM   2005  O   GLU A 123      -6.850  47.357  23.949  1.00 94.31           O  
ATOM   2006  CG  GLU A 123      -8.552  46.892  26.951  1.00 94.31           C  
ATOM   2007  HG2 GLU A 123      -7.819  46.256  26.454  1.00 94.31           H  
ATOM   2008  HG3 GLU A 123      -8.033  47.738  27.401  1.00 94.31           H  
ATOM   2009  CD  GLU A 123      -9.277  46.091  28.039  1.00 94.31           C  
ATOM   2010  OE1 GLU A 123      -8.935  44.909  28.294  1.00 94.31           O  
ATOM   2011  OE2 GLU A 123     -10.291  46.574  28.595  1.00 94.31           O  
ATOM   2012  N   ILE A 124      -8.692  46.581  22.922  1.00 95.68           N  
ATOM   2013  H   ILE A 124      -9.701  46.598  22.906  1.00 95.68           H  
ATOM   2014  CA  ILE A 124      -7.991  45.771  21.914  1.00 95.68           C  
ATOM   2015  HA  ILE A 124      -7.239  45.162  22.417  1.00 95.68           H  
ATOM   2016  C   ILE A 124      -7.199  46.656  20.943  1.00 95.68           C  
ATOM   2017  CB  ILE A 124      -8.984  44.811  21.210  1.00 95.68           C  
ATOM   2018  HB  ILE A 124      -9.862  45.380  20.906  1.00 95.68           H  
ATOM   2019  O   ILE A 124      -6.018  46.396  20.724  1.00 95.68           O  
ATOM   2020  CG1 ILE A 124      -9.429  43.700  22.191  1.00 95.68           C  
ATOM   2021 HG12 ILE A 124      -8.606  43.001  22.343  1.00 95.68           H  
ATOM   2022 HG13 ILE A 124      -9.661  44.146  23.158  1.00 95.68           H  
ATOM   2023  CG2 ILE A 124      -8.375  44.174  19.947  1.00 95.68           C  
ATOM   2024 HG21 ILE A 124      -8.183  44.941  19.197  1.00 95.68           H  
ATOM   2025 HG22 ILE A 124      -7.435  43.681  20.197  1.00 95.68           H  
ATOM   2026 HG23 ILE A 124      -9.059  43.449  19.505  1.00 95.68           H  
ATOM   2027  CD1 ILE A 124     -10.672  42.918  21.744  1.00 95.68           C  
ATOM   2028 HD11 ILE A 124     -10.967  42.233  22.539  1.00 95.68           H  
ATOM   2029 HD12 ILE A 124     -11.494  43.606  21.546  1.00 95.68           H  
ATOM   2030 HD13 ILE A 124     -10.459  42.336  20.847  1.00 95.68           H  
ATOM   2031  N   LEU A 125      -7.812  47.706  20.389  1.00 94.56           N  
ATOM   2032  H   LEU A 125      -8.773  47.893  20.635  1.00 94.56           H  
ATOM   2033  CA  LEU A 125      -7.140  48.608  19.444  1.00 94.56           C  
ATOM   2034  HA  LEU A 125      -6.645  48.011  18.677  1.00 94.56           H  
ATOM   2035  C   LEU A 125      -6.020  49.414  20.124  1.00 94.56           C  
ATOM   2036  CB  LEU A 125      -8.184  49.514  18.762  1.00 94.56           C  
ATOM   2037  HB2 LEU A 125      -7.660  50.273  18.182  1.00 94.56           H  
ATOM   2038  HB3 LEU A 125      -8.756  50.027  19.535  1.00 94.56           H  
ATOM   2039  O   LEU A 125      -4.915  49.497  19.590  1.00 94.56           O  
ATOM   2040  CG  LEU A 125      -9.151  48.766  17.822  1.00 94.56           C  
ATOM   2041  HG  LEU A 125      -9.599  47.924  18.351  1.00 94.56           H  
ATOM   2042  CD1 LEU A 125     -10.292  49.684  17.375  1.00 94.56           C  
ATOM   2043 HD11 LEU A 125      -9.868  50.543  16.854  1.00 94.56           H  
ATOM   2044 HD12 LEU A 125     -10.961  49.148  16.701  1.00 94.56           H  
ATOM   2045 HD13 LEU A 125     -10.836  50.041  18.250  1.00 94.56           H  
ATOM   2046  CD2 LEU A 125      -8.458  48.218  16.572  1.00 94.56           C  
ATOM   2047 HD21 LEU A 125      -7.980  49.036  16.033  1.00 94.56           H  
ATOM   2048 HD22 LEU A 125      -9.184  47.737  15.916  1.00 94.56           H  
ATOM   2049 HD23 LEU A 125      -7.695  47.489  16.845  1.00 94.56           H  
ATOM   2050  N   ALA A 126      -6.245  49.926  21.337  1.00 93.96           N  
ATOM   2051  H   ALA A 126      -7.170  49.849  21.734  1.00 93.96           H  
ATOM   2052  CA  ALA A 126      -5.222  50.623  22.115  1.00 93.96           C  
ATOM   2053  HA  ALA A 126      -4.854  51.466  21.531  1.00 93.96           H  
ATOM   2054  C   ALA A 126      -4.017  49.717  22.428  1.00 93.96           C  
ATOM   2055  CB  ALA A 126      -5.867  51.168  23.395  1.00 93.96           C  
ATOM   2056  HB1 ALA A 126      -6.257  50.349  23.999  1.00 93.96           H  
ATOM   2057  HB2 ALA A 126      -5.123  51.718  23.972  1.00 93.96           H  
ATOM   2058  HB3 ALA A 126      -6.682  51.844  23.138  1.00 93.96           H  
ATOM   2059  O   ALA A 126      -2.871  50.131  22.247  1.00 93.96           O  
ATOM   2060  N   ALA A 127      -4.251  48.463  22.834  1.00 95.26           N  
ATOM   2061  H   ALA A 127      -5.204  48.165  22.991  1.00 95.26           H  
ATOM   2062  CA  ALA A 127      -3.170  47.515  23.098  1.00 95.26           C  
ATOM   2063  HA  ALA A 127      -2.477  47.976  23.801  1.00 95.26           H  
ATOM   2064  C   ALA A 127      -2.373  47.158  21.834  1.00 95.26           C  
ATOM   2065  CB  ALA A 127      -3.750  46.264  23.755  1.00 95.26           C  
ATOM   2066  HB1 ALA A 127      -2.947  45.560  23.978  1.00 95.26           H  
ATOM   2067  HB2 ALA A 127      -4.250  46.540  24.683  1.00 95.26           H  
ATOM   2068  HB3 ALA A 127      -4.463  45.792  23.079  1.00 95.26           H  
ATOM   2069  O   ALA A 127      -1.144  47.117  21.904  1.00 95.26           O  
ATOM   2070  N   ILE A 128      -3.048  46.936  20.695  1.00 95.15           N  
ATOM   2071  H   ILE A 128      -4.056  46.986  20.723  1.00 95.15           H  
ATOM   2072  CA  ILE A 128      -2.405  46.632  19.403  1.00 95.15           C  
ATOM   2073  HA  ILE A 128      -1.710  45.803  19.539  1.00 95.15           H  
ATOM   2074  C   ILE A 128      -1.560  47.814  18.927  1.00 95.15           C  
ATOM   2075  CB  ILE A 128      -3.460  46.206  18.352  1.00 95.15           C  
ATOM   2076  HB  ILE A 128      -4.270  46.934  18.362  1.00 95.15           H  
ATOM   2077  O   ILE A 128      -0.422  47.613  18.509  1.00 95.15           O  
ATOM   2078  CG1 ILE A 128      -4.025  44.813  18.720  1.00 95.15           C  
ATOM   2079 HG12 ILE A 128      -3.259  44.056  18.548  1.00 95.15           H  
ATOM   2080 HG13 ILE A 128      -4.274  44.783  19.781  1.00 95.15           H  
ATOM   2081  CG2 ILE A 128      -2.871  46.162  16.925  1.00 95.15           C  
ATOM   2082 HG21 ILE A 128      -3.623  45.843  16.203  1.00 95.15           H  
ATOM   2083 HG22 ILE A 128      -2.019  45.483  16.886  1.00 95.15           H  
ATOM   2084 HG23 ILE A 128      -2.549  47.155  16.611  1.00 95.15           H  
ATOM   2085  CD1 ILE A 128      -5.290  44.436  17.939  1.00 95.15           C  
ATOM   2086 HD11 ILE A 128      -5.689  43.501  18.330  1.00 95.15           H  
ATOM   2087 HD12 ILE A 128      -6.039  45.221  18.045  1.00 95.15           H  
ATOM   2088 HD13 ILE A 128      -5.055  44.299  16.884  1.00 95.15           H  
ATOM   2089  N   ASN A 129      -2.057  49.046  19.038  1.00 88.91           N  
ATOM   2090  H   ASN A 129      -3.011  49.168  19.347  1.00 88.91           H  
ATOM   2091  CA  ASN A 129      -1.273  50.228  18.686  1.00 88.91           C  
ATOM   2092  HA  ASN A 129      -0.872  50.089  17.682  1.00 88.91           H  
ATOM   2093  C   ASN A 129      -0.050  50.393  19.612  1.00 88.91           C  
ATOM   2094  CB  ASN A 129      -2.195  51.457  18.645  1.00 88.91           C  
ATOM   2095  HB2 ASN A 129      -1.585  52.361  18.645  1.00 88.91           H  
ATOM   2096  HB3 ASN A 129      -2.837  51.481  19.525  1.00 88.91           H  
ATOM   2097  O   ASN A 129       1.059  50.588  19.114  1.00 88.91           O  
ATOM   2098  CG  ASN A 129      -3.028  51.487  17.371  1.00 88.91           C  
ATOM   2099  ND2 ASN A 129      -4.330  51.372  17.479  1.00 88.91           N  
ATOM   2100 HD21 ASN A 129      -4.909  51.368  16.652  1.00 88.91           H  
ATOM   2101 HD22 ASN A 129      -4.748  51.112  18.360  1.00 88.91           H  
ATOM   2102  OD1 ASN A 129      -2.491  51.598  16.281  1.00 88.91           O  
ATOM   2103  N   ALA A 130      -0.206  50.208  20.928  1.00 89.24           N  
ATOM   2104  H   ALA A 130      -1.139  50.056  21.283  1.00 89.24           H  
ATOM   2105  CA  ALA A 130       0.871  50.405  21.904  1.00 89.24           C  
ATOM   2106  HA  ALA A 130       1.390  51.331  21.654  1.00 89.24           H  
ATOM   2107  C   ALA A 130       1.953  49.300  21.936  1.00 89.24           C  
ATOM   2108  CB  ALA A 130       0.224  50.600  23.281  1.00 89.24           C  
ATOM   2109  HB1 ALA A 130       1.001  50.746  24.032  1.00 89.24           H  
ATOM   2110  HB2 ALA A 130      -0.419  51.479  23.264  1.00 89.24           H  
ATOM   2111  HB3 ALA A 130      -0.375  49.728  23.542  1.00 89.24           H  
ATOM   2112  O   ALA A 130       3.117  49.610  22.168  1.00 89.24           O  
ATOM   2113  N   HIS A 131       1.617  48.026  21.694  1.00 91.67           N  
ATOM   2114  H   HIS A 131       0.651  47.811  21.489  1.00 91.67           H  
ATOM   2115  CA  HIS A 131       2.543  46.890  21.877  1.00 91.67           C  
ATOM   2116  HA  HIS A 131       3.494  47.269  22.250  1.00 91.67           H  
ATOM   2117  C   HIS A 131       2.815  46.145  20.557  1.00 91.67           C  
ATOM   2118  CB  HIS A 131       1.996  45.928  22.946  1.00 91.67           C  
ATOM   2119  HB2 HIS A 131       1.050  45.511  22.600  1.00 91.67           H  
ATOM   2120  HB3 HIS A 131       2.693  45.101  23.079  1.00 91.67           H  
ATOM   2121  O   HIS A 131       1.951  46.138  19.680  1.00 91.67           O  
ATOM   2122  CG  HIS A 131       1.775  46.587  24.283  1.00 91.67           C  
ATOM   2123  CD2 HIS A 131       2.597  46.544  25.379  1.00 91.67           C  
ATOM   2124  HD2 HIS A 131       3.533  46.011  25.454  1.00 91.67           H  
ATOM   2125  ND1 HIS A 131       0.705  47.387  24.607  1.00 91.67           N  
ATOM   2126  HD1 HIS A 131      -0.042  47.638  23.975  1.00 91.67           H  
ATOM   2127  CE1 HIS A 131       0.883  47.832  25.862  1.00 91.67           C  
ATOM   2128  HE1 HIS A 131       0.220  48.506  26.385  1.00 91.67           H  
ATOM   2129  NE2 HIS A 131       2.011  47.327  26.380  1.00 91.67           N  
ATOM   2130  N   PRO A 132       3.987  45.507  20.369  1.00 90.72           N  
ATOM   2131  CA  PRO A 132       4.272  44.711  19.168  1.00 90.72           C  
ATOM   2132  HA  PRO A 132       3.959  45.248  18.273  1.00 90.72           H  
ATOM   2133  C   PRO A 132       3.564  43.345  19.172  1.00 90.72           C  
ATOM   2134  CB  PRO A 132       5.797  44.564  19.146  1.00 90.72           C  
ATOM   2135  HB2 PRO A 132       6.116  43.638  18.666  1.00 90.72           H  
ATOM   2136  HB3 PRO A 132       6.236  45.420  18.635  1.00 90.72           H  
ATOM   2137  O   PRO A 132       3.238  42.824  18.109  1.00 90.72           O  
ATOM   2138  CG  PRO A 132       6.180  44.602  20.626  1.00 90.72           C  
ATOM   2139  HG2 PRO A 132       6.051  43.614  21.067  1.00 90.72           H  
ATOM   2140  HG3 PRO A 132       7.202  44.952  20.770  1.00 90.72           H  
ATOM   2141  CD  PRO A 132       5.162  45.571  21.230  1.00 90.72           C  
ATOM   2142  HD2 PRO A 132       5.567  46.583  21.214  1.00 90.72           H  
ATOM   2143  HD3 PRO A 132       4.928  45.280  22.255  1.00 90.72           H  
ATOM   2144  N   VAL A 133       3.296  42.774  20.353  1.00 94.82           N  
ATOM   2145  H   VAL A 133       3.549  43.278  21.192  1.00 94.82           H  
ATOM   2146  CA  VAL A 133       2.617  41.479  20.530  1.00 94.82           C  
ATOM   2147  HA  VAL A 133       2.208  41.164  19.570  1.00 94.82           H  
ATOM   2148  C   VAL A 133       1.464  41.638  21.522  1.00 94.82           C  
ATOM   2149  CB  VAL A 133       3.590  40.376  21.005  1.00 94.82           C  
ATOM   2150  HB  VAL A 133       3.924  40.609  22.016  1.00 94.82           H  
ATOM   2151  O   VAL A 133       1.671  42.171  22.609  1.00 94.82           O  
ATOM   2152  CG1 VAL A 133       2.903  39.002  21.024  1.00 94.82           C  
ATOM   2153 HG11 VAL A 133       3.616  38.237  21.333  1.00 94.82           H  
ATOM   2154 HG12 VAL A 133       2.527  38.757  20.031  1.00 94.82           H  
ATOM   2155 HG13 VAL A 133       2.076  38.999  21.735  1.00 94.82           H  
ATOM   2156  CG2 VAL A 133       4.836  40.263  20.115  1.00 94.82           C  
ATOM   2157 HG21 VAL A 133       4.549  40.105  19.075  1.00 94.82           H  
ATOM   2158 HG22 VAL A 133       5.457  39.430  20.445  1.00 94.82           H  
ATOM   2159 HG23 VAL A 133       5.431  41.174  20.182  1.00 94.82           H  
ATOM   2160  N   VAL A 134       0.267  41.155  21.175  1.00 95.97           N  
ATOM   2161  H   VAL A 134       0.174  40.769  20.247  1.00 95.97           H  
ATOM   2162  CA  VAL A 134      -0.939  41.194  22.029  1.00 95.97           C  
ATOM   2163  HA  VAL A 134      -0.648  41.456  23.046  1.00 95.97           H  
ATOM   2164  C   VAL A 134      -1.604  39.820  22.076  1.00 95.97           C  
ATOM   2165  CB  VAL A 134      -1.938  42.263  21.535  1.00 95.97           C  
ATOM   2166  HB  VAL A 134      -2.235  42.030  20.512  1.00 95.97           H  
ATOM   2167  O   VAL A 134      -1.726  39.148  21.052  1.00 95.97           O  
ATOM   2168  CG1 VAL A 134      -3.209  42.331  22.398  1.00 95.97           C  
ATOM   2169 HG11 VAL A 134      -3.846  43.147  22.057  1.00 95.97           H  
ATOM   2170 HG12 VAL A 134      -3.778  41.405  22.310  1.00 95.97           H  
ATOM   2171 HG13 VAL A 134      -2.946  42.497  23.443  1.00 95.97           H  
ATOM   2172  CG2 VAL A 134      -1.305  43.658  21.547  1.00 95.97           C  
ATOM   2173 HG21 VAL A 134      -0.907  43.888  22.535  1.00 95.97           H  
ATOM   2174 HG22 VAL A 134      -2.057  44.402  21.282  1.00 95.97           H  
ATOM   2175 HG23 VAL A 134      -0.498  43.716  20.816  1.00 95.97           H  
ATOM   2176  N   ILE A 135      -2.074  39.400  23.254  1.00 96.43           N  
ATOM   2177  H   ILE A 135      -1.965  40.001  24.058  1.00 96.43           H  
ATOM   2178  CA  ILE A 135      -2.737  38.105  23.461  1.00 96.43           C  
ATOM   2179  HA  ILE A 135      -2.682  37.521  22.543  1.00 96.43           H  
ATOM   2180  C   ILE A 135      -4.219  38.334  23.783  1.00 96.43           C  
ATOM   2181  CB  ILE A 135      -2.002  37.297  24.556  1.00 96.43           C  
ATOM   2182  HB  ILE A 135      -1.991  37.898  25.465  1.00 96.43           H  
ATOM   2183  O   ILE A 135      -4.553  38.985  24.771  1.00 96.43           O  
ATOM   2184  CG1 ILE A 135      -0.540  36.997  24.146  1.00 96.43           C  
ATOM   2185 HG12 ILE A 135      -0.084  37.875  23.690  1.00 96.43           H  
ATOM   2186 HG13 ILE A 135      -0.532  36.194  23.409  1.00 96.43           H  
ATOM   2187  CG2 ILE A 135      -2.742  35.974  24.840  1.00 96.43           C  
ATOM   2188 HG21 ILE A 135      -3.733  36.174  25.249  1.00 96.43           H  
ATOM   2189 HG22 ILE A 135      -2.189  35.384  25.571  1.00 96.43           H  
ATOM   2190 HG23 ILE A 135      -2.837  35.397  23.920  1.00 96.43           H  
ATOM   2191  CD1 ILE A 135       0.361  36.598  25.318  1.00 96.43           C  
ATOM   2192 HD11 ILE A 135       0.364  37.389  26.068  1.00 96.43           H  
ATOM   2193 HD12 ILE A 135       1.378  36.459  24.950  1.00 96.43           H  
ATOM   2194 HD13 ILE A 135       0.020  35.667  25.771  1.00 96.43           H  
ATOM   2195  N   ILE A 136      -5.125  37.772  22.978  1.00 94.83           N  
ATOM   2196  H   ILE A 136      -4.779  37.236  22.194  1.00 94.83           H  
ATOM   2197  CA  ILE A 136      -6.581  37.900  23.150  1.00 94.83           C  
ATOM   2198  HA  ILE A 136      -6.773  38.592  23.970  1.00 94.83           H  
ATOM   2199  C   ILE A 136      -7.180  36.546  23.544  1.00 94.83           C  
ATOM   2200  CB  ILE A 136      -7.262  38.514  21.905  1.00 94.83           C  
ATOM   2201  HB  ILE A 136      -7.146  37.822  21.071  1.00 94.83           H  
ATOM   2202  O   ILE A 136      -7.354  35.640  22.720  1.00 94.83           O  
ATOM   2203  CG1 ILE A 136      -6.600  39.860  21.521  1.00 94.83           C  
ATOM   2204 HG12 ILE A 136      -5.545  39.693  21.307  1.00 94.83           H  
ATOM   2205 HG13 ILE A 136      -6.668  40.555  22.359  1.00 94.83           H  
ATOM   2206  CG2 ILE A 136      -8.771  38.704  22.174  1.00 94.83           C  
ATOM   2207 HG21 ILE A 136      -8.916  39.433  22.971  1.00 94.83           H  
ATOM   2208 HG22 ILE A 136      -9.235  37.760  22.459  1.00 94.83           H  
ATOM   2209 HG23 ILE A 136      -9.269  39.055  21.270  1.00 94.83           H  
ATOM   2210  CD1 ILE A 136      -7.204  40.524  20.279  1.00 94.83           C  
ATOM   2211 HD11 ILE A 136      -7.254  39.799  19.467  1.00 94.83           H  
ATOM   2212 HD12 ILE A 136      -6.570  41.357  19.974  1.00 94.83           H  
ATOM   2213 HD13 ILE A 136      -8.201  40.909  20.494  1.00 94.83           H  
ATOM   2214  N   LYS A 137      -7.547  36.425  24.822  1.00 92.19           N  
ATOM   2215  H   LYS A 137      -7.430  37.237  25.412  1.00 92.19           H  
ATOM   2216  CA  LYS A 137      -8.181  35.238  25.404  1.00 92.19           C  
ATOM   2217  HA  LYS A 137      -8.033  34.402  24.720  1.00 92.19           H  
ATOM   2218  C   LYS A 137      -9.685  35.466  25.552  1.00 92.19           C  
ATOM   2219  CB  LYS A 137      -7.465  34.889  26.716  1.00 92.19           C  
ATOM   2220  HB2 LYS A 137      -6.402  34.789  26.497  1.00 92.19           H  
ATOM   2221  HB3 LYS A 137      -7.586  35.703  27.431  1.00 92.19           H  
ATOM   2222  O   LYS A 137     -10.126  36.353  26.276  1.00 92.19           O  
ATOM   2223  CG  LYS A 137      -7.971  33.577  27.338  1.00 92.19           C  
ATOM   2224  HG2 LYS A 137      -8.070  32.818  26.562  1.00 92.19           H  
ATOM   2225  HG3 LYS A 137      -8.944  33.746  27.799  1.00 92.19           H  
ATOM   2226  CD  LYS A 137      -6.971  33.079  28.391  1.00 92.19           C  
ATOM   2227  HD2 LYS A 137      -6.031  32.852  27.888  1.00 92.19           H  
ATOM   2228  HD3 LYS A 137      -6.795  33.867  29.123  1.00 92.19           H  
ATOM   2229  CE  LYS A 137      -7.473  31.821  29.106  1.00 92.19           C  
ATOM   2230  HE2 LYS A 137      -8.312  32.097  29.745  1.00 92.19           H  
ATOM   2231  HE3 LYS A 137      -7.829  31.112  28.359  1.00 92.19           H  
ATOM   2232  NZ  LYS A 137      -6.388  31.200  29.908  1.00 92.19           N  
ATOM   2233  HZ1 LYS A 137      -5.935  31.876  30.506  1.00 92.19           H  
ATOM   2234  HZ2 LYS A 137      -5.687  30.814  29.290  1.00 92.19           H  
ATOM   2235  HZ3 LYS A 137      -6.724  30.432  30.472  1.00 92.19           H  
ATOM   2236  N   GLY A 138     -10.500  34.662  24.877  1.00 86.73           N  
ATOM   2237  H   GLY A 138     -10.094  33.953  24.283  1.00 86.73           H  
ATOM   2238  CA  GLY A 138     -11.949  34.875  24.874  1.00 86.73           C  
ATOM   2239  HA2 GLY A 138     -12.280  35.153  25.875  1.00 86.73           H  
ATOM   2240  HA3 GLY A 138     -12.176  35.701  24.200  1.00 86.73           H  
ATOM   2241  C   GLY A 138     -12.741  33.664  24.419  1.00 86.73           C  
ATOM   2242  O   GLY A 138     -12.333  32.980  23.479  1.00 86.73           O  
ATOM   2243  N   GLU A 139     -13.876  33.406  25.073  1.00 78.64           N  
ATOM   2244  H   GLU A 139     -14.158  34.038  25.810  1.00 78.64           H  
ATOM   2245  CA  GLU A 139     -14.636  32.162  24.911  1.00 78.64           C  
ATOM   2246  HA  GLU A 139     -13.992  31.347  25.241  1.00 78.64           H  
ATOM   2247  C   GLU A 139     -15.037  31.838  23.458  1.00 78.64           C  
ATOM   2248  CB  GLU A 139     -15.888  32.149  25.807  1.00 78.64           C  
ATOM   2249  HB2 GLU A 139     -16.447  31.243  25.572  1.00 78.64           H  
ATOM   2250  HB3 GLU A 139     -16.523  33.002  25.566  1.00 78.64           H  
ATOM   2251  O   GLU A 139     -15.165  32.693  22.578  1.00 78.64           O  
ATOM   2252  CG  GLU A 139     -15.584  32.139  27.315  1.00 78.64           C  
ATOM   2253  HG2 GLU A 139     -15.473  33.161  27.675  1.00 78.64           H  
ATOM   2254  HG3 GLU A 139     -14.644  31.613  27.484  1.00 78.64           H  
ATOM   2255  CD  GLU A 139     -16.706  31.412  28.070  1.00 78.64           C  
ATOM   2256  OE1 GLU A 139     -16.478  30.258  28.503  1.00 78.64           O  
ATOM   2257  OE2 GLU A 139     -17.871  31.861  28.036  1.00 78.64           O  
ATOM   2258  N   THR A 140     -15.277  30.554  23.207  1.00 79.75           N  
ATOM   2259  H   THR A 140     -15.224  29.889  23.965  1.00 79.75           H  
ATOM   2260  CA  THR A 140     -15.818  30.049  21.946  1.00 79.75           C  
ATOM   2261  HA  THR A 140     -15.111  30.280  21.149  1.00 79.75           H  
ATOM   2262  C   THR A 140     -17.151  30.720  21.605  1.00 79.75           C  
ATOM   2263  CB  THR A 140     -15.985  28.523  22.024  1.00 79.75           C  
ATOM   2264  HB  THR A 140     -16.780  28.192  21.356  1.00 79.75           H  
ATOM   2265  O   THR A 140     -18.131  30.586  22.333  1.00 79.75           O  
ATOM   2266  CG2 THR A 140     -14.693  27.833  21.626  1.00 79.75           C  
ATOM   2267 HG21 THR A 140     -13.878  28.121  22.290  1.00 79.75           H  
ATOM   2268 HG22 THR A 140     -14.841  26.755  21.688  1.00 79.75           H  
ATOM   2269 HG23 THR A 140     -14.424  28.093  20.602  1.00 79.75           H  
ATOM   2270  OG1 THR A 140     -16.228  28.059  23.342  1.00 79.75           O  
ATOM   2271  HG1 THR A 140     -15.811  27.195  23.384  1.00 79.75           H  
ATOM   2272  N   GLY A 141     -17.181  31.441  20.478  1.00 76.00           N  
ATOM   2273  H   GLY A 141     -16.324  31.531  19.951  1.00 76.00           H  
ATOM   2274  CA  GLY A 141     -18.347  32.202  20.014  1.00 76.00           C  
ATOM   2275  HA2 GLY A 141     -19.256  31.745  20.403  1.00 76.00           H  
ATOM   2276  HA3 GLY A 141     -18.390  32.147  18.926  1.00 76.00           H  
ATOM   2277  C   GLY A 141     -18.380  33.689  20.402  1.00 76.00           C  
ATOM   2278  O   GLY A 141     -19.303  34.372  19.978  1.00 76.00           O  
ATOM   2279  N   CYS A 142     -17.397  34.231  21.137  1.00 81.01           N  
ATOM   2280  H   CYS A 142     -16.669  33.643  21.517  1.00 81.01           H  
ATOM   2281  CA  CYS A 142     -17.418  35.650  21.546  1.00 81.01           C  
ATOM   2282  HA  CYS A 142     -18.421  35.877  21.905  1.00 81.01           H  
ATOM   2283  C   CYS A 142     -17.144  36.668  20.419  1.00 81.01           C  
ATOM   2284  CB  CYS A 142     -16.459  35.856  22.726  1.00 81.01           C  
ATOM   2285  HB2 CYS A 142     -16.638  36.842  23.156  1.00 81.01           H  
ATOM   2286  HB3 CYS A 142     -16.650  35.102  23.490  1.00 81.01           H  
ATOM   2287  O   CYS A 142     -17.384  37.858  20.613  1.00 81.01           O  
ATOM   2288  SG  CYS A 142     -14.727  35.775  22.198  1.00 81.01           S  
ATOM   2289  HG  CYS A 142     -14.220  35.657  23.429  1.00 81.01           H  
ATOM   2290  N   GLY A 143     -16.646  36.214  19.260  1.00 83.00           N  
ATOM   2291  H   GLY A 143     -16.535  35.214  19.174  1.00 83.00           H  
ATOM   2292  CA  GLY A 143     -16.441  37.035  18.058  1.00 83.00           C  
ATOM   2293  HA2 GLY A 143     -16.970  36.568  17.227  1.00 83.00           H  
ATOM   2294  HA3 GLY A 143     -16.888  38.018  18.205  1.00 83.00           H  
ATOM   2295  C   GLY A 143     -14.989  37.261  17.610  1.00 83.00           C  
ATOM   2296  O   GLY A 143     -14.818  37.837  16.542  1.00 83.00           O  
ATOM   2297  N   LYS A 144     -13.960  36.800  18.354  1.00 89.22           N  
ATOM   2298  H   LYS A 144     -14.197  36.395  19.249  1.00 89.22           H  
ATOM   2299  CA  LYS A 144     -12.515  36.997  18.039  1.00 89.22           C  
ATOM   2300  HA  LYS A 144     -12.198  37.990  18.358  1.00 89.22           H  
ATOM   2301  C   LYS A 144     -12.196  36.966  16.541  1.00 89.22           C  
ATOM   2302  CB  LYS A 144     -11.609  35.959  18.739  1.00 89.22           C  
ATOM   2303  HB2 LYS A 144     -11.925  34.958  18.444  1.00 89.22           H  
ATOM   2304  HB3 LYS A 144     -10.592  36.106  18.377  1.00 89.22           H  
ATOM   2305  O   LYS A 144     -11.828  37.984  15.965  1.00 89.22           O  
ATOM   2306  CG  LYS A 144     -11.570  36.037  20.269  1.00 89.22           C  
ATOM   2307  HG2 LYS A 144     -11.398  37.069  20.575  1.00 89.22           H  
ATOM   2308  HG3 LYS A 144     -12.534  35.705  20.654  1.00 89.22           H  
ATOM   2309  CD  LYS A 144     -10.460  35.164  20.881  1.00 89.22           C  
ATOM   2310  HD2 LYS A 144     -10.561  35.159  21.966  1.00 89.22           H  
ATOM   2311  HD3 LYS A 144      -9.502  35.632  20.652  1.00 89.22           H  
ATOM   2312  CE  LYS A 144     -10.410  33.719  20.358  1.00 89.22           C  
ATOM   2313  HE2 LYS A 144     -10.304  33.728  19.273  1.00 89.22           H  
ATOM   2314  HE3 LYS A 144      -9.499  33.259  20.742  1.00 89.22           H  
ATOM   2315  NZ  LYS A 144     -11.582  32.907  20.762  1.00 89.22           N  
ATOM   2316  HZ1 LYS A 144     -11.658  32.865  21.769  1.00 89.22           H  
ATOM   2317  HZ2 LYS A 144     -12.436  33.302  20.395  1.00 89.22           H  
ATOM   2318  HZ3 LYS A 144     -11.464  31.971  20.403  1.00 89.22           H  
ATOM   2319  N   THR A 145     -12.385  35.799  15.933  1.00 88.97           N  
ATOM   2320  H   THR A 145     -12.634  35.000  16.499  1.00 88.97           H  
ATOM   2321  CA  THR A 145     -11.896  35.469  14.595  1.00 88.97           C  
ATOM   2322  HA  THR A 145     -10.829  35.688  14.550  1.00 88.97           H  
ATOM   2323  C   THR A 145     -12.564  36.269  13.479  1.00 88.97           C  
ATOM   2324  CB  THR A 145     -12.079  33.965  14.348  1.00 88.97           C  
ATOM   2325  HB  THR A 145     -13.117  33.778  14.072  1.00 88.97           H  
ATOM   2326  O   THR A 145     -11.900  36.563  12.496  1.00 88.97           O  
ATOM   2327  CG2 THR A 145     -11.175  33.466  13.232  1.00 88.97           C  
ATOM   2328 HG21 THR A 145     -10.146  33.780  13.406  1.00 88.97           H  
ATOM   2329 HG22 THR A 145     -11.212  32.377  13.199  1.00 88.97           H  
ATOM   2330 HG23 THR A 145     -11.503  33.877  12.277  1.00 88.97           H  
ATOM   2331  OG1 THR A 145     -11.811  33.230  15.528  1.00 88.97           O  
ATOM   2332  HG1 THR A 145     -10.948  32.824  15.423  1.00 88.97           H  
ATOM   2333  N   THR A 146     -13.840  36.657  13.619  1.00 89.24           N  
ATOM   2334  H   THR A 146     -14.338  36.444  14.472  1.00 89.24           H  
ATOM   2335  CA  THR A 146     -14.518  37.494  12.612  1.00 89.24           C  
ATOM   2336  HA  THR A 146     -14.041  37.335  11.645  1.00 89.24           H  
ATOM   2337  C   THR A 146     -14.386  38.986  12.896  1.00 89.24           C  
ATOM   2338  CB  THR A 146     -16.006  37.143  12.426  1.00 89.24           C  
ATOM   2339  HB  THR A 146     -16.439  37.851  11.719  1.00 89.24           H  
ATOM   2340  O   THR A 146     -14.278  39.762  11.952  1.00 89.24           O  
ATOM   2341  CG2 THR A 146     -16.211  35.736  11.870  1.00 89.24           C  
ATOM   2342 HG21 THR A 146     -15.842  34.990  12.573  1.00 89.24           H  
ATOM   2343 HG22 THR A 146     -15.676  35.643  10.925  1.00 89.24           H  
ATOM   2344 HG23 THR A 146     -17.272  35.574  11.679  1.00 89.24           H  
ATOM   2345  OG1 THR A 146     -16.742  37.208  13.630  1.00 89.24           O  
ATOM   2346  HG1 THR A 146     -17.654  37.067  13.366  1.00 89.24           H  
ATOM   2347  N   GLN A 147     -14.398  39.420  14.161  1.00 92.13           N  
ATOM   2348  H   GLN A 147     -14.482  38.745  14.907  1.00 92.13           H  
ATOM   2349  CA  GLN A 147     -14.499  40.846  14.494  1.00 92.13           C  
ATOM   2350  HA  GLN A 147     -14.959  41.366  13.654  1.00 92.13           H  
ATOM   2351  C   GLN A 147     -13.154  41.542  14.720  1.00 92.13           C  
ATOM   2352  CB  GLN A 147     -15.417  41.070  15.703  1.00 92.13           C  
ATOM   2353  HB2 GLN A 147     -15.475  42.146  15.868  1.00 92.13           H  
ATOM   2354  HB3 GLN A 147     -14.972  40.616  16.588  1.00 92.13           H  
ATOM   2355  O   GLN A 147     -13.012  42.678  14.283  1.00 92.13           O  
ATOM   2356  CG  GLN A 147     -16.854  40.554  15.542  1.00 92.13           C  
ATOM   2357  HG2 GLN A 147     -16.842  39.464  15.553  1.00 92.13           H  
ATOM   2358  HG3 GLN A 147     -17.437  40.887  16.400  1.00 92.13           H  
ATOM   2359  CD  GLN A 147     -17.543  41.045  14.269  1.00 92.13           C  
ATOM   2360  NE2 GLN A 147     -17.820  40.133  13.363  1.00 92.13           N  
ATOM   2361 HE21 GLN A 147     -18.293  40.358  12.499  1.00 92.13           H  
ATOM   2362 HE22 GLN A 147     -17.554  39.170  13.512  1.00 92.13           H  
ATOM   2363  OE1 GLN A 147     -17.812  42.227  14.095  1.00 92.13           O  
ATOM   2364  N   VAL A 148     -12.159  40.907  15.353  1.00 94.53           N  
ATOM   2365  H   VAL A 148     -12.270  39.937  15.614  1.00 94.53           H  
ATOM   2366  CA  VAL A 148     -10.880  41.586  15.663  1.00 94.53           C  
ATOM   2367  HA  VAL A 148     -11.123  42.502  16.201  1.00 94.53           H  
ATOM   2368  C   VAL A 148     -10.146  42.051  14.394  1.00 94.53           C  
ATOM   2369  CB  VAL A 148      -9.976  40.756  16.601  1.00 94.53           C  
ATOM   2370  HB  VAL A 148      -9.819  39.760  16.186  1.00 94.53           H  
ATOM   2371  O   VAL A 148      -9.787  43.227  14.345  1.00 94.53           O  
ATOM   2372  CG1 VAL A 148      -8.601  41.403  16.813  1.00 94.53           C  
ATOM   2373 HG11 VAL A 148      -8.711  42.420  17.189  1.00 94.53           H  
ATOM   2374 HG12 VAL A 148      -8.020  40.815  17.524  1.00 94.53           H  
ATOM   2375 HG13 VAL A 148      -8.042  41.428  15.877  1.00 94.53           H  
ATOM   2376  CG2 VAL A 148     -10.639  40.603  17.977  1.00 94.53           C  
ATOM   2377 HG21 VAL A 148     -10.752  41.581  18.445  1.00 94.53           H  
ATOM   2378 HG22 VAL A 148     -10.018  39.969  18.610  1.00 94.53           H  
ATOM   2379 HG23 VAL A 148     -11.621  40.143  17.869  1.00 94.53           H  
ATOM   2380  N   PRO A 149     -10.000  41.232  13.328  1.00 95.47           N  
ATOM   2381  CA  PRO A 149      -9.392  41.701  12.080  1.00 95.47           C  
ATOM   2382  HA  PRO A 149      -8.388  42.068  12.290  1.00 95.47           H  
ATOM   2383  C   PRO A 149     -10.201  42.826  11.417  1.00 95.47           C  
ATOM   2384  CB  PRO A 149      -9.297  40.465  11.177  1.00 95.47           C  
ATOM   2385  HB2 PRO A 149     -10.152  40.421  10.502  1.00 95.47           H  
ATOM   2386  HB3 PRO A 149      -8.364  40.459  10.614  1.00 95.47           H  
ATOM   2387  O   PRO A 149      -9.633  43.750  10.840  1.00 95.47           O  
ATOM   2388  CG  PRO A 149      -9.362  39.285  12.145  1.00 95.47           C  
ATOM   2389  HG2 PRO A 149      -9.760  38.388  11.672  1.00 95.47           H  
ATOM   2390  HG3 PRO A 149      -8.375  39.096  12.566  1.00 95.47           H  
ATOM   2391  CD  PRO A 149     -10.293  39.807  13.231  1.00 95.47           C  
ATOM   2392  HD2 PRO A 149     -10.101  39.272  14.161  1.00 95.47           H  
ATOM   2393  HD3 PRO A 149     -11.329  39.664  12.925  1.00 95.47           H  
ATOM   2394  N   GLN A 150     -11.533  42.791  11.540  1.00 93.88           N  
ATOM   2395  H   GLN A 150     -11.951  42.044  12.077  1.00 93.88           H  
ATOM   2396  CA  GLN A 150     -12.400  43.849  11.024  1.00 93.88           C  
ATOM   2397  HA  GLN A 150     -12.076  44.089  10.011  1.00 93.88           H  
ATOM   2398  C   GLN A 150     -12.276  45.156  11.823  1.00 93.88           C  
ATOM   2399  CB  GLN A 150     -13.857  43.367  10.952  1.00 93.88           C  
ATOM   2400  HB2 GLN A 150     -14.172  42.963  11.915  1.00 93.88           H  
ATOM   2401  HB3 GLN A 150     -14.481  44.232  10.728  1.00 93.88           H  
ATOM   2402  O   GLN A 150     -12.326  46.217  11.212  1.00 93.88           O  
ATOM   2403  CG  GLN A 150     -14.078  42.319   9.849  1.00 93.88           C  
ATOM   2404  HG2 GLN A 150     -13.663  42.692   8.912  1.00 93.88           H  
ATOM   2405  HG3 GLN A 150     -13.556  41.395  10.101  1.00 93.88           H  
ATOM   2406  CD  GLN A 150     -15.561  42.037   9.628  1.00 93.88           C  
ATOM   2407  NE2 GLN A 150     -16.144  41.076  10.310  1.00 93.88           N  
ATOM   2408 HE21 GLN A 150     -15.588  40.525  10.949  1.00 93.88           H  
ATOM   2409 HE22 GLN A 150     -17.112  40.842  10.140  1.00 93.88           H  
ATOM   2410  OE1 GLN A 150     -16.212  42.718   8.851  1.00 93.88           O  
ATOM   2411  N   TYR A 151     -12.062  45.110  13.144  1.00 94.28           N  
ATOM   2412  H   TYR A 151     -12.060  44.211  13.603  1.00 94.28           H  
ATOM   2413  CA  TYR A 151     -11.836  46.309  13.963  1.00 94.28           C  
ATOM   2414  HA  TYR A 151     -12.654  47.009  13.792  1.00 94.28           H  
ATOM   2415  C   TYR A 151     -10.548  47.042  13.567  1.00 94.28           C  
ATOM   2416  CB  TYR A 151     -11.785  45.956  15.461  1.00 94.28           C  
ATOM   2417  HB2 TYR A 151     -10.956  45.267  15.620  1.00 94.28           H  
ATOM   2418  HB3 TYR A 151     -11.546  46.868  16.008  1.00 94.28           H  
ATOM   2419  O   TYR A 151     -10.577  48.265  13.452  1.00 94.28           O  
ATOM   2420  CG  TYR A 151     -13.025  45.364  16.119  1.00 94.28           C  
ATOM   2421  CD1 TYR A 151     -14.311  45.493  15.551  1.00 94.28           C  
ATOM   2422  HD1 TYR A 151     -14.443  45.990  14.601  1.00 94.28           H  
ATOM   2423  CD2 TYR A 151     -12.874  44.699  17.354  1.00 94.28           C  
ATOM   2424  HD2 TYR A 151     -11.893  44.615  17.797  1.00 94.28           H  
ATOM   2425  CE1 TYR A 151     -15.428  44.933  16.202  1.00 94.28           C  
ATOM   2426  HE1 TYR A 151     -16.409  44.998  15.754  1.00 94.28           H  
ATOM   2427  CE2 TYR A 151     -13.991  44.146  18.010  1.00 94.28           C  
ATOM   2428  HE2 TYR A 151     -13.877  43.630  18.952  1.00 94.28           H  
ATOM   2429  OH  TYR A 151     -16.340  43.656  18.010  1.00 94.28           O  
ATOM   2430  HH  TYR A 151     -17.120  43.688  17.450  1.00 94.28           H  
ATOM   2431  CZ  TYR A 151     -15.268  44.250  17.424  1.00 94.28           C  
ATOM   2432  N   ILE A 152      -9.457  46.305  13.325  1.00 94.90           N  
ATOM   2433  H   ILE A 152      -9.517  45.307  13.468  1.00 94.90           H  
ATOM   2434  CA  ILE A 152      -8.170  46.859  12.866  1.00 94.90           C  
ATOM   2435  HA  ILE A 152      -7.836  47.627  13.563  1.00 94.90           H  
ATOM   2436  C   ILE A 152      -8.350  47.525  11.492  1.00 94.90           C  
ATOM   2437  CB  ILE A 152      -7.102  45.737  12.810  1.00 94.90           C  
ATOM   2438  HB  ILE A 152      -7.474  44.964  12.138  1.00 94.90           H  
ATOM   2439  O   ILE A 152      -7.939  48.664  11.281  1.00 94.90           O  
ATOM   2440  CG1 ILE A 152      -6.852  45.090  14.195  1.00 94.90           C  
ATOM   2441 HG12 ILE A 152      -6.310  45.787  14.833  1.00 94.90           H  
ATOM   2442 HG13 ILE A 152      -7.804  44.875  14.682  1.00 94.90           H  
ATOM   2443  CG2 ILE A 152      -5.772  46.263  12.244  1.00 94.90           C  
ATOM   2444 HG21 ILE A 152      -5.053  45.450  12.142  1.00 94.90           H  
ATOM   2445 HG22 ILE A 152      -5.354  47.023  12.904  1.00 94.90           H  
ATOM   2446 HG23 ILE A 152      -5.908  46.696  11.253  1.00 94.90           H  
ATOM   2447  CD1 ILE A 152      -6.076  43.766  14.113  1.00 94.90           C  
ATOM   2448 HD11 ILE A 152      -5.038  43.948  13.837  1.00 94.90           H  
ATOM   2449 HD12 ILE A 152      -6.538  43.106  13.379  1.00 94.90           H  
ATOM   2450 HD13 ILE A 152      -6.097  43.272  15.084  1.00 94.90           H  
ATOM   2451  N   LEU A 153      -9.026  46.842  10.563  1.00 92.69           N  
ATOM   2452  H   LEU A 153      -9.313  45.897  10.775  1.00 92.69           H  
ATOM   2453  CA  LEU A 153      -9.267  47.359   9.214  1.00 92.69           C  
ATOM   2454  HA  LEU A 153      -8.312  47.707   8.822  1.00 92.69           H  
ATOM   2455  C   LEU A 153     -10.224  48.574   9.203  1.00 92.69           C  
ATOM   2456  CB  LEU A 153      -9.773  46.188   8.351  1.00 92.69           C  
ATOM   2457  HB2 LEU A 153     -10.842  46.073   8.529  1.00 92.69           H  
ATOM   2458  HB3 LEU A 153      -9.283  45.266   8.663  1.00 92.69           H  
ATOM   2459  O   LEU A 153     -10.074  49.469   8.378  1.00 92.69           O  
ATOM   2460  CG  LEU A 153      -9.510  46.365   6.846  1.00 92.69           C  
ATOM   2461  HG  LEU A 153      -9.830  47.359   6.534  1.00 92.69           H  
ATOM   2462  CD1 LEU A 153      -8.038  46.178   6.479  1.00 92.69           C  
ATOM   2463 HD11 LEU A 153      -7.691  45.181   6.749  1.00 92.69           H  
ATOM   2464 HD12 LEU A 153      -7.905  46.322   5.407  1.00 92.69           H  
ATOM   2465 HD13 LEU A 153      -7.420  46.919   6.987  1.00 92.69           H  
ATOM   2466  CD2 LEU A 153     -10.314  45.315   6.075  1.00 92.69           C  
ATOM   2467 HD21 LEU A 153     -11.372  45.417   6.316  1.00 92.69           H  
ATOM   2468 HD22 LEU A 153     -10.172  45.464   5.005  1.00 92.69           H  
ATOM   2469 HD23 LEU A 153      -9.971  44.315   6.343  1.00 92.69           H  
ATOM   2470  N   ASP A 154     -11.179  48.637  10.139  1.00 91.13           N  
ATOM   2471  H   ASP A 154     -11.281  47.849  10.762  1.00 91.13           H  
ATOM   2472  CA  ASP A 154     -12.074  49.790  10.335  1.00 91.13           C  
ATOM   2473  HA  ASP A 154     -12.459  50.109   9.367  1.00 91.13           H  
ATOM   2474  C   ASP A 154     -11.362  51.010  10.957  1.00 91.13           C  
ATOM   2475  CB  ASP A 154     -13.265  49.387  11.230  1.00 91.13           C  
ATOM   2476  HB2 ASP A 154     -13.788  50.292  11.539  1.00 91.13           H  
ATOM   2477  HB3 ASP A 154     -12.889  48.912  12.136  1.00 91.13           H  
ATOM   2478  O   ASP A 154     -11.792  52.144  10.742  1.00 91.13           O  
ATOM   2479  CG  ASP A 154     -14.300  48.466  10.573  1.00 91.13           C  
ATOM   2480  OD1 ASP A 154     -14.326  48.323   9.328  1.00 91.13           O  
ATOM   2481  OD2 ASP A 154     -15.150  47.903  11.304  1.00 91.13           O  
ATOM   2482  N   GLU A 155     -10.294  50.806  11.735  1.00 90.36           N  
ATOM   2483  H   GLU A 155     -10.004  49.855  11.915  1.00 90.36           H  
ATOM   2484  CA  GLU A 155      -9.446  51.883  12.270  1.00 90.36           C  
ATOM   2485  HA  GLU A 155     -10.078  52.721  12.563  1.00 90.36           H  
ATOM   2486  C   GLU A 155      -8.472  52.416  11.206  1.00 90.36           C  
ATOM   2487  CB  GLU A 155      -8.727  51.379  13.532  1.00 90.36           C  
ATOM   2488  HB2 GLU A 155      -9.481  51.012  14.229  1.00 90.36           H  
ATOM   2489  HB3 GLU A 155      -8.065  50.551  13.276  1.00 90.36           H  
ATOM   2490  O   GLU A 155      -8.303  53.630  11.069  1.00 90.36           O  
ATOM   2491  CG  GLU A 155      -7.917  52.482  14.225  1.00 90.36           C  
ATOM   2492  HG2 GLU A 155      -8.538  53.373  14.311  1.00 90.36           H  
ATOM   2493  HG3 GLU A 155      -7.048  52.732  13.617  1.00 90.36           H  
ATOM   2494  CD  GLU A 155      -7.470  52.029  15.620  1.00 90.36           C  
ATOM   2495  OE1 GLU A 155      -8.140  52.438  16.594  1.00 90.36           O  
ATOM   2496  OE2 GLU A 155      -6.505  51.238  15.707  1.00 90.36           O  
ATOM   2497  N   ALA A 156      -7.915  51.524  10.382  1.00 90.32           N  
ATOM   2498  H   ALA A 156      -8.046  50.543  10.580  1.00 90.32           H  
ATOM   2499  CA  ALA A 156      -7.102  51.889   9.225  1.00 90.32           C  
ATOM   2500  HA  ALA A 156      -6.265  52.500   9.563  1.00 90.32           H  
ATOM   2501  C   ALA A 156      -7.897  52.721   8.199  1.00 90.32           C  
ATOM   2502  CB  ALA A 156      -6.536  50.601   8.627  1.00 90.32           C  
ATOM   2503  HB1 ALA A 156      -5.995  50.045   9.394  1.00 90.32           H  
ATOM   2504  HB2 ALA A 156      -7.338  49.983   8.223  1.00 90.32           H  
ATOM   2505  HB3 ALA A 156      -5.846  50.861   7.825  1.00 90.32           H  
ATOM   2506  O   ALA A 156      -7.469  53.818   7.844  1.00 90.32           O  
ATOM   2507  N   TYR A 157      -9.109  52.279   7.831  1.00 89.99           N  
ATOM   2508  H   TYR A 157      -9.384  51.352   8.120  1.00 89.99           H  
ATOM   2509  CA  TYR A 157     -10.036  53.038   6.974  1.00 89.99           C  
ATOM   2510  HA  TYR A 157      -9.600  53.145   5.981  1.00 89.99           H  
ATOM   2511  C   TYR A 157     -10.311  54.455   7.509  1.00 89.99           C  
ATOM   2512  CB  TYR A 157     -11.354  52.253   6.854  1.00 89.99           C  
ATOM   2513  HB2 TYR A 157     -11.156  51.317   6.332  1.00 89.99           H  
ATOM   2514  HB3 TYR A 157     -11.712  52.002   7.852  1.00 89.99           H  
ATOM   2515  O   TYR A 157     -10.285  55.427   6.761  1.00 89.99           O  
ATOM   2516  CG  TYR A 157     -12.456  53.001   6.120  1.00 89.99           C  
ATOM   2517  CD1 TYR A 157     -13.398  53.771   6.833  1.00 89.99           C  
ATOM   2518  HD1 TYR A 157     -13.345  53.815   7.911  1.00 89.99           H  
ATOM   2519  CD2 TYR A 157     -12.502  52.973   4.715  1.00 89.99           C  
ATOM   2520  HD2 TYR A 157     -11.778  52.388   4.167  1.00 89.99           H  
ATOM   2521  CE1 TYR A 157     -14.369  54.521   6.139  1.00 89.99           C  
ATOM   2522  HE1 TYR A 157     -15.075  55.133   6.680  1.00 89.99           H  
ATOM   2523  CE2 TYR A 157     -13.468  53.720   4.017  1.00 89.99           C  
ATOM   2524  HE2 TYR A 157     -13.496  53.713   2.937  1.00 89.99           H  
ATOM   2525  OH  TYR A 157     -15.334  55.220   4.051  1.00 89.99           O  
ATOM   2526  HH  TYR A 157     -15.842  55.788   4.634  1.00 89.99           H  
ATOM   2527  CZ  TYR A 157     -14.400  54.499   4.726  1.00 89.99           C  
ATOM   2528  N   LYS A 158     -10.542  54.595   8.822  1.00 88.05           N  
ATOM   2529  H   LYS A 158     -10.517  53.763   9.394  1.00 88.05           H  
ATOM   2530  CA  LYS A 158     -10.798  55.896   9.468  1.00 88.05           C  
ATOM   2531  HA  LYS A 158     -11.591  56.418   8.932  1.00 88.05           H  
ATOM   2532  C   LYS A 158      -9.606  56.854   9.466  1.00 88.05           C  
ATOM   2533  CB  LYS A 158     -11.201  55.667  10.926  1.00 88.05           C  
ATOM   2534  HB2 LYS A 158     -10.607  54.857  11.349  1.00 88.05           H  
ATOM   2535  HB3 LYS A 158     -10.971  56.570  11.493  1.00 88.05           H  
ATOM   2536  O   LYS A 158      -9.811  58.048   9.660  1.00 88.05           O  
ATOM   2537  CG  LYS A 158     -12.689  55.373  11.108  1.00 88.05           C  
ATOM   2538  HG2 LYS A 158     -13.269  56.209  10.717  1.00 88.05           H  
ATOM   2539  HG3 LYS A 158     -12.975  54.458  10.589  1.00 88.05           H  
ATOM   2540  CD  LYS A 158     -12.925  55.237  12.614  1.00 88.05           C  
ATOM   2541  HD2 LYS A 158     -12.460  54.318  12.972  1.00 88.05           H  
ATOM   2542  HD3 LYS A 158     -12.450  56.081  13.113  1.00 88.05           H  
ATOM   2543  CE  LYS A 158     -14.411  55.242  12.955  1.00 88.05           C  
ATOM   2544  HE2 LYS A 158     -14.904  55.979  12.320  1.00 88.05           H  
ATOM   2545  HE3 LYS A 158     -14.829  54.261  12.730  1.00 88.05           H  
ATOM   2546  NZ  LYS A 158     -14.591  55.608  14.382  1.00 88.05           N  
ATOM   2547  HZ1 LYS A 158     -15.566  55.632  14.644  1.00 88.05           H  
ATOM   2548  HZ2 LYS A 158     -14.083  54.974  14.983  1.00 88.05           H  
ATOM   2549  HZ3 LYS A 158     -14.204  56.527  14.543  1.00 88.05           H  
ATOM   2550  N   SER A 159      -8.389  56.335   9.340  1.00 85.72           N  
ATOM   2551  H   SER A 159      -8.310  55.346   9.155  1.00 85.72           H  
ATOM   2552  CA  SER A 159      -7.143  57.100   9.461  1.00 85.72           C  
ATOM   2553  HA  SER A 159      -7.382  58.124   9.746  1.00 85.72           H  
ATOM   2554  C   SER A 159      -6.378  57.223   8.138  1.00 85.72           C  
ATOM   2555  CB  SER A 159      -6.285  56.516  10.593  1.00 85.72           C  
ATOM   2556  HB2 SER A 159      -6.797  56.680  11.541  1.00 85.72           H  
ATOM   2557  HB3 SER A 159      -5.331  57.042  10.630  1.00 85.72           H  
ATOM   2558  O   SER A 159      -5.273  57.758   8.128  1.00 85.72           O  
ATOM   2559  OG  SER A 159      -6.054  55.125  10.441  1.00 85.72           O  
ATOM   2560  HG  SER A 159      -6.856  54.650  10.669  1.00 85.72           H  
ATOM   2561  N   GLY A 160      -6.939  56.708   7.036  1.00 87.32           N  
ATOM   2562  H   GLY A 160      -7.850  56.280   7.118  1.00 87.32           H  
ATOM   2563  CA  GLY A 160      -6.310  56.660   5.711  1.00 87.32           C  
ATOM   2564  HA2 GLY A 160      -5.950  57.654   5.448  1.00 87.32           H  
ATOM   2565  HA3 GLY A 160      -7.059  56.373   4.972  1.00 87.32           H  
ATOM   2566  C   GLY A 160      -5.131  55.685   5.598  1.00 87.32           C  
ATOM   2567  O   GLY A 160      -4.625  55.456   4.502  1.00 87.32           O  
ATOM   2568  N   LYS A 161      -4.690  55.075   6.705  1.00 88.13           N  
ATOM   2569  H   LYS A 161      -5.214  55.243   7.552  1.00 88.13           H  
ATOM   2570  CA  LYS A 161      -3.448  54.293   6.804  1.00 88.13           C  
ATOM   2571  HA  LYS A 161      -2.639  54.882   6.372  1.00 88.13           H  
ATOM   2572  C   LYS A 161      -3.521  52.981   6.021  1.00 88.13           C  
ATOM   2573  CB  LYS A 161      -3.123  54.014   8.283  1.00 88.13           C  
ATOM   2574  HB2 LYS A 161      -2.215  53.413   8.326  1.00 88.13           H  
ATOM   2575  HB3 LYS A 161      -3.936  53.443   8.733  1.00 88.13           H  
ATOM   2576  O   LYS A 161      -4.503  52.245   6.127  1.00 88.13           O  
ATOM   2577  CG  LYS A 161      -2.903  55.304   9.090  1.00 88.13           C  
ATOM   2578  HG2 LYS A 161      -2.174  55.921   8.566  1.00 88.13           H  
ATOM   2579  HG3 LYS A 161      -3.835  55.867   9.143  1.00 88.13           H  
ATOM   2580  CD  LYS A 161      -2.419  55.025  10.524  1.00 88.13           C  
ATOM   2581  HD2 LYS A 161      -1.624  54.280  10.501  1.00 88.13           H  
ATOM   2582  HD3 LYS A 161      -3.243  54.631  11.119  1.00 88.13           H  
ATOM   2583  CE  LYS A 161      -1.894  56.334  11.133  1.00 88.13           C  
ATOM   2584  HE2 LYS A 161      -1.305  56.852  10.376  1.00 88.13           H  
ATOM   2585  HE3 LYS A 161      -2.744  56.972  11.374  1.00 88.13           H  
ATOM   2586  NZ  LYS A 161      -1.049  56.103  12.332  1.00 88.13           N  
ATOM   2587  HZ1 LYS A 161      -1.566  55.617  13.050  1.00 88.13           H  
ATOM   2588  HZ2 LYS A 161      -0.724  56.985  12.703  1.00 88.13           H  
ATOM   2589  HZ3 LYS A 161      -0.234  55.559  12.088  1.00 88.13           H  
ATOM   2590  N   TYR A 162      -2.451  52.634   5.309  1.00 89.84           N  
ATOM   2591  H   TYR A 162      -1.711  53.311   5.191  1.00 89.84           H  
ATOM   2592  CA  TYR A 162      -2.271  51.321   4.688  1.00 89.84           C  
ATOM   2593  HA  TYR A 162      -3.079  51.159   3.976  1.00 89.84           H  
ATOM   2594  C   TYR A 162      -2.320  50.201   5.737  1.00 89.84           C  
ATOM   2595  CB  TYR A 162      -0.939  51.292   3.924  1.00 89.84           C  
ATOM   2596  HB2 TYR A 162      -0.135  51.585   4.599  1.00 89.84           H  
ATOM   2597  HB3 TYR A 162      -0.981  52.026   3.120  1.00 89.84           H  
ATOM   2598  O   TYR A 162      -1.676  50.277   6.786  1.00 89.84           O  
ATOM   2599  CG  TYR A 162      -0.607  49.941   3.321  1.00 89.84           C  
ATOM   2600  CD1 TYR A 162       0.295  49.072   3.968  1.00 89.84           C  
ATOM   2601  HD1 TYR A 162       0.770  49.376   4.889  1.00 89.84           H  
ATOM   2602  CD2 TYR A 162      -1.229  49.544   2.123  1.00 89.84           C  
ATOM   2603  HD2 TYR A 162      -1.921  50.210   1.629  1.00 89.84           H  
ATOM   2604  CE1 TYR A 162       0.577  47.808   3.412  1.00 89.84           C  
ATOM   2605  HE1 TYR A 162       1.275  47.138   3.891  1.00 89.84           H  
ATOM   2606  CE2 TYR A 162      -0.954  48.282   1.566  1.00 89.84           C  
ATOM   2607  HE2 TYR A 162      -1.439  47.989   0.647  1.00 89.84           H  
ATOM   2608  OH  TYR A 162       0.222  46.194   1.675  1.00 89.84           O  
ATOM   2609  HH  TYR A 162      -0.247  46.055   0.849  1.00 89.84           H  
ATOM   2610  CZ  TYR A 162      -0.048  47.413   2.210  1.00 89.84           C  
ATOM   2611  N   CYS A 163      -3.078  49.138   5.459  1.00 91.28           N  
ATOM   2612  H   CYS A 163      -3.596  49.119   4.592  1.00 91.28           H  
ATOM   2613  CA  CYS A 163      -3.225  48.019   6.383  1.00 91.28           C  
ATOM   2614  HA  CYS A 163      -2.309  47.934   6.968  1.00 91.28           H  
ATOM   2615  C   CYS A 163      -3.439  46.695   5.647  1.00 91.28           C  
ATOM   2616  CB  CYS A 163      -4.378  48.347   7.337  1.00 91.28           C  
ATOM   2617  HB2 CYS A 163      -5.315  48.385   6.781  1.00 91.28           H  
ATOM   2618  HB3 CYS A 163      -4.189  49.325   7.780  1.00 91.28           H  
ATOM   2619  O   CYS A 163      -4.454  46.517   4.981  1.00 91.28           O  
ATOM   2620  SG  CYS A 163      -4.474  47.109   8.657  1.00 91.28           S  
ATOM   2621  HG  CYS A 163      -5.458  47.698   9.343  1.00 91.28           H  
ATOM   2622  N   ASN A 164      -2.498  45.760   5.795  1.00 93.74           N  
ATOM   2623  H   ASN A 164      -1.725  45.952   6.416  1.00 93.74           H  
ATOM   2624  CA  ASN A 164      -2.573  44.418   5.222  1.00 93.74           C  
ATOM   2625  HA  ASN A 164      -3.519  44.301   4.692  1.00 93.74           H  
ATOM   2626  C   ASN A 164      -2.533  43.373   6.345  1.00 93.74           C  
ATOM   2627  CB  ASN A 164      -1.435  44.240   4.203  1.00 93.74           C  
ATOM   2628  HB2 ASN A 164      -1.490  45.033   3.458  1.00 93.74           H  
ATOM   2629  HB3 ASN A 164      -0.470  44.309   4.707  1.00 93.74           H  
ATOM   2630  O   ASN A 164      -1.538  43.276   7.070  1.00 93.74           O  
ATOM   2631  CG  ASN A 164      -1.522  42.912   3.472  1.00 93.74           C  
ATOM   2632  ND2 ASN A 164      -0.431  42.419   2.942  1.00 93.74           N  
ATOM   2633 HD21 ASN A 164       0.467  42.858   3.084  1.00 93.74           H  
ATOM   2634 HD22 ASN A 164      -0.522  41.555   2.427  1.00 93.74           H  
ATOM   2635  OD1 ASN A 164      -2.567  42.290   3.378  1.00 93.74           O  
ATOM   2636  N   ILE A 165      -3.624  42.619   6.492  1.00 96.97           N  
ATOM   2637  H   ILE A 165      -4.376  42.744   5.830  1.00 96.97           H  
ATOM   2638  CA  ILE A 165      -3.870  41.697   7.603  1.00 96.97           C  
ATOM   2639  HA  ILE A 165      -3.048  41.784   8.313  1.00 96.97           H  
ATOM   2640  C   ILE A 165      -3.918  40.257   7.087  1.00 96.97           C  
ATOM   2641  CB  ILE A 165      -5.179  42.049   8.354  1.00 96.97           C  
ATOM   2642  HB  ILE A 165      -6.018  41.802   7.704  1.00 96.97           H  
ATOM   2643  O   ILE A 165      -4.708  39.930   6.199  1.00 96.97           O  
ATOM   2644  CG1 ILE A 165      -5.289  43.557   8.690  1.00 96.97           C  
ATOM   2645 HG12 ILE A 165      -5.264  44.130   7.763  1.00 96.97           H  
ATOM   2646 HG13 ILE A 165      -4.438  43.865   9.297  1.00 96.97           H  
ATOM   2647  CG2 ILE A 165      -5.285  41.181   9.627  1.00 96.97           C  
ATOM   2648 HG21 ILE A 165      -4.450  41.392  10.294  1.00 96.97           H  
ATOM   2649 HG22 ILE A 165      -6.221  41.377  10.150  1.00 96.97           H  
ATOM   2650 HG23 ILE A 165      -5.274  40.121   9.372  1.00 96.97           H  
ATOM   2651  CD1 ILE A 165      -6.585  43.947   9.412  1.00 96.97           C  
ATOM   2652 HD11 ILE A 165      -7.444  43.549   8.874  1.00 96.97           H  
ATOM   2653 HD12 ILE A 165      -6.580  43.566  10.433  1.00 96.97           H  
ATOM   2654 HD13 ILE A 165      -6.664  45.034   9.449  1.00 96.97           H  
ATOM   2655  N   VAL A 166      -3.145  39.367   7.709  1.00 96.58           N  
ATOM   2656  H   VAL A 166      -2.523  39.702   8.431  1.00 96.58           H  
ATOM   2657  CA  VAL A 166      -3.257  37.913   7.507  1.00 96.58           C  
ATOM   2658  HA  VAL A 166      -4.041  37.732   6.772  1.00 96.58           H  
ATOM   2659  C   VAL A 166      -3.701  37.220   8.793  1.00 96.58           C  
ATOM   2660  CB  VAL A 166      -1.970  37.330   6.896  1.00 96.58           C  
ATOM   2661  HB  VAL A 166      -1.777  37.874   5.971  1.00 96.58           H  
ATOM   2662  O   VAL A 166      -3.218  37.535   9.879  1.00 96.58           O  
ATOM   2663  CG1 VAL A 166      -0.744  37.485   7.800  1.00 96.58           C  
ATOM   2664 HG11 VAL A 166      -0.865  36.908   8.716  1.00 96.58           H  
ATOM   2665 HG12 VAL A 166       0.148  37.146   7.273  1.00 96.58           H  
ATOM   2666 HG13 VAL A 166      -0.606  38.537   8.051  1.00 96.58           H  
ATOM   2667  CG2 VAL A 166      -2.134  35.852   6.520  1.00 96.58           C  
ATOM   2668 HG21 VAL A 166      -2.242  35.242   7.417  1.00 96.58           H  
ATOM   2669 HG22 VAL A 166      -3.011  35.729   5.885  1.00 96.58           H  
ATOM   2670 HG23 VAL A 166      -1.254  35.519   5.970  1.00 96.58           H  
ATOM   2671  N   VAL A 167      -4.635  36.275   8.675  1.00 97.24           N  
ATOM   2672  H   VAL A 167      -5.009  36.101   7.753  1.00 97.24           H  
ATOM   2673  CA  VAL A 167      -5.216  35.518   9.792  1.00 97.24           C  
ATOM   2674  HA  VAL A 167      -4.684  35.774  10.707  1.00 97.24           H  
ATOM   2675  C   VAL A 167      -5.044  34.023   9.540  1.00 97.24           C  
ATOM   2676  CB  VAL A 167      -6.709  35.856   9.993  1.00 97.24           C  
ATOM   2677  HB  VAL A 167      -7.274  35.432   9.163  1.00 97.24           H  
ATOM   2678  O   VAL A 167      -5.470  33.521   8.499  1.00 97.24           O  
ATOM   2679  CG1 VAL A 167      -7.230  35.238  11.301  1.00 97.24           C  
ATOM   2680 HG11 VAL A 167      -6.618  35.564  12.142  1.00 97.24           H  
ATOM   2681 HG12 VAL A 167      -8.261  35.542  11.477  1.00 97.24           H  
ATOM   2682 HG13 VAL A 167      -7.196  34.150  11.241  1.00 97.24           H  
ATOM   2683  CG2 VAL A 167      -7.006  37.362  10.017  1.00 97.24           C  
ATOM   2684 HG21 VAL A 167      -8.074  37.521  10.165  1.00 97.24           H  
ATOM   2685 HG22 VAL A 167      -6.734  37.809   9.060  1.00 97.24           H  
ATOM   2686 HG23 VAL A 167      -6.446  37.856  10.812  1.00 97.24           H  
ATOM   2687  N   THR A 168      -4.447  33.285  10.477  1.00 96.18           N  
ATOM   2688  H   THR A 168      -4.091  33.735  11.308  1.00 96.18           H  
ATOM   2689  CA  THR A 168      -4.312  31.823  10.353  1.00 96.18           C  
ATOM   2690  HA  THR A 168      -4.204  31.591   9.293  1.00 96.18           H  
ATOM   2691  C   THR A 168      -5.540  31.073  10.868  1.00 96.18           C  
ATOM   2692  CB  THR A 168      -3.051  31.265  11.029  1.00 96.18           C  
ATOM   2693  HB  THR A 168      -3.007  30.191  10.853  1.00 96.18           H  
ATOM   2694  O   THR A 168      -6.233  31.522  11.780  1.00 96.18           O  
ATOM   2695  CG2 THR A 168      -1.776  31.887  10.461  1.00 96.18           C  
ATOM   2696 HG21 THR A 168      -0.909  31.405  10.915  1.00 96.18           H  
ATOM   2697 HG22 THR A 168      -1.740  31.741   9.381  1.00 96.18           H  
ATOM   2698 HG23 THR A 168      -1.745  32.953  10.684  1.00 96.18           H  
ATOM   2699  OG1 THR A 168      -3.079  31.485  12.417  1.00 96.18           O  
ATOM   2700  HG1 THR A 168      -3.736  30.913  12.819  1.00 96.18           H  
ATOM   2701  N   GLN A 169      -5.771  29.875  10.334  1.00 90.19           N  
ATOM   2702  H   GLN A 169      -5.261  29.637   9.496  1.00 90.19           H  
ATOM   2703  CA  GLN A 169      -6.627  28.836  10.911  1.00 90.19           C  
ATOM   2704  HA  GLN A 169      -6.785  29.060  11.965  1.00 90.19           H  
ATOM   2705  C   GLN A 169      -5.947  27.460  10.792  1.00 90.19           C  
ATOM   2706  CB  GLN A 169      -7.984  28.782  10.187  1.00 90.19           C  
ATOM   2707  HB2 GLN A 169      -8.499  27.866  10.475  1.00 90.19           H  
ATOM   2708  HB3 GLN A 169      -7.807  28.736   9.113  1.00 90.19           H  
ATOM   2709  O   GLN A 169      -5.316  27.186   9.768  1.00 90.19           O  
ATOM   2710  CG  GLN A 169      -8.915  29.962  10.493  1.00 90.19           C  
ATOM   2711  HG2 GLN A 169      -9.795  29.884   9.855  1.00 90.19           H  
ATOM   2712  HG3 GLN A 169      -8.417  30.900  10.251  1.00 90.19           H  
ATOM   2713  CD  GLN A 169      -9.382  29.972  11.947  1.00 90.19           C  
ATOM   2714  NE2 GLN A 169      -8.852  30.855  12.757  1.00 90.19           N  
ATOM   2715 HE21 GLN A 169      -8.048  31.390  12.463  1.00 90.19           H  
ATOM   2716 HE22 GLN A 169      -9.192  30.959  13.703  1.00 90.19           H  
ATOM   2717  OE1 GLN A 169     -10.212  29.170  12.354  1.00 90.19           O  
ATOM   2718  N   PRO A 170      -6.137  26.544  11.757  1.00 84.13           N  
ATOM   2719  CA  PRO A 170      -5.562  25.198  11.686  1.00 84.13           C  
ATOM   2720  HA  PRO A 170      -4.498  25.265  11.459  1.00 84.13           H  
ATOM   2721  C   PRO A 170      -6.217  24.307  10.611  1.00 84.13           C  
ATOM   2722  CB  PRO A 170      -5.720  24.626  13.102  1.00 84.13           C  
ATOM   2723  HB2 PRO A 170      -4.828  24.857  13.684  1.00 84.13           H  
ATOM   2724  HB3 PRO A 170      -5.889  23.549  13.099  1.00 84.13           H  
ATOM   2725  O   PRO A 170      -5.614  23.339  10.154  1.00 84.13           O  
ATOM   2726  CG  PRO A 170      -6.912  25.385  13.686  1.00 84.13           C  
ATOM   2727  HG2 PRO A 170      -6.847  25.463  14.771  1.00 84.13           H  
ATOM   2728  HG3 PRO A 170      -7.842  24.901  13.389  1.00 84.13           H  
ATOM   2729  CD  PRO A 170      -6.810  26.759  13.032  1.00 84.13           C  
ATOM   2730  HD2 PRO A 170      -6.201  27.413  13.655  1.00 84.13           H  
ATOM   2731  HD3 PRO A 170      -7.805  27.186  12.902  1.00 84.13           H  
ATOM   2732  N   ARG A 171      -7.449  24.610  10.163  1.00 82.54           N  
ATOM   2733  H   ARG A 171      -7.881  25.445  10.533  1.00 82.54           H  
ATOM   2734  CA  ARG A 171      -8.223  23.756   9.234  1.00 82.54           C  
ATOM   2735  HA  ARG A 171      -7.571  22.951   8.894  1.00 82.54           H  
ATOM   2736  C   ARG A 171      -8.679  24.505   7.982  1.00 82.54           C  
ATOM   2737  CB  ARG A 171      -9.410  23.102   9.970  1.00 82.54           C  
ATOM   2738  HB2 ARG A 171      -9.945  22.455   9.275  1.00 82.54           H  
ATOM   2739  HB3 ARG A 171     -10.091  23.876  10.324  1.00 82.54           H  
ATOM   2740  O   ARG A 171      -9.232  25.599   8.082  1.00 82.54           O  
ATOM   2741  CG  ARG A 171      -8.935  22.260  11.166  1.00 82.54           C  
ATOM   2742  HG2 ARG A 171      -8.489  22.922  11.908  1.00 82.54           H  
ATOM   2743  HG3 ARG A 171      -8.172  21.556  10.833  1.00 82.54           H  
ATOM   2744  CD  ARG A 171     -10.064  21.477  11.845  1.00 82.54           C  
ATOM   2745  HD2 ARG A 171     -10.403  20.673  11.192  1.00 82.54           H  
ATOM   2746  HD3 ARG A 171     -10.894  22.158  12.032  1.00 82.54           H  
ATOM   2747  NE  ARG A 171      -9.558  20.922  13.112  1.00 82.54           N  
ATOM   2748  HE  ARG A 171      -8.597  20.613  13.131  1.00 82.54           H  
ATOM   2749  NH1 ARG A 171     -11.269  21.575  14.508  1.00 82.54           N  
ATOM   2750 HH11 ARG A 171     -11.425  22.099  15.357  1.00 82.54           H  
ATOM   2751 HH12 ARG A 171     -11.989  21.472  13.807  1.00 82.54           H  
ATOM   2752  NH2 ARG A 171      -9.276  21.108  15.345  1.00 82.54           N  
ATOM   2753 HH21 ARG A 171      -9.638  21.485  16.209  1.00 82.54           H  
ATOM   2754 HH22 ARG A 171      -8.283  21.270  15.253  1.00 82.54           H  
ATOM   2755  CZ  ARG A 171     -10.044  21.187  14.306  1.00 82.54           C  
ATOM   2756  N   ARG A 172      -8.548  23.869   6.805  1.00 79.04           N  
ATOM   2757  H   ARG A 172      -8.069  22.980   6.818  1.00 79.04           H  
ATOM   2758  CA  ARG A 172      -8.962  24.428   5.494  1.00 79.04           C  
ATOM   2759  HA  ARG A 172      -8.348  25.301   5.273  1.00 79.04           H  
ATOM   2760  C   ARG A 172     -10.415  24.931   5.505  1.00 79.04           C  
ATOM   2761  CB  ARG A 172      -8.782  23.394   4.356  1.00 79.04           C  
ATOM   2762  HB2 ARG A 172      -9.151  23.848   3.436  1.00 79.04           H  
ATOM   2763  HB3 ARG A 172      -9.404  22.524   4.564  1.00 79.04           H  
ATOM   2764  O   ARG A 172     -10.677  26.068   5.125  1.00 79.04           O  
ATOM   2765  CG  ARG A 172      -7.340  22.912   4.097  1.00 79.04           C  
ATOM   2766  HG2 ARG A 172      -6.693  23.774   3.931  1.00 79.04           H  
ATOM   2767  HG3 ARG A 172      -6.975  22.365   4.966  1.00 79.04           H  
ATOM   2768  CD  ARG A 172      -7.284  21.992   2.859  1.00 79.04           C  
ATOM   2769  HD2 ARG A 172      -7.901  21.114   3.045  1.00 79.04           H  
ATOM   2770  HD3 ARG A 172      -7.698  22.524   2.002  1.00 79.04           H  
ATOM   2771  NE  ARG A 172      -5.907  21.563   2.530  1.00 79.04           N  
ATOM   2772  HE  ARG A 172      -5.148  22.045   2.992  1.00 79.04           H  
ATOM   2773  NH1 ARG A 172      -6.404  19.899   0.983  1.00 79.04           N  
ATOM   2774 HH11 ARG A 172      -6.115  19.147   0.374  1.00 79.04           H  
ATOM   2775 HH12 ARG A 172      -7.397  19.865   1.166  1.00 79.04           H  
ATOM   2776  NH2 ARG A 172      -4.296  20.404   1.402  1.00 79.04           N  
ATOM   2777 HH21 ARG A 172      -4.062  19.681   0.736  1.00 79.04           H  
ATOM   2778 HH22 ARG A 172      -3.557  20.858   1.920  1.00 79.04           H  
ATOM   2779  CZ  ARG A 172      -5.556  20.632   1.647  1.00 79.04           C  
ATOM   2780  N   ILE A 173     -11.342  24.107   6.006  1.00 74.22           N  
ATOM   2781  H   ILE A 173     -11.050  23.181   6.283  1.00 74.22           H  
ATOM   2782  CA  ILE A 173     -12.780  24.426   6.069  1.00 74.22           C  
ATOM   2783  HA  ILE A 173     -13.095  24.690   5.059  1.00 74.22           H  
ATOM   2784  C   ILE A 173     -13.086  25.648   6.950  1.00 74.22           C  
ATOM   2785  CB  ILE A 173     -13.582  23.171   6.497  1.00 74.22           C  
ATOM   2786  HB  ILE A 173     -13.225  22.341   5.887  1.00 74.22           H  
ATOM   2787  O   ILE A 173     -14.029  26.381   6.666  1.00 74.22           O  
ATOM   2788  CG1 ILE A 173     -15.086  23.344   6.187  1.00 74.22           C  
ATOM   2789 HG12 ILE A 173     -15.517  24.092   6.852  1.00 74.22           H  
ATOM   2790 HG13 ILE A 173     -15.194  23.700   5.163  1.00 74.22           H  
ATOM   2791  CG2 ILE A 173     -13.346  22.798   7.976  1.00 74.22           C  
ATOM   2792 HG21 ILE A 173     -12.280  22.751   8.196  1.00 74.22           H  
ATOM   2793 HG22 ILE A 173     -13.772  21.815   8.178  1.00 74.22           H  
ATOM   2794 HG23 ILE A 173     -13.823  23.524   8.634  1.00 74.22           H  
ATOM   2795  CD1 ILE A 173     -15.898  22.047   6.315  1.00 74.22           C  
ATOM   2796 HD11 ILE A 173     -15.464  21.270   5.685  1.00 74.22           H  
ATOM   2797 HD12 ILE A 173     -16.923  22.229   5.992  1.00 74.22           H  
ATOM   2798 HD13 ILE A 173     -15.918  21.706   7.350  1.00 74.22           H  
ATOM   2799  N   ALA A 174     -12.268  25.909   7.976  1.00 81.80           N  
ATOM   2800  H   ALA A 174     -11.442  25.342   8.101  1.00 81.80           H  
ATOM   2801  CA  ALA A 174     -12.426  27.070   8.843  1.00 81.80           C  
ATOM   2802  HA  ALA A 174     -13.473  27.150   9.136  1.00 81.80           H  
ATOM   2803  C   ALA A 174     -12.061  28.367   8.111  1.00 81.80           C  
ATOM   2804  CB  ALA A 174     -11.594  26.868  10.111  1.00 81.80           C  
ATOM   2805  HB1 ALA A 174     -10.536  26.767   9.870  1.00 81.80           H  
ATOM   2806  HB2 ALA A 174     -11.712  27.745  10.748  1.00 81.80           H  
ATOM   2807  HB3 ALA A 174     -11.933  25.979  10.642  1.00 81.80           H  
ATOM   2808  O   ALA A 174     -12.884  29.276   8.070  1.00 81.80           O  
ATOM   2809  N   ALA A 175     -10.885  28.435   7.474  1.00 87.23           N  
ATOM   2810  H   ALA A 175     -10.262  27.641   7.516  1.00 87.23           H  
ATOM   2811  CA  ALA A 175     -10.458  29.622   6.725  1.00 87.23           C  
ATOM   2812  HA  ALA A 175     -10.382  30.464   7.413  1.00 87.23           H  
ATOM   2813  C   ALA A 175     -11.476  30.018   5.636  1.00 87.23           C  
ATOM   2814  CB  ALA A 175      -9.071  29.355   6.133  1.00 87.23           C  
ATOM   2815  HB1 ALA A 175      -8.343  29.198   6.929  1.00 87.23           H  
ATOM   2816  HB2 ALA A 175      -8.756  30.211   5.536  1.00 87.23           H  
ATOM   2817  HB3 ALA A 175      -9.109  28.470   5.498  1.00 87.23           H  
ATOM   2818  O   ALA A 175     -11.866  31.182   5.562  1.00 87.23           O  
ATOM   2819  N   ILE A 176     -11.981  29.042   4.868  1.00 81.93           N  
ATOM   2820  H   ILE A 176     -11.602  28.112   4.976  1.00 81.93           H  
ATOM   2821  CA  ILE A 176     -13.024  29.261   3.849  1.00 81.93           C  
ATOM   2822  HA  ILE A 176     -12.687  30.042   3.168  1.00 81.93           H  
ATOM   2823  C   ILE A 176     -14.334  29.751   4.494  1.00 81.93           C  
ATOM   2824  CB  ILE A 176     -13.258  27.968   3.027  1.00 81.93           C  
ATOM   2825  HB  ILE A 176     -13.570  27.181   3.714  1.00 81.93           H  
ATOM   2826  O   ILE A 176     -14.898  30.761   4.075  1.00 81.93           O  
ATOM   2827  CG1 ILE A 176     -11.976  27.495   2.299  1.00 81.93           C  
ATOM   2828 HG12 ILE A 176     -11.122  27.529   2.975  1.00 81.93           H  
ATOM   2829 HG13 ILE A 176     -11.766  28.174   1.472  1.00 81.93           H  
ATOM   2830  CG2 ILE A 176     -14.385  28.188   1.995  1.00 81.93           C  
ATOM   2831 HG21 ILE A 176     -15.323  28.443   2.488  1.00 81.93           H  
ATOM   2832 HG22 ILE A 176     -14.561  27.286   1.409  1.00 81.93           H  
ATOM   2833 HG23 ILE A 176     -14.112  28.999   1.321  1.00 81.93           H  
ATOM   2834  CD1 ILE A 176     -12.072  26.062   1.754  1.00 81.93           C  
ATOM   2835 HD11 ILE A 176     -11.127  25.785   1.285  1.00 81.93           H  
ATOM   2836 HD12 ILE A 176     -12.852  25.983   0.997  1.00 81.93           H  
ATOM   2837 HD13 ILE A 176     -12.281  25.368   2.569  1.00 81.93           H  
ATOM   2838  N   SER A 177     -14.828  29.053   5.526  1.00 78.81           N  
ATOM   2839  H   SER A 177     -14.311  28.249   5.851  1.00 78.81           H  
ATOM   2840  CA  SER A 177     -16.097  29.380   6.200  1.00 78.81           C  
ATOM   2841  HA  SER A 177     -16.899  29.374   5.462  1.00 78.81           H  
ATOM   2842  C   SER A 177     -16.075  30.772   6.846  1.00 78.81           C  
ATOM   2843  CB  SER A 177     -16.388  28.305   7.255  1.00 78.81           C  
ATOM   2844  HB2 SER A 177     -15.593  28.315   8.000  1.00 78.81           H  
ATOM   2845  HB3 SER A 177     -16.399  27.327   6.773  1.00 78.81           H  
ATOM   2846  O   SER A 177     -17.061  31.505   6.775  1.00 78.81           O  
ATOM   2847  OG  SER A 177     -17.631  28.497   7.904  1.00 78.81           O  
ATOM   2848  HG  SER A 177     -18.312  28.044   7.402  1.00 78.81           H  
ATOM   2849  N   ILE A 178     -14.940  31.163   7.430  1.00 87.01           N  
ATOM   2850  H   ILE A 178     -14.165  30.515   7.446  1.00 87.01           H  
ATOM   2851  CA  ILE A 178     -14.757  32.459   8.086  1.00 87.01           C  
ATOM   2852  HA  ILE A 178     -15.646  32.676   8.679  1.00 87.01           H  
ATOM   2853  C   ILE A 178     -14.639  33.584   7.054  1.00 87.01           C  
ATOM   2854  CB  ILE A 178     -13.554  32.394   9.050  1.00 87.01           C  
ATOM   2855  HB  ILE A 178     -12.696  31.999   8.507  1.00 87.01           H  
ATOM   2856  O   ILE A 178     -15.357  34.573   7.185  1.00 87.01           O  
ATOM   2857  CG1 ILE A 178     -13.882  31.465  10.246  1.00 87.01           C  
ATOM   2858 HG12 ILE A 178     -14.505  32.002  10.961  1.00 87.01           H  
ATOM   2859 HG13 ILE A 178     -14.447  30.595   9.910  1.00 87.01           H  
ATOM   2860  CG2 ILE A 178     -13.192  33.795   9.574  1.00 87.01           C  
ATOM   2861 HG21 ILE A 178     -12.331  33.736  10.239  1.00 87.01           H  
ATOM   2862 HG22 ILE A 178     -12.908  34.451   8.752  1.00 87.01           H  
ATOM   2863 HG23 ILE A 178     -14.034  34.236  10.108  1.00 87.01           H  
ATOM   2864  CD1 ILE A 178     -12.634  30.939  10.961  1.00 87.01           C  
ATOM   2865 HD11 ILE A 178     -12.099  30.245  10.313  1.00 87.01           H  
ATOM   2866 HD12 ILE A 178     -12.925  30.417  11.873  1.00 87.01           H  
ATOM   2867 HD13 ILE A 178     -11.961  31.759  11.210  1.00 87.01           H  
ATOM   2868  N   ALA A 179     -13.813  33.432   6.012  1.00 89.71           N  
ATOM   2869  H   ALA A 179     -13.242  32.602   5.942  1.00 89.71           H  
ATOM   2870  CA  ALA A 179     -13.689  34.437   4.955  1.00 89.71           C  
ATOM   2871  HA  ALA A 179     -13.341  35.373   5.393  1.00 89.71           H  
ATOM   2872  C   ALA A 179     -15.040  34.708   4.278  1.00 89.71           C  
ATOM   2873  CB  ALA A 179     -12.652  33.963   3.936  1.00 89.71           C  
ATOM   2874  HB1 ALA A 179     -12.547  34.703   3.142  1.00 89.71           H  
ATOM   2875  HB2 ALA A 179     -12.957  33.009   3.507  1.00 89.71           H  
ATOM   2876  HB3 ALA A 179     -11.687  33.841   4.429  1.00 89.71           H  
ATOM   2877  O   ALA A 179     -15.467  35.858   4.190  1.00 89.71           O  
ATOM   2878  N   ASN A 180     -15.766  33.649   3.901  1.00 84.76           N  
ATOM   2879  H   ASN A 180     -15.349  32.732   3.974  1.00 84.76           H  
ATOM   2880  CA  ASN A 180     -17.083  33.767   3.275  1.00 84.76           C  
ATOM   2881  HA  ASN A 180     -16.993  34.407   2.397  1.00 84.76           H  
ATOM   2882  C   ASN A 180     -18.109  34.437   4.204  1.00 84.76           C  
ATOM   2883  CB  ASN A 180     -17.550  32.372   2.821  1.00 84.76           C  
ATOM   2884  HB2 ASN A 180     -18.592  32.435   2.507  1.00 84.76           H  
ATOM   2885  HB3 ASN A 180     -17.483  31.671   3.653  1.00 84.76           H  
ATOM   2886  O   ASN A 180     -18.927  35.231   3.737  1.00 84.76           O  
ATOM   2887  CG  ASN A 180     -16.751  31.830   1.646  1.00 84.76           C  
ATOM   2888  ND2 ASN A 180     -17.071  30.650   1.172  1.00 84.76           N  
ATOM   2889 HD21 ASN A 180     -16.553  30.371   0.352  1.00 84.76           H  
ATOM   2890 HD22 ASN A 180     -17.818  30.107   1.581  1.00 84.76           H  
ATOM   2891  OD1 ASN A 180     -15.862  32.463   1.107  1.00 84.76           O  
ATOM   2892  N   ARG A 181     -18.041  34.175   5.517  1.00 83.68           N  
ATOM   2893  H   ARG A 181     -17.362  33.500   5.837  1.00 83.68           H  
ATOM   2894  CA  ARG A 181     -18.892  34.843   6.507  1.00 83.68           C  
ATOM   2895  HA  ARG A 181     -19.917  34.829   6.138  1.00 83.68           H  
ATOM   2896  C   ARG A 181     -18.532  36.319   6.689  1.00 83.68           C  
ATOM   2897  CB  ARG A 181     -18.844  34.072   7.831  1.00 83.68           C  
ATOM   2898  HB2 ARG A 181     -17.839  34.115   8.252  1.00 83.68           H  
ATOM   2899  HB3 ARG A 181     -19.108  33.031   7.647  1.00 83.68           H  
ATOM   2900  O   ARG A 181     -19.437  37.136   6.791  1.00 83.68           O  
ATOM   2901  CG  ARG A 181     -19.847  34.672   8.819  1.00 83.68           C  
ATOM   2902  HG2 ARG A 181     -20.840  34.667   8.370  1.00 83.68           H  
ATOM   2903  HG3 ARG A 181     -19.569  35.701   9.047  1.00 83.68           H  
ATOM   2904  CD  ARG A 181     -19.884  33.891  10.127  1.00 83.68           C  
ATOM   2905  HD2 ARG A 181     -20.122  32.848   9.917  1.00 83.68           H  
ATOM   2906  HD3 ARG A 181     -18.897  33.935  10.589  1.00 83.68           H  
ATOM   2907  NE  ARG A 181     -20.868  34.513  11.025  1.00 83.68           N  
ATOM   2908  HE  ARG A 181     -20.698  35.490  11.218  1.00 83.68           H  
ATOM   2909  NH1 ARG A 181     -22.404  32.793  11.114  1.00 83.68           N  
ATOM   2910 HH11 ARG A 181     -21.823  32.265  10.478  1.00 83.68           H  
ATOM   2911 HH12 ARG A 181     -23.342  32.486  11.328  1.00 83.68           H  
ATOM   2912  NH2 ARG A 181     -22.835  34.740  12.121  1.00 83.68           N  
ATOM   2913 HH21 ARG A 181     -22.576  35.703  12.280  1.00 83.68           H  
ATOM   2914 HH22 ARG A 181     -23.761  34.420  12.364  1.00 83.68           H  
ATOM   2915  CZ  ARG A 181     -22.024  34.007  11.416  1.00 83.68           C  
ATOM   2916  N   VAL A 182     -17.249  36.680   6.693  1.00 89.54           N  
ATOM   2917  H   VAL A 182     -16.549  35.956   6.623  1.00 89.54           H  
ATOM   2918  CA  VAL A 182     -16.811  38.087   6.759  1.00 89.54           C  
ATOM   2919  HA  VAL A 182     -17.330  38.574   7.584  1.00 89.54           H  
ATOM   2920  C   VAL A 182     -17.216  38.849   5.494  1.00 89.54           C  
ATOM   2921  CB  VAL A 182     -15.300  38.179   7.042  1.00 89.54           C  
ATOM   2922  HB  VAL A 182     -14.760  37.519   6.364  1.00 89.54           H  
ATOM   2923  O   VAL A 182     -17.666  39.986   5.598  1.00 89.54           O  
ATOM   2924  CG1 VAL A 182     -14.741  39.599   6.880  1.00 89.54           C  
ATOM   2925 HG11 VAL A 182     -13.706  39.635   7.219  1.00 89.54           H  
ATOM   2926 HG12 VAL A 182     -15.342  40.302   7.456  1.00 89.54           H  
ATOM   2927 HG13 VAL A 182     -14.765  39.893   5.830  1.00 89.54           H  
ATOM   2928  CG2 VAL A 182     -15.030  37.740   8.488  1.00 89.54           C  
ATOM   2929 HG21 VAL A 182     -13.957  37.746   8.679  1.00 89.54           H  
ATOM   2930 HG22 VAL A 182     -15.397  36.727   8.649  1.00 89.54           H  
ATOM   2931 HG23 VAL A 182     -15.527  38.415   9.184  1.00 89.54           H  
ATOM   2932  N   CYS A 183     -17.157  38.215   4.319  1.00 90.09           N  
ATOM   2933  H   CYS A 183     -16.705  37.313   4.272  1.00 90.09           H  
ATOM   2934  CA  CYS A 183     -17.706  38.776   3.083  1.00 90.09           C  
ATOM   2935  HA  CYS A 183     -17.239  39.744   2.899  1.00 90.09           H  
ATOM   2936  C   CYS A 183     -19.220  39.033   3.195  1.00 90.09           C  
ATOM   2937  CB  CYS A 183     -17.367  37.847   1.911  1.00 90.09           C  
ATOM   2938  HB2 CYS A 183     -17.711  36.835   2.124  1.00 90.09           H  
ATOM   2939  HB3 CYS A 183     -17.868  38.208   1.012  1.00 90.09           H  
ATOM   2940  O   CYS A 183     -19.670  40.122   2.849  1.00 90.09           O  
ATOM   2941  SG  CYS A 183     -15.573  37.853   1.628  1.00 90.09           S  
ATOM   2942  HG  CYS A 183     -15.562  37.050   0.560  1.00 90.09           H  
ATOM   2943  N   GLN A 184     -19.997  38.093   3.754  1.00 86.42           N  
ATOM   2944  H   GLN A 184     -19.582  37.207   4.007  1.00 86.42           H  
ATOM   2945  CA  GLN A 184     -21.425  38.309   4.035  1.00 86.42           C  
ATOM   2946  HA  GLN A 184     -21.910  38.638   3.116  1.00 86.42           H  
ATOM   2947  C   GLN A 184     -21.674  39.424   5.067  1.00 86.42           C  
ATOM   2948  CB  GLN A 184     -22.099  37.004   4.494  1.00 86.42           C  
ATOM   2949  HB2 GLN A 184     -21.480  36.507   5.240  1.00 86.42           H  
ATOM   2950  HB3 GLN A 184     -23.054  37.253   4.958  1.00 86.42           H  
ATOM   2951  O   GLN A 184     -22.526  40.273   4.832  1.00 86.42           O  
ATOM   2952  CG  GLN A 184     -22.383  36.044   3.331  1.00 86.42           C  
ATOM   2953  HG2 GLN A 184     -22.966  36.570   2.575  1.00 86.42           H  
ATOM   2954  HG3 GLN A 184     -21.445  35.725   2.877  1.00 86.42           H  
ATOM   2955  CD  GLN A 184     -23.155  34.803   3.778  1.00 86.42           C  
ATOM   2956  NE2 GLN A 184     -24.030  34.277   2.949  1.00 86.42           N  
ATOM   2957 HE21 GLN A 184     -24.216  34.709   2.055  1.00 86.42           H  
ATOM   2958 HE22 GLN A 184     -24.537  33.471   3.286  1.00 86.42           H  
ATOM   2959  OE1 GLN A 184     -22.988  34.273   4.866  1.00 86.42           O  
ATOM   2960  N   GLU A 185     -20.923  39.474   6.174  1.00 84.73           N  
ATOM   2961  H   GLU A 185     -20.256  38.731   6.328  1.00 84.73           H  
ATOM   2962  CA  GLU A 185     -21.032  40.527   7.204  1.00 84.73           C  
ATOM   2963  HA  GLU A 185     -22.070  40.593   7.532  1.00 84.73           H  
ATOM   2964  C   GLU A 185     -20.666  41.935   6.678  1.00 84.73           C  
ATOM   2965  CB  GLU A 185     -20.152  40.171   8.428  1.00 84.73           C  
ATOM   2966  HB2 GLU A 185     -19.158  39.890   8.078  1.00 84.73           H  
ATOM   2967  HB3 GLU A 185     -20.045  41.060   9.048  1.00 84.73           H  
ATOM   2968  O   GLU A 185     -21.038  42.934   7.295  1.00 84.73           O  
ATOM   2969  CG  GLU A 185     -20.719  39.045   9.323  1.00 84.73           C  
ATOM   2970  HG2 GLU A 185     -21.670  39.382   9.735  1.00 84.73           H  
ATOM   2971  HG3 GLU A 185     -20.924  38.169   8.708  1.00 84.73           H  
ATOM   2972  CD  GLU A 185     -19.793  38.629  10.492  1.00 84.73           C  
ATOM   2973  OE1 GLU A 185     -20.011  37.516  11.052  1.00 84.73           O  
ATOM   2974  OE2 GLU A 185     -18.877  39.410  10.859  1.00 84.73           O  
ATOM   2975  N   ARG A 186     -19.945  42.028   5.551  1.00 88.60           N  
ATOM   2976  H   ARG A 186     -19.632  41.160   5.141  1.00 88.60           H  
ATOM   2977  CA  ARG A 186     -19.509  43.281   4.907  1.00 88.60           C  
ATOM   2978  HA  ARG A 186     -19.673  44.117   5.586  1.00 88.60           H  
ATOM   2979  C   ARG A 186     -20.260  43.657   3.626  1.00 88.60           C  
ATOM   2980  CB  ARG A 186     -18.013  43.169   4.584  1.00 88.60           C  
ATOM   2981  HB2 ARG A 186     -17.754  43.913   3.832  1.00 88.60           H  
ATOM   2982  HB3 ARG A 186     -17.815  42.192   4.143  1.00 88.60           H  
ATOM   2983  O   ARG A 186     -20.032  44.757   3.132  1.00 88.60           O  
ATOM   2984  CG  ARG A 186     -17.091  43.380   5.787  1.00 88.60           C  
ATOM   2985  HG2 ARG A 186     -16.119  42.960   5.527  1.00 88.60           H  
ATOM   2986  HG3 ARG A 186     -17.475  42.832   6.647  1.00 88.60           H  
ATOM   2987  CD  ARG A 186     -16.921  44.872   6.134  1.00 88.60           C  
ATOM   2988  HD2 ARG A 186     -17.031  45.467   5.228  1.00 88.60           H  
ATOM   2989  HD3 ARG A 186     -17.697  45.167   6.840  1.00 88.60           H  
ATOM   2990  NE  ARG A 186     -15.577  45.118   6.688  1.00 88.60           N  
ATOM   2991  HE  ARG A 186     -14.941  44.337   6.616  1.00 88.60           H  
ATOM   2992  NH1 ARG A 186     -15.741  47.357   7.226  1.00 88.60           N  
ATOM   2993 HH11 ARG A 186     -15.317  48.062   7.813  1.00 88.60           H  
ATOM   2994 HH12 ARG A 186     -16.745  47.384   7.114  1.00 88.60           H  
ATOM   2995  NH2 ARG A 186     -13.846  46.306   7.565  1.00 88.60           N  
ATOM   2996 HH21 ARG A 186     -13.619  47.121   8.115  1.00 88.60           H  
ATOM   2997 HH22 ARG A 186     -13.238  45.500   7.564  1.00 88.60           H  
ATOM   2998  CZ  ARG A 186     -15.062  46.257   7.112  1.00 88.60           C  
ATOM   2999  N   GLU A 187     -21.099  42.771   3.085  1.00 87.73           N  
ATOM   3000  H   GLU A 187     -21.272  41.920   3.601  1.00 87.73           H  
ATOM   3001  CA  GLU A 187     -21.654  42.870   1.719  1.00 87.73           C  
ATOM   3002  HA  GLU A 187     -22.205  41.947   1.541  1.00 87.73           H  
ATOM   3003  C   GLU A 187     -20.565  42.906   0.614  1.00 87.73           C  
ATOM   3004  CB  GLU A 187     -22.686  44.017   1.597  1.00 87.73           C  
ATOM   3005  HB2 GLU A 187     -23.123  43.991   0.599  1.00 87.73           H  
ATOM   3006  HB3 GLU A 187     -22.169  44.970   1.712  1.00 87.73           H  
ATOM   3007  O   GLU A 187     -20.742  43.512  -0.441  1.00 87.73           O  
ATOM   3008  CG  GLU A 187     -23.837  43.938   2.617  1.00 87.73           C  
ATOM   3009  HG2 GLU A 187     -23.422  43.863   3.622  1.00 87.73           H  
ATOM   3010  HG3 GLU A 187     -24.407  43.030   2.422  1.00 87.73           H  
ATOM   3011  CD  GLU A 187     -24.781  45.158   2.590  1.00 87.73           C  
ATOM   3012  OE1 GLU A 187     -25.824  45.074   3.277  1.00 87.73           O  
ATOM   3013  OE2 GLU A 187     -24.456  46.202   1.962  1.00 87.73           O  
ATOM   3014  N   TRP A 188     -19.418  42.253   0.840  1.00 88.35           N  
ATOM   3015  H   TRP A 188     -19.357  41.696   1.680  1.00 88.35           H  
ATOM   3016  CA  TRP A 188     -18.309  42.182  -0.124  1.00 88.35           C  
ATOM   3017  HA  TRP A 188     -18.370  43.040  -0.793  1.00 88.35           H  
ATOM   3018  C   TRP A 188     -18.381  40.930  -1.007  1.00 88.35           C  
ATOM   3019  CB  TRP A 188     -16.957  42.257   0.604  1.00 88.35           C  
ATOM   3020  HB2 TRP A 188     -16.919  41.461   1.348  1.00 88.35           H  
ATOM   3021  HB3 TRP A 188     -16.169  42.054  -0.121  1.00 88.35           H  
ATOM   3022  O   TRP A 188     -18.740  39.845  -0.546  1.00 88.35           O  
ATOM   3023  CG  TRP A 188     -16.603  43.553   1.277  1.00 88.35           C  
ATOM   3024  CD1 TRP A 188     -17.180  44.758   1.054  1.00 88.35           C  
ATOM   3025  HD1 TRP A 188     -18.007  44.937   0.382  1.00 88.35           H  
ATOM   3026  CD2 TRP A 188     -15.583  43.793   2.298  1.00 88.35           C  
ATOM   3027  CE2 TRP A 188     -15.560  45.189   2.597  1.00 88.35           C  
ATOM   3028  CE3 TRP A 188     -14.694  42.965   3.021  1.00 88.35           C  
ATOM   3029  HE3 TRP A 188     -14.701  41.903   2.825  1.00 88.35           H  
ATOM   3030  NE1 TRP A 188     -16.571  45.724   1.830  1.00 88.35           N  
ATOM   3031  HE1 TRP A 188     -16.886  46.683   1.855  1.00 88.35           H  
ATOM   3032  CH2 TRP A 188     -13.764  44.897   4.188  1.00 88.35           C  
ATOM   3033  HH2 TRP A 188     -13.034  45.326   4.858  1.00 88.35           H  
ATOM   3034  CZ2 TRP A 188     -14.659  45.745   3.514  1.00 88.35           C  
ATOM   3035  HZ2 TRP A 188     -14.637  46.812   3.675  1.00 88.35           H  
ATOM   3036  CZ3 TRP A 188     -13.796  43.509   3.962  1.00 88.35           C  
ATOM   3037  HZ3 TRP A 188     -13.098  42.864   4.474  1.00 88.35           H  
ATOM   3038  N   GLN A 189     -17.956  41.048  -2.270  1.00 85.07           N  
ATOM   3039  H   GLN A 189     -17.633  41.949  -2.594  1.00 85.07           H  
ATOM   3040  CA  GLN A 189     -17.675  39.874  -3.101  1.00 85.07           C  
ATOM   3041  HA  GLN A 189     -18.519  39.189  -3.023  1.00 85.07           H  
ATOM   3042  C   GLN A 189     -16.434  39.132  -2.582  1.00 85.07           C  
ATOM   3043  CB  GLN A 189     -17.505  40.254  -4.581  1.00 85.07           C  
ATOM   3044  HB2 GLN A 189     -17.030  39.418  -5.095  1.00 85.07           H  
ATOM   3045  HB3 GLN A 189     -16.852  41.121  -4.670  1.00 85.07           H  
ATOM   3046  O   GLN A 189     -15.451  39.746  -2.160  1.00 85.07           O  
ATOM   3047  CG  GLN A 189     -18.848  40.533  -5.278  1.00 85.07           C  
ATOM   3048  HG2 GLN A 189     -19.528  39.703  -5.085  1.00 85.07           H  
ATOM   3049  HG3 GLN A 189     -19.291  41.442  -4.872  1.00 85.07           H  
ATOM   3050  CD  GLN A 189     -18.707  40.687  -6.793  1.00 85.07           C  
ATOM   3051  NE2 GLN A 189     -19.783  40.607  -7.543  1.00 85.07           N  
ATOM   3052 HE21 GLN A 189     -19.624  40.728  -8.533  1.00 85.07           H  
ATOM   3053 HE22 GLN A 189     -20.701  40.480  -7.141  1.00 85.07           H  
ATOM   3054  OE1 GLN A 189     -17.637  40.875  -7.339  1.00 85.07           O  
ATOM   3055  N   GLN A 190     -16.475  37.799  -2.633  1.00 82.25           N  
ATOM   3056  H   GLN A 190     -17.280  37.363  -3.059  1.00 82.25           H  
ATOM   3057  CA  GLN A 190     -15.327  36.950  -2.309  1.00 82.25           C  
ATOM   3058  HA  GLN A 190     -15.003  37.163  -1.290  1.00 82.25           H  
ATOM   3059  C   GLN A 190     -14.152  37.259  -3.247  1.00 82.25           C  
ATOM   3060  CB  GLN A 190     -15.721  35.466  -2.412  1.00 82.25           C  
ATOM   3061  HB2 GLN A 190     -14.833  34.851  -2.268  1.00 82.25           H  
ATOM   3062  HB3 GLN A 190     -16.109  35.273  -3.412  1.00 82.25           H  
ATOM   3063  O   GLN A 190     -14.361  37.554  -4.421  1.00 82.25           O  
ATOM   3064  CG  GLN A 190     -16.773  35.050  -1.368  1.00 82.25           C  
ATOM   3065  HG2 GLN A 190     -16.334  35.106  -0.372  1.00 82.25           H  
ATOM   3066  HG3 GLN A 190     -17.616  35.740  -1.405  1.00 82.25           H  
ATOM   3067  CD  GLN A 190     -17.312  33.636  -1.581  1.00 82.25           C  
ATOM   3068  NE2 GLN A 190     -18.435  33.303  -0.983  1.00 82.25           N  
ATOM   3069 HE21 GLN A 190     -18.777  32.379  -1.204  1.00 82.25           H  
ATOM   3070 HE22 GLN A 190     -18.936  33.973  -0.417  1.00 82.25           H  
ATOM   3071  OE1 GLN A 190     -16.774  32.808  -2.296  1.00 82.25           O  
ATOM   3072  N   ASN A 191     -12.925  37.152  -2.733  1.00 81.10           N  
ATOM   3073  H   ASN A 191     -12.834  36.951  -1.747  1.00 81.10           H  
ATOM   3074  CA  ASN A 191     -11.685  37.435  -3.467  1.00 81.10           C  
ATOM   3075  HA  ASN A 191     -10.873  37.285  -2.756  1.00 81.10           H  
ATOM   3076  C   ASN A 191     -11.520  38.905  -3.901  1.00 81.10           C  
ATOM   3077  CB  ASN A 191     -11.459  36.395  -4.581  1.00 81.10           C  
ATOM   3078  HB2 ASN A 191     -10.483  36.565  -5.036  1.00 81.10           H  
ATOM   3079  HB3 ASN A 191     -12.212  36.527  -5.357  1.00 81.10           H  
ATOM   3080  O   ASN A 191     -10.849  39.190  -4.888  1.00 81.10           O  
ATOM   3081  CG  ASN A 191     -11.496  34.967  -4.068  1.00 81.10           C  
ATOM   3082  ND2 ASN A 191     -11.962  34.040  -4.870  1.00 81.10           N  
ATOM   3083 HD21 ASN A 191     -11.997  33.100  -4.503  1.00 81.10           H  
ATOM   3084 HD22 ASN A 191     -12.314  34.293  -5.782  1.00 81.10           H  
ATOM   3085  OD1 ASN A 191     -11.113  34.661  -2.948  1.00 81.10           O  
ATOM   3086  N   THR A 192     -12.095  39.833  -3.128  1.00 88.21           N  
ATOM   3087  H   THR A 192     -12.640  39.508  -2.342  1.00 88.21           H  
ATOM   3088  CA  THR A 192     -11.786  41.272  -3.197  1.00 88.21           C  
ATOM   3089  HA  THR A 192     -11.100  41.449  -4.025  1.00 88.21           H  
ATOM   3090  C   THR A 192     -11.007  41.680  -1.935  1.00 88.21           C  
ATOM   3091  CB  THR A 192     -13.038  42.123  -3.493  1.00 88.21           C  
ATOM   3092  HB  THR A 192     -12.724  43.162  -3.584  1.00 88.21           H  
ATOM   3093  O   THR A 192      -9.979  41.067  -1.638  1.00 88.21           O  
ATOM   3094  CG2 THR A 192     -13.738  41.725  -4.791  1.00 88.21           C  
ATOM   3095 HG21 THR A 192     -14.117  40.705  -4.728  1.00 88.21           H  
ATOM   3096 HG22 THR A 192     -13.033  41.789  -5.620  1.00 88.21           H  
ATOM   3097 HG23 THR A 192     -14.567  42.407  -4.983  1.00 88.21           H  
ATOM   3098  OG1 THR A 192     -13.993  42.035  -2.454  1.00 88.21           O  
ATOM   3099  HG1 THR A 192     -14.426  41.180  -2.511  1.00 88.21           H  
ATOM   3100  N   VAL A 193     -11.528  42.626  -1.140  1.00 90.27           N  
ATOM   3101  H   VAL A 193     -12.392  43.047  -1.449  1.00 90.27           H  
ATOM   3102  CA  VAL A 193     -10.954  43.110   0.132  1.00 90.27           C  
ATOM   3103  HA  VAL A 193     -10.022  43.634  -0.081  1.00 90.27           H  
ATOM   3104  C   VAL A 193     -10.644  41.968   1.103  1.00 90.27           C  
ATOM   3105  CB  VAL A 193     -11.923  44.093   0.823  1.00 90.27           C  
ATOM   3106  HB  VAL A 193     -12.802  43.535   1.146  1.00 90.27           H  
ATOM   3107  O   VAL A 193      -9.623  41.991   1.796  1.00 90.27           O  
ATOM   3108  CG1 VAL A 193     -11.275  44.715   2.072  1.00 90.27           C  
ATOM   3109 HG11 VAL A 193     -10.246  45.013   1.872  1.00 90.27           H  
ATOM   3110 HG12 VAL A 193     -11.254  43.982   2.878  1.00 90.27           H  
ATOM   3111 HG13 VAL A 193     -11.846  45.583   2.402  1.00 90.27           H  
ATOM   3112  CG2 VAL A 193     -12.430  45.203  -0.107  1.00 90.27           C  
ATOM   3113 HG21 VAL A 193     -11.595  45.710  -0.591  1.00 90.27           H  
ATOM   3114 HG22 VAL A 193     -13.073  44.783  -0.880  1.00 90.27           H  
ATOM   3115 HG23 VAL A 193     -13.017  45.927   0.457  1.00 90.27           H  
ATOM   3116  N   CYS A 194     -11.528  40.966   1.141  1.00 92.62           N  
ATOM   3117  H   CYS A 194     -12.284  40.997   0.472  1.00 92.62           H  
ATOM   3118  CA  CYS A 194     -11.387  39.749   1.929  1.00 92.62           C  
ATOM   3119  HA  CYS A 194     -10.452  39.801   2.487  1.00 92.62           H  
ATOM   3120  C   CYS A 194     -11.324  38.518   1.012  1.00 92.62           C  
ATOM   3121  CB  CYS A 194     -12.538  39.680   2.941  1.00 92.62           C  
ATOM   3122  HB2 CYS A 194     -13.474  39.551   2.398  1.00 92.62           H  
ATOM   3123  HB3 CYS A 194     -12.580  40.614   3.503  1.00 92.62           H  
ATOM   3124  O   CYS A 194     -12.124  38.369   0.080  1.00 92.62           O  
ATOM   3125  SG  CYS A 194     -12.308  38.299   4.100  1.00 92.62           S  
ATOM   3126  HG  CYS A 194     -13.583  37.900   4.111  1.00 92.62           H  
ATOM   3127  N   SER A 195     -10.379  37.624   1.292  1.00 92.11           N  
ATOM   3128  H   SER A 195      -9.769  37.799   2.077  1.00 92.11           H  
ATOM   3129  CA  SER A 195     -10.161  36.383   0.543  1.00 92.11           C  
ATOM   3130  HA  SER A 195     -11.112  36.040   0.136  1.00 92.11           H  
ATOM   3131  C   SER A 195      -9.628  35.273   1.455  1.00 92.11           C  
ATOM   3132  CB  SER A 195      -9.222  36.658  -0.640  1.00 92.11           C  
ATOM   3133  HB2 SER A 195      -9.210  35.796  -1.307  1.00 92.11           H  
ATOM   3134  HB3 SER A 195      -9.591  37.523  -1.190  1.00 92.11           H  
ATOM   3135  O   SER A 195      -9.369  35.489   2.646  1.00 92.11           O  
ATOM   3136  OG  SER A 195      -7.909  36.940  -0.217  1.00 92.11           O  
ATOM   3137  HG  SER A 195      -7.646  37.766  -0.629  1.00 92.11           H  
ATOM   3138  N   PHE A 196      -9.478  34.062   0.914  1.00 90.92           N  
ATOM   3139  H   PHE A 196      -9.678  33.932  -0.068  1.00 90.92           H  
ATOM   3140  CA  PHE A 196      -8.829  32.955   1.614  1.00 90.92           C  
ATOM   3141  HA  PHE A 196      -8.313  33.381   2.475  1.00 90.92           H  
ATOM   3142  C   PHE A 196      -7.757  32.279   0.757  1.00 90.92           C  
ATOM   3143  CB  PHE A 196      -9.867  31.943   2.134  1.00 90.92           C  
ATOM   3144  HB2 PHE A 196     -10.538  32.458   2.822  1.00 90.92           H  
ATOM   3145  HB3 PHE A 196      -9.350  31.178   2.713  1.00 90.92           H  
ATOM   3146  O   PHE A 196      -7.881  32.222  -0.461  1.00 90.92           O  
ATOM   3147  CG  PHE A 196     -10.687  31.257   1.055  1.00 90.92           C  
ATOM   3148  CD1 PHE A 196     -11.973  31.733   0.733  1.00 90.92           C  
ATOM   3149  HD1 PHE A 196     -12.386  32.583   1.254  1.00 90.92           H  
ATOM   3150  CD2 PHE A 196     -10.154  30.162   0.346  1.00 90.92           C  
ATOM   3151  HD2 PHE A 196      -9.160  29.801   0.570  1.00 90.92           H  
ATOM   3152  CE1 PHE A 196     -12.716  31.124  -0.293  1.00 90.92           C  
ATOM   3153  HE1 PHE A 196     -13.694  31.509  -0.546  1.00 90.92           H  
ATOM   3154  CE2 PHE A 196     -10.891  29.562  -0.690  1.00 90.92           C  
ATOM   3155  HE2 PHE A 196     -10.467  28.744  -1.253  1.00 90.92           H  
ATOM   3156  CZ  PHE A 196     -12.174  30.042  -1.007  1.00 90.92           C  
ATOM   3157  HZ  PHE A 196     -12.736  29.592  -1.812  1.00 90.92           H  
ATOM   3158  N   GLN A 197      -6.734  31.702   1.393  1.00 88.65           N  
ATOM   3159  H   GLN A 197      -6.691  31.802   2.397  1.00 88.65           H  
ATOM   3160  CA  GLN A 197      -5.746  30.847   0.724  1.00 88.65           C  
ATOM   3161  HA  GLN A 197      -6.162  30.513  -0.227  1.00 88.65           H  
ATOM   3162  C   GLN A 197      -5.455  29.600   1.563  1.00 88.65           C  
ATOM   3163  CB  GLN A 197      -4.469  31.644   0.408  1.00 88.65           C  
ATOM   3164  HB2 GLN A 197      -4.737  32.515  -0.191  1.00 88.65           H  
ATOM   3165  HB3 GLN A 197      -4.010  31.984   1.336  1.00 88.65           H  
ATOM   3166  O   GLN A 197      -4.925  29.681   2.674  1.00 88.65           O  
ATOM   3167  CG  GLN A 197      -3.458  30.797  -0.386  1.00 88.65           C  
ATOM   3168  HG2 GLN A 197      -3.185  29.914   0.193  1.00 88.65           H  
ATOM   3169  HG3 GLN A 197      -3.923  30.457  -1.312  1.00 88.65           H  
ATOM   3170  CD  GLN A 197      -2.173  31.541  -0.736  1.00 88.65           C  
ATOM   3171  NE2 GLN A 197      -1.189  30.857  -1.279  1.00 88.65           N  
ATOM   3172 HE21 GLN A 197      -0.330  31.367  -1.430  1.00 88.65           H  
ATOM   3173 HE22 GLN A 197      -1.275  29.865  -1.447  1.00 88.65           H  
ATOM   3174  OE1 GLN A 197      -2.014  32.732  -0.541  1.00 88.65           O  
ATOM   3175  N   VAL A 198      -5.776  28.423   1.029  1.00 81.22           N  
ATOM   3176  H   VAL A 198      -6.124  28.401   0.081  1.00 81.22           H  
ATOM   3177  CA  VAL A 198      -5.613  27.143   1.729  1.00 81.22           C  
ATOM   3178  HA  VAL A 198      -4.922  27.274   2.562  1.00 81.22           H  
ATOM   3179  C   VAL A 198      -5.004  26.111   0.795  1.00 81.22           C  
ATOM   3180  CB  VAL A 198      -6.948  26.636   2.323  1.00 81.22           C  
ATOM   3181  HB  VAL A 198      -6.727  25.727   2.882  1.00 81.22           H  
ATOM   3182  O   VAL A 198      -5.602  25.807  -0.225  1.00 81.22           O  
ATOM   3183  CG1 VAL A 198      -7.539  27.642   3.314  1.00 81.22           C  
ATOM   3184 HG11 VAL A 198      -7.902  28.525   2.788  1.00 81.22           H  
ATOM   3185 HG12 VAL A 198      -6.781  27.952   4.033  1.00 81.22           H  
ATOM   3186 HG13 VAL A 198      -8.375  27.182   3.840  1.00 81.22           H  
ATOM   3187  CG2 VAL A 198      -8.070  26.307   1.326  1.00 81.22           C  
ATOM   3188 HG21 VAL A 198      -7.815  25.434   0.726  1.00 81.22           H  
ATOM   3189 HG22 VAL A 198      -8.252  27.157   0.668  1.00 81.22           H  
ATOM   3190 HG23 VAL A 198      -8.985  26.076   1.870  1.00 81.22           H  
ATOM   3191  N   GLY A 199      -3.846  25.538   1.143  1.00 69.79           N  
ATOM   3192  H   GLY A 199      -3.378  25.881   1.970  1.00 69.79           H  
ATOM   3193  CA  GLY A 199      -3.196  24.464   0.372  1.00 69.79           C  
ATOM   3194  HA2 GLY A 199      -3.649  23.508   0.636  1.00 69.79           H  
ATOM   3195  HA3 GLY A 199      -2.140  24.423   0.641  1.00 69.79           H  
ATOM   3196  C   GLY A 199      -3.270  24.640  -1.154  1.00 69.79           C  
ATOM   3197  O   GLY A 199      -2.562  25.474  -1.701  1.00 69.79           O  
ATOM   3198  N   LEU A 200      -4.162  23.861  -1.777  1.00 67.81           N  
ATOM   3199  H   LEU A 200      -4.759  23.296  -1.190  1.00 67.81           H  
ATOM   3200  CA  LEU A 200      -4.394  23.714  -3.222  1.00 67.81           C  
ATOM   3201  HA  LEU A 200      -3.454  23.873  -3.749  1.00 67.81           H  
ATOM   3202  C   LEU A 200      -5.411  24.722  -3.817  1.00 67.81           C  
ATOM   3203  CB  LEU A 200      -4.871  22.264  -3.469  1.00 67.81           C  
ATOM   3204  HB2 LEU A 200      -5.880  22.165  -3.069  1.00 67.81           H  
ATOM   3205  HB3 LEU A 200      -4.925  22.113  -4.547  1.00 67.81           H  
ATOM   3206  O   LEU A 200      -5.811  24.607  -4.972  1.00 67.81           O  
ATOM   3207  CG  LEU A 200      -3.989  21.152  -2.862  1.00 67.81           C  
ATOM   3208  HG  LEU A 200      -3.828  21.345  -1.802  1.00 67.81           H  
ATOM   3209  CD1 LEU A 200      -4.663  19.784  -2.951  1.00 67.81           C  
ATOM   3210 HD11 LEU A 200      -4.057  19.035  -2.442  1.00 67.81           H  
ATOM   3211 HD12 LEU A 200      -5.657  19.816  -2.504  1.00 67.81           H  
ATOM   3212 HD13 LEU A 200      -4.757  19.484  -3.995  1.00 67.81           H  
ATOM   3213  CD2 LEU A 200      -2.636  21.079  -3.553  1.00 67.81           C  
ATOM   3214 HD21 LEU A 200      -2.020  20.299  -3.105  1.00 67.81           H  
ATOM   3215 HD22 LEU A 200      -2.118  22.034  -3.466  1.00 67.81           H  
ATOM   3216 HD23 LEU A 200      -2.780  20.861  -4.611  1.00 67.81           H  
ATOM   3217  N   HIS A 201      -5.889  25.684  -3.024  1.00 70.97           N  
ATOM   3218  H   HIS A 201      -5.549  25.721  -2.073  1.00 70.97           H  
ATOM   3219  CA  HIS A 201      -6.831  26.725  -3.437  1.00 70.97           C  
ATOM   3220  HA  HIS A 201      -6.952  26.697  -4.520  1.00 70.97           H  
ATOM   3221  C   HIS A 201      -6.285  28.110  -3.070  1.00 70.97           C  
ATOM   3222  CB  HIS A 201      -8.211  26.482  -2.809  1.00 70.97           C  
ATOM   3223  HB2 HIS A 201      -8.102  26.426  -1.726  1.00 70.97           H  
ATOM   3224  HB3 HIS A 201      -8.848  27.337  -3.035  1.00 70.97           H  
ATOM   3225  O   HIS A 201      -6.235  28.497  -1.896  1.00 70.97           O  
ATOM   3226  CG  HIS A 201      -8.921  25.242  -3.296  1.00 70.97           C  
ATOM   3227  CD2 HIS A 201      -9.629  24.364  -2.522  1.00 70.97           C  
ATOM   3228  HD2 HIS A 201      -9.757  24.428  -1.452  1.00 70.97           H  
ATOM   3229  ND1 HIS A 201      -9.031  24.807  -4.599  1.00 70.97           N  
ATOM   3230  HD1 HIS A 201      -8.507  25.150  -5.391  1.00 70.97           H  
ATOM   3231  CE1 HIS A 201      -9.795  23.703  -4.604  1.00 70.97           C  
ATOM   3232  HE1 HIS A 201     -10.027  23.118  -5.483  1.00 70.97           H  
ATOM   3233  NE2 HIS A 201     -10.182  23.391  -3.356  1.00 70.97           N  
ATOM   3234  N   ARG A 202      -5.900  28.865  -4.103  1.00 72.76           N  
ATOM   3235  H   ARG A 202      -6.004  28.476  -5.029  1.00 72.76           H  
ATOM   3236  CA  ARG A 202      -5.421  30.250  -4.037  1.00 72.76           C  
ATOM   3237  HA  ARG A 202      -5.491  30.595  -3.005  1.00 72.76           H  
ATOM   3238  C   ARG A 202      -6.305  31.139  -4.933  1.00 72.76           C  
ATOM   3239  CB  ARG A 202      -3.944  30.275  -4.474  1.00 72.76           C  
ATOM   3240  HB2 ARG A 202      -3.876  29.936  -5.507  1.00 72.76           H  
ATOM   3241  HB3 ARG A 202      -3.377  29.585  -3.849  1.00 72.76           H  
ATOM   3242  O   ARG A 202      -6.690  30.674  -6.002  1.00 72.76           O  
ATOM   3243  CG  ARG A 202      -3.311  31.670  -4.365  1.00 72.76           C  
ATOM   3244  HG2 ARG A 202      -3.881  32.375  -4.972  1.00 72.76           H  
ATOM   3245  HG3 ARG A 202      -3.336  32.004  -3.328  1.00 72.76           H  
ATOM   3246  CD  ARG A 202      -1.868  31.678  -4.873  1.00 72.76           C  
ATOM   3247  HD2 ARG A 202      -1.267  31.016  -4.249  1.00 72.76           H  
ATOM   3248  HD3 ARG A 202      -1.858  31.309  -5.899  1.00 72.76           H  
ATOM   3249  NE  ARG A 202      -1.315  33.044  -4.840  1.00 72.76           N  
ATOM   3250  HE  ARG A 202      -1.948  33.776  -4.552  1.00 72.76           H  
ATOM   3251  NH1 ARG A 202       0.760  32.570  -5.704  1.00 72.76           N  
ATOM   3252 HH11 ARG A 202       0.482  31.605  -5.818  1.00 72.76           H  
ATOM   3253 HH12 ARG A 202       1.654  32.886  -6.052  1.00 72.76           H  
ATOM   3254  NH2 ARG A 202       0.235  34.675  -5.186  1.00 72.76           N  
ATOM   3255 HH21 ARG A 202       1.137  34.969  -5.533  1.00 72.76           H  
ATOM   3256 HH22 ARG A 202      -0.435  35.372  -4.895  1.00 72.76           H  
ATOM   3257  CZ  ARG A 202      -0.113  33.421  -5.240  1.00 72.76           C  
ATOM   3258  N   PRO A 203      -6.611  32.392  -4.549  1.00 69.88           N  
ATOM   3259  CA  PRO A 203      -7.292  33.349  -5.423  1.00 69.88           C  
ATOM   3260  HA  PRO A 203      -8.218  32.901  -5.783  1.00 69.88           H  
ATOM   3261  C   PRO A 203      -6.416  33.758  -6.618  1.00 69.88           C  
ATOM   3262  CB  PRO A 203      -7.620  34.558  -4.535  1.00 69.88           C  
ATOM   3263  HB2 PRO A 203      -8.595  34.984  -4.772  1.00 69.88           H  
ATOM   3264  HB3 PRO A 203      -6.840  35.314  -4.632  1.00 69.88           H  
ATOM   3265  O   PRO A 203      -5.195  33.848  -6.482  1.00 69.88           O  
ATOM   3266  CG  PRO A 203      -7.572  33.996  -3.117  1.00 69.88           C  
ATOM   3267  HG2 PRO A 203      -8.509  33.489  -2.886  1.00 69.88           H  
ATOM   3268  HG3 PRO A 203      -7.355  34.767  -2.377  1.00 69.88           H  
ATOM   3269  CD  PRO A 203      -6.442  32.979  -3.230  1.00 69.88           C  
ATOM   3270  HD2 PRO A 203      -5.479  33.487  -3.173  1.00 69.88           H  
ATOM   3271  HD3 PRO A 203      -6.530  32.238  -2.436  1.00 69.88           H  
ATOM   3272  N   ASN A 204      -7.035  34.056  -7.767  1.00 67.53           N  
ATOM   3273  H   ASN A 204      -8.026  33.876  -7.837  1.00 67.53           H  
ATOM   3274  CA  ASN A 204      -6.316  34.416  -9.001  1.00 67.53           C  
ATOM   3275  HA  ASN A 204      -5.614  33.617  -9.239  1.00 67.53           H  
ATOM   3276  C   ASN A 204      -5.481  35.706  -8.866  1.00 67.53           C  
ATOM   3277  CB  ASN A 204      -7.316  34.549 -10.167  1.00 67.53           C  
ATOM   3278  HB2 ASN A 204      -6.781  34.942 -11.032  1.00 67.53           H  
ATOM   3279  HB3 ASN A 204      -8.098  35.263  -9.906  1.00 67.53           H  
ATOM   3280  O   ASN A 204      -4.388  35.780  -9.417  1.00 67.53           O  
ATOM   3281  CG  ASN A 204      -7.966  33.244 -10.599  1.00 67.53           C  
ATOM   3282  ND2 ASN A 204      -8.786  33.280 -11.623  1.00 67.53           N  
ATOM   3283 HD21 ASN A 204      -8.933  34.134 -12.140  1.00 67.53           H  
ATOM   3284 HD22 ASN A 204      -9.173  32.391 -11.907  1.00 67.53           H  
ATOM   3285  OD1 ASN A 204      -7.779  32.189 -10.025  1.00 67.53           O  
ATOM   3286  N   SER A 205      -5.971  36.696  -8.111  1.00 74.42           N  
ATOM   3287  H   SER A 205      -6.859  36.549  -7.652  1.00 74.42           H  
ATOM   3288  CA  SER A 205      -5.191  37.852  -7.644  1.00 74.42           C  
ATOM   3289  HA  SER A 205      -4.133  37.633  -7.783  1.00 74.42           H  
ATOM   3290  C   SER A 205      -5.416  38.057  -6.143  1.00 74.42           C  
ATOM   3291  CB  SER A 205      -5.487  39.133  -8.448  1.00 74.42           C  
ATOM   3292  HB2 SER A 205      -5.213  38.975  -9.491  1.00 74.42           H  
ATOM   3293  HB3 SER A 205      -6.548  39.376  -8.386  1.00 74.42           H  
ATOM   3294  O   SER A 205      -6.427  37.630  -5.584  1.00 74.42           O  
ATOM   3295  OG  SER A 205      -4.721  40.202  -7.912  1.00 74.42           O  
ATOM   3296  HG  SER A 205      -4.503  40.854  -8.583  1.00 74.42           H  
ATOM   3297  N   LEU A 206      -4.439  38.693  -5.496  1.00 78.87           N  
ATOM   3298  H   LEU A 206      -3.703  39.063  -6.080  1.00 78.87           H  
ATOM   3299  CA  LEU A 206      -4.462  39.124  -4.096  1.00 78.87           C  
ATOM   3300  HA  LEU A 206      -5.459  38.968  -3.686  1.00 78.87           H  
ATOM   3301  C   LEU A 206      -4.195  40.640  -3.961  1.00 78.87           C  
ATOM   3302  CB  LEU A 206      -3.448  38.276  -3.294  1.00 78.87           C  
ATOM   3303  HB2 LEU A 206      -2.497  38.290  -3.826  1.00 78.87           H  
ATOM   3304  HB3 LEU A 206      -3.280  38.743  -2.323  1.00 78.87           H  
ATOM   3305  O   LEU A 206      -4.063  41.130  -2.846  1.00 78.87           O  
ATOM   3306  CG  LEU A 206      -3.878  36.816  -3.048  1.00 78.87           C  
ATOM   3307  HG  LEU A 206      -4.200  36.358  -3.984  1.00 78.87           H  
ATOM   3308  CD1 LEU A 206      -2.696  36.004  -2.509  1.00 78.87           C  
ATOM   3309 HD11 LEU A 206      -1.867  36.047  -3.216  1.00 78.87           H  
ATOM   3310 HD12 LEU A 206      -2.372  36.420  -1.555  1.00 78.87           H  
ATOM   3311 HD13 LEU A 206      -2.996  34.967  -2.358  1.00 78.87           H  
ATOM   3312  CD2 LEU A 206      -5.008  36.724  -2.022  1.00 78.87           C  
ATOM   3313 HD21 LEU A 206      -5.219  35.681  -1.785  1.00 78.87           H  
ATOM   3314 HD22 LEU A 206      -4.734  37.251  -1.108  1.00 78.87           H  
ATOM   3315 HD23 LEU A 206      -5.913  37.173  -2.431  1.00 78.87           H  
ATOM   3316  N   GLU A 207      -4.115  41.390  -5.067  1.00 79.99           N  
ATOM   3317  H   GLU A 207      -4.284  40.960  -5.965  1.00 79.99           H  
ATOM   3318  CA  GLU A 207      -3.754  42.823  -5.075  1.00 79.99           C  
ATOM   3319  HA  GLU A 207      -2.796  42.967  -4.575  1.00 79.99           H  
ATOM   3320  C   GLU A 207      -4.787  43.698  -4.349  1.00 79.99           C  
ATOM   3321  CB  GLU A 207      -3.636  43.303  -6.528  1.00 79.99           C  
ATOM   3322  HB2 GLU A 207      -4.577  43.083  -7.033  1.00 79.99           H  
ATOM   3323  HB3 GLU A 207      -3.491  44.383  -6.542  1.00 79.99           H  
ATOM   3324  O   GLU A 207      -4.430  44.594  -3.581  1.00 79.99           O  
ATOM   3325  CG  GLU A 207      -2.472  42.645  -7.282  1.00 79.99           C  
ATOM   3326  HG2 GLU A 207      -1.537  43.100  -6.956  1.00 79.99           H  
ATOM   3327  HG3 GLU A 207      -2.420  41.583  -7.041  1.00 79.99           H  
ATOM   3328  CD  GLU A 207      -2.653  42.785  -8.796  1.00 79.99           C  
ATOM   3329  OE1 GLU A 207      -1.765  43.390  -9.432  1.00 79.99           O  
ATOM   3330  OE2 GLU A 207      -3.666  42.231  -9.293  1.00 79.99           O  
ATOM   3331  N   ASP A 208      -6.071  43.393  -4.553  1.00 84.67           N  
ATOM   3332  H   ASP A 208      -6.277  42.677  -5.235  1.00 84.67           H  
ATOM   3333  CA  ASP A 208      -7.198  44.018  -3.855  1.00 84.67           C  
ATOM   3334  HA  ASP A 208      -6.942  45.057  -3.648  1.00 84.67           H  
ATOM   3335  C   ASP A 208      -7.486  43.385  -2.483  1.00 84.67           C  
ATOM   3336  CB  ASP A 208      -8.451  43.991  -4.755  1.00 84.67           C  
ATOM   3337  HB2 ASP A 208      -9.347  44.010  -4.135  1.00 84.67           H  
ATOM   3338  HB3 ASP A 208      -8.474  43.061  -5.322  1.00 84.67           H  
ATOM   3339  O   ASP A 208      -8.383  43.841  -1.782  1.00 84.67           O  
ATOM   3340  CG  ASP A 208      -8.550  45.187  -5.706  1.00 84.67           C  
ATOM   3341  OD1 ASP A 208      -8.105  46.304  -5.354  1.00 84.67           O  
ATOM   3342  OD2 ASP A 208      -9.182  45.062  -6.779  1.00 84.67           O  
ATOM   3343  N   THR A 209      -6.751  42.352  -2.055  1.00 91.08           N  
ATOM   3344  H   THR A 209      -5.943  42.076  -2.595  1.00 91.08           H  
ATOM   3345  CA  THR A 209      -6.913  41.804  -0.703  1.00 91.08           C  
ATOM   3346  HA  THR A 209      -7.971  41.850  -0.443  1.00 91.08           H  
ATOM   3347  C   THR A 209      -6.177  42.675   0.319  1.00 91.08           C  
ATOM   3348  CB  THR A 209      -6.515  40.320  -0.625  1.00 91.08           C  
ATOM   3349  HB  THR A 209      -5.508  40.182  -1.018  1.00 91.08           H  
ATOM   3350  O   THR A 209      -5.020  43.057   0.142  1.00 91.08           O  
ATOM   3351  CG2 THR A 209      -6.569  39.749   0.794  1.00 91.08           C  
ATOM   3352 HG21 THR A 209      -6.286  38.696   0.770  1.00 91.08           H  
ATOM   3353 HG22 THR A 209      -7.575  39.847   1.202  1.00 91.08           H  
ATOM   3354 HG23 THR A 209      -5.855  40.264   1.437  1.00 91.08           H  
ATOM   3355  OG1 THR A 209      -7.430  39.537  -1.369  1.00 91.08           O  
ATOM   3356  HG1 THR A 209      -8.104  40.135  -1.700  1.00 91.08           H  
ATOM   3357  N   ARG A 210      -6.860  42.961   1.432  1.00 92.56           N  
ATOM   3358  H   ARG A 210      -7.841  42.717   1.437  1.00 92.56           H  
ATOM   3359  CA  ARG A 210      -6.281  43.541   2.659  1.00 92.56           C  
ATOM   3360  HA  ARG A 210      -5.194  43.543   2.578  1.00 92.56           H  
ATOM   3361  C   ARG A 210      -6.581  42.702   3.911  1.00 92.56           C  
ATOM   3362  CB  ARG A 210      -6.759  44.997   2.824  1.00 92.56           C  
ATOM   3363  HB2 ARG A 210      -7.848  44.999   2.858  1.00 92.56           H  
ATOM   3364  HB3 ARG A 210      -6.402  45.377   3.781  1.00 92.56           H  
ATOM   3365  O   ARG A 210      -6.033  42.979   4.974  1.00 92.56           O  
ATOM   3366  CG  ARG A 210      -6.310  45.978   1.725  1.00 92.56           C  
ATOM   3367  HG2 ARG A 210      -6.621  45.603   0.750  1.00 92.56           H  
ATOM   3368  HG3 ARG A 210      -6.818  46.925   1.908  1.00 92.56           H  
ATOM   3369  CD  ARG A 210      -4.804  46.267   1.683  1.00 92.56           C  
ATOM   3370  HD2 ARG A 210      -4.478  46.619   2.662  1.00 92.56           H  
ATOM   3371  HD3 ARG A 210      -4.257  45.353   1.451  1.00 92.56           H  
ATOM   3372  NE  ARG A 210      -4.492  47.325   0.703  1.00 92.56           N  
ATOM   3373  HE  ARG A 210      -4.517  48.289   1.003  1.00 92.56           H  
ATOM   3374  NH1 ARG A 210      -4.242  45.993  -1.147  1.00 92.56           N  
ATOM   3375 HH11 ARG A 210      -4.438  45.171  -0.594  1.00 92.56           H  
ATOM   3376 HH12 ARG A 210      -4.197  45.866  -2.148  1.00 92.56           H  
ATOM   3377  NH2 ARG A 210      -4.031  48.245  -1.284  1.00 92.56           N  
ATOM   3378 HH21 ARG A 210      -3.926  48.208  -2.288  1.00 92.56           H  
ATOM   3379 HH22 ARG A 210      -4.086  49.137  -0.814  1.00 92.56           H  
ATOM   3380  CZ  ARG A 210      -4.259  47.175  -0.583  1.00 92.56           C  
ATOM   3381  N   LEU A 211      -7.431  41.674   3.797  1.00 95.18           N  
ATOM   3382  H   LEU A 211      -7.906  41.556   2.913  1.00 95.18           H  
ATOM   3383  CA  LEU A 211      -7.736  40.706   4.854  1.00 95.18           C  
ATOM   3384  HA  LEU A 211      -6.958  40.770   5.615  1.00 95.18           H  
ATOM   3385  C   LEU A 211      -7.737  39.268   4.302  1.00 95.18           C  
ATOM   3386  CB  LEU A 211      -9.074  41.108   5.505  1.00 95.18           C  
ATOM   3387  HB2 LEU A 211      -8.959  42.108   5.924  1.00 95.18           H  
ATOM   3388  HB3 LEU A 211      -9.839  41.152   4.730  1.00 95.18           H  
ATOM   3389  O   LEU A 211      -8.713  38.824   3.698  1.00 95.18           O  
ATOM   3390  CG  LEU A 211      -9.557  40.157   6.614  1.00 95.18           C  
ATOM   3391  HG  LEU A 211      -9.760  39.173   6.192  1.00 95.18           H  
ATOM   3392  CD1 LEU A 211      -8.547  40.001   7.751  1.00 95.18           C  
ATOM   3393 HD11 LEU A 211      -8.952  39.329   8.507  1.00 95.18           H  
ATOM   3394 HD12 LEU A 211      -7.624  39.558   7.375  1.00 95.18           H  
ATOM   3395 HD13 LEU A 211      -8.325  40.974   8.190  1.00 95.18           H  
ATOM   3396  CD2 LEU A 211     -10.858  40.699   7.216  1.00 95.18           C  
ATOM   3397 HD21 LEU A 211     -11.213  40.023   7.994  1.00 95.18           H  
ATOM   3398 HD22 LEU A 211     -11.610  40.771   6.431  1.00 95.18           H  
ATOM   3399 HD23 LEU A 211     -10.683  41.685   7.645  1.00 95.18           H  
ATOM   3400  N   LEU A 212      -6.644  38.535   4.521  1.00 95.01           N  
ATOM   3401  H   LEU A 212      -5.884  38.967   5.028  1.00 95.01           H  
ATOM   3402  CA  LEU A 212      -6.454  37.165   4.035  1.00 95.01           C  
ATOM   3403  HA  LEU A 212      -7.198  36.957   3.266  1.00 95.01           H  
ATOM   3404  C   LEU A 212      -6.625  36.133   5.161  1.00 95.01           C  
ATOM   3405  CB  LEU A 212      -5.058  37.072   3.386  1.00 95.01           C  
ATOM   3406  HB2 LEU A 212      -5.000  37.794   2.571  1.00 95.01           H  
ATOM   3407  HB3 LEU A 212      -4.314  37.356   4.130  1.00 95.01           H  
ATOM   3408  O   LEU A 212      -5.830  36.111   6.100  1.00 95.01           O  
ATOM   3409  CG  LEU A 212      -4.694  35.677   2.843  1.00 95.01           C  
ATOM   3410  HG  LEU A 212      -4.742  34.944   3.648  1.00 95.01           H  
ATOM   3411  CD1 LEU A 212      -5.627  35.228   1.720  1.00 95.01           C  
ATOM   3412 HD11 LEU A 212      -6.646  35.121   2.091  1.00 95.01           H  
ATOM   3413 HD12 LEU A 212      -5.297  34.269   1.321  1.00 95.01           H  
ATOM   3414 HD13 LEU A 212      -5.623  35.965   0.917  1.00 95.01           H  
ATOM   3415  CD2 LEU A 212      -3.264  35.684   2.302  1.00 95.01           C  
ATOM   3416 HD21 LEU A 212      -3.181  36.403   1.486  1.00 95.01           H  
ATOM   3417 HD22 LEU A 212      -2.573  35.959   3.098  1.00 95.01           H  
ATOM   3418 HD23 LEU A 212      -3.002  34.693   1.930  1.00 95.01           H  
ATOM   3419  N   TYR A 213      -7.585  35.213   5.035  1.00 94.32           N  
ATOM   3420  H   TYR A 213      -8.221  35.289   4.254  1.00 94.32           H  
ATOM   3421  CA  TYR A 213      -7.683  34.036   5.913  1.00 94.32           C  
ATOM   3422  HA  TYR A 213      -7.209  34.262   6.868  1.00 94.32           H  
ATOM   3423  C   TYR A 213      -6.951  32.836   5.299  1.00 94.32           C  
ATOM   3424  CB  TYR A 213      -9.147  33.697   6.215  1.00 94.32           C  
ATOM   3425  HB2 TYR A 213      -9.186  32.726   6.708  1.00 94.32           H  
ATOM   3426  HB3 TYR A 213      -9.686  33.603   5.272  1.00 94.32           H  
ATOM   3427  O   TYR A 213      -7.319  32.352   4.231  1.00 94.32           O  
ATOM   3428  CG  TYR A 213      -9.837  34.710   7.108  1.00 94.32           C  
ATOM   3429  CD1 TYR A 213      -9.781  34.567   8.510  1.00 94.32           C  
ATOM   3430  HD1 TYR A 213      -9.264  33.725   8.948  1.00 94.32           H  
ATOM   3431  CD2 TYR A 213     -10.496  35.818   6.541  1.00 94.32           C  
ATOM   3432  HD2 TYR A 213     -10.522  35.941   5.469  1.00 94.32           H  
ATOM   3433  CE1 TYR A 213     -10.358  35.546   9.342  1.00 94.32           C  
ATOM   3434  HE1 TYR A 213     -10.312  35.463  10.418  1.00 94.32           H  
ATOM   3435  CE2 TYR A 213     -11.085  36.790   7.371  1.00 94.32           C  
ATOM   3436  HE2 TYR A 213     -11.573  37.645   6.927  1.00 94.32           H  
ATOM   3437  OH  TYR A 213     -11.528  37.623   9.576  1.00 94.32           O  
ATOM   3438  HH  TYR A 213     -11.922  38.331   9.062  1.00 94.32           H  
ATOM   3439  CZ  TYR A 213     -11.000  36.663   8.774  1.00 94.32           C  
ATOM   3440  N   CYS A 214      -5.927  32.306   5.964  1.00 93.84           N  
ATOM   3441  H   CYS A 214      -5.681  32.690   6.865  1.00 93.84           H  
ATOM   3442  CA  CYS A 214      -5.119  31.211   5.425  1.00 93.84           C  
ATOM   3443  HA  CYS A 214      -5.659  30.773   4.586  1.00 93.84           H  
ATOM   3444  C   CYS A 214      -4.919  30.055   6.411  1.00 93.84           C  
ATOM   3445  CB  CYS A 214      -3.799  31.778   4.878  1.00 93.84           C  
ATOM   3446  HB2 CYS A 214      -3.289  31.011   4.295  1.00 93.84           H  
ATOM   3447  HB3 CYS A 214      -4.008  32.620   4.219  1.00 93.84           H  
ATOM   3448  O   CYS A 214      -5.136  30.189   7.613  1.00 93.84           O  
ATOM   3449  SG  CYS A 214      -2.715  32.313   6.231  1.00 93.84           S  
ATOM   3450  HG  CYS A 214      -3.532  33.237   6.745  1.00 93.84           H  
ATOM   3451  N   THR A 215      -4.495  28.891   5.916  1.00 92.03           N  
ATOM   3452  H   THR A 215      -4.358  28.812   4.919  1.00 92.03           H  
ATOM   3453  CA  THR A 215      -4.008  27.815   6.801  1.00 92.03           C  
ATOM   3454  HA  THR A 215      -4.684  27.754   7.654  1.00 92.03           H  
ATOM   3455  C   THR A 215      -2.614  28.128   7.341  1.00 92.03           C  
ATOM   3456  CB  THR A 215      -3.997  26.440   6.122  1.00 92.03           C  
ATOM   3457  HB  THR A 215      -3.322  25.780   6.667  1.00 92.03           H  
ATOM   3458  O   THR A 215      -1.789  28.633   6.585  1.00 92.03           O  
ATOM   3459  CG2 THR A 215      -5.383  25.802   6.128  1.00 92.03           C  
ATOM   3460 HG21 THR A 215      -6.098  26.452   5.623  1.00 92.03           H  
ATOM   3461 HG22 THR A 215      -5.705  25.648   7.158  1.00 92.03           H  
ATOM   3462 HG23 THR A 215      -5.338  24.837   5.623  1.00 92.03           H  
ATOM   3463  OG1 THR A 215      -3.561  26.535   4.782  1.00 92.03           O  
ATOM   3464  HG1 THR A 215      -2.805  27.126   4.778  1.00 92.03           H  
ATOM   3465  N   THR A 216      -2.305  27.750   8.588  1.00 93.95           N  
ATOM   3466  H   THR A 216      -3.030  27.362   9.174  1.00 93.95           H  
ATOM   3467  CA  THR A 216      -1.018  28.024   9.274  1.00 93.95           C  
ATOM   3468  HA  THR A 216      -1.000  29.075   9.563  1.00 93.95           H  
ATOM   3469  C   THR A 216       0.225  27.764   8.401  1.00 93.95           C  
ATOM   3470  CB  THR A 216      -0.907  27.169  10.557  1.00 93.95           C  
ATOM   3471  HB  THR A 216      -0.533  26.178  10.299  1.00 93.95           H  
ATOM   3472  O   THR A 216       1.125  28.598   8.321  1.00 93.95           O  
ATOM   3473  CG2 THR A 216       0.018  27.797  11.590  1.00 93.95           C  
ATOM   3474 HG21 THR A 216       1.032  27.869  11.197  1.00 93.95           H  
ATOM   3475 HG22 THR A 216       0.034  27.166  12.479  1.00 93.95           H  
ATOM   3476 HG23 THR A 216      -0.342  28.788  11.864  1.00 93.95           H  
ATOM   3477  OG1 THR A 216      -2.164  27.002  11.177  1.00 93.95           O  
ATOM   3478  HG1 THR A 216      -2.032  26.403  11.916  1.00 93.95           H  
ATOM   3479  N   GLY A 217       0.245  26.642   7.668  1.00 90.73           N  
ATOM   3480  H   GLY A 217      -0.518  25.991   7.788  1.00 90.73           H  
ATOM   3481  CA  GLY A 217       1.346  26.267   6.769  1.00 90.73           C  
ATOM   3482  HA2 GLY A 217       2.280  26.277   7.332  1.00 90.73           H  
ATOM   3483  HA3 GLY A 217       1.180  25.245   6.427  1.00 90.73           H  
ATOM   3484  C   GLY A 217       1.531  27.148   5.519  1.00 90.73           C  
ATOM   3485  O   GLY A 217       2.617  27.154   4.947  1.00 90.73           O  
ATOM   3486  N   VAL A 218       0.513  27.910   5.096  1.00 89.74           N  
ATOM   3487  H   VAL A 218      -0.311  27.961   5.678  1.00 89.74           H  
ATOM   3488  CA  VAL A 218       0.613  28.856   3.964  1.00 89.74           C  
ATOM   3489  HA  VAL A 218       1.170  28.387   3.153  1.00 89.74           H  
ATOM   3490  C   VAL A 218       1.416  30.085   4.383  1.00 89.74           C  
ATOM   3491  CB  VAL A 218      -0.780  29.248   3.422  1.00 89.74           C  
ATOM   3492  HB  VAL A 218      -1.423  29.530   4.256  1.00 89.74           H  
ATOM   3493  O   VAL A 218       2.392  30.425   3.718  1.00 89.74           O  
ATOM   3494  CG1 VAL A 218      -0.756  30.427   2.442  1.00 89.74           C  
ATOM   3495 HG11 VAL A 218      -0.411  31.332   2.942  1.00 89.74           H  
ATOM   3496 HG12 VAL A 218      -0.095  30.212   1.603  1.00 89.74           H  
ATOM   3497 HG13 VAL A 218      -1.764  30.621   2.075  1.00 89.74           H  
ATOM   3498  CG2 VAL A 218      -1.422  28.058   2.693  1.00 89.74           C  
ATOM   3499 HG21 VAL A 218      -1.411  27.174   3.330  1.00 89.74           H  
ATOM   3500 HG22 VAL A 218      -0.862  27.838   1.784  1.00 89.74           H  
ATOM   3501 HG23 VAL A 218      -2.450  28.304   2.426  1.00 89.74           H  
ATOM   3502  N   LEU A 219       1.061  30.700   5.518  1.00 94.89           N  
ATOM   3503  H   LEU A 219       0.258  30.365   6.031  1.00 94.89           H  
ATOM   3504  CA  LEU A 219       1.834  31.812   6.073  1.00 94.89           C  
ATOM   3505  HA  LEU A 219       1.898  32.592   5.314  1.00 94.89           H  
ATOM   3506  C   LEU A 219       3.268  31.372   6.396  1.00 94.89           C  
ATOM   3507  CB  LEU A 219       1.106  32.379   7.305  1.00 94.89           C  
ATOM   3508  HB2 LEU A 219       0.966  31.580   8.033  1.00 94.89           H  
ATOM   3509  HB3 LEU A 219       0.122  32.734   6.996  1.00 94.89           H  
ATOM   3510  O   LEU A 219       4.213  32.054   6.014  1.00 94.89           O  
ATOM   3511  CG  LEU A 219       1.853  33.540   7.992  1.00 94.89           C  
ATOM   3512  HG  LEU A 219       2.810  33.180   8.370  1.00 94.89           H  
ATOM   3513  CD1 LEU A 219       2.101  34.726   7.057  1.00 94.89           C  
ATOM   3514 HD11 LEU A 219       2.532  35.555   7.618  1.00 94.89           H  
ATOM   3515 HD12 LEU A 219       1.165  35.052   6.602  1.00 94.89           H  
ATOM   3516 HD13 LEU A 219       2.807  34.450   6.274  1.00 94.89           H  
ATOM   3517  CD2 LEU A 219       1.034  34.041   9.176  1.00 94.89           C  
ATOM   3518 HD21 LEU A 219       1.622  34.780   9.721  1.00 94.89           H  
ATOM   3519 HD22 LEU A 219       0.105  34.494   8.832  1.00 94.89           H  
ATOM   3520 HD23 LEU A 219       0.805  33.215   9.850  1.00 94.89           H  
ATOM   3521  N   LEU A 220       3.438  30.202   7.022  1.00 94.79           N  
ATOM   3522  H   LEU A 220       2.622  29.698   7.337  1.00 94.79           H  
ATOM   3523  CA  LEU A 220       4.760  29.679   7.367  1.00 94.79           C  
ATOM   3524  HA  LEU A 220       5.228  30.397   8.040  1.00 94.79           H  
ATOM   3525  C   LEU A 220       5.690  29.545   6.147  1.00 94.79           C  
ATOM   3526  CB  LEU A 220       4.577  28.343   8.106  1.00 94.79           C  
ATOM   3527  HB2 LEU A 220       3.983  28.516   9.004  1.00 94.79           H  
ATOM   3528  HB3 LEU A 220       4.028  27.661   7.456  1.00 94.79           H  
ATOM   3529  O   LEU A 220       6.837  29.982   6.207  1.00 94.79           O  
ATOM   3530  CG  LEU A 220       5.898  27.665   8.504  1.00 94.79           C  
ATOM   3531  HG  LEU A 220       6.460  27.412   7.604  1.00 94.79           H  
ATOM   3532  CD1 LEU A 220       6.756  28.559   9.395  1.00 94.79           C  
ATOM   3533 HD11 LEU A 220       7.012  29.489   8.889  1.00 94.79           H  
ATOM   3534 HD12 LEU A 220       7.695  28.050   9.612  1.00 94.79           H  
ATOM   3535 HD13 LEU A 220       6.230  28.777  10.324  1.00 94.79           H  
ATOM   3536  CD2 LEU A 220       5.608  26.365   9.256  1.00 94.79           C  
ATOM   3537 HD21 LEU A 220       4.978  25.721   8.643  1.00 94.79           H  
ATOM   3538 HD22 LEU A 220       6.545  25.863   9.497  1.00 94.79           H  
ATOM   3539 HD23 LEU A 220       5.086  26.593  10.185  1.00 94.79           H  
ATOM   3540  N   ASN A 221       5.204  28.994   5.031  1.00 88.84           N  
ATOM   3541  H   ASN A 221       4.257  28.641   5.025  1.00 88.84           H  
ATOM   3542  CA  ASN A 221       6.019  28.854   3.821  1.00 88.84           C  
ATOM   3543  HA  ASN A 221       6.971  28.398   4.093  1.00 88.84           H  
ATOM   3544  C   ASN A 221       6.369  30.213   3.185  1.00 88.84           C  
ATOM   3545  CB  ASN A 221       5.305  27.924   2.828  1.00 88.84           C  
ATOM   3546  HB2 ASN A 221       4.260  28.220   2.734  1.00 88.84           H  
ATOM   3547  HB3 ASN A 221       5.778  28.037   1.853  1.00 88.84           H  
ATOM   3548  O   ASN A 221       7.492  30.377   2.708  1.00 88.84           O  
ATOM   3549  CG  ASN A 221       5.379  26.448   3.194  1.00 88.84           C  
ATOM   3550  ND2 ASN A 221       4.803  25.605   2.369  1.00 88.84           N  
ATOM   3551 HD21 ASN A 221       4.915  24.627   2.595  1.00 88.84           H  
ATOM   3552 HD22 ASN A 221       4.329  25.959   1.550  1.00 88.84           H  
ATOM   3553  OD1 ASN A 221       5.955  26.012   4.180  1.00 88.84           O  
ATOM   3554  N   ASN A 222       5.464  31.202   3.220  1.00 89.31           N  
ATOM   3555  H   ASN A 222       4.549  31.017   3.604  1.00 89.31           H  
ATOM   3556  CA  ASN A 222       5.782  32.565   2.776  1.00 89.31           C  
ATOM   3557  HA  ASN A 222       6.161  32.530   1.754  1.00 89.31           H  
ATOM   3558  C   ASN A 222       6.896  33.189   3.636  1.00 89.31           C  
ATOM   3559  CB  ASN A 222       4.518  33.448   2.802  1.00 89.31           C  
ATOM   3560  HB2 ASN A 222       4.004  33.332   3.756  1.00 89.31           H  
ATOM   3561  HB3 ASN A 222       4.827  34.490   2.717  1.00 89.31           H  
ATOM   3562  O   ASN A 222       7.844  33.752   3.097  1.00 89.31           O  
ATOM   3563  CG  ASN A 222       3.529  33.192   1.678  1.00 89.31           C  
ATOM   3564  ND2 ASN A 222       2.425  33.905   1.681  1.00 89.31           N  
ATOM   3565 HD21 ASN A 222       1.785  33.748   0.916  1.00 89.31           H  
ATOM   3566 HD22 ASN A 222       2.281  34.618   2.382  1.00 89.31           H  
ATOM   3567  OD1 ASN A 222       3.719  32.387   0.781  1.00 89.31           O  
ATOM   3568  N   LEU A 223       6.821  33.058   4.966  1.00 94.38           N  
ATOM   3569  H   LEU A 223       6.021  32.582   5.359  1.00 94.38           H  
ATOM   3570  CA  LEU A 223       7.806  33.656   5.874  1.00 94.38           C  
ATOM   3571  HA  LEU A 223       7.970  34.690   5.572  1.00 94.38           H  
ATOM   3572  C   LEU A 223       9.186  32.982   5.799  1.00 94.38           C  
ATOM   3573  CB  LEU A 223       7.267  33.652   7.313  1.00 94.38           C  
ATOM   3574  HB2 LEU A 223       7.057  32.624   7.608  1.00 94.38           H  
ATOM   3575  HB3 LEU A 223       8.056  34.032   7.963  1.00 94.38           H  
ATOM   3576  O   LEU A 223      10.197  33.675   5.884  1.00 94.38           O  
ATOM   3577  CG  LEU A 223       6.005  34.504   7.546  1.00 94.38           C  
ATOM   3578  HG  LEU A 223       5.162  34.072   7.007  1.00 94.38           H  
ATOM   3579  CD1 LEU A 223       5.667  34.482   9.035  1.00 94.38           C  
ATOM   3580 HD11 LEU A 223       5.514  33.449   9.347  1.00 94.38           H  
ATOM   3581 HD12 LEU A 223       4.756  35.051   9.220  1.00 94.38           H  
ATOM   3582 HD13 LEU A 223       6.488  34.906   9.614  1.00 94.38           H  
ATOM   3583  CD2 LEU A 223       6.153  35.949   7.075  1.00 94.38           C  
ATOM   3584 HD21 LEU A 223       7.114  36.349   7.398  1.00 94.38           H  
ATOM   3585 HD22 LEU A 223       5.346  36.566   7.471  1.00 94.38           H  
ATOM   3586 HD23 LEU A 223       6.116  35.988   5.986  1.00 94.38           H  
ATOM   3587  N   ILE A 224       9.254  31.661   5.592  1.00 91.83           N  
ATOM   3588  H   ILE A 224       8.392  31.135   5.574  1.00 91.83           H  
ATOM   3589  CA  ILE A 224      10.532  30.945   5.401  1.00 91.83           C  
ATOM   3590  HA  ILE A 224      11.209  31.226   6.208  1.00 91.83           H  
ATOM   3591  C   ILE A 224      11.223  31.366   4.095  1.00 91.83           C  
ATOM   3592  CB  ILE A 224      10.311  29.415   5.471  1.00 91.83           C  
ATOM   3593  HB  ILE A 224       9.473  29.159   4.821  1.00 91.83           H  
ATOM   3594  O   ILE A 224      12.445  31.518   4.076  1.00 91.83           O  
ATOM   3595  CG1 ILE A 224       9.964  29.009   6.922  1.00 91.83           C  
ATOM   3596 HG12 ILE A 224      10.844  29.131   7.554  1.00 91.83           H  
ATOM   3597 HG13 ILE A 224       9.184  29.661   7.315  1.00 91.83           H  
ATOM   3598  CG2 ILE A 224      11.549  28.629   4.985  1.00 91.83           C  
ATOM   3599 HG21 ILE A 224      12.422  28.891   5.583  1.00 91.83           H  
ATOM   3600 HG22 ILE A 224      11.383  27.553   5.045  1.00 91.83           H  
ATOM   3601 HG23 ILE A 224      11.754  28.849   3.937  1.00 91.83           H  
ATOM   3602  CD1 ILE A 224       9.465  27.566   7.042  1.00 91.83           C  
ATOM   3603 HD11 ILE A 224       9.192  27.360   8.077  1.00 91.83           H  
ATOM   3604 HD12 ILE A 224       8.598  27.416   6.398  1.00 91.83           H  
ATOM   3605 HD13 ILE A 224      10.257  26.872   6.760  1.00 91.83           H  
ATOM   3606  N   ASN A 225      10.456  31.573   3.018  1.00 86.29           N  
ATOM   3607  H   ASN A 225       9.461  31.416   3.092  1.00 86.29           H  
ATOM   3608  CA  ASN A 225      10.998  32.011   1.731  1.00 86.29           C  
ATOM   3609  HA  ASN A 225      11.889  31.428   1.500  1.00 86.29           H  
ATOM   3610  C   ASN A 225      11.439  33.482   1.763  1.00 86.29           C  
ATOM   3611  CB  ASN A 225       9.951  31.767   0.631  1.00 86.29           C  
ATOM   3612  HB2 ASN A 225      10.248  32.307  -0.268  1.00 86.29           H  
ATOM   3613  HB3 ASN A 225       8.988  32.166   0.950  1.00 86.29           H  
ATOM   3614  O   ASN A 225      12.539  33.793   1.313  1.00 86.29           O  
ATOM   3615  CG  ASN A 225       9.797  30.306   0.242  1.00 86.29           C  
ATOM   3616  ND2 ASN A 225       8.661  29.941  -0.302  1.00 86.29           N  
ATOM   3617 HD21 ASN A 225       7.906  30.610  -0.362  1.00 86.29           H  
ATOM   3618 HD22 ASN A 225       8.570  28.961  -0.528  1.00 86.29           H  
ATOM   3619  OD1 ASN A 225      10.685  29.478   0.370  1.00 86.29           O  
ATOM   3620  N   ASN A 226      10.606  34.376   2.307  1.00 89.47           N  
ATOM   3621  H   ASN A 226       9.688  34.063   2.590  1.00 89.47           H  
ATOM   3622  CA  ASN A 226      10.846  35.821   2.248  1.00 89.47           C  
ATOM   3623  HA  ASN A 226      11.360  36.050   1.315  1.00 89.47           H  
ATOM   3624  C   ASN A 226      11.768  36.318   3.376  1.00 89.47           C  
ATOM   3625  CB  ASN A 226       9.498  36.571   2.238  1.00 89.47           C  
ATOM   3626  HB2 ASN A 226       9.704  37.642   2.239  1.00 89.47           H  
ATOM   3627  HB3 ASN A 226       8.936  36.339   3.143  1.00 89.47           H  
ATOM   3628  O   ASN A 226      12.391  37.365   3.233  1.00 89.47           O  
ATOM   3629  CG  ASN A 226       8.613  36.272   1.031  1.00 89.47           C  
ATOM   3630  ND2 ASN A 226       7.683  37.138   0.712  1.00 89.47           N  
ATOM   3631 HD21 ASN A 226       7.713  38.078   1.080  1.00 89.47           H  
ATOM   3632 HD22 ASN A 226       7.176  36.935  -0.138  1.00 89.47           H  
ATOM   3633  OD1 ASN A 226       8.717  35.270   0.343  1.00 89.47           O  
ATOM   3634  N   LYS A 227      11.862  35.583   4.494  1.00 92.21           N  
ATOM   3635  H   LYS A 227      11.300  34.745   4.544  1.00 92.21           H  
ATOM   3636  CA  LYS A 227      12.720  35.881   5.661  1.00 92.21           C  
ATOM   3637  HA  LYS A 227      12.406  35.197   6.449  1.00 92.21           H  
ATOM   3638  C   LYS A 227      12.494  37.277   6.269  1.00 92.21           C  
ATOM   3639  CB  LYS A 227      14.196  35.548   5.352  1.00 92.21           C  
ATOM   3640  HB2 LYS A 227      14.587  36.251   4.616  1.00 92.21           H  
ATOM   3641  HB3 LYS A 227      14.778  35.644   6.269  1.00 92.21           H  
ATOM   3642  O   LYS A 227      13.394  37.863   6.865  1.00 92.21           O  
ATOM   3643  CG  LYS A 227      14.333  34.113   4.815  1.00 92.21           C  
ATOM   3644  HG2 LYS A 227      13.865  34.055   3.832  1.00 92.21           H  
ATOM   3645  HG3 LYS A 227      13.804  33.439   5.490  1.00 92.21           H  
ATOM   3646  CD  LYS A 227      15.778  33.624   4.682  1.00 92.21           C  
ATOM   3647  HD2 LYS A 227      16.230  33.569   5.672  1.00 92.21           H  
ATOM   3648  HD3 LYS A 227      16.348  34.305   4.050  1.00 92.21           H  
ATOM   3649  CE  LYS A 227      15.718  32.230   4.044  1.00 92.21           C  
ATOM   3650  HE2 LYS A 227      15.406  32.326   3.005  1.00 92.21           H  
ATOM   3651  HE3 LYS A 227      14.944  31.659   4.557  1.00 92.21           H  
ATOM   3652  NZ  LYS A 227      17.004  31.506   4.150  1.00 92.21           N  
ATOM   3653  HZ1 LYS A 227      16.879  30.540   3.886  1.00 92.21           H  
ATOM   3654  HZ2 LYS A 227      17.291  31.480   5.118  1.00 92.21           H  
ATOM   3655  HZ3 LYS A 227      17.729  31.938   3.595  1.00 92.21           H  
ATOM   3656  N   THR A 228      11.267  37.783   6.149  1.00 92.13           N  
ATOM   3657  H   THR A 228      10.597  37.236   5.628  1.00 92.13           H  
ATOM   3658  CA  THR A 228      10.757  39.025   6.749  1.00 92.13           C  
ATOM   3659  HA  THR A 228      11.229  39.180   7.719  1.00 92.13           H  
ATOM   3660  C   THR A 228       9.243  38.913   6.964  1.00 92.13           C  
ATOM   3661  CB  THR A 228      11.077  40.252   5.874  1.00 92.13           C  
ATOM   3662  HB  THR A 228      12.158  40.365   5.800  1.00 92.13           H  
ATOM   3663  O   THR A 228       8.567  38.184   6.233  1.00 92.13           O  
ATOM   3664  CG2 THR A 228      10.483  40.218   4.464  1.00 92.13           C  
ATOM   3665 HG21 THR A 228      10.855  39.348   3.922  1.00 92.13           H  
ATOM   3666 HG22 THR A 228      10.788  41.113   3.921  1.00 92.13           H  
ATOM   3667 HG23 THR A 228       9.394  40.183   4.504  1.00 92.13           H  
ATOM   3668  OG1 THR A 228      10.537  41.379   6.510  1.00 92.13           O  
ATOM   3669  HG1 THR A 228      10.555  42.119   5.897  1.00 92.13           H  
ATOM   3670  N   LEU A 229       8.697  39.634   7.949  1.00 92.21           N  
ATOM   3671  H   LEU A 229       9.315  40.215   8.498  1.00 92.21           H  
ATOM   3672  CA  LEU A 229       7.251  39.779   8.158  1.00 92.21           C  
ATOM   3673  HA  LEU A 229       6.748  38.886   7.787  1.00 92.21           H  
ATOM   3674  C   LEU A 229       6.653  40.981   7.391  1.00 92.21           C  
ATOM   3675  CB  LEU A 229       6.938  39.911   9.664  1.00 92.21           C  
ATOM   3676  HB2 LEU A 229       7.227  40.916   9.973  1.00 92.21           H  
ATOM   3677  HB3 LEU A 229       5.857  39.845   9.788  1.00 92.21           H  
ATOM   3678  O   LEU A 229       5.431  41.070   7.278  1.00 92.21           O  
ATOM   3679  CG  LEU A 229       7.600  38.907  10.628  1.00 92.21           C  
ATOM   3680  HG  LEU A 229       8.685  38.983  10.557  1.00 92.21           H  
ATOM   3681  CD1 LEU A 229       7.192  39.214  12.068  1.00 92.21           C  
ATOM   3682 HD11 LEU A 229       7.699  38.535  12.754  1.00 92.21           H  
ATOM   3683 HD12 LEU A 229       6.112  39.103  12.170  1.00 92.21           H  
ATOM   3684 HD13 LEU A 229       7.468  40.236  12.325  1.00 92.21           H  
ATOM   3685  CD2 LEU A 229       7.193  37.468  10.333  1.00 92.21           C  
ATOM   3686 HD21 LEU A 229       7.581  37.190   9.353  1.00 92.21           H  
ATOM   3687 HD22 LEU A 229       6.108  37.370  10.345  1.00 92.21           H  
ATOM   3688 HD23 LEU A 229       7.632  36.803  11.078  1.00 92.21           H  
ATOM   3689  N   THR A 230       7.483  41.896   6.869  1.00 88.90           N  
ATOM   3690  H   THR A 230       8.476  41.718   6.929  1.00 88.90           H  
ATOM   3691  CA  THR A 230       7.098  43.269   6.456  1.00 88.90           C  
ATOM   3692  HA  THR A 230       6.595  43.733   7.305  1.00 88.90           H  
ATOM   3693  C   THR A 230       6.098  43.386   5.297  1.00 88.90           C  
ATOM   3694  CB  THR A 230       8.334  44.137   6.148  1.00 88.90           C  
ATOM   3695  HB  THR A 230       8.004  45.102   5.763  1.00 88.90           H  
ATOM   3696  O   THR A 230       5.579  44.471   5.050  1.00 88.90           O  
ATOM   3697  CG2 THR A 230       9.182  44.394   7.394  1.00 88.90           C  
ATOM   3698 HG21 THR A 230       9.547  43.461   7.824  1.00 88.90           H  
ATOM   3699 HG22 THR A 230      10.033  45.026   7.141  1.00 88.90           H  
ATOM   3700 HG23 THR A 230       8.583  44.917   8.140  1.00 88.90           H  
ATOM   3701  OG1 THR A 230       9.166  43.527   5.183  1.00 88.90           O  
ATOM   3702  HG1 THR A 230       9.753  44.218   4.867  1.00 88.90           H  
ATOM   3703  N   HIS A 231       5.738  42.288   4.625  1.00 88.44           N  
ATOM   3704  H   HIS A 231       6.184  41.419   4.881  1.00 88.44           H  
ATOM   3705  CA  HIS A 231       4.604  42.264   3.687  1.00 88.44           C  
ATOM   3706  HA  HIS A 231       4.736  43.063   2.958  1.00 88.44           H  
ATOM   3707  C   HIS A 231       3.238  42.496   4.362  1.00 88.44           C  
ATOM   3708  CB  HIS A 231       4.574  40.920   2.950  1.00 88.44           C  
ATOM   3709  HB2 HIS A 231       3.632  40.835   2.408  1.00 88.44           H  
ATOM   3710  HB3 HIS A 231       4.610  40.107   3.675  1.00 88.44           H  
ATOM   3711  O   HIS A 231       2.270  42.838   3.680  1.00 88.44           O  
ATOM   3712  CG  HIS A 231       5.685  40.757   1.950  1.00 88.44           C  
ATOM   3713  CD2 HIS A 231       6.796  39.974   2.091  1.00 88.44           C  
ATOM   3714  HD2 HIS A 231       7.044  39.376   2.955  1.00 88.44           H  
ATOM   3715  ND1 HIS A 231       5.758  41.354   0.711  1.00 88.44           N  
ATOM   3716  HD1 HIS A 231       5.118  42.041   0.340  1.00 88.44           H  
ATOM   3717  CE1 HIS A 231       6.887  40.934   0.116  1.00 88.44           C  
ATOM   3718  HE1 HIS A 231       7.234  41.252  -0.856  1.00 88.44           H  
ATOM   3719  NE2 HIS A 231       7.540  40.071   0.912  1.00 88.44           N  
ATOM   3720  N   TYR A 232       3.141  42.292   5.678  1.00 93.18           N  
ATOM   3721  H   TYR A 232       3.978  42.048   6.188  1.00 93.18           H  
ATOM   3722  CA  TYR A 232       1.920  42.456   6.465  1.00 93.18           C  
ATOM   3723  HA  TYR A 232       1.098  42.759   5.817  1.00 93.18           H  
ATOM   3724  C   TYR A 232       2.123  43.544   7.521  1.00 93.18           C  
ATOM   3725  CB  TYR A 232       1.544  41.117   7.118  1.00 93.18           C  
ATOM   3726  HB2 TYR A 232       0.584  41.230   7.621  1.00 93.18           H  
ATOM   3727  HB3 TYR A 232       2.286  40.882   7.881  1.00 93.18           H  
ATOM   3728  O   TYR A 232       3.182  43.615   8.139  1.00 93.18           O  
ATOM   3729  CG  TYR A 232       1.452  39.953   6.146  1.00 93.18           C  
ATOM   3730  CD1 TYR A 232       0.352  39.852   5.273  1.00 93.18           C  
ATOM   3731  HD1 TYR A 232      -0.430  40.597   5.307  1.00 93.18           H  
ATOM   3732  CD2 TYR A 232       2.481  38.992   6.093  1.00 93.18           C  
ATOM   3733  HD2 TYR A 232       3.337  39.088   6.745  1.00 93.18           H  
ATOM   3734  CE1 TYR A 232       0.276  38.791   4.349  1.00 93.18           C  
ATOM   3735  HE1 TYR A 232      -0.571  38.726   3.682  1.00 93.18           H  
ATOM   3736  CE2 TYR A 232       2.404  37.921   5.180  1.00 93.18           C  
ATOM   3737  HE2 TYR A 232       3.191  37.183   5.135  1.00 93.18           H  
ATOM   3738  OH  TYR A 232       1.221  36.788   3.419  1.00 93.18           O  
ATOM   3739  HH  TYR A 232       0.445  36.887   2.863  1.00 93.18           H  
ATOM   3740  CZ  TYR A 232       1.301  37.819   4.305  1.00 93.18           C  
ATOM   3741  N   THR A 233       1.097  44.357   7.785  1.00 93.65           N  
ATOM   3742  H   THR A 233       0.223  44.222   7.298  1.00 93.65           H  
ATOM   3743  CA  THR A 233       1.120  45.271   8.942  1.00 93.65           C  
ATOM   3744  HA  THR A 233       2.146  45.592   9.121  1.00 93.65           H  
ATOM   3745  C   THR A 233       0.667  44.556  10.215  1.00 93.65           C  
ATOM   3746  CB  THR A 233       0.295  46.547   8.708  1.00 93.65           C  
ATOM   3747  HB  THR A 233       0.364  47.166   9.602  1.00 93.65           H  
ATOM   3748  O   THR A 233       1.165  44.854  11.301  1.00 93.65           O  
ATOM   3749  CG2 THR A 233       0.795  47.361   7.515  1.00 93.65           C  
ATOM   3750 HG21 THR A 233       0.719  46.784   6.594  1.00 93.65           H  
ATOM   3751 HG22 THR A 233       1.837  47.635   7.677  1.00 93.65           H  
ATOM   3752 HG23 THR A 233       0.211  48.276   7.419  1.00 93.65           H  
ATOM   3753  OG1 THR A 233      -1.068  46.277   8.458  1.00 93.65           O  
ATOM   3754  HG1 THR A 233      -1.499  47.135   8.464  1.00 93.65           H  
ATOM   3755  N   HIS A 234      -0.235  43.575  10.079  1.00 96.50           N  
ATOM   3756  H   HIS A 234      -0.584  43.378   9.152  1.00 96.50           H  
ATOM   3757  CA  HIS A 234      -0.764  42.777  11.185  1.00 96.50           C  
ATOM   3758  HA  HIS A 234      -0.117  42.906  12.052  1.00 96.50           H  
ATOM   3759  C   HIS A 234      -0.804  41.283  10.831  1.00 96.50           C  
ATOM   3760  CB  HIS A 234      -2.166  43.271  11.572  1.00 96.50           C  
ATOM   3761  HB2 HIS A 234      -2.530  42.667  12.403  1.00 96.50           H  
ATOM   3762  HB3 HIS A 234      -2.837  43.114  10.727  1.00 96.50           H  
ATOM   3763  O   HIS A 234      -1.360  40.885   9.804  1.00 96.50           O  
ATOM   3764  CG  HIS A 234      -2.238  44.725  11.967  1.00 96.50           C  
ATOM   3765  CD2 HIS A 234      -2.316  45.230  13.236  1.00 96.50           C  
ATOM   3766  HD2 HIS A 234      -2.326  44.657  14.152  1.00 96.50           H  
ATOM   3767  ND1 HIS A 234      -2.247  45.801  11.111  1.00 96.50           N  
ATOM   3768  HD1 HIS A 234      -2.140  45.760  10.107  1.00 96.50           H  
ATOM   3769  CE1 HIS A 234      -2.307  46.923  11.847  1.00 96.50           C  
ATOM   3770  HE1 HIS A 234      -2.309  47.929  11.454  1.00 96.50           H  
ATOM   3771  NE2 HIS A 234      -2.360  46.622  13.152  1.00 96.50           N  
ATOM   3772  N   ILE A 235      -0.274  40.443  11.720  1.00 97.95           N  
ATOM   3773  H   ILE A 235       0.168  40.842  12.537  1.00 97.95           H  
ATOM   3774  CA  ILE A 235      -0.337  38.980  11.633  1.00 97.95           C  
ATOM   3775  HA  ILE A 235      -0.859  38.692  10.721  1.00 97.95           H  
ATOM   3776  C   ILE A 235      -1.148  38.458  12.820  1.00 97.95           C  
ATOM   3777  CB  ILE A 235       1.080  38.366  11.567  1.00 97.95           C  
ATOM   3778  HB  ILE A 235       1.632  38.693  12.448  1.00 97.95           H  
ATOM   3779  O   ILE A 235      -0.784  38.659  13.979  1.00 97.95           O  
ATOM   3780  CG1 ILE A 235       1.834  38.864  10.309  1.00 97.95           C  
ATOM   3781 HG12 ILE A 235       1.884  39.953  10.331  1.00 97.95           H  
ATOM   3782 HG13 ILE A 235       1.282  38.574   9.415  1.00 97.95           H  
ATOM   3783  CG2 ILE A 235       0.994  36.829  11.604  1.00 97.95           C  
ATOM   3784 HG21 ILE A 235       0.401  36.471  10.762  1.00 97.95           H  
ATOM   3785 HG22 ILE A 235       1.991  36.390  11.568  1.00 97.95           H  
ATOM   3786 HG23 ILE A 235       0.536  36.494  12.535  1.00 97.95           H  
ATOM   3787  CD1 ILE A 235       3.274  38.355  10.169  1.00 97.95           C  
ATOM   3788 HD11 ILE A 235       3.834  38.573  11.078  1.00 97.95           H  
ATOM   3789 HD12 ILE A 235       3.747  38.860   9.327  1.00 97.95           H  
ATOM   3790 HD13 ILE A 235       3.287  37.283   9.974  1.00 97.95           H  
ATOM   3791  N   VAL A 236      -2.251  37.769  12.534  1.00 97.90           N  
ATOM   3792  H   VAL A 236      -2.496  37.649  11.561  1.00 97.90           H  
ATOM   3793  CA  VAL A 236      -3.172  37.228  13.538  1.00 97.90           C  
ATOM   3794  HA  VAL A 236      -2.895  37.619  14.517  1.00 97.90           H  
ATOM   3795  C   VAL A 236      -3.053  35.703  13.578  1.00 97.90           C  
ATOM   3796  CB  VAL A 236      -4.618  37.679  13.267  1.00 97.90           C  
ATOM   3797  HB  VAL A 236      -4.967  37.207  12.348  1.00 97.90           H  
ATOM   3798  O   VAL A 236      -3.503  35.012  12.661  1.00 97.90           O  
ATOM   3799  CG1 VAL A 236      -5.541  37.254  14.413  1.00 97.90           C  
ATOM   3800 HG11 VAL A 236      -5.535  36.169  14.511  1.00 97.90           H  
ATOM   3801 HG12 VAL A 236      -6.559  37.582  14.200  1.00 97.90           H  
ATOM   3802 HG13 VAL A 236      -5.205  37.700  15.349  1.00 97.90           H  
ATOM   3803  CG2 VAL A 236      -4.763  39.198  13.091  1.00 97.90           C  
ATOM   3804 HG21 VAL A 236      -5.807  39.456  12.916  1.00 97.90           H  
ATOM   3805 HG22 VAL A 236      -4.184  39.532  12.230  1.00 97.90           H  
ATOM   3806 HG23 VAL A 236      -4.409  39.715  13.983  1.00 97.90           H  
ATOM   3807  N   LEU A 237      -2.474  35.169  14.653  1.00 97.22           N  
ATOM   3808  H   LEU A 237      -2.201  35.793  15.400  1.00 97.22           H  
ATOM   3809  CA  LEU A 237      -2.367  33.729  14.887  1.00 97.22           C  
ATOM   3810  HA  LEU A 237      -2.453  33.214  13.931  1.00 97.22           H  
ATOM   3811  C   LEU A 237      -3.539  33.265  15.764  1.00 97.22           C  
ATOM   3812  CB  LEU A 237      -0.985  33.358  15.463  1.00 97.22           C  
ATOM   3813  HB2 LEU A 237      -0.934  32.271  15.513  1.00 97.22           H  
ATOM   3814  HB3 LEU A 237      -0.916  33.740  16.482  1.00 97.22           H  
ATOM   3815  O   LEU A 237      -3.497  33.386  16.989  1.00 97.22           O  
ATOM   3816  CG  LEU A 237       0.237  33.861  14.668  1.00 97.22           C  
ATOM   3817  HG  LEU A 237       0.300  34.946  14.750  1.00 97.22           H  
ATOM   3818  CD1 LEU A 237       1.518  33.258  15.250  1.00 97.22           C  
ATOM   3819 HD11 LEU A 237       1.501  32.173  15.153  1.00 97.22           H  
ATOM   3820 HD12 LEU A 237       1.603  33.521  16.304  1.00 97.22           H  
ATOM   3821 HD13 LEU A 237       2.387  33.652  14.722  1.00 97.22           H  
ATOM   3822  CD2 LEU A 237       0.177  33.483  13.188  1.00 97.22           C  
ATOM   3823 HD21 LEU A 237       1.107  33.768  12.696  1.00 97.22           H  
ATOM   3824 HD22 LEU A 237       0.018  32.409  13.092  1.00 97.22           H  
ATOM   3825 HD23 LEU A 237      -0.642  34.012  12.702  1.00 97.22           H  
ATOM   3826  N   ASP A 238      -4.613  32.781  15.135  1.00 93.97           N  
ATOM   3827  H   ASP A 238      -4.579  32.710  14.128  1.00 93.97           H  
ATOM   3828  CA  ASP A 238      -5.820  32.307  15.830  1.00 93.97           C  
ATOM   3829  HA  ASP A 238      -5.834  32.768  16.818  1.00 93.97           H  
ATOM   3830  C   ASP A 238      -5.818  30.791  16.084  1.00 93.97           C  
ATOM   3831  CB  ASP A 238      -7.087  32.795  15.107  1.00 93.97           C  
ATOM   3832  HB2 ASP A 238      -7.142  32.306  14.134  1.00 93.97           H  
ATOM   3833  HB3 ASP A 238      -6.998  33.867  14.931  1.00 93.97           H  
ATOM   3834  O   ASP A 238      -5.148  30.017  15.400  1.00 93.97           O  
ATOM   3835  CG  ASP A 238      -8.388  32.545  15.892  1.00 93.97           C  
ATOM   3836  OD1 ASP A 238      -8.416  32.778  17.124  1.00 93.97           O  
ATOM   3837  OD2 ASP A 238      -9.401  32.176  15.256  1.00 93.97           O  
ATOM   3838  N   GLU A 239      -6.569  30.389  17.113  1.00 91.72           N  
ATOM   3839  H   GLU A 239      -7.116  31.108  17.564  1.00 91.72           H  
ATOM   3840  CA  GLU A 239      -6.628  29.041  17.688  1.00 91.72           C  
ATOM   3841  HA  GLU A 239      -7.123  29.168  18.651  1.00 91.72           H  
ATOM   3842  C   GLU A 239      -5.238  28.443  18.042  1.00 91.72           C  
ATOM   3843  CB  GLU A 239      -7.557  28.106  16.876  1.00 91.72           C  
ATOM   3844  HB2 GLU A 239      -7.582  27.125  17.351  1.00 91.72           H  
ATOM   3845  HB3 GLU A 239      -7.125  27.978  15.883  1.00 91.72           H  
ATOM   3846  O   GLU A 239      -5.078  27.225  18.082  1.00 91.72           O  
ATOM   3847  CG  GLU A 239      -9.020  28.584  16.707  1.00 91.72           C  
ATOM   3848  HG2 GLU A 239      -9.467  27.973  15.924  1.00 91.72           H  
ATOM   3849  HG3 GLU A 239      -9.030  29.612  16.345  1.00 91.72           H  
ATOM   3850  CD  GLU A 239      -9.907  28.473  17.971  1.00 91.72           C  
ATOM   3851  OE1 GLU A 239      -9.771  29.298  18.910  1.00 91.72           O  
ATOM   3852  OE2 GLU A 239     -10.750  27.541  18.061  1.00 91.72           O  
ATOM   3853  N   VAL A 240      -4.256  29.281  18.429  1.00 93.22           N  
ATOM   3854  H   VAL A 240      -4.458  30.266  18.333  1.00 93.22           H  
ATOM   3855  CA  VAL A 240      -2.858  28.923  18.830  1.00 93.22           C  
ATOM   3856  HA  VAL A 240      -2.366  28.505  17.952  1.00 93.22           H  
ATOM   3857  C   VAL A 240      -2.708  27.839  19.920  1.00 93.22           C  
ATOM   3858  CB  VAL A 240      -2.043  30.175  19.269  1.00 93.22           C  
ATOM   3859  HB  VAL A 240      -1.255  29.876  19.960  1.00 93.22           H  
ATOM   3860  O   VAL A 240      -1.603  27.406  20.228  1.00 93.22           O  
ATOM   3861  CG1 VAL A 240      -1.348  30.834  18.081  1.00 93.22           C  
ATOM   3862 HG11 VAL A 240      -0.560  30.174  17.720  1.00 93.22           H  
ATOM   3863 HG12 VAL A 240      -0.889  31.775  18.384  1.00 93.22           H  
ATOM   3864 HG13 VAL A 240      -2.065  31.021  17.282  1.00 93.22           H  
ATOM   3865  CG2 VAL A 240      -2.872  31.252  19.977  1.00 93.22           C  
ATOM   3866 HG21 VAL A 240      -2.203  31.978  20.440  1.00 93.22           H  
ATOM   3867 HG22 VAL A 240      -3.495  30.797  20.747  1.00 93.22           H  
ATOM   3868 HG23 VAL A 240      -3.493  31.778  19.251  1.00 93.22           H  
ATOM   3869  N   HIS A 241      -3.807  27.367  20.506  1.00 87.90           N  
ATOM   3870  H   HIS A 241      -4.672  27.581  20.030  1.00 87.90           H  
ATOM   3871  CA  HIS A 241      -3.832  26.282  21.488  1.00 87.90           C  
ATOM   3872  HA  HIS A 241      -2.902  26.300  22.056  1.00 87.90           H  
ATOM   3873  C   HIS A 241      -3.941  24.880  20.864  1.00 87.90           C  
ATOM   3874  CB  HIS A 241      -4.988  26.518  22.464  1.00 87.90           C  
ATOM   3875  HB2 HIS A 241      -4.906  27.519  22.889  1.00 87.90           H  
ATOM   3876  HB3 HIS A 241      -4.909  25.801  23.281  1.00 87.90           H  
ATOM   3877  O   HIS A 241      -3.875  23.907  21.610  1.00 87.90           O  
ATOM   3878  CG  HIS A 241      -6.328  26.357  21.798  1.00 87.90           C  
ATOM   3879  CD2 HIS A 241      -7.087  25.219  21.792  1.00 87.90           C  
ATOM   3880  HD2 HIS A 241      -6.852  24.298  22.304  1.00 87.90           H  
ATOM   3881  ND1 HIS A 241      -6.917  27.243  20.924  1.00 87.90           N  
ATOM   3882  HD1 HIS A 241      -6.581  28.159  20.664  1.00 87.90           H  
ATOM   3883  CE1 HIS A 241      -7.988  26.647  20.391  1.00 87.90           C  
ATOM   3884  HE1 HIS A 241      -8.622  27.082  19.633  1.00 87.90           H  
ATOM   3885  NE2 HIS A 241      -8.170  25.434  20.937  1.00 87.90           N  
ATOM   3886  N   GLU A 242      -4.121  24.744  19.541  1.00 85.26           N  
ATOM   3887  H   GLU A 242      -4.280  25.556  18.962  1.00 85.26           H  
ATOM   3888  CA  GLU A 242      -4.051  23.419  18.898  1.00 85.26           C  
ATOM   3889  HA  GLU A 242      -4.620  22.717  19.507  1.00 85.26           H  
ATOM   3890  C   GLU A 242      -2.621  22.848  18.897  1.00 85.26           C  
ATOM   3891  CB  GLU A 242      -4.698  23.408  17.491  1.00 85.26           C  
ATOM   3892  HB2 GLU A 242      -4.279  24.203  16.873  1.00 85.26           H  
ATOM   3893  HB3 GLU A 242      -4.477  22.449  17.023  1.00 85.26           H  
ATOM   3894  O   GLU A 242      -2.475  21.629  18.834  1.00 85.26           O  
ATOM   3895  CG  GLU A 242      -6.229  23.565  17.595  1.00 85.26           C  
ATOM   3896  HG2 GLU A 242      -6.578  22.984  18.448  1.00 85.26           H  
ATOM   3897  HG3 GLU A 242      -6.453  24.610  17.810  1.00 85.26           H  
ATOM   3898  CD  GLU A 242      -7.058  23.105  16.377  1.00 85.26           C  
ATOM   3899  OE1 GLU A 242      -8.182  23.636  16.217  1.00 85.26           O  
ATOM   3900  OE2 GLU A 242      -6.735  22.118  15.674  1.00 85.26           O  
ATOM   3901  N   ARG A 243      -1.587  23.702  19.050  1.00 90.44           N  
ATOM   3902  H   ARG A 243      -1.812  24.684  19.123  1.00 90.44           H  
ATOM   3903  CA  ARG A 243      -0.162  23.316  19.172  1.00 90.44           C  
ATOM   3904  HA  ARG A 243       0.456  24.195  18.989  1.00 90.44           H  
ATOM   3905  C   ARG A 243       0.275  22.326  18.074  1.00 90.44           C  
ATOM   3906  CB  ARG A 243       0.146  22.839  20.609  1.00 90.44           C  
ATOM   3907  HB2 ARG A 243       1.190  22.530  20.653  1.00 90.44           H  
ATOM   3908  HB3 ARG A 243      -0.460  21.957  20.817  1.00 90.44           H  
ATOM   3909  O   ARG A 243       0.981  21.344  18.327  1.00 90.44           O  
ATOM   3910  CG  ARG A 243      -0.101  23.870  21.733  1.00 90.44           C  
ATOM   3911  HG2 ARG A 243       0.039  23.363  22.688  1.00 90.44           H  
ATOM   3912  HG3 ARG A 243      -1.137  24.207  21.694  1.00 90.44           H  
ATOM   3913  CD  ARG A 243       0.818  25.106  21.712  1.00 90.44           C  
ATOM   3914  HD2 ARG A 243       0.631  25.670  20.798  1.00 90.44           H  
ATOM   3915  HD3 ARG A 243       0.577  25.749  22.558  1.00 90.44           H  
ATOM   3916  NE  ARG A 243       2.239  24.730  21.752  1.00 90.44           N  
ATOM   3917  HE  ARG A 243       2.684  24.632  20.850  1.00 90.44           H  
ATOM   3918  NH1 ARG A 243       2.643  24.606  24.039  1.00 90.44           N  
ATOM   3919 HH11 ARG A 243       1.849  25.187  24.267  1.00 90.44           H  
ATOM   3920 HH12 ARG A 243       3.318  24.469  24.777  1.00 90.44           H  
ATOM   3921  NH2 ARG A 243       4.149  23.890  22.578  1.00 90.44           N  
ATOM   3922 HH21 ARG A 243       4.734  23.627  23.358  1.00 90.44           H  
ATOM   3923 HH22 ARG A 243       4.430  23.723  21.622  1.00 90.44           H  
ATOM   3924  CZ  ARG A 243       2.990  24.421  22.793  1.00 90.44           C  
ATOM   3925  N   ASP A 244      -0.207  22.579  16.853  1.00 90.28           N  
ATOM   3926  H   ASP A 244      -0.796  23.392  16.740  1.00 90.28           H  
ATOM   3927  CA  ASP A 244       0.152  21.827  15.650  1.00 90.28           C  
ATOM   3928  HA  ASP A 244       0.104  20.769  15.907  1.00 90.28           H  
ATOM   3929  C   ASP A 244       1.600  22.124  15.227  1.00 90.28           C  
ATOM   3930  CB  ASP A 244      -0.884  22.044  14.522  1.00 90.28           C  
ATOM   3931  HB2 ASP A 244      -0.832  21.182  13.856  1.00 90.28           H  
ATOM   3932  HB3 ASP A 244      -1.885  22.052  14.952  1.00 90.28           H  
ATOM   3933  O   ASP A 244       2.164  23.171  15.562  1.00 90.28           O  
ATOM   3934  CG  ASP A 244      -0.680  23.299  13.658  1.00 90.28           C  
ATOM   3935  OD1 ASP A 244       0.315  23.331  12.895  1.00 90.28           O  
ATOM   3936  OD2 ASP A 244      -1.529  24.218  13.704  1.00 90.28           O  
ATOM   3937  N   GLN A 245       2.221  21.205  14.483  1.00 92.16           N  
ATOM   3938  H   GLN A 245       1.711  20.371  14.231  1.00 92.16           H  
ATOM   3939  CA  GLN A 245       3.657  21.289  14.187  1.00 92.16           C  
ATOM   3940  HA  GLN A 245       4.178  21.409  15.137  1.00 92.16           H  
ATOM   3941  C   GLN A 245       4.032  22.504  13.308  1.00 92.16           C  
ATOM   3942  CB  GLN A 245       4.113  19.966  13.547  1.00 92.16           C  
ATOM   3943  HB2 GLN A 245       3.906  20.006  12.478  1.00 92.16           H  
ATOM   3944  HB3 GLN A 245       3.540  19.139  13.966  1.00 92.16           H  
ATOM   3945  O   GLN A 245       5.179  22.950  13.336  1.00 92.16           O  
ATOM   3946  CG  GLN A 245       5.604  19.667  13.786  1.00 92.16           C  
ATOM   3947  HG2 GLN A 245       6.209  20.528  13.502  1.00 92.16           H  
ATOM   3948  HG3 GLN A 245       5.764  19.473  14.847  1.00 92.16           H  
ATOM   3949  CD  GLN A 245       6.080  18.473  12.962  1.00 92.16           C  
ATOM   3950  NE2 GLN A 245       6.707  17.482  13.557  1.00 92.16           N  
ATOM   3951 HE21 GLN A 245       7.060  16.749  12.959  1.00 92.16           H  
ATOM   3952 HE22 GLN A 245       6.880  17.460  14.552  1.00 92.16           H  
ATOM   3953  OE1 GLN A 245       5.883  18.420  11.758  1.00 92.16           O  
ATOM   3954  N   ASN A 246       3.086  23.071  12.546  1.00 93.67           N  
ATOM   3955  H   ASN A 246       2.131  22.772  12.679  1.00 93.67           H  
ATOM   3956  CA  ASN A 246       3.301  24.317  11.807  1.00 93.67           C  
ATOM   3957  HA  ASN A 246       4.340  24.357  11.479  1.00 93.67           H  
ATOM   3958  C   ASN A 246       3.076  25.545  12.691  1.00 93.67           C  
ATOM   3959  CB  ASN A 246       2.407  24.397  10.558  1.00 93.67           C  
ATOM   3960  HB2 ASN A 246       1.358  24.388  10.855  1.00 93.67           H  
ATOM   3961  HB3 ASN A 246       2.599  25.341  10.048  1.00 93.67           H  
ATOM   3962  O   ASN A 246       3.789  26.525  12.506  1.00 93.67           O  
ATOM   3963  CG  ASN A 246       2.667  23.278   9.575  1.00 93.67           C  
ATOM   3964  ND2 ASN A 246       1.846  22.255   9.599  1.00 93.67           N  
ATOM   3965 HD21 ASN A 246       2.066  21.453   9.026  1.00 93.67           H  
ATOM   3966 HD22 ASN A 246       1.157  22.209  10.336  1.00 93.67           H  
ATOM   3967  OD1 ASN A 246       3.597  23.319   8.777  1.00 93.67           O  
ATOM   3968  N   MET A 247       2.131  25.514  13.635  1.00 95.21           N  
ATOM   3969  H   MET A 247       1.555  24.687  13.710  1.00 95.21           H  
ATOM   3970  CA  MET A 247       1.901  26.619  14.572  1.00 95.21           C  
ATOM   3971  HA  MET A 247       1.782  27.535  13.994  1.00 95.21           H  
ATOM   3972  C   MET A 247       3.102  26.828  15.497  1.00 95.21           C  
ATOM   3973  CB  MET A 247       0.613  26.381  15.377  1.00 95.21           C  
ATOM   3974  HB2 MET A 247       0.751  25.536  16.052  1.00 95.21           H  
ATOM   3975  HB3 MET A 247      -0.202  26.147  14.692  1.00 95.21           H  
ATOM   3976  O   MET A 247       3.611  27.943  15.592  1.00 95.21           O  
ATOM   3977  CG  MET A 247       0.217  27.619  16.192  1.00 95.21           C  
ATOM   3978  HG2 MET A 247      -0.630  27.359  16.827  1.00 95.21           H  
ATOM   3979  HG3 MET A 247       1.046  27.888  16.848  1.00 95.21           H  
ATOM   3980  SD  MET A 247      -0.227  29.076  15.198  1.00 95.21           S  
ATOM   3981  CE  MET A 247      -1.920  28.640  14.715  1.00 95.21           C  
ATOM   3982  HE1 MET A 247      -2.339  29.440  14.103  1.00 95.21           H  
ATOM   3983  HE2 MET A 247      -2.540  28.515  15.603  1.00 95.21           H  
ATOM   3984  HE3 MET A 247      -1.917  27.712  14.143  1.00 95.21           H  
ATOM   3985  N   ASP A 248       3.613  25.759  16.110  1.00 95.96           N  
ATOM   3986  H   ASP A 248       3.130  24.875  16.034  1.00 95.96           H  
ATOM   3987  CA  ASP A 248       4.779  25.849  16.996  1.00 95.96           C  
ATOM   3988  HA  ASP A 248       4.580  26.600  17.760  1.00 95.96           H  
ATOM   3989  C   ASP A 248       6.030  26.325  16.233  1.00 95.96           C  
ATOM   3990  CB  ASP A 248       5.005  24.503  17.708  1.00 95.96           C  
ATOM   3991  HB2 ASP A 248       6.052  24.445  18.005  1.00 95.96           H  
ATOM   3992  HB3 ASP A 248       4.808  23.682  17.018  1.00 95.96           H  
ATOM   3993  O   ASP A 248       6.773  27.164  16.738  1.00 95.96           O  
ATOM   3994  CG  ASP A 248       4.148  24.329  18.972  1.00 95.96           C  
ATOM   3995  OD1 ASP A 248       3.032  24.886  19.063  1.00 95.96           O  
ATOM   3996  OD2 ASP A 248       4.612  23.653  19.916  1.00 95.96           O  
ATOM   3997  N   PHE A 249       6.226  25.889  14.981  1.00 96.94           N  
ATOM   3998  H   PHE A 249       5.584  25.207  14.603  1.00 96.94           H  
ATOM   3999  CA  PHE A 249       7.337  26.369  14.146  1.00 96.94           C  
ATOM   4000  HA  PHE A 249       8.235  26.377  14.763  1.00 96.94           H  
ATOM   4001  C   PHE A 249       7.128  27.812  13.643  1.00 96.94           C  
ATOM   4002  CB  PHE A 249       7.571  25.380  12.994  1.00 96.94           C  
ATOM   4003  HB2 PHE A 249       7.402  24.366  13.358  1.00 96.94           H  
ATOM   4004  HB3 PHE A 249       6.841  25.564  12.206  1.00 96.94           H  
ATOM   4005  O   PHE A 249       8.083  28.577  13.514  1.00 96.94           O  
ATOM   4006  CG  PHE A 249       8.972  25.428  12.410  1.00 96.94           C  
ATOM   4007  CD1 PHE A 249       9.327  26.439  11.500  1.00 96.94           C  
ATOM   4008  HD1 PHE A 249       8.609  27.210  11.261  1.00 96.94           H  
ATOM   4009  CD2 PHE A 249       9.937  24.479  12.798  1.00 96.94           C  
ATOM   4010  HD2 PHE A 249       9.694  23.726  13.533  1.00 96.94           H  
ATOM   4011  CE1 PHE A 249      10.620  26.490  10.951  1.00 96.94           C  
ATOM   4012  HE1 PHE A 249      10.890  27.281  10.267  1.00 96.94           H  
ATOM   4013  CE2 PHE A 249      11.236  24.534  12.260  1.00 96.94           C  
ATOM   4014  HE2 PHE A 249      11.985  23.822  12.572  1.00 96.94           H  
ATOM   4015  CZ  PHE A 249      11.574  25.532  11.330  1.00 96.94           C  
ATOM   4016  HZ  PHE A 249      12.576  25.577  10.932  1.00 96.94           H  
ATOM   4017  N   LEU A 250       5.883  28.226  13.392  1.00 97.10           N  
ATOM   4018  H   LEU A 250       5.126  27.564  13.493  1.00 97.10           H  
ATOM   4019  CA  LEU A 250       5.537  29.601  13.021  1.00 97.10           C  
ATOM   4020  HA  LEU A 250       6.184  29.908  12.199  1.00 97.10           H  
ATOM   4021  C   LEU A 250       5.801  30.581  14.170  1.00 97.10           C  
ATOM   4022  CB  LEU A 250       4.075  29.618  12.539  1.00 97.10           C  
ATOM   4023  HB2 LEU A 250       3.992  28.949  11.682  1.00 97.10           H  
ATOM   4024  HB3 LEU A 250       3.443  29.226  13.335  1.00 97.10           H  
ATOM   4025  O   LEU A 250       6.280  31.684  13.914  1.00 97.10           O  
ATOM   4026  CG  LEU A 250       3.517  30.988  12.128  1.00 97.10           C  
ATOM   4027  HG  LEU A 250       3.533  31.667  12.980  1.00 97.10           H  
ATOM   4028  CD1 LEU A 250       4.288  31.613  10.968  1.00 97.10           C  
ATOM   4029 HD11 LEU A 250       4.285  30.942  10.109  1.00 97.10           H  
ATOM   4030 HD12 LEU A 250       3.819  32.559  10.696  1.00 97.10           H  
ATOM   4031 HD13 LEU A 250       5.314  31.816  11.272  1.00 97.10           H  
ATOM   4032  CD2 LEU A 250       2.070  30.808  11.672  1.00 97.10           C  
ATOM   4033 HD21 LEU A 250       2.023  30.135  10.815  1.00 97.10           H  
ATOM   4034 HD22 LEU A 250       1.655  31.776  11.393  1.00 97.10           H  
ATOM   4035 HD23 LEU A 250       1.481  30.398  12.493  1.00 97.10           H  
ATOM   4036  N   LEU A 251       5.575  30.174  15.423  1.00 96.28           N  
ATOM   4037  H   LEU A 251       5.146  29.270  15.562  1.00 96.28           H  
ATOM   4038  CA  LEU A 251       5.943  30.964  16.602  1.00 96.28           C  
ATOM   4039  HA  LEU A 251       5.497  31.954  16.506  1.00 96.28           H  
ATOM   4040  C   LEU A 251       7.464  31.192  16.685  1.00 96.28           C  
ATOM   4041  CB  LEU A 251       5.388  30.288  17.872  1.00 96.28           C  
ATOM   4042  HB2 LEU A 251       5.710  29.247  17.879  1.00 96.28           H  
ATOM   4043  HB3 LEU A 251       5.822  30.769  18.748  1.00 96.28           H  
ATOM   4044  O   LEU A 251       7.879  32.321  16.951  1.00 96.28           O  
ATOM   4045  CG  LEU A 251       3.851  30.340  17.992  1.00 96.28           C  
ATOM   4046  HG  LEU A 251       3.388  30.023  17.057  1.00 96.28           H  
ATOM   4047  CD1 LEU A 251       3.373  29.411  19.108  1.00 96.28           C  
ATOM   4048 HD11 LEU A 251       3.815  29.709  20.060  1.00 96.28           H  
ATOM   4049 HD12 LEU A 251       3.668  28.387  18.881  1.00 96.28           H  
ATOM   4050 HD13 LEU A 251       2.286  29.446  19.182  1.00 96.28           H  
ATOM   4051  CD2 LEU A 251       3.347  31.747  18.322  1.00 96.28           C  
ATOM   4052 HD21 LEU A 251       3.624  32.443  17.531  1.00 96.28           H  
ATOM   4053 HD22 LEU A 251       3.781  32.072  19.268  1.00 96.28           H  
ATOM   4054 HD23 LEU A 251       2.260  31.735  18.407  1.00 96.28           H  
ATOM   4055  N   ILE A 252       8.284  30.180  16.363  1.00 95.95           N  
ATOM   4056  H   ILE A 252       7.872  29.275  16.185  1.00 95.95           H  
ATOM   4057  CA  ILE A 252       9.751  30.317  16.265  1.00 95.95           C  
ATOM   4058  HA  ILE A 252      10.125  30.691  17.218  1.00 95.95           H  
ATOM   4059  C   ILE A 252      10.127  31.341  15.188  1.00 95.95           C  
ATOM   4060  CB  ILE A 252      10.448  28.965  15.965  1.00 95.95           C  
ATOM   4061  HB  ILE A 252      10.090  28.594  15.005  1.00 95.95           H  
ATOM   4062  O   ILE A 252      10.883  32.271  15.461  1.00 95.95           O  
ATOM   4063  CG1 ILE A 252      10.137  27.901  17.035  1.00 95.95           C  
ATOM   4064 HG12 ILE A 252      10.661  28.156  17.956  1.00 95.95           H  
ATOM   4065 HG13 ILE A 252       9.070  27.902  17.254  1.00 95.95           H  
ATOM   4066  CG2 ILE A 252      11.972  29.164  15.851  1.00 95.95           C  
ATOM   4067 HG21 ILE A 252      12.219  29.731  14.953  1.00 95.95           H  
ATOM   4068 HG22 ILE A 252      12.344  29.704  16.722  1.00 95.95           H  
ATOM   4069 HG23 ILE A 252      12.482  28.203  15.788  1.00 95.95           H  
ATOM   4070  CD1 ILE A 252      10.517  26.476  16.606  1.00 95.95           C  
ATOM   4071 HD11 ILE A 252      10.289  26.317  15.552  1.00 95.95           H  
ATOM   4072 HD12 ILE A 252      11.581  26.303  16.771  1.00 95.95           H  
ATOM   4073 HD13 ILE A 252       9.949  25.757  17.196  1.00 95.95           H  
ATOM   4074  N   VAL A 253       9.583  31.202  13.972  1.00 95.95           N  
ATOM   4075  H   VAL A 253       8.975  30.411  13.817  1.00 95.95           H  
ATOM   4076  CA  VAL A 253       9.896  32.094  12.840  1.00 95.95           C  
ATOM   4077  HA  VAL A 253      10.978  32.116  12.710  1.00 95.95           H  
ATOM   4078  C   VAL A 253       9.469  33.537  13.130  1.00 95.95           C  
ATOM   4079  CB  VAL A 253       9.276  31.559  11.531  1.00 95.95           C  
ATOM   4080  HB  VAL A 253       8.215  31.367  11.688  1.00 95.95           H  
ATOM   4081  O   VAL A 253      10.256  34.456  12.920  1.00 95.95           O  
ATOM   4082  CG1 VAL A 253       9.422  32.532  10.353  1.00 95.95           C  
ATOM   4083 HG11 VAL A 253      10.468  32.810  10.221  1.00 95.95           H  
ATOM   4084 HG12 VAL A 253       8.832  33.430  10.532  1.00 95.95           H  
ATOM   4085 HG13 VAL A 253       9.058  32.066   9.437  1.00 95.95           H  
ATOM   4086  CG2 VAL A 253       9.958  30.250  11.110  1.00 95.95           C  
ATOM   4087 HG21 VAL A 253       9.880  29.507  11.904  1.00 95.95           H  
ATOM   4088 HG22 VAL A 253       9.481  29.853  10.215  1.00 95.95           H  
ATOM   4089 HG23 VAL A 253      11.013  30.434  10.904  1.00 95.95           H  
ATOM   4090  N   VAL A 254       8.268  33.755  13.674  1.00 95.21           N  
ATOM   4091  H   VAL A 254       7.664  32.962  13.841  1.00 95.21           H  
ATOM   4092  CA  VAL A 254       7.786  35.096  14.052  1.00 95.21           C  
ATOM   4093  HA  VAL A 254       7.880  35.755  13.190  1.00 95.21           H  
ATOM   4094  C   VAL A 254       8.654  35.709  15.155  1.00 95.21           C  
ATOM   4095  CB  VAL A 254       6.295  35.044  14.448  1.00 95.21           C  
ATOM   4096  HB  VAL A 254       6.138  34.225  15.150  1.00 95.21           H  
ATOM   4097  O   VAL A 254       9.035  36.873  15.044  1.00 95.21           O  
ATOM   4098  CG1 VAL A 254       5.794  36.335  15.106  1.00 95.21           C  
ATOM   4099 HG11 VAL A 254       4.719  36.271  15.275  1.00 95.21           H  
ATOM   4100 HG12 VAL A 254       6.278  36.482  16.072  1.00 95.21           H  
ATOM   4101 HG13 VAL A 254       6.009  37.190  14.465  1.00 95.21           H  
ATOM   4102  CG2 VAL A 254       5.427  34.810  13.202  1.00 95.21           C  
ATOM   4103 HG21 VAL A 254       4.384  34.690  13.496  1.00 95.21           H  
ATOM   4104 HG22 VAL A 254       5.744  33.906  12.683  1.00 95.21           H  
ATOM   4105 HG23 VAL A 254       5.513  35.656  12.521  1.00 95.21           H  
ATOM   4106  N   ARG A 255       9.034  34.937  16.183  1.00 91.92           N  
ATOM   4107  H   ARG A 255       8.700  33.984  16.218  1.00 91.92           H  
ATOM   4108  CA  ARG A 255       9.930  35.400  17.256  1.00 91.92           C  
ATOM   4109  HA  ARG A 255       9.529  36.325  17.670  1.00 91.92           H  
ATOM   4110  C   ARG A 255      11.329  35.752  16.730  1.00 91.92           C  
ATOM   4111  CB  ARG A 255       9.955  34.335  18.366  1.00 91.92           C  
ATOM   4112  HB2 ARG A 255      10.303  33.387  17.955  1.00 91.92           H  
ATOM   4113  HB3 ARG A 255       8.943  34.192  18.745  1.00 91.92           H  
ATOM   4114  O   ARG A 255      11.847  36.813  17.074  1.00 91.92           O  
ATOM   4115  CG  ARG A 255      10.867  34.735  19.530  1.00 91.92           C  
ATOM   4116  HG2 ARG A 255      11.895  34.764  19.168  1.00 91.92           H  
ATOM   4117  HG3 ARG A 255      10.584  35.721  19.896  1.00 91.92           H  
ATOM   4118  CD  ARG A 255      10.787  33.733  20.683  1.00 91.92           C  
ATOM   4119  HD2 ARG A 255      10.808  32.724  20.272  1.00 91.92           H  
ATOM   4120  HD3 ARG A 255       9.853  33.883  21.223  1.00 91.92           H  
ATOM   4121  NE  ARG A 255      11.931  33.908  21.592  1.00 91.92           N  
ATOM   4122  HE  ARG A 255      12.562  34.666  21.377  1.00 91.92           H  
ATOM   4123  NH1 ARG A 255      11.527  32.095  22.943  1.00 91.92           N  
ATOM   4124 HH11 ARG A 255      11.820  31.438  23.651  1.00 91.92           H  
ATOM   4125 HH12 ARG A 255      10.618  31.992  22.514  1.00 91.92           H  
ATOM   4126  NH2 ARG A 255      13.399  33.283  23.204  1.00 91.92           N  
ATOM   4127 HH21 ARG A 255      14.029  34.004  22.883  1.00 91.92           H  
ATOM   4128 HH22 ARG A 255      13.709  32.614  23.894  1.00 91.92           H  
ATOM   4129  CZ  ARG A 255      12.271  33.100  22.577  1.00 91.92           C  
ATOM   4130  N   ARG A 256      11.908  34.908  15.867  1.00 90.84           N  
ATOM   4131  H   ARG A 256      11.416  34.049  15.665  1.00 90.84           H  
ATOM   4132  CA  ARG A 256      13.218  35.120  15.224  1.00 90.84           C  
ATOM   4133  HA  ARG A 256      13.963  35.274  16.005  1.00 90.84           H  
ATOM   4134  C   ARG A 256      13.222  36.391  14.365  1.00 90.84           C  
ATOM   4135  CB  ARG A 256      13.585  33.849  14.419  1.00 90.84           C  
ATOM   4136  HB2 ARG A 256      13.596  32.995  15.097  1.00 90.84           H  
ATOM   4137  HB3 ARG A 256      12.801  33.672  13.683  1.00 90.84           H  
ATOM   4138  O   ARG A 256      14.150  37.185  14.478  1.00 90.84           O  
ATOM   4139  CG  ARG A 256      14.930  33.886  13.667  1.00 90.84           C  
ATOM   4140  HG2 ARG A 256      14.954  34.773  13.034  1.00 90.84           H  
ATOM   4141  HG3 ARG A 256      14.985  33.021  13.006  1.00 90.84           H  
ATOM   4142  CD  ARG A 256      16.165  33.903  14.583  1.00 90.84           C  
ATOM   4143  HD2 ARG A 256      16.864  34.646  14.197  1.00 90.84           H  
ATOM   4144  HD3 ARG A 256      15.862  34.228  15.578  1.00 90.84           H  
ATOM   4145  NE  ARG A 256      16.872  32.600  14.657  1.00 90.84           N  
ATOM   4146  HE  ARG A 256      16.786  31.954  13.886  1.00 90.84           H  
ATOM   4147  NH1 ARG A 256      17.910  33.025  16.633  1.00 90.84           N  
ATOM   4148 HH11 ARG A 256      17.185  33.690  16.862  1.00 90.84           H  
ATOM   4149 HH12 ARG A 256      18.299  32.684  17.500  1.00 90.84           H  
ATOM   4150  NH2 ARG A 256      18.390  31.147  15.588  1.00 90.84           N  
ATOM   4151 HH21 ARG A 256      19.034  30.946  16.340  1.00 90.84           H  
ATOM   4152 HH22 ARG A 256      18.508  30.670  14.705  1.00 90.84           H  
ATOM   4153  CZ  ARG A 256      17.711  32.253  15.620  1.00 90.84           C  
ATOM   4154  N   LEU A 257      12.183  36.612  13.554  1.00 91.23           N  
ATOM   4155  H   LEU A 257      11.462  35.905  13.503  1.00 91.23           H  
ATOM   4156  CA  LEU A 257      12.085  37.771  12.654  1.00 91.23           C  
ATOM   4157  HA  LEU A 257      13.062  37.946  12.204  1.00 91.23           H  
ATOM   4158  C   LEU A 257      11.744  39.085  13.379  1.00 91.23           C  
ATOM   4159  CB  LEU A 257      11.087  37.462  11.523  1.00 91.23           C  
ATOM   4160  HB2 LEU A 257      10.942  38.373  10.941  1.00 91.23           H  
ATOM   4161  HB3 LEU A 257      10.129  37.190  11.966  1.00 91.23           H  
ATOM   4162  O   LEU A 257      12.253  40.140  12.998  1.00 91.23           O  
ATOM   4163  CG  LEU A 257      11.536  36.345  10.557  1.00 91.23           C  
ATOM   4164  HG  LEU A 257      11.722  35.422  11.108  1.00 91.23           H  
ATOM   4165  CD1 LEU A 257      10.441  36.072   9.526  1.00 91.23           C  
ATOM   4166 HD11 LEU A 257      10.229  36.979   8.959  1.00 91.23           H  
ATOM   4167 HD12 LEU A 257       9.538  35.745  10.042  1.00 91.23           H  
ATOM   4168 HD13 LEU A 257      10.757  35.282   8.844  1.00 91.23           H  
ATOM   4169  CD2 LEU A 257      12.819  36.705   9.810  1.00 91.23           C  
ATOM   4170 HD21 LEU A 257      13.028  35.962   9.040  1.00 91.23           H  
ATOM   4171 HD22 LEU A 257      12.714  37.689   9.354  1.00 91.23           H  
ATOM   4172 HD23 LEU A 257      13.661  36.725  10.502  1.00 91.23           H  
ATOM   4173  N   LEU A 258      10.955  39.045  14.461  1.00 87.56           N  
ATOM   4174  H   LEU A 258      10.507  38.173  14.706  1.00 87.56           H  
ATOM   4175  CA  LEU A 258      10.762  40.206  15.343  1.00 87.56           C  
ATOM   4176  HA  LEU A 258      10.395  41.044  14.751  1.00 87.56           H  
ATOM   4177  C   LEU A 258      12.079  40.669  15.982  1.00 87.56           C  
ATOM   4178  CB  LEU A 258       9.750  39.870  16.456  1.00 87.56           C  
ATOM   4179  HB2 LEU A 258       9.951  40.516  17.311  1.00 87.56           H  
ATOM   4180  HB3 LEU A 258       9.918  38.845  16.785  1.00 87.56           H  
ATOM   4181  O   LEU A 258      12.311  41.871  16.091  1.00 87.56           O  
ATOM   4182  CG  LEU A 258       8.270  40.053  16.082  1.00 87.56           C  
ATOM   4183  HG  LEU A 258       8.037  39.491  15.178  1.00 87.56           H  
ATOM   4184  CD1 LEU A 258       7.421  39.518  17.238  1.00 87.56           C  
ATOM   4185 HD11 LEU A 258       7.709  40.003  18.171  1.00 87.56           H  
ATOM   4186 HD12 LEU A 258       7.562  38.441  17.325  1.00 87.56           H  
ATOM   4187 HD13 LEU A 258       6.369  39.730  17.049  1.00 87.56           H  
ATOM   4188  CD2 LEU A 258       7.900  41.525  15.873  1.00 87.56           C  
ATOM   4189 HD21 LEU A 258       6.833  41.617  15.672  1.00 87.56           H  
ATOM   4190 HD22 LEU A 258       8.429  41.931  15.011  1.00 87.56           H  
ATOM   4191 HD23 LEU A 258       8.147  42.113  16.757  1.00 87.56           H  
ATOM   4192  N   ALA A 259      12.951  39.741  16.388  1.00 82.14           N  
ATOM   4193  H   ALA A 259      12.701  38.765  16.309  1.00 82.14           H  
ATOM   4194  CA  ALA A 259      14.245  40.088  16.972  1.00 82.14           C  
ATOM   4195  HA  ALA A 259      14.081  40.789  17.790  1.00 82.14           H  
ATOM   4196  C   ALA A 259      15.182  40.770  15.957  1.00 82.14           C  
ATOM   4197  CB  ALA A 259      14.873  38.814  17.549  1.00 82.14           C  
ATOM   4198  HB1 ALA A 259      14.163  38.316  18.209  1.00 82.14           H  
ATOM   4199  HB2 ALA A 259      15.767  39.077  18.115  1.00 82.14           H  
ATOM   4200  HB3 ALA A 259      15.148  38.129  16.747  1.00 82.14           H  
ATOM   4201  O   ALA A 259      15.858  41.746  16.303  1.00 82.14           O  
ATOM   4202  N   THR A 260      15.206  40.273  14.713  1.00 82.01           N  
ATOM   4203  H   THR A 260      14.619  39.479  14.499  1.00 82.01           H  
ATOM   4204  CA  THR A 260      16.168  40.684  13.680  1.00 82.01           C  
ATOM   4205  HA  THR A 260      17.078  41.014  14.181  1.00 82.01           H  
ATOM   4206  C   THR A 260      15.717  41.875  12.832  1.00 82.01           C  
ATOM   4207  CB  THR A 260      16.573  39.509  12.774  1.00 82.01           C  
ATOM   4208  HB  THR A 260      17.216  39.883  11.977  1.00 82.01           H  
ATOM   4209  O   THR A 260      16.397  42.895  12.862  1.00 82.01           O  
ATOM   4210  CG2 THR A 260      17.331  38.421  13.536  1.00 82.01           C  
ATOM   4211 HG21 THR A 260      16.703  37.998  14.319  1.00 82.01           H  
ATOM   4212 HG22 THR A 260      17.630  37.630  12.848  1.00 82.01           H  
ATOM   4213 HG23 THR A 260      18.225  38.850  13.989  1.00 82.01           H  
ATOM   4214  OG1 THR A 260      15.441  38.902  12.200  1.00 82.01           O  
ATOM   4215  HG1 THR A 260      15.742  38.167  11.661  1.00 82.01           H  
ATOM   4216  N   ASN A 261      14.623  41.767  12.067  1.00 82.66           N  
ATOM   4217  H   ASN A 261      14.104  40.901  12.111  1.00 82.66           H  
ATOM   4218  CA  ASN A 261      14.345  42.679  10.942  1.00 82.66           C  
ATOM   4219  HA  ASN A 261      14.930  43.589  11.078  1.00 82.66           H  
ATOM   4220  C   ASN A 261      12.891  43.167  10.797  1.00 82.66           C  
ATOM   4221  CB  ASN A 261      14.842  42.019   9.638  1.00 82.66           C  
ATOM   4222  HB2 ASN A 261      14.808  42.764   8.843  1.00 82.66           H  
ATOM   4223  HB3 ASN A 261      15.884  41.723   9.761  1.00 82.66           H  
ATOM   4224  O   ASN A 261      12.606  43.926   9.881  1.00 82.66           O  
ATOM   4225  CG  ASN A 261      14.042  40.810   9.170  1.00 82.66           C  
ATOM   4226  ND2 ASN A 261      14.482  40.199   8.095  1.00 82.66           N  
ATOM   4227 HD21 ASN A 261      13.980  39.391   7.758  1.00 82.66           H  
ATOM   4228 HD22 ASN A 261      15.251  40.597   7.574  1.00 82.66           H  
ATOM   4229  OD1 ASN A 261      13.048  40.392   9.751  1.00 82.66           O  
ATOM   4230  N   SER A 262      11.963  42.738  11.658  1.00 87.95           N  
ATOM   4231  H   SER A 262      12.246  42.043  12.334  1.00 87.95           H  
ATOM   4232  CA  SER A 262      10.516  42.951  11.452  1.00 87.95           C  
ATOM   4233  HA  SER A 262      10.365  43.592  10.583  1.00 87.95           H  
ATOM   4234  C   SER A 262       9.801  43.662  12.615  1.00 87.95           C  
ATOM   4235  CB  SER A 262       9.854  41.610  11.131  1.00 87.95           C  
ATOM   4236  HB2 SER A 262       9.994  40.923  11.965  1.00 87.95           H  
ATOM   4237  HB3 SER A 262       8.785  41.785  11.008  1.00 87.95           H  
ATOM   4238  O   SER A 262       8.608  43.454  12.840  1.00 87.95           O  
ATOM   4239  OG  SER A 262      10.356  41.026   9.941  1.00 87.95           O  
ATOM   4240  HG  SER A 262      11.312  40.958   9.997  1.00 87.95           H  
ATOM   4241  N   ARG A 263      10.520  44.486  13.390  1.00 81.85           N  
ATOM   4242  H   ARG A 263      11.471  44.653  13.093  1.00 81.85           H  
ATOM   4243  CA  ARG A 263      10.096  45.018  14.711  1.00 81.85           C  
ATOM   4244  HA  ARG A 263       9.914  44.179  15.382  1.00 81.85           H  
ATOM   4245  C   ARG A 263       8.789  45.823  14.724  1.00 81.85           C  
ATOM   4246  CB  ARG A 263      11.233  45.878  15.292  1.00 81.85           C  
ATOM   4247  HB2 ARG A 263      11.562  46.604  14.549  1.00 81.85           H  
ATOM   4248  HB3 ARG A 263      10.868  46.419  16.165  1.00 81.85           H  
ATOM   4249  O   ARG A 263       8.124  45.879  15.754  1.00 81.85           O  
ATOM   4250  CG  ARG A 263      12.411  45.001  15.729  1.00 81.85           C  
ATOM   4251  HG2 ARG A 263      12.072  44.350  16.535  1.00 81.85           H  
ATOM   4252  HG3 ARG A 263      12.745  44.388  14.892  1.00 81.85           H  
ATOM   4253  CD  ARG A 263      13.599  45.818  16.237  1.00 81.85           C  
ATOM   4254  HD2 ARG A 263      13.289  46.395  17.107  1.00 81.85           H  
ATOM   4255  HD3 ARG A 263      13.925  46.498  15.450  1.00 81.85           H  
ATOM   4256  NE  ARG A 263      14.706  44.915  16.596  1.00 81.85           N  
ATOM   4257  HE  ARG A 263      14.582  43.934  16.386  1.00 81.85           H  
ATOM   4258  NH1 ARG A 263      16.178  46.476  17.421  1.00 81.85           N  
ATOM   4259 HH11 ARG A 263      15.520  47.208  17.193  1.00 81.85           H  
ATOM   4260 HH12 ARG A 263      17.095  46.708  17.774  1.00 81.85           H  
ATOM   4261  NH2 ARG A 263      16.753  44.312  17.331  1.00 81.85           N  
ATOM   4262 HH21 ARG A 263      17.667  44.534  17.700  1.00 81.85           H  
ATOM   4263 HH22 ARG A 263      16.541  43.367  17.044  1.00 81.85           H  
ATOM   4264  CZ  ARG A 263      15.871  45.244  17.116  1.00 81.85           C  
ATOM   4265  N   HIS A 264       8.430  46.443  13.605  1.00 84.59           N  
ATOM   4266  H   HIS A 264       9.058  46.378  12.817  1.00 84.59           H  
ATOM   4267  CA  HIS A 264       7.234  47.282  13.447  1.00 84.59           C  
ATOM   4268  HA  HIS A 264       7.022  47.755  14.406  1.00 84.59           H  
ATOM   4269  C   HIS A 264       5.948  46.497  13.096  1.00 84.59           C  
ATOM   4270  CB  HIS A 264       7.547  48.424  12.450  1.00 84.59           C  
ATOM   4271  HB2 HIS A 264       7.914  49.277  13.021  1.00 84.59           H  
ATOM   4272  HB3 HIS A 264       6.634  48.742  11.947  1.00 84.59           H  
ATOM   4273  O   HIS A 264       4.859  47.067  13.157  1.00 84.59           O  
ATOM   4274  CG  HIS A 264       8.595  48.084  11.412  1.00 84.59           C  
ATOM   4275  CD2 HIS A 264       8.554  47.024  10.548  1.00 84.59           C  
ATOM   4276  HD2 HIS A 264       7.737  46.327  10.434  1.00 84.59           H  
ATOM   4277  ND1 HIS A 264       9.833  48.676  11.265  1.00 84.59           N  
ATOM   4278  HD1 HIS A 264      10.134  49.559  11.652  1.00 84.59           H  
ATOM   4279  CE1 HIS A 264      10.518  47.987  10.336  1.00 84.59           C  
ATOM   4280  HE1 HIS A 264      11.497  48.247   9.961  1.00 84.59           H  
ATOM   4281  NE2 HIS A 264       9.787  46.945   9.904  1.00 84.59           N  
ATOM   4282  N   VAL A 265       6.033  45.199  12.768  1.00 93.11           N  
ATOM   4283  H   VAL A 265       6.933  44.742  12.814  1.00 93.11           H  
ATOM   4284  CA  VAL A 265       4.855  44.370  12.436  1.00 93.11           C  
ATOM   4285  HA  VAL A 265       4.163  44.984  11.859  1.00 93.11           H  
ATOM   4286  C   VAL A 265       4.122  43.922  13.704  1.00 93.11           C  
ATOM   4287  CB  VAL A 265       5.233  43.163  11.553  1.00 93.11           C  
ATOM   4288  HB  VAL A 265       5.939  42.525  12.084  1.00 93.11           H  
ATOM   4289  O   VAL A 265       4.732  43.403  14.638  1.00 93.11           O  
ATOM   4290  CG1 VAL A 265       4.002  42.319  11.187  1.00 93.11           C  
ATOM   4291 HG11 VAL A 265       3.241  42.951  10.730  1.00 93.11           H  
ATOM   4292 HG12 VAL A 265       4.282  41.541  10.476  1.00 93.11           H  
ATOM   4293 HG13 VAL A 265       3.592  41.839  12.076  1.00 93.11           H  
ATOM   4294  CG2 VAL A 265       5.890  43.644  10.251  1.00 93.11           C  
ATOM   4295 HG21 VAL A 265       5.264  44.396   9.771  1.00 93.11           H  
ATOM   4296 HG22 VAL A 265       6.013  42.810   9.560  1.00 93.11           H  
ATOM   4297 HG23 VAL A 265       6.872  44.066  10.461  1.00 93.11           H  
ATOM   4298  N   LYS A 266       2.795  44.088  13.737  1.00 94.97           N  
ATOM   4299  H   LYS A 266       2.345  44.486  12.924  1.00 94.97           H  
ATOM   4300  CA  LYS A 266       1.958  43.751  14.899  1.00 94.97           C  
ATOM   4301  HA  LYS A 266       2.540  43.912  15.806  1.00 94.97           H  
ATOM   4302  C   LYS A 266       1.540  42.279  14.894  1.00 94.97           C  
ATOM   4303  CB  LYS A 266       0.727  44.672  14.927  1.00 94.97           C  
ATOM   4304  HB2 LYS A 266       0.160  44.509  14.010  1.00 94.97           H  
ATOM   4305  HB3 LYS A 266       0.094  44.388  15.767  1.00 94.97           H  
ATOM   4306  O   LYS A 266       0.943  41.807  13.926  1.00 94.97           O  
ATOM   4307  CG  LYS A 266       1.040  46.175  15.034  1.00 94.97           C  
ATOM   4308  HG2 LYS A 266       0.091  46.711  15.043  1.00 94.97           H  
ATOM   4309  HG3 LYS A 266       1.605  46.503  14.162  1.00 94.97           H  
ATOM   4310  CD  LYS A 266       1.817  46.522  16.309  1.00 94.97           C  
ATOM   4311  HD2 LYS A 266       2.838  46.145  16.239  1.00 94.97           H  
ATOM   4312  HD3 LYS A 266       1.315  46.046  17.151  1.00 94.97           H  
ATOM   4313  CE  LYS A 266       1.843  48.039  16.522  1.00 94.97           C  
ATOM   4314  HE2 LYS A 266       2.522  48.501  15.805  1.00 94.97           H  
ATOM   4315  HE3 LYS A 266       0.838  48.420  16.338  1.00 94.97           H  
ATOM   4316  NZ  LYS A 266       2.224  48.362  17.914  1.00 94.97           N  
ATOM   4317  HZ1 LYS A 266       3.193  48.144  18.101  1.00 94.97           H  
ATOM   4318  HZ2 LYS A 266       1.642  47.815  18.530  1.00 94.97           H  
ATOM   4319  HZ3 LYS A 266       2.037  49.329  18.136  1.00 94.97           H  
ATOM   4320  N   ILE A 267       1.777  41.569  15.996  1.00 96.84           N  
ATOM   4321  H   ILE A 267       2.283  42.021  16.744  1.00 96.84           H  
ATOM   4322  CA  ILE A 267       1.381  40.165  16.185  1.00 96.84           C  
ATOM   4323  HA  ILE A 267       1.043  39.763  15.230  1.00 96.84           H  
ATOM   4324  C   ILE A 267       0.214  40.066  17.174  1.00 96.84           C  
ATOM   4325  CB  ILE A 267       2.575  39.302  16.645  1.00 96.84           C  
ATOM   4326  HB  ILE A 267       2.845  39.620  17.652  1.00 96.84           H  
ATOM   4327  O   ILE A 267       0.307  40.527  18.311  1.00 96.84           O  
ATOM   4328  CG1 ILE A 267       3.838  39.462  15.771  1.00 96.84           C  
ATOM   4329 HG12 ILE A 267       4.232  40.470  15.898  1.00 96.84           H  
ATOM   4330 HG13 ILE A 267       4.595  38.770  16.139  1.00 96.84           H  
ATOM   4331  CG2 ILE A 267       2.174  37.817  16.725  1.00 96.84           C  
ATOM   4332 HG21 ILE A 267       1.796  37.470  15.763  1.00 96.84           H  
ATOM   4333 HG22 ILE A 267       3.037  37.216  17.012  1.00 96.84           H  
ATOM   4334 HG23 ILE A 267       1.403  37.678  17.483  1.00 96.84           H  
ATOM   4335  CD1 ILE A 267       3.655  39.205  14.273  1.00 96.84           C  
ATOM   4336 HD11 ILE A 267       4.620  39.327  13.780  1.00 96.84           H  
ATOM   4337 HD12 ILE A 267       2.961  39.929  13.846  1.00 96.84           H  
ATOM   4338 HD13 ILE A 267       3.296  38.190  14.099  1.00 96.84           H  
ATOM   4339  N   ILE A 268      -0.878  39.417  16.767  1.00 97.03           N  
ATOM   4340  H   ILE A 268      -0.892  39.068  15.819  1.00 97.03           H  
ATOM   4341  CA  ILE A 268      -2.054  39.190  17.612  1.00 97.03           C  
ATOM   4342  HA  ILE A 268      -1.865  39.606  18.601  1.00 97.03           H  
ATOM   4343  C   ILE A 268      -2.267  37.684  17.780  1.00 97.03           C  
ATOM   4344  CB  ILE A 268      -3.309  39.909  17.064  1.00 97.03           C  
ATOM   4345  HB  ILE A 268      -3.593  39.457  16.114  1.00 97.03           H  
ATOM   4346  O   ILE A 268      -2.579  36.981  16.822  1.00 97.03           O  
ATOM   4347  CG1 ILE A 268      -3.137  41.434  16.865  1.00 97.03           C  
ATOM   4348 HG12 ILE A 268      -4.122  41.901  16.878  1.00 97.03           H  
ATOM   4349 HG13 ILE A 268      -2.566  41.847  17.696  1.00 97.03           H  
ATOM   4350  CG2 ILE A 268      -4.470  39.710  18.058  1.00 97.03           C  
ATOM   4351 HG21 ILE A 268      -4.669  38.649  18.210  1.00 97.03           H  
ATOM   4352 HG22 ILE A 268      -5.378  40.168  17.665  1.00 97.03           H  
ATOM   4353 HG23 ILE A 268      -4.222  40.167  19.016  1.00 97.03           H  
ATOM   4354  CD1 ILE A 268      -2.488  41.863  15.543  1.00 97.03           C  
ATOM   4355 HD11 ILE A 268      -2.572  42.947  15.455  1.00 97.03           H  
ATOM   4356 HD12 ILE A 268      -1.429  41.605  15.515  1.00 97.03           H  
ATOM   4357 HD13 ILE A 268      -2.998  41.400  14.698  1.00 97.03           H  
ATOM   4358  N   LEU A 269      -2.127  37.183  19.006  1.00 96.80           N  
ATOM   4359  H   LEU A 269      -1.898  37.827  19.749  1.00 96.80           H  
ATOM   4360  CA  LEU A 269      -2.278  35.767  19.350  1.00 96.80           C  
ATOM   4361  HA  LEU A 269      -2.190  35.159  18.450  1.00 96.80           H  
ATOM   4362  C   LEU A 269      -3.675  35.539  19.946  1.00 96.80           C  
ATOM   4363  CB  LEU A 269      -1.150  35.359  20.321  1.00 96.80           C  
ATOM   4364  HB2 LEU A 269      -1.219  34.286  20.499  1.00 96.80           H  
ATOM   4365  HB3 LEU A 269      -1.318  35.868  21.270  1.00 96.80           H  
ATOM   4366  O   LEU A 269      -4.003  36.112  20.985  1.00 96.80           O  
ATOM   4367  CG  LEU A 269       0.281  35.697  19.850  1.00 96.80           C  
ATOM   4368  HG  LEU A 269       0.378  36.775  19.720  1.00 96.80           H  
ATOM   4369  CD1 LEU A 269       1.310  35.265  20.890  1.00 96.80           C  
ATOM   4370 HD11 LEU A 269       2.292  35.629  20.585  1.00 96.80           H  
ATOM   4371 HD12 LEU A 269       1.078  35.705  21.860  1.00 96.80           H  
ATOM   4372 HD13 LEU A 269       1.337  34.178  20.968  1.00 96.80           H  
ATOM   4373  CD2 LEU A 269       0.638  35.007  18.535  1.00 96.80           C  
ATOM   4374 HD21 LEU A 269       0.031  35.421  17.730  1.00 96.80           H  
ATOM   4375 HD22 LEU A 269       0.471  33.933  18.614  1.00 96.80           H  
ATOM   4376 HD23 LEU A 269       1.686  35.190  18.297  1.00 96.80           H  
ATOM   4377  N   MET A 270      -4.520  34.724  19.310  1.00 94.51           N  
ATOM   4378  H   MET A 270      -4.193  34.248  18.481  1.00 94.51           H  
ATOM   4379  CA  MET A 270      -5.934  34.573  19.688  1.00 94.51           C  
ATOM   4380  HA  MET A 270      -6.130  35.181  20.571  1.00 94.51           H  
ATOM   4381  C   MET A 270      -6.310  33.133  20.053  1.00 94.51           C  
ATOM   4382  CB  MET A 270      -6.854  35.104  18.582  1.00 94.51           C  
ATOM   4383  HB2 MET A 270      -7.887  34.966  18.902  1.00 94.51           H  
ATOM   4384  HB3 MET A 270      -6.692  34.531  17.670  1.00 94.51           H  
ATOM   4385  O   MET A 270      -5.955  32.177  19.369  1.00 94.51           O  
ATOM   4386  CG  MET A 270      -6.638  36.581  18.248  1.00 94.51           C  
ATOM   4387  HG2 MET A 270      -5.799  36.657  17.557  1.00 94.51           H  
ATOM   4388  HG3 MET A 270      -6.367  37.118  19.158  1.00 94.51           H  
ATOM   4389  SD  MET A 270      -8.083  37.408  17.517  1.00 94.51           S  
ATOM   4390  CE  MET A 270      -8.468  36.277  16.153  1.00 94.51           C  
ATOM   4391  HE1 MET A 270      -8.940  35.373  16.538  1.00 94.51           H  
ATOM   4392  HE2 MET A 270      -7.552  35.999  15.632  1.00 94.51           H  
ATOM   4393  HE3 MET A 270      -9.141  36.774  15.454  1.00 94.51           H  
ATOM   4394  N   SER A 271      -7.057  32.953  21.148  1.00 90.53           N  
ATOM   4395  H   SER A 271      -7.267  33.757  21.722  1.00 90.53           H  
ATOM   4396  CA  SER A 271      -7.538  31.627  21.568  1.00 90.53           C  
ATOM   4397  HA  SER A 271      -7.864  31.075  20.686  1.00 90.53           H  
ATOM   4398  C   SER A 271      -8.715  31.695  22.549  1.00 90.53           C  
ATOM   4399  CB  SER A 271      -6.370  30.865  22.202  1.00 90.53           C  
ATOM   4400  HB2 SER A 271      -5.969  31.454  23.027  1.00 90.53           H  
ATOM   4401  HB3 SER A 271      -5.587  30.725  21.457  1.00 90.53           H  
ATOM   4402  O   SER A 271      -8.940  32.706  23.216  1.00 90.53           O  
ATOM   4403  OG  SER A 271      -6.774  29.596  22.681  1.00 90.53           O  
ATOM   4404  HG  SER A 271      -5.980  29.083  22.848  1.00 90.53           H  
ATOM   4405  N   ALA A 272      -9.489  30.612  22.651  1.00 83.88           N  
ATOM   4406  H   ALA A 272      -9.286  29.836  22.037  1.00 83.88           H  
ATOM   4407  CA  ALA A 272     -10.444  30.408  23.744  1.00 83.88           C  
ATOM   4408  HA  ALA A 272     -10.770  31.375  24.127  1.00 83.88           H  
ATOM   4409  C   ALA A 272      -9.853  29.669  24.958  1.00 83.88           C  
ATOM   4410  CB  ALA A 272     -11.665  29.675  23.177  1.00 83.88           C  
ATOM   4411  HB1 ALA A 272     -11.367  28.700  22.790  1.00 83.88           H  
ATOM   4412  HB2 ALA A 272     -12.403  29.536  23.967  1.00 83.88           H  
ATOM   4413  HB3 ALA A 272     -12.110  30.259  22.372  1.00 83.88           H  
ATOM   4414  O   ALA A 272     -10.326  29.849  26.080  1.00 83.88           O  
ATOM   4415  N   THR A 273      -8.839  28.829  24.750  1.00 82.86           N  
ATOM   4416  H   THR A 273      -8.474  28.758  23.811  1.00 82.86           H  
ATOM   4417  CA  THR A 273      -8.393  27.811  25.716  1.00 82.86           C  
ATOM   4418  HA  THR A 273      -8.631  28.148  26.725  1.00 82.86           H  
ATOM   4419  C   THR A 273      -6.875  27.623  25.683  1.00 82.86           C  
ATOM   4420  CB  THR A 273      -9.126  26.471  25.490  1.00 82.86           C  
ATOM   4421  HB  THR A 273      -8.644  25.683  26.069  1.00 82.86           H  
ATOM   4422  O   THR A 273      -6.393  26.510  25.519  1.00 82.86           O  
ATOM   4423  CG2 THR A 273     -10.592  26.516  25.917  1.00 82.86           C  
ATOM   4424 HG21 THR A 273     -11.136  27.257  25.331  1.00 82.86           H  
ATOM   4425 HG22 THR A 273     -11.035  25.538  25.729  1.00 82.86           H  
ATOM   4426 HG23 THR A 273     -10.663  26.760  26.977  1.00 82.86           H  
ATOM   4427  OG1 THR A 273      -9.142  26.119  24.130  1.00 82.86           O  
ATOM   4428  HG1 THR A 273      -8.255  25.867  23.863  1.00 82.86           H  
ATOM   4429  N   ILE A 274      -6.125  28.719  25.827  1.00 81.98           N  
ATOM   4430  H   ILE A 274      -6.594  29.609  25.923  1.00 81.98           H  
ATOM   4431  CA  ILE A 274      -4.655  28.723  25.934  1.00 81.98           C  
ATOM   4432  HA  ILE A 274      -4.289  27.716  25.733  1.00 81.98           H  
ATOM   4433  C   ILE A 274      -4.186  29.096  27.342  1.00 81.98           C  
ATOM   4434  CB  ILE A 274      -4.056  29.661  24.863  1.00 81.98           C  
ATOM   4435  HB  ILE A 274      -4.583  29.438  23.935  1.00 81.98           H  
ATOM   4436  O   ILE A 274      -4.906  29.805  28.061  1.00 81.98           O  
ATOM   4437  CG1 ILE A 274      -2.569  29.356  24.602  1.00 81.98           C  
ATOM   4438 HG12 ILE A 274      -2.346  28.315  24.836  1.00 81.98           H  
ATOM   4439 HG13 ILE A 274      -1.938  29.991  25.223  1.00 81.98           H  
ATOM   4440  CG2 ILE A 274      -4.284  31.158  25.161  1.00 81.98           C  
ATOM   4441 HG21 ILE A 274      -3.943  31.757  24.317  1.00 81.98           H  
ATOM   4442 HG22 ILE A 274      -3.707  31.461  26.035  1.00 81.98           H  
ATOM   4443 HG23 ILE A 274      -5.341  31.362  25.335  1.00 81.98           H  
ATOM   4444  CD1 ILE A 274      -2.207  29.583  23.138  1.00 81.98           C  
ATOM   4445 HD11 ILE A 274      -1.137  29.429  22.998  1.00 81.98           H  
ATOM   4446 HD12 ILE A 274      -2.479  30.597  22.843  1.00 81.98           H  
ATOM   4447 HD13 ILE A 274      -2.749  28.872  22.514  1.00 81.98           H  
ATOM   4448  N   ASP A 275      -2.974  28.689  27.719  1.00 84.09           N  
ATOM   4449  H   ASP A 275      -2.423  28.095  27.115  1.00 84.09           H  
ATOM   4450  CA  ASP A 275      -2.232  29.401  28.754  1.00 84.09           C  
ATOM   4451  HA  ASP A 275      -2.922  29.647  29.561  1.00 84.09           H  
ATOM   4452  C   ASP A 275      -1.690  30.712  28.164  1.00 84.09           C  
ATOM   4453  CB  ASP A 275      -1.131  28.544  29.388  1.00 84.09           C  
ATOM   4454  HB2 ASP A 275      -1.509  27.535  29.551  1.00 84.09           H  
ATOM   4455  HB3 ASP A 275      -0.261  28.490  28.733  1.00 84.09           H  
ATOM   4456  O   ASP A 275      -0.825  30.736  27.292  1.00 84.09           O  
ATOM   4457  CG  ASP A 275      -0.755  29.164  30.737  1.00 84.09           C  
ATOM   4458  OD1 ASP A 275      -0.658  30.416  30.783  1.00 84.09           O  
ATOM   4459  OD2 ASP A 275      -0.758  28.430  31.743  1.00 84.09           O  
ATOM   4460  N   ALA A 276      -2.264  31.832  28.600  1.00 88.55           N  
ATOM   4461  H   ALA A 276      -2.840  31.775  29.427  1.00 88.55           H  
ATOM   4462  CA  ALA A 276      -1.853  33.142  28.111  1.00 88.55           C  
ATOM   4463  HA  ALA A 276      -1.634  33.073  27.045  1.00 88.55           H  
ATOM   4464  C   ALA A 276      -0.569  33.644  28.787  1.00 88.55           C  
ATOM   4465  CB  ALA A 276      -3.019  34.114  28.288  1.00 88.55           C  
ATOM   4466  HB1 ALA A 276      -3.877  33.776  27.707  1.00 88.55           H  
ATOM   4467  HB2 ALA A 276      -2.707  35.089  27.916  1.00 88.55           H  
ATOM   4468  HB3 ALA A 276      -3.280  34.200  29.343  1.00 88.55           H  
ATOM   4469  O   ALA A 276       0.036  34.590  28.289  1.00 88.55           O  
ATOM   4470  N   LYS A 277      -0.154  33.027  29.901  1.00 88.74           N  
ATOM   4471  H   LYS A 277      -0.607  32.172  30.190  1.00 88.74           H  
ATOM   4472  CA  LYS A 277       1.093  33.357  30.580  1.00 88.74           C  
ATOM   4473  HA  LYS A 277       1.255  34.432  30.513  1.00 88.74           H  
ATOM   4474  C   LYS A 277       2.278  32.702  29.870  1.00 88.74           C  
ATOM   4475  CB  LYS A 277       0.996  32.970  32.062  1.00 88.74           C  
ATOM   4476  HB2 LYS A 277       1.096  31.891  32.174  1.00 88.74           H  
ATOM   4477  HB3 LYS A 277       0.037  33.288  32.471  1.00 88.74           H  
ATOM   4478  O   LYS A 277       3.230  33.406  29.573  1.00 88.74           O  
ATOM   4479  CG  LYS A 277       2.120  33.687  32.811  1.00 88.74           C  
ATOM   4480  HG2 LYS A 277       1.957  34.763  32.756  1.00 88.74           H  
ATOM   4481  HG3 LYS A 277       3.064  33.457  32.317  1.00 88.74           H  
ATOM   4482  CD  LYS A 277       2.236  33.269  34.274  1.00 88.74           C  
ATOM   4483  HD2 LYS A 277       2.372  32.189  34.327  1.00 88.74           H  
ATOM   4484  HD3 LYS A 277       1.348  33.571  34.828  1.00 88.74           H  
ATOM   4485  CE  LYS A 277       3.483  33.987  34.794  1.00 88.74           C  
ATOM   4486  HE2 LYS A 277       4.293  33.806  34.088  1.00 88.74           H  
ATOM   4487  HE3 LYS A 277       3.306  35.063  34.795  1.00 88.74           H  
ATOM   4488  NZ  LYS A 277       3.884  33.510  36.134  1.00 88.74           N  
ATOM   4489  HZ1 LYS A 277       4.738  33.981  36.400  1.00 88.74           H  
ATOM   4490  HZ2 LYS A 277       4.087  32.522  36.080  1.00 88.74           H  
ATOM   4491  HZ3 LYS A 277       3.162  33.687  36.818  1.00 88.74           H  
ATOM   4492  N   GLU A 278       2.160  31.428  29.484  1.00 90.55           N  
ATOM   4493  H   GLU A 278       1.342  30.920  29.789  1.00 90.55           H  
ATOM   4494  CA  GLU A 278       3.162  30.718  28.660  1.00 90.55           C  
ATOM   4495  HA  GLU A 278       4.081  30.605  29.235  1.00 90.55           H  
ATOM   4496  C   GLU A 278       3.510  31.514  27.383  1.00 90.55           C  
ATOM   4497  CB  GLU A 278       2.618  29.312  28.317  1.00 90.55           C  
ATOM   4498  HB2 GLU A 278       1.756  29.438  27.662  1.00 90.55           H  
ATOM   4499  HB3 GLU A 278       2.278  28.834  29.235  1.00 90.55           H  
ATOM   4500  O   GLU A 278       4.680  31.784  27.111  1.00 90.55           O  
ATOM   4501  CG  GLU A 278       3.643  28.378  27.640  1.00 90.55           C  
ATOM   4502  HG2 GLU A 278       4.440  28.171  28.353  1.00 90.55           H  
ATOM   4503  HG3 GLU A 278       4.085  28.900  26.791  1.00 90.55           H  
ATOM   4504  CD  GLU A 278       3.035  27.049  27.131  1.00 90.55           C  
ATOM   4505  OE1 GLU A 278       3.772  26.039  27.054  1.00 90.55           O  
ATOM   4506  OE2 GLU A 278       1.845  27.037  26.731  1.00 90.55           O  
ATOM   4507  N   LEU A 279       2.495  31.991  26.647  1.00 93.26           N  
ATOM   4508  H   LEU A 279       1.558  31.708  26.896  1.00 93.26           H  
ATOM   4509  CA  LEU A 279       2.702  32.858  25.477  1.00 93.26           C  
ATOM   4510  HA  LEU A 279       3.430  32.383  24.820  1.00 93.26           H  
ATOM   4511  C   LEU A 279       3.293  34.236  25.819  1.00 93.26           C  
ATOM   4512  CB  LEU A 279       1.376  33.065  24.723  1.00 93.26           C  
ATOM   4513  HB2 LEU A 279       1.497  33.947  24.094  1.00 93.26           H  
ATOM   4514  HB3 LEU A 279       0.590  33.286  25.445  1.00 93.26           H  
ATOM   4515  O   LEU A 279       4.104  34.751  25.048  1.00 93.26           O  
ATOM   4516  CG  LEU A 279       0.911  31.918  23.811  1.00 93.26           C  
ATOM   4517  HG  LEU A 279       0.654  31.045  24.411  1.00 93.26           H  
ATOM   4518  CD1 LEU A 279      -0.338  32.404  23.069  1.00 93.26           C  
ATOM   4519 HD11 LEU A 279      -0.147  33.370  22.599  1.00 93.26           H  
ATOM   4520 HD12 LEU A 279      -1.162  32.504  23.775  1.00 93.26           H  
ATOM   4521 HD13 LEU A 279      -0.599  31.691  22.287  1.00 93.26           H  
ATOM   4522  CD2 LEU A 279       1.952  31.519  22.763  1.00 93.26           C  
ATOM   4523 HD21 LEU A 279       2.313  32.396  22.226  1.00 93.26           H  
ATOM   4524 HD22 LEU A 279       2.790  31.028  23.258  1.00 93.26           H  
ATOM   4525 HD23 LEU A 279       1.525  30.806  22.058  1.00 93.26           H  
ATOM   4526  N   SER A 280       2.886  34.857  26.931  1.00 92.56           N  
ATOM   4527  H   SER A 280       2.251  34.379  27.553  1.00 92.56           H  
ATOM   4528  CA  SER A 280       3.399  36.178  27.323  1.00 92.56           C  
ATOM   4529  HA  SER A 280       3.337  36.842  26.460  1.00 92.56           H  
ATOM   4530  C   SER A 280       4.877  36.089  27.723  1.00 92.56           C  
ATOM   4531  CB  SER A 280       2.532  36.785  28.435  1.00 92.56           C  
ATOM   4532  HB2 SER A 280       2.686  36.226  29.358  1.00 92.56           H  
ATOM   4533  HB3 SER A 280       1.480  36.717  28.155  1.00 92.56           H  
ATOM   4534  O   SER A 280       5.702  36.835  27.196  1.00 92.56           O  
ATOM   4535  OG  SER A 280       2.854  38.146  28.648  1.00 92.56           O  
ATOM   4536  HG  SER A 280       2.218  38.725  28.221  1.00 92.56           H  
ATOM   4537  N   ASP A 281       5.253  35.104  28.544  1.00 90.57           N  
ATOM   4538  H   ASP A 281       4.535  34.506  28.927  1.00 90.57           H  
ATOM   4539  CA  ASP A 281       6.628  34.868  29.007  1.00 90.57           C  
ATOM   4540  HA  ASP A 281       7.008  35.789  29.449  1.00 90.57           H  
ATOM   4541  C   ASP A 281       7.588  34.481  27.849  1.00 90.57           C  
ATOM   4542  CB  ASP A 281       6.618  33.778  30.107  1.00 90.57           C  
ATOM   4543  HB2 ASP A 281       7.650  33.495  30.312  1.00 90.57           H  
ATOM   4544  HB3 ASP A 281       6.108  32.895  29.722  1.00 90.57           H  
ATOM   4545  O   ASP A 281       8.790  34.780  27.907  1.00 90.57           O  
ATOM   4546  CG  ASP A 281       5.978  34.188  31.454  1.00 90.57           C  
ATOM   4547  OD1 ASP A 281       5.912  35.400  31.750  1.00 90.57           O  
ATOM   4548  OD2 ASP A 281       5.605  33.287  32.245  1.00 90.57           O  
ATOM   4549  N   TYR A 282       7.062  33.866  26.776  1.00 92.68           N  
ATOM   4550  H   TYR A 282       6.095  33.579  26.840  1.00 92.68           H  
ATOM   4551  CA  TYR A 282       7.798  33.510  25.551  1.00 92.68           C  
ATOM   4552  HA  TYR A 282       8.746  33.058  25.840  1.00 92.68           H  
ATOM   4553  C   TYR A 282       8.126  34.714  24.648  1.00 92.68           C  
ATOM   4554  CB  TYR A 282       6.989  32.457  24.776  1.00 92.68           C  
ATOM   4555  HB2 TYR A 282       6.812  31.605  25.432  1.00 92.68           H  
ATOM   4556  HB3 TYR A 282       6.014  32.875  24.525  1.00 92.68           H  
ATOM   4557  O   TYR A 282       9.200  34.741  24.042  1.00 92.68           O  
ATOM   4558  CG  TYR A 282       7.641  31.947  23.500  1.00 92.68           C  
ATOM   4559  CD1 TYR A 282       7.322  32.532  22.259  1.00 92.68           C  
ATOM   4560  HD1 TYR A 282       6.655  33.381  22.223  1.00 92.68           H  
ATOM   4561  CD2 TYR A 282       8.511  30.839  23.544  1.00 92.68           C  
ATOM   4562  HD2 TYR A 282       8.726  30.362  24.489  1.00 92.68           H  
ATOM   4563  CE1 TYR A 282       7.854  32.009  21.065  1.00 92.68           C  
ATOM   4564  HE1 TYR A 282       7.608  32.453  20.111  1.00 92.68           H  
ATOM   4565  CE2 TYR A 282       9.045  30.310  22.352  1.00 92.68           C  
ATOM   4566  HE2 TYR A 282       9.682  29.439  22.388  1.00 92.68           H  
ATOM   4567  OH  TYR A 282       9.258  30.432  19.955  1.00 92.68           O  
ATOM   4568  HH  TYR A 282       9.889  29.727  20.117  1.00 92.68           H  
ATOM   4569  CZ  TYR A 282       8.715  30.895  21.108  1.00 92.68           C  
ATOM   4570  N   PHE A 283       7.238  35.714  24.576  1.00 91.54           N  
ATOM   4571  H   PHE A 283       6.371  35.609  25.084  1.00 91.54           H  
ATOM   4572  CA  PHE A 283       7.434  36.957  23.806  1.00 91.54           C  
ATOM   4573  HA  PHE A 283       8.250  36.805  23.100  1.00 91.54           H  
ATOM   4574  C   PHE A 283       7.870  38.167  24.661  1.00 91.54           C  
ATOM   4575  CB  PHE A 283       6.172  37.259  22.976  1.00 91.54           C  
ATOM   4576  HB2 PHE A 283       6.194  38.298  22.648  1.00 91.54           H  
ATOM   4577  HB3 PHE A 283       5.295  37.137  23.612  1.00 91.54           H  
ATOM   4578  O   PHE A 283       8.037  39.262  24.128  1.00 91.54           O  
ATOM   4579  CG  PHE A 283       5.996  36.402  21.738  1.00 91.54           C  
ATOM   4580  CD1 PHE A 283       6.792  36.628  20.598  1.00 91.54           C  
ATOM   4581  HD1 PHE A 283       7.539  37.409  20.609  1.00 91.54           H  
ATOM   4582  CD2 PHE A 283       5.009  35.400  21.709  1.00 91.54           C  
ATOM   4583  HD2 PHE A 283       4.388  35.227  22.575  1.00 91.54           H  
ATOM   4584  CE1 PHE A 283       6.612  35.846  19.443  1.00 91.54           C  
ATOM   4585  HE1 PHE A 283       7.220  36.024  18.568  1.00 91.54           H  
ATOM   4586  CE2 PHE A 283       4.836  34.613  20.558  1.00 91.54           C  
ATOM   4587  HE2 PHE A 283       4.083  33.839  20.553  1.00 91.54           H  
ATOM   4588  CZ  PHE A 283       5.639  34.831  19.424  1.00 91.54           C  
ATOM   4589  HZ  PHE A 283       5.509  34.224  18.541  1.00 91.54           H  
ATOM   4590  N   THR A 284       8.067  37.995  25.971  1.00 89.51           N  
ATOM   4591  H   THR A 284       7.842  37.094  26.368  1.00 89.51           H  
ATOM   4592  CA  THR A 284       8.503  39.069  26.881  1.00 89.51           C  
ATOM   4593  HA  THR A 284       7.866  39.938  26.716  1.00 89.51           H  
ATOM   4594  C   THR A 284       9.941  39.516  26.612  1.00 89.51           C  
ATOM   4595  CB  THR A 284       8.327  38.649  28.349  1.00 89.51           C  
ATOM   4596  HB  THR A 284       8.706  37.637  28.488  1.00 89.51           H  
ATOM   4597  O   THR A 284      10.869  38.700  26.603  1.00 89.51           O  
ATOM   4598  CG2 THR A 284       9.004  39.573  29.364  1.00 89.51           C  
ATOM   4599 HG21 THR A 284      10.088  39.483  29.300  1.00 89.51           H  
ATOM   4600 HG22 THR A 284       8.719  40.608  29.170  1.00 89.51           H  
ATOM   4601 HG23 THR A 284       8.692  39.300  30.372  1.00 89.51           H  
ATOM   4602  OG1 THR A 284       6.960  38.683  28.670  1.00 89.51           O  
ATOM   4603  HG1 THR A 284       6.504  38.015  28.153  1.00 89.51           H  
ATOM   4604  N   THR A 285      10.116  40.833  26.485  1.00 83.28           N  
ATOM   4605  H   THR A 285       9.299  41.425  26.527  1.00 83.28           H  
ATOM   4606  CA  THR A 285      11.407  41.538  26.435  1.00 83.28           C  
ATOM   4607  HA  THR A 285      12.218  40.811  26.407  1.00 83.28           H  
ATOM   4608  C   THR A 285      11.599  42.402  27.683  1.00 83.28           C  
ATOM   4609  CB  THR A 285      11.525  42.410  25.172  1.00 83.28           C  
ATOM   4610  HB  THR A 285      12.538  42.807  25.110  1.00 83.28           H  
ATOM   4611  O   THR A 285      10.664  42.609  28.455  1.00 83.28           O  
ATOM   4612  CG2 THR A 285      11.238  41.628  23.895  1.00 83.28           C  
ATOM   4613 HG21 THR A 285      10.172  41.420  23.804  1.00 83.28           H  
ATOM   4614 HG22 THR A 285      11.775  40.680  23.936  1.00 83.28           H  
ATOM   4615 HG23 THR A 285      11.580  42.195  23.029  1.00 83.28           H  
ATOM   4616  OG1 THR A 285      10.624  43.492  25.200  1.00 83.28           O  
ATOM   4617  HG1 THR A 285      10.514  43.767  24.286  1.00 83.28           H  
ATOM   4618  N   THR A 286      12.797  42.957  27.886  1.00 78.39           N  
ATOM   4619  H   THR A 286      13.545  42.771  27.233  1.00 78.39           H  
ATOM   4620  CA  THR A 286      13.060  43.929  28.971  1.00 78.39           C  
ATOM   4621  HA  THR A 286      12.826  43.467  29.930  1.00 78.39           H  
ATOM   4622  C   THR A 286      12.206  45.192  28.881  1.00 78.39           C  
ATOM   4623  CB  THR A 286      14.530  44.374  28.982  1.00 78.39           C  
ATOM   4624  HB  THR A 286      14.639  45.272  29.592  1.00 78.39           H  
ATOM   4625  O   THR A 286      11.971  45.833  29.901  1.00 78.39           O  
ATOM   4626  CG2 THR A 286      15.423  43.290  29.582  1.00 78.39           C  
ATOM   4627 HG21 THR A 286      15.264  42.344  29.064  1.00 78.39           H  
ATOM   4628 HG22 THR A 286      15.182  43.166  30.638  1.00 78.39           H  
ATOM   4629 HG23 THR A 286      16.467  43.589  29.490  1.00 78.39           H  
ATOM   4630  OG1 THR A 286      14.985  44.651  27.675  1.00 78.39           O  
ATOM   4631  HG1 THR A 286      14.774  45.569  27.488  1.00 78.39           H  
ATOM   4632  N   ASN A 287      11.741  45.547  27.680  1.00 75.97           N  
ATOM   4633  H   ASN A 287      11.974  44.956  26.895  1.00 75.97           H  
ATOM   4634  CA  ASN A 287      11.063  46.817  27.413  1.00 75.97           C  
ATOM   4635  HA  ASN A 287      11.169  47.470  28.279  1.00 75.97           H  
ATOM   4636  C   ASN A 287       9.547  46.640  27.185  1.00 75.97           C  
ATOM   4637  CB  ASN A 287      11.741  47.515  26.214  1.00 75.97           C  
ATOM   4638  HB2 ASN A 287      11.612  46.904  25.320  1.00 75.97           H  
ATOM   4639  HB3 ASN A 287      11.228  48.461  26.044  1.00 75.97           H  
ATOM   4640  O   ASN A 287       8.828  47.632  27.109  1.00 75.97           O  
ATOM   4641  CG  ASN A 287      13.231  47.815  26.368  1.00 75.97           C  
ATOM   4642  ND2 ASN A 287      13.754  48.701  25.555  1.00 75.97           N  
ATOM   4643 HD21 ASN A 287      13.182  49.203  24.891  1.00 75.97           H  
ATOM   4644 HD22 ASN A 287      14.744  48.873  25.657  1.00 75.97           H  
ATOM   4645  OD1 ASN A 287      13.961  47.240  27.161  1.00 75.97           O  
ATOM   4646  N   SER A 288       9.055  45.404  27.031  1.00 80.55           N  
ATOM   4647  H   SER A 288       9.690  44.621  27.101  1.00 80.55           H  
ATOM   4648  CA  SER A 288       7.656  45.108  26.706  1.00 80.55           C  
ATOM   4649  HA  SER A 288       7.011  45.835  27.199  1.00 80.55           H  
ATOM   4650  C   SER A 288       7.253  43.702  27.162  1.00 80.55           C  
ATOM   4651  CB  SER A 288       7.452  45.250  25.190  1.00 80.55           C  
ATOM   4652  HB2 SER A 288       8.216  44.676  24.666  1.00 80.55           H  
ATOM   4653  HB3 SER A 288       7.556  46.300  24.914  1.00 80.55           H  
ATOM   4654  O   SER A 288       7.786  42.700  26.680  1.00 80.55           O  
ATOM   4655  OG  SER A 288       6.177  44.786  24.779  1.00 80.55           O  
ATOM   4656  HG  SER A 288       6.181  43.829  24.858  1.00 80.55           H  
ATOM   4657  N   ILE A 289       6.227  43.627  28.013  1.00 90.25           N  
ATOM   4658  H   ILE A 289       5.812  44.493  28.326  1.00 90.25           H  
ATOM   4659  CA  ILE A 289       5.508  42.389  28.349  1.00 90.25           C  
ATOM   4660  HA  ILE A 289       6.136  41.530  28.110  1.00 90.25           H  
ATOM   4661  C   ILE A 289       4.212  42.354  27.514  1.00 90.25           C  
ATOM   4662  CB  ILE A 289       5.219  42.316  29.867  1.00 90.25           C  
ATOM   4663  HB  ILE A 289       4.680  43.218  30.158  1.00 90.25           H  
ATOM   4664  O   ILE A 289       3.441  43.312  27.590  1.00 90.25           O  
ATOM   4665  CG1 ILE A 289       6.531  42.232  30.683  1.00 90.25           C  
ATOM   4666 HG12 ILE A 289       6.924  41.217  30.621  1.00 90.25           H  
ATOM   4667 HG13 ILE A 289       7.282  42.903  30.265  1.00 90.25           H  
ATOM   4668  CG2 ILE A 289       4.338  41.091  30.184  1.00 90.25           C  
ATOM   4669 HG21 ILE A 289       3.364  41.180  29.703  1.00 90.25           H  
ATOM   4670 HG22 ILE A 289       4.822  40.178  29.836  1.00 90.25           H  
ATOM   4671 HG23 ILE A 289       4.166  41.006  31.257  1.00 90.25           H  
ATOM   4672  CD1 ILE A 289       6.361  42.604  32.161  1.00 90.25           C  
ATOM   4673 HD11 ILE A 289       5.626  41.961  32.645  1.00 90.25           H  
ATOM   4674 HD12 ILE A 289       7.317  42.487  32.672  1.00 90.25           H  
ATOM   4675 HD13 ILE A 289       6.044  43.644  32.242  1.00 90.25           H  
ATOM   4676  N   PRO A 290       3.931  41.296  26.726  1.00 92.73           N  
ATOM   4677  CA  PRO A 290       2.721  41.212  25.904  1.00 92.73           C  
ATOM   4678  HA  PRO A 290       2.745  42.035  25.191  1.00 92.73           H  
ATOM   4679  C   PRO A 290       1.429  41.251  26.749  1.00 92.73           C  
ATOM   4680  CB  PRO A 290       2.835  39.894  25.125  1.00 92.73           C  
ATOM   4681  HB2 PRO A 290       2.434  39.988  24.115  1.00 92.73           H  
ATOM   4682  HB3 PRO A 290       2.328  39.085  25.652  1.00 92.73           H  
ATOM   4683  O   PRO A 290       1.216  40.338  27.560  1.00 92.73           O  
ATOM   4684  CG  PRO A 290       4.331  39.602  25.112  1.00 92.73           C  
ATOM   4685  HG2 PRO A 290       4.523  38.530  25.076  1.00 92.73           H  
ATOM   4686  HG3 PRO A 290       4.806  40.117  24.278  1.00 92.73           H  
ATOM   4687  CD  PRO A 290       4.824  40.190  26.427  1.00 92.73           C  
ATOM   4688  HD2 PRO A 290       4.760  39.444  27.219  1.00 92.73           H  
ATOM   4689  HD3 PRO A 290       5.853  40.527  26.300  1.00 92.73           H  
ATOM   4690  N   PRO A 291       0.536  42.247  26.568  1.00 93.97           N  
ATOM   4691  CA  PRO A 291      -0.701  42.345  27.337  1.00 93.97           C  
ATOM   4692  HA  PRO A 291      -0.461  42.276  28.398  1.00 93.97           H  
ATOM   4693  C   PRO A 291      -1.695  41.231  26.982  1.00 93.97           C  
ATOM   4694  CB  PRO A 291      -1.265  43.742  27.052  1.00 93.97           C  
ATOM   4695  HB2 PRO A 291      -2.354  43.763  27.069  1.00 93.97           H  
ATOM   4696  HB3 PRO A 291      -0.859  44.452  27.773  1.00 93.97           H  
ATOM   4697  O   PRO A 291      -1.892  40.883  25.814  1.00 93.97           O  
ATOM   4698  CG  PRO A 291      -0.714  44.062  25.666  1.00 93.97           C  
ATOM   4699  HG2 PRO A 291      -0.656  45.136  25.490  1.00 93.97           H  
ATOM   4700  HG3 PRO A 291      -1.329  43.579  24.906  1.00 93.97           H  
ATOM   4701  CD  PRO A 291       0.666  43.411  25.700  1.00 93.97           C  
ATOM   4702  HD2 PRO A 291       0.965  43.136  24.688  1.00 93.97           H  
ATOM   4703  HD3 PRO A 291       1.389  44.104  26.131  1.00 93.97           H  
ATOM   4704  N   VAL A 292      -2.365  40.704  28.012  1.00 94.54           N  
ATOM   4705  H   VAL A 292      -2.139  41.046  28.935  1.00 94.54           H  
ATOM   4706  CA  VAL A 292      -3.366  39.630  27.909  1.00 94.54           C  
ATOM   4707  HA  VAL A 292      -3.315  39.198  26.909  1.00 94.54           H  
ATOM   4708  C   VAL A 292      -4.774  40.197  28.103  1.00 94.54           C  
ATOM   4709  CB  VAL A 292      -3.072  38.490  28.906  1.00 94.54           C  
ATOM   4710  HB  VAL A 292      -3.114  38.881  29.922  1.00 94.54           H  
ATOM   4711  O   VAL A 292      -5.268  40.325  29.225  1.00 94.54           O  
ATOM   4712  CG1 VAL A 292      -4.110  37.364  28.772  1.00 94.54           C  
ATOM   4713 HG11 VAL A 292      -5.108  37.729  29.014  1.00 94.54           H  
ATOM   4714 HG12 VAL A 292      -4.108  36.977  27.753  1.00 94.54           H  
ATOM   4715 HG13 VAL A 292      -3.870  36.569  29.479  1.00 94.54           H  
ATOM   4716  CG2 VAL A 292      -1.684  37.871  28.692  1.00 94.54           C  
ATOM   4717 HG21 VAL A 292      -1.506  37.086  29.427  1.00 94.54           H  
ATOM   4718 HG22 VAL A 292      -1.603  37.444  27.692  1.00 94.54           H  
ATOM   4719 HG23 VAL A 292      -0.908  38.626  28.814  1.00 94.54           H  
ATOM   4720  N   ILE A 293      -5.463  40.495  27.003  1.00 93.23           N  
ATOM   4721  H   ILE A 293      -5.035  40.302  26.109  1.00 93.23           H  
ATOM   4722  CA  ILE A 293      -6.857  40.951  27.036  1.00 93.23           C  
ATOM   4723  HA  ILE A 293      -6.990  41.587  27.911  1.00 93.23           H  
ATOM   4724  C   ILE A 293      -7.773  39.739  27.186  1.00 93.23           C  
ATOM   4725  CB  ILE A 293      -7.206  41.809  25.805  1.00 93.23           C  
ATOM   4726  HB  ILE A 293      -6.996  41.238  24.900  1.00 93.23           H  
ATOM   4727  O   ILE A 293      -7.814  38.863  26.320  1.00 93.23           O  
ATOM   4728  CG1 ILE A 293      -6.320  43.074  25.822  1.00 93.23           C  
ATOM   4729 HG12 ILE A 293      -5.268  42.787  25.824  1.00 93.23           H  
ATOM   4730 HG13 ILE A 293      -6.516  43.644  26.730  1.00 93.23           H  
ATOM   4731  CG2 ILE A 293      -8.706  42.178  25.822  1.00 93.23           C  
ATOM   4732 HG21 ILE A 293      -9.330  41.285  25.806  1.00 93.23           H  
ATOM   4733 HG22 ILE A 293      -8.928  42.773  26.708  1.00 93.23           H  
ATOM   4734 HG23 ILE A 293      -8.962  42.761  24.937  1.00 93.23           H  
ATOM   4735  CD1 ILE A 293      -6.531  43.989  24.621  1.00 93.23           C  
ATOM   4736 HD11 ILE A 293      -6.356  43.439  23.697  1.00 93.23           H  
ATOM   4737 HD12 ILE A 293      -5.826  44.818  24.691  1.00 93.23           H  
ATOM   4738 HD13 ILE A 293      -7.537  44.409  24.632  1.00 93.23           H  
ATOM   4739  N   THR A 294      -8.543  39.703  28.278  1.00 90.13           N  
ATOM   4740  H   THR A 294      -8.468  40.466  28.935  1.00 90.13           H  
ATOM   4741  CA  THR A 294      -9.474  38.601  28.566  1.00 90.13           C  
ATOM   4742  HA  THR A 294      -9.314  37.826  27.816  1.00 90.13           H  
ATOM   4743  C   THR A 294     -10.935  39.052  28.469  1.00 90.13           C  
ATOM   4744  CB  THR A 294      -9.174  37.925  29.912  1.00 90.13           C  
ATOM   4745  HB  THR A 294      -9.489  38.570  30.733  1.00 90.13           H  
ATOM   4746  O   THR A 294     -11.367  39.951  29.197  1.00 90.13           O  
ATOM   4747  CG2 THR A 294      -9.875  36.570  30.007  1.00 90.13           C  
ATOM   4748 HG21 THR A 294      -9.706  36.145  30.997  1.00 90.13           H  
ATOM   4749 HG22 THR A 294      -9.479  35.893  29.250  1.00 90.13           H  
ATOM   4750 HG23 THR A 294     -10.947  36.686  29.853  1.00 90.13           H  
ATOM   4751  OG1 THR A 294      -7.798  37.637  30.035  1.00 90.13           O  
ATOM   4752  HG1 THR A 294      -7.304  38.455  29.945  1.00 90.13           H  
ATOM   4753  N   THR A 295     -11.732  38.426  27.594  1.00 79.01           N  
ATOM   4754  H   THR A 295     -11.334  37.700  27.017  1.00 79.01           H  
ATOM   4755  CA  THR A 295     -13.155  38.777  27.403  1.00 79.01           C  
ATOM   4756  HA  THR A 295     -13.273  39.820  27.698  1.00 79.01           H  
ATOM   4757  C   THR A 295     -14.080  37.985  28.342  1.00 79.01           C  
ATOM   4758  CB  THR A 295     -13.598  38.756  25.925  1.00 79.01           C  
ATOM   4759  HB  THR A 295     -14.626  39.117  25.890  1.00 79.01           H  
ATOM   4760  O   THR A 295     -14.727  37.014  27.962  1.00 79.01           O  
ATOM   4761  CG2 THR A 295     -12.747  39.675  25.037  1.00 79.01           C  
ATOM   4762 HG21 THR A 295     -13.405  40.354  24.493  1.00 79.01           H  
ATOM   4763 HG22 THR A 295     -12.066  40.278  25.638  1.00 79.01           H  
ATOM   4764 HG23 THR A 295     -12.152  39.105  24.325  1.00 79.01           H  
ATOM   4765  OG1 THR A 295     -13.571  37.486  25.318  1.00 79.01           O  
ATOM   4766  HG1 THR A 295     -13.924  37.624  24.436  1.00 79.01           H  
ATOM   4767  N   ASN A 296     -14.165  38.428  29.602  1.00 64.30           N  
ATOM   4768  H   ASN A 296     -13.547  39.186  29.855  1.00 64.30           H  
ATOM   4769  CA  ASN A 296     -14.887  37.746  30.696  1.00 64.30           C  
ATOM   4770  HA  ASN A 296     -14.676  36.680  30.622  1.00 64.30           H  
ATOM   4771  C   ASN A 296     -16.434  37.847  30.668  1.00 64.30           C  
ATOM   4772  CB  ASN A 296     -14.322  38.261  32.041  1.00 64.30           C  
ATOM   4773  HB2 ASN A 296     -14.993  37.982  32.853  1.00 64.30           H  
ATOM   4774  HB3 ASN A 296     -14.259  39.349  32.024  1.00 64.30           H  
ATOM   4775  O   ASN A 296     -17.091  37.431  31.625  1.00 64.30           O  
ATOM   4776  CG  ASN A 296     -12.968  37.680  32.404  1.00 64.30           C  
ATOM   4777  ND2 ASN A 296     -12.289  38.257  33.367  1.00 64.30           N  
ATOM   4778 HD21 ASN A 296     -11.390  37.852  33.586  1.00 64.30           H  
ATOM   4779 HD22 ASN A 296     -12.645  39.073  33.844  1.00 64.30           H  
ATOM   4780  OD1 ASN A 296     -12.510  36.695  31.856  1.00 64.30           O  
ATOM   4781  N   HIS A 297     -17.051  38.420  29.630  1.00 58.59           N  
ATOM   4782  H   HIS A 297     -16.506  38.655  28.812  1.00 58.59           H  
ATOM   4783  CA  HIS A 297     -18.506  38.621  29.608  1.00 58.59           C  
ATOM   4784  HA  HIS A 297     -18.778  39.083  30.557  1.00 58.59           H  
ATOM   4785  C   HIS A 297     -19.281  37.297  29.522  1.00 58.59           C  
ATOM   4786  CB  HIS A 297     -18.916  39.595  28.492  1.00 58.59           C  
ATOM   4787  HB2 HIS A 297     -19.815  39.227  27.996  1.00 58.59           H  
ATOM   4788  HB3 HIS A 297     -18.123  39.656  27.748  1.00 58.59           H  
ATOM   4789  O   HIS A 297     -18.990  36.444  28.683  1.00 58.59           O  
ATOM   4790  CG  HIS A 297     -19.210  40.977  29.011  1.00 58.59           C  
ATOM   4791  CD2 HIS A 297     -18.403  42.076  28.899  1.00 58.59           C  
ATOM   4792  HD2 HIS A 297     -17.442  42.117  28.407  1.00 58.59           H  
ATOM   4793  ND1 HIS A 297     -20.336  41.369  29.705  1.00 58.59           N  
ATOM   4794  HD1 HIS A 297     -21.170  40.821  29.861  1.00 58.59           H  
ATOM   4795  CE1 HIS A 297     -20.200  42.671  30.013  1.00 58.59           C  
ATOM   4796  HE1 HIS A 297     -20.932  43.274  30.530  1.00 58.59           H  
ATOM   4797  NE2 HIS A 297     -19.036  43.138  29.545  1.00 58.59           N  
ATOM   4798  N   ARG A 298     -20.317  37.156  30.366  1.00 55.05           N  
ATOM   4799  H   ARG A 298     -20.482  37.907  31.021  1.00 55.05           H  
ATOM   4800  CA  ARG A 298     -21.225  35.995  30.379  1.00 55.05           C  
ATOM   4801  HA  ARG A 298     -20.657  35.116  30.681  1.00 55.05           H  
ATOM   4802  C   ARG A 298     -21.794  35.724  28.980  1.00 55.05           C  
ATOM   4803  CB  ARG A 298     -22.400  36.219  31.354  1.00 55.05           C  
ATOM   4804  HB2 ARG A 298     -22.886  37.164  31.111  1.00 55.05           H  
ATOM   4805  HB3 ARG A 298     -23.129  35.424  31.195  1.00 55.05           H  
ATOM   4806  O   ARG A 298     -22.260  36.644  28.310  1.00 55.05           O  
ATOM   4807  CG  ARG A 298     -22.013  36.215  32.842  1.00 55.05           C  
ATOM   4808  HG2 ARG A 298     -21.307  37.022  33.042  1.00 55.05           H  
ATOM   4809  HG3 ARG A 298     -21.543  35.262  33.086  1.00 55.05           H  
ATOM   4810  CD  ARG A 298     -23.268  36.405  33.712  1.00 55.05           C  
ATOM   4811  HD2 ARG A 298     -23.703  37.378  33.487  1.00 55.05           H  
ATOM   4812  HD3 ARG A 298     -23.992  35.633  33.453  1.00 55.05           H  
ATOM   4813  NE  ARG A 298     -22.967  36.322  35.157  1.00 55.05           N  
ATOM   4814  HE  ARG A 298     -22.005  36.153  35.414  1.00 55.05           H  
ATOM   4815  NH1 ARG A 298     -25.095  36.720  35.945  1.00 55.05           N  
ATOM   4816 HH11 ARG A 298     -25.426  36.838  34.998  1.00 55.05           H  
ATOM   4817 HH12 ARG A 298     -25.730  36.848  36.719  1.00 55.05           H  
ATOM   4818  NH2 ARG A 298     -23.441  36.353  37.390  1.00 55.05           N  
ATOM   4819 HH21 ARG A 298     -22.469  36.191  37.611  1.00 55.05           H  
ATOM   4820 HH22 ARG A 298     -24.101  36.488  38.143  1.00 55.05           H  
ATOM   4821  CZ  ARG A 298     -23.832  36.464  36.151  1.00 55.05           C  
ATOM   4822  N   ARG A 299     -21.833  34.447  28.584  1.00 64.26           N  
ATOM   4823  H   ARG A 299     -21.388  33.758  29.173  1.00 64.26           H  
ATOM   4824  CA  ARG A 299     -22.572  33.987  27.396  1.00 64.26           C  
ATOM   4825  HA  ARG A 299     -22.151  34.477  26.518  1.00 64.26           H  
ATOM   4826  C   ARG A 299     -24.047  34.386  27.508  1.00 64.26           C  
ATOM   4827  CB  ARG A 299     -22.463  32.460  27.235  1.00 64.26           C  
ATOM   4828  HB2 ARG A 299     -22.928  31.981  28.097  1.00 64.26           H  
ATOM   4829  HB3 ARG A 299     -23.009  32.157  26.341  1.00 64.26           H  
ATOM   4830  O   ARG A 299     -24.627  34.291  28.588  1.00 64.26           O  
ATOM   4831  CG  ARG A 299     -21.017  31.960  27.127  1.00 64.26           C  
ATOM   4832  HG2 ARG A 299     -20.507  32.467  26.308  1.00 64.26           H  
ATOM   4833  HG3 ARG A 299     -20.498  32.187  28.058  1.00 64.26           H  
ATOM   4834  CD  ARG A 299     -20.969  30.446  26.893  1.00 64.26           C  
ATOM   4835  HD2 ARG A 299     -21.343  30.236  25.891  1.00 64.26           H  
ATOM   4836  HD3 ARG A 299     -21.615  29.951  27.618  1.00 64.26           H  
ATOM   4837  NE  ARG A 299     -19.591  29.955  27.062  1.00 64.26           N  
ATOM   4838  HE  ARG A 299     -18.996  30.520  27.651  1.00 64.26           H  
ATOM   4839  NH1 ARG A 299     -19.514  28.397  25.378  1.00 64.26           N  
ATOM   4840 HH11 ARG A 299     -20.468  28.620  25.132  1.00 64.26           H  
ATOM   4841 HH12 ARG A 299     -18.936  27.883  24.727  1.00 64.26           H  
ATOM   4842  NH2 ARG A 299     -17.713  28.764  26.604  1.00 64.26           N  
ATOM   4843 HH21 ARG A 299     -17.258  29.278  27.345  1.00 64.26           H  
ATOM   4844 HH22 ARG A 299     -17.175  28.190  25.971  1.00 64.26           H  
ATOM   4845  CZ  ARG A 299     -18.955  29.045  26.355  1.00 64.26           C  
ATOM   4846  N   LYS A 300     -24.660  34.759  26.378  1.00 65.85           N  
ATOM   4847  H   LYS A 300     -24.094  34.844  25.546  1.00 65.85           H  
ATOM   4848  CA  LYS A 300     -26.096  35.093  26.279  1.00 65.85           C  
ATOM   4849  HA  LYS A 300     -26.310  35.920  26.955  1.00 65.85           H  
ATOM   4850  C   LYS A 300     -27.007  33.935  26.714  1.00 65.85           C  
ATOM   4851  CB  LYS A 300     -26.390  35.539  24.834  1.00 65.85           C  
ATOM   4852  HB2 LYS A 300     -26.260  34.691  24.161  1.00 65.85           H  
ATOM   4853  HB3 LYS A 300     -25.670  36.309  24.556  1.00 65.85           H  
ATOM   4854  O   LYS A 300     -28.104  34.170  27.210  1.00 65.85           O  
ATOM   4855  CG  LYS A 300     -27.803  36.115  24.649  1.00 65.85           C  
ATOM   4856  HG2 LYS A 300     -28.545  35.343  24.854  1.00 65.85           H  
ATOM   4857  HG3 LYS A 300     -27.949  36.940  25.347  1.00 65.85           H  
ATOM   4858  CD  LYS A 300     -28.000  36.625  23.215  1.00 65.85           C  
ATOM   4859  HD2 LYS A 300     -27.857  35.797  22.519  1.00 65.85           H  
ATOM   4860  HD3 LYS A 300     -27.262  37.399  23.007  1.00 65.85           H  
ATOM   4861  CE  LYS A 300     -29.411  37.200  23.039  1.00 65.85           C  
ATOM   4862  HE2 LYS A 300     -30.130  36.399  23.210  1.00 65.85           H  
ATOM   4863  HE3 LYS A 300     -29.573  37.967  23.796  1.00 65.85           H  
ATOM   4864  NZ  LYS A 300     -29.603  37.777  21.682  1.00 65.85           N  
ATOM   4865  HZ1 LYS A 300     -30.542  38.133  21.574  1.00 65.85           H  
ATOM   4866  HZ2 LYS A 300     -29.448  37.074  20.974  1.00 65.85           H  
ATOM   4867  HZ3 LYS A 300     -28.962  38.541  21.522  1.00 65.85           H  
ATOM   4868  N   HIS A 301     -26.530  32.699  26.569  1.00 78.11           N  
ATOM   4869  H   HIS A 301     -25.607  32.587  26.173  1.00 78.11           H  
ATOM   4870  CA  HIS A 301     -27.219  31.483  26.988  1.00 78.11           C  
ATOM   4871  HA  HIS A 301     -28.102  31.752  27.567  1.00 78.11           H  
ATOM   4872  C   HIS A 301     -26.316  30.628  27.884  1.00 78.11           C  
ATOM   4873  CB  HIS A 301     -27.689  30.716  25.749  1.00 78.11           C  
ATOM   4874  HB2 HIS A 301     -26.826  30.320  25.215  1.00 78.11           H  
ATOM   4875  HB3 HIS A 301     -28.300  29.879  26.086  1.00 78.11           H  
ATOM   4876  O   HIS A 301     -25.100  30.566  27.686  1.00 78.11           O  
ATOM   4877  CG  HIS A 301     -28.512  31.558  24.807  1.00 78.11           C  
ATOM   4878  CD2 HIS A 301     -28.066  32.186  23.675  1.00 78.11           C  
ATOM   4879  HD2 HIS A 301     -27.069  32.124  23.264  1.00 78.11           H  
ATOM   4880  ND1 HIS A 301     -29.822  31.935  24.992  1.00 78.11           N  
ATOM   4881  HD1 HIS A 301     -30.415  31.688  25.771  1.00 78.11           H  
ATOM   4882  CE1 HIS A 301     -30.160  32.763  23.989  1.00 78.11           C  
ATOM   4883  HE1 HIS A 301     -31.132  33.215  23.858  1.00 78.11           H  
ATOM   4884  NE2 HIS A 301     -29.110  32.973  23.181  1.00 78.11           N  
ATOM   4885  N   SER A 302     -26.906  29.967  28.881  1.00 81.34           N  
ATOM   4886  H   SER A 302     -27.914  29.973  28.952  1.00 81.34           H  
ATOM   4887  CA  SER A 302     -26.178  29.103  29.813  1.00 81.34           C  
ATOM   4888  HA  SER A 302     -25.254  29.609  30.091  1.00 81.34           H  
ATOM   4889  C   SER A 302     -25.788  27.767  29.170  1.00 81.34           C  
ATOM   4890  CB  SER A 302     -26.991  28.895  31.098  1.00 81.34           C  
ATOM   4891  HB2 SER A 302     -27.087  29.849  31.617  1.00 81.34           H  
ATOM   4892  HB3 SER A 302     -26.468  28.195  31.751  1.00 81.34           H  
ATOM   4893  O   SER A 302     -26.367  27.337  28.171  1.00 81.34           O  
ATOM   4894  OG  SER A 302     -28.283  28.398  30.812  1.00 81.34           O  
ATOM   4895  HG  SER A 302     -28.695  28.103  31.627  1.00 81.34           H  
ATOM   4896  N   ILE A 303     -24.788  27.098  29.754  1.00 87.72           N  
ATOM   4897  H   ILE A 303     -24.348  27.497  30.570  1.00 87.72           H  
ATOM   4898  CA  ILE A 303     -24.403  25.733  29.380  1.00 87.72           C  
ATOM   4899  HA  ILE A 303     -25.203  25.296  28.781  1.00 87.72           H  
ATOM   4900  C   ILE A 303     -24.268  24.900  30.650  1.00 87.72           C  
ATOM   4901  CB  ILE A 303     -23.122  25.695  28.518  1.00 87.72           C  
ATOM   4902  HB  ILE A 303     -22.291  26.092  29.101  1.00 87.72           H  
ATOM   4903  O   ILE A 303     -23.298  25.049  31.399  1.00 87.72           O  
ATOM   4904  CG1 ILE A 303     -23.292  26.566  27.253  1.00 87.72           C  
ATOM   4905 HG12 ILE A 303     -23.498  27.594  27.551  1.00 87.72           H  
ATOM   4906 HG13 ILE A 303     -24.138  26.205  26.669  1.00 87.72           H  
ATOM   4907  CG2 ILE A 303     -22.807  24.234  28.140  1.00 87.72           C  
ATOM   4908 HG21 ILE A 303     -22.647  23.626  29.030  1.00 87.72           H  
ATOM   4909 HG22 ILE A 303     -23.644  23.816  27.581  1.00 87.72           H  
ATOM   4910 HG23 ILE A 303     -21.907  24.176  27.528  1.00 87.72           H  
ATOM   4911  CD1 ILE A 303     -22.052  26.612  26.361  1.00 87.72           C  
ATOM   4912 HD11 ILE A 303     -22.158  27.431  25.648  1.00 87.72           H  
ATOM   4913 HD12 ILE A 303     -21.952  25.681  25.804  1.00 87.72           H  
ATOM   4914 HD13 ILE A 303     -21.162  26.779  26.968  1.00 87.72           H  
ATOM   4915  N   GLU A 304     -25.235  24.018  30.880  1.00 89.52           N  
ATOM   4916  H   GLU A 304     -25.965  23.914  30.190  1.00 89.52           H  
ATOM   4917  CA  GLU A 304     -25.178  23.043  31.967  1.00 89.52           C  
ATOM   4918  HA  GLU A 304     -24.761  23.527  32.850  1.00 89.52           H  
ATOM   4919  C   GLU A 304     -24.257  21.879  31.583  1.00 89.52           C  
ATOM   4920  CB  GLU A 304     -26.575  22.540  32.335  1.00 89.52           C  
ATOM   4921  HB2 GLU A 304     -27.023  22.089  31.449  1.00 89.52           H  
ATOM   4922  HB3 GLU A 304     -26.474  21.773  33.103  1.00 89.52           H  
ATOM   4923  O   GLU A 304     -24.214  21.446  30.428  1.00 89.52           O  
ATOM   4924  CG  GLU A 304     -27.491  23.648  32.873  1.00 89.52           C  
ATOM   4925  HG2 GLU A 304     -27.631  24.411  32.108  1.00 89.52           H  
ATOM   4926  HG3 GLU A 304     -27.013  24.112  33.736  1.00 89.52           H  
ATOM   4927  CD  GLU A 304     -28.856  23.076  33.268  1.00 89.52           C  
ATOM   4928  OE1 GLU A 304     -29.306  23.313  34.403  1.00 89.52           O  
ATOM   4929  OE2 GLU A 304     -29.459  22.365  32.430  1.00 89.52           O  
ATOM   4930  N   LYS A 305     -23.495  21.377  32.558  1.00 92.36           N  
ATOM   4931  H   LYS A 305     -23.647  21.710  33.499  1.00 92.36           H  
ATOM   4932  CA  LYS A 305     -22.503  20.311  32.373  1.00 92.36           C  
ATOM   4933  HA  LYS A 305     -22.585  19.899  31.367  1.00 92.36           H  
ATOM   4934  C   LYS A 305     -22.804  19.192  33.361  1.00 92.36           C  
ATOM   4935  CB  LYS A 305     -21.079  20.857  32.565  1.00 92.36           C  
ATOM   4936  HB2 LYS A 305     -21.009  21.296  33.561  1.00 92.36           H  
ATOM   4937  HB3 LYS A 305     -20.370  20.031  32.506  1.00 92.36           H  
ATOM   4938  O   LYS A 305     -22.681  19.406  34.564  1.00 92.36           O
[truncated: 1,780,552 more chars]
