# Supplementary material for: In silico screening by AlphaFold2 program revealed the potential binding partners of nuage-localizing proteins and piRNA-related proteins
Source: eLife. 2025 Apr 22;13:RP101967. doi: 10.7554/eLife.101967 (PMC12014135; doi:10.7554/eLife.101967)
Supplement: Figure 2—source data 1. [file elife-101967-fig2-data1.zip › Figure 2-Source Data 1/SpnE_Squ_relaxed_model_4_multimer_v2_pred_0.pdb]

ATOM      1  N   MET A   1     -18.326  47.778 -54.709  1.00 31.26           N  
ATOM      2  H   MET A   1     -17.817  47.630 -55.568  1.00 31.26           H  
ATOM      3  H2  MET A   1     -17.661  47.678 -53.955  1.00 31.26           H  
ATOM      4  H3  MET A   1     -18.723  48.707 -54.674  1.00 31.26           H  
ATOM      5  CA  MET A   1     -19.363  46.734 -54.566  1.00 31.26           C  
ATOM      6  HA  MET A   1     -19.827  46.811 -53.583  1.00 31.26           H  
ATOM      7  C   MET A   1     -18.629  45.421 -54.627  1.00 31.26           C  
ATOM      8  CB  MET A   1     -20.447  46.785 -55.653  1.00 31.26           C  
ATOM      9  HB2 MET A   1     -20.968  45.828 -55.668  1.00 31.26           H  
ATOM     10  HB3 MET A   1     -19.994  46.944 -56.631  1.00 31.26           H  
ATOM     11  O   MET A   1     -18.050  45.117 -55.662  1.00 31.26           O  
ATOM     12  CG  MET A   1     -21.486  47.874 -55.377  1.00 31.26           C  
ATOM     13  HG2 MET A   1     -21.016  48.854 -55.456  1.00 31.26           H  
ATOM     14  HG3 MET A   1     -21.861  47.749 -54.361  1.00 31.26           H  
ATOM     15  SD  MET A   1     -22.896  47.805 -56.511  1.00 31.26           S  
ATOM     16  CE  MET A   1     -23.946  49.100 -55.800  1.00 31.26           C  
ATOM     17  HE1 MET A   1     -23.417  50.053 -55.815  1.00 31.26           H  
ATOM     18  HE2 MET A   1     -24.203  48.842 -54.773  1.00 31.26           H  
ATOM     19  HE3 MET A   1     -24.860  49.187 -56.387  1.00 31.26           H  
ATOM     20  N   ASP A   2     -18.505  44.755 -53.486  1.00 31.32           N  
ATOM     21  H   ASP A   2     -19.073  44.996 -52.687  1.00 31.32           H  
ATOM     22  CA  ASP A   2     -17.202  44.179 -53.158  1.00 31.32           C  
ATOM     23  HA  ASP A   2     -16.458  44.555 -53.859  1.00 31.32           H  
ATOM     24  C   ASP A   2     -17.228  42.660 -53.316  1.00 31.32           C  
ATOM     25  CB  ASP A   2     -16.758  44.705 -51.782  1.00 31.32           C  
ATOM     26  HB2 ASP A   2     -17.414  44.292 -51.016  1.00 31.32           H  
ATOM     27  HB3 ASP A   2     -15.738  44.374 -51.584  1.00 31.32           H  
ATOM     28  O   ASP A   2     -17.833  41.942 -52.521  1.00 31.32           O  
ATOM     29  CG  ASP A   2     -16.816  46.244 -51.724  1.00 31.32           C  
ATOM     30  OD1 ASP A   2     -16.654  46.894 -52.790  1.00 31.32           O  
ATOM     31  OD2 ASP A   2     -17.210  46.782 -50.673  1.00 31.32           O  
ATOM     32  N   GLN A   3     -16.588  42.193 -54.393  1.00 43.01           N  
ATOM     33  H   GLN A   3     -16.180  42.870 -55.021  1.00 43.01           H  
ATOM     34  CA  GLN A   3     -16.608  40.801 -54.852  1.00 43.01           C  
ATOM     35  HA  GLN A   3     -17.612  40.580 -55.217  1.00 43.01           H  
ATOM     36  C   GLN A   3     -16.287  39.799 -53.729  1.00 43.01           C  
ATOM     37  CB  GLN A   3     -15.590  40.650 -56.007  1.00 43.01           C  
ATOM     38  HB2 GLN A   3     -14.733  40.076 -55.653  1.00 43.01           H  
ATOM     39  HB3 GLN A   3     -15.200  41.622 -56.313  1.00 43.01           H  
ATOM     40  O   GLN A   3     -16.974  38.792 -53.582  1.00 43.01           O  
ATOM     41  CG  GLN A   3     -16.162  39.931 -57.238  1.00 43.01           C  
ATOM     42  HG2 GLN A   3     -15.330  39.542 -57.825  1.00 43.01           H  
ATOM     43  HG3 GLN A   3     -16.762  39.081 -56.914  1.00 43.01           H  
ATOM     44  CD  GLN A   3     -16.992  40.822 -58.165  1.00 43.01           C  
ATOM     45  NE2 GLN A   3     -17.732  40.244 -59.084  1.00 43.01           N  
ATOM     46 HE21 GLN A   3     -17.768  39.237 -59.156  1.00 43.01           H  
ATOM     47 HE22 GLN A   3     -18.258  40.868 -59.679  1.00 43.01           H  
ATOM     48  OE1 GLN A   3     -16.984  42.040 -58.114  1.00 43.01           O  
ATOM     49  N   GLU A   4     -15.273  40.105 -52.917  1.00 41.17           N  
ATOM     50  H   GLU A   4     -14.760  40.956 -53.096  1.00 41.17           H  
ATOM     51  CA  GLU A   4     -14.759  39.236 -51.850  1.00 41.17           C  
ATOM     52  HA  GLU A   4     -14.579  38.239 -52.253  1.00 41.17           H  
ATOM     53  C   GLU A   4     -15.738  39.071 -50.674  1.00 41.17           C  
ATOM     54  CB  GLU A   4     -13.417  39.805 -51.351  1.00 41.17           C  
ATOM     55  HB2 GLU A   4     -13.035  39.159 -50.560  1.00 41.17           H  
ATOM     56  HB3 GLU A   4     -13.594  40.796 -50.934  1.00 41.17           H  
ATOM     57  O   GLU A   4     -15.723  38.046 -49.998  1.00 41.17           O  
ATOM     58  CG  GLU A   4     -12.360  39.897 -52.467  1.00 41.17           C  
ATOM     59  HG2 GLU A   4     -12.718  40.561 -53.253  1.00 41.17           H  
ATOM     60  HG3 GLU A   4     -12.229  38.906 -52.901  1.00 41.17           H  
ATOM     61  CD  GLU A   4     -11.009  40.430 -51.964  1.00 41.17           C  
ATOM     62  OE1 GLU A   4      -9.974  39.888 -52.414  1.00 41.17           O  
ATOM     63  OE2 GLU A   4     -11.023  41.399 -51.173  1.00 41.17           O  
ATOM     64  N   VAL A   5     -16.635  40.041 -50.450  1.00 45.97           N  
ATOM     65  H   VAL A   5     -16.661  40.824 -51.087  1.00 45.97           H  
ATOM     66  CA  VAL A   5     -17.627  39.996 -49.357  1.00 45.97           C  
ATOM     67  HA  VAL A   5     -17.130  39.651 -48.451  1.00 45.97           H  
ATOM     68  C   VAL A   5     -18.749  38.996 -49.659  1.00 45.97           C  
ATOM     69  CB  VAL A   5     -18.199  41.406 -49.087  1.00 45.97           C  
ATOM     70  HB  VAL A   5     -18.693  41.771 -49.987  1.00 45.97           H  
ATOM     71  O   VAL A   5     -19.308  38.394 -48.744  1.00 45.97           O  
ATOM     72  CG1 VAL A   5     -19.223  41.426 -47.943  1.00 45.97           C  
ATOM     73 HG11 VAL A   5     -19.537  42.451 -47.742  1.00 45.97           H  
ATOM     74 HG12 VAL A   5     -18.783  40.999 -47.042  1.00 45.97           H  
ATOM     75 HG13 VAL A   5     -20.107  40.850 -48.219  1.00 45.97           H  
ATOM     76  CG2 VAL A   5     -17.084  42.394 -48.709  1.00 45.97           C  
ATOM     77 HG21 VAL A   5     -16.366  42.487 -49.524  1.00 45.97           H  
ATOM     78 HG22 VAL A   5     -17.507  43.381 -48.520  1.00 45.97           H  
ATOM     79 HG23 VAL A   5     -16.563  42.047 -47.817  1.00 45.97           H  
ATOM     80  N   MET A   6     -19.069  38.789 -50.940  1.00 47.53           N  
ATOM     81  H   MET A   6     -18.525  39.267 -51.644  1.00 47.53           H  
ATOM     82  CA  MET A   6     -20.145  37.888 -51.372  1.00 47.53           C  
ATOM     83  HA  MET A   6     -21.058  38.130 -50.828  1.00 47.53           H  
ATOM     84  C   MET A   6     -19.815  36.417 -51.084  1.00 47.53           C  
ATOM     85  CB  MET A   6     -20.396  38.077 -52.877  1.00 47.53           C  
ATOM     86  HB2 MET A   6     -21.122  37.338 -53.215  1.00 47.53           H  
ATOM     87  HB3 MET A   6     -19.466  37.897 -53.417  1.00 47.53           H  
ATOM     88  O   MET A   6     -20.688  35.653 -50.674  1.00 47.53           O  
ATOM     89  CG  MET A   6     -20.907  39.480 -53.235  1.00 47.53           C  
ATOM     90  HG2 MET A   6     -20.827  39.606 -54.314  1.00 47.53           H  
ATOM     91  HG3 MET A   6     -20.255  40.223 -52.776  1.00 47.53           H  
ATOM     92  SD  MET A   6     -22.622  39.841 -52.753  1.00 47.53           S  
ATOM     93  CE  MET A   6     -23.517  38.869 -53.996  1.00 47.53           C  
ATOM     94  HE1 MET A   6     -23.204  39.173 -54.995  1.00 47.53           H  
ATOM     95  HE2 MET A   6     -23.308  37.809 -53.855  1.00 47.53           H  
ATOM     96  HE3 MET A   6     -24.587  39.040 -53.884  1.00 47.53           H  
ATOM     97  N   ASP A   7     -18.550  36.030 -51.264  1.00 50.73           N  
ATOM     98  H   ASP A   7     -17.877  36.721 -51.562  1.00 50.73           H  
ATOM     99  CA  ASP A   7     -18.102  34.634 -51.196  1.00 50.73           C  
ATOM    100  HA  ASP A   7     -18.800  34.042 -51.789  1.00 50.73           H  
ATOM    101  C   ASP A   7     -18.144  34.053 -49.766  1.00 50.73           C  
ATOM    102  CB  ASP A   7     -16.701  34.539 -51.844  1.00 50.73           C  
ATOM    103  HB2 ASP A   7     -16.474  35.460 -52.380  1.00 50.73           H  
ATOM    104  HB3 ASP A   7     -15.947  34.420 -51.067  1.00 50.73           H  
ATOM    105  O   ASP A   7     -18.211  32.838 -49.587  1.00 50.73           O  
ATOM    106  CG  ASP A   7     -16.605  33.388 -52.850  1.00 50.73           C  
ATOM    107  OD1 ASP A   7     -17.489  33.272 -53.728  1.00 50.73           O  
ATOM    108  OD2 ASP A   7     -15.702  32.529 -52.728  1.00 50.73           O  
ATOM    109  N   PHE A   8     -18.181  34.921 -48.745  1.00 49.03           N  
ATOM    110  H   PHE A   8     -18.141  35.903 -48.978  1.00 49.03           H  
ATOM    111  CA  PHE A   8     -18.266  34.563 -47.322  1.00 49.03           C  
ATOM    112  HA  PHE A   8     -17.492  33.828 -47.100  1.00 49.03           H  
ATOM    113  C   PHE A   8     -19.617  33.943 -46.914  1.00 49.03           C  
ATOM    114  CB  PHE A   8     -17.986  35.838 -46.507  1.00 49.03           C  
ATOM    115  HB2 PHE A   8     -18.762  36.571 -46.726  1.00 49.03           H  
ATOM    116  HB3 PHE A   8     -17.039  36.264 -46.839  1.00 49.03           H  
ATOM    117  O   PHE A   8     -19.680  33.191 -45.942  1.00 49.03           O  
ATOM    118  CG  PHE A   8     -17.915  35.640 -45.002  1.00 49.03           C  
ATOM    119  CD1 PHE A   8     -19.047  35.875 -44.197  1.00 49.03           C  
ATOM    120  HD1 PHE A   8     -19.976  36.184 -44.652  1.00 49.03           H  
ATOM    121  CD2 PHE A   8     -16.710  35.224 -44.405  1.00 49.03           C  
ATOM    122  HD2 PHE A   8     -15.842  35.042 -45.020  1.00 49.03           H  
ATOM    123  CE1 PHE A   8     -18.974  35.692 -42.804  1.00 49.03           C  
ATOM    124  HE1 PHE A   8     -19.849  35.866 -42.195  1.00 49.03           H  
ATOM    125  CE2 PHE A   8     -16.636  35.043 -43.011  1.00 49.03           C  
ATOM    126  HE2 PHE A   8     -15.708  34.723 -42.560  1.00 49.03           H  
ATOM    127  CZ  PHE A   8     -17.768  35.276 -42.211  1.00 49.03           C  
ATOM    128  HZ  PHE A   8     -17.713  35.133 -41.141  1.00 49.03           H  
ATOM    129  N   PHE A   9     -20.699  34.246 -47.640  1.00 47.33           N  
ATOM    130  H   PHE A   9     -20.576  34.832 -48.453  1.00 47.33           H  
ATOM    131  CA  PHE A   9     -22.056  33.769 -47.327  1.00 47.33           C  
ATOM    132  HA  PHE A   9     -22.085  33.477 -46.277  1.00 47.33           H  
ATOM    133  C   PHE A   9     -22.468  32.502 -48.099  1.00 47.33           C  
ATOM    134  CB  PHE A   9     -23.059  34.920 -47.500  1.00 47.33           C  
ATOM    135  HB2 PHE A   9     -24.072  34.520 -47.438  1.00 47.33           H  
ATOM    136  HB3 PHE A   9     -22.944  35.348 -48.496  1.00 47.33           H  
ATOM    137  O   PHE A   9     -23.582  32.008 -47.916  1.00 47.33           O  
ATOM    138  CG  PHE A   9     -22.933  36.013 -46.453  1.00 47.33           C  
ATOM    139  CD1 PHE A   9     -23.533  35.849 -45.190  1.00 47.33           C  
ATOM    140  HD1 PHE A   9     -24.076  34.942 -44.969  1.00 47.33           H  
ATOM    141  CD2 PHE A   9     -22.215  37.191 -46.735  1.00 47.33           C  
ATOM    142  HD2 PHE A   9     -21.736  37.318 -47.695  1.00 47.33           H  
ATOM    143  CE1 PHE A   9     -23.424  36.859 -44.216  1.00 47.33           C  
ATOM    144  HE1 PHE A   9     -23.883  36.728 -43.247  1.00 47.33           H  
ATOM    145  CE2 PHE A   9     -22.106  38.201 -45.762  1.00 47.33           C  
ATOM    146  HE2 PHE A   9     -21.544  39.096 -45.984  1.00 47.33           H  
ATOM    147  CZ  PHE A   9     -22.712  38.037 -44.504  1.00 47.33           C  
ATOM    148  HZ  PHE A   9     -22.619  38.812 -43.757  1.00 47.33           H  
ATOM    149  N   ASP A  10     -21.593  31.945 -48.940  1.00 45.80           N  
ATOM    150  H   ASP A  10     -20.676  32.359 -49.034  1.00 45.80           H  
ATOM    151  CA  ASP A  10     -21.841  30.674 -49.626  1.00 45.80           C  
ATOM    152  HA  ASP A  10     -22.889  30.640 -49.924  1.00 45.80           H  
ATOM    153  C   ASP A  10     -21.596  29.483 -48.682  1.00 45.80           C  
ATOM    154  CB  ASP A  10     -21.026  30.600 -50.923  1.00 45.80           C  
ATOM    155  HB2 ASP A  10     -21.265  31.469 -51.536  1.00 45.80           H  
ATOM    156  HB3 ASP A  10     -19.964  30.640 -50.683  1.00 45.80           H  
ATOM    157  O   ASP A  10     -20.518  28.886 -48.636  1.00 45.80           O  
ATOM    158  CG  ASP A  10     -21.309  29.334 -51.743  1.00 45.80           C  
ATOM    159  OD1 ASP A  10     -22.146  28.493 -51.322  1.00 45.80           O  
ATOM    160  OD2 ASP A  10     -20.652  29.196 -52.799  1.00 45.80           O  
ATOM    161  N   PHE A  11     -22.646  29.124 -47.935  1.00 49.16           N  
ATOM    162  H   PHE A  11     -23.439  29.749 -47.957  1.00 49.16           H  
ATOM    163  CA  PHE A  11     -22.680  28.007 -46.981  1.00 49.16           C  
ATOM    164  HA  PHE A  11     -21.985  28.227 -46.171  1.00 49.16           H  
ATOM    165  C   PHE A  11     -22.285  26.635 -47.565  1.00 49.16           C  
ATOM    166  CB  PHE A  11     -24.103  27.881 -46.408  1.00 49.16           C  
ATOM    167  HB2 PHE A  11     -24.109  27.073 -45.676  1.00 49.16           H  
ATOM    168  HB3 PHE A  11     -24.773  27.582 -47.213  1.00 49.16           H  
ATOM    169  O   PHE A  11     -22.123  25.687 -46.796  1.00 49.16           O  
ATOM    170  CG  PHE A  11     -24.675  29.114 -45.736  1.00 49.16           C  
ATOM    171  CD1 PHE A  11     -24.358  29.399 -44.395  1.00 49.16           C  
ATOM    172  HD1 PHE A  11     -23.678  28.757 -43.855  1.00 49.16           H  
ATOM    173  CD2 PHE A  11     -25.557  29.956 -46.439  1.00 49.16           C  
ATOM    174  HD2 PHE A  11     -25.794  29.751 -47.473  1.00 49.16           H  
ATOM    175  CE1 PHE A  11     -24.918  30.524 -43.761  1.00 49.16           C  
ATOM    176  HE1 PHE A  11     -24.661  30.749 -42.736  1.00 49.16           H  
ATOM    177  CE2 PHE A  11     -26.112  31.082 -45.808  1.00 49.16           C  
ATOM    178  HE2 PHE A  11     -26.765  31.740 -46.363  1.00 49.16           H  
ATOM    179  CZ  PHE A  11     -25.793  31.367 -44.469  1.00 49.16           C  
ATOM    180  HZ  PHE A  11     -26.207  32.242 -43.991  1.00 49.16           H  
ATOM    181  N   SER A  12     -22.179  26.487 -48.893  1.00 43.13           N  
ATOM    182  H   SER A  12     -22.268  27.304 -49.480  1.00 43.13           H  
ATOM    183  CA  SER A  12     -21.809  25.219 -49.535  1.00 43.13           C  
ATOM    184  HA  SER A  12     -22.312  24.408 -49.008  1.00 43.13           H  
ATOM    185  C   SER A  12     -20.307  24.913 -49.478  1.00 43.13           C  
ATOM    186  CB  SER A  12     -22.302  25.198 -50.987  1.00 43.13           C  
ATOM    187  HB2 SER A  12     -23.342  25.521 -51.032  1.00 43.13           H  
ATOM    188  HB3 SER A  12     -22.245  24.173 -51.354  1.00 43.13           H  
ATOM    189  O   SER A  12     -19.917  23.747 -49.579  1.00 43.13           O  
ATOM    190  OG  SER A  12     -21.520  26.014 -51.833  1.00 43.13           O  
ATOM    191  HG  SER A  12     -21.760  26.935 -51.710  1.00 43.13           H  
ATOM    192  N   LYS A  13     -19.452  25.931 -49.300  1.00 46.48           N  
ATOM    193  H   LYS A  13     -19.836  26.857 -49.177  1.00 46.48           H  
ATOM    194  CA  LYS A  13     -17.992  25.767 -49.282  1.00 46.48           C  
ATOM    195  HA  LYS A  13     -17.738  25.032 -50.045  1.00 46.48           H  
ATOM    196  C   LYS A  13     -17.515  25.193 -47.946  1.00 46.48           C  
ATOM    197  CB  LYS A  13     -17.308  27.092 -49.657  1.00 46.48           C  
ATOM    198  HB2 LYS A  13     -17.733  27.894 -49.055  1.00 46.48           H  
ATOM    199  HB3 LYS A  13     -16.240  27.028 -49.446  1.00 46.48           H  
ATOM    200  O   LYS A  13     -17.975  25.565 -46.870  1.00 46.48           O  
ATOM    201  CG  LYS A  13     -17.499  27.397 -51.154  1.00 46.48           C  
ATOM    202  HG2 LYS A  13     -16.929  26.681 -51.745  1.00 46.48           H  
ATOM    203  HG3 LYS A  13     -18.554  27.296 -51.410  1.00 46.48           H  
ATOM    204  CD  LYS A  13     -17.060  28.820 -51.514  1.00 46.48           C  
ATOM    205  HD2 LYS A  13     -15.996  28.955 -51.319  1.00 46.48           H  
ATOM    206  HD3 LYS A  13     -17.626  29.519 -50.898  1.00 46.48           H  
ATOM    207  CE  LYS A  13     -17.364  29.082 -52.992  1.00 46.48           C  
ATOM    208  HE2 LYS A  13     -16.602  28.609 -53.612  1.00 46.48           H  
ATOM    209  HE3 LYS A  13     -18.332  28.638 -53.224  1.00 46.48           H  
ATOM    210  NZ  LYS A  13     -17.445  30.531 -53.268  1.00 46.48           N  
ATOM    211  HZ1 LYS A  13     -18.191  30.958 -52.739  1.00 46.48           H  
ATOM    212  HZ2 LYS A  13     -17.640  30.764 -54.231  1.00 46.48           H  
ATOM    213  HZ3 LYS A  13     -16.616  31.052 -53.019  1.00 46.48           H  
ATOM    214  N   GLU A  14     -16.570  24.257 -48.024  1.00 41.05           N  
ATOM    215  H   GLU A  14     -16.241  23.998 -48.943  1.00 41.05           H  
ATOM    216  CA  GLU A  14     -16.120  23.461 -46.878  1.00 41.05           C  
ATOM    217  HA  GLU A  14     -16.999  22.995 -46.434  1.00 41.05           H  
ATOM    218  C   GLU A  14     -15.444  24.334 -45.801  1.00 41.05           C  
ATOM    219  CB  GLU A  14     -15.202  22.334 -47.389  1.00 41.05           C  
ATOM    220  HB2 GLU A  14     -15.705  21.818 -48.207  1.00 41.05           H  
ATOM    221  HB3 GLU A  14     -14.283  22.771 -47.780  1.00 41.05           H  
ATOM    222  O   GLU A  14     -14.362  24.886 -46.018  1.00 41.05           O  
ATOM    223  CG  GLU A  14     -14.859  21.298 -46.310  1.00 41.05           C  
ATOM    224  HG2 GLU A  14     -15.785  20.883 -45.914  1.00 41.05           H  
ATOM    225  HG3 GLU A  14     -14.337  21.794 -45.491  1.00 41.05           H  
ATOM    226  CD  GLU A  14     -13.965  20.175 -46.863  1.00 41.05           C  
ATOM    227  OE1 GLU A  14     -14.360  18.997 -46.741  1.00 41.05           O  
ATOM    228  OE2 GLU A  14     -12.857  20.495 -47.366  1.00 41.05           O  
ATOM    229  N   LEU A  15     -16.072  24.426 -44.620  1.00 41.43           N  
ATOM    230  H   LEU A  15     -16.995  24.019 -44.570  1.00 41.43           H  
ATOM    231  CA  LEU A  15     -15.620  25.202 -43.454  1.00 41.43           C  
ATOM    232  HA  LEU A  15     -15.364  26.202 -43.805  1.00 41.43           H  
ATOM    233  C   LEU A  15     -14.337  24.629 -42.821  1.00 41.43           C  
ATOM    234  CB  LEU A  15     -16.778  25.321 -42.435  1.00 41.43           C  
ATOM    235  HB2 LEU A  15     -16.375  25.499 -41.439  1.00 41.43           H  
ATOM    236  HB3 LEU A  15     -17.311  24.371 -42.403  1.00 41.43           H  
ATOM    237  O   LEU A  15     -14.336  24.085 -41.710  1.00 41.43           O  
ATOM    238  CG  LEU A  15     -17.768  26.461 -42.733  1.00 41.43           C  
ATOM    239  HG  LEU A  15     -18.032  26.457 -43.791  1.00 41.43           H  
ATOM    240  CD1 LEU A  15     -19.040  26.267 -41.906  1.00 41.43           C  
ATOM    241 HD11 LEU A  15     -19.743  27.070 -42.132  1.00 41.43           H  
ATOM    242 HD12 LEU A  15     -18.808  26.275 -40.841  1.00 41.43           H  
ATOM    243 HD13 LEU A  15     -19.509  25.320 -42.175  1.00 41.43           H  
ATOM    244  CD2 LEU A  15     -17.175  27.823 -42.353  1.00 41.43           C  
ATOM    245 HD21 LEU A  15     -16.291  28.029 -42.956  1.00 41.43           H  
ATOM    246 HD22 LEU A  15     -16.912  27.848 -41.295  1.00 41.43           H  
ATOM    247 HD23 LEU A  15     -17.906  28.605 -42.560  1.00 41.43           H  
ATOM    248  N   LYS A  16     -13.208  24.776 -43.517  1.00 35.31           N  
ATOM    249  H   LYS A  16     -13.296  25.142 -44.454  1.00 35.31           H  
ATOM    250  CA  LYS A  16     -11.884  24.431 -42.994  1.00 35.31           C  
ATOM    251  HA  LYS A  16     -11.924  23.405 -42.628  1.00 35.31           H  
ATOM    252  C   LYS A  16     -11.552  25.320 -41.803  1.00 35.31           C  
ATOM    253  CB  LYS A  16     -10.818  24.505 -44.102  1.00 35.31           C  
ATOM    254  HB2 LYS A  16     -10.959  25.403 -44.705  1.00 35.31           H  
ATOM    255  HB3 LYS A  16      -9.825  24.529 -43.653  1.00 35.31           H  
ATOM    256  O   LYS A  16     -11.250  26.501 -41.951  1.00 35.31           O  
ATOM    257  CG  LYS A  16     -10.938  23.248 -44.968  1.00 35.31           C  
ATOM    258  HG2 LYS A  16     -11.943  23.210 -45.388  1.00 35.31           H  
ATOM    259  HG3 LYS A  16     -10.805  22.377 -44.327  1.00 35.31           H  
ATOM    260  CD  LYS A  16      -9.928  23.164 -46.117  1.00 35.31           C  
ATOM    261  HD2 LYS A  16     -10.108  23.980 -46.816  1.00 35.31           H  
ATOM    262  HD3 LYS A  16      -8.905  23.195 -45.740  1.00 35.31           H  
ATOM    263  CE  LYS A  16     -10.231  21.811 -46.764  1.00 35.31           C  
ATOM    264  HE2 LYS A  16     -11.317  21.740 -46.817  1.00 35.31           H  
ATOM    265  HE3 LYS A  16      -9.897  21.003 -46.114  1.00 35.31           H  
ATOM    266  NZ  LYS A  16      -9.703  21.647 -48.133  1.00 35.31           N  
ATOM    267  HZ1 LYS A  16     -10.109  20.801 -48.506  1.00 35.31           H  
ATOM    268  HZ2 LYS A  16      -8.695  21.592 -48.145  1.00 35.31           H  
ATOM    269  HZ3 LYS A  16     -10.032  22.405 -48.714  1.00 35.31           H  
ATOM    270  N   ARG A  17     -11.561  24.716 -40.610  1.00 33.00           N  
ATOM    271  H   ARG A  17     -11.929  23.776 -40.590  1.00 33.00           H  
ATOM    272  CA  ARG A  17     -11.034  25.296 -39.366  1.00 33.00           C  
ATOM    273  HA  ARG A  17     -11.490  26.271 -39.196  1.00 33.00           H  
ATOM    274  C   ARG A  17      -9.526  25.531 -39.493  1.00 33.00           C  
ATOM    275  CB  ARG A  17     -11.338  24.374 -38.171  1.00 33.00           C  
ATOM    276  HB2 ARG A  17     -10.687  24.666 -37.348  1.00 33.00           H  
ATOM    277  HB3 ARG A  17     -11.100  23.345 -38.437  1.00 33.00           H  
ATOM    278  O   ARG A  17      -8.725  24.722 -39.031  1.00 33.00           O  
ATOM    279  CG  ARG A  17     -12.780  24.457 -37.658  1.00 33.00           C  
ATOM    280  HG2 ARG A  17     -13.480  24.157 -38.438  1.00 33.00           H  
ATOM    281  HG3 ARG A  17     -12.990  25.483 -37.356  1.00 33.00           H  
ATOM    282  CD  ARG A  17     -12.909  23.523 -36.446  1.00 33.00           C  
ATOM    283  HD2 ARG A  17     -12.907  22.491 -36.799  1.00 33.00           H  
ATOM    284  HD3 ARG A  17     -12.044  23.671 -35.800  1.00 33.00           H  
ATOM    285  NE  ARG A  17     -14.129  23.785 -35.661  1.00 33.00           N  
ATOM    286  HE  ARG A  17     -14.764  24.478 -36.029  1.00 33.00           H  
ATOM    287  NH1 ARG A  17     -13.698  22.292 -33.968  1.00 33.00           N  
ATOM    288 HH11 ARG A  17     -12.875  21.985 -34.466  1.00 33.00           H  
ATOM    289 HH12 ARG A  17     -13.943  21.878 -33.079  1.00 33.00           H  
ATOM    290  NH2 ARG A  17     -15.502  23.599 -33.852  1.00 33.00           N  
ATOM    291 HH21 ARG A  17     -16.099  24.317 -34.235  1.00 33.00           H  
ATOM    292 HH22 ARG A  17     -15.732  23.175 -32.964  1.00 33.00           H  
ATOM    293  CZ  ARG A  17     -14.437  23.226 -34.503  1.00 33.00           C  
ATOM    294  N   VAL A  18      -9.141  26.641 -40.117  1.00 32.64           N  
ATOM    295  H   VAL A  18      -9.846  27.195 -40.582  1.00 32.64           H  
ATOM    296  CA  VAL A  18      -7.765  27.139 -40.069  1.00 32.64           C  
ATOM    297  HA  VAL A  18      -7.096  26.353 -40.419  1.00 32.64           H  
ATOM    298  C   VAL A  18      -7.435  27.451 -38.610  1.00 32.64           C  
ATOM    299  CB  VAL A  18      -7.569  28.375 -40.970  1.00 32.64           C  
ATOM    300  HB  VAL A  18      -8.217  29.182 -40.626  1.00 32.64           H  
ATOM    301  O   VAL A  18      -8.191  28.146 -37.929  1.00 32.64           O  
ATOM    302  CG1 VAL A  18      -6.114  28.860 -40.938  1.00 32.64           C  
ATOM    303 HG11 VAL A  18      -5.439  28.064 -41.253  1.00 32.64           H  
ATOM    304 HG12 VAL A  18      -5.997  29.710 -41.610  1.00 32.64           H  
ATOM    305 HG13 VAL A  18      -5.843  29.191 -39.935  1.00 32.64           H  
ATOM    306  CG2 VAL A  18      -7.918  28.053 -42.430  1.00 32.64           C  
ATOM    307 HG21 VAL A  18      -8.974  27.798 -42.522  1.00 32.64           H  
ATOM    308 HG22 VAL A  18      -7.313  27.222 -42.791  1.00 32.64           H  
ATOM    309 HG23 VAL A  18      -7.733  28.928 -43.053  1.00 32.64           H  
ATOM    310  N   ALA A  19      -6.321  26.915 -38.114  1.00 30.15           N  
ATOM    311  H   ALA A  19      -5.747  26.333 -38.709  1.00 30.15           H  
ATOM    312  CA  ALA A  19      -5.844  27.198 -36.769  1.00 30.15           C  
ATOM    313  HA  ALA A  19      -6.669  27.085 -36.066  1.00 30.15           H  
ATOM    314  C   ALA A  19      -5.354  28.653 -36.706  1.00 30.15           C  
ATOM    315  CB  ALA A  19      -4.763  26.174 -36.400  1.00 30.15           C  
ATOM    316  HB1 ALA A  19      -3.930  26.237 -37.101  1.00 30.15           H  
ATOM    317  HB2 ALA A  19      -4.392  26.382 -35.396  1.00 30.15           H  
ATOM    318  HB3 ALA A  19      -5.180  25.168 -36.423  1.00 30.15           H  
ATOM    319  O   ALA A  19      -4.220  28.953 -37.076  1.00 30.15           O  
ATOM    320  N   ALA A  20      -6.231  29.561 -36.274  1.00 30.41           N  
ATOM    321  H   ALA A  20      -7.183  29.267 -36.110  1.00 30.41           H  
ATOM    322  CA  ALA A  20      -5.907  30.968 -36.088  1.00 30.41           C  
ATOM    323  HA  ALA A  20      -5.486  31.360 -37.014  1.00 30.41           H  
ATOM    324  C   ALA A  20      -4.855  31.115 -34.978  1.00 30.41           C  
ATOM    325  CB  ALA A  20      -7.202  31.736 -35.791  1.00 30.41           C  
ATOM    326  HB1 ALA A  20      -7.895  31.633 -36.626  1.00 30.41           H  
ATOM    327  HB2 ALA A  20      -6.974  32.793 -35.649  1.00 30.41           H  
ATOM    328  HB3 ALA A  20      -7.669  31.352 -34.884  1.00 30.41           H  
ATOM    329  O   ALA A  20      -5.184  31.090 -33.793  1.00 30.41           O  
ATOM    330  N   ALA A  21      -3.585  31.236 -35.373  1.00 28.36           N  
ATOM    331  H   ALA A  21      -3.378  31.134 -36.356  1.00 28.36           H  
ATOM    332  CA  ALA A  21      -2.478  31.503 -34.464  1.00 28.36           C  
ATOM    333  HA  ALA A  21      -2.395  30.676 -33.759  1.00 28.36           H  
ATOM    334  C   ALA A  21      -2.749  32.825 -33.718  1.00 28.36           C  
ATOM    335  CB  ALA A  21      -1.178  31.554 -35.277  1.00 28.36           C  
ATOM    336  HB1 ALA A  21      -1.230  32.349 -36.020  1.00 28.36           H  
ATOM    337  HB2 ALA A  21      -0.339  31.749 -34.609  1.00 28.36           H  
ATOM    338  HB3 ALA A  21      -1.016  30.600 -35.779  1.00 28.36           H  
ATOM    339  O   ALA A  21      -2.848  33.866 -34.377  1.00 28.36           O  
ATOM    340  N   PRO A  22      -2.904  32.822 -32.379  1.00 27.60           N  
ATOM    341  CA  PRO A  22      -3.241  34.039 -31.652  1.00 27.60           C  
ATOM    342  HA  PRO A  22      -4.164  34.445 -32.066  1.00 27.60           H  
ATOM    343  C   PRO A  22      -2.117  35.068 -31.783  1.00 27.60           C  
ATOM    344  CB  PRO A  22      -3.493  33.612 -30.198  1.00 27.60           C  
ATOM    345  HB2 PRO A  22      -2.585  33.712 -29.604  1.00 27.60           H  
ATOM    346  HB3 PRO A  22      -4.304  34.184 -29.747  1.00 27.60           H  
ATOM    347  O   PRO A  22      -0.992  34.818 -31.351  1.00 27.60           O  
ATOM    348  CG  PRO A  22      -3.849  32.132 -30.321  1.00 27.60           C  
ATOM    349  HG2 PRO A  22      -4.899  32.025 -30.593  1.00 27.60           H  
ATOM    350  HG3 PRO A  22      -3.628  31.582 -29.406  1.00 27.60           H  
ATOM    351  CD  PRO A  22      -2.969  31.677 -31.482  1.00 27.60           C  
ATOM    352  HD2 PRO A  22      -1.968  31.442 -31.121  1.00 27.60           H  
ATOM    353  HD3 PRO A  22      -3.419  30.802 -31.951  1.00 27.60           H  
ATOM    354  N   GLN A  23      -2.422  36.236 -32.354  1.00 25.56           N  
ATOM    355  H   GLN A  23      -3.349  36.351 -32.739  1.00 25.56           H  
ATOM    356  CA  GLN A  23      -1.487  37.360 -32.486  1.00 25.56           C  
ATOM    357  HA  GLN A  23      -0.507  36.964 -32.752  1.00 25.56           H  
ATOM    358  C   GLN A  23      -1.305  38.087 -31.141  1.00 25.56           C  
ATOM    359  CB  GLN A  23      -1.931  38.299 -33.621  1.00 25.56           C  
ATOM    360  HB2 GLN A  23      -1.299  39.187 -33.607  1.00 25.56           H  
ATOM    361  HB3 GLN A  23      -2.963  38.609 -33.452  1.00 25.56           H  
ATOM    362  O   GLN A  23      -1.597  39.272 -30.998  1.00 25.56           O  
ATOM    363  CG  GLN A  23      -1.803  37.656 -35.011  1.00 25.56           C  
ATOM    364  HG2 GLN A  23      -0.773  37.331 -35.157  1.00 25.56           H  
ATOM    365  HG3 GLN A  23      -2.450  36.781 -35.077  1.00 25.56           H  
ATOM    366  CD  GLN A  23      -2.175  38.616 -36.140  1.00 25.56           C  
ATOM    367  NE2 GLN A  23      -1.801  38.324 -37.366  1.00 25.56           N  
ATOM    368 HE21 GLN A  23      -2.073  38.993 -38.072  1.00 25.56           H  
ATOM    369 HE22 GLN A  23      -1.275  37.484 -37.562  1.00 25.56           H  
ATOM    370  OE1 GLN A  23      -2.814  39.638 -35.962  1.00 25.56           O  
ATOM    371  N   GLY A  24      -0.846  37.355 -30.124  1.00 23.99           N  
ATOM    372  H   GLY A  24      -0.615  36.390 -30.310  1.00 23.99           H  
ATOM    373  CA  GLY A  24      -0.400  37.949 -28.872  1.00 23.99           C  
ATOM    374  HA2 GLY A  24      -1.206  38.543 -28.440  1.00 23.99           H  
ATOM    375  HA3 GLY A  24      -0.118  37.167 -28.167  1.00 23.99           H  
ATOM    376  C   GLY A  24       0.817  38.835 -29.131  1.00 23.99           C  
ATOM    377  O   GLY A  24       1.802  38.374 -29.705  1.00 23.99           O  
ATOM    378  N   TYR A  25       0.756  40.094 -28.693  1.00 23.41           N  
ATOM    379  H   TYR A  25      -0.108  40.411 -28.276  1.00 23.41           H  
ATOM    380  CA  TYR A  25       1.856  41.062 -28.777  1.00 23.41           C  
ATOM    381  HA  TYR A  25       2.316  40.986 -29.762  1.00 23.41           H  
ATOM    382  C   TYR A  25       2.960  40.731 -27.752  1.00 23.41           C  
ATOM    383  CB  TYR A  25       1.299  42.491 -28.634  1.00 23.41           C  
ATOM    384  HB2 TYR A  25       2.103  43.147 -28.300  1.00 23.41           H  
ATOM    385  HB3 TYR A  25       0.537  42.513 -27.856  1.00 23.41           H  
ATOM    386  O   TYR A  25       3.200  41.467 -26.796  1.00 23.41           O  
ATOM    387  CG  TYR A  25       0.738  43.096 -29.910  1.00 23.41           C  
ATOM    388  CD1 TYR A  25       1.520  44.015 -30.639  1.00 23.41           C  
ATOM    389  HD1 TYR A  25       2.517  44.257 -30.302  1.00 23.41           H  
ATOM    390  CD2 TYR A  25      -0.561  42.776 -30.357  1.00 23.41           C  
ATOM    391  HD2 TYR A  25      -1.161  42.056 -29.820  1.00 23.41           H  
ATOM    392  CE1 TYR A  25       1.003  44.633 -31.794  1.00 23.41           C  
ATOM    393  HE1 TYR A  25       1.605  45.344 -32.341  1.00 23.41           H  
ATOM    394  CE2 TYR A  25      -1.081  43.393 -31.512  1.00 23.41           C  
ATOM    395  HE2 TYR A  25      -2.074  43.151 -31.863  1.00 23.41           H  
ATOM    396  OH  TYR A  25      -0.816  44.936 -33.329  1.00 23.41           O  
ATOM    397  HH  TYR A  25      -0.186  45.537 -33.733  1.00 23.41           H  
ATOM    398  CZ  TYR A  25      -0.305  44.328 -32.227  1.00 23.41           C  
ATOM    399  N   ILE A  26       3.604  39.576 -27.925  1.00 25.21           N  
ATOM    400  H   ILE A  26       3.343  39.016 -28.723  1.00 25.21           H  
ATOM    401  CA  ILE A  26       4.733  39.130 -27.106  1.00 25.21           C  
ATOM    402  HA  ILE A  26       4.471  39.283 -26.059  1.00 25.21           H  
ATOM    403  C   ILE A  26       5.949  40.017 -27.417  1.00 25.21           C  
ATOM    404  CB  ILE A  26       4.993  37.616 -27.312  1.00 25.21           C  
ATOM    405  HB  ILE A  26       5.206  37.442 -28.367  1.00 25.21           H  
ATOM    406  O   ILE A  26       6.197  40.364 -28.573  1.00 25.21           O  
ATOM    407  CG1 ILE A  26       3.735  36.798 -26.917  1.00 25.21           C  
ATOM    408 HG12 ILE A  26       3.511  36.967 -25.864  1.00 25.21           H  
ATOM    409 HG13 ILE A  26       2.881  37.147 -27.497  1.00 25.21           H  
ATOM    410  CG2 ILE A  26       6.209  37.147 -26.490  1.00 25.21           C  
ATOM    411 HG21 ILE A  26       6.406  36.090 -26.668  1.00 25.21           H  
ATOM    412 HG22 ILE A  26       7.106  37.683 -26.799  1.00 25.21           H  
ATOM    413 HG23 ILE A  26       6.036  37.307 -25.426  1.00 25.21           H  
ATOM    414  CD1 ILE A  26       3.840  35.286 -27.160  1.00 25.21           C  
ATOM    415 HD11 ILE A  26       2.863  34.829 -27.000  1.00 25.21           H  
ATOM    416 HD12 ILE A  26       4.157  35.096 -28.185  1.00 25.21           H  
ATOM    417 HD13 ILE A  26       4.548  34.834 -26.465  1.00 25.21           H  
ATOM    418  N   SER A  27       6.690  40.407 -26.375  1.00 27.67           N  
ATOM    419  H   SER A  27       6.432  40.070 -25.458  1.00 27.67           H  
ATOM    420  CA  SER A  27       7.891  41.244 -26.507  1.00 27.67           C  
ATOM    421  HA  SER A  27       7.599  42.154 -27.031  1.00 27.67           H  
ATOM    422  C   SER A  27       8.985  40.558 -27.339  1.00 27.67           C  
ATOM    423  CB  SER A  27       8.419  41.649 -25.132  1.00 27.67           C  
ATOM    424  HB2 SER A  27       8.884  40.789 -24.650  1.00 27.67           H  
ATOM    425  HB3 SER A  27       7.592  42.003 -24.516  1.00 27.67           H  
ATOM    426  O   SER A  27       9.034  39.334 -27.429  1.00 27.67           O  
ATOM    427  OG  SER A  27       9.362  42.693 -25.276  1.00 27.67           O  
ATOM    428  HG  SER A  27       9.734  42.894 -24.414  1.00 27.67           H  
ATOM    429  N   SER A  28       9.845  41.363 -27.965  1.00 24.55           N  
ATOM    430  H   SER A  28       9.872  42.326 -27.663  1.00 24.55           H  
ATOM    431  CA  SER A  28      10.431  41.059 -29.275  1.00 24.55           C  
ATOM    432  HA  SER A  28       9.593  40.925 -29.959  1.00 24.55           H  
ATOM    433  C   SER A  28      11.252  39.772 -29.399  1.00 24.55           C  
ATOM    434  CB  SER A  28      11.228  42.258 -29.801  1.00 24.55           C  
ATOM    435  HB2 SER A  28      10.541  43.083 -29.986  1.00 24.55           H  
ATOM    436  HB3 SER A  28      11.708  41.987 -30.742  1.00 24.55           H  
ATOM    437  O   SER A  28      10.855  38.914 -30.180  1.00 24.55           O  
ATOM    438  OG  SER A  28      12.207  42.677 -28.866  1.00 24.55           O  
ATOM    439  HG  SER A  28      12.729  43.384 -29.253  1.00 24.55           H  
ATOM    440  N   ASP A  29      12.424  39.662 -28.760  1.00 26.42           N  
ATOM    441  H   ASP A  29      12.696  40.403 -28.131  1.00 26.42           H  
ATOM    442  CA  ASP A  29      13.418  38.643 -29.144  1.00 26.42           C  
ATOM    443  HA  ASP A  29      13.434  38.618 -30.233  1.00 26.42           H  
ATOM    444  C   ASP A  29      13.062  37.232 -28.623  1.00 26.42           C  
ATOM    445  CB  ASP A  29      14.851  39.057 -28.758  1.00 26.42           C  
ATOM    446  HB2 ASP A  29      14.986  38.977 -27.680  1.00 26.42           H  
ATOM    447  HB3 ASP A  29      14.999  40.099 -29.042  1.00 26.42           H  
ATOM    448  O   ASP A  29      13.247  36.952 -27.433  1.00 26.42           O  
ATOM    449  CG  ASP A  29      15.910  38.201 -29.481  1.00 26.42           C  
ATOM    450  OD1 ASP A  29      15.566  37.109 -29.999  1.00 26.42           O  
ATOM    451  OD2 ASP A  29      17.074  38.645 -29.561  1.00 26.42           O  
ATOM    452  N   PRO A  30      12.617  36.293 -29.486  1.00 29.71           N  
ATOM    453  CA  PRO A  30      12.181  34.971 -29.042  1.00 29.71           C  
ATOM    454  HA  PRO A  30      11.593  35.073 -28.131  1.00 29.71           H  
ATOM    455  C   PRO A  30      13.362  34.027 -28.770  1.00 29.71           C  
ATOM    456  CB  PRO A  30      11.284  34.430 -30.172  1.00 29.71           C  
ATOM    457  HB2 PRO A  30      11.777  33.604 -30.684  1.00 29.71           H  
ATOM    458  HB3 PRO A  30      10.320  34.103 -29.784  1.00 29.71           H  
ATOM    459  O   PRO A  30      13.167  32.920 -28.269  1.00 29.71           O  
ATOM    460  CG  PRO A  30      11.114  35.596 -31.148  1.00 29.71           C  
ATOM    461  HG2 PRO A  30      10.253  36.199 -30.859  1.00 29.71           H  
ATOM    462  HG3 PRO A  30      11.024  35.256 -32.180  1.00 29.71           H  
ATOM    463  CD  PRO A  30      12.392  36.389 -30.922  1.00 29.71           C  
ATOM    464  HD2 PRO A  30      13.221  35.913 -31.447  1.00 29.71           H  
ATOM    465  HD3 PRO A  30      12.267  37.404 -31.297  1.00 29.71           H  
ATOM    466  N   ARG A  31      14.588  34.411 -29.156  1.00 27.12           N  
ATOM    467  H   ARG A  31      14.708  35.362 -29.475  1.00 27.12           H  
ATOM    468  CA  ARG A  31      15.727  33.488 -29.289  1.00 27.12           C  
ATOM    469  HA  ARG A  31      15.395  32.578 -29.787  1.00 27.12           H  
ATOM    470  C   ARG A  31      16.304  33.044 -27.950  1.00 27.12           C  
ATOM    471  CB  ARG A  31      16.827  34.157 -30.126  1.00 27.12           C  
ATOM    472  HB2 ARG A  31      17.695  33.499 -30.158  1.00 27.12           H  
ATOM    473  HB3 ARG A  31      17.129  35.081 -29.633  1.00 27.12           H  
ATOM    474  O   ARG A  31      16.720  31.898 -27.826  1.00 27.12           O  
ATOM    475  CG  ARG A  31      16.392  34.458 -31.568  1.00 27.12           C  
ATOM    476  HG2 ARG A  31      15.431  34.971 -31.583  1.00 27.12           H  
ATOM    477  HG3 ARG A  31      16.304  33.521 -32.117  1.00 27.12           H  
ATOM    478  CD  ARG A  31      17.437  35.359 -32.229  1.00 27.12           C  
ATOM    479  HD2 ARG A  31      18.417  34.896 -32.115  1.00 27.12           H  
ATOM    480  HD3 ARG A  31      17.439  36.319 -31.714  1.00 27.12           H  
ATOM    481  NE  ARG A  31      17.146  35.562 -33.661  1.00 27.12           N  
ATOM    482  HE  ARG A  31      16.229  35.279 -33.975  1.00 27.12           H  
ATOM    483  NH1 ARG A  31      19.107  36.626 -34.181  1.00 27.12           N  
ATOM    484 HH11 ARG A  31      19.704  37.104 -34.841  1.00 27.12           H  
ATOM    485 HH12 ARG A  31      19.323  36.640 -33.194  1.00 27.12           H  
ATOM    486  NH2 ARG A  31      17.599  36.250 -35.785  1.00 27.12           N  
ATOM    487 HH21 ARG A  31      16.698  35.905 -36.083  1.00 27.12           H  
ATOM    488 HH22 ARG A  31      18.211  36.714 -36.441  1.00 27.12           H  
ATOM    489  CZ  ARG A  31      17.949  36.142 -34.533  1.00 27.12           C  
ATOM    490  N   LEU A  32      16.356  33.934 -26.959  1.00 26.22           N  
ATOM    491  H   LEU A  32      15.981  34.855 -27.139  1.00 26.22           H  
ATOM    492  CA  LEU A  32      17.089  33.687 -25.709  1.00 26.22           C  
ATOM    493  HA  LEU A  32      18.048  33.233 -25.958  1.00 26.22           H  
ATOM    494  C   LEU A  32      16.400  32.681 -24.777  1.00 26.22           C  
ATOM    495  CB  LEU A  32      17.339  35.027 -24.995  1.00 26.22           C  
ATOM    496  HB2 LEU A  32      17.587  34.835 -23.951  1.00 26.22           H  
ATOM    497  HB3 LEU A  32      16.418  35.610 -25.011  1.00 26.22           H  
ATOM    498  O   LEU A  32      17.083  31.920 -24.096  1.00 26.22           O  
ATOM    499  CG  LEU A  32      18.482  35.849 -25.619  1.00 26.22           C  
ATOM    500  HG  LEU A  32      18.348  35.905 -26.699  1.00 26.22           H  
ATOM    501  CD1 LEU A  32      18.462  37.268 -25.055  1.00 26.22           C  
ATOM    502 HD11 LEU A  32      17.511  37.744 -25.295  1.00 26.22           H  
ATOM    503 HD12 LEU A  32      19.260  37.856 -25.508  1.00 26.22           H  
ATOM    504 HD13 LEU A  32      18.594  37.249 -23.973  1.00 26.22           H  
ATOM    505  CD2 LEU A  32      19.855  35.241 -25.311  1.00 26.22           C  
ATOM    506 HD21 LEU A  32      19.945  34.252 -25.761  1.00 26.22           H  
ATOM    507 HD22 LEU A  32      19.999  35.163 -24.233  1.00 26.22           H  
ATOM    508 HD23 LEU A  32      20.636  35.877 -25.729  1.00 26.22           H  
ATOM    509  N   MET A  33      15.064  32.642 -24.769  1.00 28.01           N  
ATOM    510  H   MET A  33      14.561  33.280 -25.369  1.00 28.01           H  
ATOM    511  CA  MET A  33      14.295  31.659 -23.990  1.00 28.01           C  
ATOM    512  HA  MET A  33      14.816  31.485 -23.048  1.00 28.01           H  
ATOM    513  C   MET A  33      14.218  30.280 -24.662  1.00 28.01           C  
ATOM    514  CB  MET A  33      12.900  32.212 -23.657  1.00 28.01           C  
ATOM    515  HB2 MET A  33      12.461  32.659 -24.549  1.00 28.01           H  
ATOM    516  HB3 MET A  33      12.250  31.398 -23.332  1.00 28.01           H  
ATOM    517  O   MET A  33      13.758  29.327 -24.038  1.00 28.01           O  
ATOM    518  CG  MET A  33      12.949  33.250 -22.529  1.00 28.01           C  
ATOM    519  HG2 MET A  33      11.959  33.697 -22.439  1.00 28.01           H  
ATOM    520  HG3 MET A  33      13.652  34.039 -22.796  1.00 28.01           H  
ATOM    521  SD  MET A  33      13.408  32.569 -20.907  1.00 28.01           S  
ATOM    522  CE  MET A  33      13.263  34.056 -19.884  1.00 28.01           C  
ATOM    523  HE1 MET A  33      13.514  33.812 -18.852  1.00 28.01           H  
ATOM    524  HE2 MET A  33      13.946  34.823 -20.252  1.00 28.01           H  
ATOM    525  HE3 MET A  33      12.240  34.430 -19.925  1.00 28.01           H  
ATOM    526  N   ALA A  34      14.724  30.134 -25.892  1.00 30.53           N  
ATOM    527  H   ALA A  34      15.117  30.941 -26.356  1.00 30.53           H  
ATOM    528  CA  ALA A  34      14.932  28.837 -26.526  1.00 30.53           C  
ATOM    529  HA  ALA A  34      14.084  28.198 -26.277  1.00 30.53           H  
ATOM    530  C   ALA A  34      16.187  28.145 -25.957  1.00 30.53           C  
ATOM    531  CB  ALA A  34      14.938  29.004 -28.051  1.00 30.53           C  
ATOM    532  HB1 ALA A  34      14.035  29.524 -28.371  1.00 30.53           H  
ATOM    533  HB2 ALA A  34      14.971  28.022 -28.522  1.00 30.53           H  
ATOM    534  HB3 ALA A  34      15.814  29.572 -28.364  1.00 30.53           H  
ATOM    535  O   ALA A  34      17.152  27.855 -26.670  1.00 30.53           O  
ATOM    536  N   THR A  35      16.168  27.837 -24.655  1.00 30.84           N  
ATOM    537  H   THR A  35      15.342  28.075 -24.125  1.00 30.84           H  
ATOM    538  CA  THR A  35      17.027  26.778 -24.117  1.00 30.84           C  
ATOM    539  HA  THR A  35      18.066  27.092 -24.209  1.00 30.84           H  
ATOM    540  C   THR A  35      16.824  25.520 -24.954  1.00 30.84           C  
ATOM    541  CB  THR A  35      16.724  26.449 -22.643  1.00 30.84           C  
ATOM    542  HB  THR A  35      17.084  25.445 -22.418  1.00 30.84           H  
ATOM    543  O   THR A  35      15.706  25.200 -25.364  1.00 30.84           O  
ATOM    544  CG2 THR A  35      17.418  27.426 -21.696  1.00 30.84           C  
ATOM    545 HG21 THR A  35      17.146  27.193 -20.667  1.00 30.84           H  
ATOM    546 HG22 THR A  35      18.499  27.347 -21.815  1.00 30.84           H  
ATOM    547 HG23 THR A  35      17.102  28.443 -21.929  1.00 30.84           H  
ATOM    548  OG1 THR A  35      15.346  26.513 -22.372  1.00 30.84           O  
ATOM    549  HG1 THR A  35      15.145  26.018 -21.575  1.00 30.84           H  
ATOM    550  N   LYS A  36      17.907  24.777 -25.208  1.00 32.06           N  
ATOM    551  H   LYS A  36      18.808  25.097 -24.882  1.00 32.06           H  
ATOM    552  CA  LYS A  36      17.802  23.456 -25.829  1.00 32.06           C  
ATOM    553  HA  LYS A  36      17.201  23.534 -26.736  1.00 32.06           H  
ATOM    554  C   LYS A  36      17.054  22.520 -24.879  1.00 32.06           C  
ATOM    555  CB  LYS A  36      19.180  22.882 -26.202  1.00 32.06           C  
ATOM    556  HB2 LYS A  36      19.056  21.819 -26.407  1.00 32.06           H  
ATOM    557  HB3 LYS A  36      19.857  22.982 -25.353  1.00 32.06           H  
ATOM    558  O   LYS A  36      17.674  21.811 -24.091  1.00 32.06           O  
ATOM    559  CG  LYS A  36      19.806  23.528 -27.446  1.00 32.06           C  
ATOM    560  HG2 LYS A  36      20.009  24.581 -27.252  1.00 32.06           H  
ATOM    561  HG3 LYS A  36      19.113  23.446 -28.283  1.00 32.06           H  
ATOM    562  CD  LYS A  36      21.115  22.803 -27.796  1.00 32.06           C  
ATOM    563  HD2 LYS A  36      21.808  22.901 -26.961  1.00 32.06           H  
ATOM    564  HD3 LYS A  36      20.901  21.745 -27.953  1.00 32.06           H  
ATOM    565  CE  LYS A  36      21.751  23.381 -29.065  1.00 32.06           C  
ATOM    566  HE2 LYS A  36      21.939  24.443 -28.904  1.00 32.06           H  
ATOM    567  HE3 LYS A  36      21.038  23.289 -29.884  1.00 32.06           H  
ATOM    568  NZ  LYS A  36      23.018  22.682 -29.404  1.00 32.06           N  
ATOM    569  HZ1 LYS A  36      23.434  23.078 -30.234  1.00 32.06           H  
ATOM    570  HZ2 LYS A  36      23.683  22.760 -28.648  1.00 32.06           H  
ATOM    571  HZ3 LYS A  36      22.847  21.701 -29.575  1.00 32.06           H  
ATOM    572  N   PHE A  37      15.733  22.469 -25.015  1.00 34.87           N  
ATOM    573  H   PHE A  37      15.287  23.205 -25.544  1.00 34.87           H  
ATOM    574  CA  PHE A  37      14.977  21.261 -24.738  1.00 34.87           C  
ATOM    575  HA  PHE A  37      15.156  20.933 -23.714  1.00 34.87           H  
ATOM    576  C   PHE A  37      15.509  20.180 -25.686  1.00 34.87           C  
ATOM    577  CB  PHE A  37      13.467  21.509 -24.909  1.00 34.87           C  
ATOM    578  HB2 PHE A  37      13.291  22.106 -25.805  1.00 34.87           H  
ATOM    579  HB3 PHE A  37      12.978  20.548 -25.067  1.00 34.87           H  
ATOM    580  O   PHE A  37      14.984  19.973 -26.778  1.00 34.87           O  
ATOM    581  CG  PHE A  37      12.795  22.167 -23.717  1.00 34.87           C  
ATOM    582  CD1 PHE A  37      12.277  21.367 -22.678  1.00 34.87           C  
ATOM    583  HD1 PHE A  37      12.368  20.292 -22.725  1.00 34.87           H  
ATOM    584  CD2 PHE A  37      12.676  23.568 -23.642  1.00 34.87           C  
ATOM    585  HD2 PHE A  37      13.076  24.192 -24.428  1.00 34.87           H  
ATOM    586  CE1 PHE A  37      11.640  21.963 -21.575  1.00 34.87           C  
ATOM    587  HE1 PHE A  37      11.250  21.347 -20.778  1.00 34.87           H  
ATOM    588  CE2 PHE A  37      12.035  24.164 -22.540  1.00 34.87           C  
ATOM    589  HE2 PHE A  37      11.944  25.239 -22.487  1.00 34.87           H  
ATOM    590  CZ  PHE A  37      11.514  23.362 -21.508  1.00 34.87           C  
ATOM    591  HZ  PHE A  37      11.024  23.820 -20.661  1.00 34.87           H  
ATOM    592  N   LYS A  38      16.572  19.482 -25.256  1.00 37.25           N  
ATOM    593  H   LYS A  38      17.015  19.805 -24.407  1.00 37.25           H  
ATOM    594  CA  LYS A  38      16.718  18.068 -25.598  1.00 37.25           C  
ATOM    595  HA  LYS A  38      16.909  17.942 -26.663  1.00 37.25           H  
ATOM    596  C   LYS A  38      15.368  17.447 -25.260  1.00 37.25           C  
ATOM    597  CB  LYS A  38      17.824  17.394 -24.763  1.00 37.25           C  
ATOM    598  HB2 LYS A  38      17.713  17.681 -23.718  1.00 37.25           H  
ATOM    599  HB3 LYS A  38      17.676  16.316 -24.824  1.00 37.25           H  
ATOM    600  O   LYS A  38      14.897  17.596 -24.129  1.00 37.25           O  
ATOM    601  CG  LYS A  38      19.258  17.697 -25.229  1.00 37.25           C  
ATOM    602  HG2 LYS A  38      19.372  17.377 -26.264  1.00 37.25           H  
ATOM    603  HG3 LYS A  38      19.454  18.767 -25.159  1.00 37.25           H  
ATOM    604  CD  LYS A  38      20.254  16.928 -24.343  1.00 37.25           C  
ATOM    605  HD2 LYS A  38      20.212  17.325 -23.329  1.00 37.25           H  
ATOM    606  HD3 LYS A  38      19.954  15.881 -24.302  1.00 37.25           H  
ATOM    607  CE  LYS A  38      21.701  16.991 -24.850  1.00 37.25           C  
ATOM    608  HE2 LYS A  38      21.736  16.553 -25.848  1.00 37.25           H  
ATOM    609  HE3 LYS A  38      22.021  18.031 -24.902  1.00 37.25           H  
ATOM    610  NZ  LYS A  38      22.595  16.232 -23.944  1.00 37.25           N  
ATOM    611  HZ1 LYS A  38      22.183  15.344 -23.695  1.00 37.25           H  
ATOM    612  HZ2 LYS A  38      22.606  16.615 -23.010  1.00 37.25           H  
ATOM    613  HZ3 LYS A  38      23.542  16.090 -24.264  1.00 37.25           H  
ATOM    614  N   SER A  39      14.710  16.848 -26.245  1.00 40.59           N  
ATOM    615  H   SER A  39      15.136  16.736 -27.154  1.00 40.59           H  
ATOM    616  CA  SER A  39      13.446  16.167 -26.018  1.00 40.59           C  
ATOM    617  HA  SER A  39      12.724  16.874 -25.609  1.00 40.59           H  
ATOM    618  C   SER A  39      13.700  15.072 -24.991  1.00 40.59           C  
ATOM    619  CB  SER A  39      12.886  15.627 -27.341  1.00 40.59           C  
ATOM    620  HB2 SER A  39      12.081  14.918 -27.148  1.00 40.59           H  
ATOM    621  HB3 SER A  39      12.472  16.465 -27.902  1.00 40.59           H  
ATOM    622  O   SER A  39      14.430  14.120 -25.255  1.00 40.59           O  
ATOM    623  OG  SER A  39      13.900  15.034 -28.130  1.00 40.59           O  
ATOM    624  HG  SER A  39      13.904  14.086 -27.979  1.00 40.59           H  
ATOM    625  N   SER A  40      13.133  15.229 -23.794  1.00 46.53           N  
ATOM    626  H   SER A  40      12.616  16.076 -23.605  1.00 46.53           H  
ATOM    627  CA  SER A  40      13.163  14.213 -22.743  1.00 46.53           C  
ATOM    628  HA  SER A  40      14.153  13.760 -22.716  1.00 46.53           H  
ATOM    629  C   SER A  40      12.169  13.110 -23.101  1.00 46.53           C  
ATOM    630  CB  SER A  40      12.903  14.848 -21.373  1.00 46.53           C  
ATOM    631  HB2 SER A  40      12.899  14.074 -20.606  1.00 46.53           H  
ATOM    632  HB3 SER A  40      13.698  15.558 -21.150  1.00 46.53           H  
ATOM    633  O   SER A  40      11.173  12.897 -22.408  1.00 46.53           O  
ATOM    634  OG  SER A  40      11.658  15.520 -21.383  1.00 46.53           O  
ATOM    635  HG  SER A  40      11.002  14.833 -21.522  1.00 46.53           H  
ATOM    636  N   GLU A  41      12.403  12.475 -24.249  1.00 49.88           N  
ATOM    637  H   GLU A  41      13.241  12.712 -24.759  1.00 49.88           H  
ATOM    638  CA  GLU A  41      11.709  11.262 -24.644  1.00 49.88           C  
ATOM    639  HA  GLU A  41      10.637  11.456 -24.627  1.00 49.88           H  
ATOM    640  C   GLU A  41      12.007  10.179 -23.607  1.00 49.88           C  
ATOM    641  CB  GLU A  41      12.091  10.828 -26.072  1.00 49.88           C  
ATOM    642  HB2 GLU A  41      11.555   9.908 -26.305  1.00 49.88           H  
ATOM    643  HB3 GLU A  41      13.163  10.634 -26.125  1.00 49.88           H  
ATOM    644  O   GLU A  41      13.080  10.142 -22.992  1.00 49.88           O  
ATOM    645  CG  GLU A  41      11.706  11.903 -27.100  1.00 49.88           C  
ATOM    646  HG2 GLU A  41      10.702  12.262 -26.873  1.00 49.88           H  
ATOM    647  HG3 GLU A  41      12.392  12.744 -26.995  1.00 49.88           H  
ATOM    648  CD  GLU A  41      11.753  11.399 -28.549  1.00 49.88           C  
ATOM    649  OE1 GLU A  41      10.722  11.558 -29.241  1.00 49.88           O  
ATOM    650  OE2 GLU A  41      12.825  10.905 -28.955  1.00 49.88           O  
ATOM    651  N   VAL A  42      11.024   9.313 -23.375  1.00 59.01           N  
ATOM    652  H   VAL A  42      10.201   9.344 -23.961  1.00 59.01           H  
ATOM    653  CA  VAL A  42      11.227   8.144 -22.522  1.00 59.01           C  
ATOM    654  HA  VAL A  42      11.611   8.489 -21.562  1.00 59.01           H  
ATOM    655  C   VAL A  42      12.267   7.261 -23.223  1.00 59.01           C  
ATOM    656  CB  VAL A  42       9.907   7.391 -22.283  1.00 59.01           C  
ATOM    657  HB  VAL A  42       9.513   7.036 -23.236  1.00 59.01           H  
ATOM    658  O   VAL A  42      12.085   6.992 -24.412  1.00 59.01           O  
ATOM    659  CG1 VAL A  42      10.100   6.188 -21.354  1.00 59.01           C  
ATOM    660 HG11 VAL A  42       9.148   5.678 -21.207  1.00 59.01           H  
ATOM    661 HG12 VAL A  42      10.794   5.475 -21.799  1.00 59.01           H  
ATOM    662 HG13 VAL A  42      10.492   6.514 -20.391  1.00 59.01           H  
ATOM    663  CG2 VAL A  42       8.853   8.305 -21.636  1.00 59.01           C  
ATOM    664 HG21 VAL A  42       8.612   9.135 -22.301  1.00 59.01           H  
ATOM    665 HG22 VAL A  42       9.234   8.700 -20.694  1.00 59.01           H  
ATOM    666 HG23 VAL A  42       7.942   7.736 -21.448  1.00 59.01           H  
ATOM    667  N   PRO A  43      13.350   6.834 -22.545  1.00 63.86           N  
ATOM    668  CA  PRO A  43      14.358   5.982 -23.167  1.00 63.86           C  
ATOM    669  HA  PRO A  43      14.828   6.515 -23.993  1.00 63.86           H  
ATOM    670  C   PRO A  43      13.702   4.703 -23.704  1.00 63.86           C  
ATOM    671  CB  PRO A  43      15.410   5.713 -22.081  1.00 63.86           C  
ATOM    672  HB2 PRO A  43      15.806   4.699 -22.131  1.00 63.86           H  
ATOM    673  HB3 PRO A  43      16.218   6.439 -22.173  1.00 63.86           H  
ATOM    674  O   PRO A  43      13.085   3.948 -22.956  1.00 63.86           O  
ATOM    675  CG  PRO A  43      14.655   5.958 -20.775  1.00 63.86           C  
ATOM    676  HG2 PRO A  43      14.102   5.060 -20.501  1.00 63.86           H  
ATOM    677  HG3 PRO A  43      15.319   6.263 -19.966  1.00 63.86           H  
ATOM    678  CD  PRO A  43      13.673   7.064 -21.146  1.00 63.86           C  
ATOM    679  HD2 PRO A  43      14.152   8.038 -21.042  1.00 63.86           H  
ATOM    680  HD3 PRO A  43      12.794   7.000 -20.505  1.00 63.86           H  
ATOM    681  N   ASN A  44      13.814   4.487 -25.015  1.00 62.24           N  
ATOM    682  H   ASN A  44      14.316   5.168 -25.568  1.00 62.24           H  
ATOM    683  CA  ASN A  44      13.342   3.283 -25.694  1.00 62.24           C  
ATOM    684  HA  ASN A  44      12.570   2.793 -25.101  1.00 62.24           H  
ATOM    685  C   ASN A  44      14.517   2.313 -25.831  1.00 62.24           C  
ATOM    686  CB  ASN A  44      12.760   3.653 -27.076  1.00 62.24           C  
ATOM    687  HB2 ASN A  44      12.919   2.820 -27.760  1.00 62.24           H  
ATOM    688  HB3 ASN A  44      13.295   4.511 -27.484  1.00 62.24           H  
ATOM    689  O   ASN A  44      15.368   2.499 -26.701  1.00 62.24           O  
ATOM    690  CG  ASN A  44      11.266   3.920 -27.087  1.00 62.24           C  
ATOM    691  ND2 ASN A  44      10.803   4.732 -28.008  1.00 62.24           N  
ATOM    692 HD21 ASN A  44      11.445   5.235 -28.603  1.00 62.24           H  
ATOM    693 HD22 ASN A  44       9.812   4.926 -27.970  1.00 62.24           H  
ATOM    694  OD1 ASN A  44      10.481   3.370 -26.334  1.00 62.24           O  
ATOM    695  N   ARG A  45      14.564   1.271 -24.995  1.00 67.51           N  
ATOM    696  H   ARG A  45      13.881   1.207 -24.254  1.00 67.51           H  
ATOM    697  CA  ARG A  45      15.551   0.196 -25.151  1.00 67.51           C  
ATOM    698  HA  ARG A  45      16.523   0.669 -25.293  1.00 67.51           H  
ATOM    699  C   ARG A  45      15.307  -0.624 -26.413  1.00 67.51           C  
ATOM    700  CB  ARG A  45      15.607  -0.698 -23.901  1.00 67.51           C  
ATOM    701  HB2 ARG A  45      14.656  -0.682 -23.369  1.00 67.51           H  
ATOM    702  HB3 ARG A  45      15.830  -1.724 -24.192  1.00 67.51           H  
ATOM    703  O   ARG A  45      14.177  -1.005 -26.717  1.00 67.51           O  
ATOM    704  CG  ARG A  45      16.732  -0.198 -22.999  1.00 67.51           C  
ATOM    705  HG2 ARG A  45      16.523   0.827 -22.693  1.00 67.51           H  
ATOM    706  HG3 ARG A  45      17.662  -0.202 -23.567  1.00 67.51           H  
ATOM    707  CD  ARG A  45      16.929  -1.070 -21.761  1.00 67.51           C  
ATOM    708  HD2 ARG A  45      17.104  -2.103 -22.062  1.00 67.51           H  
ATOM    709  HD3 ARG A  45      16.036  -1.024 -21.136  1.00 67.51           H  
ATOM    710  NE  ARG A  45      18.096  -0.564 -21.034  1.00 67.51           N  
ATOM    711  HE  ARG A  45      18.660   0.117 -21.522  1.00 67.51           H  
ATOM    712  NH1 ARG A  45      17.721  -1.543 -18.995  1.00 67.51           N  
ATOM    713 HH11 ARG A  45      17.895  -1.547 -18.000  1.00 67.51           H  
ATOM    714 HH12 ARG A  45      16.985  -2.097 -19.410  1.00 67.51           H  
ATOM    715  NH2 ARG A  45      19.446  -0.137 -19.302  1.00 67.51           N  
ATOM    716 HH21 ARG A  45      19.851  -0.371 -18.407  1.00 67.51           H  
ATOM    717 HH22 ARG A  45      19.983   0.473 -19.903  1.00 67.51           H  
ATOM    718  CZ  ARG A  45      18.400  -0.750 -19.771  1.00 67.51           C  
ATOM    719  N   GLU A  46      16.391  -0.938 -27.116  1.00 72.21           N  
ATOM    720  H   GLU A  46      17.290  -0.587 -26.816  1.00 72.21           H  
ATOM    721  CA  GLU A  46      16.353  -1.817 -28.280  1.00 72.21           C  
ATOM    722  HA  GLU A  46      15.522  -1.490 -28.906  1.00 72.21           H  
ATOM    723  C   GLU A  46      16.083  -3.271 -27.852  1.00 72.21           C  
ATOM    724  CB  GLU A  46      17.637  -1.652 -29.106  1.00 72.21           C  
ATOM    725  HB2 GLU A  46      17.835  -0.588 -29.238  1.00 72.21           H  
ATOM    726  HB3 GLU A  46      18.475  -2.102 -28.573  1.00 72.21           H  
ATOM    727  O   GLU A  46      16.690  -3.801 -26.916  1.00 72.21           O  
ATOM    728  CG  GLU A  46      17.484  -2.291 -30.491  1.00 72.21           C  
ATOM    729  HG2 GLU A  46      17.388  -3.371 -30.378  1.00 72.21           H  
ATOM    730  HG3 GLU A  46      16.563  -1.924 -30.945  1.00 72.21           H  
ATOM    731  CD  GLU A  46      18.673  -1.981 -31.410  1.00 72.21           C  
ATOM    732  OE1 GLU A  46      18.415  -1.530 -32.549  1.00 72.21           O  
ATOM    733  OE2 GLU A  46      19.819  -2.239 -30.980  1.00 72.21           O  
ATOM    734  N   LEU A  47      15.124  -3.923 -28.514  1.00 78.11           N  
ATOM    735  H   LEU A  47      14.680  -3.458 -29.293  1.00 78.11           H  
ATOM    736  CA  LEU A  47      14.594  -5.218 -28.087  1.00 78.11           C  
ATOM    737  HA  LEU A  47      14.753  -5.299 -27.012  1.00 78.11           H  
ATOM    738  C   LEU A  47      15.381  -6.368 -28.734  1.00 78.11           C  
ATOM    739  CB  LEU A  47      13.068  -5.226 -28.302  1.00 78.11           C  
ATOM    740  HB2 LEU A  47      12.834  -5.378 -29.355  1.00 78.11           H  
ATOM    741  HB3 LEU A  47      12.698  -4.240 -28.021  1.00 78.11           H  
ATOM    742  O   LEU A  47      14.980  -6.940 -29.748  1.00 78.11           O  
ATOM    743  CG  LEU A  47      12.325  -6.262 -27.432  1.00 78.11           C  
ATOM    744  HG  LEU A  47      12.750  -6.264 -26.429  1.00 78.11           H  
ATOM    745  CD1 LEU A  47      10.851  -5.871 -27.309  1.00 78.11           C  
ATOM    746 HD11 LEU A  47      10.335  -6.583 -26.665  1.00 78.11           H  
ATOM    747 HD12 LEU A  47      10.773  -4.881 -26.859  1.00 78.11           H  
ATOM    748 HD13 LEU A  47      10.386  -5.859 -28.295  1.00 78.11           H  
ATOM    749  CD2 LEU A  47      12.380  -7.684 -27.997  1.00 78.11           C  
ATOM    750 HD21 LEU A  47      13.401  -8.062 -27.944  1.00 78.11           H  
ATOM    751 HD22 LEU A  47      12.048  -7.692 -29.035  1.00 78.11           H  
ATOM    752 HD23 LEU A  47      11.751  -8.347 -27.403  1.00 78.11           H  
ATOM    753  N   ILE A  48      16.526  -6.695 -28.133  1.00 82.19           N  
ATOM    754  H   ILE A  48      16.830  -6.100 -27.375  1.00 82.19           H  
ATOM    755  CA  ILE A  48      17.407  -7.783 -28.576  1.00 82.19           C  
ATOM    756  HA  ILE A  48      17.538  -7.685 -29.654  1.00 82.19           H  
ATOM    757  C   ILE A  48      16.751  -9.142 -28.285  1.00 82.19           C  
ATOM    758  CB  ILE A  48      18.807  -7.689 -27.925  1.00 82.19           C  
ATOM    759  HB  ILE A  48      18.707  -7.884 -26.857  1.00 82.19           H  
ATOM    760  O   ILE A  48      16.621  -9.539 -27.125  1.00 82.19           O  
ATOM    761  CG1 ILE A  48      19.444  -6.289 -28.097  1.00 82.19           C  
ATOM    762 HG12 ILE A  48      18.753  -5.523 -27.745  1.00 82.19           H  
ATOM    763 HG13 ILE A  48      19.638  -6.101 -29.153  1.00 82.19           H  
ATOM    764  CG2 ILE A  48      19.714  -8.773 -28.547  1.00 82.19           C  
ATOM    765 HG21 ILE A  48      19.822  -8.597 -29.617  1.00 82.19           H  
ATOM    766 HG22 ILE A  48      19.298  -9.768 -28.388  1.00 82.19           H  
ATOM    767 HG23 ILE A  48      20.703  -8.751 -28.089  1.00 82.19           H  
ATOM    768  CD1 ILE A  48      20.744  -6.099 -27.305  1.00 82.19           C  
ATOM    769 HD11 ILE A  48      21.058  -5.058 -27.381  1.00 82.19           H  
ATOM    770 HD12 ILE A  48      20.579  -6.340 -26.254  1.00 82.19           H  
ATOM    771 HD13 ILE A  48      21.540  -6.726 -27.707  1.00 82.19           H  
ATOM    772  N   GLY A  49      16.369  -9.858 -29.347  1.00 86.83           N  
ATOM    773  H   GLY A  49      16.482  -9.419 -30.250  1.00 86.83           H  
ATOM    774  CA  GLY A  49      15.652 -11.137 -29.300  1.00 86.83           C  
ATOM    775  HA2 GLY A  49      15.220 -11.318 -30.284  1.00 86.83           H  
ATOM    776  HA3 GLY A  49      14.826 -11.054 -28.594  1.00 86.83           H  
ATOM    777  C   GLY A  49      16.495 -12.359 -28.899  1.00 86.83           C  
ATOM    778  O   GLY A  49      17.326 -12.315 -27.992  1.00 86.83           O  
ATOM    779  N   THR A  50      16.245 -13.496 -29.557  1.00 89.61           N  
ATOM    780  H   THR A  50      15.537 -13.479 -30.277  1.00 89.61           H  
ATOM    781  CA  THR A  50      16.702 -14.832 -29.118  1.00 89.61           C  
ATOM    782  HA  THR A  50      17.020 -14.756 -28.079  1.00 89.61           H  
ATOM    783  C   THR A  50      17.915 -15.402 -29.869  1.00 89.61           C  
ATOM    784  CB  THR A  50      15.536 -15.837 -29.135  1.00 89.61           C  
ATOM    785  HB  THR A  50      15.907 -16.837 -28.909  1.00 89.61           H  
ATOM    786  O   THR A  50      18.253 -16.566 -29.669  1.00 89.61           O  
ATOM    787  CG2 THR A  50      14.467 -15.492 -28.099  1.00 89.61           C  
ATOM    788 HG21 THR A  50      14.910 -15.490 -27.103  1.00 89.61           H  
ATOM    789 HG22 THR A  50      14.034 -14.513 -28.302  1.00 89.61           H  
ATOM    790 HG23 THR A  50      13.677 -16.243 -28.125  1.00 89.61           H  
ATOM    791  OG1 THR A  50      14.918 -15.851 -30.404  1.00 89.61           O  
ATOM    792  HG1 THR A  50      15.569 -16.124 -31.055  1.00 89.61           H  
ATOM    793  N   ASP A  51      18.601 -14.641 -30.727  1.00 87.31           N  
ATOM    794  H   ASP A  51      18.276 -13.703 -30.913  1.00 87.31           H  
ATOM    795  CA  ASP A  51      19.665 -15.184 -31.602  1.00 87.31           C  
ATOM    796  HA  ASP A  51      19.231 -15.958 -32.235  1.00 87.31           H  
ATOM    797  C   ASP A  51      20.832 -15.834 -30.832  1.00 87.31           C  
ATOM    798  CB  ASP A  51      20.192 -14.070 -32.515  1.00 87.31           C  
ATOM    799  HB2 ASP A  51      21.008 -14.463 -33.122  1.00 87.31           H  
ATOM    800  HB3 ASP A  51      20.581 -13.255 -31.904  1.00 87.31           H  
ATOM    801  O   ASP A  51      21.402 -16.845 -31.264  1.00 87.31           O  
ATOM    802  CG  ASP A  51      19.096 -13.555 -33.447  1.00 87.31           C  
ATOM    803  OD1 ASP A  51      18.409 -14.415 -34.044  1.00 87.31           O  
ATOM    804  OD2 ASP A  51      18.923 -12.322 -33.497  1.00 87.31           O  
ATOM    805  N   TYR A  52      21.122 -15.305 -29.638  1.00 87.29           N  
ATOM    806  H   TYR A  52      20.585 -14.493 -29.366  1.00 87.29           H  
ATOM    807  CA  TYR A  52      22.141 -15.793 -28.703  1.00 87.29           C  
ATOM    808  HA  TYR A  52      23.115 -15.689 -29.182  1.00 87.29           H  
ATOM    809  C   TYR A  52      21.970 -17.277 -28.315  1.00 87.29           C  
ATOM    810  CB  TYR A  52      22.116 -14.890 -27.454  1.00 87.29           C  
ATOM    811  HB2 TYR A  52      23.056 -15.033 -26.921  1.00 87.29           H  
ATOM    812  HB3 TYR A  52      22.091 -13.845 -27.764  1.00 87.29           H  
ATOM    813  O   TYR A  52      22.953 -17.978 -28.062  1.00 87.29           O  
ATOM    814  CG  TYR A  52      20.972 -15.145 -26.480  1.00 87.29           C  
ATOM    815  CD1 TYR A  52      19.691 -14.589 -26.688  1.00 87.29           C  
ATOM    816  HD1 TYR A  52      19.503 -13.939 -27.530  1.00 87.29           H  
ATOM    817  CD2 TYR A  52      21.208 -15.938 -25.341  1.00 87.29           C  
ATOM    818  HD2 TYR A  52      22.194 -16.340 -25.159  1.00 87.29           H  
ATOM    819  CE1 TYR A  52      18.649 -14.854 -25.775  1.00 87.29           C  
ATOM    820  HE1 TYR A  52      17.666 -14.428 -25.909  1.00 87.29           H  
ATOM    821  CE2 TYR A  52      20.175 -16.190 -24.421  1.00 87.29           C  
ATOM    822  HE2 TYR A  52      20.369 -16.766 -23.528  1.00 87.29           H  
ATOM    823  OH  TYR A  52      17.890 -15.967 -23.782  1.00 87.29           O  
ATOM    824  HH  TYR A  52      18.199 -16.493 -23.040  1.00 87.29           H  
ATOM    825  CZ  TYR A  52      18.887 -15.669 -24.649  1.00 87.29           C  
ATOM    826  N   VAL A  53      20.728 -17.775 -28.314  1.00 90.98           N  
ATOM    827  H   VAL A  53      19.984 -17.146 -28.580  1.00 90.98           H  
ATOM    828  CA  VAL A  53      20.340 -19.133 -27.895  1.00 90.98           C  
ATOM    829  HA  VAL A  53      20.632 -19.288 -26.856  1.00 90.98           H  
ATOM    830  C   VAL A  53      21.007 -20.211 -28.745  1.00 90.98           C  
ATOM    831  CB  VAL A  53      18.808 -19.266 -28.016  1.00 90.98           C  
ATOM    832  HB  VAL A  53      18.520 -18.985 -29.029  1.00 90.98           H  
ATOM    833  O   VAL A  53      21.457 -21.236 -28.228  1.00 90.98           O  
ATOM    834  CG1 VAL A  53      18.289 -20.690 -27.799  1.00 90.98           C  
ATOM    835 HG11 VAL A  53      18.723 -21.382 -28.520  1.00 90.98           H  
ATOM    836 HG12 VAL A  53      18.525 -21.020 -26.787  1.00 90.98           H  
ATOM    837 HG13 VAL A  53      17.209 -20.709 -27.951  1.00 90.98           H  
ATOM    838  CG2 VAL A  53      18.101 -18.334 -27.024  1.00 90.98           C  
ATOM    839 HG21 VAL A  53      18.268 -18.668 -26.000  1.00 90.98           H  
ATOM    840 HG22 VAL A  53      17.032 -18.318 -27.239  1.00 90.98           H  
ATOM    841 HG23 VAL A  53      18.464 -17.311 -27.124  1.00 90.98           H  
ATOM    842  N   SER A  54      21.071 -19.982 -30.059  1.00 90.23           N  
ATOM    843  H   SER A  54      20.759 -19.075 -30.375  1.00 90.23           H  
ATOM    844  CA  SER A  54      21.460 -20.970 -31.075  1.00 90.23           C  
ATOM    845  HA  SER A  54      20.696 -21.745 -31.123  1.00 90.23           H  
ATOM    846  C   SER A  54      22.799 -21.657 -30.763  1.00 90.23           C  
ATOM    847  CB  SER A  54      21.520 -20.262 -32.437  1.00 90.23           C  
ATOM    848  HB2 SER A  54      21.833 -20.977 -33.197  1.00 90.23           H  
ATOM    849  HB3 SER A  54      20.530 -19.889 -32.699  1.00 90.23           H  
ATOM    850  O   SER A  54      22.905 -22.887 -30.749  1.00 90.23           O  
ATOM    851  OG  SER A  54      22.437 -19.177 -32.409  1.00 90.23           O  
ATOM    852  HG  SER A  54      21.989 -18.367 -32.154  1.00 90.23           H  
ATOM    853  N   LYS A  55      23.809 -20.849 -30.433  1.00 89.46           N  
ATOM    854  H   LYS A  55      23.605 -19.861 -30.491  1.00 89.46           H  
ATOM    855  CA  LYS A  55      25.188 -21.260 -30.137  1.00 89.46           C  
ATOM    856  HA  LYS A  55      25.526 -21.917 -30.938  1.00 89.46           H  
ATOM    857  C   LYS A  55      25.292 -22.054 -28.827  1.00 89.46           C  
ATOM    858  CB  LYS A  55      26.041 -19.976 -30.118  1.00 89.46           C  
ATOM    859  HB2 LYS A  55      25.536 -19.210 -30.708  1.00 89.46           H  
ATOM    860  HB3 LYS A  55      26.117 -19.599 -29.098  1.00 89.46           H  
ATOM    861  O   LYS A  55      26.091 -22.983 -28.726  1.00 89.46           O  
ATOM    862  CG  LYS A  55      27.444 -20.151 -30.717  1.00 89.46           C  
ATOM    863  HG2 LYS A  55      28.030 -20.829 -30.096  1.00 89.46           H  
ATOM    864  HG3 LYS A  55      27.356 -20.567 -31.720  1.00 89.46           H  
ATOM    865  CD  LYS A  55      28.137 -18.780 -30.799  1.00 89.46           C  
ATOM    866  HD2 LYS A  55      27.482 -18.086 -31.326  1.00 89.46           H  
ATOM    867  HD3 LYS A  55      28.298 -18.404 -29.788  1.00 89.46           H  
ATOM    868  CE  LYS A  55      29.475 -18.853 -31.543  1.00 89.46           C  
ATOM    869  HE2 LYS A  55      30.137 -19.531 -31.005  1.00 89.46           H  
ATOM    870  HE3 LYS A  55      29.298 -19.272 -32.534  1.00 89.46           H  
ATOM    871  NZ  LYS A  55      30.099 -17.509 -31.662  1.00 89.46           N  
ATOM    872  HZ1 LYS A  55      29.492 -16.878 -32.166  1.00 89.46           H  
ATOM    873  HZ2 LYS A  55      30.979 -17.558 -32.156  1.00 89.46           H  
ATOM    874  HZ3 LYS A  55      30.269 -17.110 -30.750  1.00 89.46           H  
ATOM    875  N   ILE A  56      24.459 -21.710 -27.842  1.00 89.84           N  
ATOM    876  H   ILE A  56      23.792 -20.977 -28.034  1.00 89.84           H  
ATOM    877  CA  ILE A  56      24.446 -22.309 -26.500  1.00 89.84           C  
ATOM    878  HA  ILE A  56      25.474 -22.498 -26.188  1.00 89.84           H  
ATOM    879  C   ILE A  56      23.723 -23.664 -26.531  1.00 89.84           C  
ATOM    880  CB  ILE A  56      23.817 -21.319 -25.488  1.00 89.84           C  
ATOM    881  HB  ILE A  56      22.788 -21.127 -25.792  1.00 89.84           H  
ATOM    882  O   ILE A  56      24.249 -24.663 -26.044  1.00 89.84           O  
ATOM    883  CG1 ILE A  56      24.582 -19.969 -25.457  1.00 89.84           C  
ATOM    884 HG12 ILE A  56      25.523 -20.094 -24.920  1.00 89.84           H  
ATOM    885 HG13 ILE A  56      24.821 -19.643 -26.469  1.00 89.84           H  
ATOM    886  CG2 ILE A  56      23.804 -21.941 -24.080  1.00 89.84           C  
ATOM    887 HG21 ILE A  56      24.818 -22.174 -23.755  1.00 89.84           H  
ATOM    888 HG22 ILE A  56      23.358 -21.252 -23.363  1.00 89.84           H  
ATOM    889 HG23 ILE A  56      23.204 -22.851 -24.063  1.00 89.84           H  
ATOM    890  CD1 ILE A  56      23.786 -18.823 -24.821  1.00 89.84           C  
ATOM    891 HD11 ILE A  56      24.366 -17.903 -24.882  1.00 89.84           H  
ATOM    892 HD12 ILE A  56      23.572 -19.030 -23.772  1.00 89.84           H  
ATOM    893 HD13 ILE A  56      22.848 -18.687 -25.359  1.00 89.84           H  
ATOM    894  N   VAL A  57      22.564 -23.749 -27.190  1.00 87.74           N  
ATOM    895  H   VAL A  57      22.170 -22.902 -27.573  1.00 87.74           H  
ATOM    896  CA  VAL A  57      21.805 -25.007 -27.321  1.00 87.74           C  
ATOM    897  HA  VAL A  57      21.677 -25.425 -26.322  1.00 87.74           H  
ATOM    898  C   VAL A  57      22.568 -26.062 -28.137  1.00 87.74           C  
ATOM    899  CB  VAL A  57      20.402 -24.724 -27.896  1.00 87.74           C  
ATOM    900  HB  VAL A  57      20.498 -24.142 -28.812  1.00 87.74           H  
ATOM    901  O   VAL A  57      22.452 -27.254 -27.843  1.00 87.74           O  
ATOM    902  CG1 VAL A  57      19.608 -26.001 -28.215  1.00 87.74           C  
ATOM    903 HG11 VAL A  57      20.088 -26.547 -29.027  1.00 87.74           H  
ATOM    904 HG12 VAL A  57      19.548 -26.631 -27.328  1.00 87.74           H  
ATOM    905 HG13 VAL A  57      18.602 -25.731 -28.538  1.00 87.74           H  
ATOM    906  CG2 VAL A  57      19.574 -23.928 -26.879  1.00 87.74           C  
ATOM    907 HG21 VAL A  57      19.455 -24.488 -25.952  1.00 87.74           H  
ATOM    908 HG22 VAL A  57      20.061 -22.980 -26.649  1.00 87.74           H  
ATOM    909 HG23 VAL A  57      18.589 -23.703 -27.286  1.00 87.74           H  
ATOM    910  N   ALA A  58      23.391 -25.651 -29.109  1.00 86.19           N  
ATOM    911  H   ALA A  58      23.401 -24.671 -29.352  1.00 86.19           H  
ATOM    912  CA  ALA A  58      24.297 -26.553 -29.825  1.00 86.19           C  
ATOM    913  HA  ALA A  58      23.715 -27.380 -30.234  1.00 86.19           H  
ATOM    914  C   ALA A  58      25.369 -27.163 -28.896  1.00 86.19           C  
ATOM    915  CB  ALA A  58      24.920 -25.784 -30.997  1.00 86.19           C  
ATOM    916  HB1 ALA A  58      25.569 -26.448 -31.567  1.00 86.19           H  
ATOM    917  HB2 ALA A  58      25.505 -24.942 -30.628  1.00 86.19           H  
ATOM    918  HB3 ALA A  58      24.134 -25.409 -31.653  1.00 86.19           H  
ATOM    919  O   ALA A  58      25.537 -28.385 -28.870  1.00 86.19           O  
ATOM    920  N   LYS A  59      26.027 -26.329 -28.075  1.00 84.53           N  
ATOM    921  H   LYS A  59      25.813 -25.345 -28.147  1.00 84.53           H  
ATOM    922  CA  LYS A  59      26.983 -26.744 -27.028  1.00 84.53           C  
ATOM    923  HA  LYS A  59      27.822 -27.258 -27.496  1.00 84.53           H  
ATOM    924  C   LYS A  59      26.332 -27.742 -26.053  1.00 84.53           C  
ATOM    925  CB  LYS A  59      27.495 -25.455 -26.344  1.00 84.53           C  
ATOM    926  HB2 LYS A  59      27.776 -24.750 -27.126  1.00 84.53           H  
ATOM    927  HB3 LYS A  59      26.668 -25.013 -25.790  1.00 84.53           H  
ATOM    928  O   LYS A  59      26.932 -28.766 -25.730  1.00 84.53           O  
ATOM    929  CG  LYS A  59      28.691 -25.571 -25.380  1.00 84.53           C  
ATOM    930  HG2 LYS A  59      28.445 -26.267 -24.578  1.00 84.53           H  
ATOM    931  HG3 LYS A  59      29.569 -25.931 -25.916  1.00 84.53           H  
ATOM    932  CD  LYS A  59      28.970 -24.171 -24.784  1.00 84.53           C  
ATOM    933  HD2 LYS A  59      28.041 -23.796 -24.354  1.00 84.53           H  
ATOM    934  HD3 LYS A  59      29.266 -23.494 -25.586  1.00 84.53           H  
ATOM    935  CE  LYS A  59      30.040 -24.139 -23.680  1.00 84.53           C  
ATOM    936  HE2 LYS A  59      29.802 -24.919 -22.956  1.00 84.53           H  
ATOM    937  HE3 LYS A  59      31.013 -24.367 -24.114  1.00 84.53           H  
ATOM    938  NZ  LYS A  59      30.073 -22.819 -22.979  1.00 84.53           N  
ATOM    939  HZ1 LYS A  59      30.690 -22.816 -22.180  1.00 84.53           H  
ATOM    940  HZ2 LYS A  59      29.180 -22.536 -22.600  1.00 84.53           H  
ATOM    941  HZ3 LYS A  59      30.330 -22.054 -23.586  1.00 84.53           H  
ATOM    942  N   GLU A  60      25.068 -27.515 -25.692  1.00 81.99           N  
ATOM    943  H   GLU A  60      24.674 -26.612 -25.916  1.00 81.99           H  
ATOM    944  CA  GLU A  60      24.297 -28.412 -24.821  1.00 81.99           C  
ATOM    945  HA  GLU A  60      24.904 -28.609 -23.938  1.00 81.99           H  
ATOM    946  C   GLU A  60      23.971 -29.769 -25.451  1.00 81.99           C  
ATOM    947  CB  GLU A  60      22.981 -27.731 -24.401  1.00 81.99           C  
ATOM    948  HB2 GLU A  60      23.130 -26.655 -24.311  1.00 81.99           H  
ATOM    949  HB3 GLU A  60      22.225 -27.887 -25.170  1.00 81.99           H  
ATOM    950  O   GLU A  60      24.043 -30.800 -24.782  1.00 81.99           O  
ATOM    951  CG  GLU A  60      22.464 -28.288 -23.063  1.00 81.99           C  
ATOM    952  HG2 GLU A  60      21.463 -27.897 -22.881  1.00 81.99           H  
ATOM    953  HG3 GLU A  60      22.375 -29.372 -23.133  1.00 81.99           H  
ATOM    954  CD  GLU A  60      23.384 -27.908 -21.894  1.00 81.99           C  
ATOM    955  OE1 GLU A  60      23.134 -28.361 -20.753  1.00 81.99           O  
ATOM    956  OE2 GLU A  60      24.350 -27.145 -22.123  1.00 81.99           O  
ATOM    957  N   LYS A  61      23.615 -29.807 -26.743  1.00 82.33           N  
ATOM    958  H   LYS A  61      23.567 -28.938 -27.255  1.00 82.33           H  
ATOM    959  CA  LYS A  61      23.374 -31.082 -27.439  1.00 82.33           C  
ATOM    960  HA  LYS A  61      22.732 -31.699 -26.810  1.00 82.33           H  
ATOM    961  C   LYS A  61      24.662 -31.904 -27.558  1.00 82.33           C  
ATOM    962  CB  LYS A  61      22.653 -30.864 -28.785  1.00 82.33           C  
ATOM    963  HB2 LYS A  61      23.129 -30.060 -29.346  1.00 82.33           H  
ATOM    964  HB3 LYS A  61      22.727 -31.784 -29.364  1.00 82.33           H  
ATOM    965  O   LYS A  61      24.609 -33.118 -27.380  1.00 82.33           O  
ATOM    966  CG  LYS A  61      21.159 -30.550 -28.558  1.00 82.33           C  
ATOM    967  HG2 LYS A  61      20.774 -31.262 -27.828  1.00 82.33           H  
ATOM    968  HG3 LYS A  61      21.059 -29.551 -28.135  1.00 82.33           H  
ATOM    969  CD  LYS A  61      20.281 -30.658 -29.820  1.00 82.33           C  
ATOM    970  HD2 LYS A  61      20.527 -29.856 -30.517  1.00 82.33           H  
ATOM    971  HD3 LYS A  61      20.466 -31.622 -30.294  1.00 82.33           H  
ATOM    972  CE  LYS A  61      18.800 -30.574 -29.394  1.00 82.33           C  
ATOM    973  HE2 LYS A  61      18.667 -31.227 -28.532  1.00 82.33           H  
ATOM    974  HE3 LYS A  61      18.580 -29.558 -29.066  1.00 82.33           H  
ATOM    975  NZ  LYS A  61      17.831 -30.997 -30.442  1.00 82.33           N  
ATOM    976  HZ1 LYS A  61      17.803 -30.355 -31.221  1.00 82.33           H  
ATOM    977  HZ2 LYS A  61      16.904 -31.067 -30.048  1.00 82.33           H  
ATOM    978  HZ3 LYS A  61      18.048 -31.927 -30.771  1.00 82.33           H  
ATOM    979  N   CYS A  62      25.821 -31.269 -27.746  1.00 81.18           N  
ATOM    980  H   CYS A  62      25.809 -30.276 -27.929  1.00 81.18           H  
ATOM    981  CA  CYS A  62      27.113 -31.961 -27.674  1.00 81.18           C  
ATOM    982  HA  CYS A  62      27.095 -32.807 -28.360  1.00 81.18           H  
ATOM    983  C   CYS A  62      27.396 -32.544 -26.278  1.00 81.18           C  
ATOM    984  CB  CYS A  62      28.230 -31.013 -28.125  1.00 81.18           C  
ATOM    985  HB2 CYS A  62      29.196 -31.481 -27.936  1.00 81.18           H  
ATOM    986  HB3 CYS A  62      28.175 -30.076 -27.571  1.00 81.18           H  
ATOM    987  O   CYS A  62      27.868 -33.677 -26.195  1.00 81.18           O  
ATOM    988  SG  CYS A  62      28.058 -30.705 -29.906  1.00 81.18           S  
ATOM    989  HG  CYS A  62      29.114 -29.898 -30.040  1.00 81.18           H  
ATOM    990  N   LEU A  63      27.057 -31.824 -25.199  1.00 78.10           N  
ATOM    991  H   LEU A  63      26.706 -30.887 -25.334  1.00 78.10           H  
ATOM    992  CA  LEU A  63      27.173 -32.328 -23.824  1.00 78.10           C  
ATOM    993  HA  LEU A  63      28.196 -32.674 -23.675  1.00 78.10           H  
ATOM    994  C   LEU A  63      26.282 -33.555 -23.575  1.00 78.10           C  
ATOM    995  CB  LEU A  63      26.887 -31.192 -22.821  1.00 78.10           C  
ATOM    996  HB2 LEU A  63      26.539 -31.617 -21.879  1.00 78.10           H  
ATOM    997  HB3 LEU A  63      26.082 -30.568 -23.209  1.00 78.10           H  
ATOM    998  O   LEU A  63      26.795 -34.565 -23.101  1.00 78.10           O  
ATOM    999  CG  LEU A  63      28.122 -30.320 -22.536  1.00 78.10           C  
ATOM   1000  HG  LEU A  63      28.663 -30.135 -23.464  1.00 78.10           H  
ATOM   1001  CD1 LEU A  63      27.706 -28.971 -21.951  1.00 78.10           C  
ATOM   1002 HD11 LEU A  63      27.139 -29.119 -21.032  1.00 78.10           H  
ATOM   1003 HD12 LEU A  63      28.588 -28.367 -21.738  1.00 78.10           H  
ATOM   1004 HD13 LEU A  63      27.078 -28.437 -22.665  1.00 78.10           H  
ATOM   1005  CD2 LEU A  63      29.060 -31.001 -21.533  1.00 78.10           C  
ATOM   1006 HD21 LEU A  63      28.543 -31.166 -20.588  1.00 78.10           H  
ATOM   1007 HD22 LEU A  63      29.931 -30.369 -21.356  1.00 78.10           H  
ATOM   1008 HD23 LEU A  63      29.401 -31.959 -21.924  1.00 78.10           H  
ATOM   1009  N   LEU A  64      24.995 -33.527 -23.952  1.00 76.59           N  
ATOM   1010  H   LEU A  64      24.619 -32.665 -24.321  1.00 76.59           H  
ATOM   1011  CA  LEU A  64      24.125 -34.711 -23.829  1.00 76.59           C  
ATOM   1012  HA  LEU A  64      24.127 -35.035 -22.789  1.00 76.59           H  
ATOM   1013  C   LEU A  64      24.644 -35.914 -24.643  1.00 76.59           C  
ATOM   1014  CB  LEU A  64      22.672 -34.402 -24.253  1.00 76.59           C  
ATOM   1015  HB2 LEU A  64      22.251 -35.341 -24.614  1.00 76.59           H  
ATOM   1016  HB3 LEU A  64      22.659 -33.708 -25.094  1.00 76.59           H  
ATOM   1017  O   LEU A  64      24.583 -37.045 -24.166  1.00 76.59           O  
ATOM   1018  CG  LEU A  64      21.749 -33.909 -23.122  1.00 76.59           C  
ATOM   1019  HG  LEU A  64      22.038 -34.382 -22.183  1.00 76.59           H  
ATOM   1020  CD1 LEU A  64      21.800 -32.390 -22.962  1.00 76.59           C  
ATOM   1021 HD11 LEU A  64      22.820 -32.086 -22.727  1.00 76.59           H  
ATOM   1022 HD12 LEU A  64      21.495 -31.903 -23.888  1.00 76.59           H  
ATOM   1023 HD13 LEU A  64      21.156 -32.081 -22.139  1.00 76.59           H  
ATOM   1024  CD2 LEU A  64      20.292 -34.286 -23.405  1.00 76.59           C  
ATOM   1025 HD21 LEU A  64      19.650 -33.906 -22.610  1.00 76.59           H  
ATOM   1026 HD22 LEU A  64      20.196 -35.372 -23.422  1.00 76.59           H  
ATOM   1027 HD23 LEU A  64      19.972 -33.882 -24.365  1.00 76.59           H  
ATOM   1028  N   ASN A  65      25.140 -35.688 -25.864  1.00 74.00           N  
ATOM   1029  H   ASN A  65      25.123 -34.742 -26.216  1.00 74.00           H  
ATOM   1030  CA  ASN A  65      25.544 -36.768 -26.772  1.00 74.00           C  
ATOM   1031  HA  ASN A  65      24.804 -37.568 -26.727  1.00 74.00           H  
ATOM   1032  C   ASN A  65      26.894 -37.396 -26.394  1.00 74.00           C  
ATOM   1033  CB  ASN A  65      25.591 -36.228 -28.211  1.00 74.00           C  
ATOM   1034  HB2 ASN A  65      26.011 -36.997 -28.860  1.00 74.00           H  
ATOM   1035  HB3 ASN A  65      26.245 -35.357 -28.248  1.00 74.00           H  
ATOM   1036  O   ASN A  65      27.007 -38.617 -26.308  1.00 74.00           O  
ATOM   1037  CG  ASN A  65      24.239 -35.852 -28.789  1.00 74.00           C  
ATOM   1038  ND2 ASN A  65      24.233 -35.090 -29.857  1.00 74.00           N  
ATOM   1039 HD21 ASN A  65      23.327 -34.861 -30.241  1.00 74.00           H  
ATOM   1040 HD22 ASN A  65      25.107 -34.786 -30.261  1.00 74.00           H  
ATOM   1041  OD1 ASN A  65      23.174 -36.237 -28.331  1.00 74.00           O  
ATOM   1042  N   GLY A  66      27.928 -36.577 -26.176  1.00 59.94           N  
ATOM   1043  H   GLY A  66      27.776 -35.579 -26.215  1.00 59.94           H  
ATOM   1044  CA  GLY A  66      29.289 -37.062 -25.926  1.00 59.94           C  
ATOM   1045  HA2 GLY A  66      29.590 -37.739 -26.725  1.00 59.94           H  
ATOM   1046  HA3 GLY A  66      29.970 -36.212 -25.910  1.00 59.94           H  
ATOM   1047  C   GLY A  66      29.418 -37.800 -24.594  1.00 59.94           C  
ATOM   1048  O   GLY A  66      30.146 -38.785 -24.499  1.00 59.94           O  
ATOM   1049  N   THR A  67      28.658 -37.378 -23.579  1.00 51.61           N  
ATOM   1050  H   THR A  67      28.054 -36.580 -23.718  1.00 51.61           H  
ATOM   1051  CA  THR A  67      28.667 -38.033 -22.266  1.00 51.61           C  
ATOM   1052  HA  THR A  67      29.714 -38.184 -22.005  1.00 51.61           H  
ATOM   1053  C   THR A  67      28.077 -39.455 -22.349  1.00 51.61           C  
ATOM   1054  CB  THR A  67      28.071 -37.072 -21.204  1.00 51.61           C  
ATOM   1055  HB  THR A  67      27.785 -36.146 -21.703  1.00 51.61           H  
ATOM   1056  O   THR A  67      28.661 -40.370 -21.767  1.00 51.61           O  
ATOM   1057  CG2 THR A  67      29.113 -36.682 -20.155  1.00 51.61           C  
ATOM   1058 HG21 THR A  67      29.550 -37.564 -19.688  1.00 51.61           H  
ATOM   1059 HG22 THR A  67      29.908 -36.111 -20.636  1.00 51.61           H  
ATOM   1060 HG23 THR A  67      28.654 -36.054 -19.391  1.00 51.61           H  
ATOM   1061  OG1 THR A  67      26.929 -37.516 -20.509  1.00 51.61           O  
ATOM   1062  HG1 THR A  67      26.530 -36.724 -20.140  1.00 51.61           H  
ATOM   1063  N   LEU A  68      27.045 -39.685 -23.177  1.00 46.79           N  
ATOM   1064  H   LEU A  68      26.641 -38.893 -23.656  1.00 46.79           H  
ATOM   1065  CA  LEU A  68      26.471 -41.014 -23.472  1.00 46.79           C  
ATOM   1066  HA  LEU A  68      26.325 -41.549 -22.534  1.00 46.79           H  
ATOM   1067  C   LEU A  68      27.354 -41.934 -24.344  1.00 46.79           C  
ATOM   1068  CB  LEU A  68      25.109 -40.824 -24.176  1.00 46.79           C  
ATOM   1069  HB2 LEU A  68      24.820 -41.764 -24.646  1.00 46.79           H  
ATOM   1070  HB3 LEU A  68      25.233 -40.092 -24.974  1.00 46.79           H  
ATOM   1071  O   LEU A  68      27.088 -43.131 -24.410  1.00 46.79           O  
ATOM   1072  CG  LEU A  68      23.949 -40.386 -23.266  1.00 46.79           C  
ATOM   1073  HG  LEU A  68      24.250 -39.525 -22.669  1.00 46.79           H  
ATOM   1074  CD1 LEU A  68      22.743 -39.995 -24.128  1.00 46.79           C  
ATOM   1075 HD11 LEU A  68      23.027 -39.170 -24.783  1.00 46.79           H  
ATOM   1076 HD12 LEU A  68      22.425 -40.847 -24.729  1.00 46.79           H  
ATOM   1077 HD13 LEU A  68      21.927 -39.670 -23.483  1.00 46.79           H  
ATOM   1078  CD2 LEU A  68      23.496 -41.514 -22.336  1.00 46.79           C  
ATOM   1079 HD21 LEU A  68      23.153 -42.371 -22.917  1.00 46.79           H  
ATOM   1080 HD22 LEU A  68      24.326 -41.841 -21.709  1.00 46.79           H  
ATOM   1081 HD23 LEU A  68      22.689 -41.165 -21.692  1.00 46.79           H  
ATOM   1082  N   LEU A  69      28.369 -41.414 -25.044  1.00 41.63           N  
ATOM   1083  H   LEU A  69      28.538 -40.421 -24.979  1.00 41.63           H  
ATOM   1084  CA  LEU A  69      29.210 -42.213 -25.956  1.00 41.63           C  
ATOM   1085  HA  LEU A  69      28.605 -43.029 -26.351  1.00 41.63           H  
ATOM   1086  C   LEU A  69      30.400 -42.901 -25.270  1.00 41.63           C  
ATOM   1087  CB  LEU A  69      29.670 -41.328 -27.131  1.00 41.63           C  
ATOM   1088  HB2 LEU A  69      30.694 -41.584 -27.405  1.00 41.63           H  
ATOM   1089  HB3 LEU A  69      29.673 -40.284 -26.817  1.00 41.63           H  
ATOM   1090  O   LEU A  69      30.880 -43.920 -25.761  1.00 41.63           O  
ATOM   1091  CG  LEU A  69      28.781 -41.492 -28.376  1.00 41.63           C  
ATOM   1092  HG  LEU A  69      27.732 -41.466 -28.081  1.00 41.63           H  
ATOM   1093  CD1 LEU A  69      29.034 -40.349 -29.359  1.00 41.63           C  
ATOM   1094 HD11 LEU A  69      28.804 -39.399 -28.876  1.00 41.63           H  
ATOM   1095 HD12 LEU A  69      30.076 -40.352 -29.677  1.00 41.63           H  
ATOM   1096 HD13 LEU A  69      28.386 -40.464 -30.228  1.00 41.63           H  
ATOM   1097  CD2 LEU A  69      29.069 -42.809 -29.105  1.00 41.63           C  
ATOM   1098 HD21 LEU A  69      28.422 -42.896 -29.978  1.00 41.63           H  
ATOM   1099 HD22 LEU A  69      28.880 -43.657 -28.446  1.00 41.63           H  
ATOM   1100 HD23 LEU A  69      30.110 -42.840 -29.424  1.00 41.63           H  
ATOM   1101  N   ASN A  70      30.860 -42.379 -24.131  1.00 38.97           N  
ATOM   1102  H   ASN A  70      30.411 -41.544 -23.782  1.00 38.97           H  
ATOM   1103  CA  ASN A  70      32.037 -42.893 -23.419  1.00 38.97           C  
ATOM   1104  HA  ASN A  70      32.797 -43.140 -24.160  1.00 38.97           H  
ATOM   1105  C   ASN A  70      31.799 -44.215 -22.655  1.00 38.97           C  
ATOM   1106  CB  ASN A  70      32.603 -41.782 -22.510  1.00 38.97           C  
ATOM   1107  HB2 ASN A  70      33.242 -42.233 -21.750  1.00 38.97           H  
ATOM   1108  HB3 ASN A  70      31.786 -41.275 -21.997  1.00 38.97           H  
ATOM   1109  O   ASN A  70      32.711 -44.693 -21.990  1.00 38.97           O  
ATOM   1110  CG  ASN A  70      33.457 -40.757 -23.237  1.00 38.97           C  
ATOM   1111  ND2 ASN A  70      33.904 -39.741 -22.537  1.00 38.97           N  
ATOM   1112 HD21 ASN A  70      33.702 -39.674 -21.549  1.00 38.97           H  
ATOM   1113 HD22 ASN A  70      34.468 -39.074 -23.044  1.00 38.97           H  
ATOM   1114  OD1 ASN A  70      33.766 -40.842 -24.413  1.00 38.97           O  
ATOM   1115  N   GLU A  71      30.612 -44.822 -22.746  1.00 37.58           N  
ATOM   1116  H   GLU A  71      29.898 -44.398 -23.322  1.00 37.58           H  
ATOM   1117  CA  GLU A  71      30.281 -46.103 -22.092  1.00 37.58           C  
ATOM   1118  HA  GLU A  71      30.804 -46.138 -21.137  1.00 37.58           H  
ATOM   1119  C   GLU A  71      30.797 -47.347 -22.859  1.00 37.58           C  
ATOM   1120  CB  GLU A  71      28.770 -46.164 -21.769  1.00 37.58           C  
ATOM   1121  HB2 GLU A  71      28.520 -47.167 -21.424  1.00 37.58           H  
ATOM   1122  HB3 GLU A  71      28.202 -45.956 -22.676  1.00 37.58           H  
ATOM   1123  O   GLU A  71      30.486 -48.476 -22.486  1.00 37.58           O  
ATOM   1124  CG  GLU A  71      28.367 -45.165 -20.663  1.00 37.58           C  
ATOM   1125  HG2 GLU A  71      28.646 -44.160 -20.980  1.00 37.58           H  
ATOM   1126  HG3 GLU A  71      28.938 -45.393 -19.763  1.00 37.58           H  
ATOM   1127  CD  GLU A  71      26.863 -45.164 -20.311  1.00 37.58           C  
ATOM   1128  OE1 GLU A  71      26.434 -44.193 -19.635  1.00 37.58           O  
ATOM   1129  OE2 GLU A  71      26.130 -46.086 -20.722  1.00 37.58           O  
ATOM   1130  N   GLN A  72      31.629 -47.190 -23.903  1.00 33.53           N  
ATOM   1131  H   GLN A  72      31.902 -46.252 -24.159  1.00 33.53           H  
ATOM   1132  CA  GLN A  72      32.397 -48.328 -24.429  1.00 33.53           C  
ATOM   1133  HA  GLN A  72      31.695 -49.152 -24.556  1.00 33.53           H  
ATOM   1134  C   GLN A  72      33.490 -48.763 -23.430  1.00 33.53           C  
ATOM   1135  CB  GLN A  72      33.035 -48.043 -25.799  1.00 33.53           C  
ATOM   1136  HB2 GLN A  72      33.854 -48.750 -25.931  1.00 33.53           H  
ATOM   1137  HB3 GLN A  72      33.450 -47.035 -25.825  1.00 33.53           H  
ATOM   1138  O   GLN A  72      34.288 -47.925 -23.002  1.00 33.53           O  
ATOM   1139  CG  GLN A  72      32.054 -48.246 -26.963  1.00 33.53           C  
ATOM   1140  HG2 GLN A  72      31.448 -49.132 -26.771  1.00 33.53           H  
ATOM   1141  HG3 GLN A  72      31.386 -47.387 -27.029  1.00 33.53           H  
ATOM   1142  CD  GLN A  72      32.751 -48.450 -28.310  1.00 33.53           C  
ATOM   1143  NE2 GLN A  72      32.031 -48.882 -29.322  1.00 33.53           N  
ATOM   1144 HE21 GLN A  72      32.532 -49.015 -30.189  1.00 33.53           H  
ATOM   1145 HE22 GLN A  72      31.044 -49.062 -29.211  1.00 33.53           H  
ATOM   1146  OE1 GLN A  72      33.941 -48.253 -28.493  1.00 33.53           O  
ATOM   1147  N   PRO A  73      33.603 -50.066 -23.103  1.00 33.34           N  
ATOM   1148  CA  PRO A  73      34.539 -50.554 -22.094  1.00 33.34           C  
ATOM   1149  HA  PRO A  73      34.502 -49.907 -21.218  1.00 33.34           H  
ATOM   1150  C   PRO A  73      35.987 -50.577 -22.611  1.00 33.34           C  
ATOM   1151  CB  PRO A  73      34.003 -51.936 -21.695  1.00 33.34           C  
ATOM   1152  HB2 PRO A  73      34.787 -52.610 -21.350  1.00 33.34           H  
ATOM   1153  HB3 PRO A  73      33.247 -51.818 -20.918  1.00 33.34           H  
ATOM   1154  O   PRO A  73      36.500 -51.605 -23.055  1.00 33.34           O  
ATOM   1155  CG  PRO A  73      33.336 -52.436 -22.975  1.00 33.34           C  
ATOM   1156  HG2 PRO A  73      34.088 -52.840 -23.652  1.00 33.34           H  
ATOM   1157  HG3 PRO A  73      32.565 -53.178 -22.767  1.00 33.34           H  
ATOM   1158  CD  PRO A  73      32.746 -51.154 -23.560  1.00 33.34           C  
ATOM   1159  HD2 PRO A  73      32.724 -51.214 -24.648  1.00 33.34           H  
ATOM   1160  HD3 PRO A  73      31.739 -51.007 -23.168  1.00 33.34           H  
ATOM   1161  N   GLN A  74      36.695 -49.446 -22.518  1.00 29.41           N  
ATOM   1162  H   GLN A  74      36.214 -48.611 -22.215  1.00 29.41           H  
ATOM   1163  CA  GLN A  74      38.159 -49.468 -22.559  1.00 29.41           C  
ATOM   1164  HA  GLN A  74      38.478 -50.093 -23.394  1.00 29.41           H  
ATOM   1165  C   GLN A  74      38.687 -50.099 -21.267  1.00 29.41           C  
ATOM   1166  CB  GLN A  74      38.773 -48.068 -22.746  1.00 29.41           C  
ATOM   1167  HB2 GLN A  74      38.341 -47.369 -22.031  1.00 29.41           H  
ATOM   1168  HB3 GLN A  74      39.840 -48.151 -22.541  1.00 29.41           H  
ATOM   1169  O   GLN A  74      38.556 -49.512 -20.198  1.00 29.41           O  
ATOM   1170  CG  GLN A  74      38.602 -47.526 -24.171  1.00 29.41           C  
ATOM   1171  HG2 GLN A  74      37.566 -47.214 -24.309  1.00 29.41           H  
ATOM   1172  HG3 GLN A  74      38.808 -48.325 -24.884  1.00 29.41           H  
ATOM   1173  CD  GLN A  74      39.529 -46.354 -24.511  1.00 29.41           C  
ATOM   1174  NE2 GLN A  74      39.386 -45.801 -25.696  1.00 29.41           N  
ATOM   1175 HE21 GLN A  74      38.647 -46.115 -26.309  1.00 29.41           H  
ATOM   1176 HE22 GLN A  74      39.979 -45.014 -25.916  1.00 29.41           H  
ATOM   1177  OE1 GLN A  74      40.411 -45.930 -23.770  1.00 29.41           O  
ATOM   1178  N   GLY A  75      39.357 -51.251 -21.373  1.00 28.33           N  
ATOM   1179  H   GLY A  75      39.336 -51.717 -22.269  1.00 28.33           H  
ATOM   1180  CA  GLY A  75      39.997 -51.962 -20.254  1.00 28.33           C  
ATOM   1181  HA2 GLY A  75      39.269 -52.071 -19.451  1.00 28.33           H  
ATOM   1182  HA3 GLY A  75      40.287 -52.961 -20.582  1.00 28.33           H  
ATOM   1183  C   GLY A  75      41.237 -51.268 -19.669  1.00 28.33           C  
ATOM   1184  O   GLY A  75      42.249 -51.917 -19.405  1.00 28.33           O  
ATOM   1185  N   LYS A  76      41.207 -49.941 -19.502  1.00 26.72           N  
ATOM   1186  H   LYS A  76      40.315 -49.487 -19.641  1.00 26.72           H  
ATOM   1187  CA  LYS A  76      42.289 -49.176 -18.880  1.00 26.72           C  
ATOM   1188  HA  LYS A  76      43.245 -49.530 -19.267  1.00 26.72           H  
ATOM   1189  C   LYS A  76      42.304 -49.417 -17.371  1.00 26.72           C  
ATOM   1190  CB  LYS A  76      42.163 -47.675 -19.191  1.00 26.72           C  
ATOM   1191  HB2 LYS A  76      42.687 -47.124 -18.410  1.00 26.72           H  
ATOM   1192  HB3 LYS A  76      41.115 -47.376 -19.171  1.00 26.72           H  
ATOM   1193  O   LYS A  76      41.616 -48.732 -16.623  1.00 26.72           O  
ATOM   1194  CG  LYS A  76      42.807 -47.285 -20.524  1.00 26.72           C  
ATOM   1195  HG2 LYS A  76      43.844 -47.620 -20.532  1.00 26.72           H  
ATOM   1196  HG3 LYS A  76      42.270 -47.756 -21.347  1.00 26.72           H  
ATOM   1197  CD  LYS A  76      42.769 -45.760 -20.679  1.00 26.72           C  
ATOM   1198  HD2 LYS A  76      41.730 -45.446 -20.773  1.00 26.72           H  
ATOM   1199  HD3 LYS A  76      43.204 -45.293 -19.796  1.00 26.72           H  
ATOM   1200  CE  LYS A  76      43.556 -45.331 -21.918  1.00 26.72           C  
ATOM   1201  HE2 LYS A  76      44.598 -45.627 -21.794  1.00 26.72           H  
ATOM   1202  HE3 LYS A  76      43.149 -45.860 -22.780  1.00 26.72           H  
ATOM   1203  NZ  LYS A  76      43.447 -43.868 -22.127  1.00 26.72           N  
ATOM   1204  HZ1 LYS A  76      43.981 -43.583 -22.935  1.00 26.72           H  
ATOM   1205  HZ2 LYS A  76      42.479 -43.631 -22.286  1.00 26.72           H  
ATOM   1206  HZ3 LYS A  76      43.773 -43.366 -21.313  1.00 26.72           H  
ATOM   1207  N   ARG A  77      43.196 -50.311 -16.935  1.00 26.34           N  
ATOM   1208  H   ARG A  77      43.608 -50.916 -17.631  1.00 26.34           H  
ATOM   1209  CA  ARG A  77      43.767 -50.307 -15.579  1.00 26.34           C  
ATOM   1210  HA  ARG A  77      42.977 -50.388 -14.834  1.00 26.34           H  
ATOM   1211  C   ARG A  77      44.498 -48.973 -15.345  1.00 26.34           C  
ATOM   1212  CB  ARG A  77      44.749 -51.485 -15.414  1.00 26.34           C  
ATOM   1213  HB2 ARG A  77      45.248 -51.370 -14.452  1.00 26.34           H  
ATOM   1214  HB3 ARG A  77      45.509 -51.421 -16.192  1.00 26.34           H  
ATOM   1215  O   ARG A  77      45.696 -48.871 -15.611  1.00 26.34           O  
ATOM   1216  CG  ARG A  77      44.124 -52.887 -15.456  1.00 26.34           C  
ATOM   1217  HG2 ARG A  77      43.409 -52.989 -14.640  1.00 26.34           H  
ATOM   1218  HG3 ARG A  77      43.617 -53.046 -16.408  1.00 26.34           H  
ATOM   1219  CD  ARG A  77      45.253 -53.917 -15.292  1.00 26.34           C  
ATOM   1220  HD2 ARG A  77      45.795 -53.687 -14.375  1.00 26.34           H  
ATOM   1221  HD3 ARG A  77      45.937 -53.824 -16.136  1.00 26.34           H  
ATOM   1222  NE  ARG A  77      44.755 -55.302 -15.212  1.00 26.34           N  
ATOM   1223  HE  ARG A  77      43.753 -55.425 -15.171  1.00 26.34           H  
ATOM   1224  NH1 ARG A  77      46.799 -56.334 -14.994  1.00 26.34           N  
ATOM   1225 HH11 ARG A  77      47.241 -55.426 -14.999  1.00 26.34           H  
ATOM   1226 HH12 ARG A  77      47.328 -57.161 -14.756  1.00 26.34           H  
ATOM   1227  NH2 ARG A  77      44.936 -57.550 -14.876  1.00 26.34           N  
ATOM   1228 HH21 ARG A  77      43.932 -57.616 -14.784  1.00 26.34           H  
ATOM   1229 HH22 ARG A  77      45.492 -58.361 -14.644  1.00 26.34           H  
ATOM   1230  CZ  ARG A  77      45.496 -56.385 -15.035  1.00 26.34           C  
ATOM   1231  N   ILE A  78      43.783 -47.925 -14.935  1.00 24.37           N  
ATOM   1232  H   ILE A  78      42.795 -48.053 -14.770  1.00 24.37           H  
ATOM   1233  CA  ILE A  78      44.414 -46.674 -14.496  1.00 24.37           C  
ATOM   1234  HA  ILE A  78      45.294 -46.492 -15.113  1.00 24.37           H  
ATOM   1235  C   ILE A  78      44.878 -46.888 -13.061  1.00 24.37           C  
ATOM   1236  CB  ILE A  78      43.500 -45.437 -14.641  1.00 24.37           C  
ATOM   1237  HB  ILE A  78      42.606 -45.576 -14.033  1.00 24.37           H  
ATOM   1238  O   ILE A  78      44.054 -47.037 -12.171  1.00 24.37           O  
ATOM   1239  CG1 ILE A  78      43.076 -45.277 -16.119  1.00 24.37           C  
ATOM   1240 HG12 ILE A  78      43.960 -45.305 -16.756  1.00 24.37           H  
ATOM   1241 HG13 ILE A  78      42.439 -46.123 -16.379  1.00 24.37           H  
ATOM   1242  CG2 ILE A  78      44.247 -44.184 -14.137  1.00 24.37           C  
ATOM   1243 HG21 ILE A  78      44.537 -44.305 -13.093  1.00 24.37           H  
ATOM   1244 HG22 ILE A  78      45.136 -43.995 -14.740  1.00 24.37           H  
ATOM   1245 HG23 ILE A  78      43.591 -43.314 -14.171  1.00 24.37           H  
ATOM   1246  CD1 ILE A  78      42.285 -44.004 -16.446  1.00 24.37           C  
ATOM   1247 HD11 ILE A  78      41.442 -43.907 -15.762  1.00 24.37           H  
ATOM   1248 HD12 ILE A  78      42.926 -43.125 -16.368  1.00 24.37           H  
ATOM   1249 HD13 ILE A  78      41.907 -44.068 -17.466  1.00 24.37           H  
ATOM   1250  N   ARG A  79      46.202 -46.897 -12.893  1.00 25.09           N  
ATOM   1251  H   ARG A  79      46.756 -46.810 -13.733  1.00 25.09           H  
ATOM   1252  CA  ARG A  79      46.931 -47.224 -11.663  1.00 25.09           C  
ATOM   1253  HA  ARG A  79      46.907 -48.300 -11.494  1.00 25.09           H  
ATOM   1254  C   ARG A  79      46.328 -46.677 -10.369  1.00 25.09           C  
ATOM   1255  CB  ARG A  79      48.394 -46.786 -11.828  1.00 25.09           C  
ATOM   1256  HB2 ARG A  79      48.457 -45.901 -12.461  1.00 25.09           H  
ATOM   1257  HB3 ARG A  79      48.812 -46.510 -10.860  1.00 25.09           H  
ATOM   1258  O   ARG A  79      45.764 -47.453  -9.619  1.00 25.09           O  
ATOM   1259  CG  ARG A  79      49.250 -47.910 -12.413  1.00 25.09           C  
ATOM   1260  HG2 ARG A  79      49.087 -48.833 -11.856  1.00 25.09           H  
ATOM   1261  HG3 ARG A  79      48.989 -48.065 -13.460  1.00 25.09           H  
ATOM   1262  CD  ARG A  79      50.717 -47.507 -12.282  1.00 25.09           C  
ATOM   1263  HD2 ARG A  79      50.954 -47.430 -11.221  1.00 25.09           H  
ATOM   1264  HD3 ARG A  79      50.854 -46.532 -12.749  1.00 25.09           H  
ATOM   1265  NE  ARG A  79      51.601 -48.500 -12.913  1.00 25.09           N  
ATOM   1266  HE  ARG A  79      51.199 -49.417 -13.048  1.00 25.09           H  
ATOM   1267  NH1 ARG A  79      53.511 -47.238 -12.849  1.00 25.09           N  
ATOM   1268 HH11 ARG A  79      54.511 -47.153 -12.961  1.00 25.09           H  
ATOM   1269 HH12 ARG A  79      52.998 -46.553 -12.313  1.00 25.09           H  
ATOM   1270  NH2 ARG A  79      53.576 -49.300 -13.708  1.00 25.09           N  
ATOM   1271 HH21 ARG A  79      54.573 -49.197 -13.831  1.00 25.09           H  
ATOM   1272 HH22 ARG A  79      53.129 -50.190 -13.876  1.00 25.09           H  
ATOM   1273  CZ  ARG A  79      52.887 -48.341 -13.156  1.00 25.09           C  
ATOM   1274  N   THR A  80      46.416 -45.360 -10.145  1.00 24.37           N  
ATOM   1275  H   THR A  80      46.751 -44.804 -10.919  1.00 24.37           H  
ATOM   1276  CA  THR A  80      46.574 -44.714  -8.817  1.00 24.37           C  
ATOM   1277  HA  THR A  80      47.348 -45.272  -8.289  1.00 24.37           H  
ATOM   1278  C   THR A  80      45.380 -44.746  -7.849  1.00 24.37           C  
ATOM   1279  CB  THR A  80      47.116 -43.285  -8.979  1.00 24.37           C  
ATOM   1280  HB  THR A  80      47.205 -42.804  -8.005  1.00 24.37           H  
ATOM   1281  O   THR A  80      45.255 -43.884  -6.983  1.00 24.37           O  
ATOM   1282  CG2 THR A  80      48.496 -43.261  -9.639  1.00 24.37           C  
ATOM   1283 HG21 THR A  80      48.878 -42.240  -9.630  1.00 24.37           H  
ATOM   1284 HG22 THR A  80      49.175 -43.899  -9.074  1.00 24.37           H  
ATOM   1285 HG23 THR A  80      48.437 -43.615 -10.667  1.00 24.37           H  
ATOM   1286  OG1 THR A  80      46.246 -42.535  -9.800  1.00 24.37           O  
ATOM   1287  HG1 THR A  80      45.457 -42.394  -9.272  1.00 24.37           H  
ATOM   1288  N   LEU A  81      44.516 -45.742  -7.986  1.00 24.56           N  
ATOM   1289  H   LEU A  81      44.692 -46.371  -8.756  1.00 24.56           H  
ATOM   1290  CA  LEU A  81      43.719 -46.354  -6.930  1.00 24.56           C  
ATOM   1291  HA  LEU A  81      43.789 -45.738  -6.034  1.00 24.56           H  
ATOM   1292  C   LEU A  81      44.358 -47.730  -6.573  1.00 24.56           C  
ATOM   1293  CB  LEU A  81      42.246 -46.377  -7.425  1.00 24.56           C  
ATOM   1294  HB2 LEU A  81      42.182 -45.813  -8.355  1.00 24.56           H  
ATOM   1295  HB3 LEU A  81      41.938 -47.394  -7.670  1.00 24.56           H  
ATOM   1296  O   LEU A  81      43.649 -48.706  -6.375  1.00 24.56           O  
ATOM   1297  CG  LEU A  81      41.244 -45.751  -6.436  1.00 24.56           C  
ATOM   1298  HG  LEU A  81      41.720 -44.926  -5.907  1.00 24.56           H  
ATOM   1299  CD1 LEU A  81      40.034 -45.178  -7.182  1.00 24.56           C  
ATOM   1300 HD11 LEU A  81      39.330 -44.758  -6.465  1.00 24.56           H  
ATOM   1301 HD12 LEU A  81      39.543 -45.973  -7.743  1.00 24.56           H  
ATOM   1302 HD13 LEU A  81      40.361 -44.394  -7.865  1.00 24.56           H  
ATOM   1303  CD2 LEU A  81      40.741 -46.772  -5.420  1.00 24.56           C  
ATOM   1304 HD21 LEU A  81      40.073 -46.297  -4.702  1.00 24.56           H  
ATOM   1305 HD22 LEU A  81      40.214 -47.582  -5.924  1.00 24.56           H  
ATOM   1306 HD23 LEU A  81      41.588 -47.201  -4.884  1.00 24.56           H  
ATOM   1307  N   ASP A  82      45.705 -47.805  -6.570  1.00 25.91           N  
ATOM   1308  H   ASP A  82      46.221 -46.952  -6.733  1.00 25.91           H  
ATOM   1309  CA  ASP A  82      46.503 -49.054  -6.606  1.00 25.91           C  
ATOM   1310  HA  ASP A  82      46.090 -49.720  -7.363  1.00 25.91           H  
ATOM   1311  C   ASP A  82      46.544 -49.847  -5.275  1.00 25.91           C  
ATOM   1312  CB  ASP A  82      47.985 -48.750  -6.972  1.00 25.91           C  
ATOM   1313  HB2 ASP A  82      48.575 -49.642  -6.763  1.00 25.91           H  
ATOM   1314  HB3 ASP A  82      48.348 -47.977  -6.294  1.00 25.91           H  
ATOM   1315  O   ASP A  82      46.802 -51.046  -5.314  1.00 25.91           O  
ATOM   1316  CG  ASP A  82      48.335 -48.341  -8.416  1.00 25.91           C  
ATOM   1317  OD1 ASP A  82      48.301 -49.178  -9.353  1.00 25.91           O  
ATOM   1318  OD2 ASP A  82      48.758 -47.173  -8.605  1.00 25.91           O  
ATOM   1319  N   ASP A  83      46.397 -49.189  -4.115  1.00 26.41           N  
ATOM   1320  H   ASP A  83      46.186 -48.202  -4.167  1.00 26.41           H  
ATOM   1321  CA  ASP A  83      46.937 -49.701  -2.832  1.00 26.41           C  
ATOM   1322  HA  ASP A  83      47.865 -50.236  -3.034  1.00 26.41           H  
ATOM   1323  C   ASP A  83      46.046 -50.686  -2.044  1.00 26.41           C  
ATOM   1324  CB  ASP A  83      47.260 -48.516  -1.891  1.00 26.41           C  
ATOM   1325  HB2 ASP A  83      46.442 -47.797  -1.939  1.00 26.41           H  
ATOM   1326  HB3 ASP A  83      47.297 -48.884  -0.865  1.00 26.41           H  
ATOM   1327  O   ASP A  83      46.578 -51.457  -1.246  1.00 26.41           O  
ATOM   1328  CG  ASP A  83      48.591 -47.788  -2.129  1.00 26.41           C  
ATOM   1329  OD1 ASP A  83      49.489 -48.335  -2.807  1.00 26.41           O  
ATOM   1330  OD2 ASP A  83      48.710 -46.658  -1.599  1.00 26.41           O  
ATOM   1331  N   LEU A  84      44.714 -50.609  -2.167  1.00 22.80           N  
ATOM   1332  H   LEU A  84      44.346 -50.087  -2.950  1.00 22.80           H  
ATOM   1333  CA  LEU A  84      43.775 -51.361  -1.311  1.00 22.80           C  
ATOM   1334  HA  LEU A  84      44.318 -51.646  -0.410  1.00 22.80           H  
ATOM   1335  C   LEU A  84      43.352 -52.713  -1.913  1.00 22.80           C  
ATOM   1336  CB  LEU A  84      42.596 -50.457  -0.878  1.00 22.80           C  
ATOM   1337  HB2 LEU A  84      42.425 -49.707  -1.650  1.00 22.80           H  
ATOM   1338  HB3 LEU A  84      41.684 -51.047  -0.797  1.00 22.80           H  
ATOM   1339  O   LEU A  84      43.669 -53.010  -3.063  1.00 22.80           O  
ATOM   1340  CG  LEU A  84      42.845 -49.765   0.478  1.00 22.80           C  
ATOM   1341  HG  LEU A  84      43.832 -49.303   0.476  1.00 22.80           H  
ATOM   1342  CD1 LEU A  84      41.804 -48.667   0.713  1.00 22.80           C  
ATOM   1343 HD11 LEU A  84      41.998 -48.170   1.664  1.00 22.80           H  
ATOM   1344 HD12 LEU A  84      41.866 -47.934  -0.091  1.00 22.80           H  
ATOM   1345 HD13 LEU A  84      40.806 -49.104   0.725  1.00 22.80           H  
ATOM   1346  CD2 LEU A  84      42.749 -50.744   1.655  1.00 22.80           C  
ATOM   1347 HD21 LEU A  84      41.776 -51.236   1.659  1.00 22.80           H  
ATOM   1348 HD22 LEU A  84      42.891 -50.216   2.598  1.00 22.80           H  
ATOM   1349 HD23 LEU A  84      43.518 -51.512   1.579  1.00 22.80           H  
ATOM   1350  N   ASP A  85      42.700 -53.541  -1.087  1.00 25.67           N  
ATOM   1351  H   ASP A  85      42.438 -53.197  -0.175  1.00 25.67           H  
ATOM   1352  CA  ASP A  85      42.532 -54.987  -1.293  1.00 25.67           C  
ATOM   1353  HA  ASP A  85      43.511 -55.445  -1.157  1.00 25.67           H  
ATOM   1354  C   ASP A  85      42.043 -55.377  -2.703  1.00 25.67           C  
ATOM   1355  CB  ASP A  85      41.624 -55.570  -0.199  1.00 25.67           C  
ATOM   1356  HB2 ASP A  85      41.442 -56.624  -0.411  1.00 25.67           H  
ATOM   1357  HB3 ASP A  85      40.664 -55.053  -0.211  1.00 25.67           H  
ATOM   1358  O   ASP A  85      41.129 -54.783  -3.269  1.00 25.67           O  
ATOM   1359  CG  ASP A  85      42.272 -55.461   1.188  1.00 25.67           C  
ATOM   1360  OD1 ASP A  85      43.397 -55.987   1.349  1.00 25.67           O  
ATOM   1361  OD2 ASP A  85      41.666 -54.818   2.077  1.00 25.67           O  
ATOM   1362  N   THR A  86      42.689 -56.395  -3.276  1.00 29.24           N  
ATOM   1363  H   THR A  86      43.401 -56.871  -2.740  1.00 29.24           H  
ATOM   1364  CA  THR A  86      42.670 -56.707  -4.716  1.00 29.24           C  
ATOM   1365  HA  THR A  86      42.605 -55.772  -5.273  1.00 29.24           H  
ATOM   1366  C   THR A  86      41.516 -57.575  -5.208  1.00 29.24           C  
ATOM   1367  CB  THR A  86      43.980 -57.423  -5.092  1.00 29.24           C  
ATOM   1368  HB  THR A  86      43.887 -57.892  -6.071  1.00 29.24           H  
ATOM   1369  O   THR A  86      41.389 -57.779  -6.417  1.00 29.24           O  
ATOM   1370  CG2 THR A  86      45.132 -56.421  -5.158  1.00 29.24           C  
ATOM   1371 HG21 THR A  86      44.894 -55.641  -5.881  1.00 29.24           H  
ATOM   1372 HG22 THR A  86      45.287 -55.958  -4.184  1.00 29.24           H  
ATOM   1373 HG23 THR A  86      46.044 -56.938  -5.459  1.00 29.24           H  
ATOM   1374  OG1 THR A  86      44.372 -58.405  -4.153  1.00 29.24           O  
ATOM   1375  HG1 THR A  86      43.714 -59.103  -4.115  1.00 29.24           H  
ATOM   1376  N   ASP A  87      40.738 -58.144  -4.291  1.00 26.86           N  
ATOM   1377  H   ASP A  87      40.861 -57.843  -3.335  1.00 26.86           H  
ATOM   1378  CA  ASP A  87      40.092 -59.446  -4.504  1.00 26.86           C  
ATOM   1379  HA  ASP A  87      40.580 -59.941  -5.343  1.00 26.86           H  
ATOM   1380  C   ASP A  87      38.606 -59.362  -4.900  1.00 26.86           C  
ATOM   1381  CB  ASP A  87      40.339 -60.339  -3.268  1.00 26.86           C  
ATOM   1382  HB2 ASP A  87      39.683 -61.208  -3.322  1.00 26.86           H  
ATOM   1383  HB3 ASP A  87      40.084 -59.785  -2.364  1.00 26.86           H  
ATOM   1384  O   ASP A  87      37.970 -60.408  -5.036  1.00 26.86           O  
ATOM   1385  CG  ASP A  87      41.776 -60.878  -3.158  1.00 26.86           C  
ATOM   1386  OD1 ASP A  87      42.679 -60.364  -3.863  1.00 26.86           O  
ATOM   1387  OD2 ASP A  87      41.979 -61.837  -2.378  1.00 26.86           O  
ATOM   1388  N   ASP A  88      38.060 -58.152  -5.095  1.00 26.32           N  
ATOM   1389  H   ASP A  88      38.648 -57.342  -4.964  1.00 26.32           H  
ATOM   1390  CA  ASP A  88      36.631 -57.934  -5.376  1.00 26.32           C  
ATOM   1391  HA  ASP A  88      36.081 -58.239  -4.485  1.00 26.32           H  
ATOM   1392  C   ASP A  88      36.127 -58.828  -6.524  1.00 26.32           C  
ATOM   1393  CB  ASP A  88      36.300 -56.446  -5.634  1.00 26.32           C  
ATOM   1394  HB2 ASP A  88      35.363 -56.396  -6.188  1.00 26.32           H  
ATOM   1395  HB3 ASP A  88      37.072 -56.002  -6.261  1.00 26.32           H  
ATOM   1396  O   ASP A  88      36.658 -58.842  -7.642  1.00 26.32           O  
ATOM   1397  CG  ASP A  88      36.105 -55.603  -4.362  1.00 26.32           C  
ATOM   1398  OD1 ASP A  88      35.762 -56.183  -3.305  1.00 26.32           O  
ATOM   1399  OD2 ASP A  88      36.262 -54.364  -4.469  1.00 26.32           O  
ATOM   1400  N   GLU A  89      35.103 -59.623  -6.203  1.00 26.78           N  
ATOM   1401  H   GLU A  89      34.742 -59.551  -5.262  1.00 26.78           H  
ATOM   1402  CA  GLU A  89      34.596 -60.693  -7.057  1.00 26.78           C  
ATOM   1403  HA  GLU A  89      35.455 -61.250  -7.431  1.00 26.78           H  
ATOM   1404  C   GLU A  89      33.840 -60.151  -8.289  1.00 26.78           C  
ATOM   1405  CB  GLU A  89      33.717 -61.669  -6.233  1.00 26.78           C  
ATOM   1406  HB2 GLU A  89      32.897 -61.117  -5.773  1.00 26.78           H  
ATOM   1407  HB3 GLU A  89      33.285 -62.402  -6.913  1.00 26.78           H  
ATOM   1408  O   GLU A  89      33.763 -58.954  -8.568  1.00 26.78           O  
ATOM   1409  CG  GLU A  89      34.469 -62.470  -5.157  1.00 26.78           C  
ATOM   1410  HG2 GLU A  89      34.701 -61.817  -4.315  1.00 26.78           H  
ATOM   1411  HG3 GLU A  89      35.407 -62.825  -5.584  1.00 26.78           H  
ATOM   1412  CD  GLU A  89      33.641 -63.679  -4.674  1.00 26.78           C  
ATOM   1413  OE1 GLU A  89      34.150 -64.822  -4.770  1.00 26.78           O  
ATOM   1414  OE2 GLU A  89      32.476 -63.480  -4.259  1.00 26.78           O  
ATOM   1415  N   GLY A  90      33.236 -61.057  -9.062  1.00 29.29           N  
ATOM   1416  H   GLY A  90      33.271 -62.021  -8.762  1.00 29.29           H  
ATOM   1417  CA  GLY A  90      32.291 -60.685 -10.109  1.00 29.29           C  
ATOM   1418  HA2 GLY A  90      32.741 -59.929 -10.753  1.00 29.29           H  
ATOM   1419  HA3 GLY A  90      32.048 -61.562 -10.708  1.00 29.29           H  
ATOM   1420  C   GLY A  90      30.994 -60.119  -9.528  1.00 29.29           C  
ATOM   1421  O   GLY A  90      29.988 -60.826  -9.535  1.00 29.29           O  
ATOM   1422  N   GLU A  91      31.013 -58.866  -9.062  1.00 30.16           N  
ATOM   1423  H   GLU A  91      31.912 -58.415  -8.960  1.00 30.16           H  
ATOM   1424  CA  GLU A  91      29.818 -58.134  -8.638  1.00 30.16           C  
ATOM   1425  HA  GLU A  91      29.414 -58.604  -7.742  1.00 30.16           H  
ATOM   1426  C   GLU A  91      28.745 -58.195  -9.739  1.00 30.16           C  
ATOM   1427  CB  GLU A  91      30.116 -56.656  -8.300  1.00 30.16           C  
ATOM   1428  HB2 GLU A  91      30.698 -56.209  -9.106  1.00 30.16           H  
ATOM   1429  HB3 GLU A  91      29.157 -56.140  -8.259  1.00 30.16           H  
ATOM   1430  O   GLU A  91      28.830 -57.534 -10.783  1.00 30.16           O  
ATOM   1431  CG  GLU A  91      30.824 -56.402  -6.957  1.00 30.16           C  
ATOM   1432  HG2 GLU A  91      31.883 -56.638  -7.058  1.00 30.16           H  
ATOM   1433  HG3 GLU A  91      30.395 -57.068  -6.209  1.00 30.16           H  
ATOM   1434  CD  GLU A  91      30.641 -54.935  -6.504  1.00 30.16           C  
ATOM   1435  OE1 GLU A  91      30.273 -54.723  -5.325  1.00 30.16           O  
ATOM   1436  OE2 GLU A  91      30.773 -54.026  -7.361  1.00 30.16           O  
ATOM   1437  N   GLU A  92      27.674 -58.956  -9.489  1.00 32.56           N  
ATOM   1438  H   GLU A  92      27.685 -59.533  -8.660  1.00 32.56           H  
ATOM   1439  CA  GLU A  92      26.390 -58.616 -10.090  1.00 32.56           C  
ATOM   1440  HA  GLU A  92      26.475 -58.696 -11.174  1.00 32.56           H  
ATOM   1441  C   GLU A  92      26.094 -57.161  -9.715  1.00 32.56           C  
ATOM   1442  CB  GLU A  92      25.238 -59.512  -9.598  1.00 32.56           C  
ATOM   1443  HB2 GLU A  92      24.313 -59.087  -9.986  1.00 32.56           H  
ATOM   1444  HB3 GLU A  92      25.191 -59.482  -8.509  1.00 32.56           H  
ATOM   1445  O   GLU A  92      26.301 -56.760  -8.572  1.00 32.56           O  
ATOM   1446  CG  GLU A  92      25.316 -60.975 -10.063  1.00 32.56           C  
ATOM   1447  HG2 GLU A  92      25.628 -60.985 -11.108  1.00 32.56           H  
ATOM   1448  HG3 GLU A  92      26.072 -61.500  -9.479  1.00 32.56           H  
ATOM   1449  CD  GLU A  92      23.959 -61.705  -9.940  1.00 32.56           C  
ATOM   1450  OE1 GLU A  92      23.651 -62.517 -10.846  1.00 32.56           O  
ATOM   1451  OE2 GLU A  92      23.187 -61.422  -8.992  1.00 32.56           O  
ATOM   1452  N   THR A  93      25.579 -56.360 -10.651  1.00 38.53           N  
ATOM   1453  H   THR A  93      25.366 -56.743 -11.561  1.00 38.53           H  
ATOM   1454  CA  THR A  93      25.144 -54.997 -10.316  1.00 38.53           C  
ATOM   1455  HA  THR A  93      25.967 -54.486  -9.818  1.00 38.53           H  
ATOM   1456  C   THR A  93      23.999 -55.097  -9.316  1.00 38.53           C  
ATOM   1457  CB  THR A  93      24.718 -54.169 -11.547  1.00 38.53           C  
ATOM   1458  HB  THR A  93      23.863 -53.544 -11.291  1.00 38.53           H  
ATOM   1459  O   THR A  93      22.859 -55.329  -9.722  1.00 38.53           O  
ATOM   1460  CG2 THR A  93      25.844 -53.247 -12.005  1.00 38.53           C  
ATOM   1461 HG21 THR A  93      25.539 -52.700 -12.897  1.00 38.53           H  
ATOM   1462 HG22 THR A  93      26.073 -52.533 -11.213  1.00 38.53           H  
ATOM   1463 HG23 THR A  93      26.740 -53.829 -12.218  1.00 38.53           H  
ATOM   1464  OG1 THR A  93      24.391 -54.954 -12.677  1.00 38.53           O  
ATOM   1465  HG1 THR A  93      25.221 -55.330 -12.977  1.00 38.53           H  
ATOM   1466  N   GLU A  94      24.302 -54.958  -8.019  1.00 42.12           N  
ATOM   1467  H   GLU A  94      25.282 -54.982  -7.774  1.00 42.12           H  
ATOM   1468  CA  GLU A  94      23.349 -55.186  -6.935  1.00 42.12           C  
ATOM   1469  HA  GLU A  94      23.023 -56.225  -6.979  1.00 42.12           H  
ATOM   1470  C   GLU A  94      22.123 -54.297  -7.135  1.00 42.12           C  
ATOM   1471  CB  GLU A  94      23.954 -54.949  -5.538  1.00 42.12           C  
ATOM   1472  HB2 GLU A  94      23.124 -54.665  -4.892  1.00 42.12           H  
ATOM   1473  HB3 GLU A  94      24.644 -54.105  -5.566  1.00 42.12           H  
ATOM   1474  O   GLU A  94      22.111 -53.091  -6.866  1.00 42.12           O  
ATOM   1475  CG  GLU A  94      24.646 -56.177  -4.911  1.00 42.12           C  
ATOM   1476  HG2 GLU A  94      25.727 -56.057  -4.985  1.00 42.12           H  
ATOM   1477  HG3 GLU A  94      24.370 -57.071  -5.470  1.00 42.12           H  
ATOM   1478  CD  GLU A  94      24.228 -56.352  -3.437  1.00 42.12           C  
ATOM   1479  OE1 GLU A  94      23.786 -57.472  -3.086  1.00 42.12           O  
ATOM   1480  OE2 GLU A  94      24.185 -55.336  -2.702  1.00 42.12           O  
ATOM   1481  N   ILE A  95      21.053 -54.910  -7.643  1.00 54.94           N  
ATOM   1482  H   ILE A  95      21.188 -55.851  -7.984  1.00 54.94           H  
ATOM   1483  CA  ILE A  95      19.792 -54.227  -7.883  1.00 54.94           C  
ATOM   1484  HA  ILE A  95      20.011 -53.258  -8.332  1.00 54.94           H  
ATOM   1485  C   ILE A  95      19.157 -54.001  -6.516  1.00 54.94           C  
ATOM   1486  CB  ILE A  95      18.877 -55.010  -8.848  1.00 54.94           C  
ATOM   1487  HB  ILE A  95      18.542 -55.926  -8.361  1.00 54.94           H  
ATOM   1488  O   ILE A  95      18.356 -54.825  -6.072  1.00 54.94           O  
ATOM   1489  CG1 ILE A  95      19.589 -55.409 -10.160  1.00 54.94           C  
ATOM   1490 HG12 ILE A  95      20.414 -56.078  -9.915  1.00 54.94           H  
ATOM   1491 HG13 ILE A  95      20.003 -54.522 -10.639  1.00 54.94           H  
ATOM   1492  CG2 ILE A  95      17.652 -54.129  -9.147  1.00 54.94           C  
ATOM   1493 HG21 ILE A  95      17.960 -53.240  -9.699  1.00 54.94           H  
ATOM   1494 HG22 ILE A  95      16.938 -54.710  -9.731  1.00 54.94           H  
ATOM   1495 HG23 ILE A  95      17.163 -53.825  -8.222  1.00 54.94           H  
ATOM   1496  CD1 ILE A  95      18.704 -56.159 -11.165  1.00 54.94           C  
ATOM   1497 HD11 ILE A  95      17.968 -55.485 -11.602  1.00 54.94           H  
ATOM   1498 HD12 ILE A  95      19.331 -56.550 -11.967  1.00 54.94           H  
ATOM   1499 HD13 ILE A  95      18.203 -56.992 -10.671  1.00 54.94           H  
ATOM   1500  N   ARG A  96      19.552 -52.900  -5.860  1.00 74.57           N  
ATOM   1501  H   ARG A  96      20.361 -52.449  -6.261  1.00 74.57           H  
ATOM   1502  CA  ARG A  96      19.199 -52.538  -4.482  1.00 74.57           C  
ATOM   1503  HA  ARG A  96      19.871 -53.076  -3.813  1.00 74.57           H  
ATOM   1504  C   ARG A  96      17.765 -52.946  -4.171  1.00 74.57           C  
ATOM   1505  CB  ARG A  96      19.400 -51.027  -4.276  1.00 74.57           C  
ATOM   1506  HB2 ARG A  96      20.425 -50.766  -4.541  1.00 74.57           H  
ATOM   1507  HB3 ARG A  96      18.722 -50.475  -4.926  1.00 74.57           H  
ATOM   1508  O   ARG A  96      16.823 -52.360  -4.711  1.00 74.57           O  
ATOM   1509  CG  ARG A  96      19.150 -50.638  -2.812  1.00 74.57           C  
ATOM   1510  HG2 ARG A  96      18.153 -50.951  -2.502  1.00 74.57           H  
ATOM   1511  HG3 ARG A  96      19.884 -51.143  -2.185  1.00 74.57           H  
ATOM   1512  CD  ARG A  96      19.263 -49.128  -2.605  1.00 74.57           C  
ATOM   1513  HD2 ARG A  96      18.484 -48.632  -3.184  1.00 74.57           H  
ATOM   1514  HD3 ARG A  96      20.240 -48.800  -2.959  1.00 74.57           H  
ATOM   1515  NE  ARG A  96      19.117 -48.801  -1.177  1.00 74.57           N  
ATOM   1516  HE  ARG A  96      18.986 -49.586  -0.555  1.00 74.57           H  
ATOM   1517  NH1 ARG A  96      19.393 -46.531  -1.338  1.00 74.57           N  
ATOM   1518 HH11 ARG A  96      19.452 -46.637  -2.341  1.00 74.57           H  
ATOM   1519 HH12 ARG A  96      19.535 -45.633  -0.898  1.00 74.57           H  
ATOM   1520  NH2 ARG A  96      19.190 -47.485   0.674  1.00 74.57           N  
ATOM   1521 HH21 ARG A  96      19.329 -46.585   1.112  1.00 74.57           H  
ATOM   1522 HH22 ARG A  96      19.103 -48.312   1.247  1.00 74.57           H  
ATOM   1523  CZ  ARG A  96      19.230 -47.609  -0.623  1.00 74.57           C  
ATOM   1524  N   ARG A  97      17.606 -53.955  -3.317  1.00 80.41           N  
ATOM   1525  H   ARG A  97      18.430 -54.392  -2.930  1.00 80.41           H  
ATOM   1526  CA  ARG A  97      16.290 -54.488  -2.961  1.00 80.41           C  
ATOM   1527  HA  ARG A  97      15.627 -54.315  -3.809  1.00 80.41           H  
ATOM   1528  C   ARG A  97      15.693 -53.714  -1.790  1.00 80.41           C  
ATOM   1529  CB  ARG A  97      16.334 -56.010  -2.744  1.00 80.41           C  
ATOM   1530  HB2 ARG A  97      15.317 -56.359  -2.563  1.00 80.41           H  
ATOM   1531  HB3 ARG A  97      16.942 -56.243  -1.870  1.00 80.41           H  
ATOM   1532  O   ARG A  97      16.414 -53.159  -0.967  1.00 80.41           O  
ATOM   1533  CG  ARG A  97      16.899 -56.737  -3.976  1.00 80.41           C  
ATOM   1534  HG2 ARG A  97      17.970 -56.541  -4.037  1.00 80.41           H  
ATOM   1535  HG3 ARG A  97      16.418 -56.359  -4.878  1.00 80.41           H  
ATOM   1536  CD  ARG A  97      16.677 -58.248  -3.906  1.00 80.41           C  
ATOM   1537  HD2 ARG A  97      15.613 -58.450  -4.033  1.00 80.41           H  
ATOM   1538  HD3 ARG A  97      16.980 -58.603  -2.921  1.00 80.41           H  
ATOM   1539  NE  ARG A  97      17.467 -58.944  -4.942  1.00 80.41           N  
ATOM   1540  HE  ARG A  97      18.186 -58.402  -5.398  1.00 80.41           H  
ATOM   1541  NH1 ARG A  97      16.559 -61.017  -4.628  1.00 80.41           N  
ATOM   1542 HH11 ARG A  97      16.581 -62.015  -4.780  1.00 80.41           H  
ATOM   1543 HH12 ARG A  97      15.937 -60.596  -3.953  1.00 80.41           H  
ATOM   1544  NH2 ARG A  97      18.272 -60.765  -6.054  1.00 80.41           N  
ATOM   1545 HH21 ARG A  97      19.033 -60.210  -6.417  1.00 80.41           H  
ATOM   1546 HH22 ARG A  97      18.312 -61.764  -6.197  1.00 80.41           H  
ATOM   1547  CZ  ARG A  97      17.428 -60.236  -5.209  1.00 80.41           C  
ATOM   1548  N   ASP A  98      14.368 -53.672  -1.740  1.00 83.24           N  
ATOM   1549  H   ASP A  98      13.871 -54.137  -2.486  1.00 83.24           H  
ATOM   1550  CA  ASP A  98      13.571 -53.045  -0.672  1.00 83.24           C  
ATOM   1551  HA  ASP A  98      14.240 -52.811   0.156  1.00 83.24           H  
ATOM   1552  C   ASP A  98      12.546 -54.073  -0.132  1.00 83.24           C  
ATOM   1553  CB  ASP A  98      12.981 -51.710  -1.195  1.00 83.24           C  
ATOM   1554  HB2 ASP A  98      12.021 -51.900  -1.674  1.00 83.24           H  
ATOM   1555  HB3 ASP A  98      13.651 -51.325  -1.964  1.00 83.24           H  
ATOM   1556  O   ASP A  98      11.422 -53.750   0.249  1.00 83.24           O  
ATOM   1557  CG  ASP A  98      12.823 -50.575  -0.163  1.00 83.24           C  
ATOM   1558  OD1 ASP A  98      13.237 -50.713   1.005  1.00 83.24           O  
ATOM   1559  OD2 ASP A  98      12.335 -49.483  -0.551  1.00 83.24           O  
ATOM   1560  N   ASP A  99      12.927 -55.361  -0.142  1.00 83.10           N  
ATOM   1561  H   ASP A  99      13.850 -55.562  -0.497  1.00 83.10           H  
ATOM   1562  CA  ASP A  99      12.058 -56.513   0.158  1.00 83.10           C  
ATOM   1563  HA  ASP A  99      11.213 -56.501  -0.530  1.00 83.10           H  
ATOM   1564  C   ASP A  99      11.472 -56.493   1.583  1.00 83.10           C  
ATOM   1565  CB  ASP A  99      12.842 -57.825  -0.058  1.00 83.10           C  
ATOM   1566  HB2 ASP A  99      13.801 -57.758   0.455  1.00 83.10           H  
ATOM   1567  HB3 ASP A  99      12.284 -58.643   0.398  1.00 83.10           H  
ATOM   1568  O   ASP A  99      10.413 -57.075   1.825  1.00 83.10           O  
ATOM   1569  CG  ASP A  99      13.061 -58.189  -1.533  1.00 83.10           C  
ATOM   1570  OD1 ASP A  99      12.101 -58.029  -2.318  1.00 83.10           O  
ATOM   1571  OD2 ASP A  99      14.170 -58.670  -1.861  1.00 83.10           O  
ATOM   1572  N   GLU A 100      12.119 -55.824   2.542  1.00 84.34           N  
ATOM   1573  H   GLU A 100      12.992 -55.375   2.305  1.00 84.34           H  
ATOM   1574  CA  GLU A 100      11.547 -55.598   3.879  1.00 84.34           C  
ATOM   1575  HA  GLU A 100      11.076 -56.517   4.229  1.00 84.34           H  
ATOM   1576  C   GLU A 100      10.453 -54.525   3.866  1.00 84.34           C  
ATOM   1577  CB  GLU A 100      12.632 -55.222   4.891  1.00 84.34           C  
ATOM   1578  HB2 GLU A 100      13.149 -54.318   4.568  1.00 84.34           H  
ATOM   1579  HB3 GLU A 100      12.131 -55.015   5.837  1.00 84.34           H  
ATOM   1580  O   GLU A 100       9.371 -54.728   4.422  1.00 84.34           O  
ATOM   1581  CG  GLU A 100      13.647 -56.352   5.103  1.00 84.34           C  
ATOM   1582  HG2 GLU A 100      14.432 -56.282   4.351  1.00 84.34           H  
ATOM   1583  HG3 GLU A 100      13.142 -57.309   4.971  1.00 84.34           H  
ATOM   1584  CD  GLU A 100      14.246 -56.289   6.512  1.00 84.34           C  
ATOM   1585  OE1 GLU A 100      14.248 -57.360   7.159  1.00 84.34           O  
ATOM   1586  OE2 GLU A 100      14.615 -55.173   6.940  1.00 84.34           O  
ATOM   1587  N   TYR A 101      10.679 -53.415   3.162  1.00 85.67           N  
ATOM   1588  H   TYR A 101      11.549 -53.329   2.655  1.00 85.67           H  
ATOM   1589  CA  TYR A 101       9.679 -52.366   2.978  1.00 85.67           C  
ATOM   1590  HA  TYR A 101       9.369 -51.992   3.953  1.00 85.67           H  
ATOM   1591  C   TYR A 101       8.430 -52.901   2.258  1.00 85.67           C  
ATOM   1592  CB  TYR A 101      10.333 -51.220   2.202  1.00 85.67           C  
ATOM   1593  HB2 TYR A 101      11.172 -50.831   2.778  1.00 85.67           H  
ATOM   1594  HB3 TYR A 101      10.722 -51.600   1.258  1.00 85.67           H  
ATOM   1595  O   TYR A 101       7.297 -52.613   2.655  1.00 85.67           O  
ATOM   1596  CG  TYR A 101       9.382 -50.095   1.892  1.00 85.67           C  
ATOM   1597  CD1 TYR A 101       8.631 -50.128   0.701  1.00 85.67           C  
ATOM   1598  HD1 TYR A 101       8.787 -50.926  -0.010  1.00 85.67           H  
ATOM   1599  CD2 TYR A 101       9.215 -49.049   2.816  1.00 85.67           C  
ATOM   1600  HD2 TYR A 101       9.791 -49.032   3.729  1.00 85.67           H  
ATOM   1601  CE1 TYR A 101       7.682 -49.124   0.449  1.00 85.67           C  
ATOM   1602  HE1 TYR A 101       7.104 -49.133  -0.464  1.00 85.67           H  
ATOM   1603  CE2 TYR A 101       8.288 -48.029   2.551  1.00 85.67           C  
ATOM   1604  HE2 TYR A 101       8.153 -47.227   3.262  1.00 85.67           H  
ATOM   1605  OH  TYR A 101       6.644 -47.079   1.101  1.00 85.67           O  
ATOM   1606  HH  TYR A 101       6.709 -46.386   1.762  1.00 85.67           H  
ATOM   1607  CZ  TYR A 101       7.519 -48.073   1.372  1.00 85.67           C  
ATOM   1608  N   TYR A 102       8.617 -53.764   1.257  1.00 87.36           N  
ATOM   1609  H   TYR A 102       9.563 -53.921   0.939  1.00 87.36           H  
ATOM   1610  CA  TYR A 102       7.519 -54.426   0.549  1.00 87.36           C  
ATOM   1611  HA  TYR A 102       6.763 -53.671   0.330  1.00 87.36           H  
ATOM   1612  C   TYR A 102       6.773 -55.487   1.382  1.00 87.36           C  
ATOM   1613  CB  TYR A 102       8.044 -54.977  -0.785  1.00 87.36           C  
ATOM   1614  HB2 TYR A 102       8.867 -55.659  -0.575  1.00 87.36           H  
ATOM   1615  HB3 TYR A 102       7.257 -55.564  -1.259  1.00 87.36           H  
ATOM   1616  O   TYR A 102       5.645 -55.837   1.032  1.00 87.36           O  
ATOM   1617  CG  TYR A 102       8.503 -53.921  -1.785  1.00 87.36           C  
ATOM   1618  CD1 TYR A 102       7.732 -52.762  -2.024  1.00 87.36           C  
ATOM   1619  HD1 TYR A 102       6.805 -52.601  -1.493  1.00 87.36           H  
ATOM   1620  CD2 TYR A 102       9.702 -54.111  -2.500  1.00 87.36           C  
ATOM   1621  HD2 TYR A 102      10.306 -54.989  -2.324  1.00 87.36           H  
ATOM   1622  CE1 TYR A 102       8.157 -51.799  -2.959  1.00 87.36           C  
ATOM   1623  HE1 TYR A 102       7.575 -50.909  -3.143  1.00 87.36           H  
ATOM   1624  CE2 TYR A 102      10.133 -53.147  -3.432  1.00 87.36           C  
ATOM   1625  HE2 TYR A 102      11.065 -53.290  -3.959  1.00 87.36           H  
ATOM   1626  OH  TYR A 102       9.776 -51.053  -4.556  1.00 87.36           O  
ATOM   1627  HH  TYR A 102      10.604 -51.320  -4.963  1.00 87.36           H  
ATOM   1628  CZ  TYR A 102       9.365 -51.987  -3.660  1.00 87.36           C  
ATOM   1629  N   LYS A 103       7.329 -55.949   2.514  1.00 87.82           N  
ATOM   1630  H   LYS A 103       8.275 -55.660   2.721  1.00 87.82           H  
ATOM   1631  CA  LYS A 103       6.599 -56.735   3.533  1.00 87.82           C  
ATOM   1632  HA  LYS A 103       5.832 -57.337   3.046  1.00 87.82           H  
ATOM   1633  C   LYS A 103       5.862 -55.848   4.545  1.00 87.82           C  
ATOM   1634  CB  LYS A 103       7.566 -57.675   4.271  1.00 87.82           C  
ATOM   1635  HB2 LYS A 103       7.051 -58.125   5.119  1.00 87.82           H  
ATOM   1636  HB3 LYS A 103       8.391 -57.081   4.664  1.00 87.82           H  
ATOM   1637  O   LYS A 103       4.819 -56.253   5.051  1.00 87.82           O  
ATOM   1638  CG  LYS A 103       8.114 -58.809   3.388  1.00 87.82           C  
ATOM   1639  HG2 LYS A 103       7.354 -59.579   3.264  1.00 87.82           H  
ATOM   1640  HG3 LYS A 103       8.368 -58.420   2.402  1.00 87.82           H  
ATOM   1641  CD  LYS A 103       9.372 -59.411   4.033  1.00 87.82           C  
ATOM   1642  HD2 LYS A 103      10.045 -58.597   4.301  1.00 87.82           H  
ATOM   1643  HD3 LYS A 103       9.099 -59.952   4.939  1.00 87.82           H  
ATOM   1644  CE  LYS A 103      10.105 -60.338   3.059  1.00 87.82           C  
ATOM   1645  HE2 LYS A 103      10.181 -59.821   2.103  1.00 87.82           H  
ATOM   1646  HE3 LYS A 103       9.519 -61.245   2.912  1.00 87.82           H  
ATOM   1647  NZ  LYS A 103      11.470 -60.654   3.553  1.00 87.82           N  
ATOM   1648  HZ1 LYS A 103      11.999 -59.800   3.658  1.00 87.82           H  
ATOM   1649  HZ2 LYS A 103      11.971 -61.233   2.894  1.00 87.82           H  
ATOM   1650  HZ3 LYS A 103      11.447 -61.109   4.454  1.00 87.82           H  
ATOM   1651  N   LYS A 104       6.380 -54.646   4.834  1.00 88.20           N  
ATOM   1652  H   LYS A 104       7.269 -54.422   4.411  1.00 88.20           H  
ATOM   1653  CA  LYS A 104       5.828 -53.699   5.824  1.00 88.20           C  
ATOM   1654  HA  LYS A 104       5.670 -54.235   6.760  1.00 88.20           H  
ATOM   1655  C   LYS A 104       4.459 -53.123   5.427  1.00 88.20           C  
ATOM   1656  CB  LYS A 104       6.880 -52.598   6.065  1.00 88.20           C  
ATOM   1657  HB2 LYS A 104       7.027 -52.039   5.141  1.00 88.20           H  
ATOM   1658  HB3 LYS A 104       7.825 -53.072   6.327  1.00 88.20           H  
ATOM   1659  O   LYS A 104       3.661 -52.803   6.306  1.00 88.20           O  
ATOM   1660  CG  LYS A 104       6.509 -51.603   7.177  1.00 88.20           C  
ATOM   1661  HG2 LYS A 104       6.327 -52.143   8.107  1.00 88.20           H  
ATOM   1662  HG3 LYS A 104       5.603 -51.067   6.894  1.00 88.20           H  
ATOM   1663  CD  LYS A 104       7.637 -50.583   7.391  1.00 88.20           C  
ATOM   1664  HD2 LYS A 104       7.900 -50.140   6.430  1.00 88.20           H  
ATOM   1665  HD3 LYS A 104       8.514 -51.086   7.799  1.00 88.20           H  
ATOM   1666  CE  LYS A 104       7.179 -49.471   8.340  1.00 88.20           C  
ATOM   1667  HE2 LYS A 104       6.972 -49.889   9.325  1.00 88.20           H  
ATOM   1668  HE3 LYS A 104       6.253 -49.054   7.943  1.00 88.20           H  
ATOM   1669  NZ  LYS A 104       8.183 -48.388   8.431  1.00 88.20           N  
ATOM   1670  HZ1 LYS A 104       9.014 -48.623   8.954  1.00 88.20           H  
ATOM   1671  HZ2 LYS A 104       7.770 -47.525   8.755  1.00 88.20           H  
ATOM   1672  HZ3 LYS A 104       8.449 -48.083   7.505  1.00 88.20           H  
ATOM   1673  N   PHE A 105       4.164 -53.006   4.129  1.00 87.35           N  
ATOM   1674  H   PHE A 105       4.867 -53.298   3.465  1.00 87.35           H  
ATOM   1675  CA  PHE A 105       2.924 -52.404   3.619  1.00 87.35           C  
ATOM   1676  HA  PHE A 105       2.257 -52.215   4.460  1.00 87.35           H  
ATOM   1677  C   PHE A 105       2.155 -53.318   2.650  1.00 87.35           C  
ATOM   1678  CB  PHE A 105       3.241 -51.046   2.978  1.00 87.35           C  
ATOM   1679  HB2 PHE A 105       3.946 -51.198   2.161  1.00 87.35           H  
ATOM   1680  HB3 PHE A 105       2.327 -50.634   2.549  1.00 87.35           H  
ATOM   1681  O   PHE A 105       2.728 -54.141   1.943  1.00 87.35           O  
ATOM   1682  CG  PHE A 105       3.815 -50.021   3.937  1.00 87.35           C  
ATOM   1683  CD1 PHE A 105       2.966 -49.355   4.843  1.00 87.35           C  
ATOM   1684  HD1 PHE A 105       1.910 -49.581   4.863  1.00 87.35           H  
ATOM   1685  CD2 PHE A 105       5.194 -49.728   3.928  1.00 87.35           C  
ATOM   1686  HD2 PHE A 105       5.857 -50.234   3.243  1.00 87.35           H  
ATOM   1687  CE1 PHE A 105       3.489 -48.400   5.731  1.00 87.35           C  
ATOM   1688  HE1 PHE A 105       2.839 -47.896   6.432  1.00 87.35           H  
ATOM   1689  CE2 PHE A 105       5.713 -48.768   4.815  1.00 87.35           C  
ATOM   1690  HE2 PHE A 105       6.768 -48.540   4.807  1.00 87.35           H  
ATOM   1691  CZ  PHE A 105       4.862 -48.103   5.714  1.00 87.35           C  
ATOM   1692  HZ  PHE A 105       5.264 -47.369   6.396  1.00 87.35           H  
ATOM   1693  N   ARG A 106       0.826 -53.152   2.577  1.00 84.83           N  
ATOM   1694  H   ARG A 106       0.411 -52.442   3.162  1.00 84.83           H  
ATOM   1695  CA  ARG A 106      -0.056 -53.956   1.711  1.00 84.83           C  
ATOM   1696  HA  ARG A 106       0.357 -54.963   1.660  1.00 84.83           H  
ATOM   1697  C   ARG A 106      -0.100 -53.389   0.285  1.00 84.83           C  
ATOM   1698  CB  ARG A 106      -1.451 -54.036   2.361  1.00 84.83           C  
ATOM   1699  HB2 ARG A 106      -1.939 -53.064   2.282  1.00 84.83           H  
ATOM   1700  HB3 ARG A 106      -1.331 -54.264   3.420  1.00 84.83           H  
ATOM   1701  O   ARG A 106      -0.637 -52.304   0.067  1.00 84.83           O  
ATOM   1702  CG  ARG A 106      -2.358 -55.114   1.745  1.00 84.83           C  
ATOM   1703  HG2 ARG A 106      -1.922 -56.094   1.943  1.00 84.83           H  
ATOM   1704  HG3 ARG A 106      -2.436 -54.968   0.668  1.00 84.83           H  
ATOM   1705  CD  ARG A 106      -3.764 -55.037   2.364  1.00 84.83           C  
ATOM   1706  HD2 ARG A 106      -3.671 -54.975   3.448  1.00 84.83           H  
ATOM   1707  HD3 ARG A 106      -4.246 -54.125   2.014  1.00 84.83           H  
ATOM   1708  NE  ARG A 106      -4.585 -56.218   2.033  1.00 84.83           N  
ATOM   1709  HE  ARG A 106      -4.094 -57.097   1.950  1.00 84.83           H  
ATOM   1710  NH1 ARG A 106      -6.684 -55.220   2.050  1.00 84.83           N  
ATOM   1711 HH11 ARG A 106      -6.347 -54.268   2.058  1.00 84.83           H  
ATOM   1712 HH12 ARG A 106      -7.687 -55.253   1.939  1.00 84.83           H  
ATOM   1713  NH2 ARG A 106      -6.501 -57.418   1.814  1.00 84.83           N  
ATOM   1714 HH21 ARG A 106      -5.965 -58.274   1.789  1.00 84.83           H  
ATOM   1715 HH22 ARG A 106      -7.510 -57.439   1.801  1.00 84.83           H  
ATOM   1716  CZ  ARG A 106      -5.909 -56.266   1.968  1.00 84.83           C  
ATOM   1717  N   PHE A 107       0.398 -54.136  -0.700  1.00 87.55           N  
ATOM   1718  H   PHE A 107       0.903 -54.974  -0.450  1.00 87.55           H  
ATOM   1719  CA  PHE A 107       0.376 -53.752  -2.121  1.00 87.55           C  
ATOM   1720  HA  PHE A 107       0.168 -52.686  -2.205  1.00 87.55           H  
ATOM   1721  C   PHE A 107      -0.743 -54.481  -2.885  1.00 87.55           C  
ATOM   1722  CB  PHE A 107       1.769 -53.969  -2.733  1.00 87.55           C  
ATOM   1723  HB2 PHE A 107       1.677 -54.002  -3.819  1.00 87.55           H  
ATOM   1724  HB3 PHE A 107       2.155 -54.937  -2.412  1.00 87.55           H  
ATOM   1725  O   PHE A 107      -0.554 -55.570  -3.425  1.00 87.55           O  
ATOM   1726  CG  PHE A 107       2.760 -52.876  -2.371  1.00 87.55           C  
ATOM   1727  CD1 PHE A 107       3.053 -51.861  -3.299  1.00 87.55           C  
ATOM   1728  HD1 PHE A 107       2.651 -51.919  -4.300  1.00 87.55           H  
ATOM   1729  CD2 PHE A 107       3.387 -52.859  -1.111  1.00 87.55           C  
ATOM   1730  HD2 PHE A 107       3.229 -53.671  -0.417  1.00 87.55           H  
ATOM   1731  CE1 PHE A 107       3.897 -50.795  -2.943  1.00 87.55           C  
ATOM   1732  HE1 PHE A 107       4.130 -50.021  -3.659  1.00 87.55           H  
ATOM   1733  CE2 PHE A 107       4.247 -51.804  -0.761  1.00 87.55           C  
ATOM   1734  HE2 PHE A 107       4.749 -51.812   0.195  1.00 87.55           H  
ATOM   1735  CZ  PHE A 107       4.484 -50.758  -1.668  1.00 87.55           C  
ATOM   1736  HZ  PHE A 107       5.149 -49.952  -1.398  1.00 87.55           H  
ATOM   1737  N   ASN A 108      -1.939 -53.884  -2.946  1.00 83.01           N  
ATOM   1738  H   ASN A 108      -2.072 -53.011  -2.455  1.00 83.01           H  
ATOM   1739  CA  ASN A 108      -3.051 -54.440  -3.725  1.00 83.01           C  
ATOM   1740  HA  ASN A 108      -3.083 -55.517  -3.563  1.00 83.01           H  
ATOM   1741  C   ASN A 108      -2.844 -54.203  -5.235  1.00 83.01           C  
ATOM   1742  CB  ASN A 108      -4.383 -53.861  -3.216  1.00 83.01           C  
ATOM   1743  HB2 ASN A 108      -4.480 -54.056  -2.148  1.00 83.01           H  
ATOM   1744  HB3 ASN A 108      -4.400 -52.782  -3.369  1.00 83.01           H  
ATOM   1745  O   ASN A 108      -3.061 -53.095  -5.726  1.00 83.01           O  
ATOM   1746  CG  ASN A 108      -5.594 -54.461  -3.919  1.00 83.01           C  
ATOM   1747  ND2 ASN A 108      -6.779 -54.039  -3.549  1.00 83.01           N  
ATOM   1748 HD21 ASN A 108      -7.586 -54.426  -4.017  1.00 83.01           H  
ATOM   1749 HD22 ASN A 108      -6.876 -53.334  -2.832  1.00 83.01           H  
ATOM   1750  OD1 ASN A 108      -5.496 -55.318  -4.787  1.00 83.01           O  
ATOM   1751  N   LEU A 109      -2.432 -55.244  -5.963  1.00 83.16           N  
ATOM   1752  H   LEU A 109      -2.206 -56.090  -5.460  1.00 83.16           H  
ATOM   1753  CA  LEU A 109      -2.113 -55.198  -7.399  1.00 83.16           C  
ATOM   1754  HA  LEU A 109      -1.545 -54.287  -7.592  1.00 83.16           H  
ATOM   1755  C   LEU A 109      -3.337 -55.122  -8.338  1.00 83.16           C  
ATOM   1756  CB  LEU A 109      -1.230 -56.416  -7.745  1.00 83.16           C  
ATOM   1757  HB2 LEU A 109      -1.758 -57.319  -7.440  1.00 83.16           H  
ATOM   1758  HB3 LEU A 109      -1.104 -56.461  -8.827  1.00 83.16           H  
ATOM   1759  O   LEU A 109      -3.160 -55.044  -9.556  1.00 83.16           O  
ATOM   1760  CG  LEU A 109       0.175 -56.421  -7.108  1.00 83.16           C  
ATOM   1761  HG  LEU A 109       0.096 -56.317  -6.025  1.00 83.16           H  
ATOM   1762  CD1 LEU A 109       0.856 -57.755  -7.420  1.00 83.16           C  
ATOM   1763 HD11 LEU A 109       0.324 -58.559  -6.913  1.00 83.16           H  
ATOM   1764 HD12 LEU A 109       0.855 -57.940  -8.494  1.00 83.16           H  
ATOM   1765 HD13 LEU A 109       1.881 -57.739  -7.048  1.00 83.16           H  
ATOM   1766  CD2 LEU A 109       1.051 -55.295  -7.658  1.00 83.16           C  
ATOM   1767 HD21 LEU A 109       0.640 -54.328  -7.368  1.00 83.16           H  
ATOM   1768 HD22 LEU A 109       1.120 -55.350  -8.745  1.00 83.16           H  
ATOM   1769 HD23 LEU A 109       2.052 -55.359  -7.230  1.00 83.16           H  
ATOM   1770  N   ASN A 110      -4.573 -55.155  -7.823  1.00 82.79           N  
ATOM   1771  H   ASN A 110      -4.685 -55.160  -6.819  1.00 82.79           H  
ATOM   1772  CA  ASN A 110      -5.760 -54.963  -8.660  1.00 82.79           C  
ATOM   1773  HA  ASN A 110      -5.599 -55.529  -9.577  1.00 82.79           H  
ATOM   1774  C   ASN A 110      -5.906 -53.492  -9.084  1.00 82.79           C  
ATOM   1775  CB  ASN A 110      -7.024 -55.514  -7.966  1.00 82.79           C  
ATOM   1776  HB2 ASN A 110      -6.833 -55.660  -6.903  1.00 82.79           H  
ATOM   1777  HB3 ASN A 110      -7.834 -54.790  -8.050  1.00 82.79           H  
ATOM   1778  O   ASN A 110      -5.759 -52.572  -8.282  1.00 82.79           O  
ATOM   1779  CG  ASN A 110      -7.525 -56.818  -8.569  1.00 82.79           C  
ATOM   1780  ND2 ASN A 110      -8.132 -57.666  -7.773  1.00 82.79           N  
ATOM   1781 HD21 ASN A 110      -8.209 -57.469  -6.786  1.00 82.79           H  
ATOM   1782 HD22 ASN A 110      -8.447 -58.534  -8.182  1.00 82.79           H  
ATOM   1783  OD1 ASN A 110      -7.413 -57.078  -9.759  1.00 82.79           O  
ATOM   1784  N   ARG A 111      -6.219 -53.271 -10.365  1.00 82.29           N  
ATOM   1785  H   ARG A 111      -6.403 -54.074 -10.948  1.00 82.29           H  
ATOM   1786  CA  ARG A 111      -6.317 -51.940 -10.986  1.00 82.29           C  
ATOM   1787  HA  ARG A 111      -6.347 -51.190 -10.195  1.00 82.29           H  
ATOM   1788  C   ARG A 111      -7.626 -51.769 -11.732  1.00 82.29           C  
ATOM   1789  CB  ARG A 111      -5.109 -51.700 -11.917  1.00 82.29           C  
ATOM   1790  HB2 ARG A 111      -5.048 -52.527 -12.625  1.00 82.29           H  
ATOM   1791  HB3 ARG A 111      -5.265 -50.784 -12.486  1.00 82.29           H  
ATOM   1792  O   ARG A 111      -8.159 -52.742 -12.269  1.00 82.29           O  
ATOM   1793  CG  ARG A 111      -3.768 -51.593 -11.173  1.00 82.29           C  
ATOM   1794  HG2 ARG A 111      -3.623 -52.467 -10.538  1.00 82.29           H  
ATOM   1795  HG3 ARG A 111      -2.951 -51.551 -11.893  1.00 82.29           H  
ATOM   1796  CD  ARG A 111      -3.744 -50.325 -10.320  1.00 82.29           C  
ATOM   1797  HD2 ARG A 111      -3.669 -49.448 -10.963  1.00 82.29           H  
ATOM   1798  HD3 ARG A 111      -4.674 -50.251  -9.756  1.00 82.29           H  
ATOM   1799  NE  ARG A 111      -2.642 -50.322  -9.359  1.00 82.29           N  
ATOM   1800  HE  ARG A 111      -1.790 -50.828  -9.555  1.00 82.29           H  
ATOM   1801  NH1 ARG A 111      -3.635 -48.906  -7.846  1.00 82.29           N  
ATOM   1802 HH11 ARG A 111      -3.488 -48.213  -7.126  1.00 82.29           H  
ATOM   1803 HH12 ARG A 111      -4.527 -48.985  -8.312  1.00 82.29           H  
ATOM   1804  NH2 ARG A 111      -1.505 -49.487  -7.619  1.00 82.29           N  
ATOM   1805 HH21 ARG A 111      -1.430 -48.815  -6.869  1.00 82.29           H  
ATOM   1806 HH22 ARG A 111      -0.726 -50.036  -7.953  1.00 82.29           H  
ATOM   1807  CZ  ARG A 111      -2.611 -49.586  -8.275  1.00 82.29           C  
ATOM   1808  N   ASP A 112      -8.123 -50.534 -11.793  1.00 79.94           N  
ATOM   1809  H   ASP A 112      -7.632 -49.768 -11.354  1.00 79.94           H  
ATOM   1810  CA  ASP A 112      -9.354 -50.244 -12.523  1.00 79.94           C  
ATOM   1811  HA  ASP A 112     -10.082 -51.004 -12.241  1.00 79.94           H  
ATOM   1812  C   ASP A 112      -9.132 -50.352 -14.038  1.00 79.94           C  
ATOM   1813  CB  ASP A 112      -9.977 -48.896 -12.133  1.00 79.94           C  
ATOM   1814  HB2 ASP A 112      -9.293 -48.086 -12.388  1.00 79.94           H  
ATOM   1815  HB3 ASP A 112     -10.153 -48.879 -11.057  1.00 79.94           H  
ATOM   1816  O   ASP A 112      -8.611 -49.450 -14.698  1.00 79.94           O  
ATOM   1817  CG  ASP A 112     -11.315 -48.695 -12.863  1.00 79.94           C  
ATOM   1818  OD1 ASP A 112     -11.854 -49.697 -13.401  1.00 79.94           O  
ATOM   1819  OD2 ASP A 112     -11.797 -47.548 -12.935  1.00 79.94           O  
ATOM   1820  N   LYS A 113      -9.586 -51.479 -14.591  1.00 82.16           N  
ATOM   1821  H   LYS A 113      -9.960 -52.170 -13.957  1.00 82.16           H  
ATOM   1822  CA  LYS A 113      -9.520 -51.800 -16.020  1.00 82.16           C  
ATOM   1823  HA  LYS A 113      -8.511 -51.576 -16.365  1.00 82.16           H  
ATOM   1824  C   LYS A 113     -10.453 -50.928 -16.875  1.00 82.16           C  
ATOM   1825  CB  LYS A 113      -9.784 -53.304 -16.234  1.00 82.16           C  
ATOM   1826  HB2 LYS A 113     -10.843 -53.510 -16.079  1.00 82.16           H  
ATOM   1827  HB3 LYS A 113      -9.536 -53.549 -17.267  1.00 82.16           H  
ATOM   1828  O   LYS A 113     -10.386 -50.999 -18.098  1.00 82.16           O  
ATOM   1829  CG  LYS A 113      -8.959 -54.201 -15.291  1.00 82.16           C  
ATOM   1830  HG2 LYS A 113      -9.350 -54.105 -14.278  1.00 82.16           H  
ATOM   1831  HG3 LYS A 113      -7.922 -53.867 -15.293  1.00 82.16           H  
ATOM   1832  CD  LYS A 113      -9.014 -55.681 -15.686  1.00 82.16           C  
ATOM   1833  HD2 LYS A 113     -10.050 -56.019 -15.674  1.00 82.16           H  
ATOM   1834  HD3 LYS A 113      -8.605 -55.801 -16.689  1.00 82.16           H  
ATOM   1835  CE  LYS A 113      -8.183 -56.493 -14.684  1.00 82.16           C  
ATOM   1836  HE2 LYS A 113      -8.583 -56.322 -13.684  1.00 82.16           H  
ATOM   1837  HE3 LYS A 113      -7.162 -56.111 -14.698  1.00 82.16           H  
ATOM   1838  NZ  LYS A 113      -8.188 -57.943 -14.998  1.00 82.16           N  
ATOM   1839  HZ1 LYS A 113      -9.131 -58.305 -15.002  1.00 82.16           H  
ATOM   1840  HZ2 LYS A 113      -7.656 -58.450 -14.305  1.00 82.16           H  
ATOM   1841  HZ3 LYS A 113      -7.767 -58.107 -15.901  1.00 82.16           H  
ATOM   1842  N   ASN A 114     -11.320 -50.111 -16.262  1.00 76.29           N  
ATOM   1843  H   ASN A 114     -11.333 -50.096 -15.252  1.00 76.29           H  
ATOM   1844  CA  ASN A 114     -12.172 -49.148 -16.967  1.00 76.29           C  
ATOM   1845  HA  ASN A 114     -12.583 -49.624 -17.858  1.00 76.29           H  
ATOM   1846  C   ASN A 114     -11.419 -47.894 -17.434  1.00 76.29           C  
ATOM   1847  CB  ASN A 114     -13.327 -48.697 -16.060  1.00 76.29           C  
ATOM   1848  HB2 ASN A 114     -13.859 -47.886 -16.555  1.00 76.29           H  
ATOM   1849  HB3 ASN A 114     -12.934 -48.284 -15.131  1.00 76.29           H  
ATOM   1850  O   ASN A 114     -11.925 -47.182 -18.307  1.00 76.29           O  
ATOM   1851  CG  ASN A 114     -14.329 -49.784 -15.755  1.00 76.29           C  
ATOM   1852  ND2 ASN A 114     -14.155 -50.513 -14.684  1.00 76.29           N  
ATOM   1853 HD21 ASN A 114     -13.373 -50.292 -14.083  1.00 76.29           H  
ATOM   1854 HD22 ASN A 114     -14.831 -51.225 -14.447  1.00 76.29           H  
ATOM   1855  OD1 ASN A 114     -15.311 -49.925 -16.473  1.00 76.29           O  
ATOM   1856  N   LEU A 115     -10.259 -47.589 -16.842  1.00 81.70           N  
ATOM   1857  H   LEU A 115      -9.897 -48.210 -16.132  1.00 81.70           H  
ATOM   1858  CA  LEU A 115      -9.447 -46.435 -17.217  1.00 81.70           C  
ATOM   1859  HA  LEU A 115     -10.108 -45.589 -17.403  1.00 81.70           H  
ATOM   1860  C   LEU A 115      -8.704 -46.725 -18.523  1.00 81.70           C  
ATOM   1861  CB  LEU A 115      -8.492 -46.068 -16.068  1.00 81.70           C  
ATOM   1862  HB2 LEU A 115      -7.806 -45.296 -16.415  1.00 81.70           H  
ATOM   1863  HB3 LEU A 115      -7.902 -46.948 -15.813  1.00 81.70           H  
ATOM   1864  O   LEU A 115      -8.012 -47.732 -18.655  1.00 81.70           O  
ATOM   1865  CG  LEU A 115      -9.203 -45.555 -14.800  1.00 81.70           C  
ATOM   1866  HG  LEU A 115      -9.913 -46.305 -14.450  1.00 81.70           H  
ATOM   1867  CD1 LEU A 115      -8.174 -45.311 -13.698  1.00 81.70           C  
ATOM   1868 HD11 LEU A 115      -7.645 -46.241 -13.489  1.00 81.70           H  
ATOM   1869 HD12 LEU A 115      -8.684 -45.002 -12.786  1.00 81.70           H  
ATOM   1870 HD13 LEU A 115      -7.469 -44.539 -14.004  1.00 81.70           H  
ATOM   1871  CD2 LEU A 115      -9.943 -44.235 -15.045  1.00 81.70           C  
ATOM   1872 HD21 LEU A 115     -10.336 -43.862 -14.099  1.00 81.70           H  
ATOM   1873 HD22 LEU A 115      -9.269 -43.495 -15.476  1.00 81.70           H  
ATOM   1874 HD23 LEU A 115     -10.789 -44.399 -15.712  1.00 81.70           H  
ATOM   1875  N   SER A 116      -8.818 -45.823 -19.498  1.00 82.95           N  
ATOM   1876  H   SER A 116      -9.319 -44.966 -19.312  1.00 82.95           H  
ATOM   1877  CA  SER A 116      -8.277 -46.025 -20.850  1.00 82.95           C  
ATOM   1878  HA  SER A 116      -8.670 -46.966 -21.236  1.00 82.95           H  
ATOM   1879  C   SER A 116      -6.751 -46.143 -20.896  1.00 82.95           C  
ATOM   1880  CB  SER A 116      -8.756 -44.904 -21.773  1.00 82.95           C  
ATOM   1881  HB2 SER A 116      -8.258 -44.976 -22.739  1.00 82.95           H  
ATOM   1882  HB3 SER A 116      -9.830 -45.016 -21.921  1.00 82.95           H  
ATOM   1883  O   SER A 116      -6.221 -46.748 -21.826  1.00 82.95           O  
ATOM   1884  OG  SER A 116      -8.497 -43.643 -21.186  1.00 82.95           O  
ATOM   1885  HG  SER A 116      -9.228 -43.047 -21.367  1.00 82.95           H  
ATOM   1886  N   ILE A 117      -6.042 -45.638 -19.881  1.00 88.76           N  
ATOM   1887  H   ILE A 117      -6.526 -45.107 -19.172  1.00 88.76           H  
ATOM   1888  CA  ILE A 117      -4.594 -45.832 -19.744  1.00 88.76           C  
ATOM   1889  HA  ILE A 117      -4.156 -45.636 -20.723  1.00 88.76           H  
ATOM   1890  C   ILE A 117      -4.192 -47.269 -19.378  1.00 88.76           C  
ATOM   1891  CB  ILE A 117      -4.023 -44.798 -18.759  1.00 88.76           C  
ATOM   1892  HB  ILE A 117      -4.465 -43.835 -19.015  1.00 88.76           H  
ATOM   1893  O   ILE A 117      -3.080 -47.681 -19.701  1.00 88.76           O  
ATOM   1894  CG1 ILE A 117      -2.499 -44.680 -18.950  1.00 88.76           C  
ATOM   1895 HG12 ILE A 117      -1.991 -45.509 -18.456  1.00 88.76           H  
ATOM   1896 HG13 ILE A 117      -2.251 -44.721 -20.011  1.00 88.76           H  
ATOM   1897  CG2 ILE A 117      -4.376 -45.116 -17.293  1.00 88.76           C  
ATOM   1898 HG21 ILE A 117      -3.839 -46.003 -16.956  1.00 88.76           H  
ATOM   1899 HG22 ILE A 117      -5.447 -45.293 -17.186  1.00 88.76           H  
ATOM   1900 HG23 ILE A 117      -4.098 -44.281 -16.651  1.00 88.76           H  
ATOM   1901  CD1 ILE A 117      -1.968 -43.364 -18.397  1.00 88.76           C  
ATOM   1902 HD11 ILE A 117      -0.906 -43.276 -18.627  1.00 88.76           H  
ATOM   1903 HD12 ILE A 117      -2.110 -43.353 -17.316  1.00 88.76           H  
ATOM   1904 HD13 ILE A 117      -2.502 -42.529 -18.851  1.00 88.76           H  
ATOM   1905  N   TYR A 118      -5.085 -48.064 -18.774  1.00 89.05           N  
ATOM   1906  H   TYR A 118      -6.011 -47.710 -18.577  1.00 89.05           H  
ATOM   1907  CA  TYR A 118      -4.794 -49.459 -18.421  1.00 89.05           C  
ATOM   1908  HA  TYR A 118      -3.901 -49.480 -17.796  1.00 89.05           H  
ATOM   1909  C   TYR A 118      -4.497 -50.307 -19.666  1.00 89.05           C  
ATOM   1910  CB  TYR A 118      -5.963 -50.040 -17.612  1.00 89.05           C  
ATOM   1911  HB2 TYR A 118      -6.862 -50.036 -18.229  1.00 89.05           H  
ATOM   1912  HB3 TYR A 118      -6.154 -49.399 -16.751  1.00 89.05           H  
ATOM   1913  O   TYR A 118      -3.589 -51.131 -19.649  1.00 89.05           O  
ATOM   1914  CG  TYR A 118      -5.721 -51.453 -17.115  1.00 89.05           C  
ATOM   1915  CD1 TYR A 118      -6.290 -52.547 -17.796  1.00 89.05           C  
ATOM   1916  HD1 TYR A 118      -6.897 -52.380 -18.673  1.00 89.05           H  
ATOM   1917  CD2 TYR A 118      -4.903 -51.674 -15.990  1.00 89.05           C  
ATOM   1918  HD2 TYR A 118      -4.452 -50.833 -15.483  1.00 89.05           H  
ATOM   1919  CE1 TYR A 118      -6.055 -53.859 -17.343  1.00 89.05           C  
ATOM   1920  HE1 TYR A 118      -6.471 -54.702 -17.874  1.00 89.05           H  
ATOM   1921  CE2 TYR A 118      -4.661 -52.985 -15.535  1.00 89.05           C  
ATOM   1922  HE2 TYR A 118      -4.030 -53.151 -14.675  1.00 89.05           H  
ATOM   1923  OH  TYR A 118      -5.058 -55.346 -15.745  1.00 89.05           O  
ATOM   1924  HH  TYR A 118      -4.381 -55.364 -15.065  1.00 89.05           H  
ATOM   1925  CZ  TYR A 118      -5.248 -54.080 -16.207  1.00 89.05           C  
ATOM   1926  N   ALA A 119      -5.171 -50.024 -20.787  1.00 87.77           N  
ATOM   1927  H   ALA A 119      -5.869 -49.296 -20.746  1.00 87.77           H  
ATOM   1928  CA  ALA A 119      -4.927 -50.663 -22.086  1.00 87.77           C  
ATOM   1929  HA  ALA A 119      -4.921 -51.743 -21.937  1.00 87.77           H  
ATOM   1930  C   ALA A 119      -3.569 -50.302 -22.734  1.00 87.77           C  
ATOM   1931  CB  ALA A 119      -6.104 -50.311 -23.005  1.00 87.77           C  
ATOM   1932  HB1 ALA A 119      -7.042 -50.618 -22.544  1.00 87.77           H  
ATOM   1933  HB2 ALA A 119      -6.123 -49.237 -23.191  1.00 87.77           H  
ATOM   1934  HB3 ALA A 119      -5.992 -50.834 -23.955  1.00 87.77           H  
ATOM   1935  O   ALA A 119      -3.252 -50.798 -23.812  1.00 87.77           O  
ATOM   1936  N   LYS A 120      -2.776 -49.428 -22.100  1.00 91.35           N  
ATOM   1937  H   LYS A 120      -3.121 -49.032 -21.237  1.00 91.35           H  
ATOM   1938  CA  LYS A 120      -1.406 -49.064 -22.490  1.00 91.35           C  
ATOM   1939  HA  LYS A 120      -1.091 -49.695 -23.321  1.00 91.35           H  
ATOM   1940  C   LYS A 120      -0.382 -49.367 -21.385  1.00 91.35           C  
ATOM   1941  CB  LYS A 120      -1.383 -47.586 -22.940  1.00 91.35           C  
ATOM   1942  HB2 LYS A 120      -0.356 -47.220 -22.962  1.00 91.35           H  
ATOM   1943  HB3 LYS A 120      -1.922 -46.985 -22.208  1.00 91.35           H  
ATOM   1944  O   LYS A 120       0.757 -48.923 -21.485  1.00 91.35           O  
ATOM   1945  CG  LYS A 120      -1.996 -47.352 -24.334  1.00 91.35           C  
ATOM   1946  HG2 LYS A 120      -2.985 -47.805 -24.396  1.00 91.35           H  
ATOM   1947  HG3 LYS A 120      -2.093 -46.278 -24.493  1.00 91.35           H  
ATOM   1948  CD  LYS A 120      -1.092 -47.901 -25.442  1.00 91.35           C  
ATOM   1949  HD2 LYS A 120      -1.028 -48.987 -25.375  1.00 91.35           H  
ATOM   1950  HD3 LYS A 120      -0.094 -47.488 -25.296  1.00 91.35           H  
ATOM   1951  CE  LYS A 120      -1.584 -47.520 -26.841  1.00 91.35           C  
ATOM   1952  HE2 LYS A 120      -2.509 -48.058 -27.045  1.00 91.35           H  
ATOM   1953  HE3 LYS A 120      -1.775 -46.447 -26.872  1.00 91.35           H  
ATOM   1954  NZ  LYS A 120      -0.552 -47.868 -27.843  1.00 91.35           N  
ATOM   1955  HZ1 LYS A 120      -0.810 -47.733 -28.810  1.00 91.35           H  
ATOM   1956  HZ2 LYS A 120      -0.202 -48.803 -27.692  1.00 91.35           H  
ATOM   1957  HZ3 LYS A 120       0.314 -47.388 -27.645  1.00 91.35           H  
ATOM   1958  N   ARG A 121      -0.757 -50.111 -20.336  1.00 92.86           N  
ATOM   1959  H   ARG A 121      -1.687 -50.505 -20.338  1.00 92.86           H  
ATOM   1960  CA  ARG A 121       0.088 -50.341 -19.153  1.00 92.86           C  
ATOM   1961  HA  ARG A 121       0.359 -49.369 -18.739  1.00 92.86           H  
ATOM   1962  C   ARG A 121       1.425 -51.015 -19.492  1.00 92.86           C  
ATOM   1963  CB  ARG A 121      -0.724 -51.097 -18.088  1.00 92.86           C  
ATOM   1964  HB2 ARG A 121      -1.110 -52.023 -18.515  1.00 92.86           H  
ATOM   1965  HB3 ARG A 121      -1.564 -50.477 -17.774  1.00 92.86           H  
ATOM   1966  O   ARG A 121       2.457 -50.479 -19.105  1.00 92.86           O  
ATOM   1967  CG  ARG A 121       0.141 -51.433 -16.869  1.00 92.86           C  
ATOM   1968  HG2 ARG A 121       0.913 -52.131 -17.193  1.00 92.86           H  
ATOM   1969  HG3 ARG A 121       0.636 -50.534 -16.503  1.00 92.86           H  
ATOM   1970  CD  ARG A 121      -0.657 -52.071 -15.723  1.00 92.86           C  
ATOM   1971  HD2 ARG A 121      -1.126 -51.283 -15.134  1.00 92.86           H  
ATOM   1972  HD3 ARG A 121      -1.444 -52.703 -16.133  1.00 92.86           H  
ATOM   1973  NE  ARG A 121       0.258 -52.868 -14.879  1.00 92.86           N  
ATOM   1974  HE  ARG A 121       0.749 -52.376 -14.146  1.00 92.86           H  
ATOM   1975  NH1 ARG A 121       0.169 -54.758 -16.154  1.00 92.86           N  
ATOM   1976 HH11 ARG A 121       0.662 -55.384 -16.775  1.00 92.86           H  
ATOM   1977 HH12 ARG A 121      -0.640 -54.391 -16.634  1.00 92.86           H  
ATOM   1978  NH2 ARG A 121       1.922 -54.433 -14.808  1.00 92.86           N  
ATOM   1979 HH21 ARG A 121       2.383 -55.168 -15.327  1.00 92.86           H  
ATOM   1980 HH22 ARG A 121       2.506 -53.792 -14.290  1.00 92.86           H  
ATOM   1981  CZ  ARG A 121       0.773 -54.024 -15.267  1.00 92.86           C  
ATOM   1982  N   GLU A 122       1.426 -52.137 -20.212  1.00 92.09           N  
ATOM   1983  H   GLU A 122       0.553 -52.609 -20.398  1.00 92.09           H  
ATOM   1984  CA  GLU A 122       2.665 -52.818 -20.628  1.00 92.09           C  
ATOM   1985  HA  GLU A 122       3.265 -53.057 -19.749  1.00 92.09           H  
ATOM   1986  C   GLU A 122       3.542 -51.929 -21.526  1.00 92.09           C  
ATOM   1987  CB  GLU A 122       2.340 -54.131 -21.369  1.00 92.09           C  
ATOM   1988  HB2 GLU A 122       3.243 -54.456 -21.885  1.00 92.09           H  
ATOM   1989  HB3 GLU A 122       1.584 -53.944 -22.132  1.00 92.09           H  
ATOM   1990  O   GLU A 122       4.751 -51.868 -21.333  1.00 92.09           O  
ATOM   1991  CG  GLU A 122       1.899 -55.302 -20.472  1.00 92.09           C  
ATOM   1992  HG2 GLU A 122       2.680 -55.477 -19.733  1.00 92.09           H  
ATOM   1993  HG3 GLU A 122       1.827 -56.196 -21.091  1.00 92.09           H  
ATOM   1994  CD  GLU A 122       0.556 -55.099 -19.756  1.00 92.09           C  
ATOM   1995  OE1 GLU A 122       0.424 -55.620 -18.622  1.00 92.09           O  
ATOM   1996  OE2 GLU A 122      -0.313 -54.362 -20.275  1.00 92.09           O  
ATOM   1997  N   GLU A 123       2.941 -51.189 -22.462  1.00 94.41           N  
ATOM   1998  H   GLU A 123       1.939 -51.272 -22.556  1.00 94.41           H  
ATOM   1999  CA  GLU A 123       3.651 -50.284 -23.382  1.00 94.41           C  
ATOM   2000  HA  GLU A 123       4.432 -50.843 -23.897  1.00 94.41           H  
ATOM   2001  C   GLU A 123       4.334 -49.121 -22.639  1.00 94.41           C  
ATOM   2002  CB  GLU A 123       2.631 -49.786 -24.420  1.00 94.41           C  
ATOM   2003  HB2 GLU A 123       1.892 -49.157 -23.924  1.00 94.41           H  
ATOM   2004  HB3 GLU A 123       2.112 -50.660 -24.814  1.00 94.41           H  
ATOM   2005  O   GLU A 123       5.472 -48.768 -22.942  1.00 94.41           O  
ATOM   2006  CG  GLU A 123       3.224 -49.005 -25.603  1.00 94.41           C  
ATOM   2007  HG2 GLU A 123       3.712 -48.104 -25.232  1.00 94.41           H  
ATOM   2008  HG3 GLU A 123       3.968 -49.623 -26.106  1.00 94.41           H  
ATOM   2009  CD  GLU A 123       2.116 -48.626 -26.596  1.00 94.41           C  
ATOM   2010  OE1 GLU A 123       1.949 -47.431 -26.945  1.00 94.41           O  
ATOM   2011  OE2 GLU A 123       1.295 -49.499 -26.967  1.00 94.41           O  
ATOM   2012  N   ILE A 124       3.665 -48.569 -21.619  1.00 95.70           N  
ATOM   2013  H   ILE A 124       2.735 -48.915 -21.431  1.00 95.70           H  
ATOM   2014  CA  ILE A 124       4.205 -47.525 -20.737  1.00 95.70           C  
ATOM   2015  HA  ILE A 124       4.615 -46.721 -21.348  1.00 95.70           H  
ATOM   2016  C   ILE A 124       5.390 -48.052 -19.922  1.00 95.70           C  
ATOM   2017  CB  ILE A 124       3.068 -46.935 -19.866  1.00 95.70           C  
ATOM   2018  HB  ILE A 124       2.496 -47.761 -19.444  1.00 95.70           H  
ATOM   2019  O   ILE A 124       6.438 -47.409 -19.898  1.00 95.70           O  
ATOM   2020  CG1 ILE A 124       2.130 -46.077 -20.749  1.00 95.70           C  
ATOM   2021 HG12 ILE A 124       2.629 -45.145 -21.012  1.00 95.70           H  
ATOM   2022 HG13 ILE A 124       1.920 -46.609 -21.676  1.00 95.70           H  
ATOM   2023  CG2 ILE A 124       3.603 -46.088 -18.698  1.00 95.70           C  
ATOM   2024 HG21 ILE A 124       4.143 -46.722 -17.994  1.00 95.70           H  
ATOM   2025 HG22 ILE A 124       2.786 -45.617 -18.151  1.00 95.70           H  
ATOM   2026 HG23 ILE A 124       4.280 -45.320 -19.074  1.00 95.70           H  
ATOM   2027  CD1 ILE A 124       0.777 -45.755 -20.098  1.00 95.70           C  
ATOM   2028 HD11 ILE A 124       0.307 -46.672 -19.743  1.00 95.70           H  
ATOM   2029 HD12 ILE A 124       0.908 -45.064 -19.265  1.00 95.70           H  
ATOM   2030 HD13 ILE A 124       0.128 -45.289 -20.840  1.00 95.70           H  
ATOM   2031  N   LEU A 125       5.255 -49.223 -19.294  1.00 94.98           N  
ATOM   2032  H   LEU A 125       4.385 -49.727 -19.387  1.00 94.98           H  
ATOM   2033  CA  LEU A 125       6.324 -49.811 -18.480  1.00 94.98           C  
ATOM   2034  HA  LEU A 125       6.703 -49.054 -17.794  1.00 94.98           H  
ATOM   2035  C   LEU A 125       7.529 -50.226 -19.340  1.00 94.98           C  
ATOM   2036  CB  LEU A 125       5.751 -50.978 -17.656  1.00 94.98           C  
ATOM   2037  HB2 LEU A 125       6.574 -51.503 -17.170  1.00 94.98           H  
ATOM   2038  HB3 LEU A 125       5.267 -51.681 -18.334  1.00 94.98           H  
ATOM   2039  O   LEU A 125       8.667 -49.913 -18.991  1.00 94.98           O  
ATOM   2040  CG  LEU A 125       4.744 -50.535 -16.573  1.00 94.98           C  
ATOM   2041  HG  LEU A 125       3.984 -49.896 -17.022  1.00 94.98           H  
ATOM   2042  CD1 LEU A 125       4.023 -51.742 -15.966  1.00 94.98           C  
ATOM   2043 HD11 LEU A 125       3.515 -52.290 -16.759  1.00 94.98           H  
ATOM   2044 HD12 LEU A 125       3.306 -51.404 -15.219  1.00 94.98           H  
ATOM   2045 HD13 LEU A 125       4.761 -52.392 -15.496  1.00 94.98           H  
ATOM   2046  CD2 LEU A 125       5.405 -49.746 -15.441  1.00 94.98           C  
ATOM   2047 HD21 LEU A 125       6.195 -50.346 -14.990  1.00 94.98           H  
ATOM   2048 HD22 LEU A 125       5.841 -48.821 -15.820  1.00 94.98           H  
ATOM   2049 HD23 LEU A 125       4.668 -49.496 -14.677  1.00 94.98           H  
ATOM   2050  N   ALA A 126       7.304 -50.830 -20.510  1.00 94.17           N  
ATOM   2051  H   ALA A 126       6.357 -51.081 -20.755  1.00 94.17           H  
ATOM   2052  CA  ALA A 126       8.372 -51.171 -21.449  1.00 94.17           C  
ATOM   2053  HA  ALA A 126       9.083 -51.826 -20.944  1.00 94.17           H  
ATOM   2054  C   ALA A 126       9.148 -49.928 -21.925  1.00 94.17           C  
ATOM   2055  CB  ALA A 126       7.760 -51.940 -22.625  1.00 94.17           C  
ATOM   2056  HB1 ALA A 126       8.545 -52.223 -23.326  1.00 94.17           H  
ATOM   2057  HB2 ALA A 126       7.269 -52.842 -22.260  1.00 94.17           H  
ATOM   2058  HB3 ALA A 126       7.027 -51.318 -23.140  1.00 94.17           H  
ATOM   2059  O   ALA A 126      10.380 -49.931 -21.927  1.00 94.17           O  
ATOM   2060  N   ALA A 127       8.449 -48.839 -22.270  1.00 95.10           N  
ATOM   2061  H   ALA A 127       7.440 -48.881 -22.271  1.00 95.10           H  
ATOM   2062  CA  ALA A 127       9.098 -47.600 -22.691  1.00 95.10           C  
ATOM   2063  HA  ALA A 127       9.785 -47.834 -23.504  1.00 95.10           H  
ATOM   2064  C   ALA A 127       9.920 -46.949 -21.568  1.00 95.10           C  
ATOM   2065  CB  ALA A 127       8.039 -46.638 -23.229  1.00 95.10           C  
ATOM   2066  HB1 ALA A 127       8.516 -45.719 -23.571  1.00 95.10           H  
ATOM   2067  HB2 ALA A 127       7.326 -46.399 -22.439  1.00 95.10           H  
ATOM   2068  HB3 ALA A 127       7.517 -47.103 -24.066  1.00 95.10           H  
ATOM   2069  O   ALA A 127      11.043 -46.519 -21.833  1.00 95.10           O  
ATOM   2070  N   ILE A 128       9.391 -46.907 -20.335  1.00 95.00           N  
ATOM   2071  H   ILE A 128       8.462 -47.282 -20.205  1.00 95.00           H  
ATOM   2072  CA  ILE A 128      10.077 -46.339 -19.159  1.00 95.00           C  
ATOM   2073  HA  ILE A 128      10.425 -45.335 -19.399  1.00 95.00           H  
ATOM   2074  C   ILE A 128      11.330 -47.147 -18.817  1.00 95.00           C  
ATOM   2075  CB  ILE A 128       9.104 -46.237 -17.958  1.00 95.00           C  
ATOM   2076  HB  ILE A 128       8.603 -47.197 -17.838  1.00 95.00           H  
ATOM   2077  O   ILE A 128      12.379 -46.561 -18.560  1.00 95.00           O  
ATOM   2078  CG1 ILE A 128       8.044 -45.144 -18.237  1.00 95.00           C  
ATOM   2079 HG12 ILE A 128       8.515 -44.162 -18.189  1.00 95.00           H  
ATOM   2080 HG13 ILE A 128       7.646 -45.262 -19.245  1.00 95.00           H  
ATOM   2081  CG2 ILE A 128       9.840 -45.912 -16.641  1.00 95.00           C  
ATOM   2082 HG21 ILE A 128      10.537 -46.709 -16.380  1.00 95.00           H  
ATOM   2083 HG22 ILE A 128       9.138 -45.840 -15.810  1.00 95.00           H  
ATOM   2084 HG23 ILE A 128      10.390 -44.976 -16.735  1.00 95.00           H  
ATOM   2085  CD1 ILE A 128       6.855 -45.180 -17.267  1.00 95.00           C  
ATOM   2086 HD11 ILE A 128       7.180 -44.912 -16.262  1.00 95.00           H  
ATOM   2087 HD12 ILE A 128       6.417 -46.178 -17.252  1.00 95.00           H  
ATOM   2088 HD13 ILE A 128       6.104 -44.461 -17.591  1.00 95.00           H  
ATOM   2089  N   ASN A 129      11.267 -48.479 -18.870  1.00 88.54           N  
ATOM   2090  H   ASN A 129      10.378 -48.924 -19.045  1.00 88.54           H  
ATOM   2091  CA  ASN A 129      12.446 -49.313 -18.643  1.00 88.54           C  
ATOM   2092  HA  ASN A 129      12.912 -49.007 -17.707  1.00 88.54           H  
ATOM   2093  C   ASN A 129      13.510 -49.105 -19.740  1.00 88.54           C  
ATOM   2094  CB  ASN A 129      12.015 -50.779 -18.484  1.00 88.54           C  
ATOM   2095  HB2 ASN A 129      11.300 -51.053 -19.259  1.00 88.54           H  
ATOM   2096  HB3 ASN A 129      12.890 -51.420 -18.589  1.00 88.54           H  
ATOM   2097  O   ASN A 129      14.680 -48.911 -19.410  1.00 88.54           O  
ATOM   2098  CG  ASN A 129      11.436 -51.050 -17.102  1.00 88.54           C  
ATOM   2099  ND2 ASN A 129      10.153 -51.303 -17.015  1.00 88.54           N  
ATOM   2100 HD21 ASN A 129       9.549 -51.158 -17.812  1.00 88.54           H  
ATOM   2101 HD22 ASN A 129       9.728 -51.519 -16.125  1.00 88.54           H  
ATOM   2102  OD1 ASN A 129      12.149 -51.024 -16.114  1.00 88.54           O  
ATOM   2103  N   ALA A 130      13.121 -49.045 -21.019  1.00 89.57           N  
ATOM   2104  H   ALA A 130      12.149 -49.217 -21.235  1.00 89.57           H  
ATOM   2105  CA  ALA A 130      14.064 -48.939 -22.138  1.00 89.57           C  
ATOM   2106  HA  ALA A 130      14.903 -49.606 -21.939  1.00 89.57           H  
ATOM   2107  C   ALA A 130      14.676 -47.536 -22.362  1.00 89.57           C  
ATOM   2108  CB  ALA A 130      13.361 -49.457 -23.399  1.00 89.57           C  
ATOM   2109  HB1 ALA A 130      12.474 -48.859 -23.608  1.00 89.57           H  
ATOM   2110  HB2 ALA A 130      13.063 -50.496 -23.255  1.00 89.57           H  
ATOM   2111  HB3 ALA A 130      14.043 -49.400 -24.247  1.00 89.57           H  
ATOM   2112  O   ALA A 130      15.817 -47.447 -22.802  1.00 89.57           O  
ATOM   2113  N   HIS A 131      13.968 -46.442 -22.054  1.00 90.77           N  
ATOM   2114  H   HIS A 131      13.036 -46.557 -21.682  1.00 90.77           H  
ATOM   2115  CA  HIS A 131      14.408 -45.068 -22.370  1.00 90.77           C  
ATOM   2116  HA  HIS A 131      15.353 -45.118 -22.912  1.00 90.77           H  
ATOM   2117  C   HIS A 131      14.634 -44.229 -21.100  1.00 90.77           C  
ATOM   2118  CB  HIS A 131      13.391 -44.389 -23.303  1.00 90.77           C  
ATOM   2119  HB2 HIS A 131      13.745 -43.391 -23.561  1.00 90.77           H  
ATOM   2120  HB3 HIS A 131      12.444 -44.277 -22.775  1.00 90.77           H  
ATOM   2121  O   HIS A 131      14.006 -44.502 -20.077  1.00 90.77           O  
ATOM   2122  CG  HIS A 131      13.147 -45.155 -24.576  1.00 90.77           C  
ATOM   2123  CD2 HIS A 131      13.708 -44.931 -25.805  1.00 90.77           C  
ATOM   2124  HD2 HIS A 131      14.408 -44.147 -26.055  1.00 90.77           H  
ATOM   2125  ND1 HIS A 131      12.331 -46.255 -24.694  1.00 90.77           N  
ATOM   2126  HD1 HIS A 131      11.823 -46.678 -23.930  1.00 90.77           H  
ATOM   2127  CE1 HIS A 131      12.407 -46.695 -25.960  1.00 90.77           C  
ATOM   2128  HE1 HIS A 131      11.896 -47.563 -26.350  1.00 90.77           H  
ATOM   2129  NE2 HIS A 131      13.218 -45.908 -26.680  1.00 90.77           N  
ATOM   2130  N   PRO A 132      15.507 -43.201 -21.115  1.00 89.43           N  
ATOM   2131  CA  PRO A 132      15.686 -42.299 -19.972  1.00 89.43           C  
ATOM   2132  HA  PRO A 132      15.739 -42.866 -19.042  1.00 89.43           H  
ATOM   2133  C   PRO A 132      14.548 -41.272 -19.838  1.00 89.43           C  
ATOM   2134  CB  PRO A 132      17.038 -41.622 -20.215  1.00 89.43           C  
ATOM   2135  HB2 PRO A 132      17.833 -42.244 -19.804  1.00 89.43           H  
ATOM   2136  HB3 PRO A 132      17.084 -40.623 -19.783  1.00 89.43           H  
ATOM   2137  O   PRO A 132      14.225 -40.859 -18.727  1.00 89.43           O  
ATOM   2138  CG  PRO A 132      17.154 -41.592 -21.741  1.00 89.43           C  
ATOM   2139  HG2 PRO A 132      18.194 -41.568 -22.067  1.00 89.43           H  
ATOM   2140  HG3 PRO A 132      16.612 -40.732 -22.135  1.00 89.43           H  
ATOM   2141  CD  PRO A 132      16.456 -42.882 -22.175  1.00 89.43           C  
ATOM   2142  HD2 PRO A 132      17.191 -43.683 -22.255  1.00 89.43           H  
ATOM   2143  HD3 PRO A 132      15.959 -42.735 -23.134  1.00 89.43           H  
ATOM   2144  N   VAL A 133      13.918 -40.877 -20.952  1.00 94.41           N  
ATOM   2145  H   VAL A 133      14.203 -41.292 -21.829  1.00 94.41           H  
ATOM   2146  CA  VAL A 133      12.816 -39.901 -21.001  1.00 94.41           C  
ATOM   2147  HA  VAL A 133      12.475 -39.708 -19.984  1.00 94.41           H  
ATOM   2148  C   VAL A 133      11.652 -40.482 -21.803  1.00 94.41           C  
ATOM   2149  CB  VAL A 133      13.266 -38.551 -21.605  1.00 94.41           C  
ATOM   2150  HB  VAL A 133      13.503 -38.695 -22.659  1.00 94.41           H  
ATOM   2151  O   VAL A 133      11.863 -40.959 -22.915  1.00 94.41           O  
ATOM   2152  CG1 VAL A 133      12.154 -37.497 -21.497  1.00 94.41           C  
ATOM   2153 HG11 VAL A 133      11.873 -37.353 -20.454  1.00 94.41           H  
ATOM   2154 HG12 VAL A 133      11.278 -37.805 -22.068  1.00 94.41           H  
ATOM   2155 HG13 VAL A 133      12.503 -36.548 -21.904  1.00 94.41           H  
ATOM   2156  CG2 VAL A 133      14.517 -37.984 -20.917  1.00 94.41           C  
ATOM   2157 HG21 VAL A 133      14.753 -37.000 -21.320  1.00 94.41           H  
ATOM   2158 HG22 VAL A 133      15.372 -38.635 -21.095  1.00 94.41           H  
ATOM   2159 HG23 VAL A 133      14.355 -37.901 -19.842  1.00 94.41           H  
ATOM   2160  N   VAL A 134      10.428 -40.419 -21.271  1.00 96.02           N  
ATOM   2161  H   VAL A 134      10.349 -40.048 -20.335  1.00 96.02           H  
ATOM   2162  CA  VAL A 134       9.194 -40.894 -21.929  1.00 96.02           C  
ATOM   2163  HA  VAL A 134       9.402 -41.093 -22.980  1.00 96.02           H  
ATOM   2164  C   VAL A 134       8.108 -39.821 -21.866  1.00 96.02           C  
ATOM   2165  CB  VAL A 134       8.693 -42.207 -21.290  1.00 96.02           C  
ATOM   2166  HB  VAL A 134       8.499 -42.039 -20.231  1.00 96.02           H  
ATOM   2167  O   VAL A 134       7.925 -39.177 -20.834  1.00 96.02           O  
ATOM   2168  CG1 VAL A 134       7.397 -42.728 -21.936  1.00 96.02           C  
ATOM   2169 HG11 VAL A 134       7.533 -42.843 -23.011  1.00 96.02           H  
ATOM   2170 HG12 VAL A 134       6.574 -42.039 -21.746  1.00 96.02           H  
ATOM   2171 HG13 VAL A 134       7.130 -43.693 -21.505  1.00 96.02           H  
ATOM   2172  CG2 VAL A 134       9.743 -43.315 -21.420  1.00 96.02           C  
ATOM   2173 HG21 VAL A 134      10.624 -43.074 -20.826  1.00 96.02           H  
ATOM   2174 HG22 VAL A 134      10.040 -43.439 -22.461  1.00 96.02           H  
ATOM   2175 HG23 VAL A 134       9.328 -44.253 -21.050  1.00 96.02           H  
ATOM   2176  N   ILE A 135       7.352 -39.643 -22.953  1.00 96.52           N  
ATOM   2177  H   ILE A 135       7.536 -40.211 -23.767  1.00 96.52           H  
ATOM   2178  CA  ILE A 135       6.259 -38.666 -23.044  1.00 96.52           C  
ATOM   2179  HA  ILE A 135       6.248 -38.052 -22.143  1.00 96.52           H  
ATOM   2180  C   ILE A 135       4.919 -39.408 -23.123  1.00 96.52           C  
ATOM   2181  CB  ILE A 135       6.490 -37.714 -24.240  1.00 96.52           C  
ATOM   2182  HB  ILE A 135       6.561 -38.320 -25.143  1.00 96.52           H  
ATOM   2183  O   ILE A 135       4.685 -40.184 -24.048  1.00 96.52           O  
ATOM   2184  CG1 ILE A 135       7.807 -36.915 -24.080  1.00 96.52           C  
ATOM   2185 HG12 ILE A 135       7.662 -36.129 -23.339  1.00 96.52           H  
ATOM   2186 HG13 ILE A 135       8.605 -37.567 -23.724  1.00 96.52           H  
ATOM   2187  CG2 ILE A 135       5.305 -36.737 -24.388  1.00 96.52           C  
ATOM   2188 HG21 ILE A 135       5.173 -36.171 -23.466  1.00 96.52           H  
ATOM   2189 HG22 ILE A 135       4.389 -37.283 -24.615  1.00 96.52           H  
ATOM   2190 HG23 ILE A 135       5.492 -36.041 -25.206  1.00 96.52           H  
ATOM   2191  CD1 ILE A 135       8.311 -36.282 -25.380  1.00 96.52           C  
ATOM   2192 HD11 ILE A 135       9.262 -35.785 -25.186  1.00 96.52           H  
ATOM   2193 HD12 ILE A 135       7.601 -35.546 -25.757  1.00 96.52           H  
ATOM   2194 HD13 ILE A 135       8.468 -37.056 -26.131  1.00 96.52           H  
ATOM   2195  N   ILE A 136       4.008 -39.152 -22.180  1.00 95.07           N  
ATOM   2196  H   ILE A 136       4.264 -38.497 -21.455  1.00 95.07           H  
ATOM   2197  CA  ILE A 136       2.673 -39.766 -22.124  1.00 95.07           C  
ATOM   2198  HA  ILE A 136       2.607 -40.525 -22.904  1.00 95.07           H  
ATOM   2199  C   ILE A 136       1.605 -38.710 -22.425  1.00 95.07           C  
ATOM   2200  CB  ILE A 136       2.427 -40.505 -20.788  1.00 95.07           C  
ATOM   2201  HB  ILE A 136       2.412 -39.770 -19.984  1.00 95.07           H  
ATOM   2202  O   ILE A 136       1.232 -37.889 -21.577  1.00 95.07           O  
ATOM   2203  CG1 ILE A 136       3.558 -41.523 -20.503  1.00 95.07           C  
ATOM   2204 HG12 ILE A 136       4.510 -40.994 -20.449  1.00 95.07           H  
ATOM   2205 HG13 ILE A 136       3.619 -42.242 -21.320  1.00 95.07           H  
ATOM   2206  CG2 ILE A 136       1.054 -41.210 -20.828  1.00 95.07           C  
ATOM   2207 HG21 ILE A 136       0.259 -40.499 -21.051  1.00 95.07           H  
ATOM   2208 HG22 ILE A 136       1.062 -41.993 -21.587  1.00 95.07           H  
ATOM   2209 HG23 ILE A 136       0.834 -41.655 -19.857  1.00 95.07           H  
ATOM   2210  CD1 ILE A 136       3.401 -42.285 -19.184  1.00 95.07           C  
ATOM   2211 HD11 ILE A 136       3.226 -41.578 -18.374  1.00 95.07           H  
ATOM   2212 HD12 ILE A 136       2.573 -42.992 -19.245  1.00 95.07           H  
ATOM   2213 HD13 ILE A 136       4.315 -42.841 -18.980  1.00 95.07           H  
ATOM   2214  N   LYS A 137       1.070 -38.762 -23.647  1.00 92.58           N  
ATOM   2215  H   LYS A 137       1.380 -39.509 -24.251  1.00 92.58           H  
ATOM   2216  CA  LYS A 137      -0.024 -37.907 -24.116  1.00 92.58           C  
ATOM   2217  HA  LYS A 137      -0.048 -37.013 -23.493  1.00 92.58           H  
ATOM   2218  C   LYS A 137      -1.354 -38.639 -23.947  1.00 92.58           C  
ATOM   2219  CB  LYS A 137       0.280 -37.460 -25.554  1.00 92.58           C  
ATOM   2220  HB2 LYS A 137       0.285 -38.325 -26.217  1.00 92.58           H  
ATOM   2221  HB3 LYS A 137       1.280 -37.027 -25.560  1.00 92.58           H  
ATOM   2222  O   LYS A 137      -1.553 -39.733 -24.473  1.00 92.58           O  
ATOM   2223  CG  LYS A 137      -0.715 -36.412 -26.083  1.00 92.58           C  
ATOM   2224  HG2 LYS A 137      -0.922 -35.679 -25.304  1.00 92.58           H  
ATOM   2225  HG3 LYS A 137      -1.645 -36.905 -26.366  1.00 92.58           H  
ATOM   2226  CD  LYS A 137      -0.112 -35.685 -27.295  1.00 92.58           C  
ATOM   2227  HD2 LYS A 137       0.182 -36.417 -28.047  1.00 92.58           H  
ATOM   2228  HD3 LYS A 137       0.778 -35.152 -26.960  1.00 92.58           H  
ATOM   2229  CE  LYS A 137      -1.092 -34.682 -27.914  1.00 92.58           C  
ATOM   2230  HE2 LYS A 137      -1.870 -35.237 -28.438  1.00 92.58           H  
ATOM   2231  HE3 LYS A 137      -1.560 -34.110 -27.113  1.00 92.58           H  
ATOM   2232  NZ  LYS A 137      -0.392 -33.757 -28.843  1.00 92.58           N  
ATOM   2233  HZ1 LYS A 137       0.229 -33.150 -28.327  1.00 92.58           H  
ATOM   2234  HZ2 LYS A 137       0.160 -34.260 -29.522  1.00 92.58           H  
ATOM   2235  HZ3 LYS A 137      -1.035 -33.149 -29.330  1.00 92.58           H  
ATOM   2236  N   GLY A 138      -2.280 -38.049 -23.197  1.00 87.49           N  
ATOM   2237  H   GLY A 138      -2.051 -37.174 -22.749  1.00 87.49           H  
ATOM   2238  CA  GLY A 138      -3.542 -38.717 -22.879  1.00 87.49           C  
ATOM   2239  HA2 GLY A 138      -3.939 -39.193 -23.776  1.00 87.49           H  
ATOM   2240  HA3 GLY A 138      -3.352 -39.490 -22.134  1.00 87.49           H  
ATOM   2241  C   GLY A 138      -4.597 -37.795 -22.306  1.00 87.49           C  
ATOM   2242  O   GLY A 138      -4.303 -37.014 -21.398  1.00 87.49           O  
ATOM   2243  N   GLU A 139      -5.822 -37.900 -22.827  1.00 78.53           N  
ATOM   2244  H   GLU A 139      -5.977 -38.608 -23.530  1.00 78.53           H  
ATOM   2245  CA  GLU A 139      -6.922 -36.982 -22.520  1.00 78.53           C  
ATOM   2246  HA  GLU A 139      -6.654 -35.999 -22.908  1.00 78.53           H  
ATOM   2247  C   GLU A 139      -7.201 -36.820 -21.017  1.00 78.53           C  
ATOM   2248  CB  GLU A 139      -8.222 -37.421 -23.207  1.00 78.53           C  
ATOM   2249  HB2 GLU A 139      -8.496 -38.417 -22.856  1.00 78.53           H  
ATOM   2250  HB3 GLU A 139      -9.004 -36.730 -22.894  1.00 78.53           H  
ATOM   2251  O   GLU A 139      -6.923 -37.685 -20.184  1.00 78.53           O  
ATOM   2252  CG  GLU A 139      -8.181 -37.423 -24.740  1.00 78.53           C  
ATOM   2253  HG2 GLU A 139      -7.582 -36.579 -25.081  1.00 78.53           H  
ATOM   2254  HG3 GLU A 139      -7.722 -38.346 -25.096  1.00 78.53           H  
ATOM   2255  CD  GLU A 139      -9.610 -37.287 -25.273  1.00 78.53           C  
ATOM   2256  OE1 GLU A 139      -9.905 -36.267 -25.935  1.00 78.53           O  
ATOM   2257  OE2 GLU A 139     -10.493 -38.058 -24.846  1.00 78.53           O  
ATOM   2258  N   THR A 140      -7.813 -35.696 -20.661  1.00 77.85           N  
ATOM   2259  H   THR A 140      -8.113 -35.046 -21.373  1.00 77.85           H  
ATOM   2260  CA  THR A 140      -8.304 -35.436 -19.309  1.00 77.85           C  
ATOM   2261  HA  THR A 140      -7.451 -35.420 -18.630  1.00 77.85           H  
ATOM   2262  C   THR A 140      -9.256 -36.539 -18.841  1.00 77.85           C  
ATOM   2263  CB  THR A 140      -8.990 -34.064 -19.260  1.00 77.85           C  
ATOM   2264  HB  THR A 140      -9.735 -34.035 -18.464  1.00 77.85           H  
ATOM   2265  O   THR A 140     -10.276 -36.806 -19.469  1.00 77.85           O  
ATOM   2266  CG2 THR A 140      -7.959 -32.980 -19.011  1.00 77.85           C  
ATOM   2267 HG21 THR A 140      -7.172 -33.011 -19.765  1.00 77.85           H  
ATOM   2268 HG22 THR A 140      -7.511 -33.100 -18.024  1.00 77.85           H  
ATOM   2269 HG23 THR A 140      -8.458 -32.012 -19.065  1.00 77.85           H  
ATOM   2270  OG1 THR A 140      -9.577 -33.696 -20.492  1.00 77.85           O  
ATOM   2271  HG1 THR A 140      -9.534 -32.737 -20.528  1.00 77.85           H  
ATOM   2272  N   GLY A 141      -8.910 -37.188 -17.725  1.00 74.86           N  
ATOM   2273  H   GLY A 141      -8.042 -36.932 -17.275  1.00 74.86           H  
ATOM   2274  CA  GLY A 141      -9.666 -38.310 -17.157  1.00 74.86           C  
ATOM   2275  HA2 GLY A 141      -9.625 -38.246 -16.070  1.00 74.86           H  
ATOM   2276  HA3 GLY A 141     -10.712 -38.227 -17.452  1.00 74.86           H  
ATOM   2277  C   GLY A 141      -9.192 -39.717 -17.555  1.00 74.86           C  
ATOM   2278  O   GLY A 141      -9.676 -40.672 -16.961  1.00 74.86           O  
ATOM   2279  N   CYS A 142      -8.225 -39.884 -18.470  1.00 81.31           N  
ATOM   2280  H   CYS A 142      -7.875 -39.084 -18.978  1.00 81.31           H  
ATOM   2281  CA  CYS A 142      -7.767 -41.228 -18.882  1.00 81.31           C  
ATOM   2282  HA  CYS A 142      -8.648 -41.815 -19.141  1.00 81.31           H  
ATOM   2283  C   CYS A 142      -7.030 -42.034 -17.792  1.00 81.31           C  
ATOM   2284  CB  CYS A 142      -6.888 -41.131 -20.139  1.00 81.31           C  
ATOM   2285  HB2 CYS A 142      -6.645 -42.139 -20.474  1.00 81.31           H  
ATOM   2286  HB3 CYS A 142      -7.423 -40.620 -20.940  1.00 81.31           H  
ATOM   2287  O   CYS A 142      -6.936 -43.255 -17.905  1.00 81.31           O  
ATOM   2288  SG  CYS A 142      -5.336 -40.269 -19.795  1.00 81.31           S  
ATOM   2289  HG  CYS A 142      -5.801 -39.041 -20.041  1.00 81.31           H  
ATOM   2290  N   GLY A 143      -6.506 -41.361 -16.758  1.00 84.17           N  
ATOM   2291  H   GLY A 143      -6.683 -40.367 -16.730  1.00 84.17           H  
ATOM   2292  CA  GLY A 143      -5.858 -41.979 -15.595  1.00 84.17           C  
ATOM   2293  HA2 GLY A 143      -6.398 -41.673 -14.699  1.00 84.17           H  
ATOM   2294  HA3 GLY A 143      -5.944 -43.064 -15.661  1.00 84.17           H  
ATOM   2295  C   GLY A 143      -4.373 -41.652 -15.372  1.00 84.17           C  
ATOM   2296  O   GLY A 143      -3.868 -42.053 -14.331  1.00 84.17           O  
ATOM   2297  N   LYS A 144      -3.685 -40.916 -16.274  1.00 90.05           N  
ATOM   2298  H   LYS A 144      -4.166 -40.689 -17.133  1.00 90.05           H  
ATOM   2299  CA  LYS A 144      -2.232 -40.580 -16.182  1.00 90.05           C  
ATOM   2300  HA  LYS A 144      -1.639 -41.408 -16.572  1.00 90.05           H  
ATOM   2301  C   LYS A 144      -1.731 -40.376 -14.748  1.00 90.05           C  
ATOM   2302  CB  LYS A 144      -1.861 -39.317 -16.991  1.00 90.05           C  
ATOM   2303  HB2 LYS A 144      -2.433 -38.468 -16.617  1.00 90.05           H  
ATOM   2304  HB3 LYS A 144      -0.806 -39.110 -16.812  1.00 90.05           H  
ATOM   2305  O   LYS A 144      -0.942 -41.166 -14.240  1.00 90.05           O  
ATOM   2306  CG  LYS A 144      -2.060 -39.411 -18.507  1.00 90.05           C  
ATOM   2307  HG2 LYS A 144      -3.130 -39.354 -18.708  1.00 90.05           H  
ATOM   2308  HG3 LYS A 144      -1.673 -40.363 -18.871  1.00 90.05           H  
ATOM   2309  CD  LYS A 144      -1.357 -38.278 -19.271  1.00 90.05           C  
ATOM   2310  HD2 LYS A 144      -1.638 -38.324 -20.323  1.00 90.05           H  
ATOM   2311  HD3 LYS A 144      -0.283 -38.457 -19.221  1.00 90.05           H  
ATOM   2312  CE  LYS A 144      -1.629 -36.866 -18.727  1.00 90.05           C  
ATOM   2313  HE2 LYS A 144      -1.352 -36.817 -17.674  1.00 90.05           H  
ATOM   2314  HE3 LYS A 144      -0.961 -36.179 -19.247  1.00 90.05           H  
ATOM   2315  NZ  LYS A 144      -3.031 -36.424 -18.919  1.00 90.05           N  
ATOM   2316  HZ1 LYS A 144      -3.297 -36.481 -19.891  1.00 90.05           H  
ATOM   2317  HZ2 LYS A 144      -3.124 -35.469 -18.603  1.00 90.05           H  
ATOM   2318  HZ3 LYS A 144      -3.659 -37.006 -18.383  1.00 90.05           H  
ATOM   2319  N   THR A 145      -2.250 -39.332 -14.110  1.00 89.28           N  
ATOM   2320  H   THR A 145      -2.856 -38.717 -14.633  1.00 89.28           H  
ATOM   2321  CA  THR A 145      -1.766 -38.775 -12.849  1.00 89.28           C  
ATOM   2322  HA  THR A 145      -0.707 -38.537 -12.946  1.00 89.28           H  
ATOM   2323  C   THR A 145      -1.920 -39.716 -11.656  1.00 89.28           C  
ATOM   2324  CB  THR A 145      -2.528 -37.471 -12.581  1.00 89.28           C  
ATOM   2325  HB  THR A 145      -3.532 -37.717 -12.237  1.00 89.28           H  
ATOM   2326  O   THR A 145      -1.051 -39.723 -10.795  1.00 89.28           O  
ATOM   2327  CG2 THR A 145      -1.851 -36.621 -11.523  1.00 89.28           C  
ATOM   2328 HG21 THR A 145      -2.309 -35.632 -11.509  1.00 89.28           H  
ATOM   2329 HG22 THR A 145      -0.786 -36.521 -11.736  1.00 89.28           H  
ATOM   2330 HG23 THR A 145      -1.967 -37.099 -10.550  1.00 89.28           H  
ATOM   2331  OG1 THR A 145      -2.661 -36.716 -13.770  1.00 89.28           O  
ATOM   2332  HG1 THR A 145      -1.961 -36.060 -13.767  1.00 89.28           H  
ATOM   2333  N   THR A 146      -2.985 -40.527 -11.598  1.00 89.45           N  
ATOM   2334  H   THR A 146      -3.648 -40.536 -12.360  1.00 89.45           H  
ATOM   2335  CA  THR A 146      -3.178 -41.492 -10.500  1.00 89.45           C  
ATOM   2336  HA  THR A 146      -2.654 -41.130  -9.616  1.00 89.45           H  
ATOM   2337  C   THR A 146      -2.580 -42.859 -10.810  1.00 89.45           C  
ATOM   2338  CB  THR A 146      -4.656 -41.661 -10.101  1.00 89.45           C  
ATOM   2339  HB  THR A 146      -4.720 -42.429  -9.330  1.00 89.45           H  
ATOM   2340  O   THR A 146      -2.111 -43.524  -9.893  1.00 89.45           O  
ATOM   2341  CG2 THR A 146      -5.260 -40.376  -9.540  1.00 89.45           C  
ATOM   2342 HG21 THR A 146      -5.224 -39.580 -10.283  1.00 89.45           H  
ATOM   2343 HG22 THR A 146      -6.293 -40.554  -9.242  1.00 89.45           H  
ATOM   2344 HG23 THR A 146      -4.696 -40.070  -8.658  1.00 89.45           H  
ATOM   2345  OG1 THR A 146      -5.467 -42.051 -11.189  1.00 89.45           O  
ATOM   2346  HG1 THR A 146      -6.352 -42.149 -10.830  1.00 89.45           H  
ATOM   2347  N   GLN A 147      -2.588 -43.306 -12.071  1.00 92.63           N  
ATOM   2348  H   GLN A 147      -2.980 -42.716 -12.790  1.00 92.63           H  
ATOM   2349  CA  GLN A 147      -2.256 -44.691 -12.416  1.00 92.63           C  
ATOM   2350  HA  GLN A 147      -2.397 -45.314 -11.532  1.00 92.63           H  
ATOM   2351  C   GLN A 147      -0.802 -44.909 -12.847  1.00 92.63           C  
ATOM   2352  CB  GLN A 147      -3.212 -45.231 -13.486  1.00 92.63           C  
ATOM   2353  HB2 GLN A 147      -2.934 -46.268 -13.670  1.00 92.63           H  
ATOM   2354  HB3 GLN A 147      -3.067 -44.676 -14.413  1.00 92.63           H  
ATOM   2355  O   GLN A 147      -0.237 -45.928 -12.471  1.00 92.63           O  
ATOM   2356  CG  GLN A 147      -4.703 -45.211 -13.118  1.00 92.63           C  
ATOM   2357  HG2 GLN A 147      -5.254 -45.722 -13.907  1.00 92.63           H  
ATOM   2358  HG3 GLN A 147      -5.049 -44.177 -13.091  1.00 92.63           H  
ATOM   2359  CD  GLN A 147      -5.025 -45.892 -11.787  1.00 92.63           C  
ATOM   2360  NE2 GLN A 147      -5.414 -45.112 -10.799  1.00 92.63           N  
ATOM   2361 HE21 GLN A 147      -5.473 -44.113 -10.940  1.00 92.63           H  
ATOM   2362 HE22 GLN A 147      -5.699 -45.487  -9.906  1.00 92.63           H  
ATOM   2363  OE1 GLN A 147      -4.925 -47.104 -11.643  1.00 92.63           O  
ATOM   2364  N   VAL A 148      -0.160 -43.992 -13.587  1.00 95.00           N  
ATOM   2365  H   VAL A 148      -0.616 -43.119 -13.811  1.00 95.00           H  
ATOM   2366  CA  VAL A 148       1.222 -44.220 -14.070  1.00 95.00           C  
ATOM   2367  HA  VAL A 148       1.230 -45.180 -14.587  1.00 95.00           H  
ATOM   2368  C   VAL A 148       2.228 -44.372 -12.920  1.00 95.00           C  
ATOM   2369  CB  VAL A 148       1.686 -43.166 -15.099  1.00 95.00           C  
ATOM   2370  HB  VAL A 148       1.579 -42.163 -14.685  1.00 95.00           H  
ATOM   2371  O   VAL A 148       2.950 -45.369 -12.926  1.00 95.00           O  
ATOM   2372  CG1 VAL A 148       3.149 -43.354 -15.518  1.00 95.00           C  
ATOM   2373 HG11 VAL A 148       3.409 -42.628 -16.289  1.00 95.00           H  
ATOM   2374 HG12 VAL A 148       3.814 -43.183 -14.672  1.00 95.00           H  
ATOM   2375 HG13 VAL A 148       3.311 -44.362 -15.900  1.00 95.00           H  
ATOM   2376  CG2 VAL A 148       0.826 -43.256 -16.362  1.00 95.00           C  
ATOM   2377 HG21 VAL A 148       1.122 -42.475 -17.062  1.00 95.00           H  
ATOM   2378 HG22 VAL A 148       0.948 -44.233 -16.830  1.00 95.00           H  
ATOM   2379 HG23 VAL A 148      -0.221 -43.111 -16.093  1.00 95.00           H  
ATOM   2380  N   PRO A 149       2.251 -43.497 -11.891  1.00 95.75           N  
ATOM   2381  CA  PRO A 149       3.162 -43.671 -10.755  1.00 95.75           C  
ATOM   2382  HA  PRO A 149       4.191 -43.679 -11.114  1.00 95.75           H  
ATOM   2383  C   PRO A 149       2.887 -44.975  -9.995  1.00 95.75           C  
ATOM   2384  CB  PRO A 149       2.944 -42.443  -9.861  1.00 95.75           C  
ATOM   2385  HB2 PRO A 149       3.887 -42.078  -9.454  1.00 95.75           H  
ATOM   2386  HB3 PRO A 149       2.248 -42.678  -9.055  1.00 95.75           H  
ATOM   2387  O   PRO A 149       3.801 -45.649  -9.528  1.00 95.75           O  
ATOM   2388  CG  PRO A 149       2.306 -41.407 -10.784  1.00 95.75           C  
ATOM   2389  HG2 PRO A 149       1.682 -40.699 -10.239  1.00 95.75           H  
ATOM   2390  HG3 PRO A 149       3.080 -40.887 -11.349  1.00 95.75           H  
ATOM   2391  CD  PRO A 149       1.479 -42.271 -11.723  1.00 95.75           C  
ATOM   2392  HD2 PRO A 149       1.319 -41.736 -12.659  1.00 95.75           H  
ATOM   2393  HD3 PRO A 149       0.521 -42.502 -11.256  1.00 95.75           H  
ATOM   2394  N   GLN A 150       1.613 -45.368  -9.923  1.00 94.29           N  
ATOM   2395  H   GLN A 150       0.912 -44.797 -10.374  1.00 94.29           H  
ATOM   2396  CA  GLN A 150       1.188 -46.619  -9.308  1.00 94.29           C  
ATOM   2397  HA  GLN A 150       1.676 -46.712  -8.338  1.00 94.29           H  
ATOM   2398  C   GLN A 150       1.611 -47.860 -10.114  1.00 94.29           C  
ATOM   2399  CB  GLN A 150      -0.330 -46.565  -9.090  1.00 94.29           C  
ATOM   2400  HB2 GLN A 150      -0.833 -46.174  -9.974  1.00 94.29           H  
ATOM   2401  HB3 GLN A 150      -0.681 -47.586  -8.944  1.00 94.29           H  
ATOM   2402  O   GLN A 150       1.988 -48.854  -9.504  1.00 94.29           O  
ATOM   2403  CG  GLN A 150      -0.714 -45.719  -7.865  1.00 94.29           C  
ATOM   2404  HG2 GLN A 150      -0.063 -45.975  -7.029  1.00 94.29           H  
ATOM   2405  HG3 GLN A 150      -0.576 -44.660  -8.086  1.00 94.29           H  
ATOM   2406  CD  GLN A 150      -2.153 -45.977  -7.433  1.00 94.29           C  
ATOM   2407  NE2 GLN A 150      -3.133 -45.314  -8.005  1.00 94.29           N  
ATOM   2408 HE21 GLN A 150      -4.087 -45.447  -7.702  1.00 94.29           H  
ATOM   2409 HE22 GLN A 150      -2.903 -44.627  -8.709  1.00 94.29           H  
ATOM   2410  OE1 GLN A 150      -2.405 -46.829  -6.595  1.00 94.29           O  
ATOM   2411  N   TYR A 151       1.604 -47.815 -11.451  1.00 94.61           N  
ATOM   2412  H   TYR A 151       1.254 -46.984 -11.906  1.00 94.61           H  
ATOM   2413  CA  TYR A 151       2.063 -48.925 -12.298  1.00 94.61           C  
ATOM   2414  HA  TYR A 151       1.565 -49.841 -11.980  1.00 94.61           H  
ATOM   2415  C   TYR A 151       3.567 -49.179 -12.153  1.00 94.61           C  
ATOM   2416  CB  TYR A 151       1.727 -48.660 -13.777  1.00 94.61           C  
ATOM   2417  HB2 TYR A 151       2.177 -49.459 -14.367  1.00 94.61           H  
ATOM   2418  HB3 TYR A 151       2.216 -47.733 -14.077  1.00 94.61           H  
ATOM   2419  O   TYR A 151       3.966 -50.339 -12.088  1.00 94.61           O  
ATOM   2420  CG  TYR A 151       0.264 -48.580 -14.192  1.00 94.61           C  
ATOM   2421  CD1 TYR A 151      -0.782 -49.025 -13.353  1.00 94.61           C  
ATOM   2422  HD1 TYR A 151      -0.570 -49.406 -12.365  1.00 94.61           H  
ATOM   2423  CD2 TYR A 151      -0.040 -48.060 -15.467  1.00 94.61           C  
ATOM   2424  HD2 TYR A 151       0.759 -47.727 -16.112  1.00 94.61           H  
ATOM   2425  CE1 TYR A 151      -2.120 -48.919 -13.778  1.00 94.61           C  
ATOM   2426  HE1 TYR A 151      -2.921 -49.207 -13.113  1.00 94.61           H  
ATOM   2427  CE2 TYR A 151      -1.377 -47.973 -15.903  1.00 94.61           C  
ATOM   2428  HE2 TYR A 151      -1.612 -47.572 -16.878  1.00 94.61           H  
ATOM   2429  OH  TYR A 151      -3.714 -48.239 -15.432  1.00 94.61           O  
ATOM   2430  HH  TYR A 151      -4.322 -48.425 -14.712  1.00 94.61           H  
ATOM   2431  CZ  TYR A 151      -2.419 -48.391 -15.052  1.00 94.61           C  
ATOM   2432  N   ILE A 152       4.376 -48.115 -12.071  1.00 95.52           N  
ATOM   2433  H   ILE A 152       3.964 -47.197 -12.164  1.00 95.52           H  
ATOM   2434  CA  ILE A 152       5.828 -48.198 -11.834  1.00 95.52           C  
ATOM   2435  HA  ILE A 152       6.287 -48.825 -12.598  1.00 95.52           H  
ATOM   2436  C   ILE A 152       6.090 -48.858 -10.472  1.00 95.52           C  
ATOM   2437  CB  ILE A 152       6.453 -46.782 -11.909  1.00 95.52           C  
ATOM   2438  HB  ILE A 152       5.936 -46.155 -11.182  1.00 95.52           H  
ATOM   2439  O   ILE A 152       6.832 -49.833 -10.374  1.00 95.52           O  
ATOM   2440  CG1 ILE A 152       6.281 -46.140 -13.307  1.00 95.52           C  
ATOM   2441 HG12 ILE A 152       6.941 -46.632 -14.021  1.00 95.52           H  
ATOM   2442 HG13 ILE A 152       5.259 -46.282 -13.658  1.00 95.52           H  
ATOM   2443  CG2 ILE A 152       7.945 -46.810 -11.537  1.00 95.52           C  
ATOM   2444 HG21 ILE A 152       8.503 -47.404 -12.260  1.00 95.52           H  
ATOM   2445 HG22 ILE A 152       8.351 -45.799 -11.518  1.00 95.52           H  
ATOM   2446 HG23 ILE A 152       8.099 -47.235 -10.545  1.00 95.52           H  
ATOM   2447  CD1 ILE A 152       6.559 -44.628 -13.318  1.00 95.52           C  
ATOM   2448 HD11 ILE A 152       6.244 -44.207 -14.272  1.00 95.52           H  
ATOM   2449 HD12 ILE A 152       7.624 -44.435 -13.186  1.00 95.52           H  
ATOM   2450 HD13 ILE A 152       5.999 -44.139 -12.521  1.00 95.52           H  
ATOM   2451  N   LEU A 153       5.415 -48.380  -9.422  1.00 93.96           N  
ATOM   2452  H   LEU A 153       4.835 -47.564  -9.555  1.00 93.96           H  
ATOM   2453  CA  LEU A 153       5.576 -48.904  -8.065  1.00 93.96           C  
ATOM   2454  HA  LEU A 153       6.643 -48.914  -7.843  1.00 93.96           H  
ATOM   2455  C   LEU A 153       5.068 -50.358  -7.920  1.00 93.96           C  
ATOM   2456  CB  LEU A 153       4.868 -47.924  -7.114  1.00 93.96           C  
ATOM   2457  HB2 LEU A 153       3.793 -48.082  -7.204  1.00 93.96           H  
ATOM   2458  HB3 LEU A 153       5.080 -46.901  -7.427  1.00 93.96           H  
ATOM   2459  O   LEU A 153       5.629 -51.134  -7.152  1.00 93.96           O  
ATOM   2460  CG  LEU A 153       5.286 -48.058  -5.642  1.00 93.96           C  
ATOM   2461  HG  LEU A 153       5.181 -49.098  -5.333  1.00 93.96           H  
ATOM   2462  CD1 LEU A 153       6.720 -47.597  -5.380  1.00 93.96           C  
ATOM   2463 HD11 LEU A 153       6.861 -46.565  -5.703  1.00 93.96           H  
ATOM   2464 HD12 LEU A 153       6.945 -47.671  -4.316  1.00 93.96           H  
ATOM   2465 HD13 LEU A 153       7.426 -48.238  -5.909  1.00 93.96           H  
ATOM   2466  CD2 LEU A 153       4.357 -47.194  -4.787  1.00 93.96           C  
ATOM   2467 HD21 LEU A 153       4.561 -47.372  -3.732  1.00 93.96           H  
ATOM   2468 HD22 LEU A 153       3.320 -47.441  -5.013  1.00 93.96           H  
ATOM   2469 HD23 LEU A 153       4.529 -46.140  -5.009  1.00 93.96           H  
ATOM   2470  N   ASP A 154       4.041 -50.751  -8.684  1.00 92.30           N  
ATOM   2471  H   ASP A 154       3.586 -50.056  -9.257  1.00 92.30           H  
ATOM   2472  CA  ASP A 154       3.551 -52.138  -8.760  1.00 92.30           C  
ATOM   2473  HA  ASP A 154       3.448 -52.533  -7.749  1.00 92.30           H  
ATOM   2474  C   ASP A 154       4.513 -53.085  -9.507  1.00 92.30           C  
ATOM   2475  CB  ASP A 154       2.171 -52.173  -9.447  1.00 92.30           C  
ATOM   2476  HB2 ASP A 154       1.936 -53.206  -9.705  1.00 92.30           H  
ATOM   2477  HB3 ASP A 154       2.218 -51.611 -10.380  1.00 92.30           H  
ATOM   2478  O   ASP A 154       4.487 -54.294  -9.270  1.00 92.30           O  
ATOM   2479  CG  ASP A 154       1.014 -51.647  -8.593  1.00 92.30           C  
ATOM   2480  OD1 ASP A 154       1.096 -51.659  -7.343  1.00 92.30           O  
ATOM   2481  OD2 ASP A 154      -0.042 -51.278  -9.162  1.00 92.30           O  
ATOM   2482  N   GLU A 155       5.350 -52.571 -10.413  1.00 91.11           N  
ATOM   2483  H   GLU A 155       5.313 -51.579 -10.594  1.00 91.11           H  
ATOM   2484  CA  GLU A 155       6.402 -53.341 -11.093  1.00 91.11           C  
ATOM   2485  HA  GLU A 155       6.039 -54.353 -11.275  1.00 91.11           H  
ATOM   2486  C   GLU A 155       7.661 -53.477 -10.223  1.00 91.11           C  
ATOM   2487  CB  GLU A 155       6.685 -52.699 -12.460  1.00 91.11           C  
ATOM   2488  HB2 GLU A 155       5.742 -52.631 -13.001  1.00 91.11           H  
ATOM   2489  HB3 GLU A 155       7.078 -51.691 -12.325  1.00 91.11           H  
ATOM   2490  O   GLU A 155       8.238 -54.565 -10.131  1.00 91.11           O  
ATOM   2491  CG  GLU A 155       7.671 -53.520 -13.298  1.00 91.11           C  
ATOM   2492  HG2 GLU A 155       8.676 -53.415 -12.890  1.00 91.11           H  
ATOM   2493  HG3 GLU A 155       7.391 -54.572 -13.244  1.00 91.11           H  
ATOM   2494  CD  GLU A 155       7.639 -53.059 -14.758  1.00 91.11           C  
ATOM   2495  OE1 GLU A 155       6.909 -53.709 -15.542  1.00 91.11           O  
ATOM   2496  OE2 GLU A 155       8.287 -52.036 -15.072  1.00 91.11           O  
ATOM   2497  N   ALA A 156       8.023 -52.417  -9.496  1.00 91.43           N  
ATOM   2498  H   ALA A 156       7.547 -51.541  -9.660  1.00 91.43           H  
ATOM   2499  CA  ALA A 156       9.077 -52.444  -8.485  1.00 91.43           C  
ATOM   2500  HA  ALA A 156      10.011 -52.749  -8.956  1.00 91.43           H  
ATOM   2501  C   ALA A 156       8.771 -53.453  -7.362  1.00 91.43           C  
ATOM   2502  CB  ALA A 156       9.250 -51.022  -7.954  1.00 91.43           C  
ATOM   2503  HB1 ALA A 156       8.343 -50.687  -7.451  1.00 91.43           H  
ATOM   2504  HB2 ALA A 156      10.077 -51.012  -7.243  1.00 91.43           H  
ATOM   2505  HB3 ALA A 156       9.479 -50.345  -8.777  1.00 91.43           H  
ATOM   2506  O   ALA A 156       9.584 -54.339  -7.103  1.00 91.43           O  
ATOM   2507  N   TYR A 157       7.557 -53.412  -6.793  1.00 91.24           N  
ATOM   2508  H   TYR A 157       6.954 -52.634  -7.021  1.00 91.24           H  
ATOM   2509  CA  TYR A 157       7.075 -54.390  -5.805  1.00 91.24           C  
ATOM   2510  HA  TYR A 157       7.668 -54.300  -4.894  1.00 91.24           H  
ATOM   2511  C   TYR A 157       7.205 -55.843  -6.296  1.00 91.24           C  
ATOM   2512  CB  TYR A 157       5.605 -54.077  -5.473  1.00 91.24           C  
ATOM   2513  HB2 TYR A 157       5.557 -53.107  -4.978  1.00 91.24           H  
ATOM   2514  HB3 TYR A 157       5.039 -53.999  -6.402  1.00 91.24           H  
ATOM   2515  O   TYR A 157       7.666 -56.715  -5.567  1.00 91.24           O  
ATOM   2516  CG  TYR A 157       4.939 -55.114  -4.585  1.00 91.24           C  
ATOM   2517  CD1 TYR A 157       4.135 -56.130  -5.140  1.00 91.24           C  
ATOM   2518  HD1 TYR A 157       3.980 -56.165  -6.208  1.00 91.24           H  
ATOM   2519  CD2 TYR A 157       5.179 -55.096  -3.201  1.00 91.24           C  
ATOM   2520  HD2 TYR A 157       5.800 -54.320  -2.778  1.00 91.24           H  
ATOM   2521  CE1 TYR A 157       3.576 -57.123  -4.308  1.00 91.24           C  
ATOM   2522  HE1 TYR A 157       2.973 -57.919  -4.719  1.00 91.24           H  
ATOM   2523  CE2 TYR A 157       4.641 -56.093  -2.368  1.00 91.24           C  
ATOM   2524  HE2 TYR A 157       4.846 -56.078  -1.308  1.00 91.24           H  
ATOM   2525  OH  TYR A 157       3.323 -58.073  -2.115  1.00 91.24           O  
ATOM   2526  HH  TYR A 157       3.673 -57.984  -1.225  1.00 91.24           H  
ATOM   2527  CZ  TYR A 157       3.842 -57.112  -2.922  1.00 91.24           C  
ATOM   2528  N   LYS A 158       6.843 -56.112  -7.559  1.00 89.41           N  
ATOM   2529  H   LYS A 158       6.509 -55.345  -8.124  1.00 89.41           H  
ATOM   2530  CA  LYS A 158       6.939 -57.454  -8.164  1.00 89.41           C  
ATOM   2531  HA  LYS A 158       6.484 -58.184  -7.495  1.00 89.41           H  
ATOM   2532  C   LYS A 158       8.366 -57.953  -8.392  1.00 89.41           C  
ATOM   2533  CB  LYS A 158       6.220 -57.455  -9.514  1.00 89.41           C  
ATOM   2534  HB2 LYS A 158       6.461 -56.540 -10.056  1.00 89.41           H  
ATOM   2535  HB3 LYS A 158       6.573 -58.297 -10.108  1.00 89.41           H  
ATOM   2536  O   LYS A 158       8.541 -59.143  -8.633  1.00 89.41           O  
ATOM   2537  CG  LYS A 158       4.708 -57.595  -9.360  1.00 89.41           C  
ATOM   2538  HG2 LYS A 158       4.480 -58.548  -8.882  1.00 89.41           H  
ATOM   2539  HG3 LYS A 158       4.304 -56.785  -8.753  1.00 89.41           H  
ATOM   2540  CD  LYS A 158       4.105 -57.563 -10.762  1.00 89.41           C  
ATOM   2541  HD2 LYS A 158       4.567 -58.347 -11.361  1.00 89.41           H  
ATOM   2542  HD3 LYS A 158       4.308 -56.594 -11.219  1.00 89.41           H  
ATOM   2543  CE  LYS A 158       2.603 -57.796 -10.683  1.00 89.41           C  
ATOM   2544  HE2 LYS A 158       2.145 -56.930 -10.204  1.00 89.41           H  
ATOM   2545  HE3 LYS A 158       2.423 -58.668 -10.055  1.00 89.41           H  
ATOM   2546  NZ  LYS A 158       2.050 -58.015 -12.038  1.00 89.41           N  
ATOM   2547  HZ1 LYS A 158       2.488 -58.826 -12.453  1.00 89.41           H  
ATOM   2548  HZ2 LYS A 158       1.052 -58.164 -11.997  1.00 89.41           H  
ATOM   2549  HZ3 LYS A 158       2.252 -57.215 -12.620  1.00 89.41           H  
ATOM   2550  N   SER A 159       9.351 -57.061  -8.390  1.00 87.25           N  
ATOM   2551  H   SER A 159       9.129 -56.104  -8.157  1.00 87.25           H  
ATOM   2552  CA  SER A 159      10.749 -57.372  -8.703  1.00 87.25           C  
ATOM   2553  HA  SER A 159      10.834 -58.439  -8.906  1.00 87.25           H  
ATOM   2554  C   SER A 159      11.703 -57.123  -7.527  1.00 87.25           C  
ATOM   2555  CB  SER A 159      11.164 -56.649  -9.993  1.00 87.25           C  
ATOM   2556  HB2 SER A 159      12.223 -56.829 -10.179  1.00 87.25           H  
ATOM   2557  HB3 SER A 159      10.601 -57.070 -10.825  1.00 87.25           H  
ATOM   2558  O   SER A 159      12.914 -57.217  -7.706  1.00 87.25           O  
ATOM   2559  OG  SER A 159      10.925 -55.251  -9.953  1.00 87.25           O  
ATOM   2560  HG  SER A 159       9.980 -55.090 -10.001  1.00 87.25           H  
ATOM   2561  N   GLY A 160      11.172 -56.794  -6.342  1.00 88.01           N  
ATOM   2562  H   GLY A 160      10.166 -56.731  -6.271  1.00 88.01           H  
ATOM   2563  CA  GLY A 160      11.932 -56.489  -5.122  1.00 88.01           C  
ATOM   2564  HA2 GLY A 160      11.243 -56.433  -4.280  1.00 88.01           H  
ATOM   2565  HA3 GLY A 160      12.630 -57.302  -4.922  1.00 88.01           H  
ATOM   2566  C   GLY A 160      12.731 -55.180  -5.169  1.00 88.01           C  
ATOM   2567  O   GLY A 160      13.331 -54.790  -4.171  1.00 88.01           O  
ATOM   2568  N   LYS A 161      12.745 -54.472  -6.306  1.00 89.61           N  
ATOM   2569  H   LYS A 161      12.155 -54.804  -7.055  1.00 89.61           H  
ATOM   2570  CA  LYS A 161      13.649 -53.342  -6.573  1.00 89.61           C  
ATOM   2571  HA  LYS A 161      14.650 -53.627  -6.249  1.00 89.61           H  
ATOM   2572  C   LYS A 161      13.258 -52.089  -5.792  1.00 89.61           C  
ATOM   2573  CB  LYS A 161      13.695 -53.022  -8.077  1.00 89.61           C  
ATOM   2574  HB2 LYS A 161      14.430 -52.232  -8.233  1.00 89.61           H  
ATOM   2575  HB3 LYS A 161      12.722 -52.653  -8.398  1.00 89.61           H  
ATOM   2576  O   LYS A 161      12.085 -51.711  -5.762  1.00 89.61           O  
ATOM   2577  CG  LYS A 161      14.076 -54.234  -8.937  1.00 89.61           C  
ATOM   2578  HG2 LYS A 161      14.961 -54.711  -8.516  1.00 89.61           H  
ATOM   2579  HG3 LYS A 161      13.261 -54.958  -8.915  1.00 89.61           H  
ATOM   2580  CD  LYS A 161      14.342 -53.826 -10.391  1.00 89.61           C  
ATOM   2581  HD2 LYS A 161      15.173 -53.121 -10.409  1.00 89.61           H  
ATOM   2582  HD3 LYS A 161      13.456 -53.342 -10.801  1.00 89.61           H  
ATOM   2583  CE  LYS A 161      14.682 -55.067 -11.226  1.00 89.61           C  
ATOM   2584  HE2 LYS A 161      15.358 -55.699 -10.650  1.00 89.61           H  
ATOM   2585  HE3 LYS A 161      13.765 -55.633 -11.389  1.00 89.61           H  
ATOM   2586  NZ  LYS A 161      15.314 -54.701 -12.518  1.00 89.61           N  
ATOM   2587  HZ1 LYS A 161      15.538 -55.530 -13.050  1.00 89.61           H  
ATOM   2588  HZ2 LYS A 161      16.175 -54.198 -12.354  1.00 89.61           H  
ATOM   2589  HZ3 LYS A 161      14.696 -54.117 -13.063  1.00 89.61           H  
ATOM   2590  N   TYR A 162      14.245 -51.389  -5.243  1.00 90.75           N  
ATOM   2591  H   TYR A 162      15.178 -51.774  -5.261  1.00 90.75           H  
ATOM   2592  CA  TYR A 162      14.074 -50.058  -4.666  1.00 90.75           C  
ATOM   2593  HA  TYR A 162      13.375 -50.126  -3.833  1.00 90.75           H  
ATOM   2594  C   TYR A 162      13.499 -49.080  -5.700  1.00 90.75           C  
ATOM   2595  CB  TYR A 162      15.420 -49.554  -4.131  1.00 90.75           C  
ATOM   2596  HB2 TYR A 162      15.756 -50.226  -3.341  1.00 90.75           H  
ATOM   2597  HB3 TYR A 162      16.159 -49.588  -4.931  1.00 90.75           H  
ATOM   2598  O   TYR A 162      14.003 -48.966  -6.818  1.00 90.75           O  
ATOM   2599  CG  TYR A 162      15.355 -48.146  -3.575  1.00 90.75           C  
ATOM   2600  CD1 TYR A 162      15.768 -47.048  -4.357  1.00 90.75           C  
ATOM   2601  HD1 TYR A 162      16.156 -47.213  -5.352  1.00 90.75           H  
ATOM   2602  CD2 TYR A 162      14.837 -47.935  -2.284  1.00 90.75           C  
ATOM   2603  HD2 TYR A 162      14.516 -48.776  -1.687  1.00 90.75           H  
ATOM   2604  CE1 TYR A 162      15.668 -45.740  -3.843  1.00 90.75           C  
ATOM   2605  HE1 TYR A 162      15.992 -44.891  -4.427  1.00 90.75           H  
ATOM   2606  CE2 TYR A 162      14.730 -46.631  -1.768  1.00 90.75           C  
ATOM   2607  HE2 TYR A 162      14.329 -46.483  -0.776  1.00 90.75           H  
ATOM   2608  OH  TYR A 162      15.048 -44.271  -2.053  1.00 90.75           O  
ATOM   2609  HH  TYR A 162      14.695 -44.268  -1.160  1.00 90.75           H  
ATOM   2610  CZ  TYR A 162      15.147 -45.531  -2.548  1.00 90.75           C  
ATOM   2611  N   CYS A 163      12.444 -48.357  -5.323  1.00 92.55           N  
ATOM   2612  H   CYS A 163      12.059 -48.512  -4.402  1.00 92.55           H  
ATOM   2613  CA  CYS A 163      11.757 -47.430  -6.215  1.00 92.55           C  
ATOM   2614  HA  CYS A 163      12.455 -47.061  -6.966  1.00 92.55           H  
ATOM   2615  C   CYS A 163      11.205 -46.226  -5.447  1.00 92.55           C  
ATOM   2616  CB  CYS A 163      10.662 -48.209  -6.946  1.00 92.55           C  
ATOM   2617  HB2 CYS A 163       9.986 -48.666  -6.223  1.00 92.55           H  
ATOM   2618  HB3 CYS A 163      11.136 -48.993  -7.536  1.00 92.55           H  
ATOM   2619  O   CYS A 163      10.179 -46.320  -4.780  1.00 92.55           O  
ATOM   2620  SG  CYS A 163       9.735 -47.109  -8.050  1.00 92.55           S  
ATOM   2621  HG  CYS A 163       9.113 -46.447  -7.070  1.00 92.55           H  
ATOM   2622  N   ASN A 164      11.867 -45.077  -5.583  1.00 94.08           N  
ATOM   2623  H   ASN A 164      12.707 -45.092  -6.143  1.00 94.08           H  
ATOM   2624  CA  ASN A 164      11.386 -43.789  -5.082  1.00 94.08           C  
ATOM   2625  HA  ASN A 164      10.543 -43.955  -4.411  1.00 94.08           H  
ATOM   2626  C   ASN A 164      10.889 -42.916  -6.247  1.00 94.08           C  
ATOM   2627  CB  ASN A 164      12.508 -43.124  -4.270  1.00 94.08           C  
ATOM   2628  HB2 ASN A 164      12.843 -43.813  -3.494  1.00 94.08           H  
ATOM   2629  HB3 ASN A 164      13.356 -42.895  -4.916  1.00 94.08           H  
ATOM   2630  O   ASN A 164      11.645 -42.680  -7.199  1.00 94.08           O  
ATOM   2631  CG  ASN A 164      12.048 -41.854  -3.578  1.00 94.08           C  
ATOM   2632  ND2 ASN A 164      12.951 -40.975  -3.222  1.00 94.08           N  
ATOM   2633 HD21 ASN A 164      12.622 -40.159  -2.726  1.00 94.08           H  
ATOM   2634 HD22 ASN A 164      13.927 -41.095  -3.450  1.00 94.08           H  
ATOM   2635  OD1 ASN A 164      10.870 -41.625  -3.365  1.00 94.08           O  
ATOM   2636  N   ILE A 165       9.635 -42.462  -6.175  1.00 97.33           N  
ATOM   2637  H   ILE A 165       9.100 -42.697  -5.351  1.00 97.33           H  
ATOM   2638  CA  ILE A 165       8.921 -41.726  -7.224  1.00 97.33           C  
ATOM   2639  HA  ILE A 165       9.603 -41.566  -8.059  1.00 97.33           H  
ATOM   2640  C   ILE A 165       8.466 -40.364  -6.693  1.00 97.33           C  
ATOM   2641  CB  ILE A 165       7.695 -42.514  -7.754  1.00 97.33           C  
ATOM   2642  HB  ILE A 165       6.928 -42.507  -6.980  1.00 97.33           H  
ATOM   2643  O   ILE A 165       7.773 -40.282  -5.677  1.00 97.33           O  
ATOM   2644  CG1 ILE A 165       8.016 -43.998  -8.055  1.00 97.33           C  
ATOM   2645 HG12 ILE A 165       8.829 -44.065  -8.779  1.00 97.33           H  
ATOM   2646 HG13 ILE A 165       8.345 -44.480  -7.135  1.00 97.33           H  
ATOM   2647  CG2 ILE A 165       7.124 -41.796  -8.997  1.00 97.33           C  
ATOM   2648 HG21 ILE A 165       7.868 -41.775  -9.794  1.00 97.33           H  
ATOM   2649 HG22 ILE A 165       6.838 -40.772  -8.755  1.00 97.33           H  
ATOM   2650 HG23 ILE A 165       6.228 -42.301  -9.357  1.00 97.33           H  
ATOM   2651  CD1 ILE A 165       6.819 -44.803  -8.573  1.00 97.33           C  
ATOM   2652 HD11 ILE A 165       6.561 -44.494  -9.586  1.00 97.33           H  
ATOM   2653 HD12 ILE A 165       7.074 -45.863  -8.593  1.00 97.33           H  
ATOM   2654 HD13 ILE A 165       5.963 -44.658  -7.914  1.00 97.33           H  
ATOM   2655  N   VAL A 166       8.765 -39.296  -7.434  1.00 96.86           N  
ATOM   2656  H   VAL A 166       9.324 -39.436  -8.263  1.00 96.86           H  
ATOM   2657  CA  VAL A 166       8.186 -37.962  -7.208  1.00 96.86           C  
ATOM   2658  HA  VAL A 166       7.510 -38.024  -6.355  1.00 96.86           H  
ATOM   2659  C   VAL A 166       7.336 -37.533  -8.402  1.00 96.86           C  
ATOM   2660  CB  VAL A 166       9.267 -36.942  -6.813  1.00 96.86           C  
ATOM   2661  HB  VAL A 166       9.775 -37.339  -5.934  1.00 96.86           H  
ATOM   2662  O   VAL A 166       7.710 -37.758  -9.553  1.00 96.86           O  
ATOM   2663  CG1 VAL A 166      10.316 -36.722  -7.907  1.00 96.86           C  
ATOM   2664 HG11 VAL A 166      10.771 -37.677  -8.171  1.00 96.86           H  
ATOM   2665 HG12 VAL A 166      11.102 -36.064  -7.537  1.00 96.86           H  
ATOM   2666 HG13 VAL A 166       9.859 -36.283  -8.793  1.00 96.86           H  
ATOM   2667  CG2 VAL A 166       8.668 -35.590  -6.411  1.00 96.86           C  
ATOM   2668 HG21 VAL A 166       9.453 -34.957  -5.997  1.00 96.86           H  
ATOM   2669 HG22 VAL A 166       7.903 -35.739  -5.649  1.00 96.86           H  
ATOM   2670 HG23 VAL A 166       8.226 -35.094  -7.275  1.00 96.86           H  
ATOM   2671  N   VAL A 167       6.181 -36.924  -8.130  1.00 97.40           N  
ATOM   2672  H   VAL A 167       5.934 -36.801  -7.159  1.00 97.40           H  
ATOM   2673  CA  VAL A 167       5.203 -36.483  -9.132  1.00 97.40           C  
ATOM   2674  HA  VAL A 167       5.639 -36.584 -10.126  1.00 97.40           H  
ATOM   2675  C   VAL A 167       4.866 -35.015  -8.900  1.00 97.40           C  
ATOM   2676  CB  VAL A 167       3.914 -37.330  -9.080  1.00 97.40           C  
ATOM   2677  HB  VAL A 167       3.385 -37.101  -8.156  1.00 97.40           H  
ATOM   2678  O   VAL A 167       4.356 -34.661  -7.836  1.00 97.40           O  
ATOM   2679  CG1 VAL A 167       2.997 -36.988 -10.265  1.00 97.40           C  
ATOM   2680 HG11 VAL A 167       2.139 -37.661 -10.285  1.00 97.40           H  
ATOM   2681 HG12 VAL A 167       3.539 -37.082 -11.206  1.00 97.40           H  
ATOM   2682 HG13 VAL A 167       2.632 -35.965 -10.171  1.00 97.40           H  
ATOM   2683  CG2 VAL A 167       4.171 -38.843  -9.080  1.00 97.40           C  
ATOM   2684 HG21 VAL A 167       4.758 -39.121  -8.205  1.00 97.40           H  
ATOM   2685 HG22 VAL A 167       4.706 -39.147  -9.980  1.00 97.40           H  
ATOM   2686 HG23 VAL A 167       3.218 -39.368  -9.019  1.00 97.40           H  
ATOM   2687  N   THR A 168       5.119 -34.149  -9.880  1.00 96.35           N  
ATOM   2688  H   THR A 168       5.516 -34.479 -10.749  1.00 96.35           H  
ATOM   2689  CA  THR A 168       4.750 -32.731  -9.764  1.00 96.35           C  
ATOM   2690  HA  THR A 168       4.904 -32.442  -8.724  1.00 96.35           H  
ATOM   2691  C   THR A 168       3.274 -32.487 -10.087  1.00 96.35           C  
ATOM   2692  CB  THR A 168       5.642 -31.792 -10.589  1.00 96.35           C  
ATOM   2693  HB  THR A 168       5.336 -30.764 -10.393  1.00 96.35           H  
ATOM   2694  O   THR A 168       2.628 -33.248 -10.810  1.00 96.35           O  
ATOM   2695  CG2 THR A 168       7.119 -31.924 -10.224  1.00 96.35           C  
ATOM   2696 HG21 THR A 168       7.699 -31.184 -10.776  1.00 96.35           H  
ATOM   2697 HG22 THR A 168       7.250 -31.754  -9.156  1.00 96.35           H  
ATOM   2698 HG23 THR A 168       7.477 -32.922 -10.475  1.00 96.35           H  
ATOM   2699  OG1 THR A 168       5.507 -32.038 -11.963  1.00 96.35           O  
ATOM   2700  HG1 THR A 168       5.999 -31.364 -12.437  1.00 96.35           H  
ATOM   2701  N   GLN A 169       2.732 -31.396  -9.548  1.00 91.17           N  
ATOM   2702  H   GLN A 169       3.267 -30.925  -8.833  1.00 91.17           H  
ATOM   2703  CA  GLN A 169       1.459 -30.790  -9.930  1.00 91.17           C  
ATOM   2704  HA  GLN A 169       1.199 -31.134 -10.932  1.00 91.17           H  
ATOM   2705  C   GLN A 169       1.590 -29.257  -9.948  1.00 91.17           C  
ATOM   2706  CB  GLN A 169       0.349 -31.188  -8.939  1.00 91.17           C  
ATOM   2707  HB2 GLN A 169      -0.507 -30.531  -9.091  1.00 91.17           H  
ATOM   2708  HB3 GLN A 169       0.712 -31.028  -7.923  1.00 91.17           H  
ATOM   2709  O   GLN A 169       2.262 -28.694  -9.079  1.00 91.17           O  
ATOM   2710  CG  GLN A 169      -0.138 -32.636  -9.074  1.00 91.17           C  
ATOM   2711  HG2 GLN A 169       0.695 -33.321  -8.920  1.00 91.17           H  
ATOM   2712  HG3 GLN A 169      -0.872 -32.834  -8.293  1.00 91.17           H  
ATOM   2713  CD  GLN A 169      -0.800 -32.902 -10.425  1.00 91.17           C  
ATOM   2714  NE2 GLN A 169      -0.164 -33.671 -11.273  1.00 91.17           N  
ATOM   2715 HE21 GLN A 169       0.811 -33.880 -11.113  1.00 91.17           H  
ATOM   2716 HE22 GLN A 169      -0.580 -33.907 -12.162  1.00 91.17           H  
ATOM   2717  OE1 GLN A 169      -1.876 -32.397 -10.725  1.00 91.17           O  
ATOM   2718  N   PRO A 170       0.886 -28.549 -10.849  1.00 84.67           N  
ATOM   2719  CA  PRO A 170       0.942 -27.086 -10.925  1.00 84.67           C  
ATOM   2720  HA  PRO A 170       1.980 -26.754 -10.959  1.00 84.67           H  
ATOM   2721  C   PRO A 170       0.256 -26.382  -9.738  1.00 84.67           C  
ATOM   2722  CB  PRO A 170       0.270 -26.741 -12.261  1.00 84.67           C  
ATOM   2723  HB2 PRO A 170      -0.237 -25.776 -12.237  1.00 84.67           H  
ATOM   2724  HB3 PRO A 170       1.020 -26.747 -13.053  1.00 84.67           H  
ATOM   2725  O   PRO A 170       0.541 -25.222  -9.455  1.00 84.67           O  
ATOM   2726  CG  PRO A 170      -0.711 -27.895 -12.480  1.00 84.67           C  
ATOM   2727  HG2 PRO A 170      -0.961 -28.038 -13.531  1.00 84.67           H  
ATOM   2728  HG3 PRO A 170      -1.616 -27.730 -11.895  1.00 84.67           H  
ATOM   2729  CD  PRO A 170       0.054 -29.088 -11.918  1.00 84.67           C  
ATOM   2730  HD2 PRO A 170      -0.644 -29.841 -11.552  1.00 84.67           H  
ATOM   2731  HD3 PRO A 170       0.693 -29.513 -12.692  1.00 84.67           H  
ATOM   2732  N   ARG A 171      -0.664 -27.050  -9.017  1.00 81.42           N  
ATOM   2733  H   ARG A 171      -0.826 -28.018  -9.257  1.00 81.42           H  
ATOM   2734  CA  ARG A 171      -1.482 -26.429  -7.952  1.00 81.42           C  
ATOM   2735  HA  ARG A 171      -1.037 -25.463  -7.712  1.00 81.42           H  
ATOM   2736  C   ARG A 171      -1.478 -27.245  -6.660  1.00 81.42           C  
ATOM   2737  CB  ARG A 171      -2.917 -26.160  -8.458  1.00 81.42           C  
ATOM   2738  HB2 ARG A 171      -3.412 -27.107  -8.669  1.00 81.42           H  
ATOM   2739  HB3 ARG A 171      -3.473 -25.641  -7.677  1.00 81.42           H  
ATOM   2740  O   ARG A 171      -1.638 -28.462  -6.691  1.00 81.42           O  
ATOM   2741  CG  ARG A 171      -2.925 -25.291  -9.729  1.00 81.42           C  
ATOM   2742  HG2 ARG A 171      -2.471 -25.858 -10.541  1.00 81.42           H  
ATOM   2743  HG3 ARG A 171      -2.323 -24.398  -9.558  1.00 81.42           H  
ATOM   2744  CD  ARG A 171      -4.324 -24.856 -10.186  1.00 81.42           C  
ATOM   2745  HD2 ARG A 171      -4.983 -25.724 -10.184  1.00 81.42           H  
ATOM   2746  HD3 ARG A 171      -4.721 -24.113  -9.493  1.00 81.42           H  
ATOM   2747  NE  ARG A 171      -4.225 -24.279 -11.541  1.00 81.42           N  
ATOM   2748  HE  ARG A 171      -3.510 -23.583 -11.696  1.00 81.42           H  
ATOM   2749  NH1 ARG A 171      -5.638 -25.704 -12.670  1.00 81.42           N  
ATOM   2750 HH11 ARG A 171      -5.728 -26.262 -13.508  1.00 81.42           H  
ATOM   2751 HH12 ARG A 171      -6.263 -25.818 -11.885  1.00 81.42           H  
ATOM   2752  NH2 ARG A 171      -4.112 -24.560 -13.786  1.00 81.42           N  
ATOM   2753 HH21 ARG A 171      -3.155 -24.243 -13.848  1.00 81.42           H  
ATOM   2754 HH22 ARG A 171      -4.326 -25.121 -14.598  1.00 81.42           H  
ATOM   2755  CZ  ARG A 171      -4.668 -24.839 -12.650  1.00 81.42           C  
ATOM   2756  N   ARG A 172      -1.396 -26.560  -5.508  1.00 77.74           N  
ATOM   2757  H   ARG A 172      -1.249 -25.564  -5.585  1.00 77.74           H  
ATOM   2758  CA  ARG A 172      -1.394 -27.166  -4.153  1.00 77.74           C  
ATOM   2759  HA  ARG A 172      -0.506 -27.789  -4.045  1.00 77.74           H  
ATOM   2760  C   ARG A 172      -2.593 -28.103  -3.941  1.00 77.74           C  
ATOM   2761  CB  ARG A 172      -1.373 -26.066  -3.063  1.00 77.74           C  
ATOM   2762  HB2 ARG A 172      -2.269 -25.456  -3.178  1.00 77.74           H  
ATOM   2763  HB3 ARG A 172      -1.417 -26.538  -2.081  1.00 77.74           H  
ATOM   2764  O   ARG A 172      -2.418 -29.245  -3.530  1.00 77.74           O  
ATOM   2765  CG  ARG A 172      -0.136 -25.144  -3.104  1.00 77.74           C  
ATOM   2766  HG2 ARG A 172       0.752 -25.686  -2.780  1.00 77.74           H  
ATOM   2767  HG3 ARG A 172       0.030 -24.835  -4.136  1.00 77.74           H  
ATOM   2768  CD  ARG A 172      -0.310 -23.851  -2.282  1.00 77.74           C  
ATOM   2769  HD2 ARG A 172       0.181 -23.048  -2.831  1.00 77.74           H  
ATOM   2770  HD3 ARG A 172      -1.369 -23.601  -2.221  1.00 77.74           H  
ATOM   2771  NE  ARG A 172       0.275 -23.873  -0.922  1.00 77.74           N  
ATOM   2772  HE  ARG A 172       0.805 -24.675  -0.614  1.00 77.74           H  
ATOM   2773  NH1 ARG A 172      -0.493 -21.790  -0.317  1.00 77.74           N  
ATOM   2774 HH11 ARG A 172      -0.702 -21.070   0.359  1.00 77.74           H  
ATOM   2775 HH12 ARG A 172      -1.010 -21.685  -1.179  1.00 77.74           H  
ATOM   2776  NH2 ARG A 172       0.830 -22.911   1.068  1.00 77.74           N  
ATOM   2777 HH21 ARG A 172       0.750 -22.126   1.699  1.00 77.74           H  
ATOM   2778 HH22 ARG A 172       1.414 -23.696   1.318  1.00 77.74           H  
ATOM   2779  CZ  ARG A 172       0.202 -22.863  -0.063  1.00 77.74           C  
ATOM   2780  N   ILE A 173      -3.797 -27.643  -4.304  1.00 74.17           N  
ATOM   2781  H   ILE A 173      -3.858 -26.684  -4.616  1.00 74.17           H  
ATOM   2782  CA  ILE A 173      -5.047 -28.416  -4.197  1.00 74.17           C  
ATOM   2783  HA  ILE A 173      -5.158 -28.711  -3.154  1.00 74.17           H  
ATOM   2784  C   ILE A 173      -5.017 -29.718  -5.014  1.00 74.17           C  
ATOM   2785  CB  ILE A 173      -6.260 -27.522  -4.563  1.00 74.17           C  
ATOM   2786  HB  ILE A 173      -6.189 -26.623  -3.952  1.00 74.17           H  
ATOM   2787  O   ILE A 173      -5.582 -30.718  -4.580  1.00 74.17           O  
ATOM   2788  CG1 ILE A 173      -7.588 -28.222  -4.194  1.00 74.17           C  
ATOM   2789 HG12 ILE A 173      -7.748 -29.081  -4.847  1.00 74.17           H  
ATOM   2790 HG13 ILE A 173      -7.517 -28.586  -3.169  1.00 74.17           H  
ATOM   2791  CG2 ILE A 173      -6.249 -27.083  -6.042  1.00 74.17           C  
ATOM   2792 HG21 ILE A 173      -6.465 -27.929  -6.694  1.00 74.17           H  
ATOM   2793 HG22 ILE A 173      -5.285 -26.651  -6.312  1.00 74.17           H  
ATOM   2794 HG23 ILE A 173      -7.009 -26.319  -6.203  1.00 74.17           H  
ATOM   2795  CD1 ILE A 173      -8.821 -27.313  -4.282  1.00 74.17           C  
ATOM   2796 HD11 ILE A 173      -9.693 -27.849  -3.907  1.00 74.17           H  
ATOM   2797 HD12 ILE A 173      -9.012 -27.026  -5.316  1.00 74.17           H  
ATOM   2798 HD13 ILE A 173      -8.671 -26.418  -3.678  1.00 74.17           H  
ATOM   2799  N   ALA A 174      -4.318 -29.735  -6.154  1.00 81.14           N  
ATOM   2800  H   ALA A 174      -3.774 -28.923  -6.408  1.00 81.14           H  
ATOM   2801  CA  ALA A 174      -4.173 -30.928  -6.976  1.00 81.14           C  
ATOM   2802  HA  ALA A 174      -5.153 -31.391  -7.099  1.00 81.14           H  
ATOM   2803  C   ALA A 174      -3.268 -31.964  -6.298  1.00 81.14           C  
ATOM   2804  CB  ALA A 174      -3.667 -30.526  -8.362  1.00 81.14           C  
ATOM   2805  HB1 ALA A 174      -3.575 -31.423  -8.973  1.00 81.14           H  
ATOM   2806  HB2 ALA A 174      -4.368 -29.833  -8.827  1.00 81.14           H  
ATOM   2807  HB3 ALA A 174      -2.684 -30.058  -8.298  1.00 81.14           H  
ATOM   2808  O   ALA A 174      -3.705 -33.093  -6.106  1.00 81.14           O  
ATOM   2809  N   ALA A 175      -2.061 -31.575  -5.862  1.00 86.82           N  
ATOM   2810  H   ALA A 175      -1.774 -30.620  -6.022  1.00 86.82           H  
ATOM   2811  CA  ALA A 175      -1.132 -32.477  -5.169  1.00 86.82           C  
ATOM   2812  HA  ALA A 175      -0.825 -33.264  -5.858  1.00 86.82           H  
ATOM   2813  C   ALA A 175      -1.790 -33.165  -3.956  1.00 86.82           C  
ATOM   2814  CB  ALA A 175       0.114 -31.680  -4.755  1.00 86.82           C  
ATOM   2815  HB1 ALA A 175       0.817 -32.343  -4.252  1.00 86.82           H  
ATOM   2816  HB2 ALA A 175       0.603 -31.259  -5.634  1.00 86.82           H  
ATOM   2817  HB3 ALA A 175      -0.160 -30.874  -4.074  1.00 86.82           H  
ATOM   2818  O   ALA A 175      -1.731 -34.386  -3.829  1.00 86.82           O  
ATOM   2819  N   ILE A 176      -2.496 -32.389  -3.124  1.00 81.87           N  
ATOM   2820  H   ILE A 176      -2.489 -31.393  -3.292  1.00 81.87           H  
ATOM   2821  CA  ILE A 176      -3.218 -32.889  -1.943  1.00 81.87           C  
ATOM   2822  HA  ILE A 176      -2.531 -33.479  -1.337  1.00 81.87           H  
ATOM   2823  C   ILE A 176      -4.375 -33.818  -2.353  1.00 81.87           C  
ATOM   2824  CB  ILE A 176      -3.716 -31.696  -1.090  1.00 81.87           C  
ATOM   2825  HB  ILE A 176      -4.361 -31.078  -1.715  1.00 81.87           H  
ATOM   2826  O   ILE A 176      -4.502 -34.925  -1.833  1.00 81.87           O  
ATOM   2827  CG1 ILE A 176      -2.539 -30.822  -0.590  1.00 81.87           C  
ATOM   2828 HG12 ILE A 176      -2.013 -31.353   0.204  1.00 81.87           H  
ATOM   2829 HG13 ILE A 176      -1.822 -30.652  -1.393  1.00 81.87           H  
ATOM   2830  CG2 ILE A 176      -4.539 -32.193   0.115  1.00 81.87           C  
ATOM   2831 HG21 ILE A 176      -3.929 -32.859   0.726  1.00 81.87           H  
ATOM   2832 HG22 ILE A 176      -5.427 -32.731  -0.217  1.00 81.87           H  
ATOM   2833 HG23 ILE A 176      -4.870 -31.356   0.729  1.00 81.87           H  
ATOM   2834  CD1 ILE A 176      -2.964 -29.443  -0.068  1.00 81.87           C  
ATOM   2835 HD11 ILE A 176      -2.073 -28.862   0.171  1.00 81.87           H  
ATOM   2836 HD12 ILE A 176      -3.536 -28.916  -0.831  1.00 81.87           H  
ATOM   2837 HD13 ILE A 176      -3.564 -29.541   0.837  1.00 81.87           H  
ATOM   2838  N   SER A 177      -5.222 -33.394  -3.301  1.00 77.04           N  
ATOM   2839  H   SER A 177      -5.064 -32.491  -3.724  1.00 77.04           H  
ATOM   2840  CA  SER A 177      -6.387 -34.176  -3.743  1.00 77.04           C  
ATOM   2841  HA  SER A 177      -6.998 -34.406  -2.870  1.00 77.04           H  
ATOM   2842  C   SER A 177      -5.985 -35.507  -4.387  1.00 77.04           C  
ATOM   2843  CB  SER A 177      -7.227 -33.340  -4.716  1.00 77.04           C  
ATOM   2844  HB2 SER A 177      -7.550 -32.428  -4.215  1.00 77.04           H  
ATOM   2845  HB3 SER A 177      -6.619 -33.067  -5.579  1.00 77.04           H  
ATOM   2846  O   SER A 177      -6.602 -36.534  -4.106  1.00 77.04           O  
ATOM   2847  OG  SER A 177      -8.369 -34.047  -5.161  1.00 77.04           O  
ATOM   2848  HG  SER A 177      -8.838 -34.395  -4.400  1.00 77.04           H  
ATOM   2849  N   ILE A 178      -4.929 -35.506  -5.204  1.00 87.79           N  
ATOM   2850  H   ILE A 178      -4.459 -34.628  -5.370  1.00 87.79           H  
ATOM   2851  CA  ILE A 178      -4.421 -36.689  -5.903  1.00 87.79           C  
ATOM   2852  HA  ILE A 178      -5.262 -37.218  -6.352  1.00 87.79           H  
ATOM   2853  C   ILE A 178      -3.759 -37.662  -4.927  1.00 87.79           C  
ATOM   2854  CB  ILE A 178      -3.474 -36.255  -7.041  1.00 87.79           C  
ATOM   2855  HB  ILE A 178      -2.749 -35.550  -6.635  1.00 87.79           H  
ATOM   2856  O   ILE A 178      -4.089 -38.846  -4.968  1.00 87.79           O  
ATOM   2857  CG1 ILE A 178      -4.287 -35.571  -8.168  1.00 87.79           C  
ATOM   2858 HG12 ILE A 178      -5.089 -34.964  -7.748  1.00 87.79           H  
ATOM   2859 HG13 ILE A 178      -4.747 -36.335  -8.795  1.00 87.79           H  
ATOM   2860  CG2 ILE A 178      -2.702 -37.453  -7.619  1.00 87.79           C  
ATOM   2861 HG21 ILE A 178      -2.010 -37.113  -8.389  1.00 87.79           H  
ATOM   2862 HG22 ILE A 178      -2.094 -37.929  -6.850  1.00 87.79           H  
ATOM   2863 HG23 ILE A 178      -3.386 -38.191  -8.039  1.00 87.79           H  
ATOM   2864  CD1 ILE A 178      -3.434 -34.649  -9.042  1.00 87.79           C  
ATOM   2865 HD11 ILE A 178      -2.502 -35.138  -9.326  1.00 87.79           H  
ATOM   2866 HD12 ILE A 178      -3.992 -34.369  -9.936  1.00 87.79           H  
ATOM   2867 HD13 ILE A 178      -3.180 -33.744  -8.491  1.00 87.79           H  
ATOM   2868  N   ALA A 179      -2.895 -37.193  -4.020  1.00 90.15           N  
ATOM   2869  H   ALA A 179      -2.639 -36.216  -4.027  1.00 90.15           H  
ATOM   2870  CA  ALA A 179      -2.288 -38.056  -3.006  1.00 90.15           C  
ATOM   2871  HA  ALA A 179      -1.716 -38.841  -3.502  1.00 90.15           H  
ATOM   2872  C   ALA A 179      -3.361 -38.732  -2.139  1.00 90.15           C  
ATOM   2873  CB  ALA A 179      -1.334 -37.223  -2.151  1.00 90.15           C  
ATOM   2874  HB1 ALA A 179      -0.882 -37.849  -1.382  1.00 90.15           H  
ATOM   2875  HB2 ALA A 179      -0.543 -36.816  -2.781  1.00 90.15           H  
ATOM   2876  HB3 ALA A 179      -1.874 -36.401  -1.681  1.00 90.15           H  
ATOM   2877  O   ALA A 179      -3.364 -39.953  -1.997  1.00 90.15           O  
ATOM   2878  N   ASN A 180      -4.339 -37.963  -1.651  1.00 85.21           N  
ATOM   2879  H   ASN A 180      -4.272 -36.963  -1.774  1.00 85.21           H  
ATOM   2880  CA  ASN A 180      -5.442 -38.498  -0.852  1.00 85.21           C  
ATOM   2881  HA  ASN A 180      -5.022 -39.049  -0.010  1.00 85.21           H  
ATOM   2882  C   ASN A 180      -6.303 -39.498  -1.643  1.00 85.21           C  
ATOM   2883  CB  ASN A 180      -6.272 -37.322  -0.306  1.00 85.21           C  
ATOM   2884  HB2 ASN A 180      -6.560 -36.663  -1.124  1.00 85.21           H  
ATOM   2885  HB3 ASN A 180      -7.178 -37.711   0.160  1.00 85.21           H  
ATOM   2886  O   ASN A 180      -6.730 -40.513  -1.091  1.00 85.21           O  
ATOM   2887  CG  ASN A 180      -5.526 -36.515   0.746  1.00 85.21           C  
ATOM   2888  ND2 ASN A 180      -6.086 -35.417   1.196  1.00 85.21           N  
ATOM   2889 HD21 ASN A 180      -5.556 -34.929   1.903  1.00 85.21           H  
ATOM   2890 HD22 ASN A 180      -6.964 -35.086   0.822  1.00 85.21           H  
ATOM   2891  OD1 ASN A 180      -4.459 -36.871   1.211  1.00 85.21           O  
ATOM   2892  N   ARG A 181      -6.515 -39.256  -2.944  1.00 84.86           N  
ATOM   2893  H   ARG A 181      -6.163 -38.390  -3.328  1.00 84.86           H  
ATOM   2894  CA  ARG A 181      -7.216 -40.182  -3.841  1.00 84.86           C  
ATOM   2895  HA  ARG A 181      -8.147 -40.473  -3.355  1.00 84.86           H  
ATOM   2896  C   ARG A 181      -6.433 -41.480  -4.070  1.00 84.86           C  
ATOM   2897  CB  ARG A 181      -7.538 -39.452  -5.158  1.00 84.86           C  
ATOM   2898  HB2 ARG A 181      -6.618 -39.040  -5.573  1.00 84.86           H  
ATOM   2899  HB3 ARG A 181      -8.210 -38.621  -4.946  1.00 84.86           H  
ATOM   2900  O   ARG A 181      -7.045 -42.542  -4.079  1.00 84.86           O  
ATOM   2901  CG  ARG A 181      -8.176 -40.341  -6.233  1.00 84.86           C  
ATOM   2902  HG2 ARG A 181      -7.478 -41.133  -6.504  1.00 84.86           H  
ATOM   2903  HG3 ARG A 181      -8.353 -39.740  -7.125  1.00 84.86           H  
ATOM   2904  CD  ARG A 181      -9.504 -40.961  -5.785  1.00 84.86           C  
ATOM   2905  HD2 ARG A 181      -9.386 -41.434  -4.810  1.00 84.86           H  
ATOM   2906  HD3 ARG A 181     -10.261 -40.180  -5.713  1.00 84.86           H  
ATOM   2907  NE  ARG A 181      -9.911 -41.990  -6.744  1.00 84.86           N  
ATOM   2908  HE  ARG A 181      -9.190 -42.364  -7.345  1.00 84.86           H  
ATOM   2909  NH1 ARG A 181     -12.021 -42.453  -5.962  1.00 84.86           N  
ATOM   2910 HH11 ARG A 181     -12.825 -43.065  -5.957  1.00 84.86           H  
ATOM   2911 HH12 ARG A 181     -11.890 -41.769  -5.231  1.00 84.86           H  
ATOM   2912  NH2 ARG A 181     -11.095 -43.660  -7.626  1.00 84.86           N  
ATOM   2913 HH21 ARG A 181     -10.235 -43.869  -8.112  1.00 84.86           H  
ATOM   2914 HH22 ARG A 181     -11.874 -44.302  -7.653  1.00 84.86           H  
ATOM   2915  CZ  ARG A 181     -11.022 -42.688  -6.768  1.00 84.86           C  
ATOM   2916  N   VAL A 182      -5.112 -41.416  -4.223  1.00 90.47           N  
ATOM   2917  H   VAL A 182      -4.677 -40.505  -4.226  1.00 90.47           H  
ATOM   2918  CA  VAL A 182      -4.250 -42.602  -4.380  1.00 90.47           C  
ATOM   2919  HA  VAL A 182      -4.697 -43.262  -5.124  1.00 90.47           H  
ATOM   2920  C   VAL A 182      -4.181 -43.412  -3.084  1.00 90.47           C  
ATOM   2921  CB  VAL A 182      -2.859 -42.194  -4.902  1.00 90.47           C  
ATOM   2922  HB  VAL A 182      -2.481 -41.355  -4.318  1.00 90.47           H  
ATOM   2923  O   VAL A 182      -4.291 -44.633  -3.137  1.00 90.47           O  
ATOM   2924  CG1 VAL A 182      -1.831 -43.330  -4.836  1.00 90.47           C  
ATOM   2925 HG11 VAL A 182      -0.912 -43.032  -5.343  1.00 90.47           H  
ATOM   2926 HG12 VAL A 182      -2.236 -44.228  -5.303  1.00 90.47           H  
ATOM   2927 HG13 VAL A 182      -1.587 -43.550  -3.797  1.00 90.47           H  
ATOM   2928  CG2 VAL A 182      -2.985 -41.763  -6.370  1.00 90.47           C  
ATOM   2929 HG21 VAL A 182      -3.701 -40.946  -6.465  1.00 90.47           H  
ATOM   2930 HG22 VAL A 182      -3.316 -42.602  -6.983  1.00 90.47           H  
ATOM   2931 HG23 VAL A 182      -2.020 -41.408  -6.732  1.00 90.47           H  
ATOM   2932  N   CYS A 183      -4.113 -42.755  -1.922  1.00 91.15           N  
ATOM   2933  H   CYS A 183      -3.937 -41.761  -1.931  1.00 91.15           H  
ATOM   2934  CA  CYS A 183      -4.243 -43.420  -0.623  1.00 91.15           C  
ATOM   2935  HA  CYS A 183      -3.459 -44.172  -0.533  1.00 91.15           H  
ATOM   2936  C   CYS A 183      -5.586 -44.162  -0.493  1.00 91.15           C  
ATOM   2937  CB  CYS A 183      -4.059 -42.388   0.497  1.00 91.15           C  
ATOM   2938  HB2 CYS A 183      -4.745 -41.553   0.353  1.00 91.15           H  
ATOM   2939  HB3 CYS A 183      -4.275 -42.861   1.455  1.00 91.15           H  
ATOM   2940  O   CYS A 183      -5.598 -45.329  -0.104  1.00 91.15           O  
ATOM   2941  SG  CYS A 183      -2.345 -41.790   0.513  1.00 91.15           S  
ATOM   2942  HG  CYS A 183      -2.434 -41.040   1.616  1.00 91.15           H  
ATOM   2943  N   GLN A 184      -6.704 -43.540  -0.896  1.00 88.14           N  
ATOM   2944  H   GLN A 184      -6.640 -42.576  -1.190  1.00 88.14           H  
ATOM   2945  CA  GLN A 184      -8.016 -44.204  -0.941  1.00 88.14           C  
ATOM   2946  HA  GLN A 184      -8.227 -44.625   0.043  1.00 88.14           H  
ATOM   2947  C   GLN A 184      -8.066 -45.380  -1.930  1.00 88.14           C  
ATOM   2948  CB  GLN A 184      -9.124 -43.198  -1.291  1.00 88.14           C  
ATOM   2949  HB2 GLN A 184     -10.005 -43.754  -1.614  1.00 88.14           H  
ATOM   2950  HB3 GLN A 184      -8.802 -42.567  -2.119  1.00 88.14           H  
ATOM   2951  O   GLN A 184      -8.609 -46.425  -1.591  1.00 88.14           O  
ATOM   2952  CG  GLN A 184      -9.542 -42.322  -0.103  1.00 88.14           C  
ATOM   2953  HG2 GLN A 184      -9.839 -42.969   0.723  1.00 88.14           H  
ATOM   2954  HG3 GLN A 184      -8.699 -41.714   0.226  1.00 88.14           H  
ATOM   2955  CD  GLN A 184     -10.713 -41.400  -0.444  1.00 88.14           C  
ATOM   2956  NE2 GLN A 184     -11.411 -40.890   0.548  1.00 88.14           N  
ATOM   2957 HE21 GLN A 184     -12.195 -40.307   0.292  1.00 88.14           H  
ATOM   2958 HE22 GLN A 184     -11.192 -41.127   1.505  1.00 88.14           H  
ATOM   2959  OE1 GLN A 184     -11.032 -41.118  -1.591  1.00 88.14           O  
ATOM   2960  N   GLU A 185      -7.486 -45.252  -3.129  1.00 87.07           N  
ATOM   2961  H   GLU A 185      -7.075 -44.361  -3.372  1.00 87.07           H  
ATOM   2962  CA  GLU A 185      -7.420 -46.340  -4.125  1.00 87.07           C  
ATOM   2963  HA  GLU A 185      -8.422 -46.745  -4.267  1.00 87.07           H  
ATOM   2964  C   GLU A 185      -6.555 -47.536  -3.685  1.00 87.07           C  
ATOM   2965  CB  GLU A 185      -6.913 -45.801  -5.481  1.00 87.07           C  
ATOM   2966  HB2 GLU A 185      -6.589 -46.640  -6.098  1.00 87.07           H  
ATOM   2967  HB3 GLU A 185      -6.053 -45.151  -5.318  1.00 87.07           H  
ATOM   2968  O   GLU A 185      -6.616 -48.592  -4.316  1.00 87.07           O  
ATOM   2969  CG  GLU A 185      -8.000 -45.045  -6.260  1.00 87.07           C  
ATOM   2970  HG2 GLU A 185      -8.365 -44.219  -5.650  1.00 87.07           H  
ATOM   2971  HG3 GLU A 185      -8.839 -45.721  -6.425  1.00 87.07           H  
ATOM   2972  CD  GLU A 185      -7.542 -44.496  -7.625  1.00 87.07           C  
ATOM   2973  OE1 GLU A 185      -8.348 -43.721  -8.205  1.00 87.07           O  
ATOM   2974  OE2 GLU A 185      -6.436 -44.834  -8.115  1.00 87.07           O  
ATOM   2975  N   ARG A 186      -5.745 -47.386  -2.627  1.00 91.79           N  
ATOM   2976  H   ARG A 186      -5.716 -46.473  -2.196  1.00 91.79           H  
ATOM   2977  CA  ARG A 186      -4.804 -48.407  -2.135  1.00 91.79           C  
ATOM   2978  HA  ARG A 186      -4.952 -49.324  -2.706  1.00 91.79           H  
ATOM   2979  C   ARG A 186      -5.018 -48.849  -0.690  1.00 91.79           C  
ATOM   2980  CB  ARG A 186      -3.368 -47.901  -2.356  1.00 91.79           C  
ATOM   2981  HB2 ARG A 186      -3.291 -46.868  -2.018  1.00 91.79           H  
ATOM   2982  HB3 ARG A 186      -2.667 -48.498  -1.772  1.00 91.79           H  
ATOM   2983  O   ARG A 186      -4.269 -49.702  -0.227  1.00 91.79           O  
ATOM   2984  CG  ARG A 186      -2.970 -47.999  -3.830  1.00 91.79           C  
ATOM   2985  HG2 ARG A 186      -3.793 -47.656  -4.456  1.00 91.79           H  
ATOM   2986  HG3 ARG A 186      -2.121 -47.339  -4.009  1.00 91.79           H  
ATOM   2987  CD  ARG A 186      -2.600 -49.442  -4.213  1.00 91.79           C  
ATOM   2988  HD2 ARG A 186      -3.124 -50.153  -3.575  1.00 91.79           H  
ATOM   2989  HD3 ARG A 186      -2.919 -49.616  -5.241  1.00 91.79           H  
ATOM   2990  NE  ARG A 186      -1.146 -49.644  -4.103  1.00 91.79           N  
ATOM   2991  HE  ARG A 186      -0.653 -48.995  -3.507  1.00 91.79           H  
ATOM   2992  NH1 ARG A 186      -0.876 -51.447  -5.517  1.00 91.79           N  
ATOM   2993 HH11 ARG A 186      -1.849 -51.719  -5.492  1.00 91.79           H  
ATOM   2994 HH12 ARG A 186      -0.257 -51.853  -6.203  1.00 91.79           H  
ATOM   2995  NH2 ARG A 186       0.853 -50.218  -5.027  1.00 91.79           N  
ATOM   2996 HH21 ARG A 186       1.300 -50.747  -5.762  1.00 91.79           H  
ATOM   2997 HH22 ARG A 186       1.351 -49.513  -4.502  1.00 91.79           H  
ATOM   2998  CZ  ARG A 186      -0.410 -50.439  -4.852  1.00 91.79           C  
ATOM   2999  N   GLU A 187      -6.019 -48.302  -0.001  1.00 89.97           N  
ATOM   3000  H   GLU A 187      -6.606 -47.634  -0.480  1.00 89.97           H  
ATOM   3001  CA  GLU A 187      -6.261 -48.526   1.437  1.00 89.97           C  
ATOM   3002  HA  GLU A 187      -7.064 -47.852   1.733  1.00 89.97           H  
ATOM   3003  C   GLU A 187      -5.052 -48.128   2.319  1.00 89.97           C  
ATOM   3004  CB  GLU A 187      -6.770 -49.962   1.703  1.00 89.97           C  
ATOM   3005  HB2 GLU A 187      -7.002 -50.064   2.763  1.00 89.97           H  
ATOM   3006  HB3 GLU A 187      -5.971 -50.664   1.466  1.00 89.97           H  
ATOM   3007  O   GLU A 187      -4.846 -48.664   3.406  1.00 89.97           O  
ATOM   3008  CG  GLU A 187      -8.032 -50.335   0.902  1.00 89.97           C  
ATOM   3009  HG2 GLU A 187      -8.859 -49.719   1.255  1.00 89.97           H  
ATOM   3010  HG3 GLU A 187      -7.874 -50.108  -0.152  1.00 89.97           H  
ATOM   3011  CD  GLU A 187      -8.416 -51.826   1.002  1.00 89.97           C  
ATOM   3012  OE1 GLU A 187      -9.492 -52.174   0.469  1.00 89.97           O  
ATOM   3013  OE2 GLU A 187      -7.625 -52.648   1.535  1.00 89.97           O  
ATOM   3014  N   TRP A 188      -4.234 -47.174   1.857  1.00 90.60           N  
ATOM   3015  H   TRP A 188      -4.497 -46.706   1.002  1.00 90.60           H  
ATOM   3016  CA  TRP A 188      -3.057 -46.685   2.582  1.00 90.60           C  
ATOM   3017  HA  TRP A 188      -2.680 -47.484   3.220  1.00 90.60           H  
ATOM   3018  C   TRP A 188      -3.401 -45.504   3.494  1.00 90.60           C  
ATOM   3019  CB  TRP A 188      -1.941 -46.305   1.598  1.00 90.60           C  
ATOM   3020  HB2 TRP A 188      -1.141 -45.826   2.162  1.00 90.60           H  
ATOM   3021  HB3 TRP A 188      -2.331 -45.562   0.902  1.00 90.60           H  
ATOM   3022  O   TRP A 188      -4.175 -44.618   3.125  1.00 90.60           O  
ATOM   3023  CG  TRP A 188      -1.307 -47.410   0.802  1.00 90.60           C  
ATOM   3024  CD1 TRP A 188      -1.291 -48.726   1.120  1.00 90.60           C  
ATOM   3025  HD1 TRP A 188      -1.783 -49.164   1.976  1.00 90.60           H  
ATOM   3026  CD2 TRP A 188      -0.560 -47.303  -0.449  1.00 90.60           C  
ATOM   3027  CE2 TRP A 188      -0.041 -48.591  -0.779  1.00 90.60           C  
ATOM   3028  CE3 TRP A 188      -0.274 -46.246  -1.341  1.00 90.60           C  
ATOM   3029  HE3 TRP A 188      -0.672 -45.265  -1.129  1.00 90.60           H  
ATOM   3030  NE1 TRP A 188      -0.554 -49.426   0.187  1.00 90.60           N  
ATOM   3031  HE1 TRP A 188      -0.462 -50.432   0.206  1.00 90.60           H  
ATOM   3032  CH2 TRP A 188       1.079 -47.721  -2.738  1.00 90.60           C  
ATOM   3033  HH2 TRP A 188       1.758 -47.843  -3.569  1.00 90.60           H  
ATOM   3034  CZ2 TRP A 188       0.788 -48.804  -1.890  1.00 90.60           C  
ATOM   3035  HZ2 TRP A 188       1.222 -49.780  -2.050  1.00 90.60           H  
ATOM   3036  CZ3 TRP A 188       0.528 -46.454  -2.480  1.00 90.60           C  
ATOM   3037  HZ3 TRP A 188       0.759 -45.624  -3.132  1.00 90.60           H  
ATOM   3038  N   GLN A 189      -2.763 -45.438   4.666  1.00 87.04           N  
ATOM   3039  H   GLN A 189      -2.103 -46.165   4.902  1.00 87.04           H  
ATOM   3040  CA  GLN A 189      -2.767 -44.218   5.477  1.00 87.04           C  
ATOM   3041  HA  GLN A 189      -3.794 -43.865   5.563  1.00 87.04           H  
ATOM   3042  C   GLN A 189      -1.956 -43.114   4.781  1.00 87.04           C  
ATOM   3043  CB  GLN A 189      -2.234 -44.482   6.896  1.00 87.04           C  
ATOM   3044  HB2 GLN A 189      -1.998 -43.521   7.353  1.00 87.04           H  
ATOM   3045  HB3 GLN A 189      -1.317 -45.068   6.845  1.00 87.04           H  
ATOM   3046  O   GLN A 189      -0.903 -43.370   4.192  1.00 87.04           O  
ATOM   3047  CG  GLN A 189      -3.267 -45.189   7.793  1.00 87.04           C  
ATOM   3048  HG2 GLN A 189      -4.209 -44.642   7.746  1.00 87.04           H  
ATOM   3049  HG3 GLN A 189      -3.439 -46.202   7.431  1.00 87.04           H  
ATOM   3050  CD  GLN A 189      -2.832 -45.264   9.258  1.00 87.04           C  
ATOM   3051  NE2 GLN A 189      -3.736 -45.529  10.175  1.00 87.04           N  
ATOM   3052 HE21 GLN A 189      -3.377 -45.630  11.114  1.00 87.04           H  
ATOM   3053 HE22 GLN A 189      -4.710 -45.652   9.938  1.00 87.04           H  
ATOM   3054  OE1 GLN A 189      -1.682 -45.094   9.614  1.00 87.04           O  
ATOM   3055  N   GLN A 190      -2.442 -41.875   4.866  1.00 83.17           N  
ATOM   3056  H   GLN A 190      -3.273 -41.723   5.420  1.00 83.17           H  
ATOM   3057  CA  GLN A 190      -1.717 -40.696   4.386  1.00 83.17           C  
ATOM   3058  HA  GLN A 190      -1.513 -40.809   3.321  1.00 83.17           H  
ATOM   3059  C   GLN A 190      -0.371 -40.567   5.114  1.00 83.17           C  
ATOM   3060  CB  GLN A 190      -2.568 -39.432   4.607  1.00 83.17           C  
ATOM   3061  HB2 GLN A 190      -2.829 -39.368   5.663  1.00 83.17           H  
ATOM   3062  HB3 GLN A 190      -1.975 -38.554   4.350  1.00 83.17           H  
ATOM   3063  O   GLN A 190      -0.286 -40.850   6.306  1.00 83.17           O  
ATOM   3064  CG  GLN A 190      -3.856 -39.417   3.763  1.00 83.17           C  
ATOM   3065  HG2 GLN A 190      -4.396 -40.353   3.905  1.00 83.17           H  
ATOM   3066  HG3 GLN A 190      -3.595 -39.333   2.708  1.00 83.17           H  
ATOM   3067  CD  GLN A 190      -4.802 -38.273   4.125  1.00 83.17           C  
ATOM   3068  NE2 GLN A 190      -6.038 -38.322   3.678  1.00 83.17           N  
ATOM   3069 HE21 GLN A 190      -6.347 -39.091   3.101  1.00 83.17           H  
ATOM   3070 HE22 GLN A 190      -6.626 -37.554   3.971  1.00 83.17           H  
ATOM   3071  OE1 GLN A 190      -4.485 -37.334   4.835  1.00 83.17           O  
ATOM   3072  N   ASN A 191       0.661 -40.109   4.400  1.00 82.19           N  
ATOM   3073  H   ASN A 191       0.526 -39.957   3.411  1.00 82.19           H  
ATOM   3074  CA  ASN A 191       2.029 -39.941   4.917  1.00 82.19           C  
ATOM   3075  HA  ASN A 191       2.619 -39.553   4.087  1.00 82.19           H  
ATOM   3076  C   ASN A 191       2.744 -41.254   5.282  1.00 82.19           C  
ATOM   3077  CB  ASN A 191       2.075 -38.855   6.011  1.00 82.19           C  
ATOM   3078  HB2 ASN A 191       1.608 -39.236   6.919  1.00 82.19           H  
ATOM   3079  HB3 ASN A 191       3.114 -38.625   6.246  1.00 82.19           H  
ATOM   3080  O   ASN A 191       3.679 -41.248   6.075  1.00 82.19           O  
ATOM   3081  CG  ASN A 191       1.393 -37.574   5.580  1.00 82.19           C  
ATOM   3082  ND2 ASN A 191       0.694 -36.912   6.471  1.00 82.19           N  
ATOM   3083 HD21 ASN A 191       0.231 -36.072   6.156  1.00 82.19           H  
ATOM   3084 HD22 ASN A 191       0.602 -37.276   7.409  1.00 82.19           H  
ATOM   3085  OD1 ASN A 191       1.464 -37.166   4.430  1.00 82.19           O  
ATOM   3086  N   THR A 192       2.331 -42.364   4.663  1.00 89.79           N  
ATOM   3087  H   THR A 192       1.536 -42.286   4.046  1.00 89.79           H  
ATOM   3088  CA  THR A 192       3.103 -43.618   4.633  1.00 89.79           C  
ATOM   3089  HA  THR A 192       3.949 -43.530   5.313  1.00 89.79           H  
ATOM   3090  C   THR A 192       3.727 -43.789   3.239  1.00 89.79           C  
ATOM   3091  CB  THR A 192       2.282 -44.821   5.138  1.00 89.79           C  
ATOM   3092  HB  THR A 192       2.940 -45.691   5.154  1.00 89.79           H  
ATOM   3093  O   THR A 192       4.449 -42.897   2.791  1.00 89.79           O  
ATOM   3094  CG2 THR A 192       1.737 -44.614   6.550  1.00 89.79           C  
ATOM   3095 HG21 THR A 192       1.240 -45.523   6.888  1.00 89.79           H  
ATOM   3096 HG22 THR A 192       1.029 -43.786   6.574  1.00 89.79           H  
ATOM   3097 HG23 THR A 192       2.561 -44.394   7.229  1.00 89.79           H  
ATOM   3098  OG1 THR A 192       1.184 -45.110   4.295  1.00 89.79           O  
ATOM   3099  HG1 THR A 192       0.525 -44.421   4.409  1.00 89.79           H  
ATOM   3100  N   VAL A 193       3.392 -44.863   2.510  1.00 91.34           N  
ATOM   3101  H   VAL A 193       2.766 -45.525   2.946  1.00 91.34           H  
ATOM   3102  CA  VAL A 193       3.863 -45.163   1.143  1.00 91.34           C  
ATOM   3103  HA  VAL A 193       4.937 -45.346   1.180  1.00 91.34           H  
ATOM   3104  C   VAL A 193       3.631 -43.998   0.180  1.00 91.34           C  
ATOM   3105  CB  VAL A 193       3.155 -46.421   0.586  1.00 91.34           C  
ATOM   3106  HB  VAL A 193       2.104 -46.184   0.423  1.00 91.34           H  
ATOM   3107  O   VAL A 193       4.504 -43.664  -0.626  1.00 91.34           O  
ATOM   3108  CG1 VAL A 193       3.751 -46.860  -0.760  1.00 91.34           C  
ATOM   3109 HG11 VAL A 193       3.308 -47.805  -1.073  1.00 91.34           H  
ATOM   3110 HG12 VAL A 193       4.828 -46.998  -0.670  1.00 91.34           H  
ATOM   3111 HG13 VAL A 193       3.552 -46.110  -1.525  1.00 91.34           H  
ATOM   3112  CG2 VAL A 193       3.200 -47.610   1.555  1.00 91.34           C  
ATOM   3113 HG21 VAL A 193       4.228 -47.808   1.860  1.00 91.34           H  
ATOM   3114 HG22 VAL A 193       2.600 -47.403   2.441  1.00 91.34           H  
ATOM   3115 HG23 VAL A 193       2.793 -48.500   1.076  1.00 91.34           H  
ATOM   3116  N   CYS A 194       2.456 -43.371   0.288  1.00 93.60           N  
ATOM   3117  H   CYS A 194       1.847 -43.663   1.039  1.00 93.60           H  
ATOM   3118  CA  CYS A 194       2.048 -42.213  -0.494  1.00 93.60           C  
ATOM   3119  HA  CYS A 194       2.839 -41.981  -1.207  1.00 93.60           H  
ATOM   3120  C   CYS A 194       1.859 -40.989   0.416  1.00 93.60           C  
ATOM   3121  CB  CYS A 194       0.798 -42.588  -1.301  1.00 93.60           C  
ATOM   3122  HB2 CYS A 194      -0.018 -42.821  -0.618  1.00 93.60           H  
ATOM   3123  HB3 CYS A 194       1.021 -43.473  -1.898  1.00 93.60           H  
ATOM   3124  O   CYS A 194       1.180 -41.050   1.446  1.00 93.60           O  
ATOM   3125  SG  CYS A 194       0.302 -41.240  -2.413  1.00 93.60           S  
ATOM   3126  HG  CYS A 194      -0.063 -40.380  -1.458  1.00 93.60           H  
ATOM   3127  N   SER A 195       2.439 -39.860   0.012  1.00 93.04           N  
ATOM   3128  H   SER A 195       2.962 -39.879  -0.852  1.00 93.04           H  
ATOM   3129  CA  SER A 195       2.369 -38.582   0.728  1.00 93.04           C  
ATOM   3130  HA  SER A 195       1.467 -38.558   1.339  1.00 93.04           H  
ATOM   3131  C   SER A 195       2.294 -37.405  -0.254  1.00 93.04           C  
ATOM   3132  CB  SER A 195       3.580 -38.455   1.665  1.00 93.04           C  
ATOM   3133  HB2 SER A 195       4.485 -38.337   1.068  1.00 93.04           H  
ATOM   3134  HB3 SER A 195       3.685 -39.360   2.263  1.00 93.04           H  
ATOM   3135  O   SER A 195       2.407 -37.580  -1.472  1.00 93.04           O  
ATOM   3136  OG  SER A 195       3.435 -37.333   2.517  1.00 93.04           O  
ATOM   3137  HG  SER A 195       2.759 -37.466   3.186  1.00 93.04           H  
ATOM   3138  N   PHE A 196       2.104 -36.196   0.273  1.00 91.32           N  
ATOM   3139  H   PHE A 196       2.135 -36.115   1.279  1.00 91.32           H  
ATOM   3140  CA  PHE A 196       2.226 -34.956  -0.482  1.00 91.32           C  
ATOM   3141  HA  PHE A 196       2.708 -35.210  -1.426  1.00 91.32           H  
ATOM   3142  C   PHE A 196       3.142 -33.950   0.222  1.00 91.32           C  
ATOM   3143  CB  PHE A 196       0.845 -34.355  -0.794  1.00 91.32           C  
ATOM   3144  HB2 PHE A 196       0.982 -33.472  -1.418  1.00 91.32           H  
ATOM   3145  HB3 PHE A 196       0.281 -35.074  -1.390  1.00 91.32           H  
ATOM   3146  O   PHE A 196       3.215 -33.914   1.447  1.00 91.32           O  
ATOM   3147  CG  PHE A 196       0.022 -33.963   0.421  1.00 91.32           C  
ATOM   3148  CD1 PHE A 196      -0.958 -34.838   0.928  1.00 91.32           C  
ATOM   3149  HD1 PHE A 196      -1.128 -35.796   0.458  1.00 91.32           H  
ATOM   3150  CD2 PHE A 196       0.250 -32.730   1.065  1.00 91.32           C  
ATOM   3151  HD2 PHE A 196       1.015 -32.061   0.700  1.00 91.32           H  
ATOM   3152  CE1 PHE A 196      -1.703 -34.487   2.067  1.00 91.32           C  
ATOM   3153  HE1 PHE A 196      -2.441 -35.172   2.458  1.00 91.32           H  
ATOM   3154  CE2 PHE A 196      -0.486 -32.382   2.211  1.00 91.32           C  
ATOM   3155  HE2 PHE A 196      -0.287 -31.450   2.719  1.00 91.32           H  
ATOM   3156  CZ  PHE A 196      -1.466 -33.259   2.710  1.00 91.32           C  
ATOM   3157  HZ  PHE A 196      -2.022 -33.000   3.599  1.00 91.32           H  
ATOM   3158  N   GLN A 197       3.795 -33.081  -0.552  1.00 90.05           N  
ATOM   3159  H   GLN A 197       3.694 -33.176  -1.552  1.00 90.05           H  
ATOM   3160  CA  GLN A 197       4.524 -31.925  -0.023  1.00 90.05           C  
ATOM   3161  HA  GLN A 197       4.181 -31.731   0.994  1.00 90.05           H  
ATOM   3162  C   GLN A 197       4.223 -30.676  -0.853  1.00 90.05           C  
ATOM   3163  CB  GLN A 197       6.033 -32.215   0.050  1.00 90.05           C  
ATOM   3164  HB2 GLN A 197       6.413 -32.424  -0.950  1.00 90.05           H  
ATOM   3165  HB3 GLN A 197       6.192 -33.092   0.678  1.00 90.05           H  
ATOM   3166  O   GLN A 197       4.447 -30.636  -2.062  1.00 90.05           O  
ATOM   3167  CG  GLN A 197       6.806 -31.029   0.656  1.00 90.05           C  
ATOM   3168  HG2 GLN A 197       6.420 -30.820   1.653  1.00 90.05           H  
ATOM   3169  HG3 GLN A 197       6.651 -30.138   0.047  1.00 90.05           H  
ATOM   3170  CD  GLN A 197       8.311 -31.256   0.761  1.00 90.05           C  
ATOM   3171  NE2 GLN A 197       9.062 -30.249   1.150  1.00 90.05           N  
ATOM   3172 HE21 GLN A 197      10.058 -30.416   1.145  1.00 90.05           H  
ATOM   3173 HE22 GLN A 197       8.653 -29.348   1.352  1.00 90.05           H  
ATOM   3174  OE1 GLN A 197       8.852 -32.314   0.494  1.00 90.05           O  
ATOM   3175  N   VAL A 198       3.767 -29.618  -0.190  1.00 80.58           N  
ATOM   3176  H   VAL A 198       3.691 -29.678   0.816  1.00 80.58           H  
ATOM   3177  CA  VAL A 198       3.532 -28.302  -0.797  1.00 80.58           C  
ATOM   3178  HA  VAL A 198       4.001 -28.269  -1.781  1.00 80.58           H  
ATOM   3179  C   VAL A 198       4.219 -27.222   0.047  1.00 80.58           C  
ATOM   3180  CB  VAL A 198       2.024 -28.044  -1.007  1.00 80.58           C  
ATOM   3181  HB  VAL A 198       1.924 -27.074  -1.493  1.00 80.58           H  
ATOM   3182  O   VAL A 198       4.614 -27.482   1.180  1.00 80.58           O  
ATOM   3183  CG1 VAL A 198       1.384 -29.097  -1.925  1.00 80.58           C  
ATOM   3184 HG11 VAL A 198       0.359 -28.814  -2.162  1.00 80.58           H  
ATOM   3185 HG12 VAL A 198       1.369 -30.070  -1.433  1.00 80.58           H  
ATOM   3186 HG13 VAL A 198       1.965 -29.186  -2.843  1.00 80.58           H  
ATOM   3187  CG2 VAL A 198       1.205 -28.005   0.285  1.00 80.58           C  
ATOM   3188 HG21 VAL A 198       1.612 -27.255   0.963  1.00 80.58           H  
ATOM   3189 HG22 VAL A 198       1.235 -28.979   0.774  1.00 80.58           H  
ATOM   3190 HG23 VAL A 198       0.168 -27.750   0.065  1.00 80.58           H  
ATOM   3191  N   GLY A 199       4.375 -25.999  -0.471  1.00 70.10           N  
ATOM   3192  H   GLY A 199       4.082 -25.818  -1.420  1.00 70.10           H  
ATOM   3193  CA  GLY A 199       4.827 -24.875   0.370  1.00 70.10           C  
ATOM   3194  HA2 GLY A 199       4.837 -23.948  -0.204  1.00 70.10           H  
ATOM   3195  HA3 GLY A 199       5.838 -25.071   0.726  1.00 70.10           H  
ATOM   3196  C   GLY A 199       3.906 -24.689   1.586  1.00 70.10           C  
ATOM   3197  O   GLY A 199       2.701 -24.938   1.466  1.00 70.10           O  
ATOM   3198  N   LEU A 200       4.449 -24.271   2.734  1.00 66.29           N  
ATOM   3199  H   LEU A 200       5.417 -23.983   2.746  1.00 66.29           H  
ATOM   3200  CA  LEU A 200       3.807 -24.224   4.060  1.00 66.29           C  
ATOM   3201  HA  LEU A 200       4.570 -23.846   4.741  1.00 66.29           H  
ATOM   3202  C   LEU A 200       3.377 -25.583   4.670  1.00 66.29           C  
ATOM   3203  CB  LEU A 200       2.653 -23.194   4.100  1.00 66.29           C  
ATOM   3204  HB2 LEU A 200       1.778 -23.652   3.638  1.00 66.29           H  
ATOM   3205  HB3 LEU A 200       2.403 -23.025   5.147  1.00 66.29           H  
ATOM   3206  O   LEU A 200       3.093 -25.634   5.863  1.00 66.29           O  
ATOM   3207  CG  LEU A 200       2.902 -21.825   3.428  1.00 66.29           C  
ATOM   3208  HG  LEU A 200       3.144 -21.988   2.378  1.00 66.29           H  
ATOM   3209  CD1 LEU A 200       1.648 -20.942   3.467  1.00 66.29           C  
ATOM   3210 HD11 LEU A 200       1.619 -20.379   4.400  1.00 66.29           H  
ATOM   3211 HD12 LEU A 200       1.683 -20.214   2.657  1.00 66.29           H  
ATOM   3212 HD13 LEU A 200       0.735 -21.534   3.413  1.00 66.29           H  
ATOM   3213  CD2 LEU A 200       4.030 -21.026   4.066  1.00 66.29           C  
ATOM   3214 HD21 LEU A 200       4.979 -21.543   3.921  1.00 66.29           H  
ATOM   3215 HD22 LEU A 200       3.855 -20.922   5.136  1.00 66.29           H  
ATOM   3216 HD23 LEU A 200       4.101 -20.042   3.603  1.00 66.29           H  
ATOM   3217  N   HIS A 201       3.342 -26.693   3.914  1.00 72.16           N  
ATOM   3218  H   HIS A 201       3.618 -26.626   2.944  1.00 72.16           H  
ATOM   3219  CA  HIS A 201       2.952 -28.016   4.431  1.00 72.16           C  
ATOM   3220  HA  HIS A 201       3.013 -28.001   5.519  1.00 72.16           H  
ATOM   3221  C   HIS A 201       3.898 -29.128   3.953  1.00 72.16           C  
ATOM   3222  CB  HIS A 201       1.495 -28.348   4.078  1.00 72.16           C  
ATOM   3223  HB2 HIS A 201       1.266 -29.343   4.460  1.00 72.16           H  
ATOM   3224  HB3 HIS A 201       1.390 -28.381   2.994  1.00 72.16           H  
ATOM   3225  O   HIS A 201       3.740 -29.704   2.869  1.00 72.16           O  
ATOM   3226  CG  HIS A 201       0.468 -27.395   4.636  1.00 72.16           C  
ATOM   3227  CD2 HIS A 201      -0.392 -26.621   3.908  1.00 72.16           C  
ATOM   3228  HD2 HIS A 201      -0.445 -26.577   2.831  1.00 72.16           H  
ATOM   3229  ND1 HIS A 201       0.201 -27.155   5.965  1.00 72.16           N  
ATOM   3230  HD1 HIS A 201       0.752 -27.466   6.752  1.00 72.16           H  
ATOM   3231  CE1 HIS A 201      -0.794 -26.254   6.032  1.00 72.16           C  
ATOM   3232  HE1 HIS A 201      -1.184 -25.828   6.945  1.00 72.16           H  
ATOM   3233  NE2 HIS A 201      -1.197 -25.906   4.798  1.00 72.16           N  
ATOM   3234  N   ARG A 202       4.863 -29.461   4.817  1.00 71.69           N  
ATOM   3235  H   ARG A 202       4.887 -28.962   5.694  1.00 71.69           H  
ATOM   3236  CA  ARG A 202       5.743 -30.629   4.704  1.00 71.69           C  
ATOM   3237  HA  ARG A 202       5.646 -31.040   3.699  1.00 71.69           H  
ATOM   3238  C   ARG A 202       5.304 -31.701   5.718  1.00 71.69           C  
ATOM   3239  CB  ARG A 202       7.195 -30.167   4.923  1.00 71.69           C  
ATOM   3240  HB2 ARG A 202       7.292 -29.777   5.936  1.00 71.69           H  
ATOM   3241  HB3 ARG A 202       7.415 -29.361   4.224  1.00 71.69           H  
ATOM   3242  O   ARG A 202       5.034 -31.334   6.858  1.00 71.69           O  
ATOM   3243  CG  ARG A 202       8.227 -31.286   4.720  1.00 71.69           C  
ATOM   3244  HG2 ARG A 202       8.027 -32.099   5.417  1.00 71.69           H  
ATOM   3245  HG3 ARG A 202       8.155 -31.666   3.701  1.00 71.69           H  
ATOM   3246  CD  ARG A 202       9.647 -30.769   4.970  1.00 71.69           C  
ATOM   3247  HD2 ARG A 202       9.711 -30.409   5.996  1.00 71.69           H  
ATOM   3248  HD3 ARG A 202       9.848 -29.942   4.289  1.00 71.69           H  
ATOM   3249  NE  ARG A 202      10.642 -31.837   4.761  1.00 71.69           N  
ATOM   3250  HE  ARG A 202      10.277 -32.763   4.589  1.00 71.69           H  
ATOM   3251  NH1 ARG A 202      12.536 -30.593   5.156  1.00 71.69           N  
ATOM   3252 HH11 ARG A 202      11.958 -29.802   5.402  1.00 71.69           H  
ATOM   3253 HH12 ARG A 202      13.538 -30.544   5.267  1.00 71.69           H  
ATOM   3254  NH2 ARG A 202      12.722 -32.757   4.651  1.00 71.69           N  
ATOM   3255 HH21 ARG A 202      12.312 -33.664   4.478  1.00 71.69           H  
ATOM   3256 HH22 ARG A 202      13.723 -32.682   4.765  1.00 71.69           H  
ATOM   3257  CZ  ARG A 202      11.956 -31.723   4.856  1.00 71.69           C  
ATOM   3258  N   PRO A 203       5.232 -32.991   5.344  1.00 71.67           N  
ATOM   3259  CA  PRO A 203       4.949 -34.076   6.284  1.00 71.67           C  
ATOM   3260  HA  PRO A 203       4.066 -33.834   6.875  1.00 71.67           H  
ATOM   3261  C   PRO A 203       6.134 -34.311   7.238  1.00 71.67           C  
ATOM   3262  CB  PRO A 203       4.652 -35.299   5.408  1.00 71.67           C  
ATOM   3263  HB2 PRO A 203       3.601 -35.299   5.120  1.00 71.67           H  
ATOM   3264  HB3 PRO A 203       4.914 -36.238   5.897  1.00 71.67           H  
ATOM   3265  O   PRO A 203       7.287 -34.075   6.871  1.00 71.67           O  
ATOM   3266  CG  PRO A 203       5.515 -35.041   4.176  1.00 71.67           C  
ATOM   3267  HG2 PRO A 203       5.145 -35.562   3.292  1.00 71.67           H  
ATOM   3268  HG3 PRO A 203       6.544 -35.330   4.391  1.00 71.67           H  
ATOM   3269  CD  PRO A 203       5.436 -33.527   4.006  1.00 71.67           C  
ATOM   3270  HD2 PRO A 203       4.578 -33.268   3.386  1.00 71.67           H  
ATOM   3271  HD3 PRO A 203       6.356 -33.160   3.553  1.00 71.67           H  
ATOM   3272  N   ASN A 204       5.848 -34.788   8.455  1.00 64.47           N  
ATOM   3273  H   ASN A 204       4.873 -34.873   8.707  1.00 64.47           H  
ATOM   3274  CA  ASN A 204       6.830 -34.886   9.547  1.00 64.47           C  
ATOM   3275  HA  ASN A 204       7.278 -33.904   9.697  1.00 64.47           H  
ATOM   3276  C   ASN A 204       7.992 -35.857   9.257  1.00 64.47           C  
ATOM   3277  CB  ASN A 204       6.113 -35.299  10.850  1.00 64.47           C  
ATOM   3278  HB2 ASN A 204       5.597 -36.247  10.701  1.00 64.47           H  
ATOM   3279  HB3 ASN A 204       6.869 -35.448  11.621  1.00 64.47           H  
ATOM   3280  O   ASN A 204       9.124 -35.570   9.632  1.00 64.47           O  
ATOM   3281  CG  ASN A 204       5.119 -34.280  11.385  1.00 64.47           C  
ATOM   3282  ND2 ASN A 204       4.522 -34.550  12.521  1.00 64.47           N  
ATOM   3283 HD21 ASN A 204       3.895 -33.839  12.869  1.00 64.47           H  
ATOM   3284 HD22 ASN A 204       4.765 -35.375  13.051  1.00 64.47           H  
ATOM   3285  OD1 ASN A 204       4.836 -33.256  10.794  1.00 64.47           O  
ATOM   3286  N   SER A 205       7.724 -36.978   8.579  1.00 71.91           N  
ATOM   3287  H   SER A 205       6.779 -37.120   8.252  1.00 71.91           H  
ATOM   3288  CA  SER A 205       8.744 -37.861   7.995  1.00 71.91           C  
ATOM   3289  HA  SER A 205       9.694 -37.327   7.977  1.00 71.91           H  
ATOM   3290  C   SER A 205       8.380 -38.175   6.541  1.00 71.91           C  
ATOM   3291  CB  SER A 205       8.973 -39.141   8.828  1.00 71.91           C  
ATOM   3292  HB2 SER A 205       8.043 -39.704   8.906  1.00 71.91           H  
ATOM   3293  HB3 SER A 205       9.311 -38.863   9.826  1.00 71.91           H  
ATOM   3294  O   SER A 205       7.224 -38.053   6.129  1.00 71.91           O  
ATOM   3295  OG  SER A 205       9.966 -39.944   8.201  1.00 71.91           O  
ATOM   3296  HG  SER A 205      10.468 -40.456   8.840  1.00 71.91           H  
ATOM   3297  N   LEU A 206       9.400 -38.548   5.768  1.00 77.31           N  
ATOM   3298  H   LEU A 206      10.280 -38.671   6.247  1.00 77.31           H  
ATOM   3299  CA  LEU A 206       9.323 -39.019   4.383  1.00 77.31           C  
ATOM   3300  HA  LEU A 206       8.279 -39.187   4.116  1.00 77.31           H  
ATOM   3301  C   LEU A 206      10.024 -40.384   4.205  1.00 77.31           C  
ATOM   3302  CB  LEU A 206       9.920 -37.937   3.454  1.00 77.31           C  
ATOM   3303  HB2 LEU A 206      10.875 -37.620   3.872  1.00 77.31           H  
ATOM   3304  HB3 LEU A 206      10.125 -38.376   2.477  1.00 77.31           H  
ATOM   3305  O   LEU A 206      10.122 -40.869   3.084  1.00 77.31           O  
ATOM   3306  CG  LEU A 206       9.018 -36.706   3.241  1.00 77.31           C  
ATOM   3307  HG  LEU A 206       8.654 -36.343   4.202  1.00 77.31           H  
ATOM   3308  CD1 LEU A 206       9.816 -35.575   2.584  1.00 77.31           C  
ATOM   3309 HD11 LEU A 206      10.182 -35.901   1.611  1.00 77.31           H  
ATOM   3310 HD12 LEU A 206      10.662 -35.311   3.218  1.00 77.31           H  
ATOM   3311 HD13 LEU A 206       9.176 -34.703   2.450  1.00 77.31           H  
ATOM   3312  CD2 LEU A 206       7.831 -37.028   2.328  1.00 77.31           C  
ATOM   3313 HD21 LEU A 206       7.271 -36.121   2.103  1.00 77.31           H  
ATOM   3314 HD22 LEU A 206       8.181 -37.475   1.398  1.00 77.31           H  
ATOM   3315 HD23 LEU A 206       7.163 -37.730   2.828  1.00 77.31           H  
ATOM   3316  N   GLU A 207      10.515 -41.012   5.281  1.00 79.52           N  
ATOM   3317  H   GLU A 207      10.364 -40.611   6.195  1.00 79.52           H  
ATOM   3318  CA  GLU A 207      11.308 -42.257   5.222  1.00 79.52           C  
ATOM   3319  HA  GLU A 207      12.177 -42.114   4.580  1.00 79.52           H  
ATOM   3320  C   GLU A 207      10.508 -43.442   4.667  1.00 79.52           C  
ATOM   3321  CB  GLU A 207      11.784 -42.621   6.634  1.00 79.52           C  
ATOM   3322  HB2 GLU A 207      10.908 -42.688   7.279  1.00 79.52           H  
ATOM   3323  HB3 GLU A 207      12.260 -43.602   6.611  1.00 79.52           H  
ATOM   3324  O   GLU A 207      11.005 -44.211   3.841  1.00 79.52           O  
ATOM   3325  CG  GLU A 207      12.783 -41.613   7.212  1.00 79.52           C  
ATOM   3326  HG2 GLU A 207      13.749 -41.750   6.726  1.00 79.52           H  
ATOM   3327  HG3 GLU A 207      12.452 -40.594   7.008  1.00 79.52           H  
ATOM   3328  CD  GLU A 207      12.895 -41.799   8.725  1.00 79.52           C  
ATOM   3329  OE1 GLU A 207      13.989 -42.189   9.182  1.00 79.52           O  
ATOM   3330  OE2 GLU A 207      11.867 -41.517   9.394  1.00 79.52           O  
ATOM   3331  N   ASP A 208       9.245 -43.556   5.084  1.00 85.66           N  
ATOM   3332  H   ASP A 208       8.926 -42.912   5.794  1.00 85.66           H  
ATOM   3333  CA  ASP A 208       8.303 -44.563   4.590  1.00 85.66           C  
ATOM   3334  HA  ASP A 208       8.864 -45.478   4.396  1.00 85.66           H  
ATOM   3335  C   ASP A 208       7.657 -44.185   3.249  1.00 85.66           C  
ATOM   3336  CB  ASP A 208       7.232 -44.851   5.660  1.00 85.66           C  
ATOM   3337  HB2 ASP A 208       6.305 -45.158   5.176  1.00 85.66           H  
ATOM   3338  HB3 ASP A 208       7.016 -43.942   6.221  1.00 85.66           H  
ATOM   3339  O   ASP A 208       6.922 -44.989   2.674  1.00 85.66           O  
ATOM   3340  CG  ASP A 208       7.627 -45.977   6.616  1.00 85.66           C  
ATOM   3341  OD1 ASP A 208       8.327 -46.928   6.196  1.00 85.66           O  
ATOM   3342  OD2 ASP A 208       7.145 -45.997   7.771  1.00 85.66           O  
ATOM   3343  N   THR A 209       7.919 -42.990   2.716  1.00 91.32           N  
ATOM   3344  H   THR A 209       8.609 -42.401   3.159  1.00 91.32           H  
ATOM   3345  CA  THR A 209       7.373 -42.568   1.425  1.00 91.32           C  
ATOM   3346  HA  THR A 209       6.372 -42.991   1.331  1.00 91.32           H  
ATOM   3347  C   THR A 209       8.194 -43.146   0.272  1.00 91.32           C  
ATOM   3348  CB  THR A 209       7.201 -41.042   1.356  1.00 91.32           C  
ATOM   3349  HB  THR A 209       8.165 -40.550   1.487  1.00 91.32           H  
ATOM   3350  O   THR A 209       9.426 -43.144   0.269  1.00 91.32           O  
ATOM   3351  CG2 THR A 209       6.572 -40.555   0.049  1.00 91.32           C  
ATOM   3352 HG21 THR A 209       5.619 -41.058  -0.117  1.00 91.32           H  
ATOM   3353 HG22 THR A 209       7.245 -40.752  -0.785  1.00 91.32           H  
ATOM   3354 HG23 THR A 209       6.406 -39.480   0.109  1.00 91.32           H  
ATOM   3355  OG1 THR A 209       6.316 -40.628   2.374  1.00 91.32           O  
ATOM   3356  HG1 THR A 209       5.836 -41.402   2.676  1.00 91.32           H  
ATOM   3357  N   ARG A 210       7.480 -43.657  -0.735  1.00 93.45           N  
ATOM   3358  H   ARG A 210       6.484 -43.741  -0.588  1.00 93.45           H  
ATOM   3359  CA  ARG A 210       8.022 -44.067  -2.044  1.00 93.45           C  
ATOM   3360  HA  ARG A 210       9.049 -43.713  -2.139  1.00 93.45           H  
ATOM   3361  C   ARG A 210       7.272 -43.423  -3.215  1.00 93.45           C  
ATOM   3362  CB  ARG A 210       8.014 -45.603  -2.154  1.00 93.45           C  
ATOM   3363  HB2 ARG A 210       6.998 -45.958  -1.983  1.00 93.45           H  
ATOM   3364  HB3 ARG A 210       8.289 -45.890  -3.169  1.00 93.45           H  
ATOM   3365  O   ARG A 210       7.722 -43.519  -4.353  1.00 93.45           O  
ATOM   3366  CG  ARG A 210       8.951 -46.332  -1.178  1.00 93.45           C  
ATOM   3367  HG2 ARG A 210       8.701 -46.043  -0.157  1.00 93.45           H  
ATOM   3368  HG3 ARG A 210       8.771 -47.402  -1.289  1.00 93.45           H  
ATOM   3369  CD  ARG A 210      10.451 -46.096  -1.395  1.00 93.45           C  
ATOM   3370  HD2 ARG A 210      10.681 -45.037  -1.280  1.00 93.45           H  
ATOM   3371  HD3 ARG A 210      10.715 -46.397  -2.409  1.00 93.45           H  
ATOM   3372  NE  ARG A 210      11.246 -46.900  -0.449  1.00 93.45           N  
ATOM   3373  HE  ARG A 210      11.535 -47.826  -0.728  1.00 93.45           H  
ATOM   3374  NH1 ARG A 210      11.196 -45.473   1.350  1.00 93.45           N  
ATOM   3375 HH11 ARG A 210      11.343 -45.278   2.330  1.00 93.45           H  
ATOM   3376 HH12 ARG A 210      10.677 -44.788   0.820  1.00 93.45           H  
ATOM   3377  NH2 ARG A 210      12.176 -47.504   1.500  1.00 93.45           N  
ATOM   3378 HH21 ARG A 210      12.368 -47.369   2.482  1.00 93.45           H  
ATOM   3379 HH22 ARG A 210      12.368 -48.394   1.064  1.00 93.45           H  
ATOM   3380  CZ  ARG A 210      11.532 -46.614   0.804  1.00 93.45           C  
ATOM   3381  N   LEU A 211       6.149 -42.751  -2.944  1.00 95.78           N  
ATOM   3382  H   LEU A 211       5.798 -42.787  -1.998  1.00 95.78           H  
ATOM   3383  CA  LEU A 211       5.382 -41.963  -3.907  1.00 95.78           C  
ATOM   3384  HA  LEU A 211       6.002 -41.790  -4.787  1.00 95.78           H  
ATOM   3385  C   LEU A 211       5.013 -40.594  -3.312  1.00 95.78           C  
ATOM   3386  CB  LEU A 211       4.159 -42.793  -4.337  1.00 95.78           C  
ATOM   3387  HB2 LEU A 211       4.521 -43.709  -4.803  1.00 95.78           H  
ATOM   3388  HB3 LEU A 211       3.591 -43.067  -3.449  1.00 95.78           H  
ATOM   3389  O   LEU A 211       4.105 -40.486  -2.486  1.00 95.78           O  
ATOM   3390  CG  LEU A 211       3.214 -42.079  -5.318  1.00 95.78           C  
ATOM   3391  HG  LEU A 211       2.759 -41.219  -4.826  1.00 95.78           H  
ATOM   3392  CD1 LEU A 211       3.921 -41.600  -6.585  1.00 95.78           C  
ATOM   3393 HD11 LEU A 211       4.671 -40.848  -6.338  1.00 95.78           H  
ATOM   3394 HD12 LEU A 211       4.406 -42.440  -7.082  1.00 95.78           H  
ATOM   3395 HD13 LEU A 211       3.195 -41.136  -7.253  1.00 95.78           H  
ATOM   3396  CD2 LEU A 211       2.103 -43.046  -5.736  1.00 95.78           C  
ATOM   3397 HD21 LEU A 211       1.552 -43.362  -4.850  1.00 95.78           H  
ATOM   3398 HD22 LEU A 211       1.420 -42.548  -6.425  1.00 95.78           H  
ATOM   3399 HD23 LEU A 211       2.536 -43.918  -6.225  1.00 95.78           H  
ATOM   3400  N   LEU A 212       5.710 -39.543  -3.744  1.00 95.62           N  
ATOM   3401  H   LEU A 212       6.455 -39.711  -4.405  1.00 95.62           H  
ATOM   3402  CA  LEU A 212       5.506 -38.170  -3.276  1.00 95.62           C  
ATOM   3403  HA  LEU A 212       4.852 -38.188  -2.405  1.00 95.62           H  
ATOM   3404  C   LEU A 212       4.840 -37.301  -4.352  1.00 95.62           C  
ATOM   3405  CB  LEU A 212       6.870 -37.600  -2.835  1.00 95.62           C  
ATOM   3406  HB2 LEU A 212       7.544 -37.610  -3.692  1.00 95.62           H  
ATOM   3407  HB3 LEU A 212       7.294 -38.255  -2.074  1.00 95.62           H  
ATOM   3408  O   LEU A 212       5.444 -37.037  -5.390  1.00 95.62           O  
ATOM   3409  CG  LEU A 212       6.807 -36.165  -2.278  1.00 95.62           C  
ATOM   3410  HG  LEU A 212       6.395 -35.495  -3.032  1.00 95.62           H  
ATOM   3411  CD1 LEU A 212       5.940 -36.080  -1.020  1.00 95.62           C  
ATOM   3412 HD11 LEU A 212       6.023 -35.088  -0.576  1.00 95.62           H  
ATOM   3413 HD12 LEU A 212       4.895 -36.261  -1.270  1.00 95.62           H  
ATOM   3414 HD13 LEU A 212       6.268 -36.819  -0.289  1.00 95.62           H  
ATOM   3415  CD2 LEU A 212       8.213 -35.677  -1.931  1.00 95.62           C  
ATOM   3416 HD21 LEU A 212       8.172 -34.653  -1.560  1.00 95.62           H  
ATOM   3417 HD22 LEU A 212       8.844 -35.708  -2.819  1.00 95.62           H  
ATOM   3418 HD23 LEU A 212       8.648 -36.314  -1.161  1.00 95.62           H  
ATOM   3419  N   TYR A 213       3.638 -36.785  -4.086  1.00 94.80           N  
ATOM   3420  H   TYR A 213       3.180 -37.051  -3.225  1.00 94.80           H  
ATOM   3421  CA  TYR A 213       3.010 -35.754  -4.924  1.00 94.80           C  
ATOM   3422  HA  TYR A 213       3.383 -35.847  -5.944  1.00 94.80           H  
ATOM   3423  C   TYR A 213       3.370 -34.353  -4.413  1.00 94.80           C  
ATOM   3424  CB  TYR A 213       1.491 -35.948  -4.983  1.00 94.80           C  
ATOM   3425  HB2 TYR A 213       1.046 -35.073  -5.457  1.00 94.80           H  
ATOM   3426  HB3 TYR A 213       1.104 -35.995  -3.965  1.00 94.80           H  
ATOM   3427  O   TYR A 213       3.029 -33.991  -3.289  1.00 94.80           O  
ATOM   3428  CG  TYR A 213       1.058 -37.177  -5.759  1.00 94.80           C  
ATOM   3429  CD1 TYR A 213       0.857 -37.094  -7.151  1.00 94.80           C  
ATOM   3430  HD1 TYR A 213       0.997 -36.152  -7.662  1.00 94.80           H  
ATOM   3431  CD2 TYR A 213       0.892 -38.410  -5.098  1.00 94.80           C  
ATOM   3432  HD2 TYR A 213       1.060 -38.478  -4.033  1.00 94.80           H  
ATOM   3433  CE1 TYR A 213       0.519 -38.247  -7.886  1.00 94.80           C  
ATOM   3434  HE1 TYR A 213       0.372 -38.205  -8.955  1.00 94.80           H  
ATOM   3435  CE2 TYR A 213       0.541 -39.561  -5.828  1.00 94.80           C  
ATOM   3436  HE2 TYR A 213       0.425 -40.504  -5.314  1.00 94.80           H  
ATOM   3437  OH  TYR A 213       0.082 -40.601  -7.941  1.00 94.80           O  
ATOM   3438  HH  TYR A 213       0.022 -41.372  -7.373  1.00 94.80           H  
ATOM   3439  CZ  TYR A 213       0.374 -39.484  -7.227  1.00 94.80           C  
ATOM   3440  N   CYS A 214       4.031 -33.526  -5.217  1.00 94.14           N  
ATOM   3441  H   CYS A 214       4.276 -33.835  -6.147  1.00 94.14           H  
ATOM   3442  CA  CYS A 214       4.467 -32.195  -4.788  1.00 94.14           C  
ATOM   3443  HA  CYS A 214       3.907 -31.930  -3.891  1.00 94.14           H  
ATOM   3444  C   CYS A 214       4.129 -31.092  -5.795  1.00 94.14           C  
ATOM   3445  CB  CYS A 214       5.955 -32.258  -4.408  1.00 94.14           C  
ATOM   3446  HB2 CYS A 214       6.240 -31.339  -3.896  1.00 94.14           H  
ATOM   3447  HB3 CYS A 214       6.111 -33.093  -3.725  1.00 94.14           H  
ATOM   3448  O   CYS A 214       3.765 -31.362  -6.937  1.00 94.14           O  
ATOM   3449  SG  CYS A 214       6.990 -32.476  -5.883  1.00 94.14           S  
ATOM   3450  HG  CYS A 214       8.108 -32.842  -5.250  1.00 94.14           H  
ATOM   3451  N   THR A 215       4.227 -29.821  -5.393  1.00 92.38           N  
ATOM   3452  H   THR A 215       4.514 -29.622  -4.446  1.00 92.38           H  
ATOM   3453  CA  THR A 215       4.161 -28.718  -6.370  1.00 92.38           C  
ATOM   3454  HA  THR A 215       3.421 -28.994  -7.121  1.00 92.38           H  
ATOM   3455  C   THR A 215       5.485 -28.555  -7.113  1.00 92.38           C  
ATOM   3456  CB  THR A 215       3.688 -27.385  -5.770  1.00 92.38           C  
ATOM   3457  HB  THR A 215       3.901 -26.581  -6.474  1.00 92.38           H  
ATOM   3458  O   THR A 215       6.544 -28.764  -6.526  1.00 92.38           O  
ATOM   3459  CG2 THR A 215       2.180 -27.403  -5.530  1.00 92.38           C  
ATOM   3460 HG21 THR A 215       1.911 -28.247  -4.895  1.00 92.38           H  
ATOM   3461 HG22 THR A 215       1.666 -27.501  -6.485  1.00 92.38           H  
ATOM   3462 HG23 THR A 215       1.876 -26.470  -5.056  1.00 92.38           H  
ATOM   3463  OG1 THR A 215       4.307 -27.082  -4.538  1.00 92.38           O  
ATOM   3464  HG1 THR A 215       5.164 -26.693  -4.727  1.00 92.38           H  
ATOM   3465  N   THR A 216       5.448 -28.115  -8.375  1.00 93.60           N  
ATOM   3466  H   THR A 216       4.554 -28.009  -8.831  1.00 93.60           H  
ATOM   3467  CA  THR A 216       6.631 -27.952  -9.252  1.00 93.60           C  
ATOM   3468  HA  THR A 216       6.974 -28.941  -9.554  1.00 93.60           H  
ATOM   3469  C   THR A 216       7.810 -27.241  -8.565  1.00 93.60           C  
ATOM   3470  CB  THR A 216       6.239 -27.163 -10.520  1.00 93.60           C  
ATOM   3471  HB  THR A 216       6.255 -26.095 -10.302  1.00 93.60           H  
ATOM   3472  O   THR A 216       8.949 -27.703  -8.633  1.00 93.60           O  
ATOM   3473  CG2 THR A 216       7.174 -27.451 -11.684  1.00 93.60           C  
ATOM   3474 HG21 THR A 216       8.187 -27.127 -11.449  1.00 93.60           H  
ATOM   3475 HG22 THR A 216       7.170 -28.517 -11.915  1.00 93.60           H  
ATOM   3476 HG23 THR A 216       6.821 -26.899 -12.555  1.00 93.60           H  
ATOM   3477  OG1 THR A 216       4.939 -27.499 -10.949  1.00 93.60           O  
ATOM   3478  HG1 THR A 216       4.724 -26.911 -11.677  1.00 93.60           H  
ATOM   3479  N   GLY A 217       7.532 -26.166  -7.814  1.00 90.47           N  
ATOM   3480  H   GLY A 217       6.580 -25.827  -7.821  1.00 90.47           H  
ATOM   3481  CA  GLY A 217       8.537 -25.409  -7.056  1.00 90.47           C  
ATOM   3482  HA2 GLY A 217       9.329 -25.095  -7.736  1.00 90.47           H  
ATOM   3483  HA3 GLY A 217       8.066 -24.508  -6.661  1.00 90.47           H  
ATOM   3484  C   GLY A 217       9.185 -26.150  -5.872  1.00 90.47           C  
ATOM   3485  O   GLY A 217      10.301 -25.807  -5.494  1.00 90.47           O  
ATOM   3486  N   VAL A 218       8.538 -27.173  -5.297  1.00 89.99           N  
ATOM   3487  H   VAL A 218       7.690 -27.507  -5.733  1.00 89.99           H  
ATOM   3488  CA  VAL A 218       9.124 -28.002  -4.222  1.00 89.99           C  
ATOM   3489  HA  VAL A 218       9.601 -27.352  -3.488  1.00 89.99           H  
ATOM   3490  C   VAL A 218      10.221 -28.894  -4.794  1.00 89.99           C  
ATOM   3491  CB  VAL A 218       8.054 -28.845  -3.492  1.00 89.99           C  
ATOM   3492  HB  VAL A 218       7.451 -29.373  -4.230  1.00 89.99           H  
ATOM   3493  O   VAL A 218      11.337 -28.891  -4.279  1.00 89.99           O  
ATOM   3494  CG1 VAL A 218       8.645 -29.893  -2.541  1.00 89.99           C  
ATOM   3495 HG11 VAL A 218       7.839 -30.427  -2.037  1.00 89.99           H  
ATOM   3496 HG12 VAL A 218       9.229 -30.630  -3.094  1.00 89.99           H  
ATOM   3497 HG13 VAL A 218       9.287 -29.415  -1.801  1.00 89.99           H  
ATOM   3498  CG2 VAL A 218       7.131 -27.945  -2.661  1.00 89.99           C  
ATOM   3499 HG21 VAL A 218       6.340 -28.549  -2.216  1.00 89.99           H  
ATOM   3500 HG22 VAL A 218       7.698 -27.458  -1.868  1.00 89.99           H  
ATOM   3501 HG23 VAL A 218       6.679 -27.182  -3.294  1.00 89.99           H  
ATOM   3502  N   LEU A 219       9.933 -29.608  -5.891  1.00 94.50           N  
ATOM   3503  H   LEU A 219       9.007 -29.548  -6.290  1.00 94.50           H  
ATOM   3504  CA  LEU A 219      10.946 -30.421  -6.564  1.00 94.50           C  
ATOM   3505  HA  LEU A 219      11.375 -31.096  -5.824  1.00 94.50           H  
ATOM   3506  C   LEU A 219      12.089 -29.540  -7.084  1.00 94.50           C  
ATOM   3507  CB  LEU A 219      10.299 -31.261  -7.680  1.00 94.50           C  
ATOM   3508  HB2 LEU A 219       9.528 -31.894  -7.241  1.00 94.50           H  
ATOM   3509  HB3 LEU A 219       9.823 -30.592  -8.396  1.00 94.50           H  
ATOM   3510  O   LEU A 219      13.250 -29.854  -6.842  1.00 94.50           O  
ATOM   3511  CG  LEU A 219      11.301 -32.157  -8.437  1.00 94.50           C  
ATOM   3512  HG  LEU A 219      12.027 -31.528  -8.951  1.00 94.50           H  
ATOM   3513  CD1 LEU A 219      12.050 -33.124  -7.514  1.00 94.50           C  
ATOM   3514 HD11 LEU A 219      12.631 -33.830  -8.108  1.00 94.50           H  
ATOM   3515 HD12 LEU A 219      11.345 -33.678  -6.894  1.00 94.50           H  
ATOM   3516 HD13 LEU A 219      12.741 -32.572  -6.877  1.00 94.50           H  
ATOM   3517  CD2 LEU A 219      10.572 -32.985  -9.491  1.00 94.50           C  
ATOM   3518 HD21 LEU A 219      11.310 -33.453 -10.143  1.00 94.50           H  
ATOM   3519 HD22 LEU A 219       9.935 -32.342 -10.098  1.00 94.50           H  
ATOM   3520 HD23 LEU A 219       9.963 -33.756  -9.019  1.00 94.50           H  
ATOM   3521  N   LEU A 220      11.772 -28.407  -7.721  1.00 93.96           N  
ATOM   3522  H   LEU A 220      10.799 -28.212  -7.908  1.00 93.96           H  
ATOM   3523  CA  LEU A 220      12.782 -27.491  -8.251  1.00 93.96           C  
ATOM   3524  HA  LEU A 220      13.365 -28.041  -8.989  1.00 93.96           H  
ATOM   3525  C   LEU A 220      13.771 -27.004  -7.177  1.00 93.96           C  
ATOM   3526  CB  LEU A 220      12.062 -26.325  -8.951  1.00 93.96           C  
ATOM   3527  HB2 LEU A 220      11.396 -25.846  -8.233  1.00 93.96           H  
ATOM   3528  HB3 LEU A 220      11.458 -26.725  -9.765  1.00 93.96           H  
ATOM   3529  O   LEU A 220      14.980 -27.063  -7.394  1.00 93.96           O  
ATOM   3530  CG  LEU A 220      13.012 -25.254  -9.510  1.00 93.96           C  
ATOM   3531  HG  LEU A 220      13.548 -24.780  -8.688  1.00 93.96           H  
ATOM   3532  CD1 LEU A 220      14.024 -25.836 -10.494  1.00 93.96           C  
ATOM   3533 HD11 LEU A 220      13.512 -26.246 -11.365  1.00 93.96           H  
ATOM   3534 HD12 LEU A 220      14.631 -26.611 -10.025  1.00 93.96           H  
ATOM   3535 HD13 LEU A 220      14.709 -25.047 -10.802  1.00 93.96           H  
ATOM   3536  CD2 LEU A 220      12.204 -24.173 -10.230  1.00 93.96           C  
ATOM   3537 HD21 LEU A 220      12.874 -23.400 -10.605  1.00 93.96           H  
ATOM   3538 HD22 LEU A 220      11.679 -24.616 -11.077  1.00 93.96           H  
ATOM   3539 HD23 LEU A 220      11.473 -23.744  -9.545  1.00 93.96           H  
ATOM   3540  N   ASN A 221      13.283 -26.578  -6.008  1.00 87.77           N  
ATOM   3541  H   ASN A 221      12.283 -26.535  -5.878  1.00 87.77           H  
ATOM   3542  CA  ASN A 221      14.156 -26.123  -4.923  1.00 87.77           C  
ATOM   3543  HA  ASN A 221      14.839 -25.368  -5.313  1.00 87.77           H  
ATOM   3544  C   ASN A 221      15.038 -27.258  -4.368  1.00 87.77           C  
ATOM   3545  CB  ASN A 221      13.297 -25.481  -3.821  1.00 87.77           C  
ATOM   3546  HB2 ASN A 221      12.493 -26.163  -3.547  1.00 87.77           H  
ATOM   3547  HB3 ASN A 221      13.921 -25.320  -2.942  1.00 87.77           H  
ATOM   3548  O   ASN A 221      16.209 -27.025  -4.071  1.00 87.77           O  
ATOM   3549  CG  ASN A 221      12.704 -24.133  -4.205  1.00 87.77           C  
ATOM   3550  ND2 ASN A 221      11.809 -23.620  -3.393  1.00 87.77           N  
ATOM   3551 HD21 ASN A 221      11.491 -24.160  -2.601  1.00 87.77           H  
ATOM   3552 HD22 ASN A 221      11.422 -22.733  -3.680  1.00 87.77           H  
ATOM   3553  OD1 ASN A 221      13.024 -23.507  -5.204  1.00 87.77           O  
ATOM   3554  N   ASN A 222      14.518 -28.489  -4.281  1.00 87.79           N  
ATOM   3555  H   ASN A 222      13.547 -28.627  -4.522  1.00 87.79           H  
ATOM   3556  CA  ASN A 222      15.318 -29.653  -3.884  1.00 87.79           C  
ATOM   3557  HA  ASN A 222      15.809 -29.439  -2.935  1.00 87.79           H  
ATOM   3558  C   ASN A 222      16.440 -29.938  -4.903  1.00 87.79           C  
ATOM   3559  CB  ASN A 222      14.400 -30.879  -3.693  1.00 87.79           C  
ATOM   3560  HB2 ASN A 222      13.792 -31.025  -4.586  1.00 87.79           H  
ATOM   3561  HB3 ASN A 222      15.029 -31.760  -3.565  1.00 87.79           H  
ATOM   3562  O   ASN A 222      17.578 -30.177  -4.510  1.00 87.79           O  
ATOM   3563  CG  ASN A 222      13.482 -30.806  -2.480  1.00 87.79           C  
ATOM   3564  ND2 ASN A 222      12.576 -31.750  -2.342  1.00 87.79           N  
ATOM   3565 HD21 ASN A 222      11.998 -31.695  -1.516  1.00 87.79           H  
ATOM   3566 HD22 ASN A 222      12.487 -32.500  -3.013  1.00 87.79           H  
ATOM   3567  OD1 ASN A 222      13.565 -29.940  -1.626  1.00 87.79           O  
ATOM   3568  N   LEU A 223      16.151 -29.873  -6.209  1.00 93.14           N  
ATOM   3569  H   LEU A 223      15.202 -29.664  -6.484  1.00 93.14           H  
ATOM   3570  CA  LEU A 223      17.142 -30.163  -7.253  1.00 93.14           C  
ATOM   3571  HA  LEU A 223      17.680 -31.071  -6.977  1.00 93.14           H  
ATOM   3572  C   LEU A 223      18.221 -29.076  -7.392  1.00 93.14           C  
ATOM   3573  CB  LEU A 223      16.438 -30.413  -8.597  1.00 93.14           C  
ATOM   3574  HB2 LEU A 223      15.868 -29.524  -8.866  1.00 93.14           H  
ATOM   3575  HB3 LEU A 223      17.212 -30.555  -9.352  1.00 93.14           H  
ATOM   3576  O   LEU A 223      19.377 -29.411  -7.636  1.00 93.14           O  
ATOM   3577  CG  LEU A 223      15.503 -31.637  -8.638  1.00 93.14           C  
ATOM   3578  HG  LEU A 223      14.645 -31.470  -7.987  1.00 93.14           H  
ATOM   3579  CD1 LEU A 223      14.979 -31.800 -10.063  1.00 93.14           C  
ATOM   3580 HD11 LEU A 223      14.450 -30.891 -10.349  1.00 93.14           H  
ATOM   3581 HD12 LEU A 223      15.808 -31.955 -10.753  1.00 93.14           H  
ATOM   3582 HD13 LEU A 223      14.293 -32.646 -10.117  1.00 93.14           H  
ATOM   3583  CD2 LEU A 223      16.170 -32.934  -8.183  1.00 93.14           C  
ATOM   3584 HD21 LEU A 223      15.545 -33.792  -8.430  1.00 93.14           H  
ATOM   3585 HD22 LEU A 223      16.324 -32.912  -7.104  1.00 93.14           H  
ATOM   3586 HD23 LEU A 223      17.143 -33.037  -8.664  1.00 93.14           H  
ATOM   3587  N   ILE A 224      17.884 -27.794  -7.199  1.00 90.64           N  
ATOM   3588  H   ILE A 224      16.911 -27.572  -7.044  1.00 90.64           H  
ATOM   3589  CA  ILE A 224      18.873 -26.696  -7.211  1.00 90.64           C  
ATOM   3590  HA  ILE A 224      19.471 -26.776  -8.118  1.00 90.64           H  
ATOM   3591  C   ILE A 224      19.855 -26.815  -6.038  1.00 90.64           C  
ATOM   3592  CB  ILE A 224      18.164 -25.319  -7.221  1.00 90.64           C  
ATOM   3593  HB  ILE A 224      17.400 -25.320  -6.443  1.00 90.64           H  
ATOM   3594  O   ILE A 224      21.052 -26.597  -6.223  1.00 90.64           O  
ATOM   3595  CG1 ILE A 224      17.485 -25.102  -8.592  1.00 90.64           C  
ATOM   3596 HG12 ILE A 224      18.249 -24.976  -9.359  1.00 90.64           H  
ATOM   3597 HG13 ILE A 224      16.891 -25.977  -8.855  1.00 90.64           H  
ATOM   3598  CG2 ILE A 224      19.144 -24.161  -6.926  1.00 90.64           C  
ATOM   3599 HG21 ILE A 224      19.946 -24.147  -7.664  1.00 90.64           H  
ATOM   3600 HG22 ILE A 224      18.635 -23.198  -6.933  1.00 90.64           H  
ATOM   3601 HG23 ILE A 224      19.576 -24.268  -5.931  1.00 90.64           H  
ATOM   3602  CD1 ILE A 224      16.555 -23.886  -8.615  1.00 90.64           C  
ATOM   3603 HD11 ILE A 224      17.131 -22.976  -8.449  1.00 90.64           H  
ATOM   3604 HD12 ILE A 224      16.083 -23.806  -9.594  1.00 90.64           H  
ATOM   3605 HD13 ILE A 224      15.788 -23.984  -7.847  1.00 90.64           H  
ATOM   3606  N   ASN A 225      19.364 -27.171  -4.847  1.00 84.19           N  
ATOM   3607  H   ASN A 225      18.368 -27.314  -4.753  1.00 84.19           H  
ATOM   3608  CA  ASN A 225      20.207 -27.331  -3.662  1.00 84.19           C  
ATOM   3609  HA  ASN A 225      20.883 -26.479  -3.584  1.00 84.19           H  
ATOM   3610  C   ASN A 225      21.092 -28.582  -3.752  1.00 84.19           C  
ATOM   3611  CB  ASN A 225      19.314 -27.371  -2.412  1.00 84.19           C  
ATOM   3612  HB2 ASN A 225      18.516 -28.098  -2.559  1.00 84.19           H  
ATOM   3613  HB3 ASN A 225      19.910 -27.703  -1.561  1.00 84.19           H  
ATOM   3614  O   ASN A 225      22.286 -28.504  -3.474  1.00 84.19           O  
ATOM   3615  CG  ASN A 225      18.721 -26.021  -2.045  1.00 84.19           C  
ATOM   3616  ND2 ASN A 225      17.580 -26.012  -1.399  1.00 84.19           N  
ATOM   3617 HD21 ASN A 225      17.086 -26.881  -1.259  1.00 84.19           H  
ATOM   3618 HD22 ASN A 225      17.196 -25.100  -1.196  1.00 84.19           H  
ATOM   3619  OD1 ASN A 225      19.270 -24.959  -2.291  1.00 84.19           O  
ATOM   3620  N   ASN A 226      20.523 -29.719  -4.163  1.00 88.65           N  
ATOM   3621  H   ASN A 226      19.522 -29.732  -4.302  1.00 88.65           H  
ATOM   3622  CA  ASN A 226      21.225 -31.005  -4.145  1.00 88.65           C  
ATOM   3623  HA  ASN A 226      21.910 -31.017  -3.297  1.00 88.65           H  
ATOM   3624  C   ASN A 226      22.089 -31.234  -5.397  1.00 88.65           C  
ATOM   3625  CB  ASN A 226      20.207 -32.143  -3.946  1.00 88.65           C  
ATOM   3626  HB2 ASN A 226      20.749 -33.089  -3.984  1.00 88.65           H  
ATOM   3627  HB3 ASN A 226      19.483 -32.143  -4.761  1.00 88.65           H  
ATOM   3628  O   ASN A 226      23.003 -32.052  -5.364  1.00 88.65           O  
ATOM   3629  CG  ASN A 226      19.445 -32.099  -2.626  1.00 88.65           C  
ATOM   3630  ND2 ASN A 226      18.919 -33.217  -2.193  1.00 88.65           N  
ATOM   3631 HD21 ASN A 226      19.198 -34.084  -2.630  1.00 88.65           H  
ATOM   3632 HD22 ASN A 226      18.506 -33.182  -1.272  1.00 88.65           H  
ATOM   3633  OD1 ASN A 226      19.293 -31.092  -1.954  1.00 88.65           O  
ATOM   3634  N   LYS A 227      21.802 -30.534  -6.505  1.00 92.16           N  
ATOM   3635  H   LYS A 227      21.016 -29.901  -6.461  1.00 92.16           H  
ATOM   3636  CA  LYS A 227      22.543 -30.589  -7.783  1.00 92.16           C  
ATOM   3637  HA  LYS A 227      21.931 -30.060  -8.513  1.00 92.16           H  
ATOM   3638  C   LYS A 227      22.683 -32.005  -8.370  1.00 92.16           C  
ATOM   3639  CB  LYS A 227      23.872 -29.811  -7.663  1.00 92.16           C  
ATOM   3640  HB2 LYS A 227      24.532 -30.319  -6.960  1.00 92.16           H  
ATOM   3641  HB3 LYS A 227      24.366 -29.788  -8.635  1.00 92.16           H  
ATOM   3642  O   LYS A 227      23.625 -32.296  -9.103  1.00 92.16           O  
ATOM   3643  CG  LYS A 227      23.616 -28.370  -7.186  1.00 92.16           C  
ATOM   3644  HG2 LYS A 227      22.827 -27.934  -7.798  1.00 92.16           H  
ATOM   3645  HG3 LYS A 227      23.275 -28.396  -6.151  1.00 92.16           H  
ATOM   3646  CD  LYS A 227      24.839 -27.451  -7.256  1.00 92.16           C  
ATOM   3647  HD2 LYS A 227      25.128 -27.313  -8.298  1.00 92.16           H  
ATOM   3648  HD3 LYS A 227      25.666 -27.887  -6.695  1.00 92.16           H  
ATOM   3649  CE  LYS A 227      24.425 -26.112  -6.635  1.00 92.16           C  
ATOM   3650  HE2 LYS A 227      23.444 -25.846  -7.027  1.00 92.16           H  
ATOM   3651  HE3 LYS A 227      24.317 -26.237  -5.557  1.00 92.16           H  
ATOM   3652  NZ  LYS A 227      25.382 -25.026  -6.945  1.00 92.16           N  
ATOM   3653  HZ1 LYS A 227      25.501 -24.966  -7.946  1.00 92.16           H  
ATOM   3654  HZ2 LYS A 227      24.991 -24.137  -6.668  1.00 92.16           H  
ATOM   3655  HZ3 LYS A 227      26.279 -25.176  -6.505  1.00 92.16           H  
ATOM   3656  N   THR A 228      21.715 -32.872  -8.074  1.00 92.39           N  
ATOM   3657  H   THR A 228      20.990 -32.548  -7.449  1.00 92.39           H  
ATOM   3658  CA  THR A 228      21.566 -34.239  -8.594  1.00 92.39           C  
ATOM   3659  HA  THR A 228      21.920 -34.273  -9.625  1.00 92.39           H  
ATOM   3660  C   THR A 228      20.092 -34.654  -8.579  1.00 92.39           C  
ATOM   3661  CB  THR A 228      22.402 -35.245  -7.783  1.00 92.39           C  
ATOM   3662  HB  THR A 228      23.453 -34.959  -7.832  1.00 92.39           H  
ATOM   3663  O   THR A 228      19.318 -34.177  -7.745  1.00 92.39           O  
ATOM   3664  CG2 THR A 228      21.995 -35.399  -6.317  1.00 92.39           C  
ATOM   3665 HG21 THR A 228      22.038 -34.434  -5.812  1.00 92.39           H  
ATOM   3666 HG22 THR A 228      22.686 -36.077  -5.816  1.00 92.39           H  
ATOM   3667 HG23 THR A 228      20.985 -35.802  -6.235  1.00 92.39           H  
ATOM   3668  OG1 THR A 228      22.242 -36.508  -8.374  1.00 92.39           O  
ATOM   3669  HG1 THR A 228      22.515 -37.177  -7.741  1.00 92.39           H  
ATOM   3670  N   LEU A 229      19.694 -35.560  -9.477  1.00 90.91           N  
ATOM   3671  H   LEU A 229      20.388 -35.911 -10.121  1.00 90.91           H  
ATOM   3672  CA  LEU A 229      18.377 -36.208  -9.464  1.00 90.91           C  
ATOM   3673  HA  LEU A 229      17.654 -35.529  -9.010  1.00 90.91           H  
ATOM   3674  C   LEU A 229      18.363 -37.508  -8.633  1.00 90.91           C  
ATOM   3675  CB  LEU A 229      17.909 -36.507 -10.903  1.00 90.91           C  
ATOM   3676  HB2 LEU A 229      18.475 -37.366 -11.263  1.00 90.91           H  
ATOM   3677  HB3 LEU A 229      16.866 -36.821 -10.858  1.00 90.91           H  
ATOM   3678  O   LEU A 229      17.283 -38.006  -8.319  1.00 90.91           O  
ATOM   3679  CG  LEU A 229      18.031 -35.378 -11.943  1.00 90.91           C  
ATOM   3680  HG  LEU A 229      19.075 -35.078 -12.041  1.00 90.91           H  
ATOM   3681  CD1 LEU A 229      17.543 -35.853 -13.311  1.00 90.91           C  
ATOM   3682 HD11 LEU A 229      16.481 -36.090 -13.259  1.00 90.91           H  
ATOM   3683 HD12 LEU A 229      17.708 -35.074 -14.055  1.00 90.91           H  
ATOM   3684 HD13 LEU A 229      18.092 -36.744 -13.616  1.00 90.91           H  
ATOM   3685  CD2 LEU A 229      17.207 -34.154 -11.565  1.00 90.91           C  
ATOM   3686 HD21 LEU A 229      17.640 -33.706 -10.671  1.00 90.91           H  
ATOM   3687 HD22 LEU A 229      17.244 -33.421 -12.370  1.00 90.91           H  
ATOM   3688 HD23 LEU A 229      16.172 -34.438 -11.374  1.00 90.91           H  
ATOM   3689  N   THR A 230      19.532 -38.061  -8.277  1.00 89.54           N  
ATOM   3690  H   THR A 230      20.375 -37.551  -8.499  1.00 89.54           H  
ATOM   3691  CA  THR A 230      19.724 -39.461  -7.822  1.00 89.54           C  
ATOM   3692  HA  THR A 230      19.292 -40.114  -8.581  1.00 89.54           H  
ATOM   3693  C   THR A 230      19.025 -39.861  -6.516  1.00 89.54           C  
ATOM   3694  CB  THR A 230      21.218 -39.823  -7.718  1.00 89.54           C  
ATOM   3695  HB  THR A 230      21.315 -40.820  -7.290  1.00 89.54           H  
ATOM   3696  O   THR A 230      18.981 -41.042  -6.183  1.00 89.54           O  
ATOM   3697  CG2 THR A 230      21.907 -39.829  -9.084  1.00 89.54           C  
ATOM   3698 HG21 THR A 230      21.839 -38.853  -9.563  1.00 89.54           H  
ATOM   3699 HG22 THR A 230      22.957 -40.095  -8.969  1.00 89.54           H  
ATOM   3700 HG23 THR A 230      21.434 -40.571  -9.727  1.00 89.54           H  
ATOM   3701  OG1 THR A 230      21.912 -38.909  -6.894  1.00 89.54           O  
ATOM   3702  HG1 THR A 230      22.727 -39.346  -6.634  1.00 89.54           H  
ATOM   3703  N   HIS A 231      18.409 -38.920  -5.796  1.00 88.24           N  
ATOM   3704  H   HIS A 231      18.482 -37.966  -6.120  1.00 88.24           H  
ATOM   3705  CA  HIS A 231      17.504 -39.224  -4.679  1.00 88.24           C  
ATOM   3706  HA  HIS A 231      18.015 -39.892  -3.986  1.00 88.24           H  
ATOM   3707  C   HIS A 231      16.207 -39.928  -5.122  1.00 88.24           C  
ATOM   3708  CB  HIS A 231      17.154 -37.923  -3.947  1.00 88.24           C  
ATOM   3709  HB2 HIS A 231      16.597 -37.273  -4.622  1.00 88.24           H  
ATOM   3710  HB3 HIS A 231      16.508 -38.158  -3.101  1.00 88.24           H  
ATOM   3711  O   HIS A 231      15.537 -40.557  -4.301  1.00 88.24           O  
ATOM   3712  CG  HIS A 231      18.360 -37.185  -3.435  1.00 88.24           C  
ATOM   3713  CD2 HIS A 231      18.904 -36.051  -3.974  1.00 88.24           C  
ATOM   3714  HD2 HIS A 231      18.540 -35.517  -4.839  1.00 88.24           H  
ATOM   3715  ND1 HIS A 231      19.155 -37.556  -2.374  1.00 88.24           N  
ATOM   3716  HD1 HIS A 231      19.054 -38.388  -1.811  1.00 88.24           H  
ATOM   3717  CE1 HIS A 231      20.155 -36.665  -2.273  1.00 88.24           C  
ATOM   3718  HE1 HIS A 231      20.957 -36.706  -1.550  1.00 88.24           H  
ATOM   3719  NE2 HIS A 231      20.029 -35.719  -3.217  1.00 88.24           N  
ATOM   3720  N   TYR A 232      15.840 -39.816  -6.401  1.00 93.87           N  
ATOM   3721  H   TYR A 232      16.449 -39.314  -7.032  1.00 93.87           H  
ATOM   3722  CA  TYR A 232      14.659 -40.440  -6.992  1.00 93.87           C  
ATOM   3723  HA  TYR A 232      14.107 -40.974  -6.220  1.00 93.87           H  
ATOM   3724  C   TYR A 232      15.079 -41.443  -8.065  1.00 93.87           C  
ATOM   3725  CB  TYR A 232      13.725 -39.372  -7.582  1.00 93.87           C  
ATOM   3726  HB2 TYR A 232      14.176 -38.982  -8.494  1.00 93.87           H  
ATOM   3727  HB3 TYR A 232      12.782 -39.843  -7.861  1.00 93.87           H  
ATOM   3728  O   TYR A 232      16.030 -41.219  -8.805  1.00 93.87           O  
ATOM   3729  CG  TYR A 232      13.438 -38.212  -6.648  1.00 93.87           C  
ATOM   3730  CD1 TYR A 232      12.492 -38.343  -5.611  1.00 93.87           C  
ATOM   3731  HD1 TYR A 232      11.948 -39.268  -5.488  1.00 93.87           H  
ATOM   3732  CD2 TYR A 232      14.160 -37.013  -6.797  1.00 93.87           C  
ATOM   3733  HD2 TYR A 232      14.901 -36.929  -7.578  1.00 93.87           H  
ATOM   3734  CE1 TYR A 232      12.268 -37.270  -4.724  1.00 93.87           C  
ATOM   3735  HE1 TYR A 232      11.552 -37.363  -3.921  1.00 93.87           H  
ATOM   3736  CE2 TYR A 232      13.944 -35.942  -5.912  1.00 93.87           C  
ATOM   3737  HE2 TYR A 232      14.512 -35.031  -6.028  1.00 93.87           H  
ATOM   3738  OH  TYR A 232      12.810 -35.029  -4.021  1.00 93.87           O  
ATOM   3739  HH  TYR A 232      13.482 -34.365  -4.188  1.00 93.87           H  
ATOM   3740  CZ  TYR A 232      12.995 -36.070  -4.875  1.00 93.87           C  
ATOM   3741  N   THR A 233      14.320 -42.529  -8.194  1.00 94.49           N  
ATOM   3742  H   THR A 233      13.532 -42.624  -7.570  1.00 94.49           H  
ATOM   3743  CA  THR A 233      14.455 -43.464  -9.327  1.00 94.49           C  
ATOM   3744  HA  THR A 233      15.496 -43.495  -9.650  1.00 94.49           H  
ATOM   3745  C   THR A 233      13.632 -42.999 -10.530  1.00 94.49           C  
ATOM   3746  CB  THR A 233      14.055 -44.890  -8.925  1.00 94.49           C  
ATOM   3747  HB  THR A 233      14.178 -45.546  -9.786  1.00 94.49           H  
ATOM   3748  O   THR A 233      14.044 -43.176 -11.675  1.00 94.49           O  
ATOM   3749  CG2 THR A 233      14.916 -45.429  -7.781  1.00 94.49           C  
ATOM   3750 HG21 THR A 233      15.969 -45.359  -8.054  1.00 94.49           H  
ATOM   3751 HG22 THR A 233      14.745 -44.865  -6.864  1.00 94.49           H  
ATOM   3752 HG23 THR A 233      14.675 -46.478  -7.612  1.00 94.49           H  
ATOM   3753  OG1 THR A 233      12.704 -44.940  -8.503  1.00 94.49           O  
ATOM   3754  HG1 THR A 233      12.481 -44.124  -8.049  1.00 94.49           H  
ATOM   3755  N   HIS A 234      12.489 -42.356 -10.263  1.00 97.06           N  
ATOM   3756  H   HIS A 234      12.233 -42.212  -9.296  1.00 97.06           H  
ATOM   3757  CA  HIS A 234      11.548 -41.873 -11.267  1.00 97.06           C  
ATOM   3758  HA  HIS A 234      12.048 -41.832 -12.234  1.00 97.06           H  
ATOM   3759  C   HIS A 234      11.057 -40.462 -10.906  1.00 97.06           C  
ATOM   3760  CB  HIS A 234      10.366 -42.850 -11.379  1.00 97.06           C  
ATOM   3761  HB2 HIS A 234       9.867 -42.908 -10.411  1.00 97.06           H  
ATOM   3762  HB3 HIS A 234       9.651 -42.449 -12.098  1.00 97.06           H  
ATOM   3763  O   HIS A 234      10.606 -40.217  -9.784  1.00 97.06           O  
ATOM   3764  CG  HIS A 234      10.737 -44.252 -11.806  1.00 97.06           C  
ATOM   3765  CD2 HIS A 234      10.595 -44.783 -13.060  1.00 97.06           C  
ATOM   3766  HD2 HIS A 234      10.203 -44.270 -13.926  1.00 97.06           H  
ATOM   3767  ND1 HIS A 234      11.256 -45.253 -11.012  1.00 97.06           N  
ATOM   3768  HD1 HIS A 234      11.504 -45.192 -10.035  1.00 97.06           H  
ATOM   3769  CE1 HIS A 234      11.448 -46.339 -11.777  1.00 97.06           C  
ATOM   3770  HE1 HIS A 234      11.857 -47.277 -11.431  1.00 97.06           H  
ATOM   3771  NE2 HIS A 234      11.053 -46.100 -13.036  1.00 97.06           N  
ATOM   3772  N   ILE A 235      11.101 -39.544 -11.871  1.00 97.85           N  
ATOM   3773  H   ILE A 235      11.493 -39.819 -12.760  1.00 97.85           H  
ATOM   3774  CA  ILE A 235      10.571 -38.181 -11.763  1.00 97.85           C  
ATOM   3775  HA  ILE A 235      10.128 -38.038 -10.777  1.00 97.85           H  
ATOM   3776  C   ILE A 235       9.462 -38.016 -12.801  1.00 97.85           C  
ATOM   3777  CB  ILE A 235      11.693 -37.131 -11.927  1.00 97.85           C  
ATOM   3778  HB  ILE A 235      12.189 -37.312 -12.881  1.00 97.85           H  
ATOM   3779  O   ILE A 235       9.699 -38.104 -14.006  1.00 97.85           O  
ATOM   3780  CG1 ILE A 235      12.742 -37.272 -10.798  1.00 97.85           C  
ATOM   3781 HG12 ILE A 235      13.136 -38.289 -10.801  1.00 97.85           H  
ATOM   3782 HG13 ILE A 235      12.262 -37.104  -9.834  1.00 97.85           H  
ATOM   3783  CG2 ILE A 235      11.095 -35.710 -11.965  1.00 97.85           C  
ATOM   3784 HG21 ILE A 235      10.425 -35.602 -12.818  1.00 97.85           H  
ATOM   3785 HG22 ILE A 235      10.542 -35.514 -11.047  1.00 97.85           H  
ATOM   3786 HG23 ILE A 235      11.882 -34.967 -12.089  1.00 97.85           H  
ATOM   3787  CD1 ILE A 235      13.943 -36.326 -10.904  1.00 97.85           C  
ATOM   3788 HD11 ILE A 235      14.412 -36.432 -11.882  1.00 97.85           H  
ATOM   3789 HD12 ILE A 235      14.664 -36.584 -10.130  1.00 97.85           H  
ATOM   3790 HD13 ILE A 235      13.635 -35.291 -10.750  1.00 97.85           H  
ATOM   3791  N   VAL A 236       8.244 -37.756 -12.336  1.00 97.94           N  
ATOM   3792  H   VAL A 236       8.118 -37.700 -11.335  1.00 97.94           H  
ATOM   3793  CA  VAL A 236       7.063 -37.565 -13.180  1.00 97.94           C  
ATOM   3794  HA  VAL A 236       7.300 -37.881 -14.196  1.00 97.94           H  
ATOM   3795  C   VAL A 236       6.696 -36.082 -13.205  1.00 97.94           C  
ATOM   3796  CB  VAL A 236       5.890 -38.437 -12.699  1.00 97.94           C  
ATOM   3797  HB  VAL A 236       5.552 -38.065 -11.732  1.00 97.94           H  
ATOM   3798  O   VAL A 236       6.282 -35.523 -12.190  1.00 97.94           O  
ATOM   3799  CG1 VAL A 236       4.721 -38.363 -13.684  1.00 97.94           C  
ATOM   3800 HG11 VAL A 236       4.371 -37.334 -13.767  1.00 97.94           H  
ATOM   3801 HG12 VAL A 236       3.901 -38.984 -13.322  1.00 97.94           H  
ATOM   3802 HG13 VAL A 236       5.035 -38.715 -14.667  1.00 97.94           H  
ATOM   3803  CG2 VAL A 236       6.264 -39.917 -12.523  1.00 97.94           C  
ATOM   3804 HG21 VAL A 236       6.646 -40.321 -13.461  1.00 97.94           H  
ATOM   3805 HG22 VAL A 236       5.389 -40.489 -12.214  1.00 97.94           H  
ATOM   3806 HG23 VAL A 236       7.026 -40.021 -11.751  1.00 97.94           H  
ATOM   3807  N   LEU A 237       6.828 -35.443 -14.368  1.00 96.96           N  
ATOM   3808  H   LEU A 237       7.113 -35.984 -15.172  1.00 96.96           H  
ATOM   3809  CA  LEU A 237       6.412 -34.059 -14.588  1.00 96.96           C  
ATOM   3810  HA  LEU A 237       6.310 -33.565 -13.622  1.00 96.96           H  
ATOM   3811  C   LEU A 237       5.031 -34.050 -15.254  1.00 96.96           C  
ATOM   3812  CB  LEU A 237       7.480 -33.280 -15.384  1.00 96.96           C  
ATOM   3813  HB2 LEU A 237       7.504 -33.664 -16.404  1.00 96.96           H  
ATOM   3814  HB3 LEU A 237       7.160 -32.239 -15.432  1.00 96.96           H  
ATOM   3815  O   LEU A 237       4.919 -34.253 -16.465  1.00 96.96           O  
ATOM   3816  CG  LEU A 237       8.913 -33.322 -14.814  1.00 96.96           C  
ATOM   3817  HG  LEU A 237       9.316 -34.329 -14.922  1.00 96.96           H  
ATOM   3818  CD1 LEU A 237       9.810 -32.356 -15.591  1.00 96.96           C  
ATOM   3819 HD11 LEU A 237       9.448 -31.334 -15.484  1.00 96.96           H  
ATOM   3820 HD12 LEU A 237      10.832 -32.415 -15.216  1.00 96.96           H  
ATOM   3821 HD13 LEU A 237       9.813 -32.625 -16.647  1.00 96.96           H  
ATOM   3822  CD2 LEU A 237       8.975 -32.922 -13.340  1.00 96.96           C  
ATOM   3823 HD21 LEU A 237       8.464 -33.668 -12.730  1.00 96.96           H  
ATOM   3824 HD22 LEU A 237      10.014 -32.871 -13.015  1.00 96.96           H  
ATOM   3825 HD23 LEU A 237       8.496 -31.952 -13.204  1.00 96.96           H  
ATOM   3826  N   ASP A 238       3.972 -33.867 -14.462  1.00 94.29           N  
ATOM   3827  H   ASP A 238       4.128 -33.641 -13.490  1.00 94.29           H  
ATOM   3828  CA  ASP A 238       2.586 -33.887 -14.952  1.00 94.29           C  
ATOM   3829  HA  ASP A 238       2.584 -34.395 -15.917  1.00 94.29           H  
ATOM   3830  C   ASP A 238       2.027 -32.486 -15.228  1.00 94.29           C  
ATOM   3831  CB  ASP A 238       1.688 -34.722 -14.026  1.00 94.29           C  
ATOM   3832  HB2 ASP A 238       1.618 -34.206 -13.068  1.00 94.29           H  
ATOM   3833  HB3 ASP A 238       2.164 -35.686 -13.849  1.00 94.29           H  
ATOM   3834  O   ASP A 238       2.477 -31.477 -14.688  1.00 94.29           O  
ATOM   3835  CG  ASP A 238       0.273 -34.980 -14.582  1.00 94.29           C  
ATOM   3836  OD1 ASP A 238       0.120 -35.245 -15.799  1.00 94.29           O  
ATOM   3837  OD2 ASP A 238      -0.685 -34.978 -13.776  1.00 94.29           O  
ATOM   3838  N   GLU A 239       1.047 -32.446 -16.129  1.00 92.72           N  
ATOM   3839  H   GLU A 239       0.735 -33.341 -16.479  1.00 92.72           H  
ATOM   3840  CA  GLU A 239       0.445 -31.249 -16.712  1.00 92.72           C  
ATOM   3841  HA  GLU A 239      -0.070 -31.594 -17.608  1.00 92.72           H  
ATOM   3842  C   GLU A 239       1.473 -30.223 -17.252  1.00 92.72           C  
ATOM   3843  CB  GLU A 239      -0.651 -30.666 -15.787  1.00 92.72           C  
ATOM   3844  HB2 GLU A 239      -0.194 -30.418 -14.829  1.00 92.72           H  
ATOM   3845  HB3 GLU A 239      -1.038 -29.740 -16.212  1.00 92.72           H  
ATOM   3846  O   GLU A 239       1.165 -29.036 -17.327  1.00 92.72           O  
ATOM   3847  CG  GLU A 239      -1.856 -31.602 -15.523  1.00 92.72           C  
ATOM   3848  HG2 GLU A 239      -2.396 -31.197 -14.667  1.00 92.72           H  
ATOM   3849  HG3 GLU A 239      -1.497 -32.589 -15.230  1.00 92.72           H  
ATOM   3850  CD  GLU A 239      -2.857 -31.753 -16.696  1.00 92.72           C  
ATOM   3851  OE1 GLU A 239      -4.089 -31.602 -16.477  1.00 92.72           O  
ATOM   3852  OE2 GLU A 239      -2.436 -32.038 -17.847  1.00 92.72           O  
ATOM   3853  N   VAL A 240       2.632 -30.677 -17.765  1.00 93.79           N  
ATOM   3854  H   VAL A 240       2.811 -31.664 -17.640  1.00 93.79           H  
ATOM   3855  CA  VAL A 240       3.739 -29.865 -18.357  1.00 93.79           C  
ATOM   3856  HA  VAL A 240       4.198 -29.300 -17.546  1.00 93.79           H  
ATOM   3857  C   VAL A 240       3.325 -28.800 -19.393  1.00 93.79           C  
ATOM   3858  CB  VAL A 240       4.845 -30.760 -18.985  1.00 93.79           C  
ATOM   3859  HB  VAL A 240       5.317 -30.223 -19.808  1.00 93.79           H  
ATOM   3860  O   VAL A 240       4.081 -27.878 -19.681  1.00 93.79           O  
ATOM   3861  CG1 VAL A 240       5.945 -31.075 -17.973  1.00 93.79           C  
ATOM   3862 HG11 VAL A 240       5.513 -31.516 -17.075  1.00 93.79           H  
ATOM   3863 HG12 VAL A 240       6.671 -31.765 -18.404  1.00 93.79           H  
ATOM   3864 HG13 VAL A 240       6.467 -30.154 -17.712  1.00 93.79           H  
ATOM   3865  CG2 VAL A 240       4.346 -32.100 -19.542  1.00 93.79           C  
ATOM   3866 HG21 VAL A 240       4.111 -32.778 -18.721  1.00 93.79           H  
ATOM   3867 HG22 VAL A 240       3.462 -31.946 -20.160  1.00 93.79           H  
ATOM   3868 HG23 VAL A 240       5.130 -32.556 -20.146  1.00 93.79           H  
ATOM   3869  N   HIS A 241       2.107 -28.878 -19.928  1.00 88.64           N  
ATOM   3870  H   HIS A 241       1.529 -29.644 -19.614  1.00 88.64           H  
ATOM   3871  CA  HIS A 241       1.502 -27.865 -20.797  1.00 88.64           C  
ATOM   3872  HA  HIS A 241       2.222 -27.611 -21.576  1.00 88.64           H  
ATOM   3873  C   HIS A 241       1.092 -26.545 -20.114  1.00 88.64           C  
ATOM   3874  CB  HIS A 241       0.266 -28.472 -21.457  1.00 88.64           C  
ATOM   3875  HB2 HIS A 241       0.506 -29.458 -21.853  1.00 88.64           H  
ATOM   3876  HB3 HIS A 241       0.000 -27.839 -22.303  1.00 88.64           H  
ATOM   3877  O   HIS A 241       0.710 -25.617 -20.822  1.00 88.64           O  
ATOM   3878  CG  HIS A 241      -0.930 -28.557 -20.534  1.00 88.64           C  
ATOM   3879  CD2 HIS A 241      -2.149 -27.996 -20.786  1.00 88.64           C  
ATOM   3880  HD2 HIS A 241      -2.419 -27.447 -21.676  1.00 88.64           H  
ATOM   3881  ND1 HIS A 241      -0.965 -29.023 -19.234  1.00 88.64           N  
ATOM   3882  HD1 HIS A 241      -0.171 -29.115 -18.617  1.00 88.64           H  
ATOM   3883  CE1 HIS A 241      -2.191 -28.784 -18.743  1.00 88.64           C  
ATOM   3884  HE1 HIS A 241      -2.490 -28.941 -17.717  1.00 88.64           H  
ATOM   3885  NE2 HIS A 241      -2.961 -28.200 -19.672  1.00 88.64           N  
ATOM   3886  N   GLU A 242       1.117 -26.446 -18.777  1.00 87.07           N  
ATOM   3887  H   GLU A 242       1.371 -27.249 -18.220  1.00 87.07           H  
ATOM   3888  CA  GLU A 242       0.815 -25.180 -18.081  1.00 87.07           C  
ATOM   3889  HA  GLU A 242      -0.141 -24.792 -18.433  1.00 87.07           H  
ATOM   3890  C   GLU A 242       1.875 -24.107 -18.395  1.00 87.07           C  
ATOM   3891  CB  GLU A 242       0.721 -25.397 -16.556  1.00 87.07           C  
ATOM   3892  HB2 GLU A 242       0.637 -24.430 -16.061  1.00 87.07           H  
ATOM   3893  HB3 GLU A 242       1.660 -25.843 -16.229  1.00 87.07           H  
ATOM   3894  O   GLU A 242       1.550 -22.921 -18.380  1.00 87.07           O  
ATOM   3895  CG  GLU A 242      -0.431 -26.313 -16.090  1.00 87.07           C  
ATOM   3896  HG2 GLU A 242      -0.037 -26.955 -15.303  1.00 87.07           H  
ATOM   3897  HG3 GLU A 242      -0.725 -26.974 -16.906  1.00 87.07           H  
ATOM   3898  CD  GLU A 242      -1.682 -25.603 -15.534  1.00 87.07           C  
ATOM   3899  OE1 GLU A 242      -2.808 -26.076 -15.830  1.00 87.07           O  
ATOM   3900  OE2 GLU A 242      -1.586 -24.669 -14.702  1.00 87.07           O  
ATOM   3901  N   ARG A 243       3.116 -24.528 -18.717  1.00 91.34           N  
ATOM   3902  H   ARG A 243       3.267 -25.526 -18.744  1.00 91.34           H  
ATOM   3903  CA  ARG A 243       4.264 -23.660 -19.059  1.00 91.34           C  
ATOM   3904  HA  ARG A 243       5.177 -24.251 -18.987  1.00 91.34           H  
ATOM   3905  C   ARG A 243       4.481 -22.531 -18.033  1.00 91.34           C  
ATOM   3906  CB  ARG A 243       4.155 -23.180 -20.522  1.00 91.34           C  
ATOM   3907  HB2 ARG A 243       3.259 -22.567 -20.621  1.00 91.34           H  
ATOM   3908  HB3 ARG A 243       5.011 -22.541 -20.739  1.00 91.34           H  
ATOM   3909  O   ARG A 243       4.766 -21.381 -18.383  1.00 91.34           O  
ATOM   3910  CG  ARG A 243       4.101 -24.292 -21.595  1.00 91.34           C  
ATOM   3911  HG2 ARG A 243       3.246 -24.939 -21.401  1.00 91.34           H  
ATOM   3912  HG3 ARG A 243       3.936 -23.818 -22.562  1.00 91.34           H  
ATOM   3913  CD  ARG A 243       5.362 -25.168 -21.701  1.00 91.34           C  
ATOM   3914  HD2 ARG A 243       5.222 -25.906 -22.491  1.00 91.34           H  
ATOM   3915  HD3 ARG A 243       5.502 -25.706 -20.763  1.00 91.34           H  
ATOM   3916  NE  ARG A 243       6.563 -24.363 -21.969  1.00 91.34           N  
ATOM   3917  HE  ARG A 243       7.070 -24.059 -21.150  1.00 91.34           H  
ATOM   3918  NH1 ARG A 243       6.632 -24.360 -24.296  1.00 91.34           N  
ATOM   3919 HH11 ARG A 243       7.157 -24.165 -25.136  1.00 91.34           H  
ATOM   3920 HH12 ARG A 243       6.008 -25.150 -24.379  1.00 91.34           H  
ATOM   3921  NH2 ARG A 243       8.014 -23.090 -23.101  1.00 91.34           N  
ATOM   3922 HH21 ARG A 243       8.348 -22.696 -23.969  1.00 91.34           H  
ATOM   3923 HH22 ARG A 243       8.342 -22.758 -22.205  1.00 91.34           H  
ATOM   3924  CZ  ARG A 243       7.051 -23.951 -23.125  1.00 91.34           C  
ATOM   3925  N   ASP A 244       4.302 -22.877 -16.753  1.00 90.27           N  
ATOM   3926  H   ASP A 244       4.051 -23.836 -16.559  1.00 90.27           H  
ATOM   3927  CA  ASP A 244       4.588 -22.006 -15.611  1.00 90.27           C  
ATOM   3928  HA  ASP A 244       4.161 -21.029 -15.837  1.00 90.27           H  
ATOM   3929  C   ASP A 244       6.103 -21.809 -15.437  1.00 90.27           C  
ATOM   3930  CB  ASP A 244       3.881 -22.507 -14.330  1.00 90.27           C  
ATOM   3931  HB2 ASP A 244       2.883 -22.860 -14.588  1.00 90.27           H  
ATOM   3932  HB3 ASP A 244       3.753 -21.651 -13.668  1.00 90.27           H  
ATOM   3933  O   ASP A 244       6.908 -22.643 -15.863  1.00 90.27           O  
ATOM   3934  CG  ASP A 244       4.626 -23.591 -13.534  1.00 90.27           C  
ATOM   3935  OD1 ASP A 244       5.669 -23.259 -12.921  1.00 90.27           O  
ATOM   3936  OD2 ASP A 244       4.147 -24.746 -13.478  1.00 90.27           O  
ATOM   3937  N   GLN A 245       6.510 -20.706 -14.804  1.00 91.70           N  
ATOM   3938  H   GLN A 245       5.808 -20.062 -14.469  1.00 91.70           H  
ATOM   3939  CA  GLN A 245       7.929 -20.329 -14.747  1.00 91.70           C  
ATOM   3940  HA  GLN A 245       8.300 -20.294 -15.772  1.00 91.70           H  
ATOM   3941  C   GLN A 245       8.798 -21.351 -13.983  1.00 91.70           C  
ATOM   3942  CB  GLN A 245       8.053 -18.922 -14.138  1.00 91.70           C  
ATOM   3943  HB2 GLN A 245       7.248 -18.289 -14.512  1.00 91.70           H  
ATOM   3944  HB3 GLN A 245       7.948 -18.997 -13.055  1.00 91.70           H  
ATOM   3945  O   GLN A 245       9.988 -21.484 -14.269  1.00 91.70           O  
ATOM   3946  CG  GLN A 245       9.388 -18.244 -14.490  1.00 91.70           C  
ATOM   3947  HG2 GLN A 245      10.221 -18.898 -14.232  1.00 91.70           H  
ATOM   3948  HG3 GLN A 245       9.421 -18.059 -15.563  1.00 91.70           H  
ATOM   3949  CD  GLN A 245       9.581 -16.934 -13.732  1.00 91.70           C  
ATOM   3950  NE2 GLN A 245       9.869 -15.842 -14.403  1.00 91.70           N  
ATOM   3951 HE21 GLN A 245       9.928 -14.979 -13.882  1.00 91.70           H  
ATOM   3952 HE22 GLN A 245       9.888 -15.827 -15.413  1.00 91.70           H  
ATOM   3953  OE1 GLN A 245       9.503 -16.882 -12.515  1.00 91.70           O  
ATOM   3954  N   ASN A 246       8.227 -22.105 -13.034  1.00 92.60           N  
ATOM   3955  H   ASN A 246       7.219 -22.106 -12.974  1.00 92.60           H  
ATOM   3956  CA  ASN A 246       8.948 -23.171 -12.337  1.00 92.60           C  
ATOM   3957  HA  ASN A 246       9.980 -22.852 -12.185  1.00 92.60           H  
ATOM   3958  C   ASN A 246       9.008 -24.453 -13.171  1.00 92.60           C  
ATOM   3959  CB  ASN A 246       8.332 -23.462 -10.959  1.00 92.60           C  
ATOM   3960  HB2 ASN A 246       8.904 -24.256 -10.479  1.00 92.60           H  
ATOM   3961  HB3 ASN A 246       7.309 -23.816 -11.083  1.00 92.60           H  
ATOM   3962  O   ASN A 246      10.008 -25.156 -13.075  1.00 92.60           O  
ATOM   3963  CG  ASN A 246       8.346 -22.259 -10.043  1.00 92.60           C  
ATOM   3964  ND2 ASN A 246       7.236 -21.566  -9.947  1.00 92.60           N  
ATOM   3965 HD21 ASN A 246       6.470 -21.800 -10.562  1.00 92.60           H  
ATOM   3966 HD22 ASN A 246       7.254 -20.702  -9.425  1.00 92.60           H  
ATOM   3967  OD1 ASN A 246       9.344 -21.942  -9.404  1.00 92.60           O  
ATOM   3968  N   MET A 247       7.988 -24.763 -13.977  1.00 94.85           N  
ATOM   3969  H   MET A 247       7.179 -24.159 -13.982  1.00 94.85           H  
ATOM   3970  CA  MET A 247       8.008 -25.923 -14.876  1.00 94.85           C  
ATOM   3971  HA  MET A 247       8.291 -26.801 -14.295  1.00 94.85           H  
ATOM   3972  C   MET A 247       9.063 -25.759 -15.971  1.00 94.85           C  
ATOM   3973  CB  MET A 247       6.613 -26.169 -15.475  1.00 94.85           C  
ATOM   3974  HB2 MET A 247       6.367 -25.368 -16.172  1.00 94.85           H  
ATOM   3975  HB3 MET A 247       5.871 -26.169 -14.676  1.00 94.85           H  
ATOM   3976  O   MET A 247       9.897 -26.645 -16.146  1.00 94.85           O  
ATOM   3977  CG  MET A 247       6.538 -27.517 -16.205  1.00 94.85           C  
ATOM   3978  HG2 MET A 247       5.586 -27.568 -16.734  1.00 94.85           H  
ATOM   3979  HG3 MET A 247       7.327 -27.553 -16.956  1.00 94.85           H  
ATOM   3980  SD  MET A 247       6.687 -28.987 -15.139  1.00 94.85           S  
ATOM   3981  CE  MET A 247       5.010 -29.053 -14.446  1.00 94.85           C  
ATOM   3982  HE1 MET A 247       4.280 -29.153 -15.249  1.00 94.85           H  
ATOM   3983  HE2 MET A 247       4.803 -28.140 -13.887  1.00 94.85           H  
ATOM   3984  HE3 MET A 247       4.917 -29.911 -13.781  1.00 94.85           H  
ATOM   3985  N   ASP A 248       9.091 -24.610 -16.648  1.00 95.39           N  
ATOM   3986  H   ASP A 248       8.356 -23.934 -16.493  1.00 95.39           H  
ATOM   3987  CA  ASP A 248      10.073 -24.348 -17.705  1.00 95.39           C  
ATOM   3988  HA  ASP A 248      10.024 -25.156 -18.434  1.00 95.39           H  
ATOM   3989  C   ASP A 248      11.511 -24.350 -17.149  1.00 95.39           C  
ATOM   3990  CB  ASP A 248       9.725 -23.037 -18.435  1.00 95.39           C  
ATOM   3991  HB2 ASP A 248      10.633 -22.654 -18.900  1.00 95.39           H  
ATOM   3992  HB3 ASP A 248       9.380 -22.294 -17.716  1.00 95.39           H  
ATOM   3993  O   ASP A 248      12.400 -24.949 -17.752  1.00 95.39           O  
ATOM   3994  CG  ASP A 248       8.670 -23.215 -19.540  1.00 95.39           C  
ATOM   3995  OD1 ASP A 248       7.803 -24.112 -19.451  1.00 95.39           O  
ATOM   3996  OD2 ASP A 248       8.729 -22.473 -20.546  1.00 95.39           O  
ATOM   3997  N   PHE A 249      11.742 -23.790 -15.953  1.00 96.09           N  
ATOM   3998  H   PHE A 249      10.988 -23.300 -15.494  1.00 96.09           H  
ATOM   3999  CA  PHE A 249      13.058 -23.848 -15.301  1.00 96.09           C  
ATOM   4000  HA  PHE A 249      13.808 -23.585 -16.047  1.00 96.09           H  
ATOM   4001  C   PHE A 249      13.410 -25.264 -14.794  1.00 96.09           C  
ATOM   4002  CB  PHE A 249      13.124 -22.795 -14.183  1.00 96.09           C  
ATOM   4003  HB2 PHE A 249      12.588 -23.164 -13.309  1.00 96.09           H  
ATOM   4004  HB3 PHE A 249      12.611 -21.893 -14.517  1.00 96.09           H  
ATOM   4005  O   PHE A 249      14.568 -25.679 -14.840  1.00 96.09           O  
ATOM   4006  CG  PHE A 249      14.535 -22.402 -13.784  1.00 96.09           C  
ATOM   4007  CD1 PHE A 249      15.306 -23.256 -12.976  1.00 96.09           C  
ATOM   4008  HD1 PHE A 249      14.897 -24.211 -12.681  1.00 96.09           H  
ATOM   4009  CD2 PHE A 249      15.099 -21.197 -14.246  1.00 96.09           C  
ATOM   4010  HD2 PHE A 249      14.528 -20.543 -14.889  1.00 96.09           H  
ATOM   4011  CE1 PHE A 249      16.617 -22.909 -12.607  1.00 96.09           C  
ATOM   4012  HE1 PHE A 249      17.209 -23.579 -12.001  1.00 96.09           H  
ATOM   4013  CE2 PHE A 249      16.418 -20.857 -13.897  1.00 96.09           C  
ATOM   4014  HE2 PHE A 249      16.858 -19.945 -14.274  1.00 96.09           H  
ATOM   4015  CZ  PHE A 249      17.174 -21.707 -13.072  1.00 96.09           C  
ATOM   4016  HZ  PHE A 249      18.191 -21.446 -12.818  1.00 96.09           H  
ATOM   4017  N   LEU A 250      12.426 -26.048 -14.341  1.00 96.56           N  
ATOM   4018  H   LEU A 250      11.488 -25.675 -14.308  1.00 96.56           H  
ATOM   4019  CA  LEU A 250      12.623 -27.443 -13.935  1.00 96.56           C  
ATOM   4020  HA  LEU A 250      13.451 -27.479 -13.227  1.00 96.56           H  
ATOM   4021  C   LEU A 250      13.026 -28.333 -15.120  1.00 96.56           C  
ATOM   4022  CB  LEU A 250      11.346 -27.930 -13.226  1.00 96.56           C  
ATOM   4023  HB2 LEU A 250      10.501 -27.791 -13.900  1.00 96.56           H  
ATOM   4024  HB3 LEU A 250      11.186 -27.303 -12.349  1.00 96.56           H  
ATOM   4025  O   LEU A 250      13.873 -29.208 -14.945  1.00 96.56           O  
ATOM   4026  CG  LEU A 250      11.344 -29.396 -12.768  1.00 96.56           C  
ATOM   4027  HG  LEU A 250      11.462 -30.056 -13.627  1.00 96.56           H  
ATOM   4028  CD1 LEU A 250      12.440 -29.695 -11.748  1.00 96.56           C  
ATOM   4029 HD11 LEU A 250      13.419 -29.544 -12.203  1.00 96.56           H  
ATOM   4030 HD12 LEU A 250      12.335 -29.042 -10.881  1.00 96.56           H  
ATOM   4031 HD13 LEU A 250      12.364 -30.736 -11.435  1.00 96.56           H  
ATOM   4032  CD2 LEU A 250      10.004 -29.701 -12.099  1.00 96.56           C  
ATOM   4033 HD21 LEU A 250       9.850 -29.041 -11.245  1.00 96.56           H  
ATOM   4034 HD22 LEU A 250       9.997 -30.737 -11.760  1.00 96.56           H  
ATOM   4035 HD23 LEU A 250       9.203 -29.558 -12.823  1.00 96.56           H  
ATOM   4036  N   LEU A 251      12.499 -28.082 -16.324  1.00 95.70           N  
ATOM   4037  H   LEU A 251      11.785 -27.371 -16.394  1.00 95.70           H  
ATOM   4038  CA  LEU A 251      12.937 -28.765 -17.547  1.00 95.70           C  
ATOM   4039  HA  LEU A 251      12.861 -29.841 -17.388  1.00 95.70           H  
ATOM   4040  C   LEU A 251      14.418 -28.487 -17.858  1.00 95.70           C  
ATOM   4041  CB  LEU A 251      12.026 -28.370 -18.727  1.00 95.70           C  
ATOM   4042  HB2 LEU A 251      12.004 -27.282 -18.799  1.00 95.70           H  
ATOM   4043  HB3 LEU A 251      12.467 -28.746 -19.650  1.00 95.70           H  
ATOM   4044  O   LEU A 251      15.143 -29.429 -18.184  1.00 95.70           O  
ATOM   4045  CG  LEU A 251      10.578 -28.893 -18.632  1.00 95.70           C  
ATOM   4046  HG  LEU A 251      10.143 -28.627 -17.669  1.00 95.70           H  
ATOM   4047  CD1 LEU A 251       9.726 -28.272 -19.740  1.00 95.70           C  
ATOM   4048 HD11 LEU A 251       8.700 -28.632 -19.667  1.00 95.70           H  
ATOM   4049 HD12 LEU A 251      10.135 -28.526 -20.719  1.00 95.70           H  
ATOM   4050 HD13 LEU A 251       9.715 -27.188 -19.628  1.00 95.70           H  
ATOM   4051  CD2 LEU A 251      10.498 -30.413 -18.787  1.00 95.70           C  
ATOM   4052 HD21 LEU A 251      11.053 -30.902 -17.986  1.00 95.70           H  
ATOM   4053 HD22 LEU A 251       9.457 -30.731 -18.732  1.00 95.70           H  
ATOM   4054 HD23 LEU A 251      10.916 -30.699 -19.752  1.00 95.70           H  
ATOM   4055  N   ILE A 252      14.888 -27.244 -17.666  1.00 94.89           N  
ATOM   4056  H   ILE A 252      14.227 -26.520 -17.423  1.00 94.89           H  
ATOM   4057  CA  ILE A 252      16.314 -26.884 -17.788  1.00 94.89           C  
ATOM   4058  HA  ILE A 252      16.648 -27.149 -18.792  1.00 94.89           H  
ATOM   4059  C   ILE A 252      17.154 -27.691 -16.794  1.00 94.89           C  
ATOM   4060  CB  ILE A 252      16.562 -25.368 -17.576  1.00 94.89           C  
ATOM   4061  HB  ILE A 252      16.242 -25.096 -16.571  1.00 94.89           H  
ATOM   4062  O   ILE A 252      18.108 -28.355 -17.193  1.00 94.89           O  
ATOM   4063  CG1 ILE A 252      15.768 -24.506 -18.575  1.00 94.89           C  
ATOM   4064 HG12 ILE A 252      14.733 -24.845 -18.608  1.00 94.89           H  
ATOM   4065 HG13 ILE A 252      16.190 -24.635 -19.572  1.00 94.89           H  
ATOM   4066  CG2 ILE A 252      18.069 -25.060 -17.682  1.00 94.89           C  
ATOM   4067 HG21 ILE A 252      18.605 -25.475 -16.829  1.00 94.89           H  
ATOM   4068 HG22 ILE A 252      18.242 -23.984 -17.690  1.00 94.89           H  
ATOM   4069 HG23 ILE A 252      18.474 -25.491 -18.598  1.00 94.89           H  
ATOM   4070  CD1 ILE A 252      15.749 -23.012 -18.217  1.00 94.89           C  
ATOM   4071 HD11 ILE A 252      14.918 -22.528 -18.730  1.00 94.89           H  
ATOM   4072 HD12 ILE A 252      16.679 -22.536 -18.528  1.00 94.89           H  
ATOM   4073 HD13 ILE A 252      15.619 -22.878 -17.143  1.00 94.89           H  
ATOM   4074  N   VAL A 253      16.792 -27.670 -15.505  1.00 95.24           N  
ATOM   4075  H   VAL A 253      15.997 -27.102 -15.251  1.00 95.24           H  
ATOM   4076  CA  VAL A 253      17.548 -28.357 -14.442  1.00 95.24           C  
ATOM   4077  HA  VAL A 253      18.582 -28.012 -14.479  1.00 95.24           H  
ATOM   4078  C   VAL A 253      17.590 -29.870 -14.671  1.00 95.24           C  
ATOM   4079  CB  VAL A 253      16.984 -28.002 -13.049  1.00 95.24           C  
ATOM   4080  HB  VAL A 253      15.910 -28.186 -13.038  1.00 95.24           H  
ATOM   4081  O   VAL A 253      18.661 -30.467 -14.591  1.00 95.24           O  
ATOM   4082  CG1 VAL A 253      17.625 -28.813 -11.915  1.00 95.24           C  
ATOM   4083 HG11 VAL A 253      17.351 -29.864 -12.005  1.00 95.24           H  
ATOM   4084 HG12 VAL A 253      18.711 -28.720 -11.953  1.00 95.24           H  
ATOM   4085 HG13 VAL A 253      17.270 -28.452 -10.950  1.00 95.24           H  
ATOM   4086  CG2 VAL A 253      17.235 -26.522 -12.732  1.00 95.24           C  
ATOM   4087 HG21 VAL A 253      18.307 -26.327 -12.698  1.00 95.24           H  
ATOM   4088 HG22 VAL A 253      16.793 -26.268 -11.769  1.00 95.24           H  
ATOM   4089 HG23 VAL A 253      16.787 -25.888 -13.497  1.00 95.24           H  
ATOM   4090  N   VAL A 254      16.466 -30.499 -15.028  1.00 94.49           N  
ATOM   4091  H   VAL A 254      15.613 -29.962 -15.098  1.00 94.49           H  
ATOM   4092  CA  VAL A 254      16.421 -31.939 -15.337  1.00 94.49           C  
ATOM   4093  HA  VAL A 254      16.852 -32.485 -14.498  1.00 94.49           H  
ATOM   4094  C   VAL A 254      17.293 -32.274 -16.552  1.00 94.49           C  
ATOM   4095  CB  VAL A 254      14.965 -32.416 -15.510  1.00 94.49           C  
ATOM   4096  HB  VAL A 254      14.440 -31.740 -16.185  1.00 94.49           H  
ATOM   4097  O   VAL A 254      18.063 -33.231 -16.494  1.00 94.49           O  
ATOM   4098  CG1 VAL A 254      14.859 -33.837 -16.078  1.00 94.49           C  
ATOM   4099 HG11 VAL A 254      15.446 -34.527 -15.472  1.00 94.49           H  
ATOM   4100 HG12 VAL A 254      15.222 -33.864 -17.105  1.00 94.49           H  
ATOM   4101 HG13 VAL A 254      13.817 -34.157 -16.080  1.00 94.49           H  
ATOM   4102  CG2 VAL A 254      14.249 -32.425 -14.150  1.00 94.49           C  
ATOM   4103 HG21 VAL A 254      14.720 -33.149 -13.483  1.00 94.49           H  
ATOM   4104 HG22 VAL A 254      13.201 -32.690 -14.285  1.00 94.49           H  
ATOM   4105 HG23 VAL A 254      14.298 -31.439 -13.689  1.00 94.49           H  
ATOM   4106  N   ARG A 255      17.252 -31.471 -17.624  1.00 91.14           N  
ATOM   4107  H   ARG A 255      16.618 -30.685 -17.613  1.00 91.14           H  
ATOM   4108  CA  ARG A 255      18.101 -31.666 -18.812  1.00 91.14           C  
ATOM   4109  HA  ARG A 255      17.991 -32.697 -19.150  1.00 91.14           H  
ATOM   4110  C   ARG A 255      19.595 -31.491 -18.497  1.00 91.14           C  
ATOM   4111  CB  ARG A 255      17.603 -30.731 -19.928  1.00 91.14           C  
ATOM   4112  HB2 ARG A 255      17.690 -29.695 -19.602  1.00 91.14           H  
ATOM   4113  HB3 ARG A 255      16.550 -30.939 -20.116  1.00 91.14           H  
ATOM   4114  O   ARG A 255      20.397 -32.323 -18.918  1.00 91.14           O  
ATOM   4115  CG  ARG A 255      18.383 -30.912 -21.235  1.00 91.14           C  
ATOM   4116  HG2 ARG A 255      19.406 -30.566 -21.085  1.00 91.14           H  
ATOM   4117  HG3 ARG A 255      18.400 -31.965 -21.513  1.00 91.14           H  
ATOM   4118  CD  ARG A 255      17.743 -30.104 -22.368  1.00 91.14           C  
ATOM   4119  HD2 ARG A 255      16.811 -30.582 -22.670  1.00 91.14           H  
ATOM   4120  HD3 ARG A 255      17.526 -29.103 -21.998  1.00 91.14           H  
ATOM   4121  NE  ARG A 255      18.656 -30.017 -23.520  1.00 91.14           N  
ATOM   4122  HE  ARG A 255      19.419 -30.678 -23.541  1.00 91.14           H  
ATOM   4123  NH1 ARG A 255      17.651 -28.237 -24.572  1.00 91.14           N  
ATOM   4124 HH11 ARG A 255      16.846 -28.351 -23.973  1.00 91.14           H  
ATOM   4125 HH12 ARG A 255      17.658 -27.495 -25.257  1.00 91.14           H  
ATOM   4126  NH2 ARG A 255      19.620 -28.999 -25.304  1.00 91.14           N  
ATOM   4127 HH21 ARG A 255      20.433 -29.584 -25.168  1.00 91.14           H  
ATOM   4128 HH22 ARG A 255      19.660 -28.219 -25.945  1.00 91.14           H  
ATOM   4129  CZ  ARG A 255      18.629 -29.093 -24.462  1.00 91.14           C  
ATOM   4130  N   ARG A 256      19.958 -30.467 -17.713  1.00 90.49           N  
ATOM   4131  H   ARG A 256      19.227 -29.828 -17.436  1.00 90.49           H  
ATOM   4132  CA  ARG A 256      21.335 -30.172 -17.263  1.00 90.49           C  
ATOM   4133  HA  ARG A 256      21.975 -30.077 -18.140  1.00 90.49           H  
ATOM   4134  C   ARG A 256      21.910 -31.307 -16.407  1.00 90.49           C  
ATOM   4135  CB  ARG A 256      21.312 -28.832 -16.490  1.00 90.49           C  
ATOM   4136  HB2 ARG A 256      20.690 -28.125 -17.038  1.00 90.49           H  
ATOM   4137  HB3 ARG A 256      20.837 -28.991 -15.522  1.00 90.49           H  
ATOM   4138  O   ARG A 256      23.064 -31.691 -16.590  1.00 90.49           O  
ATOM   4139  CG  ARG A 256      22.670 -28.143 -16.256  1.00 90.49           C  
ATOM   4140  HG2 ARG A 256      22.494 -27.270 -15.628  1.00 90.49           H  
ATOM   4141  HG3 ARG A 256      23.352 -28.812 -15.731  1.00 90.49           H  
ATOM   4142  CD  ARG A 256      23.305 -27.687 -17.578  1.00 90.49           C  
ATOM   4143  HD2 ARG A 256      23.935 -28.492 -17.959  1.00 90.49           H  
ATOM   4144  HD3 ARG A 256      22.513 -27.518 -18.307  1.00 90.49           H  
ATOM   4145  NE  ARG A 256      24.090 -26.434 -17.469  1.00 90.49           N  
ATOM   4146  HE  ARG A 256      24.096 -25.924 -16.597  1.00 90.49           H  
ATOM   4147  NH1 ARG A 256      24.796 -26.488 -19.622  1.00 90.49           N  
ATOM   4148 HH11 ARG A 256      25.093 -26.065 -20.490  1.00 90.49           H  
ATOM   4149 HH12 ARG A 256      24.262 -27.328 -19.791  1.00 90.49           H  
ATOM   4150  NH2 ARG A 256      25.219 -24.681 -18.458  1.00 90.49           N  
ATOM   4151 HH21 ARG A 256      25.678 -24.301 -19.274  1.00 90.49           H  
ATOM   4152 HH22 ARG A 256      25.383 -24.246 -17.562  1.00 90.49           H  
ATOM   4153  CZ  ARG A 256      24.697 -25.867 -18.500  1.00 90.49           C  
ATOM   4154  N   LEU A 257      21.104 -31.876 -15.506  1.00 90.88           N  
ATOM   4155  H   LEU A 257      20.183 -31.481 -15.382  1.00 90.88           H  
ATOM   4156  CA  LEU A 257      21.520 -32.961 -14.608  1.00 90.88           C  
ATOM   4157  HA  LEU A 257      22.546 -32.778 -14.289  1.00 90.88           H  
ATOM   4158  C   LEU A 257      21.559 -34.335 -15.300  1.00 90.88           C  
ATOM   4159  CB  LEU A 257      20.643 -32.946 -13.345  1.00 90.88           C  
ATOM   4160  HB2 LEU A 257      20.896 -33.823 -12.749  1.00 90.88           H  
ATOM   4161  HB3 LEU A 257      19.596 -33.024 -13.639  1.00 90.88           H  
ATOM   4162  O   LEU A 257      22.485 -35.108 -15.057  1.00 90.88           O  
ATOM   4163  CG  LEU A 257      20.833 -31.694 -12.459  1.00 90.88           C  
ATOM   4164  HG  LEU A 257      20.617 -30.791 -13.029  1.00 90.88           H  
ATOM   4165  CD1 LEU A 257      19.872 -31.748 -11.271  1.00 90.88           C  
ATOM   4166 HD11 LEU A 257      20.051 -32.653 -10.689  1.00 90.88           H  
ATOM   4167 HD12 LEU A 257      18.847 -31.747 -11.641  1.00 90.88           H  
ATOM   4168 HD13 LEU A 257      20.014 -30.874 -10.636  1.00 90.88           H  
ATOM   4169  CD2 LEU A 257      22.256 -31.571 -11.917  1.00 90.88           C  
ATOM   4170 HD21 LEU A 257      22.314 -30.763 -11.187  1.00 90.88           H  
ATOM   4171 HD22 LEU A 257      22.950 -31.342 -12.725  1.00 90.88           H  
ATOM   4172 HD23 LEU A 257      22.556 -32.510 -11.451  1.00 90.88           H  
ATOM   4173  N   LEU A 258      20.638 -34.624 -16.229  1.00 87.13           N  
ATOM   4174  H   LEU A 258      19.867 -33.986 -16.367  1.00 87.13           H  
ATOM   4175  CA  LEU A 258      20.731 -35.808 -17.101  1.00 87.13           C  
ATOM   4176  HA  LEU A 258      20.764 -36.706 -16.484  1.00 87.13           H  
ATOM   4177  C   LEU A 258      22.018 -35.808 -17.942  1.00 87.13           C  
ATOM   4178  CB  LEU A 258      19.519 -35.869 -18.048  1.00 87.13           C  
ATOM   4179  HB2 LEU A 258      19.327 -34.867 -18.433  1.00 87.13           H  
ATOM   4180  HB3 LEU A 258      19.785 -36.493 -18.901  1.00 87.13           H  
ATOM   4181  O   LEU A 258      22.646 -36.854 -18.091  1.00 87.13           O  
ATOM   4182  CG  LEU A 258      18.219 -36.438 -17.454  1.00 87.13           C  
ATOM   4183  HG  LEU A 258      17.925 -35.870 -16.571  1.00 87.13           H  
ATOM   4184  CD1 LEU A 258      17.129 -36.312 -18.521  1.00 87.13           C  
ATOM   4185 HD11 LEU A 258      17.447 -36.798 -19.443  1.00 87.13           H  
ATOM   4186 HD12 LEU A 258      16.216 -36.797 -18.176  1.00 87.13           H  
ATOM   4187 HD13 LEU A 258      16.924 -35.258 -18.712  1.00 87.13           H  
ATOM   4188  CD2 LEU A 258      18.345 -37.916 -17.075  1.00 87.13           C  
ATOM   4189 HD21 LEU A 258      18.674 -38.506 -17.930  1.00 87.13           H  
ATOM   4190 HD22 LEU A 258      19.053 -38.040 -16.256  1.00 87.13           H  
ATOM   4191 HD23 LEU A 258      17.383 -38.297 -16.732  1.00 87.13           H  
ATOM   4192  N   ALA A 259      22.425 -34.648 -18.469  1.00 80.98           N  
ATOM   4193  H   ALA A 259      21.838 -33.833 -18.357  1.00 80.98           H  
ATOM   4194  CA  ALA A 259      23.638 -34.517 -19.277  1.00 80.98           C  
ATOM   4195  HA  ALA A 259      23.602 -35.252 -20.082  1.00 80.98           H  
ATOM   4196  C   ALA A 259      24.935 -34.761 -18.482  1.00 80.98           C  
ATOM   4197  CB  ALA A 259      23.644 -33.113 -19.894  1.00 80.98           C  
ATOM   4198  HB1 ALA A 259      23.801 -32.362 -19.120  1.00 80.98           H  
ATOM   4199  HB2 ALA A 259      24.445 -33.038 -20.629  1.00 80.98           H  
ATOM   4200  HB3 ALA A 259      22.688 -32.916 -20.380  1.00 80.98           H  
ATOM   4201  O   ALA A 259      25.933 -35.200 -19.060  1.00 80.98           O  
ATOM   4202  N   THR A 260      24.920 -34.468 -17.175  1.00 81.77           N  
ATOM   4203  H   THR A 260      24.045 -34.166 -16.771  1.00 81.77           H  
ATOM   4204  CA  THR A 260      26.117 -34.386 -16.323  1.00 81.77           C  
ATOM   4205  HA  THR A 260      27.001 -34.418 -16.960  1.00 81.77           H  
ATOM   4206  C   THR A 260      26.275 -35.557 -15.353  1.00 81.77           C  
ATOM   4207  CB  THR A 260      26.174 -33.053 -15.557  1.00 81.77           C  
ATOM   4208  HB  THR A 260      26.956 -33.113 -14.800  1.00 81.77           H  
ATOM   4209  O   THR A 260      27.298 -36.231 -15.416  1.00 81.77           O  
ATOM   4210  CG2 THR A 260      26.474 -31.867 -16.470  1.00 81.77           C  
ATOM   4211 HG21 THR A 260      25.728 -31.792 -17.262  1.00 81.77           H  
ATOM   4212 HG22 THR A 260      26.473 -30.948 -15.884  1.00 81.77           H  
ATOM   4213 HG23 THR A 260      27.458 -31.996 -16.920  1.00 81.77           H  
ATOM   4214  OG1 THR A 260      24.948 -32.775 -14.925  1.00 81.77           O  
ATOM   4215  HG1 THR A 260      24.397 -32.309 -15.559  1.00 81.77           H  
ATOM   4216  N   ASN A 261      25.312 -35.809 -14.456  1.00 80.53           N  
ATOM   4217  H   ASN A 261      24.499 -35.210 -14.453  1.00 80.53           H  
ATOM   4218  CA  ASN A 261      25.520 -36.702 -13.302  1.00 80.53           C  
ATOM   4219  HA  ASN A 261      26.352 -37.369 -13.528  1.00 80.53           H  
ATOM   4220  C   ASN A 261      24.354 -37.647 -12.945  1.00 80.53           C  
ATOM   4221  CB  ASN A 261      25.946 -35.845 -12.091  1.00 80.53           C  
ATOM   4222  HB2 ASN A 261      26.275 -36.512 -11.294  1.00 80.53           H  
ATOM   4223  HB3 ASN A 261      26.799 -35.228 -12.374  1.00 80.53           H  
ATOM   4224  O   ASN A 261      24.475 -38.401 -11.986  1.00 80.53           O  
ATOM   4225  CG  ASN A 261      24.861 -34.944 -11.517  1.00 80.53           C  
ATOM   4226  ND2 ASN A 261      25.227 -34.124 -10.561  1.00 80.53           N  
ATOM   4227 HD21 ASN A 261      26.178 -34.128 -10.222  1.00 80.53           H  
ATOM   4228 HD22 ASN A 261      24.534 -33.508 -10.161  1.00 80.53           H  
ATOM   4229  OD1 ASN A 261      23.699 -34.964 -11.902  1.00 80.53           O  
ATOM   4230  N   SER A 262      23.231 -37.614 -13.672  1.00 87.00           N  
ATOM   4231  H   SER A 262      23.175 -36.915 -14.400  1.00 87.00           H  
ATOM   4232  CA  SER A 262      21.972 -38.244 -13.226  1.00 87.00           C  
ATOM   4233  HA  SER A 262      22.168 -38.844 -12.337  1.00 87.00           H  
ATOM   4234  C   SER A 262      21.319 -39.215 -14.232  1.00 87.00           C  
ATOM   4235  CB  SER A 262      20.986 -37.151 -12.809  1.00 87.00           C  
ATOM   4236  HB2 SER A 262      20.039 -37.629 -12.557  1.00 87.00           H  
ATOM   4237  HB3 SER A 262      20.810 -36.472 -13.644  1.00 87.00           H  
ATOM   4238  O   SER A 262      20.110 -39.436 -14.174  1.00 87.00           O  
ATOM   4239  OG  SER A 262      21.425 -36.422 -11.677  1.00 87.00           O  
ATOM   4240  HG  SER A 262      22.275 -36.016 -11.865  1.00 87.00           H  
ATOM   4241  N   ARG A 263      22.083 -39.796 -15.170  1.00 78.62           N  
ATOM   4242  H   ARG A 263      23.075 -39.607 -15.126  1.00 78.62           H  
ATOM   4243  CA  ARG A 263      21.560 -40.544 -16.344  1.00 78.62           C  
ATOM   4244  HA  ARG A 263      21.028 -39.854 -16.998  1.00 78.62           H  
ATOM   4245  C   ARG A 263      20.571 -41.676 -16.037  1.00 78.62           C  
ATOM   4246  CB  ARG A 263      22.712 -41.186 -17.128  1.00 78.62           C  
ATOM   4247  HB2 ARG A 263      22.288 -41.778 -17.940  1.00 78.62           H  
ATOM   4248  HB3 ARG A 263      23.257 -41.863 -16.470  1.00 78.62           H  
ATOM   4249  O   ARG A 263      19.679 -41.934 -16.837  1.00 78.62           O  
ATOM   4250  CG  ARG A 263      23.694 -40.187 -17.739  1.00 78.62           C  
ATOM   4251  HG2 ARG A 263      23.162 -39.479 -18.375  1.00 78.62           H  
ATOM   4252  HG3 ARG A 263      24.210 -39.649 -16.944  1.00 78.62           H  
ATOM   4253  CD  ARG A 263      24.709 -40.966 -18.580  1.00 78.62           C  
ATOM   4254  HD2 ARG A 263      25.048 -41.834 -18.015  1.00 78.62           H  
ATOM   4255  HD3 ARG A 263      24.234 -41.320 -19.494  1.00 78.62           H  
ATOM   4256  NE  ARG A 263      25.862 -40.123 -18.904  1.00 78.62           N  
ATOM   4257  HE  ARG A 263      25.723 -39.123 -18.938  1.00 78.62           H  
ATOM   4258  NH1 ARG A 263      27.445 -41.790 -19.199  1.00 78.62           N  
ATOM   4259 HH11 ARG A 263      28.397 -42.055 -19.406  1.00 78.62           H  
ATOM   4260 HH12 ARG A 263      26.774 -42.542 -19.256  1.00 78.62           H  
ATOM   4261  NH2 ARG A 263      28.056 -39.685 -19.125  1.00 78.62           N  
ATOM   4262 HH21 ARG A 263      28.934 -40.021 -19.494  1.00 78.62           H  
ATOM   4263 HH22 ARG A 263      27.797 -38.717 -19.249  1.00 78.62           H  
ATOM   4264  CZ  ARG A 263      27.097 -40.548 -19.073  1.00 78.62           C  
ATOM   4265  N   HIS A 264      20.752 -42.372 -14.917  1.00 82.70           N  
ATOM   4266  H   HIS A 264      21.536 -42.126 -14.331  1.00 82.70           H  
ATOM   4267  CA  HIS A 264      19.959 -43.554 -14.548  1.00 82.70           C  
ATOM   4268  HA  HIS A 264      19.816 -44.149 -15.450  1.00 82.70           H  
ATOM   4269  C   HIS A 264      18.539 -43.211 -14.053  1.00 82.70           C  
ATOM   4270  CB  HIS A 264      20.735 -44.438 -13.541  1.00 82.70           C  
ATOM   4271  HB2 HIS A 264      20.966 -45.387 -14.026  1.00 82.70           H  
ATOM   4272  HB3 HIS A 264      20.098 -44.667 -12.686  1.00 82.70           H  
ATOM   4273  O   HIS A 264      17.698 -44.104 -13.954  1.00 82.70           O  
ATOM   4274  CG  HIS A 264      22.026 -43.847 -13.025  1.00 82.70           C  
ATOM   4275  CD2 HIS A 264      22.143 -42.896 -12.048  1.00 82.70           C  
ATOM   4276  HD2 HIS A 264      21.333 -42.474 -11.471  1.00 82.70           H  
ATOM   4277  ND1 HIS A 264      23.289 -44.066 -13.532  1.00 82.70           N  
ATOM   4278  HD1 HIS A 264      23.552 -44.765 -14.212  1.00 82.70           H  
ATOM   4279  CE1 HIS A 264      24.146 -43.269 -12.871  1.00 82.70           C  
ATOM   4280  HE1 HIS A 264      25.215 -43.240 -13.021  1.00 82.70           H  
ATOM   4281  NE2 HIS A 264      23.483 -42.516 -11.979  1.00 82.70           N  
ATOM   4282  N   VAL A 265      18.250 -41.938 -13.756  1.00 92.86           N  
ATOM   4283  H   VAL A 265      18.946 -41.228 -13.934  1.00 92.86           H  
ATOM   4284  CA  VAL A 265      16.936 -41.496 -13.266  1.00 92.86           C  
ATOM   4285  HA  VAL A 265      16.553 -42.260 -12.590  1.00 92.86           H  
ATOM   4286  C   VAL A 265      15.949 -41.362 -14.425  1.00 92.86           C  
ATOM   4287  CB  VAL A 265      17.041 -40.186 -12.462  1.00 92.86           C  
ATOM   4288  HB  VAL A 265      17.396 -39.382 -13.107  1.00 92.86           H  
ATOM   4289  O   VAL A 265      16.194 -40.640 -15.390  1.00 92.86           O  
ATOM   4290  CG1 VAL A 265      15.676 -39.780 -11.887  1.00 92.86           C  
ATOM   4291 HG11 VAL A 265      15.790 -38.909 -11.240  1.00 92.86           H  
ATOM   4292 HG12 VAL A 265      15.262 -40.599 -11.299  1.00 92.86           H  
ATOM   4293 HG13 VAL A 265      14.986 -39.524 -12.691  1.00 92.86           H  
ATOM   4294  CG2 VAL A 265      18.033 -40.357 -11.303  1.00 92.86           C  
ATOM   4295 HG21 VAL A 265      17.805 -41.267 -10.748  1.00 92.86           H  
ATOM   4296 HG22 VAL A 265      17.965 -39.511 -10.619  1.00 92.86           H  
ATOM   4297 HG23 VAL A 265      19.052 -40.415 -11.686  1.00 92.86           H  
ATOM   4298  N   LYS A 266      14.801 -42.037 -14.319  1.00 95.48           N  
ATOM   4299  H   LYS A 266      14.648 -42.580 -13.482  1.00 95.48           H  
ATOM   4300  CA  LYS A 266      13.768 -42.056 -15.362  1.00 95.48           C  
ATOM   4301  HA  LYS A 266      14.253 -42.048 -16.338  1.00 95.48           H  
ATOM   4302  C   LYS A 266      12.881 -40.815 -15.293  1.00 95.48           C  
ATOM   4303  CB  LYS A 266      12.931 -43.336 -15.221  1.00 95.48           C  
ATOM   4304  HB2 LYS A 266      12.456 -43.323 -14.240  1.00 95.48           H  
ATOM   4305  HB3 LYS A 266      12.145 -43.327 -15.976  1.00 95.48           H  
ATOM   4306  O   LYS A 266      12.293 -40.534 -14.249  1.00 95.48           O  
ATOM   4307  CG  LYS A 266      13.723 -44.648 -15.350  1.00 95.48           C  
ATOM   4308  HG2 LYS A 266      14.448 -44.732 -14.541  1.00 95.48           H  
ATOM   4309  HG3 LYS A 266      13.017 -45.473 -15.260  1.00 95.48           H  
ATOM   4310  CD  LYS A 266      14.445 -44.755 -16.698  1.00 95.48           C  
ATOM   4311  HD2 LYS A 266      13.739 -44.477 -17.481  1.00 95.48           H  
ATOM   4312  HD3 LYS A 266      15.295 -44.073 -16.724  1.00 95.48           H  
ATOM   4313  CE  LYS A 266      14.925 -46.188 -16.935  1.00 95.48           C  
ATOM   4314  HE2 LYS A 266      15.791 -46.397 -16.306  1.00 95.48           H  
ATOM   4315  HE3 LYS A 266      14.119 -46.863 -16.648  1.00 95.48           H  
ATOM   4316  NZ  LYS A 266      15.231 -46.398 -18.366  1.00 95.48           N  
ATOM   4317  HZ1 LYS A 266      16.058 -45.895 -18.654  1.00 95.48           H  
ATOM   4318  HZ2 LYS A 266      14.445 -46.063 -18.906  1.00 95.48           H  
ATOM   4319  HZ3 LYS A 266      15.327 -47.379 -18.586  1.00 95.48           H  
ATOM   4320  N   ILE A 267      12.723 -40.105 -16.409  1.00 96.51           N  
ATOM   4321  H   ILE A 267      13.249 -40.386 -17.224  1.00 96.51           H  
ATOM   4322  CA  ILE A 267      11.868 -38.914 -16.516  1.00 96.51           C  
ATOM   4323  HA  ILE A 267      11.562 -38.612 -15.514  1.00 96.51           H  
ATOM   4324  C   ILE A 267      10.604 -39.237 -17.316  1.00 96.51           C  
ATOM   4325  CB  ILE A 267      12.634 -37.724 -17.129  1.00 96.51           C  
ATOM   4326  HB  ILE A 267      12.810 -37.951 -18.181  1.00 96.51           H  
ATOM   4327  O   ILE A 267      10.676 -39.707 -18.451  1.00 96.51           O  
ATOM   4328  CG1 ILE A 267      14.016 -37.466 -16.489  1.00 96.51           C  
ATOM   4329 HG12 ILE A 267      14.680 -38.295 -16.736  1.00 96.51           H  
ATOM   4330 HG13 ILE A 267      14.435 -36.568 -16.943  1.00 96.51           H  
ATOM   4331  CG2 ILE A 267      11.779 -36.445 -17.073  1.00 96.51           C  
ATOM   4332 HG21 ILE A 267      11.510 -36.211 -16.043  1.00 96.51           H  
ATOM   4333 HG22 ILE A 267      10.869 -36.577 -17.658  1.00 96.51           H  
ATOM   4334 HG23 ILE A 267      12.335 -35.610 -17.500  1.00 96.51           H  
ATOM   4335  CD1 ILE A 267      14.039 -37.272 -14.970  1.00 96.51           C  
ATOM   4336 HD11 ILE A 267      13.450 -36.399 -14.688  1.00 96.51           H  
ATOM   4337 HD12 ILE A 267      15.072 -37.121 -14.656  1.00 96.51           H  
ATOM   4338 HD13 ILE A 267      13.658 -38.160 -14.465  1.00 96.51           H  
ATOM   4339  N   ILE A 268       9.432 -38.948 -16.751  1.00 97.36           N  
ATOM   4340  H   ILE A 268       9.442 -38.573 -15.813  1.00 97.36           H  
ATOM   4341  CA  ILE A 268       8.134 -39.182 -17.393  1.00 97.36           C  
ATOM   4342  HA  ILE A 268       8.302 -39.553 -18.404  1.00 97.36           H  
ATOM   4343  C   ILE A 268       7.384 -37.855 -17.512  1.00 97.36           C  
ATOM   4344  CB  ILE A 268       7.317 -40.267 -16.654  1.00 97.36           C  
ATOM   4345  HB  ILE A 268       7.043 -39.900 -15.665  1.00 97.36           H  
ATOM   4346  O   ILE A 268       6.985 -37.268 -16.510  1.00 97.36           O  
ATOM   4347  CG1 ILE A 268       8.077 -41.608 -16.505  1.00 97.36           C  
ATOM   4348 HG12 ILE A 268       7.360 -42.429 -16.487  1.00 97.36           H  
ATOM   4349 HG13 ILE A 268       8.722 -41.757 -17.371  1.00 97.36           H  
ATOM   4350  CG2 ILE A 268       6.022 -40.540 -17.442  1.00 97.36           C  
ATOM   4351 HG21 ILE A 268       5.422 -41.284 -16.917  1.00 97.36           H  
ATOM   4352 HG22 ILE A 268       5.427 -39.631 -17.529  1.00 97.36           H  
ATOM   4353 HG23 ILE A 268       6.264 -40.909 -18.438  1.00 97.36           H  
ATOM   4354  CD1 ILE A 268       8.911 -41.741 -15.223  1.00 97.36           C  
ATOM   4355 HD11 ILE A 268       8.256 -41.750 -14.352  1.00 97.36           H  
ATOM   4356 HD12 ILE A 268       9.630 -40.927 -15.124  1.00 97.36           H  
ATOM   4357 HD13 ILE A 268       9.460 -42.682 -15.261  1.00 97.36           H  
ATOM   4358  N   LEU A 269       7.173 -37.384 -18.739  1.00 96.91           N  
ATOM   4359  H   LEU A 269       7.502 -37.940 -19.515  1.00 96.91           H  
ATOM   4360  CA  LEU A 269       6.498 -36.120 -19.040  1.00 96.91           C  
ATOM   4361  HA  LEU A 269       6.505 -35.482 -18.157  1.00 96.91           H  
ATOM   4362  C   LEU A 269       5.039 -36.402 -19.417  1.00 96.91           C  
ATOM   4363  CB  LEU A 269       7.258 -35.389 -20.167  1.00 96.91           C  
ATOM   4364  HB2 LEU A 269       7.118 -35.950 -21.091  1.00 96.91           H  
ATOM   4365  HB3 LEU A 269       6.811 -34.404 -20.301  1.00 96.91           H  
ATOM   4366  O   LEU A 269       4.779 -37.147 -20.361  1.00 96.91           O  
ATOM   4367  CG  LEU A 269       8.775 -35.224 -19.940  1.00 96.91           C  
ATOM   4368  HG  LEU A 269       9.243 -36.206 -19.874  1.00 96.91           H  
ATOM   4369  CD1 LEU A 269       9.415 -34.483 -21.109  1.00 96.91           C  
ATOM   4370 HD11 LEU A 269       9.173 -34.978 -22.050  1.00 96.91           H  
ATOM   4371 HD12 LEU A 269      10.498 -34.510 -20.987  1.00 96.91           H  
ATOM   4372 HD13 LEU A 269       9.079 -33.447 -21.133  1.00 96.91           H  
ATOM   4373  CD2 LEU A 269       9.092 -34.438 -18.669  1.00 96.91           C  
ATOM   4374 HD21 LEU A 269       8.788 -35.015 -17.796  1.00 96.91           H  
ATOM   4375 HD22 LEU A 269      10.166 -34.263 -18.605  1.00 96.91           H  
ATOM   4376 HD23 LEU A 269       8.573 -33.480 -18.681  1.00 96.91           H  
ATOM   4377  N   MET A 270       4.070 -35.831 -18.700  1.00 94.83           N  
ATOM   4378  H   MET A 270       4.333 -35.222 -17.938  1.00 94.83           H  
ATOM   4379  CA  MET A 270       2.648 -36.164 -18.863  1.00 94.83           C  
ATOM   4380  HA  MET A 270       2.532 -36.827 -19.721  1.00 94.83           H  
ATOM   4381  C   MET A 270       1.778 -34.930 -19.134  1.00 94.83           C  
ATOM   4382  CB  MET A 270       2.138 -36.934 -17.636  1.00 94.83           C  
ATOM   4383  HB2 MET A 270       2.209 -36.296 -16.755  1.00 94.83           H  
ATOM   4384  HB3 MET A 270       1.089 -37.184 -17.796  1.00 94.83           H  
ATOM   4385  O   MET A 270       1.867 -33.921 -18.446  1.00 94.83           O  
ATOM   4386  CG  MET A 270       2.911 -38.222 -17.336  1.00 94.83           C  
ATOM   4387  HG2 MET A 270       3.819 -37.958 -16.794  1.00 94.83           H  
ATOM   4388  HG3 MET A 270       3.213 -38.683 -18.277  1.00 94.83           H  
ATOM   4389  SD  MET A 270       1.992 -39.460 -16.374  1.00 94.83           S  
ATOM   4390  CE  MET A 270       1.445 -38.462 -14.960  1.00 94.83           C  
ATOM   4391  HE1 MET A 270       2.272 -37.850 -14.599  1.00 94.83           H  
ATOM   4392  HE2 MET A 270       1.109 -39.122 -14.161  1.00 94.83           H  
ATOM   4393  HE3 MET A 270       0.629 -37.804 -15.261  1.00 94.83           H  
ATOM   4394  N   SER A 271       0.882 -35.003 -20.126  1.00 91.44           N  
ATOM   4395  H   SER A 271       0.886 -35.825 -20.713  1.00 91.44           H  
ATOM   4396  CA  SER A 271      -0.161 -33.980 -20.340  1.00 91.44           C  
ATOM   4397  HA  SER A 271      -0.550 -33.673 -19.369  1.00 91.44           H  
ATOM   4398  C   SER A 271      -1.336 -34.506 -21.178  1.00 91.44           C  
ATOM   4399  CB  SER A 271       0.444 -32.740 -21.010  1.00 91.44           C  
ATOM   4400  HB2 SER A 271       0.866 -33.036 -21.971  1.00 91.44           H  
ATOM   4401  HB3 SER A 271       1.239 -32.330 -20.388  1.00 91.44           H  
ATOM   4402  O   SER A 271      -1.242 -35.535 -21.850  1.00 91.44           O  
ATOM   4403  OG  SER A 271      -0.544 -31.743 -21.218  1.00 91.44           O  
ATOM   4404  HG  SER A 271      -0.633 -31.221 -20.417  1.00 91.44           H  
ATOM   4405  N   ALA A 272      -2.476 -33.812 -21.130  1.00 82.71           N  
ATOM   4406  H   ALA A 272      -2.499 -33.001 -20.528  1.00 82.71           H  
ATOM   4407  CA  ALA A 272      -3.575 -33.998 -22.080  1.00 82.71           C  
ATOM   4408  HA  ALA A 272      -3.597 -35.036 -22.411  1.00 82.71           H  
ATOM   4409  C   ALA A 272      -3.442 -33.164 -23.367  1.00 82.71           C  
ATOM   4410  CB  ALA A 272      -4.884 -33.688 -21.348  1.00 82.71           C  
ATOM   4411  HB1 ALA A 272      -4.880 -32.654 -21.003  1.00 82.71           H  
ATOM   4412  HB2 ALA A 272      -4.999 -34.351 -20.491  1.00 82.71           H  
ATOM   4413  HB3 ALA A 272      -5.725 -33.831 -22.027  1.00 82.71           H  
ATOM   4414  O   ALA A 272      -3.949 -33.567 -24.414  1.00 82.71           O  
ATOM   4415  N   THR A 273      -2.787 -32.005 -23.307  1.00 83.94           N  
ATOM   4416  H   THR A 273      -2.341 -31.751 -22.437  1.00 83.94           H  
ATOM   4417  CA  THR A 273      -2.847 -30.971 -24.353  1.00 83.94           C  
ATOM   4418  HA  THR A 273      -3.079 -31.435 -25.312  1.00 83.94           H  
ATOM   4419  C   THR A 273      -1.491 -30.291 -24.515  1.00 83.94           C  
ATOM   4420  CB  THR A 273      -3.951 -29.934 -24.059  1.00 83.94           C  
ATOM   4421  HB  THR A 273      -3.839 -29.083 -24.732  1.00 83.94           H  
ATOM   4422  O   THR A 273      -1.346 -29.112 -24.212  1.00 83.94           O  
ATOM   4423  CG2 THR A 273      -5.369 -30.475 -24.231  1.00 83.94           C  
ATOM   4424 HG21 THR A 273      -5.541 -30.742 -25.273  1.00 83.94           H  
ATOM   4425 HG22 THR A 273      -6.076 -29.705 -23.925  1.00 83.94           H  
ATOM   4426 HG23 THR A 273      -5.520 -31.349 -23.598  1.00 83.94           H  
ATOM   4427  OG1 THR A 273      -3.876 -29.493 -22.733  1.00 83.94           O  
ATOM   4428  HG1 THR A 273      -3.035 -29.041 -22.632  1.00 83.94           H  
ATOM   4429  N   ILE A 274      -0.504 -31.054 -24.989  1.00 83.20           N  
ATOM   4430  H   ILE A 274      -0.696 -32.029 -25.171  1.00 83.20           H  
ATOM   4431  CA  ILE A 274       0.872 -30.598 -25.227  1.00 83.20           C  
ATOM   4432  HA  ILE A 274       0.911 -29.519 -25.076  1.00 83.20           H  
ATOM   4433  C   ILE A 274       1.317 -30.868 -26.665  1.00 83.20           C  
ATOM   4434  CB  ILE A 274       1.811 -31.254 -24.192  1.00 83.20           C  
ATOM   4435  HB  ILE A 274       1.319 -31.146 -23.225  1.00 83.20           H  
ATOM   4436  O   ILE A 274       0.827 -31.819 -27.296  1.00 83.20           O  
ATOM   4437  CG1 ILE A 274       3.151 -30.500 -24.099  1.00 83.20           C  
ATOM   4438 HG12 ILE A 274       2.993 -29.435 -24.269  1.00 83.20           H  
ATOM   4439 HG13 ILE A 274       3.847 -30.869 -24.853  1.00 83.20           H  
ATOM   4440  CG2 ILE A 274       2.028 -32.764 -24.442  1.00 83.20           C  
ATOM   4441 HG21 ILE A 274       2.607 -33.194 -23.624  1.00 83.20           H  
ATOM   4442 HG22 ILE A 274       1.072 -33.284 -24.502  1.00 83.20           H  
ATOM   4443 HG23 ILE A 274       2.589 -32.917 -25.364  1.00 83.20           H  
ATOM   4444  CD1 ILE A 274       3.783 -30.652 -22.718  1.00 83.20           C  
ATOM   4445 HD11 ILE A 274       3.112 -30.241 -21.963  1.00 83.20           H  
ATOM   4446 HD12 ILE A 274       4.723 -30.102 -22.688  1.00 83.20           H  
ATOM   4447 HD13 ILE A 274       3.960 -31.705 -22.501  1.00 83.20           H  
ATOM   4448  N   ASP A 275       2.267 -30.081 -27.167  1.00 85.38           N  
ATOM   4449  H   ASP A 275       2.626 -29.307 -26.626  1.00 85.38           H  
ATOM   4450  CA  ASP A 275       3.088 -30.500 -28.295  1.00 85.38           C  
ATOM   4451  HA  ASP A 275       2.441 -30.977 -29.032  1.00 85.38           H  
ATOM   4452  C   ASP A 275       4.111 -31.536 -27.805  1.00 85.38           C  
ATOM   4453  CB  ASP A 275       3.739 -29.312 -29.013  1.00 85.38           C  
ATOM   4454  HB2 ASP A 275       3.005 -28.513 -29.120  1.00 85.38           H  
ATOM   4455  HB3 ASP A 275       4.582 -28.933 -28.434  1.00 85.38           H  
ATOM   4456  O   ASP A 275       5.048 -31.248 -27.065  1.00 85.38           O  
ATOM   4457  CG  ASP A 275       4.196 -29.759 -30.405  1.00 85.38           C  
ATOM   4458  OD1 ASP A 275       4.678 -30.915 -30.505  1.00 85.38           O  
ATOM   4459  OD2 ASP A 275       3.921 -29.034 -31.380  1.00 85.38           O  
ATOM   4460  N   ALA A 276       3.881 -32.795 -28.173  1.00 88.62           N  
ATOM   4461  H   ALA A 276       3.182 -32.958 -28.884  1.00 88.62           H  
ATOM   4462  CA  ALA A 276       4.773 -33.882 -27.792  1.00 88.62           C  
ATOM   4463  HA  ALA A 276       5.118 -33.717 -26.771  1.00 88.62           H  
ATOM   4464  C   ALA A 276       6.030 -33.943 -28.673  1.00 88.62           C  
ATOM   4465  CB  ALA A 276       3.979 -35.188 -27.814  1.00 88.62           C  
ATOM   4466  HB1 ALA A 276       3.612 -35.389 -28.821  1.00 88.62           H  
ATOM   4467  HB2 ALA A 276       4.645 -35.995 -27.507  1.00 88.62           H  
ATOM   4468  HB3 ALA A 276       3.150 -35.131 -27.109  1.00 88.62           H  
ATOM   4469  O   ALA A 276       6.982 -34.627 -28.306  1.00 88.62           O  
ATOM   4470  N   LYS A 277       6.042 -33.240 -29.813  1.00 89.12           N  
ATOM   4471  H   LYS A 277       5.295 -32.585 -29.995  1.00 89.12           H  
ATOM   4472  CA  LYS A 277       7.216 -33.119 -30.669  1.00 89.12           C  
ATOM   4473  HA  LYS A 277       7.757 -34.065 -30.660  1.00 89.12           H  
ATOM   4474  C   LYS A 277       8.175 -32.069 -30.112  1.00 89.12           C  
ATOM   4475  CB  LYS A 277       6.792 -32.812 -32.111  1.00 89.12           C  
ATOM   4476  HB2 LYS A 277       6.537 -31.757 -32.205  1.00 89.12           H  
ATOM   4477  HB3 LYS A 277       5.927 -33.415 -32.390  1.00 89.12           H  
ATOM   4478  O   LYS A 277       9.344 -32.388 -29.966  1.00 89.12           O  
ATOM   4479  CG  LYS A 277       7.959 -33.161 -33.037  1.00 89.12           C  
ATOM   4480  HG2 LYS A 277       8.881 -32.767 -32.609  1.00 89.12           H  
ATOM   4481  HG3 LYS A 277       8.052 -34.245 -33.103  1.00 89.12           H  
ATOM   4482  CD  LYS A 277       7.802 -32.567 -34.433  1.00 89.12           C  
ATOM   4483  HD2 LYS A 277       7.743 -31.483 -34.339  1.00 89.12           H  
ATOM   4484  HD3 LYS A 277       6.906 -32.953 -34.920  1.00 89.12           H  
ATOM   4485  CE  LYS A 277       9.064 -32.964 -35.202  1.00 89.12           C  
ATOM   4486  HE2 LYS A 277       8.966 -33.991 -35.553  1.00 89.12           H  
ATOM   4487  HE3 LYS A 277       9.905 -32.934 -34.509  1.00 89.12           H  
ATOM   4488  NZ  LYS A 277       9.339 -32.034 -36.315  1.00 89.12           N  
ATOM   4489  HZ1 LYS A 277       9.503 -31.122 -35.914  1.00 89.12           H  
ATOM   4490  HZ2 LYS A 277       8.572 -31.997 -36.971  1.00 89.12           H  
ATOM   4491  HZ3 LYS A 277      10.195 -32.308 -36.775  1.00 89.12           H  
ATOM   4492  N   GLU A 278       7.675 -30.902 -29.686  1.00 90.41           N  
ATOM   4493  H   GLU A 278       6.699 -30.718 -29.870  1.00 90.41           H  
ATOM   4494  CA  GLU A 278       8.468 -29.869 -28.981  1.00 90.41           C  
ATOM   4495  HA  GLU A 278       9.189 -29.437 -29.674  1.00 90.41           H  
ATOM   4496  C   GLU A 278       9.263 -30.486 -27.809  1.00 90.41           C  
ATOM   4497  CB  GLU A 278       7.525 -28.745 -28.484  1.00 90.41           C  
ATOM   4498  HB2 GLU A 278       6.897 -28.422 -29.314  1.00 90.41           H  
ATOM   4499  HB3 GLU A 278       6.878 -29.173 -27.718  1.00 90.41           H  
ATOM   4500  O   GLU A 278      10.482 -30.338 -27.728  1.00 90.41           O  
ATOM   4501  CG  GLU A 278       8.239 -27.499 -27.910  1.00 90.41           C  
ATOM   4502  HG2 GLU A 278       8.735 -26.981 -28.731  1.00 90.41           H  
ATOM   4503  HG3 GLU A 278       9.012 -27.832 -27.217  1.00 90.41           H  
ATOM   4504  CD  GLU A 278       7.311 -26.513 -27.152  1.00 90.41           C  
ATOM   4505  OE1 GLU A 278       7.672 -25.320 -27.012  1.00 90.41           O  
ATOM   4506  OE2 GLU A 278       6.262 -26.946 -26.620  1.00 90.41           O  
ATOM   4507  N   LEU A 279       8.596 -31.274 -26.953  1.00 92.95           N  
ATOM   4508  H   LEU A 279       7.592 -31.326 -27.047  1.00 92.95           H  
ATOM   4509  CA  LEU A 279       9.257 -31.988 -25.852  1.00 92.95           C  
ATOM   4510  HA  LEU A 279       9.874 -31.276 -25.305  1.00 92.95           H  
ATOM   4511  C   LEU A 279      10.219 -33.098 -26.306  1.00 92.95           C  
ATOM   4512  CB  LEU A 279       8.205 -32.595 -24.908  1.00 92.95           C  
ATOM   4513  HB2 LEU A 279       8.710 -33.348 -24.303  1.00 92.95           H  
ATOM   4514  HB3 LEU A 279       7.449 -33.106 -25.505  1.00 92.95           H  
ATOM   4515  O   LEU A 279      11.266 -33.277 -25.681  1.00 92.95           O  
ATOM   4516  CG  LEU A 279       7.507 -31.623 -23.944  1.00 92.95           C  
ATOM   4517  HG  LEU A 279       6.881 -30.926 -24.500  1.00 92.95           H  
ATOM   4518  CD1 LEU A 279       6.625 -32.465 -23.016  1.00 92.95           C  
ATOM   4519 HD11 LEU A 279       7.207 -33.270 -22.568  1.00 92.95           H  
ATOM   4520 HD12 LEU A 279       6.237 -31.838 -22.214  1.00 92.95           H  
ATOM   4521 HD13 LEU A 279       5.802 -32.891 -23.589  1.00 92.95           H  
ATOM   4522  CD2 LEU A 279       8.486 -30.835 -23.071  1.00 92.95           C  
ATOM   4523 HD21 LEU A 279       9.183 -31.510 -22.574  1.00 92.95           H  
ATOM   4524 HD22 LEU A 279       7.942 -30.255 -22.325  1.00 92.95           H  
ATOM   4525 HD23 LEU A 279       9.046 -30.134 -23.689  1.00 92.95           H  
ATOM   4526  N   SER A 280       9.884 -33.864 -27.350  1.00 92.24           N  
ATOM   4527  H   SER A 280       9.036 -33.659 -27.858  1.00 92.24           H  
ATOM   4528  CA  SER A 280      10.756 -34.945 -27.831  1.00 92.24           C  
ATOM   4529  HA  SER A 280      11.068 -35.540 -26.972  1.00 92.24           H  
ATOM   4530  C   SER A 280      12.029 -34.372 -28.470  1.00 92.24           C  
ATOM   4531  CB  SER A 280       9.993 -35.880 -28.779  1.00 92.24           C  
ATOM   4532  HB2 SER A 280       9.034 -36.146 -28.336  1.00 92.24           H  
ATOM   4533  HB3 SER A 280       9.816 -35.368 -29.725  1.00 92.24           H  
ATOM   4534  O   SER A 280      13.132 -34.768 -28.094  1.00 92.24           O  
ATOM   4535  OG  SER A 280      10.726 -37.069 -29.012  1.00 92.24           O  
ATOM   4536  HG  SER A 280      10.355 -37.806 -28.522  1.00 92.24           H  
ATOM   4537  N   ASP A 281      11.911 -33.350 -29.324  1.00 89.69           N  
ATOM   4538  H   ASP A 281      10.980 -33.050 -29.574  1.00 89.69           H  
ATOM   4539  CA  ASP A 281      13.027 -32.658 -29.992  1.00 89.69           C  
ATOM   4540  HA  ASP A 281      13.623 -33.399 -30.525  1.00 89.69           H  
ATOM   4541  C   ASP A 281      13.967 -31.934 -28.988  1.00 89.69           C  
ATOM   4542  CB  ASP A 281      12.460 -31.657 -31.034  1.00 89.69           C  
ATOM   4543  HB2 ASP A 281      11.758 -30.990 -30.535  1.00 89.69           H  
ATOM   4544  HB3 ASP A 281      13.288 -31.044 -31.392  1.00 89.69           H  
ATOM   4545  O   ASP A 281      15.169 -31.766 -29.256  1.00 89.69           O  
ATOM   4546  CG  ASP A 281      11.776 -32.270 -32.280  1.00 89.69           C  
ATOM   4547  OD1 ASP A 281      11.952 -33.479 -32.543  1.00 89.69           O  
ATOM   4548  OD2 ASP A 281      11.112 -31.520 -33.040  1.00 89.69           O  
ATOM   4549  N   TYR A 282      13.442 -31.537 -27.816  1.00 91.38           N  
ATOM   4550  H   TYR A 282      12.442 -31.625 -27.712  1.00 91.38           H  
ATOM   4551  CA  TYR A 282      14.185 -30.915 -26.707  1.00 91.38           C  
ATOM   4552  HA  TYR A 282      14.871 -30.176 -27.122  1.00 91.38           H  
ATOM   4553  C   TYR A 282      15.030 -31.910 -25.890  1.00 91.38           C  
ATOM   4554  CB  TYR A 282      13.190 -30.172 -25.802  1.00 91.38           C  
ATOM   4555  HB2 TYR A 282      12.652 -29.447 -26.412  1.00 91.38           H  
ATOM   4556  HB3 TYR A 282      12.453 -30.882 -25.426  1.00 91.38           H  
ATOM   4557  O   TYR A 282      16.156 -31.579 -25.511  1.00 91.38           O  
ATOM   4558  CG  TYR A 282      13.802 -29.437 -24.620  1.00 91.38           C  
ATOM   4559  CD1 TYR A 282      13.859 -30.055 -23.355  1.00 91.38           C  
ATOM   4560  HD1 TYR A 282      13.510 -31.071 -23.242  1.00 91.38           H  
ATOM   4561  CD2 TYR A 282      14.255 -28.113 -24.767  1.00 91.38           C  
ATOM   4562  HD2 TYR A 282      14.175 -27.620 -25.725  1.00 91.38           H  
ATOM   4563  CE1 TYR A 282      14.354 -29.354 -22.239  1.00 91.38           C  
ATOM   4564  HE1 TYR A 282      14.396 -29.824 -21.267  1.00 91.38           H  
ATOM   4565  CE2 TYR A 282      14.747 -27.405 -23.654  1.00 91.38           C  
ATOM   4566  HE2 TYR A 282      15.052 -26.376 -23.770  1.00 91.38           H  
ATOM   4567  OH  TYR A 282      15.314 -27.377 -21.314  1.00 91.38           O  
ATOM   4568  HH  TYR A 282      15.650 -26.511 -21.555  1.00 91.38           H  
ATOM   4569  CZ  TYR A 282      14.797 -28.025 -22.386  1.00 91.38           C  
ATOM   4570  N   PHE A 283      14.521 -33.125 -25.647  1.00 90.63           N  
ATOM   4571  H   PHE A 283      13.583 -33.315 -25.969  1.00 90.63           H  
ATOM   4572  CA  PHE A 283      15.231 -34.197 -24.923  1.00 90.63           C  
ATOM   4573  HA  PHE A 283      16.035 -33.747 -24.341  1.00 90.63           H  
ATOM   4574  C   PHE A 283      15.933 -35.224 -25.838  1.00 90.63           C  
ATOM   4575  CB  PHE A 283      14.276 -34.870 -23.920  1.00 90.63           C  
ATOM   4576  HB2 PHE A 283      13.329 -35.078 -24.418  1.00 90.63           H  
ATOM   4577  HB3 PHE A 283      14.697 -35.826 -23.608  1.00 90.63           H  
ATOM   4578  O   PHE A 283      16.581 -36.140 -25.336  1.00 90.63           O  
ATOM   4579  CG  PHE A 283      13.997 -34.070 -22.663  1.00 90.63           C  
ATOM   4580  CD1 PHE A 283      14.975 -33.968 -21.654  1.00 90.63           C  
ATOM   4581  HD1 PHE A 283      15.929 -34.458 -21.778  1.00 90.63           H  
ATOM   4582  CD2 PHE A 283      12.747 -33.450 -22.485  1.00 90.63           C  
ATOM   4583  HD2 PHE A 283      11.990 -33.529 -23.251  1.00 90.63           H  
ATOM   4584  CE1 PHE A 283      14.709 -33.236 -20.482  1.00 90.63           C  
ATOM   4585  HE1 PHE A 283      15.458 -33.161 -19.708  1.00 90.63           H  
ATOM   4586  CE2 PHE A 283      12.488 -32.708 -21.321  1.00 90.63           C  
ATOM   4587  HE2 PHE A 283      11.530 -32.222 -21.206  1.00 90.63           H  
ATOM   4588  CZ  PHE A 283      13.467 -32.598 -20.318  1.00 90.63           C  
ATOM   4589  HZ  PHE A 283      13.269 -32.025 -19.424  1.00 90.63           H  
ATOM   4590  N   THR A 284      15.832 -35.087 -27.164  1.00 88.33           N  
ATOM   4591  H   THR A 284      15.208 -34.375 -27.516  1.00 88.33           H  
ATOM   4592  CA  THR A 284      16.487 -35.981 -28.137  1.00 88.33           C  
ATOM   4593  HA  THR A 284      16.230 -37.010 -27.887  1.00 88.33           H  
ATOM   4594  C   THR A 284      18.012 -35.881 -28.091  1.00 88.33           C  
ATOM   4595  CB  THR A 284      15.972 -35.721 -29.563  1.00 88.33           C  
ATOM   4596  HB  THR A 284      15.957 -34.649 -29.760  1.00 88.33           H  
ATOM   4597  O   THR A 284      18.583 -34.793 -28.221  1.00 88.33           O  
ATOM   4598  CG2 THR A 284      16.775 -36.413 -30.665  1.00 88.33           C  
ATOM   4599 HG21 THR A 284      17.757 -35.950 -30.769  1.00 88.33           H  
ATOM   4600 HG22 THR A 284      16.248 -36.324 -31.615  1.00 88.33           H  
ATOM   4601 HG23 THR A 284      16.900 -37.469 -30.424  1.00 88.33           H  
ATOM   4602  OG1 THR A 284      14.672 -36.235 -29.680  1.00 88.33           O  
ATOM   4603  HG1 THR A 284      14.089 -35.719 -29.118  1.00 88.33           H  
ATOM   4604  N   THR A 285      18.660 -37.045 -28.000  1.00 79.78           N  
ATOM   4605  H   THR A 285      18.107 -37.886 -27.921  1.00 79.78           H  
ATOM   4606  CA  THR A 285      20.106 -37.247 -28.185  1.00 79.78           C  
ATOM   4607  HA  THR A 285      20.594 -36.279 -28.301  1.00 79.78           H  
ATOM   4608  C   THR A 285      20.369 -38.051 -29.462  1.00 79.78           C  
ATOM   4609  CB  THR A 285      20.744 -37.941 -26.966  1.00 79.78           C  
ATOM   4610  HB  THR A 285      21.829 -37.890 -27.057  1.00 79.78           H  
ATOM   4611  O   THR A 285      19.443 -38.608 -30.050  1.00 79.78           O  
ATOM   4612  CG2 THR A 285      20.342 -37.285 -25.647  1.00 79.78           C  
ATOM   4613 HG21 THR A 285      20.444 -36.204 -25.744  1.00 79.78           H  
ATOM   4614 HG22 THR A 285      20.991 -37.635 -24.845  1.00 79.78           H  
ATOM   4615 HG23 THR A 285      19.305 -37.518 -25.405  1.00 79.78           H  
ATOM   4616  OG1 THR A 285      20.383 -39.301 -26.884  1.00 79.78           O  
ATOM   4617  HG1 THR A 285      20.639 -39.593 -26.006  1.00 79.78           H  
ATOM   4618  N   THR A 286      21.627 -38.164 -29.901  1.00 75.15           N  
ATOM   4619  H   THR A 286      22.371 -37.700 -29.399  1.00 75.15           H  
ATOM   4620  CA  THR A 286      21.994 -39.028 -31.047  1.00 75.15           C  
ATOM   4621  HA  THR A 286      21.434 -38.706 -31.925  1.00 75.15           H  
ATOM   4622  C   THR A 286      21.650 -40.502 -30.840  1.00 75.15           C  
ATOM   4623  CB  THR A 286      23.495 -38.951 -31.367  1.00 75.15           C  
ATOM   4624  HB  THR A 286      23.789 -39.812 -31.967  1.00 75.15           H  
ATOM   4625  O   THR A 286      21.456 -41.214 -31.821  1.00 75.15           O  
ATOM   4626  CG2 THR A 286      23.812 -37.696 -32.177  1.00 75.15           C  
ATOM   4627 HG21 THR A 286      24.893 -37.588 -32.273  1.00 75.15           H  
ATOM   4628 HG22 THR A 286      23.375 -37.788 -33.171  1.00 75.15           H  
ATOM   4629 HG23 THR A 286      23.396 -36.817 -31.684  1.00 75.15           H  
ATOM   4630  OG1 THR A 286      24.269 -38.939 -30.186  1.00 75.15           O  
ATOM   4631  HG1 THR A 286      24.435 -39.856 -29.954  1.00 75.15           H  
ATOM   4632  N   ASN A 287      21.563 -40.955 -29.586  1.00 71.31           N  
ATOM   4633  H   ASN A 287      21.718 -40.296 -28.836  1.00 71.31           H  
ATOM   4634  CA  ASN A 287      21.388 -42.367 -29.243  1.00 71.31           C  
ATOM   4635  HA  ASN A 287      21.558 -42.976 -30.131  1.00 71.31           H  
ATOM   4636  C   ASN A 287      19.955 -42.686 -28.766  1.00 71.31           C  
ATOM   4637  CB  ASN A 287      22.447 -42.769 -28.191  1.00 71.31           C  
ATOM   4638  HB2 ASN A 287      22.312 -43.826 -27.962  1.00 71.31           H  
ATOM   4639  HB3 ASN A 287      22.274 -42.209 -27.272  1.00 71.31           H  
ATOM   4640  O   ASN A 287      19.612 -43.855 -28.621  1.00 71.31           O  
ATOM   4641  CG  ASN A 287      23.907 -42.570 -28.595  1.00 71.31           C  
ATOM   4642  ND2 ASN A 287      24.826 -43.092 -27.816  1.00 71.31           N  
ATOM   4643 HD21 ASN A 287      25.789 -42.936 -28.075  1.00 71.31           H  
ATOM   4644 HD22 ASN A 287      24.582 -43.632 -26.998  1.00 71.31           H  
ATOM   4645  OD1 ASN A 287      24.259 -41.906 -29.561  1.00 71.31           O  
ATOM   4646  N   SER A 288      19.124 -41.673 -28.483  1.00 78.96           N  
ATOM   4647  H   SER A 288      19.450 -40.729 -28.637  1.00 78.96           H  
ATOM   4648  CA  SER A 288      17.792 -41.841 -27.887  1.00 78.96           C  
ATOM   4649  HA  SER A 288      17.359 -42.780 -28.230  1.00 78.96           H  
ATOM   4650  C   SER A 288      16.845 -40.699 -28.271  1.00 78.96           C  
ATOM   4651  CB  SER A 288      17.936 -41.924 -26.358  1.00 78.96           C  
ATOM   4652  HB2 SER A 288      18.621 -41.147 -26.018  1.00 78.96           H  
ATOM   4653  HB3 SER A 288      18.354 -42.894 -26.092  1.00 78.96           H  
ATOM   4654  O   SER A 288      17.025 -39.557 -27.841  1.00 78.96           O  
ATOM   4655  OG  SER A 288      16.698 -41.743 -25.692  1.00 78.96           O  
ATOM   4656  HG  SER A 288      16.447 -40.825 -25.812  1.00 78.96           H  
ATOM   4657  N   ILE A 289      15.769 -41.036 -28.987  1.00 88.59           N  
ATOM   4658  H   ILE A 289      15.670 -42.003 -29.260  1.00 88.59           H  
ATOM   4659  CA  ILE A 289      14.610 -40.159 -29.215  1.00 88.59           C  
ATOM   4660  HA  ILE A 289      14.920 -39.120 -29.100  1.00 88.59           H  
ATOM   4661  C   ILE A 289      13.531 -40.517 -28.171  1.00 88.59           C  
ATOM   4662  CB  ILE A 289      14.076 -40.305 -30.660  1.00 88.59           C  
ATOM   4663  HB  ILE A 289      13.762 -41.338 -30.809  1.00 88.59           H  
ATOM   4664  O   ILE A 289      13.129 -41.680 -28.121  1.00 88.59           O  
ATOM   4665  CG1 ILE A 289      15.179 -39.975 -31.695  1.00 88.59           C  
ATOM   4666 HG12 ILE A 289      15.473 -38.931 -31.588  1.00 88.59           H  
ATOM   4667 HG13 ILE A 289      16.056 -40.593 -31.501  1.00 88.59           H  
ATOM   4668  CG2 ILE A 289      12.851 -39.390 -30.864  1.00 88.59           C  
ATOM   4669 HG21 ILE A 289      13.135 -38.346 -30.729  1.00 88.59           H  
ATOM   4670 HG22 ILE A 289      12.439 -39.519 -31.865  1.00 88.59           H  
ATOM   4671 HG23 ILE A 289      12.059 -39.634 -30.156  1.00 88.59           H  
ATOM   4672  CD1 ILE A 289      14.775 -40.224 -33.154  1.00 88.59           C  
ATOM   4673 HD11 ILE A 289      14.021 -39.503 -33.471  1.00 88.59           H  
ATOM   4674 HD12 ILE A 289      15.651 -40.107 -33.792  1.00 88.59           H  
ATOM   4675 HD13 ILE A 289      14.387 -41.236 -33.266  1.00 88.59           H  
ATOM   4676  N   PRO A 290      13.039 -39.575 -27.340  1.00 92.25           N  
ATOM   4677  CA  PRO A 290      12.017 -39.854 -26.330  1.00 92.25           C  
ATOM   4678  HA  PRO A 290      12.427 -40.586 -25.634  1.00 92.25           H  
ATOM   4679  C   PRO A 290      10.700 -40.361 -26.954  1.00 92.25           C  
ATOM   4680  CB  PRO A 290      11.803 -38.536 -25.572  1.00 92.25           C  
ATOM   4681  HB2 PRO A 290      10.976 -37.970 -26.000  1.00 92.25           H  
ATOM   4682  HB3 PRO A 290      11.626 -38.708 -24.510  1.00 92.25           H  
ATOM   4683  O   PRO A 290      10.066 -39.610 -27.710  1.00 92.25           O  
ATOM   4684  CG  PRO A 290      13.096 -37.763 -25.808  1.00 92.25           C  
ATOM   4685  HG2 PRO A 290      13.841 -38.046 -25.064  1.00 92.25           H  
ATOM   4686  HG3 PRO A 290      12.920 -36.688 -25.803  1.00 92.25           H  
ATOM   4687  CD  PRO A 290      13.545 -38.223 -27.187  1.00 92.25           C  
ATOM   4688  HD2 PRO A 290      14.634 -38.199 -27.230  1.00 92.25           H  
ATOM   4689  HD3 PRO A 290      13.115 -37.582 -27.956  1.00 92.25           H  
ATOM   4690  N   PRO A 291      10.237 -41.591 -26.643  1.00 93.78           N  
ATOM   4691  CA  PRO A 291       9.008 -42.136 -27.209  1.00 93.78           C  
ATOM   4692  HA  PRO A 291       9.051 -42.048 -28.294  1.00 93.78           H  
ATOM   4693  C   PRO A 291       7.763 -41.399 -26.700  1.00 93.78           C  
ATOM   4694  CB  PRO A 291       8.995 -43.623 -26.836  1.00 93.78           C  
ATOM   4695  HB2 PRO A 291       9.510 -44.196 -27.606  1.00 93.78           H  
ATOM   4696  HB3 PRO A 291       7.986 -44.006 -26.685  1.00 93.78           H  
ATOM   4697  O   PRO A 291       7.636 -41.078 -25.515  1.00 93.78           O  
ATOM   4698  CG  PRO A 291       9.813 -43.659 -25.549  1.00 93.78           C  
ATOM   4699  HG2 PRO A 291       9.190 -43.357 -24.707  1.00 93.78           H  
ATOM   4700  HG3 PRO A 291      10.248 -44.644 -25.374  1.00 93.78           H  
ATOM   4701  CD  PRO A 291      10.879 -42.598 -25.808  1.00 93.78           C  
ATOM   4702  HD2 PRO A 291      11.223 -42.186 -24.859  1.00 93.78           H  
ATOM   4703  HD3 PRO A 291      11.714 -43.040 -26.352  1.00 93.78           H  
ATOM   4704  N   VAL A 292       6.810 -41.181 -27.612  1.00 94.05           N  
ATOM   4705  H   VAL A 292       6.999 -41.474 -28.560  1.00 94.05           H  
ATOM   4706  CA  VAL A 292       5.533 -40.501 -27.350  1.00 94.05           C  
ATOM   4707  HA  VAL A 292       5.579 -40.030 -26.368  1.00 94.05           H  
ATOM   4708  C   VAL A 292       4.391 -41.518 -27.326  1.00 94.05           C  
ATOM   4709  CB  VAL A 292       5.274 -39.379 -28.376  1.00 94.05           C  
ATOM   4710  HB  VAL A 292       5.217 -39.810 -29.375  1.00 94.05           H  
ATOM   4711  O   VAL A 292       3.811 -41.857 -28.360  1.00 94.05           O  
ATOM   4712  CG1 VAL A 292       3.949 -38.658 -28.076  1.00 94.05           C  
ATOM   4713 HG11 VAL A 292       3.971 -38.244 -27.068  1.00 94.05           H  
ATOM   4714 HG12 VAL A 292       3.109 -39.347 -28.164  1.00 94.05           H  
ATOM   4715 HG13 VAL A 292       3.802 -37.863 -28.807  1.00 94.05           H  
ATOM   4716  CG2 VAL A 292       6.389 -38.324 -28.376  1.00 94.05           C  
ATOM   4717 HG21 VAL A 292       6.182 -37.557 -29.122  1.00 94.05           H  
ATOM   4718 HG22 VAL A 292       6.467 -37.851 -27.397  1.00 94.05           H  
ATOM   4719 HG23 VAL A 292       7.347 -38.781 -28.622  1.00 94.05           H  
ATOM   4720  N   ILE A 293       4.016 -41.982 -26.136  1.00 93.58           N  
ATOM   4721  H   ILE A 293       4.481 -41.616 -25.317  1.00 93.58           H  
ATOM   4722  CA  ILE A 293       2.869 -42.877 -25.957  1.00 93.58           C  
ATOM   4723  HA  ILE A 293       2.835 -43.565 -26.802  1.00 93.58           H  
ATOM   4724  C   ILE A 293       1.588 -42.048 -25.964  1.00 93.58           C  
ATOM   4725  CB  ILE A 293       3.007 -43.738 -24.686  1.00 93.58           C  
ATOM   4726  HB  ILE A 293       3.126 -43.083 -23.823  1.00 93.58           H  
ATOM   4727  O   ILE A 293       1.355 -41.227 -25.076  1.00 93.58           O  
ATOM   4728  CG1 ILE A 293       4.264 -44.623 -24.826  1.00 93.58           C  
ATOM   4729 HG12 ILE A 293       4.156 -45.273 -25.695  1.00 93.58           H  
ATOM   4730 HG13 ILE A 293       5.143 -43.997 -24.977  1.00 93.58           H  
ATOM   4731  CG2 ILE A 293       1.739 -44.599 -24.487  1.00 93.58           C  
ATOM   4732 HG21 ILE A 293       0.849 -43.975 -24.402  1.00 93.58           H  
ATOM   4733 HG22 ILE A 293       1.813 -45.173 -23.563  1.00 93.58           H  
ATOM   4734 HG23 ILE A 293       1.627 -45.292 -25.321  1.00 93.58           H  
ATOM   4735  CD1 ILE A 293       4.538 -45.491 -23.604  1.00 93.58           C  
ATOM   4736 HD11 ILE A 293       5.466 -46.040 -23.770  1.00 93.58           H  
ATOM   4737 HD12 ILE A 293       4.638 -44.865 -22.717  1.00 93.58           H  
ATOM   4738 HD13 ILE A 293       3.742 -46.223 -23.467  1.00 93.58           H  
ATOM   4739  N   THR A 294       0.729 -42.290 -26.956  1.00 89.52           N  
ATOM   4740  H   THR A 294       0.986 -42.984 -27.643  1.00 89.52           H  
ATOM   4741  CA  THR A 294      -0.584 -41.639 -27.062  1.00 89.52           C  
ATOM   4742  HA  THR A 294      -0.610 -40.801 -26.365  1.00 89.52           H  
ATOM   4743  C   THR A 294      -1.706 -42.603 -26.673  1.00 89.52           C  
ATOM   4744  CB  THR A 294      -0.798 -41.019 -28.449  1.00 89.52           C  
ATOM   4745  HB  THR A 294      -0.768 -41.794 -29.214  1.00 89.52           H  
ATOM   4746  O   THR A 294      -1.915 -43.635 -27.313  1.00 89.52           O  
ATOM   4747  CG2 THR A 294      -2.120 -40.255 -28.540  1.00 89.52           C  
ATOM   4748 HG21 THR A 294      -2.180 -39.751 -29.504  1.00 89.52           H  
ATOM   4749 HG22 THR A 294      -2.181 -39.517 -27.741  1.00 89.52           H  
ATOM   4750 HG23 THR A 294      -2.959 -40.947 -28.464  1.00 89.52           H  
ATOM   4751  OG1 THR A 294       0.218 -40.071 -28.694  1.00 89.52           O  
ATOM   4752  HG1 THR A 294       1.054 -40.543 -28.727  1.00 89.52           H  
ATOM   4753  N   THR A 295      -2.469 -42.261 -25.631  1.00 79.06           N  
ATOM   4754  H   THR A 295      -2.259 -41.395 -25.154  1.00 79.06           H  
ATOM   4755  CA  THR A 295      -3.661 -43.018 -25.209  1.00 79.06           C  
ATOM   4756  HA  THR A 295      -3.514 -44.067 -25.465  1.00 79.06           H  
ATOM   4757  C   THR A 295      -4.899 -42.548 -25.979  1.00 79.06           C  
ATOM   4758  CB  THR A 295      -3.884 -42.981 -23.685  1.00 79.06           C  
ATOM   4759  HB  THR A 295      -4.903 -43.295 -23.462  1.00 79.06           H  
ATOM   4760  O   THR A 295      -5.572 -41.586 -25.605  1.00 79.06           O  
ATOM   4761  CG2 THR A 295      -2.925 -43.895 -22.931  1.00 79.06           C  
ATOM   4762 HG21 THR A 295      -3.205 -44.933 -23.109  1.00 79.06           H  
ATOM   4763 HG22 THR A 295      -3.011 -43.702 -21.861  1.00 79.06           H  
ATOM   4764 HG23 THR A 295      -1.897 -43.726 -23.250  1.00 79.06           H  
ATOM   4765  OG1 THR A 295      -3.660 -41.711 -23.136  1.00 79.06           O  
ATOM   4766  HG1 THR A 295      -2.710 -41.620 -23.034  1.00 79.06           H  
ATOM   4767  N   ASN A 296      -5.216 -43.244 -27.076  1.00 62.44           N  
ATOM   4768  H   ASN A 296      -4.576 -43.963 -27.380  1.00 62.44           H  
ATOM   4769  CA  ASN A 296      -6.408 -42.981 -27.890  1.00 62.44           C  
ATOM   4770  HA  ASN A 296      -6.450 -41.913 -28.103  1.00 62.44           H  
ATOM   4771  C   ASN A 296      -7.696 -43.334 -27.127  1.00 62.44           C  
ATOM   4772  CB  ASN A 296      -6.303 -43.736 -29.231  1.00 62.44           C  
ATOM   4773  HB2 ASN A 296      -7.295 -43.806 -29.677  1.00 62.44           H  
ATOM   4774  HB3 ASN A 296      -5.942 -44.750 -29.061  1.00 62.44           H  
ATOM   4775  O   ASN A 296      -8.138 -44.482 -27.094  1.00 62.44           O  
ATOM   4776  CG  ASN A 296      -5.418 -43.038 -30.250  1.00 62.44           C  
ATOM   4777  ND2 ASN A 296      -5.055 -43.712 -31.315  1.00 62.44           N  
ATOM   4778 HD21 ASN A 296      -4.468 -43.218 -31.972  1.00 62.44           H  
ATOM   4779 HD22 ASN A 296      -5.315 -44.679 -31.441  1.00 62.44           H  
ATOM   4780  OD1 ASN A 296      -5.070 -41.878 -30.125  1.00 62.44           O  
ATOM   4781  N   HIS A 297      -8.320 -42.329 -26.516  1.00 56.25           N  
ATOM   4782  H   HIS A 297      -7.875 -41.422 -26.518  1.00 56.25           H  
ATOM   4783  CA  HIS A 297      -9.503 -42.512 -25.684  1.00 56.25           C  
ATOM   4784  HA  HIS A 297      -9.400 -43.462 -25.160  1.00 56.25           H  
ATOM   4785  C   HIS A 297     -10.786 -42.552 -26.534  1.00 56.25           C  
ATOM   4786  CB  HIS A 297      -9.531 -41.398 -24.621  1.00 56.25           C  
ATOM   4787  HB2 HIS A 297      -8.503 -41.142 -24.365  1.00 56.25           H  
ATOM   4788  HB3 HIS A 297      -9.981 -40.502 -25.048  1.00 56.25           H  
ATOM   4789  O   HIS A 297     -11.265 -41.527 -27.017  1.00 56.25           O  
ATOM   4790  CG  HIS A 297     -10.225 -41.721 -23.316  1.00 56.25           C  
ATOM   4791  CD2 HIS A 297      -9.998 -41.066 -22.137  1.00 56.25           C  
ATOM   4792  HD2 HIS A 297      -9.338 -40.223 -21.997  1.00 56.25           H  
ATOM   4793  ND1 HIS A 297     -11.126 -42.731 -23.037  1.00 56.25           N  
ATOM   4794  HD1 HIS A 297     -11.564 -43.366 -23.688  1.00 56.25           H  
ATOM   4795  CE1 HIS A 297     -11.423 -42.684 -21.729  1.00 56.25           C  
ATOM   4796  HE1 HIS A 297     -12.101 -43.354 -21.221  1.00 56.25           H  
ATOM   4797  NE2 HIS A 297     -10.730 -41.706 -21.133  1.00 56.25           N  
ATOM   4798  N   ARG A 298     -11.447 -43.715 -26.616  1.00 55.38           N  
ATOM   4799  H   ARG A 298     -10.977 -44.551 -26.301  1.00 55.38           H  
ATOM   4800  CA  ARG A 298     -12.919 -43.704 -26.683  1.00 55.38           C  
ATOM   4801  HA  ARG A 298     -13.253 -42.959 -27.405  1.00 55.38           H  
ATOM   4802  C   ARG A 298     -13.411 -43.265 -25.306  1.00 55.38           C  
ATOM   4803  CB  ARG A 298     -13.503 -45.075 -27.078  1.00 55.38           C  
ATOM   4804  HB2 ARG A 298     -14.542 -45.104 -26.752  1.00 55.38           H  
ATOM   4805  HB3 ARG A 298     -12.966 -45.872 -26.564  1.00 55.38           H  
ATOM   4806  O   ARG A 298     -13.283 -44.029 -24.350  1.00 55.38           O  
ATOM   4807  CG  ARG A 298     -13.479 -45.318 -28.596  1.00 55.38           C  
ATOM   4808  HG2 ARG A 298     -12.448 -45.411 -28.935  1.00 55.38           H  
ATOM   4809  HG3 ARG A 298     -13.942 -44.469 -29.099  1.00 55.38           H  
ATOM   4810  CD  ARG A 298     -14.262 -46.592 -28.954  1.00 55.38           C  
ATOM   4811  HD2 ARG A 298     -15.263 -46.515 -28.531  1.00 55.38           H  
ATOM   4812  HD3 ARG A 298     -13.759 -47.451 -28.508  1.00 55.38           H  
ATOM   4813  NE  ARG A 298     -14.367 -46.785 -30.416  1.00 55.38           N  
ATOM   4814  HE  ARG A 298     -13.807 -46.176 -30.997  1.00 55.38           H  
ATOM   4815  NH1 ARG A 298     -15.851 -48.546 -30.404  1.00 55.38           N  
ATOM   4816 HH11 ARG A 298     -16.393 -49.235 -30.906  1.00 55.38           H  
ATOM   4817 HH12 ARG A 298     -15.853 -48.541 -29.394  1.00 55.38           H  
ATOM   4818  NH2 ARG A 298     -15.118 -47.742 -32.346  1.00 55.38           N  
ATOM   4819 HH21 ARG A 298     -15.676 -48.438 -32.820  1.00 55.38           H  
ATOM   4820 HH22 ARG A 298     -14.548 -47.114 -32.894  1.00 55.38           H  
ATOM   4821  CZ  ARG A 298     -15.109 -47.686 -31.044  1.00 55.38           C  
ATOM   4822  N   ARG A 299     -13.885 -42.025 -25.167  1.00 60.53           N  
ATOM   4823  H   ARG A 299     -13.870 -41.414 -25.972  1.00 60.53           H  
ATOM   4824  CA  ARG A 299     -14.548 -41.569 -23.931  1.00 60.53           C  
ATOM   4825  HA  ARG A 299     -13.877 -41.724 -23.086  1.00 60.53           H  
ATOM   4826  C   ARG A 299     -15.803 -42.418 -23.706  1.00 60.53           C  
ATOM   4827  CB  ARG A 299     -14.907 -40.074 -24.010  1.00 60.53           C  
ATOM   4828  HB2 ARG A 299     -15.469 -39.803 -23.116  1.00 60.53           H  
ATOM   4829  HB3 ARG A 299     -15.542 -39.901 -24.879  1.00 60.53           H  
ATOM   4830  O   ARG A 299     -16.493 -42.732 -24.674  1.00 60.53           O  
ATOM   4831  CG  ARG A 299     -13.670 -39.170 -24.099  1.00 60.53           C  
ATOM   4832  HG2 ARG A 299     -13.132 -39.383 -25.023  1.00 60.53           H  
ATOM   4833  HG3 ARG A 299     -13.008 -39.375 -23.258  1.00 60.53           H  
ATOM   4834  CD  ARG A 299     -14.059 -37.687 -24.079  1.00 60.53           C  
ATOM   4835  HD2 ARG A 299     -14.516 -37.458 -23.116  1.00 60.53           H  
ATOM   4836  HD3 ARG A 299     -14.782 -37.495 -24.872  1.00 60.53           H  
ATOM   4837  NE  ARG A 299     -12.864 -36.855 -24.292  1.00 60.53           N  
ATOM   4838  HE  ARG A 299     -12.043 -37.337 -24.629  1.00 60.53           H  
ATOM   4839  NH1 ARG A 299     -13.595 -34.862 -23.471  1.00 60.53           N  
ATOM   4840 HH11 ARG A 299     -13.399 -33.929 -23.137  1.00 60.53           H  
ATOM   4841 HH12 ARG A 299     -14.463 -35.317 -23.228  1.00 60.53           H  
ATOM   4842  NH2 ARG A 299     -11.525 -35.011 -24.178  1.00 60.53           N  
ATOM   4843 HH21 ARG A 299     -10.857 -35.514 -24.744  1.00 60.53           H  
ATOM   4844 HH22 ARG A 299     -11.306 -34.097 -23.810  1.00 60.53           H  
ATOM   4845  CZ  ARG A 299     -12.664 -35.593 -23.981  1.00 60.53           C  
ATOM   4846  N   LYS A 300     -16.124 -42.761 -22.450  1.00 64.77           N  
ATOM   4847  H   LYS A 300     -15.508 -42.483 -21.699  1.00 64.77           H  
ATOM   4848  CA  LYS A 300     -17.377 -43.477 -22.122  1.00 64.77           C  
ATOM   4849  HA  LYS A 300     -17.436 -44.386 -22.720  1.00 64.77           H  
ATOM   4850  C   LYS A 300     -18.626 -42.674 -22.510  1.00 64.77           C  
ATOM   4851  CB  LYS A 300     -17.436 -43.861 -20.629  1.00 64.77           C  
ATOM   4852  HB2 LYS A 300     -17.113 -43.023 -20.011  1.00 64.77           H  
ATOM   4853  HB3 LYS A 300     -18.473 -44.077 -20.375  1.00 64.77           H  
ATOM   4854  O   LYS A 300     -19.660 -43.267 -22.796  1.00 64.77           O  
ATOM   4855  CG  LYS A 300     -16.603 -45.114 -20.301  1.00 64.77           C  
ATOM   4856  HG2 LYS A 300     -15.542 -44.888 -20.412  1.00 64.77           H  
ATOM   4857  HG3 LYS A 300     -16.867 -45.904 -21.004  1.00 64.77           H  
ATOM   4858  CD  LYS A 300     -16.877 -45.619 -18.872  1.00 64.77           C  
ATOM   4859  HD2 LYS A 300     -16.533 -44.875 -18.154  1.00 64.77           H  
ATOM   4860  HD3 LYS A 300     -17.952 -45.752 -18.748  1.00 64.77           H  
ATOM   4861  CE  LYS A 300     -16.172 -46.962 -18.613  1.00 64.77           C  
ATOM   4862  HE2 LYS A 300     -15.093 -46.812 -18.659  1.00 64.77           H  
ATOM   4863  HE3 LYS A 300     -16.443 -47.655 -19.409  1.00 64.77           H  
ATOM   4864  NZ  LYS A 300     -16.548 -47.551 -17.300  1.00 64.77           N  
ATOM   4865  HZ1 LYS A 300     -16.110 -48.451 -17.167  1.00 64.77           H  
ATOM   4866  HZ2 LYS A 300     -17.544 -47.699 -17.232  1.00 64.77           H  
ATOM   4867  HZ3 LYS A 300     -16.254 -46.961 -16.534  1.00 64.77           H  
ATOM   4868  N   HIS A 301     -18.513 -41.346 -22.557  1.00 76.89           N  
ATOM   4869  H   HIS A 301     -17.627 -40.927 -22.316  1.00 76.89           H  
ATOM   4870  CA  HIS A 301     -19.598 -40.443 -22.920  1.00 76.89           C  
ATOM   4871  HA  HIS A 301     -20.412 -41.021 -23.356  1.00 76.89           H  
ATOM   4872  C   HIS A 301     -19.146 -39.418 -23.967  1.00 76.89           C  
ATOM   4873  CB  HIS A 301     -20.136 -39.764 -21.659  1.00 76.89           C  
ATOM   4874  HB2 HIS A 301     -19.429 -39.008 -21.317  1.00 76.89           H  
ATOM   4875  HB3 HIS A 301     -21.069 -39.273 -21.932  1.00 76.89           H  
ATOM   4876  O   HIS A 301     -17.985 -38.998 -23.992  1.00 76.89           O  
ATOM   4877  CG  HIS A 301     -20.427 -40.720 -20.532  1.00 76.89           C  
ATOM   4878  CD2 HIS A 301     -19.627 -40.962 -19.448  1.00 76.89           C  
ATOM   4879  HD2 HIS A 301     -18.693 -40.469 -19.223  1.00 76.89           H  
ATOM   4880  ND1 HIS A 301     -21.487 -41.596 -20.461  1.00 76.89           N  
ATOM   4881  HD1 HIS A 301     -22.211 -41.722 -21.153  1.00 76.89           H  
ATOM   4882  CE1 HIS A 301     -21.330 -42.345 -19.357  1.00 76.89           C  
ATOM   4883  HE1 HIS A 301     -22.002 -43.125 -19.031  1.00 76.89           H  
ATOM   4884  NE2 HIS A 301     -20.196 -42.009 -18.723  1.00 76.89           N  
ATOM   4885  N   SER A 302     -20.069 -39.008 -24.836  1.00 80.17           N  
ATOM   4886  H   SER A 302     -21.027 -39.303 -24.709  1.00 80.17           H  
ATOM   4887  CA  SER A 302     -19.814 -38.000 -25.866  1.00 80.17           C  
ATOM   4888  HA  SER A 302     -18.853 -38.226 -26.329  1.00 80.17           H  
ATOM   4889  C   SER A 302     -19.713 -36.593 -25.265  1.00 80.17           C  
ATOM   4890  CB  SER A 302     -20.881 -38.067 -26.971  1.00 80.17           C  
ATOM   4891  HB2 SER A 302     -20.759 -38.997 -27.525  1.00 80.17           H  
ATOM   4892  HB3 SER A 302     -20.741 -37.234 -27.660  1.00 80.17           H  
ATOM   4893  O   SER A 302     -20.275 -36.306 -24.206  1.00 80.17           O  
ATOM   4894  OG  SER A 302     -22.194 -38.024 -26.440  1.00 80.17           O  
ATOM   4895  HG  SER A 302     -22.801 -37.774 -27.141  1.00 80.17           H  
ATOM   4896  N   ILE A 303     -18.998 -35.699 -25.957  1.00 86.22           N  
ATOM   4897  H   ILE A 303     -18.558 -35.989 -26.818  1.00 86.22           H  
ATOM   4898  CA  ILE A 303     -19.022 -34.263 -25.659  1.00 86.22           C  
ATOM   4899  HA  ILE A 303     -19.839 -34.078 -24.961  1.00 86.22           H  
ATOM   4900  C   ILE A 303     -19.337 -33.488 -26.930  1.00 86.22           C  
ATOM   4901  CB  ILE A 303     -17.743 -33.755 -24.966  1.00 86.22           C  
ATOM   4902  HB  ILE A 303     -16.899 -33.841 -25.651  1.00 86.22           H  
ATOM   4903  O   ILE A 303     -18.494 -33.355 -27.821  1.00 86.22           O  
ATOM   4904  CG1 ILE A 303     -17.454 -34.618 -23.720  1.00 86.22           C  
ATOM   4905 HG12 ILE A 303     -18.366 -34.735 -23.135  1.00 86.22           H  
ATOM   4906 HG13 ILE A 303     -17.125 -35.605 -24.044  1.00 86.22           H  
ATOM   4907  CG2 ILE A 303     -17.937 -32.267 -24.605  1.00 86.22           C  
ATOM   4908 HG21 ILE A 303     -18.787 -32.163 -23.931  1.00 86.22           H  
ATOM   4909 HG22 ILE A 303     -17.050 -31.855 -24.123  1.00 86.22           H  
ATOM   4910 HG23 ILE A 303     -18.131 -31.672 -25.497  1.00 86.22           H  
ATOM   4911  CD1 ILE A 303     -16.382 -34.042 -22.802  1.00 86.22           C  
ATOM   4912 HD11 ILE A 303     -16.829 -33.337 -22.101  1.00 86.22           H  
ATOM   4913 HD12 ILE A 303     -15.925 -34.847 -22.227  1.00 86.22           H  
ATOM   4914 HD13 ILE A 303     -15.640 -33.502 -23.390  1.00 86.22           H  
ATOM   4915  N   GLU A 304     -20.556 -32.969 -26.988  1.00 88.78           N  
ATOM   4916  H   GLU A 304     -21.158 -33.076 -26.184  1.00 88.78           H  
ATOM   4917  CA  GLU A 304     -21.022 -32.105 -28.066  1.00 88.78           C  
ATOM   4918  HA  GLU A 304     -20.646 -32.490 -29.014  1.00 88.78           H  
ATOM   4919  C   GLU A 304     -20.467 -30.690 -27.862  1.00 88.78           C  
ATOM   4920  CB  GLU A 304     -22.553 -32.120 -28.129  1.00 88.78           C  
ATOM   4921  HB2 GLU A 304     -22.877 -31.437 -28.914  1.00 88.78           H  
ATOM   4922  HB3 GLU A 304     -22.937 -31.767 -27.171  1.00 88.78           H  
ATOM   4923  O   GLU A 304     -20.415 -30.178 -26.741  1.00 88.78           O  
ATOM   4924  CG  GLU A 304     -23.113 -33.523 -28.427  1.00 88.78           C  
ATOM   4925  HG2 GLU A 304     -22.737 -33.844 -29.398  1.00 88.78           H  
ATOM   4926  HG3 GLU A 304     -22.750 -34.226 -27.677  1.00 88.78           H  
ATOM   4927  CD  GLU A 304     -24.647 -33.577 -28.427  1.00 88.78           C  
ATOM   4928  OE1 GLU A 304     -25.196 -34.602 -28.870  1.00 88.78           O  
ATOM   4929  OE2 GLU A 304     -25.293 -32.617 -27.944  1.00 88.78           O  
ATOM   4930  N   LYS A 305     -20.013 -30.059 -28.948  1.00 93.22           N  
ATOM   4931  H   LYS A 305     -20.165 -30.491 -29.848  1.00 93.22           H  
ATOM   4932  CA  LYS A 305     -19.372 -28.738 -28.929  1.00 93.22           C  
ATOM   4933  HA  LYS A 305     -19.412 -28.317 -27.925  1.00 93.22           H  
ATOM   4934  C   LYS A 305     -20.149 -27.810 -29.852  1.00 93.22           C  
ATOM   4935  CB  LYS A 305     -17.899 -28.839 -29.360  1.00 93.22           C  
ATOM   4936  HB2 LYS A 305     -17.474 -27.836 -29.397  1.00 93.22           H  
ATOM   4937  HB3 LYS A 305     -17.864 -29.260 -30.365  1.00 93.22           H  
ATOM   4938  O   LYS A 305     -20.148 -28.027 -31.061  1.00 93.22           O
[truncated: 1,780,552 more chars]
