# Supplementary material for: In silico screening by AlphaFold2 program revealed the potential binding partners of nuage-localizing proteins and piRNA-related proteins
Source: eLife. 2025 Apr 22;13:RP101967. doi: 10.7554/eLife.101967 (PMC12014135; doi:10.7554/eLife.101967)
Supplement: Figure 2—source data 1. [file elife-101967-fig2-data1.zip › Figure 2-Source Data 1/SpnE_Squ_relaxed_model_3_multimer_v2_pred_0.pdb]

ATOM      1  N   MET A   1     -20.050  48.950 -45.711  1.00 24.54           N  
ATOM      2  H   MET A   1     -20.588  49.778 -45.497  1.00 24.54           H  
ATOM      3  H2  MET A   1     -19.245  48.898 -45.104  1.00 24.54           H  
ATOM      4  H3  MET A   1     -19.708  48.970 -46.661  1.00 24.54           H  
ATOM      5  CA  MET A   1     -20.843  47.721 -45.516  1.00 24.54           C  
ATOM      6  HA  MET A   1     -21.086  47.607 -44.460  1.00 24.54           H  
ATOM      7  C   MET A   1     -19.910  46.613 -45.889  1.00 24.54           C  
ATOM      8  CB  MET A   1     -22.126  47.600 -46.355  1.00 24.54           C  
ATOM      9  HB2 MET A   1     -22.415  46.549 -46.379  1.00 24.54           H  
ATOM     10  HB3 MET A   1     -21.941  47.922 -47.380  1.00 24.54           H  
ATOM     11  O   MET A   1     -19.350  46.660 -46.979  1.00 24.54           O  
ATOM     12  CG  MET A   1     -23.305  48.379 -45.769  1.00 24.54           C  
ATOM     13  HG2 MET A   1     -23.369  48.171 -44.701  1.00 24.54           H  
ATOM     14  HG3 MET A   1     -23.136  49.447 -45.907  1.00 24.54           H  
ATOM     15  SD  MET A   1     -24.890  47.927 -46.527  1.00 24.54           S  
ATOM     16  CE  MET A   1     -26.028  48.935 -45.542  1.00 24.54           C  
ATOM     17  HE1 MET A   1     -27.050  48.757 -45.877  1.00 24.54           H  
ATOM     18  HE2 MET A   1     -25.943  48.665 -44.489  1.00 24.54           H  
ATOM     19  HE3 MET A   1     -25.788  49.991 -45.669  1.00 24.54           H  
ATOM     20  N   ASP A   2     -19.654  45.728 -44.943  1.00 25.08           N  
ATOM     21  H   ASP A   2     -20.182  45.717 -44.082  1.00 25.08           H  
ATOM     22  CA  ASP A   2     -18.325  45.144 -44.858  1.00 25.08           C  
ATOM     23  HA  ASP A   2     -17.641  45.738 -45.465  1.00 25.08           H  
ATOM     24  C   ASP A   2     -18.346  43.741 -45.454  1.00 25.08           C  
ATOM     25  CB  ASP A   2     -17.813  45.291 -43.417  1.00 25.08           C  
ATOM     26  HB2 ASP A   2     -18.368  44.615 -42.767  1.00 25.08           H  
ATOM     27  HB3 ASP A   2     -16.755  45.033 -43.378  1.00 25.08           H  
ATOM     28  O   ASP A   2     -19.146  42.889 -45.067  1.00 25.08           O  
ATOM     29  CG  ASP A   2     -18.018  46.745 -42.948  1.00 25.08           C  
ATOM     30  OD1 ASP A   2     -17.810  47.674 -43.774  1.00 25.08           O  
ATOM     31  OD2 ASP A   2     -18.618  46.933 -41.871  1.00 25.08           O  
ATOM     32  N   GLN A   3     -17.509  43.543 -46.473  1.00 30.70           N  
ATOM     33  H   GLN A   3     -16.909  44.306 -46.751  1.00 30.70           H  
ATOM     34  CA  GLN A   3     -17.568  42.377 -47.356  1.00 30.70           C  
ATOM     35  HA  GLN A   3     -18.569  42.325 -47.784  1.00 30.70           H  
ATOM     36  C   GLN A   3     -17.306  41.065 -46.596  1.00 30.70           C  
ATOM     37  CB  GLN A   3     -16.535  42.580 -48.485  1.00 30.70           C  
ATOM     38  HB2 GLN A   3     -15.610  42.074 -48.208  1.00 30.70           H  
ATOM     39  HB3 GLN A   3     -16.290  43.636 -48.597  1.00 30.70           H  
ATOM     40  O   GLN A   3     -17.952  40.054 -46.858  1.00 30.70           O  
ATOM     41  CG  GLN A   3     -17.005  42.033 -49.842  1.00 30.70           C  
ATOM     42  HG2 GLN A   3     -17.531  41.091 -49.691  1.00 30.70           H  
ATOM     43  HG3 GLN A   3     -16.125  41.825 -50.450  1.00 30.70           H  
ATOM     44  CD  GLN A   3     -17.889  42.994 -50.643  1.00 30.70           C  
ATOM     45  NE2 GLN A   3     -18.590  42.505 -51.641  1.00 30.70           N  
ATOM     46 HE21 GLN A   3     -19.152  43.172 -52.151  1.00 30.70           H  
ATOM     47 HE22 GLN A   3     -18.561  41.517 -51.848  1.00 30.70           H  
ATOM     48  OE1 GLN A   3     -17.956  44.193 -50.429  1.00 30.70           O  
ATOM     49  N   GLU A   4     -16.392  41.113 -45.621  1.00 29.19           N  
ATOM     50  H   GLU A   4     -15.928  41.996 -45.463  1.00 29.19           H  
ATOM     51  CA  GLU A   4     -15.905  39.976 -44.825  1.00 29.19           C  
ATOM     52  HA  GLU A   4     -15.562  39.189 -45.497  1.00 29.19           H  
ATOM     53  C   GLU A   4     -16.977  39.346 -43.914  1.00 29.19           C  
ATOM     54  CB  GLU A   4     -14.706  40.446 -43.975  1.00 29.19           C  
ATOM     55  HB2 GLU A   4     -15.054  41.209 -43.280  1.00 29.19           H  
ATOM     56  HB3 GLU A   4     -14.331  39.600 -43.400  1.00 29.19           H  
ATOM     57  O   GLU A   4     -16.790  38.245 -43.406  1.00 29.19           O  
ATOM     58  CG  GLU A   4     -13.548  41.016 -44.818  1.00 29.19           C  
ATOM     59  HG2 GLU A   4     -13.898  41.889 -45.367  1.00 29.19           H  
ATOM     60  HG3 GLU A   4     -13.250  40.262 -45.547  1.00 29.19           H  
ATOM     61  CD  GLU A   4     -12.329  41.432 -43.975  1.00 29.19           C  
ATOM     62  OE1 GLU A   4     -11.202  41.326 -44.508  1.00 29.19           O  
ATOM     63  OE2 GLU A   4     -12.534  41.900 -42.833  1.00 29.19           O  
ATOM     64  N   VAL A   5     -18.122  40.013 -43.716  1.00 29.57           N  
ATOM     65  H   VAL A   5     -18.236  40.901 -44.184  1.00 29.57           H  
ATOM     66  CA  VAL A   5     -19.210  39.539 -42.841  1.00 29.57           C  
ATOM     67  HA  VAL A   5     -18.781  39.244 -41.883  1.00 29.57           H  
ATOM     68  C   VAL A   5     -19.924  38.300 -43.406  1.00 29.57           C  
ATOM     69  CB  VAL A   5     -20.212  40.691 -42.594  1.00 29.57           C  
ATOM     70  HB  VAL A   5     -20.591  41.040 -43.554  1.00 29.57           H  
ATOM     71  O   VAL A   5     -20.457  37.496 -42.641  1.00 29.57           O  
ATOM     72  CG1 VAL A   5     -21.416  40.289 -41.730  1.00 29.57           C  
ATOM     73 HG11 VAL A   5     -21.070  39.852 -40.793  1.00 29.57           H  
ATOM     74 HG12 VAL A   5     -22.033  41.163 -41.518  1.00 29.57           H  
ATOM     75 HG13 VAL A   5     -22.031  39.561 -42.258  1.00 29.57           H  
ATOM     76  CG2 VAL A   5     -19.532  41.869 -41.879  1.00 29.57           C  
ATOM     77 HG21 VAL A   5     -18.693  42.239 -42.468  1.00 29.57           H  
ATOM     78 HG22 VAL A   5     -20.240  42.688 -41.751  1.00 29.57           H  
ATOM     79 HG23 VAL A   5     -19.162  41.552 -40.904  1.00 29.57           H  
ATOM     80  N   MET A   6     -19.962  38.135 -44.733  1.00 29.89           N  
ATOM     81  H   MET A   6     -19.425  38.769 -45.307  1.00 29.89           H  
ATOM     82  CA  MET A   6     -20.827  37.143 -45.392  1.00 29.89           C  
ATOM     83  HA  MET A   6     -21.830  37.229 -44.973  1.00 29.89           H  
ATOM     84  C   MET A   6     -20.409  35.681 -45.170  1.00 29.89           C  
ATOM     85  CB  MET A   6     -20.900  37.439 -46.897  1.00 29.89           C  
ATOM     86  HB2 MET A   6     -21.293  36.564 -47.415  1.00 29.89           H  
ATOM     87  HB3 MET A   6     -19.897  37.631 -47.279  1.00 29.89           H  
ATOM     88  O   MET A   6     -21.278  34.818 -45.029  1.00 29.89           O  
ATOM     89  CG  MET A   6     -21.811  38.626 -47.229  1.00 29.89           C  
ATOM     90  HG2 MET A   6     -21.469  39.510 -46.691  1.00 29.89           H  
ATOM     91  HG3 MET A   6     -21.713  38.823 -48.296  1.00 29.89           H  
ATOM     92  SD  MET A   6     -23.571  38.342 -46.863  1.00 29.89           S  
ATOM     93  CE  MET A   6     -24.328  39.525 -48.004  1.00 29.89           C  
ATOM     94  HE1 MET A   6     -25.413  39.484 -47.900  1.00 29.89           H  
ATOM     95  HE2 MET A   6     -24.053  39.271 -49.028  1.00 29.89           H  
ATOM     96  HE3 MET A   6     -23.979  40.531 -47.771  1.00 29.89           H  
ATOM     97  N   ASP A   7     -19.107  35.395 -45.098  1.00 32.99           N  
ATOM     98  H   ASP A   7     -18.443  36.144 -45.235  1.00 32.99           H  
ATOM     99  CA  ASP A   7     -18.575  34.020 -45.071  1.00 32.99           C  
ATOM    100  HA  ASP A   7     -19.036  33.458 -45.883  1.00 32.99           H  
ATOM    101  C   ASP A   7     -18.905  33.250 -43.775  1.00 32.99           C  
ATOM    102  CB  ASP A   7     -17.055  34.054 -45.326  1.00 32.99           C  
ATOM    103  HB2 ASP A   7     -16.603  34.829 -44.707  1.00 32.99           H  
ATOM    104  HB3 ASP A   7     -16.631  33.099 -45.018  1.00 32.99           H  
ATOM    105  O   ASP A   7     -18.736  32.032 -43.705  1.00 32.99           O  
ATOM    106  CG  ASP A   7     -16.662  34.275 -46.796  1.00 32.99           C  
ATOM    107  OD1 ASP A   7     -17.561  34.526 -47.631  1.00 32.99           O  
ATOM    108  OD2 ASP A   7     -15.450  34.156 -47.077  1.00 32.99           O  
ATOM    109  N   PHE A   8     -19.425  33.936 -42.751  1.00 33.24           N  
ATOM    110  H   PHE A   8     -19.564  34.927 -42.885  1.00 33.24           H  
ATOM    111  CA  PHE A   8     -19.777  33.355 -41.451  1.00 33.24           C  
ATOM    112  HA  PHE A   8     -18.886  32.887 -41.032  1.00 33.24           H  
ATOM    113  C   PHE A   8     -20.874  32.273 -41.523  1.00 33.24           C  
ATOM    114  CB  PHE A   8     -20.209  34.510 -40.531  1.00 33.24           C  
ATOM    115  HB2 PHE A   8     -19.473  35.311 -40.603  1.00 33.24           H  
ATOM    116  HB3 PHE A   8     -21.158  34.913 -40.884  1.00 33.24           H  
ATOM    117  O   PHE A   8     -20.936  31.397 -40.661  1.00 33.24           O  
ATOM    118  CG  PHE A   8     -20.343  34.125 -39.069  1.00 33.24           C  
ATOM    119  CD1 PHE A   8     -21.570  33.655 -38.563  1.00 33.24           C  
ATOM    120  HD1 PHE A   8     -22.424  33.569 -39.219  1.00 33.24           H  
ATOM    121  CD2 PHE A   8     -19.229  34.222 -38.215  1.00 33.24           C  
ATOM    122  HD2 PHE A   8     -18.286  34.581 -38.601  1.00 33.24           H  
ATOM    123  CE1 PHE A   8     -21.678  33.271 -37.214  1.00 33.24           C  
ATOM    124  HE1 PHE A   8     -22.618  32.898 -36.836  1.00 33.24           H  
ATOM    125  CE2 PHE A   8     -19.337  33.846 -36.864  1.00 33.24           C  
ATOM    126  HE2 PHE A   8     -18.477  33.920 -36.215  1.00 33.24           H  
ATOM    127  CZ  PHE A   8     -20.561  33.367 -36.364  1.00 33.24           C  
ATOM    128  HZ  PHE A   8     -20.643  33.072 -35.328  1.00 33.24           H  
ATOM    129  N   PHE A   9     -21.758  32.323 -42.526  1.00 32.05           N  
ATOM    130  H   PHE A   9     -21.626  33.035 -43.229  1.00 32.05           H  
ATOM    131  CA  PHE A   9     -22.991  31.521 -42.562  1.00 32.05           C  
ATOM    132  HA  PHE A   9     -23.308  31.353 -41.533  1.00 32.05           H  
ATOM    133  C   PHE A   9     -22.864  30.109 -43.168  1.00 32.05           C  
ATOM    134  CB  PHE A   9     -24.102  32.329 -43.252  1.00 32.05           C  
ATOM    135  HB2 PHE A   9     -23.743  32.669 -44.224  1.00 32.05           H  
ATOM    136  HB3 PHE A   9     -24.958  31.680 -43.436  1.00 32.05           H  
ATOM    137  O   PHE A   9     -23.871  29.406 -43.255  1.00 32.05           O  
ATOM    138  CG  PHE A   9     -24.608  33.511 -42.449  1.00 32.05           C  
ATOM    139  CD1 PHE A   9     -25.457  33.295 -41.346  1.00 32.05           C  
ATOM    140  HD1 PHE A   9     -25.728  32.287 -41.068  1.00 32.05           H  
ATOM    141  CD2 PHE A   9     -24.251  34.823 -42.810  1.00 32.05           C  
ATOM    142  HD2 PHE A   9     -23.593  34.996 -43.648  1.00 32.05           H  
ATOM    143  CE1 PHE A   9     -25.952  34.387 -40.610  1.00 32.05           C  
ATOM    144  HE1 PHE A   9     -26.600  34.219 -39.762  1.00 32.05           H  
ATOM    145  CE2 PHE A   9     -24.746  35.915 -42.075  1.00 32.05           C  
ATOM    146  HE2 PHE A   9     -24.457  36.918 -42.349  1.00 32.05           H  
ATOM    147  CZ  PHE A   9     -25.597  35.698 -40.976  1.00 32.05           C  
ATOM    148  HZ  PHE A   9     -25.967  36.539 -40.409  1.00 32.05           H  
ATOM    149  N   ASP A  10     -21.679  29.653 -43.591  1.00 31.87           N  
ATOM    150  H   ASP A  10     -20.865  30.243 -43.489  1.00 31.87           H  
ATOM    151  CA  ASP A  10     -21.519  28.312 -44.179  1.00 31.87           C  
ATOM    152  HA  ASP A  10     -22.379  28.131 -44.824  1.00 31.87           H  
ATOM    153  C   ASP A  10     -21.537  27.192 -43.115  1.00 31.87           C  
ATOM    154  CB  ASP A  10     -20.297  28.259 -45.109  1.00 31.87           C  
ATOM    155  HB2 ASP A  10     -19.398  28.467 -44.530  1.00 31.87           H  
ATOM    156  HB3 ASP A  10     -20.398  29.033 -45.870  1.00 31.87           H  
ATOM    157  O   ASP A  10     -20.511  26.619 -42.740  1.00 31.87           O  
ATOM    158  CG  ASP A  10     -20.147  26.902 -45.815  1.00 31.87           C  
ATOM    159  OD1 ASP A  10     -21.111  26.096 -45.811  1.00 31.87           O  
ATOM    160  OD2 ASP A  10     -19.031  26.650 -46.335  1.00 31.87           O  
ATOM    161  N   PHE A  11     -22.746  26.853 -42.653  1.00 34.17           N  
ATOM    162  H   PHE A  11     -23.507  27.461 -42.921  1.00 34.17           H  
ATOM    163  CA  PHE A  11     -23.034  25.781 -41.690  1.00 34.17           C  
ATOM    164  HA  PHE A  11     -22.563  26.028 -40.738  1.00 34.17           H  
ATOM    165  C   PHE A  11     -22.540  24.382 -42.112  1.00 34.17           C  
ATOM    166  CB  PHE A  11     -24.560  25.676 -41.499  1.00 34.17           C  
ATOM    167  HB2 PHE A  11     -24.996  25.332 -42.437  1.00 34.17           H  
ATOM    168  HB3 PHE A  11     -24.760  24.901 -40.759  1.00 34.17           H  
ATOM    169  O   PHE A  11     -22.571  23.463 -41.294  1.00 34.17           O  
ATOM    170  CG  PHE A  11     -25.296  26.927 -41.059  1.00 34.17           C  
ATOM    171  CD1 PHE A  11     -25.288  27.315 -39.706  1.00 34.17           C  
ATOM    172  HD1 PHE A  11     -24.718  26.745 -38.988  1.00 34.17           H  
ATOM    173  CD2 PHE A  11     -26.043  27.673 -41.992  1.00 34.17           C  
ATOM    174  HD2 PHE A  11     -26.045  27.393 -43.035  1.00 34.17           H  
ATOM    175  CE1 PHE A  11     -26.015  28.445 -39.290  1.00 34.17           C  
ATOM    176  HE1 PHE A  11     -25.996  28.747 -38.254  1.00 34.17           H  
ATOM    177  CE2 PHE A  11     -26.763  28.807 -41.578  1.00 34.17           C  
ATOM    178  HE2 PHE A  11     -27.310  29.391 -42.304  1.00 34.17           H  
ATOM    179  CZ  PHE A  11     -26.751  29.193 -40.227  1.00 34.17           C  
ATOM    180  HZ  PHE A  11     -27.295  30.071 -39.912  1.00 34.17           H  
ATOM    181  N   SER A  12     -22.171  24.176 -43.383  1.00 30.46           N  
ATOM    182  H   SER A  12     -22.065  24.976 -43.990  1.00 30.46           H  
ATOM    183  CA  SER A  12     -21.961  22.837 -43.956  1.00 30.46           C  
ATOM    184  HA  SER A  12     -22.816  22.215 -43.694  1.00 30.46           H  
ATOM    185  C   SER A  12     -20.713  22.121 -43.435  1.00 30.46           C  
ATOM    186  CB  SER A  12     -21.897  22.925 -45.485  1.00 30.46           C  
ATOM    187  HB2 SER A  12     -22.761  23.474 -45.859  1.00 30.46           H  
ATOM    188  HB3 SER A  12     -21.926  21.914 -45.892  1.00 30.46           H  
ATOM    189  O   SER A  12     -20.652  20.889 -43.437  1.00 30.46           O  
ATOM    190  OG  SER A  12     -20.708  23.551 -45.927  1.00 30.46           O  
ATOM    191  HG  SER A  12     -20.838  24.502 -45.936  1.00 30.46           H  
ATOM    192  N   LYS A  13     -19.708  22.878 -42.986  1.00 32.12           N  
ATOM    193  H   LYS A  13     -19.852  23.878 -42.978  1.00 32.12           H  
ATOM    194  CA  LYS A  13     -18.416  22.336 -42.557  1.00 32.12           C  
ATOM    195  HA  LYS A  13     -18.124  21.557 -43.261  1.00 32.12           H  
ATOM    196  C   LYS A  13     -18.553  21.685 -41.185  1.00 32.12           C  
ATOM    197  CB  LYS A  13     -17.357  23.447 -42.599  1.00 32.12           C  
ATOM    198  HB2 LYS A  13     -17.734  24.327 -42.078  1.00 32.12           H  
ATOM    199  HB3 LYS A  13     -16.449  23.107 -42.101  1.00 32.12           H  
ATOM    200  O   LYS A  13     -18.881  22.349 -40.205  1.00 32.12           O  
ATOM    201  CG  LYS A  13     -17.022  23.797 -44.060  1.00 32.12           C  
ATOM    202  HG2 LYS A  13     -16.483  22.963 -44.510  1.00 32.12           H  
ATOM    203  HG3 LYS A  13     -17.941  23.959 -44.623  1.00 32.12           H  
ATOM    204  CD  LYS A  13     -16.173  25.067 -44.162  1.00 32.12           C  
ATOM    205  HD2 LYS A  13     -15.238  24.932 -43.619  1.00 32.12           H  
ATOM    206  HD3 LYS A  13     -16.731  25.886 -43.707  1.00 32.12           H  
ATOM    207  CE  LYS A  13     -15.881  25.376 -45.638  1.00 32.12           C  
ATOM    208  HE2 LYS A  13     -16.427  24.663 -46.257  1.00 32.12           H  
ATOM    209  HE3 LYS A  13     -14.815  25.245 -45.824  1.00 32.12           H  
ATOM    210  NZ  LYS A  13     -16.315  26.742 -46.011  1.00 32.12           N  
ATOM    211  HZ1 LYS A  13     -16.032  27.000 -46.945  1.00 32.12           H  
ATOM    212  HZ2 LYS A  13     -16.023  27.448 -45.350  1.00 32.12           H  
ATOM    213  HZ3 LYS A  13     -17.325  26.765 -46.036  1.00 32.12           H  
ATOM    214  N   GLU A  14     -18.281  20.379 -41.120  1.00 30.29           N  
ATOM    215  H   GLU A  14     -18.106  19.890 -41.987  1.00 30.29           H  
ATOM    216  CA  GLU A  14     -18.388  19.596 -39.886  1.00 30.29           C  
ATOM    217  HA  GLU A  14     -19.443  19.477 -39.639  1.00 30.29           H  
ATOM    218  C   GLU A  14     -17.679  20.287 -38.715  1.00 30.29           C  
ATOM    219  CB  GLU A  14     -17.757  18.202 -40.028  1.00 30.29           C  
ATOM    220  HB2 GLU A  14     -16.739  18.311 -40.403  1.00 30.29           H  
ATOM    221  HB3 GLU A  14     -17.700  17.766 -39.031  1.00 30.29           H  
ATOM    222  O   GLU A  14     -16.452  20.418 -38.701  1.00 30.29           O  
ATOM    223  CG  GLU A  14     -18.509  17.203 -40.912  1.00 30.29           C  
ATOM    224  HG2 GLU A  14     -19.556  17.182 -40.611  1.00 30.29           H  
ATOM    225  HG3 GLU A  14     -18.449  17.525 -41.952  1.00 30.29           H  
ATOM    226  CD  GLU A  14     -17.879  15.807 -40.752  1.00 30.29           C  
ATOM    227  OE1 GLU A  14     -18.629  14.847 -40.480  1.00 30.29           O  
ATOM    228  OE2 GLU A  14     -16.624  15.706 -40.835  1.00 30.29           O  
ATOM    229  N   LEU A  15     -18.451  20.633 -37.680  1.00 30.52           N  
ATOM    230  H   LEU A  15     -19.451  20.606 -37.818  1.00 30.52           H  
ATOM    231  CA  LEU A  15     -17.948  21.040 -36.370  1.00 30.52           C  
ATOM    232  HA  LEU A  15     -17.157  21.775 -36.519  1.00 30.52           H  
ATOM    233  C   LEU A  15     -17.308  19.839 -35.660  1.00 30.52           C  
ATOM    234  CB  LEU A  15     -19.084  21.686 -35.553  1.00 30.52           C  
ATOM    235  HB2 LEU A  15     -19.973  21.061 -35.644  1.00 30.52           H  
ATOM    236  HB3 LEU A  15     -18.804  21.709 -34.500  1.00 30.52           H  
ATOM    237  O   LEU A  15     -17.823  19.318 -34.666  1.00 30.52           O  
ATOM    238  CG  LEU A  15     -19.419  23.125 -35.985  1.00 30.52           C  
ATOM    239  HG  LEU A  15     -19.502  23.179 -37.071  1.00 30.52           H  
ATOM    240  CD1 LEU A  15     -20.758  23.538 -35.373  1.00 30.52           C  
ATOM    241 HD11 LEU A  15     -20.709  23.496 -34.285  1.00 30.52           H  
ATOM    242 HD12 LEU A  15     -20.999  24.554 -35.686  1.00 30.52           H  
ATOM    243 HD13 LEU A  15     -21.545  22.876 -35.734  1.00 30.52           H  
ATOM    244  CD2 LEU A  15     -18.356  24.116 -35.500  1.00 30.52           C  
ATOM    245 HD21 LEU A  15     -18.644  25.126 -35.795  1.00 30.52           H  
ATOM    246 HD22 LEU A  15     -18.254  24.075 -34.416  1.00 30.52           H  
ATOM    247 HD23 LEU A  15     -17.397  23.897 -35.969  1.00 30.52           H  
ATOM    248  N   LYS A  16     -16.156  19.398 -36.176  1.00 26.51           N  
ATOM    249  H   LYS A  16     -15.855  19.830 -37.038  1.00 26.51           H  
ATOM    250  CA  LYS A  16     -15.276  18.433 -35.525  1.00 26.51           C  
ATOM    251  HA  LYS A  16     -15.853  17.538 -35.289  1.00 26.51           H  
ATOM    252  C   LYS A  16     -14.819  19.034 -34.207  1.00 26.51           C  
ATOM    253  CB  LYS A  16     -14.110  18.035 -36.452  1.00 26.51           C  
ATOM    254  HB2 LYS A  16     -13.775  18.894 -37.033  1.00 26.51           H  
ATOM    255  HB3 LYS A  16     -13.276  17.666 -35.855  1.00 26.51           H  
ATOM    256  O   LYS A  16     -13.848  19.783 -34.141  1.00 26.51           O  
ATOM    257  CG  LYS A  16     -14.583  16.906 -37.376  1.00 26.51           C  
ATOM    258  HG2 LYS A  16     -15.475  17.232 -37.911  1.00 26.51           H  
ATOM    259  HG3 LYS A  16     -14.852  16.053 -36.754  1.00 26.51           H  
ATOM    260  CD  LYS A  16     -13.544  16.450 -38.407  1.00 26.51           C  
ATOM    261  HD2 LYS A  16     -13.408  17.242 -39.143  1.00 26.51           H  
ATOM    262  HD3 LYS A  16     -12.594  16.233 -37.920  1.00 26.51           H  
ATOM    263  CE  LYS A  16     -14.097  15.172 -39.060  1.00 26.51           C  
ATOM    264  HE2 LYS A  16     -13.603  14.301 -38.631  1.00 26.51           H  
ATOM    265  HE3 LYS A  16     -15.158  15.101 -38.819  1.00 26.51           H  
ATOM    266  NZ  LYS A  16     -13.997  15.168 -40.533  1.00 26.51           N  
ATOM    267  HZ1 LYS A  16     -14.423  14.329 -40.900  1.00 26.51           H  
ATOM    268  HZ2 LYS A  16     -13.062  15.307 -40.888  1.00 26.51           H  
ATOM    269  HZ3 LYS A  16     -14.645  15.861 -40.879  1.00 26.51           H  
ATOM    270  N   ARG A  17     -15.545  18.672 -33.146  1.00 23.79           N  
ATOM    271  H   ARG A  17     -16.418  18.207 -33.353  1.00 23.79           H  
ATOM    272  CA  ARG A  17     -15.163  18.860 -31.747  1.00 23.79           C  
ATOM    273  HA  ARG A  17     -14.919  19.907 -31.568  1.00 23.79           H  
ATOM    274  C   ARG A  17     -13.895  18.052 -31.479  1.00 23.79           C  
ATOM    275  CB  ARG A  17     -16.310  18.431 -30.812  1.00 23.79           C  
ATOM    276  HB2 ARG A  17     -15.917  18.383 -29.796  1.00 23.79           H  
ATOM    277  HB3 ARG A  17     -16.646  17.433 -31.091  1.00 23.79           H  
ATOM    278  O   ARG A  17     -13.952  16.979 -30.882  1.00 23.79           O  
ATOM    279  CG  ARG A  17     -17.509  19.388 -30.804  1.00 23.79           C  
ATOM    280  HG2 ARG A  17     -17.176  20.377 -30.487  1.00 23.79           H  
ATOM    281  HG3 ARG A  17     -17.945  19.456 -31.801  1.00 23.79           H  
ATOM    282  CD  ARG A  17     -18.555  18.853 -29.816  1.00 23.79           C  
ATOM    283  HD2 ARG A  17     -18.062  18.646 -28.866  1.00 23.79           H  
ATOM    284  HD3 ARG A  17     -18.959  17.921 -30.211  1.00 23.79           H  
ATOM    285  NE  ARG A  17     -19.650  19.813 -29.586  1.00 23.79           N  
ATOM    286  HE  ARG A  17     -19.611  20.676 -30.109  1.00 23.79           H  
ATOM    287  NH1 ARG A  17     -20.829  18.554 -28.068  1.00 23.79           N  
ATOM    288 HH11 ARG A  17     -20.164  17.805 -28.195  1.00 23.79           H  
ATOM    289 HH12 ARG A  17     -21.620  18.444 -27.449  1.00 23.79           H  
ATOM    290  NH2 ARG A  17     -21.548  20.598 -28.599  1.00 23.79           N  
ATOM    291 HH21 ARG A  17     -22.330  20.473 -27.973  1.00 23.79           H  
ATOM    292 HH22 ARG A  17     -21.461  21.459 -29.121  1.00 23.79           H  
ATOM    293  CZ  ARG A  17     -20.666  19.651 -28.756  1.00 23.79           C  
ATOM    294  N   VAL A  18     -12.756  18.573 -31.933  1.00 25.12           N  
ATOM    295  H   VAL A  18     -12.818  19.392 -32.520  1.00 25.12           H  
ATOM    296  CA  VAL A  18     -11.443  18.192 -31.420  1.00 25.12           C  
ATOM    297  HA  VAL A  18     -11.262  17.135 -31.616  1.00 25.12           H  
ATOM    298  C   VAL A  18     -11.531  18.431 -29.921  1.00 25.12           C  
ATOM    299  CB  VAL A  18     -10.314  19.024 -32.062  1.00 25.12           C  
ATOM    300  HB  VAL A  18     -10.468  20.082 -31.848  1.00 25.12           H  
ATOM    301  O   VAL A  18     -11.666  19.572 -29.480  1.00 25.12           O  
ATOM    302  CG1 VAL A  18      -8.947  18.600 -31.512  1.00 25.12           C  
ATOM    303 HG11 VAL A  18      -8.161  19.187 -31.987  1.00 25.12           H  
ATOM    304 HG12 VAL A  18      -8.768  17.542 -31.708  1.00 25.12           H  
ATOM    305 HG13 VAL A  18      -8.897  18.780 -30.438  1.00 25.12           H  
ATOM    306  CG2 VAL A  18     -10.286  18.838 -33.585  1.00 25.12           C  
ATOM    307 HG21 VAL A  18      -9.454  19.401 -34.008  1.00 25.12           H  
ATOM    308 HG22 VAL A  18     -11.207  19.216 -34.031  1.00 25.12           H  
ATOM    309 HG23 VAL A  18     -10.169  17.784 -33.835  1.00 25.12           H  
ATOM    310  N   ALA A  19     -11.606  17.345 -29.152  1.00 25.03           N  
ATOM    311  H   ALA A  19     -11.566  16.431 -29.581  1.00 25.03           H  
ATOM    312  CA  ALA A  19     -11.789  17.435 -27.716  1.00 25.03           C  
ATOM    313  HA  ALA A  19     -12.715  17.971 -27.508  1.00 25.03           H  
ATOM    314  C   ALA A  19     -10.612  18.233 -27.155  1.00 25.03           C  
ATOM    315  CB  ALA A  19     -11.889  16.025 -27.123  1.00 25.03           C  
ATOM    316  HB1 ALA A  19     -10.977  15.467 -27.333  1.00 25.03           H  
ATOM    317  HB2 ALA A  19     -12.020  16.092 -26.043  1.00 25.03           H  
ATOM    318  HB3 ALA A  19     -12.742  15.501 -27.555  1.00 25.03           H  
ATOM    319  O   ALA A  19      -9.464  17.830 -27.339  1.00 25.03           O  
ATOM    320  N   ALA A  20     -10.901  19.378 -26.533  1.00 23.05           N  
ATOM    321  H   ALA A  20     -11.860  19.690 -26.482  1.00 23.05           H  
ATOM    322  CA  ALA A  20      -9.869  20.232 -25.970  1.00 23.05           C  
ATOM    323  HA  ALA A  20      -9.191  20.542 -26.766  1.00 23.05           H  
ATOM    324  C   ALA A  20      -9.085  19.411 -24.942  1.00 23.05           C  
ATOM    325  CB  ALA A  20     -10.519  21.484 -25.368  1.00 23.05           C  
ATOM    326  HB1 ALA A  20      -9.745  22.125 -24.946  1.00 23.05           H  
ATOM    327  HB2 ALA A  20     -11.051  22.036 -26.143  1.00 23.05           H  
ATOM    328  HB3 ALA A  20     -11.214  21.204 -24.576  1.00 23.05           H  
ATOM    329  O   ALA A  20      -9.617  19.074 -23.881  1.00 23.05           O  
ATOM    330  N   ALA A  21      -7.848  19.045 -25.289  1.00 23.28           N  
ATOM    331  H   ALA A  21      -7.506  19.277 -26.211  1.00 23.28           H  
ATOM    332  CA  ALA A  21      -6.946  18.385 -24.363  1.00 23.28           C  
ATOM    333  HA  ALA A  21      -7.378  17.421 -24.094  1.00 23.28           H  
ATOM    334  C   ALA A  21      -6.845  19.292 -23.127  1.00 23.28           C  
ATOM    335  CB  ALA A  21      -5.594  18.149 -25.045  1.00 23.28           C  
ATOM    336  HB1 ALA A  21      -4.915  17.656 -24.350  1.00 23.28           H  
ATOM    337  HB2 ALA A  21      -5.157  19.100 -25.349  1.00 23.28           H  
ATOM    338  HB3 ALA A  21      -5.726  17.515 -25.923  1.00 23.28           H  
ATOM    339  O   ALA A  21      -6.587  20.489 -23.296  1.00 23.28           O  
ATOM    340  N   PRO A  22      -7.147  18.783 -21.918  1.00 21.95           N  
ATOM    341  CA  PRO A  22      -7.311  19.633 -20.750  1.00 21.95           C  
ATOM    342  HA  PRO A  22      -8.131  20.331 -20.917  1.00 21.95           H  
ATOM    343  C   PRO A  22      -6.020  20.410 -20.522  1.00 21.95           C  
ATOM    344  CB  PRO A  22      -7.668  18.697 -19.590  1.00 21.95           C  
ATOM    345  HB2 PRO A  22      -8.752  18.650 -19.485  1.00 21.95           H  
ATOM    346  HB3 PRO A  22      -7.211  19.011 -18.652  1.00 21.95           H  
ATOM    347  O   PRO A  22      -4.951  19.813 -20.398  1.00 21.95           O  
ATOM    348  CG  PRO A  22      -7.143  17.335 -20.046  1.00 21.95           C  
ATOM    349  HG2 PRO A  22      -6.082  17.253 -19.811  1.00 21.95           H  
ATOM    350  HG3 PRO A  22      -7.702  16.513 -19.598  1.00 21.95           H  
ATOM    351  CD  PRO A  22      -7.331  17.387 -21.561  1.00 21.95           C  
ATOM    352  HD2 PRO A  22      -8.343  17.079 -21.823  1.00 21.95           H  
ATOM    353  HD3 PRO A  22      -6.595  16.749 -22.051  1.00 21.95           H  
ATOM    354  N   GLN A  23      -6.124  21.740 -20.515  1.00 22.32           N  
ATOM    355  H   GLN A  23      -7.033  22.164 -20.638  1.00 22.32           H  
ATOM    356  CA  GLN A  23      -4.971  22.616 -20.360  1.00 22.32           C  
ATOM    357  HA  GLN A  23      -4.262  22.417 -21.163  1.00 22.32           H  
ATOM    358  C   GLN A  23      -4.289  22.300 -19.028  1.00 22.32           C  
ATOM    359  CB  GLN A  23      -5.400  24.092 -20.441  1.00 22.32           C  
ATOM    360  HB2 GLN A  23      -4.574  24.717 -20.102  1.00 22.32           H  
ATOM    361  HB3 GLN A  23      -6.249  24.257 -19.777  1.00 22.32           H  
ATOM    362  O   GLN A  23      -4.862  22.511 -17.959  1.00 22.32           O  
ATOM    363  CG  GLN A  23      -5.763  24.514 -21.876  1.00 22.32           C  
ATOM    364  HG2 GLN A  23      -6.557  23.875 -22.263  1.00 22.32           H  
ATOM    365  HG3 GLN A  23      -4.885  24.387 -22.509  1.00 22.32           H  
ATOM    366  CD  GLN A  23      -6.236  25.964 -21.969  1.00 22.32           C  
ATOM    367  NE2 GLN A  23      -6.022  26.629 -23.083  1.00 22.32           N  
ATOM    368 HE21 GLN A  23      -6.338  27.588 -23.082  1.00 22.32           H  
ATOM    369 HE22 GLN A  23      -5.509  26.212 -23.847  1.00 22.32           H  
ATOM    370  OE1 GLN A  23      -6.835  26.523 -21.069  1.00 22.32           O  
ATOM    371  N   GLY A  24      -3.065  21.773 -19.096  1.00 21.72           N  
ATOM    372  H   GLY A  24      -2.677  21.557 -20.004  1.00 21.72           H  
ATOM    373  CA  GLY A  24      -2.209  21.671 -17.925  1.00 21.72           C  
ATOM    374  HA2 GLY A  24      -2.690  21.048 -17.170  1.00 21.72           H  
ATOM    375  HA3 GLY A  24      -1.248  21.232 -18.195  1.00 21.72           H  
ATOM    376  C   GLY A  24      -1.974  23.073 -17.374  1.00 21.72           C  
ATOM    377  O   GLY A  24      -1.625  23.976 -18.135  1.00 21.72           O  
ATOM    378  N   TYR A  25      -2.184  23.255 -16.070  1.00 23.42           N  
ATOM    379  H   TYR A  25      -2.533  22.477 -15.528  1.00 23.42           H  
ATOM    380  CA  TYR A  25      -2.012  24.533 -15.376  1.00 23.42           C  
ATOM    381  HA  TYR A  25      -2.498  25.317 -15.957  1.00 23.42           H  
ATOM    382  C   TYR A  25      -0.522  24.908 -15.273  1.00 23.42           C  
ATOM    383  CB  TYR A  25      -2.701  24.480 -14.001  1.00 23.42           C  
ATOM    384  HB2 TYR A  25      -2.376  25.347 -13.425  1.00 23.42           H  
ATOM    385  HB3 TYR A  25      -2.358  23.597 -13.461  1.00 23.42           H  
ATOM    386  O   TYR A  25       0.100  24.797 -14.218  1.00 23.42           O  
ATOM    387  CG  TYR A  25      -4.221  24.492 -14.023  1.00 23.42           C  
ATOM    388  CD1 TYR A  25      -4.909  25.715 -13.897  1.00 23.42           C  
ATOM    389  HD1 TYR A  25      -4.355  26.640 -13.829  1.00 23.42           H  
ATOM    390  CD2 TYR A  25      -4.949  23.287 -14.103  1.00 23.42           C  
ATOM    391  HD2 TYR A  25      -4.430  22.344 -14.196  1.00 23.42           H  
ATOM    392  CE1 TYR A  25      -6.316  25.738 -13.829  1.00 23.42           C  
ATOM    393  HE1 TYR A  25      -6.834  26.678 -13.715  1.00 23.42           H  
ATOM    394  CE2 TYR A  25      -6.357  23.305 -14.044  1.00 23.42           C  
ATOM    395  HE2 TYR A  25      -6.924  22.388 -14.095  1.00 23.42           H  
ATOM    396  OH  TYR A  25      -8.399  24.541 -13.812  1.00 23.42           O  
ATOM    397  HH  TYR A  25      -8.724  25.430 -13.651  1.00 23.42           H  
ATOM    398  CZ  TYR A  25      -7.042  24.529 -13.897  1.00 23.42           C  
ATOM    399  N   ILE A  26       0.056  25.328 -16.397  1.00 24.03           N  
ATOM    400  H   ILE A  26      -0.509  25.303 -17.234  1.00 24.03           H  
ATOM    401  CA  ILE A  26       1.327  26.054 -16.454  1.00 24.03           C  
ATOM    402  HA  ILE A  26       2.063  25.513 -15.859  1.00 24.03           H  
ATOM    403  C   ILE A  26       1.113  27.437 -15.804  1.00 24.03           C  
ATOM    404  CB  ILE A  26       1.834  26.127 -17.919  1.00 24.03           C  
ATOM    405  HB  ILE A  26       1.079  26.655 -18.502  1.00 24.03           H  
ATOM    406  O   ILE A  26      -0.016  27.927 -15.741  1.00 24.03           O  
ATOM    407  CG1 ILE A  26       2.013  24.711 -18.527  1.00 24.03           C  
ATOM    408 HG12 ILE A  26       2.819  24.194 -18.007  1.00 24.03           H  
ATOM    409 HG13 ILE A  26       1.102  24.131 -18.379  1.00 24.03           H  
ATOM    410  CG2 ILE A  26       3.163  26.903 -18.015  1.00 24.03           C  
ATOM    411 HG21 ILE A  26       3.541  26.894 -19.038  1.00 24.03           H  
ATOM    412 HG22 ILE A  26       3.912  26.458 -17.360  1.00 24.03           H  
ATOM    413 HG23 ILE A  26       3.012  27.951 -17.758  1.00 24.03           H  
ATOM    414  CD1 ILE A  26       2.299  24.686 -20.036  1.00 24.03           C  
ATOM    415 HD11 ILE A  26       3.291  25.083 -20.252  1.00 24.03           H  
ATOM    416 HD12 ILE A  26       2.262  23.656 -20.391  1.00 24.03           H  
ATOM    417 HD13 ILE A  26       1.547  25.269 -20.568  1.00 24.03           H  
ATOM    418  N   SER A  27       2.189  28.051 -15.300  1.00 25.49           N  
ATOM    419  H   SER A  27       3.080  27.584 -15.390  1.00 25.49           H  
ATOM    420  CA  SER A  27       2.165  29.381 -14.671  1.00 25.49           C  
ATOM    421  HA  SER A  27       1.692  29.281 -13.694  1.00 25.49           H  
ATOM    422  C   SER A  27       1.373  30.417 -15.483  1.00 25.49           C  
ATOM    423  CB  SER A  27       3.591  29.890 -14.458  1.00 25.49           C  
ATOM    424  HB2 SER A  27       4.165  29.141 -13.913  1.00 25.49           H  
ATOM    425  HB3 SER A  27       4.064  30.075 -15.423  1.00 25.49           H  
ATOM    426  O   SER A  27       1.454  30.453 -16.712  1.00 25.49           O  
ATOM    427  OG  SER A  27       3.556  31.085 -13.704  1.00 25.49           O  
ATOM    428  HG  SER A  27       4.453  31.368 -13.513  1.00 25.49           H  
ATOM    429  N   SER A  28       0.611  31.258 -14.780  1.00 25.83           N  
ATOM    430  H   SER A  28       0.675  31.245 -13.772  1.00 25.83           H  
ATOM    431  CA  SER A  28      -0.405  32.134 -15.370  1.00 25.83           C  
ATOM    432  HA  SER A  28      -0.955  31.555 -16.112  1.00 25.83           H  
ATOM    433  C   SER A  28       0.138  33.363 -16.101  1.00 25.83           C  
ATOM    434  CB  SER A  28      -1.405  32.574 -14.296  1.00 25.83           C  
ATOM    435  HB2 SER A  28      -2.139  33.246 -14.740  1.00 25.83           H  
ATOM    436  HB3 SER A  28      -1.924  31.697 -13.908  1.00 25.83           H  
ATOM    437  O   SER A  28      -0.616  33.946 -16.878  1.00 25.83           O  
ATOM    438  OG  SER A  28      -0.742  33.226 -13.227  1.00 25.83           O  
ATOM    439  HG  SER A  28      -1.394  33.693 -12.700  1.00 25.83           H  
ATOM    440  N   ASP A  29       1.402  33.764 -15.900  1.00 27.52           N  
ATOM    441  H   ASP A  29       1.982  33.225 -15.273  1.00 27.52           H  
ATOM    442  CA  ASP A  29       2.017  34.838 -16.695  1.00 27.52           C  
ATOM    443  HA  ASP A  29       1.292  35.648 -16.778  1.00 27.52           H  
ATOM    444  C   ASP A  29       2.370  34.309 -18.099  1.00 27.52           C  
ATOM    445  CB  ASP A  29       3.243  35.464 -16.002  1.00 27.52           C  
ATOM    446  HB2 ASP A  29       4.026  34.713 -15.898  1.00 27.52           H  
ATOM    447  HB3 ASP A  29       2.949  35.786 -15.003  1.00 27.52           H  
ATOM    448  O   ASP A  29       3.338  33.549 -18.244  1.00 27.52           O  
ATOM    449  CG  ASP A  29       3.805  36.683 -16.768  1.00 27.52           C  
ATOM    450  OD1 ASP A  29       3.436  36.902 -17.950  1.00 27.52           O  
ATOM    451  OD2 ASP A  29       4.633  37.413 -16.182  1.00 27.52           O  
ATOM    452  N   PRO A  30       1.655  34.727 -19.166  1.00 30.22           N  
ATOM    453  CA  PRO A  30       1.873  34.185 -20.503  1.00 30.22           C  
ATOM    454  HA  PRO A  30       1.780  33.100 -20.459  1.00 30.22           H  
ATOM    455  C   PRO A  30       3.252  34.543 -21.069  1.00 30.22           C  
ATOM    456  CB  PRO A  30       0.750  34.762 -21.378  1.00 30.22           C  
ATOM    457  HB2 PRO A  30       1.121  35.610 -21.953  1.00 30.22           H  
ATOM    458  HB3 PRO A  30       0.338  34.006 -22.046  1.00 30.22           H  
ATOM    459  O   PRO A  30       3.710  33.909 -22.015  1.00 30.22           O  
ATOM    460  CG  PRO A  30      -0.295  35.257 -20.380  1.00 30.22           C  
ATOM    461  HG2 PRO A  30      -0.933  34.429 -20.069  1.00 30.22           H  
ATOM    462  HG3 PRO A  30      -0.889  36.078 -20.781  1.00 30.22           H  
ATOM    463  CD  PRO A  30       0.572  35.701 -19.211  1.00 30.22           C  
ATOM    464  HD2 PRO A  30      -0.033  35.734 -18.305  1.00 30.22           H  
ATOM    465  HD3 PRO A  30       0.987  36.689 -19.408  1.00 30.22           H  
ATOM    466  N   ARG A  31       3.933  35.560 -20.519  1.00 29.51           N  
ATOM    467  H   ARG A  31       3.560  35.986 -19.682  1.00 29.51           H  
ATOM    468  CA  ARG A  31       5.220  36.050 -21.034  1.00 29.51           C  
ATOM    469  HA  ARG A  31       5.146  36.187 -22.113  1.00 29.51           H  
ATOM    470  C   ARG A  31       6.351  35.051 -20.811  1.00 29.51           C  
ATOM    471  CB  ARG A  31       5.557  37.392 -20.372  1.00 29.51           C  
ATOM    472  HB2 ARG A  31       5.628  37.253 -19.293  1.00 29.51           H  
ATOM    473  HB3 ARG A  31       6.528  37.730 -20.733  1.00 29.51           H  
ATOM    474  O   ARG A  31       7.244  34.947 -21.649  1.00 29.51           O  
ATOM    475  CG  ARG A  31       4.510  38.470 -20.687  1.00 29.51           C  
ATOM    476  HG2 ARG A  31       4.527  38.682 -21.756  1.00 29.51           H  
ATOM    477  HG3 ARG A  31       3.514  38.129 -20.406  1.00 29.51           H  
ATOM    478  CD  ARG A  31       4.824  39.743 -19.903  1.00 29.51           C  
ATOM    479  HD2 ARG A  31       4.723  39.525 -18.840  1.00 29.51           H  
ATOM    480  HD3 ARG A  31       5.854  40.033 -20.110  1.00 29.51           H  
ATOM    481  NE  ARG A  31       3.906  40.833 -20.280  1.00 29.51           N  
ATOM    482  HE  ARG A  31       3.056  40.554 -20.750  1.00 29.51           H  
ATOM    483  NH1 ARG A  31       5.079  42.546 -19.311  1.00 29.51           N  
ATOM    484 HH11 ARG A  31       5.709  41.856 -18.928  1.00 29.51           H  
ATOM    485 HH12 ARG A  31       5.173  43.521 -19.067  1.00 29.51           H  
ATOM    486  NH2 ARG A  31       3.180  42.988 -20.399  1.00 29.51           N  
ATOM    487 HH21 ARG A  31       3.293  43.964 -20.164  1.00 29.51           H  
ATOM    488 HH22 ARG A  31       2.364  42.680 -20.909  1.00 29.51           H  
ATOM    489  CZ  ARG A  31       4.059  42.113 -19.997  1.00 29.51           C  
ATOM    490  N   LEU A  32       6.299  34.285 -19.720  1.00 31.34           N  
ATOM    491  H   LEU A  32       5.505  34.390 -19.104  1.00 31.34           H  
ATOM    492  CA  LEU A  32       7.309  33.270 -19.402  1.00 31.34           C  
ATOM    493  HA  LEU A  32       8.290  33.689 -19.627  1.00 31.34           H  
ATOM    494  C   LEU A  32       7.211  32.017 -20.291  1.00 31.34           C  
ATOM    495  CB  LEU A  32       7.251  32.946 -17.897  1.00 31.34           C  
ATOM    496  HB2 LEU A  32       7.797  32.022 -17.708  1.00 31.34           H  
ATOM    497  HB3 LEU A  32       6.211  32.776 -17.619  1.00 31.34           H  
ATOM    498  O   LEU A  32       8.163  31.243 -20.341  1.00 31.34           O  
ATOM    499  CG  LEU A  32       7.847  34.056 -17.005  1.00 31.34           C  
ATOM    500  HG  LEU A  32       7.417  35.019 -17.279  1.00 31.34           H  
ATOM    501  CD1 LEU A  32       7.518  33.781 -15.539  1.00 31.34           C  
ATOM    502 HD11 LEU A  32       7.919  34.576 -14.911  1.00 31.34           H  
ATOM    503 HD12 LEU A  32       6.436  33.764 -15.410  1.00 31.34           H  
ATOM    504 HD13 LEU A  32       7.932  32.822 -15.228  1.00 31.34           H  
ATOM    505  CD2 LEU A  32       9.376  34.137 -17.126  1.00 31.34           C  
ATOM    506 HD21 LEU A  32       9.657  34.431 -18.137  1.00 31.34           H  
ATOM    507 HD22 LEU A  32       9.815  33.168 -16.890  1.00 31.34           H  
ATOM    508 HD23 LEU A  32       9.751  34.891 -16.434  1.00 31.34           H  
ATOM    509  N   MET A  33       6.129  31.853 -21.063  1.00 30.70           N  
ATOM    510  H   MET A  33       5.375  32.520 -20.982  1.00 30.70           H  
ATOM    511  CA  MET A  33       5.999  30.789 -22.072  1.00 30.70           C  
ATOM    512  HA  MET A  33       6.204  29.827 -21.602  1.00 30.70           H  
ATOM    513  C   MET A  33       6.961  30.950 -23.263  1.00 30.70           C  
ATOM    514  CB  MET A  33       4.570  30.779 -22.639  1.00 30.70           C  
ATOM    515  HB2 MET A  33       4.509  30.046 -23.443  1.00 30.70           H  
ATOM    516  HB3 MET A  33       4.366  31.753 -23.085  1.00 30.70           H  
ATOM    517  O   MET A  33       7.162  30.001 -24.015  1.00 30.70           O  
ATOM    518  CG  MET A  33       3.467  30.455 -21.628  1.00 30.70           C  
ATOM    519  HG2 MET A  33       3.656  30.958 -20.680  1.00 30.70           H  
ATOM    520  HG3 MET A  33       2.534  30.849 -22.032  1.00 30.70           H  
ATOM    521  SD  MET A  33       3.234  28.681 -21.347  1.00 30.70           S  
ATOM    522  CE  MET A  33       1.613  28.745 -20.540  1.00 30.70           C  
ATOM    523  HE1 MET A  33       0.913  29.304 -21.162  1.00 30.70           H  
ATOM    524  HE2 MET A  33       1.234  27.731 -20.411  1.00 30.70           H  
ATOM    525  HE3 MET A  33       1.700  29.232 -19.569  1.00 30.70           H  
ATOM    526  N   ALA A  34       7.514  32.150 -23.487  1.00 29.59           N  
ATOM    527  H   ALA A  34       7.320  32.895 -22.834  1.00 29.59           H  
ATOM    528  CA  ALA A  34       8.195  32.496 -24.738  1.00 29.59           C  
ATOM    529  HA  ALA A  34       7.573  32.157 -25.566  1.00 29.59           H  
ATOM    530  C   ALA A  34       9.573  31.830 -24.929  1.00 29.59           C  
ATOM    531  CB  ALA A  34       8.291  34.023 -24.815  1.00 29.59           C  
ATOM    532  HB1 ALA A  34       8.905  34.401 -23.998  1.00 29.59           H  
ATOM    533  HB2 ALA A  34       8.738  34.315 -25.765  1.00 29.59           H  
ATOM    534  HB3 ALA A  34       7.295  34.461 -24.744  1.00 29.59           H  
ATOM    535  O   ALA A  34      10.052  31.718 -26.059  1.00 29.59           O  
ATOM    536  N   THR A  35      10.227  31.369 -23.857  1.00 30.16           N  
ATOM    537  H   THR A  35       9.786  31.436 -22.951  1.00 30.16           H  
ATOM    538  CA  THR A  35      11.408  30.503 -23.988  1.00 30.16           C  
ATOM    539  HA  THR A  35      12.118  30.972 -24.669  1.00 30.16           H  
ATOM    540  C   THR A  35      10.995  29.160 -24.572  1.00 30.16           C  
ATOM    541  CB  THR A  35      12.112  30.253 -22.647  1.00 30.16           C  
ATOM    542  HB  THR A  35      12.756  29.378 -22.737  1.00 30.16           H  
ATOM    543  O   THR A  35      10.099  28.517 -24.030  1.00 30.16           O  
ATOM    544  CG2 THR A  35      12.977  31.443 -22.244  1.00 30.16           C  
ATOM    545 HG21 THR A  35      13.743  31.619 -22.999  1.00 30.16           H  
ATOM    546 HG22 THR A  35      13.461  31.227 -21.291  1.00 30.16           H  
ATOM    547 HG23 THR A  35      12.358  32.334 -22.138  1.00 30.16           H  
ATOM    548  OG1 THR A  35      11.182  30.037 -21.614  1.00 30.16           O  
ATOM    549  HG1 THR A  35      10.552  29.378 -21.915  1.00 30.16           H  
ATOM    550  N   LYS A  36      11.677  28.714 -25.638  1.00 29.92           N  
ATOM    551  H   LYS A  36      12.385  29.320 -26.028  1.00 29.92           H  
ATOM    552  CA  LYS A  36      11.444  27.406 -26.269  1.00 29.92           C  
ATOM    553  HA  LYS A  36      10.491  27.425 -26.797  1.00 29.92           H  
ATOM    554  C   LYS A  36      11.372  26.301 -25.212  1.00 29.92           C  
ATOM    555  CB  LYS A  36      12.572  27.058 -27.259  1.00 29.92           C  
ATOM    556  HB2 LYS A  36      13.536  27.242 -26.783  1.00 29.92           H  
ATOM    557  HB3 LYS A  36      12.510  25.992 -27.478  1.00 29.92           H  
ATOM    558  O   LYS A  36      12.398  25.921 -24.650  1.00 29.92           O  
ATOM    559  CG  LYS A  36      12.508  27.811 -28.593  1.00 29.92           C  
ATOM    560  HG2 LYS A  36      12.592  28.884 -28.418  1.00 29.92           H  
ATOM    561  HG3 LYS A  36      11.556  27.599 -29.079  1.00 29.92           H  
ATOM    562  CD  LYS A  36      13.661  27.341 -29.494  1.00 29.92           C  
ATOM    563  HD2 LYS A  36      14.607  27.596 -29.015  1.00 29.92           H  
ATOM    564  HD3 LYS A  36      13.604  26.258 -29.606  1.00 29.92           H  
ATOM    565  CE  LYS A  36      13.592  27.995 -30.878  1.00 29.92           C  
ATOM    566  HE2 LYS A  36      12.625  27.757 -31.322  1.00 29.92           H  
ATOM    567  HE3 LYS A  36      13.647  29.077 -30.756  1.00 29.92           H  
ATOM    568  NZ  LYS A  36      14.690  27.517 -31.756  1.00 29.92           N  
ATOM    569  HZ1 LYS A  36      14.642  27.960 -32.663  1.00 29.92           H  
ATOM    570  HZ2 LYS A  36      14.626  26.517 -31.889  1.00 29.92           H  
ATOM    571  HZ3 LYS A  36      15.589  27.722 -31.345  1.00 29.92           H  
ATOM    572  N   PHE A  37      10.182  25.742 -25.013  1.00 33.60           N  
ATOM    573  H   PHE A  37       9.366  26.163 -25.434  1.00 33.60           H  
ATOM    574  CA  PHE A  37      10.041  24.433 -24.396  1.00 33.60           C  
ATOM    575  HA  PHE A  37      10.503  24.423 -23.409  1.00 33.60           H  
ATOM    576  C   PHE A  37      10.777  23.431 -25.300  1.00 33.60           C  
ATOM    577  CB  PHE A  37       8.551  24.060 -24.253  1.00 33.60           C  
ATOM    578  HB2 PHE A  37       8.040  24.270 -25.193  1.00 33.60           H  
ATOM    579  HB3 PHE A  37       8.498  22.981 -24.111  1.00 33.60           H  
ATOM    580  O   PHE A  37      10.276  23.069 -26.364  1.00 33.60           O  
ATOM    581  CG  PHE A  37       7.767  24.715 -23.121  1.00 33.60           C  
ATOM    582  CD1 PHE A  37       7.259  23.920 -22.072  1.00 33.60           C  
ATOM    583  HD1 PHE A  37       7.475  22.863 -22.040  1.00 33.60           H  
ATOM    584  CD2 PHE A  37       7.457  26.091 -23.151  1.00 33.60           C  
ATOM    585  HD2 PHE A  37       7.819  26.720 -23.950  1.00 33.60           H  
ATOM    586  CE1 PHE A  37       6.441  24.487 -21.077  1.00 33.60           C  
ATOM    587  HE1 PHE A  37       6.047  23.866 -20.286  1.00 33.60           H  
ATOM    588  CE2 PHE A  37       6.648  26.658 -22.151  1.00 33.60           C  
ATOM    589  HE2 PHE A  37       6.401  27.708 -22.197  1.00 33.60           H  
ATOM    590  CZ  PHE A  37       6.136  25.859 -21.115  1.00 33.60           C  
ATOM    591  HZ  PHE A  37       5.500  26.298 -20.361  1.00 33.60           H  
ATOM    592  N   LYS A  38      11.955  22.956 -24.871  1.00 36.90           N  
ATOM    593  H   LYS A  38      12.355  23.387 -24.050  1.00 36.90           H  
ATOM    594  CA  LYS A  38      12.288  21.547 -25.116  1.00 36.90           C  
ATOM    595  HA  LYS A  38      12.341  21.344 -26.186  1.00 36.90           H  
ATOM    596  C   LYS A  38      11.133  20.746 -24.522  1.00 36.90           C  
ATOM    597  CB  LYS A  38      13.600  21.153 -24.427  1.00 36.90           C  
ATOM    598  HB2 LYS A  38      13.582  21.514 -23.398  1.00 36.90           H  
ATOM    599  HB3 LYS A  38      13.650  20.064 -24.391  1.00 36.90           H  
ATOM    600  O   LYS A  38      10.673  21.089 -23.429  1.00 36.90           O  
ATOM    601  CG  LYS A  38      14.869  21.663 -25.129  1.00 36.90           C  
ATOM    602  HG2 LYS A  38      14.939  21.228 -26.126  1.00 36.90           H  
ATOM    603  HG3 LYS A  38      14.850  22.751 -25.202  1.00 36.90           H  
ATOM    604  CD  LYS A  38      16.069  21.224 -24.282  1.00 36.90           C  
ATOM    605  HD2 LYS A  38      15.998  21.719 -23.313  1.00 36.90           H  
ATOM    606  HD3 LYS A  38      16.000  20.149 -24.113  1.00 36.90           H  
ATOM    607  CE  LYS A  38      17.445  21.518 -24.885  1.00 36.90           C  
ATOM    608  HE2 LYS A  38      17.517  22.580 -25.124  1.00 36.90           H  
ATOM    609  HE3 LYS A  38      17.562  20.933 -25.797  1.00 36.90           H  
ATOM    610  NZ  LYS A  38      18.493  21.147 -23.904  1.00 36.90           N  
ATOM    611  HZ1 LYS A  38      18.398  21.678 -23.050  1.00 36.90           H  
ATOM    612  HZ2 LYS A  38      18.290  20.241 -23.506  1.00 36.90           H  
ATOM    613  HZ3 LYS A  38      19.445  21.177 -24.241  1.00 36.90           H  
ATOM    614  N   SER A  39      10.594  19.776 -25.254  1.00 39.60           N  
ATOM    615  H   SER A  39      11.010  19.463 -26.119  1.00 39.60           H  
ATOM    616  CA  SER A  39       9.347  19.164 -24.818  1.00 39.60           C  
ATOM    617  HA  SER A  39       8.650  19.978 -24.617  1.00 39.60           H  
ATOM    618  C   SER A  39       9.550  18.423 -23.494  1.00 39.60           C  
ATOM    619  CB  SER A  39       8.681  18.324 -25.917  1.00 39.60           C  
ATOM    620  HB2 SER A  39       7.784  17.864 -25.502  1.00 39.60           H  
ATOM    621  HB3 SER A  39       8.368  18.986 -26.725  1.00 39.60           H  
ATOM    622  O   SER A  39      10.389  17.535 -23.361  1.00 39.60           O  
ATOM    623  OG  SER A  39       9.503  17.320 -26.463  1.00 39.60           O  
ATOM    624  HG  SER A  39       8.907  16.714 -26.909  1.00 39.60           H  
ATOM    625  N   SER A  40       8.727  18.774 -22.504  1.00 46.27           N  
ATOM    626  H   SER A  40       8.091  19.545 -22.647  1.00 46.27           H  
ATOM    627  CA  SER A  40       8.530  18.006 -21.269  1.00 46.27           C  
ATOM    628  HA  SER A  40       9.503  17.669 -20.914  1.00 46.27           H  
ATOM    629  C   SER A  40       7.695  16.739 -21.522  1.00 46.27           C  
ATOM    630  CB  SER A  40       7.926  18.912 -20.188  1.00 46.27           C  
ATOM    631  HB2 SER A  40       8.688  19.621 -19.864  1.00 46.27           H  
ATOM    632  HB3 SER A  40       7.627  18.316 -19.326  1.00 46.27           H  
ATOM    633  O   SER A  40       7.068  16.194 -20.614  1.00 46.27           O  
ATOM    634  OG  SER A  40       6.814  19.641 -20.687  1.00 46.27           O  
ATOM    635  HG  SER A  40       6.450  20.151 -19.960  1.00 46.27           H  
ATOM    636  N   GLU A  41       7.677  16.273 -22.773  1.00 49.83           N  
ATOM    637  H   GLU A  41       8.335  16.679 -23.422  1.00 49.83           H  
ATOM    638  CA  GLU A  41       7.107  14.998 -23.167  1.00 49.83           C  
ATOM    639  HA  GLU A  41       6.077  14.955 -22.813  1.00 49.83           H  
ATOM    640  C   GLU A  41       7.875  13.853 -22.501  1.00 49.83           C  
ATOM    641  CB  GLU A  41       7.103  14.864 -24.700  1.00 49.83           C  
ATOM    642  HB2 GLU A  41       6.937  13.822 -24.973  1.00 49.83           H  
ATOM    643  HB3 GLU A  41       8.077  15.171 -25.081  1.00 49.83           H  
ATOM    644  O   GLU A  41       9.065  13.944 -22.175  1.00 49.83           O  
ATOM    645  CG  GLU A  41       5.980  15.710 -25.324  1.00 49.83           C  
ATOM    646  HG2 GLU A  41       6.015  16.721 -24.916  1.00 49.83           H  
ATOM    647  HG3 GLU A  41       5.025  15.277 -25.028  1.00 49.83           H  
ATOM    648  CD  GLU A  41       6.066  15.792 -26.855  1.00 49.83           C  
ATOM    649  OE1 GLU A  41       4.988  15.745 -27.489  1.00 49.83           O  
ATOM    650  OE2 GLU A  41       7.198  15.967 -27.367  1.00 49.83           O  
ATOM    651  N   VAL A  42       7.156  12.757 -22.281  1.00 57.37           N  
ATOM    652  H   VAL A  42       6.213  12.721 -22.641  1.00 57.37           H  
ATOM    653  CA  VAL A  42       7.740  11.530 -21.748  1.00 57.37           C  
ATOM    654  HA  VAL A  42       8.286  11.782 -20.839  1.00 57.37           H  
ATOM    655  C   VAL A  42       8.693  10.958 -22.806  1.00 57.37           C  
ATOM    656  CB  VAL A  42       6.640  10.523 -21.374  1.00 57.37           C  
ATOM    657  HB  VAL A  42       6.039  10.299 -22.255  1.00 57.37           H  
ATOM    658  O   VAL A  42       8.275  10.826 -23.959  1.00 57.37           O  
ATOM    659  CG1 VAL A  42       7.220   9.214 -20.835  1.00 57.37           C  
ATOM    660 HG11 VAL A  42       7.824   8.725 -21.599  1.00 57.37           H  
ATOM    661 HG12 VAL A  42       6.407   8.535 -20.580  1.00 57.37           H  
ATOM    662 HG13 VAL A  42       7.841   9.402 -19.959  1.00 57.37           H  
ATOM    663  CG2 VAL A  42       5.714  11.105 -20.291  1.00 57.37           C  
ATOM    664 HG21 VAL A  42       5.213  11.998 -20.663  1.00 57.37           H  
ATOM    665 HG22 VAL A  42       4.958  10.370 -20.015  1.00 57.37           H  
ATOM    666 HG23 VAL A  42       6.295  11.368 -19.407  1.00 57.37           H  
ATOM    667  N   PRO A  43       9.941  10.600 -22.448  1.00 61.41           N  
ATOM    668  CA  PRO A  43      10.852   9.927 -23.366  1.00 61.41           C  
ATOM    669  HA  PRO A  43      11.093  10.607 -24.184  1.00 61.41           H  
ATOM    670  C   PRO A  43      10.214   8.645 -23.919  1.00 61.41           C  
ATOM    671  CB  PRO A  43      12.125   9.637 -22.557  1.00 61.41           C  
ATOM    672  HB2 PRO A  43      13.024   9.751 -23.162  1.00 61.41           H  
ATOM    673  HB3 PRO A  43      12.083   8.635 -22.130  1.00 61.41           H  
ATOM    674  O   PRO A  43       9.816   7.764 -23.160  1.00 61.41           O  
ATOM    675  CG  PRO A  43      12.074  10.658 -21.421  1.00 61.41           C  
ATOM    676  HG2 PRO A  43      12.498  11.605 -21.754  1.00 61.41           H  
ATOM    677  HG3 PRO A  43      12.574  10.296 -20.523  1.00 61.41           H  
ATOM    678  CD  PRO A  43      10.583  10.821 -21.164  1.00 61.41           C  
ATOM    679  HD2 PRO A  43      10.247  10.065 -20.455  1.00 61.41           H  
ATOM    680  HD3 PRO A  43      10.389  11.823 -20.781  1.00 61.41           H  
ATOM    681  N   ASN A  44      10.106   8.542 -25.244  1.00 62.67           N  
ATOM    682  H   ASN A  44      10.431   9.310 -25.814  1.00 62.67           H  
ATOM    683  CA  ASN A  44       9.712   7.306 -25.919  1.00 62.67           C  
ATOM    684  HA  ASN A  44       9.177   6.653 -25.229  1.00 62.67           H  
ATOM    685  C   ASN A  44      10.981   6.571 -26.356  1.00 62.67           C  
ATOM    686  CB  ASN A  44       8.786   7.618 -27.112  1.00 62.67           C  
ATOM    687  HB2 ASN A  44       8.892   6.828 -27.856  1.00 62.67           H  
ATOM    688  HB3 ASN A  44       9.094   8.552 -27.582  1.00 62.67           H  
ATOM    689  O   ASN A  44      11.566   6.909 -27.384  1.00 62.67           O  
ATOM    690  CG  ASN A  44       7.310   7.670 -26.760  1.00 62.67           C  
ATOM    691  ND2 ASN A  44       6.550   8.490 -27.447  1.00 62.67           N  
ATOM    692 HD21 ASN A  44       6.970   9.128 -28.108  1.00 62.67           H  
ATOM    693 HD22 ASN A  44       5.584   8.544 -27.157  1.00 62.67           H  
ATOM    694  OD1 ASN A  44       6.794   6.950 -25.922  1.00 62.67           O  
ATOM    695  N   ARG A  45      11.402   5.562 -25.585  1.00 68.77           N  
ATOM    696  H   ARG A  45      10.923   5.394 -24.712  1.00 68.77           H  
ATOM    697  CA  ARG A  45      12.483   4.653 -25.995  1.00 68.77           C  
ATOM    698  HA  ARG A  45      13.365   5.252 -26.222  1.00 68.77           H  
ATOM    699  C   ARG A  45      12.126   3.895 -27.264  1.00 68.77           C  
ATOM    700  CB  ARG A  45      12.819   3.653 -24.883  1.00 68.77           C  
ATOM    701  HB2 ARG A  45      13.314   2.779 -25.305  1.00 68.77           H  
ATOM    702  HB3 ARG A  45      11.900   3.329 -24.393  1.00 68.77           H  
ATOM    703  O   ARG A  45      11.006   3.413 -27.428  1.00 68.77           O  
ATOM    704  CG  ARG A  45      13.765   4.297 -23.877  1.00 68.77           C  
ATOM    705  HG2 ARG A  45      14.740   4.455 -24.337  1.00 68.77           H  
ATOM    706  HG3 ARG A  45      13.361   5.270 -23.595  1.00 68.77           H  
ATOM    707  CD  ARG A  45      13.921   3.409 -22.643  1.00 68.77           C  
ATOM    708  HD2 ARG A  45      12.935   3.129 -22.271  1.00 68.77           H  
ATOM    709  HD3 ARG A  45      14.468   2.509 -22.925  1.00 68.77           H  
ATOM    710  NE  ARG A  45      14.614   4.157 -21.595  1.00 68.77           N  
ATOM    711  HE  ARG A  45      14.163   5.022 -21.332  1.00 68.77           H  
ATOM    712  NH1 ARG A  45      16.447   2.837 -21.258  1.00 68.77           N  
ATOM    713 HH11 ARG A  45      15.918   2.043 -21.588  1.00 68.77           H  
ATOM    714 HH12 ARG A  45      17.365   2.726 -20.852  1.00 68.77           H  
ATOM    715  NH2 ARG A  45      16.348   4.917 -20.412  1.00 68.77           N  
ATOM    716 HH21 ARG A  45      15.732   5.689 -20.203  1.00 68.77           H  
ATOM    717 HH22 ARG A  45      17.310   4.893 -20.104  1.00 68.77           H  
ATOM    718  CZ  ARG A  45      15.807   3.957 -21.093  1.00 68.77           C  
ATOM    719  N   GLU A  46      13.121   3.729 -28.124  1.00 72.34           N  
ATOM    720  H   GLU A  46      14.015   4.157 -27.931  1.00 72.34           H  
ATOM    721  CA  GLU A  46      12.996   2.923 -29.331  1.00 72.34           C  
ATOM    722  HA  GLU A  46      12.057   3.200 -29.809  1.00 72.34           H  
ATOM    723  C   GLU A  46      12.932   1.422 -28.981  1.00 72.34           C  
ATOM    724  CB  GLU A  46      14.133   3.286 -30.296  1.00 72.34           C  
ATOM    725  HB2 GLU A  46      15.052   2.788 -29.984  1.00 72.34           H  
ATOM    726  HB3 GLU A  46      14.292   4.364 -30.263  1.00 72.34           H  
ATOM    727  O   GLU A  46      13.701   0.911 -28.160  1.00 72.34           O  
ATOM    728  CG  GLU A  46      13.779   2.907 -31.737  1.00 72.34           C  
ATOM    729  HG2 GLU A  46      13.715   1.821 -31.813  1.00 72.34           H  
ATOM    730  HG3 GLU A  46      12.797   3.315 -31.976  1.00 72.34           H  
ATOM    731  CD  GLU A  46      14.816   3.434 -32.737  1.00 72.34           C  
ATOM    732  OE1 GLU A  46      14.384   4.011 -33.760  1.00 72.34           O  
ATOM    733  OE2 GLU A  46      16.022   3.219 -32.484  1.00 72.34           O  
ATOM    734  N   LEU A  47      11.974   0.705 -29.575  1.00 80.93           N  
ATOM    735  H   LEU A  47      11.392   1.161 -30.264  1.00 80.93           H  
ATOM    736  CA  LEU A  47      11.671  -0.685 -29.225  1.00 80.93           C  
ATOM    737  HA  LEU A  47      11.988  -0.845 -28.194  1.00 80.93           H  
ATOM    738  C   LEU A  47      12.489  -1.647 -30.098  1.00 80.93           C  
ATOM    739  CB  LEU A  47      10.144  -0.892 -29.249  1.00 80.93           C  
ATOM    740  HB2 LEU A  47       9.795  -0.986 -30.278  1.00 80.93           H  
ATOM    741  HB3 LEU A  47       9.686   0.001 -28.824  1.00 80.93           H  
ATOM    742  O   LEU A  47      12.028  -2.142 -31.127  1.00 80.93           O  
ATOM    743  CG  LEU A  47       9.663  -2.098 -28.415  1.00 80.93           C  
ATOM    744  HG  LEU A  47      10.126  -2.059 -27.429  1.00 80.93           H  
ATOM    745  CD1 LEU A  47       8.147  -2.008 -28.222  1.00 80.93           C  
ATOM    746 HD11 LEU A  47       7.902  -1.079 -27.708  1.00 80.93           H  
ATOM    747 HD12 LEU A  47       7.805  -2.843 -27.610  1.00 80.93           H  
ATOM    748 HD13 LEU A  47       7.648  -2.031 -29.191  1.00 80.93           H  
ATOM    749  CD2 LEU A  47       9.971  -3.457 -29.049  1.00 80.93           C  
ATOM    750 HD21 LEU A  47       9.612  -3.485 -30.077  1.00 80.93           H  
ATOM    751 HD22 LEU A  47      11.046  -3.635 -29.038  1.00 80.93           H  
ATOM    752 HD23 LEU A  47       9.501  -4.254 -28.472  1.00 80.93           H  
ATOM    753  N   ILE A  48      13.727  -1.902 -29.673  1.00 84.01           N  
ATOM    754  H   ILE A  48      14.054  -1.375 -28.876  1.00 84.01           H  
ATOM    755  CA  ILE A  48      14.660  -2.810 -30.351  1.00 84.01           C  
ATOM    756  HA  ILE A  48      14.604  -2.608 -31.421  1.00 84.01           H  
ATOM    757  C   ILE A  48      14.245  -4.268 -30.104  1.00 84.01           C  
ATOM    758  CB  ILE A  48      16.119  -2.564 -29.902  1.00 84.01           C  
ATOM    759  HB  ILE A  48      16.221  -2.882 -28.864  1.00 84.01           H  
ATOM    760  O   ILE A  48      14.327  -4.751 -28.975  1.00 84.01           O  
ATOM    761  CG1 ILE A  48      16.515  -1.069 -29.978  1.00 84.01           C  
ATOM    762 HG12 ILE A  48      16.476  -0.731 -31.014  1.00 84.01           H  
ATOM    763 HG13 ILE A  48      15.807  -0.471 -29.405  1.00 84.01           H  
ATOM    764  CG2 ILE A  48      17.054  -3.422 -30.779  1.00 84.01           C  
ATOM    765 HG21 ILE A  48      18.090  -3.298 -30.465  1.00 84.01           H  
ATOM    766 HG22 ILE A  48      16.968  -3.118 -31.822  1.00 84.01           H  
ATOM    767 HG23 ILE A  48      16.807  -4.480 -30.692  1.00 84.01           H  
ATOM    768  CD1 ILE A  48      17.904  -0.767 -29.401  1.00 84.01           C  
ATOM    769 HD11 ILE A  48      17.987  -1.176 -28.394  1.00 84.01           H  
ATOM    770 HD12 ILE A  48      18.685  -1.185 -30.036  1.00 84.01           H  
ATOM    771 HD13 ILE A  48      18.043   0.313 -29.355  1.00 84.01           H  
ATOM    772  N   GLY A  49      13.830  -4.962 -31.169  1.00 86.84           N  
ATOM    773  H   GLY A  49      13.780  -4.460 -32.044  1.00 86.84           H  
ATOM    774  CA  GLY A  49      13.289  -6.327 -31.144  1.00 86.84           C  
ATOM    775  HA2 GLY A  49      12.535  -6.395 -30.359  1.00 86.84           H  
ATOM    776  HA3 GLY A  49      12.785  -6.508 -32.093  1.00 86.84           H  
ATOM    777  C   GLY A  49      14.313  -7.450 -30.910  1.00 86.84           C  
ATOM    778  O   GLY A  49      15.191  -7.364 -30.052  1.00 86.84           O  
ATOM    779  N   THR A  50      14.169  -8.554 -31.650  1.00 91.16           N  
ATOM    780  H   THR A  50      13.440  -8.574 -32.349  1.00 91.16           H  
ATOM    781  CA  THR A  50      14.841  -9.842 -31.374  1.00 91.16           C  
ATOM    782  HA  THR A  50      15.326  -9.771 -30.401  1.00 91.16           H  
ATOM    783  C   THR A  50      15.972 -10.216 -32.342  1.00 91.16           C  
ATOM    784  CB  THR A  50      13.812 -10.980 -31.250  1.00 91.16           C  
ATOM    785  HB  THR A  50      14.314 -11.947 -31.265  1.00 91.16           H  
ATOM    786  O   THR A  50      16.538 -11.301 -32.223  1.00 91.16           O  
ATOM    787  CG2 THR A  50      13.012 -10.885 -29.953  1.00 91.16           C  
ATOM    788 HG21 THR A  50      12.291 -11.700 -29.894  1.00 91.16           H  
ATOM    789 HG22 THR A  50      13.695 -10.979 -29.108  1.00 91.16           H  
ATOM    790 HG23 THR A  50      12.492  -9.930 -29.883  1.00 91.16           H  
ATOM    791  OG1 THR A  50      12.873 -10.926 -32.297  1.00 91.16           O  
ATOM    792  HG1 THR A  50      12.009 -11.053 -31.898  1.00 91.16           H  
ATOM    793  N   ASP A  51      16.388  -9.334 -33.257  1.00 90.14           N  
ATOM    794  H   ASP A  51      15.876  -8.469 -33.357  1.00 90.14           H  
ATOM    795  CA  ASP A  51      17.396  -9.645 -34.295  1.00 90.14           C  
ATOM    796  HA  ASP A  51      16.999 -10.429 -34.939  1.00 90.14           H  
ATOM    797  C   ASP A  51      18.744 -10.138 -33.731  1.00 90.14           C  
ATOM    798  CB  ASP A  51      17.629  -8.396 -35.156  1.00 90.14           C  
ATOM    799  HB2 ASP A  51      18.368  -8.626 -35.923  1.00 90.14           H  
ATOM    800  HB3 ASP A  51      18.025  -7.596 -34.530  1.00 90.14           H  
ATOM    801  O   ASP A  51      19.422 -10.986 -34.330  1.00 90.14           O  
ATOM    802  CG  ASP A  51      16.339  -7.941 -35.834  1.00 90.14           C  
ATOM    803  OD1 ASP A  51      15.733  -8.789 -36.524  1.00 90.14           O  
ATOM    804  OD2 ASP A  51      15.952  -6.780 -35.594  1.00 90.14           O  
ATOM    805  N   TYR A  52      19.102  -9.661 -32.533  1.00 89.45           N  
ATOM    806  H   TYR A  52      18.470  -8.995 -32.111  1.00 89.45           H  
ATOM    807  CA  TYR A  52      20.306 -10.034 -31.782  1.00 89.45           C  
ATOM    808  HA  TYR A  52      21.173  -9.755 -32.380  1.00 89.45           H  
ATOM    809  C   TYR A  52      20.411 -11.547 -31.496  1.00 89.45           C  
ATOM    810  CB  TYR A  52      20.338  -9.216 -30.476  1.00 89.45           C  
ATOM    811  HB2 TYR A  52      20.110  -8.173 -30.699  1.00 89.45           H  
ATOM    812  HB3 TYR A  52      21.359  -9.237 -30.095  1.00 89.45           H  
ATOM    813  O   TYR A  52      21.513 -12.096 -31.432  1.00 89.45           O  
ATOM    814  CG  TYR A  52      19.408  -9.699 -29.372  1.00 89.45           C  
ATOM    815  CD1 TYR A  52      18.045  -9.332 -29.347  1.00 89.45           C  
ATOM    816  HD1 TYR A  52      17.640  -8.667 -30.095  1.00 89.45           H  
ATOM    817  CD2 TYR A  52      19.925 -10.521 -28.352  1.00 89.45           C  
ATOM    818  HD2 TYR A  52      20.973 -10.783 -28.350  1.00 89.45           H  
ATOM    819  CE1 TYR A  52      17.202  -9.816 -28.324  1.00 89.45           C  
ATOM    820  HE1 TYR A  52      16.158  -9.541 -28.284  1.00 89.45           H  
ATOM    821  CE2 TYR A  52      19.089 -10.992 -27.324  1.00 89.45           C  
ATOM    822  HE2 TYR A  52      19.496 -11.595 -26.526  1.00 89.45           H  
ATOM    823  OH  TYR A  52      16.923 -11.185 -26.362  1.00 89.45           O  
ATOM    824  HH  TYR A  52      17.418 -11.712 -25.731  1.00 89.45           H  
ATOM    825  CZ  TYR A  52      17.721 -10.663 -27.324  1.00 89.45           C  
ATOM    826  N   VAL A  53      19.269 -12.235 -31.381  1.00 92.99           N  
ATOM    827  H   VAL A  53      18.409 -11.718 -31.496  1.00 92.99           H  
ATOM    828  CA  VAL A  53      19.148 -13.664 -31.044  1.00 92.99           C  
ATOM    829  HA  VAL A  53      19.613 -13.848 -30.076  1.00 92.99           H  
ATOM    830  C   VAL A  53      19.829 -14.560 -32.078  1.00 92.99           C  
ATOM    831  CB  VAL A  53      17.648 -14.021 -30.960  1.00 92.99           C  
ATOM    832  HB  VAL A  53      17.171 -13.712 -31.890  1.00 92.99           H  
ATOM    833  O   VAL A  53      20.453 -15.563 -31.725  1.00 92.99           O  
ATOM    834  CG1 VAL A  53      17.365 -15.517 -30.804  1.00 92.99           C  
ATOM    835 HG11 VAL A  53      17.770 -16.082 -31.643  1.00 92.99           H  
ATOM    836 HG12 VAL A  53      16.288 -15.682 -30.795  1.00 92.99           H  
ATOM    837 HG13 VAL A  53      17.799 -15.880 -29.872  1.00 92.99           H  
ATOM    838  CG2 VAL A  53      16.979 -13.288 -29.790  1.00 92.99           C  
ATOM    839 HG21 VAL A  53      17.344 -13.675 -28.838  1.00 92.99           H  
ATOM    840 HG22 VAL A  53      15.898 -13.416 -29.852  1.00 92.99           H  
ATOM    841 HG23 VAL A  53      17.179 -12.218 -29.833  1.00 92.99           H  
ATOM    842  N   SER A  54      19.717 -14.198 -33.359  1.00 90.90           N  
ATOM    843  H   SER A  54      19.261 -13.315 -33.540  1.00 90.90           H  
ATOM    844  CA  SER A  54      20.084 -15.032 -34.513  1.00 90.90           C  
ATOM    845  HA  SER A  54      19.396 -15.876 -34.563  1.00 90.90           H  
ATOM    846  C   SER A  54      21.507 -15.607 -34.427  1.00 90.90           C  
ATOM    847  CB  SER A  54      19.911 -14.199 -35.793  1.00 90.90           C  
ATOM    848  HB2 SER A  54      20.224 -14.794 -36.651  1.00 90.90           H  
ATOM    849  HB3 SER A  54      18.860 -13.938 -35.917  1.00 90.90           H  
ATOM    850  O   SER A  54      21.708 -16.820 -34.530  1.00 90.90           O  
ATOM    851  OG  SER A  54      20.683 -13.008 -35.737  1.00 90.90           O  
ATOM    852  HG  SER A  54      20.158 -12.303 -35.353  1.00 90.90           H  
ATOM    853  N   LYS A  55      22.494 -14.743 -34.167  1.00 89.01           N  
ATOM    854  H   LYS A  55      22.223 -13.771 -34.114  1.00 89.01           H  
ATOM    855  CA  LYS A  55      23.919 -15.097 -34.053  1.00 89.01           C  
ATOM    856  HA  LYS A  55      24.210 -15.691 -34.920  1.00 89.01           H  
ATOM    857  C   LYS A  55      24.209 -15.960 -32.820  1.00 89.01           C  
ATOM    858  CB  LYS A  55      24.758 -13.805 -34.020  1.00 89.01           C  
ATOM    859  HB2 LYS A  55      25.804 -14.071 -33.866  1.00 89.01           H  
ATOM    860  HB3 LYS A  55      24.435 -13.195 -33.177  1.00 89.01           H  
ATOM    861  O   LYS A  55      25.027 -16.877 -32.883  1.00 89.01           O  
ATOM    862  CG  LYS A  55      24.648 -12.980 -35.316  1.00 89.01           C  
ATOM    863  HG2 LYS A  55      23.602 -12.746 -35.515  1.00 89.01           H  
ATOM    864  HG3 LYS A  55      25.039 -13.565 -36.148  1.00 89.01           H  
ATOM    865  CD  LYS A  55      25.427 -11.660 -35.207  1.00 89.01           C  
ATOM    866  HD2 LYS A  55      26.482 -11.875 -35.039  1.00 89.01           H  
ATOM    867  HD3 LYS A  55      25.039 -11.094 -34.361  1.00 89.01           H  
ATOM    868  CE  LYS A  55      25.259 -10.837 -36.492  1.00 89.01           C  
ATOM    869  HE2 LYS A  55      25.701 -11.389 -37.322  1.00 89.01           H  
ATOM    870  HE3 LYS A  55      24.193 -10.734 -36.695  1.00 89.01           H  
ATOM    871  NZ  LYS A  55      25.879  -9.492 -36.375  1.00 89.01           N  
ATOM    872  HZ1 LYS A  55      26.870  -9.563 -36.191  1.00 89.01           H  
ATOM    873  HZ2 LYS A  55      25.747  -8.964 -37.225  1.00 89.01           H  
ATOM    874  HZ3 LYS A  55      25.452  -8.971 -35.623  1.00 89.01           H  
ATOM    875  N   ILE A  56      23.525 -15.687 -31.708  1.00 90.42           N  
ATOM    876  H   ILE A  56      22.817 -14.968 -31.756  1.00 90.42           H  
ATOM    877  CA  ILE A  56      23.742 -16.357 -30.419  1.00 90.42           C  
ATOM    878  HA  ILE A  56      24.814 -16.448 -30.249  1.00 90.42           H  
ATOM    879  C   ILE A  56      23.167 -17.780 -30.459  1.00 90.42           C  
ATOM    880  CB  ILE A  56      23.150 -15.505 -29.269  1.00 90.42           C  
ATOM    881  HB  ILE A  56      22.074 -15.421 -29.423  1.00 90.42           H  
ATOM    882  O   ILE A  56      23.846 -18.736 -30.089  1.00 90.42           O  
ATOM    883  CG1 ILE A  56      23.759 -14.079 -29.236  1.00 90.42           C  
ATOM    884 HG12 ILE A  56      23.820 -13.668 -30.244  1.00 90.42           H  
ATOM    885 HG13 ILE A  56      24.772 -14.122 -28.836  1.00 90.42           H  
ATOM    886  CG2 ILE A  56      23.401 -16.207 -27.922  1.00 90.42           C  
ATOM    887 HG21 ILE A  56      22.995 -15.615 -27.102  1.00 90.42           H  
ATOM    888 HG22 ILE A  56      22.906 -17.177 -27.892  1.00 90.42           H  
ATOM    889 HG23 ILE A  56      24.469 -16.345 -27.756  1.00 90.42           H  
ATOM    890  CD1 ILE A  56      22.935 -13.075 -28.420  1.00 90.42           C  
ATOM    891 HD11 ILE A  56      22.890 -13.366 -27.370  1.00 90.42           H  
ATOM    892 HD12 ILE A  56      21.923 -13.021 -28.820  1.00 90.42           H  
ATOM    893 HD13 ILE A  56      23.396 -12.090 -28.488  1.00 90.42           H  
ATOM    894  N   VAL A  57      21.959 -17.959 -31.002  1.00 88.70           N  
ATOM    895  H   VAL A  57      21.436 -17.144 -31.288  1.00 88.70           H  
ATOM    896  CA  VAL A  57      21.339 -19.287 -31.154  1.00 88.70           C  
ATOM    897  HA  VAL A  57      21.410 -19.799 -30.194  1.00 88.70           H  
ATOM    898  C   VAL A  57      22.096 -20.163 -32.160  1.00 88.70           C  
ATOM    899  CB  VAL A  57      19.844 -19.148 -31.502  1.00 88.70           C  
ATOM    900  HB  VAL A  57      19.731 -18.471 -32.349  1.00 88.70           H  
ATOM    901  O   VAL A  57      22.155 -21.378 -31.967  1.00 88.70           O  
ATOM    902  CG1 VAL A  57      19.173 -20.485 -31.855  1.00 88.70           C  
ATOM    903 HG11 VAL A  57      19.589 -20.876 -32.784  1.00 88.70           H  
ATOM    904 HG12 VAL A  57      19.330 -21.204 -31.052  1.00 88.70           H  
ATOM    905 HG13 VAL A  57      18.105 -20.329 -32.002  1.00 88.70           H  
ATOM    906  CG2 VAL A  57      19.094 -18.574 -30.294  1.00 88.70           C  
ATOM    907 HG21 VAL A  57      18.037 -18.447 -30.529  1.00 88.70           H  
ATOM    908 HG22 VAL A  57      19.497 -17.597 -30.026  1.00 88.70           H  
ATOM    909 HG23 VAL A  57      19.189 -19.233 -29.431  1.00 88.70           H  
ATOM    910  N   ALA A  58      22.726 -19.581 -33.188  1.00 86.35           N  
ATOM    911  H   ALA A  58      22.604 -18.590 -33.338  1.00 86.35           H  
ATOM    912  CA  ALA A  58      23.620 -20.317 -34.086  1.00 86.35           C  
ATOM    913  HA  ALA A  58      23.082 -21.179 -34.480  1.00 86.35           H  
ATOM    914  C   ALA A  58      24.861 -20.857 -33.345  1.00 86.35           C  
ATOM    915  CB  ALA A  58      23.990 -19.413 -35.267  1.00 86.35           C  
ATOM    916  HB1 ALA A  58      24.618 -19.966 -35.966  1.00 86.35           H  
ATOM    917  HB2 ALA A  58      23.087 -19.089 -35.784  1.00 86.35           H  
ATOM    918  HB3 ALA A  58      24.535 -18.536 -34.919  1.00 86.35           H  
ATOM    919  O   ALA A  58      25.137 -22.055 -33.419  1.00 86.35           O  
ATOM    920  N   LYS A  59      25.545 -20.011 -32.557  1.00 84.71           N  
ATOM    921  H   LYS A  59      25.252 -19.044 -32.547  1.00 84.71           H  
ATOM    922  CA  LYS A  59      26.658 -20.403 -31.665  1.00 84.71           C  
ATOM    923  HA  LYS A  59      27.472 -20.805 -32.269  1.00 84.71           H  
ATOM    924  C   LYS A  59      26.235 -21.524 -30.702  1.00 84.71           C  
ATOM    925  CB  LYS A  59      27.153 -19.129 -30.944  1.00 84.71           C  
ATOM    926  HB2 LYS A  59      27.418 -18.394 -31.704  1.00 84.71           H  
ATOM    927  HB3 LYS A  59      26.321 -18.717 -30.372  1.00 84.71           H  
ATOM    928  O   LYS A  59      26.964 -22.500 -30.543  1.00 84.71           O  
ATOM    929  CG  LYS A  59      28.353 -19.274 -29.984  1.00 84.71           C  
ATOM    930  HG2 LYS A  59      28.114 -20.007 -29.214  1.00 84.71           H  
ATOM    931  HG3 LYS A  59      29.233 -19.604 -30.536  1.00 84.71           H  
ATOM    932  CD  LYS A  59      28.631 -17.906 -29.315  1.00 84.71           C  
ATOM    933  HD2 LYS A  59      28.947 -17.196 -30.078  1.00 84.71           H  
ATOM    934  HD3 LYS A  59      27.697 -17.545 -28.884  1.00 84.71           H  
ATOM    935  CE  LYS A  59      29.681 -17.943 -28.190  1.00 84.71           C  
ATOM    936  HE2 LYS A  59      29.416 -18.747 -27.504  1.00 84.71           H  
ATOM    937  HE3 LYS A  59      30.654 -18.178 -28.622  1.00 84.71           H  
ATOM    938  NZ  LYS A  59      29.745 -16.652 -27.432  1.00 84.71           N  
ATOM    939  HZ1 LYS A  59      30.400 -16.687 -26.665  1.00 84.71           H  
ATOM    940  HZ2 LYS A  59      29.991 -15.866 -28.018  1.00 84.71           H  
ATOM    941  HZ3 LYS A  59      28.877 -16.379 -26.993  1.00 84.71           H  
ATOM    942  N   GLU A  60      25.025 -21.447 -30.146  1.00 83.53           N  
ATOM    943  H   GLU A  60      24.514 -20.581 -30.246  1.00 83.53           H  
ATOM    944  CA  GLU A  60      24.484 -22.480 -29.251  1.00 83.53           C  
ATOM    945  HA  GLU A  60      25.241 -22.692 -28.497  1.00 83.53           H  
ATOM    946  C   GLU A  60      24.163 -23.805 -29.954  1.00 83.53           C  
ATOM    947  CB  GLU A  60      23.217 -21.956 -28.555  1.00 83.53           C  
ATOM    948  HB2 GLU A  60      22.368 -22.051 -29.232  1.00 83.53           H  
ATOM    949  HB3 GLU A  60      23.337 -20.896 -28.332  1.00 83.53           H  
ATOM    950  O   GLU A  60      24.339 -24.869 -29.368  1.00 83.53           O  
ATOM    951  CG  GLU A  60      22.915 -22.722 -27.253  1.00 83.53           C  
ATOM    952  HG2 GLU A  60      21.940 -22.408 -26.880  1.00 83.53           H  
ATOM    953  HG3 GLU A  60      22.838 -23.788 -27.467  1.00 83.53           H  
ATOM    954  CD  GLU A  60      23.973 -22.476 -26.169  1.00 83.53           C  
ATOM    955  OE1 GLU A  60      23.954 -23.180 -25.133  1.00 83.53           O  
ATOM    956  OE2 GLU A  60      24.812 -21.561 -26.353  1.00 83.53           O  
ATOM    957  N   LYS A  61      23.698 -23.779 -31.210  1.00 82.79           N  
ATOM    958  H   LYS A  61      23.552 -22.882 -31.651  1.00 82.79           H  
ATOM    959  CA  LYS A  61      23.500 -25.011 -31.994  1.00 82.79           C  
ATOM    960  HA  LYS A  61      23.010 -25.753 -31.364  1.00 82.79           H  
ATOM    961  C   LYS A  61      24.833 -25.661 -32.371  1.00 82.79           C  
ATOM    962  CB  LYS A  61      22.609 -24.752 -33.220  1.00 82.79           C  
ATOM    963  HB2 LYS A  61      22.704 -25.600 -33.897  1.00 82.79           H  
ATOM    964  HB3 LYS A  61      22.934 -23.852 -33.742  1.00 82.79           H  
ATOM    965  O   LYS A  61      24.935 -26.882 -32.319  1.00 82.79           O  
ATOM    966  CG  LYS A  61      21.133 -24.626 -32.804  1.00 82.79           C  
ATOM    967  HG2 LYS A  61      20.885 -25.472 -32.162  1.00 82.79           H  
ATOM    968  HG3 LYS A  61      20.988 -23.710 -32.230  1.00 82.79           H  
ATOM    969  CD  LYS A  61      20.171 -24.637 -34.002  1.00 82.79           C  
ATOM    970  HD2 LYS A  61      20.372 -25.525 -34.601  1.00 82.79           H  
ATOM    971  HD3 LYS A  61      20.322 -23.746 -34.611  1.00 82.79           H  
ATOM    972  CE  LYS A  61      18.730 -24.690 -33.468  1.00 82.79           C  
ATOM    973  HE2 LYS A  61      18.700 -25.424 -32.663  1.00 82.79           H  
ATOM    974  HE3 LYS A  61      18.474 -23.722 -33.037  1.00 82.79           H  
ATOM    975  NZ  LYS A  61      17.735 -25.085 -34.497  1.00 82.79           N  
ATOM    976  HZ1 LYS A  61      16.833 -25.221 -34.065  1.00 82.79           H  
ATOM    977  HZ2 LYS A  61      17.988 -25.976 -34.900  1.00 82.79           H  
ATOM    978  HZ3 LYS A  61      17.656 -24.393 -35.228  1.00 82.79           H  
ATOM    979  N   CYS A  62      25.866 -24.871 -32.669  1.00 81.64           N  
ATOM    980  H   CYS A  62      25.713 -23.877 -32.761  1.00 81.64           H  
ATOM    981  CA  CYS A  62      27.222 -25.394 -32.846  1.00 81.64           C  
ATOM    982  HA  CYS A  62      27.199 -26.186 -33.595  1.00 81.64           H  
ATOM    983  C   CYS A  62      27.763 -26.032 -31.558  1.00 81.64           C  
ATOM    984  CB  CYS A  62      28.148 -24.286 -33.357  1.00 81.64           C  
ATOM    985  HB2 CYS A  62      28.109 -23.427 -32.688  1.00 81.64           H  
ATOM    986  HB3 CYS A  62      29.169 -24.665 -33.389  1.00 81.64           H  
ATOM    987  O   CYS A  62      28.385 -27.086 -31.642  1.00 81.64           O  
ATOM    988  SG  CYS A  62      27.638 -23.806 -35.032  1.00 81.64           S  
ATOM    989  HG  CYS A  62      28.642 -22.957 -35.273  1.00 81.64           H  
ATOM    990  N   LEU A  63      27.463 -25.461 -30.382  1.00 78.67           N  
ATOM    991  H   LEU A  63      27.005 -24.561 -30.379  1.00 78.67           H  
ATOM    992  CA  LEU A  63      27.726 -26.120 -29.100  1.00 78.67           C  
ATOM    993  HA  LEU A  63      28.777 -26.409 -29.084  1.00 78.67           H  
ATOM    994  C   LEU A  63      26.949 -27.439 -28.990  1.00 78.67           C  
ATOM    995  CB  LEU A  63      27.476 -25.166 -27.916  1.00 78.67           C  
ATOM    996  HB2 LEU A  63      26.540 -24.632 -28.081  1.00 78.67           H  
ATOM    997  HB3 LEU A  63      27.362 -25.751 -27.004  1.00 78.67           H  
ATOM    998  O   LEU A  63      27.598 -28.468 -28.941  1.00 78.67           O  
ATOM    999  CG  LEU A  63      28.615 -24.150 -27.706  1.00 78.67           C  
ATOM   1000  HG  LEU A  63      28.906 -23.721 -28.665  1.00 78.67           H  
ATOM   1001  CD1 LEU A  63      28.150 -23.010 -26.799  1.00 78.67           C  
ATOM   1002 HD11 LEU A  63      28.962 -22.300 -26.646  1.00 78.67           H  
ATOM   1003 HD12 LEU A  63      27.311 -22.492 -27.261  1.00 78.67           H  
ATOM   1004 HD13 LEU A  63      27.830 -23.409 -25.836  1.00 78.67           H  
ATOM   1005  CD2 LEU A  63      29.842 -24.795 -27.052  1.00 78.67           C  
ATOM   1006 HD21 LEU A  63      29.566 -25.241 -26.097  1.00 78.67           H  
ATOM   1007 HD22 LEU A  63      30.615 -24.043 -26.892  1.00 78.67           H  
ATOM   1008 HD23 LEU A  63      30.249 -25.572 -27.699  1.00 78.67           H  
ATOM   1009  N   LEU A  64      25.612 -27.467 -29.074  1.00 76.63           N  
ATOM   1010  H   LEU A  64      25.119 -26.590 -29.157  1.00 76.63           H  
ATOM   1011  CA  LEU A  64      24.833 -28.720 -28.948  1.00 76.63           C  
ATOM   1012  HA  LEU A  64      25.014 -29.122 -27.951  1.00 76.63           H  
ATOM   1013  C   LEU A  64      25.248 -29.858 -29.906  1.00 76.63           C  
ATOM   1014  CB  LEU A  64      23.324 -28.445 -29.127  1.00 76.63           C  
ATOM   1015  HB2 LEU A  64      23.170 -27.583 -29.776  1.00 76.63           H  
ATOM   1016  HB3 LEU A  64      22.890 -29.297 -29.652  1.00 76.63           H  
ATOM   1017  O   LEU A  64      25.025 -31.024 -29.585  1.00 76.63           O  
ATOM   1018  CG  LEU A  64      22.564 -28.279 -27.797  1.00 76.63           C  
ATOM   1019  HG  LEU A  64      23.155 -28.690 -26.978  1.00 76.63           H  
ATOM   1020  CD1 LEU A  64      22.271 -26.806 -27.520  1.00 76.63           C  
ATOM   1021 HD11 LEU A  64      21.790 -26.714 -26.546  1.00 76.63           H  
ATOM   1022 HD12 LEU A  64      23.215 -26.263 -27.478  1.00 76.63           H  
ATOM   1023 HD13 LEU A  64      21.644 -26.398 -28.313  1.00 76.63           H  
ATOM   1024  CD2 LEU A  64      21.229 -29.025 -27.799  1.00 76.63           C  
ATOM   1025 HD21 LEU A  64      21.419 -30.096 -27.868  1.00 76.63           H  
ATOM   1026 HD22 LEU A  64      20.696 -28.840 -26.867  1.00 76.63           H  
ATOM   1027 HD23 LEU A  64      20.616 -28.712 -28.645  1.00 76.63           H  
ATOM   1028  N   ASN A  65      25.830 -29.542 -31.065  1.00 73.22           N  
ATOM   1029  H   ASN A  65      25.914 -28.563 -31.299  1.00 73.22           H  
ATOM   1030  CA  ASN A  65      26.382 -30.542 -31.982  1.00 73.22           C  
ATOM   1031  HA  ASN A  65      25.798 -31.459 -31.914  1.00 73.22           H  
ATOM   1032  C   ASN A  65      27.841 -30.915 -31.633  1.00 73.22           C  
ATOM   1033  CB  ASN A  65      26.263 -30.004 -33.417  1.00 73.22           C  
ATOM   1034  HB2 ASN A  65      26.835 -29.080 -33.497  1.00 73.22           H  
ATOM   1035  HB3 ASN A  65      26.697 -30.734 -34.101  1.00 73.22           H  
ATOM   1036  O   ASN A  65      28.211 -32.084 -31.700  1.00 73.22           O  
ATOM   1037  CG  ASN A  65      24.836 -29.744 -33.878  1.00 73.22           C  
ATOM   1038  ND2 ASN A  65      24.672 -28.869 -34.844  1.00 73.22           N  
ATOM   1039 HD21 ASN A  65      23.721 -28.718 -35.150  1.00 73.22           H  
ATOM   1040 HD22 ASN A  65      25.476 -28.397 -35.233  1.00 73.22           H  
ATOM   1041  OD1 ASN A  65      23.853 -30.315 -33.425  1.00 73.22           O  
ATOM   1042  N   GLY A  66      28.674 -29.935 -31.263  1.00 55.04           N  
ATOM   1043  H   GLY A  66      28.303 -28.998 -31.186  1.00 55.04           H  
ATOM   1044  CA  GLY A  66      30.107 -30.103 -30.992  1.00 55.04           C  
ATOM   1045  HA2 GLY A  66      30.599 -29.142 -31.139  1.00 55.04           H  
ATOM   1046  HA3 GLY A  66      30.529 -30.813 -31.703  1.00 55.04           H  
ATOM   1047  C   GLY A  66      30.445 -30.585 -29.578  1.00 55.04           C  
ATOM   1048  O   GLY A  66      31.426 -31.294 -29.394  1.00 55.04           O  
ATOM   1049  N   THR A  67      29.613 -30.303 -28.576  1.00 47.19           N  
ATOM   1050  H   THR A  67      28.821 -29.704 -28.760  1.00 47.19           H  
ATOM   1051  CA  THR A  67      29.695 -30.882 -27.225  1.00 47.19           C  
ATOM   1052  HA  THR A  67      30.728 -31.192 -27.065  1.00 47.19           H  
ATOM   1053  C   THR A  67      28.879 -32.170 -27.096  1.00 47.19           C  
ATOM   1054  CB  THR A  67      29.388 -29.873 -26.107  1.00 47.19           C  
ATOM   1055  HB  THR A  67      29.414 -30.382 -25.143  1.00 47.19           H  
ATOM   1056  O   THR A  67      28.469 -32.536 -25.995  1.00 47.19           O  
ATOM   1057  CG2 THR A  67      30.408 -28.737 -26.061  1.00 47.19           C  
ATOM   1058 HG21 THR A  67      30.187 -28.081 -25.219  1.00 47.19           H  
ATOM   1059 HG22 THR A  67      30.368 -28.162 -26.986  1.00 47.19           H  
ATOM   1060 HG23 THR A  67      31.410 -29.148 -25.933  1.00 47.19           H  
ATOM   1061  OG1 THR A  67      28.123 -29.304 -26.287  1.00 47.19           O  
ATOM   1062  HG1 THR A  67      27.986 -28.697 -25.556  1.00 47.19           H  
ATOM   1063  N   LEU A  68      28.756 -32.917 -28.199  1.00 39.32           N  
ATOM   1064  H   LEU A  68      28.963 -32.475 -29.083  1.00 39.32           H  
ATOM   1065  CA  LEU A  68      28.783 -34.384 -28.186  1.00 39.32           C  
ATOM   1066  HA  LEU A  68      28.540 -34.732 -27.182  1.00 39.32           H  
ATOM   1067  C   LEU A  68      30.195 -34.957 -28.466  1.00 39.32           C  
ATOM   1068  CB  LEU A  68      27.709 -34.926 -29.153  1.00 39.32           C  
ATOM   1069  HB2 LEU A  68      27.951 -35.956 -29.418  1.00 39.32           H  
ATOM   1070  HB3 LEU A  68      27.734 -34.338 -30.070  1.00 39.32           H  
ATOM   1071  O   LEU A  68      30.394 -36.147 -28.267  1.00 39.32           O  
ATOM   1072  CG  LEU A  68      26.287 -34.901 -28.556  1.00 39.32           C  
ATOM   1073  HG  LEU A  68      26.100 -33.931 -28.095  1.00 39.32           H  
ATOM   1074  CD1 LEU A  68      25.241 -35.117 -29.653  1.00 39.32           C  
ATOM   1075 HD11 LEU A  68      24.243 -35.087 -29.215  1.00 39.32           H  
ATOM   1076 HD12 LEU A  68      25.405 -36.080 -30.137  1.00 39.32           H  
ATOM   1077 HD13 LEU A  68      25.328 -34.319 -30.390  1.00 39.32           H  
ATOM   1078  CD2 LEU A  68      26.088 -36.002 -27.507  1.00 39.32           C  
ATOM   1079 HD21 LEU A  68      25.064 -35.979 -27.134  1.00 39.32           H  
ATOM   1080 HD22 LEU A  68      26.760 -35.843 -26.663  1.00 39.32           H  
ATOM   1081 HD23 LEU A  68      26.294 -36.980 -27.942  1.00 39.32           H  
ATOM   1082  N   LEU A  69      31.179 -34.131 -28.856  1.00 38.30           N  
ATOM   1083  H   LEU A  69      30.966 -33.151 -28.975  1.00 38.30           H  
ATOM   1084  CA  LEU A  69      32.595 -34.498 -29.060  1.00 38.30           C  
ATOM   1085  HA  LEU A  69      32.691 -35.583 -29.013  1.00 38.30           H  
ATOM   1086  C   LEU A  69      33.509 -33.960 -27.933  1.00 38.30           C  
ATOM   1087  CB  LEU A  69      33.033 -34.036 -30.472  1.00 38.30           C  
ATOM   1088  HB2 LEU A  69      34.120 -34.057 -30.555  1.00 38.30           H  
ATOM   1089  HB3 LEU A  69      32.727 -33.001 -30.618  1.00 38.30           H  
ATOM   1090  O   LEU A  69      33.034 -33.420 -26.930  1.00 38.30           O  
ATOM   1091  CG  LEU A  69      32.465 -34.896 -31.615  1.00 38.30           C  
ATOM   1092  HG  LEU A  69      31.404 -35.082 -31.451  1.00 38.30           H  
ATOM   1093  CD1 LEU A  69      32.624 -34.162 -32.947  1.00 38.30           C  
ATOM   1094 HD11 LEU A  69      33.677 -33.955 -33.139  1.00 38.30           H  
ATOM   1095 HD12 LEU A  69      32.223 -34.775 -33.754  1.00 38.30           H  
ATOM   1096 HD13 LEU A  69      32.071 -33.223 -32.914  1.00 38.30           H  
ATOM   1097  CD2 LEU A  69      33.205 -36.232 -31.725  1.00 38.30           C  
ATOM   1098 HD21 LEU A  69      32.795 -36.813 -32.551  1.00 38.30           H  
ATOM   1099 HD22 LEU A  69      34.269 -36.068 -31.898  1.00 38.30           H  
ATOM   1100 HD23 LEU A  69      33.075 -36.812 -30.811  1.00 38.30           H  
ATOM   1101  N   ASN A  70      34.824 -34.169 -28.065  1.00 34.96           N  
ATOM   1102  H   ASN A  70      35.114 -34.639 -28.911  1.00 34.96           H  
ATOM   1103  CA  ASN A  70      35.749 -34.272 -26.926  1.00 34.96           C  
ATOM   1104  HA  ASN A  70      35.197 -34.651 -26.066  1.00 34.96           H  
ATOM   1105  C   ASN A  70      36.428 -32.971 -26.456  1.00 34.96           C  
ATOM   1106  CB  ASN A  70      36.835 -35.316 -27.279  1.00 34.96           C  
ATOM   1107  HB2 ASN A  70      37.355 -35.020 -28.189  1.00 34.96           H  
ATOM   1108  HB3 ASN A  70      37.564 -35.349 -26.469  1.00 34.96           H  
ATOM   1109  O   ASN A  70      36.848 -32.912 -25.307  1.00 34.96           O  
ATOM   1110  CG  ASN A  70      36.299 -36.728 -27.455  1.00 34.96           C  
ATOM   1111  ND2 ASN A  70      37.148 -37.692 -27.715  1.00 34.96           N  
ATOM   1112 HD21 ASN A  70      36.749 -38.619 -27.747  1.00 34.96           H  
ATOM   1113 HD22 ASN A  70      38.146 -37.535 -27.726  1.00 34.96           H  
ATOM   1114  OD1 ASN A  70      35.110 -36.973 -27.387  1.00 34.96           O  
ATOM   1115  N   GLU A  71      36.609 -31.962 -27.316  1.00 34.00           N  
ATOM   1116  H   GLU A  71      36.197 -32.049 -28.234  1.00 34.00           H  
ATOM   1117  CA  GLU A  71      37.746 -31.023 -27.181  1.00 34.00           C  
ATOM   1118  HA  GLU A  71      38.659 -31.612 -27.098  1.00 34.00           H  
ATOM   1119  C   GLU A  71      37.777 -30.087 -25.957  1.00 34.00           C  
ATOM   1120  CB  GLU A  71      37.874 -30.151 -28.441  1.00 34.00           C  
ATOM   1121  HB2 GLU A  71      36.904 -29.720 -28.687  1.00 34.00           H  
ATOM   1122  HB3 GLU A  71      38.561 -29.333 -28.225  1.00 34.00           H  
ATOM   1123  O   GLU A  71      38.832 -29.510 -25.687  1.00 34.00           O  
ATOM   1124  CG  GLU A  71      38.436 -30.905 -29.653  1.00 34.00           C  
ATOM   1125  HG2 GLU A  71      39.270 -31.524 -29.322  1.00 34.00           H  
ATOM   1126  HG3 GLU A  71      37.664 -31.562 -30.053  1.00 34.00           H  
ATOM   1127  CD  GLU A  71      38.926 -29.938 -30.746  1.00 34.00           C  
ATOM   1128  OE1 GLU A  71      39.834 -30.347 -31.503  1.00 34.00           O  
ATOM   1129  OE2 GLU A  71      38.389 -28.809 -30.824  1.00 34.00           O  
ATOM   1130  N   GLN A  72      36.683 -29.885 -25.209  1.00 34.08           N  
ATOM   1131  H   GLN A  72      35.881 -30.483 -25.345  1.00 34.08           H  
ATOM   1132  CA  GLN A  72      36.752 -28.963 -24.069  1.00 34.08           C  
ATOM   1133  HA  GLN A  72      37.201 -28.049 -24.459  1.00 34.08           H  
ATOM   1134  C   GLN A  72      37.694 -29.507 -22.976  1.00 34.08           C  
ATOM   1135  CB  GLN A  72      35.378 -28.570 -23.508  1.00 34.08           C  
ATOM   1136  HB2 GLN A  72      35.541 -28.099 -22.538  1.00 34.08           H  
ATOM   1137  HB3 GLN A  72      34.754 -29.452 -23.365  1.00 34.08           H  
ATOM   1138  O   GLN A  72      37.503 -30.628 -22.501  1.00 34.08           O  
ATOM   1139  CG  GLN A  72      34.674 -27.555 -24.427  1.00 34.08           C  
ATOM   1140  HG2 GLN A  72      34.216 -28.082 -25.264  1.00 34.08           H  
ATOM   1141  HG3 GLN A  72      35.412 -26.863 -24.831  1.00 34.08           H  
ATOM   1142  CD  GLN A  72      33.610 -26.712 -23.724  1.00 34.08           C  
ATOM   1143  NE2 GLN A  72      33.128 -25.669 -24.364  1.00 34.08           N  
ATOM   1144 HE21 GLN A  72      32.415 -25.149 -23.873  1.00 34.08           H  
ATOM   1145 HE22 GLN A  72      33.433 -25.460 -25.304  1.00 34.08           H  
ATOM   1146  OE1 GLN A  72      33.194 -26.938 -22.601  1.00 34.08           O  
ATOM   1147  N   PRO A  73      38.716 -28.729 -22.564  1.00 29.58           N  
ATOM   1148  CA  PRO A  73      39.806 -29.241 -21.747  1.00 29.58           C  
ATOM   1149  HA  PRO A  73      40.257 -30.094 -22.255  1.00 29.58           H  
ATOM   1150  C   PRO A  73      39.327 -29.690 -20.367  1.00 29.58           C  
ATOM   1151  CB  PRO A  73      40.835 -28.106 -21.662  1.00 29.58           C  
ATOM   1152  HB2 PRO A  73      41.558 -28.213 -22.471  1.00 29.58           H  
ATOM   1153  HB3 PRO A  73      41.347 -28.080 -20.700  1.00 29.58           H  
ATOM   1154  O   PRO A  73      38.413 -29.101 -19.785  1.00 29.58           O  
ATOM   1155  CG  PRO A  73      39.999 -26.848 -21.893  1.00 29.58           C  
ATOM   1156  HG2 PRO A  73      39.509 -26.555 -20.965  1.00 29.58           H  
ATOM   1157  HG3 PRO A  73      40.597 -26.029 -22.294  1.00 29.58           H  
ATOM   1158  CD  PRO A  73      38.956 -27.332 -22.896  1.00 29.58           C  
ATOM   1159  HD2 PRO A  73      39.355 -27.266 -23.908  1.00 29.58           H  
ATOM   1160  HD3 PRO A  73      38.046 -26.738 -22.805  1.00 29.58           H  
ATOM   1161  N   GLN A  74      40.017 -30.687 -19.806  1.00 31.14           N  
ATOM   1162  H   GLN A  74      40.740 -31.125 -20.358  1.00 31.14           H  
ATOM   1163  CA  GLN A  74      39.794 -31.205 -18.453  1.00 31.14           C  
ATOM   1164  HA  GLN A  74      38.724 -31.365 -18.324  1.00 31.14           H  
ATOM   1165  C   GLN A  74      40.223 -30.198 -17.362  1.00 31.14           C  
ATOM   1166  CB  GLN A  74      40.494 -32.565 -18.274  1.00 31.14           C  
ATOM   1167  HB2 GLN A  74      40.368 -32.872 -17.236  1.00 31.14           H  
ATOM   1168  HB3 GLN A  74      41.561 -32.441 -18.461  1.00 31.14           H  
ATOM   1169  O   GLN A  74      41.116 -30.452 -16.552  1.00 31.14           O  
ATOM   1170  CG  GLN A  74      39.958 -33.704 -19.161  1.00 31.14           C  
ATOM   1171  HG2 GLN A  74      38.887 -33.816 -18.995  1.00 31.14           H  
ATOM   1172  HG3 GLN A  74      40.122 -33.466 -20.212  1.00 31.14           H  
ATOM   1173  CD  GLN A  74      40.644 -35.038 -18.851  1.00 31.14           C  
ATOM   1174  NE2 GLN A  74      40.240 -36.121 -19.474  1.00 31.14           N  
ATOM   1175 HE21 GLN A  74      40.720 -36.978 -19.240  1.00 31.14           H  
ATOM   1176 HE22 GLN A  74      39.509 -36.099 -20.170  1.00 31.14           H  
ATOM   1177  OE1 GLN A  74      41.552 -35.130 -18.041  1.00 31.14           O  
ATOM   1178  N   GLY A  75      39.547 -29.048 -17.287  1.00 29.52           N  
ATOM   1179  H   GLY A  75      38.859 -28.877 -18.006  1.00 29.52           H  
ATOM   1180  CA  GLY A  75      39.431 -28.319 -16.027  1.00 29.52           C  
ATOM   1181  HA2 GLY A  75      40.416 -27.967 -15.718  1.00 29.52           H  
ATOM   1182  HA3 GLY A  75      38.762 -27.467 -16.147  1.00 29.52           H  
ATOM   1183  C   GLY A  75      38.860 -29.263 -14.966  1.00 29.52           C  
ATOM   1184  O   GLY A  75      38.059 -30.134 -15.303  1.00 29.52           O  
ATOM   1185  N   LYS A  76      39.297 -29.134 -13.704  1.00 28.16           N  
ATOM   1186  H   LYS A  76      39.957 -28.392 -13.518  1.00 28.16           H  
ATOM   1187  CA  LYS A  76      38.998 -30.097 -12.625  1.00 28.16           C  
ATOM   1188  HA  LYS A  76      39.502 -31.038 -12.845  1.00 28.16           H  
ATOM   1189  C   LYS A  76      37.498 -30.414 -12.530  1.00 28.16           C  
ATOM   1190  CB  LYS A  76      39.502 -29.571 -11.265  1.00 28.16           C  
ATOM   1191  HB2 LYS A  76      39.072 -30.197 -10.483  1.00 28.16           H  
ATOM   1192  HB3 LYS A  76      39.142 -28.553 -11.115  1.00 28.16           H  
ATOM   1193  O   LYS A  76      36.763 -29.694 -11.853  1.00 28.16           O  
ATOM   1194  CG  LYS A  76      41.028 -29.607 -11.109  1.00 28.16           C  
ATOM   1195  HG2 LYS A  76      41.380 -30.622 -11.291  1.00 28.16           H  
ATOM   1196  HG3 LYS A  76      41.488 -28.936 -11.834  1.00 28.16           H  
ATOM   1197  CD  LYS A  76      41.425 -29.179  -9.687  1.00 28.16           C  
ATOM   1198  HD2 LYS A  76      41.112 -28.147  -9.524  1.00 28.16           H  
ATOM   1199  HD3 LYS A  76      40.920 -29.823  -8.968  1.00 28.16           H  
ATOM   1200  CE  LYS A  76      42.942 -29.302  -9.506  1.00 28.16           C  
ATOM   1201  HE2 LYS A  76      43.231 -30.331  -9.718  1.00 28.16           H  
ATOM   1202  HE3 LYS A  76      43.433 -28.665 -10.241  1.00 28.16           H  
ATOM   1203  NZ  LYS A  76      43.364 -28.926  -8.133  1.00 28.16           N  
ATOM   1204  HZ1 LYS A  76      42.921 -29.528  -7.454  1.00 28.16           H  
ATOM   1205  HZ2 LYS A  76      43.112 -27.968  -7.937  1.00 28.16           H  
ATOM   1206  HZ3 LYS A  76      44.365 -29.021  -8.039  1.00 28.16           H  
ATOM   1207  N   ARG A  77      37.064 -31.515 -13.162  1.00 28.38           N  
ATOM   1208  H   ARG A  77      37.703 -31.978 -13.793  1.00 28.38           H  
ATOM   1209  CA  ARG A  77      35.730 -32.086 -12.963  1.00 28.38           C  
ATOM   1210  HA  ARG A  77      34.976 -31.344 -13.223  1.00 28.38           H  
ATOM   1211  C   ARG A  77      35.610 -32.388 -11.472  1.00 28.38           C  
ATOM   1212  CB  ARG A  77      35.501 -33.352 -13.820  1.00 28.38           C  
ATOM   1213  HB2 ARG A  77      34.603 -33.847 -13.449  1.00 28.38           H  
ATOM   1214  HB3 ARG A  77      36.335 -34.040 -13.684  1.00 28.38           H  
ATOM   1215  O   ARG A  77      36.449 -33.085 -10.901  1.00 28.38           O  
ATOM   1216  CG  ARG A  77      35.301 -33.082 -15.328  1.00 28.38           C  
ATOM   1217  HG2 ARG A  77      36.223 -32.685 -15.752  1.00 28.38           H  
ATOM   1218  HG3 ARG A  77      34.507 -32.346 -15.455  1.00 28.38           H  
ATOM   1219  CD  ARG A  77      34.905 -34.377 -16.070  1.00 28.38           C  
ATOM   1220  HD2 ARG A  77      35.703 -35.109 -15.947  1.00 28.38           H  
ATOM   1221  HD3 ARG A  77      34.004 -34.780 -15.608  1.00 28.38           H  
ATOM   1222  NE  ARG A  77      34.650 -34.171 -17.516  1.00 28.38           N  
ATOM   1223  HE  ARG A  77      34.789 -33.242 -17.886  1.00 28.38           H  
ATOM   1224  NH1 ARG A  77      34.026 -36.343 -18.044  1.00 28.38           N  
ATOM   1225 HH11 ARG A  77      34.086 -36.639 -17.080  1.00 28.38           H  
ATOM   1226 HH12 ARG A  77      33.724 -37.041 -18.708  1.00 28.38           H  
ATOM   1227  NH2 ARG A  77      34.079 -34.802 -19.640  1.00 28.38           N  
ATOM   1228 HH21 ARG A  77      33.788 -35.540 -20.263  1.00 28.38           H  
ATOM   1229 HH22 ARG A  77      34.246 -33.871 -19.994  1.00 28.38           H  
ATOM   1230  CZ  ARG A  77      34.254 -35.101 -18.382  1.00 28.38           C  
ATOM   1231  N   ILE A  78      34.607 -31.804 -10.826  1.00 29.79           N  
ATOM   1232  H   ILE A  78      33.945 -31.256 -11.357  1.00 29.79           H  
ATOM   1233  CA  ILE A  78      34.261 -32.187  -9.461  1.00 29.79           C  
ATOM   1234  HA  ILE A  78      35.156 -32.174  -8.839  1.00 29.79           H  
ATOM   1235  C   ILE A  78      33.744 -33.619  -9.566  1.00 29.79           C  
ATOM   1236  CB  ILE A  78      33.211 -31.226  -8.855  1.00 29.79           C  
ATOM   1237  HB  ILE A  78      32.327 -31.230  -9.492  1.00 29.79           H  
ATOM   1238  O   ILE A  78      32.794 -33.853 -10.307  1.00 29.79           O  
ATOM   1239  CG1 ILE A  78      33.771 -29.783  -8.800  1.00 29.79           C  
ATOM   1240 HG12 ILE A  78      34.648 -29.760  -8.153  1.00 29.79           H  
ATOM   1241 HG13 ILE A  78      34.084 -29.481  -9.799  1.00 29.79           H  
ATOM   1242  CG2 ILE A  78      32.795 -31.709  -7.451  1.00 29.79           C  
ATOM   1243 HG21 ILE A  78      32.386 -32.718  -7.499  1.00 29.79           H  
ATOM   1244 HG22 ILE A  78      32.009 -31.070  -7.048  1.00 29.79           H  
ATOM   1245 HG23 ILE A  78      33.651 -31.701  -6.776  1.00 29.79           H  
ATOM   1246  CD1 ILE A  78      32.766 -28.732  -8.311  1.00 29.79           C  
ATOM   1247 HD11 ILE A  78      31.847 -28.797  -8.893  1.00 29.79           H  
ATOM   1248 HD12 ILE A  78      33.196 -27.738  -8.439  1.00 29.79           H  
ATOM   1249 HD13 ILE A  78      32.542 -28.877  -7.254  1.00 29.79           H  
ATOM   1250  N   ARG A  79      34.357 -34.560  -8.839  1.00 28.53           N  
ATOM   1251  H   ARG A  79      35.184 -34.308  -8.318  1.00 28.53           H  
ATOM   1252  CA  ARG A  79      33.837 -35.927  -8.713  1.00 28.53           C  
ATOM   1253  HA  ARG A  79      33.686 -36.361  -9.701  1.00 28.53           H  
ATOM   1254  C   ARG A  79      32.473 -35.892  -8.024  1.00 28.53           C  
ATOM   1255  CB  ARG A  79      34.804 -36.834  -7.937  1.00 28.53           C  
ATOM   1256  HB2 ARG A  79      34.258 -37.739  -7.671  1.00 28.53           H  
ATOM   1257  HB3 ARG A  79      35.119 -36.344  -7.016  1.00 28.53           H  
ATOM   1258  O   ARG A  79      32.392 -35.905  -6.796  1.00 28.53           O  
ATOM   1259  CG  ARG A  79      36.034 -37.254  -8.746  1.00 28.53           C  
ATOM   1260  HG2 ARG A  79      35.710 -37.651  -9.708  1.00 28.53           H  
ATOM   1261  HG3 ARG A  79      36.689 -36.399  -8.913  1.00 28.53           H  
ATOM   1262  CD  ARG A  79      36.771 -38.346  -7.965  1.00 28.53           C  
ATOM   1263  HD2 ARG A  79      36.052 -39.119  -7.691  1.00 28.53           H  
ATOM   1264  HD3 ARG A  79      37.192 -37.909  -7.060  1.00 28.53           H  
ATOM   1265  NE  ARG A  79      37.817 -38.976  -8.779  1.00 28.53           N  
ATOM   1266  HE  ARG A  79      37.564 -39.098  -9.749  1.00 28.53           H  
ATOM   1267  NH1 ARG A  79      39.046 -39.857  -7.051  1.00 28.53           N  
ATOM   1268 HH11 ARG A  79      38.299 -39.571  -6.434  1.00 28.53           H  
ATOM   1269 HH12 ARG A  79      39.763 -40.499  -6.746  1.00 28.53           H  
ATOM   1270  NH2 ARG A  79      39.665 -40.243  -9.162  1.00 28.53           N  
ATOM   1271 HH21 ARG A  79      39.421 -40.232 -10.141  1.00 28.53           H  
ATOM   1272 HH22 ARG A  79      40.372 -40.890  -8.842  1.00 28.53           H  
ATOM   1273  CZ  ARG A  79      38.837 -39.681  -8.329  1.00 28.53           C  
ATOM   1274  N   THR A  80      31.415 -35.773  -8.822  1.00 30.94           N  
ATOM   1275  H   THR A  80      31.593 -35.625  -9.805  1.00 30.94           H  
ATOM   1276  CA  THR A  80      30.051 -36.101  -8.404  1.00 30.94           C  
ATOM   1277  HA  THR A  80      30.021 -36.086  -7.315  1.00 30.94           H  
ATOM   1278  C   THR A  80      29.783 -37.567  -8.779  1.00 30.94           C  
ATOM   1279  CB  THR A  80      29.009 -35.053  -8.849  1.00 30.94           C  
ATOM   1280  HB  THR A  80      28.139 -35.213  -8.212  1.00 30.94           H  
ATOM   1281  O   THR A  80      30.634 -38.401  -8.488  1.00 30.94           O  
ATOM   1282  CG2 THR A  80      29.442 -33.602  -8.636  1.00 30.94           C  
ATOM   1283 HG21 THR A  80      30.254 -33.352  -9.319  1.00 30.94           H  
ATOM   1284 HG22 THR A  80      28.597 -32.943  -8.839  1.00 30.94           H  
ATOM   1285 HG23 THR A  80      29.773 -33.462  -7.607  1.00 30.94           H  
ATOM   1286  OG1 THR A  80      28.553 -35.214 -10.165  1.00 30.94           O  
ATOM   1287  HG1 THR A  80      29.119 -34.834 -10.840  1.00 30.94           H  
ATOM   1288  N   LEU A  81      28.662 -37.922  -9.415  1.00 30.04           N  
ATOM   1289  H   LEU A  81      28.063 -37.182  -9.754  1.00 30.04           H  
ATOM   1290  CA  LEU A  81      28.478 -39.267  -9.990  1.00 30.04           C  
ATOM   1291  HA  LEU A  81      28.942 -39.998  -9.328  1.00 30.04           H  
ATOM   1292  C   LEU A  81      29.204 -39.452 -11.342  1.00 30.04           C  
ATOM   1293  CB  LEU A  81      26.973 -39.598 -10.100  1.00 30.04           C  
ATOM   1294  HB2 LEU A  81      26.385 -38.684 -10.173  1.00 30.04           H  
ATOM   1295  HB3 LEU A  81      26.811 -40.147 -11.027  1.00 30.04           H  
ATOM   1296  O   LEU A  81      29.202 -40.551 -11.886  1.00 30.04           O  
ATOM   1297  CG  LEU A  81      26.455 -40.481  -8.950  1.00 30.04           C  
ATOM   1298  HG  LEU A  81      27.119 -41.335  -8.816  1.00 30.04           H  
ATOM   1299  CD1 LEU A  81      26.360 -39.721  -7.624  1.00 30.04           C  
ATOM   1300 HD11 LEU A  81      25.715 -38.851  -7.749  1.00 30.04           H  
ATOM   1301 HD12 LEU A  81      27.355 -39.388  -7.330  1.00 30.04           H  
ATOM   1302 HD13 LEU A  81      25.959 -40.369  -6.845  1.00 30.04           H  
ATOM   1303  CD2 LEU A  81      25.063 -41.019  -9.289  1.00 30.04           C  
ATOM   1304 HD21 LEU A  81      24.665 -41.616  -8.469  1.00 30.04           H  
ATOM   1305 HD22 LEU A  81      25.126 -41.636 -10.186  1.00 30.04           H  
ATOM   1306 HD23 LEU A  81      24.391 -40.185  -9.492  1.00 30.04           H  
ATOM   1307  N   ASP A  82      29.825 -38.392 -11.864  1.00 33.43           N  
ATOM   1308  H   ASP A  82      29.725 -37.524 -11.356  1.00 33.43           H  
ATOM   1309  CA  ASP A  82      30.278 -38.263 -13.259  1.00 33.43           C  
ATOM   1310  HA  ASP A  82      29.483 -38.649 -13.899  1.00 33.43           H  
ATOM   1311  C   ASP A  82      31.548 -39.056 -13.621  1.00 33.43           C  
ATOM   1312  CB  ASP A  82      30.461 -36.772 -13.602  1.00 33.43           C  
ATOM   1313  HB2 ASP A  82      31.350 -36.404 -13.089  1.00 33.43           H  
ATOM   1314  HB3 ASP A  82      30.620 -36.665 -14.675  1.00 33.43           H  
ATOM   1315  O   ASP A  82      32.016 -38.962 -14.754  1.00 33.43           O  
ATOM   1316  CG  ASP A  82      29.266 -35.909 -13.200  1.00 33.43           C  
ATOM   1317  OD1 ASP A  82      28.123 -36.399 -13.272  1.00 33.43           O  
ATOM   1318  OD2 ASP A  82      29.478 -34.782 -12.695  1.00 33.43           O  
ATOM   1319  N   ASP A  83      32.085 -39.860 -12.696  1.00 32.68           N  
ATOM   1320  H   ASP A  83      31.621 -39.919 -11.800  1.00 32.68           H  
ATOM   1321  CA  ASP A  83      33.160 -40.830 -12.972  1.00 32.68           C  
ATOM   1322  HA  ASP A  83      33.947 -40.323 -13.530  1.00 32.68           H  
ATOM   1323  C   ASP A  83      32.674 -41.991 -13.894  1.00 32.68           C  
ATOM   1324  CB  ASP A  83      33.784 -41.338 -11.640  1.00 32.68           C  
ATOM   1325  HB2 ASP A  83      34.375 -42.228 -11.855  1.00 32.68           H  
ATOM   1326  HB3 ASP A  83      32.978 -41.641 -10.972  1.00 32.68           H  
ATOM   1327  O   ASP A  83      33.458 -42.871 -14.223  1.00 32.68           O  
ATOM   1328  CG  ASP A  83      34.723 -40.359 -10.888  1.00 32.68           C  
ATOM   1329  OD1 ASP A  83      35.205 -39.358 -11.468  1.00 32.68           O  
ATOM   1330  OD2 ASP A  83      35.018 -40.603  -9.690  1.00 32.68           O  
ATOM   1331  N   LEU A  84      31.399 -41.992 -14.327  1.00 31.47           N  
ATOM   1332  H   LEU A  84      30.803 -41.255 -13.978  1.00 31.47           H  
ATOM   1333  CA  LEU A  84      30.828 -42.908 -15.333  1.00 31.47           C  
ATOM   1334  HA  LEU A  84      31.286 -43.891 -15.221  1.00 31.47           H  
ATOM   1335  C   LEU A  84      31.070 -42.487 -16.800  1.00 31.47           C  
ATOM   1336  CB  LEU A  84      29.303 -43.017 -15.107  1.00 31.47           C  
ATOM   1337  HB2 LEU A  84      28.850 -43.450 -15.999  1.00 31.47           H  
ATOM   1338  HB3 LEU A  84      28.903 -42.008 -15.006  1.00 31.47           H  
ATOM   1339  O   LEU A  84      31.132 -43.355 -17.665  1.00 31.47           O  
ATOM   1340  CG  LEU A  84      28.863 -43.861 -13.899  1.00 31.47           C  
ATOM   1341  HG  LEU A  84      29.413 -43.552 -13.010  1.00 31.47           H  
ATOM   1342  CD1 LEU A  84      27.367 -43.648 -13.639  1.00 31.47           C  
ATOM   1343 HD11 LEU A  84      26.798 -43.933 -14.524  1.00 31.47           H  
ATOM   1344 HD12 LEU A  84      27.192 -42.595 -13.421  1.00 31.47           H  
ATOM   1345 HD13 LEU A  84      27.055 -44.249 -12.785  1.00 31.47           H  
ATOM   1346  CD2 LEU A  84      29.078 -45.360 -14.131  1.00 31.47           C  
ATOM   1347 HD21 LEU A  84      28.733 -45.933 -13.270  1.00 31.47           H  
ATOM   1348 HD22 LEU A  84      30.141 -45.561 -14.264  1.00 31.47           H  
ATOM   1349 HD23 LEU A  84      28.547 -45.686 -15.025  1.00 31.47           H  
ATOM   1350  N   ASP A  85      31.171 -41.186 -17.106  1.00 30.95           N  
ATOM   1351  H   ASP A  85      31.201 -40.521 -16.346  1.00 30.95           H  
ATOM   1352  CA  ASP A  85      31.216 -40.667 -18.493  1.00 30.95           C  
ATOM   1353  HA  ASP A  85      30.698 -41.376 -19.138  1.00 30.95           H  
ATOM   1354  C   ASP A  85      32.669 -40.601 -19.034  1.00 30.95           C  
ATOM   1355  CB  ASP A  85      30.459 -39.318 -18.621  1.00 30.95           C  
ATOM   1356  HB2 ASP A  85      30.700 -38.692 -17.762  1.00 30.95           H  
ATOM   1357  HB3 ASP A  85      30.820 -38.797 -19.508  1.00 30.95           H  
ATOM   1358  O   ASP A  85      33.144 -39.554 -19.500  1.00 30.95           O  
ATOM   1359  CG  ASP A  85      28.929 -39.381 -18.786  1.00 30.95           C  
ATOM   1360  OD1 ASP A  85      28.290 -40.418 -18.523  1.00 30.95           O  
ATOM   1361  OD2 ASP A  85      28.336 -38.320 -19.111  1.00 30.95           O  
ATOM   1362  N   THR A  86      33.399 -41.716 -18.938  1.00 30.69           N  
ATOM   1363  H   THR A  86      32.970 -42.515 -18.493  1.00 30.69           H  
ATOM   1364  CA  THR A  86      34.652 -41.967 -19.673  1.00 30.69           C  
ATOM   1365  HA  THR A  86      34.994 -41.039 -20.132  1.00 30.69           H  
ATOM   1366  C   THR A  86      34.390 -42.955 -20.805  1.00 30.69           C  
ATOM   1367  CB  THR A  86      35.795 -42.485 -18.776  1.00 30.69           C  
ATOM   1368  HB  THR A  86      36.525 -43.015 -19.388  1.00 30.69           H  
ATOM   1369  O   THR A  86      34.162 -44.133 -20.551  1.00 30.69           O  
ATOM   1370  CG2 THR A  86      36.512 -41.330 -18.078  1.00 30.69           C  
ATOM   1371 HG21 THR A  86      36.947 -40.664 -18.823  1.00 30.69           H  
ATOM   1372 HG22 THR A  86      37.306 -41.735 -17.450  1.00 30.69           H  
ATOM   1373 HG23 THR A  86      35.802 -40.784 -17.456  1.00 30.69           H  
ATOM   1374  OG1 THR A  86      35.333 -43.341 -17.761  1.00 30.69           O  
ATOM   1375  HG1 THR A  86      35.063 -44.165 -18.173  1.00 30.69           H  
ATOM   1376  N   ASP A  87      34.460 -42.477 -22.052  1.00 30.48           N  
ATOM   1377  H   ASP A  87      34.591 -41.483 -22.173  1.00 30.48           H  
ATOM   1378  CA  ASP A  87      34.230 -43.254 -23.284  1.00 30.48           C  
ATOM   1379  HA  ASP A  87      33.336 -43.858 -23.134  1.00 30.48           H  
ATOM   1380  C   ASP A  87      35.376 -44.253 -23.623  1.00 30.48           C  
ATOM   1381  CB  ASP A  87      33.943 -42.290 -24.464  1.00 30.48           C  
ATOM   1382  HB2 ASP A  87      33.821 -42.876 -25.375  1.00 30.48           H  
ATOM   1383  HB3 ASP A  87      34.809 -41.643 -24.603  1.00 30.48           H  
ATOM   1384  O   ASP A  87      35.709 -44.449 -24.793  1.00 30.48           O  
ATOM   1385  CG  ASP A  87      32.680 -41.425 -24.329  1.00 30.48           C  
ATOM   1386  OD1 ASP A  87      31.586 -41.990 -24.110  1.00 30.48           O  
ATOM   1387  OD2 ASP A  87      32.801 -40.185 -24.493  1.00 30.48           O  
ATOM   1388  N   ASP A  88      36.007 -44.885 -22.626  1.00 30.19           N  
ATOM   1389  H   ASP A  88      35.629 -44.782 -21.695  1.00 30.19           H  
ATOM   1390  CA  ASP A  88      36.934 -46.005 -22.851  1.00 30.19           C  
ATOM   1391  HA  ASP A  88      37.551 -45.789 -23.724  1.00 30.19           H  
ATOM   1392  C   ASP A  88      36.112 -47.268 -23.174  1.00 30.19           C  
ATOM   1393  CB  ASP A  88      37.880 -46.215 -21.642  1.00 30.19           C  
ATOM   1394  HB2 ASP A  88      37.349 -45.984 -20.719  1.00 30.19           H  
ATOM   1395  HB3 ASP A  88      38.162 -47.267 -21.604  1.00 30.19           H  
ATOM   1396  O   ASP A  88      35.582 -47.920 -22.276  1.00 30.19           O  
ATOM   1397  CG  ASP A  88      39.191 -45.410 -21.714  1.00 30.19           C  
ATOM   1398  OD1 ASP A  88      39.754 -45.286 -22.828  1.00 30.19           O  
ATOM   1399  OD2 ASP A  88      39.667 -44.949 -20.651  1.00 30.19           O  
ATOM   1400  N   GLU A  89      36.002 -47.614 -24.468  1.00 31.49           N  
ATOM   1401  H   GLU A  89      36.409 -46.966 -25.128  1.00 31.49           H  
ATOM   1402  CA  GLU A  89      35.090 -48.643 -25.025  1.00 31.49           C  
ATOM   1403  HA  GLU A  89      34.081 -48.235 -25.088  1.00 31.49           H  
ATOM   1404  C   GLU A  89      35.004 -49.967 -24.241  1.00 31.49           C  
ATOM   1405  CB  GLU A  89      35.559 -49.069 -26.436  1.00 31.49           C  
ATOM   1406  HB2 GLU A  89      34.932 -49.901 -26.756  1.00 31.49           H  
ATOM   1407  HB3 GLU A  89      36.582 -49.439 -26.359  1.00 31.49           H  
ATOM   1408  O   GLU A  89      33.979 -50.648 -24.282  1.00 31.49           O  
ATOM   1409  CG  GLU A  89      35.504 -48.020 -27.554  1.00 31.49           C  
ATOM   1410  HG2 GLU A  89      36.234 -47.238 -27.348  1.00 31.49           H  
ATOM   1411  HG3 GLU A  89      34.511 -47.571 -27.558  1.00 31.49           H  
ATOM   1412  CD  GLU A  89      35.794 -48.651 -28.937  1.00 31.49           C  
ATOM   1413  OE1 GLU A  89      35.178 -48.199 -29.931  1.00 31.49           O  
ATOM   1414  OE2 GLU A  89      36.629 -49.585 -29.014  1.00 31.49           O  
ATOM   1415  N   GLY A  90      36.115 -50.378 -23.622  1.00 30.99           N  
ATOM   1416  H   GLY A  90      36.865 -49.704 -23.551  1.00 30.99           H  
ATOM   1417  CA  GLY A  90      36.303 -51.707 -23.048  1.00 30.99           C  
ATOM   1418  HA2 GLY A  90      37.362 -51.958 -23.103  1.00 30.99           H  
ATOM   1419  HA3 GLY A  90      35.749 -52.433 -23.642  1.00 30.99           H  
ATOM   1420  C   GLY A  90      35.869 -51.870 -21.591  1.00 30.99           C  
ATOM   1421  O   GLY A  90      35.708 -53.013 -21.162  1.00 30.99           O  
ATOM   1422  N   GLU A  91      35.676 -50.790 -20.827  1.00 30.89           N  
ATOM   1423  H   GLU A  91      35.720 -49.869 -21.242  1.00 30.89           H  
ATOM   1424  CA  GLU A  91      35.077 -50.915 -19.496  1.00 30.89           C  
ATOM   1425  HA  GLU A  91      35.366 -51.877 -19.072  1.00 30.89           H  
ATOM   1426  C   GLU A  91      33.550 -50.952 -19.633  1.00 30.89           C  
ATOM   1427  CB  GLU A  91      35.582 -49.857 -18.490  1.00 30.89           C  
ATOM   1428  HB2 GLU A  91      34.968 -49.942 -17.593  1.00 30.89           H  
ATOM   1429  HB3 GLU A  91      35.462 -48.854 -18.900  1.00 30.89           H  
ATOM   1430  O   GLU A  91      32.908 -49.961 -19.985  1.00 30.89           O  
ATOM   1431  CG  GLU A  91      37.057 -50.100 -18.097  1.00 30.89           C  
ATOM   1432  HG2 GLU A  91      37.232 -51.175 -18.073  1.00 30.89           H  
ATOM   1433  HG3 GLU A  91      37.700 -49.687 -18.874  1.00 30.89           H  
ATOM   1434  CD  GLU A  91      37.470 -49.524 -16.724  1.00 30.89           C  
ATOM   1435  OE1 GLU A  91      38.404 -50.108 -16.119  1.00 30.89           O  
ATOM   1436  OE2 GLU A  91      36.867 -48.527 -16.267  1.00 30.89           O  
ATOM   1437  N   GLU A  92      32.947 -52.110 -19.330  1.00 32.67           N  
ATOM   1438  H   GLU A  92      33.520 -52.909 -19.097  1.00 32.67           H  
ATOM   1439  CA  GLU A  92      31.510 -52.179 -19.061  1.00 32.67           C  
ATOM   1440  HA  GLU A  92      30.959 -51.878 -19.953  1.00 32.67           H  
ATOM   1441  C   GLU A  92      31.206 -51.192 -17.930  1.00 32.67           C  
ATOM   1442  CB  GLU A  92      31.051 -53.590 -18.631  1.00 32.67           C  
ATOM   1443  HB2 GLU A  92      30.041 -53.494 -18.234  1.00 32.67           H  
ATOM   1444  HB3 GLU A  92      31.694 -53.952 -17.828  1.00 32.67           H  
ATOM   1445  O   GLU A  92      31.530 -51.460 -16.774  1.00 32.67           O  
ATOM   1446  CG  GLU A  92      31.004 -54.643 -19.747  1.00 32.67           C  
ATOM   1447  HG2 GLU A  92      32.021 -54.925 -20.019  1.00 32.67           H  
ATOM   1448  HG3 GLU A  92      30.529 -54.198 -20.621  1.00 32.67           H  
ATOM   1449  CD  GLU A  92      30.209 -55.896 -19.316  1.00 32.67           C  
ATOM   1450  OE1 GLU A  92      29.347 -56.349 -20.109  1.00 32.67           O  
ATOM   1451  OE2 GLU A  92      30.427 -56.401 -18.190  1.00 32.67           O  
ATOM   1452  N   THR A  93      30.595 -50.049 -18.260  1.00 40.10           N  
ATOM   1453  H   THR A  93      30.469 -49.844 -19.241  1.00 40.10           H  
ATOM   1454  CA  THR A  93      30.270 -48.994 -17.293  1.00 40.10           C  
ATOM   1455  HA  THR A  93      31.203 -48.605 -16.884  1.00 40.10           H  
ATOM   1456  C   THR A  93      29.468 -49.620 -16.160  1.00 40.10           C  
ATOM   1457  CB  THR A  93      29.463 -47.831 -17.923  1.00 40.10           C  
ATOM   1458  HB  THR A  93      28.524 -47.702 -17.385  1.00 40.10           H  
ATOM   1459  O   THR A  93      28.312 -49.994 -16.378  1.00 40.10           O  
ATOM   1460  CG2 THR A  93      30.223 -46.512 -17.842  1.00 40.10           C  
ATOM   1461 HG21 THR A  93      30.426 -46.262 -16.800  1.00 40.10           H  
ATOM   1462 HG22 THR A  93      29.631 -45.711 -18.284  1.00 40.10           H  
ATOM   1463 HG23 THR A  93      31.171 -46.589 -18.373  1.00 40.10           H  
ATOM   1464  OG1 THR A  93      29.158 -48.023 -19.290  1.00 40.10           O  
ATOM   1465  HG1 THR A  93      29.953 -47.788 -19.773  1.00 40.10           H  
ATOM   1466  N   GLU A  94      30.075 -49.790 -14.974  1.00 40.76           N  
ATOM   1467  H   GLU A  94      31.066 -49.601 -14.923  1.00 40.76           H  
ATOM   1468  CA  GLU A  94      29.469 -50.567 -13.888  1.00 40.76           C  
ATOM   1469  HA  GLU A  94      29.280 -51.573 -14.263  1.00 40.76           H  
ATOM   1470  C   GLU A  94      28.125 -49.941 -13.520  1.00 40.76           C  
ATOM   1471  CB  GLU A  94      30.360 -50.690 -12.634  1.00 40.76           C  
ATOM   1472  HB2 GLU A  94      30.955 -49.787 -12.501  1.00 40.76           H  
ATOM   1473  HB3 GLU A  94      29.689 -50.770 -11.778  1.00 40.76           H  
ATOM   1474  O   GLU A  94      28.045 -48.905 -12.854  1.00 40.76           O  
ATOM   1475  CG  GLU A  94      31.266 -51.936 -12.609  1.00 40.76           C  
ATOM   1476  HG2 GLU A  94      32.213 -51.701 -13.094  1.00 40.76           H  
ATOM   1477  HG3 GLU A  94      30.784 -52.733 -13.176  1.00 40.76           H  
ATOM   1478  CD  GLU A  94      31.509 -52.437 -11.170  1.00 40.76           C  
ATOM   1479  OE1 GLU A  94      31.421 -53.670 -10.956  1.00 40.76           O  
ATOM   1480  OE2 GLU A  94      31.683 -51.594 -10.258  1.00 40.76           O  
ATOM   1481  N   ILE A  95      27.046 -50.562 -14.007  1.00 51.20           N  
ATOM   1482  H   ILE A  95      27.227 -51.285 -14.688  1.00 51.20           H  
ATOM   1483  CA  ILE A  95      25.716 -49.967 -13.958  1.00 51.20           C  
ATOM   1484  HA  ILE A  95      25.804 -48.935 -14.295  1.00 51.20           H  
ATOM   1485  C   ILE A  95      25.268 -49.975 -12.503  1.00 51.20           C  
ATOM   1486  CB  ILE A  95      24.707 -50.687 -14.879  1.00 51.20           C  
ATOM   1487  HB  ILE A  95      24.497 -51.678 -14.477  1.00 51.20           H  
ATOM   1488  O   ILE A  95      24.721 -50.977 -12.034  1.00 51.20           O  
ATOM   1489  CG1 ILE A  95      25.226 -50.872 -16.322  1.00 51.20           C  
ATOM   1490 HG12 ILE A  95      25.508 -49.905 -16.739  1.00 51.20           H  
ATOM   1491 HG13 ILE A  95      26.118 -51.498 -16.292  1.00 51.20           H  
ATOM   1492  CG2 ILE A  95      23.408 -49.862 -14.874  1.00 51.20           C  
ATOM   1493 HG21 ILE A  95      22.649 -50.386 -15.455  1.00 51.20           H  
ATOM   1494 HG22 ILE A  95      23.596 -48.881 -15.311  1.00 51.20           H  
ATOM   1495 HG23 ILE A  95      23.035 -49.736 -13.858  1.00 51.20           H  
ATOM   1496  CD1 ILE A  95      24.236 -51.561 -17.273  1.00 51.20           C  
ATOM   1497 HD11 ILE A  95      24.754 -51.820 -18.196  1.00 51.20           H  
ATOM   1498 HD12 ILE A  95      23.413 -50.891 -17.521  1.00 51.20           H  
ATOM   1499 HD13 ILE A  95      23.853 -52.473 -16.814  1.00 51.20           H  
ATOM   1500  N   ARG A  96      25.530 -48.863 -11.802  1.00 68.95           N  
ATOM   1501  H   ARG A  96      26.160 -48.223 -12.265  1.00 68.95           H  
ATOM   1502  CA  ARG A  96      25.393 -48.730 -10.351  1.00 68.95           C  
ATOM   1503  HA  ARG A  96      26.229 -49.256  -9.891  1.00 68.95           H  
ATOM   1504  C   ARG A  96      24.093 -49.369  -9.887  1.00 68.95           C  
ATOM   1505  CB  ARG A  96      25.465 -47.246  -9.952  1.00 68.95           C  
ATOM   1506  HB2 ARG A  96      24.656 -46.698 -10.435  1.00 68.95           H  
ATOM   1507  HB3 ARG A  96      26.416 -46.830 -10.282  1.00 68.95           H  
ATOM   1508  O   ARG A  96      23.012 -48.848 -10.167  1.00 68.95           O  
ATOM   1509  CG  ARG A  96      25.349 -47.103  -8.427  1.00 68.95           C  
ATOM   1510  HG2 ARG A  96      24.423 -47.562  -8.081  1.00 68.95           H  
ATOM   1511  HG3 ARG A  96      26.187 -47.616  -7.956  1.00 68.95           H  
ATOM   1512  CD  ARG A  96      25.337 -45.644  -7.979  1.00 68.95           C  
ATOM   1513  HD2 ARG A  96      24.547 -45.114  -8.512  1.00 68.95           H  
ATOM   1514  HD3 ARG A  96      26.300 -45.193  -8.221  1.00 68.95           H  
ATOM   1515  NE  ARG A  96      25.086 -45.579  -6.529  1.00 68.95           N  
ATOM   1516  HE  ARG A  96      24.884 -46.459  -6.076  1.00 68.95           H  
ATOM   1517  NH1 ARG A  96      25.358 -43.322  -6.260  1.00 68.95           N  
ATOM   1518 HH11 ARG A  96      25.410 -42.506  -5.666  1.00 68.95           H  
ATOM   1519 HH12 ARG A  96      25.574 -43.256  -7.244  1.00 68.95           H  
ATOM   1520  NH2 ARG A  96      24.885 -44.607  -4.489  1.00 68.95           N  
ATOM   1521 HH21 ARG A  96      24.945 -43.794  -3.892  1.00 68.95           H  
ATOM   1522 HH22 ARG A  96      24.690 -45.515  -4.094  1.00 68.95           H  
ATOM   1523  CZ  ARG A  96      25.109 -44.504  -5.769  1.00 68.95           C  
ATOM   1524  N   ARG A  97      24.200 -50.487  -9.171  1.00 76.72           N  
ATOM   1525  H   ARG A  97      25.122 -50.867  -9.010  1.00 76.72           H  
ATOM   1526  CA  ARG A  97      23.033 -51.199  -8.653  1.00 76.72           C  
ATOM   1527  HA  ARG A  97      22.212 -51.016  -9.346  1.00 76.72           H  
ATOM   1528  C   ARG A  97      22.602 -50.615  -7.313  1.00 76.72           C  
ATOM   1529  CB  ARG A  97      23.254 -52.719  -8.621  1.00 76.72           C  
ATOM   1530  HB2 ARG A  97      24.046 -52.967  -7.916  1.00 76.72           H  
ATOM   1531  HB3 ARG A  97      22.329 -53.192  -8.290  1.00 76.72           H  
ATOM   1532  O   ARG A  97      23.434 -50.184  -6.520  1.00 76.72           O  
ATOM   1533  CG  ARG A  97      23.616 -53.254 -10.015  1.00 76.72           C  
ATOM   1534  HG2 ARG A  97      24.634 -52.950 -10.256  1.00 76.72           H  
ATOM   1535  HG3 ARG A  97      22.935 -52.836 -10.757  1.00 76.72           H  
ATOM   1536  CD  ARG A  97      23.528 -54.778 -10.076  1.00 76.72           C  
ATOM   1537  HD2 ARG A  97      22.484 -55.072  -9.969  1.00 76.72           H  
ATOM   1538  HD3 ARG A  97      24.095 -55.197  -9.245  1.00 76.72           H  
ATOM   1539  NE  ARG A  97      24.078 -55.277 -11.352  1.00 76.72           N  
ATOM   1540  HE  ARG A  97      24.543 -54.597 -11.936  1.00 76.72           H  
ATOM   1541  NH1 ARG A  97      23.555 -57.474 -11.021  1.00 76.72           N  
ATOM   1542 HH11 ARG A  97      23.100 -57.192 -10.165  1.00 76.72           H  
ATOM   1543 HH12 ARG A  97      23.613 -58.445 -11.294  1.00 76.72           H  
ATOM   1544  NH2 ARG A  97      24.713 -56.875 -12.845  1.00 76.72           N  
ATOM   1545 HH21 ARG A  97      24.803 -57.845 -13.111  1.00 76.72           H  
ATOM   1546 HH22 ARG A  97      25.230 -56.179 -13.364  1.00 76.72           H  
ATOM   1547  CZ  ARG A  97      24.111 -56.537 -11.738  1.00 76.72           C  
ATOM   1548  N   ASP A  98      21.298 -50.613  -7.073  1.00 82.46           N  
ATOM   1549  H   ASP A  98      20.699 -50.970  -7.804  1.00 82.46           H  
ATOM   1550  CA  ASP A  98      20.663 -50.192  -5.814  1.00 82.46           C  
ATOM   1551  HA  ASP A  98      21.456 -49.978  -5.098  1.00 82.46           H  
ATOM   1552  C   ASP A  98      19.863 -51.379  -5.223  1.00 82.46           C  
ATOM   1553  CB  ASP A  98      19.873 -48.876  -6.042  1.00 82.46           C  
ATOM   1554  HB2 ASP A  98      20.333 -48.342  -6.873  1.00 82.46           H  
ATOM   1555  HB3 ASP A  98      18.852 -49.113  -6.339  1.00 82.46           H  
ATOM   1556  O   ASP A  98      18.796 -51.229  -4.629  1.00 82.46           O  
ATOM   1557  CG  ASP A  98      19.848 -47.892  -4.854  1.00 82.46           C  
ATOM   1558  OD1 ASP A  98      20.523 -48.126  -3.831  1.00 82.46           O  
ATOM   1559  OD2 ASP A  98      19.183 -46.828  -4.970  1.00 82.46           O  
ATOM   1560  N   ASP A  99      20.378 -52.603  -5.423  1.00 80.60           N  
ATOM   1561  H   ASP A  99      21.230 -52.651  -5.963  1.00 80.60           H  
ATOM   1562  CA  ASP A  99      19.716 -53.878  -5.099  1.00 80.60           C  
ATOM   1563  HA  ASP A  99      18.781 -53.938  -5.656  1.00 80.60           H  
ATOM   1564  C   ASP A  99      19.365 -54.034  -3.607  1.00 80.60           C  
ATOM   1565  CB  ASP A  99      20.616 -55.061  -5.522  1.00 80.60           C  
ATOM   1566  HB2 ASP A  99      21.619 -54.902  -5.126  1.00 80.60           H  
ATOM   1567  HB3 ASP A  99      20.228 -55.973  -5.067  1.00 80.60           H  
ATOM   1568  O   ASP A  99      18.486 -54.823  -3.261  1.00 80.60           O  
ATOM   1569  CG  ASP A  99      20.690 -55.309  -7.035  1.00 80.60           C  
ATOM   1570  OD1 ASP A  99      19.681 -55.046  -7.721  1.00 80.60           O  
ATOM   1571  OD2 ASP A  99      21.742 -55.815  -7.488  1.00 80.60           O  
ATOM   1572  N   GLU A 100      20.033 -53.316  -2.700  1.00 83.67           N  
ATOM   1573  H   GLU A 100      20.758 -52.696  -3.029  1.00 83.67           H  
ATOM   1574  CA  GLU A 100      19.656 -53.270  -1.278  1.00 83.67           C  
ATOM   1575  HA  GLU A 100      19.329 -54.259  -0.959  1.00 83.67           H  
ATOM   1576  C   GLU A 100      18.476 -52.326  -1.023  1.00 83.67           C  
ATOM   1577  CB  GLU A 100      20.853 -52.886  -0.401  1.00 83.67           C  
ATOM   1578  HB2 GLU A 100      20.501 -52.853   0.630  1.00 83.67           H  
ATOM   1579  HB3 GLU A 100      21.218 -51.897  -0.678  1.00 83.67           H  
ATOM   1580  O   GLU A 100      17.521 -52.693  -0.334  1.00 83.67           O  
ATOM   1581  CG  GLU A 100      21.991 -53.910  -0.509  1.00 83.67           C  
ATOM   1582  HG2 GLU A 100      21.557 -54.901  -0.644  1.00 83.67           H  
ATOM   1583  HG3 GLU A 100      22.593 -53.689  -1.390  1.00 83.67           H  
ATOM   1584  CD  GLU A 100      22.869 -53.915   0.747  1.00 83.67           C  
ATOM   1585  OE1 GLU A 100      23.206 -55.040   1.179  1.00 83.67           O  
ATOM   1586  OE2 GLU A 100      23.138 -52.817   1.282  1.00 83.67           O  
ATOM   1587  N   TYR A 101      18.475 -51.147  -1.648  1.00 86.06           N  
ATOM   1588  H   TYR A 101      19.238 -50.927  -2.272  1.00 86.06           H  
ATOM   1589  CA  TYR A 101      17.359 -50.205  -1.589  1.00 86.06           C  
ATOM   1590  HA  TYR A 101      17.170 -49.938  -0.549  1.00 86.06           H  
ATOM   1591  C   TYR A 101      16.070 -50.823  -2.158  1.00 86.06           C  
ATOM   1592  CB  TYR A 101      17.762 -48.942  -2.353  1.00 86.06           C  
ATOM   1593  HB2 TYR A 101      18.646 -48.508  -1.886  1.00 86.06           H  
ATOM   1594  HB3 TYR A 101      18.023 -49.212  -3.377  1.00 86.06           H  
ATOM   1595  O   TYR A 101      14.994 -50.700  -1.567  1.00 86.06           O  
ATOM   1596  CG  TYR A 101      16.672 -47.905  -2.409  1.00 86.06           C  
ATOM   1597  CD1 TYR A 101      15.752 -47.923  -3.474  1.00 86.06           C  
ATOM   1598  HD1 TYR A 101      15.869 -48.639  -4.274  1.00 86.06           H  
ATOM   1599  CD2 TYR A 101      16.555 -46.957  -1.377  1.00 86.06           C  
ATOM   1600  HD2 TYR A 101      17.265 -46.949  -0.563  1.00 86.06           H  
ATOM   1601  CE1 TYR A 101      14.687 -47.007  -3.487  1.00 86.06           C  
ATOM   1602  HE1 TYR A 101      13.981 -46.998  -4.305  1.00 86.06           H  
ATOM   1603  CE2 TYR A 101      15.507 -46.023  -1.405  1.00 86.06           C  
ATOM   1604  HE2 TYR A 101      15.410 -45.298  -0.611  1.00 86.06           H  
ATOM   1605  OH  TYR A 101      13.563 -45.152  -2.495  1.00 86.06           O  
ATOM   1606  HH  TYR A 101      13.674 -44.490  -1.808  1.00 86.06           H  
ATOM   1607  CZ  TYR A 101      14.567 -46.059  -2.453  1.00 86.06           C  
ATOM   1608  N   TYR A 102      16.179 -51.579  -3.254  1.00 88.27           N  
ATOM   1609  H   TYR A 102      17.070 -51.600  -3.727  1.00 88.27           H  
ATOM   1610  CA  TYR A 102      15.049 -52.296  -3.849  1.00 88.27           C  
ATOM   1611  HA  TYR A 102      14.202 -51.611  -3.874  1.00 88.27           H  
ATOM   1612  C   TYR A 102      14.542 -53.488  -3.016  1.00 88.27           C  
ATOM   1613  CB  TYR A 102      15.405 -52.679  -5.294  1.00 88.27           C  
ATOM   1614  HB2 TYR A 102      14.621 -53.322  -5.693  1.00 88.27           H  
ATOM   1615  HB3 TYR A 102      16.326 -53.263  -5.283  1.00 88.27           H  
ATOM   1616  O   TYR A 102      13.406 -53.918  -3.217  1.00 88.27           O  
ATOM   1617  CG  TYR A 102      15.566 -51.498  -6.244  1.00 88.27           C  
ATOM   1618  CD1 TYR A 102      14.626 -50.446  -6.235  1.00 88.27           C  
ATOM   1619  HD1 TYR A 102      13.786 -50.468  -5.557  1.00 88.27           H  
ATOM   1620  CD2 TYR A 102      16.645 -51.453  -7.150  1.00 88.27           C  
ATOM   1621  HD2 TYR A 102      17.378 -52.246  -7.167  1.00 88.27           H  
ATOM   1622  CE1 TYR A 102      14.760 -49.354  -7.107  1.00 88.27           C  
ATOM   1623  HE1 TYR A 102      14.037 -48.552  -7.089  1.00 88.27           H  
ATOM   1624  CE2 TYR A 102      16.785 -50.357  -8.027  1.00 88.27           C  
ATOM   1625  HE2 TYR A 102      17.617 -50.302  -8.713  1.00 88.27           H  
ATOM   1626  OH  TYR A 102      15.971 -48.225  -8.809  1.00 88.27           O  
ATOM   1627  HH  TYR A 102      15.287 -47.570  -8.650  1.00 88.27           H  
ATOM   1628  CZ  TYR A 102      15.848 -49.304  -7.999  1.00 88.27           C  
ATOM   1629  N   LYS A 103      15.313 -53.979  -2.034  1.00 86.92           N  
ATOM   1630  H   LYS A 103      16.244 -53.600  -1.936  1.00 86.92           H  
ATOM   1631  CA  LYS A 103      14.838 -54.936  -1.012  1.00 86.92           C  
ATOM   1632  HA  LYS A 103      14.064 -55.572  -1.442  1.00 86.92           H  
ATOM   1633  C   LYS A 103      14.190 -54.237   0.191  1.00 86.92           C  
ATOM   1634  CB  LYS A 103      16.002 -55.827  -0.546  1.00 86.92           C  
ATOM   1635  HB2 LYS A 103      16.811 -55.181  -0.205  1.00 86.92           H  
ATOM   1636  HB3 LYS A 103      15.679 -56.428   0.304  1.00 86.92           H  
ATOM   1637  O   LYS A 103      13.304 -54.813   0.816  1.00 86.92           O  
ATOM   1638  CG  LYS A 103      16.514 -56.779  -1.641  1.00 86.92           C  
ATOM   1639  HG2 LYS A 103      16.516 -56.262  -2.601  1.00 86.92           H  
ATOM   1640  HG3 LYS A 103      15.848 -57.637  -1.722  1.00 86.92           H  
ATOM   1641  CD  LYS A 103      17.941 -57.253  -1.324  1.00 86.92           C  
ATOM   1642  HD2 LYS A 103      17.922 -57.975  -0.507  1.00 86.92           H  
ATOM   1643  HD3 LYS A 103      18.529 -56.391  -1.011  1.00 86.92           H  
ATOM   1644  CE  LYS A 103      18.602 -57.864  -2.566  1.00 86.92           C  
ATOM   1645  HE2 LYS A 103      18.259 -58.890  -2.695  1.00 86.92           H  
ATOM   1646  HE3 LYS A 103      18.282 -57.285  -3.432  1.00 86.92           H  
ATOM   1647  NZ  LYS A 103      20.082 -57.792  -2.474  1.00 86.92           N  
ATOM   1648  HZ1 LYS A 103      20.361 -56.824  -2.401  1.00 86.92           H  
ATOM   1649  HZ2 LYS A 103      20.435 -58.278  -1.661  1.00 86.92           H  
ATOM   1650  HZ3 LYS A 103      20.517 -58.160  -3.307  1.00 86.92           H  
ATOM   1651  N   LYS A 104      14.608 -53.005   0.510  1.00 86.64           N  
ATOM   1652  H   LYS A 104      15.376 -52.633  -0.029  1.00 86.64           H  
ATOM   1653  CA  LYS A 104      14.129 -52.215   1.663  1.00 86.64           C  
ATOM   1654  HA  LYS A 104      14.179 -52.841   2.555  1.00 86.64           H  
ATOM   1655  C   LYS A 104      12.665 -51.766   1.540  1.00 86.64           C  
ATOM   1656  CB  LYS A 104      15.089 -51.023   1.848  1.00 86.64           C  
ATOM   1657  HB2 LYS A 104      16.103 -51.408   1.952  1.00 86.64           H  
ATOM   1658  HB3 LYS A 104      15.054 -50.399   0.955  1.00 86.64           H  
ATOM   1659  O   LYS A 104      11.986 -51.635   2.557  1.00 86.64           O  
ATOM   1660  CG  LYS A 104      14.774 -50.137   3.063  1.00 86.64           C  
ATOM   1661  HG2 LYS A 104      13.789 -49.687   2.937  1.00 86.64           H  
ATOM   1662  HG3 LYS A 104      14.777 -50.741   3.971  1.00 86.64           H  
ATOM   1663  CD  LYS A 104      15.815 -49.015   3.190  1.00 86.64           C  
ATOM   1664  HD2 LYS A 104      16.782 -49.443   3.453  1.00 86.64           H  
ATOM   1665  HD3 LYS A 104      15.905 -48.505   2.231  1.00 86.64           H  
ATOM   1666  CE  LYS A 104      15.383 -47.999   4.251  1.00 86.64           C  
ATOM   1667  HE2 LYS A 104      14.382 -47.651   3.995  1.00 86.64           H  
ATOM   1668  HE3 LYS A 104      15.338 -48.481   5.227  1.00 86.64           H  
ATOM   1669  NZ  LYS A 104      16.296 -46.835   4.283  1.00 86.64           N  
ATOM   1670  HZ1 LYS A 104      15.866 -46.035   4.724  1.00 86.64           H  
ATOM   1671  HZ2 LYS A 104      16.404 -46.446   3.357  1.00 86.64           H  
ATOM   1672  HZ3 LYS A 104      17.209 -47.023   4.671  1.00 86.64           H  
ATOM   1673  N   PHE A 105      12.164 -51.543   0.323  1.00 87.46           N  
ATOM   1674  H   PHE A 105      12.778 -51.685  -0.467  1.00 87.46           H  
ATOM   1675  CA  PHE A 105      10.805 -51.040   0.074  1.00 87.46           C  
ATOM   1676  HA  PHE A 105      10.269 -50.998   1.022  1.00 87.46           H  
ATOM   1677  C   PHE A 105       9.988 -51.956  -0.852  1.00 87.46           C  
ATOM   1678  CB  PHE A 105      10.877 -49.606  -0.470  1.00 87.46           C  
ATOM   1679  HB2 PHE A 105      11.434 -49.609  -1.406  1.00 87.46           H  
ATOM   1680  HB3 PHE A 105       9.867 -49.263  -0.695  1.00 87.46           H  
ATOM   1681  O   PHE A 105      10.522 -52.646  -1.714  1.00 87.46           O  
ATOM   1682  CG  PHE A 105      11.517 -48.602   0.472  1.00 87.46           C  
ATOM   1683  CD1 PHE A 105      10.778 -48.086   1.554  1.00 87.46           C  
ATOM   1684  HD1 PHE A 105       9.765 -48.417   1.726  1.00 87.46           H  
ATOM   1685  CD2 PHE A 105      12.841 -48.169   0.261  1.00 87.46           C  
ATOM   1686  HD2 PHE A 105      13.421 -48.558  -0.563  1.00 87.46           H  
ATOM   1687  CE1 PHE A 105      11.354 -47.136   2.416  1.00 87.46           C  
ATOM   1688  HE1 PHE A 105      10.788 -46.743   3.247  1.00 87.46           H  
ATOM   1689  CE2 PHE A 105      13.413 -47.216   1.122  1.00 87.46           C  
ATOM   1690  HE2 PHE A 105      14.426 -46.878   0.959  1.00 87.46           H  
ATOM   1691  CZ  PHE A 105      12.670 -46.696   2.195  1.00 87.46           C  
ATOM   1692  HZ  PHE A 105      13.109 -45.961   2.852  1.00 87.46           H  
ATOM   1693  N   ARG A 106       8.655 -51.944  -0.707  1.00 84.23           N  
ATOM   1694  H   ARG A 106       8.267 -51.341   0.005  1.00 84.23           H  
ATOM   1695  CA  ARG A 106       7.735 -52.770  -1.511  1.00 84.23           C  
ATOM   1696  HA  ARG A 106       8.252 -53.694  -1.769  1.00 84.23           H  
ATOM   1697  C   ARG A 106       7.360 -52.070  -2.823  1.00 84.23           C  
ATOM   1698  CB  ARG A 106       6.520 -53.139  -0.640  1.00 84.23           C  
ATOM   1699  HB2 ARG A 106       6.013 -52.226  -0.329  1.00 84.23           H  
ATOM   1700  HB3 ARG A 106       6.888 -53.642   0.254  1.00 84.23           H  
ATOM   1701  O   ARG A 106       6.618 -51.090  -2.815  1.00 84.23           O  
ATOM   1702  CG  ARG A 106       5.499 -54.061  -1.332  1.00 84.23           C  
ATOM   1703  HG2 ARG A 106       6.006 -54.930  -1.750  1.00 84.23           H  
ATOM   1704  HG3 ARG A 106       5.002 -53.512  -2.132  1.00 84.23           H  
ATOM   1705  CD  ARG A 106       4.457 -54.524  -0.303  1.00 84.23           C  
ATOM   1706  HD2 ARG A 106       4.941 -55.197   0.405  1.00 84.23           H  
ATOM   1707  HD3 ARG A 106       4.126 -53.649   0.256  1.00 84.23           H  
ATOM   1708  NE  ARG A 106       3.305 -55.221  -0.923  1.00 84.23           N  
ATOM   1709  HE  ARG A 106       3.509 -56.029  -1.493  1.00 84.23           H  
ATOM   1710  NH1 ARG A 106       1.661 -53.902  -0.030  1.00 84.23           N  
ATOM   1711 HH11 ARG A 106       2.344 -53.342   0.461  1.00 84.23           H  
ATOM   1712 HH12 ARG A 106       0.744 -53.485  -0.111  1.00 84.23           H  
ATOM   1713  NH2 ARG A 106       1.078 -55.531  -1.397  1.00 84.23           N  
ATOM   1714 HH21 ARG A 106       1.264 -56.336  -1.978  1.00 84.23           H  
ATOM   1715 HH22 ARG A 106       0.140 -55.182  -1.259  1.00 84.23           H  
ATOM   1716  CZ  ARG A 106       2.029 -54.890  -0.782  1.00 84.23           C  
ATOM   1717  N   PHE A 107       7.818 -52.595  -3.958  1.00 86.86           N  
ATOM   1718  H   PHE A 107       8.484 -53.352  -3.896  1.00 86.86           H  
ATOM   1719  CA  PHE A 107       7.497 -52.077  -5.295  1.00 86.86           C  
ATOM   1720  HA  PHE A 107       7.207 -51.029  -5.215  1.00 86.86           H  
ATOM   1721  C   PHE A 107       6.299 -52.827  -5.901  1.00 86.86           C  
ATOM   1722  CB  PHE A 107       8.754 -52.111  -6.183  1.00 86.86           C  
ATOM   1723  HB2 PHE A 107       8.454 -51.971  -7.221  1.00 86.86           H  
ATOM   1724  HB3 PHE A 107       9.221 -53.093  -6.109  1.00 86.86           H  
ATOM   1725  O   PHE A 107       6.448 -53.846  -6.570  1.00 86.86           O  
ATOM   1726  CG  PHE A 107       9.767 -51.035  -5.825  1.00 86.86           C  
ATOM   1727  CD1 PHE A 107       9.909 -49.893  -6.636  1.00 86.86           C  
ATOM   1728  HD1 PHE A 107       9.384 -49.833  -7.578  1.00 86.86           H  
ATOM   1729  CD2 PHE A 107      10.563 -51.159  -4.671  1.00 86.86           C  
ATOM   1730  HD2 PHE A 107      10.534 -52.068  -4.088  1.00 86.86           H  
ATOM   1731  CE1 PHE A 107      10.758 -48.844  -6.240  1.00 86.86           C  
ATOM   1732  HE1 PHE A 107      10.875 -47.968  -6.861  1.00 86.86           H  
ATOM   1733  CE2 PHE A 107      11.423 -50.119  -4.284  1.00 86.86           C  
ATOM   1734  HE2 PHE A 107      12.049 -50.235  -3.412  1.00 86.86           H  
ATOM   1735  CZ  PHE A 107      11.494 -48.945  -5.050  1.00 86.86           C  
ATOM   1736  HZ  PHE A 107      12.153 -48.145  -4.747  1.00 86.86           H  
ATOM   1737  N   ASN A 108       5.078 -52.335  -5.661  1.00 81.07           N  
ATOM   1738  H   ASN A 108       4.990 -51.527  -5.061  1.00 81.07           H  
ATOM   1739  CA  ASN A 108       3.867 -52.922  -6.246  1.00 81.07           C  
ATOM   1740  HA  ASN A 108       3.930 -54.007  -6.154  1.00 81.07           H  
ATOM   1741  C   ASN A 108       3.766 -52.593  -7.749  1.00 81.07           C  
ATOM   1742  CB  ASN A 108       2.629 -52.465  -5.450  1.00 81.07           C  
ATOM   1743  HB2 ASN A 108       2.761 -52.715  -4.397  1.00 81.07           H  
ATOM   1744  HB3 ASN A 108       2.517 -51.384  -5.531  1.00 81.07           H  
ATOM   1745  O   ASN A 108       3.308 -51.512  -8.121  1.00 81.07           O  
ATOM   1746  CG  ASN A 108       1.338 -53.116  -5.932  1.00 81.07           C  
ATOM   1747  ND2 ASN A 108       0.231 -52.805  -5.300  1.00 81.07           N  
ATOM   1748 HD21 ASN A 108       0.232 -52.144  -4.536  1.00 81.07           H  
ATOM   1749 HD22 ASN A 108      -0.634 -53.219  -5.616  1.00 81.07           H  
ATOM   1750  OD1 ASN A 108       1.307 -53.921  -6.855  1.00 81.07           O  
ATOM   1751  N   LEU A 109       4.200 -53.523  -8.606  1.00 82.49           N  
ATOM   1752  H   LEU A 109       4.653 -54.332  -8.205  1.00 82.49           H  
ATOM   1753  CA  LEU A 109       4.249 -53.372 -10.068  1.00 82.49           C  
ATOM   1754  HA  LEU A 109       4.699 -52.405 -10.294  1.00 82.49           H  
ATOM   1755  C   LEU A 109       2.871 -53.350 -10.767  1.00 82.49           C  
ATOM   1756  CB  LEU A 109       5.145 -54.484 -10.659  1.00 82.49           C  
ATOM   1757  HB2 LEU A 109       5.095 -54.426 -11.747  1.00 82.49           H  
ATOM   1758  HB3 LEU A 109       4.732 -55.449 -10.365  1.00 82.49           H  
ATOM   1759  O   LEU A 109       2.816 -53.201 -11.990  1.00 82.49           O  
ATOM   1760  CG  LEU A 109       6.632 -54.436 -10.255  1.00 82.49           C  
ATOM   1761  HG  LEU A 109       6.724 -54.510  -9.171  1.00 82.49           H  
ATOM   1762  CD1 LEU A 109       7.363 -55.623 -10.886  1.00 82.49           C  
ATOM   1763 HD11 LEU A 109       8.415 -55.593 -10.604  1.00 82.49           H  
ATOM   1764 HD12 LEU A 109       7.274 -55.588 -11.972  1.00 82.49           H  
ATOM   1765 HD13 LEU A 109       6.936 -56.554 -10.512  1.00 82.49           H  
ATOM   1766  CD2 LEU A 109       7.315 -53.156 -10.734  1.00 82.49           C  
ATOM   1767 HD21 LEU A 109       7.184 -53.028 -11.808  1.00 82.49           H  
ATOM   1768 HD22 LEU A 109       8.380 -53.193 -10.504  1.00 82.49           H  
ATOM   1769 HD23 LEU A 109       6.902 -52.296 -10.207  1.00 82.49           H  
ATOM   1770  N   ASN A 110       1.757 -53.493 -10.038  1.00 79.78           N  
ATOM   1771  H   ASN A 110       1.835 -53.562  -9.034  1.00 79.78           H  
ATOM   1772  CA  ASN A 110       0.429 -53.323 -10.626  1.00 79.78           C  
ATOM   1773  HA  ASN A 110       0.435 -53.826 -11.593  1.00 79.78           H  
ATOM   1774  C   ASN A 110       0.125 -51.843 -10.919  1.00 79.78           C  
ATOM   1775  CB  ASN A 110      -0.651 -54.000  -9.766  1.00 79.78           C  
ATOM   1776  HB2 ASN A 110      -1.627 -53.580 -10.011  1.00 79.78           H  
ATOM   1777  HB3 ASN A 110      -0.465 -53.802  -8.710  1.00 79.78           H  
ATOM   1778  O   ASN A 110       0.421 -50.935 -10.139  1.00 79.78           O  
ATOM   1779  CG  ASN A 110      -0.739 -55.494 -10.026  1.00 79.78           C  
ATOM   1780  ND2 ASN A 110      -0.816 -56.301  -8.996  1.00 79.78           N  
ATOM   1781 HD21 ASN A 110      -0.866 -57.290  -9.194  1.00 79.78           H  
ATOM   1782 HD22 ASN A 110      -0.725 -55.935  -8.059  1.00 79.78           H  
ATOM   1783  OD1 ASN A 110      -0.770 -55.946 -11.160  1.00 79.78           O  
ATOM   1784  N   ARG A 111      -0.492 -51.608 -12.079  1.00 80.55           N  
ATOM   1785  H   ARG A 111      -0.775 -52.409 -12.626  1.00 80.55           H  
ATOM   1786  CA  ARG A 111      -0.802 -50.284 -12.632  1.00 80.55           C  
ATOM   1787  HA  ARG A 111      -0.700 -49.531 -11.851  1.00 80.55           H  
ATOM   1788  C   ARG A 111      -2.248 -50.240 -13.089  1.00 80.55           C  
ATOM   1789  CB  ARG A 111       0.142 -49.971 -13.812  1.00 80.55           C  
ATOM   1790  HB2 ARG A 111      -0.015 -50.725 -14.583  1.00 80.55           H  
ATOM   1791  HB3 ARG A 111      -0.118 -49.001 -14.235  1.00 80.55           H  
ATOM   1792  O   ARG A 111      -2.772 -51.259 -13.542  1.00 80.55           O  
ATOM   1793  CG  ARG A 111       1.633 -49.966 -13.437  1.00 80.55           C  
ATOM   1794  HG2 ARG A 111       2.234 -49.851 -14.339  1.00 80.55           H  
ATOM   1795  HG3 ARG A 111       1.900 -50.918 -12.979  1.00 80.55           H  
ATOM   1796  CD  ARG A 111       1.951 -48.815 -12.483  1.00 80.55           C  
ATOM   1797  HD2 ARG A 111       2.332 -47.971 -13.057  1.00 80.55           H  
ATOM   1798  HD3 ARG A 111       1.042 -48.465 -11.994  1.00 80.55           H  
ATOM   1799  NE  ARG A 111       2.953 -49.174 -11.474  1.00 80.55           N  
ATOM   1800  HE  ARG A 111       3.888 -49.371 -11.803  1.00 80.55           H  
ATOM   1801  NH1 ARG A 111       1.865 -48.429  -9.601  1.00 80.55           N  
ATOM   1802 HH11 ARG A 111       1.851 -47.798  -8.812  1.00 80.55           H  
ATOM   1803 HH12 ARG A 111       1.123 -49.095  -9.761  1.00 80.55           H  
ATOM   1804  NH2 ARG A 111       4.042 -48.028  -9.907  1.00 80.55           N  
ATOM   1805 HH21 ARG A 111       4.871 -48.226 -10.448  1.00 80.55           H  
ATOM   1806 HH22 ARG A 111       3.987 -47.274  -9.237  1.00 80.55           H  
ATOM   1807  CZ  ARG A 111       2.944 -48.569 -10.313  1.00 80.55           C  
ATOM   1808  N   ASP A 112      -2.874 -49.067 -13.015  1.00 78.34           N  
ATOM   1809  H   ASP A 112      -2.391 -48.253 -12.662  1.00 78.34           H  
ATOM   1810  CA  ASP A 112      -4.232 -48.908 -13.526  1.00 78.34           C  
ATOM   1811  HA  ASP A 112      -4.818 -49.753 -13.166  1.00 78.34           H  
ATOM   1812  C   ASP A 112      -4.242 -48.956 -15.062  1.00 78.34           C  
ATOM   1813  CB  ASP A 112      -4.924 -47.649 -12.982  1.00 78.34           C  
ATOM   1814  HB2 ASP A 112      -4.909 -47.676 -11.892  1.00 78.34           H  
ATOM   1815  HB3 ASP A 112      -4.386 -46.762 -13.316  1.00 78.34           H  
ATOM   1816  O   ASP A 112      -3.921 -47.986 -15.752  1.00 78.34           O  
ATOM   1817  CG  ASP A 112      -6.383 -47.584 -13.460  1.00 78.34           C  
ATOM   1818  OD1 ASP A 112      -6.875 -48.606 -14.003  1.00 78.34           O  
ATOM   1819  OD2 ASP A 112      -7.014 -46.519 -13.319  1.00 78.34           O  
ATOM   1820  N   LYS A 113      -4.650 -50.113 -15.590  1.00 81.02           N  
ATOM   1821  H   LYS A 113      -4.857 -50.857 -14.940  1.00 81.02           H  
ATOM   1822  CA  LYS A 113      -4.769 -50.378 -17.028  1.00 81.02           C  
ATOM   1823  HA  LYS A 113      -3.846 -50.053 -17.508  1.00 81.02           H  
ATOM   1824  C   LYS A 113      -5.892 -49.569 -17.697  1.00 81.02           C  
ATOM   1825  CB  LYS A 113      -4.945 -51.889 -17.276  1.00 81.02           C  
ATOM   1826  HB2 LYS A 113      -4.891 -52.064 -18.350  1.00 81.02           H  
ATOM   1827  HB3 LYS A 113      -5.931 -52.198 -16.930  1.00 81.02           H  
ATOM   1828  O   LYS A 113      -5.969 -49.555 -18.921  1.00 81.02           O  
ATOM   1829  CG  LYS A 113      -3.878 -52.751 -16.576  1.00 81.02           C  
ATOM   1830  HG2 LYS A 113      -4.042 -52.724 -15.499  1.00 81.02           H  
ATOM   1831  HG3 LYS A 113      -2.890 -52.342 -16.784  1.00 81.02           H  
ATOM   1832  CD  LYS A 113      -3.929 -54.214 -17.040  1.00 81.02           C  
ATOM   1833  HD2 LYS A 113      -4.912 -54.626 -16.811  1.00 81.02           H  
ATOM   1834  HD3 LYS A 113      -3.763 -54.254 -18.116  1.00 81.02           H  
ATOM   1835  CE  LYS A 113      -2.842 -55.020 -16.318  1.00 81.02           C  
ATOM   1836  HE2 LYS A 113      -2.991 -54.918 -15.243  1.00 81.02           H  
ATOM   1837  HE3 LYS A 113      -1.874 -54.582 -16.561  1.00 81.02           H  
ATOM   1838  NZ  LYS A 113      -2.863 -56.454 -16.703  1.00 81.02           N  
ATOM   1839  HZ1 LYS A 113      -2.147 -56.962 -16.204  1.00 81.02           H  
ATOM   1840  HZ2 LYS A 113      -3.757 -56.870 -16.486  1.00 81.02           H  
ATOM   1841  HZ3 LYS A 113      -2.688 -56.555 -17.693  1.00 81.02           H  
ATOM   1842  N   ASN A 114      -6.757 -48.900 -16.923  1.00 75.92           N  
ATOM   1843  H   ASN A 114      -6.637 -48.941 -15.921  1.00 75.92           H  
ATOM   1844  CA  ASN A 114      -7.820 -48.034 -17.443  1.00 75.92           C  
ATOM   1845  HA  ASN A 114      -8.268 -48.512 -18.314  1.00 75.92           H  
ATOM   1846  C   ASN A 114      -7.314 -46.655 -17.900  1.00 75.92           C  
ATOM   1847  CB  ASN A 114      -8.909 -47.841 -16.375  1.00 75.92           C  
ATOM   1848  HB2 ASN A 114      -8.482 -47.372 -15.489  1.00 75.92           H  
ATOM   1849  HB3 ASN A 114      -9.662 -47.157 -16.767  1.00 75.92           H  
ATOM   1850  O   ASN A 114      -8.038 -45.955 -18.615  1.00 75.92           O  
ATOM   1851  CG  ASN A 114      -9.616 -49.119 -15.984  1.00 75.92           C  
ATOM   1852  ND2 ASN A 114      -9.193 -49.766 -14.928  1.00 75.92           N  
ATOM   1853 HD21 ASN A 114      -8.402 -49.392 -14.423  1.00 75.92           H  
ATOM   1854 HD22 ASN A 114      -9.677 -50.605 -14.641  1.00 75.92           H  
ATOM   1855  OD1 ASN A 114     -10.588 -49.507 -16.614  1.00 75.92           O  
ATOM   1856  N   LEU A 115      -6.113 -46.240 -17.481  1.00 81.02           N  
ATOM   1857  H   LEU A 115      -5.564 -46.855 -16.897  1.00 81.02           H  
ATOM   1858  CA  LEU A 115      -5.518 -44.965 -17.878  1.00 81.02           C  
ATOM   1859  HA  LEU A 115      -6.301 -44.207 -17.899  1.00 81.02           H  
ATOM   1860  C   LEU A 115      -4.938 -45.062 -19.292  1.00 81.02           C  
ATOM   1861  CB  LEU A 115      -4.452 -44.535 -16.854  1.00 81.02           C  
ATOM   1862  HB2 LEU A 115      -3.710 -45.329 -16.773  1.00 81.02           H  
ATOM   1863  HB3 LEU A 115      -3.951 -43.643 -17.231  1.00 81.02           H  
ATOM   1864  O   LEU A 115      -4.151 -45.954 -19.602  1.00 81.02           O  
ATOM   1865  CG  LEU A 115      -4.999 -44.214 -15.451  1.00 81.02           C  
ATOM   1866  HG  LEU A 115      -5.541 -45.078 -15.065  1.00 81.02           H  
ATOM   1867  CD1 LEU A 115      -3.835 -43.908 -14.510  1.00 81.02           C  
ATOM   1868 HD11 LEU A 115      -3.289 -43.029 -14.853  1.00 81.02           H  
ATOM   1869 HD12 LEU A 115      -3.169 -44.769 -14.470  1.00 81.02           H  
ATOM   1870 HD13 LEU A 115      -4.218 -43.732 -13.505  1.00 81.02           H  
ATOM   1871  CD2 LEU A 115      -5.929 -42.996 -15.460  1.00 81.02           C  
ATOM   1872 HD21 LEU A 115      -6.217 -42.758 -14.436  1.00 81.02           H  
ATOM   1873 HD22 LEU A 115      -5.428 -42.136 -15.905  1.00 81.02           H  
ATOM   1874 HD23 LEU A 115      -6.838 -43.225 -16.015  1.00 81.02           H  
ATOM   1875  N   SER A 116      -5.281 -44.108 -20.159  1.00 81.70           N  
ATOM   1876  H   SER A 116      -5.860 -43.345 -19.839  1.00 81.70           H  
ATOM   1877  CA  SER A 116      -4.886 -44.126 -21.576  1.00 81.70           C  
ATOM   1878  HA  SER A 116      -5.166 -45.096 -21.989  1.00 81.70           H  
ATOM   1879  C   SER A 116      -3.375 -43.987 -21.809  1.00 81.70           C  
ATOM   1880  CB  SER A 116      -5.669 -43.058 -22.345  1.00 81.70           C  
ATOM   1881  HB2 SER A 116      -6.713 -43.365 -22.400  1.00 81.70           H  
ATOM   1882  HB3 SER A 116      -5.276 -42.967 -23.358  1.00 81.70           H  
ATOM   1883  O   SER A 116      -2.888 -44.395 -22.862  1.00 81.70           O  
ATOM   1884  OG  SER A 116      -5.592 -41.812 -21.681  1.00 81.70           O  
ATOM   1885  HG  SER A 116      -6.471 -41.435 -21.606  1.00 81.70           H  
ATOM   1886  N   ILE A 117      -2.615 -43.491 -20.824  1.00 87.35           N  
ATOM   1887  H   ILE A 117      -3.082 -43.121 -20.008  1.00 87.35           H  
ATOM   1888  CA  ILE A 117      -1.143 -43.510 -20.828  1.00 87.35           C  
ATOM   1889  HA  ILE A 117      -0.815 -43.086 -21.777  1.00 87.35           H  
ATOM   1890  C   ILE A 117      -0.561 -44.939 -20.760  1.00 87.35           C  
ATOM   1891  CB  ILE A 117      -0.625 -42.598 -19.687  1.00 87.35           C  
ATOM   1892  HB  ILE A 117      -1.199 -41.672 -19.724  1.00 87.35           H  
ATOM   1893  O   ILE A 117       0.509 -45.183 -21.315  1.00 87.35           O  
ATOM   1894  CG1 ILE A 117       0.859 -42.191 -19.782  1.00 87.35           C  
ATOM   1895 HG12 ILE A 117       1.491 -43.079 -19.816  1.00 87.35           H  
ATOM   1896 HG13 ILE A 117       1.121 -41.628 -18.887  1.00 87.35           H  
ATOM   1897  CG2 ILE A 117      -0.853 -43.224 -18.303  1.00 87.35           C  
ATOM   1898 HG21 ILE A 117      -0.181 -44.070 -18.159  1.00 87.35           H  
ATOM   1899 HG22 ILE A 117      -0.649 -42.487 -17.526  1.00 87.35           H  
ATOM   1900 HG23 ILE A 117      -1.883 -43.564 -18.197  1.00 87.35           H  
ATOM   1901  CD1 ILE A 117       1.170 -41.304 -20.989  1.00 87.35           C  
ATOM   1902 HD11 ILE A 117       1.159 -41.912 -21.894  1.00 87.35           H  
ATOM   1903 HD12 ILE A 117       0.442 -40.498 -21.069  1.00 87.35           H  
ATOM   1904 HD13 ILE A 117       2.166 -40.876 -20.874  1.00 87.35           H  
ATOM   1905  N   TYR A 118      -1.266 -45.906 -20.152  1.00 88.29           N  
ATOM   1906  H   TYR A 118      -2.175 -45.685 -19.773  1.00 88.29           H  
ATOM   1907  CA  TYR A 118      -0.774 -47.282 -19.978  1.00 88.29           C  
ATOM   1908  HA  TYR A 118       0.207 -47.240 -19.505  1.00 88.29           H  
ATOM   1909  C   TYR A 118      -0.599 -48.011 -21.317  1.00 88.29           C  
ATOM   1910  CB  TYR A 118      -1.722 -48.057 -19.048  1.00 88.29           C  
ATOM   1911  HB2 TYR A 118      -1.836 -47.503 -18.116  1.00 88.29           H  
ATOM   1912  HB3 TYR A 118      -2.706 -48.120 -19.513  1.00 88.29           H  
ATOM   1913  O   TYR A 118       0.391 -48.711 -21.513  1.00 88.29           O  
ATOM   1914  CG  TYR A 118      -1.253 -49.464 -18.715  1.00 88.29           C  
ATOM   1915  CD1 TYR A 118      -1.821 -50.574 -19.370  1.00 88.29           C  
ATOM   1916  HD1 TYR A 118      -2.587 -50.426 -20.118  1.00 88.29           H  
ATOM   1917  CD2 TYR A 118      -0.240 -49.661 -17.756  1.00 88.29           C  
ATOM   1918  HD2 TYR A 118       0.202 -48.807 -17.264  1.00 88.29           H  
ATOM   1919  CE1 TYR A 118      -1.392 -51.878 -19.054  1.00 88.29           C  
ATOM   1920  HE1 TYR A 118      -1.818 -52.731 -19.562  1.00 88.29           H  
ATOM   1921  CE2 TYR A 118       0.196 -50.962 -17.439  1.00 88.29           C  
ATOM   1922  HE2 TYR A 118       0.972 -51.108 -16.702  1.00 88.29           H  
ATOM   1923  OH  TYR A 118      -0.018 -53.336 -17.733  1.00 88.29           O  
ATOM   1924  HH  TYR A 118       0.743 -53.326 -17.148  1.00 88.29           H  
ATOM   1925  CZ  TYR A 118      -0.393 -52.075 -18.078  1.00 88.29           C  
ATOM   1926  N   ALA A 119      -1.493 -47.763 -22.281  1.00 87.74           N  
ATOM   1927  H   ALA A 119      -2.260 -47.143 -22.064  1.00 87.74           H  
ATOM   1928  CA  ALA A 119      -1.414 -48.310 -23.640  1.00 87.74           C  
ATOM   1929  HA  ALA A 119      -1.316 -49.394 -23.570  1.00 87.74           H  
ATOM   1930  C   ALA A 119      -0.201 -47.807 -24.456  1.00 87.74           C  
ATOM   1931  CB  ALA A 119      -2.734 -47.987 -24.350  1.00 87.74           C  
ATOM   1932  HB1 ALA A 119      -3.571 -48.400 -23.786  1.00 87.74           H  
ATOM   1933  HB2 ALA A 119      -2.729 -48.431 -25.345  1.00 87.74           H  
ATOM   1934  HB3 ALA A 119      -2.854 -46.908 -24.442  1.00 87.74           H  
ATOM   1935  O   ALA A 119       0.047 -48.299 -25.552  1.00 87.74           O  
ATOM   1936  N   LYS A 120       0.546 -46.825 -23.934  1.00 90.86           N  
ATOM   1937  H   LYS A 120       0.259 -46.448 -23.042  1.00 90.86           H  
ATOM   1938  CA  LYS A 120       1.777 -46.273 -24.522  1.00 90.86           C  
ATOM   1939  HA  LYS A 120       2.011 -46.814 -25.439  1.00 90.86           H  
ATOM   1940  C   LYS A 120       3.010 -46.489 -23.634  1.00 90.86           C  
ATOM   1941  CB  LYS A 120       1.530 -44.791 -24.869  1.00 90.86           C  
ATOM   1942  HB2 LYS A 120       2.480 -44.274 -25.009  1.00 90.86           H  
ATOM   1943  HB3 LYS A 120       1.021 -44.309 -24.034  1.00 90.86           H  
ATOM   1944  O   LYS A 120       4.078 -45.976 -23.945  1.00 90.86           O  
ATOM   1945  CG  LYS A 120       0.684 -44.619 -26.146  1.00 90.86           C  
ATOM   1946  HG2 LYS A 120       0.305 -43.597 -26.183  1.00 90.86           H  
ATOM   1947  HG3 LYS A 120      -0.170 -45.295 -26.134  1.00 90.86           H  
ATOM   1948  CD  LYS A 120       1.529 -44.863 -27.402  1.00 90.86           C  
ATOM   1949  HD2 LYS A 120       2.426 -44.247 -27.334  1.00 90.86           H  
ATOM   1950  HD3 LYS A 120       1.834 -45.908 -27.449  1.00 90.86           H  
ATOM   1951  CE  LYS A 120       0.784 -44.499 -28.691  1.00 90.86           C  
ATOM   1952  HE2 LYS A 120       0.407 -43.480 -28.606  1.00 90.86           H  
ATOM   1953  HE3 LYS A 120      -0.051 -45.187 -28.820  1.00 90.86           H  
ATOM   1954  NZ  LYS A 120       1.708 -44.591 -29.841  1.00 90.86           N  
ATOM   1955  HZ1 LYS A 120       2.201 -45.472 -29.841  1.00 90.86           H  
ATOM   1956  HZ2 LYS A 120       1.307 -44.408 -30.750  1.00 90.86           H  
ATOM   1957  HZ3 LYS A 120       2.521 -44.008 -29.696  1.00 90.86           H  
ATOM   1958  N   ARG A 121       2.889 -47.259 -22.543  1.00 91.88           N  
ATOM   1959  H   ARG A 121       1.990 -47.686 -22.372  1.00 91.88           H  
ATOM   1960  CA  ARG A 121       3.952 -47.467 -21.544  1.00 91.88           C  
ATOM   1961  HA  ARG A 121       4.189 -46.508 -21.084  1.00 91.88           H  
ATOM   1962  C   ARG A 121       5.268 -47.963 -22.151  1.00 91.88           C  
ATOM   1963  CB  ARG A 121       3.415 -48.413 -20.457  1.00 91.88           C  
ATOM   1964  HB2 ARG A 121       3.024 -49.316 -20.926  1.00 91.88           H  
ATOM   1965  HB3 ARG A 121       2.595 -47.914 -19.939  1.00 91.88           H  
ATOM   1966  O   ARG A 121       6.312 -47.418 -21.826  1.00 91.88           O  
ATOM   1967  CG  ARG A 121       4.479 -48.824 -19.432  1.00 91.88           C  
ATOM   1968  HG2 ARG A 121       4.989 -47.940 -19.050  1.00 91.88           H  
ATOM   1969  HG3 ARG A 121       5.214 -49.461 -19.922  1.00 91.88           H  
ATOM   1970  CD  ARG A 121       3.843 -49.591 -18.265  1.00 91.88           C  
ATOM   1971  HD2 ARG A 121       3.201 -50.381 -18.654  1.00 91.88           H  
ATOM   1972  HD3 ARG A 121       3.223 -48.904 -17.690  1.00 91.88           H  
ATOM   1973  NE  ARG A 121       4.887 -50.160 -17.391  1.00 91.88           N  
ATOM   1974  HE  ARG A 121       5.214 -49.569 -16.640  1.00 91.88           H  
ATOM   1975  NH1 ARG A 121       5.283 -52.081 -18.602  1.00 91.88           N  
ATOM   1976 HH11 ARG A 121       4.497 -51.876 -19.202  1.00 91.88           H  
ATOM   1977 HH12 ARG A 121       5.912 -52.809 -18.907  1.00 91.88           H  
ATOM   1978  NH2 ARG A 121       6.700 -51.463 -16.981  1.00 91.88           N  
ATOM   1979 HH21 ARG A 121       7.032 -50.765 -16.332  1.00 91.88           H  
ATOM   1980 HH22 ARG A 121       7.386 -52.091 -17.375  1.00 91.88           H  
ATOM   1981  CZ  ARG A 121       5.606 -51.239 -17.653  1.00 91.88           C  
ATOM   1982  N   GLU A 122       5.224 -48.971 -23.015  1.00 91.86           N  
ATOM   1983  H   GLU A 122       4.331 -49.384 -23.243  1.00 91.86           H  
ATOM   1984  CA  GLU A 122       6.435 -49.585 -23.587  1.00 91.86           C  
ATOM   1985  HA  GLU A 122       7.172 -49.737 -22.798  1.00 91.86           H  
ATOM   1986  C   GLU A 122       7.116 -48.667 -24.613  1.00 91.86           C  
ATOM   1987  CB  GLU A 122       6.065 -50.965 -24.157  1.00 91.86           C  
ATOM   1988  HB2 GLU A 122       6.899 -51.360 -24.736  1.00 91.86           H  
ATOM   1989  HB3 GLU A 122       5.193 -50.861 -24.803  1.00 91.86           H  
ATOM   1990  O   GLU A 122       8.334 -48.533 -24.601  1.00 91.86           O  
ATOM   1991  CG  GLU A 122       5.762 -51.922 -22.987  1.00 91.86           C  
ATOM   1992  HG2 GLU A 122       5.104 -51.426 -22.274  1.00 91.86           H  
ATOM   1993  HG3 GLU A 122       6.694 -52.129 -22.462  1.00 91.86           H  
ATOM   1994  CD  GLU A 122       5.094 -53.249 -23.369  1.00 91.86           C  
ATOM   1995  OE1 GLU A 122       4.771 -53.971 -22.394  1.00 91.86           O  
ATOM   1996  OE2 GLU A 122       4.849 -53.489 -24.569  1.00 91.86           O  
ATOM   1997  N   GLU A 123       6.331 -47.935 -25.408  1.00 93.97           N  
ATOM   1998  H   GLU A 123       5.334 -48.090 -25.359  1.00 93.97           H  
ATOM   1999  CA  GLU A 123       6.813 -46.894 -26.328  1.00 93.97           C  
ATOM   2000  HA  GLU A 123       7.551 -47.324 -27.004  1.00 93.97           H  
ATOM   2001  C   GLU A 123       7.487 -45.727 -25.582  1.00 93.97           C  
ATOM   2002  CB  GLU A 123       5.597 -46.426 -27.144  1.00 93.97           C  
ATOM   2003  HB2 GLU A 123       5.122 -47.314 -27.560  1.00 93.97           H  
ATOM   2004  HB3 GLU A 123       4.879 -45.951 -26.474  1.00 93.97           H  
ATOM   2005  O   GLU A 123       8.538 -45.247 -26.001  1.00 93.97           O  
ATOM   2006  CG  GLU A 123       5.894 -45.456 -28.296  1.00 93.97           C  
ATOM   2007  HG2 GLU A 123       6.601 -45.920 -28.985  1.00 93.97           H  
ATOM   2008  HG3 GLU A 123       6.341 -44.545 -27.897  1.00 93.97           H  
ATOM   2009  CD  GLU A 123       4.593 -45.120 -29.038  1.00 93.97           C  
ATOM   2010  OE1 GLU A 123       4.229 -43.927 -29.187  1.00 93.97           O  
ATOM   2011  OE2 GLU A 123       3.830 -46.048 -29.395  1.00 93.97           O  
ATOM   2012  N   ILE A 124       6.920 -45.310 -24.442  1.00 95.33           N  
ATOM   2013  H   ILE A 124       6.050 -45.745 -24.168  1.00 95.33           H  
ATOM   2014  CA  ILE A 124       7.485 -44.266 -23.571  1.00 95.33           C  
ATOM   2015  HA  ILE A 124       7.702 -43.382 -24.170  1.00 95.33           H  
ATOM   2016  C   ILE A 124       8.835 -44.696 -22.996  1.00 95.33           C  
ATOM   2017  CB  ILE A 124       6.459 -43.868 -22.481  1.00 95.33           C  
ATOM   2018  HB  ILE A 124       6.056 -44.777 -22.035  1.00 95.33           H  
ATOM   2019  O   ILE A 124       9.796 -43.933 -23.070  1.00 95.33           O  
ATOM   2020  CG1 ILE A 124       5.301 -43.076 -23.132  1.00 95.33           C  
ATOM   2021 HG12 ILE A 124       5.650 -42.081 -23.406  1.00 95.33           H  
ATOM   2022 HG13 ILE A 124       4.992 -43.577 -24.050  1.00 95.33           H  
ATOM   2023  CG2 ILE A 124       7.095 -43.030 -21.357  1.00 95.33           C  
ATOM   2024 HG21 ILE A 124       7.601 -42.163 -21.782  1.00 95.33           H  
ATOM   2025 HG22 ILE A 124       6.342 -42.697 -20.642  1.00 95.33           H  
ATOM   2026 HG23 ILE A 124       7.823 -43.628 -20.809  1.00 95.33           H  
ATOM   2027  CD1 ILE A 124       4.053 -42.944 -22.250  1.00 95.33           C  
ATOM   2028 HD11 ILE A 124       4.259 -42.313 -21.386  1.00 95.33           H  
ATOM   2029 HD12 ILE A 124       3.724 -43.928 -21.917  1.00 95.33           H  
ATOM   2030 HD13 ILE A 124       3.259 -42.485 -22.838  1.00 95.33           H  
ATOM   2031  N   LEU A 125       8.923 -45.912 -22.458  1.00 94.74           N  
ATOM   2032  H   LEU A 125       8.105 -46.504 -22.457  1.00 94.74           H  
ATOM   2033  CA  LEU A 125      10.158 -46.425 -21.863  1.00 94.74           C  
ATOM   2034  HA  LEU A 125      10.566 -45.679 -21.182  1.00 94.74           H  
ATOM   2035  C   LEU A 125      11.253 -46.651 -22.919  1.00 94.74           C  
ATOM   2036  CB  LEU A 125       9.823 -47.693 -21.063  1.00 94.74           C  
ATOM   2037  HB2 LEU A 125       9.306 -48.396 -21.716  1.00 94.74           H  
ATOM   2038  HB3 LEU A 125      10.762 -48.158 -20.764  1.00 94.74           H  
ATOM   2039  O   LEU A 125      12.380 -46.192 -22.740  1.00 94.74           O  
ATOM   2040  CG  LEU A 125       8.959 -47.438 -19.806  1.00 94.74           C  
ATOM   2041  HG  LEU A 125       8.020 -46.973 -20.107  1.00 94.74           H  
ATOM   2042  CD1 LEU A 125       8.603 -48.762 -19.121  1.00 94.74           C  
ATOM   2043 HD11 LEU A 125       8.083 -49.406 -19.831  1.00 94.74           H  
ATOM   2044 HD12 LEU A 125       9.525 -49.248 -18.800  1.00 94.74           H  
ATOM   2045 HD13 LEU A 125       7.976 -48.572 -18.251  1.00 94.74           H  
ATOM   2046  CD2 LEU A 125       9.596 -46.490 -18.788  1.00 94.74           C  
ATOM   2047 HD21 LEU A 125       9.703 -45.491 -19.210  1.00 94.74           H  
ATOM   2048 HD22 LEU A 125       8.977 -46.426 -17.893  1.00 94.74           H  
ATOM   2049 HD23 LEU A 125      10.582 -46.860 -18.508  1.00 94.74           H  
ATOM   2050  N   ALA A 126      10.910 -47.239 -24.070  1.00 94.30           N  
ATOM   2051  H   ALA A 126       9.971 -47.593 -24.180  1.00 94.30           H  
ATOM   2052  CA  ALA A 126      11.843 -47.405 -25.186  1.00 94.30           C  
ATOM   2053  HA  ALA A 126      12.688 -48.004 -24.846  1.00 94.30           H  
ATOM   2054  C   ALA A 126      12.406 -46.060 -25.686  1.00 94.30           C  
ATOM   2055  CB  ALA A 126      11.127 -48.168 -26.307  1.00 94.30           C  
ATOM   2056  HB1 ALA A 126      10.265 -47.600 -26.656  1.00 94.30           H  
ATOM   2057  HB2 ALA A 126      11.814 -48.326 -27.138  1.00 94.30           H  
ATOM   2058  HB3 ALA A 126      10.791 -49.137 -25.938  1.00 94.30           H  
ATOM   2059  O   ALA A 126      13.611 -45.941 -25.909  1.00 94.30           O  
ATOM   2060  N   ALA A 127      11.565 -45.026 -25.809  1.00 94.96           N  
ATOM   2061  H   ALA A 127      10.580 -45.171 -25.639  1.00 94.96           H  
ATOM   2062  CA  ALA A 127      12.012 -43.698 -26.222  1.00 94.96           C  
ATOM   2063  HA  ALA A 127      12.577 -43.801 -27.149  1.00 94.96           H  
ATOM   2064  C   ALA A 127      12.941 -43.033 -25.194  1.00 94.96           C  
ATOM   2065  CB  ALA A 127      10.788 -42.829 -26.508  1.00 94.96           C  
ATOM   2066  HB1 ALA A 127      10.195 -43.288 -27.299  1.00 94.96           H  
ATOM   2067  HB2 ALA A 127      10.184 -42.735 -25.605  1.00 94.96           H  
ATOM   2068  HB3 ALA A 127      11.108 -41.838 -26.829  1.00 94.96           H  
ATOM   2069  O   ALA A 127      13.949 -42.452 -25.599  1.00 94.96           O  
ATOM   2070  N   ILE A 128      12.629 -43.136 -23.892  1.00 94.12           N  
ATOM   2071  H   ILE A 128      11.787 -43.636 -23.646  1.00 94.12           H  
ATOM   2072  CA  ILE A 128      13.447 -42.581 -22.795  1.00 94.12           C  
ATOM   2073  HA  ILE A 128      13.654 -41.530 -22.999  1.00 94.12           H  
ATOM   2074  C   ILE A 128      14.812 -43.270 -22.732  1.00 94.12           C  
ATOM   2075  CB  ILE A 128      12.681 -42.669 -21.452  1.00 94.12           C  
ATOM   2076  HB  ILE A 128      12.299 -43.684 -21.340  1.00 94.12           H  
ATOM   2077  O   ILE A 128      15.830 -42.595 -22.599  1.00 94.12           O  
ATOM   2078  CG1 ILE A 128      11.491 -41.679 -21.463  1.00 94.12           C  
ATOM   2079 HG12 ILE A 128      10.954 -41.756 -22.409  1.00 94.12           H  
ATOM   2080 HG13 ILE A 128      11.868 -40.659 -21.391  1.00 94.12           H  
ATOM   2081  CG2 ILE A 128      13.590 -42.363 -20.243  1.00 94.12           C  
ATOM   2082 HG21 ILE A 128      13.031 -42.422 -19.310  1.00 94.12           H  
ATOM   2083 HG22 ILE A 128      14.032 -41.372 -20.342  1.00 94.12           H  
ATOM   2084 HG23 ILE A 128      14.390 -43.100 -20.167  1.00 94.12           H  
ATOM   2085  CD1 ILE A 128      10.477 -41.924 -20.338  1.00 94.12           C  
ATOM   2086 HD11 ILE A 128       9.621 -41.265 -20.475  1.00 94.12           H  
ATOM   2087 HD12 ILE A 128      10.928 -41.711 -19.369  1.00 94.12           H  
ATOM   2088 HD13 ILE A 128      10.141 -42.961 -20.361  1.00 94.12           H  
ATOM   2089  N   ASN A 129      14.860 -44.593 -22.898  1.00 88.32           N  
ATOM   2090  H   ASN A 129      13.996 -45.113 -22.942  1.00 88.32           H  
ATOM   2091  CA  ASN A 129      16.123 -45.322 -22.969  1.00 88.32           C  
ATOM   2092  HA  ASN A 129      16.716 -45.084 -22.086  1.00 88.32           H  
ATOM   2093  C   ASN A 129      16.961 -44.877 -24.184  1.00 88.32           C  
ATOM   2094  CB  ASN A 129      15.824 -46.834 -22.957  1.00 88.32           C  
ATOM   2095  HB2 ASN A 129      16.722 -47.378 -23.251  1.00 88.32           H  
ATOM   2096  HB3 ASN A 129      15.038 -47.059 -23.677  1.00 88.32           H  
ATOM   2097  O   ASN A 129      18.138 -44.556 -24.022  1.00 88.32           O  
ATOM   2098  CG  ASN A 129      15.422 -47.347 -21.579  1.00 88.32           C  
ATOM   2099  ND2 ASN A 129      14.667 -48.419 -21.530  1.00 88.32           N  
ATOM   2100 HD21 ASN A 129      14.305 -48.847 -22.371  1.00 88.32           H  
ATOM   2101 HD22 ASN A 129      14.398 -48.790 -20.630  1.00 88.32           H  
ATOM   2102  OD1 ASN A 129      15.826 -46.817 -20.557  1.00 88.32           O  
ATOM   2103  N   ALA A 130      16.354 -44.768 -25.371  1.00 88.72           N  
ATOM   2104  H   ALA A 130      15.385 -45.045 -25.440  1.00 88.72           H  
ATOM   2105  CA  ALA A 130      17.068 -44.474 -26.618  1.00 88.72           C  
ATOM   2106  HA  ALA A 130      17.983 -45.066 -26.632  1.00 88.72           H  
ATOM   2107  C   ALA A 130      17.506 -43.004 -26.811  1.00 88.72           C  
ATOM   2108  CB  ALA A 130      16.191 -44.959 -27.779  1.00 88.72           C  
ATOM   2109  HB1 ALA A 130      16.032 -46.034 -27.695  1.00 88.72           H  
ATOM   2110  HB2 ALA A 130      15.225 -44.454 -27.758  1.00 88.72           H  
ATOM   2111  HB3 ALA A 130      16.690 -44.749 -28.725  1.00 88.72           H  
ATOM   2112  O   ALA A 130      18.513 -42.768 -27.471  1.00 88.72           O  
ATOM   2113  N   HIS A 131      16.798 -42.013 -26.254  1.00 90.53           N  
ATOM   2114  H   HIS A 131      15.978 -42.249 -25.713  1.00 90.53           H  
ATOM   2115  CA  HIS A 131      17.049 -40.583 -26.526  1.00 90.53           C  
ATOM   2116  HA  HIS A 131      17.901 -40.497 -27.199  1.00 90.53           H  
ATOM   2117  C   HIS A 131      17.380 -39.801 -25.242  1.00 90.53           C  
ATOM   2118  CB  HIS A 131      15.840 -39.964 -27.248  1.00 90.53           C  
ATOM   2119  HB2 HIS A 131      16.049 -38.919 -27.476  1.00 90.53           H  
ATOM   2120  HB3 HIS A 131      14.977 -39.991 -26.583  1.00 90.53           H  
ATOM   2121  O   HIS A 131      16.944 -40.203 -24.163  1.00 90.53           O  
ATOM   2122  CG  HIS A 131      15.484 -40.672 -28.530  1.00 90.53           C  
ATOM   2123  CD2 HIS A 131      15.822 -40.307 -29.806  1.00 90.53           C  
ATOM   2124  HD2 HIS A 131      16.392 -39.435 -30.092  1.00 90.53           H  
ATOM   2125  ND1 HIS A 131      14.780 -41.848 -28.613  1.00 90.53           N  
ATOM   2126  HD1 HIS A 131      14.451 -42.378 -27.819  1.00 90.53           H  
ATOM   2127  CE1 HIS A 131      14.705 -42.197 -29.908  1.00 90.53           C  
ATOM   2128  HE1 HIS A 131      14.239 -43.095 -30.287  1.00 90.53           H  
ATOM   2129  NE2 HIS A 131      15.305 -41.276 -30.675  1.00 90.53           N  
ATOM   2130  N   PRO A 132      18.131 -38.683 -25.310  1.00 89.22           N  
ATOM   2131  CA  PRO A 132      18.391 -37.832 -24.144  1.00 89.22           C  
ATOM   2132  HA  PRO A 132      18.652 -38.439 -23.277  1.00 89.22           H  
ATOM   2133  C   PRO A 132      17.183 -36.957 -23.767  1.00 89.22           C  
ATOM   2134  CB  PRO A 132      19.606 -36.985 -24.536  1.00 89.22           C  
ATOM   2135  HB2 PRO A 132      20.519 -37.530 -24.296  1.00 89.22           H  
ATOM   2136  HB3 PRO A 132      19.611 -36.013 -24.044  1.00 89.22           H  
ATOM   2137  O   PRO A 132      16.983 -36.667 -22.592  1.00 89.22           O  
ATOM   2138  CG  PRO A 132      19.476 -36.857 -26.055  1.00 89.22           C  
ATOM   2139  HG2 PRO A 132      20.442 -36.690 -26.530  1.00 89.22           H  
ATOM   2140  HG3 PRO A 132      18.787 -36.048 -26.300  1.00 89.22           H  
ATOM   2141  CD  PRO A 132      18.866 -38.197 -26.471  1.00 89.22           C  
ATOM   2142  HD2 PRO A 132      18.213 -38.061 -27.334  1.00 89.22           H  
ATOM   2143  HD3 PRO A 132      19.663 -38.899 -26.715  1.00 89.22           H  
ATOM   2144  N   VAL A 133      16.355 -36.561 -24.743  1.00 93.96           N  
ATOM   2145  H   VAL A 133      16.549 -36.871 -25.684  1.00 93.96           H  
ATOM   2146  CA  VAL A 133      15.164 -35.717 -24.542  1.00 93.96           C  
ATOM   2147  HA  VAL A 133      14.979 -35.624 -23.472  1.00 93.96           H  
ATOM   2148  C   VAL A 133      13.947 -36.379 -25.188  1.00 93.96           C  
ATOM   2149  CB  VAL A 133      15.365 -34.290 -25.100  1.00 93.96           C  
ATOM   2150  HB  VAL A 133      15.435 -34.340 -26.187  1.00 93.96           H  
ATOM   2151  O   VAL A 133      14.009 -36.752 -26.356  1.00 93.96           O  
ATOM   2152  CG1 VAL A 133      14.184 -33.379 -24.730  1.00 93.96           C  
ATOM   2153 HG11 VAL A 133      14.362 -32.372 -25.108  1.00 93.96           H  
ATOM   2154 HG12 VAL A 133      13.262 -33.750 -25.178  1.00 93.96           H  
ATOM   2155 HG13 VAL A 133      14.069 -33.336 -23.647  1.00 93.96           H  
ATOM   2156  CG2 VAL A 133      16.649 -33.628 -24.578  1.00 93.96           C  
ATOM   2157 HG21 VAL A 133      16.710 -32.597 -24.928  1.00 93.96           H  
ATOM   2158 HG22 VAL A 133      17.524 -34.161 -24.948  1.00 93.96           H  
ATOM   2159 HG23 VAL A 133      16.667 -33.638 -23.488  1.00 93.96           H  
ATOM   2160  N   VAL A 134      12.833 -36.497 -24.459  1.00 95.90           N  
ATOM   2161  H   VAL A 134      12.880 -36.199 -23.495  1.00 95.90           H  
ATOM   2162  CA  VAL A 134      11.565 -37.089 -24.935  1.00 95.90           C  
ATOM   2163  HA  VAL A 134      11.612 -37.212 -26.017  1.00 95.90           H  
ATOM   2164  C   VAL A 134      10.390 -36.164 -24.624  1.00 95.90           C  
ATOM   2165  CB  VAL A 134      11.335 -38.482 -24.311  1.00 95.90           C  
ATOM   2166  HB  VAL A 134      11.308 -38.388 -23.225  1.00 95.90           H  
ATOM   2167  O   VAL A 134      10.313 -35.597 -23.535  1.00 95.90           O  
ATOM   2168  CG1 VAL A 134      10.014 -39.128 -24.765  1.00 95.90           C  
ATOM   2169 HG11 VAL A 134       9.973 -39.175 -25.853  1.00 95.90           H  
ATOM   2170 HG12 VAL A 134       9.164 -38.555 -24.395  1.00 95.90           H  
ATOM   2171 HG13 VAL A 134       9.937 -40.137 -24.361  1.00 95.90           H  
ATOM   2172  CG2 VAL A 134      12.467 -39.442 -24.685  1.00 95.90           C  
ATOM   2173 HG21 VAL A 134      12.229 -40.443 -24.326  1.00 95.90           H  
ATOM   2174 HG22 VAL A 134      12.602 -39.472 -25.766  1.00 95.90           H  
ATOM   2175 HG23 VAL A 134      13.402 -39.126 -24.221  1.00 95.90           H  
ATOM   2176  N   ILE A 135       9.442 -36.028 -25.557  1.00 95.75           N  
ATOM   2177  H   ILE A 135       9.543 -36.535 -26.424  1.00 95.75           H  
ATOM   2178  CA  ILE A 135       8.265 -35.159 -25.412  1.00 95.75           C  
ATOM   2179  HA  ILE A 135       8.342 -34.605 -24.477  1.00 95.75           H  
ATOM   2180  C   ILE A 135       6.994 -36.018 -25.343  1.00 95.75           C  
ATOM   2181  CB  ILE A 135       8.225 -34.117 -26.553  1.00 95.75           C  
ATOM   2182  HB  ILE A 135       8.195 -34.656 -27.500  1.00 95.75           H  
ATOM   2183  O   ILE A 135       6.680 -36.750 -26.280  1.00 95.75           O  
ATOM   2184  CG1 ILE A 135       9.486 -33.217 -26.543  1.00 95.75           C  
ATOM   2185 HG12 ILE A 135       9.420 -32.517 -25.710  1.00 95.75           H  
ATOM   2186 HG13 ILE A 135      10.381 -33.822 -26.400  1.00 95.75           H  
ATOM   2187  CG2 ILE A 135       6.958 -33.243 -26.436  1.00 95.75           C  
ATOM   2188 HG21 ILE A 135       6.949 -32.487 -27.221  1.00 95.75           H  
ATOM   2189 HG22 ILE A 135       6.063 -33.855 -26.551  1.00 95.75           H  
ATOM   2190 HG23 ILE A 135       6.939 -32.747 -25.466  1.00 95.75           H  
ATOM   2191  CD1 ILE A 135       9.700 -32.427 -27.838  1.00 95.75           C  
ATOM   2192 HD11 ILE A 135      10.632 -31.866 -27.759  1.00 95.75           H  
ATOM   2193 HD12 ILE A 135       8.883 -31.726 -28.008  1.00 95.75           H  
ATOM   2194 HD13 ILE A 135       9.774 -33.113 -28.682  1.00 95.75           H  
ATOM   2195  N   ILE A 136       6.226 -35.911 -24.255  1.00 94.39           N  
ATOM   2196  H   ILE A 136       6.535 -35.274 -23.534  1.00 94.39           H  
ATOM   2197  CA  ILE A 136       4.989 -36.677 -24.027  1.00 94.39           C  
ATOM   2198  HA  ILE A 136       4.868 -37.385 -24.847  1.00 94.39           H  
ATOM   2199  C   ILE A 136       3.776 -35.739 -24.049  1.00 94.39           C  
ATOM   2200  CB  ILE A 136       5.060 -37.526 -22.737  1.00 94.39           C  
ATOM   2201  HB  ILE A 136       5.093 -36.852 -21.881  1.00 94.39           H  
ATOM   2202  O   ILE A 136       3.493 -35.005 -23.094  1.00 94.39           O  
ATOM   2203  CG1 ILE A 136       6.333 -38.407 -22.716  1.00 94.39           C  
ATOM   2204 HG12 ILE A 136       6.343 -39.061 -23.588  1.00 94.39           H  
ATOM   2205 HG13 ILE A 136       7.213 -37.766 -22.765  1.00 94.39           H  
ATOM   2206  CG2 ILE A 136       3.792 -38.400 -22.621  1.00 94.39           C  
ATOM   2207 HG21 ILE A 136       3.772 -39.131 -23.430  1.00 94.39           H  
ATOM   2208 HG22 ILE A 136       3.783 -38.924 -21.665  1.00 94.39           H  
ATOM   2209 HG23 ILE A 136       2.891 -37.788 -22.670  1.00 94.39           H  
ATOM   2210  CD1 ILE A 136       6.481 -39.261 -21.453  1.00 94.39           C  
ATOM   2211 HD11 ILE A 136       7.476 -39.704 -21.434  1.00 94.39           H  
ATOM   2212 HD12 ILE A 136       5.744 -40.065 -21.443  1.00 94.39           H  
ATOM   2213 HD13 ILE A 136       6.355 -38.632 -20.572  1.00 94.39           H  
ATOM   2214  N   LYS A 137       3.013 -35.803 -25.143  1.00 91.53           N  
ATOM   2215  H   LYS A 137       3.279 -36.480 -25.845  1.00 91.53           H  
ATOM   2216  CA  LYS A 137       1.792 -35.025 -25.371  1.00 91.53           C  
ATOM   2217  HA  LYS A 137       1.774 -34.195 -24.666  1.00 91.53           H  
ATOM   2218  C   LYS A 137       0.560 -35.893 -25.113  1.00 91.53           C  
ATOM   2219  CB  LYS A 137       1.854 -34.432 -26.786  1.00 91.53           C  
ATOM   2220  HB2 LYS A 137       2.789 -33.877 -26.872  1.00 91.53           H  
ATOM   2221  HB3 LYS A 137       1.873 -35.236 -27.522  1.00 91.53           H  
ATOM   2222  O   LYS A 137       0.315 -36.870 -25.813  1.00 91.53           O  
ATOM   2223  CG  LYS A 137       0.685 -33.484 -27.099  1.00 91.53           C  
ATOM   2224  HG2 LYS A 137       0.515 -32.818 -26.252  1.00 91.53           H  
ATOM   2225  HG3 LYS A 137      -0.218 -34.067 -27.282  1.00 91.53           H  
ATOM   2226  CD  LYS A 137       1.024 -32.637 -28.334  1.00 91.53           C  
ATOM   2227  HD2 LYS A 137       1.886 -32.016 -28.091  1.00 91.53           H  
ATOM   2228  HD3 LYS A 137       1.289 -33.296 -29.161  1.00 91.53           H  
ATOM   2229  CE  LYS A 137      -0.140 -31.734 -28.755  1.00 91.53           C  
ATOM   2230  HE2 LYS A 137      -0.543 -31.245 -27.869  1.00 91.53           H  
ATOM   2231  HE3 LYS A 137      -0.922 -32.359 -29.188  1.00 91.53           H  
ATOM   2232  NZ  LYS A 137       0.310 -30.709 -29.732  1.00 91.53           N  
ATOM   2233  HZ1 LYS A 137       0.797 -31.129 -30.510  1.00 91.53           H  
ATOM   2234  HZ2 LYS A 137      -0.460 -30.160 -30.087  1.00 91.53           H  
ATOM   2235  HZ3 LYS A 137       0.942 -30.059 -29.286  1.00 91.53           H  
ATOM   2236  N   GLY A 138      -0.240 -35.537 -24.112  1.00 85.81           N  
ATOM   2237  H   GLY A 138       0.010 -34.727 -23.564  1.00 85.81           H  
ATOM   2238  CA  GLY A 138      -1.395 -36.347 -23.714  1.00 85.81           C  
ATOM   2239  HA2 GLY A 138      -1.882 -36.749 -24.602  1.00 85.81           H  
ATOM   2240  HA3 GLY A 138      -1.049 -37.188 -23.113  1.00 85.81           H  
ATOM   2241  C   GLY A 138      -2.418 -35.571 -22.900  1.00 85.81           C  
ATOM   2242  O   GLY A 138      -2.047 -34.804 -22.006  1.00 85.81           O  
ATOM   2243  N   GLU A 139      -3.701 -35.780 -23.211  1.00 77.37           N  
ATOM   2244  H   GLU A 139      -3.900 -36.463 -23.928  1.00 77.37           H  
ATOM   2245  CA  GLU A 139      -4.825 -34.981 -22.704  1.00 77.37           C  
ATOM   2246  HA  GLU A 139      -4.702 -33.965 -23.078  1.00 77.37           H  
ATOM   2247  C   GLU A 139      -4.893 -34.889 -21.168  1.00 77.37           C  
ATOM   2248  CB  GLU A 139      -6.167 -35.516 -23.232  1.00 77.37           C  
ATOM   2249  HB2 GLU A 139      -6.953 -34.877 -22.830  1.00 77.37           H  
ATOM   2250  HB3 GLU A 139      -6.331 -36.527 -22.858  1.00 77.37           H  
ATOM   2251  O   GLU A 139      -4.393 -35.747 -20.434  1.00 77.37           O  
ATOM   2252  CG  GLU A 139      -6.287 -35.518 -24.764  1.00 77.37           C  
ATOM   2253  HG2 GLU A 139      -5.859 -36.438 -25.162  1.00 77.37           H  
ATOM   2254  HG3 GLU A 139      -5.723 -34.675 -25.163  1.00 77.37           H  
ATOM   2255  CD  GLU A 139      -7.755 -35.384 -25.186  1.00 77.37           C  
ATOM   2256  OE1 GLU A 139      -8.088 -34.417 -25.908  1.00 77.37           O  
ATOM   2257  OE2 GLU A 139      -8.619 -36.128 -24.676  1.00 77.37           O  
ATOM   2258  N   THR A 140      -5.556 -33.849 -20.658  1.00 76.14           N  
ATOM   2259  H   THR A 140      -6.047 -33.214 -21.272  1.00 76.14           H  
ATOM   2260  CA  THR A 140      -5.792 -33.692 -19.219  1.00 76.14           C  
ATOM   2261  HA  THR A 140      -4.822 -33.658 -18.723  1.00 76.14           H  
ATOM   2262  C   THR A 140      -6.554 -34.903 -18.665  1.00 76.14           C  
ATOM   2263  CB  THR A 140      -6.523 -32.373 -18.902  1.00 76.14           C  
ATOM   2264  HB  THR A 140      -6.943 -32.425 -17.898  1.00 76.14           H  
ATOM   2265  O   THR A 140      -7.644 -35.234 -19.121  1.00 76.14           O  
ATOM   2266  CG2 THR A 140      -5.571 -31.180 -18.969  1.00 76.14           C  
ATOM   2267 HG21 THR A 140      -6.097 -30.262 -18.706  1.00 76.14           H  
ATOM   2268 HG22 THR A 140      -5.169 -31.075 -19.976  1.00 76.14           H  
ATOM   2269 HG23 THR A 140      -4.744 -31.318 -18.272  1.00 76.14           H  
ATOM   2270  OG1 THR A 140      -7.548 -32.084 -19.828  1.00 76.14           O  
ATOM   2271  HG1 THR A 140      -7.912 -31.228 -19.589  1.00 76.14           H  
ATOM   2272  N   GLY A 141      -5.958 -35.583 -17.680  1.00 73.06           N  
ATOM   2273  H   GLY A 141      -5.048 -35.273 -17.369  1.00 73.06           H  
ATOM   2274  CA  GLY A 141      -6.505 -36.806 -17.079  1.00 73.06           C  
ATOM   2275  HA2 GLY A 141      -7.591 -36.800 -17.171  1.00 73.06           H  
ATOM   2276  HA3 GLY A 141      -6.267 -36.808 -16.015  1.00 73.06           H  
ATOM   2277  C   GLY A 141      -6.007 -38.137 -17.664  1.00 73.06           C  
ATOM   2278  O   GLY A 141      -6.314 -39.169 -17.081  1.00 73.06           O  
ATOM   2279  N   CYS A 142      -5.196 -38.162 -18.735  1.00 80.72           N  
ATOM   2280  H   CYS A 142      -4.994 -37.303 -19.226  1.00 80.72           H  
ATOM   2281  CA  CYS A 142      -4.704 -39.435 -19.304  1.00 80.72           C  
ATOM   2282  HA  CYS A 142      -5.565 -40.090 -19.437  1.00 80.72           H  
ATOM   2283  C   CYS A 142      -3.721 -40.217 -18.405  1.00 80.72           C  
ATOM   2284  CB  CYS A 142      -4.091 -39.201 -20.694  1.00 80.72           C  
ATOM   2285  HB2 CYS A 142      -4.808 -38.702 -21.346  1.00 80.72           H  
ATOM   2286  HB3 CYS A 142      -3.844 -40.169 -21.129  1.00 80.72           H  
ATOM   2287  O   CYS A 142      -3.516 -41.409 -18.629  1.00 80.72           O  
ATOM   2288  SG  CYS A 142      -2.567 -38.230 -20.607  1.00 80.72           S  
ATOM   2289  HG  CYS A 142      -3.160 -37.033 -20.590  1.00 80.72           H  
ATOM   2290  N   GLY A 143      -3.122 -39.557 -17.402  1.00 83.02           N  
ATOM   2291  H   GLY A 143      -3.399 -38.595 -17.268  1.00 83.02           H  
ATOM   2292  CA  GLY A 143      -2.270 -40.174 -16.375  1.00 83.02           C  
ATOM   2293  HA2 GLY A 143      -2.332 -41.259 -16.454  1.00 83.02           H  
ATOM   2294  HA3 GLY A 143      -2.666 -39.905 -15.396  1.00 83.02           H  
ATOM   2295  C   GLY A 143      -0.782 -39.793 -16.387  1.00 83.02           C  
ATOM   2296  O   GLY A 143      -0.077 -40.253 -15.497  1.00 83.02           O  
ATOM   2297  N   LYS A 144      -0.297 -38.954 -17.328  1.00 89.64           N  
ATOM   2298  H   LYS A 144      -0.937 -38.663 -18.054  1.00 89.64           H  
ATOM   2299  CA  LYS A 144       1.140 -38.586 -17.476  1.00 89.64           C  
ATOM   2300  HA  LYS A 144       1.659 -39.395 -17.990  1.00 89.64           H  
ATOM   2301  C   LYS A 144       1.867 -38.397 -16.136  1.00 89.64           C  
ATOM   2302  CB  LYS A 144       1.346 -37.287 -18.289  1.00 89.64           C  
ATOM   2303  HB2 LYS A 144       2.420 -37.137 -18.398  1.00 89.64           H  
ATOM   2304  HB3 LYS A 144       0.952 -36.442 -17.724  1.00 89.64           H  
ATOM   2305  O   LYS A 144       2.772 -39.154 -15.804  1.00 89.64           O  
ATOM   2306  CG  LYS A 144       0.723 -37.246 -19.685  1.00 89.64           C  
ATOM   2307  HG2 LYS A 144      -0.357 -37.155 -19.567  1.00 89.64           H  
ATOM   2308  HG3 LYS A 144       0.955 -38.168 -20.219  1.00 89.64           H  
ATOM   2309  CD  LYS A 144       1.230 -36.049 -20.509  1.00 89.64           C  
ATOM   2310  HD2 LYS A 144       2.290 -36.202 -20.710  1.00 89.64           H  
ATOM   2311  HD3 LYS A 144       0.720 -36.036 -21.472  1.00 89.64           H  
ATOM   2312  CE  LYS A 144       1.077 -34.675 -19.831  1.00 89.64           C  
ATOM   2313  HE2 LYS A 144       1.613 -33.950 -20.444  1.00 89.64           H  
ATOM   2314  HE3 LYS A 144       1.576 -34.683 -18.862  1.00 89.64           H  
ATOM   2315  NZ  LYS A 144      -0.330 -34.228 -19.683  1.00 89.64           N  
ATOM   2316  HZ1 LYS A 144      -0.337 -33.302 -19.281  1.00 89.64           H  
ATOM   2317  HZ2 LYS A 144      -0.800 -34.215 -20.577  1.00 89.64           H  
ATOM   2318  HZ3 LYS A 144      -0.830 -34.840 -19.055  1.00 89.64           H  
ATOM   2319  N   THR A 145       1.405 -37.414 -15.367  1.00 87.99           N  
ATOM   2320  H   THR A 145       0.687 -36.819 -15.752  1.00 87.99           H  
ATOM   2321  CA  THR A 145       2.046 -36.877 -14.165  1.00 87.99           C  
ATOM   2322  HA  THR A 145       3.047 -36.526 -14.415  1.00 87.99           H  
ATOM   2323  C   THR A 145       2.183 -37.888 -13.029  1.00 87.99           C  
ATOM   2324  CB  THR A 145       1.225 -35.671 -13.690  1.00 87.99           C  
ATOM   2325  HB  THR A 145       0.293 -36.036 -13.257  1.00 87.99           H  
ATOM   2326  O   THR A 145       3.193 -37.874 -12.339  1.00 87.99           O  
ATOM   2327  CG2 THR A 145       1.949 -34.849 -12.641  1.00 87.99           C  
ATOM   2328 HG21 THR A 145       1.961 -35.401 -11.701  1.00 87.99           H  
ATOM   2329 HG22 THR A 145       2.976 -34.654 -12.948  1.00 87.99           H  
ATOM   2330 HG23 THR A 145       1.429 -33.900 -12.505  1.00 87.99           H  
ATOM   2331  OG1 THR A 145       0.882 -34.849 -14.786  1.00 87.99           O  
ATOM   2332  HG1 THR A 145       1.511 -34.123 -14.804  1.00 87.99           H  
ATOM   2333  N   THR A 146       1.205 -38.783 -12.838  1.00 89.02           N  
ATOM   2334  H   THR A 146       0.414 -38.800 -13.465  1.00 89.02           H  
ATOM   2335  CA  THR A 146       1.276 -39.817 -11.789  1.00 89.02           C  
ATOM   2336  HA  THR A 146       1.894 -39.450 -10.970  1.00 89.02           H  
ATOM   2337  C   THR A 146       1.935 -41.102 -12.275  1.00 89.02           C  
ATOM   2338  CB  THR A 146      -0.105 -40.155 -11.199  1.00 89.02           C  
ATOM   2339  HB  THR A 146       0.010 -40.979 -10.495  1.00 89.02           H  
ATOM   2340  O   THR A 146       2.563 -41.791 -11.475  1.00 89.02           O  
ATOM   2341  CG2 THR A 146      -0.723 -38.976 -10.452  1.00 89.02           C  
ATOM   2342 HG21 THR A 146      -0.055 -38.670  -9.646  1.00 89.02           H  
ATOM   2343 HG22 THR A 146      -1.675 -39.278 -10.014  1.00 89.02           H  
ATOM   2344 HG23 THR A 146      -0.880 -38.135 -11.128  1.00 89.02           H  
ATOM   2345  OG1 THR A 146      -1.032 -40.537 -12.194  1.00 89.02           O  
ATOM   2346  HG1 THR A 146      -1.835 -40.774 -11.724  1.00 89.02           H  
ATOM   2347  N   GLN A 147       1.799 -41.452 -13.559  1.00 92.49           N  
ATOM   2348  H   GLN A 147       1.264 -40.848 -14.168  1.00 92.49           H  
ATOM   2349  CA  GLN A 147       2.191 -42.770 -14.065  1.00 92.49           C  
ATOM   2350  HA  GLN A 147       2.244 -43.467 -13.229  1.00 92.49           H  
ATOM   2351  C   GLN A 147       3.569 -42.808 -14.733  1.00 92.49           C  
ATOM   2352  CB  GLN A 147       1.129 -43.309 -15.031  1.00 92.49           C  
ATOM   2353  HB2 GLN A 147       1.074 -42.658 -15.904  1.00 92.49           H  
ATOM   2354  HB3 GLN A 147       1.467 -44.289 -15.368  1.00 92.49           H  
ATOM   2355  O   GLN A 147       4.293 -43.772 -14.515  1.00 92.49           O  
ATOM   2356  CG  GLN A 147      -0.278 -43.483 -14.441  1.00 92.49           C  
ATOM   2357  HG2 GLN A 147      -0.912 -43.952 -15.193  1.00 92.49           H  
ATOM   2358  HG3 GLN A 147      -0.700 -42.503 -14.218  1.00 92.49           H  
ATOM   2359  CD  GLN A 147      -0.307 -44.351 -13.184  1.00 92.49           C  
ATOM   2360  NE2 GLN A 147      -0.644 -43.756 -12.059  1.00 92.49           N  
ATOM   2361 HE21 GLN A 147      -0.708 -44.262 -11.188  1.00 92.49           H  
ATOM   2362 HE22 GLN A 147      -0.847 -42.767 -12.046  1.00 92.49           H  
ATOM   2363  OE1 GLN A 147      -0.028 -45.543 -13.223  1.00 92.49           O  
ATOM   2364  N   VAL A 148       3.972 -41.797 -15.513  1.00 94.74           N  
ATOM   2365  H   VAL A 148       3.395 -40.973 -15.599  1.00 94.74           H  
ATOM   2366  CA  VAL A 148       5.258 -41.839 -16.244  1.00 94.74           C  
ATOM   2367  HA  VAL A 148       5.275 -42.765 -16.818  1.00 94.74           H  
ATOM   2368  C   VAL A 148       6.461 -41.936 -15.291  1.00 94.74           C  
ATOM   2369  CB  VAL A 148       5.397 -40.689 -17.265  1.00 94.74           C  
ATOM   2370  HB  VAL A 148       5.221 -39.731 -16.776  1.00 94.74           H  
ATOM   2371  O   VAL A 148       7.275 -42.838 -15.495  1.00 94.74           O  
ATOM   2372  CG1 VAL A 148       6.787 -40.643 -17.912  1.00 94.74           C  
ATOM   2373 HG11 VAL A 148       7.021 -41.596 -18.385  1.00 94.74           H  
ATOM   2374 HG12 VAL A 148       6.822 -39.849 -18.658  1.00 94.74           H  
ATOM   2375 HG13 VAL A 148       7.549 -40.419 -17.165  1.00 94.74           H  
ATOM   2376  CG2 VAL A 148       4.362 -40.850 -18.388  1.00 94.74           C  
ATOM   2377 HG21 VAL A 148       4.429 -40.001 -19.069  1.00 94.74           H  
ATOM   2378 HG22 VAL A 148       4.550 -41.771 -18.938  1.00 94.74           H  
ATOM   2379 HG23 VAL A 148       3.357 -40.885 -17.966  1.00 94.74           H  
ATOM   2380  N   PRO A 149       6.563 -41.140 -14.203  1.00 95.59           N  
ATOM   2381  CA  PRO A 149       7.657 -41.294 -13.239  1.00 95.59           C  
ATOM   2382  HA  PRO A 149       8.607 -41.184 -13.761  1.00 95.59           H  
ATOM   2383  C   PRO A 149       7.638 -42.660 -12.534  1.00 95.59           C  
ATOM   2384  CB  PRO A 149       7.496 -40.138 -12.244  1.00 95.59           C  
ATOM   2385  HB2 PRO A 149       8.464 -39.724 -11.961  1.00 95.59           H  
ATOM   2386  HB3 PRO A 149       6.949 -40.470 -11.361  1.00 95.59           H  
ATOM   2387  O   PRO A 149       8.686 -43.240 -12.262  1.00 95.59           O  
ATOM   2388  CG  PRO A 149       6.656 -39.107 -12.996  1.00 95.59           C  
ATOM   2389  HG2 PRO A 149       7.297 -38.507 -13.641  1.00 95.59           H  
ATOM   2390  HG3 PRO A 149       6.084 -38.472 -12.320  1.00 95.59           H  
ATOM   2391  CD  PRO A 149       5.748 -39.985 -13.845  1.00 95.59           C  
ATOM   2392  HD2 PRO A 149       5.410 -39.420 -14.714  1.00 95.59           H  
ATOM   2393  HD3 PRO A 149       4.892 -40.307 -13.253  1.00 95.59           H  
ATOM   2394  N   GLN A 150       6.444 -43.217 -12.289  1.00 93.92           N  
ATOM   2395  H   GLN A 150       5.613 -42.725 -12.586  1.00 93.92           H  
ATOM   2396  CA  GLN A 150       6.296 -44.569 -11.747  1.00 93.92           C  
ATOM   2397  HA  GLN A 150       6.945 -44.666 -10.876  1.00 93.92           H  
ATOM   2398  C   GLN A 150       6.748 -45.653 -12.740  1.00 93.92           C  
ATOM   2399  CB  GLN A 150       4.844 -44.817 -11.302  1.00 93.92           C  
ATOM   2400  HB2 GLN A 150       4.715 -45.892 -11.181  1.00 93.92           H  
ATOM   2401  HB3 GLN A 150       4.148 -44.488 -12.074  1.00 93.92           H  
ATOM   2402  O   GLN A 150       7.321 -46.646 -12.307  1.00 93.92           O  
ATOM   2403  CG  GLN A 150       4.486 -44.139  -9.971  1.00 93.92           C  
ATOM   2404  HG2 GLN A 150       5.246 -44.378  -9.228  1.00 93.92           H  
ATOM   2405  HG3 GLN A 150       4.469 -43.057 -10.102  1.00 93.92           H  
ATOM   2406  CD  GLN A 150       3.136 -44.624  -9.441  1.00 93.92           C  
ATOM   2407  NE2 GLN A 150       2.060 -43.912  -9.691  1.00 93.92           N  
ATOM   2408 HE21 GLN A 150       1.164 -44.201  -9.325  1.00 93.92           H  
ATOM   2409 HE22 GLN A 150       2.142 -43.080 -10.258  1.00 93.92           H  
ATOM   2410  OE1 GLN A 150       3.048 -45.674  -8.818  1.00 93.92           O  
ATOM   2411  N   TYR A 151       6.527 -45.483 -14.049  1.00 94.25           N  
ATOM   2412  H   TYR A 151       6.026 -44.661 -14.353  1.00 94.25           H  
ATOM   2413  CA  TYR A 151       6.943 -46.459 -15.063  1.00 94.25           C  
ATOM   2414  HA  TYR A 151       6.600 -47.447 -14.757  1.00 94.25           H  
ATOM   2415  C   TYR A 151       8.468 -46.557 -15.178  1.00 94.25           C  
ATOM   2416  CB  TYR A 151       6.328 -46.126 -16.434  1.00 94.25           C  
ATOM   2417  HB2 TYR A 151       6.739 -46.828 -17.160  1.00 94.25           H  
ATOM   2418  HB3 TYR A 151       6.664 -45.132 -16.729  1.00 94.25           H  
ATOM   2419  O   TYR A 151       8.975 -47.673 -15.252  1.00 94.25           O  
ATOM   2420  CG  TYR A 151       4.814 -46.182 -16.585  1.00 94.25           C  
ATOM   2421  CD1 TYR A 151       3.980 -46.762 -15.603  1.00 94.25           C  
ATOM   2422  HD1 TYR A 151       4.397 -47.147 -14.684  1.00 94.25           H  
ATOM   2423  CD2 TYR A 151       4.239 -45.646 -17.756  1.00 94.25           C  
ATOM   2424  HD2 TYR A 151       4.876 -45.204 -18.508  1.00 94.25           H  
ATOM   2425  CE1 TYR A 151       2.584 -46.778 -15.783  1.00 94.25           C  
ATOM   2426  HE1 TYR A 151       1.937 -47.161 -15.007  1.00 94.25           H  
ATOM   2427  CE2 TYR A 151       2.844 -45.685 -17.951  1.00 94.25           C  
ATOM   2428  HE2 TYR A 151       2.401 -45.273 -18.845  1.00 94.25           H  
ATOM   2429  OH  TYR A 151       0.666 -46.229 -17.093  1.00 94.25           O  
ATOM   2430  HH  TYR A 151       0.222 -46.482 -16.281  1.00 94.25           H  
ATOM   2431  CZ  TYR A 151       2.016 -46.242 -16.956  1.00 94.25           C  
ATOM   2432  N   ILE A 152       9.172 -45.418 -15.143  1.00 94.98           N  
ATOM   2433  H   ILE A 152       8.661 -44.547 -15.110  1.00 94.98           H  
ATOM   2434  CA  ILE A 152      10.644 -45.348 -15.140  1.00 94.98           C  
ATOM   2435  HA  ILE A 152      11.036 -45.856 -16.021  1.00 94.98           H  
ATOM   2436  C   ILE A 152      11.193 -46.072 -13.899  1.00 94.98           C  
ATOM   2437  CB  ILE A 152      11.098 -43.865 -15.173  1.00 94.98           C  
ATOM   2438  HB  ILE A 152      10.656 -43.367 -14.310  1.00 94.98           H  
ATOM   2439  O   ILE A 152      12.025 -46.973 -13.999  1.00 94.98           O  
ATOM   2440  CG1 ILE A 152      10.615 -43.129 -16.448  1.00 94.98           C  
ATOM   2441 HG12 ILE A 152      11.175 -43.487 -17.311  1.00 94.98           H  
ATOM   2442 HG13 ILE A 152       9.563 -43.351 -16.628  1.00 94.98           H  
ATOM   2443  CG2 ILE A 152      12.628 -43.747 -15.059  1.00 94.98           C  
ATOM   2444 HG21 ILE A 152      12.927 -42.700 -14.994  1.00 94.98           H  
ATOM   2445 HG22 ILE A 152      12.998 -44.240 -14.160  1.00 94.98           H  
ATOM   2446 HG23 ILE A 152      13.107 -44.198 -15.927  1.00 94.98           H  
ATOM   2447  CD1 ILE A 152      10.745 -41.601 -16.356  1.00 94.98           C  
ATOM   2448 HD11 ILE A 152      10.239 -41.140 -17.205  1.00 94.98           H  
ATOM   2449 HD12 ILE A 152      11.794 -41.304 -16.375  1.00 94.98           H  
ATOM   2450 HD13 ILE A 152      10.282 -41.239 -15.438  1.00 94.98           H  
ATOM   2451  N   LEU A 153      10.662 -45.740 -12.718  1.00 93.27           N  
ATOM   2452  H   LEU A 153       9.997 -44.981 -12.689  1.00 93.27           H  
ATOM   2453  CA  LEU A 153      11.092 -46.332 -11.450  1.00 93.27           C  
ATOM   2454  HA  LEU A 153      12.176 -46.228 -11.390  1.00 93.27           H  
ATOM   2455  C   LEU A 153      10.773 -47.841 -11.347  1.00 93.27           C  
ATOM   2456  CB  LEU A 153      10.451 -45.493 -10.332  1.00 93.27           C  
ATOM   2457  HB2 LEU A 153       9.368 -45.581 -10.413  1.00 93.27           H  
ATOM   2458  HB3 LEU A 153      10.715 -44.448 -10.493  1.00 93.27           H  
ATOM   2459  O   LEU A 153      11.527 -48.592 -10.730  1.00 93.27           O  
ATOM   2460  CG  LEU A 153      10.870 -45.876  -8.906  1.00 93.27           C  
ATOM   2461  HG  LEU A 153      10.515 -46.887  -8.703  1.00 93.27           H  
ATOM   2462  CD1 LEU A 153      12.380 -45.809  -8.669  1.00 93.27           C  
ATOM   2463 HD11 LEU A 153      12.764 -44.828  -8.951  1.00 93.27           H  
ATOM   2464 HD12 LEU A 153      12.605 -45.990  -7.618  1.00 93.27           H  
ATOM   2465 HD13 LEU A 153      12.884 -46.571  -9.263  1.00 93.27           H  
ATOM   2466  CD2 LEU A 153      10.195 -44.923  -7.918  1.00 93.27           C  
ATOM   2467 HD21 LEU A 153       9.118 -44.913  -8.084  1.00 93.27           H  
ATOM   2468 HD22 LEU A 153      10.412 -45.238  -6.897  1.00 93.27           H  
ATOM   2469 HD23 LEU A 153      10.585 -43.916  -8.063  1.00 93.27           H  
ATOM   2470  N   ASP A 154       9.689 -48.305 -11.977  1.00 91.54           N  
ATOM   2471  H   ASP A 154       9.083 -47.634 -12.427  1.00 91.54           H  
ATOM   2472  CA  ASP A 154       9.341 -49.730 -12.085  1.00 91.54           C  
ATOM   2473  HA  ASP A 154       9.470 -50.201 -11.111  1.00 91.54           H  
ATOM   2474  C   ASP A 154      10.236 -50.510 -13.070  1.00 91.54           C  
ATOM   2475  CB  ASP A 154       7.869 -49.881 -12.513  1.00 91.54           C  
ATOM   2476  HB2 ASP A 154       7.699 -50.912 -12.823  1.00 91.54           H  
ATOM   2477  HB3 ASP A 154       7.680 -49.250 -13.381  1.00 91.54           H  
ATOM   2478  O   ASP A 154      10.306 -51.736 -12.984  1.00 91.54           O  
ATOM   2479  CG  ASP A 154       6.846 -49.563 -11.420  1.00 91.54           C  
ATOM   2480  OD1 ASP A 154       7.156 -49.661 -10.210  1.00 91.54           O  
ATOM   2481  OD2 ASP A 154       5.671 -49.296 -11.766  1.00 91.54           O  
ATOM   2482  N   GLU A 155      10.907 -49.842 -14.012  1.00 90.47           N  
ATOM   2483  H   GLU A 155      10.794 -48.840 -14.070  1.00 90.47           H  
ATOM   2484  CA  GLU A 155      11.917 -50.453 -14.889  1.00 90.47           C  
ATOM   2485  HA  GLU A 155      11.630 -51.482 -15.107  1.00 90.47           H  
ATOM   2486  C   GLU A 155      13.292 -50.510 -14.213  1.00 90.47           C  
ATOM   2487  CB  GLU A 155      11.965 -49.695 -16.221  1.00 90.47           C  
ATOM   2488  HB2 GLU A 155      10.960 -49.694 -16.643  1.00 90.47           H  
ATOM   2489  HB3 GLU A 155      12.276 -48.665 -16.048  1.00 90.47           H  
ATOM   2490  O   GLU A 155      13.959 -51.547 -14.258  1.00 90.47           O  
ATOM   2491  CG  GLU A 155      12.931 -50.357 -17.219  1.00 90.47           C  
ATOM   2492  HG2 GLU A 155      12.645 -51.403 -17.334  1.00 90.47           H  
ATOM   2493  HG3 GLU A 155      13.943 -50.324 -16.816  1.00 90.47           H  
ATOM   2494  CD  GLU A 155      12.923 -49.683 -18.597  1.00 90.47           C  
ATOM   2495  OE1 GLU A 155      13.772 -50.054 -19.435  1.00 90.47           O  
ATOM   2496  OE2 GLU A 155      12.028 -48.850 -18.838  1.00 90.47           O  
ATOM   2497  N   ALA A 156      13.674 -49.444 -13.506  1.00 90.19           N  
ATOM   2498  H   ALA A 156      13.113 -48.606 -13.562  1.00 90.19           H  
ATOM   2499  CA  ALA A 156      14.875 -49.415 -12.676  1.00 90.19           C  
ATOM   2500  HA  ALA A 156      15.751 -49.572 -13.306  1.00 90.19           H  
ATOM   2501  C   ALA A 156      14.858 -50.532 -11.614  1.00 90.19           C  
ATOM   2502  CB  ALA A 156      14.973 -48.023 -12.057  1.00 90.19           C  
ATOM   2503  HB1 ALA A 156      15.005 -47.270 -12.845  1.00 90.19           H  
ATOM   2504  HB2 ALA A 156      14.121 -47.831 -11.405  1.00 90.19           H  
ATOM   2505  HB3 ALA A 156      15.891 -47.966 -11.472  1.00 90.19           H  
ATOM   2506  O   ALA A 156      15.779 -51.344 -11.557  1.00 90.19           O  
ATOM   2507  N   TYR A 157      13.740 -50.680 -10.887  1.00 90.33           N  
ATOM   2508  H   TYR A 157      13.027 -49.969 -10.966  1.00 90.33           H  
ATOM   2509  CA  TYR A 157      13.514 -51.787  -9.945  1.00 90.33           C  
ATOM   2510  HA  TYR A 157      14.224 -51.703  -9.122  1.00 90.33           H  
ATOM   2511  C   TYR A 157      13.714 -53.175 -10.581  1.00 90.33           C  
ATOM   2512  CB  TYR A 157      12.086 -51.672  -9.384  1.00 90.33           C  
ATOM   2513  HB2 TYR A 157      12.012 -50.755  -8.800  1.00 90.33           H  
ATOM   2514  HB3 TYR A 157      11.382 -51.592 -10.213  1.00 90.33           H  
ATOM   2515  O   TYR A 157      14.347 -54.048  -9.993  1.00 90.33           O  
ATOM   2516  CG  TYR A 157      11.677 -52.844  -8.510  1.00 90.33           C  
ATOM   2517  CD1 TYR A 157      10.891 -53.893  -9.027  1.00 90.33           C  
ATOM   2518  HD1 TYR A 157      10.562 -53.858 -10.056  1.00 90.33           H  
ATOM   2519  CD2 TYR A 157      12.147 -52.914  -7.188  1.00 90.33           C  
ATOM   2520  HD2 TYR A 157      12.758 -52.115  -6.797  1.00 90.33           H  
ATOM   2521  CE1 TYR A 157      10.578 -55.006  -8.218  1.00 90.33           C  
ATOM   2522  HE1 TYR A 157       9.992 -55.827  -8.604  1.00 90.33           H  
ATOM   2523  CE2 TYR A 157      11.852 -54.027  -6.382  1.00 90.33           C  
ATOM   2524  HE2 TYR A 157      12.233 -54.076  -5.372  1.00 90.33           H  
ATOM   2525  OH  TYR A 157      10.786 -56.149  -6.113  1.00 90.33           O  
ATOM   2526  HH  TYR A 157      11.271 -56.094  -5.286  1.00 90.33           H  
ATOM   2527  CZ  TYR A 157      11.070 -55.078  -6.897  1.00 90.33           C  
ATOM   2528  N   LYS A 158      13.201 -53.390 -11.801  1.00 88.27           N  
ATOM   2529  H   LYS A 158      12.745 -52.615 -12.260  1.00 88.27           H  
ATOM   2530  CA  LYS A 158      13.329 -54.671 -12.523  1.00 88.27           C  
ATOM   2531  HA  LYS A 158      13.048 -55.492 -11.863  1.00 88.27           H  
ATOM   2532  C   LYS A 158      14.747 -54.988 -12.993  1.00 88.27           C  
ATOM   2533  CB  LYS A 158      12.431 -54.652 -13.760  1.00 88.27           C  
ATOM   2534  HB2 LYS A 158      12.527 -53.692 -14.266  1.00 88.27           H  
ATOM   2535  HB3 LYS A 158      12.768 -55.425 -14.451  1.00 88.27           H  
ATOM   2536  O   LYS A 158      15.031 -56.147 -13.277  1.00 88.27           O  
ATOM   2537  CG  LYS A 158      10.964 -54.927 -13.436  1.00 88.27           C  
ATOM   2538  HG2 LYS A 158      10.583 -54.212 -12.707  1.00 88.27           H  
ATOM   2539  HG3 LYS A 158      10.870 -55.934 -13.030  1.00 88.27           H  
ATOM   2540  CD  LYS A 158      10.194 -54.822 -14.753  1.00 88.27           C  
ATOM   2541  HD2 LYS A 158      10.675 -55.476 -15.480  1.00 88.27           H  
ATOM   2542  HD3 LYS A 158      10.235 -53.796 -15.120  1.00 88.27           H  
ATOM   2543  CE  LYS A 158       8.744 -55.247 -14.559  1.00 88.27           C  
ATOM   2544  HE2 LYS A 158       8.179 -54.396 -14.179  1.00 88.27           H  
ATOM   2545  HE3 LYS A 158       8.716 -56.034 -13.805  1.00 88.27           H  
ATOM   2546  NZ  LYS A 158       8.190 -55.755 -15.836  1.00 88.27           N  
ATOM   2547  HZ1 LYS A 158       8.294 -55.063 -16.564  1.00 88.27           H  
ATOM   2548  HZ2 LYS A 158       7.219 -56.015 -15.734  1.00 88.27           H  
ATOM   2549  HZ3 LYS A 158       8.709 -56.572 -16.123  1.00 88.27           H  
ATOM   2550  N   SER A 159      15.587 -53.970 -13.148  1.00 86.31           N  
ATOM   2551  H   SER A 159      15.272 -53.050 -12.875  1.00 86.31           H  
ATOM   2552  CA  SER A 159      16.937 -54.081 -13.707  1.00 86.31           C  
ATOM   2553  HA  SER A 159      17.086 -55.098 -14.071  1.00 86.31           H  
ATOM   2554  C   SER A 159      18.041 -53.862 -12.665  1.00 86.31           C  
ATOM   2555  CB  SER A 159      17.067 -53.154 -14.924  1.00 86.31           C  
ATOM   2556  HB2 SER A 159      16.411 -53.519 -15.714  1.00 86.31           H  
ATOM   2557  HB3 SER A 159      18.091 -53.187 -15.294  1.00 86.31           H  
ATOM   2558  O   SER A 159      19.217 -53.879 -13.020  1.00 86.31           O  
ATOM   2559  OG  SER A 159      16.713 -51.814 -14.628  1.00 86.31           O  
ATOM   2560  HG  SER A 159      15.759 -51.753 -14.538  1.00 86.31           H  
ATOM   2561  N   GLY A 160      17.675 -53.644 -11.395  1.00 86.73           N  
ATOM   2562  H   GLY A 160      16.688 -53.616 -11.185  1.00 86.73           H  
ATOM   2563  CA  GLY A 160      18.589 -53.351 -10.284  1.00 86.73           C  
ATOM   2564  HA2 GLY A 160      19.379 -54.102 -10.263  1.00 86.73           H  
ATOM   2565  HA3 GLY A 160      18.041 -53.420  -9.344  1.00 86.73           H  
ATOM   2566  C   GLY A 160      19.254 -51.970 -10.346  1.00 86.73           C  
ATOM   2567  O   GLY A 160      19.943 -51.583  -9.405  1.00 86.73           O  
ATOM   2568  N   LYS A 161      19.058 -51.207 -11.430  1.00 87.79           N  
ATOM   2569  H   LYS A 161      18.392 -51.544 -12.110  1.00 87.79           H  
ATOM   2570  CA  LYS A 161      19.785 -49.963 -11.729  1.00 87.79           C  
ATOM   2571  HA  LYS A 161      20.851 -50.141 -11.590  1.00 87.79           H  
ATOM   2572  C   LYS A 161      19.380 -48.821 -10.800  1.00 87.79           C  
ATOM   2573  CB  LYS A 161      19.535 -49.531 -13.184  1.00 87.79           C  
ATOM   2574  HB2 LYS A 161      18.479 -49.295 -13.313  1.00 87.79           H  
ATOM   2575  HB3 LYS A 161      20.110 -48.623 -13.369  1.00 87.79           H  
ATOM   2576  O   LYS A 161      18.195 -48.585 -10.602  1.00 87.79           O  
ATOM   2577  CG  LYS A 161      19.935 -50.591 -14.219  1.00 87.79           C  
ATOM   2578  HG2 LYS A 161      20.946 -50.938 -14.007  1.00 87.79           H  
ATOM   2579  HG3 LYS A 161      19.263 -51.446 -14.146  1.00 87.79           H  
ATOM   2580  CD  LYS A 161      19.866 -50.008 -15.638  1.00 87.79           C  
ATOM   2581  HD2 LYS A 161      20.542 -49.154 -15.695  1.00 87.79           H  
ATOM   2582  HD3 LYS A 161      18.851 -49.668 -15.841  1.00 87.79           H  
ATOM   2583  CE  LYS A 161      20.271 -51.060 -16.678  1.00 87.79           C  
ATOM   2584  HE2 LYS A 161      19.463 -51.786 -16.768  1.00 87.79           H  
ATOM   2585  HE3 LYS A 161      21.151 -51.588 -16.313  1.00 87.79           H  
ATOM   2586  NZ  LYS A 161      20.573 -50.440 -17.995  1.00 87.79           N  
ATOM   2587  HZ1 LYS A 161      19.768 -49.947 -18.354  1.00 87.79           H  
ATOM   2588  HZ2 LYS A 161      21.336 -49.783 -17.907  1.00 87.79           H  
ATOM   2589  HZ3 LYS A 161      20.854 -51.141 -18.665  1.00 87.79           H  
ATOM   2590  N   TYR A 162      20.348 -48.047 -10.320  1.00 88.62           N  
ATOM   2591  H   TYR A 162      21.306 -48.315 -10.495  1.00 88.62           H  
ATOM   2592  CA  TYR A 162      20.112 -46.800  -9.595  1.00 88.62           C  
ATOM   2593  HA  TYR A 162      19.559 -47.033  -8.685  1.00 88.62           H  
ATOM   2594  C   TYR A 162      19.278 -45.815 -10.429  1.00 88.62           C  
ATOM   2595  CB  TYR A 162      21.462 -46.183  -9.203  1.00 88.62           C  
ATOM   2596  HB2 TYR A 162      22.069 -46.061 -10.100  1.00 88.62           H  
ATOM   2597  HB3 TYR A 162      21.984 -46.875  -8.543  1.00 88.62           H  
ATOM   2598  O   TYR A 162      19.548 -45.588 -11.609  1.00 88.62           O  
ATOM   2599  CG  TYR A 162      21.347 -44.844  -8.500  1.00 88.62           C  
ATOM   2600  CD1 TYR A 162      21.594 -43.647  -9.202  1.00 88.62           C  
ATOM   2601  HD1 TYR A 162      21.879 -43.681 -10.243  1.00 88.62           H  
ATOM   2602  CD2 TYR A 162      20.971 -44.800  -7.145  1.00 88.62           C  
ATOM   2603  HD2 TYR A 162      20.777 -45.719  -6.610  1.00 88.62           H  
ATOM   2604  CE1 TYR A 162      21.472 -42.407  -8.545  1.00 88.62           C  
ATOM   2605  HE1 TYR A 162      21.674 -41.486  -9.070  1.00 88.62           H  
ATOM   2606  CE2 TYR A 162      20.842 -43.564  -6.485  1.00 88.62           C  
ATOM   2607  HE2 TYR A 162      20.549 -43.543  -5.446  1.00 88.62           H  
ATOM   2608  OH  TYR A 162      20.979 -41.169  -6.551  1.00 88.62           O  
ATOM   2609  HH  TYR A 162      20.721 -41.273  -5.632  1.00 88.62           H  
ATOM   2610  CZ  TYR A 162      21.096 -42.365  -7.185  1.00 88.62           C  
ATOM   2611  N   CYS A 163      18.266 -45.204  -9.810  1.00 91.37           N  
ATOM   2612  H   CYS A 163      18.074 -45.450  -8.849  1.00 91.37           H  
ATOM   2613  CA  CYS A 163      17.364 -44.274 -10.483  1.00 91.37           C  
ATOM   2614  HA  CYS A 163      17.887 -43.794 -11.310  1.00 91.37           H  
ATOM   2615  C   CYS A 163      16.873 -43.186  -9.525  1.00 91.37           C  
ATOM   2616  CB  CYS A 163      16.206 -45.090 -11.064  1.00 91.37           C  
ATOM   2617  HB2 CYS A 163      16.622 -45.861 -11.713  1.00 91.37           H  
ATOM   2618  HB3 CYS A 163      15.650 -45.564 -10.256  1.00 91.37           H  
ATOM   2619  O   CYS A 163      16.063 -43.450  -8.640  1.00 91.37           O  
ATOM   2620  SG  CYS A 163      15.099 -44.029 -12.032  1.00 91.37           S  
ATOM   2621  HG  CYS A 163      15.965 -43.763 -13.014  1.00 91.37           H  
ATOM   2622  N   ASN A 164      17.348 -41.955  -9.719  1.00 93.29           N  
ATOM   2623  H   ASN A 164      18.003 -41.832 -10.477  1.00 93.29           H  
ATOM   2624  CA  ASN A 164      16.853 -40.761  -9.033  1.00 93.29           C  
ATOM   2625  HA  ASN A 164      16.170 -41.060  -8.238  1.00 93.29           H  
ATOM   2626  C   ASN A 164      16.068 -39.879 -10.018  1.00 93.29           C  
ATOM   2627  CB  ASN A 164      18.039 -40.022  -8.388  1.00 93.29           C  
ATOM   2628  HB2 ASN A 164      18.714 -39.652  -9.160  1.00 93.29           H  
ATOM   2629  HB3 ASN A 164      18.593 -40.713  -7.753  1.00 93.29           H  
ATOM   2630  O   ASN A 164      16.624 -39.474 -11.047  1.00 93.29           O  
ATOM   2631  CG  ASN A 164      17.588 -38.861  -7.519  1.00 93.29           C  
ATOM   2632  ND2 ASN A 164      18.426 -37.879  -7.295  1.00 93.29           N  
ATOM   2633 HD21 ASN A 164      19.340 -37.848  -7.722  1.00 93.29           H  
ATOM   2634 HD22 ASN A 164      18.105 -37.131  -6.697  1.00 93.29           H  
ATOM   2635  OD1 ASN A 164      16.468 -38.812  -7.038  1.00 93.29           O  
ATOM   2636  N   ILE A 165      14.799 -39.603  -9.710  1.00 96.89           N  
ATOM   2637  H   ILE A 165      14.435 -39.977  -8.845  1.00 96.89           H  
ATOM   2638  CA  ILE A 165      13.843 -38.884 -10.560  1.00 96.89           C  
ATOM   2639  HA  ILE A 165      14.347 -38.594 -11.482  1.00 96.89           H  
ATOM   2640  C   ILE A 165      13.356 -37.619  -9.846  1.00 96.89           C  
ATOM   2641  CB  ILE A 165      12.628 -39.771 -10.942  1.00 96.89           C  
ATOM   2642  HB  ILE A 165      12.014 -39.904 -10.051  1.00 96.89           H  
ATOM   2643  O   ILE A 165      12.841 -37.686  -8.727  1.00 96.89           O  
ATOM   2644  CG1 ILE A 165      13.038 -41.183 -11.421  1.00 96.89           C  
ATOM   2645 HG12 ILE A 165      13.717 -41.106 -12.270  1.00 96.89           H  
ATOM   2646 HG13 ILE A 165      13.567 -41.690 -10.614  1.00 96.89           H  
ATOM   2647  CG2 ILE A 165      11.774 -39.042 -12.003  1.00 96.89           C  
ATOM   2648 HG21 ILE A 165      11.451 -38.067 -11.639  1.00 96.89           H  
ATOM   2649 HG22 ILE A 165      12.351 -38.905 -12.918  1.00 96.89           H  
ATOM   2650 HG23 ILE A 165      10.873 -39.612 -12.229  1.00 96.89           H  
ATOM   2651  CD1 ILE A 165      11.856 -42.081 -11.810  1.00 96.89           C  
ATOM   2652 HD11 ILE A 165      12.214 -43.099 -11.969  1.00 96.89           H  
ATOM   2653 HD12 ILE A 165      11.399 -41.729 -12.734  1.00 96.89           H  
ATOM   2654 HD13 ILE A 165      11.116 -42.086 -11.010  1.00 96.89           H  
ATOM   2655  N   VAL A 166      13.423 -36.475 -10.527  1.00 96.46           N  
ATOM   2656  H   VAL A 166      13.843 -36.494 -11.446  1.00 96.46           H  
ATOM   2657  CA  VAL A 166      12.763 -35.231 -10.098  1.00 96.46           C  
ATOM   2658  HA  VAL A 166      12.263 -35.420  -9.148  1.00 96.46           H  
ATOM   2659  C   VAL A 166      11.673 -34.832 -11.091  1.00 96.46           C  
ATOM   2660  CB  VAL A 166      13.789 -34.117  -9.820  1.00 96.46           C  
ATOM   2661  HB  VAL A 166      14.490 -34.506  -9.081  1.00 96.46           H  
ATOM   2662  O   VAL A 166      11.861 -34.936 -12.302  1.00 96.46           O  
ATOM   2663  CG1 VAL A 166      14.589 -33.705 -11.059  1.00 96.46           C  
ATOM   2664 HG11 VAL A 166      13.934 -33.256 -11.806  1.00 96.46           H  
ATOM   2665 HG12 VAL A 166      15.076 -34.581 -11.486  1.00 96.46           H  
ATOM   2666 HG13 VAL A 166      15.363 -32.991 -10.779  1.00 96.46           H  
ATOM   2667  CG2 VAL A 166      13.139 -32.871  -9.207  1.00 96.46           C  
ATOM   2668 HG21 VAL A 166      12.559 -33.154  -8.329  1.00 96.46           H  
ATOM   2669 HG22 VAL A 166      12.486 -32.386  -9.931  1.00 96.46           H  
ATOM   2670 HG23 VAL A 166      13.918 -32.172  -8.903  1.00 96.46           H  
ATOM   2671  N   VAL A 167      10.523 -34.388 -10.581  1.00 97.26           N  
ATOM   2672  H   VAL A 167      10.435 -34.361  -9.576  1.00 97.26           H  
ATOM   2673  CA  VAL A 167       9.350 -33.991 -11.371  1.00 97.26           C  
ATOM   2674  HA  VAL A 167       9.618 -33.989 -12.427  1.00 97.26           H  
ATOM   2675  C   VAL A 167       8.924 -32.581 -10.977  1.00 97.26           C  
ATOM   2676  CB  VAL A 167       8.173 -34.971 -11.181  1.00 97.26           C  
ATOM   2677  HB  VAL A 167       7.784 -34.855 -10.169  1.00 97.26           H  
ATOM   2678  O   VAL A 167       8.589 -32.343  -9.815  1.00 97.26           O  
ATOM   2679  CG1 VAL A 167       7.045 -34.654 -12.177  1.00 97.26           C  
ATOM   2680 HG11 VAL A 167       7.432 -34.640 -13.196  1.00 97.26           H  
ATOM   2681 HG12 VAL A 167       6.259 -35.405 -12.108  1.00 97.26           H  
ATOM   2682 HG13 VAL A 167       6.613 -33.679 -11.952  1.00 97.26           H  
ATOM   2683  CG2 VAL A 167       8.565 -36.447 -11.341  1.00 97.26           C  
ATOM   2684 HG21 VAL A 167       8.984 -36.631 -12.330  1.00 97.26           H  
ATOM   2685 HG22 VAL A 167       7.685 -37.072 -11.192  1.00 97.26           H  
ATOM   2686 HG23 VAL A 167       9.302 -36.719 -10.585  1.00 97.26           H  
ATOM   2687  N   THR A 168       8.907 -31.637 -11.919  1.00 96.21           N  
ATOM   2688  H   THR A 168       9.164 -31.876 -12.866  1.00 96.21           H  
ATOM   2689  CA  THR A 168       8.435 -30.273 -11.633  1.00 96.21           C  
ATOM   2690  HA  THR A 168       8.743 -30.031 -10.616  1.00 96.21           H  
ATOM   2691  C   THR A 168       6.911 -30.162 -11.681  1.00 96.21           C  
ATOM   2692  CB  THR A 168       9.069 -29.195 -12.524  1.00 96.21           C  
ATOM   2693  HB  THR A 168       8.718 -28.221 -12.183  1.00 96.21           H  
ATOM   2694  O   THR A 168       6.217 -30.943 -12.332  1.00 96.21           O  
ATOM   2695  CG2 THR A 168      10.593 -29.197 -12.448  1.00 96.21           C  
ATOM   2696 HG21 THR A 168      10.909 -29.098 -11.410  1.00 96.21           H  
ATOM   2697 HG22 THR A 168      10.990 -28.360 -13.022  1.00 96.21           H  
ATOM   2698 HG23 THR A 168      10.986 -30.130 -12.853  1.00 96.21           H  
ATOM   2699  OG1 THR A 168       8.689 -29.350 -13.866  1.00 96.21           O  
ATOM   2700  HG1 THR A 168       9.030 -28.602 -14.361  1.00 96.21           H  
ATOM   2701  N   GLN A 169       6.381 -29.159 -10.983  1.00 88.55           N  
ATOM   2702  H   GLN A 169       6.991 -28.679 -10.337  1.00 88.55           H  
ATOM   2703  CA  GLN A 169       5.009 -28.670 -11.085  1.00 88.55           C  
ATOM   2704  HA  GLN A 169       4.600 -28.977 -12.048  1.00 88.55           H  
ATOM   2705  C   GLN A 169       4.996 -27.132 -10.999  1.00 88.55           C  
ATOM   2706  CB  GLN A 169       4.148 -29.248  -9.947  1.00 88.55           C  
ATOM   2707  HB2 GLN A 169       4.663 -29.082  -9.001  1.00 88.55           H  
ATOM   2708  HB3 GLN A 169       3.205 -28.703  -9.909  1.00 88.55           H  
ATOM   2709  O   GLN A 169       5.756 -26.560 -10.211  1.00 88.55           O  
ATOM   2710  CG  GLN A 169       3.830 -30.743 -10.085  1.00 88.55           C  
ATOM   2711  HG2 GLN A 169       3.297 -31.072  -9.192  1.00 88.55           H  
ATOM   2712  HG3 GLN A 169       4.753 -31.320 -10.143  1.00 88.55           H  
ATOM   2713  CD  GLN A 169       2.942 -31.038 -11.289  1.00 88.55           C  
ATOM   2714  NE2 GLN A 169       3.463 -31.687 -12.302  1.00 88.55           N  
ATOM   2715 HE21 GLN A 169       2.897 -31.916 -13.106  1.00 88.55           H  
ATOM   2716 HE22 GLN A 169       4.467 -31.782 -12.363  1.00 88.55           H  
ATOM   2717  OE1 GLN A 169       1.778 -30.667 -11.316  1.00 88.55           O  
ATOM   2718  N   PRO A 170       4.088 -26.436 -11.706  1.00 82.62           N  
ATOM   2719  CA  PRO A 170       3.992 -24.974 -11.646  1.00 82.62           C  
ATOM   2720  HA  PRO A 170       4.972 -24.528 -11.816  1.00 82.62           H  
ATOM   2721  C   PRO A 170       3.455 -24.454 -10.298  1.00 82.62           C  
ATOM   2722  CB  PRO A 170       3.069 -24.600 -12.815  1.00 82.62           C  
ATOM   2723  HB2 PRO A 170       3.668 -24.452 -13.714  1.00 82.62           H  
ATOM   2724  HB3 PRO A 170       2.479 -23.706 -12.611  1.00 82.62           H  
ATOM   2725  O   PRO A 170       3.698 -23.309  -9.924  1.00 82.62           O  
ATOM   2726  CG  PRO A 170       2.187 -25.838 -12.992  1.00 82.62           C  
ATOM   2727  HG2 PRO A 170       1.383 -25.829 -12.256  1.00 82.62           H  
ATOM   2728  HG3 PRO A 170       1.783 -25.917 -14.001  1.00 82.62           H  
ATOM   2729  CD  PRO A 170       3.148 -26.979 -12.679  1.00 82.62           C  
ATOM   2730  HD2 PRO A 170       3.687 -27.262 -13.583  1.00 82.62           H  
ATOM   2731  HD3 PRO A 170       2.601 -27.835 -12.285  1.00 82.62           H  
ATOM   2732  N   ARG A 171       2.713 -25.273  -9.533  1.00 76.75           N  
ATOM   2733  H   ARG A 171       2.600 -26.224  -9.856  1.00 76.75           H  
ATOM   2734  CA  ARG A 171       1.982 -24.842  -8.322  1.00 76.75           C  
ATOM   2735  HA  ARG A 171       2.276 -23.819  -8.088  1.00 76.75           H  
ATOM   2736  C   ARG A 171       2.331 -25.702  -7.108  1.00 76.75           C  
ATOM   2737  CB  ARG A 171       0.464 -24.840  -8.602  1.00 76.75           C  
ATOM   2738  HB2 ARG A 171      -0.065 -24.551  -7.694  1.00 76.75           H  
ATOM   2739  HB3 ARG A 171       0.150 -25.846  -8.880  1.00 76.75           H  
ATOM   2740  O   ARG A 171       2.282 -26.928  -7.189  1.00 76.75           O  
ATOM   2741  CG  ARG A 171       0.077 -23.862  -9.726  1.00 76.75           C  
ATOM   2742  HG2 ARG A 171       0.357 -22.850  -9.436  1.00 76.75           H  
ATOM   2743  HG3 ARG A 171       0.628 -24.119 -10.630  1.00 76.75           H  
ATOM   2744  CD  ARG A 171      -1.423 -23.899 -10.056  1.00 76.75           C  
ATOM   2745  HD2 ARG A 171      -1.730 -24.927 -10.248  1.00 76.75           H  
ATOM   2746  HD3 ARG A 171      -1.989 -23.530  -9.201  1.00 76.75           H  
ATOM   2747  NE  ARG A 171      -1.707 -23.064 -11.241  1.00 76.75           N  
ATOM   2748  HE  ARG A 171      -2.018 -22.116 -11.085  1.00 76.75           H  
ATOM   2749  NH1 ARG A 171      -1.086 -24.577 -12.856  1.00 76.75           N  
ATOM   2750 HH11 ARG A 171      -1.279 -25.377 -12.271  1.00 76.75           H  
ATOM   2751 HH12 ARG A 171      -0.930 -24.710 -13.845  1.00 76.75           H  
ATOM   2752  NH2 ARG A 171      -1.460 -22.468 -13.425  1.00 76.75           N  
ATOM   2753 HH21 ARG A 171      -1.606 -21.487 -13.233  1.00 76.75           H  
ATOM   2754 HH22 ARG A 171      -1.145 -22.703 -14.355  1.00 76.75           H  
ATOM   2755  CZ  ARG A 171      -1.429 -23.377 -12.498  1.00 76.75           C  
ATOM   2756  N   ARG A 172       2.581 -25.066  -5.950  1.00 74.93           N  
ATOM   2757  H   ARG A 172       2.606 -24.057  -5.981  1.00 74.93           H  
ATOM   2758  CA  ARG A 172       2.915 -25.744  -4.672  1.00 74.93           C  
ATOM   2759  HA  ARG A 172       3.866 -26.264  -4.788  1.00 74.93           H  
ATOM   2760  C   ARG A 172       1.892 -26.837  -4.310  1.00 74.93           C  
ATOM   2761  CB  ARG A 172       3.045 -24.725  -3.512  1.00 74.93           C  
ATOM   2762  HB2 ARG A 172       3.230 -25.286  -2.595  1.00 74.93           H  
ATOM   2763  HB3 ARG A 172       2.095 -24.204  -3.391  1.00 74.93           H  
ATOM   2764  O   ARG A 172       2.273 -27.962  -4.006  1.00 74.93           O  
ATOM   2765  CG  ARG A 172       4.167 -23.673  -3.657  1.00 74.93           C  
ATOM   2766  HG2 ARG A 172       3.975 -23.057  -4.535  1.00 74.93           H  
ATOM   2767  HG3 ARG A 172       5.121 -24.184  -3.789  1.00 74.93           H  
ATOM   2768  CD  ARG A 172       4.253 -22.762  -2.411  1.00 74.93           C  
ATOM   2769  HD2 ARG A 172       3.294 -22.264  -2.271  1.00 74.93           H  
ATOM   2770  HD3 ARG A 172       4.443 -23.390  -1.540  1.00 74.93           H  
ATOM   2771  NE  ARG A 172       5.319 -21.733  -2.512  1.00 74.93           N  
ATOM   2772  HE  ARG A 172       5.685 -21.528  -3.431  1.00 74.93           H  
ATOM   2773  NH1 ARG A 172       5.434 -21.128  -0.282  1.00 74.93           N  
ATOM   2774 HH11 ARG A 172       5.879 -20.578   0.439  1.00 74.93           H  
ATOM   2775 HH12 ARG A 172       4.613 -21.672  -0.058  1.00 74.93           H  
ATOM   2776  NH2 ARG A 172       6.879 -20.252  -1.707  1.00 74.93           N  
ATOM   2777 HH21 ARG A 172       7.243 -20.060  -2.629  1.00 74.93           H  
ATOM   2778 HH22 ARG A 172       7.367 -19.863  -0.912  1.00 74.93           H  
ATOM   2779  CZ  ARG A 172       5.862 -21.045  -1.509  1.00 74.93           C  
ATOM   2780  N   ILE A 173       0.597 -26.525  -4.421  1.00 68.88           N  
ATOM   2781  H   ILE A 173       0.361 -25.573  -4.662  1.00 68.88           H  
ATOM   2782  CA  ILE A 173      -0.505 -27.462  -4.132  1.00 68.88           C  
ATOM   2783  HA  ILE A 173      -0.350 -27.841  -3.122  1.00 68.88           H  
ATOM   2784  C   ILE A 173      -0.515 -28.691  -5.056  1.00 68.88           C  
ATOM   2785  CB  ILE A 173      -1.859 -26.710  -4.147  1.00 68.88           C  
ATOM   2786  HB  ILE A 173      -1.751 -25.847  -3.490  1.00 68.88           H  
ATOM   2787  O   ILE A 173      -0.879 -29.777  -4.611  1.00 68.88           O  
ATOM   2788  CG1 ILE A 173      -2.983 -27.593  -3.560  1.00 68.88           C  
ATOM   2789 HG12 ILE A 173      -2.642 -28.008  -2.612  1.00 68.88           H  
ATOM   2790 HG13 ILE A 173      -3.193 -28.423  -4.235  1.00 68.88           H  
ATOM   2791  CG2 ILE A 173      -2.225 -26.185  -5.550  1.00 68.88           C  
ATOM   2792 HG21 ILE A 173      -1.398 -25.619  -5.979  1.00 68.88           H  
ATOM   2793 HG22 ILE A 173      -3.084 -25.518  -5.484  1.00 68.88           H  
ATOM   2794 HG23 ILE A 173      -2.480 -27.012  -6.213  1.00 68.88           H  
ATOM   2795  CD1 ILE A 173      -4.293 -26.839  -3.297  1.00 68.88           C  
ATOM   2796 HD11 ILE A 173      -4.995 -27.504  -2.794  1.00 68.88           H  
ATOM   2797 HD12 ILE A 173      -4.740 -26.511  -4.235  1.00 68.88           H  
ATOM   2798 HD13 ILE A 173      -4.105 -25.976  -2.659  1.00 68.88           H  
ATOM   2799  N   ALA A 174      -0.076 -28.551  -6.313  1.00 76.83           N  
ATOM   2800  H   ALA A 174       0.327 -27.671  -6.600  1.00 76.83           H  
ATOM   2801  CA  ALA A 174      -0.012 -29.665  -7.253  1.00 76.83           C  
ATOM   2802  HA  ALA A 174      -0.953 -30.213  -7.206  1.00 76.83           H  
ATOM   2803  C   ALA A 174       1.100 -30.648  -6.856  1.00 76.83           C  
ATOM   2804  CB  ALA A 174       0.137 -29.121  -8.679  1.00 76.83           C  
ATOM   2805  HB1 ALA A 174       0.098 -29.949  -9.387  1.00 76.83           H  
ATOM   2806  HB2 ALA A 174      -0.678 -28.433  -8.905  1.00 76.83           H  
ATOM   2807  HB3 ALA A 174       1.091 -28.607  -8.797  1.00 76.83           H  
ATOM   2808  O   ALA A 174       0.817 -31.832  -6.705  1.00 76.83           O  
ATOM   2809  N   ALA A 175       2.317 -30.161  -6.575  1.00 85.73           N  
ATOM   2810  H   ALA A 175       2.480 -29.171  -6.690  1.00 85.73           H  
ATOM   2811  CA  ALA A 175       3.433 -31.002  -6.122  1.00 85.73           C  
ATOM   2812  HA  ALA A 175       3.688 -31.704  -6.916  1.00 85.73           H  
ATOM   2813  C   ALA A 175       3.069 -31.841  -4.879  1.00 85.73           C  
ATOM   2814  CB  ALA A 175       4.653 -30.108  -5.858  1.00 85.73           C  
ATOM   2815  HB1 ALA A 175       5.493 -30.726  -5.540  1.00 85.73           H  
ATOM   2816  HB2 ALA A 175       4.937 -29.580  -6.768  1.00 85.73           H  
ATOM   2817  HB3 ALA A 175       4.430 -29.384  -5.074  1.00 85.73           H  
ATOM   2818  O   ALA A 175       3.263 -33.056  -4.877  1.00 85.73           O  
ATOM   2819  N   ILE A 176       2.460 -31.212  -3.864  1.00 79.88           N  
ATOM   2820  H   ILE A 176       2.345 -30.211  -3.931  1.00 79.88           H  
ATOM   2821  CA  ILE A 176       2.000 -31.892  -2.639  1.00 79.88           C  
ATOM   2822  HA  ILE A 176       2.840 -32.432  -2.202  1.00 79.88           H  
ATOM   2823  C   ILE A 176       0.903 -32.922  -2.958  1.00 79.88           C  
ATOM   2824  CB  ILE A 176       1.489 -30.858  -1.605  1.00 79.88           C  
ATOM   2825  HB  ILE A 176       0.660 -30.313  -2.055  1.00 79.88           H  
ATOM   2826  O   ILE A 176       0.977 -34.074  -2.529  1.00 79.88           O  
ATOM   2827  CG1 ILE A 176       2.579 -29.835  -1.207  1.00 79.88           C  
ATOM   2828 HG12 ILE A 176       3.120 -29.491  -2.088  1.00 79.88           H  
ATOM   2829 HG13 ILE A 176       3.301 -30.319  -0.549  1.00 79.88           H  
ATOM   2830  CG2 ILE A 176       0.972 -31.573  -0.340  1.00 79.88           C  
ATOM   2831 HG21 ILE A 176       0.627 -30.852   0.402  1.00 79.88           H  
ATOM   2832 HG22 ILE A 176       0.130 -32.223  -0.578  1.00 79.88           H  
ATOM   2833 HG23 ILE A 176       1.770 -32.173   0.097  1.00 79.88           H  
ATOM   2834  CD1 ILE A 176       2.014 -28.593  -0.502  1.00 79.88           C  
ATOM   2835 HD11 ILE A 176       1.573 -28.859   0.458  1.00 79.88           H  
ATOM   2836 HD12 ILE A 176       2.819 -27.882  -0.319  1.00 79.88           H  
ATOM   2837 HD13 ILE A 176       1.262 -28.119  -1.132  1.00 79.88           H  
ATOM   2838  N   SER A 177      -0.127 -32.520  -3.712  1.00 74.45           N  
ATOM   2839  H   SER A 177      -0.127 -31.574  -4.065  1.00 74.45           H  
ATOM   2840  CA  SER A 177      -1.278 -33.377  -4.023  1.00 74.45           C  
ATOM   2841  HA  SER A 177      -1.706 -33.731  -3.086  1.00 74.45           H  
ATOM   2842  C   SER A 177      -0.878 -34.608  -4.841  1.00 74.45           C  
ATOM   2843  CB  SER A 177      -2.341 -32.555  -4.761  1.00 74.45           C  
ATOM   2844  HB2 SER A 177      -1.926 -32.173  -5.694  1.00 74.45           H  
ATOM   2845  HB3 SER A 177      -2.635 -31.711  -4.138  1.00 74.45           H  
ATOM   2846  O   SER A 177      -1.333 -35.712  -4.543  1.00 74.45           O  
ATOM   2847  OG  SER A 177      -3.487 -33.333  -5.047  1.00 74.45           O  
ATOM   2848  HG  SER A 177      -3.733 -33.832  -4.265  1.00 74.45           H  
ATOM   2849  N   ILE A 178       0.009 -34.436  -5.823  1.00 86.14           N  
ATOM   2850  H   ILE A 178       0.353 -33.503  -5.997  1.00 86.14           H  
ATOM   2851  CA  ILE A 178       0.497 -35.509  -6.693  1.00 86.14           C  
ATOM   2852  HA  ILE A 178      -0.355 -36.095  -7.036  1.00 86.14           H  
ATOM   2853  C   ILE A 178       1.410 -36.466  -5.924  1.00 86.14           C  
ATOM   2854  CB  ILE A 178       1.182 -34.902  -7.934  1.00 86.14           C  
ATOM   2855  HB  ILE A 178       1.906 -34.159  -7.599  1.00 86.14           H  
ATOM   2856  O   ILE A 178       1.195 -37.674  -6.010  1.00 86.14           O  
ATOM   2857  CG1 ILE A 178       0.124 -34.225  -8.838  1.00 86.14           C  
ATOM   2858 HG12 ILE A 178      -0.636 -33.728  -8.235  1.00 86.14           H  
ATOM   2859 HG13 ILE A 178      -0.379 -34.983  -9.438  1.00 86.14           H  
ATOM   2860  CG2 ILE A 178       1.933 -35.975  -8.739  1.00 86.14           C  
ATOM   2861 HG21 ILE A 178       2.704 -36.448  -8.130  1.00 86.14           H  
ATOM   2862 HG22 ILE A 178       2.449 -35.513  -9.582  1.00 86.14           H  
ATOM   2863 HG23 ILE A 178       1.247 -36.739  -9.104  1.00 86.14           H  
ATOM   2864  CD1 ILE A 178       0.724 -33.166  -9.765  1.00 86.14           C  
ATOM   2865 HD11 ILE A 178       1.611 -33.549 -10.270  1.00 86.14           H  
ATOM   2866 HD12 ILE A 178      -0.017 -32.863 -10.505  1.00 86.14           H  
ATOM   2867 HD13 ILE A 178       1.021 -32.291  -9.187  1.00 86.14           H  
ATOM   2868  N   ALA A 179       2.365 -35.967  -5.129  1.00 89.91           N  
ATOM   2869  H   ALA A 179       2.521 -34.970  -5.097  1.00 89.91           H  
ATOM   2870  CA  ALA A 179       3.220 -36.826  -4.307  1.00 89.91           C  
ATOM   2871  HA  ALA A 179       3.775 -37.501  -4.959  1.00 89.91           H  
ATOM   2872  C   ALA A 179       2.386 -37.684  -3.344  1.00 89.91           C  
ATOM   2873  CB  ALA A 179       4.220 -35.955  -3.545  1.00 89.91           C  
ATOM   2874  HB1 ALA A 179       4.828 -35.395  -4.255  1.00 89.91           H  
ATOM   2875  HB2 ALA A 179       3.695 -35.254  -2.895  1.00 89.91           H  
ATOM   2876  HB3 ALA A 179       4.875 -36.584  -2.943  1.00 89.91           H  
ATOM   2877  O   ALA A 179       2.532 -38.905  -3.309  1.00 89.91           O  
ATOM   2878  N   ASN A 180       1.432 -37.068  -2.637  1.00 84.82           N  
ATOM   2879  H   ASN A 180       1.371 -36.061  -2.689  1.00 84.82           H  
ATOM   2880  CA  ASN A 180       0.530 -37.783  -1.734  1.00 84.82           C  
ATOM   2881  HA  ASN A 180       1.131 -38.348  -1.021  1.00 84.82           H  
ATOM   2882  C   ASN A 180      -0.342 -38.808  -2.475  1.00 84.82           C  
ATOM   2883  CB  ASN A 180      -0.316 -36.755  -0.963  1.00 84.82           C  
ATOM   2884  HB2 ASN A 180      -1.119 -37.273  -0.440  1.00 84.82           H  
ATOM   2885  HB3 ASN A 180      -0.760 -36.045  -1.661  1.00 84.82           H  
ATOM   2886  O   ASN A 180      -0.558 -39.908  -1.964  1.00 84.82           O  
ATOM   2887  CG  ASN A 180       0.491 -35.999   0.081  1.00 84.82           C  
ATOM   2888  ND2 ASN A 180      -0.057 -34.952   0.649  1.00 84.82           N  
ATOM   2889 HD21 ASN A 180      -0.963 -34.613   0.360  1.00 84.82           H  
ATOM   2890 HD22 ASN A 180       0.517 -34.494   1.344  1.00 84.82           H  
ATOM   2891  OD1 ASN A 180       1.597 -36.360   0.439  1.00 84.82           O  
ATOM   2892  N   ARG A 181      -0.801 -38.488  -3.692  1.00 83.75           N  
ATOM   2893  H   ARG A 181      -0.609 -37.561  -4.044  1.00 83.75           H  
ATOM   2894  CA  ARG A 181      -1.562 -39.412  -4.540  1.00 83.75           C  
ATOM   2895  HA  ARG A 181      -2.365 -39.830  -3.932  1.00 83.75           H  
ATOM   2896  C   ARG A 181      -0.722 -40.604  -5.011  1.00 83.75           C  
ATOM   2897  CB  ARG A 181      -2.172 -38.624  -5.714  1.00 83.75           C  
ATOM   2898  HB2 ARG A 181      -1.376 -38.108  -6.251  1.00 83.75           H  
ATOM   2899  HB3 ARG A 181      -2.853 -37.870  -5.318  1.00 83.75           H  
ATOM   2900  O   ARG A 181      -1.227 -41.721  -5.005  1.00 83.75           O  
ATOM   2901  CG  ARG A 181      -2.931 -39.491  -6.725  1.00 83.75           C  
ATOM   2902  HG2 ARG A 181      -2.240 -40.203  -7.176  1.00 83.75           H  
ATOM   2903  HG3 ARG A 181      -3.311 -38.851  -7.521  1.00 83.75           H  
ATOM   2904  CD  ARG A 181      -4.107 -40.247  -6.097  1.00 83.75           C  
ATOM   2905  HD2 ARG A 181      -3.779 -40.767  -5.197  1.00 83.75           H  
ATOM   2906  HD3 ARG A 181      -4.893 -39.539  -5.834  1.00 83.75           H  
ATOM   2907  NE  ARG A 181      -4.605 -41.247  -7.042  1.00 83.75           N  
ATOM   2908  HE  ARG A 181      -3.989 -41.500  -7.802  1.00 83.75           H  
ATOM   2909  NH1 ARG A 181      -6.448 -41.995  -5.895  1.00 83.75           N  
ATOM   2910 HH11 ARG A 181      -7.176 -42.687  -5.786  1.00 83.75           H  
ATOM   2911 HH12 ARG A 181      -6.236 -41.345  -5.151  1.00 83.75           H  
ATOM   2912  NH2 ARG A 181      -5.774 -42.983  -7.805  1.00 83.75           N  
ATOM   2913 HH21 ARG A 181      -5.017 -43.064  -8.468  1.00 83.75           H  
ATOM   2914 HH22 ARG A 181      -6.475 -43.706  -7.730  1.00 83.75           H  
ATOM   2915  CZ  ARG A 181      -5.621 -42.063  -6.902  1.00 83.75           C  
ATOM   2916  N   VAL A 182       0.542 -40.397  -5.380  1.00 90.54           N  
ATOM   2917  H   VAL A 182       0.888 -39.448  -5.382  1.00 90.54           H  
ATOM   2918  CA  VAL A 182       1.456 -41.480  -5.786  1.00 90.54           C  
ATOM   2919  HA  VAL A 182       0.939 -42.123  -6.498  1.00 90.54           H  
ATOM   2920  C   VAL A 182       1.819 -42.372  -4.597  1.00 90.54           C  
ATOM   2921  CB  VAL A 182       2.697 -40.908  -6.498  1.00 90.54           C  
ATOM   2922  HB  VAL A 182       3.118 -40.096  -5.905  1.00 90.54           H  
ATOM   2923  O   VAL A 182       1.809 -43.592  -4.740  1.00 90.54           O  
ATOM   2924  CG1 VAL A 182       3.793 -41.956  -6.734  1.00 90.54           C  
ATOM   2925 HG11 VAL A 182       3.372 -42.830  -7.230  1.00 90.54           H  
ATOM   2926 HG12 VAL A 182       4.588 -41.533  -7.348  1.00 90.54           H  
ATOM   2927 HG13 VAL A 182       4.228 -42.260  -5.782  1.00 90.54           H  
ATOM   2928  CG2 VAL A 182       2.279 -40.360  -7.871  1.00 90.54           C  
ATOM   2929 HG21 VAL A 182       1.519 -39.587  -7.755  1.00 90.54           H  
ATOM   2930 HG22 VAL A 182       3.141 -39.915  -8.367  1.00 90.54           H  
ATOM   2931 HG23 VAL A 182       1.881 -41.164  -8.491  1.00 90.54           H  
ATOM   2932  N   CYS A 183       2.034 -41.802  -3.407  1.00 90.51           N  
ATOM   2933  H   CYS A 183       2.116 -40.797  -3.352  1.00 90.51           H  
ATOM   2934  CA  CYS A 183       2.200 -42.581  -2.176  1.00 90.51           C  
ATOM   2935  HA  CYS A 183       3.045 -43.258  -2.303  1.00 90.51           H  
ATOM   2936  C   CYS A 183       0.969 -43.458  -1.881  1.00 90.51           C  
ATOM   2937  CB  CYS A 183       2.510 -41.631  -1.012  1.00 90.51           C  
ATOM   2938  HB2 CYS A 183       2.509 -42.193  -0.078  1.00 90.51           H  
ATOM   2939  HB3 CYS A 183       1.752 -40.849  -0.959  1.00 90.51           H  
ATOM   2940  O   CYS A 183       1.122 -44.645  -1.597  1.00 90.51           O  
ATOM   2941  SG  CYS A 183       4.150 -40.892  -1.253  1.00 90.51           S  
ATOM   2942  HG  CYS A 183       4.135 -40.073  -0.198  1.00 90.51           H  
ATOM   2943  N   GLN A 184      -0.248 -42.917  -2.032  1.00 87.16           N  
ATOM   2944  H   GLN A 184      -0.310 -41.934  -2.258  1.00 87.16           H  
ATOM   2945  CA  GLN A 184      -1.496 -43.685  -1.907  1.00 87.16           C  
ATOM   2946  HA  GLN A 184      -1.510 -44.175  -0.933  1.00 87.16           H  
ATOM   2947  C   GLN A 184      -1.618 -44.800  -2.961  1.00 87.16           C  
ATOM   2948  CB  GLN A 184      -2.708 -42.745  -2.003  1.00 87.16           C  
ATOM   2949  HB2 GLN A 184      -2.583 -42.088  -2.864  1.00 87.16           H  
ATOM   2950  HB3 GLN A 184      -3.606 -43.342  -2.163  1.00 87.16           H  
ATOM   2951  O   GLN A 184      -1.969 -45.921  -2.611  1.00 87.16           O  
ATOM   2952  CG  GLN A 184      -2.923 -41.901  -0.739  1.00 87.16           C  
ATOM   2953  HG2 GLN A 184      -1.997 -41.393  -0.468  1.00 87.16           H  
ATOM   2954  HG3 GLN A 184      -3.193 -42.563   0.084  1.00 87.16           H  
ATOM   2955  CD  GLN A 184      -4.020 -40.849  -0.905  1.00 87.16           C  
ATOM   2956  NE2 GLN A 184      -4.373 -40.153   0.154  1.00 87.16           N  
ATOM   2957 HE21 GLN A 184      -3.952 -40.341   1.052  1.00 87.16           H  
ATOM   2958 HE22 GLN A 184      -5.123 -39.490   0.023  1.00 87.16           H  
ATOM   2959  OE1 GLN A 184      -4.588 -40.625  -1.967  1.00 87.16           O  
ATOM   2960  N   GLU A 185      -1.294 -44.531  -4.231  1.00 86.10           N  
ATOM   2961  H   GLU A 185      -1.032 -43.586  -4.471  1.00 86.10           H  
ATOM   2962  CA  GLU A 185      -1.314 -45.537  -5.313  1.00 86.10           C  
ATOM   2963  HA  GLU A 185      -2.282 -46.038  -5.312  1.00 86.10           H  
ATOM   2964  C   GLU A 185      -0.268 -46.655  -5.149  1.00 86.10           C  
ATOM   2965  CB  GLU A 185      -1.118 -44.851  -6.681  1.00 86.10           C  
ATOM   2966  HB2 GLU A 185      -0.294 -44.139  -6.618  1.00 86.10           H  
ATOM   2967  HB3 GLU A 185      -0.858 -45.606  -7.423  1.00 86.10           H  
ATOM   2968  O   GLU A 185      -0.360 -47.681  -5.826  1.00 86.10           O  
ATOM   2969  CG  GLU A 185      -2.387 -44.138  -7.170  1.00 86.10           C  
ATOM   2970  HG2 GLU A 185      -3.188 -44.874  -7.244  1.00 86.10           H  
ATOM   2971  HG3 GLU A 185      -2.692 -43.401  -6.427  1.00 86.10           H  
ATOM   2972  CD  GLU A 185      -2.235 -43.440  -8.534  1.00 86.10           C  
ATOM   2973  OE1 GLU A 185      -3.197 -42.709  -8.890  1.00 86.10           O  
ATOM   2974  OE2 GLU A 185      -1.211 -43.626  -9.234  1.00 86.10           O  
ATOM   2975  N   ARG A 186       0.726 -46.473  -4.271  1.00 89.42           N  
ATOM   2976  H   ARG A 186       0.767 -45.580  -3.801  1.00 89.42           H  
ATOM   2977  CA  ARG A 186       1.814 -47.433  -4.025  1.00 89.42           C  
ATOM   2978  HA  ARG A 186       1.675 -48.291  -4.682  1.00 89.42           H  
ATOM   2979  C   ARG A 186       1.825 -48.056  -2.635  1.00 89.42           C  
ATOM   2980  CB  ARG A 186       3.157 -46.758  -4.351  1.00 89.42           C  
ATOM   2981  HB2 ARG A 186       3.976 -47.314  -3.895  1.00 89.42           H  
ATOM   2982  HB3 ARG A 186       3.169 -45.746  -3.946  1.00 89.42           H  
ATOM   2983  O   ARG A 186       2.685 -48.895  -2.382  1.00 89.42           O  
ATOM   2984  CG  ARG A 186       3.383 -46.722  -5.864  1.00 89.42           C  
ATOM   2985  HG2 ARG A 186       2.459 -46.426  -6.360  1.00 89.42           H  
ATOM   2986  HG3 ARG A 186       4.142 -45.976  -6.101  1.00 89.42           H  
ATOM   2987  CD  ARG A 186       3.823 -48.105  -6.378  1.00 89.42           C  
ATOM   2988  HD2 ARG A 186       3.371 -48.263  -7.357  1.00 89.42           H  
ATOM   2989  HD3 ARG A 186       3.467 -48.893  -5.716  1.00 89.42           H  
ATOM   2990  NE  ARG A 186       5.289 -48.177  -6.491  1.00 89.42           N  
ATOM   2991  HE  ARG A 186       5.811 -47.522  -5.927  1.00 89.42           H  
ATOM   2992  NH1 ARG A 186       5.488 -49.827  -8.093  1.00 89.42           N  
ATOM   2993 HH11 ARG A 186       4.535 -50.145  -7.989  1.00 89.42           H  
ATOM   2994 HH12 ARG A 186       6.022 -50.091  -8.908  1.00 89.42           H  
ATOM   2995  NH2 ARG A 186       7.175 -48.510  -7.720  1.00 89.42           N  
ATOM   2996 HH21 ARG A 186       7.534 -48.912  -8.574  1.00 89.42           H  
ATOM   2997 HH22 ARG A 186       7.669 -47.773  -7.236  1.00 89.42           H  
ATOM   2998  CZ  ARG A 186       5.966 -48.841  -7.406  1.00 89.42           C  
ATOM   2999  N   GLU A 187       0.891 -47.675  -1.762  1.00 88.22           N  
ATOM   3000  H   GLU A 187       0.191 -47.021  -2.082  1.00 88.22           H  
ATOM   3001  CA  GLU A 187       0.888 -48.052  -0.338  1.00 88.22           C  
ATOM   3002  HA  GLU A 187       0.101 -47.471   0.143  1.00 88.22           H  
ATOM   3003  C   GLU A 187       2.196 -47.635   0.380  1.00 88.22           C  
ATOM   3004  CB  GLU A 187       0.507 -49.542  -0.164  1.00 88.22           C  
ATOM   3005  HB2 GLU A 187       0.494 -49.785   0.899  1.00 88.22           H  
ATOM   3006  HB3 GLU A 187       1.267 -50.160  -0.641  1.00 88.22           H  
ATOM   3007  O   GLU A 187       2.632 -48.263   1.344  1.00 88.22           O  
ATOM   3008  CG  GLU A 187      -0.878 -49.891  -0.752  1.00 88.22           C  
ATOM   3009  HG2 GLU A 187      -0.965 -49.463  -1.750  1.00 88.22           H  
ATOM   3010  HG3 GLU A 187      -1.645 -49.431  -0.128  1.00 88.22           H  
ATOM   3011  CD  GLU A 187      -1.149 -51.404  -0.871  1.00 88.22           C  
ATOM   3012  OE1 GLU A 187      -2.130 -51.772  -1.549  1.00 88.22           O  
ATOM   3013  OE2 GLU A 187      -0.354 -52.227  -0.357  1.00 88.22           O  
ATOM   3014  N   TRP A 188       2.841 -46.563  -0.096  1.00 89.45           N  
ATOM   3015  H   TRP A 188       2.389 -46.036  -0.830  1.00 89.45           H  
ATOM   3016  CA  TRP A 188       4.083 -46.028   0.464  1.00 89.45           C  
ATOM   3017  HA  TRP A 188       4.637 -46.842   0.932  1.00 89.45           H  
ATOM   3018  C   TRP A 188       3.808 -44.992   1.556  1.00 89.45           C  
ATOM   3019  CB  TRP A 188       4.964 -45.430  -0.647  1.00 89.45           C  
ATOM   3020  HB2 TRP A 188       5.766 -44.864  -0.172  1.00 89.45           H  
ATOM   3021  HB3 TRP A 188       4.368 -44.719  -1.219  1.00 89.45           H  
ATOM   3022  O   TRP A 188       2.928 -44.138   1.422  1.00 89.45           O  
ATOM   3023  CG  TRP A 188       5.622 -46.381  -1.608  1.00 89.45           C  
ATOM   3024  CD1 TRP A 188       5.816 -47.707  -1.417  1.00 89.45           C  
ATOM   3025  HD1 TRP A 188       5.475 -48.269  -0.560  1.00 89.45           H  
ATOM   3026  CD2 TRP A 188       6.205 -46.089  -2.919  1.00 89.45           C  
ATOM   3027  CE2 TRP A 188       6.822 -47.277  -3.416  1.00 89.45           C  
ATOM   3028  CE3 TRP A 188       6.266 -44.945  -3.746  1.00 89.45           C  
ATOM   3029  HE3 TRP A 188       5.790 -44.035  -3.410  1.00 89.45           H  
ATOM   3030  NE1 TRP A 188       6.516 -48.239  -2.480  1.00 89.45           N  
ATOM   3031  HE1 TRP A 188       6.713 -49.226  -2.563  1.00 89.45           H  
ATOM   3032  CH2 TRP A 188       7.598 -46.142  -5.407  1.00 89.45           C  
ATOM   3033  HH2 TRP A 188       8.181 -46.123  -6.316  1.00 89.45           H  
ATOM   3034  CZ2 TRP A 188       7.535 -47.308  -4.624  1.00 89.45           C  
ATOM   3035  HZ2 TRP A 188       8.053 -48.210  -4.914  1.00 89.45           H  
ATOM   3036  CZ3 TRP A 188       6.943 -44.973  -4.981  1.00 89.45           C  
ATOM   3037  HZ3 TRP A 188       7.001 -44.078  -5.582  1.00 89.45           H  
ATOM   3038  N   GLN A 189       4.616 -45.014   2.619  1.00 86.06           N  
ATOM   3039  H   GLN A 189       5.348 -45.708   2.662  1.00 86.06           H  
ATOM   3040  CA  GLN A 189       4.647 -43.917   3.585  1.00 86.06           C  
ATOM   3041  HA  GLN A 189       3.626 -43.711   3.908  1.00 86.06           H  
ATOM   3042  C   GLN A 189       5.190 -42.650   2.911  1.00 86.06           C  
ATOM   3043  CB  GLN A 189       5.475 -44.293   4.823  1.00 86.06           C  
ATOM   3044  HB2 GLN A 189       5.615 -43.398   5.430  1.00 86.06           H  
ATOM   3045  HB3 GLN A 189       6.455 -44.654   4.513  1.00 86.06           H  
ATOM   3046  O   GLN A 189       6.167 -42.701   2.159  1.00 86.06           O  
ATOM   3047  CG  GLN A 189       4.778 -45.360   5.685  1.00 86.06           C  
ATOM   3048  HG2 GLN A 189       3.779 -45.010   5.945  1.00 86.06           H  
ATOM   3049  HG3 GLN A 189       4.679 -46.284   5.115  1.00 86.06           H  
ATOM   3050  CD  GLN A 189       5.528 -45.670   6.980  1.00 86.06           C  
ATOM   3051  NE2 GLN A 189       4.948 -46.436   7.877  1.00 86.06           N  
ATOM   3052 HE21 GLN A 189       4.034 -46.834   7.720  1.00 86.06           H  
ATOM   3053 HE22 GLN A 189       5.493 -46.609   8.710  1.00 86.06           H  
ATOM   3054  OE1 GLN A 189       6.640 -45.238   7.219  1.00 86.06           O  
ATOM   3055  N   GLN A 190       4.556 -41.508   3.183  1.00 83.50           N  
ATOM   3056  H   GLN A 190       3.798 -41.525   3.851  1.00 83.50           H  
ATOM   3057  CA  GLN A 190       5.016 -40.209   2.693  1.00 83.50           C  
ATOM   3058  HA  GLN A 190       5.014 -40.221   1.603  1.00 83.50           H  
ATOM   3059  C   GLN A 190       6.453 -39.944   3.160  1.00 83.50           C  
ATOM   3060  CB  GLN A 190       4.078 -39.094   3.186  1.00 83.50           C  
ATOM   3061  HB2 GLN A 190       4.008 -39.149   4.273  1.00 83.50           H  
ATOM   3062  HB3 GLN A 190       4.505 -38.127   2.922  1.00 83.50           H  
ATOM   3063  O   GLN A 190       6.825 -40.332   4.265  1.00 83.50           O  
ATOM   3064  CG  GLN A 190       2.667 -39.185   2.578  1.00 83.50           C  
ATOM   3065  HG2 GLN A 190       2.264 -40.186   2.731  1.00 83.50           H  
ATOM   3066  HG3 GLN A 190       2.727 -39.002   1.505  1.00 83.50           H  
ATOM   3067  CD  GLN A 190       1.682 -38.187   3.187  1.00 83.50           C  
ATOM   3068  NE2 GLN A 190       0.414 -38.284   2.854  1.00 83.50           N  
ATOM   3069 HE21 GLN A 190       0.109 -38.979   2.188  1.00 83.50           H  
ATOM   3070 HE22 GLN A 190      -0.192 -37.609   3.298  1.00 83.50           H  
ATOM   3071  OE1 GLN A 190       2.001 -37.331   3.992  1.00 83.50           O  
ATOM   3072  N   ASN A 191       7.240 -39.259   2.328  1.00 82.24           N  
ATOM   3073  H   ASN A 191       6.878 -39.004   1.420  1.00 82.24           H  
ATOM   3074  CA  ASN A 191       8.634 -38.899   2.610  1.00 82.24           C  
ATOM   3075  HA  ASN A 191       8.979 -38.331   1.746  1.00 82.24           H  
ATOM   3076  C   ASN A 191       9.613 -40.086   2.695  1.00 82.24           C  
ATOM   3077  CB  ASN A 191       8.704 -37.932   3.806  1.00 82.24           C  
ATOM   3078  HB2 ASN A 191       9.735 -37.599   3.923  1.00 82.24           H  
ATOM   3079  HB3 ASN A 191       8.434 -38.460   4.720  1.00 82.24           H  
ATOM   3080  O   ASN A 191      10.683 -39.955   3.282  1.00 82.24           O  
ATOM   3081  CG  ASN A 191       7.815 -36.713   3.643  1.00 82.24           C  
ATOM   3082  ND2 ASN A 191       7.344 -36.151   4.731  1.00 82.24           N  
ATOM   3083 HD21 ASN A 191       6.728 -35.361   4.603  1.00 82.24           H  
ATOM   3084 HD22 ASN A 191       7.539 -36.558   5.634  1.00 82.24           H  
ATOM   3085  OD1 ASN A 191       7.529 -36.249   2.549  1.00 82.24           O  
ATOM   3086  N   THR A 192       9.270 -41.220   2.076  1.00 89.36           N  
ATOM   3087  H   THR A 192       8.361 -41.259   1.638  1.00 89.36           H  
ATOM   3088  CA  THR A 192      10.198 -42.341   1.846  1.00 89.36           C  
ATOM   3089  HA  THR A 192      11.106 -42.171   2.425  1.00 89.36           H  
ATOM   3090  C   THR A 192      10.660 -42.344   0.381  1.00 89.36           C  
ATOM   3091  CB  THR A 192       9.631 -43.683   2.352  1.00 89.36           C  
ATOM   3092  HB  THR A 192      10.388 -44.450   2.188  1.00 89.36           H  
ATOM   3093  O   THR A 192      11.276 -41.374  -0.060  1.00 89.36           O  
ATOM   3094  CG2 THR A 192       9.298 -43.657   3.842  1.00 89.36           C  
ATOM   3095 HG21 THR A 192       8.980 -44.648   4.164  1.00 89.36           H  
ATOM   3096 HG22 THR A 192       8.504 -42.939   4.047  1.00 89.36           H  
ATOM   3097 HG23 THR A 192      10.186 -43.373   4.407  1.00 89.36           H  
ATOM   3098  OG1 THR A 192       8.459 -44.060   1.657  1.00 89.36           O  
ATOM   3099  HG1 THR A 192       7.733 -43.514   1.969  1.00 89.36           H  
ATOM   3100  N   VAL A 193      10.300 -43.371  -0.400  1.00 90.92           N  
ATOM   3101  H   VAL A 193       9.767 -44.106   0.043  1.00 90.92           H  
ATOM   3102  CA  VAL A 193      10.614 -43.519  -1.835  1.00 90.92           C  
ATOM   3103  HA  VAL A 193      11.696 -43.579  -1.950  1.00 90.92           H  
ATOM   3104  C   VAL A 193      10.125 -42.323  -2.657  1.00 90.92           C  
ATOM   3105  CB  VAL A 193       9.975 -44.812  -2.397  1.00 90.92           C  
ATOM   3106  HB  VAL A 193       8.891 -44.697  -2.377  1.00 90.92           H  
ATOM   3107  O   VAL A 193      10.829 -41.844  -3.550  1.00 90.92           O  
ATOM   3108  CG1 VAL A 193      10.397 -45.065  -3.852  1.00 90.92           C  
ATOM   3109 HG11 VAL A 193      10.053 -46.047  -4.175  1.00 90.92           H  
ATOM   3110 HG12 VAL A 193       9.965 -44.308  -4.506  1.00 90.92           H  
ATOM   3111 HG13 VAL A 193      11.483 -45.033  -3.942  1.00 90.92           H  
ATOM   3112  CG2 VAL A 193      10.308 -46.062  -1.570  1.00 90.92           C  
ATOM   3113 HG21 VAL A 193       9.862 -46.942  -2.032  1.00 90.92           H  
ATOM   3114 HG22 VAL A 193       9.909 -45.974  -0.560  1.00 90.92           H  
ATOM   3115 HG23 VAL A 193      11.388 -46.200  -1.513  1.00 90.92           H  
ATOM   3116  N   CYS A 194       8.923 -41.837  -2.333  1.00 93.36           N  
ATOM   3117  H   CYS A 194       8.465 -42.241  -1.529  1.00 93.36           H  
ATOM   3118  CA  CYS A 194       8.277 -40.692  -2.962  1.00 93.36           C  
ATOM   3119  HA  CYS A 194       8.929 -40.314  -3.749  1.00 93.36           H  
ATOM   3120  C   CYS A 194       8.069 -39.564  -1.939  1.00 93.36           C  
ATOM   3121  CB  CYS A 194       6.980 -41.174  -3.627  1.00 93.36           C  
ATOM   3122  HB2 CYS A 194       7.228 -41.953  -4.348  1.00 93.36           H  
ATOM   3123  HB3 CYS A 194       6.319 -41.594  -2.869  1.00 93.36           H  
ATOM   3124  O   CYS A 194       7.551 -39.787  -0.839  1.00 93.36           O  
ATOM   3125  SG  CYS A 194       6.130 -39.822  -4.492  1.00 93.36           S  
ATOM   3126  HG  CYS A 194       5.751 -39.154  -3.399  1.00 93.36           H  
ATOM   3127  N   SER A 195       8.458 -38.344  -2.308  1.00 92.90           N  
ATOM   3128  H   SER A 195       8.876 -38.227  -3.220  1.00 92.90           H  
ATOM   3129  CA  SER A 195       8.375 -37.154  -1.454  1.00 92.90           C  
ATOM   3130  HA  SER A 195       7.532 -37.264  -0.771  1.00 92.90           H  
ATOM   3131  C   SER A 195       8.127 -35.879  -2.273  1.00 92.90           C  
ATOM   3132  CB  SER A 195       9.648 -37.053  -0.603  1.00 92.90           C  
ATOM   3133  HB2 SER A 195       9.842 -38.018  -0.134  1.00 92.90           H  
ATOM   3134  HB3 SER A 195       9.496 -36.308   0.178  1.00 92.90           H  
ATOM   3135  O   SER A 195       8.003 -35.927  -3.502  1.00 92.90           O  
ATOM   3136  OG  SER A 195      10.772 -36.699  -1.373  1.00 92.90           O  
ATOM   3137  HG  SER A 195      11.471 -37.328  -1.182  1.00 92.90           H  
ATOM   3138  N   PHE A 196       8.011 -34.729  -1.600  1.00 91.30           N  
ATOM   3139  H   PHE A 196       8.142 -34.726  -0.599  1.00 91.30           H  
ATOM   3140  CA  PHE A 196       7.872 -33.430  -2.260  1.00 91.30           C  
ATOM   3141  HA  PHE A 196       8.214 -33.562  -3.287  1.00 91.30           H  
ATOM   3142  C   PHE A 196       8.761 -32.343  -1.645  1.00 91.30           C  
ATOM   3143  CB  PHE A 196       6.396 -32.993  -2.302  1.00 91.30           C  
ATOM   3144  HB2 PHE A 196       6.314 -32.103  -2.926  1.00 91.30           H  
ATOM   3145  HB3 PHE A 196       5.815 -33.773  -2.793  1.00 91.30           H  
ATOM   3146  O   PHE A 196       9.063 -32.377  -0.455  1.00 91.30           O  
ATOM   3147  CG  PHE A 196       5.777 -32.686  -0.949  1.00 91.30           C  
ATOM   3148  CD1 PHE A 196       5.060 -33.679  -0.256  1.00 91.30           C  
ATOM   3149  HD1 PHE A 196       4.946 -34.664  -0.683  1.00 91.30           H  
ATOM   3150  CD2 PHE A 196       5.928 -31.408  -0.375  1.00 91.30           C  
ATOM   3151  HD2 PHE A 196       6.482 -30.641  -0.897  1.00 91.30           H  
ATOM   3152  CE1 PHE A 196       4.505 -33.400   1.006  1.00 91.30           C  
ATOM   3153  HE1 PHE A 196       3.967 -34.171   1.537  1.00 91.30           H  
ATOM   3154  CE2 PHE A 196       5.375 -31.129   0.887  1.00 91.30           C  
ATOM   3155  HE2 PHE A 196       5.486 -30.146   1.321  1.00 91.30           H  
ATOM   3156  CZ  PHE A 196       4.662 -32.125   1.578  1.00 91.30           C  
ATOM   3157  HZ  PHE A 196       4.238 -31.913   2.548  1.00 91.30           H  
ATOM   3158  N   GLN A 197       9.120 -31.332  -2.443  1.00 89.26           N  
ATOM   3159  H   GLN A 197       8.843 -31.381  -3.413  1.00 89.26           H  
ATOM   3160  CA  GLN A 197       9.758 -30.103  -1.957  1.00 89.26           C  
ATOM   3161  HA  GLN A 197       9.618 -30.052  -0.877  1.00 89.26           H  
ATOM   3162  C   GLN A 197       9.106 -28.852  -2.556  1.00 89.26           C  
ATOM   3163  CB  GLN A 197      11.277 -30.130  -2.206  1.00 89.26           C  
ATOM   3164  HB2 GLN A 197      11.714 -30.940  -1.622  1.00 89.26           H  
ATOM   3165  HB3 GLN A 197      11.480 -30.303  -3.263  1.00 89.26           H  
ATOM   3166  O   GLN A 197       9.059 -28.680  -3.774  1.00 89.26           O  
ATOM   3167  CG  GLN A 197      11.909 -28.790  -1.778  1.00 89.26           C  
ATOM   3168  HG2 GLN A 197      11.551 -28.519  -0.785  1.00 89.26           H  
ATOM   3169  HG3 GLN A 197      11.579 -28.003  -2.455  1.00 89.26           H  
ATOM   3170  CD  GLN A 197      13.433 -28.760  -1.765  1.00 89.26           C  
ATOM   3171  NE2 GLN A 197      14.000 -27.613  -1.467  1.00 89.26           N  
ATOM   3172 HE21 GLN A 197      13.427 -26.810  -1.252  1.00 89.26           H  
ATOM   3173 HE22 GLN A 197      15.007 -27.566  -1.529  1.00 89.26           H  
ATOM   3174  OE1 GLN A 197      14.133 -29.726  -2.015  1.00 89.26           O  
ATOM   3175  N   VAL A 198       8.665 -27.928  -1.699  1.00 83.16           N  
ATOM   3176  H   VAL A 198       8.761 -28.110  -0.711  1.00 83.16           H  
ATOM   3177  CA  VAL A 198       8.076 -26.644  -2.109  1.00 83.16           C  
ATOM   3178  HA  VAL A 198       8.313 -26.472  -3.159  1.00 83.16           H  
ATOM   3179  C   VAL A 198       8.714 -25.486  -1.333  1.00 83.16           C  
ATOM   3180  CB  VAL A 198       6.534 -26.673  -2.016  1.00 83.16           C  
ATOM   3181  HB  VAL A 198       6.166 -25.687  -2.300  1.00 83.16           H  
ATOM   3182  O   VAL A 198       8.516 -25.335  -0.131  1.00 83.16           O  
ATOM   3183  CG1 VAL A 198       5.947 -27.687  -3.010  1.00 83.16           C  
ATOM   3184 HG11 VAL A 198       6.355 -27.515  -4.006  1.00 83.16           H  
ATOM   3185 HG12 VAL A 198       4.862 -27.595  -3.041  1.00 83.16           H  
ATOM   3186 HG13 VAL A 198       6.198 -28.703  -2.705  1.00 83.16           H  
ATOM   3187  CG2 VAL A 198       5.957 -27.011  -0.636  1.00 83.16           C  
ATOM   3188 HG21 VAL A 198       6.199 -26.224   0.077  1.00 83.16           H  
ATOM   3189 HG22 VAL A 198       6.354 -27.960  -0.273  1.00 83.16           H  
ATOM   3190 HG23 VAL A 198       4.871 -27.080  -0.696  1.00 83.16           H  
ATOM   3191  N   GLY A 199       9.525 -24.670  -2.015  1.00 74.09           N  
ATOM   3192  H   GLY A 199       9.726 -24.893  -2.980  1.00 74.09           H  
ATOM   3193  CA  GLY A 199      10.396 -23.696  -1.339  1.00 74.09           C  
ATOM   3194  HA2 GLY A 199       9.793 -23.011  -0.743  1.00 74.09           H  
ATOM   3195  HA3 GLY A 199      10.952 -23.111  -2.071  1.00 74.09           H  
ATOM   3196  C   GLY A 199      11.399 -24.412  -0.426  1.00 74.09           C  
ATOM   3197  O   GLY A 199      12.039 -25.380  -0.852  1.00 74.09           O  
ATOM   3198  N   LEU A 200      11.498 -23.974   0.832  1.00 66.10           N  
ATOM   3199  H   LEU A 200      11.009 -23.127   1.084  1.00 66.10           H  
ATOM   3200  CA  LEU A 200      12.248 -24.691   1.873  1.00 66.10           C  
ATOM   3201  HA  LEU A 200      13.101 -25.184   1.407  1.00 66.10           H  
ATOM   3202  C   LEU A 200      11.465 -25.830   2.553  1.00 66.10           C  
ATOM   3203  CB  LEU A 200      12.798 -23.708   2.922  1.00 66.10           C  
ATOM   3204  HB2 LEU A 200      11.963 -23.197   3.402  1.00 66.10           H  
ATOM   3205  HB3 LEU A 200      13.309 -24.291   3.689  1.00 66.10           H  
ATOM   3206  O   LEU A 200      12.079 -26.623   3.264  1.00 66.10           O  
ATOM   3207  CG  LEU A 200      13.788 -22.653   2.398  1.00 66.10           C  
ATOM   3208  HG  LEU A 200      13.244 -21.919   1.804  1.00 66.10           H  
ATOM   3209  CD1 LEU A 200      14.436 -21.947   3.586  1.00 66.10           C  
ATOM   3210 HD11 LEU A 200      15.101 -22.634   4.109  1.00 66.10           H  
ATOM   3211 HD12 LEU A 200      13.668 -21.612   4.285  1.00 66.10           H  
ATOM   3212 HD13 LEU A 200      15.005 -21.082   3.246  1.00 66.10           H  
ATOM   3213  CD2 LEU A 200      14.917 -23.226   1.537  1.00 66.10           C  
ATOM   3214 HD21 LEU A 200      14.511 -23.616   0.604  1.00 66.10           H  
ATOM   3215 HD22 LEU A 200      15.630 -22.438   1.297  1.00 66.10           H  
ATOM   3216 HD23 LEU A 200      15.429 -24.022   2.078  1.00 66.10           H  
ATOM   3217  N   HIS A 201      10.151 -25.968   2.333  1.00 71.58           N  
ATOM   3218  H   HIS A 201       9.685 -25.351   1.683  1.00 71.58           H  
ATOM   3219  CA  HIS A 201       9.384 -27.073   2.913  1.00 71.58           C  
ATOM   3220  HA  HIS A 201       9.688 -27.189   3.953  1.00 71.58           H  
ATOM   3221  C   HIS A 201       9.712 -28.382   2.177  1.00 71.58           C  
ATOM   3222  CB  HIS A 201       7.882 -26.751   2.929  1.00 71.58           C  
ATOM   3223  HB2 HIS A 201       7.737 -25.776   3.394  1.00 71.58           H  
ATOM   3224  HB3 HIS A 201       7.510 -26.697   1.906  1.00 71.58           H  
ATOM   3225  O   HIS A 201       9.166 -28.675   1.108  1.00 71.58           O  
ATOM   3226  CG  HIS A 201       7.067 -27.772   3.688  1.00 71.58           C  
ATOM   3227  CD2 HIS A 201       6.296 -27.543   4.798  1.00 71.58           C  
ATOM   3228  HD2 HIS A 201       6.154 -26.592   5.290  1.00 71.58           H  
ATOM   3229  ND1 HIS A 201       6.984 -29.121   3.412  1.00 71.58           N  
ATOM   3230  HD1 HIS A 201       7.467 -29.607   2.671  1.00 71.58           H  
ATOM   3231  CE1 HIS A 201       6.193 -29.688   4.339  1.00 71.58           C  
ATOM   3232  HE1 HIS A 201       5.959 -30.741   4.397  1.00 71.58           H  
ATOM   3233  NE2 HIS A 201       5.736 -28.762   5.191  1.00 71.58           N  
ATOM   3234  N   ARG A 202      10.607 -29.171   2.777  1.00 73.36           N  
ATOM   3235  H   ARG A 202      10.986 -28.836   3.651  1.00 73.36           H  
ATOM   3236  CA  ARG A 202      11.088 -30.486   2.328  1.00 73.36           C  
ATOM   3237  HA  ARG A 202      10.397 -30.883   1.584  1.00 73.36           H  
ATOM   3238  C   ARG A 202      11.129 -31.470   3.511  1.00 73.36           C  
ATOM   3239  CB  ARG A 202      12.479 -30.325   1.679  1.00 73.36           C  
ATOM   3240  HB2 ARG A 202      12.753 -31.259   1.188  1.00 73.36           H  
ATOM   3241  HB3 ARG A 202      12.424 -29.553   0.911  1.00 73.36           H  
ATOM   3242  O   ARG A 202      11.051 -31.018   4.652  1.00 73.36           O  
ATOM   3243  CG  ARG A 202      13.595 -29.937   2.665  1.00 73.36           C  
ATOM   3244  HG2 ARG A 202      13.650 -30.671   3.469  1.00 73.36           H  
ATOM   3245  HG3 ARG A 202      13.384 -28.960   3.099  1.00 73.36           H  
ATOM   3246  CD  ARG A 202      14.950 -29.895   1.955  1.00 73.36           C  
ATOM   3247  HD2 ARG A 202      15.103 -30.843   1.439  1.00 73.36           H  
ATOM   3248  HD3 ARG A 202      14.942 -29.088   1.222  1.00 73.36           H  
ATOM   3249  NE  ARG A 202      16.042 -29.691   2.924  1.00 73.36           N  
ATOM   3250  HE  ARG A 202      15.773 -29.658   3.897  1.00 73.36           H  
ATOM   3251  NH1 ARG A 202      17.789 -29.746   1.437  1.00 73.36           N  
ATOM   3252 HH11 ARG A 202      18.783 -29.754   1.256  1.00 73.36           H  
ATOM   3253 HH12 ARG A 202      17.127 -29.898   0.690  1.00 73.36           H  
ATOM   3254  NH2 ARG A 202      18.202 -29.512   3.620  1.00 73.36           N  
ATOM   3255 HH21 ARG A 202      17.886 -29.493   4.579  1.00 73.36           H  
ATOM   3256 HH22 ARG A 202      19.192 -29.509   3.422  1.00 73.36           H  
ATOM   3257  CZ  ARG A 202      17.334 -29.648   2.657  1.00 73.36           C  
ATOM   3258  N   PRO A 203      11.292 -32.783   3.281  1.00 70.02           N  
ATOM   3259  CA  PRO A 203      11.509 -33.752   4.352  1.00 70.02           C  
ATOM   3260  HA  PRO A 203      10.695 -33.674   5.073  1.00 70.02           H  
ATOM   3261  C   PRO A 203      12.853 -33.552   5.068  1.00 70.02           C  
ATOM   3262  CB  PRO A 203      11.467 -35.124   3.677  1.00 70.02           C  
ATOM   3263  HB2 PRO A 203      12.484 -35.469   3.490  1.00 70.02           H  
ATOM   3264  HB3 PRO A 203      10.927 -35.845   4.290  1.00 70.02           H  
ATOM   3265  O   PRO A 203      13.796 -33.008   4.492  1.00 70.02           O  
ATOM   3266  CG  PRO A 203      10.796 -34.877   2.328  1.00 70.02           C  
ATOM   3267  HG2 PRO A 203       9.712 -34.882   2.440  1.00 70.02           H  
ATOM   3268  HG3 PRO A 203      11.125 -35.597   1.579  1.00 70.02           H  
ATOM   3269  CD  PRO A 203      11.262 -33.467   2.001  1.00 70.02           C  
ATOM   3270  HD2 PRO A 203      12.270 -33.497   1.587  1.00 70.02           H  
ATOM   3271  HD3 PRO A 203      10.571 -33.000   1.299  1.00 70.02           H  
ATOM   3272  N   ASN A 204      12.963 -34.061   6.301  1.00 65.89           N  
ATOM   3273  H   ASN A 204      12.133 -34.433   6.741  1.00 65.89           H  
ATOM   3274  CA  ASN A 204      14.189 -33.964   7.106  1.00 65.89           C  
ATOM   3275  HA  ASN A 204      14.484 -32.917   7.163  1.00 65.89           H  
ATOM   3276  C   ASN A 204      15.379 -34.721   6.485  1.00 65.89           C  
ATOM   3277  CB  ASN A 204      13.907 -34.470   8.534  1.00 65.89           C  
ATOM   3278  HB2 ASN A 204      13.493 -35.478   8.496  1.00 65.89           H  
ATOM   3279  HB3 ASN A 204      14.852 -34.516   9.076  1.00 65.89           H  
ATOM   3280  O   ASN A 204      16.502 -34.230   6.547  1.00 65.89           O  
ATOM   3281  CG  ASN A 204      12.972 -33.581   9.339  1.00 65.89           C  
ATOM   3282  ND2 ASN A 204      12.635 -33.977  10.542  1.00 65.89           N  
ATOM   3283 HD21 ASN A 204      13.021 -34.822  10.939  1.00 65.89           H  
ATOM   3284 HD22 ASN A 204      12.033 -33.352  11.058  1.00 65.89           H  
ATOM   3285  OD1 ASN A 204      12.519 -32.538   8.908  1.00 65.89           O  
ATOM   3286  N   SER A 205      15.131 -35.878   5.859  1.00 72.26           N  
ATOM   3287  H   SER A 205      14.175 -36.200   5.810  1.00 72.26           H  
ATOM   3288  CA  SER A 205      16.089 -36.574   4.990  1.00 72.26           C  
ATOM   3289  HA  SER A 205      16.949 -35.924   4.823  1.00 72.26           H  
ATOM   3290  C   SER A 205      15.454 -36.855   3.628  1.00 72.26           C  
ATOM   3291  CB  SER A 205      16.628 -37.867   5.622  1.00 72.26           C  
ATOM   3292  HB2 SER A 205      17.222 -37.623   6.503  1.00 72.26           H  
ATOM   3293  HB3 SER A 205      15.801 -38.518   5.905  1.00 72.26           H  
ATOM   3294  O   SER A 205      14.260 -37.134   3.531  1.00 72.26           O  
ATOM   3295  OG  SER A 205      17.436 -38.519   4.663  1.00 72.26           O  
ATOM   3296  HG  SER A 205      18.142 -39.011   5.088  1.00 72.26           H  
ATOM   3297  N   LEU A 206      16.274 -36.775   2.580  1.00 77.31           N  
ATOM   3298  H   LEU A 206      17.247 -36.599   2.788  1.00 77.31           H  
ATOM   3299  CA  LEU A 206      15.944 -37.145   1.201  1.00 77.31           C  
ATOM   3300  HA  LEU A 206      14.895 -37.439   1.148  1.00 77.31           H  
ATOM   3301  C   LEU A 206      16.737 -38.382   0.732  1.00 77.31           C  
ATOM   3302  CB  LEU A 206      16.162 -35.914   0.294  1.00 77.31           C  
ATOM   3303  HB2 LEU A 206      16.209 -36.236  -0.747  1.00 77.31           H  
ATOM   3304  HB3 LEU A 206      17.129 -35.474   0.538  1.00 77.31           H  
ATOM   3305  O   LEU A 206      16.639 -38.758  -0.431  1.00 77.31           O  
ATOM   3306  CG  LEU A 206      15.064 -34.838   0.411  1.00 77.31           C  
ATOM   3307  HG  LEU A 206      14.855 -34.627   1.460  1.00 77.31           H  
ATOM   3308  CD1 LEU A 206      15.527 -33.537  -0.252  1.00 77.31           C  
ATOM   3309 HD11 LEU A 206      16.424 -33.174   0.248  1.00 77.31           H  
ATOM   3310 HD12 LEU A 206      14.742 -32.784  -0.175  1.00 77.31           H  
ATOM   3311 HD13 LEU A 206      15.747 -33.718  -1.304  1.00 77.31           H  
ATOM   3312  CD2 LEU A 206      13.773 -35.282  -0.282  1.00 77.31           C  
ATOM   3313 HD21 LEU A 206      13.981 -35.576  -1.311  1.00 77.31           H  
ATOM   3314 HD22 LEU A 206      13.343 -36.132   0.247  1.00 77.31           H  
ATOM   3315 HD23 LEU A 206      13.043 -34.472  -0.289  1.00 77.31           H  
ATOM   3316  N   GLU A 207      17.508 -39.031   1.613  1.00 77.31           N  
ATOM   3317  H   GLU A 207      17.502 -38.729   2.577  1.00 77.31           H  
ATOM   3318  CA  GLU A 207      18.403 -40.155   1.275  1.00 77.31           C  
ATOM   3319  HA  GLU A 207      19.111 -39.846   0.506  1.00 77.31           H  
ATOM   3320  C   GLU A 207      17.640 -41.377   0.738  1.00 77.31           C  
ATOM   3321  CB  GLU A 207      19.183 -40.569   2.534  1.00 77.31           C  
ATOM   3322  HB2 GLU A 207      19.773 -41.460   2.315  1.00 77.31           H  
ATOM   3323  HB3 GLU A 207      18.458 -40.830   3.305  1.00 77.31           H  
ATOM   3324  O   GLU A 207      18.094 -42.046  -0.192  1.00 77.31           O  
ATOM   3325  CG  GLU A 207      20.132 -39.471   3.045  1.00 77.31           C  
ATOM   3326  HG2 GLU A 207      19.658 -38.493   2.957  1.00 77.31           H  
ATOM   3327  HG3 GLU A 207      21.019 -39.458   2.412  1.00 77.31           H  
ATOM   3328  CD  GLU A 207      20.516 -39.680   4.516  1.00 77.31           C  
ATOM   3329  OE1 GLU A 207      21.728 -39.641   4.810  1.00 77.31           O  
ATOM   3330  OE2 GLU A 207      19.577 -39.801   5.343  1.00 77.31           O  
ATOM   3331  N   ASP A 208      16.450 -41.632   1.290  1.00 84.57           N  
ATOM   3332  H   ASP A 208      16.172 -41.060   2.075  1.00 84.57           H  
ATOM   3333  CA  ASP A 208      15.536 -42.688   0.846  1.00 84.57           C  
ATOM   3334  HA  ASP A 208      16.135 -43.518   0.471  1.00 84.57           H  
ATOM   3335  C   ASP A 208      14.630 -42.269  -0.322  1.00 84.57           C  
ATOM   3336  CB  ASP A 208      14.690 -43.182   2.035  1.00 84.57           C  
ATOM   3337  HB2 ASP A 208      13.734 -43.557   1.670  1.00 84.57           H  
ATOM   3338  HB3 ASP A 208      14.474 -42.350   2.704  1.00 84.57           H  
ATOM   3339  O   ASP A 208      13.922 -43.113  -0.874  1.00 84.57           O  
ATOM   3340  CG  ASP A 208      15.342 -44.325   2.812  1.00 84.57           C  
ATOM   3341  OD1 ASP A 208      16.049 -45.165   2.207  1.00 84.57           O  
ATOM   3342  OD2 ASP A 208      15.054 -44.482   4.020  1.00 84.57           O  
ATOM   3343  N   THR A 209      14.634 -40.999  -0.736  1.00 90.93           N  
ATOM   3344  H   THR A 209      15.322 -40.367  -0.351  1.00 90.93           H  
ATOM   3345  CA  THR A 209      13.855 -40.557  -1.898  1.00 90.93           C  
ATOM   3346  HA  THR A 209      12.888 -41.059  -1.867  1.00 90.93           H  
ATOM   3347  C   THR A 209      14.531 -41.004  -3.197  1.00 90.93           C  
ATOM   3348  CB  THR A 209      13.565 -39.046  -1.851  1.00 90.93           C  
ATOM   3349  HB  THR A 209      14.491 -38.494  -1.694  1.00 90.93           H  
ATOM   3350  O   THR A 209      15.747 -40.916  -3.372  1.00 90.93           O  
ATOM   3351  CG2 THR A 209      12.882 -38.506  -3.108  1.00 90.93           C  
ATOM   3352 HG21 THR A 209      12.696 -37.439  -2.987  1.00 90.93           H  
ATOM   3353 HG22 THR A 209      11.937 -39.023  -3.273  1.00 90.93           H  
ATOM   3354 HG23 THR A 209      13.531 -38.630  -3.975  1.00 90.93           H  
ATOM   3355  OG1 THR A 209      12.661 -38.774  -0.795  1.00 90.93           O  
ATOM   3356  HG1 THR A 209      12.509 -39.604  -0.337  1.00 90.93           H  
ATOM   3357  N   ARG A 210      13.708 -41.492  -4.130  1.00 93.09           N  
ATOM   3358  H   ARG A 210      12.753 -41.662  -3.848  1.00 93.09           H  
ATOM   3359  CA  ARG A 210      14.063 -41.736  -5.540  1.00 93.09           C  
ATOM   3360  HA  ARG A 210      15.029 -41.281  -5.759  1.00 93.09           H  
ATOM   3361  C   ARG A 210      13.080 -41.069  -6.511  1.00 93.09           C  
ATOM   3362  CB  ARG A 210      14.163 -43.252  -5.796  1.00 93.09           C  
ATOM   3363  HB2 ARG A 210      14.299 -43.430  -6.862  1.00 93.09           H  
ATOM   3364  HB3 ARG A 210      13.216 -43.712  -5.513  1.00 93.09           H  
ATOM   3365  O   ARG A 210      13.357 -41.006  -7.703  1.00 93.09           O  
ATOM   3366  CG  ARG A 210      15.292 -43.972  -5.034  1.00 93.09           C  
ATOM   3367  HG2 ARG A 210      15.177 -43.780  -3.967  1.00 93.09           H  
ATOM   3368  HG3 ARG A 210      15.169 -45.041  -5.210  1.00 93.09           H  
ATOM   3369  CD  ARG A 210      16.728 -43.608  -5.433  1.00 93.09           C  
ATOM   3370  HD2 ARG A 210      16.879 -43.850  -6.485  1.00 93.09           H  
ATOM   3371  HD3 ARG A 210      16.891 -42.539  -5.299  1.00 93.09           H  
ATOM   3372  NE  ARG A 210      17.709 -44.381  -4.648  1.00 93.09           N  
ATOM   3373  HE  ARG A 210      18.054 -45.253  -5.024  1.00 93.09           H  
ATOM   3374  NH1 ARG A 210      17.805 -43.032  -2.787  1.00 93.09           N  
ATOM   3375 HH11 ARG A 210      18.111 -42.858  -1.840  1.00 93.09           H  
ATOM   3376 HH12 ARG A 210      17.139 -42.386  -3.186  1.00 93.09           H  
ATOM   3377  NH2 ARG A 210      19.003 -44.937  -2.904  1.00 93.09           N  
ATOM   3378 HH21 ARG A 210      19.226 -45.774  -3.424  1.00 93.09           H  
ATOM   3379 HH22 ARG A 210      19.325 -44.815  -1.955  1.00 93.09           H  
ATOM   3380  CZ  ARG A 210      18.161 -44.107  -3.443  1.00 93.09           C  
ATOM   3381  N   LEU A 211      11.951 -40.553  -6.011  1.00 95.31           N  
ATOM   3382  H   LEU A 211      11.757 -40.710  -5.032  1.00 95.31           H  
ATOM   3383  CA  LEU A 211      10.961 -39.787  -6.767  1.00 95.31           C  
ATOM   3384  HA  LEU A 211      11.406 -39.479  -7.714  1.00 95.31           H  
ATOM   3385  C   LEU A 211      10.557 -38.515  -6.000  1.00 95.31           C  
ATOM   3386  CB  LEU A 211       9.772 -40.717  -7.073  1.00 95.31           C  
ATOM   3387  HB2 LEU A 211       9.398 -41.127  -6.134  1.00 95.31           H  
ATOM   3388  HB3 LEU A 211      10.140 -41.545  -7.679  1.00 95.31           H  
ATOM   3389  O   LEU A 211       9.795 -38.577  -5.035  1.00 95.31           O  
ATOM   3390  CG  LEU A 211       8.600 -40.047  -7.810  1.00 95.31           C  
ATOM   3391  HG  LEU A 211       8.158 -39.281  -7.173  1.00 95.31           H  
ATOM   3392  CD1 LEU A 211       9.021 -39.404  -9.130  1.00 95.31           C  
ATOM   3393 HD11 LEU A 211       8.148 -38.974  -9.620  1.00 95.31           H  
ATOM   3394 HD12 LEU A 211       9.729 -38.595  -8.946  1.00 95.31           H  
ATOM   3395 HD13 LEU A 211       9.488 -40.147  -9.776  1.00 95.31           H  
ATOM   3396  CD2 LEU A 211       7.530 -41.100  -8.116  1.00 95.31           C  
ATOM   3397 HD21 LEU A 211       7.172 -41.530  -7.181  1.00 95.31           H  
ATOM   3398 HD22 LEU A 211       6.695 -40.636  -8.640  1.00 95.31           H  
ATOM   3399 HD23 LEU A 211       7.954 -41.887  -8.740  1.00 95.31           H  
ATOM   3400  N   LEU A 212      11.056 -37.358  -6.440  1.00 95.11           N  
ATOM   3401  H   LEU A 212      11.691 -37.389  -7.225  1.00 95.11           H  
ATOM   3402  CA  LEU A 212      10.804 -36.055  -5.817  1.00 95.11           C  
ATOM   3403  HA  LEU A 212      10.315 -36.208  -4.855  1.00 95.11           H  
ATOM   3404  C   LEU A 212       9.888 -35.184  -6.690  1.00 95.11           C  
ATOM   3405  CB  LEU A 212      12.164 -35.373  -5.561  1.00 95.11           C  
ATOM   3406  HB2 LEU A 212      12.684 -35.276  -6.514  1.00 95.11           H  
ATOM   3407  HB3 LEU A 212      12.767 -36.018  -4.922  1.00 95.11           H  
ATOM   3408  O   LEU A 212      10.285 -34.778  -7.781  1.00 95.11           O  
ATOM   3409  CG  LEU A 212      12.070 -33.977  -4.914  1.00 95.11           C  
ATOM   3410  HG  LEU A 212      11.458 -33.323  -5.535  1.00 95.11           H  
ATOM   3411  CD1 LEU A 212      11.464 -34.026  -3.511  1.00 95.11           C  
ATOM   3412 HD11 LEU A 212      12.041 -34.702  -2.880  1.00 95.11           H  
ATOM   3413 HD12 LEU A 212      10.436 -34.385  -3.558  1.00 95.11           H  
ATOM   3414 HD13 LEU A 212      11.471 -33.031  -3.066  1.00 95.11           H  
ATOM   3415  CD2 LEU A 212      13.462 -33.354  -4.807  1.00 95.11           C  
ATOM   3416 HD21 LEU A 212      13.393 -32.359  -4.367  1.00 95.11           H  
ATOM   3417 HD22 LEU A 212      13.905 -33.274  -5.799  1.00 95.11           H  
ATOM   3418 HD23 LEU A 212      14.100 -33.978  -4.181  1.00 95.11           H  
ATOM   3419  N   TYR A 213       8.705 -34.816  -6.192  1.00 94.44           N  
ATOM   3420  H   TYR A 213       8.422 -35.190  -5.297  1.00 94.44           H  
ATOM   3421  CA  TYR A 213       7.857 -33.796  -6.828  1.00 94.44           C  
ATOM   3422  HA  TYR A 213       8.064 -33.776  -7.898  1.00 94.44           H  
ATOM   3423  C   TYR A 213       8.165 -32.406  -6.259  1.00 94.44           C  
ATOM   3424  CB  TYR A 213       6.371 -34.143  -6.670  1.00 94.44           C  
ATOM   3425  HB2 TYR A 213       6.159 -34.302  -5.612  1.00 94.44           H  
ATOM   3426  HB3 TYR A 213       5.779 -33.288  -6.994  1.00 94.44           H  
ATOM   3427  O   TYR A 213       8.002 -32.167  -5.063  1.00 94.44           O  
ATOM   3428  CG  TYR A 213       5.932 -35.355  -7.471  1.00 94.44           C  
ATOM   3429  CD1 TYR A 213       5.464 -35.192  -8.791  1.00 94.44           C  
ATOM   3430  HD1 TYR A 213       5.404 -34.206  -9.227  1.00 94.44           H  
ATOM   3431  CD2 TYR A 213       6.023 -36.644  -6.912  1.00 94.44           C  
ATOM   3432  HD2 TYR A 213       6.396 -36.771  -5.906  1.00 94.44           H  
ATOM   3433  CE1 TYR A 213       5.119 -36.320  -9.561  1.00 94.44           C  
ATOM   3434  HE1 TYR A 213       4.770 -36.216 -10.578  1.00 94.44           H  
ATOM   3435  CE2 TYR A 213       5.664 -37.772  -7.675  1.00 94.44           C  
ATOM   3436  HE2 TYR A 213       5.747 -38.757  -7.241  1.00 94.44           H  
ATOM   3437  OH  TYR A 213       4.926 -38.699  -9.760  1.00 94.44           O  
ATOM   3438  HH  TYR A 213       5.057 -39.512  -9.266  1.00 94.44           H  
ATOM   3439  CZ  TYR A 213       5.230 -37.611  -9.008  1.00 94.44           C  
ATOM   3440  N   CYS A 214       8.585 -31.452  -7.086  1.00 94.07           N  
ATOM   3441  H   CYS A 214       8.686 -31.663  -8.069  1.00 94.07           H  
ATOM   3442  CA  CYS A 214       8.949 -30.110  -6.624  1.00 94.07           C  
ATOM   3443  HA  CYS A 214       8.530 -29.970  -5.628  1.00 94.07           H  
ATOM   3444  C   CYS A 214       8.334 -28.992  -7.470  1.00 94.07           C  
ATOM   3445  CB  CYS A 214      10.479 -30.024  -6.498  1.00 94.07           C  
ATOM   3446  HB2 CYS A 214      10.748 -29.127  -5.940  1.00 94.07           H  
ATOM   3447  HB3 CYS A 214      10.838 -30.893  -5.946  1.00 94.07           H  
ATOM   3448  O   CYS A 214       7.799 -29.231  -8.551  1.00 94.07           O  
ATOM   3449  SG  CYS A 214      11.264 -29.979  -8.135  1.00 94.07           S  
ATOM   3450  HG  CYS A 214      12.495 -30.317  -7.743  1.00 94.07           H  
ATOM   3451  N   THR A 215       8.380 -27.745  -6.994  1.00 91.14           N  
ATOM   3452  H   THR A 215       8.822 -27.566  -6.103  1.00 91.14           H  
ATOM   3453  CA  THR A 215       8.044 -26.603  -7.861  1.00 91.14           C  
ATOM   3454  HA  THR A 215       7.187 -26.900  -8.466  1.00 91.14           H  
ATOM   3455  C   THR A 215       9.178 -26.285  -8.834  1.00 91.14           C  
ATOM   3456  CB  THR A 215       7.622 -25.344  -7.093  1.00 91.14           C  
ATOM   3457  HB  THR A 215       7.670 -24.490  -7.768  1.00 91.14           H  
ATOM   3458  O   THR A 215      10.348 -26.427  -8.487  1.00 91.14           O  
ATOM   3459  CG2 THR A 215       6.189 -25.457  -6.582  1.00 91.14           C  
ATOM   3460 HG21 THR A 215       5.916 -24.547  -6.048  1.00 91.14           H  
ATOM   3461 HG22 THR A 215       5.515 -25.583  -7.430  1.00 91.14           H  
ATOM   3462 HG23 THR A 215       6.096 -26.321  -5.925  1.00 91.14           H  
ATOM   3463  OG1 THR A 215       8.446 -25.085  -5.979  1.00 91.14           O  
ATOM   3464  HG1 THR A 215       8.385 -24.145  -5.791  1.00 91.14           H  
ATOM   3465  N   THR A 216       8.854 -25.778 -10.029  1.00 94.03           N  
ATOM   3466  H   THR A 216       7.882 -25.756 -10.304  1.00 94.03           H  
ATOM   3467  CA  THR A 216       9.830 -25.402 -11.078  1.00 94.03           C  
ATOM   3468  HA  THR A 216      10.240 -26.311 -11.517  1.00 94.03           H  
ATOM   3469  C   THR A 216      11.006 -24.572 -10.538  1.00 94.03           C  
ATOM   3470  CB  THR A 216       9.120 -24.601 -12.190  1.00 94.03           C  
ATOM   3471  HB  THR A 216       8.962 -23.577 -11.853  1.00 94.03           H  
ATOM   3472  O   THR A 216      12.165 -24.846 -10.842  1.00 94.03           O  
ATOM   3473  CG2 THR A 216       9.903 -24.582 -13.495  1.00 94.03           C  
ATOM   3474 HG21 THR A 216       9.342 -24.009 -14.233  1.00 94.03           H  
ATOM   3475 HG22 THR A 216      10.875 -24.109 -13.351  1.00 94.03           H  
ATOM   3476 HG23 THR A 216      10.039 -25.598 -13.864  1.00 94.03           H  
ATOM   3477  OG1 THR A 216       7.861 -25.164 -12.482  1.00 94.03           O  
ATOM   3478  HG1 THR A 216       7.443 -24.595 -13.132  1.00 94.03           H  
ATOM   3479  N   GLY A 217      10.723 -23.604  -9.654  1.00 89.85           N  
ATOM   3480  H   GLY A 217       9.749 -23.427  -9.455  1.00 89.85           H  
ATOM   3481  CA  GLY A 217      11.736 -22.760  -9.008  1.00 89.85           C  
ATOM   3482  HA2 GLY A 217      11.228 -21.959  -8.470  1.00 89.85           H  
ATOM   3483  HA3 GLY A 217      12.356 -22.302  -9.779  1.00 89.85           H  
ATOM   3484  C   GLY A 217      12.665 -23.474  -8.012  1.00 89.85           C  
ATOM   3485  O   GLY A 217      13.766 -22.987  -7.776  1.00 89.85           O  
ATOM   3486  N   VAL A 218      12.274 -24.621  -7.439  1.00 90.18           N  
ATOM   3487  H   VAL A 218      11.407 -25.041  -7.743  1.00 90.18           H  
ATOM   3488  CA  VAL A 218      13.160 -25.436  -6.580  1.00 90.18           C  
ATOM   3489  HA  VAL A 218      13.677 -24.784  -5.875  1.00 90.18           H  
ATOM   3490  C   VAL A 218      14.236 -26.099  -7.431  1.00 90.18           C  
ATOM   3491  CB  VAL A 218      12.369 -26.486  -5.768  1.00 90.18           C  
ATOM   3492  HB  VAL A 218      11.693 -27.018  -6.437  1.00 90.18           H  
ATOM   3493  O   VAL A 218      15.420 -25.931  -7.148  1.00 90.18           O  
ATOM   3494  CG1 VAL A 218      13.262 -27.532  -5.089  1.00 90.18           C  
ATOM   3495 HG11 VAL A 218      12.645 -28.231  -4.524  1.00 90.18           H  
ATOM   3496 HG12 VAL A 218      13.975 -27.047  -4.422  1.00 90.18           H  
ATOM   3497 HG13 VAL A 218      13.809 -28.114  -5.831  1.00 90.18           H  
ATOM   3498  CG2 VAL A 218      11.537 -25.803  -4.675  1.00 90.18           C  
ATOM   3499 HG21 VAL A 218      12.193 -25.377  -3.916  1.00 90.18           H  
ATOM   3500 HG22 VAL A 218      10.929 -25.011  -5.112  1.00 90.18           H  
ATOM   3501 HG23 VAL A 218      10.877 -26.538  -4.213  1.00 90.18           H  
ATOM   3502  N   LEU A 219      13.839 -26.796  -8.504  1.00 94.46           N  
ATOM   3503  H   LEU A 219      12.852 -26.875  -8.704  1.00 94.46           H  
ATOM   3504  CA  LEU A 219      14.800 -27.420  -9.413  1.00 94.46           C  
ATOM   3505  HA  LEU A 219      15.436 -28.080  -8.824  1.00 94.46           H  
ATOM   3506  C   LEU A 219      15.712 -26.364 -10.049  1.00 94.46           C  
ATOM   3507  CB  LEU A 219      14.060 -28.265 -10.466  1.00 94.46           C  
ATOM   3508  HB2 LEU A 219      13.471 -29.026  -9.955  1.00 94.46           H  
ATOM   3509  HB3 LEU A 219      13.377 -27.621 -11.021  1.00 94.46           H  
ATOM   3510  O   LEU A 219      16.928 -26.524 -10.026  1.00 94.46           O  
ATOM   3511  CG  LEU A 219      15.004 -28.960 -11.469  1.00 94.46           C  
ATOM   3512  HG  LEU A 219      15.547 -28.204 -12.036  1.00 94.46           H  
ATOM   3513  CD1 LEU A 219      16.012 -29.894 -10.793  1.00 94.46           C  
ATOM   3514 HD11 LEU A 219      15.495 -30.610 -10.154  1.00 94.46           H  
ATOM   3515 HD12 LEU A 219      16.575 -30.438 -11.551  1.00 94.46           H  
ATOM   3516 HD13 LEU A 219      16.723 -29.318 -10.200  1.00 94.46           H  
ATOM   3517  CD2 LEU A 219      14.188 -29.791 -12.451  1.00 94.46           C  
ATOM   3518 HD21 LEU A 219      13.441 -29.166 -12.939  1.00 94.46           H  
ATOM   3519 HD22 LEU A 219      14.856 -30.189 -13.214  1.00 94.46           H  
ATOM   3520 HD23 LEU A 219      13.691 -30.613 -11.936  1.00 94.46           H  
ATOM   3521  N   LEU A 220      15.147 -25.252 -10.531  1.00 94.41           N  
ATOM   3522  H   LEU A 220      14.140 -25.182 -10.537  1.00 94.41           H  
ATOM   3523  CA  LEU A 220      15.925 -24.177 -11.147  1.00 94.41           C  
ATOM   3524  HA  LEU A 220      16.435 -24.601 -12.012  1.00 94.41           H  
ATOM   3525  C   LEU A 220      17.017 -23.617 -10.217  1.00 94.41           C  
ATOM   3526  CB  LEU A 220      14.953 -23.083 -11.624  1.00 94.41           C  
ATOM   3527  HB2 LEU A 220      14.273 -23.514 -12.359  1.00 94.41           H  
ATOM   3528  HB3 LEU A 220      14.365 -22.745 -10.771  1.00 94.41           H  
ATOM   3529  O   LEU A 220      18.163 -23.474 -10.639  1.00 94.41           O  
ATOM   3530  CG  LEU A 220      15.650 -21.859 -12.241  1.00 94.41           C  
ATOM   3531  HG  LEU A 220      16.261 -21.371 -11.482  1.00 94.41           H  
ATOM   3532  CD1 LEU A 220      16.536 -22.238 -13.424  1.00 94.41           C  
ATOM   3533 HD11 LEU A 220      17.290 -22.970 -13.137  1.00 94.41           H  
ATOM   3534 HD12 LEU A 220      17.077 -21.355 -13.763  1.00 94.41           H  
ATOM   3535 HD13 LEU A 220      15.928 -22.635 -14.237  1.00 94.41           H  
ATOM   3536  CD2 LEU A 220      14.602 -20.853 -12.721  1.00 94.41           C  
ATOM   3537 HD21 LEU A 220      15.097 -19.983 -13.153  1.00 94.41           H  
ATOM   3538 HD22 LEU A 220      13.971 -20.554 -11.884  1.00 94.41           H  
ATOM   3539 HD23 LEU A 220      13.983 -21.315 -13.490  1.00 94.41           H  
ATOM   3540  N   ASN A 221      16.693 -23.344  -8.950  1.00 88.74           N  
ATOM   3541  H   ASN A 221      15.739 -23.480  -8.645  1.00 88.74           H  
ATOM   3542  CA  ASN A 221      17.677 -22.838  -7.989  1.00 88.74           C  
ATOM   3543  HA  ASN A 221      18.182 -21.974  -8.423  1.00 88.74           H  
ATOM   3544  C   ASN A 221      18.774 -23.874  -7.685  1.00 88.74           C  
ATOM   3545  CB  ASN A 221      16.951 -22.394  -6.709  1.00 88.74           C  
ATOM   3546  HB2 ASN A 221      16.329 -23.213  -6.349  1.00 88.74           H  
ATOM   3547  HB3 ASN A 221      17.694 -22.171  -5.943  1.00 88.74           H  
ATOM   3548  O   ASN A 221      19.938 -23.503  -7.545  1.00 88.74           O  
ATOM   3549  CG  ASN A 221      16.092 -21.150  -6.883  1.00 88.74           C  
ATOM   3550  ND2 ASN A 221      15.209 -20.896  -5.946  1.00 88.74           N  
ATOM   3551 HD21 ASN A 221      14.598 -20.119  -6.153  1.00 88.74           H  
ATOM   3552 HD22 ASN A 221      15.029 -21.607  -5.252  1.00 88.74           H  
ATOM   3553  OD1 ASN A 221      16.184 -20.386  -7.829  1.00 88.74           O  
ATOM   3554  N   ASN A 222      18.432 -25.167  -7.626  1.00 89.72           N  
ATOM   3555  H   ASN A 222      17.459 -25.420  -7.730  1.00 89.72           H  
ATOM   3556  CA  ASN A 222      19.421 -26.234  -7.452  1.00 89.72           C  
ATOM   3557  HA  ASN A 222      20.029 -26.014  -6.575  1.00 89.72           H  
ATOM   3558  C   ASN A 222      20.386 -26.300  -8.654  1.00 89.72           C  
ATOM   3559  CB  ASN A 222      18.703 -27.580  -7.216  1.00 89.72           C  
ATOM   3560  HB2 ASN A 222      18.011 -27.773  -8.036  1.00 89.72           H  
ATOM   3561  HB3 ASN A 222      19.452 -28.371  -7.212  1.00 89.72           H  
ATOM   3562  O   ASN A 222      21.596 -26.376  -8.463  1.00 89.72           O  
ATOM   3563  CG  ASN A 222      17.939 -27.672  -5.902  1.00 89.72           C  
ATOM   3564  ND2 ASN A 222      17.176 -28.726  -5.710  1.00 89.72           N  
ATOM   3565 HD21 ASN A 222      16.691 -28.768  -4.825  1.00 89.72           H  
ATOM   3566 HD22 ASN A 222      17.107 -29.460  -6.400  1.00 89.72           H  
ATOM   3567  OD1 ASN A 222      18.021 -26.835  -5.017  1.00 89.72           O  
ATOM   3568  N   LEU A 223      19.873 -26.212  -9.887  1.00 93.81           N  
ATOM   3569  H   LEU A 223      18.871 -26.141  -9.988  1.00 93.81           H  
ATOM   3570  CA  LEU A 223      20.698 -26.298 -11.100  1.00 93.81           C  
ATOM   3571  HA  LEU A 223      21.383 -27.139 -10.993  1.00 93.81           H  
ATOM   3572  C   LEU A 223      21.591 -25.065 -11.321  1.00 93.81           C  
ATOM   3573  CB  LEU A 223      19.807 -26.557 -12.325  1.00 93.81           C  
ATOM   3574  HB2 LEU A 223      20.451 -26.555 -13.205  1.00 93.81           H  
ATOM   3575  HB3 LEU A 223      19.099 -25.735 -12.427  1.00 93.81           H  
ATOM   3576  O   LEU A 223      22.735 -25.224 -11.738  1.00 93.81           O  
ATOM   3577  CG  LEU A 223      19.027 -27.886 -12.312  1.00 93.81           C  
ATOM   3578  HG  LEU A 223      18.279 -27.869 -11.518  1.00 93.81           H  
ATOM   3579  CD1 LEU A 223      18.287 -28.028 -13.640  1.00 93.81           C  
ATOM   3580 HD11 LEU A 223      18.996 -28.022 -14.467  1.00 93.81           H  
ATOM   3581 HD12 LEU A 223      17.607 -27.184 -13.757  1.00 93.81           H  
ATOM   3582 HD13 LEU A 223      17.715 -28.956 -13.655  1.00 93.81           H  
ATOM   3583  CD2 LEU A 223      19.911 -29.108 -12.070  1.00 93.81           C  
ATOM   3584 HD21 LEU A 223      20.237 -29.132 -11.031  1.00 93.81           H  
ATOM   3585 HD22 LEU A 223      20.797 -29.054 -12.703  1.00 93.81           H  
ATOM   3586 HD23 LEU A 223      19.363 -30.025 -12.286  1.00 93.81           H  
ATOM   3587  N   ILE A 224      21.123 -23.851 -11.000  1.00 92.16           N  
ATOM   3588  H   ILE A 224      20.161 -23.773 -10.700  1.00 92.16           H  
ATOM   3589  CA  ILE A 224      21.947 -22.626 -11.084  1.00 92.16           C  
ATOM   3590  HA  ILE A 224      22.373 -22.561 -12.085  1.00 92.16           H  
ATOM   3591  C   ILE A 224      23.136 -22.682 -10.112  1.00 92.16           C  
ATOM   3592  CB  ILE A 224      21.078 -21.367 -10.842  1.00 92.16           C  
ATOM   3593  HB  ILE A 224      20.467 -21.538  -9.956  1.00 92.16           H  
ATOM   3594  O   ILE A 224      24.235 -22.252 -10.463  1.00 92.16           O  
ATOM   3595  CG1 ILE A 224      20.146 -21.134 -12.054  1.00 92.16           C  
ATOM   3596 HG12 ILE A 224      20.740 -20.831 -12.916  1.00 92.16           H  
ATOM   3597 HG13 ILE A 224      19.639 -22.064 -12.312  1.00 92.16           H  
ATOM   3598  CG2 ILE A 224      21.937 -20.107 -10.591  1.00 92.16           C  
ATOM   3599 HG21 ILE A 224      22.599 -19.926 -11.438  1.00 92.16           H  
ATOM   3600 HG22 ILE A 224      21.314 -19.227 -10.430  1.00 92.16           H  
ATOM   3601 HG23 ILE A 224      22.534 -20.226  -9.687  1.00 92.16           H  
ATOM   3602  CD1 ILE A 224      19.071 -20.074 -11.791  1.00 92.16           C  
ATOM   3603 HD11 ILE A 224      18.474 -20.354 -10.924  1.00 92.16           H  
ATOM   3604 HD12 ILE A 224      19.534 -19.102 -11.621  1.00 92.16           H  
ATOM   3605 HD13 ILE A 224      18.425 -19.986 -12.664  1.00 92.16           H  
ATOM   3606  N   ASN A 225      22.924 -23.208  -8.901  1.00 86.28           N  
ATOM   3607  H   ASN A 225      21.996 -23.535  -8.671  1.00 86.28           H  
ATOM   3608  CA  ASN A 225      23.974 -23.313  -7.888  1.00 86.28           C  
ATOM   3609  HA  ASN A 225      24.547 -22.387  -7.870  1.00 86.28           H  
ATOM   3610  C   ASN A 225      24.972 -24.436  -8.205  1.00 86.28           C  
ATOM   3611  CB  ASN A 225      23.322 -23.515  -6.512  1.00 86.28           C  
ATOM   3612  HB2 ASN A 225      24.091 -23.791  -5.791  1.00 86.28           H  
ATOM   3613  HB3 ASN A 225      22.608 -24.337  -6.564  1.00 86.28           H  
ATOM   3614  O   ASN A 225      26.178 -24.219  -8.109  1.00 86.28           O  
ATOM   3615  CG  ASN A 225      22.639 -22.266  -5.981  1.00 86.28           C  
ATOM   3616  ND2 ASN A 225      21.563 -22.420  -5.250  1.00 86.28           N  
ATOM   3617 HD21 ASN A 225      21.129 -23.331  -5.215  1.00 86.28           H  
ATOM   3618 HD22 ASN A 225      21.104 -21.568  -4.960  1.00 86.28           H  
ATOM   3619  OD1 ASN A 225      23.064 -21.139  -6.176  1.00 86.28           O  
ATOM   3620  N   ASN A 226      24.481 -25.616  -8.596  1.00 88.85           N  
ATOM   3621  H   ASN A 226      23.480 -25.750  -8.582  1.00 88.85           H  
ATOM   3622  CA  ASN A 226      25.324 -26.801  -8.784  1.00 88.85           C  
ATOM   3623  HA  ASN A 226      26.139 -26.768  -8.061  1.00 88.85           H  
ATOM   3624  C   ASN A 226      25.983 -26.848 -10.173  1.00 88.85           C  
ATOM   3625  CB  ASN A 226      24.497 -28.070  -8.501  1.00 88.85           C  
ATOM   3626  HB2 ASN A 226      25.128 -28.936  -8.699  1.00 88.85           H  
ATOM   3627  HB3 ASN A 226      23.646 -28.119  -9.181  1.00 88.85           H  
ATOM   3628  O   ASN A 226      27.021 -27.482 -10.330  1.00 88.85           O  
ATOM   3629  CG  ASN A 226      23.978 -28.189  -7.072  1.00 88.85           C  
ATOM   3630  ND2 ASN A 226      23.655 -29.381  -6.639  1.00 88.85           N  
ATOM   3631 HD21 ASN A 226      23.944 -30.190  -7.170  1.00 88.85           H  
ATOM   3632 HD22 ASN A 226      23.396 -29.447  -5.665  1.00 88.85           H  
ATOM   3633  OD1 ASN A 226      23.848 -27.245  -6.309  1.00 88.85           O  
ATOM   3634  N   LYS A 227      25.395 -26.178 -11.176  1.00 91.41           N  
ATOM   3635  H   LYS A 227      24.530 -25.699 -10.969  1.00 91.41           H  
ATOM   3636  CA  LYS A 227      25.891 -26.081 -12.564  1.00 91.41           C  
ATOM   3637  HA  LYS A 227      25.081 -25.641 -13.147  1.00 91.41           H  
ATOM   3638  C   LYS A 227      26.131 -27.443 -13.237  1.00 91.41           C  
ATOM   3639  CB  LYS A 227      27.080 -25.099 -12.657  1.00 91.41           C  
ATOM   3640  HB2 LYS A 227      27.950 -25.526 -12.158  1.00 91.41           H  
ATOM   3641  HB3 LYS A 227      27.324 -24.937 -13.707  1.00 91.41           H  
ATOM   3642  O   LYS A 227      26.975 -27.565 -14.118  1.00 91.41           O  
ATOM   3643  CG  LYS A 227      26.727 -23.750 -12.008  1.00 91.41           C  
ATOM   3644  HG2 LYS A 227      25.777 -23.408 -12.417  1.00 91.41           H  
ATOM   3645  HG3 LYS A 227      26.609 -23.894 -10.934  1.00 91.41           H  
ATOM   3646  CD  LYS A 227      27.769 -22.648 -12.225  1.00 91.41           C  
ATOM   3647  HD2 LYS A 227      28.747 -22.983 -11.881  1.00 91.41           H  
ATOM   3648  HD3 LYS A 227      27.810 -22.399 -13.285  1.00 91.41           H  
ATOM   3649  CE  LYS A 227      27.299 -21.438 -11.407  1.00 91.41           C  
ATOM   3650  HE2 LYS A 227      27.398 -21.665 -10.346  1.00 91.41           H  
ATOM   3651  HE3 LYS A 227      26.236 -21.296 -11.603  1.00 91.41           H  
ATOM   3652  NZ  LYS A 227      28.024 -20.197 -11.758  1.00 91.41           N  
ATOM   3653  HZ1 LYS A 227      27.570 -19.401 -11.333  1.00 91.41           H  
ATOM   3654  HZ2 LYS A 227      28.999 -20.240 -11.500  1.00 91.41           H  
ATOM   3655  HZ3 LYS A 227      27.947 -20.045 -12.754  1.00 91.41           H  
ATOM   3656  N   THR A 228      25.354 -28.448 -12.834  1.00 91.33           N  
ATOM   3657  H   THR A 228      24.707 -28.252 -12.084  1.00 91.33           H  
ATOM   3658  CA  THR A 228      25.254 -29.789 -13.428  1.00 91.33           C  
ATOM   3659  HA  THR A 228      25.408 -29.719 -14.505  1.00 91.33           H  
ATOM   3660  C   THR A 228      23.848 -30.353 -13.183  1.00 91.33           C  
ATOM   3661  CB  THR A 228      26.325 -30.749 -12.872  1.00 91.33           C  
ATOM   3662  HB  THR A 228      27.314 -30.360 -13.113  1.00 91.33           H  
ATOM   3663  O   THR A 228      23.196 -29.985 -12.200  1.00 91.33           O  
ATOM   3664  CG2 THR A 228      26.244 -31.010 -11.367  1.00 91.33           C  
ATOM   3665 HG21 THR A 228      25.289 -31.466 -11.106  1.00 91.33           H  
ATOM   3666 HG22 THR A 228      27.045 -31.691 -11.078  1.00 91.33           H  
ATOM   3667 HG23 THR A 228      26.368 -30.077 -10.818  1.00 91.33           H  
ATOM   3668  OG1 THR A 228      26.143 -31.976 -13.521  1.00 91.33           O  
ATOM   3669  HG1 THR A 228      26.695 -32.653 -13.121  1.00 91.33           H  
ATOM   3670  N   LEU A 229      23.365 -31.235 -14.063  1.00 91.51           N  
ATOM   3671  H   LEU A 229      23.965 -31.499 -14.831  1.00 91.51           H  
ATOM   3672  CA  LEU A 229      22.115 -31.987 -13.883  1.00 91.51           C  
ATOM   3673  HA  LEU A 229      21.416 -31.389 -13.299  1.00 91.51           H  
ATOM   3674  C   LEU A 229      22.325 -33.314 -13.126  1.00 91.51           C  
ATOM   3675  CB  LEU A 229      21.474 -32.284 -15.255  1.00 91.51           C  
ATOM   3676  HB2 LEU A 229      22.084 -33.043 -15.745  1.00 91.51           H  
ATOM   3677  HB3 LEU A 229      20.496 -32.733 -15.082  1.00 91.51           H  
ATOM   3678  O   LEU A 229      21.355 -33.901 -12.646  1.00 91.51           O  
ATOM   3679  CG  LEU A 229      21.302 -31.107 -16.232  1.00 91.51           C  
ATOM   3680  HG  LEU A 229      22.274 -30.668 -16.457  1.00 91.51           H  
ATOM   3681  CD1 LEU A 229      20.673 -31.577 -17.541  1.00 91.51           C  
ATOM   3682 HD11 LEU A 229      19.664 -31.942 -17.353  1.00 91.51           H  
ATOM   3683 HD12 LEU A 229      20.640 -30.754 -18.256  1.00 91.51           H  
ATOM   3684 HD13 LEU A 229      21.266 -32.384 -17.973  1.00 91.51           H  
ATOM   3685  CD2 LEU A 229      20.398 -30.021 -15.662  1.00 91.51           C  
ATOM   3686 HD21 LEU A 229      20.228 -29.252 -16.416  1.00 91.51           H  
ATOM   3687 HD22 LEU A 229      20.902 -29.564 -14.810  1.00 91.51           H  
ATOM   3688 HD23 LEU A 229      19.445 -30.448 -15.349  1.00 91.51           H  
ATOM   3689  N   THR A 230      23.568 -33.789 -13.015  1.00 89.04           N  
ATOM   3690  H   THR A 230      24.328 -33.212 -13.346  1.00 89.04           H  
ATOM   3691  CA  THR A 230      23.924 -35.210 -12.807  1.00 89.04           C  
ATOM   3692  HA  THR A 230      23.307 -35.813 -13.473  1.00 89.04           H  
ATOM   3693  C   THR A 230      23.658 -35.774 -11.405  1.00 89.04           C  
ATOM   3694  CB  THR A 230      25.374 -35.451 -13.239  1.00 89.04           C  
ATOM   3695  HB  THR A 230      25.608 -36.507 -13.106  1.00 89.04           H  
ATOM   3696  O   THR A 230      23.797 -36.969 -11.152  1.00 89.04           O  
ATOM   3697  CG2 THR A 230      25.589 -35.069 -14.711  1.00 89.04           C  
ATOM   3698 HG21 THR A 230      24.907 -35.641 -15.340  1.00 89.04           H  
ATOM   3699 HG22 THR A 230      25.418 -34.006 -14.883  1.00 89.04           H  
ATOM   3700 HG23 THR A 230      26.611 -35.307 -15.006  1.00 89.04           H  
ATOM   3701  OG1 THR A 230      26.253 -34.666 -12.468  1.00 89.04           O  
ATOM   3702  HG1 THR A 230      27.093 -35.109 -12.609  1.00 89.04           H  
ATOM   3703  N   HIS A 231      23.125 -34.954 -10.496  1.00 87.30           N  
ATOM   3704  H   HIS A 231      23.033 -33.983 -10.758  1.00 87.30           H  
ATOM   3705  CA  HIS A 231      22.468 -35.436  -9.275  1.00 87.30           C  
ATOM   3706  HA  HIS A 231      23.161 -36.086  -8.741  1.00 87.30           H  
ATOM   3707  C   HIS A 231      21.191 -36.255  -9.554  1.00 87.30           C  
ATOM   3708  CB  HIS A 231      22.117 -34.237  -8.386  1.00 87.30           C  
ATOM   3709  HB2 HIS A 231      21.617 -34.599  -7.488  1.00 87.30           H  
ATOM   3710  HB3 HIS A 231      21.419 -33.591  -8.919  1.00 87.30           H  
ATOM   3711  O   HIS A 231      20.732 -36.992  -8.676  1.00 87.30           O  
ATOM   3712  CG  HIS A 231      23.315 -33.430  -7.964  1.00 87.30           C  
ATOM   3713  CD2 HIS A 231      23.641 -32.175  -8.398  1.00 87.30           C  
ATOM   3714  HD2 HIS A 231      23.086 -31.585  -9.112  1.00 87.30           H  
ATOM   3715  ND1 HIS A 231      24.306 -33.835  -7.100  1.00 87.30           N  
ATOM   3716  HD1 HIS A 231      24.409 -34.759  -6.707  1.00 87.30           H  
ATOM   3717  CE1 HIS A 231      25.208 -32.843  -7.010  1.00 87.30           C  
ATOM   3718  HE1 HIS A 231      26.125 -32.886  -6.442  1.00 87.30           H  
ATOM   3719  NE2 HIS A 231      24.827 -31.798  -7.761  1.00 87.30           N  
ATOM   3720  N   TYR A 232      20.597 -36.117 -10.743  1.00 92.70           N  
ATOM   3721  H   TYR A 232      21.036 -35.522 -11.431  1.00 92.70           H  
ATOM   3722  CA  TYR A 232      19.387 -36.821 -11.163  1.00 92.70           C  
ATOM   3723  HA  TYR A 232      19.042 -37.464 -10.353  1.00 92.70           H  
ATOM   3724  C   TYR A 232      19.679 -37.695 -12.381  1.00 92.70           C  
ATOM   3725  CB  TYR A 232      18.263 -35.823 -11.481  1.00 92.70           C  
ATOM   3726  HB2 TYR A 232      17.332 -36.373 -11.620  1.00 92.70           H  
ATOM   3727  HB3 TYR A 232      18.493 -35.334 -12.428  1.00 92.70           H  
ATOM   3728  O   TYR A 232      20.349 -37.271 -13.314  1.00 92.70           O  
ATOM   3729  CG  TYR A 232      18.050 -34.754 -10.427  1.00 92.70           C  
ATOM   3730  CD1 TYR A 232      17.327 -35.036  -9.251  1.00 92.70           C  
ATOM   3731  HD1 TYR A 232      16.903 -36.019  -9.103  1.00 92.70           H  
ATOM   3732  CD2 TYR A 232      18.615 -33.479 -10.617  1.00 92.70           C  
ATOM   3733  HD2 TYR A 232      19.182 -33.275 -11.513  1.00 92.70           H  
ATOM   3734  CE1 TYR A 232      17.167 -34.039  -8.267  1.00 92.70           C  
ATOM   3735  HE1 TYR A 232      16.619 -34.246  -7.360  1.00 92.70           H  
ATOM   3736  CE2 TYR A 232      18.471 -32.485  -9.634  1.00 92.70           C  
ATOM   3737  HE2 TYR A 232      18.923 -31.517  -9.789  1.00 92.70           H  
ATOM   3738  OH  TYR A 232      17.635 -31.796  -7.511  1.00 92.70           O  
ATOM   3739  HH  TYR A 232      18.223 -31.074  -7.743  1.00 92.70           H  
ATOM   3740  CZ  TYR A 232      17.746 -32.765  -8.457  1.00 92.70           C  
ATOM   3741  N   THR A 233      19.097 -38.894 -12.411  1.00 93.14           N  
ATOM   3742  H   THR A 233      18.523 -39.161 -11.625  1.00 93.14           H  
ATOM   3743  CA  THR A 233      19.123 -39.755 -13.608  1.00 93.14           C  
ATOM   3744  HA  THR A 233      20.093 -39.662 -14.097  1.00 93.14           H  
ATOM   3745  C   THR A 233      18.065 -39.328 -14.629  1.00 93.14           C  
ATOM   3746  CB  THR A 233      18.927 -41.234 -13.238  1.00 93.14           C  
ATOM   3747  HB  THR A 233      18.989 -41.832 -14.147  1.00 93.14           H  
ATOM   3748  O   THR A 233      18.275 -39.432 -15.835  1.00 93.14           O  
ATOM   3749  CG2 THR A 233      19.988 -41.739 -12.260  1.00 93.14           C  
ATOM   3750 HG21 THR A 233      19.907 -41.236 -11.296  1.00 93.14           H  
ATOM   3751 HG22 THR A 233      20.979 -41.552 -12.674  1.00 93.14           H  
ATOM   3752 HG23 THR A 233      19.875 -42.814 -12.122  1.00 93.14           H  
ATOM   3753  OG1 THR A 233      17.663 -41.456 -12.634  1.00 93.14           O  
ATOM   3754  HG1 THR A 233      17.415 -40.677 -12.131  1.00 93.14           H  
ATOM   3755  N   HIS A 234      16.927 -38.828 -14.133  1.00 96.45           N  
ATOM   3756  H   HIS A 234      16.841 -38.733 -13.131  1.00 96.45           H  
ATOM   3757  CA  HIS A 234      15.775 -38.424 -14.930  1.00 96.45           C  
ATOM   3758  HA  HIS A 234      16.090 -38.274 -15.963  1.00 96.45           H  
ATOM   3759  C   HIS A 234      15.196 -37.107 -14.392  1.00 96.45           C  
ATOM   3760  CB  HIS A 234      14.707 -39.530 -14.907  1.00 96.45           C  
ATOM   3761  HB2 HIS A 234      14.409 -39.702 -13.872  1.00 96.45           H  
ATOM   3762  HB3 HIS A 234      13.831 -39.176 -15.449  1.00 96.45           H  
ATOM   3763  O   HIS A 234      14.891 -36.990 -13.201  1.00 96.45           O  
ATOM   3764  CG  HIS A 234      15.134 -40.851 -15.506  1.00 96.45           C  
ATOM   3765  CD2 HIS A 234      14.788 -41.334 -16.738  1.00 96.45           C  
ATOM   3766  HD2 HIS A 234      14.166 -40.835 -17.466  1.00 96.45           H  
ATOM   3767  ND1 HIS A 234      15.926 -41.810 -14.914  1.00 96.45           N  
ATOM   3768  HD1 HIS A 234      16.407 -41.727 -14.029  1.00 96.45           H  
ATOM   3769  CE1 HIS A 234      16.078 -42.824 -15.781  1.00 96.45           C  
ATOM   3770  HE1 HIS A 234      16.683 -43.703 -15.615  1.00 96.45           H  
ATOM   3771  NE2 HIS A 234      15.387 -42.584 -16.903  1.00 96.45           N  
ATOM   3772  N   ILE A 235      14.997 -36.132 -15.277  1.00 97.57           N  
ATOM   3773  H   ILE A 235      15.282 -36.302 -16.230  1.00 97.57           H  
ATOM   3774  CA  ILE A 235      14.353 -34.849 -14.985  1.00 97.57           C  
ATOM   3775  HA  ILE A 235      14.078 -34.811 -13.931  1.00 97.57           H  
ATOM   3776  C   ILE A 235      13.069 -34.761 -15.807  1.00 97.57           C  
ATOM   3777  CB  ILE A 235      15.315 -33.670 -15.256  1.00 97.57           C  
ATOM   3778  HB  ILE A 235      15.638 -33.725 -16.296  1.00 97.57           H  
ATOM   3779  O   ILE A 235      13.098 -34.679 -17.035  1.00 97.57           O  
ATOM   3780  CG1 ILE A 235      16.566 -33.770 -14.350  1.00 97.57           C  
ATOM   3781 HG12 ILE A 235      17.076 -34.712 -14.550  1.00 97.57           H  
ATOM   3782 HG13 ILE A 235      16.258 -33.773 -13.304  1.00 97.57           H  
ATOM   3783  CG2 ILE A 235      14.574 -32.333 -15.060  1.00 97.57           C  
ATOM   3784 HG21 ILE A 235      13.742 -32.252 -15.758  1.00 97.57           H  
ATOM   3785 HG22 ILE A 235      15.241 -31.496 -15.268  1.00 97.57           H  
ATOM   3786 HG23 ILE A 235      14.196 -32.266 -14.039  1.00 97.57           H  
ATOM   3787  CD1 ILE A 235      17.599 -32.653 -14.539  1.00 97.57           C  
ATOM   3788 HD11 ILE A 235      17.200 -31.697 -14.201  1.00 97.57           H  
ATOM   3789 HD12 ILE A 235      18.480 -32.884 -13.940  1.00 97.57           H  
ATOM   3790 HD13 ILE A 235      17.886 -32.587 -15.588  1.00 97.57           H  
ATOM   3791  N   VAL A 236      11.928 -34.764 -15.126  1.00 97.71           N  
ATOM   3792  H   VAL A 236      11.973 -34.826 -14.119  1.00 97.71           H  
ATOM   3793  CA  VAL A 236      10.606 -34.649 -15.743  1.00 97.71           C  
ATOM   3794  HA  VAL A 236      10.691 -34.861 -16.808  1.00 97.71           H  
ATOM   3795  C   VAL A 236      10.101 -33.218 -15.570  1.00 97.71           C  
ATOM   3796  CB  VAL A 236       9.625 -35.677 -15.153  1.00 97.71           C  
ATOM   3797  HB  VAL A 236       9.422 -35.411 -14.116  1.00 97.71           H  
ATOM   3798  O   VAL A 236       9.796 -32.789 -14.457  1.00 97.71           O  
ATOM   3799  CG1 VAL A 236       8.302 -35.666 -15.924  1.00 97.71           C  
ATOM   3800 HG11 VAL A 236       7.846 -34.677 -15.862  1.00 97.71           H  
ATOM   3801 HG12 VAL A 236       8.476 -35.913 -16.971  1.00 97.71           H  
ATOM   3802 HG13 VAL A 236       7.618 -36.395 -15.489  1.00 97.71           H  
ATOM   3803  CG2 VAL A 236      10.165 -37.115 -15.169  1.00 97.71           C  
ATOM   3804 HG21 VAL A 236      10.413 -37.413 -16.188  1.00 97.71           H  
ATOM   3805 HG22 VAL A 236       9.420 -37.800 -14.765  1.00 97.71           H  
ATOM   3806 HG23 VAL A 236      11.060 -37.185 -14.550  1.00 97.71           H  
ATOM   3807  N   LEU A 237       9.994 -32.475 -16.669  1.00 96.73           N  
ATOM   3808  H   LEU A 237      10.191 -32.914 -17.557  1.00 96.73           H  
ATOM   3809  CA  LEU A 237       9.362 -31.159 -16.685  1.00 96.73           C  
ATOM   3810  HA  LEU A 237       9.373 -30.749 -15.675  1.00 96.73           H  
ATOM   3811  C   LEU A 237       7.900 -31.334 -17.102  1.00 96.73           C  
ATOM   3812  CB  LEU A 237      10.137 -30.181 -17.592  1.00 96.73           C  
ATOM   3813  HB2 LEU A 237      10.010 -30.492 -18.629  1.00 96.73           H  
ATOM   3814  HB3 LEU A 237       9.680 -29.197 -17.485  1.00 96.73           H  
ATOM   3815  O   LEU A 237       7.633 -31.723 -18.237  1.00 96.73           O  
ATOM   3816  CG  LEU A 237      11.648 -30.058 -17.303  1.00 96.73           C  
ATOM   3817  HG  LEU A 237      12.148 -30.984 -17.585  1.00 96.73           H  
ATOM   3818  CD1 LEU A 237      12.246 -28.915 -18.126  1.00 96.73           C  
ATOM   3819 HD11 LEU A 237      13.323 -28.865 -17.965  1.00 96.73           H  
ATOM   3820 HD12 LEU A 237      11.795 -27.965 -17.841  1.00 96.73           H  
ATOM   3821 HD13 LEU A 237      12.063 -29.091 -19.186  1.00 96.73           H  
ATOM   3822  CD2 LEU A 237      11.946 -29.767 -15.832  1.00 96.73           C  
ATOM   3823 HD21 LEU A 237      13.014 -29.592 -15.701  1.00 96.73           H  
ATOM   3824 HD22 LEU A 237      11.383 -28.889 -15.513  1.00 96.73           H  
ATOM   3825 HD23 LEU A 237      11.665 -30.623 -15.219  1.00 96.73           H  
ATOM   3826  N   ASP A 238       6.953 -31.090 -16.196  1.00 93.15           N  
ATOM   3827  H   ASP A 238       7.225 -30.733 -15.291  1.00 93.15           H  
ATOM   3828  CA  ASP A 238       5.516 -31.267 -16.462  1.00 93.15           C  
ATOM   3829  HA  ASP A 238       5.404 -31.749 -17.434  1.00 93.15           H  
ATOM   3830  C   ASP A 238       4.769 -29.932 -16.577  1.00 93.15           C  
ATOM   3831  CB  ASP A 238       4.894 -32.217 -15.427  1.00 93.15           C  
ATOM   3832  HB2 ASP A 238       4.890 -31.707 -14.464  1.00 93.15           H  
ATOM   3833  HB3 ASP A 238       5.525 -33.101 -15.335  1.00 93.15           H  
ATOM   3834  O   ASP A 238       5.219 -28.895 -16.093  1.00 93.15           O  
ATOM   3835  CG  ASP A 238       3.468 -32.683 -15.772  1.00 93.15           C  
ATOM   3836  OD1 ASP A 238       3.149 -32.872 -16.971  1.00 93.15           O  
ATOM   3837  OD2 ASP A 238       2.686 -32.926 -14.825  1.00 93.15           O  
ATOM   3838  N   GLU A 239       3.626 -29.971 -17.264  1.00 90.39           N  
ATOM   3839  H   GLU A 239       3.305 -30.886 -17.547  1.00 90.39           H  
ATOM   3840  CA  GLU A 239       2.791 -28.816 -17.617  1.00 90.39           C  
ATOM   3841  HA  GLU A 239       2.115 -29.168 -18.396  1.00 90.39           H  
ATOM   3842  C   GLU A 239       3.581 -27.661 -18.287  1.00 90.39           C  
ATOM   3843  CB  GLU A 239       1.886 -28.396 -16.438  1.00 90.39           C  
ATOM   3844  HB2 GLU A 239       2.520 -28.032 -15.630  1.00 90.39           H  
ATOM   3845  HB3 GLU A 239       1.244 -27.573 -16.753  1.00 90.39           H  
ATOM   3846  O   GLU A 239       3.238 -26.489 -18.153  1.00 90.39           O  
ATOM   3847  CG  GLU A 239       0.982 -29.519 -15.876  1.00 90.39           C  
ATOM   3848  HG2 GLU A 239       0.562 -29.155 -14.938  1.00 90.39           H  
ATOM   3849  HG3 GLU A 239       1.588 -30.390 -15.623  1.00 90.39           H  
ATOM   3850  CD  GLU A 239      -0.180 -29.953 -16.800  1.00 90.39           C  
ATOM   3851  OE1 GLU A 239       0.061 -30.536 -17.893  1.00 90.39           O  
ATOM   3852  OE2 GLU A 239      -1.355 -29.702 -16.432  1.00 90.39           O  
ATOM   3853  N   VAL A 240       4.600 -27.994 -19.098  1.00 92.70           N  
ATOM   3854  H   VAL A 240       4.843 -28.974 -19.114  1.00 92.70           H  
ATOM   3855  CA  VAL A 240       5.540 -27.054 -19.772  1.00 92.70           C  
ATOM   3856  HA  VAL A 240       6.092 -26.521 -18.998  1.00 92.70           H  
ATOM   3857  C   VAL A 240       4.840 -25.979 -20.634  1.00 92.70           C  
ATOM   3858  CB  VAL A 240       6.567 -27.853 -20.621  1.00 92.70           C  
ATOM   3859  HB  VAL A 240       6.038 -28.335 -21.443  1.00 92.70           H  
ATOM   3860  O   VAL A 240       5.419 -24.951 -20.972  1.00 92.70           O  
ATOM   3861  CG1 VAL A 240       7.697 -26.995 -21.209  1.00 92.70           C  
ATOM   3862 HG11 VAL A 240       8.426 -27.624 -21.720  1.00 92.70           H  
ATOM   3863 HG12 VAL A 240       8.200 -26.444 -20.414  1.00 92.70           H  
ATOM   3864 HG13 VAL A 240       7.305 -26.287 -21.940  1.00 92.70           H  
ATOM   3865  CG2 VAL A 240       7.255 -28.951 -19.797  1.00 92.70           C  
ATOM   3866 HG21 VAL A 240       6.531 -29.698 -19.470  1.00 92.70           H  
ATOM   3867 HG22 VAL A 240       8.008 -29.463 -20.396  1.00 92.70           H  
ATOM   3868 HG23 VAL A 240       7.733 -28.513 -18.921  1.00 92.70           H  
ATOM   3869  N   HIS A 241       3.560 -26.175 -20.963  1.00 87.16           N  
ATOM   3870  H   HIS A 241       3.090 -26.922 -20.472  1.00 87.16           H  
ATOM   3871  CA  HIS A 241       2.733 -25.210 -21.693  1.00 87.16           C  
ATOM   3872  HA  HIS A 241       3.294 -24.844 -22.553  1.00 87.16           H  
ATOM   3873  C   HIS A 241       2.322 -23.974 -20.875  1.00 87.16           C  
ATOM   3874  CB  HIS A 241       1.470 -25.920 -22.192  1.00 87.16           C  
ATOM   3875  HB2 HIS A 241       0.906 -25.227 -22.817  1.00 87.16           H  
ATOM   3876  HB3 HIS A 241       1.752 -26.769 -22.815  1.00 87.16           H  
ATOM   3877  O   HIS A 241       1.776 -23.043 -21.461  1.00 87.16           O  
ATOM   3878  CG  HIS A 241       0.585 -26.371 -21.056  1.00 87.16           C  
ATOM   3879  CD2 HIS A 241      -0.239 -25.559 -20.324  1.00 87.16           C  
ATOM   3880  HD2 HIS A 241      -0.406 -24.505 -20.487  1.00 87.16           H  
ATOM   3881  ND1 HIS A 241       0.579 -27.607 -20.447  1.00 87.16           N  
ATOM   3882  HD1 HIS A 241       1.122 -28.413 -20.720  1.00 87.16           H  
ATOM   3883  CE1 HIS A 241      -0.226 -27.537 -19.375  1.00 87.16           C  
ATOM   3884  HE1 HIS A 241      -0.442 -28.345 -18.691  1.00 87.16           H  
ATOM   3885  NE2 HIS A 241      -0.753 -26.313 -19.272  1.00 87.16           N  
ATOM   3886  N   GLU A 242       2.510 -23.964 -19.551  1.00 83.21           N  
ATOM   3887  H   GLU A 242       2.869 -24.788 -19.090  1.00 83.21           H  
ATOM   3888  CA  GLU A 242       2.201 -22.791 -18.717  1.00 83.21           C  
ATOM   3889  HA  GLU A 242       1.184 -22.457 -18.921  1.00 83.21           H  
ATOM   3890  C   GLU A 242       3.129 -21.605 -19.062  1.00 83.21           C  
ATOM   3891  CB  GLU A 242       2.282 -23.169 -17.222  1.00 83.21           C  
ATOM   3892  HB2 GLU A 242       3.270 -23.592 -17.044  1.00 83.21           H  
ATOM   3893  HB3 GLU A 242       2.212 -22.267 -16.613  1.00 83.21           H  
ATOM   3894  O   GLU A 242       2.732 -20.458 -18.866  1.00 83.21           O  
ATOM   3895  CG  GLU A 242       1.227 -24.204 -16.751  1.00 83.21           C  
ATOM   3896  HG2 GLU A 242       1.725 -24.858 -16.035  1.00 83.21           H  
ATOM   3897  HG3 GLU A 242       0.932 -24.835 -17.590  1.00 83.21           H  
ATOM   3898  CD  GLU A 242      -0.043 -23.655 -16.061  1.00 83.21           C  
ATOM   3899  OE1 GLU A 242      -0.858 -24.459 -15.539  1.00 83.21           O  
ATOM   3900  OE2 GLU A 242      -0.223 -22.431 -15.887  1.00 83.21           O  
ATOM   3901  N   ARG A 243       4.324 -21.876 -19.633  1.00 89.53           N  
ATOM   3902  H   ARG A 243       4.542 -22.850 -19.788  1.00 89.53           H  
ATOM   3903  CA  ARG A 243       5.314 -20.879 -20.108  1.00 89.53           C  
ATOM   3904  HA  ARG A 243       6.278 -21.375 -20.219  1.00 89.53           H  
ATOM   3905  C   ARG A 243       5.594 -19.775 -19.069  1.00 89.53           C  
ATOM   3906  CB  ARG A 243       4.923 -20.343 -21.504  1.00 89.53           C  
ATOM   3907  HB2 ARG A 243       3.953 -19.852 -21.423  1.00 89.53           H  
ATOM   3908  HB3 ARG A 243       5.647 -19.583 -21.797  1.00 89.53           H  
ATOM   3909  O   ARG A 243       5.693 -18.586 -19.394  1.00 89.53           O  
ATOM   3910  CG  ARG A 243       4.845 -21.386 -22.641  1.00 89.53           C  
ATOM   3911  HG2 ARG A 243       4.146 -22.173 -22.357  1.00 89.53           H  
ATOM   3912  HG3 ARG A 243       4.436 -20.890 -23.521  1.00 89.53           H  
ATOM   3913  CD  ARG A 243       6.177 -22.044 -23.046  1.00 89.53           C  
ATOM   3914  HD2 ARG A 243       6.570 -22.597 -22.193  1.00 89.53           H  
ATOM   3915  HD3 ARG A 243       5.995 -22.758 -23.849  1.00 89.53           H  
ATOM   3916  NE  ARG A 243       7.181 -21.053 -23.469  1.00 89.53           N  
ATOM   3917  HE  ARG A 243       7.752 -20.683 -22.723  1.00 89.53           H  
ATOM   3918  NH1 ARG A 243       6.951 -21.052 -25.792  1.00 89.53           N  
ATOM   3919 HH11 ARG A 243       6.418 -21.909 -25.809  1.00 89.53           H  
ATOM   3920 HH12 ARG A 243       7.310 -20.781 -26.696  1.00 89.53           H  
ATOM   3921  NH2 ARG A 243       8.295 -19.606 -24.760  1.00 89.53           N  
ATOM   3922 HH21 ARG A 243       8.445 -19.157 -25.653  1.00 89.53           H  
ATOM   3923 HH22 ARG A 243       8.711 -19.257 -23.908  1.00 89.53           H  
ATOM   3924  CZ  ARG A 243       7.457 -20.587 -24.676  1.00 89.53           C  
ATOM   3925  N   ASP A 244       5.677 -20.189 -17.801  1.00 89.72           N  
ATOM   3926  H   ASP A 244       5.549 -21.175 -17.622  1.00 89.72           H  
ATOM   3927  CA  ASP A 244       6.034 -19.328 -16.672  1.00 89.72           C  
ATOM   3928  HA  ASP A 244       5.466 -18.405 -16.785  1.00 89.72           H  
ATOM   3929  C   ASP A 244       7.523 -18.946 -16.714  1.00 89.72           C  
ATOM   3930  CB  ASP A 244       5.589 -19.947 -15.327  1.00 89.72           C  
ATOM   3931  HB2 ASP A 244       5.462 -19.132 -14.614  1.00 89.72           H  
ATOM   3932  HB3 ASP A 244       4.610 -20.410 -15.454  1.00 89.72           H  
ATOM   3933  O   ASP A 244       8.346 -19.648 -17.309  1.00 89.72           O  
ATOM   3934  CG  ASP A 244       6.561 -20.956 -14.695  1.00 89.72           C  
ATOM   3935  OD1 ASP A 244       7.647 -20.522 -14.239  1.00 89.72           O  
ATOM   3936  OD2 ASP A 244       6.220 -22.156 -14.600  1.00 89.72           O  
ATOM   3937  N   GLN A 245       7.890 -17.831 -16.078  1.00 91.47           N  
ATOM   3938  H   GLN A 245       7.175 -17.297 -15.604  1.00 91.47           H  
ATOM   3939  CA  GLN A 245       9.249 -17.286 -16.195  1.00 91.47           C  
ATOM   3940  HA  GLN A 245       9.459 -17.154 -17.257  1.00 91.47           H  
ATOM   3941  C   GLN A 245      10.338 -18.228 -15.634  1.00 91.47           C  
ATOM   3942  CB  GLN A 245       9.291 -15.906 -15.517  1.00 91.47           C  
ATOM   3943  HB2 GLN A 245       8.391 -15.347 -15.773  1.00 91.47           H  
ATOM   3944  HB3 GLN A 245       9.310 -16.045 -14.436  1.00 91.47           H  
ATOM   3945  O   GLN A 245      11.485 -18.176 -16.076  1.00 91.47           O  
ATOM   3946  CG  GLN A 245      10.506 -15.074 -15.958  1.00 91.47           C  
ATOM   3947  HG2 GLN A 245      11.425 -15.635 -15.789  1.00 91.47           H  
ATOM   3948  HG3 GLN A 245      10.426 -14.867 -17.025  1.00 91.47           H  
ATOM   3949  CD  GLN A 245      10.622 -13.765 -15.186  1.00 91.47           C  
ATOM   3950  NE2 GLN A 245      10.819 -12.650 -15.854  1.00 91.47           N  
ATOM   3951 HE21 GLN A 245      10.754 -12.630 -16.862  1.00 91.47           H  
ATOM   3952 HE22 GLN A 245      10.799 -11.790 -15.324  1.00 91.47           H  
ATOM   3953  OE1 GLN A 245      10.583 -13.729 -13.967  1.00 91.47           O  
ATOM   3954  N   ASN A 246      10.007 -19.113 -14.685  1.00 92.11           N  
ATOM   3955  H   ASN A 246       9.026 -19.248 -14.485  1.00 92.11           H  
ATOM   3956  CA  ASN A 246      10.940 -20.129 -14.194  1.00 92.11           C  
ATOM   3957  HA  ASN A 246      11.942 -19.702 -14.173  1.00 92.11           H  
ATOM   3958  C   ASN A 246      11.002 -21.341 -15.126  1.00 92.11           C  
ATOM   3959  CB  ASN A 246      10.588 -20.581 -12.768  1.00 92.11           C  
ATOM   3960  HB2 ASN A 246       9.620 -21.082 -12.771  1.00 92.11           H  
ATOM   3961  HB3 ASN A 246      11.333 -21.303 -12.434  1.00 92.11           H  
ATOM   3962  O   ASN A 246      12.077 -21.916 -15.246  1.00 92.11           O  
ATOM   3963  CG  ASN A 246      10.564 -19.440 -11.777  1.00 92.11           C  
ATOM   3964  ND2 ASN A 246       9.389 -18.949 -11.462  1.00 92.11           N  
ATOM   3965 HD21 ASN A 246       8.586 -19.273 -11.982  1.00 92.11           H  
ATOM   3966 HD22 ASN A 246       9.351 -18.116 -10.893  1.00 92.11           H  
ATOM   3967  OD1 ASN A 246      11.592 -18.991 -11.281  1.00 92.11           O  
ATOM   3968  N   MET A 247       9.902 -21.728 -15.778  1.00 94.35           N  
ATOM   3969  H   MET A 247       9.043 -21.224 -15.610  1.00 94.35           H  
ATOM   3970  CA  MET A 247       9.895 -22.819 -16.762  1.00 94.35           C  
ATOM   3971  HA  MET A 247      10.360 -23.694 -16.308  1.00 94.35           H  
ATOM   3972  C   MET A 247      10.735 -22.456 -17.990  1.00 94.35           C  
ATOM   3973  CB  MET A 247       8.452 -23.188 -17.145  1.00 94.35           C  
ATOM   3974  HB2 MET A 247       7.879 -23.384 -16.239  1.00 94.35           H  
ATOM   3975  HB3 MET A 247       7.989 -22.350 -17.665  1.00 94.35           H  
ATOM   3976  O   MET A 247      11.650 -23.200 -18.336  1.00 94.35           O  
ATOM   3977  CG  MET A 247       8.382 -24.430 -18.047  1.00 94.35           C  
ATOM   3978  HG2 MET A 247       7.351 -24.553 -18.378  1.00 94.35           H  
ATOM   3979  HG3 MET A 247       8.984 -24.247 -18.938  1.00 94.35           H  
ATOM   3980  SD  MET A 247       8.932 -25.997 -17.299  1.00 94.35           S  
ATOM   3981  CE  MET A 247       7.526 -26.357 -16.207  1.00 94.35           C  
ATOM   3982  HE1 MET A 247       7.435 -25.579 -15.449  1.00 94.35           H  
ATOM   3983  HE2 MET A 247       6.605 -26.398 -16.788  1.00 94.35           H  
ATOM   3984  HE3 MET A 247       7.673 -27.321 -15.722  1.00 94.35           H  
ATOM   3985  N   ASP A 248      10.505 -21.288 -18.593  1.00 94.62           N  
ATOM   3986  H   ASP A 248       9.721 -20.729 -18.289  1.00 94.62           H  
ATOM   3987  CA  ASP A 248      11.261 -20.850 -19.774  1.00 94.62           C  
ATOM   3988  HA  ASP A 248      11.188 -21.622 -20.540  1.00 94.62           H  
ATOM   3989  C   ASP A 248      12.761 -20.688 -19.460  1.00 94.62           C  
ATOM   3990  CB  ASP A 248      10.647 -19.559 -20.348  1.00 94.62           C  
ATOM   3991  HB2 ASP A 248      10.333 -18.905 -19.535  1.00 94.62           H  
ATOM   3992  HB3 ASP A 248      11.419 -19.036 -20.913  1.00 94.62           H  
ATOM   3993  O   ASP A 248      13.604 -21.106 -20.252  1.00 94.62           O  
ATOM   3994  CG  ASP A 248       9.463 -19.812 -21.296  1.00 94.62           C  
ATOM   3995  OD1 ASP A 248       8.689 -20.772 -21.095  1.00 94.62           O  
ATOM   3996  OD2 ASP A 248       9.318 -19.061 -22.288  1.00 94.62           O  
ATOM   3997  N   PHE A 249      13.121 -20.180 -18.273  1.00 96.12           N  
ATOM   3998  H   PHE A 249      12.399 -19.841 -17.653  1.00 96.12           H  
ATOM   3999  CA  PHE A 249      14.526 -20.090 -17.851  1.00 96.12           C  
ATOM   4000  HA  PHE A 249      15.102 -19.717 -18.697  1.00 96.12           H  
ATOM   4001  C   PHE A 249      15.129 -21.462 -17.478  1.00 96.12           C  
ATOM   4002  CB  PHE A 249      14.649 -19.059 -16.718  1.00 96.12           C  
ATOM   4003  HB2 PHE A 249      14.005 -18.210 -16.948  1.00 96.12           H  
ATOM   4004  HB3 PHE A 249      14.286 -19.500 -15.789  1.00 96.12           H  
ATOM   4005  O   PHE A 249      16.312 -21.707 -17.707  1.00 96.12           O  
ATOM   4006  CG  PHE A 249      16.056 -18.526 -16.510  1.00 96.12           C  
ATOM   4007  CD1 PHE A 249      17.008 -19.299 -15.825  1.00 96.12           C  
ATOM   4008  HD1 PHE A 249      16.735 -20.288 -15.490  1.00 96.12           H  
ATOM   4009  CD2 PHE A 249      16.429 -17.273 -17.030  1.00 96.12           C  
ATOM   4010  HD2 PHE A 249      15.714 -16.683 -17.585  1.00 96.12           H  
ATOM   4011  CE1 PHE A 249      18.319 -18.826 -15.639  1.00 96.12           C  
ATOM   4012  HE1 PHE A 249      19.052 -19.437 -15.133  1.00 96.12           H  
ATOM   4013  CE2 PHE A 249      17.742 -16.800 -16.855  1.00 96.12           C  
ATOM   4014  HE2 PHE A 249      18.033 -15.846 -17.271  1.00 96.12           H  
ATOM   4015  CZ  PHE A 249      18.685 -17.573 -16.156  1.00 96.12           C  
ATOM   4016  HZ  PHE A 249      19.697 -17.214 -16.042  1.00 96.12           H  
ATOM   4017  N   LEU A 250      14.333 -22.395 -16.945  1.00 96.78           N  
ATOM   4018  H   LEU A 250      13.367 -22.163 -16.763  1.00 96.78           H  
ATOM   4019  CA  LEU A 250      14.766 -23.771 -16.682  1.00 96.78           C  
ATOM   4020  HA  LEU A 250      15.702 -23.736 -16.124  1.00 96.78           H  
ATOM   4021  C   LEU A 250      15.065 -24.533 -17.979  1.00 96.78           C  
ATOM   4022  CB  LEU A 250      13.702 -24.466 -15.815  1.00 96.78           C  
ATOM   4023  HB2 LEU A 250      13.617 -23.918 -14.876  1.00 96.78           H  
ATOM   4024  HB3 LEU A 250      12.743 -24.407 -16.330  1.00 96.78           H  
ATOM   4025  O   LEU A 250      16.032 -25.291 -18.011  1.00 96.78           O  
ATOM   4026  CG  LEU A 250      13.964 -25.943 -15.484  1.00 96.78           C  
ATOM   4027  HG  LEU A 250      14.015 -26.529 -16.402  1.00 96.78           H  
ATOM   4028  CD1 LEU A 250      15.247 -26.148 -14.681  1.00 96.78           C  
ATOM   4029 HD11 LEU A 250      15.359 -27.208 -14.451  1.00 96.78           H  
ATOM   4030 HD12 LEU A 250      15.208 -25.573 -13.756  1.00 96.78           H  
ATOM   4031 HD13 LEU A 250      16.107 -25.835 -15.271  1.00 96.78           H  
ATOM   4032  CD2 LEU A 250      12.805 -26.465 -14.638  1.00 96.78           C  
ATOM   4033 HD21 LEU A 250      12.982 -27.513 -14.396  1.00 96.78           H  
ATOM   4034 HD22 LEU A 250      12.721 -25.889 -13.716  1.00 96.78           H  
ATOM   4035 HD23 LEU A 250      11.881 -26.386 -15.210  1.00 96.78           H  
ATOM   4036  N   LEU A 251      14.311 -24.290 -19.057  1.00 95.86           N  
ATOM   4037  H   LEU A 251      13.509 -23.685 -18.956  1.00 95.86           H  
ATOM   4038  CA  LEU A 251      14.619 -24.839 -20.383  1.00 95.86           C  
ATOM   4039  HA  LEU A 251      14.708 -25.922 -20.296  1.00 95.86           H  
ATOM   4040  C   LEU A 251      15.982 -24.344 -20.900  1.00 95.86           C  
ATOM   4041  CB  LEU A 251      13.483 -24.511 -21.372  1.00 95.86           C  
ATOM   4042  HB2 LEU A 251      13.330 -23.432 -21.380  1.00 95.86           H  
ATOM   4043  HB3 LEU A 251      13.802 -24.801 -22.373  1.00 95.86           H  
ATOM   4044  O   LEU A 251      16.751 -25.161 -21.406  1.00 95.86           O  
ATOM   4045  CG  LEU A 251      12.136 -25.203 -21.074  1.00 95.86           C  
ATOM   4046  HG  LEU A 251      11.825 -24.992 -20.051  1.00 95.86           H  
ATOM   4047  CD1 LEU A 251      11.063 -24.675 -22.026  1.00 95.86           C  
ATOM   4048 HD11 LEU A 251      10.105 -25.144 -21.804  1.00 95.86           H  
ATOM   4049 HD12 LEU A 251      10.955 -23.598 -21.895  1.00 95.86           H  
ATOM   4050 HD13 LEU A 251      11.342 -24.884 -23.059  1.00 95.86           H  
ATOM   4051  CD2 LEU A 251      12.202 -26.722 -21.244  1.00 95.86           C  
ATOM   4052 HD21 LEU A 251      12.508 -26.961 -22.263  1.00 95.86           H  
ATOM   4053 HD22 LEU A 251      11.221 -27.154 -21.048  1.00 95.86           H  
ATOM   4054 HD23 LEU A 251      12.914 -27.148 -20.537  1.00 95.86           H  
ATOM   4055  N   ILE A 252      16.325 -23.064 -20.690  1.00 95.46           N  
ATOM   4056  H   ILE A 252      15.629 -22.445 -20.299  1.00 95.46           H  
ATOM   4057  CA  ILE A 252      17.659 -22.516 -21.011  1.00 95.46           C  
ATOM   4058  HA  ILE A 252      17.853 -22.684 -22.070  1.00 95.46           H  
ATOM   4059  C   ILE A 252      18.750 -23.247 -20.221  1.00 95.46           C  
ATOM   4060  CB  ILE A 252      17.748 -20.992 -20.736  1.00 95.46           C  
ATOM   4061  HB  ILE A 252      17.552 -20.817 -19.678  1.00 95.46           H  
ATOM   4062  O   ILE A 252      19.728 -23.709 -20.807  1.00 95.46           O  
ATOM   4063  CG1 ILE A 252      16.712 -20.195 -21.551  1.00 95.46           C  
ATOM   4064 HG12 ILE A 252      16.997 -20.206 -22.603  1.00 95.46           H  
ATOM   4065 HG13 ILE A 252      15.736 -20.673 -21.468  1.00 95.46           H  
ATOM   4066  CG2 ILE A 252      19.168 -20.474 -21.038  1.00 95.46           C  
ATOM   4067 HG21 ILE A 252      19.476 -20.792 -22.034  1.00 95.46           H  
ATOM   4068 HG22 ILE A 252      19.199 -19.385 -20.990  1.00 95.46           H  
ATOM   4069 HG23 ILE A 252      19.880 -20.859 -20.308  1.00 95.46           H  
ATOM   4070  CD1 ILE A 252      16.551 -18.742 -21.078  1.00 95.46           C  
ATOM   4071 HD11 ILE A 252      17.342 -18.118 -21.496  1.00 95.46           H  
ATOM   4072 HD12 ILE A 252      16.588 -18.686 -19.990  1.00 95.46           H  
ATOM   4073 HD13 ILE A 252      15.587 -18.358 -21.410  1.00 95.46           H  
ATOM   4074  N   VAL A 253      18.587 -23.381 -18.899  1.00 95.56           N  
ATOM   4075  H   VAL A 253      17.765 -22.967 -18.482  1.00 95.56           H  
ATOM   4076  CA  VAL A 253      19.586 -24.024 -18.026  1.00 95.56           C  
ATOM   4077  HA  VAL A 253      20.551 -23.549 -18.203  1.00 95.56           H  
ATOM   4078  C   VAL A 253      19.767 -25.503 -18.378  1.00 95.56           C  
ATOM   4079  CB  VAL A 253      19.231 -23.825 -16.537  1.00 95.56           C  
ATOM   4080  HB  VAL A 253      18.202 -24.141 -16.366  1.00 95.56           H  
ATOM   4081  O   VAL A 253      20.900 -25.955 -18.516  1.00 95.56           O  
ATOM   4082  CG1 VAL A 253      20.144 -24.617 -15.590  1.00 95.56           C  
ATOM   4083 HG11 VAL A 253      19.977 -25.686 -15.718  1.00 95.56           H  
ATOM   4084 HG12 VAL A 253      21.189 -24.390 -15.799  1.00 95.56           H  
ATOM   4085 HG13 VAL A 253      19.921 -24.360 -14.555  1.00 95.56           H  
ATOM   4086  CG2 VAL A 253      19.367 -22.347 -16.148  1.00 95.56           C  
ATOM   4087 HG21 VAL A 253      19.073 -22.208 -15.107  1.00 95.56           H  
ATOM   4088 HG22 VAL A 253      18.727 -21.728 -16.775  1.00 95.56           H  
ATOM   4089 HG23 VAL A 253      20.401 -22.027 -16.275  1.00 95.56           H  
ATOM   4090  N   VAL A 254      18.681 -26.254 -18.593  1.00 94.29           N  
ATOM   4091  H   VAL A 254      17.771 -25.830 -18.485  1.00 94.29           H  
ATOM   4092  CA  VAL A 254      18.759 -27.665 -19.010  1.00 94.29           C  
ATOM   4093  HA  VAL A 254      19.394 -28.202 -18.305  1.00 94.29           H  
ATOM   4094  C   VAL A 254      19.437 -27.794 -20.375  1.00 94.29           C  
ATOM   4095  CB  VAL A 254      17.366 -28.327 -18.989  1.00 94.29           C  
ATOM   4096  HB  VAL A 254      16.659 -27.695 -19.527  1.00 94.29           H  
ATOM   4097  O   VAL A 254      20.347 -28.607 -20.518  1.00 94.29           O  
ATOM   4098  CG1 VAL A 254      17.352 -29.719 -19.633  1.00 94.29           C  
ATOM   4099 HG11 VAL A 254      17.554 -29.648 -20.702  1.00 94.29           H  
ATOM   4100 HG12 VAL A 254      16.371 -30.177 -19.505  1.00 94.29           H  
ATOM   4101 HG13 VAL A 254      18.107 -30.355 -19.170  1.00 94.29           H  
ATOM   4102  CG2 VAL A 254      16.884 -28.498 -17.541  1.00 94.29           C  
ATOM   4103 HG21 VAL A 254      16.875 -27.537 -17.027  1.00 94.29           H  
ATOM   4104 HG22 VAL A 254      17.545 -29.178 -17.004  1.00 94.29           H  
ATOM   4105 HG23 VAL A 254      15.871 -28.902 -17.534  1.00 94.29           H  
ATOM   4106  N   ARG A 255      19.074 -26.957 -21.357  1.00 90.89           N  
ATOM   4107  H   ARG A 255      18.337 -26.290 -21.178  1.00 90.89           H  
ATOM   4108  CA  ARG A 255      19.711 -26.949 -22.683  1.00 90.89           C  
ATOM   4109  HA  ARG A 255      19.643 -27.951 -23.107  1.00 90.89           H  
ATOM   4110  C   ARG A 255      21.212 -26.640 -22.600  1.00 90.89           C  
ATOM   4111  CB  ARG A 255      18.946 -25.975 -23.594  1.00 90.89           C  
ATOM   4112  HB2 ARG A 255      18.966 -24.975 -23.162  1.00 90.89           H  
ATOM   4113  HB3 ARG A 255      17.907 -26.299 -23.664  1.00 90.89           H  
ATOM   4114  O   ARG A 255      22.000 -27.362 -23.202  1.00 90.89           O  
ATOM   4115  CG  ARG A 255      19.543 -25.923 -25.003  1.00 90.89           C  
ATOM   4116  HG2 ARG A 255      20.535 -25.475 -24.944  1.00 90.89           H  
ATOM   4117  HG3 ARG A 255      19.628 -26.934 -25.403  1.00 90.89           H  
ATOM   4118  CD  ARG A 255      18.678 -25.085 -25.945  1.00 90.89           C  
ATOM   4119  HD2 ARG A 255      18.412 -24.157 -25.438  1.00 90.89           H  
ATOM   4120  HD3 ARG A 255      17.770 -25.637 -26.185  1.00 90.89           H  
ATOM   4121  NE  ARG A 255      19.418 -24.777 -27.179  1.00 90.89           N  
ATOM   4122  HE  ARG A 255      20.264 -25.306 -27.337  1.00 90.89           H  
ATOM   4123  NH1 ARG A 255      18.039 -23.115 -27.953  1.00 90.89           N  
ATOM   4124 HH11 ARG A 255      17.357 -23.383 -27.259  1.00 90.89           H  
ATOM   4125 HH12 ARG A 255      17.843 -22.346 -28.578  1.00 90.89           H  
ATOM   4126  NH2 ARG A 255      19.971 -23.546 -29.000  1.00 90.89           N  
ATOM   4127 HH21 ARG A 255      19.810 -22.748 -29.597  1.00 90.89           H  
ATOM   4128 HH22 ARG A 255      20.856 -24.032 -29.026  1.00 90.89           H  
ATOM   4129  CZ  ARG A 255      19.132 -23.822 -28.040  1.00 90.89           C  
ATOM   4130  N   ARG A 256      21.610 -25.628 -21.819  1.00 89.82           N  
ATOM   4131  H   ARG A 256      20.888 -25.077 -21.378  1.00 89.82           H  
ATOM   4132  CA  ARG A 256      23.014 -25.238 -21.594  1.00 89.82           C  
ATOM   4133  HA  ARG A 256      23.482 -25.063 -22.563  1.00 89.82           H  
ATOM   4134  C   ARG A 256      23.828 -26.348 -20.913  1.00 89.82           C  
ATOM   4135  CB  ARG A 256      23.027 -23.924 -20.781  1.00 89.82           C  
ATOM   4136  HB2 ARG A 256      22.456 -24.082 -19.866  1.00 89.82           H  
ATOM   4137  HB3 ARG A 256      22.521 -23.148 -21.355  1.00 89.82           H  
ATOM   4138  O   ARG A 256      24.987 -26.548 -21.271  1.00 89.82           O  
ATOM   4139  CG  ARG A 256      24.418 -23.404 -20.371  1.00 89.82           C  
ATOM   4140  HG2 ARG A 256      24.948 -24.190 -19.834  1.00 89.82           H  
ATOM   4141  HG3 ARG A 256      24.293 -22.575 -19.674  1.00 89.82           H  
ATOM   4142  CD  ARG A 256      25.290 -22.942 -21.546  1.00 89.82           C  
ATOM   4143  HD2 ARG A 256      26.332 -23.119 -21.283  1.00 89.82           H  
ATOM   4144  HD3 ARG A 256      25.065 -23.546 -22.425  1.00 89.82           H  
ATOM   4145  NE  ARG A 256      25.132 -21.500 -21.840  1.00 89.82           N  
ATOM   4146  HE  ARG A 256      24.818 -20.892 -21.096  1.00 89.82           H  
ATOM   4147  NH1 ARG A 256      25.897 -21.605 -23.976  1.00 89.82           N  
ATOM   4148 HH11 ARG A 256      25.543 -22.550 -24.011  1.00 89.82           H  
ATOM   4149 HH12 ARG A 256      25.786 -21.221 -24.903  1.00 89.82           H  
ATOM   4150  NH2 ARG A 256      25.487 -19.618 -23.091  1.00 89.82           N  
ATOM   4151 HH21 ARG A 256      25.566 -19.053 -22.258  1.00 89.82           H  
ATOM   4152 HH22 ARG A 256      25.764 -19.229 -23.980  1.00 89.82           H  
ATOM   4153  CZ  ARG A 256      25.493 -20.912 -22.965  1.00 89.82           C  
ATOM   4154  N   LEU A 257      23.246 -27.068 -19.951  1.00 90.02           N  
ATOM   4155  H   LEU A 257      22.307 -26.820 -19.673  1.00 90.02           H  
ATOM   4156  CA  LEU A 257      23.940 -28.127 -19.202  1.00 90.02           C  
ATOM   4157  HA  LEU A 257      24.974 -27.821 -19.043  1.00 90.02           H  
ATOM   4158  C   LEU A 257      24.041 -29.450 -19.979  1.00 90.02           C  
ATOM   4159  CB  LEU A 257      23.301 -28.290 -17.814  1.00 90.02           C  
ATOM   4160  HB2 LEU A 257      23.749 -29.164 -17.340  1.00 90.02           H  
ATOM   4161  HB3 LEU A 257      22.233 -28.476 -17.935  1.00 90.02           H  
ATOM   4162  O   LEU A 257      25.097 -30.084 -19.956  1.00 90.02           O  
ATOM   4163  CG  LEU A 257      23.511 -27.082 -16.876  1.00 90.02           C  
ATOM   4164  HG  LEU A 257      23.113 -26.176 -17.332  1.00 90.02           H  
ATOM   4165  CD1 LEU A 257      22.778 -27.315 -15.554  1.00 90.02           C  
ATOM   4166 HD11 LEU A 257      23.151 -28.223 -15.079  1.00 90.02           H  
ATOM   4167 HD12 LEU A 257      22.930 -26.466 -14.887  1.00 90.02           H  
ATOM   4168 HD13 LEU A 257      21.711 -27.418 -15.752  1.00 90.02           H  
ATOM   4169  CD2 LEU A 257      24.985 -26.834 -16.559  1.00 90.02           C  
ATOM   4170 HD21 LEU A 257      25.084 -26.072 -15.787  1.00 90.02           H  
ATOM   4171 HD22 LEU A 257      25.509 -26.483 -17.448  1.00 90.02           H  
ATOM   4172 HD23 LEU A 257      25.451 -27.761 -16.226  1.00 90.02           H  
ATOM   4173  N   LEU A 258      23.013 -29.822 -20.754  1.00 86.51           N  
ATOM   4174  H   LEU A 258      22.158 -29.285 -20.718  1.00 86.51           H  
ATOM   4175  CA  LEU A 258      23.130 -30.883 -21.768  1.00 86.51           C  
ATOM   4176  HA  LEU A 258      23.389 -31.825 -21.286  1.00 86.51           H  
ATOM   4177  C   LEU A 258      24.254 -30.561 -22.769  1.00 86.51           C  
ATOM   4178  CB  LEU A 258      21.799 -31.037 -22.531  1.00 86.51           C  
ATOM   4179  HB2 LEU A 258      21.991 -31.639 -23.419  1.00 86.51           H  
ATOM   4180  HB3 LEU A 258      21.484 -30.050 -22.871  1.00 86.51           H  
ATOM   4181  O   LEU A 258      25.062 -31.426 -23.090  1.00 86.51           O  
ATOM   4182  CG  LEU A 258      20.635 -31.692 -21.766  1.00 86.51           C  
ATOM   4183  HG  LEU A 258      20.431 -31.147 -20.844  1.00 86.51           H  
ATOM   4184  CD1 LEU A 258      19.393 -31.635 -22.661  1.00 86.51           C  
ATOM   4185 HD11 LEU A 258      18.558 -32.134 -22.169  1.00 86.51           H  
ATOM   4186 HD12 LEU A 258      19.592 -32.140 -23.606  1.00 86.51           H  
ATOM   4187 HD13 LEU A 258      19.126 -30.595 -22.850  1.00 86.51           H  
ATOM   4188  CD2 LEU A 258      20.908 -33.154 -21.415  1.00 86.51           C  
ATOM   4189 HD21 LEU A 258      21.154 -33.726 -22.310  1.00 86.51           H  
ATOM   4190 HD22 LEU A 258      21.739 -33.220 -20.713  1.00 86.51           H  
ATOM   4191 HD23 LEU A 258      20.036 -33.600 -20.938  1.00 86.51           H  
ATOM   4192  N   ALA A 259      24.345 -29.297 -23.200  1.00 81.28           N  
ATOM   4193  H   ALA A 259      23.616 -28.653 -22.928  1.00 81.28           H  
ATOM   4194  CA  ALA A 259      25.362 -28.791 -24.122  1.00 81.28           C  
ATOM   4195  HA  ALA A 259      25.508 -29.539 -24.902  1.00 81.28           H  
ATOM   4196  C   ALA A 259      26.750 -28.538 -23.492  1.00 81.28           C  
ATOM   4197  CB  ALA A 259      24.816 -27.517 -24.783  1.00 81.28           C  
ATOM   4198  HB1 ALA A 259      25.443 -27.243 -25.632  1.00 81.28           H  
ATOM   4199  HB2 ALA A 259      24.811 -26.697 -24.065  1.00 81.28           H  
ATOM   4200  HB3 ALA A 259      23.796 -27.683 -25.130  1.00 81.28           H  
ATOM   4201  O   ALA A 259      27.588 -27.899 -24.130  1.00 81.28           O  
ATOM   4202  N   THR A 260      27.020 -28.984 -22.260  1.00 80.72           N  
ATOM   4203  H   THR A 260      26.311 -29.512 -21.771  1.00 80.72           H  
ATOM   4204  CA  THR A 260      28.335 -28.786 -21.615  1.00 80.72           C  
ATOM   4205  HA  THR A 260      29.088 -28.652 -22.392  1.00 80.72           H  
ATOM   4206  C   THR A 260      28.823 -29.988 -20.809  1.00 80.72           C  
ATOM   4207  CB  THR A 260      28.379 -27.523 -20.736  1.00 80.72           C  
ATOM   4208  HB  THR A 260      29.264 -27.571 -20.101  1.00 80.72           H  
ATOM   4209  O   THR A 260      29.927 -30.457 -21.070  1.00 80.72           O  
ATOM   4210  CG2 THR A 260      28.450 -26.225 -21.538  1.00 80.72           C  
ATOM   4211 HG21 THR A 260      28.553 -25.381 -20.856  1.00 80.72           H  
ATOM   4212 HG22 THR A 260      27.550 -26.094 -22.139  1.00 80.72           H  
ATOM   4213 HG23 THR A 260      29.318 -26.256 -22.196  1.00 80.72           H  
ATOM   4214  OG1 THR A 260      27.238 -27.422 -19.923  1.00 80.72           O  
ATOM   4215  HG1 THR A 260      26.514 -27.165 -20.499  1.00 80.72           H  
ATOM   4216  N   ASN A 261      28.052 -30.492 -19.838  1.00 79.48           N  
ATOM   4217  H   ASN A 261      27.161 -30.054 -19.653  1.00 79.48           H  
ATOM   4218  CA  ASN A 261      28.566 -31.464 -18.859  1.00 79.48           C  
ATOM   4219  HA  ASN A 261      29.408 -31.996 -19.302  1.00 79.48           H  
ATOM   4220  C   ASN A 261      27.597 -32.576 -18.420  1.00 79.48           C  
ATOM   4221  CB  ASN A 261      29.102 -30.686 -17.641  1.00 79.48           C  
ATOM   4222  HB2 ASN A 261      29.845 -29.965 -17.981  1.00 79.48           H  
ATOM   4223  HB3 ASN A 261      29.600 -31.388 -16.972  1.00 79.48           H  
ATOM   4224  O   ASN A 261      27.995 -33.426 -17.636  1.00 79.48           O  
ATOM   4225  CG  ASN A 261      28.044 -29.948 -16.831  1.00 79.48           C  
ATOM   4226  ND2 ASN A 261      28.485 -29.176 -15.868  1.00 79.48           N  
ATOM   4227 HD21 ASN A 261      29.473 -29.136 -15.663  1.00 79.48           H  
ATOM   4228 HD22 ASN A 261      27.808 -28.658 -15.327  1.00 79.48           H  
ATOM   4229  OD1 ASN A 261      26.842 -30.038 -17.047  1.00 79.48           O  
ATOM   4230  N   SER A 262      26.346 -32.579 -18.888  1.00 83.69           N  
ATOM   4231  H   SER A 262      26.071 -31.826 -19.503  1.00 83.69           H  
ATOM   4232  CA  SER A 262      25.278 -33.426 -18.326  1.00 83.69           C  
ATOM   4233  HA  SER A 262      25.689 -34.053 -17.535  1.00 83.69           H  
ATOM   4234  C   SER A 262      24.645 -34.393 -19.344  1.00 83.69           C  
ATOM   4235  CB  SER A 262      24.218 -32.531 -17.683  1.00 83.69           C  
ATOM   4236  HB2 SER A 262      23.784 -31.882 -18.444  1.00 83.69           H  
ATOM   4237  HB3 SER A 262      23.432 -33.177 -17.292  1.00 83.69           H  
ATOM   4238  O   SER A 262      23.430 -34.593 -19.336  1.00 83.69           O  
ATOM   4239  OG  SER A 262      24.727 -31.740 -16.620  1.00 83.69           O  
ATOM   4240  HG  SER A 262      25.522 -31.287 -16.911  1.00 83.69           H  
ATOM   4241  N   ARG A 263      25.442 -34.956 -20.263  1.00 78.98           N  
ATOM   4242  H   ARG A 263      26.438 -34.834 -20.145  1.00 78.98           H  
ATOM   4243  CA  ARG A 263      24.964 -35.660 -21.476  1.00 78.98           C  
ATOM   4244  HA  ARG A 263      24.364 -34.975 -22.074  1.00 78.98           H  
ATOM   4245  C   ARG A 263      24.064 -36.873 -21.201  1.00 78.98           C  
ATOM   4246  CB  ARG A 263      26.165 -36.131 -22.313  1.00 78.98           C  
ATOM   4247  HB2 ARG A 263      26.793 -36.772 -21.693  1.00 78.98           H  
ATOM   4248  HB3 ARG A 263      25.795 -36.733 -23.143  1.00 78.98           H  
ATOM   4249  O   ARG A 263      23.101 -37.084 -21.936  1.00 78.98           O  
ATOM   4250  CG  ARG A 263      27.022 -34.998 -22.894  1.00 78.98           C  
ATOM   4251  HG2 ARG A 263      26.422 -34.396 -23.577  1.00 78.98           H  
ATOM   4252  HG3 ARG A 263      27.399 -34.365 -22.090  1.00 78.98           H  
ATOM   4253  CD  ARG A 263      28.208 -35.616 -23.647  1.00 78.98           C  
ATOM   4254  HD2 ARG A 263      27.834 -36.248 -24.452  1.00 78.98           H  
ATOM   4255  HD3 ARG A 263      28.776 -36.238 -22.956  1.00 78.98           H  
ATOM   4256  NE  ARG A 263      29.089 -34.582 -24.208  1.00 78.98           N  
ATOM   4257  HE  ARG A 263      28.696 -33.659 -24.322  1.00 78.98           H  
ATOM   4258  NH1 ARG A 263      30.802 -35.933 -24.969  1.00 78.98           N  
ATOM   4259 HH11 ARG A 263      31.669 -36.044 -25.475  1.00 78.98           H  
ATOM   4260 HH12 ARG A 263      30.332 -36.774 -24.669  1.00 78.98           H  
ATOM   4261  NH2 ARG A 263      30.936 -33.713 -25.154  1.00 78.98           N  
ATOM   4262 HH21 ARG A 263      30.494 -32.810 -25.053  1.00 78.98           H  
ATOM   4263 HH22 ARG A 263      31.806 -33.808 -25.659  1.00 78.98           H  
ATOM   4264  CZ  ARG A 263      30.272 -34.760 -24.768  1.00 78.98           C  
ATOM   4265  N   HIS A 264      24.364 -37.660 -20.168  1.00 79.76           N  
ATOM   4266  H   HIS A 264      25.208 -37.470 -19.646  1.00 79.76           H  
ATOM   4267  CA  HIS A 264      23.651 -38.905 -19.858  1.00 79.76           C  
ATOM   4268  HA  HIS A 264      23.488 -39.447 -20.789  1.00 79.76           H  
ATOM   4269  C   HIS A 264      22.264 -38.704 -19.212  1.00 79.76           C  
ATOM   4270  CB  HIS A 264      24.558 -39.774 -18.971  1.00 79.76           C  
ATOM   4271  HB2 HIS A 264      24.057 -40.719 -18.760  1.00 79.76           H  
ATOM   4272  HB3 HIS A 264      25.471 -40.007 -19.519  1.00 79.76           H  
ATOM   4273  O   HIS A 264      21.465 -39.644 -19.164  1.00 79.76           O  
ATOM   4274  CG  HIS A 264      24.938 -39.122 -17.664  1.00 79.76           C  
ATOM   4275  CD2 HIS A 264      24.146 -38.959 -16.561  1.00 79.76           C  
ATOM   4276  HD2 HIS A 264      23.118 -39.275 -16.468  1.00 79.76           H  
ATOM   4277  ND1 HIS A 264      26.171 -38.608 -17.353  1.00 79.76           N  
ATOM   4278  HD1 HIS A 264      27.004 -38.716 -17.914  1.00 79.76           H  
ATOM   4279  CE1 HIS A 264      26.131 -38.154 -16.089  1.00 79.76           C  
ATOM   4280  HE1 HIS A 264      26.974 -37.745 -15.553  1.00 79.76           H  
ATOM   4281  NE2 HIS A 264      24.898 -38.320 -15.573  1.00 79.76           N  
ATOM   4282  N   VAL A 265      21.954 -37.505 -18.699  1.00 91.33           N  
ATOM   4283  H   VAL A 265      22.609 -36.747 -18.826  1.00 91.33           H  
ATOM   4284  CA  VAL A 265      20.730 -37.253 -17.917  1.00 91.33           C  
ATOM   4285  HA  VAL A 265      20.594 -38.095 -17.239  1.00 91.33           H  
ATOM   4286  C   VAL A 265      19.499 -37.183 -18.821  1.00 91.33           C  
ATOM   4287  CB  VAL A 265      20.853 -35.988 -17.047  1.00 91.33           C  
ATOM   4288  HB  VAL A 265      21.015 -35.116 -17.681  1.00 91.33           H  
ATOM   4289  O   VAL A 265      19.420 -36.366 -19.737  1.00 91.33           O  
ATOM   4290  CG1 VAL A 265      19.579 -35.757 -16.217  1.00 91.33           C  
ATOM   4291 HG11 VAL A 265      19.737 -34.941 -15.512  1.00 91.33           H  
ATOM   4292 HG12 VAL A 265      18.746 -35.496 -16.870  1.00 91.33           H  
ATOM   4293 HG13 VAL A 265      19.333 -36.661 -15.659  1.00 91.33           H  
ATOM   4294  CG2 VAL A 265      22.036 -36.117 -16.081  1.00 91.33           C  
ATOM   4295 HG21 VAL A 265      22.973 -36.140 -16.636  1.00 91.33           H  
ATOM   4296 HG22 VAL A 265      21.949 -37.034 -15.496  1.00 91.33           H  
ATOM   4297 HG23 VAL A 265      22.061 -35.270 -15.395  1.00 91.33           H  
ATOM   4298  N   LYS A 266      18.493 -38.013 -18.531  1.00 94.64           N  
ATOM   4299  H   LYS A 266      18.601 -38.632 -17.740  1.00 94.64           H  
ATOM   4300  CA  LYS A 266      17.269 -38.115 -19.337  1.00 94.64           C  
ATOM   4301  HA  LYS A 266      17.539 -38.010 -20.388  1.00 94.64           H  
ATOM   4302  C   LYS A 266      16.286 -36.989 -19.017  1.00 94.64           C  
ATOM   4303  CB  LYS A 266      16.628 -39.494 -19.120  1.00 94.64           C  
ATOM   4304  HB2 LYS A 266      15.711 -39.550 -19.707  1.00 94.64           H  
ATOM   4305  HB3 LYS A 266      16.359 -39.586 -18.068  1.00 94.64           H  
ATOM   4306  O   LYS A 266      15.852 -36.851 -17.873  1.00 94.64           O  
ATOM   4307  CG  LYS A 266      17.521 -40.690 -19.491  1.00 94.64           C  
ATOM   4308  HG2 LYS A 266      18.391 -40.726 -18.834  1.00 94.64           H  
ATOM   4309  HG3 LYS A 266      16.941 -41.599 -19.334  1.00 94.64           H  
ATOM   4310  CD  LYS A 266      17.985 -40.640 -20.951  1.00 94.64           C  
ATOM   4311  HD2 LYS A 266      17.119 -40.414 -21.573  1.00 94.64           H  
ATOM   4312  HD3 LYS A 266      18.734 -39.858 -21.078  1.00 94.64           H  
ATOM   4313  CE  LYS A 266      18.574 -41.988 -21.375  1.00 94.64           C  
ATOM   4314  HE2 LYS A 266      19.551 -42.125 -20.910  1.00 94.64           H  
ATOM   4315  HE3 LYS A 266      17.907 -42.772 -21.019  1.00 94.64           H  
ATOM   4316  NZ  LYS A 266      18.662 -42.071 -22.849  1.00 94.64           N  
ATOM   4317  HZ1 LYS A 266      17.775 -41.781 -23.235  1.00 94.64           H  
ATOM   4318  HZ2 LYS A 266      18.810 -43.021 -23.159  1.00 94.64           H  
ATOM   4319  HZ3 LYS A 266      19.391 -41.474 -23.213  1.00 94.64           H  
ATOM   4320  N   ILE A 267      15.871 -36.224 -20.025  1.00 96.06           N  
ATOM   4321  H   ILE A 267      16.288 -36.384 -20.932  1.00 96.06           H  
ATOM   4322  CA  ILE A 267      14.896 -35.132 -19.898  1.00 96.06           C  
ATOM   4323  HA  ILE A 267      14.735 -34.931 -18.839  1.00 96.06           H  
ATOM   4324  C   ILE A 267      13.554 -35.542 -20.511  1.00 96.06           C  
ATOM   4325  CB  ILE A 267      15.426 -33.827 -20.529  1.00 96.06           C  
ATOM   4326  HB  ILE A 267      15.430 -33.960 -21.611  1.00 96.06           H  
ATOM   4327  O   ILE A 267      13.477 -35.913 -21.682  1.00 96.06           O  
ATOM   4328  CG1 ILE A 267      16.871 -33.468 -20.119  1.00 96.06           C  
ATOM   4329 HG12 ILE A 267      17.123 -32.506 -20.567  1.00 96.06           H  
ATOM   4330 HG13 ILE A 267      17.552 -34.207 -20.541  1.00 96.06           H  
ATOM   4331  CG2 ILE A 267      14.477 -32.655 -20.214  1.00 96.06           C  
ATOM   4332 HG21 ILE A 267      14.380 -32.522 -19.136  1.00 96.06           H  
ATOM   4333 HG22 ILE A 267      13.493 -32.845 -20.641  1.00 96.06           H  
ATOM   4334 HG23 ILE A 267      14.865 -31.739 -20.659  1.00 96.06           H  
ATOM   4335  CD1 ILE A 267      17.145 -33.368 -18.616  1.00 96.06           C  
ATOM   4336 HD11 ILE A 267      16.564 -32.558 -18.175  1.00 96.06           H  
ATOM   4337 HD12 ILE A 267      18.207 -33.167 -18.472  1.00 96.06           H  
ATOM   4338 HD13 ILE A 267      16.911 -34.311 -18.122  1.00 96.06           H  
ATOM   4339  N   ILE A 268      12.471 -35.439 -19.741  1.00 96.98           N  
ATOM   4340  H   ILE A 268      12.601 -35.126 -18.789  1.00 96.98           H  
ATOM   4341  CA  ILE A 268      11.119 -35.791 -20.183  1.00 96.98           C  
ATOM   4342  HA  ILE A 268      11.152 -36.083 -21.233  1.00 96.98           H  
ATOM   4343  C   ILE A 268      10.222 -34.558 -20.081  1.00 96.98           C  
ATOM   4344  CB  ILE A 268      10.560 -37.006 -19.406  1.00 96.98           C  
ATOM   4345  HB  ILE A 268      10.439 -36.736 -18.357  1.00 96.98           H  
ATOM   4346  O   ILE A 268       9.928 -34.088 -18.986  1.00 96.98           O  
ATOM   4347  CG1 ILE A 268      11.462 -38.262 -19.505  1.00 96.98           C  
ATOM   4348 HG12 ILE A 268      10.846 -39.156 -19.411  1.00 96.98           H  
ATOM   4349 HG13 ILE A 268      11.930 -38.292 -20.489  1.00 96.98           H  
ATOM   4350  CG2 ILE A 268       9.174 -37.373 -19.971  1.00 96.98           C  
ATOM   4351 HG21 ILE A 268       9.264 -37.646 -21.023  1.00 96.98           H  
ATOM   4352 HG22 ILE A 268       8.759 -38.213 -19.414  1.00 96.98           H  
ATOM   4353 HG23 ILE A 268       8.487 -36.533 -19.874  1.00 96.98           H  
ATOM   4354  CD1 ILE A 268      12.548 -38.374 -18.427  1.00 96.98           C  
ATOM   4355 HD11 ILE A 268      12.089 -38.487 -17.445  1.00 96.98           H  
ATOM   4356 HD12 ILE A 268      13.201 -37.501 -18.418  1.00 96.98           H  
ATOM   4357 HD13 ILE A 268      13.157 -39.254 -18.636  1.00 96.98           H  
ATOM   4358  N   LEU A 269       9.766 -34.041 -21.221  1.00 96.32           N  
ATOM   4359  H   LEU A 269      10.030 -34.502 -22.080  1.00 96.32           H  
ATOM   4360  CA  LEU A 269       8.911 -32.857 -21.313  1.00 96.32           C  
ATOM   4361  HA  LEU A 269       8.991 -32.278 -20.393  1.00 96.32           H  
ATOM   4362  C   LEU A 269       7.450 -33.291 -21.475  1.00 96.32           C  
ATOM   4363  CB  LEU A 269       9.381 -31.965 -22.480  1.00 96.32           C  
ATOM   4364  HB2 LEU A 269       9.171 -32.486 -23.414  1.00 96.32           H  
ATOM   4365  HB3 LEU A 269       8.795 -31.046 -22.468  1.00 96.32           H  
ATOM   4366  O   LEU A 269       7.086 -33.904 -22.479  1.00 96.32           O  
ATOM   4367  CG  LEU A 269      10.880 -31.602 -22.470  1.00 96.32           C  
ATOM   4368  HG  LEU A 269      11.477 -32.508 -22.570  1.00 96.32           H  
ATOM   4369  CD1 LEU A 269      11.209 -30.691 -23.649  1.00 96.32           C  
ATOM   4370 HD11 LEU A 269      12.289 -30.550 -23.691  1.00 96.32           H  
ATOM   4371 HD12 LEU A 269      10.721 -29.724 -23.530  1.00 96.32           H  
ATOM   4372 HD13 LEU A 269      10.897 -31.155 -24.585  1.00 96.32           H  
ATOM   4373  CD2 LEU A 269      11.296 -30.872 -21.195  1.00 96.32           C  
ATOM   4374 HD21 LEU A 269      10.665 -29.997 -21.039  1.00 96.32           H  
ATOM   4375 HD22 LEU A 269      12.336 -30.556 -21.277  1.00 96.32           H  
ATOM   4376 HD23 LEU A 269      11.214 -31.547 -20.342  1.00 96.32           H  
ATOM   4377  N   MET A 270       6.593 -32.987 -20.504  1.00 93.69           N  
ATOM   4378  H   MET A 270       6.943 -32.479 -19.704  1.00 93.69           H  
ATOM   4379  CA  MET A 270       5.201 -33.441 -20.472  1.00 93.69           C  
ATOM   4380  HA  MET A 270       5.022 -34.089 -21.330  1.00 93.69           H  
ATOM   4381  C   MET A 270       4.210 -32.277 -20.573  1.00 93.69           C  
ATOM   4382  CB  MET A 270       4.941 -34.292 -19.222  1.00 93.69           C  
ATOM   4383  HB2 MET A 270       5.094 -33.680 -18.333  1.00 93.69           H  
ATOM   4384  HB3 MET A 270       3.906 -34.632 -19.244  1.00 93.69           H  
ATOM   4385  O   MET A 270       4.376 -31.224 -19.960  1.00 93.69           O  
ATOM   4386  CG  MET A 270       5.859 -35.513 -19.117  1.00 93.69           C  
ATOM   4387  HG2 MET A 270       6.025 -35.920 -20.115  1.00 93.69           H  
ATOM   4388  HG3 MET A 270       6.823 -35.185 -18.729  1.00 93.69           H  
ATOM   4389  SD  MET A 270       5.231 -36.854 -18.065  1.00 93.69           S  
ATOM   4390  CE  MET A 270       4.867 -35.940 -16.541  1.00 93.69           C  
ATOM   4391  HE1 MET A 270       4.796 -36.642 -15.710  1.00 93.69           H  
ATOM   4392  HE2 MET A 270       5.663 -35.224 -16.337  1.00 93.69           H  
ATOM   4393  HE3 MET A 270       3.927 -35.399 -16.649  1.00 93.69           H  
ATOM   4394  N   SER A 271       3.149 -32.457 -21.366  1.00 88.02           N  
ATOM   4395  H   SER A 271       3.110 -33.293 -21.932  1.00 88.02           H  
ATOM   4396  CA  SER A 271       2.078 -31.459 -21.487  1.00 88.02           C  
ATOM   4397  HA  SER A 271       1.875 -31.043 -20.500  1.00 88.02           H  
ATOM   4398  C   SER A 271       0.767 -32.032 -22.044  1.00 88.02           C  
ATOM   4399  CB  SER A 271       2.579 -30.331 -22.391  1.00 88.02           C  
ATOM   4400  HB2 SER A 271       2.813 -30.741 -23.373  1.00 88.02           H  
ATOM   4401  HB3 SER A 271       3.485 -29.896 -21.968  1.00 88.02           H  
ATOM   4402  O   SER A 271       0.747 -33.078 -22.695  1.00 88.02           O  
ATOM   4403  OG  SER A 271       1.602 -29.319 -22.515  1.00 88.02           O  
ATOM   4404  HG  SER A 271       2.038 -28.561 -22.911  1.00 88.02           H  
ATOM   4405  N   ALA A 272      -0.354 -31.348 -21.793  1.00 78.71           N  
ATOM   4406  H   ALA A 272      -0.284 -30.543 -21.187  1.00 78.71           H  
ATOM   4407  CA  ALA A 272      -1.623 -31.586 -22.487  1.00 78.71           C  
ATOM   4408  HA  ALA A 272      -1.655 -32.618 -22.836  1.00 78.71           H  
ATOM   4409  C   ALA A 272      -1.817 -30.715 -23.743  1.00 78.71           C  
ATOM   4410  CB  ALA A 272      -2.762 -31.390 -21.481  1.00 78.71           C  
ATOM   4411  HB1 ALA A 272      -3.714 -31.614 -21.963  1.00 78.71           H  
ATOM   4412  HB2 ALA A 272      -2.774 -30.360 -21.124  1.00 78.71           H  
ATOM   4413  HB3 ALA A 272      -2.628 -32.060 -20.631  1.00 78.71           H  
ATOM   4414  O   ALA A 272      -2.434 -31.163 -24.709  1.00 78.71           O  
ATOM   4415  N   THR A 273      -1.303 -29.481 -23.753  1.00 80.02           N  
ATOM   4416  H   THR A 273      -0.784 -29.173 -22.943  1.00 80.02           H  
ATOM   4417  CA  THR A 273      -1.573 -28.484 -24.806  1.00 80.02           C  
ATOM   4418  HA  THR A 273      -1.841 -29.002 -25.726  1.00 80.02           H  
ATOM   4419  C   THR A 273      -0.332 -27.650 -25.131  1.00 80.02           C  
ATOM   4420  CB  THR A 273      -2.758 -27.564 -24.440  1.00 80.02           C  
ATOM   4421  HB  THR A 273      -2.871 -26.820 -25.230  1.00 80.02           H  
ATOM   4422  O   THR A 273      -0.316 -26.448 -24.890  1.00 80.02           O  
ATOM   4423  CG2 THR A 273      -4.094 -28.296 -24.307  1.00 80.02           C  
ATOM   4424 HG21 THR A 273      -4.065 -28.975 -23.456  1.00 80.02           H  
ATOM   4425 HG22 THR A 273      -4.299 -28.861 -25.217  1.00 80.02           H  
ATOM   4426 HG23 THR A 273      -4.887 -27.565 -24.147  1.00 80.02           H  
ATOM   4427  OG1 THR A 273      -2.532 -26.901 -23.220  1.00 80.02           O  
ATOM   4428  HG1 THR A 273      -1.748 -26.363 -23.348  1.00 80.02           H  
ATOM   4429  N   ILE A 274       0.709 -28.288 -25.671  1.00 76.63           N  
ATOM   4430  H   ILE A 274       0.643 -29.285 -25.817  1.00 76.63           H  
ATOM   4431  CA  ILE A 274       1.930 -27.621 -26.157  1.00 76.63           C  
ATOM   4432  HA  ILE A 274       1.849 -26.553 -25.957  1.00 76.63           H  
ATOM   4433  C   ILE A 274       2.091 -27.774 -27.669  1.00 76.63           C  
ATOM   4434  CB  ILE A 274       3.160 -28.144 -25.383  1.00 76.63           C  
ATOM   4435  HB  ILE A 274       2.875 -28.136 -24.331  1.00 76.63           H  
ATOM   4436  O   ILE A 274       1.588 -28.750 -28.250  1.00 76.63           O  
ATOM   4437  CG1 ILE A 274       4.378 -27.208 -25.506  1.00 76.63           C  
ATOM   4438 HG12 ILE A 274       5.045 -27.555 -26.296  1.00 76.63           H  
ATOM   4439 HG13 ILE A 274       4.059 -26.194 -25.748  1.00 76.63           H  
ATOM   4440  CG2 ILE A 274       3.536 -29.593 -25.753  1.00 76.63           C  
ATOM   4441 HG21 ILE A 274       2.677 -30.256 -25.654  1.00 76.63           H  
ATOM   4442 HG22 ILE A 274       4.333 -29.944 -25.097  1.00 76.63           H  
ATOM   4443 HG23 ILE A 274       3.909 -29.636 -26.776  1.00 76.63           H  
ATOM   4444  CD1 ILE A 274       5.157 -27.143 -24.192  1.00 76.63           C  
ATOM   4445 HD11 ILE A 274       6.073 -26.571 -24.340  1.00 76.63           H  
ATOM   4446 HD12 ILE A 274       5.395 -28.147 -23.842  1.00 76.63           H  
ATOM   4447 HD13 ILE A 274       4.551 -26.639 -23.438  1.00 76.63           H  
ATOM   4448  N   ASP A 275       2.826 -26.859 -28.296  1.00 81.12           N  
ATOM   4449  H   ASP A 275       3.195 -26.066 -27.790  1.00 81.12           H  
ATOM   4450  CA  ASP A 275       3.472 -27.152 -29.567  1.00 81.12           C  
ATOM   4451  HA  ASP A 275       2.756 -27.664 -30.209  1.00 81.12           H  
ATOM   4452  C   ASP A 275       4.658 -28.092 -29.308  1.00 81.12           C  
ATOM   4453  CB  ASP A 275       3.883 -25.878 -30.312  1.00 81.12           C  
ATOM   4454  HB2 ASP A 275       4.767 -25.438 -29.850  1.00 81.12           H  
ATOM   4455  HB3 ASP A 275       3.071 -25.152 -30.256  1.00 81.12           H  
ATOM   4456  O   ASP A 275       5.678 -27.730 -28.725  1.00 81.12           O  
ATOM   4457  CG  ASP A 275       4.144 -26.218 -31.782  1.00 81.12           C  
ATOM   4458  OD1 ASP A 275       4.666 -27.334 -32.026  1.00 81.12           O  
ATOM   4459  OD2 ASP A 275       3.693 -25.453 -32.654  1.00 81.12           O  
ATOM   4460  N   ALA A 276       4.487 -29.356 -29.687  1.00 86.44           N  
ATOM   4461  H   ALA A 276       3.698 -29.569 -30.280  1.00 86.44           H  
ATOM   4462  CA  ALA A 276       5.531 -30.355 -29.509  1.00 86.44           C  
ATOM   4463  HA  ALA A 276       6.016 -30.194 -28.547  1.00 86.44           H  
ATOM   4464  C   ALA A 276       6.631 -30.241 -30.576  1.00 86.44           C  
ATOM   4465  CB  ALA A 276       4.878 -31.735 -29.483  1.00 86.44           C  
ATOM   4466  HB1 ALA A 276       5.661 -32.477 -29.323  1.00 86.44           H  
ATOM   4467  HB2 ALA A 276       4.381 -31.935 -30.432  1.00 86.44           H  
ATOM   4468  HB3 ALA A 276       4.168 -31.795 -28.659  1.00 86.44           H  
ATOM   4469  O   ALA A 276       7.706 -30.799 -30.380  1.00 86.44           O  
ATOM   4470  N   LYS A 277       6.379 -29.517 -31.676  1.00 86.79           N  
ATOM   4471  H   LYS A 277       5.536 -28.961 -31.717  1.00 86.79           H  
ATOM   4472  CA  LYS A 277       7.392 -29.212 -32.678  1.00 86.79           C  
ATOM   4473  HA  LYS A 277       8.034 -30.083 -32.808  1.00 86.79           H  
ATOM   4474  C   LYS A 277       8.293 -28.076 -32.195  1.00 86.79           C  
ATOM   4475  CB  LYS A 277       6.732 -28.883 -34.024  1.00 86.79           C  
ATOM   4476  HB2 LYS A 277       5.918 -29.577 -34.230  1.00 86.79           H  
ATOM   4477  HB3 LYS A 277       6.339 -27.866 -34.003  1.00 86.79           H  
ATOM   4478  O   LYS A 277       9.500 -28.237 -32.265  1.00 86.79           O  
ATOM   4479  CG  LYS A 277       7.793 -29.018 -35.119  1.00 86.79           C  
ATOM   4480  HG2 LYS A 277       8.727 -28.579 -34.768  1.00 86.79           H  
ATOM   4481  HG3 LYS A 277       7.971 -30.076 -35.313  1.00 86.79           H  
ATOM   4482  CD  LYS A 277       7.416 -28.313 -36.418  1.00 86.79           C  
ATOM   4483  HD2 LYS A 277       7.231 -27.261 -36.199  1.00 86.79           H  
ATOM   4484  HD3 LYS A 277       6.528 -28.766 -36.860  1.00 86.79           H  
ATOM   4485  CE  LYS A 277       8.627 -28.474 -37.343  1.00 86.79           C  
ATOM   4486  HE2 LYS A 277       9.478 -28.785 -36.738  1.00 86.79           H  
ATOM   4487  HE3 LYS A 277       8.436 -29.261 -38.073  1.00 86.79           H  
ATOM   4488  NZ  LYS A 277       9.002 -27.202 -37.983  1.00 86.79           N  
ATOM   4489  HZ1 LYS A 277       8.224 -26.759 -38.452  1.00 86.79           H  
ATOM   4490  HZ2 LYS A 277       9.781 -27.349 -38.608  1.00 86.79           H  
ATOM   4491  HZ3 LYS A 277       9.369 -26.617 -37.246  1.00 86.79           H  
ATOM   4492  N   GLU A 278       7.732 -27.007 -31.619  1.00 89.40           N  
ATOM   4493  H   GLU A 278       6.724 -26.943 -31.634  1.00 89.40           H  
ATOM   4494  CA  GLU A 278       8.506 -25.907 -31.000  1.00 89.40           C  
ATOM   4495  HA  GLU A 278       9.054 -25.377 -31.779  1.00 89.40           H  
ATOM   4496  C   GLU A 278       9.541 -26.456 -29.994  1.00 89.40           C  
ATOM   4497  CB  GLU A 278       7.536 -24.915 -30.315  1.00 89.40           C  
ATOM   4498  HB2 GLU A 278       6.701 -24.719 -30.989  1.00 89.40           H  
ATOM   4499  HB3 GLU A 278       7.144 -25.405 -29.424  1.00 89.40           H  
ATOM   4500  O   GLU A 278      10.728 -26.147 -30.085  1.00 89.40           O  
ATOM   4501  CG  GLU A 278       8.154 -23.549 -29.930  1.00 89.40           C  
ATOM   4502  HG2 GLU A 278       9.161 -23.719 -29.550  1.00 89.40           H  
ATOM   4503  HG3 GLU A 278       8.252 -22.954 -30.838  1.00 89.40           H  
ATOM   4504  CD  GLU A 278       7.356 -22.746 -28.866  1.00 89.40           C  
ATOM   4505  OE1 GLU A 278       7.640 -21.541 -28.669  1.00 89.40           O  
ATOM   4506  OE2 GLU A 278       6.488 -23.327 -28.170  1.00 89.40           O  
ATOM   4507  N   LEU A 279       9.119 -27.362 -29.098  1.00 92.14           N  
ATOM   4508  H   LEU A 279       8.127 -27.547 -29.050  1.00 92.14           H  
ATOM   4509  CA  LEU A 279      10.025 -28.040 -28.160  1.00 92.14           C  
ATOM   4510  HA  LEU A 279      10.644 -27.284 -27.675  1.00 92.14           H  
ATOM   4511  C   LEU A 279      11.016 -29.010 -28.826  1.00 92.14           C  
ATOM   4512  CB  LEU A 279       9.214 -28.805 -27.100  1.00 92.14           C  
ATOM   4513  HB2 LEU A 279       9.889 -29.520 -26.629  1.00 92.14           H  
ATOM   4514  HB3 LEU A 279       8.432 -29.375 -27.601  1.00 92.14           H  
ATOM   4515  O   LEU A 279      12.158 -29.101 -28.378  1.00 92.14           O  
ATOM   4516  CG  LEU A 279       8.580 -27.967 -25.978  1.00 92.14           C  
ATOM   4517  HG  LEU A 279       7.821 -27.303 -26.390  1.00 92.14           H  
ATOM   4518  CD1 LEU A 279       7.921 -28.941 -24.995  1.00 92.14           C  
ATOM   4519 HD11 LEU A 279       8.625 -29.723 -24.709  1.00 92.14           H  
ATOM   4520 HD12 LEU A 279       7.050 -29.395 -25.467  1.00 92.14           H  
ATOM   4521 HD13 LEU A 279       7.621 -28.409 -24.092  1.00 92.14           H  
ATOM   4522  CD2 LEU A 279       9.604 -27.137 -25.200  1.00 92.14           C  
ATOM   4523 HD21 LEU A 279       9.121 -26.634 -24.362  1.00 92.14           H  
ATOM   4524 HD22 LEU A 279      10.025 -26.370 -25.850  1.00 92.14           H  
ATOM   4525 HD23 LEU A 279      10.410 -27.771 -24.832  1.00 92.14           H  
ATOM   4526  N   SER A 280      10.605 -29.752 -29.860  1.00 91.76           N  
ATOM   4527  H   SER A 280       9.668 -29.623 -30.214  1.00 91.76           H  
ATOM   4528  CA  SER A 280      11.499 -30.688 -30.561  1.00 91.76           C  
ATOM   4529  HA  SER A 280      11.992 -31.318 -29.821  1.00 91.76           H  
ATOM   4530  C   SER A 280      12.595 -29.928 -31.320  1.00 91.76           C  
ATOM   4531  CB  SER A 280      10.693 -31.604 -31.492  1.00 91.76           C  
ATOM   4532  HB2 SER A 280      10.305 -31.019 -32.327  1.00 91.76           H  
ATOM   4533  HB3 SER A 280       9.856 -32.035 -30.944  1.00 91.76           H  
ATOM   4534  O   SER A 280      13.779 -30.200 -31.128  1.00 91.76           O  
ATOM   4535  OG  SER A 280      11.493 -32.659 -31.990  1.00 91.76           O  
ATOM   4536  HG  SER A 280      11.365 -33.457 -31.473  1.00 91.76           H  
ATOM   4537  N   ASP A 281      12.226 -28.892 -32.079  1.00 90.02           N  
ATOM   4538  H   ASP A 281      11.238 -28.714 -32.185  1.00 90.02           H  
ATOM   4539  CA  ASP A 281      13.132 -28.032 -32.854  1.00 90.02           C  
ATOM   4540  HA  ASP A 281      13.732 -28.665 -33.507  1.00 90.02           H  
ATOM   4541  C   ASP A 281      14.112 -27.241 -31.941  1.00 90.02           C  
ATOM   4542  CB  ASP A 281      12.300 -27.068 -33.749  1.00 90.02           C  
ATOM   4543  HB2 ASP A 281      11.618 -26.505 -33.112  1.00 90.02           H  
ATOM   4544  HB3 ASP A 281      12.991 -26.350 -34.191  1.00 90.02           H  
ATOM   4545  O   ASP A 281      15.211 -26.876 -32.377  1.00 90.02           O  
ATOM   4546  CG  ASP A 281      11.489 -27.695 -34.915  1.00 90.02           C  
ATOM   4547  OD1 ASP A 281      11.609 -28.910 -35.174  1.00 90.02           O  
ATOM   4548  OD2 ASP A 281      10.752 -26.951 -35.621  1.00 90.02           O  
ATOM   4549  N   TYR A 282      13.746 -27.002 -30.669  1.00 91.58           N  
ATOM   4550  H   TYR A 282      12.802 -27.251 -30.411  1.00 91.58           H  
ATOM   4551  CA  TYR A 282      14.578 -26.345 -29.644  1.00 91.58           C  
ATOM   4552  HA  TYR A 282      15.094 -25.505 -30.109  1.00 91.58           H  
ATOM   4553  C   TYR A 282      15.660 -27.256 -29.032  1.00 91.58           C  
ATOM   4554  CB  TYR A 282      13.656 -25.781 -28.549  1.00 91.58           C  
ATOM   4555  HB2 TYR A 282      12.928 -25.122 -29.021  1.00 91.58           H  
ATOM   4556  HB3 TYR A 282      13.100 -26.603 -28.097  1.00 91.58           H  
ATOM   4557  O   TYR A 282      16.747 -26.770 -28.710  1.00 91.58           O  
ATOM   4558  CG  TYR A 282      14.348 -25.000 -27.442  1.00 91.58           C  
ATOM   4559  CD1 TYR A 282      14.724 -25.645 -26.248  1.00 91.58           C  
ATOM   4560  HD1 TYR A 282      14.565 -26.708 -26.143  1.00 91.58           H  
ATOM   4561  CD2 TYR A 282      14.567 -23.616 -27.582  1.00 91.58           C  
ATOM   4562  HD2 TYR A 282      14.247 -23.111 -28.482  1.00 91.58           H  
ATOM   4563  CE1 TYR A 282      15.308 -24.916 -25.194  1.00 91.58           C  
ATOM   4564  HE1 TYR A 282      15.601 -25.410 -24.279  1.00 91.58           H  
ATOM   4565  CE2 TYR A 282      15.156 -22.882 -26.535  1.00 91.58           C  
ATOM   4566  HE2 TYR A 282      15.292 -21.816 -26.641  1.00 91.58           H  
ATOM   4567  OH  TYR A 282      16.145 -22.852 -24.340  1.00 91.58           O  
ATOM   4568  HH  TYR A 282      16.329 -21.945 -24.594  1.00 91.58           H  
ATOM   4569  CZ  TYR A 282      15.528 -23.533 -25.336  1.00 91.58           C  
ATOM   4570  N   PHE A 283      15.389 -28.561 -28.892  1.00 90.97           N  
ATOM   4571  H   PHE A 283      14.470 -28.879 -29.163  1.00 90.97           H  
ATOM   4572  CA  PHE A 283      16.328 -29.564 -28.352  1.00 90.97           C  
ATOM   4573  HA  PHE A 283      17.167 -29.045 -27.887  1.00 90.97           H  
ATOM   4574  C   PHE A 283      16.970 -30.474 -29.421  1.00 90.97           C  
ATOM   4575  CB  PHE A 283      15.636 -30.384 -27.248  1.00 90.97           C  
ATOM   4576  HB2 PHE A 283      14.652 -30.693 -27.601  1.00 90.97           H  
ATOM   4577  HB3 PHE A 283      16.211 -31.291 -27.058  1.00 90.97           H  
ATOM   4578  O   PHE A 283      17.774 -31.338 -29.079  1.00 90.97           O  
ATOM   4579  CG  PHE A 283      15.478 -29.672 -25.919  1.00 90.97           C  
ATOM   4580  CD1 PHE A 283      16.592 -29.487 -25.077  1.00 90.97           C  
ATOM   4581  HD1 PHE A 283      17.564 -29.846 -25.382  1.00 90.97           H  
ATOM   4582  CD2 PHE A 283      14.211 -29.227 -25.503  1.00 90.97           C  
ATOM   4583  HD2 PHE A 283      13.351 -29.373 -26.140  1.00 90.97           H  
ATOM   4584  CE1 PHE A 283      16.440 -28.844 -23.834  1.00 90.97           C  
ATOM   4585  HE1 PHE A 283      17.295 -28.709 -23.188  1.00 90.97           H  
ATOM   4586  CE2 PHE A 283      14.062 -28.574 -24.267  1.00 90.97           C  
ATOM   4587  HE2 PHE A 283      13.087 -28.220 -23.970  1.00 90.97           H  
ATOM   4588  CZ  PHE A 283      15.176 -28.379 -23.432  1.00 90.97           C  
ATOM   4589  HZ  PHE A 283      15.064 -27.875 -22.483  1.00 90.97           H  
ATOM   4590  N   THR A 284      16.641 -30.297 -30.704  1.00 89.12           N  
ATOM   4591  H   THR A 284      15.924 -29.620 -30.918  1.00 89.12           H  
ATOM   4592  CA  THR A 284      17.227 -31.069 -31.815  1.00 89.12           C  
ATOM   4593  HA  THR A 284      17.103 -32.132 -31.606  1.00 89.12           H  
ATOM   4594  C   THR A 284      18.727 -30.811 -31.970  1.00 89.12           C  
ATOM   4595  CB  THR A 284      16.491 -30.769 -33.132  1.00 89.12           C  
ATOM   4596  HB  THR A 284      16.384 -29.691 -33.254  1.00 89.12           H  
ATOM   4597  O   THR A 284      19.154 -29.662 -32.121  1.00 89.12           O  
ATOM   4598  CG2 THR A 284      17.172 -31.339 -34.376  1.00 89.12           C  
ATOM   4599 HG21 THR A 284      16.506 -31.250 -35.234  1.00 89.12           H  
ATOM   4600 HG22 THR A 284      17.414 -32.390 -34.216  1.00 89.12           H  
ATOM   4601 HG23 THR A 284      18.090 -30.792 -34.591  1.00 89.12           H  
ATOM   4602  OG1 THR A 284      15.215 -31.359 -33.096  1.00 89.12           O  
ATOM   4603  HG1 THR A 284      14.707 -30.950 -32.392  1.00 89.12           H  
ATOM   4604  N   THR A 285      19.506 -31.894 -32.023  1.00 82.08           N  
ATOM   4605  H   THR A 285      19.069 -32.797 -31.906  1.00 82.08           H  
ATOM   4606  CA  THR A 285      20.917 -31.912 -32.450  1.00 82.08           C  
ATOM   4607  HA  THR A 285      21.276 -30.889 -32.567  1.00 82.08           H  
ATOM   4608  C   THR A 285      21.049 -32.603 -33.809  1.00 82.08           C  
ATOM   4609  CB  THR A 285      21.831 -32.597 -31.415  1.00 82.08           C  
ATOM   4610  HB  THR A 285      22.866 -32.376 -31.674  1.00 82.08           H  
ATOM   4611  O   THR A 285      20.102 -33.230 -34.287  1.00 82.08           O  
ATOM   4612  CG2 THR A 285      21.578 -32.114 -29.990  1.00 82.08           C  
ATOM   4613 HG21 THR A 285      20.642 -32.522 -29.607  1.00 82.08           H  
ATOM   4614 HG22 THR A 285      21.510 -31.026 -29.996  1.00 82.08           H  
ATOM   4615 HG23 THR A 285      22.404 -32.416 -29.347  1.00 82.08           H  
ATOM   4616  OG1 THR A 285      21.664 -33.998 -31.407  1.00 82.08           O  
ATOM   4617  HG1 THR A 285      22.141 -34.312 -30.635  1.00 82.08           H  
ATOM   4618  N   THR A 286      22.227 -32.548 -34.437  1.00 75.60           N  
ATOM   4619  H   THR A 286      22.980 -32.007 -34.037  1.00 75.60           H  
ATOM   4620  CA  THR A 286      22.516 -33.321 -35.665  1.00 75.60           C  
ATOM   4621  HA  THR A 286      21.820 -33.018 -36.447  1.00 75.60           H  
ATOM   4622  C   THR A 286      22.346 -34.831 -35.499  1.00 75.60           C  
ATOM   4623  CB  THR A 286      23.950 -33.073 -36.159  1.00 75.60           C  
ATOM   4624  HB  THR A 286      24.231 -33.843 -36.878  1.00 75.60           H  
ATOM   4625  O   THR A 286      22.090 -35.516 -36.486  1.00 75.60           O  
ATOM   4626  CG2 THR A 286      24.053 -31.720 -36.859  1.00 75.60           C  
ATOM   4627 HG21 THR A 286      23.630 -30.938 -36.227  1.00 75.60           H  
ATOM   4628 HG22 THR A 286      25.100 -31.497 -37.067  1.00 75.60           H  
ATOM   4629 HG23 THR A 286      23.503 -31.756 -37.799  1.00 75.60           H  
ATOM   4630  OG1 THR A 286      24.868 -33.097 -35.088  1.00 75.60           O  
ATOM   4631  HG1 THR A 286      25.137 -34.010 -34.963  1.00 75.60           H  
ATOM   4632  N   ASN A 287      22.474 -35.347 -34.273  1.00 71.80           N  
ATOM   4633  H   ASN A 287      22.661 -34.708 -33.513  1.00 71.80           H  
ATOM   4634  CA  ASN A 287      22.512 -36.784 -33.995  1.00 71.80           C  
ATOM   4635  HA  ASN A 287      22.627 -37.328 -34.932  1.00 71.80           H  
ATOM   4636  C   ASN A 287      21.210 -37.298 -33.349  1.00 71.80           C  
ATOM   4637  CB  ASN A 287      23.746 -37.096 -33.119  1.00 71.80           C  
ATOM   4638  HB2 ASN A 287      23.767 -38.170 -32.933  1.00 71.80           H  
ATOM   4639  HB3 ASN A 287      23.641 -36.595 -32.157  1.00 71.80           H  
ATOM   4640  O   ASN A 287      21.003 -38.506 -33.282  1.00 71.80           O  
ATOM   4641  CG  ASN A 287      25.098 -36.703 -33.710  1.00 71.80           C  
ATOM   4642  ND2 ASN A 287      26.172 -37.133 -33.093  1.00 71.80           N  
ATOM   4643 HD21 ASN A 287      26.108 -37.746 -32.293  1.00 71.80           H  
ATOM   4644 HD22 ASN A 287      27.061 -36.855 -33.484  1.00 71.80           H  
ATOM   4645  OD1 ASN A 287      25.226 -35.976 -34.685  1.00 71.80           O  
ATOM   4646  N   SER A 288      20.341 -36.410 -32.849  1.00 79.39           N  
ATOM   4647  H   SER A 288      20.557 -35.428 -32.935  1.00 79.39           H  
ATOM   4648  CA  SER A 288      19.116 -36.777 -32.128  1.00 79.39           C  
ATOM   4649  HA  SER A 288      18.741 -37.724 -32.515  1.00 79.39           H  
ATOM   4650  C   SER A 288      18.019 -35.720 -32.288  1.00 79.39           C  
ATOM   4651  CB  SER A 288      19.444 -36.981 -30.641  1.00 79.39           C  
ATOM   4652  HB2 SER A 288      20.041 -37.886 -30.529  1.00 79.39           H  
ATOM   4653  HB3 SER A 288      20.026 -36.133 -30.281  1.00 79.39           H  
ATOM   4654  O   SER A 288      18.147 -34.593 -31.805  1.00 79.39           O  
ATOM   4655  OG  SER A 288      18.269 -37.091 -29.856  1.00 79.39           O  
ATOM   4656  HG  SER A 288      17.881 -36.214 -29.808  1.00 79.39           H  
ATOM   4657  N   ILE A 289      16.887 -36.128 -32.869  1.00 88.83           N  
ATOM   4658  H   ILE A 289      16.845 -37.083 -33.193  1.00 88.83           H  
ATOM   4659  CA  ILE A 289      15.629 -35.366 -32.875  1.00 88.83           C  
ATOM   4660  HA  ILE A 289      15.851 -34.310 -32.725  1.00 88.83           H  
ATOM   4661  C   ILE A 289      14.749 -35.900 -31.726  1.00 88.83           C  
ATOM   4662  CB  ILE A 289      14.917 -35.480 -34.244  1.00 88.83           C  
ATOM   4663  HB  ILE A 289      14.693 -36.530 -34.430  1.00 88.83           H  
ATOM   4664  O   ILE A 289      14.457 -37.097 -31.720  1.00 88.83           O  
ATOM   4665  CG1 ILE A 289      15.821 -34.962 -35.390  1.00 88.83           C  
ATOM   4666 HG12 ILE A 289      15.977 -33.890 -35.268  1.00 88.83           H  
ATOM   4667 HG13 ILE A 289      16.794 -35.450 -35.341  1.00 88.83           H  
ATOM   4668  CG2 ILE A 289      13.591 -34.694 -34.210  1.00 88.83           C  
ATOM   4669 HG21 ILE A 289      13.061 -34.794 -35.157  1.00 88.83           H  
ATOM   4670 HG22 ILE A 289      13.784 -33.638 -34.022  1.00 88.83           H  
ATOM   4671 HG23 ILE A 289      12.932 -35.076 -33.430  1.00 88.83           H  
ATOM   4672  CD1 ILE A 289      15.266 -35.218 -36.797  1.00 88.83           C  
ATOM   4673 HD11 ILE A 289      14.369 -34.624 -36.972  1.00 88.83           H  
ATOM   4674 HD12 ILE A 289      15.037 -36.277 -36.919  1.00 88.83           H  
ATOM   4675 HD13 ILE A 289      16.017 -34.932 -37.534  1.00 88.83           H  
ATOM   4676  N   PRO A 290      14.306 -35.072 -30.759  1.00 92.33           N  
ATOM   4677  CA  PRO A 290      13.489 -35.527 -29.630  1.00 92.33           C  
ATOM   4678  HA  PRO A 290      14.084 -36.236 -29.055  1.00 92.33           H  
ATOM   4679  C   PRO A 290      12.156 -36.161 -30.078  1.00 92.33           C  
ATOM   4680  CB  PRO A 290      13.250 -34.281 -28.764  1.00 92.33           C  
ATOM   4681  HB2 PRO A 290      12.325 -33.781 -29.051  1.00 92.33           H  
ATOM   4682  HB3 PRO A 290      13.228 -34.526 -27.702  1.00 92.33           H  
ATOM   4683  O   PRO A 290      11.338 -35.461 -30.692  1.00 92.33           O  
ATOM   4684  CG  PRO A 290      14.423 -33.369 -29.107  1.00 92.33           C  
ATOM   4685  HG2 PRO A 290      15.291 -33.631 -28.503  1.00 92.33           H  
ATOM   4686  HG3 PRO A 290      14.159 -32.319 -28.983  1.00 92.33           H  
ATOM   4687  CD  PRO A 290      14.702 -33.687 -30.570  1.00 92.33           C  
ATOM   4688  HD2 PRO A 290      15.765 -33.545 -30.766  1.00 92.33           H  
ATOM   4689  HD3 PRO A 290      14.104 -33.043 -31.215  1.00 92.33           H  
ATOM   4690  N   PRO A 291      11.877 -37.444 -29.763  1.00 93.73           N  
ATOM   4691  CA  PRO A 291      10.637 -38.102 -30.162  1.00 93.73           C  
ATOM   4692  HA  PRO A 291      10.498 -37.969 -31.235  1.00 93.73           H  
ATOM   4693  C   PRO A 291       9.418 -37.527 -29.429  1.00 93.73           C  
ATOM   4694  CB  PRO A 291      10.836 -39.595 -29.876  1.00 93.73           C  
ATOM   4695  HB2 PRO A 291      11.270 -40.078 -30.752  1.00 93.73           H  
ATOM   4696  HB3 PRO A 291       9.911 -40.091 -29.586  1.00 93.73           H  
ATOM   4697  O   PRO A 291       9.426 -37.322 -28.211  1.00 93.73           O  
ATOM   4698  CG  PRO A 291      11.857 -39.593 -28.744  1.00 93.73           C  
ATOM   4699  HG2 PRO A 291      12.413 -40.529 -28.697  1.00 93.73           H  
ATOM   4700  HG3 PRO A 291      11.355 -39.394 -27.797  1.00 93.73           H  
ATOM   4701  CD  PRO A 291      12.751 -38.410 -29.109  1.00 93.73           C  
ATOM   4702  HD2 PRO A 291      13.208 -38.006 -28.206  1.00 93.73           H  
ATOM   4703  HD3 PRO A 291      13.521 -38.732 -29.810  1.00 93.73           H  
ATOM   4704  N   VAL A 292       8.336 -37.318 -30.186  1.00 93.73           N  
ATOM   4705  H   VAL A 292       8.422 -37.504 -31.175  1.00 93.73           H  
ATOM   4706  CA  VAL A 292       7.052 -36.797 -29.697  1.00 93.73           C  
ATOM   4707  HA  VAL A 292       7.198 -36.377 -28.702  1.00 93.73           H  
ATOM   4708  C   VAL A 292       6.032 -37.930 -29.580  1.00 93.73           C  
ATOM   4709  CB  VAL A 292       6.532 -35.657 -30.597  1.00 93.73           C  
ATOM   4710  HB  VAL A 292       6.400 -36.031 -31.612  1.00 93.73           H  
ATOM   4711  O   VAL A 292       5.351 -38.287 -30.543  1.00 93.73           O  
ATOM   4712  CG1 VAL A 292       5.182 -35.124 -30.092  1.00 93.73           C  
ATOM   4713 HG11 VAL A 292       4.860 -34.303 -30.733  1.00 93.73           H  
ATOM   4714 HG12 VAL A 292       4.419 -35.901 -30.143  1.00 93.73           H  
ATOM   4715 HG13 VAL A 292       5.279 -34.784 -29.061  1.00 93.73           H  
ATOM   4716  CG2 VAL A 292       7.510 -34.474 -30.648  1.00 93.73           C  
ATOM   4717 HG21 VAL A 292       7.131 -33.701 -31.316  1.00 93.73           H  
ATOM   4718 HG22 VAL A 292       8.479 -34.797 -31.029  1.00 93.73           H  
ATOM   4719 HG23 VAL A 292       7.650 -34.049 -29.655  1.00 93.73           H  
ATOM   4720  N   ILE A 293       5.872 -38.473 -28.375  1.00 93.21           N  
ATOM   4721  H   ILE A 293       6.415 -38.098 -27.611  1.00 93.21           H  
ATOM   4722  CA  ILE A 293       4.863 -39.496 -28.085  1.00 93.21           C  
ATOM   4723  HA  ILE A 293       4.748 -40.128 -28.965  1.00 93.21           H  
ATOM   4724  C   ILE A 293       3.525 -38.813 -27.815  1.00 93.21           C  
ATOM   4725  CB  ILE A 293       5.310 -40.415 -26.932  1.00 93.21           C  
ATOM   4726  HB  ILE A 293       5.548 -39.805 -26.061  1.00 93.21           H  
ATOM   4727  O   ILE A 293       3.371 -38.072 -26.842  1.00 93.21           O  
ATOM   4728  CG1 ILE A 293       6.579 -41.172 -27.382  1.00 93.21           C  
ATOM   4729 HG12 ILE A 293       6.344 -41.795 -28.245  1.00 93.21           H  
ATOM   4730 HG13 ILE A 293       7.350 -40.461 -27.678  1.00 93.21           H  
ATOM   4731  CG2 ILE A 293       4.175 -41.393 -26.557  1.00 93.21           C  
ATOM   4732 HG21 ILE A 293       3.925 -42.016 -27.416  1.00 93.21           H  
ATOM   4733 HG22 ILE A 293       4.487 -42.039 -25.736  1.00 93.21           H  
ATOM   4734 HG23 ILE A 293       3.290 -40.853 -26.220  1.00 93.21           H  
ATOM   4735  CD1 ILE A 293       7.183 -42.054 -26.296  1.00 93.21           C  
ATOM   4736 HD11 ILE A 293       8.096 -42.506 -26.684  1.00 93.21           H  
ATOM   4737 HD12 ILE A 293       6.497 -42.861 -26.037  1.00 93.21           H  
ATOM   4738 HD13 ILE A 293       7.418 -41.456 -25.416  1.00 93.21           H  
ATOM   4739  N   THR A 294       2.534 -39.089 -28.665  1.00 89.49           N  
ATOM   4740  H   THR A 294       2.733 -39.717 -29.431  1.00 89.49           H  
ATOM   4741  CA  THR A 294       1.167 -38.569 -28.511  1.00 89.49           C  
ATOM   4742  HA  THR A 294       1.181 -37.793 -27.746  1.00 89.49           H  
ATOM   4743  C   THR A 294       0.207 -39.666 -28.048  1.00 89.49           C  
ATOM   4744  CB  THR A 294       0.674 -37.879 -29.789  1.00 89.49           C  
ATOM   4745  HB  THR A 294       0.664 -38.590 -30.615  1.00 89.49           H  
ATOM   4746  O   THR A 294       0.061 -40.695 -28.711  1.00 89.49           O  
ATOM   4747  CG2 THR A 294      -0.720 -37.269 -29.623  1.00 89.49           C  
ATOM   4748 HG21 THR A 294      -0.971 -36.699 -30.517  1.00 89.49           H  
ATOM   4749 HG22 THR A 294      -0.738 -36.609 -28.756  1.00 89.49           H  
ATOM   4750 HG23 THR A 294      -1.463 -38.057 -29.500  1.00 89.49           H  
ATOM   4751  OG1 THR A 294       1.536 -36.807 -30.101  1.00 89.49           O  
ATOM   4752  HG1 THR A 294       2.401 -37.178 -30.288  1.00 89.49           H  
ATOM   4753  N   THR A 295      -0.490 -39.449 -26.927  1.00 79.57           N  
ATOM   4754  H   THR A 295      -0.324 -38.599 -26.408  1.00 79.57           H  
ATOM   4755  CA  THR A 295      -1.500 -40.393 -26.423  1.00 79.57           C  
ATOM   4756  HA  THR A 295      -1.276 -41.372 -26.848  1.00 79.57           H  
ATOM   4757  C   THR A 295      -2.907 -40.036 -26.912  1.00 79.57           C  
ATOM   4758  CB  THR A 295      -1.418 -40.622 -24.903  1.00 79.57           C  
ATOM   4759  HB  THR A 295      -2.136 -41.400 -24.644  1.00 79.57           H  
ATOM   4760  O   THR A 295      -3.578 -39.134 -26.408  1.00 79.57           O  
ATOM   4761  CG2 THR A 295      -0.026 -41.091 -24.481  1.00 79.57           C  
ATOM   4762 HG21 THR A 295       0.600 -40.245 -24.199  1.00 79.57           H  
ATOM   4763 HG22 THR A 295       0.472 -41.614 -25.298  1.00 79.57           H  
ATOM   4764 HG23 THR A 295      -0.129 -41.781 -23.643  1.00 79.57           H  
ATOM   4765  OG1 THR A 295      -1.698 -39.478 -24.135  1.00 79.57           O  
ATOM   4766  HG1 THR A 295      -1.579 -39.726 -23.215  1.00 79.57           H  
ATOM   4767  N   ASN A 296      -3.379 -40.777 -27.921  1.00 63.70           N  
ATOM   4768  H   ASN A 296      -2.754 -41.447 -28.345  1.00 63.70           H  
ATOM   4769  CA  ASN A 296      -4.717 -40.619 -28.497  1.00 63.70           C  
ATOM   4770  HA  ASN A 296      -4.902 -39.557 -28.660  1.00 63.70           H  
ATOM   4771  C   ASN A 296      -5.805 -41.114 -27.530  1.00 63.70           C  
ATOM   4772  CB  ASN A 296      -4.779 -41.335 -29.862  1.00 63.70           C  
ATOM   4773  HB2 ASN A 296      -5.823 -41.475 -30.143  1.00 63.70           H  
ATOM   4774  HB3 ASN A 296      -4.318 -42.320 -29.786  1.00 63.70           H  
ATOM   4775  O   ASN A 296      -6.217 -42.275 -27.561  1.00 63.70           O  
ATOM   4776  CG  ASN A 296      -4.128 -40.548 -30.985  1.00 63.70           C  
ATOM   4777  ND2 ASN A 296      -3.848 -41.180 -32.100  1.00 63.70           N  
ATOM   4778 HD21 ASN A 296      -3.404 -40.626 -32.819  1.00 63.70           H  
ATOM   4779 HD22 ASN A 296      -4.021 -42.169 -32.205  1.00 63.70           H  
ATOM   4780  OD1 ASN A 296      -3.892 -39.358 -30.894  1.00 63.70           O  
ATOM   4781  N   HIS A 297      -6.300 -40.223 -26.672  1.00 56.87           N  
ATOM   4782  H   HIS A 297      -5.867 -39.312 -26.623  1.00 56.87           H  
ATOM   4783  CA  HIS A 297      -7.349 -40.561 -25.718  1.00 56.87           C  
ATOM   4784  HA  HIS A 297      -7.102 -41.535 -25.295  1.00 56.87           H  
ATOM   4785  C   HIS A 297      -8.720 -40.667 -26.407  1.00 56.87           C  
ATOM   4786  CB  HIS A 297      -7.350 -39.554 -24.555  1.00 56.87           C  
ATOM   4787  HB2 HIS A 297      -7.891 -38.651 -24.839  1.00 56.87           H  
ATOM   4788  HB3 HIS A 297      -6.319 -39.260 -24.356  1.00 56.87           H  
ATOM   4789  O   HIS A 297      -9.405 -39.670 -26.638  1.00 56.87           O  
ATOM   4790  CG  HIS A 297      -7.912 -40.086 -23.254  1.00 56.87           C  
ATOM   4791  CD2 HIS A 297      -7.616 -39.581 -22.018  1.00 56.87           C  
ATOM   4792  HD2 HIS A 297      -7.009 -38.710 -21.819  1.00 56.87           H  
ATOM   4793  ND1 HIS A 297      -8.688 -41.213 -23.047  1.00 56.87           N  
ATOM   4794  HD1 HIS A 297      -9.147 -41.786 -23.740  1.00 56.87           H  
ATOM   4795  CE1 HIS A 297      -8.829 -41.391 -21.725  1.00 56.87           C  
ATOM   4796  HE1 HIS A 297      -9.384 -42.193 -21.260  1.00 56.87           H  
ATOM   4797  NE2 HIS A 297      -8.161 -40.441 -21.058  1.00 56.87           N  
ATOM   4798  N   ARG A 298      -9.202 -41.895 -26.639  1.00 54.42           N  
ATOM   4799  H   ARG A 298      -8.572 -42.680 -26.544  1.00 54.42           H  
ATOM   4800  CA  ARG A 298     -10.656 -42.125 -26.657  1.00 54.42           C  
ATOM   4801  HA  ARG A 298     -11.129 -41.415 -27.336  1.00 54.42           H  
ATOM   4802  C   ARG A 298     -11.167 -41.829 -25.246  1.00 54.42           C  
ATOM   4803  CB  ARG A 298     -11.015 -43.554 -27.104  1.00 54.42           C  
ATOM   4804  HB2 ARG A 298     -12.054 -43.742 -26.832  1.00 54.42           H  
ATOM   4805  HB3 ARG A 298     -10.392 -44.276 -26.575  1.00 54.42           H  
ATOM   4806  O   ARG A 298     -10.880 -42.589 -24.322  1.00 54.42           O  
ATOM   4807  CG  ARG A 298     -10.874 -43.756 -28.622  1.00 54.42           C  
ATOM   4808  HG2 ARG A 298     -11.436 -42.978 -29.138  1.00 54.42           H  
ATOM   4809  HG3 ARG A 298      -9.824 -43.681 -28.903  1.00 54.42           H  
ATOM   4810  CD  ARG A 298     -11.425 -45.128 -29.043  1.00 54.42           C  
ATOM   4811  HD2 ARG A 298     -12.457 -45.208 -28.699  1.00 54.42           H  
ATOM   4812  HD3 ARG A 298     -10.835 -45.907 -28.560  1.00 54.42           H  
ATOM   4813  NE  ARG A 298     -11.384 -45.315 -30.509  1.00 54.42           N  
ATOM   4814  HE  ARG A 298     -10.906 -44.606 -31.046  1.00 54.42           H  
ATOM   4815  NH1 ARG A 298     -12.519 -47.317 -30.608  1.00 54.42           N  
ATOM   4816 HH11 ARG A 298     -12.608 -47.321 -29.602  1.00 54.42           H  
ATOM   4817 HH12 ARG A 298     -12.891 -48.083 -31.150  1.00 54.42           H  
ATOM   4818  NH2 ARG A 298     -11.792 -46.375 -32.489  1.00 54.42           N  
ATOM   4819 HH21 ARG A 298     -12.175 -47.157 -33.001  1.00 54.42           H  
ATOM   4820 HH22 ARG A 298     -11.312 -45.645 -32.997  1.00 54.42           H  
ATOM   4821  CZ  ARG A 298     -11.897 -46.329 -31.190  1.00 54.42           C  
ATOM   4822  N   ARG A 299     -11.822 -40.684 -25.048  1.00 61.54           N  
ATOM   4823  H   ARG A 299     -11.927 -40.060 -25.836  1.00 61.54           H  
ATOM   4824  CA  ARG A 299     -12.443 -40.319 -23.763  1.00 61.54           C  
ATOM   4825  HA  ARG A 299     -11.705 -40.427 -22.968  1.00 61.54           H  
ATOM   4826  C   ARG A 299     -13.597 -41.284 -23.477  1.00 61.54           C  
ATOM   4827  CB  ARG A 299     -12.932 -38.859 -23.792  1.00 61.54           C  
ATOM   4828  HB2 ARG A 299     -13.410 -38.630 -22.839  1.00 61.54           H  
ATOM   4829  HB3 ARG A 299     -13.674 -38.745 -24.582  1.00 61.54           H  
ATOM   4830  O   ARG A 299     -14.311 -41.651 -24.406  1.00 61.54           O  
ATOM   4831  CG  ARG A 299     -11.790 -37.857 -24.025  1.00 61.54           C  
ATOM   4832  HG2 ARG A 299     -11.331 -38.043 -24.996  1.00 61.54           H  
ATOM   4833  HG3 ARG A 299     -11.031 -37.979 -23.252  1.00 61.54           H  
ATOM   4834  CD  ARG A 299     -12.313 -36.417 -23.996  1.00 61.54           C  
ATOM   4835  HD2 ARG A 299     -12.679 -36.201 -22.992  1.00 61.54           H  
ATOM   4836  HD3 ARG A 299     -13.138 -36.325 -24.702  1.00 61.54           H  
ATOM   4837  NE  ARG A 299     -11.245 -35.473 -24.364  1.00 61.54           N  
ATOM   4838  HE  ARG A 299     -10.359 -35.865 -24.649  1.00 61.54           H  
ATOM   4839  NH1 ARG A 299     -12.234 -33.531 -23.698  1.00 61.54           N  
ATOM   4840 HH11 ARG A 299     -12.992 -34.087 -23.328  1.00 61.54           H  
ATOM   4841 HH12 ARG A 299     -12.149 -32.555 -23.451  1.00 61.54           H  
ATOM   4842  NH2 ARG A 299     -10.218 -33.450 -24.576  1.00 61.54           N  
ATOM   4843 HH21 ARG A 299      -9.451 -33.930 -25.025  1.00 61.54           H  
ATOM   4844 HH22 ARG A 299     -10.118 -32.473 -24.339  1.00 61.54           H  
ATOM   4845  CZ  ARG A 299     -11.233 -34.167 -24.216  1.00 61.54           C  
ATOM   4846  N   LYS A 300     -13.799 -41.676 -22.211  1.00 64.53           N  
ATOM   4847  H   LYS A 300     -13.172 -41.339 -21.494  1.00 64.53           H  
ATOM   4848  CA  LYS A 300     -14.921 -42.560 -21.820  1.00 64.53           C  
ATOM   4849  HA  LYS A 300     -14.896 -43.460 -22.434  1.00 64.53           H  
ATOM   4850  C   LYS A 300     -16.290 -41.931 -22.111  1.00 64.53           C  
ATOM   4851  CB  LYS A 300     -14.829 -42.972 -20.336  1.00 64.53           C  
ATOM   4852  HB2 LYS A 300     -15.795 -43.377 -20.036  1.00 64.53           H  
ATOM   4853  HB3 LYS A 300     -14.630 -42.097 -19.716  1.00 64.53           H  
ATOM   4854  O   LYS A 300     -17.236 -42.653 -22.401  1.00 64.53           O  
ATOM   4855  CG  LYS A 300     -13.764 -44.054 -20.082  1.00 64.53           C  
ATOM   4856  HG2 LYS A 300     -13.928 -44.876 -20.778  1.00 64.53           H  
ATOM   4857  HG3 LYS A 300     -12.773 -43.637 -20.262  1.00 64.53           H  
ATOM   4858  CD  LYS A 300     -13.836 -44.606 -18.645  1.00 64.53           C  
ATOM   4859  HD2 LYS A 300     -14.849 -44.962 -18.454  1.00 64.53           H  
ATOM   4860  HD3 LYS A 300     -13.605 -43.808 -17.940  1.00 64.53           H  
ATOM   4861  CE  LYS A 300     -12.845 -45.771 -18.465  1.00 64.53           C  
ATOM   4862  HE2 LYS A 300     -11.835 -45.402 -18.639  1.00 64.53           H  
ATOM   4863  HE3 LYS A 300     -13.055 -46.521 -19.228  1.00 64.53           H  
ATOM   4864  NZ  LYS A 300     -12.927 -46.399 -17.118  1.00 64.53           N  
ATOM   4865  HZ1 LYS A 300     -12.297 -47.186 -17.054  1.00 64.53           H  
ATOM   4866  HZ2 LYS A 300     -12.678 -45.741 -16.394  1.00 64.53           H  
ATOM   4867  HZ3 LYS A 300     -13.859 -46.742 -16.935  1.00 64.53           H  
ATOM   4868  N   HIS A 301     -16.373 -40.601 -22.077  1.00 77.32           N  
ATOM   4869  H   HIS A 301     -15.548 -40.069 -21.839  1.00 77.32           H  
ATOM   4870  CA  HIS A 301     -17.585 -39.845 -22.379  1.00 77.32           C  
ATOM   4871  HA  HIS A 301     -18.323 -40.517 -22.816  1.00 77.32           H  
ATOM   4872  C   HIS A 301     -17.301 -38.743 -23.405  1.00 77.32           C  
ATOM   4873  CB  HIS A 301     -18.181 -39.282 -21.084  1.00 77.32           C  
ATOM   4874  HB2 HIS A 301     -19.183 -38.918 -21.314  1.00 77.32           H  
ATOM   4875  HB3 HIS A 301     -17.578 -38.443 -20.736  1.00 77.32           H  
ATOM   4876  O   HIS A 301     -16.190 -38.206 -23.476  1.00 77.32           O  
ATOM   4877  CG  HIS A 301     -18.296 -40.300 -19.980  1.00 77.32           C  
ATOM   4878  CD2 HIS A 301     -17.391 -40.512 -18.975  1.00 77.32           C  
ATOM   4879  HD2 HIS A 301     -16.488 -39.946 -18.800  1.00 77.32           H  
ATOM   4880  ND1 HIS A 301     -19.267 -41.269 -19.864  1.00 77.32           N  
ATOM   4881  HD1 HIS A 301     -20.045 -41.420 -20.490  1.00 77.32           H  
ATOM   4882  CE1 HIS A 301     -18.953 -42.045 -18.813  1.00 77.32           C  
ATOM   4883  HE1 HIS A 301     -19.528 -42.892 -18.469  1.00 77.32           H  
ATOM   4884  NE2 HIS A 301     -17.802 -41.636 -18.258  1.00 77.32           N  
ATOM   4885  N   SER A 302     -18.310 -38.398 -24.205  1.00 82.07           N  
ATOM   4886  H   SER A 302     -19.223 -38.804 -24.057  1.00 82.07           H  
ATOM   4887  CA  SER A 302     -18.223 -37.313 -25.181  1.00 82.07           C  
ATOM   4888  HA  SER A 302     -17.293 -37.428 -25.737  1.00 82.07           H  
ATOM   4889  C   SER A 302     -18.188 -35.942 -24.496  1.00 82.07           C  
ATOM   4890  CB  SER A 302     -19.379 -37.406 -26.189  1.00 82.07           C  
ATOM   4891  HB2 SER A 302     -19.350 -36.547 -26.859  1.00 82.07           H  
ATOM   4892  HB3 SER A 302     -19.263 -38.314 -26.781  1.00 82.07           H  
ATOM   4893  O   SER A 302     -18.631 -35.777 -23.356  1.00 82.07           O  
ATOM   4894  OG  SER A 302     -20.627 -37.447 -25.527  1.00 82.07           O  
ATOM   4895  HG  SER A 302     -21.330 -37.295 -26.163  1.00 82.07           H  
ATOM   4896  N   ILE A 303     -17.661 -34.939 -25.207  1.00 87.79           N  
ATOM   4897  H   ILE A 303     -17.319 -35.134 -26.137  1.00 87.79           H  
ATOM   4898  CA  ILE A 303     -17.813 -33.531 -24.827  1.00 87.79           C  
ATOM   4899  HA  ILE A 303     -18.564 -33.473 -24.039  1.00 87.79           H  
ATOM   4900  C   ILE A 303     -18.350 -32.750 -26.019  1.00 87.79           C  
ATOM   4901  CB  ILE A 303     -16.526 -32.909 -24.248  1.00 87.79           C  
ATOM   4902  HB  ILE A 303     -15.749 -32.907 -25.012  1.00 87.79           H  
ATOM   4903  O   ILE A 303     -17.630 -32.500 -26.989  1.00 87.79           O  
ATOM   4904  CG1 ILE A 303     -16.034 -33.750 -23.049  1.00 87.79           C  
ATOM   4905 HG12 ILE A 303     -15.681 -34.712 -23.418  1.00 87.79           H  
ATOM   4906 HG13 ILE A 303     -16.863 -33.932 -22.365  1.00 87.79           H  
ATOM   4907  CG2 ILE A 303     -16.823 -31.449 -23.845  1.00 87.79           C  
ATOM   4908 HG21 ILE A 303     -15.950 -30.973 -23.397  1.00 87.79           H  
ATOM   4909 HG22 ILE A 303     -17.644 -31.429 -23.129  1.00 87.79           H  
ATOM   4910 HG23 ILE A 303     -17.111 -30.857 -24.713  1.00 87.79           H  
ATOM   4911  CD1 ILE A 303     -14.897 -33.110 -22.254  1.00 87.79           C  
ATOM   4912 HD11 ILE A 303     -14.281 -33.885 -21.798  1.00 87.79           H  
ATOM   4913 HD12 ILE A 303     -15.302 -32.479 -21.463  1.00 87.79           H  
ATOM   4914 HD13 ILE A 303     -14.298 -32.472 -22.905  1.00 87.79           H  
ATOM   4915  N   GLU A 304     -19.612 -32.356 -25.919  1.00 90.04           N  
ATOM   4916  H   GLU A 304     -20.108 -32.554 -25.062  1.00 90.04           H  
ATOM   4917  CA  GLU A 304     -20.281 -31.507 -26.898  1.00 90.04           C  
ATOM   4918  HA  GLU A 304     -19.977 -31.815 -27.899  1.00 90.04           H  
ATOM   4919  C   GLU A 304     -19.850 -30.050 -26.683  1.00 90.04           C  
ATOM   4920  CB  GLU A 304     -21.803 -31.677 -26.801  1.00 90.04           C  
ATOM   4921  HB2 GLU A 304     -22.274 -31.028 -27.539  1.00 90.04           H  
ATOM   4922  HB3 GLU A 304     -22.116 -31.367 -25.804  1.00 90.04           H  
ATOM   4923  O   GLU A 304     -19.785 -29.560 -25.551  1.00 90.04           O  
ATOM   4924  CG  GLU A 304     -22.253 -33.128 -27.054  1.00 90.04           C  
ATOM   4925  HG2 GLU A 304     -21.764 -33.790 -26.339  1.00 90.04           H  
ATOM   4926  HG3 GLU A 304     -21.930 -33.417 -28.054  1.00 90.04           H  
ATOM   4927  CD  GLU A 304     -23.770 -33.325 -26.926  1.00 90.04           C  
ATOM   4928  OE1 GLU A 304     -24.276 -34.321 -27.475  1.00 90.04           O  
ATOM   4929  OE2 GLU A 304     -24.439 -32.509 -26.249  1.00 90.04           O  
ATOM   4930  N   LYS A 305     -19.516 -29.356 -27.773  1.00 92.99           N  
ATOM   4931  H   LYS A 305     -19.670 -29.783 -28.675  1.00 92.99           H  
ATOM   4932  CA  LYS A 305     -19.026 -27.972 -27.754  1.00 92.99           C  
ATOM   4933  HA  LYS A 305     -19.005 -27.597 -26.731  1.00 92.99           H  
ATOM   4934  C   LYS A 305     -19.995 -27.111 -28.548  1.00 92.99           C  
ATOM   4935  CB  LYS A 305     -17.609 -27.884 -28.339  1.00 92.99           C  
ATOM   4936  HB2 LYS A 305     -17.307 -26.838 -28.377  1.00 92.99           H  
ATOM   4937  HB3 LYS A 305     -17.637 -28.265 -29.360  1.00 92.99           H  
ATOM   4938  O   LYS A 305     -20.108 -27.290 -29.757  1.00 92.99           O
[truncated: 1,780,552 more chars]
