# Supplementary material for: In silico screening by AlphaFold2 program revealed the potential binding partners of nuage-localizing proteins and piRNA-related proteins
Source: eLife. 2025 Apr 22;13:RP101967. doi: 10.7554/eLife.101967 (PMC12014135; doi:10.7554/eLife.101967)
Supplement: Figure 2—source data 2. [file elife-101967-fig2-data2.zip]

Archive with 13 entries (12 files):
- Figure 2-Source Data 2/
- Figure 2-Source Data 2/Fig2E_rep3_Myc_label_2023-08-25.tiff
- __MACOSX/Figure 2-Source Data 2/._Fig2E_rep3_Myc_label_2023-08-25.tiff
- Figure 2-Source Data 2/Fig2E_rep2_Myc_label_2023-08-17.tiff
- __MACOSX/Figure 2-Source Data 2/._Fig2E_rep2_Myc_label_2023-08-17.tiff
- Figure 2-Source Data 2/Fig2E_rep3_FLAG_label_2023-08-25.tiff
- __MACOSX/Figure 2-Source Data 2/._Fig2E_rep3_FLAG_label_2023-08-25.tiff
- Figure 2-Source Data 2/Fig2E_rep2_FLAG_label_2023-08-17.tiff
- __MACOSX/Figure 2-Source Data 2/._Fig2E_rep2_FLAG_label_2023-08-17.tiff
- Figure 2-Source Data 2/Fig2E_rep1_Myc_label_2023-08-01.tiff
- __MACOSX/Figure 2-Source Data 2/._Fig2E_rep1_Myc_label_2023-08-01.tiff
- Figure 2-Source Data 2/Fig2E_rep1_FLAG_label_2023-08-02.tiff
- __MACOSX/Figure 2-Source Data 2/._Fig2E_rep1_FLAG_label_2023-08-02.tiff
