# Supplementary material for: In silico screening by AlphaFold2 program revealed the potential binding partners of nuage-localizing proteins and piRNA-related proteins
Source: eLife. 2025 Apr 22;13:RP101967. doi: 10.7554/eLife.101967 (PMC12014135; doi:10.7554/eLife.101967)
Supplement: Figure 2—source data 4. [file elife-101967-fig2-data4.zip]

Archive with 4 entries (3 files):
- Figure 2-Source Data 4/
- __MACOSX/._Figure 2-Source Data 4
- Figure 2-Source Data 4/fold_SpnE_Squ_RNA_Tej_model_0.cif
- __MACOSX/Figure 2-Source Data 4/._fold_SpnE_Squ_RNA_Tej_model_0.cif
