# Supplementary material for: In silico screening by AlphaFold2 program revealed the potential binding partners of nuage-localizing proteins and piRNA-related proteins
Source: eLife. 2025 Apr 22;13:RP101967. doi: 10.7554/eLife.101967 (PMC12014135; doi:10.7554/eLife.101967)
Supplement: Figure 2—source data 4. [file elife-101967-fig2-data4.zip › Figure 2-Source Data 4/fold_SpnE_Squ_RNA_Tej_model_0.cif]

# By using this file you agree to the legally binding terms of use found at alphafoldserver.com/output-terms
data_5f6d6bd4e04a42a4
#
_entry.id 5f6d6bd4e04a42a4
#
loop_
_atom_type.symbol
C 
N 
O 
P 
S 
#
loop_
_audit_author.name
_audit_author.pdbx_ordinal
"Google DeepMind" 1 
"Isomorphic Labs" 2 
#
_audit_conform.dict_location https://raw.githubusercontent.com/ihmwg/ModelCIF/master/dist/mmcif_ma.dic
_audit_conform.dict_name     mmcif_ma.dic
_audit_conform.dict_version  1.4.5
#
loop_
_chem_comp.formula
_chem_comp.formula_weight
_chem_comp.id
_chem_comp.mon_nstd_flag
_chem_comp.name
_chem_comp.pdbx_smiles
_chem_comp.pdbx_synonyms
_chem_comp.type
"C10 H14 N5 O7 P" 347.221 A   y "ADENOSINE-5'-MONOPHOSPHATE" Nc1ncnc2n(cnc12)[C@@H]3O[C@H](CO[P](O)(O)=O)[C@@H](O)[C@H]3O      ? "RNA LINKING"       
"C3 H7 N O2"      89.093  ALA y ALANINE                      C[C@H](N)C(O)=O                                                   ? "L-PEPTIDE LINKING" 
"C6 H15 N4 O2"    175.209 ARG y ARGININE                     N[C@@H](CCCNC(N)=[NH2+])C(O)=O                                    ? "L-PEPTIDE LINKING" 
"C4 H8 N2 O3"     132.118 ASN y ASPARAGINE                   N[C@@H](CC(N)=O)C(O)=O                                            ? "L-PEPTIDE LINKING" 
"C4 H7 N O4"      133.103 ASP y "ASPARTIC ACID"              N[C@@H](CC(O)=O)C(O)=O                                            ? "L-PEPTIDE LINKING" 
"C9 H14 N3 O8 P"  323.197 C   y "CYTIDINE-5'-MONOPHOSPHATE"  NC1=NC(=O)N(C=C1)[C@@H]2O[C@H](CO[P](O)(O)=O)[C@@H](O)[C@H]2O     ? "RNA LINKING"       
"C3 H7 N O2 S"    121.158 CYS y CYSTEINE                     N[C@@H](CS)C(O)=O                                                 ? "L-PEPTIDE LINKING" 
"C10 H14 N5 O8 P" 363.221 G   y "GUANOSINE-5'-MONOPHOSPHATE" NC1=Nc2n(cnc2C(=O)N1)[C@@H]3O[C@H](CO[P](O)(O)=O)[C@@H](O)[C@H]3O ? "RNA LINKING"       
"C5 H10 N2 O3"    146.144 GLN y GLUTAMINE                    N[C@@H](CCC(N)=O)C(O)=O                                           ? "L-PEPTIDE LINKING" 
"C5 H9 N O4"      147.129 GLU y "GLUTAMIC ACID"              N[C@@H](CCC(O)=O)C(O)=O                                           ? "L-PEPTIDE LINKING" 
"C2 H5 N O2"      75.067  GLY y GLYCINE                      NCC(O)=O                                                          ? "PEPTIDE LINKING"   
"C6 H10 N3 O2"    156.162 HIS y HISTIDINE                    N[C@@H](Cc1c[nH]c[nH+]1)C(O)=O                                    ? "L-PEPTIDE LINKING" 
"C6 H13 N O2"     131.173 ILE y ISOLEUCINE                   CC[C@H](C)[C@H](N)C(O)=O                                          ? "L-PEPTIDE LINKING" 
"C6 H13 N O2"     131.173 LEU y LEUCINE                      CC(C)C[C@H](N)C(O)=O                                              ? "L-PEPTIDE LINKING" 
"C6 H15 N2 O2"    147.195 LYS y LYSINE                       N[C@@H](CCCC[NH3+])C(O)=O                                         ? "L-PEPTIDE LINKING" 
"C5 H11 N O2 S"   149.211 MET y METHIONINE                   CSCC[C@H](N)C(O)=O                                                ? "L-PEPTIDE LINKING" 
"C9 H11 N O2"     165.189 PHE y PHENYLALANINE                N[C@@H](Cc1ccccc1)C(O)=O                                          ? "L-PEPTIDE LINKING" 
"C5 H9 N O2"      115.130 PRO y PROLINE                      OC(=O)[C@@H]1CCCN1                                                ? "L-PEPTIDE LINKING" 
"C3 H7 N O3"      105.093 SER y SERINE                       N[C@@H](CO)C(O)=O                                                 ? "L-PEPTIDE LINKING" 
"C4 H9 N O3"      119.119 THR y THREONINE                    C[C@@H](O)[C@H](N)C(O)=O                                          ? "L-PEPTIDE LINKING" 
"C11 H12 N2 O2"   204.225 TRP y TRYPTOPHAN                   N[C@@H](Cc1c[nH]c2ccccc12)C(O)=O                                  ? "L-PEPTIDE LINKING" 
"C9 H11 N O3"     181.189 TYR y TYROSINE                     N[C@@H](Cc1ccc(O)cc1)C(O)=O                                       ? "L-PEPTIDE LINKING" 
"C9 H13 N2 O9 P"  324.181 U   y "URIDINE-5'-MONOPHOSPHATE"   O[C@H]1[C@@H](O)[C@@H](O[C@@H]1CO[P](O)(O)=O)N2C=CC(=O)NC2=O      ? "RNA LINKING"       
"C5 H11 N O2"     117.146 VAL y VALINE                       CC(C)[C@H](N)C(O)=O                                               ? "L-PEPTIDE LINKING" 
#
_citation.book_publisher          ?
_citation.country                 UK
_citation.id                      primary
_citation.journal_full            Nature
_citation.journal_id_ASTM         NATUAS
_citation.journal_id_CSD          0006
_citation.journal_id_ISSN         0028-0836
_citation.journal_volume          ?
_citation.page_first              ?
_citation.page_last               ?
_citation.pdbx_database_id_DOI    ?
_citation.pdbx_database_id_PubMed ?
_citation.title                   "Accurate structure prediction of biomolecular interactions with AlphaFold 3"
_citation.year                    2024
#
loop_
_citation_author.citation_id
_citation_author.name
_citation_author.ordinal
primary "Google DeepMind" 1 
primary "Isomorphic Labs" 2 
#
loop_
_entity.id
_entity.pdbx_description
_entity.type
1 . polymer 
2 . polymer 
3 . polymer 
4 . polymer 
#
loop_
_entity_poly.entity_id
_entity_poly.pdbx_strand_id
_entity_poly.type
1 A polypeptide(L)     
2 B polypeptide(L)     
3 C polypeptide(L)     
4 D polyribonucleotide 
#
loop_
_entity_poly_seq.entity_id
_entity_poly_seq.hetero
_entity_poly_seq.mon_id
_entity_poly_seq.num
1 n MET 1    
1 n ASP 2    
1 n GLN 3    
1 n GLU 4    
1 n VAL 5    
1 n MET 6    
1 n ASP 7    
1 n PHE 8    
1 n PHE 9    
1 n ASP 10   
1 n PHE 11   
1 n SER 12   
1 n LYS 13   
1 n GLU 14   
1 n LEU 15   
1 n LYS 16   
1 n ARG 17   
1 n VAL 18   
1 n ALA 19   
1 n ALA 20   
1 n ALA 21   
1 n PRO 22   
1 n GLN 23   
1 n GLY 24   
1 n TYR 25   
1 n ILE 26   
1 n SER 27   
1 n SER 28   
1 n ASP 29   
1 n PRO 30   
1 n ARG 31   
1 n LEU 32   
1 n MET 33   
1 n ALA 34   
1 n THR 35   
1 n LYS 36   
1 n PHE 37   
1 n LYS 38   
1 n SER 39   
1 n SER 40   
1 n GLU 41   
1 n VAL 42   
1 n PRO 43   
1 n ASN 44   
1 n ARG 45   
1 n GLU 46   
1 n LEU 47   
1 n ILE 48   
1 n GLY 49   
1 n THR 50   
1 n ASP 51   
1 n TYR 52   
1 n VAL 53   
1 n SER 54   
1 n LYS 55   
1 n ILE 56   
1 n VAL 57   
1 n ALA 58   
1 n LYS 59   
1 n GLU 60   
1 n LYS 61   
1 n CYS 62   
1 n LEU 63   
1 n LEU 64   
1 n ASN 65   
1 n GLY 66   
1 n THR 67   
1 n LEU 68   
1 n LEU 69   
1 n ASN 70   
1 n GLU 71   
1 n GLN 72   
1 n PRO 73   
1 n GLN 74   
1 n GLY 75   
1 n LYS 76   
1 n ARG 77   
1 n ILE 78   
1 n ARG 79   
1 n THR 80   
1 n LEU 81   
1 n ASP 82   
1 n ASP 83   
1 n LEU 84   
1 n ASP 85   
1 n THR 86   
1 n ASP 87   
1 n ASP 88   
1 n GLU 89   
1 n GLY 90   
1 n GLU 91   
1 n GLU 92   
1 n THR 93   
1 n GLU 94   
1 n ILE 95   
1 n ARG 96   
1 n ARG 97   
1 n ASP 98   
1 n ASP 99   
1 n GLU 100  
1 n TYR 101  
1 n TYR 102  
1 n LYS 103  
1 n LYS 104  
1 n PHE 105  
1 n ARG 106  
1 n PHE 107  
1 n ASN 108  
1 n LEU 109  
1 n ASN 110  
1 n ARG 111  
1 n ASP 112  
1 n LYS 113  
1 n ASN 114  
1 n LEU 115  
1 n SER 116  
1 n ILE 117  
1 n TYR 118  
1 n ALA 119  
1 n LYS 120  
1 n ARG 121  
1 n GLU 122  
1 n GLU 123  
1 n ILE 124  
1 n LEU 125  
1 n ALA 126  
1 n ALA 127  
1 n ILE 128  
1 n ASN 129  
1 n ALA 130  
1 n HIS 131  
1 n PRO 132  
1 n VAL 133  
1 n VAL 134  
1 n ILE 135  
1 n ILE 136  
1 n LYS 137  
1 n GLY 138  
1 n GLU 139  
1 n THR 140  
1 n GLY 141  
1 n CYS 142  
1 n GLY 143  
1 n LYS 144  
1 n THR 145  
1 n THR 146  
1 n GLN 147  
1 n VAL 148  
1 n PRO 149  
1 n GLN 150  
1 n TYR 151  
1 n ILE 152  
1 n LEU 153  
1 n ASP 154  
1 n GLU 155  
1 n ALA 156  
1 n TYR 157  
1 n LYS 158  
1 n SER 159  
1 n GLY 160  
1 n LYS 161  
1 n TYR 162  
1 n CYS 163  
1 n ASN 164  
1 n ILE 165  
1 n VAL 166  
1 n VAL 167  
1 n THR 168  
1 n GLN 169  
1 n PRO 170  
1 n ARG 171  
1 n ARG 172  
1 n ILE 173  
1 n ALA 174  
1 n ALA 175  
1 n ILE 176  
1 n SER 177  
1 n ILE 178  
1 n ALA 179  
1 n ASN 180  
1 n ARG 181  
1 n VAL 182  
1 n CYS 183  
1 n GLN 184  
1 n GLU 185  
1 n ARG 186  
1 n GLU 187  
1 n TRP 188  
1 n GLN 189  
1 n GLN 190  
1 n ASN 191  
1 n THR 192  
1 n VAL 193  
1 n CYS 194  
1 n SER 195  
1 n PHE 196  
1 n GLN 197  
1 n VAL 198  
1 n GLY 199  
1 n LEU 200  
1 n HIS 201  
1 n ARG 202  
1 n PRO 203  
1 n ASN 204  
1 n SER 205  
1 n LEU 206  
1 n GLU 207  
1 n ASP 208  
1 n THR 209  
1 n ARG 210  
1 n LEU 211  
1 n LEU 212  
1 n TYR 213  
1 n CYS 214  
1 n THR 215  
1 n THR 216  
1 n GLY 217  
1 n VAL 218  
1 n LEU 219  
1 n LEU 220  
1 n ASN 221  
1 n ASN 222  
1 n LEU 223  
1 n ILE 224  
1 n ASN 225  
1 n ASN 226  
1 n LYS 227  
1 n THR 228  
1 n LEU 229  
1 n THR 230  
1 n HIS 231  
1 n TYR 232  
1 n THR 233  
1 n HIS 234  
1 n ILE 235  
1 n VAL 236  
1 n LEU 237  
1 n ASP 238  
1 n GLU 239  
1 n VAL 240  
1 n HIS 241  
1 n GLU 242  
1 n ARG 243  
1 n ASP 244  
1 n GLN 245  
1 n ASN 246  
1 n MET 247  
1 n ASP 248  
1 n PHE 249  
1 n LEU 250  
1 n LEU 251  
1 n ILE 252  
1 n VAL 253  
1 n VAL 254  
1 n ARG 255  
1 n ARG 256  
1 n LEU 257  
1 n LEU 258  
1 n ALA 259  
1 n THR 260  
1 n ASN 261  
1 n SER 262  
1 n ARG 263  
1 n HIS 264  
1 n VAL 265  
1 n LYS 266  
1 n ILE 267  
1 n ILE 268  
1 n LEU 269  
1 n MET 270  
1 n SER 271  
1 n ALA 272  
1 n THR 273  
1 n ILE 274  
1 n ASP 275  
1 n ALA 276  
1 n LYS 277  
1 n GLU 278  
1 n LEU 279  
1 n SER 280  
1 n ASP 281  
1 n TYR 282  
1 n PHE 283  
1 n THR 284  
1 n THR 285  
1 n THR 286  
1 n ASN 287  
1 n SER 288  
1 n ILE 289  
1 n PRO 290  
1 n PRO 291  
1 n VAL 292  
1 n ILE 293  
1 n THR 294  
1 n THR 295  
1 n ASN 296  
1 n HIS 297  
1 n ARG 298  
1 n ARG 299  
1 n LYS 300  
1 n HIS 301  
1 n SER 302  
1 n ILE 303  
1 n GLU 304  
1 n LYS 305  
1 n PHE 306  
1 n TYR 307  
1 n ARG 308  
1 n ASP 309  
1 n GLN 310  
1 n LEU 311  
1 n GLY 312  
1 n SER 313  
1 n ILE 314  
1 n ILE 315  
1 n TRP 316  
1 n ASN 317  
1 n GLU 318  
1 n GLU 319  
1 n ASP 320  
1 n VAL 321  
1 n GLY 322  
1 n HIS 323  
1 n GLN 324  
1 n GLN 325  
1 n VAL 326  
1 n PRO 327  
1 n GLU 328  
1 n ILE 329  
1 n ASN 330  
1 n LYS 331  
1 n HIS 332  
1 n GLY 333  
1 n TYR 334  
1 n ARG 335  
1 n ALA 336  
1 n ALA 337  
1 n VAL 338  
1 n LYS 339  
1 n ILE 340  
1 n ILE 341  
1 n VAL 342  
1 n ILE 343  
1 n ILE 344  
1 n ASP 345  
1 n ASN 346  
1 n MET 347  
1 n GLU 348  
1 n ARG 349  
1 n LYS 350  
1 n ALA 351  
1 n ALA 352  
1 n ILE 353  
1 n GLN 354  
1 n SER 355  
1 n ARG 356  
1 n GLN 357  
1 n SER 358  
1 n TYR 359  
1 n ASP 360  
1 n GLU 361  
1 n ALA 362  
1 n LEU 363  
1 n ARG 364  
1 n TYR 365  
1 n GLY 366  
1 n ALA 367  
1 n VAL 368  
1 n LEU 369  
1 n ILE 370  
1 n PHE 371  
1 n LEU 372  
1 n PRO 373  
1 n GLY 374  
1 n ILE 375  
1 n TYR 376  
1 n GLU 377  
1 n ILE 378  
1 n ASP 379  
1 n THR 380  
1 n MET 381  
1 n ALA 382  
1 n GLU 383  
1 n ASN 384  
1 n LEU 385  
1 n THR 386  
1 n CYS 387  
1 n MET 388  
1 n LEU 389  
1 n GLU 390  
1 n ASN 391  
1 n ASP 392  
1 n PRO 393  
1 n ASN 394  
1 n ILE 395  
1 n LYS 396  
1 n VAL 397  
1 n SER 398  
1 n ILE 399  
1 n VAL 400  
1 n ARG 401  
1 n CYS 402  
1 n PHE 403  
1 n SER 404  
1 n LEU 405  
1 n MET 406  
1 n THR 407  
1 n PRO 408  
1 n GLU 409  
1 n ASN 410  
1 n GLN 411  
1 n ARG 412  
1 n ASP 413  
1 n VAL 414  
1 n PHE 415  
1 n ASN 416  
1 n PRO 417  
1 n PRO 418  
1 n PRO 419  
1 n PRO 420  
1 n GLY 421  
1 n PHE 422  
1 n ARG 423  
1 n LYS 424  
1 n ILE 425  
1 n ILE 426  
1 n LEU 427  
1 n THR 428  
1 n THR 429  
1 n ASN 430  
1 n ILE 431  
1 n ALA 432  
1 n GLU 433  
1 n SER 434  
1 n SER 435  
1 n ILE 436  
1 n THR 437  
1 n VAL 438  
1 n PRO 439  
1 n ASP 440  
1 n VAL 441  
1 n SER 442  
1 n TYR 443  
1 n VAL 444  
1 n ILE 445  
1 n ASP 446  
1 n PHE 447  
1 n CYS 448  
1 n LEU 449  
1 n ALA 450  
1 n LYS 451  
1 n VAL 452  
1 n LYS 453  
1 n VAL 454  
1 n THR 455  
1 n ASP 456  
1 n THR 457  
1 n ALA 458  
1 n SER 459  
1 n SER 460  
1 n PHE 461  
1 n SER 462  
1 n SER 463  
1 n LEU 464  
1 n ARG 465  
1 n LEU 466  
1 n THR 467  
1 n TRP 468  
1 n ALA 469  
1 n SER 470  
1 n LYS 471  
1 n ALA 472  
1 n ASN 473  
1 n CYS 474  
1 n ARG 475  
1 n GLN 476  
1 n ARG 477  
1 n ALA 478  
1 n GLY 479  
1 n ARG 480  
1 n VAL 481  
1 n GLY 482  
1 n ARG 483  
1 n LEU 484  
1 n ARG 485  
1 n SER 486  
1 n GLY 487  
1 n ARG 488  
1 n VAL 489  
1 n TYR 490  
1 n ARG 491  
1 n MET 492  
1 n VAL 493  
1 n ASN 494  
1 n LYS 495  
1 n HIS 496  
1 n PHE 497  
1 n TYR 498  
1 n GLN 499  
1 n ARG 500  
1 n GLU 501  
1 n MET 502  
1 n PRO 503  
1 n GLU 504  
1 n PHE 505  
1 n GLY 506  
1 n ILE 507  
1 n PRO 508  
1 n GLU 509  
1 n MET 510  
1 n LEU 511  
1 n ARG 512  
1 n LEU 513  
1 n PRO 514  
1 n LEU 515  
1 n GLN 516  
1 n ASN 517  
1 n SER 518  
1 n VAL 519  
1 n LEU 520  
1 n LYS 521  
1 n ALA 522  
1 n LYS 523  
1 n VAL 524  
1 n LEU 525  
1 n ASN 526  
1 n MET 527  
1 n GLY 528  
1 n SER 529  
1 n PRO 530  
1 n VAL 531  
1 n GLU 532  
1 n ILE 533  
1 n LEU 534  
1 n ALA 535  
1 n LEU 536  
1 n ALA 537  
1 n LEU 538  
1 n SER 539  
1 n PRO 540  
1 n PRO 541  
1 n ASN 542  
1 n LEU 543  
1 n SER 544  
1 n ASP 545  
1 n ILE 546  
1 n HIS 547  
1 n ASN 548  
1 n THR 549  
1 n ILE 550  
1 n LEU 551  
1 n LEU 552  
1 n LEU 553  
1 n LYS 554  
1 n GLU 555  
1 n VAL 556  
1 n GLY 557  
1 n ALA 558  
1 n LEU 559  
1 n TYR 560  
1 n LEU 561  
1 n THR 562  
1 n VAL 563  
1 n ASP 564  
1 n GLY 565  
1 n ILE 566  
1 n TYR 567  
1 n ASP 568  
1 n PRO 569  
1 n LEU 570  
1 n ASP 571  
1 n GLY 572  
1 n ASP 573  
1 n LEU 574  
1 n THR 575  
1 n TYR 576  
1 n TRP 577  
1 n GLY 578  
1 n THR 579  
1 n ILE 580  
1 n MET 581  
1 n SER 582  
1 n ARG 583  
1 n LEU 584  
1 n PRO 585  
1 n LEU 586  
1 n ASP 587  
1 n THR 588  
1 n ARG 589  
1 n GLN 590  
1 n SER 591  
1 n ARG 592  
1 n LEU 593  
1 n ILE 594  
1 n ILE 595  
1 n LEU 596  
1 n GLY 597  
1 n TYR 598  
1 n ILE 599  
1 n PHE 600  
1 n ASN 601  
1 n MET 602  
1 n LEU 603  
1 n GLU 604  
1 n GLU 605  
1 n ALA 606  
1 n ILE 607  
1 n ILE 608  
1 n ILE 609  
1 n ALA 610  
1 n ALA 611  
1 n GLY 612  
1 n LEU 613  
1 n SER 614  
1 n THR 615  
1 n PRO 616  
1 n GLY 617  
1 n LEU 618  
1 n PHE 619  
1 n ALA 620  
1 n HIS 621  
1 n GLU 622  
1 n GLY 623  
1 n GLY 624  
1 n ARG 625  
1 n SER 626  
1 n GLN 627  
1 n LEU 628  
1 n GLY 629  
1 n ASP 630  
1 n SER 631  
1 n PHE 632  
1 n TRP 633  
1 n MET 634  
1 n HIS 635  
1 n TYR 636  
1 n ILE 637  
1 n PHE 638  
1 n SER 639  
1 n ASP 640  
1 n GLY 641  
1 n SER 642  
1 n GLY 643  
1 n SER 644  
1 n ASP 645  
1 n LEU 646  
1 n VAL 647  
1 n ALA 648  
1 n ILE 649  
1 n TRP 650  
1 n ARG 651  
1 n VAL 652  
1 n TYR 653  
1 n LEU 654  
1 n THR 655  
1 n TYR 656  
1 n LEU 657  
1 n ASN 658  
1 n ILE 659  
1 n VAL 660  
1 n GLU 661  
1 n ASN 662  
1 n GLY 663  
1 n HIS 664  
1 n ASP 665  
1 n GLN 666  
1 n GLU 667  
1 n SER 668  
1 n ALA 669  
1 n ILE 670  
1 n ARG 671  
1 n TRP 672  
1 n ALA 673  
1 n LYS 674  
1 n ARG 675  
1 n PHE 676  
1 n HIS 677  
1 n VAL 678  
1 n SER 679  
1 n LEU 680  
1 n ARG 681  
1 n SER 682  
1 n LEU 683  
1 n LYS 684  
1 n GLU 685  
1 n ILE 686  
1 n HIS 687  
1 n LEU 688  
1 n LEU 689  
1 n VAL 690  
1 n GLN 691  
1 n GLU 692  
1 n LEU 693  
1 n ARG 694  
1 n VAL 695  
1 n ARG 696  
1 n CYS 697  
1 n THR 698  
1 n HIS 699  
1 n LEU 700  
1 n GLY 701  
1 n LEU 702  
1 n ILE 703  
1 n PRO 704  
1 n PHE 705  
1 n PRO 706  
1 n VAL 707  
1 n ASN 708  
1 n PRO 709  
1 n ASN 710  
1 n GLN 711  
1 n MET 712  
1 n MET 713  
1 n ASP 714  
1 n ASP 715  
1 n ARG 716  
1 n GLU 717  
1 n LYS 718  
1 n ALA 719  
1 n ILE 720  
1 n MET 721  
1 n LEU 722  
1 n LYS 723  
1 n VAL 724  
1 n ILE 725  
1 n ILE 726  
1 n ALA 727  
1 n GLY 728  
1 n ALA 729  
1 n PHE 730  
1 n TYR 731  
1 n PRO 732  
1 n ASN 733  
1 n TYR 734  
1 n PHE 735  
1 n THR 736  
1 n ARG 737  
1 n SER 738  
1 n LYS 739  
1 n GLU 740  
1 n SER 741  
1 n CYS 742  
1 n ALA 743  
1 n ASP 744  
1 n THR 745  
1 n ASP 746  
1 n ARG 747  
1 n ASN 748  
1 n ILE 749  
1 n TYR 750  
1 n GLN 751  
1 n THR 752  
1 n ILE 753  
1 n SER 754  
1 n GLY 755  
1 n HIS 756  
1 n ASP 757  
1 n PRO 758  
1 n CYS 759  
1 n ARG 760  
1 n THR 761  
1 n VAL 762  
1 n TYR 763  
1 n PHE 764  
1 n THR 765  
1 n ASN 766  
1 n PHE 767  
1 n LYS 768  
1 n PRO 769  
1 n ALA 770  
1 n TYR 771  
1 n MET 772  
1 n GLY 773  
1 n GLU 774  
1 n LEU 775  
1 n TYR 776  
1 n THR 777  
1 n ARG 778  
1 n ARG 779  
1 n ILE 780  
1 n LYS 781  
1 n GLU 782  
1 n LEU 783  
1 n PHE 784  
1 n GLN 785  
1 n GLU 786  
1 n VAL 787  
1 n ARG 788  
1 n ILE 789  
1 n PRO 790  
1 n PRO 791  
1 n GLU 792  
1 n ASN 793  
1 n MET 794  
1 n ASP 795  
1 n VAL 796  
1 n THR 797  
1 n PHE 798  
1 n GLN 799  
1 n GLU 800  
1 n GLY 801  
1 n SER 802  
1 n GLN 803  
1 n LYS 804  
1 n VAL 805  
1 n PHE 806  
1 n VAL 807  
1 n THR 808  
1 n PHE 809  
1 n LYS 810  
1 n GLN 811  
1 n ASP 812  
1 n ASP 813  
1 n TRP 814  
1 n ILE 815  
1 n GLU 816  
1 n GLY 817  
1 n SER 818  
1 n SER 819  
1 n LYS 820  
1 n TYR 821  
1 n VAL 822  
1 n PRO 823  
1 n VAL 824  
1 n SER 825  
1 n GLY 826  
1 n ARG 827  
1 n VAL 828  
1 n GLN 829  
1 n SER 830  
1 n GLU 831  
1 n VAL 832  
1 n TYR 833  
1 n LYS 834  
1 n ALA 835  
1 n VAL 836  
1 n MET 837  
1 n MET 838  
1 n ARG 839  
1 n GLN 840  
1 n ASN 841  
1 n ARG 842  
1 n VAL 843  
1 n GLU 844  
1 n ARG 845  
1 n PRO 846  
1 n ILE 847  
1 n HIS 848  
1 n ILE 849  
1 n MET 850  
1 n ASN 851  
1 n PRO 852  
1 n SER 853  
1 n ALA 854  
1 n PHE 855  
1 n MET 856  
1 n SER 857  
1 n TYR 858  
1 n VAL 859  
1 n GLN 860  
1 n GLN 861  
1 n ARG 862  
1 n GLY 863  
1 n ILE 864  
1 n GLY 865  
1 n ASP 866  
1 n VAL 867  
1 n ILE 868  
1 n GLU 869  
1 n GLY 870  
1 n ARG 871  
1 n TRP 872  
1 n ILE 873  
1 n PRO 874  
1 n PRO 875  
1 n THR 876  
1 n LYS 877  
1 n PRO 878  
1 n LEU 879  
1 n ASN 880  
1 n VAL 881  
1 n GLU 882  
1 n LEU 883  
1 n LEU 884  
1 n ALA 885  
1 n LEU 886  
1 n PRO 887  
1 n SER 888  
1 n VAL 889  
1 n PHE 890  
1 n ASP 891  
1 n LYS 892  
1 n THR 893  
1 n ILE 894  
1 n SER 895  
1 n GLY 896  
1 n SER 897  
1 n ILE 898  
1 n THR 899  
1 n CYS 900  
1 n ILE 901  
1 n VAL 902  
1 n ASN 903  
1 n CYS 904  
1 n GLY 905  
1 n LYS 906  
1 n PHE 907  
1 n PHE 908  
1 n PHE 909  
1 n GLN 910  
1 n PRO 911  
1 n GLN 912  
1 n SER 913  
1 n PHE 914  
1 n GLU 915  
1 n GLU 916  
1 n CYS 917  
1 n ILE 918  
1 n ARG 919  
1 n ASN 920  
1 n MET 921  
1 n SER 922  
1 n GLU 923  
1 n ILE 924  
1 n PHE 925  
1 n ASN 926  
1 n ALA 927  
1 n PRO 928  
1 n GLN 929  
1 n GLN 930  
1 n LEU 931  
1 n ARG 932  
1 n ASN 933  
1 n TYR 934  
1 n VAL 935  
1 n THR 936  
1 n ASN 937  
1 n ALA 938  
1 n SER 939  
1 n ALA 940  
1 n ILE 941  
1 n ALA 942  
1 n LYS 943  
1 n GLY 944  
1 n MET 945  
1 n MET 946  
1 n VAL 947  
1 n LEU 948  
1 n ALA 949  
1 n LYS 950  
1 n ARG 951  
1 n ASP 952  
1 n SER 953  
1 n TYR 954  
1 n PHE 955  
1 n GLN 956  
1 n ARG 957  
1 n ALA 958  
1 n THR 959  
1 n VAL 960  
1 n ILE 961  
1 n ARG 962  
1 n PRO 963  
1 n GLU 964  
1 n ASN 965  
1 n GLN 966  
1 n SER 967  
1 n ASN 968  
1 n ARG 969  
1 n GLN 970  
1 n PRO 971  
1 n MET 972  
1 n PHE 973  
1 n TYR 974  
1 n VAL 975  
1 n ARG 976  
1 n PHE 977  
1 n ILE 978  
1 n ASP 979  
1 n TYR 980  
1 n GLY 981  
1 n ASN 982  
1 n CYS 983  
1 n THR 984  
1 n LEU 985  
1 n LEU 986  
1 n PRO 987  
1 n MET 988  
1 n GLN 989  
1 n LEU 990  
1 n MET 991  
1 n ARG 992  
1 n LEU 993  
1 n MET 994  
1 n PRO 995  
1 n ARG 996  
1 n GLU 997  
1 n LEU 998  
1 n THR 999  
1 n GLU 1000 
1 n GLN 1001 
1 n TYR 1002 
1 n GLY 1003 
1 n ASP 1004 
1 n LEU 1005 
1 n PRO 1006 
1 n PRO 1007 
1 n ARG 1008 
1 n VAL 1009 
1 n PHE 1010 
1 n GLU 1011 
1 n CYS 1012 
1 n ARG 1013 
1 n LEU 1014 
1 n ALA 1015 
1 n MET 1016 
1 n VAL 1017 
1 n GLN 1018 
1 n PRO 1019 
1 n SER 1020 
1 n SER 1021 
1 n VAL 1022 
1 n VAL 1023 
1 n SER 1024 
1 n GLY 1025 
1 n ASN 1026 
1 n ASN 1027 
1 n ARG 1028 
1 n TRP 1029 
1 n SER 1030 
1 n THR 1031 
1 n ALA 1032 
1 n ALA 1033 
1 n ASN 1034 
1 n ASP 1035 
1 n MET 1036 
1 n LEU 1037 
1 n LYS 1038 
1 n THR 1039 
1 n VAL 1040 
1 n ALA 1041 
1 n GLN 1042 
1 n CYS 1043 
1 n GLY 1044 
1 n LEU 1045 
1 n ILE 1046 
1 n ASP 1047 
1 n ILE 1048 
1 n GLU 1049 
1 n VAL 1050 
1 n TYR 1051 
1 n SER 1052 
1 n LEU 1053 
1 n PHE 1054 
1 n ASN 1055 
1 n ASN 1056 
1 n VAL 1057 
1 n ALA 1058 
1 n ALA 1059 
1 n VAL 1060 
1 n LEU 1061 
1 n ILE 1062 
1 n HIS 1063 
1 n MET 1064 
1 n ARG 1065 
1 n ASP 1066 
1 n GLY 1067 
1 n ILE 1068 
1 n ILE 1069 
1 n ASN 1070 
1 n ASP 1071 
1 n LYS 1072 
1 n LEU 1073 
1 n VAL 1074 
1 n GLU 1075 
1 n LEU 1076 
1 n MET 1077 
1 n LEU 1078 
1 n CYS 1079 
1 n ARG 1080 
1 n ARG 1081 
1 n SER 1082 
1 n ASP 1083 
1 n GLU 1084 
1 n ASP 1085 
1 n TYR 1086 
1 n MET 1087 
1 n SER 1088 
1 n ARG 1089 
1 n LYS 1090 
1 n ASP 1091 
1 n HIS 1092 
1 n ASP 1093 
1 n PHE 1094 
1 n ARG 1095 
1 n LEU 1096 
1 n ARG 1097 
1 n ARG 1098 
1 n GLN 1099 
1 n GLU 1100 
1 n SER 1101 
1 n ALA 1102 
1 n ARG 1103 
1 n ASN 1104 
1 n LEU 1105 
1 n SER 1106 
1 n THR 1107 
1 n ALA 1108 
1 n GLN 1109 
1 n ARG 1110 
1 n GLN 1111 
1 n GLN 1112 
1 n ILE 1113 
1 n ASN 1114 
1 n GLU 1115 
1 n GLU 1116 
1 n TYR 1117 
1 n LEU 1118 
1 n ARG 1119 
1 n SER 1120 
1 n CYS 1121 
1 n GLN 1122 
1 n LEU 1123 
1 n PRO 1124 
1 n GLN 1125 
1 n ASP 1126 
1 n HIS 1127 
1 n ASP 1128 
1 n LEU 1129 
1 n PRO 1130 
1 n PRO 1131 
1 n PRO 1132 
1 n PRO 1133 
1 n LEU 1134 
1 n GLU 1135 
1 n LYS 1136 
1 n CYS 1137 
1 n LYS 1138 
1 n THR 1139 
1 n VAL 1140 
1 n VAL 1141 
1 n MET 1142 
1 n LEU 1143 
1 n LYS 1144 
1 n GLY 1145 
1 n PRO 1146 
1 n ASN 1147 
1 n SER 1148 
1 n PRO 1149 
1 n LEU 1150 
1 n GLU 1151 
1 n CYS 1152 
1 n THR 1153 
1 n MET 1154 
1 n ARG 1155 
1 n SER 1156 
1 n ILE 1157 
1 n THR 1158 
1 n ARG 1159 
1 n VAL 1160 
1 n GLY 1161 
1 n LEU 1162 
1 n SER 1163 
1 n LYS 1164 
1 n ARG 1165 
1 n VAL 1166 
1 n ASN 1167 
1 n ILE 1168 
1 n ASP 1169 
1 n HIS 1170 
1 n LEU 1171 
1 n SER 1172 
1 n VAL 1173 
1 n ASN 1174 
1 n ALA 1175 
1 n LEU 1176 
1 n LEU 1177 
1 n LEU 1178 
1 n ASP 1179 
1 n ALA 1180 
1 n ASP 1181 
1 n PRO 1182 
1 n GLN 1183 
1 n ASP 1184 
1 n HIS 1185 
1 n HIS 1186 
1 n ASP 1187 
1 n HIS 1188 
1 n LEU 1189 
1 n ILE 1190 
1 n VAL 1191 
1 n ALA 1192 
1 n HIS 1193 
1 n GLU 1194 
1 n ILE 1195 
1 n ALA 1196 
1 n GLU 1197 
1 n SER 1198 
1 n ARG 1199 
1 n ASN 1200 
1 n GLY 1201 
1 n GLN 1202 
1 n THR 1203 
1 n LEU 1204 
1 n THR 1205 
1 n ALA 1206 
1 n ARG 1207 
1 n GLY 1208 
1 n THR 1209 
1 n THR 1210 
1 n LEU 1211 
1 n MET 1212 
1 n PRO 1213 
1 n ASN 1214 
1 n VAL 1215 
1 n GLN 1216 
1 n GLY 1217 
1 n PHE 1218 
1 n GLY 1219 
1 n ALA 1220 
1 n LEU 1221 
1 n MET 1222 
1 n VAL 1223 
1 n MET 1224 
1 n LEU 1225 
1 n PHE 1226 
1 n SER 1227 
1 n PRO 1228 
1 n THR 1229 
1 n MET 1230 
1 n GLN 1231 
1 n LEU 1232 
1 n LYS 1233 
1 n CYS 1234 
1 n ASN 1235 
1 n LYS 1236 
1 n GLU 1237 
1 n GLY 1238 
1 n THR 1239 
1 n SER 1240 
1 n TYR 1241 
1 n VAL 1242 
1 n SER 1243 
1 n VAL 1244 
1 n LEU 1245 
1 n GLY 1246 
1 n GLY 1247 
1 n LEU 1248 
1 n GLY 1249 
1 n CYS 1250 
1 n ASP 1251 
1 n PRO 1252 
1 n ASP 1253 
1 n THR 1254 
1 n ASN 1255 
1 n GLU 1256 
1 n PRO 1257 
1 n TYR 1258 
1 n PHE 1259 
1 n ALA 1260 
1 n GLU 1261 
1 n HIS 1262 
1 n ASP 1263 
1 n VAL 1264 
1 n LEU 1265 
1 n ILE 1266 
1 n ASN 1267 
1 n LEU 1268 
1 n ASP 1269 
1 n VAL 1270 
1 n ASN 1271 
1 n ILE 1272 
1 n LEU 1273 
1 n GLU 1274 
1 n ASP 1275 
1 n ASP 1276 
1 n VAL 1277 
1 n ILE 1278 
1 n LEU 1279 
1 n ILE 1280 
1 n ASN 1281 
1 n GLN 1282 
1 n ILE 1283 
1 n ARG 1284 
1 n TYR 1285 
1 n TYR 1286 
1 n ILE 1287 
1 n ASP 1288 
1 n SER 1289 
1 n VAL 1290 
1 n PHE 1291 
1 n PHE 1292 
1 n ASN 1293 
1 n PHE 1294 
1 n LYS 1295 
1 n GLU 1296 
1 n GLU 1297 
1 n ASN 1298 
1 n ASN 1299 
1 n PRO 1300 
1 n ALA 1301 
1 n VAL 1302 
1 n SER 1303 
1 n VAL 1304 
1 n ASN 1305 
1 n GLU 1306 
1 n ARG 1307 
1 n VAL 1308 
1 n SER 1309 
1 n ILE 1310 
1 n TYR 1311 
1 n THR 1312 
1 n GLN 1313 
1 n LEU 1314 
1 n ARG 1315 
1 n SER 1316 
1 n LEU 1317 
1 n ILE 1318 
1 n ASN 1319 
1 n ARG 1320 
1 n LEU 1321 
1 n LEU 1322 
1 n CYS 1323 
1 n LYS 1324 
1 n ASP 1325 
1 n ARG 1326 
1 n ARG 1327 
1 n TYR 1328 
1 n ILE 1329 
1 n GLU 1330 
1 n ARG 1331 
1 n ASN 1332 
1 n MET 1333 
1 n SER 1334 
1 n ASN 1335 
1 n ALA 1336 
1 n ASP 1337 
1 n PHE 1338 
1 n GLU 1339 
1 n TRP 1340 
1 n GLU 1341 
1 n THR 1342 
1 n ASN 1343 
1 n PRO 1344 
1 n GLU 1345 
1 n LEU 1346 
1 n PRO 1347 
1 n LEU 1348 
1 n PRO 1349 
1 n ASN 1350 
1 n GLU 1351 
1 n PRO 1352 
1 n PHE 1353 
1 n GLY 1354 
1 n LYS 1355 
1 n ARG 1356 
1 n ALA 1357 
1 n ILE 1358 
1 n PHE 1359 
1 n PRO 1360 
1 n MET 1361 
1 n HIS 1362 
1 n SER 1363 
1 n LEU 1364 
1 n THR 1365 
1 n GLU 1366 
1 n LEU 1367 
1 n GLN 1368 
1 n GLU 1369 
1 n GLU 1370 
1 n ASP 1371 
1 n THR 1372 
1 n GLY 1373 
1 n ARG 1374 
1 n LEU 1375 
1 n VAL 1376 
1 n GLN 1377 
1 n LEU 1378 
1 n ARG 1379 
1 n GLU 1380 
1 n ASN 1381 
1 n CYS 1382 
1 n SER 1383 
1 n MET 1384 
1 n LEU 1385 
1 n HIS 1386 
1 n LYS 1387 
1 n TRP 1388 
1 n ARG 1389 
1 n ASN 1390 
1 n PHE 1391 
1 n GLU 1392 
1 n GLY 1393 
1 n THR 1394 
1 n LEU 1395 
1 n PRO 1396 
1 n HIS 1397 
1 n MET 1398 
1 n THR 1399 
1 n CYS 1400 
1 n LYS 1401 
1 n LEU 1402 
1 n CYS 1403 
1 n ASN 1404 
1 n GLN 1405 
1 n LEU 1406 
1 n LEU 1407 
1 n GLU 1408 
1 n SER 1409 
1 n VAL 1410 
1 n PRO 1411 
1 n GLN 1412 
1 n LEU 1413 
1 n ARG 1414 
1 n LEU 1415 
1 n HIS 1416 
1 n LEU 1417 
1 n LEU 1418 
1 n THR 1419 
1 n ILE 1420 
1 n LEU 1421 
1 n HIS 1422 
1 n ARG 1423 
1 n ASP 1424 
1 n ARG 1425 
1 n GLU 1426 
1 n LYS 1427 
1 n GLN 1428 
1 n ILE 1429 
1 n ASP 1430 
1 n TYR 1431 
1 n CYS 1432 
1 n ASN 1433 
1 n GLN 1434 
2 n MET 1    
2 n ALA 2    
2 n TRP 3    
2 n VAL 4    
2 n PRO 5    
2 n ASN 6    
2 n SER 7    
2 n GLN 8    
2 n PHE 9    
2 n GLU 10   
2 n ASP 11   
2 n ASP 12   
2 n LEU 13   
2 n VAL 14   
2 n ASP 15   
2 n MET 16   
2 n GLU 17   
2 n PRO 18   
2 n ASP 19   
2 n PHE 20   
2 n ASN 21   
2 n PHE 22   
2 n VAL 23   
2 n HIS 24   
2 n GLY 25   
2 n GLN 26   
2 n LEU 27   
2 n ALA 28   
2 n TYR 29   
2 n ASP 30   
2 n MET 31   
2 n LYS 32   
2 n LYS 33   
2 n GLN 34   
2 n GLY 35   
2 n GLU 36   
2 n PHE 37   
2 n TRP 38   
2 n PRO 39   
2 n ARG 40   
2 n PRO 41   
2 n LYS 42   
2 n CYS 43   
2 n THR 44   
2 n TYR 45   
2 n GLU 46   
2 n TYR 47   
2 n LEU 48   
2 n LYS 49   
2 n SER 50   
2 n ARG 51   
2 n GLU 52   
2 n LYS 53   
2 n ARG 54   
2 n ASN 55   
2 n SER 56   
2 n GLU 57   
2 n LEU 58   
2 n GLU 59   
2 n ASN 60   
2 n ILE 61   
2 n HIS 62   
2 n GLY 63   
2 n SER 64   
2 n ARG 65   
2 n GLY 66   
2 n GLY 67   
2 n THR 68   
2 n GLY 69   
2 n ARG 70   
2 n ASP 71   
2 n ILE 72   
2 n ARG 73   
2 n GLN 74   
2 n SER 75   
2 n LEU 76   
2 n GLN 77   
2 n LEU 78   
2 n MET 79   
2 n GLU 80   
2 n ASN 81   
2 n ILE 82   
2 n GLN 83   
2 n LYS 84   
2 n ILE 85   
2 n ALA 86   
2 n GLY 87   
2 n THR 88   
2 n ARG 89   
2 n PRO 90   
2 n LEU 91   
2 n GLY 92   
2 n GLU 93   
2 n HIS 94   
2 n ALA 95   
2 n THR 96   
2 n MET 97   
2 n LYS 98   
2 n ASP 99   
2 n TRP 100  
2 n GLU 101  
2 n ASP 102  
2 n GLU 103  
2 n SER 104  
2 n THR 105  
2 n ASN 106  
2 n GLU 107  
2 n LEU 108  
2 n GLU 109  
2 n ALA 110  
2 n LEU 111  
2 n ALA 112  
2 n MET 113  
2 n MET 114  
2 n ARG 115  
2 n HIS 116  
2 n PHE 117  
2 n GLY 118  
2 n MET 119  
2 n MET 120  
2 n SER 121  
2 n MET 122  
2 n ALA 123  
2 n THR 124  
2 n ASP 125  
2 n SER 126  
2 n LEU 127  
2 n PRO 128  
2 n VAL 129  
2 n LEU 130  
2 n PRO 131  
2 n GLU 132  
2 n VAL 133  
2 n LYS 134  
2 n PRO 135  
2 n PRO 136  
2 n GLU 137  
2 n GLY 138  
2 n PRO 139  
2 n ILE 140  
2 n LYS 141  
2 n ILE 142  
2 n ILE 143  
2 n ARG 144  
2 n ASN 145  
2 n GLY 146  
2 n ARG 147  
2 n LYS 148  
2 n GLN 149  
2 n PHE 150  
2 n PRO 151  
2 n LEU 152  
2 n ILE 153  
2 n THR 154  
2 n ASP 155  
2 n PRO 156  
2 n GLU 157  
2 n PHE 158  
2 n PHE 159  
2 n LYS 160  
2 n PRO 161  
2 n ARG 162  
2 n LYS 163  
2 n ILE 164  
2 n PRO 165  
2 n ARG 166  
2 n THR 167  
2 n LYS 168  
2 n ASN 169  
2 n SER 170  
2 n SER 171  
2 n SER 172  
2 n SER 173  
2 n SER 174  
2 n SER 175  
2 n TYR 176  
2 n HIS 177  
2 n THR 178  
2 n ALA 179  
2 n ASN 180  
2 n SER 181  
2 n SER 182  
2 n ILE 183  
2 n SER 184  
2 n SER 185  
2 n PHE 186  
2 n SER 187  
2 n LEU 188  
2 n TYR 189  
2 n GLU 190  
2 n SER 191  
2 n ALA 192  
2 n ALA 193  
2 n SER 194  
2 n ASP 195  
2 n LEU 196  
2 n ASP 197  
2 n SER 198  
2 n SER 199  
2 n LYS 200  
2 n LYS 201  
2 n GLN 202  
2 n GLY 203  
2 n GLU 204  
2 n ILE 205  
2 n LYS 206  
2 n ALA 207  
2 n SER 208  
2 n LYS 209  
2 n SER 210  
2 n GLU 211  
2 n LYS 212  
2 n TYR 213  
2 n LEU 214  
2 n GLU 215  
2 n VAL 216  
2 n PRO 217  
2 n TYR 218  
2 n LYS 219  
2 n GLN 220  
2 n LEU 221  
2 n ALA 222  
2 n GLU 223  
2 n SER 224  
2 n TYR 225  
2 n ASP 226  
2 n GLN 227  
2 n GLU 228  
2 n VAL 229  
2 n GLU 230  
2 n SER 231  
2 n PRO 232  
2 n VAL 233  
2 n GLN 234  
2 n PHE 235  
2 n GLY 236  
2 n ASN 237  
2 n GLN 238  
2 n PHE 239  
2 n ASN 240  
2 n GLU 241  
3 n MET 1    
3 n ASP 2    
3 n ASP 3    
3 n GLY 4    
3 n GLY 5    
3 n GLU 6    
3 n LEU 7    
3 n SER 8    
3 n LEU 9    
3 n VAL 10   
3 n LYS 11   
3 n LYS 12   
3 n VAL 13   
3 n VAL 14   
3 n HIS 15   
3 n SER 16   
3 n LEU 17   
3 n VAL 18   
3 n VAL 19   
3 n SER 20   
3 n SER 21   
3 n PRO 22   
3 n GLY 23   
3 n LYS 24   
3 n LEU 25   
3 n THR 26   
3 n VAL 27   
3 n GLU 28   
3 n GLN 29   
3 n LEU 30   
3 n MET 31   
3 n ARG 32   
3 n ASP 33   
3 n TYR 34   
3 n ARG 35   
3 n SER 36   
3 n GLU 37   
3 n GLU 38   
3 n GLY 39   
3 n CYS 40   
3 n THR 41   
3 n LEU 42   
3 n PRO 43   
3 n TYR 44   
3 n SER 45   
3 n LYS 46   
3 n LEU 47   
3 n GLY 48   
3 n PHE 49   
3 n LYS 50   
3 n ASP 51   
3 n ALA 52   
3 n GLU 53   
3 n SER 54   
3 n PHE 55   
3 n LEU 56   
3 n ARG 57   
3 n SER 58   
3 n ILE 59   
3 n PRO 60   
3 n ASP 61   
3 n THR 62   
3 n VAL 63   
3 n THR 64   
3 n VAL 65   
3 n THR 66   
3 n GLY 67   
3 n HIS 68   
3 n GLY 69   
3 n GLN 70   
3 n MET 71   
3 n ALA 72   
3 n TRP 73   
3 n ILE 74   
3 n THR 75   
3 n ALA 76   
3 n VAL 77   
3 n ALA 78   
3 n THR 79   
3 n ALA 80   
3 n LYS 81   
3 n SER 82   
3 n ALA 83   
3 n HIS 84   
3 n ILE 85   
3 n GLN 86   
3 n LYS 87   
3 n LEU 88   
3 n VAL 89   
3 n ARG 90   
3 n CYS 91   
3 n GLN 92   
3 n LYS 93   
3 n LYS 94   
3 n SER 95   
3 n LYS 96   
3 n ASN 97   
3 n ARG 98   
3 n GLY 99   
3 n SER 100  
3 n HIS 101  
3 n LYS 102  
3 n PRO 103  
3 n LYS 104  
3 n TYR 105  
3 n CYS 106  
3 n TYR 107  
3 n ALA 108  
3 n SER 109  
3 n GLU 110  
3 n PRO 111  
3 n SER 112  
3 n ASN 113  
3 n LEU 114  
3 n VAL 115  
3 n PHE 116  
3 n ILE 117  
3 n ASN 118  
3 n GLU 119  
3 n SER 120  
3 n VAL 121  
3 n SER 122  
3 n LYS 123  
3 n MET 124  
3 n LYS 125  
3 n ASN 126  
3 n ARG 127  
3 n LYS 128  
3 n ALA 129  
3 n PRO 130  
3 n PHE 131  
3 n PRO 132  
3 n THR 133  
3 n TYR 134  
3 n GLN 135  
3 n VAL 136  
3 n PRO 137  
3 n ARG 138  
3 n ASN 139  
3 n LEU 140  
3 n LYS 141  
3 n LEU 142  
3 n PRO 143  
3 n VAL 144  
3 n SER 145  
3 n TYR 146  
3 n PRO 147  
3 n ASN 148  
3 n TYR 149  
3 n ASN 150  
3 n ARG 151  
3 n LEU 152  
3 n LEU 153  
3 n TYR 154  
3 n PRO 155  
3 n VAL 156  
3 n HIS 157  
3 n THR 158  
3 n PRO 159  
3 n HIS 160  
3 n ILE 161  
3 n ASP 162  
3 n GLN 163  
3 n MET 164  
3 n ILE 165  
3 n SER 166  
3 n THR 167  
3 n GLY 168  
3 n GLN 169  
3 n GLN 170  
3 n GLN 171  
3 n SER 172  
3 n THR 173  
3 n LEU 174  
3 n ARG 175  
3 n THR 176  
3 n GLN 177  
3 n ARG 178  
3 n PRO 179  
3 n SER 180  
3 n PHE 181  
3 n PRO 182  
3 n CYS 183  
3 n ASN 184  
3 n ALA 185  
3 n ASN 186  
3 n SER 187  
3 n LYS 188  
3 n SER 189  
3 n LEU 190  
3 n LYS 191  
3 n VAL 192  
3 n ASN 193  
3 n ASP 194  
3 n TRP 195  
3 n SER 196  
3 n GLN 197  
3 n LYS 198  
3 n ASP 199  
3 n ARG 200  
3 n LYS 201  
3 n GLN 202  
3 n GLU 203  
3 n PRO 204  
3 n SER 205  
3 n LYS 206  
3 n GLU 207  
3 n ARG 208  
3 n ASN 209  
3 n ASN 210  
3 n GLN 211  
3 n LYS 212  
3 n TYR 213  
3 n PRO 214  
3 n LYS 215  
3 n ILE 216  
3 n THR 217  
3 n THR 218  
3 n GLU 219  
3 n ASN 220  
3 n LYS 221  
3 n GLN 222  
3 n GLU 223  
3 n LYS 224  
3 n GLU 225  
3 n THR 226  
3 n GLU 227  
3 n GLU 228  
3 n LEU 229  
3 n ALA 230  
3 n GLN 231  
3 n ALA 232  
3 n PHE 233  
3 n GLU 234  
3 n ASN 235  
3 n LEU 236  
3 n SER 237  
3 n VAL 238  
3 n ASP 239  
3 n VAL 240  
3 n ALA 241  
3 n PRO 242  
3 n THR 243  
3 n ASP 244  
3 n HIS 245  
3 n GLN 246  
3 n GLU 247  
3 n LYS 248  
3 n LEU 249  
3 n LYS 250  
3 n CYS 251  
3 n GLU 252  
3 n ILE 253  
3 n TYR 254  
3 n GLU 255  
3 n ASP 256  
3 n ASN 257  
3 n GLU 258  
3 n ASP 259  
3 n GLU 260  
3 n PHE 261  
3 n VAL 262  
3 n ARG 263  
3 n ASP 264  
3 n PRO 265  
3 n PHE 266  
3 n ILE 267  
3 n TYR 268  
3 n GLY 269  
3 n GLU 270  
3 n VAL 271  
3 n LYS 272  
3 n GLU 273  
3 n LYS 274  
3 n GLU 275  
3 n ASP 276  
3 n GLU 277  
3 n ALA 278  
3 n VAL 279  
3 n VAL 280  
3 n LEU 281  
3 n ALA 282  
3 n PHE 283  
3 n ASP 284  
3 n ALA 285  
3 n VAL 286  
3 n SER 287  
3 n GLU 288  
3 n ASP 289  
3 n GLY 290  
3 n PHE 291  
3 n ASP 292  
3 n LEU 293  
3 n LEU 294  
3 n SER 295  
3 n MET 296  
3 n THR 297  
3 n THR 298  
3 n THR 299  
3 n GLN 300  
3 n GLN 301  
3 n ASN 302  
3 n ALA 303  
3 n VAL 304  
3 n LYS 305  
3 n PRO 306  
3 n LEU 307  
3 n ASP 308  
3 n PRO 309  
3 n PRO 310  
3 n GLU 311  
3 n ASP 312  
3 n CYS 313  
3 n LEU 314  
3 n HIS 315  
3 n TYR 316  
3 n ALA 317  
3 n SER 318  
3 n SER 319  
3 n ASP 320  
3 n ASP 321  
3 n GLY 322  
3 n GLU 323  
3 n ASP 324  
3 n GLU 325  
3 n ASN 326  
3 n ALA 327  
3 n ILE 328  
3 n PRO 329  
3 n ALA 330  
3 n TYR 331  
3 n ALA 332  
3 n VAL 333  
3 n ASP 334  
3 n HIS 335  
3 n ARG 336  
3 n VAL 337  
3 n LEU 338  
3 n ASP 339  
3 n VAL 340  
3 n ASP 341  
3 n TYR 342  
3 n PRO 343  
3 n ARG 344  
3 n ASP 345  
3 n ALA 346  
3 n VAL 347  
3 n ARG 348  
3 n SER 349  
3 n ALA 350  
3 n PHE 351  
3 n THR 352  
3 n LEU 353  
3 n PRO 354  
3 n ALA 355  
3 n ARG 356  
3 n ASP 357  
3 n ILE 358  
3 n GLU 359  
3 n SER 360  
3 n ILE 361  
3 n ILE 362  
3 n GLU 363  
3 n LEU 364  
3 n GLN 365  
3 n GLN 366  
3 n ARG 367  
3 n ILE 368  
3 n ARG 369  
3 n VAL 370  
3 n GLN 371  
3 n LEU 372  
3 n VAL 373  
3 n SER 374  
3 n LEU 375  
3 n VAL 376  
3 n ASN 377  
3 n PRO 378  
3 n HIS 379  
3 n ASN 380  
3 n PHE 381  
3 n ASN 382  
3 n PHE 383  
3 n TRP 384  
3 n ILE 385  
3 n TYR 386  
3 n ASN 387  
3 n ASP 388  
3 n ASP 389  
3 n PHE 390  
3 n LYS 391  
3 n ASP 392  
3 n TYR 393  
3 n GLU 394  
3 n ALA 395  
3 n GLN 396  
3 n PHE 397  
3 n ALA 398  
3 n ASN 399  
3 n MET 400  
3 n GLN 401  
3 n THR 402  
3 n PHE 403  
3 n TYR 404  
3 n GLU 405  
3 n SER 406  
3 n SER 407  
3 n GLU 408  
3 n SER 409  
3 n LYS 410  
3 n ASN 411  
3 n TYR 412  
3 n THR 413  
3 n MET 414  
3 n PRO 415  
3 n LEU 416  
3 n PHE 417  
3 n LEU 418  
3 n ILE 419  
3 n THR 420  
3 n THR 421  
3 n ASP 422  
3 n HIS 423  
3 n LEU 424  
3 n CYS 425  
3 n VAL 426  
3 n VAL 427  
3 n ARG 428  
3 n CYS 429  
3 n THR 430  
3 n SER 431  
3 n GLY 432  
3 n TRP 433  
3 n GLU 434  
3 n ARG 435  
3 n ALA 436  
3 n LYS 437  
3 n VAL 438  
3 n LEU 439  
3 n GLY 440  
3 n TYR 441  
3 n ARG 442  
3 n SER 443  
3 n SER 444  
3 n ASN 445  
3 n ASN 446  
3 n LYS 447  
3 n MET 448  
3 n THR 449  
3 n ILE 450  
3 n GLU 451  
3 n VAL 452  
3 n GLU 453  
3 n LEU 454  
3 n VAL 455  
3 n ASP 456  
3 n ILE 457  
3 n GLY 458  
3 n ASP 459  
3 n ILE 460  
3 n ILE 461  
3 n ARG 462  
3 n VAL 463  
3 n SER 464  
3 n GLN 465  
3 n GLN 466  
3 n ASN 467  
3 n VAL 468  
3 n LYS 469  
3 n PHE 470  
3 n LEU 471  
3 n ILE 472  
3 n LYS 473  
3 n PRO 474  
3 n PHE 475  
3 n ALA 476  
3 n LEU 477  
3 n LEU 478  
3 n PRO 479  
3 n ARG 480  
3 n GLN 481  
3 n CYS 482  
3 n LEU 483  
3 n ALA 484  
3 n GLY 485  
3 n ARG 486  
3 n LEU 487  
3 n ALA 488  
3 n PHE 489  
3 n ILE 490  
3 n THR 491  
3 n GLN 492  
3 n CYS 493  
3 n LYS 494  
3 n SER 495  
3 n PRO 496  
3 n ASN 497  
3 n TRP 498  
3 n THR 499  
3 n ALA 500  
3 n GLU 501  
3 n VAL 502  
3 n VAL 503  
3 n ASN 504  
3 n PHE 505  
3 n PHE 506  
3 n HIS 507  
3 n ASP 508  
3 n MET 509  
3 n ILE 510  
3 n LEU 511  
3 n LEU 512  
3 n ARG 513  
3 n LEU 514  
3 n LEU 515  
3 n TYR 516  
3 n ALA 517  
3 n LYS 518  
3 n VAL 519  
3 n GLU 520  
3 n ALA 521  
3 n ILE 522  
3 n LYS 523  
3 n ASN 524  
3 n ASN 525  
3 n THR 526  
3 n ALA 527  
3 n TYR 528  
3 n LEU 529  
3 n VAL 530  
3 n LEU 531  
3 n VAL 532  
3 n ASP 533  
3 n THR 534  
3 n GLU 535  
3 n SER 536  
3 n GLN 537  
3 n GLY 538  
3 n HIS 539  
3 n THR 540  
3 n VAL 541  
3 n ASN 542  
3 n LEU 543  
3 n ASN 544  
3 n ARG 545  
3 n SER 546  
3 n LEU 547  
3 n ILE 548  
3 n GLU 549  
3 n THR 550  
3 n GLY 551  
3 n TRP 552  
3 n VAL 553  
3 n ARG 554  
3 n ARG 555  
3 n CYS 556  
3 n THR 557  
3 n SER 558  
3 n ALA 559  
4 n C   1    
4 n U   2    
4 n G   3    
4 n A   4    
4 n C   5    
4 n U   6    
4 n A   7    
4 n C   8    
4 n C   9    
4 n G   10   
4 n A   11   
4 n A   12   
4 n G   13   
4 n U   14   
4 n A   15   
4 n C   16   
4 n U   17   
4 n A   18   
4 n C   19   
4 n G   20   
#
_ma_data.content_type "model coordinates"
_ma_data.id           1
_ma_data.name         Model
#
_ma_model_list.data_id          1
_ma_model_list.model_group_id   1
_ma_model_list.model_group_name "AlphaFold-beta-20231127 (be2c21f9-b611-4c21-bfc0-bc05c526bf76 @ 2024-05-28 23:44:14)"
_ma_model_list.model_id         1
_ma_model_list.model_name       "Top ranked model"
_ma_model_list.model_type       "Ab initio model"
_ma_model_list.ordinal_id       1
#
loop_
_ma_protocol_step.method_type
_ma_protocol_step.ordinal_id
_ma_protocol_step.protocol_id
_ma_protocol_step.step_id
"coevolution MSA" 1 1 1 
"template search" 2 1 2 
modeling          3 1 3 
#
loop_
_ma_qa_metric.id
_ma_qa_metric.mode
_ma_qa_metric.name
_ma_qa_metric.software_group_id
_ma_qa_metric.type
1 global pLDDT 1 pLDDT 
2 local  pLDDT 1 pLDDT 
#
_ma_qa_metric_global.metric_id    1
_ma_qa_metric_global.metric_value 67.70
_ma_qa_metric_global.model_id     1
_ma_qa_metric_global.ordinal_id   1
#
_ma_software_group.group_id    1
_ma_software_group.ordinal_id  1
_ma_software_group.software_id 1
#
loop_
_ma_target_entity.data_id
_ma_target_entity.entity_id
_ma_target_entity.origin
1 1 . 
1 2 . 
1 3 . 
1 4 . 
#
loop_
_ma_target_entity_instance.asym_id
_ma_target_entity_instance.details
_ma_target_entity_instance.entity_id
A . 1 
B . 2 
C . 3 
D . 4 
#
loop_
_pdbx_data_usage.details
_pdbx_data_usage.id
_pdbx_data_usage.type
_pdbx_data_usage.url
;NON-COMMERCIAL USE ONLY, BY USING THIS FILE YOU AGREE TO THE TERMS OF USE FOUND
AT alphafoldserver.com/output-terms.
;
1 license    ? 
;THE INFORMATION IS NOT INTENDED FOR, HAS NOT BEEN VALIDATED FOR, AND IS NOT
APPROVED FOR CLINICAL USE. IT SHOULD NOT BE USED FOR CLINICAL PURPOSE OR RELIED
ON FOR MEDICAL OR OTHER PROFESSIONAL ADVICE. IT IS THEORETICAL MODELLING ONLY
AND CAUTION SHOULD BE EXERCISED IN ITS USE. IT IS PROVIDED "AS-IS" WITHOUT ANY
WARRANTY OF ANY KIND, WHETHER EXPRESSED OR IMPLIED. NO WARRANTY IS GIVEN THAT
USE OF THE INFORMATION SHALL NOT INFRINGE THE RIGHTS OF ANY THIRD PARTY.
;
2 disclaimer ? 
#
loop_
_pdbx_poly_seq_scheme.asym_id
_pdbx_poly_seq_scheme.auth_seq_num
_pdbx_poly_seq_scheme.entity_id
_pdbx_poly_seq_scheme.hetero
_pdbx_poly_seq_scheme.mon_id
_pdbx_poly_seq_scheme.pdb_ins_code
_pdbx_poly_seq_scheme.pdb_seq_num
_pdbx_poly_seq_scheme.pdb_strand_id
_pdbx_poly_seq_scheme.seq_id
A 1    1 n MET . 1    A 1    
A 2    1 n ASP . 2    A 2    
A 3    1 n GLN . 3    A 3    
A 4    1 n GLU . 4    A 4    
A 5    1 n VAL . 5    A 5    
A 6    1 n MET . 6    A 6    
A 7    1 n ASP . 7    A 7    
A 8    1 n PHE . 8    A 8    
A 9    1 n PHE . 9    A 9    
A 10   1 n ASP . 10   A 10   
A 11   1 n PHE . 11   A 11   
A 12   1 n SER . 12   A 12   
A 13   1 n LYS . 13   A 13   
A 14   1 n GLU . 14   A 14   
A 15   1 n LEU . 15   A 15   
A 16   1 n LYS . 16   A 16   
A 17   1 n ARG . 17   A 17   
A 18   1 n VAL . 18   A 18   
A 19   1 n ALA . 19   A 19   
A 20   1 n ALA . 20   A 20   
A 21   1 n ALA . 21   A 21   
A 22   1 n PRO . 22   A 22   
A 23   1 n GLN . 23   A 23   
A 24   1 n GLY . 24   A 24   
A 25   1 n TYR . 25   A 25   
A 26   1 n ILE . 26   A 26   
A 27   1 n SER . 27   A 27   
A 28   1 n SER . 28   A 28   
A 29   1 n ASP . 29   A 29   
A 30   1 n PRO . 30   A 30   
A 31   1 n ARG . 31   A 31   
A 32   1 n LEU . 32   A 32   
A 33   1 n MET . 33   A 33   
A 34   1 n ALA . 34   A 34   
A 35   1 n THR . 35   A 35   
A 36   1 n LYS . 36   A 36   
A 37   1 n PHE . 37   A 37   
A 38   1 n LYS . 38   A 38   
A 39   1 n SER . 39   A 39   
A 40   1 n SER . 40   A 40   
A 41   1 n GLU . 41   A 41   
A 42   1 n VAL . 42   A 42   
A 43   1 n PRO . 43   A 43   
A 44   1 n ASN . 44   A 44   
A 45   1 n ARG . 45   A 45   
A 46   1 n GLU . 46   A 46   
A 47   1 n LEU . 47   A 47   
A 48   1 n ILE . 48   A 48   
A 49   1 n GLY . 49   A 49   
A 50   1 n THR . 50   A 50   
A 51   1 n ASP . 51   A 51   
A 52   1 n TYR . 52   A 52   
A 53   1 n VAL . 53   A 53   
A 54   1 n SER . 54   A 54   
A 55   1 n LYS . 55   A 55   
A 56   1 n ILE . 56   A 56   
A 57   1 n VAL . 57   A 57   
A 58   1 n ALA . 58   A 58   
A 59   1 n LYS . 59   A 59   
A 60   1 n GLU . 60   A 60   
A 61   1 n LYS . 61   A 61   
A 62   1 n CYS . 62   A 62   
A 63   1 n LEU . 63   A 63   
A 64   1 n LEU . 64   A 64   
A 65   1 n ASN . 65   A 65   
A 66   1 n GLY . 66   A 66   
A 67   1 n THR . 67   A 67   
A 68   1 n LEU . 68   A 68   
A 69   1 n LEU . 69   A 69   
A 70   1 n ASN . 70   A 70   
A 71   1 n GLU . 71   A 71   
A 72   1 n GLN . 72   A 72   
A 73   1 n PRO . 73   A 73   
A 74   1 n GLN . 74   A 74   
A 75   1 n GLY . 75   A 75   
A 76   1 n LYS . 76   A 76   
A 77   1 n ARG . 77   A 77   
A 78   1 n ILE . 78   A 78   
A 79   1 n ARG . 79   A 79   
A 80   1 n THR . 80   A 80   
A 81   1 n LEU . 81   A 81   
A 82   1 n ASP . 82   A 82   
A 83   1 n ASP . 83   A 83   
A 84   1 n LEU . 84   A 84   
A 85   1 n ASP . 85   A 85   
A 86   1 n THR . 86   A 86   
A 87   1 n ASP . 87   A 87   
A 88   1 n ASP . 88   A 88   
A 89   1 n GLU . 89   A 89   
A 90   1 n GLY . 90   A 90   
A 91   1 n GLU . 91   A 91   
A 92   1 n GLU . 92   A 92   
A 93   1 n THR . 93   A 93   
A 94   1 n GLU . 94   A 94   
A 95   1 n ILE . 95   A 95   
A 96   1 n ARG . 96   A 96   
A 97   1 n ARG . 97   A 97   
A 98   1 n ASP . 98   A 98   
A 99   1 n ASP . 99   A 99   
A 100  1 n GLU . 100  A 100  
A 101  1 n TYR . 101  A 101  
A 102  1 n TYR . 102  A 102  
A 103  1 n LYS . 103  A 103  
A 104  1 n LYS . 104  A 104  
A 105  1 n PHE . 105  A 105  
A 106  1 n ARG . 106  A 106  
A 107  1 n PHE . 107  A 107  
A 108  1 n ASN . 108  A 108  
A 109  1 n LEU . 109  A 109  
A 110  1 n ASN . 110  A 110  
A 111  1 n ARG . 111  A 111  
A 112  1 n ASP . 112  A 112  
A 113  1 n LYS . 113  A 113  
A 114  1 n ASN . 114  A 114  
A 115  1 n LEU . 115  A 115  
A 116  1 n SER . 116  A 116  
A 117  1 n ILE . 117  A 117  
A 118  1 n TYR . 118  A 118  
A 119  1 n ALA . 119  A 119  
A 120  1 n LYS . 120  A 120  
A 121  1 n ARG . 121  A 121  
A 122  1 n GLU . 122  A 122  
A 123  1 n GLU . 123  A 123  
A 124  1 n ILE . 124  A 124  
A 125  1 n LEU . 125  A 125  
A 126  1 n ALA . 126  A 126  
A 127  1 n ALA . 127  A 127  
A 128  1 n ILE . 128  A 128  
A 129  1 n ASN . 129  A 129  
A 130  1 n ALA . 130  A 130  
A 131  1 n HIS . 131  A 131  
A 132  1 n PRO . 132  A 132  
A 133  1 n VAL . 133  A 133  
A 134  1 n VAL . 134  A 134  
A 135  1 n ILE . 135  A 135  
A 136  1 n ILE . 136  A 136  
A 137  1 n LYS . 137  A 137  
A 138  1 n GLY . 138  A 138  
A 139  1 n GLU . 139  A 139  
A 140  1 n THR . 140  A 140  
A 141  1 n GLY . 141  A 141  
A 142  1 n CYS . 142  A 142  
A 143  1 n GLY . 143  A 143  
A 144  1 n LYS . 144  A 144  
A 145  1 n THR . 145  A 145  
A 146  1 n THR . 146  A 146  
A 147  1 n GLN . 147  A 147  
A 148  1 n VAL . 148  A 148  
A 149  1 n PRO . 149  A 149  
A 150  1 n GLN . 150  A 150  
A 151  1 n TYR . 151  A 151  
A 152  1 n ILE . 152  A 152  
A 153  1 n LEU . 153  A 153  
A 154  1 n ASP . 154  A 154  
A 155  1 n GLU . 155  A 155  
A 156  1 n ALA . 156  A 156  
A 157  1 n TYR . 157  A 157  
A 158  1 n LYS . 158  A 158  
A 159  1 n SER . 159  A 159  
A 160  1 n GLY . 160  A 160  
A 161  1 n LYS . 161  A 161  
A 162  1 n TYR . 162  A 162  
A 163  1 n CYS . 163  A 163  
A 164  1 n ASN . 164  A 164  
A 165  1 n ILE . 165  A 165  
A 166  1 n VAL . 166  A 166  
A 167  1 n VAL . 167  A 167  
A 168  1 n THR . 168  A 168  
A 169  1 n GLN . 169  A 169  
A 170  1 n PRO . 170  A 170  
A 171  1 n ARG . 171  A 171  
A 172  1 n ARG . 172  A 172  
A 173  1 n ILE . 173  A 173  
A 174  1 n ALA . 174  A 174  
A 175  1 n ALA . 175  A 175  
A 176  1 n ILE . 176  A 176  
A 177  1 n SER . 177  A 177  
A 178  1 n ILE . 178  A 178  
A 179  1 n ALA . 179  A 179  
A 180  1 n ASN . 180  A 180  
A 181  1 n ARG . 181  A 181  
A 182  1 n VAL . 182  A 182  
A 183  1 n CYS . 183  A 183  
A 184  1 n GLN . 184  A 184  
A 185  1 n GLU . 185  A 185  
A 186  1 n ARG . 186  A 186  
A 187  1 n GLU . 187  A 187  
A 188  1 n TRP . 188  A 188  
A 189  1 n GLN . 189  A 189  
A 190  1 n GLN . 190  A 190  
A 191  1 n ASN . 191  A 191  
A 192  1 n THR . 192  A 192  
A 193  1 n VAL . 193  A 193  
A 194  1 n CYS . 194  A 194  
A 195  1 n SER . 195  A 195  
A 196  1 n PHE . 196  A 196  
A 197  1 n GLN . 197  A 197  
A 198  1 n VAL . 198  A 198  
A 199  1 n GLY . 199  A 199  
A 200  1 n LEU . 200  A 200  
A 201  1 n HIS . 201  A 201  
A 202  1 n ARG . 202  A 202  
A 203  1 n PRO . 203  A 203  
A 204  1 n ASN . 204  A 204  
A 205  1 n SER . 205  A 205  
A 206  1 n LEU . 206  A 206  
A 207  1 n GLU . 207  A 207  
A 208  1 n ASP . 208  A 208  
A 209  1 n THR . 209  A 209  
A 210  1 n ARG . 210  A 210  
A 211  1 n LEU . 211  A 211  
A 212  1 n LEU . 212  A 212  
A 213  1 n TYR . 213  A 213  
A 214  1 n CYS . 214  A 214  
A 215  1 n THR . 215  A 215  
A 216  1 n THR . 216  A 216  
A 217  1 n GLY . 217  A 217  
A 218  1 n VAL . 218  A 218  
A 219  1 n LEU . 219  A 219  
A 220  1 n LEU . 220  A 220  
A 221  1 n ASN . 221  A 221  
A 222  1 n ASN . 222  A 222  
A 223  1 n LEU . 223  A 223  
A 224  1 n ILE . 224  A 224  
A 225  1 n ASN . 225  A 225  
A 226  1 n ASN . 226  A 226  
A 227  1 n LYS . 227  A 227  
A 228  1 n THR . 228  A 228  
A 229  1 n LEU . 229  A 229  
A 230  1 n THR . 230  A 230  
A 231  1 n HIS . 231  A 231  
A 232  1 n TYR . 232  A 232  
A 233  1 n THR . 233  A 233  
A 234  1 n HIS . 234  A 234  
A 235  1 n ILE . 235  A 235  
A 236  1 n VAL . 236  A 236  
A 237  1 n LEU . 237  A 237  
A 238  1 n ASP . 238  A 238  
A 239  1 n GLU . 239  A 239  
A 240  1 n VAL . 240  A 240  
A 241  1 n HIS . 241  A 241  
A 242  1 n GLU . 242  A 242  
A 243  1 n ARG . 243  A 243  
A 244  1 n ASP . 244  A 244  
A 245  1 n GLN . 245  A 245  
A 246  1 n ASN . 246  A 246  
A 247  1 n MET . 247  A 247  
A 248  1 n ASP . 248  A 248  
A 249  1 n PHE . 249  A 249  
A 250  1 n LEU . 250  A 250  
A 251  1 n LEU . 251  A 251  
A 252  1 n ILE . 252  A 252  
A 253  1 n VAL . 253  A 253  
A 254  1 n VAL . 254  A 254  
A 255  1 n ARG . 255  A 255  
A 256  1 n ARG . 256  A 256  
A 257  1 n LEU . 257  A 257  
A 258  1 n LEU . 258  A 258  
A 259  1 n ALA . 259  A 259  
A 260  1 n THR . 260  A 260  
A 261  1 n ASN . 261  A 261  
A 262  1 n SER . 262  A 262  
A 263  1 n ARG . 263  A 263  
A 264  1 n HIS . 264  A 264  
A 265  1 n VAL . 265  A 265  
A 266  1 n LYS . 266  A 266  
A 267  1 n ILE . 267  A 267  
A 268  1 n ILE . 268  A 268  
A 269  1 n LEU . 269  A 269  
A 270  1 n MET . 270  A 270  
A 271  1 n SER . 271  A 271  
A 272  1 n ALA . 272  A 272  
A 273  1 n THR . 273  A 273  
A 274  1 n ILE . 274  A 274  
A 275  1 n ASP . 275  A 275  
A 276  1 n ALA . 276  A 276  
A 277  1 n LYS . 277  A 277  
A 278  1 n GLU . 278  A 278  
A 279  1 n LEU . 279  A 279  
A 280  1 n SER . 280  A 280  
A 281  1 n ASP . 281  A 281  
A 282  1 n TYR . 282  A 282  
A 283  1 n PHE . 283  A 283  
A 284  1 n THR . 284  A 284  
A 285  1 n THR . 285  A 285  
A 286  1 n THR . 286  A 286  
A 287  1 n ASN . 287  A 287  
A 288  1 n SER . 288  A 288  
A 289  1 n ILE . 289  A 289  
A 290  1 n PRO . 290  A 290  
A 291  1 n PRO . 291  A 291  
A 292  1 n VAL . 292  A 292  
A 293  1 n ILE . 293  A 293  
A 294  1 n THR . 294  A 294  
A 295  1 n THR . 295  A 295  
A 296  1 n ASN . 296  A 296  
A 297  1 n HIS . 297  A 297  
A 298  1 n ARG . 298  A 298  
A 299  1 n ARG . 299  A 299  
A 300  1 n LYS . 300  A 300  
A 301  1 n HIS . 301  A 301  
A 302  1 n SER . 302  A 302  
A 303  1 n ILE . 303  A 303  
A 304  1 n GLU . 304  A 304  
A 305  1 n LYS . 305  A 305  
A 306  1 n PHE . 306  A 306  
A 307  1 n TYR . 307  A 307  
A 308  1 n ARG . 308  A 308  
A 309  1 n ASP . 309  A 309  
A 310  1 n GLN . 310  A 310  
A 311  1 n LEU . 311  A 311  
A 312  1 n GLY . 312  A 312  
A 313  1 n SER . 313  A 313  
A 314  1 n ILE . 314  A 314  
A 315  1 n ILE . 315  A 315  
A 316  1 n TRP . 316  A 316  
A 317  1 n ASN . 317  A 317  
A 318  1 n GLU . 318  A 318  
A 319  1 n GLU . 319  A 319  
A 320  1 n ASP . 320  A 320  
A 321  1 n VAL . 321  A 321  
A 322  1 n GLY . 322  A 322  
A 323  1 n HIS . 323  A 323  
A 324  1 n GLN . 324  A 324  
A 325  1 n GLN . 325  A 325  
A 326  1 n VAL . 326  A 326  
A 327  1 n PRO . 327  A 327  
A 328  1 n GLU . 328  A 328  
A 329  1 n ILE . 329  A 329  
A 330  1 n ASN . 330  A 330  
A 331  1 n LYS . 331  A 331  
A 332  1 n HIS . 332  A 332  
A 333  1 n GLY . 333  A 333  
A 334  1 n TYR . 334  A 334  
A 335  1 n ARG . 335  A 335  
A 336  1 n ALA . 336  A 336  
A 337  1 n ALA . 337  A 337  
A 338  1 n VAL . 338  A 338  
A 339  1 n LYS . 339  A 339  
A 340  1 n ILE . 340  A 340  
A 341  1 n ILE . 341  A 341  
A 342  1 n VAL . 342  A 342  
A 343  1 n ILE . 343  A 343  
A 344  1 n ILE . 344  A 344  
A 345  1 n ASP . 345  A 345  
A 346  1 n ASN . 346  A 346  
A 347  1 n MET . 347  A 347  
A 348  1 n GLU . 348  A 348  
A 349  1 n ARG . 349  A 349  
A 350  1 n LYS . 350  A 350  
A 351  1 n ALA . 351  A 351  
A 352  1 n ALA . 352  A 352  
A 353  1 n ILE . 353  A 353  
A 354  1 n GLN . 354  A 354  
A 355  1 n SER . 355  A 355  
A 356  1 n ARG . 356  A 356  
A 357  1 n GLN . 357  A 357  
A 358  1 n SER . 358  A 358  
A 359  1 n TYR . 359  A 359  
A 360  1 n ASP . 360  A 360  
A 361  1 n GLU . 361  A 361  
A 362  1 n ALA . 362  A 362  
A 363  1 n LEU . 363  A 363  
A 364  1 n ARG . 364  A 364  
A 365  1 n TYR . 365  A 365  
A 366  1 n GLY . 366  A 366  
A 367  1 n ALA . 367  A 367  
A 368  1 n VAL . 368  A 368  
A 369  1 n LEU . 369  A 369  
A 370  1 n ILE . 370  A 370  
A 371  1 n PHE . 371  A 371  
A 372  1 n LEU . 372  A 372  
A 373  1 n PRO . 373  A 373  
A 374  1 n GLY . 374  A 374  
A 375  1 n ILE . 375  A 375  
A 376  1 n TYR . 376  A 376  
A 377  1 n GLU . 377  A 377  
A 378  1 n ILE . 378  A 378  
A 379  1 n ASP . 379  A 379  
A 380  1 n THR . 380  A 380  
A 381  1 n MET . 381  A 381  
A 382  1 n ALA . 382  A 382  
A 383  1 n GLU . 383  A 383  
A 384  1 n ASN . 384  A 384  
A 385  1 n LEU . 385  A 385  
A 386  1 n THR . 386  A 386  
A 387  1 n CYS . 387  A 387  
A 388  1 n MET . 388  A 388  
A 389  1 n LEU . 389  A 389  
A 390  1 n GLU . 390  A 390  
A 391  1 n ASN . 391  A 391  
A 392  1 n ASP . 392  A 392  
A 393  1 n PRO . 393  A 393  
A 394  1 n ASN . 394  A 394  
A 395  1 n ILE . 395  A 395  
A 396  1 n LYS . 396  A 396  
A 397  1 n VAL . 397  A 397  
A 398  1 n SER . 398  A 398  
A 399  1 n ILE . 399  A 399  
A 400  1 n VAL . 400  A 400  
A 401  1 n ARG . 401  A 401  
A 402  1 n CYS . 402  A 402  
A 403  1 n PHE . 403  A 403  
A 404  1 n SER . 404  A 404  
A 405  1 n LEU . 405  A 405  
A 406  1 n MET . 406  A 406  
A 407  1 n THR . 407  A 407  
A 408  1 n PRO . 408  A 408  
A 409  1 n GLU . 409  A 409  
A 410  1 n ASN . 410  A 410  
A 411  1 n GLN . 411  A 411  
A 412  1 n ARG . 412  A 412  
A 413  1 n ASP . 413  A 413  
A 414  1 n VAL . 414  A 414  
A 415  1 n PHE . 415  A 415  
A 416  1 n ASN . 416  A 416  
A 417  1 n PRO . 417  A 417  
A 418  1 n PRO . 418  A 418  
A 419  1 n PRO . 419  A 419  
A 420  1 n PRO . 420  A 420  
A 421  1 n GLY . 421  A 421  
A 422  1 n PHE . 422  A 422  
A 423  1 n ARG . 423  A 423  
A 424  1 n LYS . 424  A 424  
A 425  1 n ILE . 425  A 425  
A 426  1 n ILE . 426  A 426  
A 427  1 n LEU . 427  A 427  
A 428  1 n THR . 428  A 428  
A 429  1 n THR . 429  A 429  
A 430  1 n ASN . 430  A 430  
A 431  1 n ILE . 431  A 431  
A 432  1 n ALA . 432  A 432  
A 433  1 n GLU . 433  A 433  
A 434  1 n SER . 434  A 434  
A 435  1 n SER . 435  A 435  
A 436  1 n ILE . 436  A 436  
A 437  1 n THR . 437  A 437  
A 438  1 n VAL . 438  A 438  
A 439  1 n PRO . 439  A 439  
A 440  1 n ASP . 440  A 440  
A 441  1 n VAL . 441  A 441  
A 442  1 n SER . 442  A 442  
A 443  1 n TYR . 443  A 443  
A 444  1 n VAL . 444  A 444  
A 445  1 n ILE . 445  A 445  
A 446  1 n ASP . 446  A 446  
A 447  1 n PHE . 447  A 447  
A 448  1 n CYS . 448  A 448  
A 449  1 n LEU . 449  A 449  
A 450  1 n ALA . 450  A 450  
A 451  1 n LYS . 451  A 451  
A 452  1 n VAL . 452  A 452  
A 453  1 n LYS . 453  A 453  
A 454  1 n VAL . 454  A 454  
A 455  1 n THR . 455  A 455  
A 456  1 n ASP . 456  A 456  
A 457  1 n THR . 457  A 457  
A 458  1 n ALA . 458  A 458  
A 459  1 n SER . 459  A 459  
A 460  1 n SER . 460  A 460  
A 461  1 n PHE . 461  A 461  
A 462  1 n SER . 462  A 462  
A 463  1 n SER . 463  A 463  
A 464  1 n LEU . 464  A 464  
A 465  1 n ARG . 465  A 465  
A 466  1 n LEU . 466  A 466  
A 467  1 n THR . 467  A 467  
A 468  1 n TRP . 468  A 468  
A 469  1 n ALA . 469  A 469  
A 470  1 n SER . 470  A 470  
A 471  1 n LYS . 471  A 471  
A 472  1 n ALA . 472  A 472  
A 473  1 n ASN . 473  A 473  
A 474  1 n CYS . 474  A 474  
A 475  1 n ARG . 475  A 475  
A 476  1 n GLN . 476  A 476  
A 477  1 n ARG . 477  A 477  
A 478  1 n ALA . 478  A 478  
A 479  1 n GLY . 479  A 479  
A 480  1 n ARG . 480  A 480  
A 481  1 n VAL . 481  A 481  
A 482  1 n GLY . 482  A 482  
A 483  1 n ARG . 483  A 483  
A 484  1 n LEU . 484  A 484  
A 485  1 n ARG . 485  A 485  
A 486  1 n SER . 486  A 486  
A 487  1 n GLY . 487  A 487  
A 488  1 n ARG . 488  A 488  
A 489  1 n VAL . 489  A 489  
A 490  1 n TYR . 490  A 490  
A 491  1 n ARG . 491  A 491  
A 492  1 n MET . 492  A 492  
A 493  1 n VAL . 493  A 493  
A 494  1 n ASN . 494  A 494  
A 495  1 n LYS . 495  A 495  
A 496  1 n HIS . 496  A 496  
A 497  1 n PHE . 497  A 497  
A 498  1 n TYR . 498  A 498  
A 499  1 n GLN . 499  A 499  
A 500  1 n ARG . 500  A 500  
A 501  1 n GLU . 501  A 501  
A 502  1 n MET . 502  A 502  
A 503  1 n PRO . 503  A 503  
A 504  1 n GLU . 504  A 504  
A 505  1 n PHE . 505  A 505  
A 506  1 n GLY . 506  A 506  
A 507  1 n ILE . 507  A 507  
A 508  1 n PRO . 508  A 508  
A 509  1 n GLU . 509  A 509  
A 510  1 n MET . 510  A 510  
A 511  1 n LEU . 511  A 511  
A 512  1 n ARG . 512  A 512  
A 513  1 n LEU . 513  A 513  
A 514  1 n PRO . 514  A 514  
A 515  1 n LEU . 515  A 515  
A 516  1 n GLN . 516  A 516  
A 517  1 n ASN . 517  A 517  
A 518  1 n SER . 518  A 518  
A 519  1 n VAL . 519  A 519  
A 520  1 n LEU . 520  A 520  
A 521  1 n LYS . 521  A 521  
A 522  1 n ALA . 522  A 522  
A 523  1 n LYS . 523  A 523  
A 524  1 n VAL . 524  A 524  
A 525  1 n LEU . 525  A 525  
A 526  1 n ASN . 526  A 526  
A 527  1 n MET . 527  A 527  
A 528  1 n GLY . 528  A 528  
A 529  1 n SER . 529  A 529  
A 530  1 n PRO . 530  A 530  
A 531  1 n VAL . 531  A 531  
A 532  1 n GLU . 532  A 532  
A 533  1 n ILE . 533  A 533  
A 534  1 n LEU . 534  A 534  
A 535  1 n ALA . 535  A 535  
A 536  1 n LEU . 536  A 536  
A 537  1 n ALA . 537  A 537  
A 538  1 n LEU . 538  A 538  
A 539  1 n SER . 539  A 539  
A 540  1 n PRO . 540  A 540  
A 541  1 n PRO . 541  A 541  
A 542  1 n ASN . 542  A 542  
A 543  1 n LEU . 543  A 543  
A 544  1 n SER . 544  A 544  
A 545  1 n ASP . 545  A 545  
A 546  1 n ILE . 546  A 546  
A 547  1 n HIS . 547  A 547  
A 548  1 n ASN . 548  A 548  
A 549  1 n THR . 549  A 549  
A 550  1 n ILE . 550  A 550  
A 551  1 n LEU . 551  A 551  
A 552  1 n LEU . 552  A 552  
A 553  1 n LEU . 553  A 553  
A 554  1 n LYS . 554  A 554  
A 555  1 n GLU . 555  A 555  
A 556  1 n VAL . 556  A 556  
A 557  1 n GLY . 557  A 557  
A 558  1 n ALA . 558  A 558  
A 559  1 n LEU . 559  A 559  
A 560  1 n TYR . 560  A 560  
A 561  1 n LEU . 561  A 561  
A 562  1 n THR . 562  A 562  
A 563  1 n VAL . 563  A 563  
A 564  1 n ASP . 564  A 564  
A 565  1 n GLY . 565  A 565  
A 566  1 n ILE . 566  A 566  
A 567  1 n TYR . 567  A 567  
A 568  1 n ASP . 568  A 568  
A 569  1 n PRO . 569  A 569  
A 570  1 n LEU . 570  A 570  
A 571  1 n ASP . 571  A 571  
A 572  1 n GLY . 572  A 572  
A 573  1 n ASP . 573  A 573  
A 574  1 n LEU . 574  A 574  
A 575  1 n THR . 575  A 575  
A 576  1 n TYR . 576  A 576  
A 577  1 n TRP . 577  A 577  
A 578  1 n GLY . 578  A 578  
A 579  1 n THR . 579  A 579  
A 580  1 n ILE . 580  A 580  
A 581  1 n MET . 581  A 581  
A 582  1 n SER . 582  A 582  
A 583  1 n ARG . 583  A 583  
A 584  1 n LEU . 584  A 584  
A 585  1 n PRO . 585  A 585  
A 586  1 n LEU . 586  A 586  
A 587  1 n ASP . 587  A 587  
A 588  1 n THR . 588  A 588  
A 589  1 n ARG . 589  A 589  
A 590  1 n GLN . 590  A 590  
A 591  1 n SER . 591  A 591  
A 592  1 n ARG . 592  A 592  
A 593  1 n LEU . 593  A 593  
A 594  1 n ILE . 594  A 594  
A 595  1 n ILE . 595  A 595  
A 596  1 n LEU . 596  A 596  
A 597  1 n GLY . 597  A 597  
A 598  1 n TYR . 598  A 598  
A 599  1 n ILE . 599  A 599  
A 600  1 n PHE . 600  A 600  
A 601  1 n ASN . 601  A 601  
A 602  1 n MET . 602  A 602  
A 603  1 n LEU . 603  A 603  
A 604  1 n GLU . 604  A 604  
A 605  1 n GLU . 605  A 605  
A 606  1 n ALA . 606  A 606  
A 607  1 n ILE . 607  A 607  
A 608  1 n ILE . 608  A 608  
A 609  1 n ILE . 609  A 609  
A 610  1 n ALA . 610  A 610  
A 611  1 n ALA . 611  A 611  
A 612  1 n GLY . 612  A 612  
A 613  1 n LEU . 613  A 613  
A 614  1 n SER . 614  A 614  
A 615  1 n THR . 615  A 615  
A 616  1 n PRO . 616  A 616  
A 617  1 n GLY . 617  A 617  
A 618  1 n LEU . 618  A 618  
A 619  1 n PHE . 619  A 619  
A 620  1 n ALA . 620  A 620  
A 621  1 n HIS . 621  A 621  
A 622  1 n GLU . 622  A 622  
A 623  1 n GLY . 623  A 623  
A 624  1 n GLY . 624  A 624  
A 625  1 n ARG . 625  A 625  
A 626  1 n SER . 626  A 626  
A 627  1 n GLN . 627  A 627  
A 628  1 n LEU . 628  A 628  
A 629  1 n GLY . 629  A 629  
A 630  1 n ASP . 630  A 630  
A 631  1 n SER . 631  A 631  
A 632  1 n PHE . 632  A 632  
A 633  1 n TRP . 633  A 633  
A 634  1 n MET . 634  A 634  
A 635  1 n HIS . 635  A 635  
A 636  1 n TYR . 636  A 636  
A 637  1 n ILE . 637  A 637  
A 638  1 n PHE . 638  A 638  
A 639  1 n SER . 639  A 639  
A 640  1 n ASP . 640  A 640  
A 641  1 n GLY . 641  A 641  
A 642  1 n SER . 642  A 642  
A 643  1 n GLY . 643  A 643  
A 644  1 n SER . 644  A 644  
A 645  1 n ASP . 645  A 645  
A 646  1 n LEU . 646  A 646  
A 647  1 n VAL . 647  A 647  
A 648  1 n ALA . 648  A 648  
A 649  1 n ILE . 649  A 649  
A 650  1 n TRP . 650  A 650  
A 651  1 n ARG . 651  A 651  
A 652  1 n VAL . 652  A 652  
A 653  1 n TYR . 653  A 653  
A 654  1 n LEU . 654  A 654  
A 655  1 n THR . 655  A 655  
A 656  1 n TYR . 656  A 656  
A 657  1 n LEU . 657  A 657  
A 658  1 n ASN . 658  A 658  
A 659  1 n ILE . 659  A 659  
A 660  1 n VAL . 660  A 660  
A 661  1 n GLU . 661  A 661  
A 662  1 n ASN . 662  A 662  
A 663  1 n GLY . 663  A 663  
A 664  1 n HIS . 664  A 664  
A 665  1 n ASP . 665  A 665  
A 666  1 n GLN . 666  A 666  
A 667  1 n GLU . 667  A 667  
A 668  1 n SER . 668  A 668  
A 669  1 n ALA . 669  A 669  
A 670  1 n ILE . 670  A 670  
A 671  1 n ARG . 671  A 671  
A 672  1 n TRP . 672  A 672  
A 673  1 n ALA . 673  A 673  
A 674  1 n LYS . 674  A 674  
A 675  1 n ARG . 675  A 675  
A 676  1 n PHE . 676  A 676  
A 677  1 n HIS . 677  A 677  
A 678  1 n VAL . 678  A 678  
A 679  1 n SER . 679  A 679  
A 680  1 n LEU . 680  A 680  
A 681  1 n ARG . 681  A 681  
A 682  1 n SER . 682  A 682  
A 683  1 n LEU . 683  A 683  
A 684  1 n LYS . 684  A 684  
A 685  1 n GLU . 685  A 685  
A 686  1 n ILE . 686  A 686  
A 687  1 n HIS . 687  A 687  
A 688  1 n LEU . 688  A 688  
A 689  1 n LEU . 689  A 689  
A 690  1 n VAL . 690  A 690  
A 691  1 n GLN . 691  A 691  
A 692  1 n GLU . 692  A 692  
A 693  1 n LEU . 693  A 693  
A 694  1 n ARG . 694  A 694  
A 695  1 n VAL . 695  A 695  
A 696  1 n ARG . 696  A 696  
A 697  1 n CYS . 697  A 697  
A 698  1 n THR . 698  A 698  
A 699  1 n HIS . 699  A 699  
A 700  1 n LEU . 700  A 700  
A 701  1 n GLY . 701  A 701  
A 702  1 n LEU . 702  A 702  
A 703  1 n ILE . 703  A 703  
A 704  1 n PRO . 704  A 704  
A 705  1 n PHE . 705  A 705  
A 706  1 n PRO . 706  A 706  
A 707  1 n VAL . 707  A 707  
A 708  1 n ASN . 708  A 708  
A 709  1 n PRO . 709  A 709  
A 710  1 n ASN . 710  A 710  
A 711  1 n GLN . 711  A 711  
A 712  1 n MET . 712  A 712  
A 713  1 n MET . 713  A 713  
A 714  1 n ASP . 714  A 714  
A 715  1 n ASP . 715  A 715  
A 716  1 n ARG . 716  A 716  
A 717  1 n GLU . 717  A 717  
A 718  1 n LYS . 718  A 718  
A 719  1 n ALA . 719  A 719  
A 720  1 n ILE . 720  A 720  
A 721  1 n MET . 721  A 721  
A 722  1 n LEU . 722  A 722  
A 723  1 n LYS . 723  A 723  
A 724  1 n VAL . 724  A 724  
A 725  1 n ILE . 725  A 725  
A 726  1 n ILE . 726  A 726  
A 727  1 n ALA . 727  A 727  
A 728  1 n GLY . 728  A 728  
A 729  1 n ALA . 729  A 729  
A 730  1 n PHE . 730  A 730  
A 731  1 n TYR . 731  A 731  
A 732  1 n PRO . 732  A 732  
A 733  1 n ASN . 733  A 733  
A 734  1 n TYR . 734  A 734  
A 735  1 n PHE . 735  A 735  
A 736  1 n THR . 736  A 736  
A 737  1 n ARG . 737  A 737  
A 738  1 n SER . 738  A 738  
A 739  1 n LYS . 739  A 739  
A 740  1 n GLU . 740  A 740  
A 741  1 n SER . 741  A 741  
A 742  1 n CYS . 742  A 742  
A 743  1 n ALA . 743  A 743  
A 744  1 n ASP . 744  A 744  
A 745  1 n THR . 745  A 745  
A 746  1 n ASP . 746  A 746  
A 747  1 n ARG . 747  A 747  
A 748  1 n ASN . 748  A 748  
A 749  1 n ILE . 749  A 749  
A 750  1 n TYR . 750  A 750  
A 751  1 n GLN . 751  A 751  
A 752  1 n THR . 752  A 752  
A 753  1 n ILE . 753  A 753  
A 754  1 n SER . 754  A 754  
A 755  1 n GLY . 755  A 755  
A 756  1 n HIS . 756  A 756  
A 757  1 n ASP . 757  A 757  
A 758  1 n PRO . 758  A 758  
A 759  1 n CYS . 759  A 759  
A 760  1 n ARG . 760  A 760  
A 761  1 n THR . 761  A 761  
A 762  1 n VAL . 762  A 762  
A 763  1 n TYR . 763  A 763  
A 764  1 n PHE . 764  A 764  
A 765  1 n THR . 765  A 765  
A 766  1 n ASN . 766  A 766  
A 767  1 n PHE . 767  A 767  
A 768  1 n LYS . 768  A 768  
A 769  1 n PRO . 769  A 769  
A 770  1 n ALA . 770  A 770  
A 771  1 n TYR . 771  A 771  
A 772  1 n MET . 772  A 772  
A 773  1 n GLY . 773  A 773  
A 774  1 n GLU . 774  A 774  
A 775  1 n LEU . 775  A 775  
A 776  1 n TYR . 776  A 776  
A 777  1 n THR . 777  A 777  
A 778  1 n ARG . 778  A 778  
A 779  1 n ARG . 779  A 779  
A 780  1 n ILE . 780  A 780  
A 781  1 n LYS . 781  A 781  
A 782  1 n GLU . 782  A 782  
A 783  1 n LEU . 783  A 783  
A 784  1 n PHE . 784  A 784  
A 785  1 n GLN . 785  A 785  
A 786  1 n GLU . 786  A 786  
A 787  1 n VAL . 787  A 787  
A 788  1 n ARG . 788  A 788  
A 789  1 n ILE . 789  A 789  
A 790  1 n PRO . 790  A 790  
A 791  1 n PRO . 791  A 791  
A 792  1 n GLU . 792  A 792  
A 793  1 n ASN . 793  A 793  
A 794  1 n MET . 794  A 794  
A 795  1 n ASP . 795  A 795  
A 796  1 n VAL . 796  A 796  
A 797  1 n THR . 797  A 797  
A 798  1 n PHE . 798  A 798  
A 799  1 n GLN . 799  A 799  
A 800  1 n GLU . 800  A 800  
A 801  1 n GLY . 801  A 801  
A 802  1 n SER . 802  A 802  
A 803  1 n GLN . 803  A 803  
A 804  1 n LYS . 804  A 804  
A 805  1 n VAL . 805  A 805  
A 806  1 n PHE . 806  A 806  
A 807  1 n VAL . 807  A 807  
A 808  1 n THR . 808  A 808  
A 809  1 n PHE . 809  A 809  
A 810  1 n LYS . 810  A 810  
A 811  1 n GLN . 811  A 811  
A 812  1 n ASP . 812  A 812  
A 813  1 n ASP . 813  A 813  
A 814  1 n TRP . 814  A 814  
A 815  1 n ILE . 815  A 815  
A 816  1 n GLU . 816  A 816  
A 817  1 n GLY . 817  A 817  
A 818  1 n SER . 818  A 818  
A 819  1 n SER . 819  A 819  
A 820  1 n LYS . 820  A 820  
A 821  1 n TYR . 821  A 821  
A 822  1 n VAL . 822  A 822  
A 823  1 n PRO . 823  A 823  
A 824  1 n VAL . 824  A 824  
A 825  1 n SER . 825  A 825  
A 826  1 n GLY . 826  A 826  
A 827  1 n ARG . 827  A 827  
A 828  1 n VAL . 828  A 828  
A 829  1 n GLN . 829  A 829  
A 830  1 n SER . 830  A 830  
A 831  1 n GLU . 831  A 831  
A 832  1 n VAL . 832  A 832  
A 833  1 n TYR . 833  A 833  
A 834  1 n LYS . 834  A 834  
A 835  1 n ALA . 835  A 835  
A 836  1 n VAL . 836  A 836  
A 837  1 n MET . 837  A 837  
A 838  1 n MET . 838  A 838  
A 839  1 n ARG . 839  A 839  
A 840  1 n GLN . 840  A 840  
A 841  1 n ASN . 841  A 841  
A 842  1 n ARG . 842  A 842  
A 843  1 n VAL . 843  A 843  
A 844  1 n GLU . 844  A 844  
A 845  1 n ARG . 845  A 845  
A 846  1 n PRO . 846  A 846  
A 847  1 n ILE . 847  A 847  
A 848  1 n HIS . 848  A 848  
A 849  1 n ILE . 849  A 849  
A 850  1 n MET . 850  A 850  
A 851  1 n ASN . 851  A 851  
A 852  1 n PRO . 852  A 852  
A 853  1 n SER . 853  A 853  
A 854  1 n ALA . 854  A 854  
A 855  1 n PHE . 855  A 855  
A 856  1 n MET . 856  A 856  
A 857  1 n SER . 857  A 857  
A 858  1 n TYR . 858  A 858  
A 859  1 n VAL . 859  A 859  
A 860  1 n GLN . 860  A 860  
A 861  1 n GLN . 861  A 861  
A 862  1 n ARG . 862  A 862  
A 863  1 n GLY . 863  A 863  
A 864  1 n ILE . 864  A 864  
A 865  1 n GLY . 865  A 865  
A 866  1 n ASP . 866  A 866  
A 867  1 n VAL . 867  A 867  
A 868  1 n ILE . 868  A 868  
A 869  1 n GLU . 869  A 869  
A 870  1 n GLY . 870  A 870  
A 871  1 n ARG . 871  A 871  
A 872  1 n TRP . 872  A 872  
A 873  1 n ILE . 873  A 873  
A 874  1 n PRO . 874  A 874  
A 875  1 n PRO . 875  A 875  
A 876  1 n THR . 876  A 876  
A 877  1 n LYS . 877  A 877  
A 878  1 n PRO . 878  A 878  
A 879  1 n LEU . 879  A 879  
A 880  1 n ASN . 880  A 880  
A 881  1 n VAL . 881  A 881  
A 882  1 n GLU . 882  A 882  
A 883  1 n LEU . 883  A 883  
A 884  1 n LEU . 884  A 884  
A 885  1 n ALA . 885  A 885  
A 886  1 n LEU . 886  A 886  
A 887  1 n PRO . 887  A 887  
A 888  1 n SER . 888  A 888  
A 889  1 n VAL . 889  A 889  
A 890  1 n PHE . 890  A 890  
A 891  1 n ASP . 891  A 891  
A 892  1 n LYS . 892  A 892  
A 893  1 n THR . 893  A 893  
A 894  1 n ILE . 894  A 894  
A 895  1 n SER . 895  A 895  
A 896  1 n GLY . 896  A 896  
A 897  1 n SER . 897  A 897  
A 898  1 n ILE . 898  A 898  
A 899  1 n THR . 899  A 899  
A 900  1 n CYS . 900  A 900  
A 901  1 n ILE . 901  A 901  
A 902  1 n VAL . 902  A 902  
A 903  1 n ASN . 903  A 903  
A 904  1 n CYS . 904  A 904  
A 905  1 n GLY . 905  A 905  
A 906  1 n LYS . 906  A 906  
A 907  1 n PHE . 907  A 907  
A 908  1 n PHE . 908  A 908  
A 909  1 n PHE . 909  A 909  
A 910  1 n GLN . 910  A 910  
A 911  1 n PRO . 911  A 911  
A 912  1 n GLN . 912  A 912  
A 913  1 n SER . 913  A 913  
A 914  1 n PHE . 914  A 914  
A 915  1 n GLU . 915  A 915  
A 916  1 n GLU . 916  A 916  
A 917  1 n CYS . 917  A 917  
A 918  1 n ILE . 918  A 918  
A 919  1 n ARG . 919  A 919  
A 920  1 n ASN . 920  A 920  
A 921  1 n MET . 921  A 921  
A 922  1 n SER . 922  A 922  
A 923  1 n GLU . 923  A 923  
A 924  1 n ILE . 924  A 924  
A 925  1 n PHE . 925  A 925  
A 926  1 n ASN . 926  A 926  
A 927  1 n ALA . 927  A 927  
A 928  1 n PRO . 928  A 928  
A 929  1 n GLN . 929  A 929  
A 930  1 n GLN . 930  A 930  
A 931  1 n LEU . 931  A 931  
A 932  1 n ARG . 932  A 932  
A 933  1 n ASN . 933  A 933  
A 934  1 n TYR . 934  A 934  
A 935  1 n VAL . 935  A 935  
A 936  1 n THR . 936  A 936  
A 937  1 n ASN . 937  A 937  
A 938  1 n ALA . 938  A 938  
A 939  1 n SER . 939  A 939  
A 940  1 n ALA . 940  A 940  
A 941  1 n ILE . 941  A 941  
A 942  1 n ALA . 942  A 942  
A 943  1 n LYS . 943  A 943  
A 944  1 n GLY . 944  A 944  
A 945  1 n MET . 945  A 945  
A 946  1 n MET . 946  A 946  
A 947  1 n VAL . 947  A 947  
A 948  1 n LEU . 948  A 948  
A 949  1 n ALA . 949  A 949  
A 950  1 n LYS . 950  A 950  
A 951  1 n ARG . 951  A 951  
A 952  1 n ASP . 952  A 952  
A 953  1 n SER . 953  A 953  
A 954  1 n TYR . 954  A 954  
A 955  1 n PHE . 955  A 955  
A 956  1 n GLN . 956  A 956  
A 957  1 n ARG . 957  A 957  
A 958  1 n ALA . 958  A 958  
A 959  1 n THR . 959  A 959  
A 960  1 n VAL . 960  A 960  
A 961  1 n ILE . 961  A 961  
A 962  1 n ARG . 962  A 962  
A 963  1 n PRO . 963  A 963  
A 964  1 n GLU . 964  A 964  
A 965  1 n ASN . 965  A 965  
A 966  1 n GLN . 966  A 966  
A 967  1 n SER . 967  A 967  
A 968  1 n ASN . 968  A 968  
A 969  1 n ARG . 969  A 969  
A 970  1 n GLN . 970  A 970  
A 971  1 n PRO . 971  A 971  
A 972  1 n MET . 972  A 972  
A 973  1 n PHE . 973  A 973  
A 974  1 n TYR . 974  A 974  
A 975  1 n VAL . 975  A 975  
A 976  1 n ARG . 976  A 976  
A 977  1 n PHE . 977  A 977  
A 978  1 n ILE . 978  A 978  
A 979  1 n ASP . 979  A 979  
A 980  1 n TYR . 980  A 980  
A 981  1 n GLY . 981  A 981  
A 982  1 n ASN . 982  A 982  
A 983  1 n CYS . 983  A 983  
A 984  1 n THR . 984  A 984  
A 985  1 n LEU . 985  A 985  
A 986  1 n LEU . 986  A 986  
A 987  1 n PRO . 987  A 987  
A 988  1 n MET . 988  A 988  
A 989  1 n GLN . 989  A 989  
A 990  1 n LEU . 990  A 990  
A 991  1 n MET . 991  A 991  
A 992  1 n ARG . 992  A 992  
A 993  1 n LEU . 993  A 993  
A 994  1 n MET . 994  A 994  
A 995  1 n PRO . 995  A 995  
A 996  1 n ARG . 996  A 996  
A 997  1 n GLU . 997  A 997  
A 998  1 n LEU . 998  A 998  
A 999  1 n THR . 999  A 999  
A 1000 1 n GLU . 1000 A 1000 
A 1001 1 n GLN . 1001 A 1001 
A 1002 1 n TYR . 1002 A 1002 
A 1003 1 n GLY . 1003 A 1003 
A 1004 1 n ASP . 1004 A 1004 
A 1005 1 n LEU . 1005 A 1005 
A 1006 1 n PRO . 1006 A 1006 
A 1007 1 n PRO . 1007 A 1007 
A 1008 1 n ARG . 1008 A 1008 
A 1009 1 n VAL . 1009 A 1009 
A 1010 1 n PHE . 1010 A 1010 
A 1011 1 n GLU . 1011 A 1011 
A 1012 1 n CYS . 1012 A 1012 
A 1013 1 n ARG . 1013 A 1013 
A 1014 1 n LEU . 1014 A 1014 
A 1015 1 n ALA . 1015 A 1015 
A 1016 1 n MET . 1016 A 1016 
A 1017 1 n VAL . 1017 A 1017 
A 1018 1 n GLN . 1018 A 1018 
A 1019 1 n PRO . 1019 A 1019 
A 1020 1 n SER . 1020 A 1020 
A 1021 1 n SER . 1021 A 1021 
A 1022 1 n VAL . 1022 A 1022 
A 1023 1 n VAL . 1023 A 1023 
A 1024 1 n SER . 1024 A 1024 
A 1025 1 n GLY . 1025 A 1025 
A 1026 1 n ASN . 1026 A 1026 
A 1027 1 n ASN . 1027 A 1027 
A 1028 1 n ARG . 1028 A 1028 
A 1029 1 n TRP . 1029 A 1029 
A 1030 1 n SER . 1030 A 1030 
A 1031 1 n THR . 1031 A 1031 
A 1032 1 n ALA . 1032 A 1032 
A 1033 1 n ALA . 1033 A 1033 
A 1034 1 n ASN . 1034 A 1034 
A 1035 1 n ASP . 1035 A 1035 
A 1036 1 n MET . 1036 A 1036 
A 1037 1 n LEU . 1037 A 1037 
A 1038 1 n LYS . 1038 A 1038 
A 1039 1 n THR . 1039 A 1039 
A 1040 1 n VAL . 1040 A 1040 
A 1041 1 n ALA . 1041 A 1041 
A 1042 1 n GLN . 1042 A 1042 
A 1043 1 n CYS . 1043 A 1043 
A 1044 1 n GLY . 1044 A 1044 
A 1045 1 n LEU . 1045 A 1045 
A 1046 1 n ILE . 1046 A 1046 
A 1047 1 n ASP . 1047 A 1047 
A 1048 1 n ILE . 1048 A 1048 
A 1049 1 n GLU . 1049 A 1049 
A 1050 1 n VAL . 1050 A 1050 
A 1051 1 n TYR . 1051 A 1051 
A 1052 1 n SER . 1052 A 1052 
A 1053 1 n LEU . 1053 A 1053 
A 1054 1 n PHE . 1054 A 1054 
A 1055 1 n ASN . 1055 A 1055 
A 1056 1 n ASN . 1056 A 1056 
A 1057 1 n VAL . 1057 A 1057 
A 1058 1 n ALA . 1058 A 1058 
A 1059 1 n ALA . 1059 A 1059 
A 1060 1 n VAL . 1060 A 1060 
A 1061 1 n LEU . 1061 A 1061 
A 1062 1 n ILE . 1062 A 1062 
A 1063 1 n HIS . 1063 A 1063 
A 1064 1 n MET . 1064 A 1064 
A 1065 1 n ARG . 1065 A 1065 
A 1066 1 n ASP . 1066 A 1066 
A 1067 1 n GLY . 1067 A 1067 
A 1068 1 n ILE . 1068 A 1068 
A 1069 1 n ILE . 1069 A 1069 
A 1070 1 n ASN . 1070 A 1070 
A 1071 1 n ASP . 1071 A 1071 
A 1072 1 n LYS . 1072 A 1072 
A 1073 1 n LEU . 1073 A 1073 
A 1074 1 n VAL . 1074 A 1074 
A 1075 1 n GLU . 1075 A 1075 
A 1076 1 n LEU . 1076 A 1076 
A 1077 1 n MET . 1077 A 1077 
A 1078 1 n LEU . 1078 A 1078 
A 1079 1 n CYS . 1079 A 1079 
A 1080 1 n ARG . 1080 A 1080 
A 1081 1 n ARG . 1081 A 1081 
A 1082 1 n SER . 1082 A 1082 
A 1083 1 n ASP . 1083 A 1083 
A 1084 1 n GLU . 1084 A 1084 
A 1085 1 n ASP . 1085 A 1085 
A 1086 1 n TYR . 1086 A 1086 
A 1087 1 n MET . 1087 A 1087 
A 1088 1 n SER . 1088 A 1088 
A 1089 1 n ARG . 1089 A 1089 
A 1090 1 n LYS . 1090 A 1090 
A 1091 1 n ASP . 1091 A 1091 
A 1092 1 n HIS . 1092 A 1092 
A 1093 1 n ASP . 1093 A 1093 
A 1094 1 n PHE . 1094 A 1094 
A 1095 1 n ARG . 1095 A 1095 
A 1096 1 n LEU . 1096 A 1096 
A 1097 1 n ARG . 1097 A 1097 
A 1098 1 n ARG . 1098 A 1098 
A 1099 1 n GLN . 1099 A 1099 
A 1100 1 n GLU . 1100 A 1100 
A 1101 1 n SER . 1101 A 1101 
A 1102 1 n ALA . 1102 A 1102 
A 1103 1 n ARG . 1103 A 1103 
A 1104 1 n ASN . 1104 A 1104 
A 1105 1 n LEU . 1105 A 1105 
A 1106 1 n SER . 1106 A 1106 
A 1107 1 n THR . 1107 A 1107 
A 1108 1 n ALA . 1108 A 1108 
A 1109 1 n GLN . 1109 A 1109 
A 1110 1 n ARG . 1110 A 1110 
A 1111 1 n GLN . 1111 A 1111 
A 1112 1 n GLN . 1112 A 1112 
A 1113 1 n ILE . 1113 A 1113 
A 1114 1 n ASN . 1114 A 1114 
A 1115 1 n GLU . 1115 A 1115 
A 1116 1 n GLU . 1116 A 1116 
A 1117 1 n TYR . 1117 A 1117 
A 1118 1 n LEU . 1118 A 1118 
A 1119 1 n ARG . 1119 A 1119 
A 1120 1 n SER . 1120 A 1120 
A 1121 1 n CYS . 1121 A 1121 
A 1122 1 n GLN . 1122 A 1122 
A 1123 1 n LEU . 1123 A 1123 
A 1124 1 n PRO . 1124 A 1124 
A 1125 1 n GLN . 1125 A 1125 
A 1126 1 n ASP . 1126 A 1126 
A 1127 1 n HIS . 1127 A 1127 
A 1128 1 n ASP . 1128 A 1128 
A 1129 1 n LEU . 1129 A 1129 
A 1130 1 n PRO . 1130 A 1130 
A 1131 1 n PRO . 1131 A 1131 
A 1132 1 n PRO . 1132 A 1132 
A 1133 1 n PRO . 1133 A 1133 
A 1134 1 n LEU . 1134 A 1134 
A 1135 1 n GLU . 1135 A 1135 
A 1136 1 n LYS . 1136 A 1136 
A 1137 1 n CYS . 1137 A 1137 
A 1138 1 n LYS . 1138 A 1138 
A 1139 1 n THR . 1139 A 1139 
A 1140 1 n VAL . 1140 A 1140 
A 1141 1 n VAL . 1141 A 1141 
A 1142 1 n MET . 1142 A 1142 
A 1143 1 n LEU . 1143 A 1143 
A 1144 1 n LYS . 1144 A 1144 
A 1145 1 n GLY . 1145 A 1145 
A 1146 1 n PRO . 1146 A 1146 
A 1147 1 n ASN . 1147 A 1147 
A 1148 1 n SER . 1148 A 1148 
A 1149 1 n PRO . 1149 A 1149 
A 1150 1 n LEU . 1150 A 1150 
A 1151 1 n GLU . 1151 A 1151 
A 1152 1 n CYS . 1152 A 1152 
A 1153 1 n THR . 1153 A 1153 
A 1154 1 n MET . 1154 A 1154 
A 1155 1 n ARG . 1155 A 1155 
A 1156 1 n SER . 1156 A 1156 
A 1157 1 n ILE . 1157 A 1157 
A 1158 1 n THR . 1158 A 1158 
A 1159 1 n ARG . 1159 A 1159 
A 1160 1 n VAL . 1160 A 1160 
A 1161 1 n GLY . 1161 A 1161 
A 1162 1 n LEU . 1162 A 1162 
A 1163 1 n SER . 1163 A 1163 
A 1164 1 n LYS . 1164 A 1164 
A 1165 1 n ARG . 1165 A 1165 
A 1166 1 n VAL . 1166 A 1166 
A 1167 1 n ASN . 1167 A 1167 
A 1168 1 n ILE . 1168 A 1168 
A 1169 1 n ASP . 1169 A 1169 
A 1170 1 n HIS . 1170 A 1170 
A 1171 1 n LEU . 1171 A 1171 
A 1172 1 n SER . 1172 A 1172 
A 1173 1 n VAL . 1173 A 1173 
A 1174 1 n ASN . 1174 A 1174 
A 1175 1 n ALA . 1175 A 1175 
A 1176 1 n LEU . 1176 A 1176 
A 1177 1 n LEU . 1177 A 1177 
A 1178 1 n LEU . 1178 A 1178 
A 1179 1 n ASP . 1179 A 1179 
A 1180 1 n ALA . 1180 A 1180 
A 1181 1 n ASP . 1181 A 1181 
A 1182 1 n PRO . 1182 A 1182 
A 1183 1 n GLN . 1183 A 1183 
A 1184 1 n ASP . 1184 A 1184 
A 1185 1 n HIS . 1185 A 1185 
A 1186 1 n HIS . 1186 A 1186 
A 1187 1 n ASP . 1187 A 1187 
A 1188 1 n HIS . 1188 A 1188 
A 1189 1 n LEU . 1189 A 1189 
A 1190 1 n ILE . 1190 A 1190 
A 1191 1 n VAL . 1191 A 1191 
A 1192 1 n ALA . 1192 A 1192 
A 1193 1 n HIS . 1193 A 1193 
A 1194 1 n GLU . 1194 A 1194 
A 1195 1 n ILE . 1195 A 1195 
A 1196 1 n ALA . 1196 A 1196 
A 1197 1 n GLU . 1197 A 1197 
A 1198 1 n SER . 1198 A 1198 
A 1199 1 n ARG . 1199 A 1199 
A 1200 1 n ASN . 1200 A 1200 
A 1201 1 n GLY . 1201 A 1201 
A 1202 1 n GLN . 1202 A 1202 
A 1203 1 n THR . 1203 A 1203 
A 1204 1 n LEU . 1204 A 1204 
A 1205 1 n THR . 1205 A 1205 
A 1206 1 n ALA . 1206 A 1206 
A 1207 1 n ARG . 1207 A 1207 
A 1208 1 n GLY . 1208 A 1208 
A 1209 1 n THR . 1209 A 1209 
A 1210 1 n THR . 1210 A 1210 
A 1211 1 n LEU . 1211 A 1211 
A 1212 1 n MET . 1212 A 1212 
A 1213 1 n PRO . 1213 A 1213 
A 1214 1 n ASN . 1214 A 1214 
A 1215 1 n VAL . 1215 A 1215 
A 1216 1 n GLN . 1216 A 1216 
A 1217 1 n GLY . 1217 A 1217 
A 1218 1 n PHE . 1218 A 1218 
A 1219 1 n GLY . 1219 A 1219 
A 1220 1 n ALA . 1220 A 1220 
A 1221 1 n LEU . 1221 A 1221 
A 1222 1 n MET . 1222 A 1222 
A 1223 1 n VAL . 1223 A 1223 
A 1224 1 n MET . 1224 A 1224 
A 1225 1 n LEU . 1225 A 1225 
A 1226 1 n PHE . 1226 A 1226 
A 1227 1 n SER . 1227 A 1227 
A 1228 1 n PRO . 1228 A 1228 
A 1229 1 n THR . 1229 A 1229 
A 1230 1 n MET . 1230 A 1230 
A 1231 1 n GLN . 1231 A 1231 
A 1232 1 n LEU . 1232 A 1232 
A 1233 1 n LYS . 1233 A 1233 
A 1234 1 n CYS . 1234 A 1234 
A 1235 1 n ASN . 1235 A 1235 
A 1236 1 n LYS . 1236 A 1236 
A 1237 1 n GLU . 1237 A 1237 
A 1238 1 n GLY . 1238 A 1238 
A 1239 1 n THR . 1239 A 1239 
A 1240 1 n SER . 1240 A 1240 
A 1241 1 n TYR . 1241 A 1241 
A 1242 1 n VAL . 1242 A 1242 
A 1243 1 n SER . 1243 A 1243 
A 1244 1 n VAL . 1244 A 1244 
A 1245 1 n LEU . 1245 A 1245 
A 1246 1 n GLY . 1246 A 1246 
A 1247 1 n GLY . 1247 A 1247 
A 1248 1 n LEU . 1248 A 1248 
A 1249 1 n GLY . 1249 A 1249 
A 1250 1 n CYS . 1250 A 1250 
A 1251 1 n ASP . 1251 A 1251 
A 1252 1 n PRO . 1252 A 1252 
A 1253 1 n ASP . 1253 A 1253 
A 1254 1 n THR . 1254 A 1254 
A 1255 1 n ASN . 1255 A 1255 
A 1256 1 n GLU . 1256 A 1256 
A 1257 1 n PRO . 1257 A 1257 
A 1258 1 n TYR . 1258 A 1258 
A 1259 1 n PHE . 1259 A 1259 
A 1260 1 n ALA . 1260 A 1260 
A 1261 1 n GLU . 1261 A 1261 
A 1262 1 n HIS . 1262 A 1262 
A 1263 1 n ASP . 1263 A 1263 
A 1264 1 n VAL . 1264 A 1264 
A 1265 1 n LEU . 1265 A 1265 
A 1266 1 n ILE . 1266 A 1266 
A 1267 1 n ASN . 1267 A 1267 
A 1268 1 n LEU . 1268 A 1268 
A 1269 1 n ASP . 1269 A 1269 
A 1270 1 n VAL . 1270 A 1270 
A 1271 1 n ASN . 1271 A 1271 
A 1272 1 n ILE . 1272 A 1272 
A 1273 1 n LEU . 1273 A 1273 
A 1274 1 n GLU . 1274 A 1274 
A 1275 1 n ASP . 1275 A 1275 
A 1276 1 n ASP . 1276 A 1276 
A 1277 1 n VAL . 1277 A 1277 
A 1278 1 n ILE . 1278 A 1278 
A 1279 1 n LEU . 1279 A 1279 
A 1280 1 n ILE . 1280 A 1280 
A 1281 1 n ASN . 1281 A 1281 
A 1282 1 n GLN . 1282 A 1282 
A 1283 1 n ILE . 1283 A 1283 
A 1284 1 n ARG . 1284 A 1284 
A 1285 1 n TYR . 1285 A 1285 
A 1286 1 n TYR . 1286 A 1286 
A 1287 1 n ILE . 1287 A 1287 
A 1288 1 n ASP . 1288 A 1288 
A 1289 1 n SER . 1289 A 1289 
A 1290 1 n VAL . 1290 A 1290 
A 1291 1 n PHE . 1291 A 1291 
A 1292 1 n PHE . 1292 A 1292 
A 1293 1 n ASN . 1293 A 1293 
A 1294 1 n PHE . 1294 A 1294 
A 1295 1 n LYS . 1295 A 1295 
A 1296 1 n GLU . 1296 A 1296 
A 1297 1 n GLU . 1297 A 1297 
A 1298 1 n ASN . 1298 A 1298 
A 1299 1 n ASN . 1299 A 1299 
A 1300 1 n PRO . 1300 A 1300 
A 1301 1 n ALA . 1301 A 1301 
A 1302 1 n VAL . 1302 A 1302 
A 1303 1 n SER . 1303 A 1303 
A 1304 1 n VAL . 1304 A 1304 
A 1305 1 n ASN . 1305 A 1305 
A 1306 1 n GLU . 1306 A 1306 
A 1307 1 n ARG . 1307 A 1307 
A 1308 1 n VAL . 1308 A 1308 
A 1309 1 n SER . 1309 A 1309 
A 1310 1 n ILE . 1310 A 1310 
A 1311 1 n TYR . 1311 A 1311 
A 1312 1 n THR . 1312 A 1312 
A 1313 1 n GLN . 1313 A 1313 
A 1314 1 n LEU . 1314 A 1314 
A 1315 1 n ARG . 1315 A 1315 
A 1316 1 n SER . 1316 A 1316 
A 1317 1 n LEU . 1317 A 1317 
A 1318 1 n ILE . 1318 A 1318 
A 1319 1 n ASN . 1319 A 1319 
A 1320 1 n ARG . 1320 A 1320 
A 1321 1 n LEU . 1321 A 1321 
A 1322 1 n LEU . 1322 A 1322 
A 1323 1 n CYS . 1323 A 1323 
A 1324 1 n LYS . 1324 A 1324 
A 1325 1 n ASP . 1325 A 1325 
A 1326 1 n ARG . 1326 A 1326 
A 1327 1 n ARG . 1327 A 1327 
A 1328 1 n TYR . 1328 A 1328 
A 1329 1 n ILE . 1329 A 1329 
A 1330 1 n GLU . 1330 A 1330 
A 1331 1 n ARG . 1331 A 1331 
A 1332 1 n ASN . 1332 A 1332 
A 1333 1 n MET . 1333 A 1333 
A 1334 1 n SER . 1334 A 1334 
A 1335 1 n ASN . 1335 A 1335 
A 1336 1 n ALA . 1336 A 1336 
A 1337 1 n ASP . 1337 A 1337 
A 1338 1 n PHE . 1338 A 1338 
A 1339 1 n GLU . 1339 A 1339 
A 1340 1 n TRP . 1340 A 1340 
A 1341 1 n GLU . 1341 A 1341 
A 1342 1 n THR . 1342 A 1342 
A 1343 1 n ASN . 1343 A 1343 
A 1344 1 n PRO . 1344 A 1344 
A 1345 1 n GLU . 1345 A 1345 
A 1346 1 n LEU . 1346 A 1346 
A 1347 1 n PRO . 1347 A 1347 
A 1348 1 n LEU . 1348 A 1348 
A 1349 1 n PRO . 1349 A 1349 
A 1350 1 n ASN . 1350 A 1350 
A 1351 1 n GLU . 1351 A 1351 
A 1352 1 n PRO . 1352 A 1352 
A 1353 1 n PHE . 1353 A 1353 
A 1354 1 n GLY . 1354 A 1354 
A 1355 1 n LYS . 1355 A 1355 
A 1356 1 n ARG . 1356 A 1356 
A 1357 1 n ALA . 1357 A 1357 
A 1358 1 n ILE . 1358 A 1358 
A 1359 1 n PHE . 1359 A 1359 
A 1360 1 n PRO . 1360 A 1360 
A 1361 1 n MET . 1361 A 1361 
A 1362 1 n HIS . 1362 A 1362 
A 1363 1 n SER . 1363 A 1363 
A 1364 1 n LEU . 1364 A 1364 
A 1365 1 n THR . 1365 A 1365 
A 1366 1 n GLU . 1366 A 1366 
A 1367 1 n LEU . 1367 A 1367 
A 1368 1 n GLN . 1368 A 1368 
A 1369 1 n GLU . 1369 A 1369 
A 1370 1 n GLU . 1370 A 1370 
A 1371 1 n ASP . 1371 A 1371 
A 1372 1 n THR . 1372 A 1372 
A 1373 1 n GLY . 1373 A 1373 
A 1374 1 n ARG . 1374 A 1374 
A 1375 1 n LEU . 1375 A 1375 
A 1376 1 n VAL . 1376 A 1376 
A 1377 1 n GLN . 1377 A 1377 
A 1378 1 n LEU . 1378 A 1378 
A 1379 1 n ARG . 1379 A 1379 
A 1380 1 n GLU . 1380 A 1380 
A 1381 1 n ASN . 1381 A 1381 
A 1382 1 n CYS . 1382 A 1382 
A 1383 1 n SER . 1383 A 1383 
A 1384 1 n MET . 1384 A 1384 
A 1385 1 n LEU . 1385 A 1385 
A 1386 1 n HIS . 1386 A 1386 
A 1387 1 n LYS . 1387 A 1387 
A 1388 1 n TRP . 1388 A 1388 
A 1389 1 n ARG . 1389 A 1389 
A 1390 1 n ASN . 1390 A 1390 
A 1391 1 n PHE . 1391 A 1391 
A 1392 1 n GLU . 1392 A 1392 
A 1393 1 n GLY . 1393 A 1393 
A 1394 1 n THR . 1394 A 1394 
A 1395 1 n LEU . 1395 A 1395 
A 1396 1 n PRO . 1396 A 1396 
A 1397 1 n HIS . 1397 A 1397 
A 1398 1 n MET . 1398 A 1398 
A 1399 1 n THR . 1399 A 1399 
A 1400 1 n CYS . 1400 A 1400 
A 1401 1 n LYS . 1401 A 1401 
A 1402 1 n LEU . 1402 A 1402 
A 1403 1 n CYS . 1403 A 1403 
A 1404 1 n ASN . 1404 A 1404 
A 1405 1 n GLN . 1405 A 1405 
A 1406 1 n LEU . 1406 A 1406 
A 1407 1 n LEU . 1407 A 1407 
A 1408 1 n GLU . 1408 A 1408 
A 1409 1 n SER . 1409 A 1409 
A 1410 1 n VAL . 1410 A 1410 
A 1411 1 n PRO . 1411 A 1411 
A 1412 1 n GLN . 1412 A 1412 
A 1413 1 n LEU . 1413 A 1413 
A 1414 1 n ARG . 1414 A 1414 
A 1415 1 n LEU . 1415 A 1415 
A 1416 1 n HIS . 1416 A 1416 
A 1417 1 n LEU . 1417 A 1417 
A 1418 1 n LEU . 1418 A 1418 
A 1419 1 n THR . 1419 A 1419 
A 1420 1 n ILE . 1420 A 1420 
A 1421 1 n LEU . 1421 A 1421 
A 1422 1 n HIS . 1422 A 1422 
A 1423 1 n ARG . 1423 A 1423 
A 1424 1 n ASP . 1424 A 1424 
A 1425 1 n ARG . 1425 A 1425 
A 1426 1 n GLU . 1426 A 1426 
A 1427 1 n LYS . 1427 A 1427 
A 1428 1 n GLN . 1428 A 1428 
A 1429 1 n ILE . 1429 A 1429 
A 1430 1 n ASP . 1430 A 1430 
A 1431 1 n TYR . 1431 A 1431 
A 1432 1 n CYS . 1432 A 1432 
A 1433 1 n ASN . 1433 A 1433 
A 1434 1 n GLN . 1434 A 1434 
B 1    2 n MET . 1    B 1    
B 2    2 n ALA . 2    B 2    
B 3    2 n TRP . 3    B 3    
B 4    2 n VAL . 4    B 4    
B 5    2 n PRO . 5    B 5    
B 6    2 n ASN . 6    B 6    
B 7    2 n SER . 7    B 7    
B 8    2 n GLN . 8    B 8    
B 9    2 n PHE . 9    B 9    
B 10   2 n GLU . 10   B 10   
B 11   2 n ASP . 11   B 11   
B 12   2 n ASP . 12   B 12   
B 13   2 n LEU . 13   B 13   
B 14   2 n VAL . 14   B 14   
B 15   2 n ASP . 15   B 15   
B 16   2 n MET . 16   B 16   
B 17   2 n GLU . 17   B 17   
B 18   2 n PRO . 18   B 18   
B 19   2 n ASP . 19   B 19   
B 20   2 n PHE . 20   B 20   
B 21   2 n ASN . 21   B 21   
B 22   2 n PHE . 22   B 22   
B 23   2 n VAL . 23   B 23   
B 24   2 n HIS . 24   B 24   
B 25   2 n GLY . 25   B 25   
B 26   2 n GLN . 26   B 26   
B 27   2 n LEU . 27   B 27   
B 28   2 n ALA . 28   B 28   
B 29   2 n TYR . 29   B 29   
B 30   2 n ASP . 30   B 30   
B 31   2 n MET . 31   B 31   
B 32   2 n LYS . 32   B 32   
B 33   2 n LYS . 33   B 33   
B 34   2 n GLN . 34   B 34   
B 35   2 n GLY . 35   B 35   
B 36   2 n GLU . 36   B 36   
B 37   2 n PHE . 37   B 37   
B 38   2 n TRP . 38   B 38   
B 39   2 n PRO . 39   B 39   
B 40   2 n ARG . 40   B 40   
B 41   2 n PRO . 41   B 41   
B 42   2 n LYS . 42   B 42   
B 43   2 n CYS . 43   B 43   
B 44   2 n THR . 44   B 44   
B 45   2 n TYR . 45   B 45   
B 46   2 n GLU . 46   B 46   
B 47   2 n TYR . 47   B 47   
B 48   2 n LEU . 48   B 48   
B 49   2 n LYS . 49   B 49   
B 50   2 n SER . 50   B 50   
B 51   2 n ARG . 51   B 51   
B 52   2 n GLU . 52   B 52   
B 53   2 n LYS . 53   B 53   
B 54   2 n ARG . 54   B 54   
B 55   2 n ASN . 55   B 55   
B 56   2 n SER . 56   B 56   
B 57   2 n GLU . 57   B 57   
B 58   2 n LEU . 58   B 58   
B 59   2 n GLU . 59   B 59   
B 60   2 n ASN . 60   B 60   
B 61   2 n ILE . 61   B 61   
B 62   2 n HIS . 62   B 62   
B 63   2 n GLY . 63   B 63   
B 64   2 n SER . 64   B 64   
B 65   2 n ARG . 65   B 65   
B 66   2 n GLY . 66   B 66   
B 67   2 n GLY . 67   B 67   
B 68   2 n THR . 68   B 68   
B 69   2 n GLY . 69   B 69   
B 70   2 n ARG . 70   B 70   
B 71   2 n ASP . 71   B 71   
B 72   2 n ILE . 72   B 72   
B 73   2 n ARG . 73   B 73   
B 74   2 n GLN . 74   B 74   
B 75   2 n SER . 75   B 75   
B 76   2 n LEU . 76   B 76   
B 77   2 n GLN . 77   B 77   
B 78   2 n LEU . 78   B 78   
B 79   2 n MET . 79   B 79   
B 80   2 n GLU . 80   B 80   
B 81   2 n ASN . 81   B 81   
B 82   2 n ILE . 82   B 82   
B 83   2 n GLN . 83   B 83   
B 84   2 n LYS . 84   B 84   
B 85   2 n ILE . 85   B 85   
B 86   2 n ALA . 86   B 86   
B 87   2 n GLY . 87   B 87   
B 88   2 n THR . 88   B 88   
B 89   2 n ARG . 89   B 89   
B 90   2 n PRO . 90   B 90   
B 91   2 n LEU . 91   B 91   
B 92   2 n GLY . 92   B 92   
B 93   2 n GLU . 93   B 93   
B 94   2 n HIS . 94   B 94   
B 95   2 n ALA . 95   B 95   
B 96   2 n THR . 96   B 96   
B 97   2 n MET . 97   B 97   
B 98   2 n LYS . 98   B 98   
B 99   2 n ASP . 99   B 99   
B 100  2 n TRP . 100  B 100  
B 101  2 n GLU . 101  B 101  
B 102  2 n ASP . 102  B 102  
B 103  2 n GLU . 103  B 103  
B 104  2 n SER . 104  B 104  
B 105  2 n THR . 105  B 105  
B 106  2 n ASN . 106  B 106  
B 107  2 n GLU . 107  B 107  
B 108  2 n LEU . 108  B 108  
B 109  2 n GLU . 109  B 109  
B 110  2 n ALA . 110  B 110  
B 111  2 n LEU . 111  B 111  
B 112  2 n ALA . 112  B 112  
B 113  2 n MET . 113  B 113  
B 114  2 n MET . 114  B 114  
B 115  2 n ARG . 115  B 115  
B 116  2 n HIS . 116  B 116  
B 117  2 n PHE . 117  B 117  
B 118  2 n GLY . 118  B 118  
B 119  2 n MET . 119  B 119  
B 120  2 n MET . 120  B 120  
B 121  2 n SER . 121  B 121  
B 122  2 n MET . 122  B 122  
B 123  2 n ALA . 123  B 123  
B 124  2 n THR . 124  B 124  
B 125  2 n ASP . 125  B 125  
B 126  2 n SER . 126  B 126  
B 127  2 n LEU . 127  B 127  
B 128  2 n PRO . 128  B 128  
B 129  2 n VAL . 129  B 129  
B 130  2 n LEU . 130  B 130  
B 131  2 n PRO . 131  B 131  
B 132  2 n GLU . 132  B 132  
B 133  2 n VAL . 133  B 133  
B 134  2 n LYS . 134  B 134  
B 135  2 n PRO . 135  B 135  
B 136  2 n PRO . 136  B 136  
B 137  2 n GLU . 137  B 137  
B 138  2 n GLY . 138  B 138  
B 139  2 n PRO . 139  B 139  
B 140  2 n ILE . 140  B 140  
B 141  2 n LYS . 141  B 141  
B 142  2 n ILE . 142  B 142  
B 143  2 n ILE . 143  B 143  
B 144  2 n ARG . 144  B 144  
B 145  2 n ASN . 145  B 145  
B 146  2 n GLY . 146  B 146  
B 147  2 n ARG . 147  B 147  
B 148  2 n LYS . 148  B 148  
B 149  2 n GLN . 149  B 149  
B 150  2 n PHE . 150  B 150  
B 151  2 n PRO . 151  B 151  
B 152  2 n LEU . 152  B 152  
B 153  2 n ILE . 153  B 153  
B 154  2 n THR . 154  B 154  
B 155  2 n ASP . 155  B 155  
B 156  2 n PRO . 156  B 156  
B 157  2 n GLU . 157  B 157  
B 158  2 n PHE . 158  B 158  
B 159  2 n PHE . 159  B 159  
B 160  2 n LYS . 160  B 160  
B 161  2 n PRO . 161  B 161  
B 162  2 n ARG . 162  B 162  
B 163  2 n LYS . 163  B 163  
B 164  2 n ILE . 164  B 164  
B 165  2 n PRO . 165  B 165  
B 166  2 n ARG . 166  B 166  
B 167  2 n THR . 167  B 167  
B 168  2 n LYS . 168  B 168  
B 169  2 n ASN . 169  B 169  
B 170  2 n SER . 170  B 170  
B 171  2 n SER . 171  B 171  
B 172  2 n SER . 172  B 172  
B 173  2 n SER . 173  B 173  
B 174  2 n SER . 174  B 174  
B 175  2 n SER . 175  B 175  
B 176  2 n TYR . 176  B 176  
B 177  2 n HIS . 177  B 177  
B 178  2 n THR . 178  B 178  
B 179  2 n ALA . 179  B 179  
B 180  2 n ASN . 180  B 180  
B 181  2 n SER . 181  B 181  
B 182  2 n SER . 182  B 182  
B 183  2 n ILE . 183  B 183  
B 184  2 n SER . 184  B 184  
B 185  2 n SER . 185  B 185  
B 186  2 n PHE . 186  B 186  
B 187  2 n SER . 187  B 187  
B 188  2 n LEU . 188  B 188  
B 189  2 n TYR . 189  B 189  
B 190  2 n GLU . 190  B 190  
B 191  2 n SER . 191  B 191  
B 192  2 n ALA . 192  B 192  
B 193  2 n ALA . 193  B 193  
B 194  2 n SER . 194  B 194  
B 195  2 n ASP . 195  B 195  
B 196  2 n LEU . 196  B 196  
B 197  2 n ASP . 197  B 197  
B 198  2 n SER . 198  B 198  
B 199  2 n SER . 199  B 199  
B 200  2 n LYS . 200  B 200  
B 201  2 n LYS . 201  B 201  
B 202  2 n GLN . 202  B 202  
B 203  2 n GLY . 203  B 203  
B 204  2 n GLU . 204  B 204  
B 205  2 n ILE . 205  B 205  
B 206  2 n LYS . 206  B 206  
B 207  2 n ALA . 207  B 207  
B 208  2 n SER . 208  B 208  
B 209  2 n LYS . 209  B 209  
B 210  2 n SER . 210  B 210  
B 211  2 n GLU . 211  B 211  
B 212  2 n LYS . 212  B 212  
B 213  2 n TYR . 213  B 213  
B 214  2 n LEU . 214  B 214  
B 215  2 n GLU . 215  B 215  
B 216  2 n VAL . 216  B 216  
B 217  2 n PRO . 217  B 217  
B 218  2 n TYR . 218  B 218  
B 219  2 n LYS . 219  B 219  
B 220  2 n GLN . 220  B 220  
B 221  2 n LEU . 221  B 221  
B 222  2 n ALA . 222  B 222  
B 223  2 n GLU . 223  B 223  
B 224  2 n SER . 224  B 224  
B 225  2 n TYR . 225  B 225  
B 226  2 n ASP . 226  B 226  
B 227  2 n GLN . 227  B 227  
B 228  2 n GLU . 228  B 228  
B 229  2 n VAL . 229  B 229  
B 230  2 n GLU . 230  B 230  
B 231  2 n SER . 231  B 231  
B 232  2 n PRO . 232  B 232  
B 233  2 n VAL . 233  B 233  
B 234  2 n GLN . 234  B 234  
B 235  2 n PHE . 235  B 235  
B 236  2 n GLY . 236  B 236  
B 237  2 n ASN . 237  B 237  
B 238  2 n GLN . 238  B 238  
B 239  2 n PHE . 239  B 239  
B 240  2 n ASN . 240  B 240  
B 241  2 n GLU . 241  B 241  
C 1    3 n MET . 1    C 1    
C 2    3 n ASP . 2    C 2    
C 3    3 n ASP . 3    C 3    
C 4    3 n GLY . 4    C 4    
C 5    3 n GLY . 5    C 5    
C 6    3 n GLU . 6    C 6    
C 7    3 n LEU . 7    C 7    
C 8    3 n SER . 8    C 8    
C 9    3 n LEU . 9    C 9    
C 10   3 n VAL . 10   C 10   
C 11   3 n LYS . 11   C 11   
C 12   3 n LYS . 12   C 12   
C 13   3 n VAL . 13   C 13   
C 14   3 n VAL . 14   C 14   
C 15   3 n HIS . 15   C 15   
C 16   3 n SER . 16   C 16   
C 17   3 n LEU . 17   C 17   
C 18   3 n VAL . 18   C 18   
C 19   3 n VAL . 19   C 19   
C 20   3 n SER . 20   C 20   
C 21   3 n SER . 21   C 21   
C 22   3 n PRO . 22   C 22   
C 23   3 n GLY . 23   C 23   
C 24   3 n LYS . 24   C 24   
C 25   3 n LEU . 25   C 25   
C 26   3 n THR . 26   C 26   
C 27   3 n VAL . 27   C 27   
C 28   3 n GLU . 28   C 28   
C 29   3 n GLN . 29   C 29   
C 30   3 n LEU . 30   C 30   
C 31   3 n MET . 31   C 31   
C 32   3 n ARG . 32   C 32   
C 33   3 n ASP . 33   C 33   
C 34   3 n TYR . 34   C 34   
C 35   3 n ARG . 35   C 35   
C 36   3 n SER . 36   C 36   
C 37   3 n GLU . 37   C 37   
C 38   3 n GLU . 38   C 38   
C 39   3 n GLY . 39   C 39   
C 40   3 n CYS . 40   C 40   
C 41   3 n THR . 41   C 41   
C 42   3 n LEU . 42   C 42   
C 43   3 n PRO . 43   C 43   
C 44   3 n TYR . 44   C 44   
C 45   3 n SER . 45   C 45   
C 46   3 n LYS . 46   C 46   
C 47   3 n LEU . 47   C 47   
C 48   3 n GLY . 48   C 48   
C 49   3 n PHE . 49   C 49   
C 50   3 n LYS . 50   C 50   
C 51   3 n ASP . 51   C 51   
C 52   3 n ALA . 52   C 52   
C 53   3 n GLU . 53   C 53   
C 54   3 n SER . 54   C 54   
C 55   3 n PHE . 55   C 55   
C 56   3 n LEU . 56   C 56   
C 57   3 n ARG . 57   C 57   
C 58   3 n SER . 58   C 58   
C 59   3 n ILE . 59   C 59   
C 60   3 n PRO . 60   C 60   
C 61   3 n ASP . 61   C 61   
C 62   3 n THR . 62   C 62   
C 63   3 n VAL . 63   C 63   
C 64   3 n THR . 64   C 64   
C 65   3 n VAL . 65   C 65   
C 66   3 n THR . 66   C 66   
C 67   3 n GLY . 67   C 67   
C 68   3 n HIS . 68   C 68   
C 69   3 n GLY . 69   C 69   
C 70   3 n GLN . 70   C 70   
C 71   3 n MET . 71   C 71   
C 72   3 n ALA . 72   C 72   
C 73   3 n TRP . 73   C 73   
C 74   3 n ILE . 74   C 74   
C 75   3 n THR . 75   C 75   
C 76   3 n ALA . 76   C 76   
C 77   3 n VAL . 77   C 77   
C 78   3 n ALA . 78   C 78   
C 79   3 n THR . 79   C 79   
C 80   3 n ALA . 80   C 80   
C 81   3 n LYS . 81   C 81   
C 82   3 n SER . 82   C 82   
C 83   3 n ALA . 83   C 83   
C 84   3 n HIS . 84   C 84   
C 85   3 n ILE . 85   C 85   
C 86   3 n GLN . 86   C 86   
C 87   3 n LYS . 87   C 87   
C 88   3 n LEU . 88   C 88   
C 89   3 n VAL . 89   C 89   
C 90   3 n ARG . 90   C 90   
C 91   3 n CYS . 91   C 91   
C 92   3 n GLN . 92   C 92   
C 93   3 n LYS . 93   C 93   
C 94   3 n LYS . 94   C 94   
C 95   3 n SER . 95   C 95   
C 96   3 n LYS . 96   C 96   
C 97   3 n ASN . 97   C 97   
C 98   3 n ARG . 98   C 98   
C 99   3 n GLY . 99   C 99   
C 100  3 n SER . 100  C 100  
C 101  3 n HIS . 101  C 101  
C 102  3 n LYS . 102  C 102  
C 103  3 n PRO . 103  C 103  
C 104  3 n LYS . 104  C 104  
C 105  3 n TYR . 105  C 105  
C 106  3 n CYS . 106  C 106  
C 107  3 n TYR . 107  C 107  
C 108  3 n ALA . 108  C 108  
C 109  3 n SER . 109  C 109  
C 110  3 n GLU . 110  C 110  
C 111  3 n PRO . 111  C 111  
C 112  3 n SER . 112  C 112  
C 113  3 n ASN . 113  C 113  
C 114  3 n LEU . 114  C 114  
C 115  3 n VAL . 115  C 115  
C 116  3 n PHE . 116  C 116  
C 117  3 n ILE . 117  C 117  
C 118  3 n ASN . 118  C 118  
C 119  3 n GLU . 119  C 119  
C 120  3 n SER . 120  C 120  
C 121  3 n VAL . 121  C 121  
C 122  3 n SER . 122  C 122  
C 123  3 n LYS . 123  C 123  
C 124  3 n MET . 124  C 124  
C 125  3 n LYS . 125  C 125  
C 126  3 n ASN . 126  C 126  
C 127  3 n ARG . 127  C 127  
C 128  3 n LYS . 128  C 128  
C 129  3 n ALA . 129  C 129  
C 130  3 n PRO . 130  C 130  
C 131  3 n PHE . 131  C 131  
C 132  3 n PRO . 132  C 132  
C 133  3 n THR . 133  C 133  
C 134  3 n TYR . 134  C 134  
C 135  3 n GLN . 135  C 135  
C 136  3 n VAL . 136  C 136  
C 137  3 n PRO . 137  C 137  
C 138  3 n ARG . 138  C 138  
C 139  3 n ASN . 139  C 139  
C 140  3 n LEU . 140  C 140  
C 141  3 n LYS . 141  C 141  
C 142  3 n LEU . 142  C 142  
C 143  3 n PRO . 143  C 143  
C 144  3 n VAL . 144  C 144  
C 145  3 n SER . 145  C 145  
C 146  3 n TYR . 146  C 146  
C 147  3 n PRO . 147  C 147  
C 148  3 n ASN . 148  C 148  
C 149  3 n TYR . 149  C 149  
C 150  3 n ASN . 150  C 150  
C 151  3 n ARG . 151  C 151  
C 152  3 n LEU . 152  C 152  
C 153  3 n LEU . 153  C 153  
C 154  3 n TYR . 154  C 154  
C 155  3 n PRO . 155  C 155  
C 156  3 n VAL . 156  C 156  
C 157  3 n HIS . 157  C 157  
C 158  3 n THR . 158  C 158  
C 159  3 n PRO . 159  C 159  
C 160  3 n HIS . 160  C 160  
C 161  3 n ILE . 161  C 161  
C 162  3 n ASP . 162  C 162  
C 163  3 n GLN . 163  C 163  
C 164  3 n MET . 164  C 164  
C 165  3 n ILE . 165  C 165  
C 166  3 n SER . 166  C 166  
C 167  3 n THR . 167  C 167  
C 168  3 n GLY . 168  C 168  
C 169  3 n GLN . 169  C 169  
C 170  3 n GLN . 170  C 170  
C 171  3 n GLN . 171  C 171  
C 172  3 n SER . 172  C 172  
C 173  3 n THR . 173  C 173  
C 174  3 n LEU . 174  C 174  
C 175  3 n ARG . 175  C 175  
C 176  3 n THR . 176  C 176  
C 177  3 n GLN . 177  C 177  
C 178  3 n ARG . 178  C 178  
C 179  3 n PRO . 179  C 179  
C 180  3 n SER . 180  C 180  
C 181  3 n PHE . 181  C 181  
C 182  3 n PRO . 182  C 182  
C 183  3 n CYS . 183  C 183  
C 184  3 n ASN . 184  C 184  
C 185  3 n ALA . 185  C 185  
C 186  3 n ASN . 186  C 186  
C 187  3 n SER . 187  C 187  
C 188  3 n LYS . 188  C 188  
C 189  3 n SER . 189  C 189  
C 190  3 n LEU . 190  C 190  
C 191  3 n LYS . 191  C 191  
C 192  3 n VAL . 192  C 192  
C 193  3 n ASN . 193  C 193  
C 194  3 n ASP . 194  C 194  
C 195  3 n TRP . 195  C 195  
C 196  3 n SER . 196  C 196  
C 197  3 n GLN . 197  C 197  
C 198  3 n LYS . 198  C 198  
C 199  3 n ASP . 199  C 199  
C 200  3 n ARG . 200  C 200  
C 201  3 n LYS . 201  C 201  
C 202  3 n GLN . 202  C 202  
C 203  3 n GLU . 203  C 203  
C 204  3 n PRO . 204  C 204  
C 205  3 n SER . 205  C 205  
C 206  3 n LYS . 206  C 206  
C 207  3 n GLU . 207  C 207  
C 208  3 n ARG . 208  C 208  
C 209  3 n ASN . 209  C 209  
C 210  3 n ASN . 210  C 210  
C 211  3 n GLN . 211  C 211  
C 212  3 n LYS . 212  C 212  
C 213  3 n TYR . 213  C 213  
C 214  3 n PRO . 214  C 214  
C 215  3 n LYS . 215  C 215  
C 216  3 n ILE . 216  C 216  
C 217  3 n THR . 217  C 217  
C 218  3 n THR . 218  C 218  
C 219  3 n GLU . 219  C 219  
C 220  3 n ASN . 220  C 220  
C 221  3 n LYS . 221  C 221  
C 222  3 n GLN . 222  C 222  
C 223  3 n GLU . 223  C 223  
C 224  3 n LYS . 224  C 224  
C 225  3 n GLU . 225  C 225  
C 226  3 n THR . 226  C 226  
C 227  3 n GLU . 227  C 227  
C 228  3 n GLU . 228  C 228  
C 229  3 n LEU . 229  C 229  
C 230  3 n ALA . 230  C 230  
C 231  3 n GLN . 231  C 231  
C 232  3 n ALA . 232  C 232  
C 233  3 n PHE . 233  C 233  
C 234  3 n GLU . 234  C 234  
C 235  3 n ASN . 235  C 235  
C 236  3 n LEU . 236  C 236  
C 237  3 n SER . 237  C 237  
C 238  3 n VAL . 238  C 238  
C 239  3 n ASP . 239  C 239  
C 240  3 n VAL . 240  C 240  
C 241  3 n ALA . 241  C 241  
C 242  3 n PRO . 242  C 242  
C 243  3 n THR . 243  C 243  
C 244  3 n ASP . 244  C 244  
C 245  3 n HIS . 245  C 245  
C 246  3 n GLN . 246  C 246  
C 247  3 n GLU . 247  C 247  
C 248  3 n LYS . 248  C 248  
C 249  3 n LEU . 249  C 249  
C 250  3 n LYS . 250  C 250  
C 251  3 n CYS . 251  C 251  
C 252  3 n GLU . 252  C 252  
C 253  3 n ILE . 253  C 253  
C 254  3 n TYR . 254  C 254  
C 255  3 n GLU . 255  C 255  
C 256  3 n ASP . 256  C 256  
C 257  3 n ASN . 257  C 257  
C 258  3 n GLU . 258  C 258  
C 259  3 n ASP . 259  C 259  
C 260  3 n GLU . 260  C 260  
C 261  3 n PHE . 261  C 261  
C 262  3 n VAL . 262  C 262  
C 263  3 n ARG . 263  C 263  
C 264  3 n ASP . 264  C 264  
C 265  3 n PRO . 265  C 265  
C 266  3 n PHE . 266  C 266  
C 267  3 n ILE . 267  C 267  
C 268  3 n TYR . 268  C 268  
C 269  3 n GLY . 269  C 269  
C 270  3 n GLU . 270  C 270  
C 271  3 n VAL . 271  C 271  
C 272  3 n LYS . 272  C 272  
C 273  3 n GLU . 273  C 273  
C 274  3 n LYS . 274  C 274  
C 275  3 n GLU . 275  C 275  
C 276  3 n ASP . 276  C 276  
C 277  3 n GLU . 277  C 277  
C 278  3 n ALA . 278  C 278  
C 279  3 n VAL . 279  C 279  
C 280  3 n VAL . 280  C 280  
C 281  3 n LEU . 281  C 281  
C 282  3 n ALA . 282  C 282  
C 283  3 n PHE . 283  C 283  
C 284  3 n ASP . 284  C 284  
C 285  3 n ALA . 285  C 285  
C 286  3 n VAL . 286  C 286  
C 287  3 n SER . 287  C 287  
C 288  3 n GLU . 288  C 288  
C 289  3 n ASP . 289  C 289  
C 290  3 n GLY . 290  C 290  
C 291  3 n PHE . 291  C 291  
C 292  3 n ASP . 292  C 292  
C 293  3 n LEU . 293  C 293  
C 294  3 n LEU . 294  C 294  
C 295  3 n SER . 295  C 295  
C 296  3 n MET . 296  C 296  
C 297  3 n THR . 297  C 297  
C 298  3 n THR . 298  C 298  
C 299  3 n THR . 299  C 299  
C 300  3 n GLN . 300  C 300  
C 301  3 n GLN . 301  C 301  
C 302  3 n ASN . 302  C 302  
C 303  3 n ALA . 303  C 303  
C 304  3 n VAL . 304  C 304  
C 305  3 n LYS . 305  C 305  
C 306  3 n PRO . 306  C 306  
C 307  3 n LEU . 307  C 307  
C 308  3 n ASP . 308  C 308  
C 309  3 n PRO . 309  C 309  
C 310  3 n PRO . 310  C 310  
C 311  3 n GLU . 311  C 311  
C 312  3 n ASP . 312  C 312  
C 313  3 n CYS . 313  C 313  
C 314  3 n LEU . 314  C 314  
C 315  3 n HIS . 315  C 315  
C 316  3 n TYR . 316  C 316  
C 317  3 n ALA . 317  C 317  
C 318  3 n SER . 318  C 318  
C 319  3 n SER . 319  C 319  
C 320  3 n ASP . 320  C 320  
C 321  3 n ASP . 321  C 321  
C 322  3 n GLY . 322  C 322  
C 323  3 n GLU . 323  C 323  
C 324  3 n ASP . 324  C 324  
C 325  3 n GLU . 325  C 325  
C 326  3 n ASN . 326  C 326  
C 327  3 n ALA . 327  C 327  
C 328  3 n ILE . 328  C 328  
C 329  3 n PRO . 329  C 329  
C 330  3 n ALA . 330  C 330  
C 331  3 n TYR . 331  C 331  
C 332  3 n ALA . 332  C 332  
C 333  3 n VAL . 333  C 333  
C 334  3 n ASP . 334  C 334  
C 335  3 n HIS . 335  C 335  
C 336  3 n ARG . 336  C 336  
C 337  3 n VAL . 337  C 337  
C 338  3 n LEU . 338  C 338  
C 339  3 n ASP . 339  C 339  
C 340  3 n VAL . 340  C 340  
C 341  3 n ASP . 341  C 341  
C 342  3 n TYR . 342  C 342  
C 343  3 n PRO . 343  C 343  
C 344  3 n ARG . 344  C 344  
C 345  3 n ASP . 345  C 345  
C 346  3 n ALA . 346  C 346  
C 347  3 n VAL . 347  C 347  
C 348  3 n ARG . 348  C 348  
C 349  3 n SER . 349  C 349  
C 350  3 n ALA . 350  C 350  
C 351  3 n PHE . 351  C 351  
C 352  3 n THR . 352  C 352  
C 353  3 n LEU . 353  C 353  
C 354  3 n PRO . 354  C 354  
C 355  3 n ALA . 355  C 355  
C 356  3 n ARG . 356  C 356  
C 357  3 n ASP . 357  C 357  
C 358  3 n ILE . 358  C 358  
C 359  3 n GLU . 359  C 359  
C 360  3 n SER . 360  C 360  
C 361  3 n ILE . 361  C 361  
C 362  3 n ILE . 362  C 362  
C 363  3 n GLU . 363  C 363  
C 364  3 n LEU . 364  C 364  
C 365  3 n GLN . 365  C 365  
C 366  3 n GLN . 366  C 366  
C 367  3 n ARG . 367  C 367  
C 368  3 n ILE . 368  C 368  
C 369  3 n ARG . 369  C 369  
C 370  3 n VAL . 370  C 370  
C 371  3 n GLN . 371  C 371  
C 372  3 n LEU . 372  C 372  
C 373  3 n VAL . 373  C 373  
C 374  3 n SER . 374  C 374  
C 375  3 n LEU . 375  C 375  
C 376  3 n VAL . 376  C 376  
C 377  3 n ASN . 377  C 377  
C 378  3 n PRO . 378  C 378  
C 379  3 n HIS . 379  C 379  
C 380  3 n ASN . 380  C 380  
C 381  3 n PHE . 381  C 381  
C 382  3 n ASN . 382  C 382  
C 383  3 n PHE . 383  C 383  
C 384  3 n TRP . 384  C 384  
C 385  3 n ILE . 385  C 385  
C 386  3 n TYR . 386  C 386  
C 387  3 n ASN . 387  C 387  
C 388  3 n ASP . 388  C 388  
C 389  3 n ASP . 389  C 389  
C 390  3 n PHE . 390  C 390  
C 391  3 n LYS . 391  C 391  
C 392  3 n ASP . 392  C 392  
C 393  3 n TYR . 393  C 393  
C 394  3 n GLU . 394  C 394  
C 395  3 n ALA . 395  C 395  
C 396  3 n GLN . 396  C 396  
C 397  3 n PHE . 397  C 397  
C 398  3 n ALA . 398  C 398  
C 399  3 n ASN . 399  C 399  
C 400  3 n MET . 400  C 400  
C 401  3 n GLN . 401  C 401  
C 402  3 n THR . 402  C 402  
C 403  3 n PHE . 403  C 403  
C 404  3 n TYR . 404  C 404  
C 405  3 n GLU . 405  C 405  
C 406  3 n SER . 406  C 406  
C 407  3 n SER . 407  C 407  
C 408  3 n GLU . 408  C 408  
C 409  3 n SER . 409  C 409  
C 410  3 n LYS . 410  C 410  
C 411  3 n ASN . 411  C 411  
C 412  3 n TYR . 412  C 412  
C 413  3 n THR . 413  C 413  
C 414  3 n MET . 414  C 414  
C 415  3 n PRO . 415  C 415  
C 416  3 n LEU . 416  C 416  
C 417  3 n PHE . 417  C 417  
C 418  3 n LEU . 418  C 418  
C 419  3 n ILE . 419  C 419  
C 420  3 n THR . 420  C 420  
C 421  3 n THR . 421  C 421  
C 422  3 n ASP . 422  C 422  
C 423  3 n HIS . 423  C 423  
C 424  3 n LEU . 424  C 424  
C 425  3 n CYS . 425  C 425  
C 426  3 n VAL . 426  C 426  
C 427  3 n VAL . 427  C 427  
C 428  3 n ARG . 428  C 428  
C 429  3 n CYS . 429  C 429  
C 430  3 n THR . 430  C 430  
C 431  3 n SER . 431  C 431  
C 432  3 n GLY . 432  C 432  
C 433  3 n TRP . 433  C 433  
C 434  3 n GLU . 434  C 434  
C 435  3 n ARG . 435  C 435  
C 436  3 n ALA . 436  C 436  
C 437  3 n LYS . 437  C 437  
C 438  3 n VAL . 438  C 438  
C 439  3 n LEU . 439  C 439  
C 440  3 n GLY . 440  C 440  
C 441  3 n TYR . 441  C 441  
C 442  3 n ARG . 442  C 442  
C 443  3 n SER . 443  C 443  
C 444  3 n SER . 444  C 444  
C 445  3 n ASN . 445  C 445  
C 446  3 n ASN . 446  C 446  
C 447  3 n LYS . 447  C 447  
C 448  3 n MET . 448  C 448  
C 449  3 n THR . 449  C 449  
C 450  3 n ILE . 450  C 450  
C 451  3 n GLU . 451  C 451  
C 452  3 n VAL . 452  C 452  
C 453  3 n GLU . 453  C 453  
C 454  3 n LEU . 454  C 454  
C 455  3 n VAL . 455  C 455  
C 456  3 n ASP . 456  C 456  
C 457  3 n ILE . 457  C 457  
C 458  3 n GLY . 458  C 458  
C 459  3 n ASP . 459  C 459  
C 460  3 n ILE . 460  C 460  
C 461  3 n ILE . 461  C 461  
C 462  3 n ARG . 462  C 462  
C 463  3 n VAL . 463  C 463  
C 464  3 n SER . 464  C 464  
C 465  3 n GLN . 465  C 465  
C 466  3 n GLN . 466  C 466  
C 467  3 n ASN . 467  C 467  
C 468  3 n VAL . 468  C 468  
C 469  3 n LYS . 469  C 469  
C 470  3 n PHE . 470  C 470  
C 471  3 n LEU . 471  C 471  
C 472  3 n ILE . 472  C 472  
C 473  3 n LYS . 473  C 473  
C 474  3 n PRO . 474  C 474  
C 475  3 n PHE . 475  C 475  
C 476  3 n ALA . 476  C 476  
C 477  3 n LEU . 477  C 477  
C 478  3 n LEU . 478  C 478  
C 479  3 n PRO . 479  C 479  
C 480  3 n ARG . 480  C 480  
C 481  3 n GLN . 481  C 481  
C 482  3 n CYS . 482  C 482  
C 483  3 n LEU . 483  C 483  
C 484  3 n ALA . 484  C 484  
C 485  3 n GLY . 485  C 485  
C 486  3 n ARG . 486  C 486  
C 487  3 n LEU . 487  C 487  
C 488  3 n ALA . 488  C 488  
C 489  3 n PHE . 489  C 489  
C 490  3 n ILE . 490  C 490  
C 491  3 n THR . 491  C 491  
C 492  3 n GLN . 492  C 492  
C 493  3 n CYS . 493  C 493  
C 494  3 n LYS . 494  C 494  
C 495  3 n SER . 495  C 495  
C 496  3 n PRO . 496  C 496  
C 497  3 n ASN . 497  C 497  
C 498  3 n TRP . 498  C 498  
C 499  3 n THR . 499  C 499  
C 500  3 n ALA . 500  C 500  
C 501  3 n GLU . 501  C 501  
C 502  3 n VAL . 502  C 502  
C 503  3 n VAL . 503  C 503  
C 504  3 n ASN . 504  C 504  
C 505  3 n PHE . 505  C 505  
C 506  3 n PHE . 506  C 506  
C 507  3 n HIS . 507  C 507  
C 508  3 n ASP . 508  C 508  
C 509  3 n MET . 509  C 509  
C 510  3 n ILE . 510  C 510  
C 511  3 n LEU . 511  C 511  
C 512  3 n LEU . 512  C 512  
C 513  3 n ARG . 513  C 513  
C 514  3 n LEU . 514  C 514  
C 515  3 n LEU . 515  C 515  
C 516  3 n TYR . 516  C 516  
C 517  3 n ALA . 517  C 517  
C 518  3 n LYS . 518  C 518  
C 519  3 n VAL . 519  C 519  
C 520  3 n GLU . 520  C 520  
C 521  3 n ALA . 521  C 521  
C 522  3 n ILE . 522  C 522  
C 523  3 n LYS . 523  C 523  
C 524  3 n ASN . 524  C 524  
C 525  3 n ASN . 525  C 525  
C 526  3 n THR . 526  C 526  
C 527  3 n ALA . 527  C 527  
C 528  3 n TYR . 528  C 528  
C 529  3 n LEU . 529  C 529  
C 530  3 n VAL . 530  C 530  
C 531  3 n LEU . 531  C 531  
C 532  3 n VAL . 532  C 532  
C 533  3 n ASP . 533  C 533  
C 534  3 n THR . 534  C 534  
C 535  3 n GLU . 535  C 535  
C 536  3 n SER . 536  C 536  
C 537  3 n GLN . 537  C 537  
C 538  3 n GLY . 538  C 538  
C 539  3 n HIS . 539  C 539  
C 540  3 n THR . 540  C 540  
C 541  3 n VAL . 541  C 541  
C 542  3 n ASN . 542  C 542  
C 543  3 n LEU . 543  C 543  
C 544  3 n ASN . 544  C 544  
C 545  3 n ARG . 545  C 545  
C 546  3 n SER . 546  C 546  
C 547  3 n LEU . 547  C 547  
C 548  3 n ILE . 548  C 548  
C 549  3 n GLU . 549  C 549  
C 550  3 n THR . 550  C 550  
C 551  3 n GLY . 551  C 551  
C 552  3 n TRP . 552  C 552  
C 553  3 n VAL . 553  C 553  
C 554  3 n ARG . 554  C 554  
C 555  3 n ARG . 555  C 555  
C 556  3 n CYS . 556  C 556  
C 557  3 n THR . 557  C 557  
C 558  3 n SER . 558  C 558  
C 559  3 n ALA . 559  C 559  
D 1    4 n C   . 1    D 1    
D 2    4 n U   . 2    D 2    
D 3    4 n G   . 3    D 3    
D 4    4 n A   . 4    D 4    
D 5    4 n C   . 5    D 5    
D 6    4 n U   . 6    D 6    
D 7    4 n A   . 7    D 7    
D 8    4 n C   . 8    D 8    
D 9    4 n C   . 9    D 9    
D 10   4 n G   . 10   D 10   
D 11   4 n A   . 11   D 11   
D 12   4 n A   . 12   D 12   
D 13   4 n G   . 13   D 13   
D 14   4 n U   . 14   D 14   
D 15   4 n A   . 15   D 15   
D 16   4 n C   . 16   D 16   
D 17   4 n U   . 17   D 17   
D 18   4 n A   . 18   D 18   
D 19   4 n C   . 19   D 19   
D 20   4 n G   . 20   D 20   
#
_software.classification other
_software.date           ?
_software.description    "Structure prediction"
_software.name           AlphaFold
_software.pdbx_ordinal   1
_software.type           package
_software.version        "AlphaFold-beta-20231127 (be2c21f9-b611-4c21-bfc0-bc05c526bf76 @ 2024-05-28 23:44:14)"
#
loop_
_struct_asym.entity_id
_struct_asym.id
1 A 
2 B 
3 C 
4 D 
#
loop_
_atom_site.group_PDB
_atom_site.id
_atom_site.type_symbol
_atom_site.label_atom_id
_atom_site.label_alt_id
_atom_site.label_comp_id
_atom_site.label_asym_id
_atom_site.label_entity_id
_atom_site.label_seq_id
_atom_site.pdbx_PDB_ins_code
_atom_site.Cartn_x
_atom_site.Cartn_y
_atom_site.Cartn_z
_atom_site.occupancy
_atom_site.B_iso_or_equiv
_atom_site.auth_seq_id
_atom_site.auth_asym_id
_atom_site.pdbx_PDB_model_num
ATOM 1     N N     . MET A 1 1    ? 21.648  47.843  0.846   1.00 28.08 1    A 1 
ATOM 2     C CA    . MET A 1 1    ? 21.029  46.523  0.578   1.00 32.49 1    A 1 
ATOM 3     C C     . MET A 1 1    ? 19.578  46.677  0.959   1.00 34.42 1    A 1 
ATOM 4     O O     . MET A 1 1    ? 19.343  47.145  2.069   1.00 32.29 1    A 1 
ATOM 5     C CB    . MET A 1 1    ? 21.665  45.403  1.410   1.00 31.42 1    A 1 
ATOM 6     C CG    . MET A 1 1    ? 22.983  44.925  0.830   1.00 29.22 1    A 1 
ATOM 7     S SD    . MET A 1 1    ? 23.756  43.634  1.854   1.00 27.13 1    A 1 
ATOM 8     C CE    . MET A 1 1    ? 25.230  43.280  0.873   1.00 23.92 1    A 1 
ATOM 9     N N     . ASP A 1 2    ? 18.651  46.375  0.061   1.00 39.21 2    A 1 
ATOM 10    C CA    . ASP A 1 2    ? 17.242  46.622  0.337   1.00 41.79 2    A 1 
ATOM 11    C C     . ASP A 1 2    ? 16.768  45.730  1.470   1.00 42.04 2    A 1 
ATOM 12    O O     . ASP A 1 2    ? 17.035  44.527  1.505   1.00 40.31 2    A 1 
ATOM 13    C CB    . ASP A 1 2    ? 16.398  46.449  -0.933  1.00 39.19 2    A 1 
ATOM 14    C CG    . ASP A 1 2    ? 16.592  47.610  -1.911  1.00 35.87 2    A 1 
ATOM 15    O OD1   . ASP A 1 2    ? 16.833  48.736  -1.424  1.00 34.53 2    A 1 
ATOM 16    O OD2   . ASP A 1 2    ? 16.591  47.336  -3.123  1.00 34.35 2    A 1 
ATOM 17    N N     . GLN A 1 3    ? 16.096  46.349  2.422   1.00 42.50 3    A 1 
ATOM 18    C CA    . GLN A 1 3    ? 15.723  45.739  3.698   1.00 44.78 3    A 1 
ATOM 19    C C     . GLN A 1 3    ? 14.776  44.549  3.496   1.00 46.14 3    A 1 
ATOM 20    O O     . GLN A 1 3    ? 14.893  43.543  4.190   1.00 45.13 3    A 1 
ATOM 21    C CB    . GLN A 1 3    ? 15.129  46.853  4.565   1.00 44.14 3    A 1 
ATOM 22    C CG    . GLN A 1 3    ? 15.349  46.648  6.065   1.00 42.85 3    A 1 
ATOM 23    C CD    . GLN A 1 3    ? 15.411  47.979  6.842   1.00 39.03 3    A 1 
ATOM 24    O OE1   . GLN A 1 3    ? 15.369  49.057  6.281   1.00 38.22 3    A 1 
ATOM 25    N NE2   . GLN A 1 3    ? 15.566  47.936  8.137   1.00 36.87 3    A 1 
ATOM 26    N N     . GLU A 1 4    ? 13.954  44.623  2.474   1.00 41.62 4    A 1 
ATOM 27    C CA    . GLU A 1 4    ? 13.059  43.539  2.057   1.00 42.27 4    A 1 
ATOM 28    C C     . GLU A 1 4    ? 13.811  42.252  1.677   1.00 41.72 4    A 1 
ATOM 29    O O     . GLU A 1 4    ? 13.342  41.153  1.957   1.00 41.20 4    A 1 
ATOM 30    C CB    . GLU A 1 4    ? 12.236  43.990  0.841   1.00 41.63 4    A 1 
ATOM 31    C CG    . GLU A 1 4    ? 11.221  45.084  1.170   1.00 40.41 4    A 1 
ATOM 32    C CD    . GLU A 1 4    ? 10.361  45.476  -0.039  1.00 37.87 4    A 1 
ATOM 33    O OE1   . GLU A 1 4    ? 9.252   46.017  0.192   1.00 34.51 4    A 1 
ATOM 34    O OE2   . GLU A 1 4    ? 10.810  45.255  -1.181  1.00 36.63 4    A 1 
ATOM 35    N N     . VAL A 1 5    ? 14.988  42.376  1.077   1.00 46.16 5    A 1 
ATOM 36    C CA    . VAL A 1 5    ? 15.806  41.219  0.697   1.00 46.55 5    A 1 
ATOM 37    C C     . VAL A 1 5    ? 16.392  40.547  1.934   1.00 46.38 5    A 1 
ATOM 38    O O     . VAL A 1 5    ? 16.455  39.320  1.993   1.00 45.19 5    A 1 
ATOM 39    C CB    . VAL A 1 5    ? 16.921  41.630  -0.286  1.00 45.60 5    A 1 
ATOM 40    C CG1   . VAL A 1 5    ? 17.781  40.441  -0.705  1.00 42.35 5    A 1 
ATOM 41    C CG2   . VAL A 1 5    ? 16.340  42.239  -1.568  1.00 44.89 5    A 1 
ATOM 42    N N     . MET A 1 6    ? 16.811  41.322  2.931   1.00 46.29 6    A 1 
ATOM 43    C CA    . MET A 1 6    ? 17.309  40.775  4.196   1.00 47.23 6    A 1 
ATOM 44    C C     . MET A 1 6    ? 16.203  40.072  4.974   1.00 46.85 6    A 1 
ATOM 45    O O     . MET A 1 6    ? 16.428  38.979  5.491   1.00 46.54 6    A 1 
ATOM 46    C CB    . MET A 1 6    ? 17.929  41.896  5.042   1.00 46.69 6    A 1 
ATOM 47    C CG    . MET A 1 6    ? 19.346  42.256  4.612   1.00 45.43 6    A 1 
ATOM 48    S SD    . MET A 1 6    ? 20.603  41.031  5.095   1.00 41.15 6    A 1 
ATOM 49    C CE    . MET A 1 6    ? 21.939  42.118  5.633   1.00 38.39 6    A 1 
ATOM 50    N N     . ASP A 1 7    ? 15.009  40.636  5.017   1.00 43.85 7    A 1 
ATOM 51    C CA    . ASP A 1 7    ? 13.858  40.037  5.696   1.00 44.34 7    A 1 
ATOM 52    C C     . ASP A 1 7    ? 13.425  38.706  5.061   1.00 43.12 7    A 1 
ATOM 53    O O     . ASP A 1 7    ? 12.948  37.824  5.765   1.00 42.45 7    A 1 
ATOM 54    C CB    . ASP A 1 7    ? 12.687  41.034  5.716   1.00 43.90 7    A 1 
ATOM 55    C CG    . ASP A 1 7    ? 12.746  42.044  6.866   1.00 42.33 7    A 1 
ATOM 56    O OD1   . ASP A 1 7    ? 13.296  41.717  7.941   1.00 40.92 7    A 1 
ATOM 57    O OD2   . ASP A 1 7    ? 12.101  43.110  6.762   1.00 42.54 7    A 1 
ATOM 58    N N     . PHE A 1 8    ? 13.644  38.538  3.768   1.00 41.77 8    A 1 
ATOM 59    C CA    . PHE A 1 8    ? 13.334  37.295  3.066   1.00 41.47 8    A 1 
ATOM 60    C C     . PHE A 1 8    ? 14.218  36.113  3.503   1.00 40.16 8    A 1 
ATOM 61    O O     . PHE A 1 8    ? 13.788  34.962  3.462   1.00 39.04 8    A 1 
ATOM 62    C CB    . PHE A 1 8    ? 13.465  37.535  1.559   1.00 40.23 8    A 1 
ATOM 63    C CG    . PHE A 1 8    ? 12.837  36.452  0.713   1.00 38.72 8    A 1 
ATOM 64    C CD1   . PHE A 1 8    ? 13.585  35.342  0.288   1.00 36.94 8    A 1 
ATOM 65    C CD2   . PHE A 1 8    ? 11.471  36.539  0.356   1.00 37.37 8    A 1 
ATOM 66    C CE1   . PHE A 1 8    ? 12.987  34.334  -0.486  1.00 34.79 8    A 1 
ATOM 67    C CE2   . PHE A 1 8    ? 10.876  35.536  -0.410  1.00 34.72 8    A 1 
ATOM 68    C CZ    . PHE A 1 8    ? 11.630  34.438  -0.830  1.00 34.26 8    A 1 
ATOM 69    N N     . PHE A 1 9    ? 15.466  36.380  3.922   1.00 44.61 9    A 1 
ATOM 70    C CA    . PHE A 1 9    ? 16.389  35.349  4.390   1.00 44.26 9    A 1 
ATOM 71    C C     . PHE A 1 9    ? 16.374  35.147  5.902   1.00 43.59 9    A 1 
ATOM 72    O O     . PHE A 1 9    ? 17.057  34.251  6.413   1.00 40.51 9    A 1 
ATOM 73    C CB    . PHE A 1 9    ? 17.810  35.634  3.878   1.00 42.23 9    A 1 
ATOM 74    C CG    . PHE A 1 9    ? 17.945  35.447  2.389   1.00 40.98 9    A 1 
ATOM 75    C CD1   . PHE A 1 9    ? 17.952  34.158  1.836   1.00 37.74 9    A 1 
ATOM 76    C CD2   . PHE A 1 9    ? 17.967  36.560  1.538   1.00 38.90 9    A 1 
ATOM 77    C CE1   . PHE A 1 9    ? 17.915  33.982  0.452   1.00 35.93 9    A 1 
ATOM 78    C CE2   . PHE A 1 9    ? 17.932  36.388  0.151   1.00 36.67 9    A 1 
ATOM 79    C CZ    . PHE A 1 9    ? 17.880  35.099  -0.385  1.00 37.38 9    A 1 
ATOM 80    N N     . ASP A 1 10   ? 15.621  35.948  6.631   1.00 39.49 10   A 1 
ATOM 81    C CA    . ASP A 1 10   ? 15.461  35.751  8.061   1.00 40.93 10   A 1 
ATOM 82    C C     . ASP A 1 10   ? 14.450  34.636  8.317   1.00 39.52 10   A 1 
ATOM 83    O O     . ASP A 1 10   ? 13.257  34.848  8.515   1.00 39.34 10   A 1 
ATOM 84    C CB    . ASP A 1 10   ? 15.126  37.076  8.764   1.00 41.25 10   A 1 
ATOM 85    C CG    . ASP A 1 10   ? 15.297  36.964  10.280  1.00 37.53 10   A 1 
ATOM 86    O OD1   . ASP A 1 10   ? 15.667  35.868  10.779  1.00 36.65 10   A 1 
ATOM 87    O OD2   . ASP A 1 10   ? 15.056  37.976  10.973  1.00 37.74 10   A 1 
ATOM 88    N N     . PHE A 1 11   ? 14.970  33.397  8.342   1.00 43.05 11   A 1 
ATOM 89    C CA    . PHE A 1 11   ? 14.188  32.184  8.598   1.00 41.96 11   A 1 
ATOM 90    C C     . PHE A 1 11   ? 13.437  32.180  9.950   1.00 41.43 11   A 1 
ATOM 91    O O     . PHE A 1 11   ? 12.650  31.276  10.202  1.00 38.69 11   A 1 
ATOM 92    C CB    . PHE A 1 11   ? 15.123  30.966  8.550   1.00 39.28 11   A 1 
ATOM 93    C CG    . PHE A 1 11   ? 15.678  30.633  7.184   1.00 38.06 11   A 1 
ATOM 94    C CD1   . PHE A 1 11   ? 14.902  29.888  6.267   1.00 35.22 11   A 1 
ATOM 95    C CD2   . PHE A 1 11   ? 16.968  31.041  6.811   1.00 35.10 11   A 1 
ATOM 96    C CE1   . PHE A 1 11   ? 15.409  29.565  5.005   1.00 32.29 11   A 1 
ATOM 97    C CE2   . PHE A 1 11   ? 17.476  30.723  5.548   1.00 31.84 11   A 1 
ATOM 98    C CZ    . PHE A 1 11   ? 16.698  29.979  4.639   1.00 32.40 11   A 1 
ATOM 99    N N     . SER A 1 12   ? 13.701  33.141  10.826  1.00 41.81 12   A 1 
ATOM 100   C CA    . SER A 1 12   ? 13.001  33.259  12.103  1.00 41.57 12   A 1 
ATOM 101   C C     . SER A 1 12   ? 11.601  33.859  11.962  1.00 41.58 12   A 1 
ATOM 102   O O     . SER A 1 12   ? 10.729  33.572  12.795  1.00 40.60 12   A 1 
ATOM 103   C CB    . SER A 1 12   ? 13.834  34.085  13.085  1.00 41.05 12   A 1 
ATOM 104   O OG    . SER A 1 12   ? 13.869  35.461  12.750  1.00 38.88 12   A 1 
ATOM 105   N N     . LYS A 1 13   ? 11.359  34.651  10.935  1.00 40.04 13   A 1 
ATOM 106   C CA    . LYS A 1 13   ? 10.043  35.231  10.678  1.00 41.59 13   A 1 
ATOM 107   C C     . LYS A 1 13   ? 9.155   34.201  9.988   1.00 40.65 13   A 1 
ATOM 108   O O     . LYS A 1 13   ? 9.549   33.587  9.006   1.00 39.45 13   A 1 
ATOM 109   C CB    . LYS A 1 13   ? 10.151  36.538  9.880   1.00 41.32 13   A 1 
ATOM 110   C CG    . LYS A 1 13   ? 10.748  37.672  10.724  1.00 39.73 13   A 1 
ATOM 111   C CD    . LYS A 1 13   ? 10.832  38.975  9.924   1.00 38.97 13   A 1 
ATOM 112   C CE    . LYS A 1 13   ? 11.465  40.093  10.760  1.00 35.45 13   A 1 
ATOM 113   N NZ    . LYS A 1 13   ? 11.754  41.284  9.948   1.00 33.27 13   A 1 
ATOM 114   N N     . GLU A 1 14   ? 7.949   34.029  10.496  1.00 38.81 14   A 1 
ATOM 115   C CA    . GLU A 1 14   ? 6.937   33.233  9.815   1.00 38.51 14   A 1 
ATOM 116   C C     . GLU A 1 14   ? 6.672   33.838  8.437   1.00 36.91 14   A 1 
ATOM 117   O O     . GLU A 1 14   ? 6.087   34.910  8.319   1.00 36.70 14   A 1 
ATOM 118   C CB    . GLU A 1 14   ? 5.627   33.157  10.621  1.00 37.88 14   A 1 
ATOM 119   C CG    . GLU A 1 14   ? 5.683   32.187  11.806  1.00 36.09 14   A 1 
ATOM 120   C CD    . GLU A 1 14   ? 4.328   32.020  12.523  1.00 33.63 14   A 1 
ATOM 121   O OE1   . GLU A 1 14   ? 4.134   30.966  13.169  1.00 30.44 14   A 1 
ATOM 122   O OE2   . GLU A 1 14   ? 3.477   32.932  12.438  1.00 32.48 14   A 1 
ATOM 123   N N     . LEU A 1 15   ? 7.104   33.133  7.406   1.00 38.74 15   A 1 
ATOM 124   C CA    . LEU A 1 15   ? 6.739   33.449  6.033   1.00 38.88 15   A 1 
ATOM 125   C C     . LEU A 1 15   ? 5.225   33.277  5.909   1.00 38.91 15   A 1 
ATOM 126   O O     . LEU A 1 15   ? 4.713   32.195  5.631   1.00 37.80 15   A 1 
ATOM 127   C CB    . LEU A 1 15   ? 7.527   32.551  5.061   1.00 37.16 15   A 1 
ATOM 128   C CG    . LEU A 1 15   ? 8.899   33.133  4.662   1.00 34.66 15   A 1 
ATOM 129   C CD1   . LEU A 1 15   ? 9.840   32.026  4.215   1.00 32.50 15   A 1 
ATOM 130   C CD2   . LEU A 1 15   ? 8.747   34.134  3.516   1.00 33.44 15   A 1 
ATOM 131   N N     . LYS A 1 16   ? 4.497   34.369  6.128   1.00 35.09 16   A 1 
ATOM 132   C CA    . LYS A 1 16   ? 3.095   34.427  5.739   1.00 34.79 16   A 1 
ATOM 133   C C     . LYS A 1 16   ? 3.062   34.197  4.236   1.00 33.68 16   A 1 
ATOM 134   O O     . LYS A 1 16   ? 3.683   34.948  3.488   1.00 33.34 16   A 1 
ATOM 135   C CB    . LYS A 1 16   ? 2.454   35.773  6.105   1.00 34.97 16   A 1 
ATOM 136   C CG    . LYS A 1 16   ? 2.039   35.827  7.581   1.00 33.73 16   A 1 
ATOM 137   C CD    . LYS A 1 16   ? 1.330   37.149  7.895   1.00 31.70 16   A 1 
ATOM 138   C CE    . LYS A 1 16   ? 0.849   37.169  9.340   1.00 28.12 16   A 1 
ATOM 139   N NZ    . LYS A 1 16   ? 0.209   38.452  9.695   1.00 25.35 16   A 1 
ATOM 140   N N     . ARG A 1 17   ? 2.313   33.196  3.809   1.00 35.10 17   A 1 
ATOM 141   C CA    . ARG A 1 17   ? 1.959   33.009  2.404   1.00 35.05 17   A 1 
ATOM 142   C C     . ARG A 1 17   ? 1.156   34.226  1.937   1.00 34.05 17   A 1 
ATOM 143   O O     . ARG A 1 17   ? -0.067  34.235  1.986   1.00 33.15 17   A 1 
ATOM 144   C CB    . ARG A 1 17   ? 1.147   31.718  2.202   1.00 33.83 17   A 1 
ATOM 145   C CG    . ARG A 1 17   ? 2.022   30.463  2.107   1.00 32.41 17   A 1 
ATOM 146   C CD    . ARG A 1 17   ? 1.115   29.255  1.849   1.00 31.27 17   A 1 
ATOM 147   N NE    . ARG A 1 17   ? 1.889   28.061  1.485   1.00 28.19 17   A 1 
ATOM 148   C CZ    . ARG A 1 17   ? 1.397   26.925  1.020   1.00 26.16 17   A 1 
ATOM 149   N NH1   . ARG A 1 17   ? 0.112   26.684  0.988   1.00 24.16 17   A 1 
ATOM 150   N NH2   . ARG A 1 17   ? 2.189   26.011  0.559   1.00 22.44 17   A 1 
ATOM 151   N N     . VAL A 1 18   ? 1.864   35.261  1.527   1.00 31.44 18   A 1 
ATOM 152   C CA    . VAL A 1 18   ? 1.250   36.343  0.773   1.00 31.70 18   A 1 
ATOM 153   C C     . VAL A 1 18   ? 0.997   35.767  -0.612  1.00 30.54 18   A 1 
ATOM 154   O O     . VAL A 1 18   ? 1.933   35.326  -1.274  1.00 29.29 18   A 1 
ATOM 155   C CB    . VAL A 1 18   ? 2.123   37.612  0.747   1.00 30.18 18   A 1 
ATOM 156   C CG1   . VAL A 1 18   ? 1.367   38.748  0.063   1.00 27.51 18   A 1 
ATOM 157   C CG2   . VAL A 1 18   ? 2.475   38.063  2.171   1.00 29.37 18   A 1 
ATOM 158   N N     . ALA A 1 19   ? -0.257  35.710  -1.017  1.00 28.48 19   A 1 
ATOM 159   C CA    . ALA A 1 19   ? -0.686  35.044  -2.244  1.00 28.53 19   A 1 
ATOM 160   C C     . ALA A 1 19   ? 0.024   35.555  -3.510  1.00 28.49 19   A 1 
ATOM 161   O O     . ALA A 1 19   ? 0.350   34.784  -4.403  1.00 27.06 19   A 1 
ATOM 162   C CB    . ALA A 1 19   ? -2.203  35.226  -2.363  1.00 26.50 19   A 1 
ATOM 163   N N     . ALA A 1 20   ? 0.234   36.853  -3.582  1.00 27.13 20   A 1 
ATOM 164   C CA    . ALA A 1 20   ? 0.928   37.466  -4.696  1.00 26.93 20   A 1 
ATOM 165   C C     . ALA A 1 20   ? 2.444   37.279  -4.517  1.00 26.81 20   A 1 
ATOM 166   O O     . ALA A 1 20   ? 3.107   38.111  -3.912  1.00 25.84 20   A 1 
ATOM 167   C CB    . ALA A 1 20   ? 0.497   38.935  -4.798  1.00 25.55 20   A 1 
ATOM 168   N N     . ALA A 1 21   ? 2.983   36.195  -5.068  1.00 26.75 21   A 1 
ATOM 169   C CA    . ALA A 1 21   ? 4.429   36.070  -5.234  1.00 26.77 21   A 1 
ATOM 170   C C     . ALA A 1 21   ? 4.915   37.316  -5.998  1.00 26.71 21   A 1 
ATOM 171   O O     . ALA A 1 21   ? 4.405   37.586  -7.087  1.00 25.72 21   A 1 
ATOM 172   C CB    . ALA A 1 21   ? 4.753   34.771  -5.969  1.00 25.17 21   A 1 
ATOM 173   N N     . PRO A 1 22   ? 5.849   38.107  -5.444  1.00 24.74 22   A 1 
ATOM 174   C CA    . PRO A 1 22   ? 6.273   39.341  -6.073  1.00 25.23 22   A 1 
ATOM 175   C C     . PRO A 1 22   ? 6.863   39.035  -7.455  1.00 25.62 22   A 1 
ATOM 176   O O     . PRO A 1 22   ? 7.823   38.282  -7.583  1.00 24.12 22   A 1 
ATOM 177   C CB    . PRO A 1 22   ? 7.265   39.993  -5.100  1.00 23.26 22   A 1 
ATOM 178   C CG    . PRO A 1 22   ? 7.734   38.840  -4.217  1.00 22.91 22   A 1 
ATOM 179   C CD    . PRO A 1 22   ? 6.539   37.902  -4.178  1.00 25.09 22   A 1 
ATOM 180   N N     . GLN A 1 23   ? 6.287   39.623  -8.477  1.00 25.34 23   A 1 
ATOM 181   C CA    . GLN A 1 23   ? 6.645   39.346  -9.871  1.00 25.42 23   A 1 
ATOM 182   C C     . GLN A 1 23   ? 8.119   39.625  -10.193 1.00 25.28 23   A 1 
ATOM 183   O O     . GLN A 1 23   ? 8.688   38.971  -11.060 1.00 24.51 23   A 1 
ATOM 184   C CB    . GLN A 1 23   ? 5.787   40.221  -10.798 1.00 25.15 23   A 1 
ATOM 185   C CG    . GLN A 1 23   ? 4.329   39.774  -10.933 1.00 23.31 23   A 1 
ATOM 186   C CD    . GLN A 1 23   ? 3.556   40.664  -11.913 1.00 21.91 23   A 1 
ATOM 187   O OE1   . GLN A 1 23   ? 3.984   41.750  -12.279 1.00 21.62 23   A 1 
ATOM 188   N NE2   . GLN A 1 23   ? 2.394   40.251  -12.354 1.00 21.57 23   A 1 
ATOM 189   N N     . GLY A 1 24   ? 8.712   40.624  -9.551  1.00 27.53 24   A 1 
ATOM 190   C CA    . GLY A 1 24   ? 9.761   41.424  -10.145 1.00 26.46 24   A 1 
ATOM 191   C C     . GLY A 1 24   ? 11.167  40.831  -10.276 1.00 26.60 24   A 1 
ATOM 192   O O     . GLY A 1 24   ? 11.851  41.166  -11.237 1.00 25.04 24   A 1 
ATOM 193   N N     . TYR A 1 25   ? 11.651  40.056  -9.303  1.00 23.60 25   A 1 
ATOM 194   C CA    . TYR A 1 25   ? 13.107  40.016  -9.123  1.00 24.28 25   A 1 
ATOM 195   C C     . TYR A 1 25   ? 13.888  39.081  -10.041 1.00 24.21 25   A 1 
ATOM 196   O O     . TYR A 1 25   ? 15.050  39.371  -10.336 1.00 23.06 25   A 1 
ATOM 197   C CB    . TYR A 1 25   ? 13.454  39.742  -7.658  1.00 23.37 25   A 1 
ATOM 198   C CG    . TYR A 1 25   ? 13.479  41.002  -6.831  1.00 21.96 25   A 1 
ATOM 199   C CD1   . TYR A 1 25   ? 14.578  41.878  -6.916  1.00 20.84 25   A 1 
ATOM 200   C CD2   . TYR A 1 25   ? 12.407  41.322  -5.979  1.00 19.86 25   A 1 
ATOM 201   C CE1   . TYR A 1 25   ? 14.604  43.055  -6.163  1.00 18.37 25   A 1 
ATOM 202   C CE2   . TYR A 1 25   ? 12.423  42.499  -5.221  1.00 18.60 25   A 1 
ATOM 203   C CZ    . TYR A 1 25   ? 13.527  43.366  -5.311  1.00 17.92 25   A 1 
ATOM 204   O OH    . TYR A 1 25   ? 13.543  44.521  -4.572  1.00 16.61 25   A 1 
ATOM 205   N N     . ILE A 1 26   ? 13.330  37.972  -10.462 1.00 26.76 26   A 1 
ATOM 206   C CA    . ILE A 1 26   ? 14.067  37.069  -11.344 1.00 27.28 26   A 1 
ATOM 207   C C     . ILE A 1 26   ? 13.934  37.588  -12.768 1.00 27.59 26   A 1 
ATOM 208   O O     . ILE A 1 26   ? 12.938  37.327  -13.440 1.00 26.46 26   A 1 
ATOM 209   C CB    . ILE A 1 26   ? 13.670  35.591  -11.158 1.00 26.33 26   A 1 
ATOM 210   C CG1   . ILE A 1 26   ? 13.877  35.187  -9.679  1.00 24.64 26   A 1 
ATOM 211   C CG2   . ILE A 1 26   ? 14.515  34.697  -12.085 1.00 26.66 26   A 1 
ATOM 212   C CD1   . ILE A 1 26   ? 13.525  33.745  -9.355  1.00 24.11 26   A 1 
ATOM 213   N N     . SER A 1 27   ? 14.951  38.312  -13.207 1.00 25.00 27   A 1 
ATOM 214   C CA    . SER A 1 27   ? 15.153  38.652  -14.609 1.00 25.33 27   A 1 
ATOM 215   C C     . SER A 1 27   ? 15.576  37.390  -15.363 1.00 25.37 27   A 1 
ATOM 216   O O     . SER A 1 27   ? 16.732  37.242  -15.735 1.00 24.53 27   A 1 
ATOM 217   C CB    . SER A 1 27   ? 16.186  39.785  -14.743 1.00 24.06 27   A 1 
ATOM 218   O OG    . SER A 1 27   ? 17.419  39.392  -14.206 1.00 22.58 27   A 1 
ATOM 219   N N     . SER A 1 28   ? 14.657  36.436  -15.518 1.00 26.58 28   A 1 
ATOM 220   C CA    . SER A 1 28   ? 14.812  35.385  -16.497 1.00 26.93 28   A 1 
ATOM 221   C C     . SER A 1 28   ? 14.850  36.023  -17.884 1.00 27.18 28   A 1 
ATOM 222   O O     . SER A 1 28   ? 14.193  37.036  -18.122 1.00 25.43 28   A 1 
ATOM 223   C CB    . SER A 1 28   ? 13.690  34.348  -16.393 1.00 25.27 28   A 1 
ATOM 224   O OG    . SER A 1 28   ? 12.451  34.966  -16.189 1.00 23.60 28   A 1 
ATOM 225   N N     . ASP A 1 29   ? 15.643  35.452  -18.760 1.00 26.80 29   A 1 
ATOM 226   C CA    . ASP A 1 29   ? 15.741  35.953  -20.127 1.00 27.21 29   A 1 
ATOM 227   C C     . ASP A 1 29   ? 14.333  35.930  -20.750 1.00 26.68 29   A 1 
ATOM 228   O O     . ASP A 1 29   ? 13.724  34.867  -20.817 1.00 25.63 29   A 1 
ATOM 229   C CB    . ASP A 1 29   ? 16.775  35.127  -20.910 1.00 26.19 29   A 1 
ATOM 230   C CG    . ASP A 1 29   ? 17.244  35.786  -22.207 1.00 23.58 29   A 1 
ATOM 231   O OD1   . ASP A 1 29   ? 16.577  36.740  -22.675 1.00 22.89 29   A 1 
ATOM 232   O OD2   . ASP A 1 29   ? 18.285  35.347  -22.742 1.00 22.95 29   A 1 
ATOM 233   N N     . PRO A 1 30   ? 13.777  37.069  -21.167 1.00 29.05 30   A 1 
ATOM 234   C CA    . PRO A 1 30   ? 12.401  37.155  -21.623 1.00 28.15 30   A 1 
ATOM 235   C C     . PRO A 1 30   ? 12.106  36.251  -22.818 1.00 29.25 30   A 1 
ATOM 236   O O     . PRO A 1 30   ? 10.959  35.883  -23.029 1.00 27.77 30   A 1 
ATOM 237   C CB    . PRO A 1 30   ? 12.160  38.641  -21.937 1.00 25.48 30   A 1 
ATOM 238   C CG    . PRO A 1 30   ? 13.556  39.211  -22.131 1.00 25.33 30   A 1 
ATOM 239   C CD    . PRO A 1 30   ? 14.418  38.367  -21.193 1.00 28.08 30   A 1 
ATOM 240   N N     . ARG A 1 31   ? 13.133  35.839  -23.562 1.00 28.97 31   A 1 
ATOM 241   C CA    . ARG A 1 31   ? 12.993  34.896  -24.680 1.00 29.82 31   A 1 
ATOM 242   C C     . ARG A 1 31   ? 12.541  33.507  -24.222 1.00 30.02 31   A 1 
ATOM 243   O O     . ARG A 1 31   ? 11.707  32.913  -24.891 1.00 28.93 31   A 1 
ATOM 244   C CB    . ARG A 1 31   ? 14.321  34.782  -25.442 1.00 28.89 31   A 1 
ATOM 245   C CG    . ARG A 1 31   ? 14.664  36.072  -26.177 1.00 27.01 31   A 1 
ATOM 246   C CD    . ARG A 1 31   ? 15.943  35.862  -26.979 1.00 25.07 31   A 1 
ATOM 247   N NE    . ARG A 1 31   ? 16.304  37.071  -27.717 1.00 22.55 31   A 1 
ATOM 248   C CZ    . ARG A 1 31   ? 17.324  37.183  -28.580 1.00 21.37 31   A 1 
ATOM 249   N NH1   . ARG A 1 31   ? 18.116  36.180  -28.815 1.00 21.23 31   A 1 
ATOM 250   N NH2   . ARG A 1 31   ? 17.541  38.300  -29.204 1.00 19.74 31   A 1 
ATOM 251   N N     . LEU A 1 32   ? 13.047  33.039  -23.091 1.00 27.90 32   A 1 
ATOM 252   C CA    . LEU A 1 32   ? 12.650  31.746  -22.529 1.00 28.62 32   A 1 
ATOM 253   C C     . LEU A 1 32   ? 11.237  31.764  -21.920 1.00 28.44 32   A 1 
ATOM 254   O O     . LEU A 1 32   ? 10.592  30.724  -21.853 1.00 27.49 32   A 1 
ATOM 255   C CB    . LEU A 1 32   ? 13.681  31.332  -21.459 1.00 27.48 32   A 1 
ATOM 256   C CG    . LEU A 1 32   ? 14.909  30.639  -22.065 1.00 25.22 32   A 1 
ATOM 257   C CD1   . LEU A 1 32   ? 16.096  30.732  -21.111 1.00 23.89 32   A 1 
ATOM 258   C CD2   . LEU A 1 32   ? 14.629  29.158  -22.329 1.00 25.47 32   A 1 
ATOM 259   N N     . MET A 1 33   ? 10.754  32.919  -21.494 1.00 30.57 33   A 1 
ATOM 260   C CA    . MET A 1 33   ? 9.354   33.059  -21.075 1.00 30.73 33   A 1 
ATOM 261   C C     . MET A 1 33   ? 8.376   33.076  -22.258 1.00 30.63 33   A 1 
ATOM 262   O O     . MET A 1 33   ? 7.196   32.818  -22.064 1.00 29.49 33   A 1 
ATOM 263   C CB    . MET A 1 33   ? 9.155   34.337  -20.268 1.00 29.89 33   A 1 
ATOM 264   C CG    . MET A 1 33   ? 9.773   34.300  -18.869 1.00 26.86 33   A 1 
ATOM 265   S SD    . MET A 1 33   ? 8.655   35.006  -17.630 1.00 24.97 33   A 1 
ATOM 266   C CE    . MET A 1 33   ? 9.803   35.955  -16.642 1.00 22.17 33   A 1 
ATOM 267   N N     . ALA A 1 34   ? 8.847   33.416  -23.442 1.00 30.41 34   A 1 
ATOM 268   C CA    . ALA A 1 34   ? 7.980   33.612  -24.598 1.00 29.32 34   A 1 
ATOM 269   C C     . ALA A 1 34   ? 7.495   32.290  -25.210 1.00 30.13 34   A 1 
ATOM 270   O O     . ALA A 1 34   ? 6.432   32.270  -25.833 1.00 29.11 34   A 1 
ATOM 271   C CB    . ALA A 1 34   ? 8.721   34.460  -25.631 1.00 27.06 34   A 1 
ATOM 272   N N     . THR A 1 35   ? 8.252   31.204  -25.036 1.00 35.90 35   A 1 
ATOM 273   C CA    . THR A 1 35   ? 7.782   29.884  -25.438 1.00 36.17 35   A 1 
ATOM 274   C C     . THR A 1 35   ? 6.610   29.507  -24.538 1.00 36.04 35   A 1 
ATOM 275   O O     . THR A 1 35   ? 6.778   29.187  -23.367 1.00 34.13 35   A 1 
ATOM 276   C CB    . THR A 1 35   ? 8.890   28.827  -25.399 1.00 34.05 35   A 1 
ATOM 277   O OG1   . THR A 1 35   ? 9.736   28.997  -24.281 1.00 32.00 35   A 1 
ATOM 278   C CG2   . THR A 1 35   ? 9.765   28.964  -26.648 1.00 32.21 35   A 1 
ATOM 279   N N     . LYS A 1 36   ? 5.401   29.574  -25.091 1.00 39.38 36   A 1 
ATOM 280   C CA    . LYS A 1 36   ? 4.177   29.148  -24.416 1.00 39.91 36   A 1 
ATOM 281   C C     . LYS A 1 36   ? 4.366   27.700  -23.999 1.00 39.97 36   A 1 
ATOM 282   O O     . LYS A 1 36   ? 4.296   26.798  -24.827 1.00 38.19 36   A 1 
ATOM 283   C CB    . LYS A 1 36   ? 2.959   29.282  -25.333 1.00 37.97 36   A 1 
ATOM 284   C CG    . LYS A 1 36   ? 2.441   30.729  -25.463 1.00 35.26 36   A 1 
ATOM 285   C CD    . LYS A 1 36   ? 1.217   30.739  -26.371 1.00 33.39 36   A 1 
ATOM 286   C CE    . LYS A 1 36   ? 0.637   32.147  -26.495 1.00 29.15 36   A 1 
ATOM 287   N NZ    . LYS A 1 36   ? -0.475  32.192  -27.472 1.00 26.48 36   A 1 
ATOM 288   N N     . PHE A 1 37   ? 4.603   27.513  -22.731 1.00 42.35 37   A 1 
ATOM 289   C CA    . PHE A 1 37   ? 4.598   26.188  -22.152 1.00 42.71 37   A 1 
ATOM 290   C C     . PHE A 1 37   ? 3.175   25.666  -22.263 1.00 43.72 37   A 1 
ATOM 291   O O     . PHE A 1 37   ? 2.297   26.085  -21.504 1.00 41.82 37   A 1 
ATOM 292   C CB    . PHE A 1 37   ? 5.103   26.257  -20.711 1.00 39.82 37   A 1 
ATOM 293   C CG    . PHE A 1 37   ? 5.277   24.888  -20.102 1.00 36.74 37   A 1 
ATOM 294   C CD1   . PHE A 1 37   ? 4.211   24.258  -19.444 1.00 33.86 37   A 1 
ATOM 295   C CD2   . PHE A 1 37   ? 6.508   24.225  -20.227 1.00 33.88 37   A 1 
ATOM 296   C CE1   . PHE A 1 37   ? 4.368   22.966  -18.921 1.00 29.75 37   A 1 
ATOM 297   C CE2   . PHE A 1 37   ? 6.673   22.938  -19.705 1.00 30.28 37   A 1 
ATOM 298   C CZ    . PHE A 1 37   ? 5.599   22.306  -19.056 1.00 29.76 37   A 1 
ATOM 299   N N     . LYS A 1 38   ? 2.929   24.804  -23.236 1.00 47.63 38   A 1 
ATOM 300   C CA    . LYS A 1 38   ? 1.661   24.112  -23.315 1.00 48.76 38   A 1 
ATOM 301   C C     . LYS A 1 38   ? 1.691   23.015  -22.268 1.00 49.73 38   A 1 
ATOM 302   O O     . LYS A 1 38   ? 2.425   22.036  -22.395 1.00 46.74 38   A 1 
ATOM 303   C CB    . LYS A 1 38   ? 1.398   23.594  -24.723 1.00 45.88 38   A 1 
ATOM 304   C CG    . LYS A 1 38   ? 1.029   24.762  -25.666 1.00 42.46 38   A 1 
ATOM 305   C CD    . LYS A 1 38   ? 0.589   24.167  -26.991 1.00 40.03 38   A 1 
ATOM 306   C CE    . LYS A 1 38   ? 0.152   25.146  -28.045 1.00 35.34 38   A 1 
ATOM 307   N NZ    . LYS A 1 38   ? -0.243  24.387  -29.262 1.00 32.30 38   A 1 
ATOM 308   N N     . SER A 1 39   ? 0.935   23.240  -21.217 1.00 49.85 39   A 1 
ATOM 309   C CA    . SER A 1 39   ? 0.827   22.298  -20.119 1.00 50.23 39   A 1 
ATOM 310   C C     . SER A 1 39   ? 0.229   20.994  -20.644 1.00 52.61 39   A 1 
ATOM 311   O O     . SER A 1 39   ? -0.703  20.974  -21.447 1.00 50.11 39   A 1 
ATOM 312   C CB    . SER A 1 39   ? 0.045   22.939  -18.967 1.00 46.30 39   A 1 
ATOM 313   O OG    . SER A 1 39   ? -1.069  22.224  -18.525 1.00 42.60 39   A 1 
ATOM 314   N N     . SER A 1 40   ? 0.767   19.893  -20.156 1.00 57.10 40   A 1 
ATOM 315   C CA    . SER A 1 40   ? 0.198   18.572  -20.389 1.00 56.35 40   A 1 
ATOM 316   C C     . SER A 1 40   ? -1.082  18.339  -19.577 1.00 58.18 40   A 1 
ATOM 317   O O     . SER A 1 40   ? -1.667  17.266  -19.663 1.00 55.69 40   A 1 
ATOM 318   C CB    . SER A 1 40   ? 1.251   17.505  -20.086 1.00 53.33 40   A 1 
ATOM 319   O OG    . SER A 1 40   ? 1.688   17.612  -18.760 1.00 50.61 40   A 1 
ATOM 320   N N     . GLU A 1 41   ? -1.528  19.324  -18.798 1.00 60.99 41   A 1 
ATOM 321   C CA    . GLU A 1 41   ? -2.797  19.231  -18.091 1.00 61.26 41   A 1 
ATOM 322   C C     . GLU A 1 41   ? -3.958  19.090  -19.061 1.00 60.92 41   A 1 
ATOM 323   O O     . GLU A 1 41   ? -4.014  19.716  -20.123 1.00 58.60 41   A 1 
ATOM 324   C CB    . GLU A 1 41   ? -3.061  20.426  -17.168 1.00 58.30 41   A 1 
ATOM 325   C CG    . GLU A 1 41   ? -2.228  20.372  -15.889 1.00 53.70 41   A 1 
ATOM 326   C CD    . GLU A 1 41   ? -2.801  21.304  -14.814 1.00 49.15 41   A 1 
ATOM 327   O OE1   . GLU A 1 41   ? -2.924  20.855  -13.650 1.00 44.01 41   A 1 
ATOM 328   O OE2   . GLU A 1 41   ? -3.132  22.462  -15.119 1.00 45.47 41   A 1 
ATOM 329   N N     . VAL A 1 42   ? -4.908  18.275  -18.644 1.00 65.12 42   A 1 
ATOM 330   C CA    . VAL A 1 42   ? -6.157  18.126  -19.365 1.00 65.24 42   A 1 
ATOM 331   C C     . VAL A 1 42   ? -6.938  19.434  -19.254 1.00 66.84 42   A 1 
ATOM 332   O O     . VAL A 1 42   ? -7.170  19.897  -18.140 1.00 63.65 42   A 1 
ATOM 333   C CB    . VAL A 1 42   ? -6.961  16.957  -18.794 1.00 61.17 42   A 1 
ATOM 334   C CG1   . VAL A 1 42   ? -8.268  16.780  -19.551 1.00 57.36 42   A 1 
ATOM 335   C CG2   . VAL A 1 42   ? -6.153  15.665  -18.904 1.00 59.37 42   A 1 
ATOM 336   N N     . PRO A 1 43   ? -7.353  20.024  -20.372 1.00 59.46 43   A 1 
ATOM 337   C CA    . PRO A 1 43   ? -8.194  21.199  -20.333 1.00 58.42 43   A 1 
ATOM 338   C C     . PRO A 1 43   ? -9.508  20.844  -19.626 1.00 60.37 43   A 1 
ATOM 339   O O     . PRO A 1 43   ? -10.149 19.848  -19.956 1.00 57.31 43   A 1 
ATOM 340   C CB    . PRO A 1 43   ? -8.387  21.625  -21.788 1.00 54.32 43   A 1 
ATOM 341   C CG    . PRO A 1 43   ? -8.171  20.334  -22.576 1.00 55.07 43   A 1 
ATOM 342   C CD    . PRO A 1 43   ? -7.149  19.570  -21.735 1.00 58.35 43   A 1 
ATOM 343   N N     . ASN A 1 44   ? -9.904  21.659  -18.658 1.00 61.55 44   A 1 
ATOM 344   C CA    . ASN A 1 44   ? -11.182 21.459  -17.984 1.00 61.69 44   A 1 
ATOM 345   C C     . ASN A 1 44   ? -12.309 21.670  -18.989 1.00 62.66 44   A 1 
ATOM 346   O O     . ASN A 1 44   ? -12.533 22.781  -19.453 1.00 59.18 44   A 1 
ATOM 347   C CB    . ASN A 1 44   ? -11.318 22.420  -16.792 1.00 57.30 44   A 1 
ATOM 348   C CG    . ASN A 1 44   ? -10.669 21.907  -15.515 1.00 52.26 44   A 1 
ATOM 349   O OD1   . ASN A 1 44   ? -10.464 20.736  -15.288 1.00 48.11 44   A 1 
ATOM 350   N ND2   . ASN A 1 44   ? -10.368 22.792  -14.599 1.00 47.95 44   A 1 
ATOM 351   N N     . ARG A 1 45   ? -13.042 20.615  -19.277 1.00 68.03 45   A 1 
ATOM 352   C CA    . ARG A 1 45   ? -14.248 20.706  -20.093 1.00 66.93 45   A 1 
ATOM 353   C C     . ARG A 1 45   ? -15.326 21.485  -19.354 1.00 66.03 45   A 1 
ATOM 354   O O     . ARG A 1 45   ? -15.445 21.394  -18.130 1.00 62.40 45   A 1 
ATOM 355   C CB    . ARG A 1 45   ? -14.756 19.315  -20.488 1.00 64.15 45   A 1 
ATOM 356   C CG    . ARG A 1 45   ? -13.748 18.575  -21.358 1.00 61.71 45   A 1 
ATOM 357   C CD    . ARG A 1 45   ? -14.391 17.278  -21.845 1.00 59.98 45   A 1 
ATOM 358   N NE    . ARG A 1 45   ? -13.407 16.434  -22.502 1.00 56.97 45   A 1 
ATOM 359   C CZ    . ARG A 1 45   ? -13.635 15.269  -23.054 1.00 53.79 45   A 1 
ATOM 360   N NH1   . ARG A 1 45   ? -14.837 14.809  -23.219 1.00 51.77 45   A 1 
ATOM 361   N NH2   . ARG A 1 45   ? -12.635 14.548  -23.415 1.00 51.06 45   A 1 
ATOM 362   N N     . GLU A 1 46   ? -16.143 22.190  -20.110 1.00 64.89 46   A 1 
ATOM 363   C CA    . GLU A 1 46   ? -17.341 22.780  -19.543 1.00 63.40 46   A 1 
ATOM 364   C C     . GLU A 1 46   ? -18.284 21.678  -19.072 1.00 64.12 46   A 1 
ATOM 365   O O     . GLU A 1 46   ? -18.738 20.827  -19.833 1.00 59.41 46   A 1 
ATOM 366   C CB    . GLU A 1 46   ? -18.033 23.727  -20.523 1.00 57.25 46   A 1 
ATOM 367   C CG    . GLU A 1 46   ? -17.226 25.018  -20.719 1.00 51.94 46   A 1 
ATOM 368   C CD    . GLU A 1 46   ? -18.007 26.114  -21.455 1.00 46.78 46   A 1 
ATOM 369   O OE1   . GLU A 1 46   ? -17.595 27.292  -21.326 1.00 41.82 46   A 1 
ATOM 370   O OE2   . GLU A 1 46   ? -19.029 25.790  -22.090 1.00 42.21 46   A 1 
ATOM 371   N N     . LEU A 1 47   ? -18.582 21.701  -17.771 1.00 66.06 47   A 1 
ATOM 372   C CA    . LEU A 1 47   ? -19.543 20.788  -17.168 1.00 64.94 47   A 1 
ATOM 373   C C     . LEU A 1 47   ? -20.949 21.311  -17.446 1.00 67.05 47   A 1 
ATOM 374   O O     . LEU A 1 47   ? -21.427 22.231  -16.776 1.00 61.65 47   A 1 
ATOM 375   C CB    . LEU A 1 47   ? -19.258 20.680  -15.666 1.00 58.33 47   A 1 
ATOM 376   C CG    . LEU A 1 47   ? -17.983 19.879  -15.355 1.00 53.34 47   A 1 
ATOM 377   C CD1   . LEU A 1 47   ? -17.577 20.092  -13.898 1.00 48.97 47   A 1 
ATOM 378   C CD2   . LEU A 1 47   ? -18.189 18.393  -15.579 1.00 49.00 47   A 1 
ATOM 379   N N     . ILE A 1 48   ? -21.599 20.698  -18.412 1.00 69.73 48   A 1 
ATOM 380   C CA    . ILE A 1 48   ? -22.988 20.988  -18.738 1.00 69.83 48   A 1 
ATOM 381   C C     . ILE A 1 48   ? -23.869 20.243  -17.731 1.00 71.24 48   A 1 
ATOM 382   O O     . ILE A 1 48   ? -23.772 19.027  -17.590 1.00 64.12 48   A 1 
ATOM 383   C CB    . ILE A 1 48   ? -23.305 20.644  -20.201 1.00 64.84 48   A 1 
ATOM 384   C CG1   . ILE A 1 48   ? -22.253 21.250  -21.165 1.00 60.41 48   A 1 
ATOM 385   C CG2   . ILE A 1 48   ? -24.710 21.179  -20.537 1.00 57.96 48   A 1 
ATOM 386   C CD1   . ILE A 1 48   ? -22.436 20.835  -22.631 1.00 53.57 48   A 1 
ATOM 387   N N     . GLY A 1 49   ? -24.708 20.973  -17.027 1.00 72.21 49   A 1 
ATOM 388   C CA    . GLY A 1 49   ? -25.612 20.440  -16.007 1.00 73.34 49   A 1 
ATOM 389   C C     . GLY A 1 49   ? -26.820 19.696  -16.580 1.00 77.45 49   A 1 
ATOM 390   O O     . GLY A 1 49   ? -26.788 19.142  -17.677 1.00 72.00 49   A 1 
ATOM 391   N N     . THR A 1 50   ? -27.908 19.687  -15.825 1.00 75.14 50   A 1 
ATOM 392   C CA    . THR A 1 50   ? -29.162 19.002  -16.178 1.00 75.94 50   A 1 
ATOM 393   C C     . THR A 1 50   ? -30.160 19.883  -16.939 1.00 78.63 50   A 1 
ATOM 394   O O     . THR A 1 50   ? -31.326 19.522  -17.072 1.00 73.07 50   A 1 
ATOM 395   C CB    . THR A 1 50   ? -29.821 18.405  -14.924 1.00 71.39 50   A 1 
ATOM 396   O OG1   . THR A 1 50   ? -29.933 19.401  -13.929 1.00 66.97 50   A 1 
ATOM 397   C CG2   . THR A 1 50   ? -28.979 17.274  -14.346 1.00 64.96 50   A 1 
ATOM 398   N N     . ASP A 1 51   ? -29.725 21.028  -17.479 1.00 78.59 51   A 1 
ATOM 399   C CA    . ASP A 1 51   ? -30.615 21.979  -18.163 1.00 78.49 51   A 1 
ATOM 400   C C     . ASP A 1 51   ? -31.293 21.367  -19.395 1.00 80.65 51   A 1 
ATOM 401   O O     . ASP A 1 51   ? -32.447 21.682  -19.708 1.00 75.13 51   A 1 
ATOM 402   C CB    . ASP A 1 51   ? -29.813 23.233  -18.556 1.00 73.68 51   A 1 
ATOM 403   C CG    . ASP A 1 51   ? -29.274 24.007  -17.358 1.00 67.04 51   A 1 
ATOM 404   O OD1   . ASP A 1 51   ? -29.856 23.876  -16.255 1.00 59.06 51   A 1 
ATOM 405   O OD2   . ASP A 1 51   ? -28.256 24.714  -17.549 1.00 61.49 51   A 1 
ATOM 406   N N     . TYR A 1 52   ? -30.610 20.425  -20.055 1.00 81.24 52   A 1 
ATOM 407   C CA    . TYR A 1 52   ? -31.138 19.693  -21.207 1.00 81.63 52   A 1 
ATOM 408   C C     . TYR A 1 52   ? -32.418 18.895  -20.897 1.00 83.48 52   A 1 
ATOM 409   O O     . TYR A 1 52   ? -33.238 18.672  -21.784 1.00 79.82 52   A 1 
ATOM 410   C CB    . TYR A 1 52   ? -30.039 18.764  -21.758 1.00 78.99 52   A 1 
ATOM 411   C CG    . TYR A 1 52   ? -29.802 17.498  -20.947 1.00 80.58 52   A 1 
ATOM 412   C CD1   . TYR A 1 52   ? -28.960 17.502  -19.819 1.00 77.26 52   A 1 
ATOM 413   C CD2   . TYR A 1 52   ? -30.433 16.297  -21.323 1.00 79.00 52   A 1 
ATOM 414   C CE1   . TYR A 1 52   ? -28.753 16.332  -19.067 1.00 76.30 52   A 1 
ATOM 415   C CE2   . TYR A 1 52   ? -30.236 15.117  -20.578 1.00 77.93 52   A 1 
ATOM 416   C CZ    . TYR A 1 52   ? -29.394 15.141  -19.453 1.00 80.28 52   A 1 
ATOM 417   O OH    . TYR A 1 52   ? -29.211 13.990  -18.715 1.00 78.27 52   A 1 
ATOM 418   N N     . VAL A 1 53   ? -32.608 18.497  -19.650 1.00 82.81 53   A 1 
ATOM 419   C CA    . VAL A 1 53   ? -33.704 17.614  -19.220 1.00 83.05 53   A 1 
ATOM 420   C C     . VAL A 1 53   ? -35.063 18.286  -19.374 1.00 85.02 53   A 1 
ATOM 421   O O     . VAL A 1 53   ? -36.021 17.657  -19.822 1.00 83.15 53   A 1 
ATOM 422   C CB    . VAL A 1 53   ? -33.490 17.187  -17.757 1.00 80.11 53   A 1 
ATOM 423   C CG1   . VAL A 1 53   ? -34.626 16.324  -17.215 1.00 74.89 53   A 1 
ATOM 424   C CG2   . VAL A 1 53   ? -32.191 16.396  -17.603 1.00 77.85 53   A 1 
ATOM 425   N N     . SER A 1 54   ? -35.152 19.561  -19.021 1.00 82.43 54   A 1 
ATOM 426   C CA    . SER A 1 54   ? -36.432 20.270  -18.915 1.00 81.53 54   A 1 
ATOM 427   C C     . SER A 1 54   ? -37.287 20.176  -20.184 1.00 82.40 54   A 1 
ATOM 428   O O     . SER A 1 54   ? -38.471 19.835  -20.132 1.00 79.74 54   A 1 
ATOM 429   C CB    . SER A 1 54   ? -36.176 21.739  -18.547 1.00 78.49 54   A 1 
ATOM 430   O OG    . SER A 1 54   ? -35.459 22.394  -19.571 1.00 68.93 54   A 1 
ATOM 431   N N     . LYS A 1 55   ? -36.663 20.409  -21.333 1.00 83.51 55   A 1 
ATOM 432   C CA    . LYS A 1 55   ? -37.344 20.397  -22.627 1.00 82.40 55   A 1 
ATOM 433   C C     . LYS A 1 55   ? -37.786 18.987  -23.031 1.00 83.58 55   A 1 
ATOM 434   O O     . LYS A 1 55   ? -38.884 18.811  -23.549 1.00 80.32 55   A 1 
ATOM 435   C CB    . LYS A 1 55   ? -36.409 21.032  -23.671 1.00 79.79 55   A 1 
ATOM 436   C CG    . LYS A 1 55   ? -37.147 21.333  -24.984 1.00 71.49 55   A 1 
ATOM 437   C CD    . LYS A 1 55   ? -36.194 22.019  -25.976 1.00 66.56 55   A 1 
ATOM 438   C CE    . LYS A 1 55   ? -36.935 22.351  -27.267 1.00 57.04 55   A 1 
ATOM 439   N NZ    . LYS A 1 55   ? -36.038 22.996  -28.266 1.00 49.50 55   A 1 
ATOM 440   N N     . ILE A 1 56   ? -36.950 17.999  -22.764 1.00 84.27 56   A 1 
ATOM 441   C CA    . ILE A 1 56   ? -37.233 16.594  -23.099 1.00 83.74 56   A 1 
ATOM 442   C C     . ILE A 1 56   ? -38.361 16.057  -22.211 1.00 84.83 56   A 1 
ATOM 443   O O     . ILE A 1 56   ? -39.326 15.487  -22.720 1.00 82.59 56   A 1 
ATOM 444   C CB    . ILE A 1 56   ? -35.946 15.750  -22.985 1.00 82.53 56   A 1 
ATOM 445   C CG1   . ILE A 1 56   ? -34.882 16.245  -23.998 1.00 79.66 56   A 1 
ATOM 446   C CG2   . ILE A 1 56   ? -36.272 14.267  -23.231 1.00 78.79 56   A 1 
ATOM 447   C CD1   . ILE A 1 56   ? -33.491 15.650  -23.794 1.00 72.88 56   A 1 
ATOM 448   N N     . VAL A 1 57   ? -38.304 16.312  -20.919 1.00 85.02 57   A 1 
ATOM 449   C CA    . VAL A 1 57   ? -39.344 15.894  -19.965 1.00 83.83 57   A 1 
ATOM 450   C C     . VAL A 1 57   ? -40.684 16.566  -20.271 1.00 84.35 57   A 1 
ATOM 451   O O     . VAL A 1 57   ? -41.722 15.919  -20.161 1.00 83.09 57   A 1 
ATOM 452   C CB    . VAL A 1 57   ? -38.905 16.183  -18.519 1.00 82.55 57   A 1 
ATOM 453   C CG1   . VAL A 1 57   ? -40.017 15.925  -17.501 1.00 75.99 57   A 1 
ATOM 454   C CG2   . VAL A 1 57   ? -37.728 15.289  -18.134 1.00 77.99 57   A 1 
ATOM 455   N N     . ALA A 1 58   ? -40.681 17.826  -20.675 1.00 83.49 58   A 1 
ATOM 456   C CA    . ALA A 1 58   ? -41.903 18.512  -21.076 1.00 82.28 58   A 1 
ATOM 457   C C     . ALA A 1 58   ? -42.558 17.827  -22.289 1.00 82.72 58   A 1 
ATOM 458   O O     . ALA A 1 58   ? -43.760 17.565  -22.274 1.00 80.99 58   A 1 
ATOM 459   C CB    . ALA A 1 58   ? -41.593 19.982  -21.351 1.00 80.86 58   A 1 
ATOM 460   N N     . LYS A 1 59   ? -41.747 17.466  -23.300 1.00 84.06 59   A 1 
ATOM 461   C CA    . LYS A 1 59   ? -42.227 16.734  -24.480 1.00 82.83 59   A 1 
ATOM 462   C C     . LYS A 1 59   ? -42.801 15.363  -24.097 1.00 82.88 59   A 1 
ATOM 463   O O     . LYS A 1 59   ? -43.887 15.014  -24.545 1.00 79.90 59   A 1 
ATOM 464   C CB    . LYS A 1 59   ? -41.079 16.620  -25.504 1.00 81.25 59   A 1 
ATOM 465   C CG    . LYS A 1 59   ? -41.573 16.104  -26.866 1.00 73.57 59   A 1 
ATOM 466   C CD    . LYS A 1 59   ? -40.401 15.911  -27.833 1.00 70.43 59   A 1 
ATOM 467   C CE    . LYS A 1 59   ? -40.902 15.338  -29.159 1.00 61.61 59   A 1 
ATOM 468   N NZ    . LYS A 1 59   ? -39.785 14.893  -30.046 1.00 54.82 59   A 1 
ATOM 469   N N     . GLU A 1 60   ? -42.120 14.632  -23.228 1.00 82.70 60   A 1 
ATOM 470   C CA    . GLU A 1 60   ? -42.571 13.313  -22.773 1.00 81.30 60   A 1 
ATOM 471   C C     . GLU A 1 60   ? -43.855 13.387  -21.935 1.00 81.22 60   A 1 
ATOM 472   O O     . GLU A 1 60   ? -44.742 12.542  -22.075 1.00 78.97 60   A 1 
ATOM 473   C CB    . GLU A 1 60   ? -41.461 12.654  -21.955 1.00 80.03 60   A 1 
ATOM 474   C CG    . GLU A 1 60   ? -41.626 11.123  -21.866 1.00 75.22 60   A 1 
ATOM 475   C CD    . GLU A 1 60   ? -41.302 10.393  -23.177 1.00 72.14 60   A 1 
ATOM 476   O OE1   . GLU A 1 60   ? -41.403 9.155   -23.210 1.00 65.79 60   A 1 
ATOM 477   O OE2   . GLU A 1 60   ? -40.874 11.044  -24.154 1.00 66.00 60   A 1 
ATOM 478   N N     . LYS A 1 61   ? -44.023 14.411  -21.106 1.00 81.14 61   A 1 
ATOM 479   C CA    . LYS A 1 61   ? -45.273 14.637  -20.368 1.00 79.42 61   A 1 
ATOM 480   C C     . LYS A 1 61   ? -46.441 14.911  -21.309 1.00 79.55 61   A 1 
ATOM 481   O O     . LYS A 1 61   ? -47.531 14.408  -21.065 1.00 76.40 61   A 1 
ATOM 482   C CB    . LYS A 1 61   ? -45.124 15.773  -19.346 1.00 77.45 61   A 1 
ATOM 483   C CG    . LYS A 1 61   ? -44.451 15.298  -18.053 1.00 72.97 61   A 1 
ATOM 484   C CD    . LYS A 1 61   ? -44.486 16.395  -16.973 1.00 68.48 61   A 1 
ATOM 485   C CE    . LYS A 1 61   ? -43.916 15.849  -15.666 1.00 62.78 61   A 1 
ATOM 486   N NZ    . LYS A 1 61   ? -44.127 16.771  -14.507 1.00 55.81 61   A 1 
ATOM 487   N N     . CYS A 1 62   ? -46.230 15.653  -22.388 1.00 82.35 62   A 1 
ATOM 488   C CA    . CYS A 1 62   ? -47.268 15.840  -23.403 1.00 81.28 62   A 1 
ATOM 489   C C     . CYS A 1 62   ? -47.651 14.514  -24.070 1.00 81.11 62   A 1 
ATOM 490   O O     . CYS A 1 62   ? -48.833 14.271  -24.302 1.00 78.19 62   A 1 
ATOM 491   C CB    . CYS A 1 62   ? -46.798 16.863  -24.440 1.00 79.37 62   A 1 
ATOM 492   S SG    . CYS A 1 62   ? -46.662 18.514  -23.697 1.00 69.83 62   A 1 
ATOM 493   N N     . LEU A 1 63   ? -46.672 13.630  -24.313 1.00 79.63 63   A 1 
ATOM 494   C CA    . LEU A 1 63   ? -46.883 12.292  -24.869 1.00 77.71 63   A 1 
ATOM 495   C C     . LEU A 1 63   ? -47.696 11.405  -23.907 1.00 77.31 63   A 1 
ATOM 496   O O     . LEU A 1 63   ? -48.704 10.825  -24.303 1.00 73.64 63   A 1 
ATOM 497   C CB    . LEU A 1 63   ? -45.507 11.694  -25.219 1.00 75.65 63   A 1 
ATOM 498   C CG    . LEU A 1 63   ? -45.413 11.219  -26.682 1.00 70.70 63   A 1 
ATOM 499   C CD1   . LEU A 1 63   ? -44.012 11.469  -27.227 1.00 65.61 63   A 1 
ATOM 500   C CD2   . LEU A 1 63   ? -45.726 9.743   -26.807 1.00 65.52 63   A 1 
ATOM 501   N N     . LEU A 1 64   ? -47.331 11.390  -22.621 1.00 77.61 64   A 1 
ATOM 502   C CA    . LEU A 1 64   ? -48.061 10.697  -21.555 1.00 75.67 64   A 1 
ATOM 503   C C     . LEU A 1 64   ? -49.503 11.189  -21.396 1.00 75.15 64   A 1 
ATOM 504   O O     . LEU A 1 64   ? -50.397 10.400  -21.107 1.00 70.79 64   A 1 
ATOM 505   C CB    . LEU A 1 64   ? -47.294 10.902  -20.229 1.00 73.58 64   A 1 
ATOM 506   C CG    . LEU A 1 64   ? -46.447 9.678   -19.838 1.00 70.08 64   A 1 
ATOM 507   C CD1   . LEU A 1 64   ? -45.213 10.098  -19.059 1.00 65.25 64   A 1 
ATOM 508   C CD2   . LEU A 1 64   ? -47.254 8.718   -18.961 1.00 66.12 64   A 1 
ATOM 509   N N     . ASN A 1 65   ? -49.732 12.477  -21.606 1.00 76.77 65   A 1 
ATOM 510   C CA    . ASN A 1 65   ? -51.057 13.091  -21.530 1.00 74.38 65   A 1 
ATOM 511   C C     . ASN A 1 65   ? -51.901 12.882  -22.804 1.00 72.93 65   A 1 
ATOM 512   O O     . ASN A 1 65   ? -53.020 13.382  -22.878 1.00 67.24 65   A 1 
ATOM 513   C CB    . ASN A 1 65   ? -50.886 14.570  -21.181 1.00 71.89 65   A 1 
ATOM 514   C CG    . ASN A 1 65   ? -50.357 14.795  -19.771 1.00 69.60 65   A 1 
ATOM 515   O OD1   . ASN A 1 65   ? -50.404 13.963  -18.894 1.00 63.61 65   A 1 
ATOM 516   N ND2   . ASN A 1 65   ? -49.870 15.987  -19.501 1.00 64.20 65   A 1 
ATOM 517   N N     . GLY A 1 66   ? -51.395 12.186  -23.815 1.00 68.91 66   A 1 
ATOM 518   C CA    . GLY A 1 66   ? -52.102 11.898  -25.066 1.00 65.50 66   A 1 
ATOM 519   C C     . GLY A 1 66   ? -52.289 13.100  -25.998 1.00 65.54 66   A 1 
ATOM 520   O O     . GLY A 1 66   ? -52.878 12.957  -27.061 1.00 60.17 66   A 1 
ATOM 521   N N     . THR A 1 67   ? -51.794 14.276  -25.651 1.00 56.25 67   A 1 
ATOM 522   C CA    . THR A 1 67   ? -52.006 15.501  -26.443 1.00 53.38 67   A 1 
ATOM 523   C C     . THR A 1 67   ? -51.199 15.534  -27.741 1.00 53.20 67   A 1 
ATOM 524   O O     . THR A 1 67   ? -51.631 16.173  -28.698 1.00 49.62 67   A 1 
ATOM 525   C CB    . THR A 1 67   ? -51.680 16.759  -25.635 1.00 48.36 67   A 1 
ATOM 526   O OG1   . THR A 1 67   ? -50.558 16.564  -24.804 1.00 45.58 67   A 1 
ATOM 527   C CG2   . THR A 1 67   ? -52.845 17.146  -24.716 1.00 44.98 67   A 1 
ATOM 528   N N     . LEU A 1 68   ? -50.051 14.852  -27.791 1.00 53.74 68   A 1 
ATOM 529   C CA    . LEU A 1 68   ? -49.172 14.865  -28.962 1.00 52.03 68   A 1 
ATOM 530   C C     . LEU A 1 68   ? -49.638 13.945  -30.106 1.00 51.85 68   A 1 
ATOM 531   O O     . LEU A 1 68   ? -49.000 13.958  -31.158 1.00 49.07 68   A 1 
ATOM 532   C CB    . LEU A 1 68   ? -47.723 14.564  -28.540 1.00 48.10 68   A 1 
ATOM 533   C CG    . LEU A 1 68   ? -46.925 15.831  -28.195 1.00 45.01 68   A 1 
ATOM 534   C CD1   . LEU A 1 68   ? -45.660 15.460  -27.428 1.00 42.30 68   A 1 
ATOM 535   C CD2   . LEU A 1 68   ? -46.491 16.598  -29.439 1.00 44.77 68   A 1 
ATOM 536   N N     . LEU A 1 69   ? -50.719 13.202  -29.968 1.00 51.62 69   A 1 
ATOM 537   C CA    . LEU A 1 69   ? -51.212 12.279  -31.002 1.00 50.45 69   A 1 
ATOM 538   C C     . LEU A 1 69   ? -51.475 12.958  -32.357 1.00 49.89 69   A 1 
ATOM 539   O O     . LEU A 1 69   ? -51.276 12.337  -33.392 1.00 46.26 69   A 1 
ATOM 540   C CB    . LEU A 1 69   ? -52.517 11.640  -30.503 1.00 45.99 69   A 1 
ATOM 541   C CG    . LEU A 1 69   ? -52.281 10.478  -29.522 1.00 43.18 69   A 1 
ATOM 542   C CD1   . LEU A 1 69   ? -53.549 10.225  -28.717 1.00 40.79 69   A 1 
ATOM 543   C CD2   . LEU A 1 69   ? -51.878 9.214   -30.269 1.00 42.14 69   A 1 
ATOM 544   N N     . ASN A 1 70   ? -51.921 14.203  -32.358 1.00 41.75 70   A 1 
ATOM 545   C CA    . ASN A 1 70   ? -52.372 14.857  -33.585 1.00 41.53 70   A 1 
ATOM 546   C C     . ASN A 1 70   ? -51.244 15.370  -34.496 1.00 41.25 70   A 1 
ATOM 547   O O     . ASN A 1 70   ? -51.408 15.384  -35.711 1.00 38.33 70   A 1 
ATOM 548   C CB    . ASN A 1 70   ? -53.311 16.015  -33.220 1.00 38.20 70   A 1 
ATOM 549   C CG    . ASN A 1 70   ? -54.704 15.564  -32.827 1.00 35.08 70   A 1 
ATOM 550   O OD1   . ASN A 1 70   ? -55.118 14.436  -32.984 1.00 33.24 70   A 1 
ATOM 551   N ND2   . ASN A 1 70   ? -55.510 16.474  -32.323 1.00 33.70 70   A 1 
ATOM 552   N N     . GLU A 1 71   ? -50.150 15.852  -33.952 1.00 39.41 71   A 1 
ATOM 553   C CA    . GLU A 1 71   ? -49.068 16.410  -34.775 1.00 39.60 71   A 1 
ATOM 554   C C     . GLU A 1 71   ? -48.070 15.320  -35.177 1.00 39.08 71   A 1 
ATOM 555   O O     . GLU A 1 71   ? -46.953 15.264  -34.677 1.00 36.53 71   A 1 
ATOM 556   C CB    . GLU A 1 71   ? -48.398 17.624  -34.105 1.00 36.67 71   A 1 
ATOM 557   C CG    . GLU A 1 71   ? -49.265 18.879  -34.136 1.00 33.81 71   A 1 
ATOM 558   C CD    . GLU A 1 71   ? -48.535 20.158  -33.677 1.00 31.41 71   A 1 
ATOM 559   O OE1   . GLU A 1 71   ? -49.128 21.248  -33.824 1.00 28.40 71   A 1 
ATOM 560   O OE2   . GLU A 1 71   ? -47.389 20.063  -33.182 1.00 30.10 71   A 1 
ATOM 561   N N     . GLN A 1 72   ? -48.456 14.457  -36.113 1.00 37.60 72   A 1 
ATOM 562   C CA    . GLN A 1 72   ? -47.504 13.636  -36.862 1.00 38.28 72   A 1 
ATOM 563   C C     . GLN A 1 72   ? -46.671 14.551  -37.773 1.00 37.54 72   A 1 
ATOM 564   O O     . GLN A 1 72   ? -47.175 15.005  -38.807 1.00 35.43 72   A 1 
ATOM 565   C CB    . GLN A 1 72   ? -48.219 12.577  -37.709 1.00 35.80 72   A 1 
ATOM 566   C CG    . GLN A 1 72   ? -48.661 11.336  -36.931 1.00 32.97 72   A 1 
ATOM 567   C CD    . GLN A 1 72   ? -49.171 10.230  -37.864 1.00 30.96 72   A 1 
ATOM 568   O OE1   . GLN A 1 72   ? -49.478 10.438  -39.023 1.00 30.11 72   A 1 
ATOM 569   N NE2   . GLN A 1 72   ? -49.261 9.008   -37.387 1.00 29.46 72   A 1 
ATOM 570   N N     . PRO A 1 73   ? -45.395 14.840  -37.482 1.00 34.71 73   A 1 
ATOM 571   C CA    . PRO A 1 73   ? -44.556 15.511  -38.445 1.00 35.22 73   A 1 
ATOM 572   C C     . PRO A 1 73   ? -44.295 14.554  -39.610 1.00 35.14 73   A 1 
ATOM 573   O O     . PRO A 1 73   ? -43.748 13.472  -39.425 1.00 33.25 73   A 1 
ATOM 574   C CB    . PRO A 1 73   ? -43.298 15.920  -37.673 1.00 32.43 73   A 1 
ATOM 575   C CG    . PRO A 1 73   ? -43.201 14.896  -36.553 1.00 32.28 73   A 1 
ATOM 576   C CD    . PRO A 1 73   ? -44.651 14.513  -36.271 1.00 35.41 73   A 1 
ATOM 577   N N     . GLN A 1 74   ? -44.634 14.956  -40.837 1.00 32.31 74   A 1 
ATOM 578   C CA    . GLN A 1 74   ? -44.535 14.146  -42.073 1.00 33.44 74   A 1 
ATOM 579   C C     . GLN A 1 74   ? -43.134 13.632  -42.447 1.00 33.36 74   A 1 
ATOM 580   O O     . GLN A 1 74   ? -42.969 12.982  -43.478 1.00 31.93 74   A 1 
ATOM 581   C CB    . GLN A 1 74   ? -45.023 15.007  -43.253 1.00 31.84 74   A 1 
ATOM 582   C CG    . GLN A 1 74   ? -46.524 15.264  -43.297 1.00 29.70 74   A 1 
ATOM 583   C CD    . GLN A 1 74   ? -46.920 16.060  -44.555 1.00 27.30 74   A 1 
ATOM 584   O OE1   . GLN A 1 74   ? -46.107 16.629  -45.263 1.00 26.58 74   A 1 
ATOM 585   N NE2   . GLN A 1 74   ? -48.176 16.121  -44.864 1.00 26.99 74   A 1 
ATOM 586   N N     . GLY A 1 75   ? -42.074 13.988  -41.709 1.00 32.61 75   A 1 
ATOM 587   C CA    . GLY A 1 75   ? -40.700 13.708  -42.126 1.00 33.05 75   A 1 
ATOM 588   C C     . GLY A 1 75   ? -40.387 12.208  -42.172 1.00 33.57 75   A 1 
ATOM 589   O O     . GLY A 1 75   ? -40.604 11.501  -41.198 1.00 31.81 75   A 1 
ATOM 590   N N     . LYS A 1 76   ? -39.767 11.755  -43.279 1.00 32.28 76   A 1 
ATOM 591   C CA    . LYS A 1 76   ? -39.366 10.356  -43.586 1.00 33.03 76   A 1 
ATOM 592   C C     . LYS A 1 76   ? -38.336 9.698   -42.641 1.00 33.14 76   A 1 
ATOM 593   O O     . LYS A 1 76   ? -37.706 8.719   -43.063 1.00 31.61 76   A 1 
ATOM 594   C CB    . LYS A 1 76   ? -38.769 10.300  -45.001 1.00 30.92 76   A 1 
ATOM 595   C CG    . LYS A 1 76   ? -39.763 10.330  -46.159 1.00 28.21 76   A 1 
ATOM 596   C CD    . LYS A 1 76   ? -38.976 10.146  -47.459 1.00 26.91 76   A 1 
ATOM 597   C CE    . LYS A 1 76   ? -39.914 10.030  -48.653 1.00 23.39 76   A 1 
ATOM 598   N NZ    . LYS A 1 76   ? -39.161 9.838   -49.910 1.00 21.85 76   A 1 
ATOM 599   N N     . ARG A 1 77   ? -38.047 10.230  -41.462 1.00 33.04 77   A 1 
ATOM 600   C CA    . ARG A 1 77   ? -37.081 9.585   -40.564 1.00 34.01 77   A 1 
ATOM 601   C C     . ARG A 1 77   ? -37.581 8.201   -40.156 1.00 34.02 77   A 1 
ATOM 602   O O     . ARG A 1 77   ? -38.745 7.870   -40.394 1.00 33.02 77   A 1 
ATOM 603   C CB    . ARG A 1 77   ? -36.740 10.487  -39.371 1.00 32.64 77   A 1 
ATOM 604   C CG    . ARG A 1 77   ? -35.473 11.307  -39.648 1.00 30.33 77   A 1 
ATOM 605   C CD    . ARG A 1 77   ? -35.025 12.065  -38.393 1.00 28.80 77   A 1 
ATOM 606   N NE    . ARG A 1 77   ? -33.748 12.777  -38.607 1.00 26.23 77   A 1 
ATOM 607   C CZ    . ARG A 1 77   ? -33.084 13.471  -37.689 1.00 24.81 77   A 1 
ATOM 608   N NH1   . ARG A 1 77   ? -33.553 13.622  -36.481 1.00 23.55 77   A 1 
ATOM 609   N NH2   . ARG A 1 77   ? -31.942 14.018  -37.973 1.00 21.58 77   A 1 
ATOM 610   N N     . ILE A 1 78   ? -36.674 7.411   -39.602 1.00 37.72 78   A 1 
ATOM 611   C CA    . ILE A 1 78   ? -36.927 6.066   -39.082 1.00 38.28 78   A 1 
ATOM 612   C C     . ILE A 1 78   ? -38.252 6.088   -38.314 1.00 37.62 78   A 1 
ATOM 613   O O     . ILE A 1 78   ? -38.399 6.918   -37.422 1.00 36.08 78   A 1 
ATOM 614   C CB    . ILE A 1 78   ? -35.764 5.650   -38.148 1.00 36.53 78   A 1 
ATOM 615   C CG1   . ILE A 1 78   ? -34.428 5.620   -38.931 1.00 34.04 78   A 1 
ATOM 616   C CG2   . ILE A 1 78   ? -36.036 4.285   -37.491 1.00 34.80 78   A 1 
ATOM 617   C CD1   . ILE A 1 78   ? -33.184 5.548   -38.036 1.00 31.85 78   A 1 
ATOM 618   N N     . ARG A 1 79   ? -39.161 5.183   -38.674 1.00 36.34 79   A 1 
ATOM 619   C CA    . ARG A 1 79   ? -40.458 5.041   -38.009 1.00 37.22 79   A 1 
ATOM 620   C C     . ARG A 1 79   ? -40.221 4.952   -36.510 1.00 36.27 79   A 1 
ATOM 621   O O     . ARG A 1 79   ? -39.730 3.938   -36.000 1.00 34.84 79   A 1 
ATOM 622   C CB    . ARG A 1 79   ? -41.207 3.785   -38.489 1.00 35.69 79   A 1 
ATOM 623   C CG    . ARG A 1 79   ? -41.897 3.969   -39.842 1.00 33.42 79   A 1 
ATOM 624   C CD    . ARG A 1 79   ? -42.669 2.693   -40.186 1.00 31.79 79   A 1 
ATOM 625   N NE    . ARG A 1 79   ? -43.460 2.845   -41.416 1.00 29.41 79   A 1 
ATOM 626   C CZ    . ARG A 1 79   ? -44.261 1.919   -41.947 1.00 27.22 79   A 1 
ATOM 627   N NH1   . ARG A 1 79   ? -44.361 0.732   -41.419 1.00 26.15 79   A 1 
ATOM 628   N NH2   . ARG A 1 79   ? -44.961 2.187   -43.001 1.00 24.10 79   A 1 
ATOM 629   N N     . THR A 1 80   ? -40.526 6.037   -35.811 1.00 40.04 80   A 1 
ATOM 630   C CA    . THR A 1 80   ? -40.618 6.014   -34.364 1.00 39.91 80   A 1 
ATOM 631   C C     . THR A 1 80   ? -41.795 5.113   -33.986 1.00 39.00 80   A 1 
ATOM 632   O O     . THR A 1 80   ? -42.671 4.848   -34.812 1.00 37.10 80   A 1 
ATOM 633   C CB    . THR A 1 80   ? -40.772 7.425   -33.785 1.00 38.06 80   A 1 
ATOM 634   O OG1   . THR A 1 80   ? -41.682 8.190   -34.534 1.00 35.89 80   A 1 
ATOM 635   C CG2   . THR A 1 80   ? -39.438 8.177   -33.826 1.00 35.54 80   A 1 
ATOM 636   N N     . LEU A 1 81   ? -41.816 4.616   -32.763 1.00 42.00 81   A 1 
ATOM 637   C CA    . LEU A 1 81   ? -42.925 3.787   -32.267 1.00 41.60 81   A 1 
ATOM 638   C C     . LEU A 1 81   ? -44.291 4.466   -32.438 1.00 41.04 81   A 1 
ATOM 639   O O     . LEU A 1 81   ? -45.284 3.771   -32.609 1.00 39.01 81   A 1 
ATOM 640   C CB    . LEU A 1 81   ? -42.653 3.457   -30.795 1.00 39.10 81   A 1 
ATOM 641   C CG    . LEU A 1 81   ? -41.834 2.157   -30.641 1.00 36.66 81   A 1 
ATOM 642   C CD1   . LEU A 1 81   ? -41.024 2.196   -29.368 1.00 35.20 81   A 1 
ATOM 643   C CD2   . LEU A 1 81   ? -42.747 0.940   -30.581 1.00 36.29 81   A 1 
ATOM 644   N N     . ASP A 1 82   ? -44.317 5.799   -32.513 1.00 41.90 82   A 1 
ATOM 645   C CA    . ASP A 1 82   ? -45.522 6.590   -32.773 1.00 41.69 82   A 1 
ATOM 646   C C     . ASP A 1 82   ? -46.235 6.188   -34.081 1.00 40.91 82   A 1 
ATOM 647   O O     . ASP A 1 82   ? -47.462 6.206   -34.140 1.00 38.48 82   A 1 
ATOM 648   C CB    . ASP A 1 82   ? -45.158 8.078   -32.834 1.00 38.98 82   A 1 
ATOM 649   C CG    . ASP A 1 82   ? -44.474 8.628   -31.573 1.00 35.75 82   A 1 
ATOM 650   O OD1   . ASP A 1 82   ? -44.741 8.109   -30.471 1.00 34.29 82   A 1 
ATOM 651   O OD2   . ASP A 1 82   ? -43.656 9.563   -31.725 1.00 34.50 82   A 1 
ATOM 652   N N     . ASP A 1 83   ? -45.489 5.775   -35.118 1.00 40.11 83   A 1 
ATOM 653   C CA    . ASP A 1 83   ? -46.088 5.372   -36.399 1.00 40.17 83   A 1 
ATOM 654   C C     . ASP A 1 83   ? -46.782 3.995   -36.350 1.00 38.88 83   A 1 
ATOM 655   O O     . ASP A 1 83   ? -47.551 3.666   -37.251 1.00 36.32 83   A 1 
ATOM 656   C CB    . ASP A 1 83   ? -45.013 5.319   -37.498 1.00 37.83 83   A 1 
ATOM 657   C CG    . ASP A 1 83   ? -44.458 6.662   -37.979 1.00 34.82 83   A 1 
ATOM 658   O OD1   . ASP A 1 83   ? -45.116 7.705   -37.827 1.00 33.64 83   A 1 
ATOM 659   O OD2   . ASP A 1 83   ? -43.360 6.624   -38.579 1.00 33.57 83   A 1 
ATOM 660   N N     . LEU A 1 84   ? -46.477 3.174   -35.366 1.00 41.80 84   A 1 
ATOM 661   C CA    . LEU A 1 84   ? -47.096 1.853   -35.206 1.00 41.85 84   A 1 
ATOM 662   C C     . LEU A 1 84   ? -48.396 1.919   -34.406 1.00 40.77 84   A 1 
ATOM 663   O O     . LEU A 1 84   ? -49.313 1.154   -34.683 1.00 38.27 84   A 1 
ATOM 664   C CB    . LEU A 1 84   ? -46.095 0.894   -34.538 1.00 39.24 84   A 1 
ATOM 665   C CG    . LEU A 1 84   ? -45.086 0.275   -35.527 1.00 36.34 84   A 1 
ATOM 666   C CD1   . LEU A 1 84   ? -43.887 -0.286  -34.768 1.00 35.09 84   A 1 
ATOM 667   C CD2   . LEU A 1 84   ? -45.703 -0.875  -36.315 1.00 36.01 84   A 1 
ATOM 668   N N     . ASP A 1 85   ? -48.444 2.816   -33.423 1.00 40.80 85   A 1 
ATOM 669   C CA    . ASP A 1 85   ? -49.560 2.832   -32.474 1.00 41.04 85   A 1 
ATOM 670   C C     . ASP A 1 85   ? -50.838 3.487   -33.009 1.00 39.73 85   A 1 
ATOM 671   O O     . ASP A 1 85   ? -51.877 3.416   -32.356 1.00 36.71 85   A 1 
ATOM 672   C CB    . ASP A 1 85   ? -49.105 3.503   -31.167 1.00 38.08 85   A 1 
ATOM 673   C CG    . ASP A 1 85   ? -48.340 2.587   -30.211 1.00 34.83 85   A 1 
ATOM 674   O OD1   . ASP A 1 85   ? -48.357 1.352   -30.380 1.00 33.08 85   A 1 
ATOM 675   O OD2   . ASP A 1 85   ? -47.751 3.121   -29.236 1.00 32.39 85   A 1 
ATOM 676   N N     . THR A 1 86   ? -50.823 4.115   -34.191 1.00 38.30 86   A 1 
ATOM 677   C CA    . THR A 1 86   ? -52.029 4.747   -34.746 1.00 38.43 86   A 1 
ATOM 678   C C     . THR A 1 86   ? -53.158 3.766   -35.048 1.00 37.68 86   A 1 
ATOM 679   O O     . THR A 1 86   ? -54.316 4.156   -34.975 1.00 34.66 86   A 1 
ATOM 680   C CB    . THR A 1 86   ? -51.735 5.518   -36.034 1.00 35.33 86   A 1 
ATOM 681   O OG1   . THR A 1 86   ? -50.891 4.783   -36.907 1.00 33.32 86   A 1 
ATOM 682   C CG2   . THR A 1 86   ? -51.047 6.848   -35.739 1.00 33.07 86   A 1 
ATOM 683   N N     . ASP A 1 87   ? -52.835 2.509   -35.382 1.00 36.53 87   A 1 
ATOM 684   C CA    . ASP A 1 87   ? -53.861 1.547   -35.791 1.00 37.07 87   A 1 
ATOM 685   C C     . ASP A 1 87   ? -54.614 0.920   -34.595 1.00 36.43 87   A 1 
ATOM 686   O O     . ASP A 1 87   ? -55.813 0.683   -34.692 1.00 33.50 87   A 1 
ATOM 687   C CB    . ASP A 1 87   ? -53.237 0.477   -36.699 1.00 33.65 87   A 1 
ATOM 688   C CG    . ASP A 1 87   ? -52.883 0.960   -38.120 1.00 30.28 87   A 1 
ATOM 689   O OD1   . ASP A 1 87   ? -53.372 2.032   -38.546 1.00 29.28 87   A 1 
ATOM 690   O OD2   . ASP A 1 87   ? -52.140 0.234   -38.817 1.00 28.72 87   A 1 
ATOM 691   N N     . ASP A 1 88   ? -53.937 0.694   -33.475 1.00 39.30 88   A 1 
ATOM 692   C CA    . ASP A 1 88   ? -54.502 -0.100  -32.372 1.00 40.07 88   A 1 
ATOM 693   C C     . ASP A 1 88   ? -55.296 0.710   -31.323 1.00 39.22 88   A 1 
ATOM 694   O O     . ASP A 1 88   ? -55.764 0.152   -30.336 1.00 36.35 88   A 1 
ATOM 695   C CB    . ASP A 1 88   ? -53.404 -0.959  -31.707 1.00 37.19 88   A 1 
ATOM 696   C CG    . ASP A 1 88   ? -53.153 -2.329  -32.351 1.00 33.75 88   A 1 
ATOM 697   O OD1   . ASP A 1 88   ? -53.960 -2.784  -33.184 1.00 32.24 88   A 1 
ATOM 698   O OD2   . ASP A 1 88   ? -52.137 -2.964  -31.954 1.00 32.00 88   A 1 
ATOM 699   N N     . GLU A 1 89   ? -55.467 2.018   -31.485 1.00 37.22 89   A 1 
ATOM 700   C CA    . GLU A 1 89   ? -56.210 2.819   -30.493 1.00 38.41 89   A 1 
ATOM 701   C C     . GLU A 1 89   ? -57.694 2.443   -30.361 1.00 37.96 89   A 1 
ATOM 702   O O     . GLU A 1 89   ? -58.293 2.665   -29.310 1.00 35.60 89   A 1 
ATOM 703   C CB    . GLU A 1 89   ? -56.146 4.321   -30.816 1.00 36.00 89   A 1 
ATOM 704   C CG    . GLU A 1 89   ? -54.841 4.992   -30.414 1.00 33.00 89   A 1 
ATOM 705   C CD    . GLU A 1 89   ? -54.971 6.519   -30.274 1.00 31.59 89   A 1 
ATOM 706   O OE1   . GLU A 1 89   ? -54.254 7.077   -29.406 1.00 28.98 89   A 1 
ATOM 707   O OE2   . GLU A 1 89   ? -55.819 7.144   -30.956 1.00 30.52 89   A 1 
ATOM 708   N N     . GLY A 1 90   ? -58.290 1.962   -31.437 1.00 34.58 90   A 1 
ATOM 709   C CA    . GLY A 1 90   ? -59.751 1.959   -31.542 1.00 35.90 90   A 1 
ATOM 710   C C     . GLY A 1 90   ? -60.472 0.816   -30.856 1.00 36.44 90   A 1 
ATOM 711   O O     . GLY A 1 90   ? -61.583 1.019   -30.352 1.00 34.55 90   A 1 
ATOM 712   N N     . GLU A 1 91   ? -59.918 -0.386  -30.884 1.00 36.74 91   A 1 
ATOM 713   C CA    . GLU A 1 91   ? -60.665 -1.541  -30.391 1.00 37.92 91   A 1 
ATOM 714   C C     . GLU A 1 91   ? -60.567 -1.639  -28.866 1.00 37.76 91   A 1 
ATOM 715   O O     . GLU A 1 91   ? -59.487 -1.730  -28.291 1.00 35.69 91   A 1 
ATOM 716   C CB    . GLU A 1 91   ? -60.284 -2.828  -31.120 1.00 35.89 91   A 1 
ATOM 717   C CG    . GLU A 1 91   ? -60.853 -2.834  -32.556 1.00 32.92 91   A 1 
ATOM 718   C CD    . GLU A 1 91   ? -60.730 -4.175  -33.301 1.00 30.86 91   A 1 
ATOM 719   O OE1   . GLU A 1 91   ? -61.449 -4.318  -34.319 1.00 28.13 91   A 1 
ATOM 720   O OE2   . GLU A 1 91   ? -59.947 -5.047  -32.875 1.00 30.18 91   A 1 
ATOM 721   N N     . GLU A 1 92   ? -61.741 -1.647  -28.215 1.00 39.19 92   A 1 
ATOM 722   C CA    . GLU A 1 92   ? -61.853 -2.063  -26.819 1.00 40.31 92   A 1 
ATOM 723   C C     . GLU A 1 92   ? -61.196 -3.444  -26.684 1.00 40.52 92   A 1 
ATOM 724   O O     . GLU A 1 92   ? -61.745 -4.441  -27.148 1.00 38.73 92   A 1 
ATOM 725   C CB    . GLU A 1 92   ? -63.316 -2.166  -26.365 1.00 37.81 92   A 1 
ATOM 726   C CG    . GLU A 1 92   ? -64.007 -0.821  -26.100 1.00 34.33 92   A 1 
ATOM 727   C CD    . GLU A 1 92   ? -65.447 -0.972  -25.556 1.00 32.45 92   A 1 
ATOM 728   O OE1   . GLU A 1 92   ? -65.922 -0.009  -24.907 1.00 29.10 92   A 1 
ATOM 729   O OE2   . GLU A 1 92   ? -66.066 -2.024  -25.773 1.00 31.24 92   A 1 
ATOM 730   N N     . THR A 1 93   ? -60.019 -3.500  -26.093 1.00 49.72 93   A 1 
ATOM 731   C CA    . THR A 1 93   ? -59.273 -4.751  -25.930 1.00 49.92 93   A 1 
ATOM 732   C C     . THR A 1 93   ? -60.149 -5.738  -25.178 1.00 51.07 93   A 1 
ATOM 733   O O     . THR A 1 93   ? -60.384 -5.578  -23.974 1.00 47.78 93   A 1 
ATOM 734   C CB    . THR A 1 93   ? -57.941 -4.549  -25.195 1.00 45.44 93   A 1 
ATOM 735   O OG1   . THR A 1 93   ? -57.994 -3.488  -24.260 1.00 42.02 93   A 1 
ATOM 736   C CG2   . THR A 1 93   ? -56.803 -4.231  -26.163 1.00 41.06 93   A 1 
ATOM 737   N N     . GLU A 1 94   ? -60.677 -6.727  -25.901 1.00 52.18 94   A 1 
ATOM 738   C CA    . GLU A 1 94   ? -61.575 -7.716  -25.320 1.00 53.78 94   A 1 
ATOM 739   C C     . GLU A 1 94   ? -60.905 -8.360  -24.112 1.00 55.87 94   A 1 
ATOM 740   O O     . GLU A 1 94   ? -59.782 -8.861  -24.180 1.00 52.35 94   A 1 
ATOM 741   C CB    . GLU A 1 94   ? -61.983 -8.801  -26.314 1.00 47.87 94   A 1 
ATOM 742   C CG    . GLU A 1 94   ? -63.097 -8.387  -27.293 1.00 42.50 94   A 1 
ATOM 743   C CD    . GLU A 1 94   ? -63.687 -9.602  -28.039 1.00 37.91 94   A 1 
ATOM 744   O OE1   . GLU A 1 94   ? -64.887 -9.536  -28.401 1.00 32.71 94   A 1 
ATOM 745   O OE2   . GLU A 1 94   ? -62.985 -10.620 -28.176 1.00 34.42 94   A 1 
ATOM 746   N N     . ILE A 1 95   ? -61.613 -8.348  -22.987 1.00 63.86 95   A 1 
ATOM 747   C CA    . ILE A 1 95   ? -61.082 -8.915  -21.755 1.00 65.50 95   A 1 
ATOM 748   C C     . ILE A 1 95   ? -60.907 -10.410 -21.969 1.00 69.04 95   A 1 
ATOM 749   O O     . ILE A 1 95   ? -61.872 -11.176 -21.916 1.00 63.93 95   A 1 
ATOM 750   C CB    . ILE A 1 95   ? -61.991 -8.596  -20.550 1.00 59.27 95   A 1 
ATOM 751   C CG1   . ILE A 1 95   ? -62.148 -7.070  -20.340 1.00 54.31 95   A 1 
ATOM 752   C CG2   . ILE A 1 95   ? -61.399 -9.247  -19.289 1.00 52.79 95   A 1 
ATOM 753   C CD1   . ILE A 1 95   ? -63.198 -6.683  -19.289 1.00 49.59 95   A 1 
ATOM 754   N N     . ARG A 1 96   ? -59.676 -10.832 -22.194 1.00 72.89 96   A 1 
ATOM 755   C CA    . ARG A 1 96   ? -59.329 -12.242 -22.334 1.00 74.41 96   A 1 
ATOM 756   C C     . ARG A 1 96   ? -59.752 -12.999 -21.079 1.00 76.04 96   A 1 
ATOM 757   O O     . ARG A 1 96   ? -59.309 -12.680 -19.980 1.00 71.60 96   A 1 
ATOM 758   C CB    . ARG A 1 96   ? -57.832 -12.380 -22.638 1.00 69.42 96   A 1 
ATOM 759   C CG    . ARG A 1 96   ? -57.414 -13.842 -22.854 1.00 63.26 96   A 1 
ATOM 760   C CD    . ARG A 1 96   ? -55.934 -13.932 -23.223 1.00 61.38 96   A 1 
ATOM 761   N NE    . ARG A 1 96   ? -55.502 -15.329 -23.323 1.00 56.76 96   A 1 
ATOM 762   C CZ    . ARG A 1 96   ? -54.287 -15.763 -23.655 1.00 52.71 96   A 1 
ATOM 763   N NH1   . ARG A 1 96   ? -53.345 -14.919 -23.970 1.00 51.17 96   A 1 
ATOM 764   N NH2   . ARG A 1 96   ? -54.026 -17.029 -23.674 1.00 48.98 96   A 1 
ATOM 765   N N     . ARG A 1 97   ? -60.598 -14.020 -21.249 1.00 76.60 97   A 1 
ATOM 766   C CA    . ARG A 1 97   ? -60.985 -14.942 -20.179 1.00 77.06 97   A 1 
ATOM 767   C C     . ARG A 1 97   ? -60.067 -16.154 -20.166 1.00 78.15 97   A 1 
ATOM 768   O O     . ARG A 1 97   ? -59.579 -16.576 -21.208 1.00 71.36 97   A 1 
ATOM 769   C CB    . ARG A 1 97   ? -62.448 -15.343 -20.298 1.00 72.47 97   A 1 
ATOM 770   C CG    . ARG A 1 97   ? -63.380 -14.160 -19.981 1.00 67.91 97   A 1 
ATOM 771   C CD    . ARG A 1 97   ? -64.792 -14.676 -19.780 1.00 65.02 97   A 1 
ATOM 772   N NE    . ARG A 1 97   ? -65.720 -13.593 -19.415 1.00 60.93 97   A 1 
ATOM 773   C CZ    . ARG A 1 97   ? -66.893 -13.743 -18.838 1.00 54.65 97   A 1 
ATOM 774   N NH1   . ARG A 1 97   ? -67.342 -14.932 -18.535 1.00 51.18 97   A 1 
ATOM 775   N NH2   . ARG A 1 97   ? -67.626 -12.706 -18.567 1.00 52.13 97   A 1 
ATOM 776   N N     . ASP A 1 98   ? -59.864 -16.702 -18.977 1.00 75.20 98   A 1 
ATOM 777   C CA    . ASP A 1 98   ? -58.984 -17.851 -18.763 1.00 75.19 98   A 1 
ATOM 778   C C     . ASP A 1 98   ? -59.666 -18.903 -17.855 1.00 78.18 98   A 1 
ATOM 779   O O     . ASP A 1 98   ? -59.055 -19.559 -17.031 1.00 70.84 98   A 1 
ATOM 780   C CB    . ASP A 1 98   ? -57.623 -17.348 -18.243 1.00 67.35 98   A 1 
ATOM 781   C CG    . ASP A 1 98   ? -56.421 -18.189 -18.681 1.00 63.06 98   A 1 
ATOM 782   O OD1   . ASP A 1 98   ? -56.532 -18.980 -19.634 1.00 58.64 98   A 1 
ATOM 783   O OD2   . ASP A 1 98   ? -55.313 -17.969 -18.120 1.00 59.95 98   A 1 
ATOM 784   N N     . ASP A 1 99   ? -60.974 -19.053 -18.025 1.00 77.92 99   A 1 
ATOM 785   C CA    . ASP A 1 99   ? -61.808 -19.905 -17.162 1.00 77.15 99   A 1 
ATOM 786   C C     . ASP A 1 99   ? -61.354 -21.373 -17.120 1.00 78.33 99   A 1 
ATOM 787   O O     . ASP A 1 99   ? -61.520 -22.050 -16.102 1.00 73.12 99   A 1 
ATOM 788   C CB    . ASP A 1 99   ? -63.273 -19.842 -17.636 1.00 73.00 99   A 1 
ATOM 789   C CG    . ASP A 1 99   ? -63.957 -18.503 -17.356 1.00 68.76 99   A 1 
ATOM 790   O OD1   . ASP A 1 99   ? -63.808 -18.005 -16.229 1.00 61.45 99   A 1 
ATOM 791   O OD2   . ASP A 1 99   ? -64.687 -18.001 -18.246 1.00 62.38 99   A 1 
ATOM 792   N N     . GLU A 1 100  ? -60.797 -21.902 -18.207 1.00 77.59 100  A 1 
ATOM 793   C CA    . GLU A 1 100  ? -60.279 -23.271 -18.237 1.00 76.66 100  A 1 
ATOM 794   C C     . GLU A 1 100  ? -59.015 -23.431 -17.394 1.00 78.32 100  A 1 
ATOM 795   O O     . GLU A 1 100  ? -58.853 -24.447 -16.711 1.00 73.43 100  A 1 
ATOM 796   C CB    . GLU A 1 100  ? -59.969 -23.720 -19.672 1.00 73.40 100  A 1 
ATOM 797   C CG    . GLU A 1 100  ? -61.232 -23.939 -20.499 1.00 67.21 100  A 1 
ATOM 798   C CD    . GLU A 1 100  ? -60.987 -24.815 -21.728 1.00 58.41 100  A 1 
ATOM 799   O OE1   . GLU A 1 100  ? -61.984 -25.388 -22.220 1.00 51.53 100  A 1 
ATOM 800   O OE2   . GLU A 1 100  ? -59.808 -24.970 -22.125 1.00 53.00 100  A 1 
ATOM 801   N N     . TYR A 1 101  ? -58.149 -22.437 -17.390 1.00 78.54 101  A 1 
ATOM 802   C CA    . TYR A 1 101  ? -56.929 -22.443 -16.596 1.00 78.51 101  A 1 
ATOM 803   C C     . TYR A 1 101  ? -57.245 -22.474 -15.094 1.00 80.38 101  A 1 
ATOM 804   O O     . TYR A 1 101  ? -56.704 -23.299 -14.360 1.00 75.43 101  A 1 
ATOM 805   C CB    . TYR A 1 101  ? -56.094 -21.211 -16.974 1.00 74.85 101  A 1 
ATOM 806   C CG    . TYR A 1 101  ? -54.869 -21.063 -16.123 1.00 75.39 101  A 1 
ATOM 807   C CD1   . TYR A 1 101  ? -54.907 -20.279 -14.954 1.00 71.15 101  A 1 
ATOM 808   C CD2   . TYR A 1 101  ? -53.690 -21.754 -16.469 1.00 70.93 101  A 1 
ATOM 809   C CE1   . TYR A 1 101  ? -53.784 -20.199 -14.121 1.00 69.19 101  A 1 
ATOM 810   C CE2   . TYR A 1 101  ? -52.557 -21.675 -15.646 1.00 70.12 101  A 1 
ATOM 811   C CZ    . TYR A 1 101  ? -52.616 -20.903 -14.475 1.00 72.61 101  A 1 
ATOM 812   O OH    . TYR A 1 101  ? -51.525 -20.851 -13.654 1.00 69.70 101  A 1 
ATOM 813   N N     . TYR A 1 102  ? -58.197 -21.656 -14.655 1.00 80.63 102  A 1 
ATOM 814   C CA    . TYR A 1 102  ? -58.581 -21.606 -13.243 1.00 79.31 102  A 1 
ATOM 815   C C     . TYR A 1 102  ? -59.257 -22.894 -12.736 1.00 80.18 102  A 1 
ATOM 816   O O     . TYR A 1 102  ? -59.308 -23.118 -11.526 1.00 75.87 102  A 1 
ATOM 817   C CB    . TYR A 1 102  ? -59.483 -20.391 -13.001 1.00 75.91 102  A 1 
ATOM 818   C CG    . TYR A 1 102  ? -58.784 -19.065 -13.196 1.00 76.67 102  A 1 
ATOM 819   C CD1   . TYR A 1 102  ? -57.630 -18.751 -12.450 1.00 72.84 102  A 1 
ATOM 820   C CD2   . TYR A 1 102  ? -59.292 -18.112 -14.113 1.00 73.09 102  A 1 
ATOM 821   C CE1   . TYR A 1 102  ? -56.974 -17.521 -12.631 1.00 70.66 102  A 1 
ATOM 822   C CE2   . TYR A 1 102  ? -58.641 -16.881 -14.295 1.00 71.68 102  A 1 
ATOM 823   C CZ    . TYR A 1 102  ? -57.484 -16.591 -13.554 1.00 74.81 102  A 1 
ATOM 824   O OH    . TYR A 1 102  ? -56.850 -15.400 -13.737 1.00 70.76 102  A 1 
ATOM 825   N N     . LYS A 1 103  ? -59.739 -23.745 -13.628 1.00 80.37 103  A 1 
ATOM 826   C CA    . LYS A 1 103  ? -60.255 -25.071 -13.260 1.00 79.27 103  A 1 
ATOM 827   C C     . LYS A 1 103  ? -59.154 -26.119 -13.082 1.00 79.84 103  A 1 
ATOM 828   O O     . LYS A 1 103  ? -59.368 -27.069 -12.342 1.00 74.47 103  A 1 
ATOM 829   C CB    . LYS A 1 103  ? -61.269 -25.543 -14.302 1.00 75.84 103  A 1 
ATOM 830   C CG    . LYS A 1 103  ? -62.576 -24.742 -14.250 1.00 70.97 103  A 1 
ATOM 831   C CD    . LYS A 1 103  ? -63.474 -25.148 -15.420 1.00 64.55 103  A 1 
ATOM 832   C CE    . LYS A 1 103  ? -64.720 -24.273 -15.464 1.00 56.74 103  A 1 
ATOM 833   N NZ    . LYS A 1 103  ? -65.490 -24.496 -16.710 1.00 47.67 103  A 1 
ATOM 834   N N     . LYS A 1 104  ? -58.019 -25.969 -13.744 1.00 80.43 104  A 1 
ATOM 835   C CA    . LYS A 1 104  ? -56.909 -26.922 -13.652 1.00 79.42 104  A 1 
ATOM 836   C C     . LYS A 1 104  ? -56.196 -26.886 -12.305 1.00 80.11 104  A 1 
ATOM 837   O O     . LYS A 1 104  ? -55.757 -27.923 -11.824 1.00 74.99 104  A 1 
ATOM 838   C CB    . LYS A 1 104  ? -55.881 -26.672 -14.775 1.00 75.30 104  A 1 
ATOM 839   C CG    . LYS A 1 104  ? -56.340 -27.177 -16.153 1.00 68.31 104  A 1 
ATOM 840   C CD    . LYS A 1 104  ? -55.222 -26.915 -17.165 1.00 66.18 104  A 1 
ATOM 841   C CE    . LYS A 1 104  ? -55.543 -27.474 -18.551 1.00 58.27 104  A 1 
ATOM 842   N NZ    . LYS A 1 104  ? -54.428 -27.198 -19.503 1.00 52.49 104  A 1 
ATOM 843   N N     . PHE A 1 105  ? -56.089 -25.714 -11.713 1.00 80.80 105  A 1 
ATOM 844   C CA    . PHE A 1 105  ? -55.307 -25.513 -10.494 1.00 79.53 105  A 1 
ATOM 845   C C     . PHE A 1 105  ? -56.187 -25.169 -9.291  1.00 79.47 105  A 1 
ATOM 846   O O     . PHE A 1 105  ? -57.237 -24.534 -9.404  1.00 74.14 105  A 1 
ATOM 847   C CB    . PHE A 1 105  ? -54.230 -24.446 -10.752 1.00 76.96 105  A 1 
ATOM 848   C CG    . PHE A 1 105  ? -53.220 -24.860 -11.797 1.00 78.15 105  A 1 
ATOM 849   C CD1   . PHE A 1 105  ? -52.197 -25.764 -11.472 1.00 73.18 105  A 1 
ATOM 850   C CD2   . PHE A 1 105  ? -53.327 -24.375 -13.111 1.00 73.34 105  A 1 
ATOM 851   C CE1   . PHE A 1 105  ? -51.283 -26.176 -12.452 1.00 70.41 105  A 1 
ATOM 852   C CE2   . PHE A 1 105  ? -52.408 -24.787 -14.091 1.00 71.62 105  A 1 
ATOM 853   C CZ    . PHE A 1 105  ? -51.383 -25.687 -13.767 1.00 74.32 105  A 1 
ATOM 854   N N     . ARG A 1 106  ? -55.759 -25.586 -8.098  1.00 79.04 106  A 1 
ATOM 855   C CA    . ARG A 1 106  ? -56.435 -25.223 -6.853  1.00 78.75 106  A 1 
ATOM 856   C C     . ARG A 1 106  ? -56.036 -23.810 -6.432  1.00 80.15 106  A 1 
ATOM 857   O O     . ARG A 1 106  ? -54.882 -23.563 -6.124  1.00 74.23 106  A 1 
ATOM 858   C CB    . ARG A 1 106  ? -56.128 -26.225 -5.735  1.00 72.75 106  A 1 
ATOM 859   C CG    . ARG A 1 106  ? -56.964 -27.509 -5.876  1.00 63.57 106  A 1 
ATOM 860   C CD    . ARG A 1 106  ? -56.713 -28.428 -4.676  1.00 59.22 106  A 1 
ATOM 861   N NE    . ARG A 1 106  ? -57.569 -29.618 -4.710  1.00 51.04 106  A 1 
ATOM 862   C CZ    . ARG A 1 106  ? -57.587 -30.587 -3.803  1.00 45.04 106  A 1 
ATOM 863   N NH1   . ARG A 1 106  ? -56.798 -30.554 -2.760  1.00 41.94 106  A 1 
ATOM 864   N NH2   . ARG A 1 106  ? -58.405 -31.584 -3.927  1.00 38.70 106  A 1 
ATOM 865   N N     . PHE A 1 107  ? -57.020 -22.918 -6.349  1.00 79.34 107  A 1 
ATOM 866   C CA    . PHE A 1 107  ? -56.849 -21.569 -5.830  1.00 78.51 107  A 1 
ATOM 867   C C     . PHE A 1 107  ? -57.400 -21.482 -4.410  1.00 78.85 107  A 1 
ATOM 868   O O     . PHE A 1 107  ? -58.601 -21.325 -4.194  1.00 72.30 107  A 1 
ATOM 869   C CB    . PHE A 1 107  ? -57.488 -20.554 -6.782  1.00 74.45 107  A 1 
ATOM 870   C CG    . PHE A 1 107  ? -56.646 -20.304 -8.011  1.00 74.34 107  A 1 
ATOM 871   C CD1   . PHE A 1 107  ? -55.807 -19.178 -8.083  1.00 69.72 107  A 1 
ATOM 872   C CD2   . PHE A 1 107  ? -56.655 -21.219 -9.076  1.00 68.55 107  A 1 
ATOM 873   C CE1   . PHE A 1 107  ? -54.983 -18.975 -9.195  1.00 66.29 107  A 1 
ATOM 874   C CE2   . PHE A 1 107  ? -55.825 -21.027 -10.188 1.00 66.97 107  A 1 
ATOM 875   C CZ    . PHE A 1 107  ? -54.987 -19.903 -10.239 1.00 69.62 107  A 1 
ATOM 876   N N     . ASN A 1 108  ? -56.509 -21.581 -3.425  1.00 79.85 108  A 1 
ATOM 877   C CA    . ASN A 1 108  ? -56.876 -21.304 -2.047  1.00 78.72 108  A 1 
ATOM 878   C C     . ASN A 1 108  ? -56.990 -19.790 -1.842  1.00 80.59 108  A 1 
ATOM 879   O O     . ASN A 1 108  ? -55.999 -19.075 -1.943  1.00 73.85 108  A 1 
ATOM 880   C CB    . ASN A 1 108  ? -55.849 -21.964 -1.110  1.00 72.12 108  A 1 
ATOM 881   C CG    . ASN A 1 108  ? -56.241 -21.820 0.359   1.00 64.58 108  A 1 
ATOM 882   O OD1   . ASN A 1 108  ? -57.228 -21.187 0.708   1.00 55.24 108  A 1 
ATOM 883   N ND2   . ASN A 1 108  ? -55.476 -22.416 1.246   1.00 59.44 108  A 1 
ATOM 884   N N     . LEU A 1 109  ? -58.197 -19.305 -1.558  1.00 78.92 109  A 1 
ATOM 885   C CA    . LEU A 1 109  ? -58.457 -17.870 -1.346  1.00 78.25 109  A 1 
ATOM 886   C C     . LEU A 1 109  ? -58.164 -17.404 0.084   1.00 79.74 109  A 1 
ATOM 887   O O     . LEU A 1 109  ? -58.358 -16.231 0.400   1.00 72.61 109  A 1 
ATOM 888   C CB    . LEU A 1 109  ? -59.911 -17.561 -1.747  1.00 72.65 109  A 1 
ATOM 889   C CG    . LEU A 1 109  ? -60.236 -17.824 -3.225  1.00 69.22 109  A 1 
ATOM 890   C CD1   . LEU A 1 109  ? -61.730 -17.595 -3.461  1.00 64.23 109  A 1 
ATOM 891   C CD2   . LEU A 1 109  ? -59.463 -16.907 -4.166  1.00 65.12 109  A 1 
ATOM 892   N N     . ASN A 1 110  ? -57.736 -18.301 0.951   1.00 77.40 110  A 1 
ATOM 893   C CA    . ASN A 1 110  ? -57.437 -17.953 2.324   1.00 76.57 110  A 1 
ATOM 894   C C     . ASN A 1 110  ? -56.083 -17.241 2.397   1.00 77.81 110  A 1 
ATOM 895   O O     . ASN A 1 110  ? -55.047 -17.813 2.065   1.00 71.61 110  A 1 
ATOM 896   C CB    . ASN A 1 110  ? -57.528 -19.208 3.219   1.00 70.85 110  A 1 
ATOM 897   C CG    . ASN A 1 110  ? -58.448 -19.038 4.416   1.00 63.51 110  A 1 
ATOM 898   O OD1   . ASN A 1 110  ? -59.048 -18.008 4.658   1.00 56.08 110  A 1 
ATOM 899   N ND2   . ASN A 1 110  ? -58.589 -20.086 5.197   1.00 55.90 110  A 1 
ATOM 900   N N     . ARG A 1 111  ? -56.107 -15.998 2.835   1.00 78.11 111  A 1 
ATOM 901   C CA    . ARG A 1 111  ? -54.916 -15.171 3.056   1.00 76.71 111  A 1 
ATOM 902   C C     . ARG A 1 111  ? -54.667 -14.995 4.533   1.00 77.75 111  A 1 
ATOM 903   O O     . ARG A 1 111  ? -55.582 -15.044 5.349   1.00 72.57 111  A 1 
ATOM 904   C CB    . ARG A 1 111  ? -55.067 -13.811 2.363   1.00 72.76 111  A 1 
ATOM 905   C CG    . ARG A 1 111  ? -55.145 -13.936 0.839   1.00 71.25 111  A 1 
ATOM 906   C CD    . ARG A 1 111  ? -53.791 -14.288 0.230   1.00 70.23 111  A 1 
ATOM 907   N NE    . ARG A 1 111  ? -54.026 -14.701 -1.146  1.00 68.45 111  A 1 
ATOM 908   C CZ    . ARG A 1 111  ? -53.946 -15.938 -1.583  1.00 66.72 111  A 1 
ATOM 909   N NH1   . ARG A 1 111  ? -53.252 -16.864 -0.979  1.00 58.13 111  A 1 
ATOM 910   N NH2   . ARG A 1 111  ? -54.641 -16.271 -2.602  1.00 61.96 111  A 1 
ATOM 911   N N     . ASP A 1 112  ? -53.435 -14.747 4.846   1.00 77.96 112  A 1 
ATOM 912   C CA    . ASP A 1 112  ? -53.031 -14.465 6.215   1.00 76.31 112  A 1 
ATOM 913   C C     . ASP A 1 112  ? -53.608 -13.126 6.688   1.00 77.53 112  A 1 
ATOM 914   O O     . ASP A 1 112  ? -53.278 -12.062 6.167   1.00 73.22 112  A 1 
ATOM 915   C CB    . ASP A 1 112  ? -51.510 -14.497 6.307   1.00 71.30 112  A 1 
ATOM 916   C CG    . ASP A 1 112  ? -51.043 -14.538 7.757   1.00 66.70 112  A 1 
ATOM 917   O OD1   . ASP A 1 112  ? -51.850 -14.247 8.680   1.00 60.79 112  A 1 
ATOM 918   O OD2   . ASP A 1 112  ? -49.873 -14.902 7.948   1.00 62.75 112  A 1 
ATOM 919   N N     . LYS A 1 113  ? -54.497 -13.205 7.672   1.00 80.05 113  A 1 
ATOM 920   C CA    . LYS A 1 113  ? -55.178 -12.041 8.254   1.00 78.90 113  A 1 
ATOM 921   C C     . LYS A 1 113  ? -54.325 -11.288 9.268   1.00 79.02 113  A 1 
ATOM 922   O O     . LYS A 1 113  ? -54.665 -10.168 9.627   1.00 72.49 113  A 1 
ATOM 923   C CB    . LYS A 1 113  ? -56.499 -12.494 8.891   1.00 75.50 113  A 1 
ATOM 924   C CG    . LYS A 1 113  ? -57.463 -13.100 7.858   1.00 70.63 113  A 1 
ATOM 925   C CD    . LYS A 1 113  ? -58.791 -13.467 8.508   1.00 65.96 113  A 1 
ATOM 926   C CE    . LYS A 1 113  ? -59.708 -14.097 7.456   1.00 58.39 113  A 1 
ATOM 927   N NZ    . LYS A 1 113  ? -61.024 -14.486 8.033   1.00 50.04 113  A 1 
ATOM 928   N N     . ASN A 1 114  ? -53.243 -11.903 9.730   1.00 78.61 114  A 1 
ATOM 929   C CA    . ASN A 1 114  ? -52.389 -11.307 10.760  1.00 76.83 114  A 1 
ATOM 930   C C     . ASN A 1 114  ? -51.330 -10.364 10.178  1.00 77.00 114  A 1 
ATOM 931   O O     . ASN A 1 114  ? -50.703 -9.603  10.912  1.00 72.76 114  A 1 
ATOM 932   C CB    . ASN A 1 114  ? -51.739 -12.432 11.574  1.00 73.98 114  A 1 
ATOM 933   C CG    . ASN A 1 114  ? -52.771 -13.331 12.237  1.00 68.16 114  A 1 
ATOM 934   O OD1   . ASN A 1 114  ? -53.750 -12.901 12.813  1.00 61.13 114  A 1 
ATOM 935   N ND2   . ASN A 1 114  ? -52.561 -14.624 12.166  1.00 60.91 114  A 1 
ATOM 936   N N     . LEU A 1 115  ? -51.141 -10.400 8.868   1.00 78.01 115  A 1 
ATOM 937   C CA    . LEU A 1 115  ? -50.267 -9.469  8.176   1.00 78.06 115  A 1 
ATOM 938   C C     . LEU A 1 115  ? -50.896 -8.074  8.116   1.00 79.08 115  A 1 
ATOM 939   O O     . LEU A 1 115  ? -52.066 -7.919  7.781   1.00 76.84 115  A 1 
ATOM 940   C CB    . LEU A 1 115  ? -49.950 -10.003 6.770   1.00 76.17 115  A 1 
ATOM 941   C CG    . LEU A 1 115  ? -49.010 -11.223 6.779   1.00 73.78 115  A 1 
ATOM 942   C CD1   . LEU A 1 115  ? -48.960 -11.854 5.393   1.00 70.27 115  A 1 
ATOM 943   C CD2   . LEU A 1 115  ? -47.590 -10.812 7.155   1.00 70.24 115  A 1 
ATOM 944   N N     . SER A 1 116  ? -50.107 -7.061  8.372   1.00 80.79 116  A 1 
ATOM 945   C CA    . SER A 1 116  ? -50.574 -5.668  8.349   1.00 80.61 116  A 1 
ATOM 946   C C     . SER A 1 116  ? -51.116 -5.233  6.983   1.00 82.66 116  A 1 
ATOM 947   O O     . SER A 1 116  ? -52.058 -4.445  6.920   1.00 79.09 116  A 1 
ATOM 948   C CB    . SER A 1 116  ? -49.441 -4.739  8.789   1.00 76.36 116  A 1 
ATOM 949   O OG    . SER A 1 116  ? -48.319 -4.878  7.949   1.00 67.67 116  A 1 
ATOM 950   N N     . ILE A 1 117  ? -50.581 -5.792  5.903   1.00 81.58 117  A 1 
ATOM 951   C CA    . ILE A 1 117  ? -51.044 -5.513  4.531   1.00 83.11 117  A 1 
ATOM 952   C C     . ILE A 1 117  ? -52.469 -6.022  4.277   1.00 83.91 117  A 1 
ATOM 953   O O     . ILE A 1 117  ? -53.166 -5.462  3.439   1.00 82.15 117  A 1 
ATOM 954   C CB    . ILE A 1 117  ? -50.032 -6.102  3.529   1.00 81.90 117  A 1 
ATOM 955   C CG1   . ILE A 1 117  ? -50.138 -5.472  2.116   1.00 76.19 117  A 1 
ATOM 956   C CG2   . ILE A 1 117  ? -50.127 -7.625  3.410   1.00 73.86 117  A 1 
ATOM 957   C CD1   . ILE A 1 117  ? -49.416 -4.145  1.995   1.00 69.22 117  A 1 
ATOM 958   N N     . TYR A 1 118  ? -52.944 -7.040  5.011   1.00 85.16 118  A 1 
ATOM 959   C CA    . TYR A 1 118  ? -54.282 -7.601  4.823   1.00 85.19 118  A 1 
ATOM 960   C C     . TYR A 1 118  ? -55.384 -6.565  5.073   1.00 85.68 118  A 1 
ATOM 961   O O     . TYR A 1 118  ? -56.368 -6.523  4.334   1.00 83.62 118  A 1 
ATOM 962   C CB    . TYR A 1 118  ? -54.457 -8.812  5.745   1.00 83.98 118  A 1 
ATOM 963   C CG    . TYR A 1 118  ? -55.771 -9.528  5.537   1.00 83.67 118  A 1 
ATOM 964   C CD1   . TYR A 1 118  ? -56.906 -9.202  6.304   1.00 78.28 118  A 1 
ATOM 965   C CD2   . TYR A 1 118  ? -55.884 -10.534 4.542   1.00 78.23 118  A 1 
ATOM 966   C CE1   . TYR A 1 118  ? -58.132 -9.859  6.083   1.00 75.76 118  A 1 
ATOM 967   C CE2   . TYR A 1 118  ? -57.093 -11.193 4.319   1.00 75.93 118  A 1 
ATOM 968   C CZ    . TYR A 1 118  ? -58.220 -10.855 5.088   1.00 77.65 118  A 1 
ATOM 969   O OH    . TYR A 1 118  ? -59.417 -11.503 4.871   1.00 74.95 118  A 1 
ATOM 970   N N     . ALA A 1 119  ? -55.185 -5.690  6.038   1.00 86.49 119  A 1 
ATOM 971   C CA    . ALA A 1 119  ? -56.138 -4.619  6.340   1.00 85.53 119  A 1 
ATOM 972   C C     . ALA A 1 119  ? -56.308 -3.623  5.181   1.00 86.23 119  A 1 
ATOM 973   O O     . ALA A 1 119  ? -57.355 -2.990  5.060   1.00 83.05 119  A 1 
ATOM 974   C CB    . ALA A 1 119  ? -55.663 -3.909  7.617   1.00 82.84 119  A 1 
ATOM 975   N N     . LYS A 1 120  ? -55.313 -3.500  4.320   1.00 86.74 120  A 1 
ATOM 976   C CA    . LYS A 1 120  ? -55.304 -2.606  3.164   1.00 87.25 120  A 1 
ATOM 977   C C     . LYS A 1 120  ? -55.645 -3.310  1.852   1.00 88.68 120  A 1 
ATOM 978   O O     . LYS A 1 120  ? -55.623 -2.681  0.798   1.00 86.06 120  A 1 
ATOM 979   C CB    . LYS A 1 120  ? -53.938 -1.885  3.107   1.00 85.25 120  A 1 
ATOM 980   C CG    . LYS A 1 120  ? -53.712 -0.869  4.249   1.00 83.00 120  A 1 
ATOM 981   C CD    . LYS A 1 120  ? -54.674 0.311   4.103   1.00 78.42 120  A 1 
ATOM 982   C CE    . LYS A 1 120  ? -54.333 1.525   4.971   1.00 73.73 120  A 1 
ATOM 983   N NZ    . LYS A 1 120  ? -55.126 2.696   4.535   1.00 66.48 120  A 1 
ATOM 984   N N     . ARG A 1 121  ? -55.981 -4.587  1.888   1.00 88.83 121  A 1 
ATOM 985   C CA    . ARG A 1 121  ? -56.225 -5.412  0.696   1.00 88.76 121  A 1 
ATOM 986   C C     . ARG A 1 121  ? -57.237 -4.790  -0.264  1.00 89.38 121  A 1 
ATOM 987   O O     . ARG A 1 121  ? -56.949 -4.674  -1.450  1.00 87.64 121  A 1 
ATOM 988   C CB    . ARG A 1 121  ? -56.667 -6.811  1.147   1.00 87.08 121  A 1 
ATOM 989   C CG    . ARG A 1 121  ? -57.006 -7.715  -0.048  1.00 80.25 121  A 1 
ATOM 990   C CD    . ARG A 1 121  ? -57.572 -9.054  0.412   1.00 79.30 121  A 1 
ATOM 991   N NE    . ARG A 1 121  ? -58.086 -9.808  -0.738  1.00 71.19 121  A 1 
ATOM 992   C CZ    . ARG A 1 121  ? -58.674 -10.983 -0.718  1.00 66.86 121  A 1 
ATOM 993   N NH1   . ARG A 1 121  ? -58.880 -11.623 0.402   1.00 59.53 121  A 1 
ATOM 994   N NH2   . ARG A 1 121  ? -59.066 -11.526 -1.824  1.00 58.00 121  A 1 
ATOM 995   N N     . GLU A 1 122  ? -58.405 -4.425  0.236   1.00 90.37 122  A 1 
ATOM 996   C CA    . GLU A 1 122  ? -59.471 -3.879  -0.605  1.00 90.09 122  A 1 
ATOM 997   C C     . GLU A 1 122  ? -59.098 -2.512  -1.183  1.00 90.57 122  A 1 
ATOM 998   O O     . GLU A 1 122  ? -59.340 -2.259  -2.358  1.00 88.07 122  A 1 
ATOM 999   C CB    . GLU A 1 122  ? -60.781 -3.776  0.186   1.00 88.49 122  A 1 
ATOM 1000  C CG    . GLU A 1 122  ? -61.335 -5.168  0.537   1.00 79.11 122  A 1 
ATOM 1001  C CD    . GLU A 1 122  ? -62.709 -5.123  1.222   1.00 69.59 122  A 1 
ATOM 1002  O OE1   . GLU A 1 122  ? -63.296 -6.221  1.367   1.00 61.27 122  A 1 
ATOM 1003  O OE2   . GLU A 1 122  ? -63.147 -4.027  1.618   1.00 60.92 122  A 1 
ATOM 1004  N N     . GLU A 1 123  ? -58.441 -1.681  -0.406  1.00 91.14 123  A 1 
ATOM 1005  C CA    . GLU A 1 123  ? -57.953 -0.370  -0.851  1.00 90.93 123  A 1 
ATOM 1006  C C     . GLU A 1 123  ? -56.905 -0.510  -1.968  1.00 91.56 123  A 1 
ATOM 1007  O O     . GLU A 1 123  ? -56.975 0.201   -2.968  1.00 89.52 123  A 1 
ATOM 1008  C CB    . GLU A 1 123  ? -57.382 0.363   0.379   1.00 89.25 123  A 1 
ATOM 1009  C CG    . GLU A 1 123  ? -57.073 1.841   0.143   1.00 79.67 123  A 1 
ATOM 1010  C CD    . GLU A 1 123  ? -56.469 2.513   1.399   1.00 77.22 123  A 1 
ATOM 1011  O OE1   . GLU A 1 123  ? -55.846 3.589   1.294   1.00 69.36 123  A 1 
ATOM 1012  O OE2   . GLU A 1 123  ? -56.552 1.951   2.511   1.00 71.26 123  A 1 
ATOM 1013  N N     . ILE A 1 124  ? -55.995 -1.471  -1.852  1.00 91.58 124  A 1 
ATOM 1014  C CA    . ILE A 1 124  ? -54.989 -1.781  -2.869  1.00 91.68 124  A 1 
ATOM 1015  C C     . ILE A 1 124  ? -55.657 -2.253  -4.164  1.00 92.08 124  A 1 
ATOM 1016  O O     . ILE A 1 124  ? -55.335 -1.744  -5.234  1.00 90.56 124  A 1 
ATOM 1017  C CB    . ILE A 1 124  ? -53.969 -2.809  -2.330  1.00 90.80 124  A 1 
ATOM 1018  C CG1   . ILE A 1 124  ? -53.077 -2.171  -1.239  1.00 86.63 124  A 1 
ATOM 1019  C CG2   . ILE A 1 124  ? -53.086 -3.377  -3.454  1.00 86.33 124  A 1 
ATOM 1020  C CD1   . ILE A 1 124  ? -52.305 -3.188  -0.392  1.00 81.31 124  A 1 
ATOM 1021  N N     . LEU A 1 125  ? -56.589 -3.197  -4.085  1.00 92.11 125  A 1 
ATOM 1022  C CA    . LEU A 1 125  ? -57.277 -3.715  -5.267  1.00 91.93 125  A 1 
ATOM 1023  C C     . LEU A 1 125  ? -58.128 -2.645  -5.960  1.00 92.09 125  A 1 
ATOM 1024  O O     . LEU A 1 125  ? -58.089 -2.533  -7.185  1.00 90.07 125  A 1 
ATOM 1025  C CB    . LEU A 1 125  ? -58.148 -4.918  -4.868  1.00 91.21 125  A 1 
ATOM 1026  C CG    . LEU A 1 125  ? -57.346 -6.177  -4.473  1.00 88.93 125  A 1 
ATOM 1027  C CD1   . LEU A 1 125  ? -58.296 -7.230  -3.899  1.00 82.50 125  A 1 
ATOM 1028  C CD2   . LEU A 1 125  ? -56.612 -6.793  -5.665  1.00 82.49 125  A 1 
ATOM 1029  N N     . ALA A 1 126  ? -58.827 -1.819  -5.211  1.00 92.50 126  A 1 
ATOM 1030  C CA    . ALA A 1 126  ? -59.582 -0.698  -5.750  1.00 92.23 126  A 1 
ATOM 1031  C C     . ALA A 1 126  ? -58.673 0.322   -6.453  1.00 92.11 126  A 1 
ATOM 1032  O O     . ALA A 1 126  ? -58.976 0.746   -7.568  1.00 89.68 126  A 1 
ATOM 1033  C CB    . ALA A 1 126  ? -60.378 -0.054  -4.612  1.00 91.19 126  A 1 
ATOM 1034  N N     . ALA A 1 127  ? -57.540 0.656   -5.850  1.00 92.27 127  A 1 
ATOM 1035  C CA    . ALA A 1 127  ? -56.564 1.563   -6.447  1.00 91.87 127  A 1 
ATOM 1036  C C     . ALA A 1 127  ? -55.964 1.004   -7.738  1.00 92.14 127  A 1 
ATOM 1037  O O     . ALA A 1 127  ? -55.882 1.717   -8.735  1.00 90.18 127  A 1 
ATOM 1038  C CB    . ALA A 1 127  ? -55.490 1.878   -5.403  1.00 90.90 127  A 1 
ATOM 1039  N N     . ILE A 1 128  ? -55.607 -0.290  -7.781  1.00 91.81 128  A 1 
ATOM 1040  C CA    . ILE A 1 128  ? -55.068 -0.945  -8.985  1.00 91.48 128  A 1 
ATOM 1041  C C     . ILE A 1 128  ? -56.107 -0.957  -10.122 1.00 90.85 128  A 1 
ATOM 1042  O O     . ILE A 1 128  ? -55.760 -0.750  -11.282 1.00 88.58 128  A 1 
ATOM 1043  C CB    . ILE A 1 128  ? -54.578 -2.372  -8.654  1.00 91.02 128  A 1 
ATOM 1044  C CG1   . ILE A 1 128  ? -53.321 -2.309  -7.747  1.00 87.27 128  A 1 
ATOM 1045  C CG2   . ILE A 1 128  ? -54.238 -3.159  -9.928  1.00 86.91 128  A 1 
ATOM 1046  C CD1   . ILE A 1 128  ? -52.961 -3.660  -7.091  1.00 83.36 128  A 1 
ATOM 1047  N N     . ASN A 1 129  ? -57.367 -1.169  -9.806  1.00 91.64 129  A 1 
ATOM 1048  C CA    . ASN A 1 129  ? -58.424 -1.146  -10.813 1.00 90.05 129  A 1 
ATOM 1049  C C     . ASN A 1 129  ? -58.671 0.261   -11.371 1.00 89.50 129  A 1 
ATOM 1050  O O     . ASN A 1 129  ? -58.832 0.410   -12.579 1.00 86.14 129  A 1 
ATOM 1051  C CB    . ASN A 1 129  ? -59.699 -1.782  -10.225 1.00 88.36 129  A 1 
ATOM 1052  C CG    . ASN A 1 129  ? -59.602 -3.303  -10.121 1.00 80.16 129  A 1 
ATOM 1053  O OD1   . ASN A 1 129  ? -58.828 -3.948  -10.801 1.00 70.78 129  A 1 
ATOM 1054  N ND2   . ASN A 1 129  ? -60.419 -3.914  -9.289  1.00 69.63 129  A 1 
ATOM 1055  N N     . ALA A 1 130  ? -58.614 1.274   -10.513 1.00 90.15 130  A 1 
ATOM 1056  C CA    . ALA A 1 130  ? -58.892 2.659   -10.896 1.00 89.28 130  A 1 
ATOM 1057  C C     . ALA A 1 130  ? -57.709 3.362   -11.589 1.00 88.95 130  A 1 
ATOM 1058  O O     . ALA A 1 130  ? -57.929 4.201   -12.465 1.00 84.58 130  A 1 
ATOM 1059  C CB    . ALA A 1 130  ? -59.319 3.415   -9.638  1.00 87.32 130  A 1 
ATOM 1060  N N     . HIS A 1 131  ? -56.495 3.018   -11.230 1.00 89.57 131  A 1 
ATOM 1061  C CA    . HIS A 1 131  ? -55.302 3.732   -11.681 1.00 89.12 131  A 1 
ATOM 1062  C C     . HIS A 1 131  ? -54.340 2.824   -12.461 1.00 89.69 131  A 1 
ATOM 1063  O O     . HIS A 1 131  ? -54.216 1.640   -12.148 1.00 87.17 131  A 1 
ATOM 1064  C CB    . HIS A 1 131  ? -54.614 4.381   -10.476 1.00 87.66 131  A 1 
ATOM 1065  C CG    . HIS A 1 131  ? -55.479 5.401   -9.795  1.00 87.04 131  A 1 
ATOM 1066  N ND1   . HIS A 1 131  ? -55.638 6.714   -10.171 1.00 73.74 131  A 1 
ATOM 1067  C CD2   . HIS A 1 131  ? -56.301 5.211   -8.703  1.00 74.89 131  A 1 
ATOM 1068  C CE1   . HIS A 1 131  ? -56.508 7.295   -9.326  1.00 75.80 131  A 1 
ATOM 1069  N NE2   . HIS A 1 131  ? -56.929 6.408   -8.427  1.00 78.18 131  A 1 
ATOM 1070  N N     . PRO A 1 132  ? -53.624 3.347   -13.473 1.00 89.30 132  A 1 
ATOM 1071  C CA    . PRO A 1 132  ? -52.612 2.576   -14.190 1.00 88.58 132  A 1 
ATOM 1072  C C     . PRO A 1 132  ? -51.352 2.320   -13.358 1.00 89.64 132  A 1 
ATOM 1073  O O     . PRO A 1 132  ? -50.730 1.281   -13.498 1.00 87.31 132  A 1 
ATOM 1074  C CB    . PRO A 1 132  ? -52.307 3.387   -15.455 1.00 86.29 132  A 1 
ATOM 1075  C CG    . PRO A 1 132  ? -52.616 4.823   -15.039 1.00 82.59 132  A 1 
ATOM 1076  C CD    . PRO A 1 132  ? -53.768 4.667   -14.049 1.00 86.34 132  A 1 
ATOM 1077  N N     . VAL A 1 133  ? -51.014 3.247   -12.483 1.00 91.17 133  A 1 
ATOM 1078  C CA    . VAL A 1 133  ? -49.845 3.149   -11.602 1.00 91.48 133  A 1 
ATOM 1079  C C     . VAL A 1 133  ? -50.295 3.324   -10.156 1.00 91.58 133  A 1 
ATOM 1080  O O     . VAL A 1 133  ? -51.035 4.252   -9.843  1.00 89.72 133  A 1 
ATOM 1081  C CB    . VAL A 1 133  ? -48.763 4.189   -11.976 1.00 90.35 133  A 1 
ATOM 1082  C CG1   . VAL A 1 133  ? -47.504 3.993   -11.131 1.00 83.31 133  A 1 
ATOM 1083  C CG2   . VAL A 1 133  ? -48.364 4.087   -13.447 1.00 83.98 133  A 1 
ATOM 1084  N N     . VAL A 1 134  ? -49.854 2.437   -9.278  1.00 92.32 134  A 1 
ATOM 1085  C CA    . VAL A 1 134  ? -50.118 2.484   -7.837  1.00 92.43 134  A 1 
ATOM 1086  C C     . VAL A 1 134  ? -48.808 2.346   -7.076  1.00 92.53 134  A 1 
ATOM 1087  O O     . VAL A 1 134  ? -47.971 1.516   -7.418  1.00 90.95 134  A 1 
ATOM 1088  C CB    . VAL A 1 134  ? -51.117 1.376   -7.425  1.00 91.48 134  A 1 
ATOM 1089  C CG1   . VAL A 1 134  ? -51.397 1.377   -5.921  1.00 83.04 134  A 1 
ATOM 1090  C CG2   . VAL A 1 134  ? -52.458 1.559   -8.140  1.00 83.41 134  A 1 
ATOM 1091  N N     . ILE A 1 135  ? -48.649 3.122   -6.015  1.00 92.36 135  A 1 
ATOM 1092  C CA    . ILE A 1 135  ? -47.473 3.083   -5.146  1.00 92.27 135  A 1 
ATOM 1093  C C     . ILE A 1 135  ? -47.881 2.527   -3.779  1.00 91.94 135  A 1 
ATOM 1094  O O     . ILE A 1 135  ? -48.784 3.052   -3.132  1.00 90.14 135  A 1 
ATOM 1095  C CB    . ILE A 1 135  ? -46.804 4.469   -5.045  1.00 91.42 135  A 1 
ATOM 1096  C CG1   . ILE A 1 135  ? -46.445 5.019   -6.447  1.00 87.61 135  A 1 
ATOM 1097  C CG2   . ILE A 1 135  ? -45.554 4.383   -4.160  1.00 87.81 135  A 1 
ATOM 1098  C CD1   . ILE A 1 135  ? -46.005 6.479   -6.445  1.00 82.82 135  A 1 
ATOM 1099  N N     . ILE A 1 136  ? -47.211 1.475   -3.330  1.00 91.48 136  A 1 
ATOM 1100  C CA    . ILE A 1 136  ? -47.460 0.850   -2.033  1.00 91.12 136  A 1 
ATOM 1101  C C     . ILE A 1 136  ? -46.222 1.022   -1.159  1.00 90.49 136  A 1 
ATOM 1102  O O     . ILE A 1 136  ? -45.162 0.469   -1.443  1.00 88.35 136  A 1 
ATOM 1103  C CB    . ILE A 1 136  ? -47.872 -0.631  -2.187  1.00 90.57 136  A 1 
ATOM 1104  C CG1   . ILE A 1 136  ? -49.113 -0.772  -3.102  1.00 86.55 136  A 1 
ATOM 1105  C CG2   . ILE A 1 136  ? -48.142 -1.240  -0.794  1.00 86.50 136  A 1 
ATOM 1106  C CD1   . ILE A 1 136  ? -49.523 -2.215  -3.385  1.00 82.60 136  A 1 
ATOM 1107  N N     . LYS A 1 137  ? -46.386 1.756   -0.068  1.00 90.00 137  A 1 
ATOM 1108  C CA    . LYS A 1 137  ? -45.347 1.957   0.938   1.00 88.78 137  A 1 
ATOM 1109  C C     . LYS A 1 137  ? -45.650 1.112   2.167   1.00 88.02 137  A 1 
ATOM 1110  O O     . LYS A 1 137  ? -46.705 1.254   2.776   1.00 84.60 137  A 1 
ATOM 1111  C CB    . LYS A 1 137  ? -45.221 3.455   1.230   1.00 86.46 137  A 1 
ATOM 1112  C CG    . LYS A 1 137  ? -44.021 3.794   2.118   1.00 77.89 137  A 1 
ATOM 1113  C CD    . LYS A 1 137  ? -43.912 5.310   2.295   1.00 76.47 137  A 1 
ATOM 1114  C CE    . LYS A 1 137  ? -42.707 5.691   3.165   1.00 68.66 137  A 1 
ATOM 1115  N NZ    . LYS A 1 137  ? -42.531 7.161   3.254   1.00 62.91 137  A 1 
ATOM 1116  N N     . GLY A 1 138  ? -44.735 0.243   2.554   1.00 84.15 138  A 1 
ATOM 1117  C CA    . GLY A 1 138  ? -44.917 -0.612  3.715   1.00 82.43 138  A 1 
ATOM 1118  C C     . GLY A 1 138  ? -43.589 -1.059  4.314   1.00 81.69 138  A 1 
ATOM 1119  O O     . GLY A 1 138  ? -42.634 -1.347  3.590   1.00 76.86 138  A 1 
ATOM 1120  N N     . GLU A 1 139  ? -43.536 -1.149  5.636   1.00 79.25 139  A 1 
ATOM 1121  C CA    . GLU A 1 139  ? -42.327 -1.615  6.317   1.00 76.93 139  A 1 
ATOM 1122  C C     . GLU A 1 139  ? -41.975 -3.065  5.962   1.00 77.55 139  A 1 
ATOM 1123  O O     . GLU A 1 139  ? -42.825 -3.884  5.605   1.00 72.79 139  A 1 
ATOM 1124  C CB    . GLU A 1 139  ? -42.445 -1.456  7.842   1.00 72.73 139  A 1 
ATOM 1125  C CG    . GLU A 1 139  ? -42.457 0.008   8.303   1.00 64.88 139  A 1 
ATOM 1126  C CD    . GLU A 1 139  ? -42.190 0.157   9.820   1.00 60.49 139  A 1 
ATOM 1127  O OE1   . GLU A 1 139  ? -41.956 1.295   10.270  1.00 54.59 139  A 1 
ATOM 1128  O OE2   . GLU A 1 139  ? -42.137 -0.867  10.529  1.00 52.73 139  A 1 
ATOM 1129  N N     . THR A 1 140  ? -40.712 -3.396  6.091   1.00 75.37 140  A 1 
ATOM 1130  C CA    . THR A 1 140  ? -40.234 -4.768  5.901   1.00 73.43 140  A 1 
ATOM 1131  C C     . THR A 1 140  ? -40.932 -5.722  6.865   1.00 73.43 140  A 1 
ATOM 1132  O O     . THR A 1 140  ? -40.981 -5.489  8.069   1.00 68.87 140  A 1 
ATOM 1133  C CB    . THR A 1 140  ? -38.710 -4.847  6.098   1.00 69.68 140  A 1 
ATOM 1134  O OG1   . THR A 1 140  ? -38.069 -3.828  5.383   1.00 61.80 140  A 1 
ATOM 1135  C CG2   . THR A 1 140  ? -38.138 -6.160  5.587   1.00 60.33 140  A 1 
ATOM 1136  N N     . GLY A 1 141  ? -41.487 -6.820  6.318   1.00 71.80 141  A 1 
ATOM 1137  C CA    . GLY A 1 141  ? -42.252 -7.789  7.097   1.00 71.10 141  A 1 
ATOM 1138  C C     . GLY A 1 141  ? -43.767 -7.561  7.114   1.00 72.64 141  A 1 
ATOM 1139  O O     . GLY A 1 141  ? -44.492 -8.411  7.633   1.00 68.92 141  A 1 
ATOM 1140  N N     . CYS A 1 142  ? -44.278 -6.501  6.505   1.00 76.25 142  A 1 
ATOM 1141  C CA    . CYS A 1 142  ? -45.732 -6.309  6.363   1.00 76.67 142  A 1 
ATOM 1142  C C     . CYS A 1 142  ? -46.411 -7.340  5.435   1.00 77.18 142  A 1 
ATOM 1143  O O     . CYS A 1 142  ? -47.627 -7.483  5.471   1.00 72.54 142  A 1 
ATOM 1144  C CB    . CYS A 1 142  ? -46.012 -4.880  5.906   1.00 74.14 142  A 1 
ATOM 1145  S SG    . CYS A 1 142  ? -45.520 -4.623  4.176   1.00 70.36 142  A 1 
ATOM 1146  N N     . GLY A 1 143  ? -45.640 -8.059  4.617   1.00 78.59 143  A 1 
ATOM 1147  C CA    . GLY A 1 143  ? -46.115 -9.078  3.684   1.00 80.01 143  A 1 
ATOM 1148  C C     . GLY A 1 143  ? -46.400 -8.562  2.273   1.00 82.50 143  A 1 
ATOM 1149  O O     . GLY A 1 143  ? -46.882 -9.330  1.449   1.00 80.20 143  A 1 
ATOM 1150  N N     . LYS A 1 144  ? -46.084 -7.313  1.952   1.00 84.83 144  A 1 
ATOM 1151  C CA    . LYS A 1 144  ? -46.339 -6.703  0.636   1.00 85.61 144  A 1 
ATOM 1152  C C     . LYS A 1 144  ? -45.869 -7.568  -0.543  1.00 87.02 144  A 1 
ATOM 1153  O O     . LYS A 1 144  ? -46.662 -7.843  -1.437  1.00 85.86 144  A 1 
ATOM 1154  C CB    . LYS A 1 144  ? -45.763 -5.275  0.577   1.00 82.95 144  A 1 
ATOM 1155  C CG    . LYS A 1 144  ? -44.221 -5.184  0.704   1.00 78.00 144  A 1 
ATOM 1156  C CD    . LYS A 1 144  ? -43.722 -3.734  0.630   1.00 76.32 144  A 1 
ATOM 1157  C CE    . LYS A 1 144  ? -42.215 -3.674  0.347   1.00 69.81 144  A 1 
ATOM 1158  N NZ    . LYS A 1 144  ? -41.360 -3.950  1.522   1.00 66.40 144  A 1 
ATOM 1159  N N     . THR A 1 145  ? -44.641 -8.077  -0.484  1.00 87.84 145  A 1 
ATOM 1160  C CA    . THR A 1 145  ? -44.011 -8.806  -1.584  1.00 87.97 145  A 1 
ATOM 1161  C C     . THR A 1 145  ? -44.682 -10.140 -1.891  1.00 88.58 145  A 1 
ATOM 1162  O O     . THR A 1 145  ? -44.834 -10.505 -3.055  1.00 87.43 145  A 1 
ATOM 1163  C CB    . THR A 1 145  ? -42.539 -9.052  -1.246  1.00 86.65 145  A 1 
ATOM 1164  O OG1   . THR A 1 145  ? -41.940 -7.853  -0.809  1.00 75.82 145  A 1 
ATOM 1165  C CG2   . THR A 1 145  ? -41.744 -9.571  -2.437  1.00 73.98 145  A 1 
ATOM 1166  N N     . THR A 1 146  ? -45.122 -10.870 -0.875  1.00 88.64 146  A 1 
ATOM 1167  C CA    . THR A 1 146  ? -45.777 -12.172 -1.066  1.00 88.08 146  A 1 
ATOM 1168  C C     . THR A 1 146  ? -47.285 -12.029 -1.261  1.00 88.62 146  A 1 
ATOM 1169  O O     . THR A 1 146  ? -47.864 -12.770 -2.050  1.00 87.03 146  A 1 
ATOM 1170  C CB    . THR A 1 146  ? -45.500 -13.112 0.113   1.00 86.12 146  A 1 
ATOM 1171  O OG1   . THR A 1 146  ? -45.846 -12.498 1.339   1.00 75.93 146  A 1 
ATOM 1172  C CG2   . THR A 1 146  ? -44.027 -13.483 0.211   1.00 74.98 146  A 1 
ATOM 1173  N N     . GLN A 1 147  ? -47.926 -11.101 -0.579  1.00 89.39 147  A 1 
ATOM 1174  C CA    . GLN A 1 147  ? -49.379 -11.036 -0.519  1.00 89.43 147  A 1 
ATOM 1175  C C     . GLN A 1 147  ? -49.997 -10.198 -1.642  1.00 90.50 147  A 1 
ATOM 1176  O O     . GLN A 1 147  ? -51.007 -10.609 -2.199  1.00 89.31 147  A 1 
ATOM 1177  C CB    . GLN A 1 147  ? -49.835 -10.534 0.860   1.00 88.13 147  A 1 
ATOM 1178  C CG    . GLN A 1 147  ? -49.358 -11.426 2.027   1.00 84.69 147  A 1 
ATOM 1179  C CD    . GLN A 1 147  ? -49.859 -12.860 1.938   1.00 82.88 147  A 1 
ATOM 1180  O OE1   . GLN A 1 147  ? -51.006 -13.123 1.626   1.00 72.83 147  A 1 
ATOM 1181  N NE2   . GLN A 1 147  ? -49.022 -13.836 2.216   1.00 71.34 147  A 1 
ATOM 1182  N N     . VAL A 1 148  ? -49.420 -9.072  -2.024  1.00 91.16 148  A 1 
ATOM 1183  C CA    . VAL A 1 148  ? -50.014 -8.184  -3.044  1.00 91.60 148  A 1 
ATOM 1184  C C     . VAL A 1 148  ? -50.203 -8.894  -4.395  1.00 92.07 148  A 1 
ATOM 1185  O O     . VAL A 1 148  ? -51.331 -8.852  -4.912  1.00 91.01 148  A 1 
ATOM 1186  C CB    . VAL A 1 148  ? -49.242 -6.863  -3.184  1.00 91.20 148  A 1 
ATOM 1187  C CG1   . VAL A 1 148  ? -49.704 -6.020  -4.376  1.00 85.45 148  A 1 
ATOM 1188  C CG2   . VAL A 1 148  ? -49.408 -6.007  -1.925  1.00 85.60 148  A 1 
ATOM 1189  N N     . PRO A 1 149  ? -49.230 -9.626  -4.950  1.00 92.42 149  A 1 
ATOM 1190  C CA    . PRO A 1 149  ? -49.440 -10.387 -6.175  1.00 92.33 149  A 1 
ATOM 1191  C C     . PRO A 1 149  ? -50.527 -11.456 -6.033  1.00 92.28 149  A 1 
ATOM 1192  O O     . PRO A 1 149  ? -51.334 -11.663 -6.937  1.00 90.30 149  A 1 
ATOM 1193  C CB    . PRO A 1 149  ? -48.080 -11.014 -6.507  1.00 91.39 149  A 1 
ATOM 1194  C CG    . PRO A 1 149  ? -47.077 -10.139 -5.780  1.00 89.06 149  A 1 
ATOM 1195  C CD    . PRO A 1 149  ? -47.848 -9.712  -4.535  1.00 91.90 149  A 1 
ATOM 1196  N N     . GLN A 1 150  ? -50.614 -12.105 -4.869  1.00 91.45 150  A 1 
ATOM 1197  C CA    . GLN A 1 150  ? -51.645 -13.091 -4.594  1.00 91.08 150  A 1 
ATOM 1198  C C     . GLN A 1 150  ? -53.043 -12.463 -4.501  1.00 91.12 150  A 1 
ATOM 1199  O O     . GLN A 1 150  ? -54.009 -13.084 -4.940  1.00 89.17 150  A 1 
ATOM 1200  C CB    . GLN A 1 150  ? -51.329 -13.846 -3.301  1.00 89.91 150  A 1 
ATOM 1201  C CG    . GLN A 1 150  ? -50.095 -14.752 -3.389  1.00 86.70 150  A 1 
ATOM 1202  C CD    . GLN A 1 150  ? -49.923 -15.556 -2.099  1.00 85.91 150  A 1 
ATOM 1203  O OE1   . GLN A 1 150  ? -50.852 -16.183 -1.616  1.00 77.14 150  A 1 
ATOM 1204  N NE2   . GLN A 1 150  ? -48.763 -15.577 -1.507  1.00 75.22 150  A 1 
ATOM 1205  N N     . TYR A 1 151  ? -53.158 -11.245 -3.984  1.00 91.89 151  A 1 
ATOM 1206  C CA    . TYR A 1 151  ? -54.440 -10.530 -3.957  1.00 91.53 151  A 1 
ATOM 1207  C C     . TYR A 1 151  ? -54.938 -10.203 -5.371  1.00 91.64 151  A 1 
ATOM 1208  O O     . TYR A 1 151  ? -56.115 -10.411 -5.650  1.00 89.59 151  A 1 
ATOM 1209  C CB    . TYR A 1 151  ? -54.327 -9.249  -3.122  1.00 91.18 151  A 1 
ATOM 1210  C CG    . TYR A 1 151  ? -53.974 -9.406  -1.659  1.00 91.03 151  A 1 
ATOM 1211  C CD1   . TYR A 1 151  ? -54.224 -10.606 -0.958  1.00 86.40 151  A 1 
ATOM 1212  C CD2   . TYR A 1 151  ? -53.399 -8.316  -0.964  1.00 87.02 151  A 1 
ATOM 1213  C CE1   . TYR A 1 151  ? -53.894 -10.719 0.409   1.00 85.79 151  A 1 
ATOM 1214  C CE2   . TYR A 1 151  ? -53.076 -8.422  0.391   1.00 85.52 151  A 1 
ATOM 1215  C CZ    . TYR A 1 151  ? -53.321 -9.621  1.075   1.00 87.77 151  A 1 
ATOM 1216  O OH    . TYR A 1 151  ? -53.005 -9.726  2.408   1.00 86.14 151  A 1 
ATOM 1217  N N     . ILE A 1 152  ? -54.039 -9.768  -6.252  1.00 91.75 152  A 1 
ATOM 1218  C CA    . ILE A 1 152  ? -54.355 -9.502  -7.663  1.00 91.81 152  A 1 
ATOM 1219  C C     . ILE A 1 152  ? -54.785 -10.788 -8.373  1.00 91.47 152  A 1 
ATOM 1220  O O     . ILE A 1 152  ? -55.793 -10.809 -9.075  1.00 89.58 152  A 1 
ATOM 1221  C CB    . ILE A 1 152  ? -53.140 -8.856  -8.369  1.00 91.86 152  A 1 
ATOM 1222  C CG1   . ILE A 1 152  ? -52.759 -7.502  -7.726  1.00 88.37 152  A 1 
ATOM 1223  C CG2   . ILE A 1 152  ? -53.434 -8.637  -9.863  1.00 88.37 152  A 1 
ATOM 1224  C CD1   . ILE A 1 152  ? -51.364 -7.008  -8.116  1.00 84.72 152  A 1 
ATOM 1225  N N     . LEU A 1 153  ? -54.050 -11.887 -8.144  1.00 91.01 153  A 1 
ATOM 1226  C CA    . LEU A 1 153  ? -54.361 -13.184 -8.746  1.00 90.44 153  A 1 
ATOM 1227  C C     . LEU A 1 153  ? -55.709 -13.742 -8.254  1.00 90.13 153  A 1 
ATOM 1228  O O     . LEU A 1 153  ? -56.465 -14.297 -9.041  1.00 87.86 153  A 1 
ATOM 1229  C CB    . LEU A 1 153  ? -53.202 -14.141 -8.441  1.00 89.24 153  A 1 
ATOM 1230  C CG    . LEU A 1 153  ? -53.181 -15.365 -9.376  1.00 85.35 153  A 1 
ATOM 1231  C CD1   . LEU A 1 153  ? -52.630 -15.026 -10.754 1.00 79.52 153  A 1 
ATOM 1232  C CD2   . LEU A 1 153  ? -52.275 -16.450 -8.790  1.00 79.16 153  A 1 
ATOM 1233  N N     . ASP A 1 154  ? -56.040 -13.566 -6.980  1.00 90.52 154  A 1 
ATOM 1234  C CA    . ASP A 1 154  ? -57.323 -13.983 -6.410  1.00 89.21 154  A 1 
ATOM 1235  C C     . ASP A 1 154  ? -58.502 -13.165 -6.970  1.00 89.00 154  A 1 
ATOM 1236  O O     . ASP A 1 154  ? -59.577 -13.718 -7.184  1.00 86.32 154  A 1 
ATOM 1237  C CB    . ASP A 1 154  ? -57.289 -13.841 -4.882  1.00 87.64 154  A 1 
ATOM 1238  C CG    . ASP A 1 154  ? -56.441 -14.875 -4.154  1.00 83.74 154  A 1 
ATOM 1239  O OD1   . ASP A 1 154  ? -56.006 -15.884 -4.736  1.00 78.17 154  A 1 
ATOM 1240  O OD2   . ASP A 1 154  ? -56.244 -14.717 -2.924  1.00 79.47 154  A 1 
ATOM 1241  N N     . GLU A 1 155  ? -58.302 -11.881 -7.226  1.00 89.83 155  A 1 
ATOM 1242  C CA    . GLU A 1 155  ? -59.303 -11.029 -7.879  1.00 88.95 155  A 1 
ATOM 1243  C C     . GLU A 1 155  ? -59.541 -11.469 -9.330  1.00 89.03 155  A 1 
ATOM 1244  O O     . GLU A 1 155  ? -60.691 -11.583 -9.776  1.00 86.48 155  A 1 
ATOM 1245  C CB    . GLU A 1 155  ? -58.800 -9.574  -7.851  1.00 87.46 155  A 1 
ATOM 1246  C CG    . GLU A 1 155  ? -59.881 -8.536  -8.200  1.00 78.07 155  A 1 
ATOM 1247  C CD    . GLU A 1 155  ? -60.615 -7.927  -6.990  1.00 72.50 155  A 1 
ATOM 1248  O OE1   . GLU A 1 155  ? -61.458 -7.051  -7.224  1.00 63.99 155  A 1 
ATOM 1249  O OE2   . GLU A 1 155  ? -60.333 -8.334  -5.838  1.00 64.36 155  A 1 
ATOM 1250  N N     . ALA A 1 156  ? -58.477 -11.798 -10.063 1.00 88.80 156  A 1 
ATOM 1251  C CA    . ALA A 1 156  ? -58.561 -12.327 -11.414 1.00 88.49 156  A 1 
ATOM 1252  C C     . ALA A 1 156  ? -59.279 -13.686 -11.448 1.00 88.64 156  A 1 
ATOM 1253  O O     . ALA A 1 156  ? -60.154 -13.901 -12.285 1.00 86.26 156  A 1 
ATOM 1254  C CB    . ALA A 1 156  ? -57.151 -12.407 -12.002 1.00 87.58 156  A 1 
ATOM 1255  N N     . TYR A 1 157  ? -58.978 -14.567 -10.495 1.00 88.41 157  A 1 
ATOM 1256  C CA    . TYR A 1 157  ? -59.655 -15.854 -10.351 1.00 87.78 157  A 1 
ATOM 1257  C C     . TYR A 1 157  ? -61.164 -15.694 -10.121 1.00 87.62 157  A 1 
ATOM 1258  O O     . TYR A 1 157  ? -61.963 -16.358 -10.778 1.00 85.18 157  A 1 
ATOM 1259  C CB    . TYR A 1 157  ? -59.007 -16.645 -9.213  1.00 86.66 157  A 1 
ATOM 1260  C CG    . TYR A 1 157  ? -59.738 -17.926 -8.879  1.00 85.78 157  A 1 
ATOM 1261  C CD1   . TYR A 1 157  ? -60.612 -17.997 -7.777  1.00 79.32 157  A 1 
ATOM 1262  C CD2   . TYR A 1 157  ? -59.579 -19.063 -9.707  1.00 79.54 157  A 1 
ATOM 1263  C CE1   . TYR A 1 157  ? -61.312 -19.191 -7.499  1.00 77.08 157  A 1 
ATOM 1264  C CE2   . TYR A 1 157  ? -60.278 -20.247 -9.440  1.00 76.98 157  A 1 
ATOM 1265  C CZ    . TYR A 1 157  ? -61.136 -20.310 -8.331  1.00 78.68 157  A 1 
ATOM 1266  O OH    . TYR A 1 157  ? -61.823 -21.473 -8.072  1.00 77.69 157  A 1 
ATOM 1267  N N     . LYS A 1 158  ? -61.539 -14.798 -9.229  1.00 88.20 158  A 1 
ATOM 1268  C CA    . LYS A 1 158  ? -62.960 -14.539 -8.949  1.00 87.49 158  A 1 
ATOM 1269  C C     . LYS A 1 158  ? -63.713 -13.979 -10.147 1.00 87.00 158  A 1 
ATOM 1270  O O     . LYS A 1 158  ? -64.896 -14.259 -10.303 1.00 83.34 158  A 1 
ATOM 1271  C CB    . LYS A 1 158  ? -63.084 -13.534 -7.796  1.00 85.99 158  A 1 
ATOM 1272  C CG    . LYS A 1 158  ? -62.758 -14.136 -6.431  1.00 80.66 158  A 1 
ATOM 1273  C CD    . LYS A 1 158  ? -62.776 -13.004 -5.407  1.00 78.75 158  A 1 
ATOM 1274  C CE    . LYS A 1 158  ? -62.407 -13.489 -4.019  1.00 70.83 158  A 1 
ATOM 1275  N NZ    . LYS A 1 158  ? -62.398 -12.338 -3.086  1.00 65.06 158  A 1 
ATOM 1276  N N     . SER A 1 159  ? -63.054 -13.188 -10.979 1.00 87.12 159  A 1 
ATOM 1277  C CA    . SER A 1 159  ? -63.643 -12.577 -12.176 1.00 85.71 159  A 1 
ATOM 1278  C C     . SER A 1 159  ? -63.497 -13.421 -13.443 1.00 85.88 159  A 1 
ATOM 1279  O O     . SER A 1 159  ? -64.105 -13.080 -14.456 1.00 79.73 159  A 1 
ATOM 1280  C CB    . SER A 1 159  ? -63.100 -11.161 -12.368 1.00 82.68 159  A 1 
ATOM 1281  O OG    . SER A 1 159  ? -61.695 -11.138 -12.398 1.00 71.89 159  A 1 
ATOM 1282  N N     . GLY A 1 160  ? -62.701 -14.514 -13.410 1.00 85.11 160  A 1 
ATOM 1283  C CA    . GLY A 1 160  ? -62.416 -15.367 -14.565 1.00 83.90 160  A 1 
ATOM 1284  C C     . GLY A 1 160  ? -61.552 -14.702 -15.638 1.00 84.81 160  A 1 
ATOM 1285  O O     . GLY A 1 160  ? -61.477 -15.192 -16.762 1.00 79.66 160  A 1 
ATOM 1286  N N     . LYS A 1 161  ? -60.923 -13.578 -15.318 1.00 85.27 161  A 1 
ATOM 1287  C CA    . LYS A 1 161  ? -60.103 -12.805 -16.258 1.00 85.55 161  A 1 
ATOM 1288  C C     . LYS A 1 161  ? -58.699 -13.379 -16.358 1.00 86.22 161  A 1 
ATOM 1289  O O     . LYS A 1 161  ? -58.146 -13.870 -15.380 1.00 82.20 161  A 1 
ATOM 1290  C CB    . LYS A 1 161  ? -60.060 -11.328 -15.845 1.00 81.89 161  A 1 
ATOM 1291  C CG    . LYS A 1 161  ? -61.438 -10.654 -15.942 1.00 73.92 161  A 1 
ATOM 1292  C CD    . LYS A 1 161  ? -61.341 -9.170  -15.583 1.00 71.55 161  A 1 
ATOM 1293  C CE    . LYS A 1 161  ? -62.715 -8.501  -15.661 1.00 62.36 161  A 1 
ATOM 1294  N NZ    . LYS A 1 161  ? -62.630 -7.034  -15.456 1.00 55.67 161  A 1 
ATOM 1295  N N     . TYR A 1 162  ? -58.103 -13.273 -17.545 1.00 86.41 162  A 1 
ATOM 1296  C CA    . TYR A 1 162  ? -56.690 -13.564 -17.717 1.00 87.10 162  A 1 
ATOM 1297  C C     . TYR A 1 162  ? -55.838 -12.635 -16.854 1.00 87.98 162  A 1 
ATOM 1298  O O     . TYR A 1 162  ? -56.056 -11.424 -16.834 1.00 85.69 162  A 1 
ATOM 1299  C CB    . TYR A 1 162  ? -56.315 -13.448 -19.200 1.00 85.38 162  A 1 
ATOM 1300  C CG    . TYR A 1 162  ? -54.842 -13.675 -19.475 1.00 86.05 162  A 1 
ATOM 1301  C CD1   . TYR A 1 162  ? -53.983 -12.591 -19.773 1.00 80.92 162  A 1 
ATOM 1302  C CD2   . TYR A 1 162  ? -54.304 -14.978 -19.414 1.00 81.16 162  A 1 
ATOM 1303  C CE1   . TYR A 1 162  ? -52.633 -12.814 -20.025 1.00 79.95 162  A 1 
ATOM 1304  C CE2   . TYR A 1 162  ? -52.939 -15.206 -19.664 1.00 79.61 162  A 1 
ATOM 1305  C CZ    . TYR A 1 162  ? -52.115 -14.121 -19.977 1.00 81.79 162  A 1 
ATOM 1306  O OH    . TYR A 1 162  ? -50.786 -14.345 -20.237 1.00 79.77 162  A 1 
ATOM 1307  N N     . CYS A 1 163  ? -54.880 -13.211 -16.180 1.00 88.01 163  A 1 
ATOM 1308  C CA    . CYS A 1 163  ? -53.934 -12.478 -15.353 1.00 88.34 163  A 1 
ATOM 1309  C C     . CYS A 1 163  ? -52.534 -13.048 -15.543 1.00 88.62 163  A 1 
ATOM 1310  O O     . CYS A 1 163  ? -52.339 -14.248 -15.404 1.00 85.41 163  A 1 
ATOM 1311  C CB    . CYS A 1 163  ? -54.409 -12.565 -13.896 1.00 86.02 163  A 1 
ATOM 1312  S SG    . CYS A 1 163  ? -53.449 -11.456 -12.829 1.00 80.00 163  A 1 
ATOM 1313  N N     . ASN A 1 164  ? -51.566 -12.207 -15.857 1.00 90.68 164  A 1 
ATOM 1314  C CA    . ASN A 1 164  ? -50.159 -12.575 -15.881 1.00 90.82 164  A 1 
ATOM 1315  C C     . ASN A 1 164  ? -49.354 -11.504 -15.143 1.00 91.75 164  A 1 
ATOM 1316  O O     . ASN A 1 164  ? -49.282 -10.362 -15.590 1.00 89.34 164  A 1 
ATOM 1317  C CB    . ASN A 1 164  ? -49.705 -12.777 -17.333 1.00 88.49 164  A 1 
ATOM 1318  C CG    . ASN A 1 164  ? -48.318 -13.398 -17.418 1.00 85.54 164  A 1 
ATOM 1319  O OD1   . ASN A 1 164  ? -47.754 -13.855 -16.450 1.00 76.50 164  A 1 
ATOM 1320  N ND2   . ASN A 1 164  ? -47.742 -13.454 -18.599 1.00 75.91 164  A 1 
ATOM 1321  N N     . ILE A 1 165  ? -48.813 -11.867 -14.007 1.00 92.45 165  A 1 
ATOM 1322  C CA    . ILE A 1 165  ? -48.147 -10.957 -13.078 1.00 93.07 165  A 1 
ATOM 1323  C C     . ILE A 1 165  ? -46.661 -11.255 -13.093 1.00 93.17 165  A 1 
ATOM 1324  O O     . ILE A 1 165  ? -46.243 -12.402 -12.900 1.00 91.34 165  A 1 
ATOM 1325  C CB    . ILE A 1 165  ? -48.726 -11.076 -11.645 1.00 92.41 165  A 1 
ATOM 1326  C CG1   . ILE A 1 165  ? -50.278 -11.001 -11.635 1.00 87.11 165  A 1 
ATOM 1327  C CG2   . ILE A 1 165  ? -48.124 -9.987  -10.760 1.00 86.60 165  A 1 
ATOM 1328  C CD1   . ILE A 1 165  ? -50.896 -11.271 -10.257 1.00 83.83 165  A 1 
ATOM 1329  N N     . VAL A 1 166  ? -45.850 -10.241 -13.271 1.00 94.15 166  A 1 
ATOM 1330  C CA    . VAL A 1 166  ? -44.411 -10.330 -13.064 1.00 94.35 166  A 1 
ATOM 1331  C C     . VAL A 1 166  ? -44.004 -9.455  -11.881 1.00 94.53 166  A 1 
ATOM 1332  O O     . VAL A 1 166  ? -44.465 -8.320  -11.761 1.00 93.16 166  A 1 
ATOM 1333  C CB    . VAL A 1 166  ? -43.633 -10.022 -14.354 1.00 93.19 166  A 1 
ATOM 1334  C CG1   . VAL A 1 166  ? -43.747 -8.573  -14.824 1.00 85.52 166  A 1 
ATOM 1335  C CG2   . VAL A 1 166  ? -42.154 -10.377 -14.218 1.00 84.84 166  A 1 
ATOM 1336  N N     . VAL A 1 167  ? -43.188 -10.001 -11.001 1.00 94.66 167  A 1 
ATOM 1337  C CA    . VAL A 1 167  ? -42.686 -9.302  -9.817  1.00 94.57 167  A 1 
ATOM 1338  C C     . VAL A 1 167  ? -41.169 -9.260  -9.879  1.00 94.43 167  A 1 
ATOM 1339  O O     . VAL A 1 167  ? -40.520 -10.306 -9.948  1.00 92.95 167  A 1 
ATOM 1340  C CB    . VAL A 1 167  ? -43.156 -9.961  -8.506  1.00 93.55 167  A 1 
ATOM 1341  C CG1   . VAL A 1 167  ? -42.781 -9.098  -7.298  1.00 88.02 167  A 1 
ATOM 1342  C CG2   . VAL A 1 167  ? -44.676 -10.167 -8.481  1.00 88.15 167  A 1 
ATOM 1343  N N     . THR A 1 168  ? -40.599 -8.074  -9.832  1.00 94.51 168  A 1 
ATOM 1344  C CA    . THR A 1 168  ? -39.145 -7.923  -9.822  1.00 94.25 168  A 1 
ATOM 1345  C C     . THR A 1 168  ? -38.587 -7.918  -8.405  1.00 93.64 168  A 1 
ATOM 1346  O O     . THR A 1 168  ? -39.169 -7.316  -7.502  1.00 91.66 168  A 1 
ATOM 1347  C CB    . THR A 1 168  ? -38.668 -6.666  -10.555 1.00 93.20 168  A 1 
ATOM 1348  O OG1   . THR A 1 168  ? -39.211 -5.508  -9.981  1.00 82.01 168  A 1 
ATOM 1349  C CG2   . THR A 1 168  ? -39.057 -6.697  -12.026 1.00 83.26 168  A 1 
ATOM 1350  N N     . GLN A 1 169  ? -37.440 -8.543  -8.248  1.00 92.60 169  A 1 
ATOM 1351  C CA    . GLN A 1 169  ? -36.638 -8.477  -7.032  1.00 91.90 169  A 1 
ATOM 1352  C C     . GLN A 1 169  ? -35.211 -8.028  -7.385  1.00 91.90 169  A 1 
ATOM 1353  O O     . GLN A 1 169  ? -34.704 -8.408  -8.445  1.00 90.53 169  A 1 
ATOM 1354  C CB    . GLN A 1 169  ? -36.630 -9.849  -6.340  1.00 90.35 169  A 1 
ATOM 1355  C CG    . GLN A 1 169  ? -37.998 -10.235 -5.763  1.00 84.63 169  A 1 
ATOM 1356  C CD    . GLN A 1 169  ? -38.445 -9.309  -4.627  1.00 84.89 169  A 1 
ATOM 1357  O OE1   . GLN A 1 169  ? -37.647 -8.833  -3.842  1.00 74.38 169  A 1 
ATOM 1358  N NE2   . GLN A 1 169  ? -39.720 -9.019  -4.524  1.00 73.36 169  A 1 
ATOM 1359  N N     . PRO A 1 170  ? -34.540 -7.274  -6.513  1.00 91.38 170  A 1 
ATOM 1360  C CA    . PRO A 1 170  ? -33.177 -6.834  -6.786  1.00 90.35 170  A 1 
ATOM 1361  C C     . PRO A 1 170  ? -32.137 -7.967  -6.679  1.00 89.66 170  A 1 
ATOM 1362  O O     . PRO A 1 170  ? -31.073 -7.885  -7.295  1.00 86.51 170  A 1 
ATOM 1363  C CB    . PRO A 1 170  ? -32.915 -5.726  -5.753  1.00 88.54 170  A 1 
ATOM 1364  C CG    . PRO A 1 170  ? -33.830 -6.091  -4.589  1.00 86.05 170  A 1 
ATOM 1365  C CD    . PRO A 1 170  ? -35.043 -6.708  -5.274  1.00 89.25 170  A 1 
ATOM 1366  N N     . ARG A 1 171  ? -32.456 -9.047  -5.949  1.00 89.42 171  A 1 
ATOM 1367  C CA    . ARG A 1 171  ? -31.527 -10.148 -5.665  1.00 88.71 171  A 1 
ATOM 1368  C C     . ARG A 1 171  ? -32.060 -11.490 -6.169  1.00 89.03 171  A 1 
ATOM 1369  O O     . ARG A 1 171  ? -33.248 -11.788 -6.037  1.00 87.69 171  A 1 
ATOM 1370  C CB    . ARG A 1 171  ? -31.223 -10.212 -4.165  1.00 87.18 171  A 1 
ATOM 1371  C CG    . ARG A 1 171  ? -30.576 -8.903  -3.672  1.00 83.77 171  A 1 
ATOM 1372  C CD    . ARG A 1 171  ? -30.177 -8.981  -2.201  1.00 81.35 171  A 1 
ATOM 1373  N NE    . ARG A 1 171  ? -29.657 -7.678  -1.773  1.00 77.79 171  A 1 
ATOM 1374  C CZ    . ARG A 1 171  ? -30.392 -6.640  -1.396  1.00 74.91 171  A 1 
ATOM 1375  N NH1   . ARG A 1 171  ? -31.643 -6.753  -1.075  1.00 65.10 171  A 1 
ATOM 1376  N NH2   . ARG A 1 171  ? -29.897 -5.451  -1.382  1.00 70.01 171  A 1 
ATOM 1377  N N     . ARG A 1 172  ? -31.161 -12.326 -6.669  1.00 89.48 172  A 1 
ATOM 1378  C CA    . ARG A 1 172  ? -31.491 -13.649 -7.208  1.00 89.08 172  A 1 
ATOM 1379  C C     . ARG A 1 172  ? -32.148 -14.551 -6.160  1.00 89.25 172  A 1 
ATOM 1380  O O     . ARG A 1 172  ? -33.247 -15.068 -6.385  1.00 88.22 172  A 1 
ATOM 1381  C CB    . ARG A 1 172  ? -30.222 -14.324 -7.774  1.00 88.24 172  A 1 
ATOM 1382  C CG    . ARG A 1 172  ? -29.644 -13.608 -9.008  1.00 85.97 172  A 1 
ATOM 1383  C CD    . ARG A 1 172  ? -28.405 -14.351 -9.511  1.00 83.61 172  A 1 
ATOM 1384  N NE    . ARG A 1 172  ? -27.865 -13.774 -10.759 1.00 78.62 172  A 1 
ATOM 1385  C CZ    . ARG A 1 172  ? -26.870 -14.262 -11.481 1.00 75.82 172  A 1 
ATOM 1386  N NH1   . ARG A 1 172  ? -26.194 -15.305 -11.098 1.00 68.08 172  A 1 
ATOM 1387  N NH2   . ARG A 1 172  ? -26.545 -13.710 -12.600 1.00 68.99 172  A 1 
ATOM 1388  N N     . ILE A 1 173  ? -31.520 -14.677 -5.005  1.00 86.40 173  A 1 
ATOM 1389  C CA    . ILE A 1 173  ? -32.025 -15.532 -3.928  1.00 85.98 173  A 1 
ATOM 1390  C C     . ILE A 1 173  ? -33.374 -15.034 -3.389  1.00 86.56 173  A 1 
ATOM 1391  O O     . ILE A 1 173  ? -34.233 -15.852 -3.051  1.00 85.26 173  A 1 
ATOM 1392  C CB    . ILE A 1 173  ? -30.958 -15.683 -2.821  1.00 83.62 173  A 1 
ATOM 1393  C CG1   . ILE A 1 173  ? -29.790 -16.518 -3.398  1.00 77.36 173  A 1 
ATOM 1394  C CG2   . ILE A 1 173  ? -31.530 -16.329 -1.558  1.00 74.65 173  A 1 
ATOM 1395  C CD1   . ILE A 1 173  ? -28.598 -16.675 -2.462  1.00 68.76 173  A 1 
ATOM 1396  N N     . ALA A 1 174  ? -33.600 -13.725 -3.365  1.00 87.59 174  A 1 
ATOM 1397  C CA    . ALA A 1 174  ? -34.891 -13.177 -2.981  1.00 87.40 174  A 1 
ATOM 1398  C C     . ALA A 1 174  ? -35.997 -13.639 -3.947  1.00 88.25 174  A 1 
ATOM 1399  O O     . ALA A 1 174  ? -37.013 -14.154 -3.497  1.00 87.41 174  A 1 
ATOM 1400  C CB    . ALA A 1 174  ? -34.797 -11.648 -2.893  1.00 86.40 174  A 1 
ATOM 1401  N N     . ALA A 1 175  ? -35.766 -13.548 -5.260  1.00 89.68 175  A 1 
ATOM 1402  C CA    . ALA A 1 175  ? -36.736 -13.999 -6.250  1.00 90.28 175  A 1 
ATOM 1403  C C     . ALA A 1 175  ? -37.076 -15.494 -6.103  1.00 90.31 175  A 1 
ATOM 1404  O O     . ALA A 1 175  ? -38.243 -15.859 -6.077  1.00 89.18 175  A 1 
ATOM 1405  C CB    . ALA A 1 175  ? -36.197 -13.673 -7.650  1.00 90.57 175  A 1 
ATOM 1406  N N     . ILE A 1 176  ? -36.056 -16.337 -5.928  1.00 89.57 176  A 1 
ATOM 1407  C CA    . ILE A 1 176  ? -36.229 -17.784 -5.756  1.00 88.80 176  A 1 
ATOM 1408  C C     . ILE A 1 176  ? -36.970 -18.097 -4.448  1.00 88.68 176  A 1 
ATOM 1409  O O     . ILE A 1 176  ? -37.972 -18.811 -4.446  1.00 87.37 176  A 1 
ATOM 1410  C CB    . ILE A 1 176  ? -34.864 -18.507 -5.798  1.00 88.03 176  A 1 
ATOM 1411  C CG1   . ILE A 1 176  ? -34.156 -18.289 -7.161  1.00 84.34 176  A 1 
ATOM 1412  C CG2   . ILE A 1 176  ? -35.041 -20.009 -5.543  1.00 83.64 176  A 1 
ATOM 1413  C CD1   . ILE A 1 176  ? -32.690 -18.723 -7.167  1.00 80.28 176  A 1 
ATOM 1414  N N     . SER A 1 177  ? -36.508 -17.553 -3.338  1.00 87.73 177  A 1 
ATOM 1415  C CA    . SER A 1 177  ? -37.073 -17.842 -2.019  1.00 86.30 177  A 1 
ATOM 1416  C C     . SER A 1 177  ? -38.529 -17.375 -1.887  1.00 86.52 177  A 1 
ATOM 1417  O O     . SER A 1 177  ? -39.342 -18.093 -1.313  1.00 85.21 177  A 1 
ATOM 1418  C CB    . SER A 1 177  ? -36.206 -17.231 -0.912  1.00 84.44 177  A 1 
ATOM 1419  O OG    . SER A 1 177  ? -36.173 -15.829 -0.990  1.00 72.08 177  A 1 
ATOM 1420  N N     . ILE A 1 178  ? -38.873 -16.235 -2.456  1.00 88.30 178  A 1 
ATOM 1421  C CA    . ILE A 1 178  ? -40.242 -15.719 -2.450  1.00 88.54 178  A 1 
ATOM 1422  C C     . ILE A 1 178  ? -41.151 -16.582 -3.337  1.00 88.69 178  A 1 
ATOM 1423  O O     . ILE A 1 178  ? -42.232 -16.959 -2.893  1.00 87.86 178  A 1 
ATOM 1424  C CB    . ILE A 1 178  ? -40.281 -14.238 -2.865  1.00 88.14 178  A 1 
ATOM 1425  C CG1   . ILE A 1 178  ? -39.561 -13.362 -1.816  1.00 84.24 178  A 1 
ATOM 1426  C CG2   . ILE A 1 178  ? -41.735 -13.746 -3.001  1.00 83.27 178  A 1 
ATOM 1427  C CD1   . ILE A 1 178  ? -39.195 -11.982 -2.351  1.00 75.83 178  A 1 
ATOM 1428  N N     . ALA A 1 179  ? -40.696 -16.942 -4.545  1.00 89.68 179  A 1 
ATOM 1429  C CA    . ALA A 1 179  ? -41.471 -17.818 -5.424  1.00 89.64 179  A 1 
ATOM 1430  C C     . ALA A 1 179  ? -41.777 -19.159 -4.757  1.00 89.35 179  A 1 
ATOM 1431  O O     . ALA A 1 179  ? -42.933 -19.582 -4.704  1.00 87.80 179  A 1 
ATOM 1432  C CB    . ALA A 1 179  ? -40.693 -18.003 -6.734  1.00 89.83 179  A 1 
ATOM 1433  N N     . ASN A 1 180  ? -40.763 -19.781 -4.137  1.00 88.70 180  A 1 
ATOM 1434  C CA    . ASN A 1 180  ? -40.926 -21.038 -3.417  1.00 86.94 180  A 1 
ATOM 1435  C C     . ASN A 1 180  ? -41.819 -20.887 -2.179  1.00 86.21 180  A 1 
ATOM 1436  O O     . ASN A 1 180  ? -42.619 -21.775 -1.878  1.00 84.00 180  A 1 
ATOM 1437  C CB    . ASN A 1 180  ? -39.531 -21.581 -3.065  1.00 85.53 180  A 1 
ATOM 1438  C CG    . ASN A 1 180  ? -38.775 -22.082 -4.292  1.00 80.19 180  A 1 
ATOM 1439  O OD1   . ASN A 1 180  ? -39.352 -22.322 -5.334  1.00 73.04 180  A 1 
ATOM 1440  N ND2   . ASN A 1 180  ? -37.486 -22.298 -4.177  1.00 73.22 180  A 1 
ATOM 1441  N N     . ARG A 1 181  ? -41.749 -19.756 -1.491  1.00 86.69 181  A 1 
ATOM 1442  C CA    . ARG A 1 181  ? -42.636 -19.453 -0.361  1.00 85.48 181  A 1 
ATOM 1443  C C     . ARG A 1 181  ? -44.092 -19.337 -0.803  1.00 86.23 181  A 1 
ATOM 1444  O O     . ARG A 1 181  ? -44.957 -19.926 -0.165  1.00 84.79 181  A 1 
ATOM 1445  C CB    . ARG A 1 181  ? -42.142 -18.176 0.338   1.00 83.47 181  A 1 
ATOM 1446  C CG    . ARG A 1 181  ? -42.998 -17.765 1.547   1.00 75.00 181  A 1 
ATOM 1447  C CD    . ARG A 1 181  ? -42.959 -18.823 2.637   1.00 71.25 181  A 1 
ATOM 1448  N NE    . ARG A 1 181  ? -43.877 -18.480 3.727   1.00 65.01 181  A 1 
ATOM 1449  C CZ    . ARG A 1 181  ? -44.002 -19.114 4.866   1.00 59.59 181  A 1 
ATOM 1450  N NH1   . ARG A 1 181  ? -43.220 -20.112 5.207   1.00 54.59 181  A 1 
ATOM 1451  N NH2   . ARG A 1 181  ? -44.940 -18.760 5.685   1.00 52.14 181  A 1 
ATOM 1452  N N     . VAL A 1 182  ? -44.372 -18.635 -1.890  1.00 87.43 182  A 1 
ATOM 1453  C CA    . VAL A 1 182  ? -45.722 -18.499 -2.444  1.00 88.21 182  A 1 
ATOM 1454  C C     . VAL A 1 182  ? -46.266 -19.856 -2.905  1.00 88.00 182  A 1 
ATOM 1455  O O     . VAL A 1 182  ? -47.403 -20.187 -2.579  1.00 86.74 182  A 1 
ATOM 1456  C CB    . VAL A 1 182  ? -45.749 -17.469 -3.585  1.00 88.88 182  A 1 
ATOM 1457  C CG1   . VAL A 1 182  ? -47.093 -17.447 -4.318  1.00 83.56 182  A 1 
ATOM 1458  C CG2   . VAL A 1 182  ? -45.523 -16.057 -3.030  1.00 83.81 182  A 1 
ATOM 1459  N N     . CYS A 1 183  ? -45.445 -20.668 -3.580  1.00 88.71 183  A 1 
ATOM 1460  C CA    . CYS A 1 183  ? -45.829 -22.035 -3.943  1.00 87.86 183  A 1 
ATOM 1461  C C     . CYS A 1 183  ? -46.193 -22.866 -2.707  1.00 87.00 183  A 1 
ATOM 1462  O O     . CYS A 1 183  ? -47.207 -23.559 -2.705  1.00 84.68 183  A 1 
ATOM 1463  C CB    . CYS A 1 183  ? -44.694 -22.715 -4.715  1.00 87.11 183  A 1 
ATOM 1464  S SG    . CYS A 1 183  ? -44.538 -22.004 -6.375  1.00 81.11 183  A 1 
ATOM 1465  N N     . GLN A 1 184  ? -45.429 -22.758 -1.648  1.00 85.92 184  A 1 
ATOM 1466  C CA    . GLN A 1 184  ? -45.673 -23.480 -0.408  1.00 83.72 184  A 1 
ATOM 1467  C C     . GLN A 1 184  ? -46.950 -23.014 0.306   1.00 83.34 184  A 1 
ATOM 1468  O O     . GLN A 1 184  ? -47.704 -23.851 0.801   1.00 80.99 184  A 1 
ATOM 1469  C CB    . GLN A 1 184  ? -44.435 -23.350 0.483   1.00 81.21 184  A 1 
ATOM 1470  C CG    . GLN A 1 184  ? -44.577 -24.245 1.716   1.00 71.63 184  A 1 
ATOM 1471  C CD    . GLN A 1 184  ? -43.319 -24.275 2.571   1.00 67.90 184  A 1 
ATOM 1472  O OE1   . GLN A 1 184  ? -42.549 -23.337 2.701   1.00 60.94 184  A 1 
ATOM 1473  N NE2   . GLN A 1 184  ? -43.106 -25.384 3.216   1.00 58.38 184  A 1 
ATOM 1474  N N     . GLU A 1 185  ? -47.190 -21.709 0.360   1.00 83.72 185  A 1 
ATOM 1475  C CA    . GLU A 1 185  ? -48.415 -21.168 0.967   1.00 82.95 185  A 1 
ATOM 1476  C C     . GLU A 1 185  ? -49.675 -21.556 0.187   1.00 83.10 185  A 1 
ATOM 1477  O O     . GLU A 1 185  ? -50.744 -21.710 0.777   1.00 81.06 185  A 1 
ATOM 1478  C CB    . GLU A 1 185  ? -48.334 -19.635 1.036   1.00 81.59 185  A 1 
ATOM 1479  C CG    . GLU A 1 185  ? -47.451 -19.174 2.197   1.00 75.54 185  A 1 
ATOM 1480  C CD    . GLU A 1 185  ? -47.335 -17.644 2.313   1.00 74.34 185  A 1 
ATOM 1481  O OE1   . GLU A 1 185  ? -46.551 -17.212 3.196   1.00 69.09 185  A 1 
ATOM 1482  O OE2   . GLU A 1 185  ? -48.004 -16.907 1.557   1.00 70.94 185  A 1 
ATOM 1483  N N     . ARG A 1 186  ? -49.558 -21.709 -1.114  1.00 85.01 186  A 1 
ATOM 1484  C CA    . ARG A 1 186  ? -50.662 -22.064 -2.011  1.00 85.07 186  A 1 
ATOM 1485  C C     . ARG A 1 186  ? -50.809 -23.558 -2.249  1.00 84.54 186  A 1 
ATOM 1486  O O     . ARG A 1 186  ? -51.754 -23.956 -2.931  1.00 78.89 186  A 1 
ATOM 1487  C CB    . ARG A 1 186  ? -50.487 -21.314 -3.331  1.00 84.24 186  A 1 
ATOM 1488  C CG    . ARG A 1 186  ? -50.675 -19.796 -3.218  1.00 82.29 186  A 1 
ATOM 1489  C CD    . ARG A 1 186  ? -52.129 -19.451 -2.947  1.00 80.04 186  A 1 
ATOM 1490  N NE    . ARG A 1 186  ? -52.381 -18.032 -3.274  1.00 79.20 186  A 1 
ATOM 1491  C CZ    . ARG A 1 186  ? -53.391 -17.551 -3.977  1.00 78.80 186  A 1 
ATOM 1492  N NH1   . ARG A 1 186  ? -54.394 -18.273 -4.358  1.00 71.32 186  A 1 
ATOM 1493  N NH2   . ARG A 1 186  ? -53.401 -16.315 -4.318  1.00 73.26 186  A 1 
ATOM 1494  N N     . GLU A 1 187  ? -49.892 -24.370 -1.746  1.00 84.79 187  A 1 
ATOM 1495  C CA    . GLU A 1 187  ? -49.792 -25.805 -2.036  1.00 84.19 187  A 1 
ATOM 1496  C C     . GLU A 1 187  ? -49.699 -26.101 -3.545  1.00 85.04 187  A 1 
ATOM 1497  O O     . GLU A 1 187  ? -50.224 -27.097 -4.041  1.00 80.15 187  A 1 
ATOM 1498  C CB    . GLU A 1 187  ? -50.897 -26.598 -1.337  1.00 81.41 187  A 1 
ATOM 1499  C CG    . GLU A 1 187  ? -50.915 -26.400 0.184   1.00 75.52 187  A 1 
ATOM 1500  C CD    . GLU A 1 187  ? -52.030 -27.206 0.879   1.00 69.35 187  A 1 
ATOM 1501  O OE1   . GLU A 1 187  ? -51.941 -27.351 2.110   1.00 62.72 187  A 1 
ATOM 1502  O OE2   . GLU A 1 187  ? -52.973 -27.659 0.197   1.00 63.50 187  A 1 
ATOM 1503  N N     . TRP A 1 188  ? -49.060 -25.213 -4.302  1.00 84.67 188  A 1 
ATOM 1504  C CA    . TRP A 1 188  ? -48.796 -25.412 -5.717  1.00 84.76 188  A 1 
ATOM 1505  C C     . TRP A 1 188  ? -47.477 -26.143 -5.924  1.00 84.12 188  A 1 
ATOM 1506  O O     . TRP A 1 188  ? -46.496 -25.923 -5.219  1.00 80.50 188  A 1 
ATOM 1507  C CB    . TRP A 1 188  ? -48.804 -24.077 -6.467  1.00 84.43 188  A 1 
ATOM 1508  C CG    . TRP A 1 188  ? -50.125 -23.378 -6.536  1.00 84.51 188  A 1 
ATOM 1509  C CD1   . TRP A 1 188  ? -51.338 -23.974 -6.545  1.00 78.81 188  A 1 
ATOM 1510  C CD2   . TRP A 1 188  ? -50.376 -21.942 -6.650  1.00 84.04 188  A 1 
ATOM 1511  N NE1   . TRP A 1 188  ? -52.335 -22.999 -6.661  1.00 80.58 188  A 1 
ATOM 1512  C CE2   . TRP A 1 188  ? -51.776 -21.751 -6.732  1.00 82.86 188  A 1 
ATOM 1513  C CE3   . TRP A 1 188  ? -49.545 -20.805 -6.709  1.00 81.76 188  A 1 
ATOM 1514  C CZ2   . TRP A 1 188  ? -52.341 -20.464 -6.877  1.00 81.32 188  A 1 
ATOM 1515  C CZ3   . TRP A 1 188  ? -50.106 -19.525 -6.842  1.00 79.54 188  A 1 
ATOM 1516  C CH2   . TRP A 1 188  ? -51.496 -19.362 -6.926  1.00 79.84 188  A 1 
ATOM 1517  N N     . GLN A 1 189  ? -47.448 -26.957 -6.959  1.00 85.70 189  A 1 
ATOM 1518  C CA    . GLN A 1 189  ? -46.184 -27.513 -7.419  1.00 84.71 189  A 1 
ATOM 1519  C C     . GLN A 1 189  ? -45.294 -26.385 -7.960  1.00 84.84 189  A 1 
ATOM 1520  O O     . GLN A 1 189  ? -45.772 -25.457 -8.614  1.00 81.37 189  A 1 
ATOM 1521  C CB    . GLN A 1 189  ? -46.470 -28.601 -8.456  1.00 82.43 189  A 1 
ATOM 1522  C CG    . GLN A 1 189  ? -45.244 -29.500 -8.688  1.00 74.60 189  A 1 
ATOM 1523  C CD    . GLN A 1 189  ? -45.558 -30.689 -9.606  1.00 68.64 189  A 1 
ATOM 1524  O OE1   . GLN A 1 189  ? -46.645 -30.861 -10.122 1.00 61.07 189  A 1 
ATOM 1525  N NE2   . GLN A 1 189  ? -44.602 -31.563 -9.819  1.00 58.34 189  A 1 
ATOM 1526  N N     . GLN A 1 190  ? -44.009 -26.477 -7.679  1.00 84.91 190  A 1 
ATOM 1527  C CA    . GLN A 1 190  ? -43.047 -25.491 -8.168  1.00 83.15 190  A 1 
ATOM 1528  C C     . GLN A 1 190  ? -43.031 -25.442 -9.698  1.00 83.64 190  A 1 
ATOM 1529  O O     . GLN A 1 190  ? -43.264 -26.454 -10.364 1.00 78.09 190  A 1 
ATOM 1530  C CB    . GLN A 1 190  ? -41.651 -25.795 -7.618  1.00 79.68 190  A 1 
ATOM 1531  C CG    . GLN A 1 190  ? -41.572 -25.592 -6.104  1.00 73.18 190  A 1 
ATOM 1532  C CD    . GLN A 1 190  ? -40.157 -25.863 -5.563  1.00 68.56 190  A 1 
ATOM 1533  O OE1   . GLN A 1 190  ? -39.296 -26.369 -6.245  1.00 61.67 190  A 1 
ATOM 1534  N NE2   . GLN A 1 190  ? -39.900 -25.536 -4.323  1.00 59.21 190  A 1 
ATOM 1535  N N     . ASN A 1 191  ? -42.755 -24.266 -10.252 1.00 83.13 191  A 1 
ATOM 1536  C CA    . ASN A 1 191  ? -42.723 -24.025 -11.699 1.00 83.32 191  A 1 
ATOM 1537  C C     . ASN A 1 191  ? -44.049 -24.304 -12.432 1.00 84.84 191  A 1 
ATOM 1538  O O     . ASN A 1 191  ? -44.046 -24.612 -13.626 1.00 79.39 191  A 1 
ATOM 1539  C CB    . ASN A 1 191  ? -41.508 -24.736 -12.330 1.00 79.54 191  A 1 
ATOM 1540  C CG    . ASN A 1 191  ? -40.175 -24.285 -11.737 1.00 74.70 191  A 1 
ATOM 1541  O OD1   . ASN A 1 191  ? -40.002 -23.154 -11.331 1.00 66.35 191  A 1 
ATOM 1542  N ND2   . ASN A 1 191  ? -39.198 -25.166 -11.697 1.00 66.00 191  A 1 
ATOM 1543  N N     . THR A 1 192  ? -45.191 -24.174 -11.736 1.00 85.87 192  A 1 
ATOM 1544  C CA    . THR A 1 192  ? -46.534 -24.258 -12.346 1.00 85.63 192  A 1 
ATOM 1545  C C     . THR A 1 192  ? -47.194 -22.884 -12.378 1.00 86.55 192  A 1 
ATOM 1546  O O     . THR A 1 192  ? -46.869 -22.069 -13.243 1.00 82.72 192  A 1 
ATOM 1547  C CB    . THR A 1 192  ? -47.406 -25.338 -11.691 1.00 83.06 192  A 1 
ATOM 1548  O OG1   . THR A 1 192  ? -47.588 -25.106 -10.313 1.00 72.50 192  A 1 
ATOM 1549  C CG2   . THR A 1 192  ? -46.809 -26.733 -11.851 1.00 72.45 192  A 1 
ATOM 1550  N N     . VAL A 1 193  ? -48.086 -22.598 -11.456 1.00 88.54 193  A 1 
ATOM 1551  C CA    . VAL A 1 193  ? -48.790 -21.307 -11.371 1.00 88.37 193  A 1 
ATOM 1552  C C     . VAL A 1 193  ? -47.831 -20.172 -11.005 1.00 88.76 193  A 1 
ATOM 1553  O O     . VAL A 1 193  ? -47.888 -19.096 -11.587 1.00 86.36 193  A 1 
ATOM 1554  C CB    . VAL A 1 193  ? -49.941 -21.360 -10.355 1.00 87.14 193  A 1 
ATOM 1555  C CG1   . VAL A 1 193  ? -50.753 -20.056 -10.350 1.00 79.75 193  A 1 
ATOM 1556  C CG2   . VAL A 1 193  ? -50.913 -22.505 -10.651 1.00 80.71 193  A 1 
ATOM 1557  N N     . CYS A 1 194  ? -46.967 -20.448 -10.043 1.00 89.66 194  A 1 
ATOM 1558  C CA    . CYS A 1 194  ? -45.921 -19.537 -9.616  1.00 89.90 194  A 1 
ATOM 1559  C C     . CYS A 1 194  ? -44.549 -20.131 -9.957  1.00 89.76 194  A 1 
ATOM 1560  O O     . CYS A 1 194  ? -44.275 -21.289 -9.654  1.00 87.33 194  A 1 
ATOM 1561  C CB    . CYS A 1 194  ? -46.079 -19.250 -8.114  1.00 89.01 194  A 1 
ATOM 1562  S SG    . CYS A 1 194  ? -44.878 -18.017 -7.550  1.00 85.24 194  A 1 
ATOM 1563  N N     . SER A 1 195  ? -43.722 -19.336 -10.598 1.00 91.05 195  A 1 
ATOM 1564  C CA    . SER A 1 195  ? -42.355 -19.731 -10.937 1.00 90.86 195  A 1 
ATOM 1565  C C     . SER A 1 195  ? -41.397 -18.550 -10.777 1.00 91.69 195  A 1 
ATOM 1566  O O     . SER A 1 195  ? -41.803 -17.429 -10.470 1.00 89.58 195  A 1 
ATOM 1567  C CB    . SER A 1 195  ? -42.315 -20.322 -12.351 1.00 88.22 195  A 1 
ATOM 1568  O OG    . SER A 1 195  ? -42.562 -19.342 -13.329 1.00 73.52 195  A 1 
ATOM 1569  N N     . PHE A 1 196  ? -40.118 -18.796 -10.973 1.00 90.52 196  A 1 
ATOM 1570  C CA    . PHE A 1 196  ? -39.101 -17.758 -10.965 1.00 90.49 196  A 1 
ATOM 1571  C C     . PHE A 1 196  ? -38.217 -17.825 -12.213 1.00 90.53 196  A 1 
ATOM 1572  O O     . PHE A 1 196  ? -38.020 -18.886 -12.813 1.00 88.66 196  A 1 
ATOM 1573  C CB    . PHE A 1 196  ? -38.280 -17.823 -9.673  1.00 88.84 196  A 1 
ATOM 1574  C CG    . PHE A 1 196  ? -37.419 -19.063 -9.531  1.00 89.86 196  A 1 
ATOM 1575  C CD1   . PHE A 1 196  ? -37.913 -20.193 -8.843  1.00 85.22 196  A 1 
ATOM 1576  C CD2   . PHE A 1 196  ? -36.135 -19.108 -10.082 1.00 84.74 196  A 1 
ATOM 1577  C CE1   . PHE A 1 196  ? -37.124 -21.348 -8.728  1.00 83.38 196  A 1 
ATOM 1578  C CE2   . PHE A 1 196  ? -35.344 -20.260 -9.977  1.00 83.04 196  A 1 
ATOM 1579  C CZ    . PHE A 1 196  ? -35.841 -21.382 -9.295  1.00 84.63 196  A 1 
ATOM 1580  N N     . GLN A 1 197  ? -37.656 -16.696 -12.596 1.00 91.66 197  A 1 
ATOM 1581  C CA    . GLN A 1 197  ? -36.643 -16.599 -13.639 1.00 91.45 197  A 1 
ATOM 1582  C C     . GLN A 1 197  ? -35.472 -15.746 -13.138 1.00 91.71 197  A 1 
ATOM 1583  O O     . GLN A 1 197  ? -35.644 -14.591 -12.757 1.00 89.92 197  A 1 
ATOM 1584  C CB    . GLN A 1 197  ? -37.275 -16.048 -14.923 1.00 90.11 197  A 1 
ATOM 1585  C CG    . GLN A 1 197  ? -36.259 -16.006 -16.065 1.00 83.68 197  A 1 
ATOM 1586  C CD    . GLN A 1 197  ? -36.827 -15.489 -17.387 1.00 82.61 197  A 1 
ATOM 1587  O OE1   . GLN A 1 197  ? -38.012 -15.415 -17.638 1.00 76.14 197  A 1 
ATOM 1588  N NE2   . GLN A 1 197  ? -35.961 -15.112 -18.307 1.00 72.76 197  A 1 
ATOM 1589  N N     . VAL A 1 198  ? -34.274 -16.321 -13.167 1.00 90.89 198  A 1 
ATOM 1590  C CA    . VAL A 1 198  ? -33.063 -15.678 -12.657 1.00 89.74 198  A 1 
ATOM 1591  C C     . VAL A 1 198  ? -31.908 -15.944 -13.615 1.00 87.76 198  A 1 
ATOM 1592  O O     . VAL A 1 198  ? -31.575 -17.105 -13.868 1.00 79.32 198  A 1 
ATOM 1593  C CB    . VAL A 1 198  ? -32.722 -16.189 -11.244 1.00 88.20 198  A 1 
ATOM 1594  C CG1   . VAL A 1 198  ? -31.501 -15.480 -10.696 1.00 79.93 198  A 1 
ATOM 1595  C CG2   . VAL A 1 198  ? -33.862 -15.951 -10.249 1.00 81.80 198  A 1 
ATOM 1596  N N     . GLY A 1 199  ? -31.290 -14.907 -14.158 1.00 86.94 199  A 1 
ATOM 1597  C CA    . GLY A 1 199  ? -30.223 -15.051 -15.144 1.00 84.95 199  A 1 
ATOM 1598  C C     . GLY A 1 199  ? -30.679 -15.859 -16.366 1.00 84.95 199  A 1 
ATOM 1599  O O     . GLY A 1 199  ? -31.701 -15.546 -16.978 1.00 78.75 199  A 1 
ATOM 1600  N N     . LEU A 1 200  ? -29.946 -16.914 -16.699 1.00 85.48 200  A 1 
ATOM 1601  C CA    . LEU A 1 200  ? -30.320 -17.865 -17.754 1.00 84.17 200  A 1 
ATOM 1602  C C     . LEU A 1 200  ? -31.196 -19.019 -17.254 1.00 84.23 200  A 1 
ATOM 1603  O O     . LEU A 1 200  ? -31.697 -19.798 -18.069 1.00 78.00 200  A 1 
ATOM 1604  C CB    . LEU A 1 200  ? -29.065 -18.416 -18.446 1.00 80.96 200  A 1 
ATOM 1605  C CG    . LEU A 1 200  ? -28.268 -17.377 -19.253 1.00 77.82 200  A 1 
ATOM 1606  C CD1   . LEU A 1 200  ? -27.077 -18.085 -19.893 1.00 72.23 200  A 1 
ATOM 1607  C CD2   . LEU A 1 200  ? -29.091 -16.739 -20.375 1.00 73.71 200  A 1 
ATOM 1608  N N     . HIS A 1 201  ? -31.387 -19.146 -15.947 1.00 84.47 201  A 1 
ATOM 1609  C CA    . HIS A 1 201  ? -32.231 -20.188 -15.386 1.00 82.98 201  A 1 
ATOM 1610  C C     . HIS A 1 201  ? -33.699 -19.848 -15.626 1.00 82.79 201  A 1 
ATOM 1611  O O     . HIS A 1 201  ? -34.241 -18.892 -15.074 1.00 78.09 201  A 1 
ATOM 1612  C CB    . HIS A 1 201  ? -31.899 -20.392 -13.903 1.00 80.88 201  A 1 
ATOM 1613  C CG    . HIS A 1 201  ? -32.637 -21.566 -13.335 1.00 77.86 201  A 1 
ATOM 1614  N ND1   . HIS A 1 201  ? -32.377 -22.898 -13.591 1.00 66.47 201  A 1 
ATOM 1615  C CD2   . HIS A 1 201  ? -33.736 -21.540 -12.501 1.00 67.37 201  A 1 
ATOM 1616  C CE1   . HIS A 1 201  ? -33.279 -23.637 -12.923 1.00 64.65 201  A 1 
ATOM 1617  N NE2   . HIS A 1 201  ? -34.107 -22.846 -12.262 1.00 66.54 201  A 1 
ATOM 1618  N N     . ARG A 1 202  ? -34.323 -20.647 -16.478 1.00 83.85 202  A 1 
ATOM 1619  C CA    . ARG A 1 202  ? -35.730 -20.531 -16.847 1.00 81.87 202  A 1 
ATOM 1620  C C     . ARG A 1 202  ? -36.441 -21.855 -16.588 1.00 82.62 202  A 1 
ATOM 1621  O O     . ARG A 1 202  ? -35.839 -22.903 -16.835 1.00 76.68 202  A 1 
ATOM 1622  C CB    . ARG A 1 202  ? -35.894 -20.111 -18.320 1.00 76.71 202  A 1 
ATOM 1623  C CG    . ARG A 1 202  ? -35.273 -18.738 -18.598 1.00 68.11 202  A 1 
ATOM 1624  C CD    . ARG A 1 202  ? -35.505 -18.309 -20.045 1.00 65.50 202  A 1 
ATOM 1625  N NE    . ARG A 1 202  ? -34.866 -17.020 -20.303 1.00 58.66 202  A 1 
ATOM 1626  C CZ    . ARG A 1 202  ? -34.981 -16.286 -21.397 1.00 52.33 202  A 1 
ATOM 1627  N NH1   . ARG A 1 202  ? -35.711 -16.677 -22.401 1.00 50.01 202  A 1 
ATOM 1628  N NH2   . ARG A 1 202  ? -34.354 -15.161 -21.480 1.00 45.75 202  A 1 
ATOM 1629  N N     . PRO A 1 203  ? -37.696 -21.841 -16.139 1.00 80.55 203  A 1 
ATOM 1630  C CA    . PRO A 1 203  ? -38.498 -23.050 -16.122 1.00 78.35 203  A 1 
ATOM 1631  C C     . PRO A 1 203  ? -38.708 -23.567 -17.554 1.00 79.22 203  A 1 
ATOM 1632  O O     . PRO A 1 203  ? -38.758 -22.789 -18.507 1.00 72.36 203  A 1 
ATOM 1633  C CB    . PRO A 1 203  ? -39.801 -22.654 -15.428 1.00 73.98 203  A 1 
ATOM 1634  C CG    . PRO A 1 203  ? -39.925 -21.159 -15.722 1.00 72.36 203  A 1 
ATOM 1635  C CD    . PRO A 1 203  ? -38.482 -20.677 -15.765 1.00 75.56 203  A 1 
ATOM 1636  N N     . ASN A 1 204  ? -38.887 -24.885 -17.691 1.00 80.69 204  A 1 
ATOM 1637  C CA    . ASN A 1 204  ? -39.041 -25.534 -19.004 1.00 78.69 204  A 1 
ATOM 1638  C C     . ASN A 1 204  ? -40.262 -25.032 -19.793 1.00 79.00 204  A 1 
ATOM 1639  O O     . ASN A 1 204  ? -40.225 -24.960 -21.014 1.00 71.08 204  A 1 
ATOM 1640  C CB    . ASN A 1 204  ? -39.157 -27.055 -18.794 1.00 73.79 204  A 1 
ATOM 1641  C CG    . ASN A 1 204  ? -37.864 -27.698 -18.308 1.00 65.95 204  A 1 
ATOM 1642  O OD1   . ASN A 1 204  ? -36.795 -27.137 -18.333 1.00 57.39 204  A 1 
ATOM 1643  N ND2   . ASN A 1 204  ? -37.938 -28.927 -17.851 1.00 59.08 204  A 1 
ATOM 1644  N N     . SER A 1 205  ? -41.345 -24.700 -19.082 1.00 76.36 205  A 1 
ATOM 1645  C CA    . SER A 1 205  ? -42.537 -24.090 -19.664 1.00 76.02 205  A 1 
ATOM 1646  C C     . SER A 1 205  ? -43.023 -22.949 -18.778 1.00 78.17 205  A 1 
ATOM 1647  O O     . SER A 1 205  ? -43.055 -23.075 -17.555 1.00 71.40 205  A 1 
ATOM 1648  C CB    . SER A 1 205  ? -43.647 -25.132 -19.866 1.00 68.33 205  A 1 
ATOM 1649  O OG    . SER A 1 205  ? -44.785 -24.473 -20.392 1.00 59.21 205  A 1 
ATOM 1650  N N     . LEU A 1 206  ? -43.416 -21.851 -19.411 1.00 77.03 206  A 1 
ATOM 1651  C CA    . LEU A 1 206  ? -44.070 -20.713 -18.764 1.00 77.13 206  A 1 
ATOM 1652  C C     . LEU A 1 206  ? -45.582 -20.648 -19.075 1.00 80.25 206  A 1 
ATOM 1653  O O     . LEU A 1 206  ? -46.245 -19.724 -18.635 1.00 75.27 206  A 1 
ATOM 1654  C CB    . LEU A 1 206  ? -43.351 -19.414 -19.171 1.00 71.63 206  A 1 
ATOM 1655  C CG    . LEU A 1 206  ? -41.962 -19.232 -18.530 1.00 67.88 206  A 1 
ATOM 1656  C CD1   . LEU A 1 206  ? -41.239 -18.058 -19.186 1.00 63.48 206  A 1 
ATOM 1657  C CD2   . LEU A 1 206  ? -42.064 -18.934 -17.038 1.00 64.34 206  A 1 
ATOM 1658  N N     . GLU A 1 207  ? -46.115 -21.610 -19.825 1.00 80.40 207  A 1 
ATOM 1659  C CA    . GLU A 1 207  ? -47.518 -21.579 -20.266 1.00 80.42 207  A 1 
ATOM 1660  C C     . GLU A 1 207  ? -48.501 -21.601 -19.097 1.00 81.80 207  A 1 
ATOM 1661  O O     . GLU A 1 207  ? -49.482 -20.852 -19.085 1.00 75.92 207  A 1 
ATOM 1662  C CB    . GLU A 1 207  ? -47.803 -22.768 -21.184 1.00 76.86 207  A 1 
ATOM 1663  C CG    . GLU A 1 207  ? -47.100 -22.650 -22.538 1.00 67.20 207  A 1 
ATOM 1664  C CD    . GLU A 1 207  ? -47.385 -23.834 -23.466 1.00 58.93 207  A 1 
ATOM 1665  O OE1   . GLU A 1 207  ? -47.117 -23.686 -24.678 1.00 51.58 207  A 1 
ATOM 1666  O OE2   . GLU A 1 207  ? -47.853 -24.884 -22.963 1.00 51.78 207  A 1 
ATOM 1667  N N     . ASP A 1 208  ? -48.216 -22.408 -18.087 1.00 82.02 208  A 1 
ATOM 1668  C CA    . ASP A 1 208  ? -49.038 -22.504 -16.882 1.00 82.06 208  A 1 
ATOM 1669  C C     . ASP A 1 208  ? -48.679 -21.448 -15.826 1.00 83.95 208  A 1 
ATOM 1670  O O     . ASP A 1 208  ? -49.347 -21.335 -14.793 1.00 79.22 208  A 1 
ATOM 1671  C CB    . ASP A 1 208  ? -48.937 -23.927 -16.313 1.00 78.12 208  A 1 
ATOM 1672  C CG    . ASP A 1 208  ? -49.678 -24.977 -17.146 1.00 73.84 208  A 1 
ATOM 1673  O OD1   . ASP A 1 208  ? -50.699 -24.640 -17.788 1.00 67.57 208  A 1 
ATOM 1674  O OD2   . ASP A 1 208  ? -49.282 -26.158 -17.067 1.00 68.58 208  A 1 
ATOM 1675  N N     . THR A 1 209  ? -47.664 -20.644 -16.055 1.00 85.02 209  A 1 
ATOM 1676  C CA    . THR A 1 209  ? -47.240 -19.619 -15.104 1.00 85.66 209  A 1 
ATOM 1677  C C     . THR A 1 209  ? -48.086 -18.357 -15.246 1.00 86.64 209  A 1 
ATOM 1678  O O     . THR A 1 209  ? -48.176 -17.775 -16.326 1.00 83.82 209  A 1 
ATOM 1679  C CB    . THR A 1 209  ? -45.739 -19.306 -15.237 1.00 84.07 209  A 1 
ATOM 1680  O OG1   . THR A 1 209  ? -44.989 -20.479 -15.027 1.00 72.86 209  A 1 
ATOM 1681  C CG2   . THR A 1 209  ? -45.270 -18.294 -14.198 1.00 72.94 209  A 1 
ATOM 1682  N N     . ARG A 1 210  ? -48.650 -17.910 -14.143 1.00 87.95 210  A 1 
ATOM 1683  C CA    . ARG A 1 210  ? -49.398 -16.646 -14.042 1.00 88.09 210  A 1 
ATOM 1684  C C     . ARG A 1 210  ? -48.785 -15.661 -13.046 1.00 89.22 210  A 1 
ATOM 1685  O O     . ARG A 1 210  ? -49.151 -14.486 -13.054 1.00 85.57 210  A 1 
ATOM 1686  C CB    . ARG A 1 210  ? -50.859 -16.930 -13.696 1.00 85.85 210  A 1 
ATOM 1687  C CG    . ARG A 1 210  ? -51.610 -17.714 -14.776 1.00 82.97 210  A 1 
ATOM 1688  C CD    . ARG A 1 210  ? -51.760 -16.919 -16.075 1.00 79.45 210  A 1 
ATOM 1689  N NE    . ARG A 1 210  ? -52.504 -17.676 -17.079 1.00 77.49 210  A 1 
ATOM 1690  C CZ    . ARG A 1 210  ? -52.012 -18.497 -17.995 1.00 74.17 210  A 1 
ATOM 1691  N NH1   . ARG A 1 210  ? -50.730 -18.700 -18.148 1.00 65.64 210  A 1 
ATOM 1692  N NH2   . ARG A 1 210  ? -52.808 -19.130 -18.779 1.00 68.09 210  A 1 
ATOM 1693  N N     . LEU A 1 211  ? -47.867 -16.127 -12.220 1.00 90.84 211  A 1 
ATOM 1694  C CA    . LEU A 1 211  ? -47.096 -15.307 -11.292 1.00 91.39 211  A 1 
ATOM 1695  C C     . LEU A 1 211  ? -45.607 -15.643 -11.450 1.00 91.53 211  A 1 
ATOM 1696  O O     . LEU A 1 211  ? -45.168 -16.704 -11.029 1.00 89.12 211  A 1 
ATOM 1697  C CB    . LEU A 1 211  ? -47.633 -15.559 -9.876  1.00 90.35 211  A 1 
ATOM 1698  C CG    . LEU A 1 211  ? -46.881 -14.793 -8.771  1.00 89.70 211  A 1 
ATOM 1699  C CD1   . LEU A 1 211  ? -46.932 -13.279 -8.981  1.00 84.20 211  A 1 
ATOM 1700  C CD2   . LEU A 1 211  ? -47.517 -15.099 -7.423  1.00 84.94 211  A 1 
ATOM 1701  N N     . LEU A 1 212  ? -44.866 -14.726 -12.063 1.00 92.63 212  A 1 
ATOM 1702  C CA    . LEU A 1 212  ? -43.438 -14.891 -12.301 1.00 92.84 212  A 1 
ATOM 1703  C C     . LEU A 1 212  ? -42.648 -13.943 -11.398 1.00 93.55 212  A 1 
ATOM 1704  O O     . LEU A 1 212  ? -42.767 -12.729 -11.515 1.00 92.40 212  A 1 
ATOM 1705  C CB    . LEU A 1 212  ? -43.161 -14.644 -13.794 1.00 91.82 212  A 1 
ATOM 1706  C CG    . LEU A 1 212  ? -41.685 -14.811 -14.201 1.00 90.20 212  A 1 
ATOM 1707  C CD1   . LEU A 1 212  ? -41.211 -16.259 -14.060 1.00 83.93 212  A 1 
ATOM 1708  C CD2   . LEU A 1 212  ? -41.500 -14.395 -15.661 1.00 83.62 212  A 1 
ATOM 1709  N N     . TYR A 1 213  ? -41.806 -14.500 -10.540 1.00 93.11 213  A 1 
ATOM 1710  C CA    . TYR A 1 213  ? -40.785 -13.724 -9.836  1.00 93.18 213  A 1 
ATOM 1711  C C     . TYR A 1 213  ? -39.493 -13.724 -10.649 1.00 92.86 213  A 1 
ATOM 1712  O O     . TYR A 1 213  ? -39.015 -14.777 -11.060 1.00 91.23 213  A 1 
ATOM 1713  C CB    . TYR A 1 213  ? -40.578 -14.270 -8.422  1.00 92.89 213  A 1 
ATOM 1714  C CG    . TYR A 1 213  ? -41.737 -13.971 -7.490  1.00 92.93 213  A 1 
ATOM 1715  C CD1   . TYR A 1 213  ? -41.761 -12.776 -6.752  1.00 88.98 213  A 1 
ATOM 1716  C CD2   . TYR A 1 213  ? -42.806 -14.880 -7.367  1.00 88.92 213  A 1 
ATOM 1717  C CE1   . TYR A 1 213  ? -42.837 -12.482 -5.895  1.00 87.95 213  A 1 
ATOM 1718  C CE2   . TYR A 1 213  ? -43.890 -14.598 -6.521  1.00 87.55 213  A 1 
ATOM 1719  C CZ    . TYR A 1 213  ? -43.901 -13.397 -5.787  1.00 90.37 213  A 1 
ATOM 1720  O OH    . TYR A 1 213  ? -44.968 -13.108 -4.964  1.00 88.87 213  A 1 
ATOM 1721  N N     . CYS A 1 214  ? -38.929 -12.566 -10.896 1.00 93.89 214  A 1 
ATOM 1722  C CA    . CYS A 1 214  ? -37.674 -12.457 -11.615 1.00 93.57 214  A 1 
ATOM 1723  C C     . CYS A 1 214  ? -36.785 -11.360 -11.030 1.00 93.72 214  A 1 
ATOM 1724  O O     . CYS A 1 214  ? -37.220 -10.540 -10.224 1.00 92.08 214  A 1 
ATOM 1725  C CB    . CYS A 1 214  ? -37.950 -12.274 -13.113 1.00 92.12 214  A 1 
ATOM 1726  S SG    . CYS A 1 214  ? -38.733 -10.673 -13.467 1.00 88.10 214  A 1 
ATOM 1727  N N     . THR A 1 215  ? -35.529 -11.331 -11.439 1.00 93.42 215  A 1 
ATOM 1728  C CA    . THR A 1 215  ? -34.665 -10.189 -11.110 1.00 93.37 215  A 1 
ATOM 1729  C C     . THR A 1 215  ? -34.974 -8.993  -12.013 1.00 93.34 215  A 1 
ATOM 1730  O O     . THR A 1 215  ? -35.371 -9.172  -13.172 1.00 92.34 215  A 1 
ATOM 1731  C CB    . THR A 1 215  ? -33.177 -10.552 -11.195 1.00 92.23 215  A 1 
ATOM 1732  O OG1   . THR A 1 215  ? -32.862 -11.082 -12.460 1.00 83.64 215  A 1 
ATOM 1733  C CG2   . THR A 1 215  ? -32.790 -11.591 -10.149 1.00 84.07 215  A 1 
ATOM 1734  N N     . THR A 1 216  ? -34.722 -7.791  -11.530 1.00 93.90 216  A 1 
ATOM 1735  C CA    . THR A 1 216  ? -34.917 -6.536  -12.275 1.00 93.98 216  A 1 
ATOM 1736  C C     . THR A 1 216  ? -34.241 -6.562  -13.649 1.00 93.80 216  A 1 
ATOM 1737  O O     . THR A 1 216  ? -34.857 -6.209  -14.654 1.00 92.11 216  A 1 
ATOM 1738  C CB    . THR A 1 216  ? -34.338 -5.367  -11.463 1.00 92.75 216  A 1 
ATOM 1739  O OG1   . THR A 1 216  ? -34.743 -5.464  -10.112 1.00 80.58 216  A 1 
ATOM 1740  C CG2   . THR A 1 216  ? -34.809 -4.011  -11.984 1.00 80.09 216  A 1 
ATOM 1741  N N     . GLY A 1 217  ? -33.011 -7.061  -13.734 1.00 92.81 217  A 1 
ATOM 1742  C CA    . GLY A 1 217  ? -32.270 -7.163  -14.995 1.00 92.39 217  A 1 
ATOM 1743  C C     . GLY A 1 217  ? -32.898 -8.121  -16.015 1.00 93.04 217  A 1 
ATOM 1744  O O     . GLY A 1 217  ? -32.828 -7.856  -17.217 1.00 91.33 217  A 1 
ATOM 1745  N N     . VAL A 1 218  ? -33.545 -9.204  -15.573 1.00 93.80 218  A 1 
ATOM 1746  C CA    . VAL A 1 218  ? -34.238 -10.140 -16.472 1.00 93.58 218  A 1 
ATOM 1747  C C     . VAL A 1 218  ? -35.452 -9.475  -17.113 1.00 93.46 218  A 1 
ATOM 1748  O O     . VAL A 1 218  ? -35.597 -9.535  -18.333 1.00 92.11 218  A 1 
ATOM 1749  C CB    . VAL A 1 218  ? -34.642 -11.431 -15.733 1.00 92.88 218  A 1 
ATOM 1750  C CG1   . VAL A 1 218  ? -35.578 -12.316 -16.558 1.00 87.31 218  A 1 
ATOM 1751  C CG2   . VAL A 1 218  ? -33.395 -12.273 -15.417 1.00 87.56 218  A 1 
ATOM 1752  N N     . LEU A 1 219  ? -36.283 -8.805  -16.318 1.00 93.71 219  A 1 
ATOM 1753  C CA    . LEU A 1 219  ? -37.435 -8.080  -16.854 1.00 93.84 219  A 1 
ATOM 1754  C C     . LEU A 1 219  ? -36.986 -6.971  -17.804 1.00 93.75 219  A 1 
ATOM 1755  O O     . LEU A 1 219  ? -37.508 -6.885  -18.912 1.00 92.20 219  A 1 
ATOM 1756  C CB    . LEU A 1 219  ? -38.298 -7.538  -15.709 1.00 93.67 219  A 1 
ATOM 1757  C CG    . LEU A 1 219  ? -39.562 -6.795  -16.214 1.00 93.14 219  A 1 
ATOM 1758  C CD1   . LEU A 1 219  ? -40.508 -7.713  -17.000 1.00 88.00 219  A 1 
ATOM 1759  C CD2   . LEU A 1 219  ? -40.349 -6.217  -15.040 1.00 88.50 219  A 1 
ATOM 1760  N N     . LEU A 1 220  ? -36.003 -6.185  -17.421 1.00 93.64 220  A 1 
ATOM 1761  C CA    . LEU A 1 220  ? -35.475 -5.101  -18.248 1.00 93.18 220  A 1 
ATOM 1762  C C     . LEU A 1 220  ? -35.026 -5.602  -19.623 1.00 92.69 220  A 1 
ATOM 1763  O O     . LEU A 1 220  ? -35.423 -5.031  -20.639 1.00 90.76 220  A 1 
ATOM 1764  C CB    . LEU A 1 220  ? -34.334 -4.414  -17.485 1.00 92.60 220  A 1 
ATOM 1765  C CG    . LEU A 1 220  ? -33.669 -3.268  -18.270 1.00 91.92 220  A 1 
ATOM 1766  C CD1   . LEU A 1 220  ? -34.648 -2.153  -18.621 1.00 86.97 220  A 1 
ATOM 1767  C CD2   . LEU A 1 220  ? -32.544 -2.668  -17.439 1.00 86.84 220  A 1 
ATOM 1768  N N     . ASN A 1 221  ? -34.235 -6.674  -19.681 1.00 93.03 221  A 1 
ATOM 1769  C CA    . ASN A 1 221  ? -33.770 -7.229  -20.955 1.00 91.76 221  A 1 
ATOM 1770  C C     . ASN A 1 221  ? -34.925 -7.774  -21.810 1.00 91.46 221  A 1 
ATOM 1771  O O     . ASN A 1 221  ? -34.916 -7.600  -23.030 1.00 88.75 221  A 1 
ATOM 1772  C CB    . ASN A 1 221  ? -32.719 -8.306  -20.687 1.00 90.19 221  A 1 
ATOM 1773  C CG    . ASN A 1 221  ? -31.375 -7.742  -20.244 1.00 83.63 221  A 1 
ATOM 1774  O OD1   . ASN A 1 221  ? -31.043 -6.582  -20.410 1.00 74.16 221  A 1 
ATOM 1775  N ND2   . ASN A 1 221  ? -30.526 -8.590  -19.696 1.00 73.78 221  A 1 
ATOM 1776  N N     . ASN A 1 222  ? -35.920 -8.391  -21.191 1.00 91.94 222  A 1 
ATOM 1777  C CA    . ASN A 1 222  ? -37.109 -8.842  -21.914 1.00 91.06 222  A 1 
ATOM 1778  C C     . ASN A 1 222  ? -37.886 -7.655  -22.508 1.00 91.11 222  A 1 
ATOM 1779  O O     . ASN A 1 222  ? -38.273 -7.715  -23.668 1.00 89.04 222  A 1 
ATOM 1780  C CB    . ASN A 1 222  ? -37.992 -9.677  -20.986 1.00 89.65 222  A 1 
ATOM 1781  C CG    . ASN A 1 222  ? -37.426 -11.061 -20.676 1.00 82.18 222  A 1 
ATOM 1782  O OD1   . ASN A 1 222  ? -36.526 -11.581 -21.315 1.00 71.90 222  A 1 
ATOM 1783  N ND2   . ASN A 1 222  ? -37.985 -11.727 -19.682 1.00 73.75 222  A 1 
ATOM 1784  N N     . LEU A 1 223  ? -38.065 -6.574  -21.759 1.00 91.93 223  A 1 
ATOM 1785  C CA    . LEU A 1 223  ? -38.768 -5.382  -22.238 1.00 91.38 223  A 1 
ATOM 1786  C C     . LEU A 1 223  ? -37.986 -4.644  -23.332 1.00 90.74 223  A 1 
ATOM 1787  O O     . LEU A 1 223  ? -38.600 -4.200  -24.299 1.00 87.56 223  A 1 
ATOM 1788  C CB    . LEU A 1 223  ? -39.064 -4.431  -21.065 1.00 91.16 223  A 1 
ATOM 1789  C CG    . LEU A 1 223  ? -40.052 -4.972  -20.010 1.00 90.05 223  A 1 
ATOM 1790  C CD1   . LEU A 1 223  ? -40.284 -3.903  -18.956 1.00 85.63 223  A 1 
ATOM 1791  C CD2   . LEU A 1 223  ? -41.393 -5.387  -20.601 1.00 86.49 223  A 1 
ATOM 1792  N N     . ILE A 1 224  ? -36.662 -4.570  -23.239 1.00 91.51 224  A 1 
ATOM 1793  C CA    . ILE A 1 224  ? -35.815 -3.982  -24.287 1.00 90.11 224  A 1 
ATOM 1794  C C     . ILE A 1 224  ? -35.921 -4.768  -25.601 1.00 89.23 224  A 1 
ATOM 1795  O O     . ILE A 1 224  ? -35.992 -4.172  -26.669 1.00 85.29 224  A 1 
ATOM 1796  C CB    . ILE A 1 224  ? -34.351 -3.880  -23.800 1.00 89.39 224  A 1 
ATOM 1797  C CG1   . ILE A 1 224  ? -34.229 -2.782  -22.726 1.00 84.65 224  A 1 
ATOM 1798  C CG2   . ILE A 1 224  ? -33.375 -3.585  -24.954 1.00 84.33 224  A 1 
ATOM 1799  C CD1   . ILE A 1 224  ? -32.896 -2.791  -21.971 1.00 78.92 224  A 1 
ATOM 1800  N N     . ASN A 1 225  ? -35.948 -6.105  -25.525 1.00 90.04 225  A 1 
ATOM 1801  C CA    . ASN A 1 225  ? -36.035 -6.951  -26.712 1.00 88.39 225  A 1 
ATOM 1802  C C     . ASN A 1 225  ? -37.441 -6.947  -27.333 1.00 87.78 225  A 1 
ATOM 1803  O O     . ASN A 1 225  ? -37.567 -6.860  -28.557 1.00 83.07 225  A 1 
ATOM 1804  C CB    . ASN A 1 225  ? -35.605 -8.375  -26.343 1.00 86.18 225  A 1 
ATOM 1805  C CG    . ASN A 1 225  ? -34.108 -8.495  -26.085 1.00 80.08 225  A 1 
ATOM 1806  O OD1   . ASN A 1 225  ? -33.275 -7.738  -26.555 1.00 71.29 225  A 1 
ATOM 1807  N ND2   . ASN A 1 225  ? -33.714 -9.507  -25.349 1.00 71.51 225  A 1 
ATOM 1808  N N     . ASN A 1 226  ? -38.478 -7.028  -26.510 1.00 88.73 226  A 1 
ATOM 1809  C CA    . ASN A 1 226  ? -39.859 -7.132  -26.983 1.00 87.74 226  A 1 
ATOM 1810  C C     . ASN A 1 226  ? -40.495 -5.769  -27.280 1.00 87.49 226  A 1 
ATOM 1811  O O     . ASN A 1 226  ? -41.462 -5.709  -28.032 1.00 80.90 226  A 1 
ATOM 1812  C CB    . ASN A 1 226  ? -40.685 -7.902  -25.941 1.00 85.38 226  A 1 
ATOM 1813  C CG    . ASN A 1 226  ? -40.254 -9.346  -25.768 1.00 81.88 226  A 1 
ATOM 1814  O OD1   . ASN A 1 226  ? -39.471 -9.906  -26.505 1.00 72.55 226  A 1 
ATOM 1815  N ND2   . ASN A 1 226  ? -40.793 -10.021 -24.764 1.00 74.43 226  A 1 
ATOM 1816  N N     . LYS A 1 227  ? -39.997 -4.700  -26.691 1.00 87.20 227  A 1 
ATOM 1817  C CA    . LYS A 1 227  ? -40.486 -3.314  -26.808 1.00 86.28 227  A 1 
ATOM 1818  C C     . LYS A 1 227  ? -41.983 -3.156  -26.494 1.00 86.43 227  A 1 
ATOM 1819  O O     . LYS A 1 227  ? -42.649 -2.282  -27.029 1.00 78.83 227  A 1 
ATOM 1820  C CB    . LYS A 1 227  ? -40.092 -2.705  -28.164 1.00 83.84 227  A 1 
ATOM 1821  C CG    . LYS A 1 227  ? -38.581 -2.758  -28.414 1.00 82.90 227  A 1 
ATOM 1822  C CD    . LYS A 1 227  ? -38.232 -2.019  -29.707 1.00 77.71 227  A 1 
ATOM 1823  C CE    . LYS A 1 227  ? -36.720 -2.086  -29.919 1.00 73.96 227  A 1 
ATOM 1824  N NZ    . LYS A 1 227  ? -36.283 -1.258  -31.059 1.00 64.59 227  A 1 
ATOM 1825  N N     . THR A 1 228  ? -42.513 -4.026  -25.641 1.00 86.68 228  A 1 
ATOM 1826  C CA    . THR A 1 228  ? -43.918 -4.014  -25.235 1.00 86.35 228  A 1 
ATOM 1827  C C     . THR A 1 228  ? -44.076 -4.571  -23.826 1.00 87.28 228  A 1 
ATOM 1828  O O     . THR A 1 228  ? -43.315 -5.454  -23.413 1.00 82.98 228  A 1 
ATOM 1829  C CB    . THR A 1 228  ? -44.785 -4.775  -26.252 1.00 82.94 228  A 1 
ATOM 1830  O OG1   . THR A 1 228  ? -46.123 -4.783  -25.818 1.00 71.46 228  A 1 
ATOM 1831  C CG2   . THR A 1 228  ? -44.384 -6.232  -26.459 1.00 72.59 228  A 1 
ATOM 1832  N N     . LEU A 1 229  ? -45.093 -4.074  -23.105 1.00 85.72 229  A 1 
ATOM 1833  C CA    . LEU A 1 229  ? -45.495 -4.604  -21.795 1.00 84.61 229  A 1 
ATOM 1834  C C     . LEU A 1 229  ? -46.656 -5.604  -21.911 1.00 85.38 229  A 1 
ATOM 1835  O O     . LEU A 1 229  ? -47.023 -6.215  -20.914 1.00 79.69 229  A 1 
ATOM 1836  C CB    . LEU A 1 229  ? -45.888 -3.444  -20.861 1.00 82.31 229  A 1 
ATOM 1837  C CG    . LEU A 1 229  ? -44.835 -2.332  -20.683 1.00 82.24 229  A 1 
ATOM 1838  C CD1   . LEU A 1 229  ? -45.382 -1.250  -19.756 1.00 77.02 229  A 1 
ATOM 1839  C CD2   . LEU A 1 229  ? -43.543 -2.854  -20.085 1.00 77.88 229  A 1 
ATOM 1840  N N     . THR A 1 230  ? -47.243 -5.788  -23.102 1.00 86.41 230  A 1 
ATOM 1841  C CA    . THR A 1 230  ? -48.511 -6.504  -23.307 1.00 84.70 230  A 1 
ATOM 1842  C C     . THR A 1 230  ? -48.465 -7.992  -22.975 1.00 85.62 230  A 1 
ATOM 1843  O O     . THR A 1 230  ? -49.504 -8.618  -22.818 1.00 80.02 230  A 1 
ATOM 1844  C CB    . THR A 1 230  ? -49.005 -6.355  -24.744 1.00 80.69 230  A 1 
ATOM 1845  O OG1   . THR A 1 230  ? -48.012 -6.829  -25.633 1.00 72.20 230  A 1 
ATOM 1846  C CG2   . THR A 1 230  ? -49.312 -4.895  -25.108 1.00 69.67 230  A 1 
ATOM 1847  N N     . HIS A 1 231  ? -47.271 -8.570  -22.803 1.00 86.39 231  A 1 
ATOM 1848  C CA    . HIS A 1 231  ? -47.122 -9.943  -22.312 1.00 85.52 231  A 1 
ATOM 1849  C C     . HIS A 1 231  ? -47.585 -10.115 -20.862 1.00 86.90 231  A 1 
ATOM 1850  O O     . HIS A 1 231  ? -47.904 -11.231 -20.446 1.00 82.69 231  A 1 
ATOM 1851  C CB    . HIS A 1 231  ? -45.664 -10.382 -22.465 1.00 82.12 231  A 1 
ATOM 1852  C CG    . HIS A 1 231  ? -45.247 -10.531 -23.900 1.00 75.76 231  A 1 
ATOM 1853  N ND1   . HIS A 1 231  ? -45.823 -11.393 -24.818 1.00 65.53 231  A 1 
ATOM 1854  C CD2   . HIS A 1 231  ? -44.263 -9.845  -24.558 1.00 63.99 231  A 1 
ATOM 1855  C CE1   . HIS A 1 231  ? -45.197 -11.223 -25.991 1.00 60.50 231  A 1 
ATOM 1856  N NE2   . HIS A 1 231  ? -44.241 -10.296 -25.874 1.00 61.91 231  A 1 
ATOM 1857  N N     . TYR A 1 232  ? -47.636 -9.034  -20.121 1.00 89.06 232  A 1 
ATOM 1858  C CA    . TYR A 1 232  ? -48.043 -9.018  -18.721 1.00 89.60 232  A 1 
ATOM 1859  C C     . TYR A 1 232  ? -49.289 -8.152  -18.538 1.00 89.85 232  A 1 
ATOM 1860  O O     . TYR A 1 232  ? -49.452 -7.131  -19.195 1.00 86.11 232  A 1 
ATOM 1861  C CB    . TYR A 1 232  ? -46.876 -8.519  -17.853 1.00 89.02 232  A 1 
ATOM 1862  C CG    . TYR A 1 232  ? -45.577 -9.264  -18.079 1.00 90.50 232  A 1 
ATOM 1863  C CD1   . TYR A 1 232  ? -45.439 -10.596 -17.640 1.00 85.57 232  A 1 
ATOM 1864  C CD2   . TYR A 1 232  ? -44.504 -8.647  -18.759 1.00 86.00 232  A 1 
ATOM 1865  C CE1   . TYR A 1 232  ? -44.246 -11.299 -17.870 1.00 84.43 232  A 1 
ATOM 1866  C CE2   . TYR A 1 232  ? -43.309 -9.345  -18.988 1.00 84.41 232  A 1 
ATOM 1867  C CZ    . TYR A 1 232  ? -43.181 -10.673 -18.536 1.00 86.78 232  A 1 
ATOM 1868  O OH    . TYR A 1 232  ? -42.013 -11.358 -18.762 1.00 85.15 232  A 1 
ATOM 1869  N N     . THR A 1 233  ? -50.152 -8.554  -17.622 1.00 91.02 233  A 1 
ATOM 1870  C CA    . THR A 1 233  ? -51.295 -7.723  -17.216 1.00 90.68 233  A 1 
ATOM 1871  C C     . THR A 1 233  ? -50.919 -6.778  -16.075 1.00 91.04 233  A 1 
ATOM 1872  O O     . THR A 1 233  ? -51.386 -5.641  -16.027 1.00 88.16 233  A 1 
ATOM 1873  C CB    . THR A 1 233  ? -52.490 -8.577  -16.801 1.00 89.04 233  A 1 
ATOM 1874  O OG1   . THR A 1 233  ? -52.143 -9.447  -15.744 1.00 79.00 233  A 1 
ATOM 1875  C CG2   . THR A 1 233  ? -53.009 -9.443  -17.946 1.00 78.77 233  A 1 
ATOM 1876  N N     . HIS A 1 234  ? -50.066 -7.250  -15.186 1.00 92.38 234  A 1 
ATOM 1877  C CA    . HIS A 1 234  ? -49.594 -6.505  -14.028 1.00 92.93 234  A 1 
ATOM 1878  C C     . HIS A 1 234  ? -48.082 -6.644  -13.891 1.00 92.95 234  A 1 
ATOM 1879  O O     . HIS A 1 234  ? -47.545 -7.753  -13.904 1.00 90.93 234  A 1 
ATOM 1880  C CB    . HIS A 1 234  ? -50.300 -7.008  -12.763 1.00 92.50 234  A 1 
ATOM 1881  C CG    . HIS A 1 234  ? -51.800 -6.918  -12.793 1.00 92.81 234  A 1 
ATOM 1882  N ND1   . HIS A 1 234  ? -52.654 -7.752  -13.481 1.00 81.01 234  A 1 
ATOM 1883  C CD2   . HIS A 1 234  ? -52.601 -5.999  -12.151 1.00 81.94 234  A 1 
ATOM 1884  C CE1   . HIS A 1 234  ? -53.913 -7.346  -13.268 1.00 83.75 234  A 1 
ATOM 1885  N NE2   . HIS A 1 234  ? -53.919 -6.291  -12.456 1.00 85.91 234  A 1 
ATOM 1886  N N     . ILE A 1 235  ? -47.410 -5.530  -13.719 1.00 94.21 235  A 1 
ATOM 1887  C CA    . ILE A 1 235  ? -45.968 -5.474  -13.453 1.00 94.32 235  A 1 
ATOM 1888  C C     . ILE A 1 235  ? -45.775 -4.891  -12.058 1.00 94.32 235  A 1 
ATOM 1889  O O     . ILE A 1 235  ? -46.151 -3.753  -11.794 1.00 92.57 235  A 1 
ATOM 1890  C CB    . ILE A 1 235  ? -45.224 -4.675  -14.538 1.00 93.58 235  A 1 
ATOM 1891  C CG1   . ILE A 1 235  ? -45.442 -5.328  -15.925 1.00 89.99 235  A 1 
ATOM 1892  C CG2   . ILE A 1 235  ? -43.723 -4.591  -14.199 1.00 90.23 235  A 1 
ATOM 1893  C CD1   . ILE A 1 235  ? -44.763 -4.596  -17.086 1.00 85.23 235  A 1 
ATOM 1894  N N     . VAL A 1 236  ? -45.190 -5.673  -11.175 1.00 94.80 236  A 1 
ATOM 1895  C CA    . VAL A 1 236  ? -44.884 -5.269  -9.800  1.00 94.75 236  A 1 
ATOM 1896  C C     . VAL A 1 236  ? -43.389 -5.034  -9.680  1.00 94.52 236  A 1 
ATOM 1897  O O     . VAL A 1 236  ? -42.593 -5.964  -9.834  1.00 92.62 236  A 1 
ATOM 1898  C CB    . VAL A 1 236  ? -45.386 -6.313  -8.780  1.00 93.87 236  A 1 
ATOM 1899  C CG1   . VAL A 1 236  ? -45.169 -5.819  -7.354  1.00 88.85 236  A 1 
ATOM 1900  C CG2   . VAL A 1 236  ? -46.884 -6.608  -8.945  1.00 88.87 236  A 1 
ATOM 1901  N N     . LEU A 1 237  ? -43.011 -3.802  -9.409  1.00 94.37 237  A 1 
ATOM 1902  C CA    . LEU A 1 237  ? -41.628 -3.414  -9.175  1.00 93.85 237  A 1 
ATOM 1903  C C     . LEU A 1 237  ? -41.416 -3.285  -7.667  1.00 93.03 237  A 1 
ATOM 1904  O O     . LEU A 1 237  ? -41.926 -2.349  -7.052  1.00 90.17 237  A 1 
ATOM 1905  C CB    . LEU A 1 237  ? -41.309 -2.104  -9.923  1.00 93.11 237  A 1 
ATOM 1906  C CG    . LEU A 1 237  ? -41.614 -2.104  -11.436 1.00 91.99 237  A 1 
ATOM 1907  C CD1   . LEU A 1 237  ? -41.170 -0.785  -12.060 1.00 86.67 237  A 1 
ATOM 1908  C CD2   . LEU A 1 237  ? -40.900 -3.228  -12.179 1.00 87.16 237  A 1 
ATOM 1909  N N     . ASP A 1 238  ? -40.712 -4.244  -7.091  1.00 92.03 238  A 1 
ATOM 1910  C CA    . ASP A 1 238  ? -40.471 -4.282  -5.648  1.00 91.01 238  A 1 
ATOM 1911  C C     . ASP A 1 238  ? -39.092 -3.713  -5.286  1.00 90.00 238  A 1 
ATOM 1912  O O     . ASP A 1 238  ? -38.172 -3.724  -6.101  1.00 85.79 238  A 1 
ATOM 1913  C CB    . ASP A 1 238  ? -40.686 -5.709  -5.123  1.00 89.08 238  A 1 
ATOM 1914  C CG    . ASP A 1 238  ? -40.939 -5.786  -3.613  1.00 86.20 238  A 1 
ATOM 1915  O OD1   . ASP A 1 238  ? -41.184 -4.738  -2.970  1.00 80.35 238  A 1 
ATOM 1916  O OD2   . ASP A 1 238  ? -40.948 -6.914  -3.073  1.00 80.42 238  A 1 
ATOM 1917  N N     . GLU A 1 239  ? -38.961 -3.233  -4.067  1.00 89.37 239  A 1 
ATOM 1918  C CA    . GLU A 1 239  ? -37.746 -2.620  -3.519  1.00 88.55 239  A 1 
ATOM 1919  C C     . GLU A 1 239  ? -37.172 -1.472  -4.383  1.00 88.83 239  A 1 
ATOM 1920  O O     . GLU A 1 239  ? -35.964 -1.294  -4.498  1.00 86.07 239  A 1 
ATOM 1921  C CB    . GLU A 1 239  ? -36.710 -3.698  -3.145  1.00 86.23 239  A 1 
ATOM 1922  C CG    . GLU A 1 239  ? -37.218 -4.737  -2.109  1.00 81.70 239  A 1 
ATOM 1923  C CD    . GLU A 1 239  ? -37.628 -4.120  -0.749  1.00 77.24 239  A 1 
ATOM 1924  O OE1   . GLU A 1 239  ? -38.479 -4.706  -0.053  1.00 69.22 239  A 1 
ATOM 1925  O OE2   . GLU A 1 239  ? -37.131 -3.043  -0.373  1.00 68.87 239  A 1 
ATOM 1926  N N     . VAL A 1 240  ? -38.046 -0.641  -4.930  1.00 90.10 240  A 1 
ATOM 1927  C CA    . VAL A 1 240  ? -37.685 0.481   -5.815  1.00 90.10 240  A 1 
ATOM 1928  C C     . VAL A 1 240  ? -36.732 1.483   -5.142  1.00 89.25 240  A 1 
ATOM 1929  O O     . VAL A 1 240  ? -36.002 2.202   -5.819  1.00 86.01 240  A 1 
ATOM 1930  C CB    . VAL A 1 240  ? -38.953 1.223   -6.300  1.00 89.60 240  A 1 
ATOM 1931  C CG1   . VAL A 1 240  ? -38.646 2.212   -7.424  1.00 80.38 240  A 1 
ATOM 1932  C CG2   . VAL A 1 240  ? -40.021 0.265   -6.843  1.00 80.76 240  A 1 
ATOM 1933  N N     . HIS A 1 241  ? -36.704 1.523   -3.813  1.00 89.51 241  A 1 
ATOM 1934  C CA    . HIS A 1 241  ? -35.820 2.394   -3.044  1.00 88.45 241  A 1 
ATOM 1935  C C     . HIS A 1 241  ? -34.326 2.061   -3.183  1.00 88.48 241  A 1 
ATOM 1936  O O     . HIS A 1 241  ? -33.510 2.895   -2.797  1.00 85.95 241  A 1 
ATOM 1937  C CB    . HIS A 1 241  ? -36.230 2.354   -1.572  1.00 86.27 241  A 1 
ATOM 1938  C CG    . HIS A 1 241  ? -35.948 1.039   -0.904  1.00 84.10 241  A 1 
ATOM 1939  N ND1   . HIS A 1 241  ? -36.728 -0.092  -0.942  1.00 75.08 241  A 1 
ATOM 1940  C CD2   . HIS A 1 241  ? -34.842 0.724   -0.144  1.00 73.83 241  A 1 
ATOM 1941  C CE1   . HIS A 1 241  ? -36.116 -1.050  -0.225  1.00 74.29 241  A 1 
ATOM 1942  N NE2   . HIS A 1 241  ? -34.971 -0.593  0.280   1.00 74.42 241  A 1 
ATOM 1943  N N     . GLU A 1 242  ? -33.953 0.886   -3.674  1.00 88.22 242  A 1 
ATOM 1944  C CA    . GLU A 1 242  ? -32.546 0.533   -3.871  1.00 86.98 242  A 1 
ATOM 1945  C C     . GLU A 1 242  ? -31.890 1.353   -4.995  1.00 86.42 242  A 1 
ATOM 1946  O O     . GLU A 1 242  ? -30.677 1.548   -4.964  1.00 81.42 242  A 1 
ATOM 1947  C CB    . GLU A 1 242  ? -32.351 -0.987  -4.077  1.00 84.04 242  A 1 
ATOM 1948  C CG    . GLU A 1 242  ? -32.704 -1.779  -2.798  1.00 78.32 242  A 1 
ATOM 1949  C CD    . GLU A 1 242  ? -32.090 -3.190  -2.692  1.00 76.10 242  A 1 
ATOM 1950  O OE1   . GLU A 1 242  ? -32.269 -3.849  -1.634  1.00 68.07 242  A 1 
ATOM 1951  O OE2   . GLU A 1 242  ? -31.372 -3.656  -3.594  1.00 68.67 242  A 1 
ATOM 1952  N N     . ARG A 1 243  ? -32.672 1.876   -5.938  1.00 88.73 243  A 1 
ATOM 1953  C CA    . ARG A 1 243  ? -32.236 2.797   -7.001  1.00 89.50 243  A 1 
ATOM 1954  C C     . ARG A 1 243  ? -30.970 2.334   -7.733  1.00 90.12 243  A 1 
ATOM 1955  O O     . ARG A 1 243  ? -30.062 3.123   -7.984  1.00 86.93 243  A 1 
ATOM 1956  C CB    . ARG A 1 243  ? -32.102 4.230   -6.443  1.00 88.13 243  A 1 
ATOM 1957  C CG    . ARG A 1 243  ? -33.398 4.847   -5.872  1.00 85.05 243  A 1 
ATOM 1958  C CD    . ARG A 1 243  ? -34.469 5.128   -6.945  1.00 82.88 243  A 1 
ATOM 1959  N NE    . ARG A 1 243  ? -33.966 6.041   -7.982  1.00 81.76 243  A 1 
ATOM 1960  C CZ    . ARG A 1 243  ? -33.956 7.364   -7.964  1.00 81.58 243  A 1 
ATOM 1961  N NH1   . ARG A 1 243  ? -34.465 8.045   -6.988  1.00 73.30 243  A 1 
ATOM 1962  N NH2   . ARG A 1 243  ? -33.419 8.012   -8.939  1.00 74.63 243  A 1 
ATOM 1963  N N     . ASP A 1 244  ? -30.920 1.056   -8.072  1.00 91.25 244  A 1 
ATOM 1964  C CA    . ASP A 1 244  ? -29.879 0.526   -8.946  1.00 91.00 244  A 1 
ATOM 1965  C C     . ASP A 1 244  ? -30.084 1.003   -10.395 1.00 92.30 244  A 1 
ATOM 1966  O O     . ASP A 1 244  ? -31.171 1.423   -10.791 1.00 90.81 244  A 1 
ATOM 1967  C CB    . ASP A 1 244  ? -29.780 -1.011  -8.811  1.00 88.41 244  A 1 
ATOM 1968  C CG    . ASP A 1 244  ? -30.931 -1.791  -9.456  1.00 84.55 244  A 1 
ATOM 1969  O OD1   . ASP A 1 244  ? -32.040 -1.254  -9.571  1.00 74.66 244  A 1 
ATOM 1970  O OD2   . ASP A 1 244  ? -30.694 -2.944  -9.901  1.00 77.74 244  A 1 
ATOM 1971  N N     . GLN A 1 245  ? -29.036 0.944   -11.218 1.00 91.65 245  A 1 
ATOM 1972  C CA    . GLN A 1 245  ? -29.150 1.383   -12.615 1.00 92.23 245  A 1 
ATOM 1973  C C     . GLN A 1 245  ? -30.212 0.605   -13.391 1.00 92.93 245  A 1 
ATOM 1974  O O     . GLN A 1 245  ? -30.869 1.165   -14.267 1.00 90.67 245  A 1 
ATOM 1975  C CB    . GLN A 1 245  ? -27.814 1.231   -13.352 1.00 90.68 245  A 1 
ATOM 1976  C CG    . GLN A 1 245  ? -26.804 2.318   -12.986 1.00 84.76 245  A 1 
ATOM 1977  C CD    . GLN A 1 245  ? -25.623 2.375   -13.968 1.00 84.97 245  A 1 
ATOM 1978  O OE1   . GLN A 1 245  ? -25.554 1.684   -14.969 1.00 78.14 245  A 1 
ATOM 1979  N NE2   . GLN A 1 245  ? -24.664 3.233   -13.738 1.00 75.45 245  A 1 
ATOM 1980  N N     . ASN A 1 246  ? -30.379 -0.685  -13.104 1.00 93.26 246  A 1 
ATOM 1981  C CA    . ASN A 1 246  ? -31.373 -1.499  -13.792 1.00 93.42 246  A 1 
ATOM 1982  C C     . ASN A 1 246  ? -32.797 -1.080  -13.423 1.00 94.17 246  A 1 
ATOM 1983  O O     . ASN A 1 246  ? -33.642 -1.027  -14.314 1.00 92.43 246  A 1 
ATOM 1984  C CB    . ASN A 1 246  ? -31.146 -2.983  -13.481 1.00 92.06 246  A 1 
ATOM 1985  C CG    . ASN A 1 246  ? -29.880 -3.551  -14.092 1.00 90.12 246  A 1 
ATOM 1986  O OD1   . ASN A 1 246  ? -29.468 -3.239  -15.204 1.00 81.89 246  A 1 
ATOM 1987  N ND2   . ASN A 1 246  ? -29.242 -4.467  -13.384 1.00 82.25 246  A 1 
ATOM 1988  N N     . MET A 1 247  ? -33.041 -0.748  -12.159 1.00 93.33 247  A 1 
ATOM 1989  C CA    . MET A 1 247  ? -34.345 -0.276  -11.713 1.00 93.64 247  A 1 
ATOM 1990  C C     . MET A 1 247  ? -34.672 1.093   -12.309 1.00 94.03 247  A 1 
ATOM 1991  O O     . MET A 1 247  ? -35.745 1.250   -12.890 1.00 92.96 247  A 1 
ATOM 1992  C CB    . MET A 1 247  ? -34.400 -0.250  -10.181 1.00 92.76 247  A 1 
ATOM 1993  C CG    . MET A 1 247  ? -35.783 0.144   -9.666  1.00 88.93 247  A 1 
ATOM 1994  S SD    . MET A 1 247  ? -37.130 -1.001  -10.109 1.00 85.67 247  A 1 
ATOM 1995  C CE    . MET A 1 247  ? -36.843 -2.289  -8.874  1.00 76.89 247  A 1 
ATOM 1996  N N     . ASP A 1 248  ? -33.756 2.034   -12.245 1.00 94.08 248  A 1 
ATOM 1997  C CA    . ASP A 1 248  ? -33.986 3.367   -12.805 1.00 93.81 248  A 1 
ATOM 1998  C C     . ASP A 1 248  ? -34.204 3.315   -14.330 1.00 94.13 248  A 1 
ATOM 1999  O O     . ASP A 1 248  ? -35.111 3.964   -14.859 1.00 91.95 248  A 1 
ATOM 2000  C CB    . ASP A 1 248  ? -32.813 4.303   -12.435 1.00 92.67 248  A 1 
ATOM 2001  C CG    . ASP A 1 248  ? -32.897 4.897   -11.026 1.00 90.72 248  A 1 
ATOM 2002  O OD1   . ASP A 1 248  ? -33.823 4.578   -10.254 1.00 84.74 248  A 1 
ATOM 2003  O OD2   . ASP A 1 248  ? -32.072 5.784   -10.695 1.00 84.54 248  A 1 
ATOM 2004  N N     . PHE A 1 249  ? -33.437 2.475   -15.034 1.00 93.51 249  A 1 
ATOM 2005  C CA    . PHE A 1 249  ? -33.647 2.274   -16.470 1.00 93.95 249  A 1 
ATOM 2006  C C     . PHE A 1 249  ? -34.963 1.541   -16.766 1.00 93.80 249  A 1 
ATOM 2007  O O     . PHE A 1 249  ? -35.650 1.860   -17.732 1.00 91.95 249  A 1 
ATOM 2008  C CB    . PHE A 1 249  ? -32.446 1.546   -17.067 1.00 93.53 249  A 1 
ATOM 2009  C CG    . PHE A 1 249  ? -32.293 1.775   -18.555 1.00 94.14 249  A 1 
ATOM 2010  C CD1   . PHE A 1 249  ? -32.985 0.983   -19.484 1.00 90.16 249  A 1 
ATOM 2011  C CD2   . PHE A 1 249  ? -31.479 2.821   -19.024 1.00 89.98 249  A 1 
ATOM 2012  C CE1   . PHE A 1 249  ? -32.883 1.242   -20.865 1.00 88.81 249  A 1 
ATOM 2013  C CE2   . PHE A 1 249  ? -31.365 3.081   -20.399 1.00 88.48 249  A 1 
ATOM 2014  C CZ    . PHE A 1 249  ? -32.072 2.293   -21.311 1.00 90.66 249  A 1 
ATOM 2015  N N     . LEU A 1 250  ? -35.358 0.592   -15.921 1.00 94.09 250  A 1 
ATOM 2016  C CA    . LEU A 1 250  ? -36.645 -0.087  -16.038 1.00 94.16 250  A 1 
ATOM 2017  C C     . LEU A 1 250  ? -37.815 0.894   -15.872 1.00 94.26 250  A 1 
ATOM 2018  O O     . LEU A 1 250  ? -38.766 0.812   -16.641 1.00 92.67 250  A 1 
ATOM 2019  C CB    . LEU A 1 250  ? -36.692 -1.240  -15.025 1.00 93.41 250  A 1 
ATOM 2020  C CG    . LEU A 1 250  ? -37.995 -2.049  -15.026 1.00 92.16 250  A 1 
ATOM 2021  C CD1   . LEU A 1 250  ? -38.233 -2.762  -16.356 1.00 87.04 250  A 1 
ATOM 2022  C CD2   . LEU A 1 250  ? -37.917 -3.117  -13.937 1.00 86.73 250  A 1 
ATOM 2023  N N     . LEU A 1 251  ? -37.710 1.843   -14.948 1.00 93.91 251  A 1 
ATOM 2024  C CA    . LEU A 1 251  ? -38.708 2.903   -14.785 1.00 93.37 251  A 1 
ATOM 2025  C C     . LEU A 1 251  ? -38.834 3.762   -16.052 1.00 92.84 251  A 1 
ATOM 2026  O O     . LEU A 1 251  ? -39.957 4.057   -16.464 1.00 90.92 251  A 1 
ATOM 2027  C CB    . LEU A 1 251  ? -38.375 3.775   -13.569 1.00 92.82 251  A 1 
ATOM 2028  C CG    . LEU A 1 251  ? -38.514 3.084   -12.196 1.00 91.22 251  A 1 
ATOM 2029  C CD1   . LEU A 1 251  ? -37.987 4.008   -11.096 1.00 87.05 251  A 1 
ATOM 2030  C CD2   . LEU A 1 251  ? -39.966 2.744   -11.867 1.00 87.02 251  A 1 
ATOM 2031  N N     . ILE A 1 252  ? -37.724 4.100   -16.712 1.00 92.95 252  A 1 
ATOM 2032  C CA    . ILE A 1 252  ? -37.737 4.819   -18.002 1.00 92.37 252  A 1 
ATOM 2033  C C     . ILE A 1 252  ? -38.503 4.006   -19.050 1.00 91.91 252  A 1 
ATOM 2034  O O     . ILE A 1 252  ? -39.423 4.523   -19.681 1.00 89.98 252  A 1 
ATOM 2035  C CB    . ILE A 1 252  ? -36.304 5.123   -18.507 1.00 91.66 252  A 1 
ATOM 2036  C CG1   . ILE A 1 252  ? -35.530 6.039   -17.541 1.00 87.11 252  A 1 
ATOM 2037  C CG2   . ILE A 1 252  ? -36.350 5.774   -19.909 1.00 86.53 252  A 1 
ATOM 2038  C CD1   . ILE A 1 252  ? -34.032 6.111   -17.829 1.00 84.00 252  A 1 
ATOM 2039  N N     . VAL A 1 253  ? -38.132 2.725   -19.215 1.00 92.95 253  A 1 
ATOM 2040  C CA    . VAL A 1 253  ? -38.741 1.851   -20.228 1.00 92.55 253  A 1 
ATOM 2041  C C     . VAL A 1 253  ? -40.231 1.655   -19.956 1.00 92.12 253  A 1 
ATOM 2042  O O     . VAL A 1 253  ? -41.044 1.785   -20.870 1.00 90.23 253  A 1 
ATOM 2043  C CB    . VAL A 1 253  ? -38.016 0.497   -20.287 1.00 92.02 253  A 1 
ATOM 2044  C CG1   . VAL A 1 253  ? -38.689 -0.487  -21.253 1.00 86.37 253  A 1 
ATOM 2045  C CG2   . VAL A 1 253  ? -36.573 0.675   -20.772 1.00 86.64 253  A 1 
ATOM 2046  N N     . VAL A 1 254  ? -40.619 1.393   -18.718 1.00 92.45 254  A 1 
ATOM 2047  C CA    . VAL A 1 254  ? -42.017 1.225   -18.312 1.00 92.06 254  A 1 
ATOM 2048  C C     . VAL A 1 254  ? -42.818 2.498   -18.576 1.00 91.39 254  A 1 
ATOM 2049  O O     . VAL A 1 254  ? -43.889 2.418   -19.169 1.00 89.32 254  A 1 
ATOM 2050  C CB    . VAL A 1 254  ? -42.101 0.799   -16.834 1.00 91.74 254  A 1 
ATOM 2051  C CG1   . VAL A 1 254  ? -43.514 0.894   -16.266 1.00 85.83 254  A 1 
ATOM 2052  C CG2   . VAL A 1 254  ? -41.653 -0.659  -16.675 1.00 85.89 254  A 1 
ATOM 2053  N N     . ARG A 1 255  ? -42.281 3.651   -18.221 1.00 91.37 255  A 1 
ATOM 2054  C CA    . ARG A 1 255  ? -42.955 4.937   -18.454 1.00 90.01 255  A 1 
ATOM 2055  C C     . ARG A 1 255  ? -43.149 5.211   -19.940 1.00 89.32 255  A 1 
ATOM 2056  O O     . ARG A 1 255  ? -44.247 5.592   -20.351 1.00 86.98 255  A 1 
ATOM 2057  C CB    . ARG A 1 255  ? -42.137 6.043   -17.774 1.00 88.49 255  A 1 
ATOM 2058  C CG    . ARG A 1 255  ? -42.851 7.406   -17.846 1.00 83.15 255  A 1 
ATOM 2059  C CD    . ARG A 1 255  ? -41.974 8.472   -17.193 1.00 81.75 255  A 1 
ATOM 2060  N NE    . ARG A 1 255  ? -42.593 9.795   -17.264 1.00 77.71 255  A 1 
ATOM 2061  C CZ    . ARG A 1 255  ? -41.970 10.953  -17.104 1.00 75.62 255  A 1 
ATOM 2062  N NH1   . ARG A 1 255  ? -40.698 11.013  -16.819 1.00 68.34 255  A 1 
ATOM 2063  N NH2   . ARG A 1 255  ? -42.610 12.056  -17.226 1.00 68.11 255  A 1 
ATOM 2064  N N     . ARG A 1 256  ? -42.118 4.979   -20.758 1.00 90.08 256  A 1 
ATOM 2065  C CA    . ARG A 1 256  ? -42.177 5.167   -22.209 1.00 89.16 256  A 1 
ATOM 2066  C C     . ARG A 1 256  ? -43.214 4.250   -22.857 1.00 89.14 256  A 1 
ATOM 2067  O O     . ARG A 1 256  ? -44.053 4.717   -23.616 1.00 86.48 256  A 1 
ATOM 2068  C CB    . ARG A 1 256  ? -40.772 4.907   -22.788 1.00 87.59 256  A 1 
ATOM 2069  C CG    . ARG A 1 256  ? -40.583 5.391   -24.238 1.00 80.49 256  A 1 
ATOM 2070  C CD    . ARG A 1 256  ? -40.105 6.837   -24.274 1.00 78.22 256  A 1 
ATOM 2071  N NE    . ARG A 1 256  ? -39.654 7.224   -25.620 1.00 75.92 256  A 1 
ATOM 2072  C CZ    . ARG A 1 256  ? -39.122 8.381   -25.962 1.00 74.01 256  A 1 
ATOM 2073  N NH1   . ARG A 1 256  ? -39.022 9.360   -25.116 1.00 65.71 256  A 1 
ATOM 2074  N NH2   . ARG A 1 256  ? -38.689 8.580   -27.163 1.00 67.27 256  A 1 
ATOM 2075  N N     . LEU A 1 257  ? -43.207 2.958   -22.510 1.00 89.12 257  A 1 
ATOM 2076  C CA    . LEU A 1 257  ? -44.141 1.980   -23.075 1.00 88.55 257  A 1 
ATOM 2077  C C     . LEU A 1 257  ? -45.583 2.186   -22.587 1.00 87.63 257  A 1 
ATOM 2078  O O     . LEU A 1 257  ? -46.510 1.954   -23.352 1.00 84.14 257  A 1 
ATOM 2079  C CB    . LEU A 1 257  ? -43.643 0.557   -22.776 1.00 88.61 257  A 1 
ATOM 2080  C CG    . LEU A 1 257  ? -42.321 0.170   -23.471 1.00 88.26 257  A 1 
ATOM 2081  C CD1   . LEU A 1 257  ? -41.865 -1.206  -22.999 1.00 83.64 257  A 1 
ATOM 2082  C CD2   . LEU A 1 257  ? -42.463 0.102   -24.998 1.00 84.31 257  A 1 
ATOM 2083  N N     . LEU A 1 258  ? -45.779 2.665   -21.361 1.00 88.09 258  A 1 
ATOM 2084  C CA    . LEU A 1 258  ? -47.101 3.088   -20.887 1.00 86.60 258  A 1 
ATOM 2085  C C     . LEU A 1 258  ? -47.662 4.269   -21.678 1.00 85.21 258  A 1 
ATOM 2086  O O     . LEU A 1 258  ? -48.866 4.337   -21.892 1.00 81.00 258  A 1 
ATOM 2087  C CB    . LEU A 1 258  ? -47.023 3.482   -19.399 1.00 86.13 258  A 1 
ATOM 2088  C CG    . LEU A 1 258  ? -47.123 2.298   -18.421 1.00 83.39 258  A 1 
ATOM 2089  C CD1   . LEU A 1 258  ? -46.740 2.782   -17.020 1.00 78.88 258  A 1 
ATOM 2090  C CD2   . LEU A 1 258  ? -48.545 1.741   -18.345 1.00 78.82 258  A 1 
ATOM 2091  N N     . ALA A 1 259  ? -46.803 5.180   -22.109 1.00 85.34 259  A 1 
ATOM 2092  C CA    . ALA A 1 259  ? -47.218 6.333   -22.899 1.00 82.78 259  A 1 
ATOM 2093  C C     . ALA A 1 259  ? -47.547 5.979   -24.357 1.00 82.03 259  A 1 
ATOM 2094  O O     . ALA A 1 259  ? -48.307 6.710   -24.992 1.00 76.72 259  A 1 
ATOM 2095  C CB    . ALA A 1 259  ? -46.118 7.392   -22.820 1.00 80.24 259  A 1 
ATOM 2096  N N     . THR A 1 260  ? -47.014 4.874   -24.885 1.00 83.24 260  A 1 
ATOM 2097  C CA    . THR A 1 260  ? -47.177 4.500   -26.295 1.00 81.46 260  A 1 
ATOM 2098  C C     . THR A 1 260  ? -48.106 3.303   -26.473 1.00 80.71 260  A 1 
ATOM 2099  O O     . THR A 1 260  ? -49.316 3.481   -26.623 1.00 71.93 260  A 1 
ATOM 2100  C CB    . THR A 1 260  ? -45.819 4.306   -26.993 1.00 77.82 260  A 1 
ATOM 2101  O OG1   . THR A 1 260  ? -45.050 3.287   -26.390 1.00 69.55 260  A 1 
ATOM 2102  C CG2   . THR A 1 260  ? -44.981 5.578   -26.961 1.00 68.33 260  A 1 
ATOM 2103  N N     . ASN A 1 261  ? -47.585 2.090   -26.430 1.00 80.79 261  A 1 
ATOM 2104  C CA    . ASN A 1 261  ? -48.267 0.875   -26.895 1.00 79.26 261  A 1 
ATOM 2105  C C     . ASN A 1 261  ? -48.889 -0.003  -25.797 1.00 80.42 261  A 1 
ATOM 2106  O O     . ASN A 1 261  ? -49.529 -1.004  -26.089 1.00 70.49 261  A 1 
ATOM 2107  C CB    . ASN A 1 261  ? -47.291 0.077   -27.776 1.00 73.57 261  A 1 
ATOM 2108  C CG    . ASN A 1 261  ? -46.075 -0.468  -27.051 1.00 69.30 261  A 1 
ATOM 2109  O OD1   . ASN A 1 261  ? -45.933 -0.464  -25.844 1.00 58.83 261  A 1 
ATOM 2110  N ND2   . ASN A 1 261  ? -45.123 -0.985  -27.805 1.00 66.03 261  A 1 
ATOM 2111  N N     . SER A 1 262  ? -48.681 0.323   -24.537 1.00 77.72 262  A 1 
ATOM 2112  C CA    . SER A 1 262  ? -49.018 -0.576  -23.427 1.00 75.88 262  A 1 
ATOM 2113  C C     . SER A 1 262  ? -49.859 0.096   -22.341 1.00 78.22 262  A 1 
ATOM 2114  O O     . SER A 1 262  ? -49.742 -0.225  -21.164 1.00 72.12 262  A 1 
ATOM 2115  C CB    . SER A 1 262  ? -47.745 -1.207  -22.861 1.00 70.28 262  A 1 
ATOM 2116  O OG    . SER A 1 262  ? -47.043 -1.925  -23.859 1.00 66.61 262  A 1 
ATOM 2117  N N     . ARG A 1 263  ? -50.760 1.005   -22.730 1.00 82.04 263  A 1 
ATOM 2118  C CA    . ARG A 1 263  ? -51.537 1.854   -21.799 1.00 80.43 263  A 1 
ATOM 2119  C C     . ARG A 1 263  ? -52.437 1.084   -20.823 1.00 81.73 263  A 1 
ATOM 2120  O O     . ARG A 1 263  ? -52.777 1.600   -19.765 1.00 74.53 263  A 1 
ATOM 2121  C CB    . ARG A 1 263  ? -52.381 2.857   -22.602 1.00 75.24 263  A 1 
ATOM 2122  C CG    . ARG A 1 263  ? -51.532 3.802   -23.462 1.00 67.61 263  A 1 
ATOM 2123  C CD    . ARG A 1 263  ? -52.411 4.831   -24.153 1.00 62.05 263  A 1 
ATOM 2124  N NE    . ARG A 1 263  ? -51.643 5.645   -25.105 1.00 55.26 263  A 1 
ATOM 2125  C CZ    . ARG A 1 263  ? -52.138 6.411   -26.063 1.00 48.56 263  A 1 
ATOM 2126  N NH1   . ARG A 1 263  ? -53.412 6.668   -26.155 1.00 44.64 263  A 1 
ATOM 2127  N NH2   . ARG A 1 263  ? -51.371 6.895   -26.981 1.00 42.52 263  A 1 
ATOM 2128  N N     . HIS A 1 264  ? -52.820 -0.136  -21.184 1.00 83.65 264  A 1 
ATOM 2129  C CA    . HIS A 1 264  ? -53.720 -0.969  -20.384 1.00 84.08 264  A 1 
ATOM 2130  C C     . HIS A 1 264  ? -53.016 -1.785  -19.285 1.00 86.43 264  A 1 
ATOM 2131  O O     . HIS A 1 264  ? -53.684 -2.355  -18.420 1.00 82.10 264  A 1 
ATOM 2132  C CB    . HIS A 1 264  ? -54.507 -1.884  -21.337 1.00 78.70 264  A 1 
ATOM 2133  C CG    . HIS A 1 264  ? -53.617 -2.754  -22.185 1.00 70.60 264  A 1 
ATOM 2134  N ND1   . HIS A 1 264  ? -53.068 -2.432  -23.418 1.00 59.54 264  A 1 
ATOM 2135  C CD2   . HIS A 1 264  ? -53.167 -4.006  -21.863 1.00 59.75 264  A 1 
ATOM 2136  C CE1   . HIS A 1 264  ? -52.325 -3.467  -23.822 1.00 52.24 264  A 1 
ATOM 2137  N NE2   . HIS A 1 264  ? -52.351 -4.441  -22.905 1.00 54.28 264  A 1 
ATOM 2138  N N     . VAL A 1 265  ? -51.690 -1.858  -19.295 1.00 87.93 265  A 1 
ATOM 2139  C CA    . VAL A 1 265  ? -50.913 -2.623  -18.314 1.00 89.20 265  A 1 
ATOM 2140  C C     . VAL A 1 265  ? -50.876 -1.878  -16.978 1.00 89.85 265  A 1 
ATOM 2141  O O     . VAL A 1 265  ? -50.615 -0.678  -16.927 1.00 87.53 265  A 1 
ATOM 2142  C CB    . VAL A 1 265  ? -49.494 -2.931  -18.825 1.00 88.35 265  A 1 
ATOM 2143  C CG1   . VAL A 1 265  ? -48.690 -3.754  -17.818 1.00 80.71 265  A 1 
ATOM 2144  C CG2   . VAL A 1 265  ? -49.557 -3.735  -20.124 1.00 81.22 265  A 1 
ATOM 2145  N N     . LYS A 1 266  ? -51.110 -2.603  -15.890 1.00 90.86 266  A 1 
ATOM 2146  C CA    . LYS A 1 266  ? -51.081 -2.046  -14.538 1.00 91.74 266  A 1 
ATOM 2147  C C     . LYS A 1 266  ? -49.676 -2.145  -13.943 1.00 92.74 266  A 1 
ATOM 2148  O O     . LYS A 1 266  ? -49.075 -3.220  -13.946 1.00 90.62 266  A 1 
ATOM 2149  C CB    . LYS A 1 266  ? -52.118 -2.751  -13.652 1.00 90.01 266  A 1 
ATOM 2150  C CG    . LYS A 1 266  ? -53.565 -2.626  -14.162 1.00 87.36 266  A 1 
ATOM 2151  C CD    . LYS A 1 266  ? -54.102 -1.196  -14.105 1.00 84.46 266  A 1 
ATOM 2152  C CE    . LYS A 1 266  ? -55.589 -1.164  -14.459 1.00 81.61 266  A 1 
ATOM 2153  N NZ    . LYS A 1 266  ? -56.212 0.150   -14.168 1.00 76.58 266  A 1 
ATOM 2154  N N     . ILE A 1 267  ? -49.194 -1.046  -13.387 1.00 92.73 267  A 1 
ATOM 2155  C CA    . ILE A 1 267  ? -47.881 -0.966  -12.742 1.00 92.85 267  A 1 
ATOM 2156  C C     . ILE A 1 267  ? -48.074 -0.761  -11.241 1.00 93.08 267  A 1 
ATOM 2157  O O     . ILE A 1 267  ? -48.765 0.158   -10.807 1.00 91.44 267  A 1 
ATOM 2158  C CB    . ILE A 1 267  ? -47.020 0.148   -13.359 1.00 91.96 267  A 1 
ATOM 2159  C CG1   . ILE A 1 267  ? -46.928 0.064   -14.905 1.00 87.16 267  A 1 
ATOM 2160  C CG2   . ILE A 1 267  ? -45.612 0.146   -12.749 1.00 86.96 267  A 1 
ATOM 2161  C CD1   . ILE A 1 267  ? -46.313 -1.227  -15.459 1.00 79.09 267  A 1 
ATOM 2162  N N     . ILE A 1 268  ? -47.426 -1.600  -10.434 1.00 93.55 268  A 1 
ATOM 2163  C CA    . ILE A 1 268  ? -47.435 -1.496  -8.982  1.00 93.57 268  A 1 
ATOM 2164  C C     . ILE A 1 268  ? -45.997 -1.301  -8.498  1.00 93.31 268  A 1 
ATOM 2165  O O     . ILE A 1 268  ? -45.153 -2.159  -8.691  1.00 91.51 268  A 1 
ATOM 2166  C CB    . ILE A 1 268  ? -48.110 -2.718  -8.329  1.00 92.99 268  A 1 
ATOM 2167  C CG1   . ILE A 1 268  ? -49.554 -2.946  -8.844  1.00 88.35 268  A 1 
ATOM 2168  C CG2   . ILE A 1 268  ? -48.141 -2.550  -6.812  1.00 87.21 268  A 1 
ATOM 2169  C CD1   . ILE A 1 268  ? -49.688 -4.144  -9.775  1.00 78.80 268  A 1 
ATOM 2170  N N     . LEU A 1 269  ? -45.751 -0.177  -7.859  1.00 93.24 269  A 1 
ATOM 2171  C CA    . LEU A 1 269  ? -44.450 0.147   -7.278  1.00 92.61 269  A 1 
ATOM 2172  C C     . LEU A 1 269  ? -44.505 -0.137  -5.777  1.00 92.18 269  A 1 
ATOM 2173  O O     . LEU A 1 269  ? -45.380 0.388   -5.083  1.00 89.92 269  A 1 
ATOM 2174  C CB    . LEU A 1 269  ? -44.106 1.618   -7.558  1.00 91.89 269  A 1 
ATOM 2175  C CG    . LEU A 1 269  ? -44.140 2.022   -9.042  1.00 90.34 269  A 1 
ATOM 2176  C CD1   . LEU A 1 269  ? -43.844 3.513   -9.180  1.00 84.15 269  A 1 
ATOM 2177  C CD2   . LEU A 1 269  ? -43.109 1.271   -9.875  1.00 84.52 269  A 1 
ATOM 2178  N N     . MET A 1 270  ? -43.576 -0.936  -5.261  1.00 91.16 270  A 1 
ATOM 2179  C CA    . MET A 1 270  ? -43.554 -1.291  -3.843  1.00 90.54 270  A 1 
ATOM 2180  C C     . MET A 1 270  ? -42.203 -0.977  -3.209  1.00 89.74 270  A 1 
ATOM 2181  O O     . MET A 1 270  ? -41.156 -1.252  -3.785  1.00 86.75 270  A 1 
ATOM 2182  C CB    . MET A 1 270  ? -43.913 -2.763  -3.639  1.00 89.12 270  A 1 
ATOM 2183  C CG    . MET A 1 270  ? -45.291 -3.129  -4.204  1.00 84.87 270  A 1 
ATOM 2184  S SD    . MET A 1 270  ? -45.964 -4.717  -3.636  1.00 84.59 270  A 1 
ATOM 2185  C CE    . MET A 1 270  ? -44.636 -5.852  -4.114  1.00 75.30 270  A 1 
ATOM 2186  N N     . SER A 1 271  ? -42.246 -0.433  -1.997  1.00 87.81 271  A 1 
ATOM 2187  C CA    . SER A 1 271  ? -41.024 -0.229  -1.224  1.00 86.22 271  A 1 
ATOM 2188  C C     . SER A 1 271  ? -41.292 -0.108  0.276   1.00 85.76 271  A 1 
ATOM 2189  O O     . SER A 1 271  ? -42.400 0.239   0.700   1.00 81.26 271  A 1 
ATOM 2190  C CB    . SER A 1 271  ? -40.298 1.013   -1.717  1.00 82.58 271  A 1 
ATOM 2191  O OG    . SER A 1 271  ? -39.081 1.155   -1.037  1.00 73.15 271  A 1 
ATOM 2192  N N     . ALA A 1 272  ? -40.261 -0.363  1.082   1.00 83.58 272  A 1 
ATOM 2193  C CA    . ALA A 1 272  ? -40.304 -0.081  2.516   1.00 81.12 272  A 1 
ATOM 2194  C C     . ALA A 1 272  ? -40.049 1.402   2.824   1.00 80.10 272  A 1 
ATOM 2195  O O     . ALA A 1 272  ? -40.739 2.006   3.644   1.00 73.81 272  A 1 
ATOM 2196  C CB    . ALA A 1 272  ? -39.284 -0.989  3.209   1.00 77.42 272  A 1 
ATOM 2197  N N     . THR A 1 273  ? -39.067 1.985   2.145   1.00 80.03 273  A 1 
ATOM 2198  C CA    . THR A 1 273  ? -38.613 3.361   2.372   1.00 77.07 273  A 1 
ATOM 2199  C C     . THR A 1 273  ? -38.418 4.046   1.035   1.00 77.61 273  A 1 
ATOM 2200  O O     . THR A 1 273  ? -37.412 3.833   0.380   1.00 70.88 273  A 1 
ATOM 2201  C CB    . THR A 1 273  ? -37.294 3.388   3.164   1.00 70.55 273  A 1 
ATOM 2202  O OG1   . THR A 1 273  ? -36.359 2.501   2.628   1.00 63.58 273  A 1 
ATOM 2203  C CG2   . THR A 1 273  ? -37.490 3.011   4.632   1.00 64.18 273  A 1 
ATOM 2204  N N     . ILE A 1 274  ? -39.372 4.874   0.645   1.00 75.82 274  A 1 
ATOM 2205  C CA    . ILE A 1 274  ? -39.332 5.528   -0.660  1.00 74.16 274  A 1 
ATOM 2206  C C     . ILE A 1 274  ? -39.807 6.971   -0.556  1.00 76.90 274  A 1 
ATOM 2207  O O     . ILE A 1 274  ? -40.665 7.281   0.275   1.00 71.46 274  A 1 
ATOM 2208  C CB    . ILE A 1 274  ? -40.133 4.685   -1.676  1.00 66.02 274  A 1 
ATOM 2209  C CG1   . ILE A 1 274  ? -39.687 5.000   -3.103  1.00 60.84 274  A 1 
ATOM 2210  C CG2   . ILE A 1 274  ? -41.656 4.821   -1.511  1.00 58.52 274  A 1 
ATOM 2211  C CD1   . ILE A 1 274  ? -39.919 3.798   -4.010  1.00 54.27 274  A 1 
ATOM 2212  N N     . ASP A 1 275  ? -39.289 7.824   -1.426  1.00 79.61 275  A 1 
ATOM 2213  C CA    . ASP A 1 275  ? -39.909 9.112   -1.688  1.00 80.06 275  A 1 
ATOM 2214  C C     . ASP A 1 275  ? -41.134 8.893   -2.582  1.00 82.28 275  A 1 
ATOM 2215  O O     . ASP A 1 275  ? -41.076 8.827   -3.805  1.00 78.93 275  A 1 
ATOM 2216  C CB    . ASP A 1 275  ? -38.915 10.122  -2.279  1.00 75.35 275  A 1 
ATOM 2217  C CG    . ASP A 1 275  ? -39.506 11.536  -2.243  1.00 71.36 275  A 1 
ATOM 2218  O OD1   . ASP A 1 275  ? -40.750 11.664  -2.172  1.00 64.21 275  A 1 
ATOM 2219  O OD2   . ASP A 1 275  ? -38.704 12.494  -2.231  1.00 65.23 275  A 1 
ATOM 2220  N N     . ALA A 1 276  ? -42.265 8.690   -1.926  1.00 82.54 276  A 1 
ATOM 2221  C CA    . ALA A 1 276  ? -43.519 8.428   -2.611  1.00 83.08 276  A 1 
ATOM 2222  C C     . ALA A 1 276  ? -43.989 9.621   -3.445  1.00 85.34 276  A 1 
ATOM 2223  O O     . ALA A 1 276  ? -44.668 9.422   -4.449  1.00 82.54 276  A 1 
ATOM 2224  C CB    . ALA A 1 276  ? -44.552 8.042   -1.547  1.00 79.27 276  A 1 
ATOM 2225  N N     . LYS A 1 277  ? -43.616 10.834  -3.057  1.00 85.56 277  A 1 
ATOM 2226  C CA    . LYS A 1 277  ? -43.982 12.048  -3.785  1.00 85.43 277  A 1 
ATOM 2227  C C     . LYS A 1 277  ? -43.221 12.133  -5.106  1.00 86.47 277  A 1 
ATOM 2228  O O     . LYS A 1 277  ? -43.851 12.308  -6.139  1.00 83.83 277  A 1 
ATOM 2229  C CB    . LYS A 1 277  ? -43.750 13.267  -2.890  1.00 83.53 277  A 1 
ATOM 2230  C CG    . LYS A 1 277  ? -44.292 14.526  -3.563  1.00 75.28 277  A 1 
ATOM 2231  C CD    . LYS A 1 277  ? -44.076 15.758  -2.681  1.00 69.23 277  A 1 
ATOM 2232  C CE    . LYS A 1 277  ? -44.603 16.970  -3.439  1.00 60.27 277  A 1 
ATOM 2233  N NZ    . LYS A 1 277  ? -44.392 18.210  -2.685  1.00 51.56 277  A 1 
ATOM 2234  N N     . GLU A 1 278  ? -41.897 11.926  -5.087  1.00 86.41 278  A 1 
ATOM 2235  C CA    . GLU A 1 278  ? -41.064 11.940  -6.293  1.00 86.54 278  A 1 
ATOM 2236  C C     . GLU A 1 278  ? -41.554 10.905  -7.325  1.00 87.60 278  A 1 
ATOM 2237  O O     . GLU A 1 278  ? -41.719 11.219  -8.502  1.00 86.05 278  A 1 
ATOM 2238  C CB    . GLU A 1 278  ? -39.597 11.671  -5.900  1.00 84.49 278  A 1 
ATOM 2239  C CG    . GLU A 1 278  ? -38.605 11.951  -7.048  1.00 76.23 278  A 1 
ATOM 2240  C CD    . GLU A 1 278  ? -37.152 11.536  -6.757  1.00 73.40 278  A 1 
ATOM 2241  O OE1   . GLU A 1 278  ? -36.265 11.915  -7.561  1.00 66.56 278  A 1 
ATOM 2242  O OE2   . GLU A 1 278  ? -36.904 10.783  -5.799  1.00 68.73 278  A 1 
ATOM 2243  N N     . LEU A 1 279  ? -41.871 9.688   -6.881  1.00 87.19 279  A 1 
ATOM 2244  C CA    . LEU A 1 279  ? -42.418 8.652   -7.759  1.00 87.62 279  A 1 
ATOM 2245  C C     . LEU A 1 279  ? -43.825 8.966   -8.258  1.00 88.37 279  A 1 
ATOM 2246  O O     . LEU A 1 279  ? -44.129 8.699   -9.422  1.00 86.00 279  A 1 
ATOM 2247  C CB    . LEU A 1 279  ? -42.422 7.312   -7.018  1.00 86.20 279  A 1 
ATOM 2248  C CG    . LEU A 1 279  ? -41.066 6.605   -7.110  1.00 83.26 279  A 1 
ATOM 2249  C CD1   . LEU A 1 279  ? -41.034 5.510   -6.060  1.00 77.14 279  A 1 
ATOM 2250  C CD2   . LEU A 1 279  ? -40.869 5.929   -8.473  1.00 77.40 279  A 1 
ATOM 2251  N N     . SER A 1 280  ? -44.679 9.513   -7.418  1.00 88.60 280  A 1 
ATOM 2252  C CA    . SER A 1 280  ? -46.025 9.917   -7.822  1.00 88.55 280  A 1 
ATOM 2253  C C     . SER A 1 280  ? -45.961 11.009  -8.887  1.00 88.89 280  A 1 
ATOM 2254  O O     . SER A 1 280  ? -46.590 10.872  -9.933  1.00 86.66 280  A 1 
ATOM 2255  C CB    . SER A 1 280  ? -46.829 10.376  -6.611  1.00 87.58 280  A 1 
ATOM 2256  O OG    . SER A 1 280  ? -48.173 10.650  -6.968  1.00 77.47 280  A 1 
ATOM 2257  N N     . ASP A 1 281  ? -45.123 12.013  -8.690  1.00 87.86 281  A 1 
ATOM 2258  C CA    . ASP A 1 281  ? -44.917 13.098  -9.647  1.00 87.01 281  A 1 
ATOM 2259  C C     . ASP A 1 281  ? -44.316 12.577  -10.970 1.00 87.28 281  A 1 
ATOM 2260  O O     . ASP A 1 281  ? -44.669 13.054  -12.052 1.00 84.60 281  A 1 
ATOM 2261  C CB    . ASP A 1 281  ? -44.003 14.170  -9.030  1.00 85.24 281  A 1 
ATOM 2262  C CG    . ASP A 1 281  ? -44.630 14.982  -7.887  1.00 78.75 281  A 1 
ATOM 2263  O OD1   . ASP A 1 281  ? -45.868 14.951  -7.738  1.00 72.04 281  A 1 
ATOM 2264  O OD2   . ASP A 1 281  ? -43.881 15.703  -7.193  1.00 73.42 281  A 1 
ATOM 2265  N N     . TYR A 1 282  ? -43.451 11.556  -10.901 1.00 87.89 282  A 1 
ATOM 2266  C CA    . TYR A 1 282  ? -42.845 10.930  -12.081 1.00 88.34 282  A 1 
ATOM 2267  C C     . TYR A 1 282  ? -43.877 10.236  -12.977 1.00 88.20 282  A 1 
ATOM 2268  O O     . TYR A 1 282  ? -43.801 10.352  -14.201 1.00 85.23 282  A 1 
ATOM 2269  C CB    . TYR A 1 282  ? -41.762 9.949   -11.626 1.00 87.92 282  A 1 
ATOM 2270  C CG    . TYR A 1 282  ? -40.974 9.343   -12.769 1.00 89.50 282  A 1 
ATOM 2271  C CD1   . TYR A 1 282  ? -41.182 8.001   -13.154 1.00 86.26 282  A 1 
ATOM 2272  C CD2   . TYR A 1 282  ? -40.016 10.120  -13.448 1.00 86.40 282  A 1 
ATOM 2273  C CE1   . TYR A 1 282  ? -40.435 7.443   -14.203 1.00 85.35 282  A 1 
ATOM 2274  C CE2   . TYR A 1 282  ? -39.266 9.565   -14.498 1.00 85.45 282  A 1 
ATOM 2275  C CZ    . TYR A 1 282  ? -39.477 8.233   -14.874 1.00 87.78 282  A 1 
ATOM 2276  O OH    . TYR A 1 282  ? -38.736 7.695   -15.902 1.00 86.62 282  A 1 
ATOM 2277  N N     . PHE A 1 283  ? -44.877 9.562   -12.406 1.00 87.51 283  A 1 
ATOM 2278  C CA    . PHE A 1 283  ? -45.932 8.867   -13.152 1.00 87.21 283  A 1 
ATOM 2279  C C     . PHE A 1 283  ? -47.251 9.655   -13.270 1.00 86.19 283  A 1 
ATOM 2280  O O     . PHE A 1 283  ? -48.234 9.131   -13.801 1.00 80.45 283  A 1 
ATOM 2281  C CB    . PHE A 1 283  ? -46.142 7.480   -12.554 1.00 86.71 283  A 1 
ATOM 2282  C CG    . PHE A 1 283  ? -45.007 6.509   -12.842 1.00 88.61 283  A 1 
ATOM 2283  C CD1   . PHE A 1 283  ? -44.905 5.901   -14.110 1.00 84.19 283  A 1 
ATOM 2284  C CD2   . PHE A 1 283  ? -44.056 6.208   -11.859 1.00 84.43 283  A 1 
ATOM 2285  C CE1   . PHE A 1 283  ? -43.872 4.992   -14.381 1.00 83.16 283  A 1 
ATOM 2286  C CE2   . PHE A 1 283  ? -43.020 5.292   -12.126 1.00 83.43 283  A 1 
ATOM 2287  C CZ    . PHE A 1 283  ? -42.929 4.690   -13.385 1.00 85.90 283  A 1 
ATOM 2288  N N     . THR A 1 284  ? -47.277 10.890  -12.788 1.00 84.88 284  A 1 
ATOM 2289  C CA    . THR A 1 284  ? -48.473 11.732  -12.874 1.00 83.20 284  A 1 
ATOM 2290  C C     . THR A 1 284  ? -48.784 12.098  -14.320 1.00 82.93 284  A 1 
ATOM 2291  O O     . THR A 1 284  ? -47.940 12.628  -15.042 1.00 78.98 284  A 1 
ATOM 2292  C CB    . THR A 1 284  ? -48.343 12.995  -12.010 1.00 80.28 284  A 1 
ATOM 2293  O OG1   . THR A 1 284  ? -48.338 12.617  -10.653 1.00 70.98 284  A 1 
ATOM 2294  C CG2   . THR A 1 284  ? -49.513 13.962  -12.156 1.00 70.50 284  A 1 
ATOM 2295  N N     . THR A 1 285  ? -50.013 11.866  -14.691 1.00 81.09 285  A 1 
ATOM 2296  C CA    . THR A 1 285  ? -50.618 12.309  -15.946 1.00 78.59 285  A 1 
ATOM 2297  C C     . THR A 1 285  ? -51.716 13.333  -15.656 1.00 79.44 285  A 1 
ATOM 2298  O O     . THR A 1 285  ? -52.159 13.485  -14.515 1.00 74.44 285  A 1 
ATOM 2299  C CB    . THR A 1 285  ? -51.191 11.125  -16.738 1.00 73.57 285  A 1 
ATOM 2300  O OG1   . THR A 1 285  ? -52.256 10.531  -16.035 1.00 66.33 285  A 1 
ATOM 2301  C CG2   . THR A 1 285  ? -50.158 10.032  -17.014 1.00 65.77 285  A 1 
ATOM 2302  N N     . THR A 1 286  ? -52.209 14.017  -16.684 1.00 78.63 286  A 1 
ATOM 2303  C CA    . THR A 1 286  ? -53.338 14.946  -16.546 1.00 77.01 286  A 1 
ATOM 2304  C C     . THR A 1 286  ? -54.606 14.291  -16.001 1.00 78.25 286  A 1 
ATOM 2305  O O     . THR A 1 286  ? -55.379 14.930  -15.297 1.00 71.42 286  A 1 
ATOM 2306  C CB    . THR A 1 286  ? -53.699 15.593  -17.885 1.00 72.37 286  A 1 
ATOM 2307  O OG1   . THR A 1 286  ? -53.616 14.648  -18.929 1.00 66.72 286  A 1 
ATOM 2308  C CG2   . THR A 1 286  ? -52.755 16.745  -18.219 1.00 64.42 286  A 1 
ATOM 2309  N N     . ASN A 1 287  ? -54.788 13.010  -16.306 1.00 78.59 287  A 1 
ATOM 2310  C CA    . ASN A 1 287  ? -56.008 12.283  -15.967 1.00 77.27 287  A 1 
ATOM 2311  C C     . ASN A 1 287  ? -55.869 11.414  -14.709 1.00 78.93 287  A 1 
ATOM 2312  O O     . ASN A 1 287  ? -56.876 10.952  -14.167 1.00 71.39 287  A 1 
ATOM 2313  C CB    . ASN A 1 287  ? -56.412 11.434  -17.178 1.00 71.12 287  A 1 
ATOM 2314  C CG    . ASN A 1 287  ? -56.757 12.273  -18.405 1.00 64.57 287  A 1 
ATOM 2315  O OD1   . ASN A 1 287  ? -56.965 13.463  -18.344 1.00 56.86 287  A 1 
ATOM 2316  N ND2   . ASN A 1 287  ? -56.820 11.651  -19.558 1.00 57.59 287  A 1 
ATOM 2317  N N     . SER A 1 288  ? -54.673 11.135  -14.264 1.00 77.91 288  A 1 
ATOM 2318  C CA    . SER A 1 288  ? -54.428 10.216  -13.157 1.00 79.26 288  A 1 
ATOM 2319  C C     . SER A 1 288  ? -53.171 10.603  -12.380 1.00 82.67 288  A 1 
ATOM 2320  O O     . SER A 1 288  ? -52.083 10.672  -12.939 1.00 78.12 288  A 1 
ATOM 2321  C CB    . SER A 1 288  ? -54.297 8.789   -13.688 1.00 72.17 288  A 1 
ATOM 2322  O OG    . SER A 1 288  ? -54.071 7.884   -12.623 1.00 62.93 288  A 1 
ATOM 2323  N N     . ILE A 1 289  ? -53.357 10.768  -11.073 1.00 83.96 289  A 1 
ATOM 2324  C CA    . ILE A 1 289  ? -52.260 10.874  -10.111 1.00 85.23 289  A 1 
ATOM 2325  C C     . ILE A 1 289  ? -52.122 9.508   -9.438  1.00 87.27 289  A 1 
ATOM 2326  O O     . ILE A 1 289  ? -53.119 9.023   -8.882  1.00 83.39 289  A 1 
ATOM 2327  C CB    . ILE A 1 289  ? -52.508 12.001  -9.095  1.00 81.45 289  A 1 
ATOM 2328  C CG1   . ILE A 1 289  ? -52.675 13.354  -9.825  1.00 74.30 289  A 1 
ATOM 2329  C CG2   . ILE A 1 289  ? -51.351 12.060  -8.085  1.00 72.81 289  A 1 
ATOM 2330  C CD1   . ILE A 1 289  ? -53.093 14.506  -8.907  1.00 67.01 289  A 1 
ATOM 2331  N N     . PRO A 1 290  ? -50.951 8.861   -9.452  1.00 87.09 290  A 1 
ATOM 2332  C CA    . PRO A 1 290  ? -50.750 7.580   -8.788  1.00 87.58 290  A 1 
ATOM 2333  C C     . PRO A 1 290  ? -51.047 7.673   -7.289  1.00 88.64 290  A 1 
ATOM 2334  O O     . PRO A 1 290  ? -50.414 8.468   -6.593  1.00 85.75 290  A 1 
ATOM 2335  C CB    . PRO A 1 290  ? -49.283 7.202   -9.041  1.00 84.78 290  A 1 
ATOM 2336  C CG    . PRO A 1 290  ? -48.927 7.967   -10.305 1.00 82.60 290  A 1 
ATOM 2337  C CD    . PRO A 1 290  ? -49.764 9.237   -10.199 1.00 85.36 290  A 1 
ATOM 2338  N N     . PRO A 1 291  ? -51.971 6.876   -6.771  1.00 88.66 291  A 1 
ATOM 2339  C CA    . PRO A 1 291  ? -52.255 6.871   -5.345  1.00 88.53 291  A 1 
ATOM 2340  C C     . PRO A 1 291  ? -51.105 6.234   -4.569  1.00 89.50 291  A 1 
ATOM 2341  O O     . PRO A 1 291  ? -50.512 5.243   -4.993  1.00 86.25 291  A 1 
ATOM 2342  C CB    . PRO A 1 291  ? -53.566 6.095   -5.187  1.00 85.93 291  A 1 
ATOM 2343  C CG    . PRO A 1 291  ? -53.533 5.133   -6.368  1.00 84.15 291  A 1 
ATOM 2344  C CD    . PRO A 1 291  ? -52.820 5.931   -7.466  1.00 87.22 291  A 1 
ATOM 2345  N N     . VAL A 1 292  ? -50.845 6.779   -3.389  1.00 89.46 292  A 1 
ATOM 2346  C CA    . VAL A 1 292  ? -49.851 6.245   -2.453  1.00 88.87 292  A 1 
ATOM 2347  C C     . VAL A 1 292  ? -50.574 5.589   -1.281  1.00 89.02 292  A 1 
ATOM 2348  O O     . VAL A 1 292  ? -51.188 6.268   -0.462  1.00 86.55 292  A 1 
ATOM 2349  C CB    . VAL A 1 292  ? -48.871 7.331   -1.980  1.00 86.77 292  A 1 
ATOM 2350  C CG1   . VAL A 1 292  ? -47.805 6.725   -1.070  1.00 79.34 292  A 1 
ATOM 2351  C CG2   . VAL A 1 292  ? -48.165 8.010   -3.162  1.00 81.06 292  A 1 
ATOM 2352  N N     . ILE A 1 293  ? -50.478 4.279   -1.187  1.00 89.11 293  A 1 
ATOM 2353  C CA    . ILE A 1 293  ? -51.061 3.496   -0.093  1.00 88.67 293  A 1 
ATOM 2354  C C     . ILE A 1 293  ? -49.953 3.182   0.910   1.00 88.25 293  A 1 
ATOM 2355  O O     . ILE A 1 293  ? -49.006 2.467   0.598   1.00 85.38 293  A 1 
ATOM 2356  C CB    . ILE A 1 293  ? -51.763 2.234   -0.614  1.00 87.75 293  A 1 
ATOM 2357  C CG1   . ILE A 1 293  ? -52.858 2.612   -1.636  1.00 83.60 293  A 1 
ATOM 2358  C CG2   . ILE A 1 293  ? -52.366 1.450   0.569   1.00 82.76 293  A 1 
ATOM 2359  C CD1   . ILE A 1 293  ? -53.504 1.409   -2.319  1.00 77.54 293  A 1 
ATOM 2360  N N     . THR A 1 294  ? -50.094 3.688   2.124   1.00 88.35 294  A 1 
ATOM 2361  C CA    . THR A 1 294  ? -49.117 3.452   3.192   1.00 86.96 294  A 1 
ATOM 2362  C C     . THR A 1 294  ? -49.668 2.452   4.198   1.00 86.86 294  A 1 
ATOM 2363  O O     . THR A 1 294  ? -50.753 2.636   4.742   1.00 82.99 294  A 1 
ATOM 2364  C CB    . THR A 1 294  ? -48.701 4.760   3.883   1.00 83.86 294  A 1 
ATOM 2365  O OG1   . THR A 1 294  ? -48.303 5.702   2.917   1.00 72.13 294  A 1 
ATOM 2366  C CG2   . THR A 1 294  ? -47.508 4.562   4.815   1.00 70.79 294  A 1 
ATOM 2367  N N     . THR A 1 295  ? -48.913 1.399   4.474   1.00 84.10 295  A 1 
ATOM 2368  C CA    . THR A 1 295  ? -49.246 0.412   5.507   1.00 81.94 295  A 1 
ATOM 2369  C C     . THR A 1 295  ? -48.376 0.616   6.733   1.00 80.75 295  A 1 
ATOM 2370  O O     . THR A 1 295  ? -47.142 0.551   6.645   1.00 74.07 295  A 1 
ATOM 2371  C CB    . THR A 1 295  ? -49.135 -1.027  4.997   1.00 78.29 295  A 1 
ATOM 2372  O OG1   . THR A 1 295  ? -47.874 -1.292  4.444   1.00 66.34 295  A 1 
ATOM 2373  C CG2   . THR A 1 295  ? -50.178 -1.313  3.923   1.00 67.13 295  A 1 
ATOM 2374  N N     . ASN A 1 296  ? -49.006 0.809   7.870   1.00 77.44 296  A 1 
ATOM 2375  C CA    . ASN A 1 296  ? -48.298 0.934   9.138   1.00 73.80 296  A 1 
ATOM 2376  C C     . ASN A 1 296  ? -48.068 -0.448  9.745   1.00 73.20 296  A 1 
ATOM 2377  O O     . ASN A 1 296  ? -49.014 -1.152  10.109  1.00 64.08 296  A 1 
ATOM 2378  C CB    . ASN A 1 296  ? -49.073 1.864   10.079  1.00 66.83 296  A 1 
ATOM 2379  C CG    . ASN A 1 296  ? -48.977 3.327   9.643   1.00 58.40 296  A 1 
ATOM 2380  O OD1   . ASN A 1 296  ? -48.177 3.696   8.816   1.00 50.75 296  A 1 
ATOM 2381  N ND2   . ASN A 1 296  ? -49.785 4.195   10.216  1.00 51.88 296  A 1 
ATOM 2382  N N     . HIS A 1 297  ? -46.823 -0.825  9.903   1.00 70.05 297  A 1 
ATOM 2383  C CA    . HIS A 1 297  ? -46.466 -2.026  10.649  1.00 66.84 297  A 1 
ATOM 2384  C C     . HIS A 1 297  ? -46.495 -1.720  12.150  1.00 68.03 297  A 1 
ATOM 2385  O O     . HIS A 1 297  ? -45.719 -0.903  12.643  1.00 61.39 297  A 1 
ATOM 2386  C CB    . HIS A 1 297  ? -45.101 -2.536  10.179  1.00 58.89 297  A 1 
ATOM 2387  C CG    . HIS A 1 297  ? -44.793 -3.909  10.713  1.00 52.68 297  A 1 
ATOM 2388  N ND1   . HIS A 1 297  ? -44.498 -4.234  12.013  1.00 47.86 297  A 1 
ATOM 2389  C CD2   . HIS A 1 297  ? -44.800 -5.083  10.006  1.00 46.54 297  A 1 
ATOM 2390  C CE1   . HIS A 1 297  ? -44.332 -5.556  12.091  1.00 42.23 297  A 1 
ATOM 2391  N NE2   . HIS A 1 297  ? -44.504 -6.112  10.890  1.00 43.48 297  A 1 
ATOM 2392  N N     . ARG A 1 298  ? -47.359 -2.386  12.899  1.00 65.22 298  A 1 
ATOM 2393  C CA    . ARG A 1 298  ? -47.309 -2.324  14.361  1.00 63.94 298  A 1 
ATOM 2394  C C     . ARG A 1 298  ? -46.115 -3.144  14.845  1.00 66.64 298  A 1 
ATOM 2395  O O     . ARG A 1 298  ? -46.154 -4.370  14.830  1.00 60.41 298  A 1 
ATOM 2396  C CB    . ARG A 1 298  ? -48.617 -2.807  15.001  1.00 55.24 298  A 1 
ATOM 2397  C CG    . ARG A 1 298  ? -49.713 -1.743  14.910  1.00 47.90 298  A 1 
ATOM 2398  C CD    . ARG A 1 298  ? -50.960 -2.209  15.674  1.00 43.43 298  A 1 
ATOM 2399  N NE    . ARG A 1 298  ? -52.019 -1.193  15.665  1.00 37.85 298  A 1 
ATOM 2400  C CZ    . ARG A 1 298  ? -53.196 -1.283  16.261  1.00 32.08 298  A 1 
ATOM 2401  N NH1   . ARG A 1 298  ? -53.536 -2.350  16.947  1.00 30.77 298  A 1 
ATOM 2402  N NH2   . ARG A 1 298  ? -54.051 -0.310  16.187  1.00 27.99 298  A 1 
ATOM 2403  N N     . ARG A 1 299  ? -45.071 -2.478  15.314  1.00 67.06 299  A 1 
ATOM 2404  C CA    . ARG A 1 299  ? -43.976 -3.145  16.025  1.00 66.30 299  A 1 
ATOM 2405  C C     . ARG A 1 299  ? -44.508 -3.674  17.358  1.00 68.32 299  A 1 
ATOM 2406  O O     . ARG A 1 299  ? -45.140 -2.938  18.099  1.00 64.48 299  A 1 
ATOM 2407  C CB    . ARG A 1 299  ? -42.780 -2.212  16.216  1.00 60.31 299  A 1 
ATOM 2408  C CG    . ARG A 1 299  ? -42.151 -1.836  14.862  1.00 54.94 299  A 1 
ATOM 2409  C CD    . ARG A 1 299  ? -40.893 -1.000  15.077  1.00 52.94 299  A 1 
ATOM 2410  N NE    . ARG A 1 299  ? -40.378 -0.529  13.786  1.00 48.71 299  A 1 
ATOM 2411  C CZ    . ARG A 1 299  ? -39.384 0.335   13.599  1.00 43.90 299  A 1 
ATOM 2412  N NH1   . ARG A 1 299  ? -38.668 0.771   14.598  1.00 43.02 299  A 1 
ATOM 2413  N NH2   . ARG A 1 299  ? -39.147 0.770   12.410  1.00 39.38 299  A 1 
ATOM 2414  N N     . LYS A 1 300  ? -44.229 -4.944  17.659  1.00 66.84 300  A 1 
ATOM 2415  C CA    . LYS A 1 300  ? -44.645 -5.546  18.938  1.00 66.62 300  A 1 
ATOM 2416  C C     . LYS A 1 300  ? -43.762 -5.102  20.106  1.00 69.92 300  A 1 
ATOM 2417  O O     . LYS A 1 300  ? -44.209 -5.143  21.246  1.00 64.01 300  A 1 
ATOM 2418  C CB    . LYS A 1 300  ? -44.659 -7.085  18.839  1.00 59.11 300  A 1 
ATOM 2419  C CG    . LYS A 1 300  ? -45.867 -7.608  18.034  1.00 51.91 300  A 1 
ATOM 2420  C CD    . LYS A 1 300  ? -46.064 -9.126  18.181  1.00 47.32 300  A 1 
ATOM 2421  C CE    . LYS A 1 300  ? -47.366 -9.544  17.495  1.00 39.96 300  A 1 
ATOM 2422  N NZ    . LYS A 1 300  ? -47.809 -10.940 17.760  1.00 34.57 300  A 1 
ATOM 2423  N N     . HIS A 1 301  ? -42.552 -4.723  19.828  1.00 73.97 301  A 1 
ATOM 2424  C CA    . HIS A 1 301  ? -41.572 -4.330  20.833  1.00 74.96 301  A 1 
ATOM 2425  C C     . HIS A 1 301  ? -41.057 -2.917  20.556  1.00 76.71 301  A 1 
ATOM 2426  O O     . HIS A 1 301  ? -40.846 -2.550  19.401  1.00 72.84 301  A 1 
ATOM 2427  C CB    . HIS A 1 301  ? -40.434 -5.357  20.867  1.00 72.53 301  A 1 
ATOM 2428  C CG    . HIS A 1 301  ? -40.902 -6.730  21.243  1.00 72.55 301  A 1 
ATOM 2429  N ND1   . HIS A 1 301  ? -41.316 -7.125  22.494  1.00 64.54 301  A 1 
ATOM 2430  C CD2   . HIS A 1 301  ? -41.048 -7.818  20.413  1.00 65.21 301  A 1 
ATOM 2431  C CE1   . HIS A 1 301  ? -41.680 -8.421  22.417  1.00 64.67 301  A 1 
ATOM 2432  N NE2   . HIS A 1 301  ? -41.542 -8.876  21.168  1.00 65.44 301  A 1 
ATOM 2433  N N     . SER A 1 302  ? -40.844 -2.155  21.614  1.00 78.95 302  A 1 
ATOM 2434  C CA    . SER A 1 302  ? -40.281 -0.816  21.521  1.00 79.74 302  A 1 
ATOM 2435  C C     . SER A 1 302  ? -38.813 -0.864  21.101  1.00 81.64 302  A 1 
ATOM 2436  O O     . SER A 1 302  ? -38.079 -1.793  21.440  1.00 78.27 302  A 1 
ATOM 2437  C CB    . SER A 1 302  ? -40.438 -0.056  22.850  1.00 74.69 302  A 1 
ATOM 2438  O OG    . SER A 1 302  ? -39.922 -0.817  23.920  1.00 65.32 302  A 1 
ATOM 2439  N N     . ILE A 1 303  ? -38.404 0.154   20.377  1.00 83.46 303  A 1 
ATOM 2440  C CA    . ILE A 1 303  ? -37.006 0.394   20.039  1.00 84.14 303  A 1 
ATOM 2441  C C     . ILE A 1 303  ? -36.651 1.770   20.584  1.00 85.15 303  A 1 
ATOM 2442  O O     . ILE A 1 303  ? -37.294 2.749   20.217  1.00 82.39 303  A 1 
ATOM 2443  C CB    . ILE A 1 303  ? -36.762 0.314   18.516  1.00 81.07 303  A 1 
ATOM 2444  C CG1   . ILE A 1 303  ? -37.171 -1.067  17.964  1.00 72.36 303  A 1 
ATOM 2445  C CG2   . ILE A 1 303  ? -35.283 0.609   18.202  1.00 70.71 303  A 1 
ATOM 2446  C CD1   . ILE A 1 303  ? -37.069 -1.183  16.436  1.00 67.26 303  A 1 
ATOM 2447  N N     . GLU A 1 304  ? -35.633 1.834   21.412  1.00 86.93 304  A 1 
ATOM 2448  C CA    . GLU A 1 304  ? -35.074 3.092   21.887  1.00 87.37 304  A 1 
ATOM 2449  C C     . GLU A 1 304  ? -33.858 3.459   21.036  1.00 88.55 304  A 1 
ATOM 2450  O O     . GLU A 1 304  ? -32.933 2.650   20.863  1.00 86.19 304  A 1 
ATOM 2451  C CB    . GLU A 1 304  ? -34.701 2.992   23.368  1.00 84.70 304  A 1 
ATOM 2452  C CG    . GLU A 1 304  ? -35.928 2.885   24.288  1.00 76.48 304  A 1 
ATOM 2453  C CD    . GLU A 1 304  ? -35.565 2.656   25.768  1.00 73.74 304  A 1 
ATOM 2454  O OE1   . GLU A 1 304  ? -36.503 2.495   26.573  1.00 66.31 304  A 1 
ATOM 2455  O OE2   . GLU A 1 304  ? -34.366 2.562   26.102  1.00 67.05 304  A 1 
ATOM 2456  N N     . LYS A 1 305  ? -33.840 4.668   20.478  1.00 88.68 305  A 1 
ATOM 2457  C CA    . LYS A 1 305  ? -32.740 5.191   19.665  1.00 88.53 305  A 1 
ATOM 2458  C C     . LYS A 1 305  ? -31.982 6.239   20.459  1.00 88.67 305  A 1 
ATOM 2459  O O     . LYS A 1 305  ? -32.565 7.207   20.937  1.00 85.57 305  A 1 
ATOM 2460  C CB    . LYS A 1 305  ? -33.278 5.789   18.356  1.00 86.62 305  A 1 
ATOM 2461  C CG    . LYS A 1 305  ? -34.007 4.759   17.484  1.00 83.02 305  A 1 
ATOM 2462  C CD    . LYS A 1 305  ? -34.746 5.465   16.340  1.00 80.14 305  A 1 
ATOM 2463  C CE    . LYS A 1 305  ? -35.718 4.500   15.677  1.00 73.48 305  A 1 
ATOM 2464  N NZ    . LYS A 1 305  ? -36.941 5.188   15.186  1.00 67.00 305  A 1 
ATOM 2465  N N     . PHE A 1 306  ? -30.686 6.065   20.549  1.00 89.14 306  A 1 
ATOM 2466  C CA    . PHE A 1 306  ? -29.792 6.989   21.227  1.00 88.86 306  A 1 
ATOM 2467  C C     . PHE A 1 306  ? -28.779 7.557   20.236  1.00 89.02 306  A 1 
ATOM 2468  O O     . PHE A 1 306  ? -28.394 6.895   19.273  1.00 86.59 306  A 1 
ATOM 2469  C CB    . PHE A 1 306  ? -29.115 6.271   22.396  1.00 87.70 306  A 1 
ATOM 2470  C CG    . PHE A 1 306  ? -30.088 5.689   23.394  1.00 88.01 306  A 1 
ATOM 2471  C CD1   . PHE A 1 306  ? -30.791 6.534   24.267  1.00 83.16 306  A 1 
ATOM 2472  C CD2   . PHE A 1 306  ? -30.336 4.309   23.429  1.00 83.17 306  A 1 
ATOM 2473  C CE1   . PHE A 1 306  ? -31.715 6.012   25.178  1.00 81.52 306  A 1 
ATOM 2474  C CE2   . PHE A 1 306  ? -31.265 3.776   24.342  1.00 81.55 306  A 1 
ATOM 2475  C CZ    . PHE A 1 306  ? -31.954 4.627   25.215  1.00 83.22 306  A 1 
ATOM 2476  N N     . TYR A 1 307  ? -28.348 8.786   20.478  1.00 88.47 307  A 1 
ATOM 2477  C CA    . TYR A 1 307  ? -27.411 9.503   19.632  1.00 88.17 307  A 1 
ATOM 2478  C C     . TYR A 1 307  ? -26.119 9.802   20.393  1.00 87.11 307  A 1 
ATOM 2479  O O     . TYR A 1 307  ? -26.042 9.677   21.613  1.00 82.47 307  A 1 
ATOM 2480  C CB    . TYR A 1 307  ? -28.090 10.768  19.092  1.00 87.55 307  A 1 
ATOM 2481  C CG    . TYR A 1 307  ? -29.266 10.495  18.185  1.00 88.86 307  A 1 
ATOM 2482  C CD1   . TYR A 1 307  ? -29.087 10.379  16.790  1.00 84.14 307  A 1 
ATOM 2483  C CD2   . TYR A 1 307  ? -30.562 10.342  18.725  1.00 84.41 307  A 1 
ATOM 2484  C CE1   . TYR A 1 307  ? -30.183 10.133  15.948  1.00 83.41 307  A 1 
ATOM 2485  C CE2   . TYR A 1 307  ? -31.662 10.087  17.895  1.00 83.52 307  A 1 
ATOM 2486  C CZ    . TYR A 1 307  ? -31.471 9.988   16.501  1.00 85.73 307  A 1 
ATOM 2487  O OH    . TYR A 1 307  ? -32.552 9.740   15.686  1.00 84.32 307  A 1 
ATOM 2488  N N     . ARG A 1 308  ? -25.072 10.191  19.671  1.00 86.41 308  A 1 
ATOM 2489  C CA    . ARG A 1 308  ? -23.746 10.437  20.255  1.00 84.79 308  A 1 
ATOM 2490  C C     . ARG A 1 308  ? -23.755 11.529  21.320  1.00 83.97 308  A 1 
ATOM 2491  O O     . ARG A 1 308  ? -23.031 11.412  22.304  1.00 78.59 308  A 1 
ATOM 2492  C CB    . ARG A 1 308  ? -22.763 10.781  19.127  1.00 82.59 308  A 1 
ATOM 2493  C CG    . ARG A 1 308  ? -21.343 11.044  19.650  1.00 77.52 308  A 1 
ATOM 2494  C CD    . ARG A 1 308  ? -20.379 11.359  18.507  1.00 73.68 308  A 1 
ATOM 2495  N NE    . ARG A 1 308  ? -19.058 11.743  19.030  1.00 66.27 308  A 1 
ATOM 2496  C CZ    . ARG A 1 308  ? -17.986 12.040  18.323  1.00 61.86 308  A 1 
ATOM 2497  N NH1   . ARG A 1 308  ? -17.986 12.000  17.026  1.00 55.92 308  A 1 
ATOM 2498  N NH2   . ARG A 1 308  ? -16.881 12.399  18.920  1.00 53.73 308  A 1 
ATOM 2499  N N     . ASP A 1 309  ? -24.551 12.554  21.145  1.00 83.68 309  A 1 
ATOM 2500  C CA    . ASP A 1 309  ? -24.726 13.662  22.090  1.00 81.31 309  A 1 
ATOM 2501  C C     . ASP A 1 309  ? -25.310 13.213  23.430  1.00 80.81 309  A 1 
ATOM 2502  O O     . ASP A 1 309  ? -25.023 13.829  24.457  1.00 74.73 309  A 1 
ATOM 2503  C CB    . ASP A 1 309  ? -25.555 14.787  21.431  1.00 78.08 309  A 1 
ATOM 2504  C CG    . ASP A 1 309  ? -26.842 14.336  20.713  1.00 73.48 309  A 1 
ATOM 2505  O OD1   . ASP A 1 309  ? -26.867 13.235  20.128  1.00 65.12 309  A 1 
ATOM 2506  O OD2   . ASP A 1 309  ? -27.775 15.166  20.616  1.00 69.30 309  A 1 
ATOM 2507  N N     . GLN A 1 310  ? -25.999 12.081  23.469  1.00 80.69 310  A 1 
ATOM 2508  C CA    . GLN A 1 310  ? -26.513 11.471  24.695  1.00 78.68 310  A 1 
ATOM 2509  C C     . GLN A 1 310  ? -25.472 10.582  25.408  1.00 77.51 310  A 1 
ATOM 2510  O O     . GLN A 1 310  ? -25.717 10.073  26.499  1.00 71.90 310  A 1 
ATOM 2511  C CB    . GLN A 1 310  ? -27.770 10.664  24.362  1.00 76.49 310  A 1 
ATOM 2512  C CG    . GLN A 1 310  ? -28.853 11.510  23.670  1.00 74.89 310  A 1 
ATOM 2513  C CD    . GLN A 1 310  ? -30.108 10.704  23.330  1.00 74.18 310  A 1 
ATOM 2514  O OE1   . GLN A 1 310  ? -30.053 9.680   22.664  1.00 67.42 310  A 1 
ATOM 2515  N NE2   . GLN A 1 310  ? -31.249 11.140  23.763  1.00 67.21 310  A 1 
ATOM 2516  N N     . LEU A 1 311  ? -24.295 10.370  24.802  1.00 77.45 311  A 1 
ATOM 2517  C CA    . LEU A 1 311  ? -23.237 9.502   25.323  1.00 74.61 311  A 1 
ATOM 2518  C C     . LEU A 1 311  ? -22.123 10.282  26.043  1.00 74.50 311  A 1 
ATOM 2519  O O     . LEU A 1 311  ? -21.001 9.796   26.173  1.00 68.15 311  A 1 
ATOM 2520  C CB    . LEU A 1 311  ? -22.682 8.607   24.190  1.00 71.99 311  A 1 
ATOM 2521  C CG    . LEU A 1 311  ? -23.729 7.760   23.443  1.00 70.99 311  A 1 
ATOM 2522  C CD1   . LEU A 1 311  ? -23.037 6.978   22.328  1.00 67.38 311  A 1 
ATOM 2523  C CD2   . LEU A 1 311  ? -24.442 6.762   24.338  1.00 67.10 311  A 1 
ATOM 2524  N N     . GLY A 1 312  ? -22.419 11.484  26.513  1.00 72.00 312  A 1 
ATOM 2525  C CA    . GLY A 1 312  ? -21.434 12.381  27.132  1.00 68.94 312  A 1 
ATOM 2526  C C     . GLY A 1 312  ? -20.689 11.799  28.334  1.00 69.72 312  A 1 
ATOM 2527  O O     . GLY A 1 312  ? -19.532 12.145  28.571  1.00 63.47 312  A 1 
ATOM 2528  N N     . SER A 1 313  ? -21.295 10.860  29.064  1.00 66.78 313  A 1 
ATOM 2529  C CA    . SER A 1 313  ? -20.655 10.196  30.211  1.00 64.31 313  A 1 
ATOM 2530  C C     . SER A 1 313  ? -19.515 9.234   29.850  1.00 65.55 313  A 1 
ATOM 2531  O O     . SER A 1 313  ? -18.705 8.904   30.709  1.00 60.47 313  A 1 
ATOM 2532  C CB    . SER A 1 313  ? -21.717 9.448   31.021  1.00 58.59 313  A 1 
ATOM 2533  O OG    . SER A 1 313  ? -22.394 8.520   30.210  1.00 54.81 313  A 1 
ATOM 2534  N N     . ILE A 1 314  ? -19.419 8.783   28.594  1.00 69.23 314  A 1 
ATOM 2535  C CA    . ILE A 1 314  ? -18.376 7.859   28.127  1.00 66.19 314  A 1 
ATOM 2536  C C     . ILE A 1 314  ? -17.468 8.452   27.041  1.00 67.15 314  A 1 
ATOM 2537  O O     . ILE A 1 314  ? -16.402 7.897   26.754  1.00 61.37 314  A 1 
ATOM 2538  C CB    . ILE A 1 314  ? -18.971 6.518   27.662  1.00 61.49 314  A 1 
ATOM 2539  C CG1   . ILE A 1 314  ? -19.975 6.691   26.505  1.00 58.54 314  A 1 
ATOM 2540  C CG2   . ILE A 1 314  ? -19.605 5.798   28.859  1.00 54.35 314  A 1 
ATOM 2541  C CD1   . ILE A 1 314  ? -20.285 5.387   25.761  1.00 52.41 314  A 1 
ATOM 2542  N N     . ILE A 1 315  ? -17.866 9.555   26.427  1.00 67.12 315  A 1 
ATOM 2543  C CA    . ILE A 1 315  ? -17.092 10.266  25.414  1.00 64.32 315  A 1 
ATOM 2544  C C     . ILE A 1 315  ? -16.477 11.498  26.065  1.00 64.65 315  A 1 
ATOM 2545  O O     . ILE A 1 315  ? -17.104 12.538  26.179  1.00 58.92 315  A 1 
ATOM 2546  C CB    . ILE A 1 315  ? -17.943 10.602  24.171  1.00 57.98 315  A 1 
ATOM 2547  C CG1   . ILE A 1 315  ? -18.535 9.308   23.554  1.00 53.86 315  A 1 
ATOM 2548  C CG2   . ILE A 1 315  ? -17.073 11.338  23.137  1.00 53.70 315  A 1 
ATOM 2549  C CD1   . ILE A 1 315  ? -19.449 9.553   22.355  1.00 49.51 315  A 1 
ATOM 2550  N N     . TRP A 1 316  ? -15.224 11.345  26.479  1.00 61.17 316  A 1 
ATOM 2551  C CA    . TRP A 1 316  ? -14.541 12.343  27.319  1.00 57.07 316  A 1 
ATOM 2552  C C     . TRP A 1 316  ? -13.888 13.466  26.515  1.00 57.67 316  A 1 
ATOM 2553  O O     . TRP A 1 316  ? -13.743 14.584  27.009  1.00 51.77 316  A 1 
ATOM 2554  C CB    . TRP A 1 316  ? -13.498 11.627  28.174  1.00 49.54 316  A 1 
ATOM 2555  C CG    . TRP A 1 316  ? -13.995 10.470  28.991  1.00 47.92 316  A 1 
ATOM 2556  C CD1   . TRP A 1 316  ? -14.421 9.282   28.518  1.00 42.21 316  A 1 
ATOM 2557  C CD2   . TRP A 1 316  ? -14.111 10.375  30.446  1.00 43.17 316  A 1 
ATOM 2558  N NE1   . TRP A 1 316  ? -14.779 8.446   29.569  1.00 37.80 316  A 1 
ATOM 2559  C CE2   . TRP A 1 316  ? -14.594 9.082   30.776  1.00 39.77 316  A 1 
ATOM 2560  C CE3   . TRP A 1 316  ? -13.830 11.257  31.507  1.00 40.04 316  A 1 
ATOM 2561  C CZ2   . TRP A 1 316  ? -14.785 8.657   32.105  1.00 35.47 316  A 1 
ATOM 2562  C CZ3   . TRP A 1 316  ? -14.024 10.838  32.833  1.00 36.49 316  A 1 
ATOM 2563  C CH2   . TRP A 1 316  ? -14.492 9.561   33.135  1.00 34.75 316  A 1 
ATOM 2564  N N     . ASN A 1 317  ? -13.458 13.187  25.293  1.00 59.59 317  A 1 
ATOM 2565  C CA    . ASN A 1 317  ? -12.775 14.182  24.470  1.00 57.67 317  A 1 
ATOM 2566  C C     . ASN A 1 317  ? -13.799 14.965  23.646  1.00 57.72 317  A 1 
ATOM 2567  O O     . ASN A 1 317  ? -14.184 14.547  22.555  1.00 52.64 317  A 1 
ATOM 2568  C CB    . ASN A 1 317  ? -11.693 13.519  23.605  1.00 51.90 317  A 1 
ATOM 2569  C CG    . ASN A 1 317  ? -10.401 13.262  24.350  1.00 47.06 317  A 1 
ATOM 2570  O OD1   . ASN A 1 317  ? -10.229 13.506  25.523  1.00 43.28 317  A 1 
ATOM 2571  N ND2   . ASN A 1 317  ? -9.406  12.749  23.666  1.00 42.48 317  A 1 
ATOM 2572  N N     . GLU A 1 318  ? -14.165 16.136  24.136  1.00 53.71 318  A 1 
ATOM 2573  C CA    . GLU A 1 318  ? -14.960 17.101  23.383  1.00 51.07 318  A 1 
ATOM 2574  C C     . GLU A 1 318  ? -14.210 17.708  22.193  1.00 51.55 318  A 1 
ATOM 2575  O O     . GLU A 1 318  ? -14.836 18.097  21.224  1.00 47.06 318  A 1 
ATOM 2576  C CB    . GLU A 1 318  ? -15.424 18.239  24.304  1.00 44.31 318  A 1 
ATOM 2577  C CG    . GLU A 1 318  ? -16.449 17.795  25.350  1.00 39.03 318  A 1 
ATOM 2578  C CD    . GLU A 1 318  ? -17.027 18.982  26.139  1.00 35.36 318  A 1 
ATOM 2579  O OE1   . GLU A 1 318  ? -18.123 18.813  26.705  1.00 31.26 318  A 1 
ATOM 2580  O OE2   . GLU A 1 318  ? -16.371 20.051  26.170  1.00 31.68 318  A 1 
ATOM 2581  N N     . GLU A 1 319  ? -12.872 17.772  22.239  1.00 51.30 319  A 1 
ATOM 2582  C CA    . GLU A 1 319  ? -12.079 18.474  21.218  1.00 49.09 319  A 1 
ATOM 2583  C C     . GLU A 1 319  ? -12.298 17.935  19.799  1.00 50.03 319  A 1 
ATOM 2584  O O     . GLU A 1 319  ? -12.329 18.701  18.843  1.00 45.90 319  A 1 
ATOM 2585  C CB    . GLU A 1 319  ? -10.579 18.401  21.559  1.00 42.41 319  A 1 
ATOM 2586  C CG    . GLU A 1 319  ? -10.193 19.207  22.800  1.00 37.48 319  A 1 
ATOM 2587  C CD    . GLU A 1 319  ? -8.678  19.265  23.041  1.00 33.54 319  A 1 
ATOM 2588  O OE1   . GLU A 1 319  ? -8.233  20.176  23.779  1.00 29.61 319  A 1 
ATOM 2589  O OE2   . GLU A 1 319  ? -7.945  18.411  22.485  1.00 30.31 319  A 1 
ATOM 2590  N N     . ASP A 1 320  ? -12.513 16.634  19.664  1.00 53.80 320  A 1 
ATOM 2591  C CA    . ASP A 1 320  ? -12.755 16.017  18.358  1.00 52.35 320  A 1 
ATOM 2592  C C     . ASP A 1 320  ? -14.189 16.241  17.837  1.00 53.01 320  A 1 
ATOM 2593  O O     . ASP A 1 320  ? -14.517 15.816  16.731  1.00 49.02 320  A 1 
ATOM 2594  C CB    . ASP A 1 320  ? -12.423 14.517  18.412  1.00 46.82 320  A 1 
ATOM 2595  C CG    . ASP A 1 320  ? -10.932 14.174  18.299  1.00 42.17 320  A 1 
ATOM 2596  O OD1   . ASP A 1 320  ? -10.126 15.029  17.872  1.00 38.78 320  A 1 
ATOM 2597  O OD2   . ASP A 1 320  ? -10.621 12.989  18.567  1.00 37.64 320  A 1 
ATOM 2598  N N     . VAL A 1 321  ? -15.050 16.897  18.586  1.00 54.71 321  A 1 
ATOM 2599  C CA    . VAL A 1 321  ? -16.454 17.121  18.199  1.00 53.48 321  A 1 
ATOM 2600  C C     . VAL A 1 321  ? -16.553 17.975  16.941  1.00 54.47 321  A 1 
ATOM 2601  O O     . VAL A 1 321  ? -17.419 17.735  16.099  1.00 50.08 321  A 1 
ATOM 2602  C CB    . VAL A 1 321  ? -17.264 17.761  19.345  1.00 47.88 321  A 1 
ATOM 2603  C CG1   . VAL A 1 321  ? -18.710 18.054  18.957  1.00 43.31 321  A 1 
ATOM 2604  C CG2   . VAL A 1 321  ? -17.317 16.833  20.557  1.00 42.02 321  A 1 
ATOM 2605  N N     . GLY A 1 322  ? -15.646 18.925  16.762  1.00 52.73 322  A 1 
ATOM 2606  C CA    . GLY A 1 322  ? -15.631 19.770  15.577  1.00 51.97 322  A 1 
ATOM 2607  C C     . GLY A 1 322  ? -15.522 18.989  14.271  1.00 54.67 322  A 1 
ATOM 2608  O O     . GLY A 1 322  ? -16.039 19.418  13.247  1.00 50.93 322  A 1 
ATOM 2609  N N     . HIS A 1 323  ? -14.914 17.815  14.306  1.00 58.27 323  A 1 
ATOM 2610  C CA    . HIS A 1 323  ? -14.622 17.011  13.119  1.00 58.44 323  A 1 
ATOM 2611  C C     . HIS A 1 323  ? -15.805 16.165  12.637  1.00 61.84 323  A 1 
ATOM 2612  O O     . HIS A 1 323  ? -15.647 15.369  11.721  1.00 57.08 323  A 1 
ATOM 2613  C CB    . HIS A 1 323  ? -13.377 16.144  13.360  1.00 51.96 323  A 1 
ATOM 2614  C CG    . HIS A 1 323  ? -12.133 16.914  13.688  1.00 47.08 323  A 1 
ATOM 2615  N ND1   . HIS A 1 323  ? -11.986 17.884  14.642  1.00 42.74 323  A 1 
ATOM 2616  C CD2   . HIS A 1 323  ? -10.886 16.747  13.118  1.00 40.95 323  A 1 
ATOM 2617  C CE1   . HIS A 1 323  ? -10.710 18.302  14.645  1.00 36.65 323  A 1 
ATOM 2618  N NE2   . HIS A 1 323  ? -10.012 17.623  13.747  1.00 38.05 323  A 1 
ATOM 2619  N N     . GLN A 1 324  ? -16.986 16.338  13.182  1.00 65.45 324  A 1 
ATOM 2620  C CA    . GLN A 1 324  ? -18.174 15.572  12.813  1.00 66.26 324  A 1 
ATOM 2621  C C     . GLN A 1 324  ? -18.507 15.617  11.321  1.00 70.99 324  A 1 
ATOM 2622  O O     . GLN A 1 324  ? -19.115 14.681  10.816  1.00 65.99 324  A 1 
ATOM 2623  C CB    . GLN A 1 324  ? -19.383 16.075  13.609  1.00 57.94 324  A 1 
ATOM 2624  C CG    . GLN A 1 324  ? -19.409 15.433  14.986  1.00 51.70 324  A 1 
ATOM 2625  C CD    . GLN A 1 324  ? -20.510 15.980  15.874  1.00 48.09 324  A 1 
ATOM 2626  O OE1   . GLN A 1 324  ? -21.486 16.586  15.468  1.00 45.30 324  A 1 
ATOM 2627  N NE2   . GLN A 1 324  ? -20.390 15.763  17.160  1.00 42.42 324  A 1 
ATOM 2628  N N     . GLN A 1 325  ? -18.100 16.664  10.617  1.00 71.91 325  A 1 
ATOM 2629  C CA    . GLN A 1 325  ? -18.372 16.777  9.185   1.00 73.57 325  A 1 
ATOM 2630  C C     . GLN A 1 325  ? -17.564 15.791  8.328   1.00 77.80 325  A 1 
ATOM 2631  O O     . GLN A 1 325  ? -17.947 15.504  7.195   1.00 73.49 325  A 1 
ATOM 2632  C CB    . GLN A 1 325  ? -18.112 18.213  8.728   1.00 65.78 325  A 1 
ATOM 2633  C CG    . GLN A 1 325  ? -19.124 19.171  9.369   1.00 57.28 325  A 1 
ATOM 2634  C CD    . GLN A 1 325  ? -19.036 20.581  8.802   1.00 51.06 325  A 1 
ATOM 2635  O OE1   . GLN A 1 325  ? -18.093 20.973  8.138   1.00 46.47 325  A 1 
ATOM 2636  N NE2   . GLN A 1 325  ? -20.039 21.399  9.054   1.00 43.68 325  A 1 
ATOM 2637  N N     . VAL A 1 326  ? -16.464 15.261  8.857   1.00 79.05 326  A 1 
ATOM 2638  C CA    . VAL A 1 326  ? -15.633 14.305  8.122   1.00 80.53 326  A 1 
ATOM 2639  C C     . VAL A 1 326  ? -16.131 12.890  8.401   1.00 83.16 326  A 1 
ATOM 2640  O O     . VAL A 1 326  ? -16.118 12.452  9.556   1.00 80.78 326  A 1 
ATOM 2641  C CB    . VAL A 1 326  ? -14.146 14.454  8.445   1.00 76.33 326  A 1 
ATOM 2642  C CG1   . VAL A 1 326  ? -13.305 13.534  7.553   1.00 67.88 326  A 1 
ATOM 2643  C CG2   . VAL A 1 326  ? -13.675 15.893  8.191   1.00 68.80 326  A 1 
ATOM 2644  N N     . PRO A 1 327  ? -16.549 12.132  7.373   1.00 82.94 327  A 1 
ATOM 2645  C CA    . PRO A 1 327  ? -17.004 10.762  7.552   1.00 83.38 327  A 1 
ATOM 2646  C C     . PRO A 1 327  ? -15.823 9.821   7.826   1.00 84.39 327  A 1 
ATOM 2647  O O     . PRO A 1 327  ? -15.254 9.244   6.908   1.00 80.65 327  A 1 
ATOM 2648  C CB    . PRO A 1 327  ? -17.781 10.441  6.269   1.00 80.57 327  A 1 
ATOM 2649  C CG    . PRO A 1 327  ? -17.076 11.284  5.214   1.00 79.64 327  A 1 
ATOM 2650  C CD    . PRO A 1 327  ? -16.666 12.532  5.983   1.00 83.03 327  A 1 
ATOM 2651  N N     . GLU A 1 328  ? -15.468 9.678   9.083   1.00 83.82 328  A 1 
ATOM 2652  C CA    . GLU A 1 328  ? -14.463 8.708   9.522   1.00 83.45 328  A 1 
ATOM 2653  C C     . GLU A 1 328  ? -14.797 8.158   10.913  1.00 84.50 328  A 1 
ATOM 2654  O O     . GLU A 1 328  ? -15.614 8.731   11.654  1.00 81.26 328  A 1 
ATOM 2655  C CB    . GLU A 1 328  ? -13.042 9.304   9.451   1.00 79.05 328  A 1 
ATOM 2656  C CG    . GLU A 1 328  ? -12.616 10.167  10.645  1.00 69.34 328  A 1 
ATOM 2657  C CD    . GLU A 1 328  ? -11.164 10.651  10.552  1.00 66.21 328  A 1 
ATOM 2658  O OE1   . GLU A 1 328  ? -10.565 10.895  11.615  1.00 58.45 328  A 1 
ATOM 2659  O OE2   . GLU A 1 328  ? -10.635 10.769  9.436   1.00 58.71 328  A 1 
ATOM 2660  N N     . ILE A 1 329  ? -14.175 7.049   11.285  1.00 82.74 329  A 1 
ATOM 2661  C CA    . ILE A 1 329  ? -14.218 6.526   12.650  1.00 83.41 329  A 1 
ATOM 2662  C C     . ILE A 1 329  ? -12.855 6.794   13.279  1.00 84.10 329  A 1 
ATOM 2663  O O     . ILE A 1 329  ? -11.849 6.206   12.889  1.00 80.79 329  A 1 
ATOM 2664  C CB    . ILE A 1 329  ? -14.593 5.032   12.695  1.00 81.41 329  A 1 
ATOM 2665  C CG1   . ILE A 1 329  ? -15.890 4.753   11.902  1.00 76.44 329  A 1 
ATOM 2666  C CG2   . ILE A 1 329  ? -14.753 4.604   14.160  1.00 74.39 329  A 1 
ATOM 2667  C CD1   . ILE A 1 329  ? -16.261 3.268   11.825  1.00 70.98 329  A 1 
ATOM 2668  N N     . ASN A 1 330  ? -12.820 7.668   14.266  1.00 84.26 330  A 1 
ATOM 2669  C CA    . ASN A 1 330  ? -11.608 7.908   15.034  1.00 83.14 330  A 1 
ATOM 2670  C C     . ASN A 1 330  ? -11.400 6.825   16.111  1.00 84.21 330  A 1 
ATOM 2671  O O     . ASN A 1 330  ? -12.304 6.034   16.422  1.00 80.72 330  A 1 
ATOM 2672  C CB    . ASN A 1 330  ? -11.602 9.363   15.556  1.00 78.94 330  A 1 
ATOM 2673  C CG    . ASN A 1 330  ? -12.611 9.640   16.657  1.00 72.54 330  A 1 
ATOM 2674  O OD1   . ASN A 1 330  ? -13.284 8.781   17.159  1.00 60.92 330  A 1 
ATOM 2675  N ND2   . ASN A 1 330  ? -12.692 10.888  17.103  1.00 67.39 330  A 1 
ATOM 2676  N N     . LYS A 1 331  ? -10.223 6.803   16.746  1.00 81.00 331  A 1 
ATOM 2677  C CA    . LYS A 1 331  ? -9.929  5.847   17.817  1.00 80.92 331  A 1 
ATOM 2678  C C     . LYS A 1 331  ? -10.935 5.911   18.976  1.00 82.90 331  A 1 
ATOM 2679  O O     . LYS A 1 331  ? -11.234 4.895   19.589  1.00 80.51 331  A 1 
ATOM 2680  C CB    . LYS A 1 331  ? -8.479  6.019   18.322  1.00 77.69 331  A 1 
ATOM 2681  C CG    . LYS A 1 331  ? -8.281  7.238   19.246  1.00 68.95 331  A 1 
ATOM 2682  C CD    . LYS A 1 331  ? -6.849  7.342   19.782  1.00 63.50 331  A 1 
ATOM 2683  C CE    . LYS A 1 331  ? -6.779  8.474   20.815  1.00 54.58 331  A 1 
ATOM 2684  N NZ    . LYS A 1 331  ? -5.448  8.604   21.435  1.00 47.10 331  A 1 
ATOM 2685  N N     . HIS A 1 332  ? -11.466 7.093   19.261  1.00 81.31 332  A 1 
ATOM 2686  C CA    . HIS A 1 332  ? -12.442 7.304   20.311  1.00 81.62 332  A 1 
ATOM 2687  C C     . HIS A 1 332  ? -13.800 6.692   19.958  1.00 84.08 332  A 1 
ATOM 2688  O O     . HIS A 1 332  ? -14.465 6.158   20.832  1.00 81.82 332  A 1 
ATOM 2689  C CB    . HIS A 1 332  ? -12.578 8.799   20.618  1.00 77.82 332  A 1 
ATOM 2690  C CG    . HIS A 1 332  ? -11.287 9.412   21.096  1.00 71.19 332  A 1 
ATOM 2691  N ND1   . HIS A 1 332  ? -10.685 9.170   22.313  1.00 62.65 332  A 1 
ATOM 2692  C CD2   . HIS A 1 332  ? -10.468 10.275  20.406  1.00 61.99 332  A 1 
ATOM 2693  C CE1   . HIS A 1 332  ? -9.546  9.890   22.358  1.00 57.18 332  A 1 
ATOM 2694  N NE2   . HIS A 1 332  ? -9.373  10.563  21.212  1.00 58.50 332  A 1 
ATOM 2695  N N     . GLY A 1 333  ? -14.163 6.694   18.694  1.00 83.65 333  A 1 
ATOM 2696  C CA    . GLY A 1 333  ? -15.359 6.027   18.199  1.00 84.94 333  A 1 
ATOM 2697  C C     . GLY A 1 333  ? -15.345 4.520   18.452  1.00 86.73 333  A 1 
ATOM 2698  O O     . GLY A 1 333  ? -16.295 3.983   19.020  1.00 85.31 333  A 1 
ATOM 2699  N N     . TYR A 1 334  ? -14.238 3.852   18.135  1.00 87.45 334  A 1 
ATOM 2700  C CA    . TYR A 1 334  ? -14.084 2.422   18.429  1.00 88.75 334  A 1 
ATOM 2701  C C     . TYR A 1 334  ? -14.157 2.136   19.929  1.00 89.56 334  A 1 
ATOM 2702  O O     . TYR A 1 334  ? -14.906 1.256   20.362  1.00 88.21 334  A 1 
ATOM 2703  C CB    . TYR A 1 334  ? -12.746 1.915   17.870  1.00 88.83 334  A 1 
ATOM 2704  C CG    . TYR A 1 334  ? -12.677 1.907   16.362  1.00 89.94 334  A 1 
ATOM 2705  C CD1   . TYR A 1 334  ? -13.407 0.957   15.621  1.00 86.19 334  A 1 
ATOM 2706  C CD2   . TYR A 1 334  ? -11.871 2.839   15.679  1.00 86.38 334  A 1 
ATOM 2707  C CE1   . TYR A 1 334  ? -13.343 0.940   14.222  1.00 85.52 334  A 1 
ATOM 2708  C CE2   . TYR A 1 334  ? -11.797 2.827   14.279  1.00 85.21 334  A 1 
ATOM 2709  C CZ    . TYR A 1 334  ? -12.539 1.876   13.556  1.00 87.94 334  A 1 
ATOM 2710  O OH    . TYR A 1 334  ? -12.466 1.860   12.180  1.00 86.23 334  A 1 
ATOM 2711  N N     . ARG A 1 335  ? -13.461 2.912   20.744  1.00 86.64 335  A 1 
ATOM 2712  C CA    . ARG A 1 335  ? -13.489 2.771   22.206  1.00 85.91 335  A 1 
ATOM 2713  C C     . ARG A 1 335  ? -14.873 3.034   22.788  1.00 86.72 335  A 1 
ATOM 2714  O O     . ARG A 1 335  ? -15.306 2.304   23.670  1.00 84.97 335  A 1 
ATOM 2715  C CB    . ARG A 1 335  ? -12.457 3.706   22.836  1.00 83.80 335  A 1 
ATOM 2716  C CG    . ARG A 1 335  ? -11.030 3.219   22.579  1.00 78.13 335  A 1 
ATOM 2717  C CD    . ARG A 1 335  ? -10.054 4.264   23.112  1.00 74.87 335  A 1 
ATOM 2718  N NE    . ARG A 1 335  ? -8.664  3.800   23.042  1.00 68.09 335  A 1 
ATOM 2719  C CZ    . ARG A 1 335  ? -7.642  4.402   23.602  1.00 62.96 335  A 1 
ATOM 2720  N NH1   . ARG A 1 335  ? -7.759  5.567   24.180  1.00 57.69 335  A 1 
ATOM 2721  N NH2   . ARG A 1 335  ? -6.471  3.828   23.608  1.00 55.07 335  A 1 
ATOM 2722  N N     . ALA A 1 336  ? -15.575 4.029   22.279  1.00 87.31 336  A 1 
ATOM 2723  C CA    . ALA A 1 336  ? -16.938 4.306   22.695  1.00 87.53 336  A 1 
ATOM 2724  C C     . ALA A 1 336  ? -17.862 3.119   22.394  1.00 88.68 336  A 1 
ATOM 2725  O O     . ALA A 1 336  ? -18.652 2.736   23.252  1.00 87.38 336  A 1 
ATOM 2726  C CB    . ALA A 1 336  ? -17.424 5.593   22.017  1.00 85.94 336  A 1 
ATOM 2727  N N     . ALA A 1 337  ? -17.716 2.477   21.241  1.00 89.12 337  A 1 
ATOM 2728  C CA    . ALA A 1 337  ? -18.477 1.271   20.919  1.00 89.80 337  A 1 
ATOM 2729  C C     . ALA A 1 337  ? -18.157 0.106   21.878  1.00 90.45 337  A 1 
ATOM 2730  O O     . ALA A 1 337  ? -19.073 -0.563  22.353  1.00 88.96 337  A 1 
ATOM 2731  C CB    . ALA A 1 337  ? -18.229 0.896   19.461  1.00 89.74 337  A 1 
ATOM 2732  N N     . VAL A 1 338  ? -16.893 -0.090  22.234  1.00 89.51 338  A 1 
ATOM 2733  C CA    . VAL A 1 338  ? -16.507 -1.089  23.250  1.00 89.48 338  A 1 
ATOM 2734  C C     . VAL A 1 338  ? -17.119 -0.749  24.608  1.00 89.56 338  A 1 
ATOM 2735  O O     . VAL A 1 338  ? -17.707 -1.620  25.248  1.00 88.23 338  A 1 
ATOM 2736  C CB    . VAL A 1 338  ? -14.976 -1.220  23.361  1.00 88.89 338  A 1 
ATOM 2737  C CG1   . VAL A 1 338  ? -14.586 -2.249  24.428  1.00 82.74 338  A 1 
ATOM 2738  C CG2   . VAL A 1 338  ? -14.340 -1.695  22.058  1.00 83.01 338  A 1 
ATOM 2739  N N     . LYS A 1 339  ? -17.079 0.507   25.029  1.00 88.95 339  A 1 
ATOM 2740  C CA    . LYS A 1 339  ? -17.698 0.963   26.276  1.00 87.84 339  A 1 
ATOM 2741  C C     . LYS A 1 339  ? -19.208 0.704   26.290  1.00 87.91 339  A 1 
ATOM 2742  O O     . LYS A 1 339  ? -19.723 0.219   27.291  1.00 86.20 339  A 1 
ATOM 2743  C CB    . LYS A 1 339  ? -17.426 2.456   26.509  1.00 86.31 339  A 1 
ATOM 2744  C CG    . LYS A 1 339  ? -15.968 2.732   26.892  1.00 83.12 339  A 1 
ATOM 2745  C CD    . LYS A 1 339  ? -15.746 4.236   27.040  1.00 80.99 339  A 1 
ATOM 2746  C CE    . LYS A 1 339  ? -14.305 4.503   27.438  1.00 75.34 339  A 1 
ATOM 2747  N NZ    . LYS A 1 339  ? -14.061 5.942   27.703  1.00 70.03 339  A 1 
ATOM 2748  N N     . ILE A 1 340  ? -19.902 0.968   25.191  1.00 88.80 340  A 1 
ATOM 2749  C CA    . ILE A 1 340  ? -21.330 0.683   25.057  1.00 89.08 340  A 1 
ATOM 2750  C C     . ILE A 1 340  ? -21.607 -0.814  25.263  1.00 89.25 340  A 1 
ATOM 2751  O O     . ILE A 1 340  ? -22.561 -1.158  25.955  1.00 87.72 340  A 1 
ATOM 2752  C CB    . ILE A 1 340  ? -21.875 1.180   23.700  1.00 88.91 340  A 1 
ATOM 2753  C CG1   . ILE A 1 340  ? -21.888 2.727   23.657  1.00 85.26 340  A 1 
ATOM 2754  C CG2   . ILE A 1 340  ? -23.301 0.667   23.436  1.00 84.44 340  A 1 
ATOM 2755  C CD1   . ILE A 1 340  ? -21.997 3.288   22.237  1.00 77.74 340  A 1 
ATOM 2756  N N     . ILE A 1 341  ? -20.764 -1.711  24.728  1.00 88.57 341  A 1 
ATOM 2757  C CA    . ILE A 1 341  ? -20.923 -3.158  24.925  1.00 88.37 341  A 1 
ATOM 2758  C C     . ILE A 1 341  ? -20.786 -3.537  26.403  1.00 88.25 341  A 1 
ATOM 2759  O O     . ILE A 1 341  ? -21.599 -4.304  26.913  1.00 86.56 341  A 1 
ATOM 2760  C CB    . ILE A 1 341  ? -19.929 -3.925  24.046  1.00 88.32 341  A 1 
ATOM 2761  C CG1   . ILE A 1 341  ? -20.314 -3.764  22.552  1.00 85.57 341  A 1 
ATOM 2762  C CG2   . ILE A 1 341  ? -19.895 -5.421  24.399  1.00 84.31 341  A 1 
ATOM 2763  C CD1   . ILE A 1 341  ? -19.153 -4.070  21.601  1.00 76.25 341  A 1 
ATOM 2764  N N     . VAL A 1 342  ? -19.808 -2.976  27.109  1.00 88.21 342  A 1 
ATOM 2765  C CA    . VAL A 1 342  ? -19.629 -3.212  28.553  1.00 86.72 342  A 1 
ATOM 2766  C C     . VAL A 1 342  ? -20.818 -2.667  29.355  1.00 86.36 342  A 1 
ATOM 2767  O O     . VAL A 1 342  ? -21.313 -3.335  30.259  1.00 84.50 342  A 1 
ATOM 2768  C CB    . VAL A 1 342  ? -18.308 -2.600  29.057  1.00 85.73 342  A 1 
ATOM 2769  C CG1   . VAL A 1 342  ? -18.118 -2.815  30.559  1.00 79.19 342  A 1 
ATOM 2770  C CG2   . VAL A 1 342  ? -17.103 -3.236  28.359  1.00 79.82 342  A 1 
ATOM 2771  N N     . ILE A 1 343  ? -21.320 -1.495  28.982  1.00 87.26 343  A 1 
ATOM 2772  C CA    . ILE A 1 343  ? -22.510 -0.893  29.598  1.00 86.29 343  A 1 
ATOM 2773  C C     . ILE A 1 343  ? -23.741 -1.774  29.383  1.00 86.03 343  A 1 
ATOM 2774  O O     . ILE A 1 343  ? -24.476 -2.040  30.331  1.00 84.34 343  A 1 
ATOM 2775  C CB    . ILE A 1 343  ? -22.716 0.536   29.057  1.00 85.67 343  A 1 
ATOM 2776  C CG1   . ILE A 1 343  ? -21.630 1.461   29.636  1.00 81.59 343  A 1 
ATOM 2777  C CG2   . ILE A 1 343  ? -24.106 1.092   29.398  1.00 80.39 343  A 1 
ATOM 2778  C CD1   . ILE A 1 343  ? -21.471 2.778   28.869  1.00 73.50 343  A 1 
ATOM 2779  N N     . ILE A 1 344  ? -23.943 -2.281  28.168  1.00 86.55 344  A 1 
ATOM 2780  C CA    . ILE A 1 344  ? -25.020 -3.223  27.847  1.00 85.82 344  A 1 
ATOM 2781  C C     . ILE A 1 344  ? -24.922 -4.468  28.735  1.00 85.44 344  A 1 
ATOM 2782  O O     . ILE A 1 344  ? -25.935 -4.910  29.268  1.00 83.34 344  A 1 
ATOM 2783  C CB    . ILE A 1 344  ? -24.973 -3.582  26.343  1.00 85.60 344  A 1 
ATOM 2784  C CG1   . ILE A 1 344  ? -25.505 -2.402  25.495  1.00 81.22 344  A 1 
ATOM 2785  C CG2   . ILE A 1 344  ? -25.792 -4.843  26.035  1.00 79.63 344  A 1 
ATOM 2786  C CD1   . ILE A 1 344  ? -25.161 -2.520  24.001  1.00 75.11 344  A 1 
ATOM 2787  N N     . ASP A 1 345  ? -23.717 -5.015  28.935  1.00 86.17 345  A 1 
ATOM 2788  C CA    . ASP A 1 345  ? -23.524 -6.176  29.803  1.00 84.46 345  A 1 
ATOM 2789  C C     . ASP A 1 345  ? -23.866 -5.865  31.262  1.00 84.23 345  A 1 
ATOM 2790  O O     . ASP A 1 345  ? -24.570 -6.638  31.914  1.00 82.36 345  A 1 
ATOM 2791  C CB    . ASP A 1 345  ? -22.090 -6.711  29.656  1.00 83.11 345  A 1 
ATOM 2792  C CG    . ASP A 1 345  ? -21.960 -8.088  30.300  1.00 77.97 345  A 1 
ATOM 2793  O OD1   . ASP A 1 345  ? -22.711 -9.007  29.899  1.00 71.85 345  A 1 
ATOM 2794  O OD2   . ASP A 1 345  ? -21.129 -8.259  31.224  1.00 71.20 345  A 1 
ATOM 2795  N N     . ASN A 1 346  ? -23.459 -4.714  31.759  1.00 84.19 346  A 1 
ATOM 2796  C CA    . ASN A 1 346  ? -23.802 -4.264  33.109  1.00 83.04 346  A 1 
ATOM 2797  C C     . ASN A 1 346  ? -25.305 -4.058  33.301  1.00 82.67 346  A 1 
ATOM 2798  O O     . ASN A 1 346  ? -25.861 -4.466  34.328  1.00 80.15 346  A 1 
ATOM 2799  C CB    . ASN A 1 346  ? -23.019 -2.972  33.410  1.00 81.81 346  A 1 
ATOM 2800  C CG    . ASN A 1 346  ? -21.561 -3.234  33.690  1.00 78.68 346  A 1 
ATOM 2801  O OD1   . ASN A 1 346  ? -21.151 -4.342  33.987  1.00 72.00 346  A 1 
ATOM 2802  N ND2   . ASN A 1 346  ? -20.736 -2.201  33.682  1.00 72.78 346  A 1 
ATOM 2803  N N     . MET A 1 347  ? -25.973 -3.494  32.309  1.00 83.77 347  A 1 
ATOM 2804  C CA    . MET A 1 347  ? -27.424 -3.319  32.328  1.00 82.35 347  A 1 
ATOM 2805  C C     . MET A 1 347  ? -28.153 -4.664  32.360  1.00 81.84 347  A 1 
ATOM 2806  O O     . MET A 1 347  ? -29.059 -4.845  33.172  1.00 80.00 347  A 1 
ATOM 2807  C CB    . MET A 1 347  ? -27.874 -2.501  31.118  1.00 81.87 347  A 1 
ATOM 2808  C CG    . MET A 1 347  ? -27.478 -1.032  31.211  1.00 76.70 347  A 1 
ATOM 2809  S SD    . MET A 1 347  ? -27.989 -0.036  29.779  1.00 73.07 347  A 1 
ATOM 2810  C CE    . MET A 1 347  ? -29.784 -0.116  29.974  1.00 63.58 347  A 1 
ATOM 2811  N N     . GLU A 1 348  ? -27.742 -5.616  31.523  1.00 83.21 348  A 1 
ATOM 2812  C CA    . GLU A 1 348  ? -28.358 -6.942  31.497  1.00 81.64 348  A 1 
ATOM 2813  C C     . GLU A 1 348  ? -28.105 -7.738  32.779  1.00 81.39 348  A 1 
ATOM 2814  O O     . GLU A 1 348  ? -29.027 -8.375  33.285  1.00 78.35 348  A 1 
ATOM 2815  C CB    . GLU A 1 348  ? -27.899 -7.750  30.278  1.00 79.81 348  A 1 
ATOM 2816  C CG    . GLU A 1 348  ? -28.586 -7.269  28.995  1.00 75.45 348  A 1 
ATOM 2817  C CD    . GLU A 1 348  ? -28.464 -8.273  27.833  1.00 71.83 348  A 1 
ATOM 2818  O OE1   . GLU A 1 348  ? -29.097 -8.021  26.788  1.00 64.30 348  A 1 
ATOM 2819  O OE2   . GLU A 1 348  ? -27.777 -9.302  27.960  1.00 65.54 348  A 1 
ATOM 2820  N N     . ARG A 1 349  ? -26.928 -7.648  33.380  1.00 82.01 349  A 1 
ATOM 2821  C CA    . ARG A 1 349  ? -26.642 -8.265  34.685  1.00 80.68 349  A 1 
ATOM 2822  C C     . ARG A 1 349  ? -27.552 -7.715  35.769  1.00 80.31 349  A 1 
ATOM 2823  O O     . ARG A 1 349  ? -28.147 -8.479  36.527  1.00 77.65 349  A 1 
ATOM 2824  C CB    . ARG A 1 349  ? -25.174 -8.044  35.087  1.00 78.95 349  A 1 
ATOM 2825  C CG    . ARG A 1 349  ? -24.226 -8.948  34.305  1.00 72.98 349  A 1 
ATOM 2826  C CD    . ARG A 1 349  ? -22.773 -8.654  34.706  1.00 70.46 349  A 1 
ATOM 2827  N NE    . ARG A 1 349  ? -21.834 -9.303  33.784  1.00 63.97 349  A 1 
ATOM 2828  C CZ    . ARG A 1 349  ? -20.625 -9.753  34.052  1.00 59.42 349  A 1 
ATOM 2829  N NH1   . ARG A 1 349  ? -20.106 -9.706  35.240  1.00 54.51 349  A 1 
ATOM 2830  N NH2   . ARG A 1 349  ? -19.913 -10.251 33.083  1.00 52.87 349  A 1 
ATOM 2831  N N     . LYS A 1 350  ? -27.712 -6.401  35.830  1.00 81.48 350  A 1 
ATOM 2832  C CA    . LYS A 1 350  ? -28.596 -5.777  36.812  1.00 80.87 350  A 1 
ATOM 2833  C C     . LYS A 1 350  ? -30.057 -6.150  36.569  1.00 80.71 350  A 1 
ATOM 2834  O O     . LYS A 1 350  ? -30.767 -6.461  37.526  1.00 76.79 350  A 1 
ATOM 2835  C CB    . LYS A 1 350  ? -28.372 -4.255  36.805  1.00 78.73 350  A 1 
ATOM 2836  C CG    . LYS A 1 350  ? -29.153 -3.579  37.944  1.00 73.03 350  A 1 
ATOM 2837  C CD    . LYS A 1 350  ? -28.780 -2.101  38.041  1.00 69.34 350  A 1 
ATOM 2838  C CE    . LYS A 1 350  ? -29.580 -1.395  39.136  1.00 61.45 350  A 1 
ATOM 2839  N NZ    . LYS A 1 350  ? -29.224 0.039   39.246  1.00 54.48 350  A 1 
ATOM 2840  N N     . ALA A 1 351  ? -30.505 -6.172  35.339  1.00 80.39 351  A 1 
ATOM 2841  C CA    . ALA A 1 351  ? -31.860 -6.587  34.981  1.00 78.66 351  A 1 
ATOM 2842  C C     . ALA A 1 351  ? -32.120 -8.052  35.347  1.00 78.09 351  A 1 
ATOM 2843  O O     . ALA A 1 351  ? -33.174 -8.354  35.919  1.00 74.35 351  A 1 
ATOM 2844  C CB    . ALA A 1 351  ? -32.071 -6.334  33.485  1.00 75.74 351  A 1 
ATOM 2845  N N     . ALA A 1 352  ? -31.170 -8.945  35.121  1.00 79.26 352  A 1 
ATOM 2846  C CA    . ALA A 1 352  ? -31.275 -10.358 35.487  1.00 76.86 352  A 1 
ATOM 2847  C C     . ALA A 1 352  ? -31.409 -10.546 37.008  1.00 76.52 352  A 1 
ATOM 2848  O O     . ALA A 1 352  ? -32.258 -11.302 37.458  1.00 72.91 352  A 1 
ATOM 2849  C CB    . ALA A 1 352  ? -30.060 -11.097 34.931  1.00 73.55 352  A 1 
ATOM 2850  N N     . ILE A 1 353  ? -30.632 -9.808  37.789  1.00 79.22 353  A 1 
ATOM 2851  C CA    . ILE A 1 353  ? -30.728 -9.845  39.259  1.00 77.57 353  A 1 
ATOM 2852  C C     . ILE A 1 353  ? -32.112 -9.371  39.731  1.00 76.82 353  A 1 
ATOM 2853  O O     . ILE A 1 353  ? -32.684 -9.966  40.644  1.00 71.43 353  A 1 
ATOM 2854  C CB    . ILE A 1 353  ? -29.593 -9.004  39.894  1.00 75.16 353  A 1 
ATOM 2855  C CG1   . ILE A 1 353  ? -28.217 -9.652  39.608  1.00 70.13 353  A 1 
ATOM 2856  C CG2   . ILE A 1 353  ? -29.776 -8.860  41.416  1.00 67.56 353  A 1 
ATOM 2857  C CD1   . ILE A 1 353  ? -27.021 -8.709  39.851  1.00 62.36 353  A 1 
ATOM 2858  N N     . GLN A 1 354  ? -32.670 -8.332  39.113  1.00 75.16 354  A 1 
ATOM 2859  C CA    . GLN A 1 354  ? -33.963 -7.766  39.509  1.00 73.48 354  A 1 
ATOM 2860  C C     . GLN A 1 354  ? -35.161 -8.608  39.040  1.00 73.28 354  A 1 
ATOM 2861  O O     . GLN A 1 354  ? -36.128 -8.768  39.782  1.00 67.08 354  A 1 
ATOM 2862  C CB    . GLN A 1 354  ? -34.081 -6.335  38.971  1.00 70.34 354  A 1 
ATOM 2863  C CG    . GLN A 1 354  ? -33.194 -5.356  39.749  1.00 64.71 354  A 1 
ATOM 2864  C CD    . GLN A 1 354  ? -33.308 -3.919  39.230  1.00 60.05 354  A 1 
ATOM 2865  O OE1   . GLN A 1 354  ? -33.747 -3.628  38.132  1.00 55.77 354  A 1 
ATOM 2866  N NE2   . GLN A 1 354  ? -32.918 -2.942  40.016  1.00 53.58 354  A 1 
ATOM 2867  N N     . SER A 1 355  ? -35.099 -9.133  37.818  1.00 73.02 355  A 1 
ATOM 2868  C CA    . SER A 1 355  ? -36.229 -9.827  37.200  1.00 69.77 355  A 1 
ATOM 2869  C C     . SER A 1 355  ? -36.255 -11.336 37.457  1.00 68.94 355  A 1 
ATOM 2870  O O     . SER A 1 355  ? -37.232 -11.989 37.098  1.00 61.57 355  A 1 
ATOM 2871  C CB    . SER A 1 355  ? -36.261 -9.542  35.697  1.00 63.97 355  A 1 
ATOM 2872  O OG    . SER A 1 355  ? -35.111 -10.075 35.072  1.00 56.55 355  A 1 
ATOM 2873  N N     . ARG A 1 356  ? -35.224 -11.892 38.058  1.00 62.82 356  A 1 
ATOM 2874  C CA    . ARG A 1 356  ? -34.967 -13.339 38.155  1.00 61.67 356  A 1 
ATOM 2875  C C     . ARG A 1 356  ? -34.956 -14.064 36.802  1.00 63.49 356  A 1 
ATOM 2876  O O     . ARG A 1 356  ? -35.050 -15.285 36.763  1.00 58.37 356  A 1 
ATOM 2877  C CB    . ARG A 1 356  ? -35.927 -14.035 39.133  1.00 56.47 356  A 1 
ATOM 2878  C CG    . ARG A 1 356  ? -35.869 -13.513 40.571  1.00 51.66 356  A 1 
ATOM 2879  C CD    . ARG A 1 356  ? -36.792 -14.387 41.423  1.00 47.67 356  A 1 
ATOM 2880  N NE    . ARG A 1 356  ? -36.744 -14.017 42.845  1.00 42.24 356  A 1 
ATOM 2881  C CZ    . ARG A 1 356  ? -37.384 -14.636 43.832  1.00 36.49 356  A 1 
ATOM 2882  N NH1   . ARG A 1 356  ? -38.149 -15.661 43.594  1.00 34.58 356  A 1 
ATOM 2883  N NH2   . ARG A 1 356  ? -37.245 -14.226 45.059  1.00 32.97 356  A 1 
ATOM 2884  N N     . GLN A 1 357  ? -34.827 -13.342 35.684  1.00 62.32 357  A 1 
ATOM 2885  C CA    . GLN A 1 357  ? -34.607 -13.968 34.386  1.00 61.86 357  A 1 
ATOM 2886  C C     . GLN A 1 357  ? -33.199 -14.573 34.326  1.00 64.40 357  A 1 
ATOM 2887  O O     . GLN A 1 357  ? -32.263 -14.056 34.938  1.00 59.39 357  A 1 
ATOM 2888  C CB    . GLN A 1 357  ? -34.831 -12.969 33.245  1.00 55.89 357  A 1 
ATOM 2889  C CG    . GLN A 1 357  ? -36.326 -12.725 33.020  1.00 50.61 357  A 1 
ATOM 2890  C CD    . GLN A 1 357  ? -36.606 -11.775 31.849  1.00 46.15 357  A 1 
ATOM 2891  O OE1   . GLN A 1 357  ? -35.754 -11.088 31.334  1.00 43.18 357  A 1 
ATOM 2892  N NE2   . GLN A 1 357  ? -37.835 -11.704 31.398  1.00 40.27 357  A 1 
ATOM 2893  N N     . SER A 1 358  ? -33.071 -15.665 33.583  1.00 67.38 358  A 1 
ATOM 2894  C CA    . SER A 1 358  ? -31.774 -16.287 33.382  1.00 67.22 358  A 1 
ATOM 2895  C C     . SER A 1 358  ? -30.853 -15.345 32.605  1.00 69.96 358  A 1 
ATOM 2896  O O     . SER A 1 358  ? -31.142 -14.959 31.475  1.00 63.91 358  A 1 
ATOM 2897  C CB    . SER A 1 358  ? -31.936 -17.621 32.644  1.00 60.11 358  A 1 
ATOM 2898  O OG    . SER A 1 358  ? -30.660 -18.154 32.335  1.00 52.50 358  A 1 
ATOM 2899  N N     . TYR A 1 359  ? -29.734 -15.006 33.205  1.00 70.15 359  A 1 
ATOM 2900  C CA    . TYR A 1 359  ? -28.689 -14.223 32.535  1.00 70.83 359  A 1 
ATOM 2901  C C     . TYR A 1 359  ? -28.157 -14.936 31.283  1.00 72.70 359  A 1 
ATOM 2902  O O     . TYR A 1 359  ? -27.890 -14.287 30.279  1.00 69.85 359  A 1 
ATOM 2903  C CB    . TYR A 1 359  ? -27.568 -13.938 33.541  1.00 67.17 359  A 1 
ATOM 2904  C CG    . TYR A 1 359  ? -26.418 -13.136 32.968  1.00 65.51 359  A 1 
ATOM 2905  C CD1   . TYR A 1 359  ? -25.141 -13.712 32.848  1.00 61.98 359  A 1 
ATOM 2906  C CD2   . TYR A 1 359  ? -26.626 -11.812 32.537  1.00 60.64 359  A 1 
ATOM 2907  C CE1   . TYR A 1 359  ? -24.077 -12.981 32.309  1.00 57.58 359  A 1 
ATOM 2908  C CE2   . TYR A 1 359  ? -25.568 -11.071 31.987  1.00 58.53 359  A 1 
ATOM 2909  C CZ    . TYR A 1 359  ? -24.300 -11.658 31.871  1.00 59.11 359  A 1 
ATOM 2910  O OH    . TYR A 1 359  ? -23.263 -10.946 31.319  1.00 55.51 359  A 1 
ATOM 2911  N N     . ASP A 1 360  ? -28.110 -16.257 31.299  1.00 71.50 360  A 1 
ATOM 2912  C CA    . ASP A 1 360  ? -27.678 -17.045 30.142  1.00 71.28 360  A 1 
ATOM 2913  C C     . ASP A 1 360  ? -28.649 -16.923 28.958  1.00 72.72 360  A 1 
ATOM 2914  O O     . ASP A 1 360  ? -28.217 -16.829 27.808  1.00 69.54 360  A 1 
ATOM 2915  C CB    . ASP A 1 360  ? -27.524 -18.523 30.543  1.00 67.54 360  A 1 
ATOM 2916  C CG    . ASP A 1 360  ? -26.394 -18.769 31.543  1.00 62.57 360  A 1 
ATOM 2917  O OD1   . ASP A 1 360  ? -25.383 -18.026 31.487  1.00 56.90 360  A 1 
ATOM 2918  O OD2   . ASP A 1 360  ? -26.543 -19.712 32.350  1.00 56.94 360  A 1 
ATOM 2919  N N     . GLU A 1 361  ? -29.950 -16.861 29.196  1.00 74.13 361  A 1 
ATOM 2920  C CA    . GLU A 1 361  ? -30.932 -16.579 28.148  1.00 72.87 361  A 1 
ATOM 2921  C C     . GLU A 1 361  ? -30.788 -15.144 27.621  1.00 74.04 361  A 1 
ATOM 2922  O O     . GLU A 1 361  ? -30.855 -14.923 26.412  1.00 69.69 361  A 1 
ATOM 2923  C CB    . GLU A 1 361  ? -32.366 -16.790 28.642  1.00 68.14 361  A 1 
ATOM 2924  C CG    . GLU A 1 361  ? -32.738 -18.275 28.727  1.00 61.29 361  A 1 
ATOM 2925  C CD    . GLU A 1 361  ? -34.218 -18.483 29.055  1.00 56.03 361  A 1 
ATOM 2926  O OE1   . GLU A 1 361  ? -34.733 -19.576 28.715  1.00 50.60 361  A 1 
ATOM 2927  O OE2   . GLU A 1 361  ? -34.845 -17.569 29.637  1.00 50.68 361  A 1 
ATOM 2928  N N     . ALA A 1 362  ? -30.550 -14.178 28.506  1.00 72.93 362  A 1 
ATOM 2929  C CA    . ALA A 1 362  ? -30.319 -12.800 28.108  1.00 72.02 362  A 1 
ATOM 2930  C C     . ALA A 1 362  ? -29.063 -12.657 27.241  1.00 74.92 362  A 1 
ATOM 2931  O O     . ALA A 1 362  ? -29.074 -11.906 26.272  1.00 72.43 362  A 1 
ATOM 2932  C CB    . ALA A 1 362  ? -30.252 -11.916 29.358  1.00 67.51 362  A 1 
ATOM 2933  N N     . LEU A 1 363  ? -28.003 -13.412 27.525  1.00 72.91 363  A 1 
ATOM 2934  C CA    . LEU A 1 363  ? -26.805 -13.459 26.693  1.00 72.37 363  A 1 
ATOM 2935  C C     . LEU A 1 363  ? -27.078 -14.073 25.318  1.00 75.17 363  A 1 
ATOM 2936  O O     . LEU A 1 363  ? -26.645 -13.532 24.308  1.00 73.39 363  A 1 
ATOM 2937  C CB    . LEU A 1 363  ? -25.705 -14.258 27.420  1.00 68.90 363  A 1 
ATOM 2938  C CG    . LEU A 1 363  ? -25.055 -13.520 28.602  1.00 66.89 363  A 1 
ATOM 2939  C CD1   . LEU A 1 363  ? -24.171 -14.498 29.373  1.00 63.37 363  A 1 
ATOM 2940  C CD2   . LEU A 1 363  ? -24.182 -12.358 28.132  1.00 63.53 363  A 1 
ATOM 2941  N N     . ARG A 1 364  ? -27.830 -15.152 25.265  1.00 76.89 364  A 1 
ATOM 2942  C CA    . ARG A 1 364  ? -28.138 -15.868 24.022  1.00 75.51 364  A 1 
ATOM 2943  C C     . ARG A 1 364  ? -28.952 -15.022 23.049  1.00 76.44 364  A 1 
ATOM 2944  O O     . ARG A 1 364  ? -28.657 -15.018 21.856  1.00 71.62 364  A 1 
ATOM 2945  C CB    . ARG A 1 364  ? -28.845 -17.179 24.368  1.00 71.02 364  A 1 
ATOM 2946  C CG    . ARG A 1 364  ? -29.092 -18.026 23.114  1.00 64.38 364  A 1 
ATOM 2947  C CD    . ARG A 1 364  ? -29.734 -19.350 23.494  1.00 61.63 364  A 1 
ATOM 2948  N NE    . ARG A 1 364  ? -29.994 -20.156 22.303  1.00 55.79 364  A 1 
ATOM 2949  C CZ    . ARG A 1 364  ? -30.450 -21.401 22.286  1.00 50.00 364  A 1 
ATOM 2950  N NH1   . ARG A 1 364  ? -30.730 -22.042 23.395  1.00 46.90 364  A 1 
ATOM 2951  N NH2   . ARG A 1 364  ? -30.633 -22.005 21.154  1.00 44.22 364  A 1 
ATOM 2952  N N     . TYR A 1 365  ? -29.947 -14.309 23.545  1.00 79.56 365  A 1 
ATOM 2953  C CA    . TYR A 1 365  ? -30.812 -13.456 22.721  1.00 78.10 365  A 1 
ATOM 2954  C C     . TYR A 1 365  ? -30.342 -11.992 22.648  1.00 79.25 365  A 1 
ATOM 2955  O O     . TYR A 1 365  ? -30.953 -11.175 21.962  1.00 74.20 365  A 1 
ATOM 2956  C CB    . TYR A 1 365  ? -32.258 -13.578 23.204  1.00 74.49 365  A 1 
ATOM 2957  C CG    . TYR A 1 365  ? -32.812 -14.984 23.114  1.00 71.63 365  A 1 
ATOM 2958  C CD1   . TYR A 1 365  ? -33.003 -15.592 21.859  1.00 67.08 365  A 1 
ATOM 2959  C CD2   . TYR A 1 365  ? -33.138 -15.698 24.277  1.00 65.51 365  A 1 
ATOM 2960  C CE1   . TYR A 1 365  ? -33.510 -16.903 21.764  1.00 61.00 365  A 1 
ATOM 2961  C CE2   . TYR A 1 365  ? -33.645 -17.009 24.199  1.00 60.67 365  A 1 
ATOM 2962  C CZ    . TYR A 1 365  ? -33.829 -17.607 22.941  1.00 59.88 365  A 1 
ATOM 2963  O OH    . TYR A 1 365  ? -34.320 -18.889 22.858  1.00 54.32 365  A 1 
ATOM 2964  N N     . GLY A 1 366  ? -29.267 -11.654 23.349  1.00 81.15 366  A 1 
ATOM 2965  C CA    . GLY A 1 366  ? -28.709 -10.315 23.469  1.00 82.36 366  A 1 
ATOM 2966  C C     . GLY A 1 366  ? -27.550 -10.025 22.521  1.00 85.01 366  A 1 
ATOM 2967  O O     . GLY A 1 366  ? -26.587 -9.375  22.926  1.00 81.62 366  A 1 
ATOM 2968  N N     . ALA A 1 367  ? -27.606 -10.519 21.290  1.00 87.36 367  A 1 
ATOM 2969  C CA    . ALA A 1 367  ? -26.562 -10.256 20.308  1.00 88.68 367  A 1 
ATOM 2970  C C     . ALA A 1 367  ? -26.493 -8.753  19.972  1.00 89.64 367  A 1 
ATOM 2971  O O     . ALA A 1 367  ? -27.508 -8.072  19.824  1.00 88.19 367  A 1 
ATOM 2972  C CB    . ALA A 1 367  ? -26.786 -11.120 19.068  1.00 87.50 367  A 1 
ATOM 2973  N N     . VAL A 1 368  ? -25.268 -8.256  19.830  1.00 91.30 368  A 1 
ATOM 2974  C CA    . VAL A 1 368  ? -24.970 -6.873  19.447  1.00 92.02 368  A 1 
ATOM 2975  C C     . VAL A 1 368  ? -24.519 -6.853  17.993  1.00 92.42 368  A 1 
ATOM 2976  O O     . VAL A 1 368  ? -23.569 -7.539  17.627  1.00 90.76 368  A 1 
ATOM 2977  C CB    . VAL A 1 368  ? -23.908 -6.236  20.362  1.00 91.07 368  A 1 
ATOM 2978  C CG1   . VAL A 1 368  ? -23.706 -4.756  20.015  1.00 85.09 368  A 1 
ATOM 2979  C CG2   . VAL A 1 368  ? -24.301 -6.324  21.843  1.00 85.30 368  A 1 
ATOM 2980  N N     . LEU A 1 369  ? -25.188 -6.070  17.172  1.00 93.12 369  A 1 
ATOM 2981  C CA    . LEU A 1 369  ? -24.847 -5.879  15.768  1.00 93.21 369  A 1 
ATOM 2982  C C     . LEU A 1 369  ? -24.204 -4.509  15.584  1.00 93.74 369  A 1 
ATOM 2983  O O     . LEU A 1 369  ? -24.822 -3.488  15.875  1.00 91.89 369  A 1 
ATOM 2984  C CB    . LEU A 1 369  ? -26.147 -6.048  14.952  1.00 91.42 369  A 1 
ATOM 2985  C CG    . LEU A 1 369  ? -25.930 -6.118  13.427  1.00 87.59 369  A 1 
ATOM 2986  C CD1   . LEU A 1 369  ? -25.263 -7.423  13.020  1.00 81.82 369  A 1 
ATOM 2987  C CD2   . LEU A 1 369  ? -27.289 -6.066  12.722  1.00 81.72 369  A 1 
ATOM 2988  N N     . ILE A 1 370  ? -22.976 -4.477  15.103  1.00 94.49 370  A 1 
ATOM 2989  C CA    . ILE A 1 370  ? -22.233 -3.238  14.872  1.00 94.62 370  A 1 
ATOM 2990  C C     . ILE A 1 370  ? -22.099 -3.014  13.372  1.00 94.71 370  A 1 
ATOM 2991  O O     . ILE A 1 370  ? -21.443 -3.795  12.685  1.00 93.05 370  A 1 
ATOM 2992  C CB    . ILE A 1 370  ? -20.861 -3.244  15.584  1.00 93.93 370  A 1 
ATOM 2993  C CG1   . ILE A 1 370  ? -21.012 -3.603  17.080  1.00 90.25 370  A 1 
ATOM 2994  C CG2   . ILE A 1 370  ? -20.187 -1.874  15.411  1.00 90.50 370  A 1 
ATOM 2995  C CD1   . ILE A 1 370  ? -19.706 -3.583  17.880  1.00 85.87 370  A 1 
ATOM 2996  N N     . PHE A 1 371  ? -22.702 -1.947  12.863  1.00 94.82 371  A 1 
ATOM 2997  C CA    . PHE A 1 371  ? -22.604 -1.565  11.462  1.00 94.78 371  A 1 
ATOM 2998  C C     . PHE A 1 371  ? -21.364 -0.711  11.205  1.00 94.37 371  A 1 
ATOM 2999  O O     . PHE A 1 371  ? -21.255 0.427   11.666  1.00 92.20 371  A 1 
ATOM 3000  C CB    . PHE A 1 371  ? -23.882 -0.854  11.010  1.00 94.33 371  A 1 
ATOM 3001  C CG    . PHE A 1 371  ? -25.038 -1.793  10.775  1.00 94.26 371  A 1 
ATOM 3002  C CD1   . PHE A 1 371  ? -25.136 -2.500  9.567   1.00 90.67 371  A 1 
ATOM 3003  C CD2   . PHE A 1 371  ? -26.028 -1.961  11.757  1.00 90.57 371  A 1 
ATOM 3004  C CE1   . PHE A 1 371  ? -26.224 -3.365  9.337   1.00 89.88 371  A 1 
ATOM 3005  C CE2   . PHE A 1 371  ? -27.116 -2.817  11.532  1.00 89.69 371  A 1 
ATOM 3006  C CZ    . PHE A 1 371  ? -27.210 -3.522  10.315  1.00 91.48 371  A 1 
ATOM 3007  N N     . LEU A 1 372  ? -20.448 -1.264  10.420  1.00 93.91 372  A 1 
ATOM 3008  C CA    . LEU A 1 372  ? -19.178 -0.678  10.033  1.00 93.67 372  A 1 
ATOM 3009  C C     . LEU A 1 372  ? -19.112 -0.546  8.500   1.00 93.17 372  A 1 
ATOM 3010  O O     . LEU A 1 372  ? -19.728 -1.338  7.785   1.00 90.36 372  A 1 
ATOM 3011  C CB    . LEU A 1 372  ? -18.045 -1.556  10.587  1.00 92.92 372  A 1 
ATOM 3012  C CG    . LEU A 1 372  ? -17.956 -1.562  12.128  1.00 92.21 372  A 1 
ATOM 3013  C CD1   . LEU A 1 372  ? -17.066 -2.694  12.607  1.00 86.68 372  A 1 
ATOM 3014  C CD2   . LEU A 1 372  ? -17.356 -0.251  12.652  1.00 86.39 372  A 1 
ATOM 3015  N N     . PRO A 1 373  ? -18.351 0.420   7.972   1.00 93.54 373  A 1 
ATOM 3016  C CA    . PRO A 1 373  ? -18.359 0.677   6.528   1.00 92.54 373  A 1 
ATOM 3017  C C     . PRO A 1 373  ? -17.538 -0.313  5.696   1.00 91.36 373  A 1 
ATOM 3018  O O     . PRO A 1 373  ? -17.762 -0.407  4.488   1.00 85.74 373  A 1 
ATOM 3019  C CB    . PRO A 1 373  ? -17.839 2.112   6.402   1.00 91.23 373  A 1 
ATOM 3020  C CG    . PRO A 1 373  ? -16.929 2.274   7.616   1.00 89.82 373  A 1 
ATOM 3021  C CD    . PRO A 1 373  ? -17.653 1.459   8.686   1.00 92.09 373  A 1 
ATOM 3022  N N     . GLY A 1 374  ? -16.591 -1.043  6.279   1.00 90.59 374  A 1 
ATOM 3023  C CA    . GLY A 1 374  ? -15.752 -1.960  5.513   1.00 90.25 374  A 1 
ATOM 3024  C C     . GLY A 1 374  ? -14.927 -2.930  6.350   1.00 90.72 374  A 1 
ATOM 3025  O O     . GLY A 1 374  ? -14.955 -2.891  7.577   1.00 89.09 374  A 1 
ATOM 3026  N N     . ILE A 1 375  ? -14.186 -3.795  5.672   1.00 89.09 375  A 1 
ATOM 3027  C CA    . ILE A 1 375  ? -13.407 -4.877  6.290   1.00 88.46 375  A 1 
ATOM 3028  C C     . ILE A 1 375  ? -12.329 -4.325  7.229   1.00 89.09 375  A 1 
ATOM 3029  O O     . ILE A 1 375  ? -12.172 -4.814  8.335   1.00 87.66 375  A 1 
ATOM 3030  C CB    . ILE A 1 375  ? -12.787 -5.783  5.200   1.00 86.38 375  A 1 
ATOM 3031  C CG1   . ILE A 1 375  ? -13.901 -6.414  4.323   1.00 77.85 375  A 1 
ATOM 3032  C CG2   . ILE A 1 375  ? -11.916 -6.878  5.830   1.00 75.23 375  A 1 
ATOM 3033  C CD1   . ILE A 1 375  ? -13.375 -7.136  3.073   1.00 70.86 375  A 1 
ATOM 3034  N N     . TYR A 1 376  ? -11.639 -3.266  6.826   1.00 87.40 376  A 1 
ATOM 3035  C CA    . TYR A 1 376  ? -10.590 -2.664  7.655   1.00 86.98 376  A 1 
ATOM 3036  C C     . TYR A 1 376  ? -11.140 -2.125  8.980   1.00 88.09 376  A 1 
ATOM 3037  O O     . TYR A 1 376  ? -10.538 -2.304  10.042  1.00 87.44 376  A 1 
ATOM 3038  C CB    . TYR A 1 376  ? -9.913  -1.548  6.858   1.00 84.71 376  A 1 
ATOM 3039  C CG    . TYR A 1 376  ? -8.843  -0.831  7.647   1.00 79.82 376  A 1 
ATOM 3040  C CD1   . TYR A 1 376  ? -9.103  0.415   8.251   1.00 74.01 376  A 1 
ATOM 3041  C CD2   . TYR A 1 376  ? -7.594  -1.444  7.837   1.00 71.42 376  A 1 
ATOM 3042  C CE1   . TYR A 1 376  ? -8.136  1.041   9.041   1.00 67.30 376  A 1 
ATOM 3043  C CE2   . TYR A 1 376  ? -6.611  -0.824  8.632   1.00 66.47 376  A 1 
ATOM 3044  C CZ    . TYR A 1 376  ? -6.892  0.421   9.232   1.00 67.73 376  A 1 
ATOM 3045  O OH    . TYR A 1 376  ? -5.937  1.024   10.023  1.00 62.20 376  A 1 
ATOM 3046  N N     . GLU A 1 377  ? -12.305 -1.504  8.936   1.00 89.93 377  A 1 
ATOM 3047  C CA    . GLU A 1 377  ? -12.971 -1.006  10.126  1.00 90.78 377  A 1 
ATOM 3048  C C     . GLU A 1 377  ? -13.497 -2.165  10.992  1.00 91.98 377  A 1 
ATOM 3049  O O     . GLU A 1 377  ? -13.431 -2.081  12.218  1.00 90.93 377  A 1 
ATOM 3050  C CB    . GLU A 1 377  ? -14.096 -0.039  9.723   1.00 90.71 377  A 1 
ATOM 3051  C CG    . GLU A 1 377  ? -13.614 1.238   8.992   1.00 88.58 377  A 1 
ATOM 3052  C CD    . GLU A 1 377  ? -13.384 1.082   7.471   1.00 86.14 377  A 1 
ATOM 3053  O OE1   . GLU A 1 377  ? -13.077 2.084   6.797   1.00 78.32 377  A 1 
ATOM 3054  O OE2   . GLU A 1 377  ? -13.564 -0.010  6.899   1.00 79.52 377  A 1 
ATOM 3055  N N     . ILE A 1 378  ? -13.928 -3.259  10.390  1.00 91.01 378  A 1 
ATOM 3056  C CA    . ILE A 1 378  ? -14.292 -4.491  11.103  1.00 91.44 378  A 1 
ATOM 3057  C C     . ILE A 1 378  ? -13.087 -5.062  11.851  1.00 91.59 378  A 1 
ATOM 3058  O O     . ILE A 1 378  ? -13.206 -5.358  13.040  1.00 90.57 378  A 1 
ATOM 3059  C CB    . ILE A 1 378  ? -14.906 -5.536  10.132  1.00 91.25 378  A 1 
ATOM 3060  C CG1   . ILE A 1 378  ? -16.322 -5.088  9.720   1.00 88.05 378  A 1 
ATOM 3061  C CG2   . ILE A 1 378  ? -14.959 -6.941  10.760  1.00 87.75 378  A 1 
ATOM 3062  C CD1   . ILE A 1 378  ? -16.928 -5.899  8.570   1.00 83.82 378  A 1 
ATOM 3063  N N     . ASP A 1 379  ? -11.937 -5.175  11.193  1.00 89.79 379  A 1 
ATOM 3064  C CA    . ASP A 1 379  ? -10.731 -5.695  11.834  1.00 88.77 379  A 1 
ATOM 3065  C C     . ASP A 1 379  ? -10.233 -4.779  12.946  1.00 89.45 379  A 1 
ATOM 3066  O O     . ASP A 1 379  ? -9.931  -5.249  14.037  1.00 88.38 379  A 1 
ATOM 3067  C CB    . ASP A 1 379  ? -9.630  -5.935  10.789  1.00 86.85 379  A 1 
ATOM 3068  C CG    . ASP A 1 379  ? -9.897  -7.185  9.943   1.00 79.54 379  A 1 
ATOM 3069  O OD1   . ASP A 1 379  ? -10.435 -8.173  10.511  1.00 73.11 379  A 1 
ATOM 3070  O OD2   . ASP A 1 379  ? -9.532  -7.156  8.752   1.00 73.03 379  A 1 
ATOM 3071  N N     . THR A 1 380  ? -10.265 -3.476  12.733  1.00 90.09 380  A 1 
ATOM 3072  C CA    . THR A 1 380  ? -9.901  -2.500  13.767  1.00 89.96 380  A 1 
ATOM 3073  C C     . THR A 1 380  ? -10.829 -2.593  14.979  1.00 90.51 380  A 1 
ATOM 3074  O O     . THR A 1 380  ? -10.378 -2.535  16.126  1.00 89.62 380  A 1 
ATOM 3075  C CB    . THR A 1 380  ? -9.929  -1.070  13.218  1.00 88.89 380  A 1 
ATOM 3076  O OG1   . THR A 1 380  ? -9.147  -0.950  12.050  1.00 77.08 380  A 1 
ATOM 3077  C CG2   . THR A 1 380  ? -9.365  -0.059  14.211  1.00 74.36 380  A 1 
ATOM 3078  N N     . MET A 1 381  ? -12.118 -2.772  14.752  1.00 92.58 381  A 1 
ATOM 3079  C CA    . MET A 1 381  ? -13.078 -2.960  15.835  1.00 92.78 381  A 1 
ATOM 3080  C C     . MET A 1 381  ? -12.854 -4.297  16.562  1.00 92.85 381  A 1 
ATOM 3081  O O     . MET A 1 381  ? -12.915 -4.339  17.790  1.00 92.00 381  A 1 
ATOM 3082  C CB    . MET A 1 381  ? -14.501 -2.846  15.273  1.00 92.94 381  A 1 
ATOM 3083  C CG    . MET A 1 381  ? -15.557 -2.820  16.384  1.00 90.69 381  A 1 
ATOM 3084  S SD    . MET A 1 381  ? -15.516 -1.333  17.420  1.00 87.60 381  A 1 
ATOM 3085  C CE    . MET A 1 381  ? -16.431 -1.952  18.828  1.00 79.78 381  A 1 
ATOM 3086  N N     . ALA A 1 382  ? -12.551 -5.363  15.834  1.00 91.82 382  A 1 
ATOM 3087  C CA    . ALA A 1 382  ? -12.232 -6.666  16.405  1.00 91.00 382  A 1 
ATOM 3088  C C     . ALA A 1 382  ? -10.969 -6.631  17.264  1.00 90.71 382  A 1 
ATOM 3089  O O     . ALA A 1 382  ? -10.952 -7.205  18.343  1.00 89.17 382  A 1 
ATOM 3090  C CB    . ALA A 1 382  ? -12.114 -7.693  15.272  1.00 90.20 382  A 1 
ATOM 3091  N N     . GLU A 1 383  ? -9.939  -5.906  16.843  1.00 89.98 383  A 1 
ATOM 3092  C CA    . GLU A 1 383  ? -8.722  -5.683  17.626  1.00 88.34 383  A 1 
ATOM 3093  C C     . GLU A 1 383  ? -9.027  -4.941  18.937  1.00 88.32 383  A 1 
ATOM 3094  O O     . GLU A 1 383  ? -8.576  -5.364  19.996  1.00 86.59 383  A 1 
ATOM 3095  C CB    . GLU A 1 383  ? -7.703  -4.887  16.805  1.00 86.52 383  A 1 
ATOM 3096  C CG    . GLU A 1 383  ? -7.007  -5.722  15.727  1.00 75.89 383  A 1 
ATOM 3097  C CD    . GLU A 1 383  ? -6.073  -4.895  14.825  1.00 68.52 383  A 1 
ATOM 3098  O OE1   . GLU A 1 383  ? -5.515  -5.494  13.868  1.00 61.15 383  A 1 
ATOM 3099  O OE2   . GLU A 1 383  ? -5.906  -3.682  15.076  1.00 61.30 383  A 1 
ATOM 3100  N N     . ASN A 1 384  ? -9.839  -3.894  18.882  1.00 89.78 384  A 1 
ATOM 3101  C CA    . ASN A 1 384  ? -10.240 -3.164  20.085  1.00 89.04 384  A 1 
ATOM 3102  C C     . ASN A 1 384  ? -11.051 -4.041  21.055  1.00 88.73 384  A 1 
ATOM 3103  O O     . ASN A 1 384  ? -10.824 -3.994  22.269  1.00 86.12 384  A 1 
ATOM 3104  C CB    . ASN A 1 384  ? -11.034 -1.902  19.699  1.00 88.48 384  A 1 
ATOM 3105  C CG    . ASN A 1 384  ? -10.136 -0.753  19.276  1.00 87.17 384  A 1 
ATOM 3106  O OD1   . ASN A 1 384  ? -9.620  -0.008  20.087  1.00 76.04 384  A 1 
ATOM 3107  N ND2   . ASN A 1 384  ? -9.948  -0.555  17.994  1.00 75.33 384  A 1 
ATOM 3108  N N     . LEU A 1 385  ? -11.953 -4.873  20.542  1.00 90.40 385  A 1 
ATOM 3109  C CA    . LEU A 1 385  ? -12.712 -5.829  21.354  1.00 90.09 385  A 1 
ATOM 3110  C C     . LEU A 1 385  ? -11.805 -6.906  21.950  1.00 89.49 385  A 1 
ATOM 3111  O O     . LEU A 1 385  ? -11.941 -7.240  23.123  1.00 87.17 385  A 1 
ATOM 3112  C CB    . LEU A 1 385  ? -13.811 -6.469  20.496  1.00 89.93 385  A 1 
ATOM 3113  C CG    . LEU A 1 385  ? -14.997 -5.540  20.203  1.00 87.34 385  A 1 
ATOM 3114  C CD1   . LEU A 1 385  ? -15.887 -6.162  19.130  1.00 83.52 385  A 1 
ATOM 3115  C CD2   . LEU A 1 385  ? -15.848 -5.310  21.443  1.00 83.74 385  A 1 
ATOM 3116  N N     . THR A 1 386  ? -10.856 -7.415  21.183  1.00 89.38 386  A 1 
ATOM 3117  C CA    . THR A 1 386  ? -9.895  -8.427  21.649  1.00 87.80 386  A 1 
ATOM 3118  C C     . THR A 1 386  ? -9.010  -7.867  22.756  1.00 86.96 386  A 1 
ATOM 3119  O O     . THR A 1 386  ? -8.815  -8.524  23.774  1.00 84.05 386  A 1 
ATOM 3120  C CB    . THR A 1 386  ? -9.043  -8.954  20.489  1.00 86.65 386  A 1 
ATOM 3121  O OG1   . THR A 1 386  ? -9.871  -9.397  19.440  1.00 73.63 386  A 1 
ATOM 3122  C CG2   . THR A 1 386  ? -8.191  -10.150 20.901  1.00 71.47 386  A 1 
ATOM 3123  N N     . CYS A 1 387  ? -8.563  -6.636  22.623  1.00 86.69 387  A 1 
ATOM 3124  C CA    . CYS A 1 387  ? -7.812  -5.927  23.662  1.00 84.11 387  A 1 
ATOM 3125  C C     . CYS A 1 387  ? -8.615  -5.812  24.974  1.00 83.30 387  A 1 
ATOM 3126  O O     . CYS A 1 387  ? -8.072  -6.034  26.054  1.00 79.38 387  A 1 
ATOM 3127  C CB    . CYS A 1 387  ? -7.422  -4.552  23.110  1.00 81.23 387  A 1 
ATOM 3128  S SG    . CYS A 1 387  ? -6.370  -3.664  24.293  1.00 68.54 387  A 1 
ATOM 3129  N N     . MET A 1 388  ? -9.909  -5.517  24.887  1.00 83.35 388  A 1 
ATOM 3130  C CA    . MET A 1 388  ? -10.787 -5.500  26.053  1.00 81.48 388  A 1 
ATOM 3131  C C     . MET A 1 388  ? -10.875 -6.878  26.715  1.00 81.90 388  A 1 
ATOM 3132  O O     . MET A 1 388  ? -10.754 -6.977  27.935  1.00 79.86 388  A 1 
ATOM 3133  C CB    . MET A 1 388  ? -12.184 -5.010  25.639  1.00 79.37 388  A 1 
ATOM 3134  C CG    . MET A 1 388  ? -13.181 -4.972  26.795  1.00 73.48 388  A 1 
ATOM 3135  S SD    . MET A 1 388  ? -14.923 -4.898  26.286  1.00 68.73 388  A 1 
ATOM 3136  C CE    . MET A 1 388  ? -15.146 -6.551  25.607  1.00 60.24 388  A 1 
ATOM 3137  N N     . LEU A 1 389  ? -11.045 -7.949  25.942  1.00 83.44 389  A 1 
ATOM 3138  C CA    . LEU A 1 389  ? -11.151 -9.322  26.450  1.00 81.85 389  A 1 
ATOM 3139  C C     . LEU A 1 389  ? -9.878  -9.793  27.144  1.00 81.57 389  A 1 
ATOM 3140  O O     . LEU A 1 389  ? -9.944  -10.501 28.146  1.00 77.74 389  A 1 
ATOM 3141  C CB    . LEU A 1 389  ? -11.487 -10.275 25.292  1.00 80.78 389  A 1 
ATOM 3142  C CG    . LEU A 1 389  ? -12.888 -10.092 24.692  1.00 76.89 389  A 1 
ATOM 3143  C CD1   . LEU A 1 389  ? -13.030 -10.965 23.443  1.00 70.95 389  A 1 
ATOM 3144  C CD2   . LEU A 1 389  ? -13.984 -10.476 25.686  1.00 72.29 389  A 1 
ATOM 3145  N N     . GLU A 1 390  ? -8.722  -9.387  26.660  1.00 80.58 390  A 1 
ATOM 3146  C CA    . GLU A 1 390  ? -7.448  -9.710  27.297  1.00 78.04 390  A 1 
ATOM 3147  C C     . GLU A 1 390  ? -7.234  -8.943  28.600  1.00 77.49 390  A 1 
ATOM 3148  O O     . GLU A 1 390  ? -6.598  -9.451  29.528  1.00 72.91 390  A 1 
ATOM 3149  C CB    . GLU A 1 390  ? -6.312  -9.384  26.340  1.00 75.54 390  A 1 
ATOM 3150  C CG    . GLU A 1 390  ? -6.261  -10.369 25.172  1.00 67.92 390  A 1 
ATOM 3151  C CD    . GLU A 1 390  ? -5.151  -10.005 24.188  1.00 62.17 390  A 1 
ATOM 3152  O OE1   . GLU A 1 390  ? -4.717  -10.880 23.407  1.00 54.90 390  A 1 
ATOM 3153  O OE2   . GLU A 1 390  ? -4.654  -8.852  24.201  1.00 56.37 390  A 1 
ATOM 3154  N N     . ASN A 1 391  ? -7.762  -7.732  28.673  1.00 78.69 391  A 1 
ATOM 3155  C CA    . ASN A 1 391  ? -7.668  -6.914  29.876  1.00 75.70 391  A 1 
ATOM 3156  C C     . ASN A 1 391  ? -8.619  -7.382  30.978  1.00 75.62 391  A 1 
ATOM 3157  O O     . ASN A 1 391  ? -8.246  -7.324  32.154  1.00 70.07 391  A 1 
ATOM 3158  C CB    . ASN A 1 391  ? -7.914  -5.454  29.496  1.00 72.12 391  A 1 
ATOM 3159  C CG    . ASN A 1 391  ? -6.680  -4.798  28.888  1.00 65.96 391  A 1 
ATOM 3160  O OD1   . ASN A 1 391  ? -5.545  -5.161  29.146  1.00 59.11 391  A 1 
ATOM 3161  N ND2   . ASN A 1 391  ? -6.880  -3.739  28.131  1.00 59.52 391  A 1 
ATOM 3162  N N     . ASP A 1 392  ? -9.819  -7.839  30.618  1.00 76.70 392  A 1 
ATOM 3163  C CA    . ASP A 1 392  ? -10.791 -8.366  31.572  1.00 76.15 392  A 1 
ATOM 3164  C C     . ASP A 1 392  ? -11.341 -9.727  31.109  1.00 77.74 392  A 1 
ATOM 3165  O O     . ASP A 1 392  ? -12.317 -9.804  30.364  1.00 73.36 392  A 1 
ATOM 3166  C CB    . ASP A 1 392  ? -11.904 -7.349  31.833  1.00 71.43 392  A 1 
ATOM 3167  C CG    . ASP A 1 392  ? -12.818 -7.775  32.985  1.00 64.87 392  A 1 
ATOM 3168  O OD1   . ASP A 1 392  ? -12.668 -8.906  33.514  1.00 60.14 392  A 1 
ATOM 3169  O OD2   . ASP A 1 392  ? -13.685 -6.960  33.366  1.00 59.64 392  A 1 
ATOM 3170  N N     . PRO A 1 393  ? -10.744 -10.831 31.586  1.00 75.53 393  A 1 
ATOM 3171  C CA    . PRO A 1 393  ? -11.157 -12.178 31.207  1.00 74.21 393  A 1 
ATOM 3172  C C     . PRO A 1 393  ? -12.560 -12.564 31.711  1.00 75.21 393  A 1 
ATOM 3173  O O     . PRO A 1 393  ? -13.093 -13.595 31.301  1.00 70.47 393  A 1 
ATOM 3174  C CB    . PRO A 1 393  ? -10.067 -13.091 31.780  1.00 71.52 393  A 1 
ATOM 3175  C CG    . PRO A 1 393  ? -9.553  -12.322 32.998  1.00 69.44 393  A 1 
ATOM 3176  C CD    . PRO A 1 393  ? -9.631  -10.872 32.521  1.00 72.33 393  A 1 
ATOM 3177  N N     . ASN A 1 394  ? -13.177 -11.761 32.577  1.00 78.56 394  A 1 
ATOM 3178  C CA    . ASN A 1 394  ? -14.545 -12.010 33.048  1.00 77.95 394  A 1 
ATOM 3179  C C     . ASN A 1 394  ? -15.599 -11.661 31.990  1.00 78.95 394  A 1 
ATOM 3180  O O     . ASN A 1 394  ? -16.735 -12.139 32.079  1.00 75.31 394  A 1 
ATOM 3181  C CB    . ASN A 1 394  ? -14.797 -11.223 34.335  1.00 74.39 394  A 1 
ATOM 3182  C CG    . ASN A 1 394  ? -13.867 -11.633 35.463  1.00 67.62 394  A 1 
ATOM 3183  O OD1   . ASN A 1 394  ? -13.685 -12.795 35.755  1.00 60.20 394  A 1 
ATOM 3184  N ND2   . ASN A 1 394  ? -13.284 -10.670 36.133  1.00 59.54 394  A 1 
ATOM 3185  N N     . ILE A 1 395  ? -15.247 -10.850 31.005  1.00 79.22 395  A 1 
ATOM 3186  C CA    . ILE A 1 395  ? -16.135 -10.509 29.898  1.00 79.22 395  A 1 
ATOM 3187  C C     . ILE A 1 395  ? -16.060 -11.618 28.855  1.00 80.84 395  A 1 
ATOM 3188  O O     . ILE A 1 395  ? -15.070 -11.792 28.157  1.00 78.01 395  A 1 
ATOM 3189  C CB    . ILE A 1 395  ? -15.817 -9.121  29.315  1.00 75.80 395  A 1 
ATOM 3190  C CG1   . ILE A 1 395  ? -15.897 -8.038  30.415  1.00 69.74 395  A 1 
ATOM 3191  C CG2   . ILE A 1 395  ? -16.808 -8.800  28.179  1.00 66.77 395  A 1 
ATOM 3192  C CD1   . ILE A 1 395  ? -15.508 -6.627  29.945  1.00 62.44 395  A 1 
ATOM 3193  N N     . LYS A 1 396  ? -17.160 -12.372 28.727  1.00 83.18 396  A 1 
ATOM 3194  C CA    . LYS A 1 396  ? -17.267 -13.465 27.766  1.00 83.38 396  A 1 
ATOM 3195  C C     . LYS A 1 396  ? -18.020 -12.999 26.524  1.00 85.11 396  A 1 
ATOM 3196  O O     . LYS A 1 396  ? -19.238 -12.898 26.530  1.00 81.49 396  A 1 
ATOM 3197  C CB    . LYS A 1 396  ? -17.911 -14.682 28.424  1.00 79.52 396  A 1 
ATOM 3198  C CG    . LYS A 1 396  ? -17.020 -15.266 29.529  1.00 74.50 396  A 1 
ATOM 3199  C CD    . LYS A 1 396  ? -17.637 -16.566 30.052  1.00 67.77 396  A 1 
ATOM 3200  C CE    . LYS A 1 396  ? -16.755 -17.151 31.140  1.00 60.83 396  A 1 
ATOM 3201  N NZ    . LYS A 1 396  ? -17.300 -18.435 31.617  1.00 53.17 396  A 1 
ATOM 3202  N N     . VAL A 1 397  ? -17.286 -12.743 25.470  1.00 86.80 397  A 1 
ATOM 3203  C CA    . VAL A 1 397  ? -17.828 -12.252 24.201  1.00 87.39 397  A 1 
ATOM 3204  C C     . VAL A 1 397  ? -17.294 -13.087 23.044  1.00 88.36 397  A 1 
ATOM 3205  O O     . VAL A 1 397  ? -16.098 -13.355 22.966  1.00 86.09 397  A 1 
ATOM 3206  C CB    . VAL A 1 397  ? -17.507 -10.759 24.009  1.00 85.37 397  A 1 
ATOM 3207  C CG1   . VAL A 1 397  ? -18.030 -10.253 22.682  1.00 77.08 397  A 1 
ATOM 3208  C CG2   . VAL A 1 397  ? -18.144 -9.903  25.109  1.00 76.99 397  A 1 
ATOM 3209  N N     . SER A 1 398  ? -18.186 -13.479 22.138  1.00 89.36 398  A 1 
ATOM 3210  C CA    . SER A 1 398  ? -17.824 -14.091 20.858  1.00 89.36 398  A 1 
ATOM 3211  C C     . SER A 1 398  ? -17.887 -13.033 19.760  1.00 90.11 398  A 1 
ATOM 3212  O O     . SER A 1 398  ? -18.939 -12.441 19.530  1.00 88.09 398  A 1 
ATOM 3213  C CB    . SER A 1 398  ? -18.772 -15.256 20.557  1.00 87.39 398  A 1 
ATOM 3214  O OG    . SER A 1 398  ? -18.469 -15.822 19.314  1.00 72.65 398  A 1 
ATOM 3215  N N     . ILE A 1 399  ? -16.767 -12.774 19.099  1.00 90.14 399  A 1 
ATOM 3216  C CA    . ILE A 1 399  ? -16.660 -11.791 18.023  1.00 90.49 399  A 1 
ATOM 3217  C C     . ILE A 1 399  ? -16.816 -12.516 16.688  1.00 90.52 399  A 1 
ATOM 3218  O O     . ILE A 1 399  ? -16.080 -13.456 16.403  1.00 88.35 399  A 1 
ATOM 3219  C CB    . ILE A 1 399  ? -15.319 -11.029 18.088  1.00 89.51 399  A 1 
ATOM 3220  C CG1   . ILE A 1 399  ? -15.110 -10.363 19.467  1.00 84.65 399  A 1 
ATOM 3221  C CG2   . ILE A 1 399  ? -15.273 -9.962  16.978  1.00 83.75 399  A 1 
ATOM 3222  C CD1   . ILE A 1 399  ? -13.672 -9.865  19.680  1.00 78.16 399  A 1 
ATOM 3223  N N     . VAL A 1 400  ? -17.741 -12.063 15.864  1.00 91.64 400  A 1 
ATOM 3224  C CA    . VAL A 1 400  ? -18.005 -12.640 14.548  1.00 91.54 400  A 1 
ATOM 3225  C C     . VAL A 1 400  ? -17.907 -11.553 13.487  1.00 92.02 400  A 1 
ATOM 3226  O O     . VAL A 1 400  ? -18.515 -10.494 13.609  1.00 90.39 400  A 1 
ATOM 3227  C CB    . VAL A 1 400  ? -19.377 -13.335 14.499  1.00 90.05 400  A 1 
ATOM 3228  C CG1   . VAL A 1 400  ? -19.568 -14.050 13.163  1.00 83.85 400  A 1 
ATOM 3229  C CG2   . VAL A 1 400  ? -19.523 -14.379 15.609  1.00 83.43 400  A 1 
ATOM 3230  N N     . ARG A 1 401  ? -17.168 -11.815 12.415  1.00 90.96 401  A 1 
ATOM 3231  C CA    . ARG A 1 401  ? -17.054 -10.920 11.261  1.00 90.27 401  A 1 
ATOM 3232  C C     . ARG A 1 401  ? -18.100 -11.281 10.215  1.00 90.03 401  A 1 
ATOM 3233  O O     . ARG A 1 401  ? -18.219 -12.443 9.844   1.00 87.30 401  A 1 
ATOM 3234  C CB    . ARG A 1 401  ? -15.644 -10.991 10.675  1.00 88.79 401  A 1 
ATOM 3235  C CG    . ARG A 1 401  ? -14.536 -10.537 11.641  1.00 84.82 401  A 1 
ATOM 3236  C CD    . ARG A 1 401  ? -13.181 -10.664 10.949  1.00 82.51 401  A 1 
ATOM 3237  N NE    . ARG A 1 401  ? -12.061 -10.170 11.746  1.00 77.71 401  A 1 
ATOM 3238  C CZ    . ARG A 1 401  ? -11.292 -10.844 12.582  1.00 74.88 401  A 1 
ATOM 3239  N NH1   . ARG A 1 401  ? -11.517 -12.095 12.889  1.00 65.22 401  A 1 
ATOM 3240  N NH2   . ARG A 1 401  ? -10.266 -10.261 13.126  1.00 67.41 401  A 1 
ATOM 3241  N N     . CYS A 1 402  ? -18.832 -10.299 9.716   1.00 90.04 402  A 1 
ATOM 3242  C CA    . CYS A 1 402  ? -19.887 -10.486 8.723   1.00 90.15 402  A 1 
ATOM 3243  C C     . CYS A 1 402  ? -19.718 -9.495  7.563   1.00 90.28 402  A 1 
ATOM 3244  O O     . CYS A 1 402  ? -19.952 -8.298  7.700   1.00 87.94 402  A 1 
ATOM 3245  C CB    . CYS A 1 402  ? -21.239 -10.352 9.424   1.00 88.58 402  A 1 
ATOM 3246  S SG    . CYS A 1 402  ? -22.585 -10.736 8.269   1.00 83.47 402  A 1 
ATOM 3247  N N     . PHE A 1 403  ? -19.332 -10.004 6.398   1.00 89.36 403  A 1 
ATOM 3248  C CA    . PHE A 1 403  ? -19.181 -9.227  5.170   1.00 88.52 403  A 1 
ATOM 3249  C C     . PHE A 1 403  ? -19.371 -10.135 3.952   1.00 88.09 403  A 1 
ATOM 3250  O O     . PHE A 1 403  ? -19.484 -11.354 4.094   1.00 84.58 403  A 1 
ATOM 3251  C CB    . PHE A 1 403  ? -17.817 -8.518  5.165   1.00 86.84 403  A 1 
ATOM 3252  C CG    . PHE A 1 403  ? -16.614 -9.413  5.378   1.00 87.29 403  A 1 
ATOM 3253  C CD1   . PHE A 1 403  ? -16.188 -9.722  6.678   1.00 82.98 403  A 1 
ATOM 3254  C CD2   . PHE A 1 403  ? -15.920 -9.939  4.284   1.00 83.18 403  A 1 
ATOM 3255  C CE1   . PHE A 1 403  ? -15.071 -10.556 6.886   1.00 80.99 403  A 1 
ATOM 3256  C CE2   . PHE A 1 403  ? -14.805 -10.776 4.479   1.00 81.17 403  A 1 
ATOM 3257  C CZ    . PHE A 1 403  ? -14.381 -11.081 5.779   1.00 81.52 403  A 1 
ATOM 3258  N N     . SER A 1 404  ? -19.440 -9.581  2.754   1.00 87.73 404  A 1 
ATOM 3259  C CA    . SER A 1 404  ? -19.747 -10.344 1.530   1.00 86.59 404  A 1 
ATOM 3260  C C     . SER A 1 404  ? -18.755 -11.481 1.263   1.00 85.53 404  A 1 
ATOM 3261  O O     . SER A 1 404  ? -19.178 -12.562 0.882   1.00 82.18 404  A 1 
ATOM 3262  C CB    . SER A 1 404  ? -19.797 -9.409  0.321   1.00 85.26 404  A 1 
ATOM 3263  O OG    . SER A 1 404  ? -18.562 -8.755  0.138   1.00 75.90 404  A 1 
ATOM 3264  N N     . LEU A 1 405  ? -17.474 -11.273 1.497   1.00 84.95 405  A 1 
ATOM 3265  C CA    . LEU A 1 405  ? -16.409 -12.257 1.274   1.00 83.57 405  A 1 
ATOM 3266  C C     . LEU A 1 405  ? -16.019 -13.037 2.540   1.00 83.11 405  A 1 
ATOM 3267  O O     . LEU A 1 405  ? -14.884 -13.491 2.654   1.00 79.58 405  A 1 
ATOM 3268  C CB    . LEU A 1 405  ? -15.191 -11.556 0.634   1.00 81.85 405  A 1 
ATOM 3269  C CG    . LEU A 1 405  ? -15.469 -10.862 -0.704  1.00 78.32 405  A 1 
ATOM 3270  C CD1   . LEU A 1 405  ? -14.230 -10.078 -1.138  1.00 73.57 405  A 1 
ATOM 3271  C CD2   . LEU A 1 405  ? -15.817 -11.863 -1.808  1.00 74.63 405  A 1 
ATOM 3272  N N     . MET A 1 406  ? -16.929 -13.168 3.500   1.00 83.42 406  A 1 
ATOM 3273  C CA    . MET A 1 406  ? -16.648 -13.920 4.715   1.00 82.76 406  A 1 
ATOM 3274  C C     . MET A 1 406  ? -16.408 -15.402 4.411   1.00 82.75 406  A 1 
ATOM 3275  O O     . MET A 1 406  ? -16.969 -15.966 3.467   1.00 81.38 406  A 1 
ATOM 3276  C CB    . MET A 1 406  ? -17.750 -13.723 5.766   1.00 81.68 406  A 1 
ATOM 3277  C CG    . MET A 1 406  ? -19.112 -14.303 5.371   1.00 79.17 406  A 1 
ATOM 3278  S SD    . MET A 1 406  ? -20.424 -13.857 6.551   1.00 77.17 406  A 1 
ATOM 3279  C CE    . MET A 1 406  ? -21.880 -14.172 5.546   1.00 69.97 406  A 1 
ATOM 3280  N N     . THR A 1 407  ? -15.585 -16.031 5.247   1.00 83.01 407  A 1 
ATOM 3281  C CA    . THR A 1 407  ? -15.313 -17.465 5.149   1.00 81.82 407  A 1 
ATOM 3282  C C     . THR A 1 407  ? -16.571 -18.281 5.499   1.00 82.87 407  A 1 
ATOM 3283  O O     . THR A 1 407  ? -17.435 -17.797 6.242   1.00 81.23 407  A 1 
ATOM 3284  C CB    . THR A 1 407  ? -14.145 -17.877 6.057   1.00 79.32 407  A 1 
ATOM 3285  O OG1   . THR A 1 407  ? -14.449 -17.627 7.409   1.00 72.67 407  A 1 
ATOM 3286  C CG2   . THR A 1 407  ? -12.854 -17.129 5.724   1.00 71.39 407  A 1 
ATOM 3287  N N     . PRO A 1 408  ? -16.688 -19.528 5.033   1.00 81.61 408  A 1 
ATOM 3288  C CA    . PRO A 1 408  ? -17.787 -20.404 5.425   1.00 80.92 408  A 1 
ATOM 3289  C C     . PRO A 1 408  ? -17.890 -20.615 6.944   1.00 81.72 408  A 1 
ATOM 3290  O O     . PRO A 1 408  ? -18.991 -20.724 7.480   1.00 80.22 408  A 1 
ATOM 3291  C CB    . PRO A 1 408  ? -17.528 -21.726 4.703   1.00 79.53 408  A 1 
ATOM 3292  C CG    . PRO A 1 408  ? -16.689 -21.323 3.496   1.00 76.74 408  A 1 
ATOM 3293  C CD    . PRO A 1 408  ? -15.860 -20.163 4.033   1.00 79.59 408  A 1 
ATOM 3294  N N     . GLU A 1 409  ? -16.772 -20.627 7.645   1.00 81.58 409  A 1 
ATOM 3295  C CA    . GLU A 1 409  ? -16.716 -20.699 9.110   1.00 81.44 409  A 1 
ATOM 3296  C C     . GLU A 1 409  ? -17.385 -19.471 9.746   1.00 83.13 409  A 1 
ATOM 3297  O O     . GLU A 1 409  ? -18.311 -19.610 10.539  1.00 81.84 409  A 1 
ATOM 3298  C CB    . GLU A 1 409  ? -15.252 -20.829 9.572   1.00 79.46 409  A 1 
ATOM 3299  C CG    . GLU A 1 409  ? -14.638 -22.173 9.150   1.00 71.33 409  A 1 
ATOM 3300  C CD    . GLU A 1 409  ? -13.113 -22.288 9.392   1.00 64.71 409  A 1 
ATOM 3301  O OE1   . GLU A 1 409  ? -12.559 -23.373 9.125   1.00 58.35 409  A 1 
ATOM 3302  O OE2   . GLU A 1 409  ? -12.454 -21.299 9.769   1.00 58.21 409  A 1 
ATOM 3303  N N     . ASN A 1 410  ? -17.018 -18.273 9.304   1.00 84.45 410  A 1 
ATOM 3304  C CA    . ASN A 1 410  ? -17.646 -17.043 9.781   1.00 84.99 410  A 1 
ATOM 3305  C C     . ASN A 1 410  ? -19.144 -17.003 9.449   1.00 86.03 410  A 1 
ATOM 3306  O O     . ASN A 1 410  ? -19.937 -16.525 10.255  1.00 84.87 410  A 1 
ATOM 3307  C CB    . ASN A 1 410  ? -16.942 -15.822 9.166   1.00 83.66 410  A 1 
ATOM 3308  C CG    . ASN A 1 410  ? -15.574 -15.544 9.749   1.00 79.65 410  A 1 
ATOM 3309  O OD1   . ASN A 1 410  ? -15.162 -16.031 10.780  1.00 71.43 410  A 1 
ATOM 3310  N ND2   . ASN A 1 410  ? -14.817 -14.678 9.101   1.00 71.87 410  A 1 
ATOM 3311  N N     . GLN A 1 411  ? -19.547 -17.512 8.293   1.00 84.76 411  A 1 
ATOM 3312  C CA    . GLN A 1 411  ? -20.958 -17.600 7.930   1.00 83.82 411  A 1 
ATOM 3313  C C     . GLN A 1 411  ? -21.723 -18.493 8.913   1.00 84.55 411  A 1 
ATOM 3314  O O     . GLN A 1 411  ? -22.797 -18.104 9.383   1.00 83.53 411  A 1 
ATOM 3315  C CB    . GLN A 1 411  ? -21.094 -18.080 6.482   1.00 82.06 411  A 1 
ATOM 3316  C CG    . GLN A 1 411  ? -22.554 -18.061 5.996   1.00 75.22 411  A 1 
ATOM 3317  C CD    . GLN A 1 411  ? -22.693 -18.441 4.522   1.00 72.68 411  A 1 
ATOM 3318  O OE1   . GLN A 1 411  ? -21.738 -18.659 3.803   1.00 67.21 411  A 1 
ATOM 3319  N NE2   . GLN A 1 411  ? -23.903 -18.541 4.008   1.00 63.96 411  A 1 
ATOM 3320  N N     . ARG A 1 412  ? -21.184 -19.652 9.280   1.00 83.62 412  A 1 
ATOM 3321  C CA    . ARG A 1 412  ? -21.768 -20.526 10.308  1.00 82.72 412  A 1 
ATOM 3322  C C     . ARG A 1 412  ? -21.848 -19.821 11.651  1.00 83.96 412  A 1 
ATOM 3323  O O     . ARG A 1 412  ? -22.895 -19.874 12.289  1.00 82.32 412  A 1 
ATOM 3324  C CB    . ARG A 1 412  ? -20.959 -21.824 10.431  1.00 80.63 412  A 1 
ATOM 3325  C CG    . ARG A 1 412  ? -21.175 -22.744 9.221   1.00 71.55 412  A 1 
ATOM 3326  C CD    . ARG A 1 412  ? -20.296 -23.987 9.332   1.00 68.81 412  A 1 
ATOM 3327  N NE    . ARG A 1 412  ? -20.469 -24.840 8.156   1.00 61.65 412  A 1 
ATOM 3328  C CZ    . ARG A 1 412  ? -19.794 -25.945 7.860   1.00 55.09 412  A 1 
ATOM 3329  N NH1   . ARG A 1 412  ? -18.880 -26.474 8.644   1.00 51.56 412  A 1 
ATOM 3330  N NH2   . ARG A 1 412  ? -20.026 -26.549 6.747   1.00 48.10 412  A 1 
ATOM 3331  N N     . ASP A 1 413  ? -20.822 -19.104 12.043  1.00 85.45 413  A 1 
ATOM 3332  C CA    . ASP A 1 413  ? -20.810 -18.371 13.303  1.00 86.12 413  A 1 
ATOM 3333  C C     . ASP A 1 413  ? -21.824 -17.224 13.337  1.00 87.37 413  A 1 
ATOM 3334  O O     . ASP A 1 413  ? -22.425 -16.958 14.381  1.00 85.95 413  A 1 
ATOM 3335  C CB    . ASP A 1 413  ? -19.407 -17.831 13.583  1.00 85.09 413  A 1 
ATOM 3336  C CG    . ASP A 1 413  ? -18.386 -18.900 13.947  1.00 81.67 413  A 1 
ATOM 3337  O OD1   . ASP A 1 413  ? -18.809 -20.022 14.294  1.00 75.18 413  A 1 
ATOM 3338  O OD2   . ASP A 1 413  ? -17.181 -18.540 13.937  1.00 76.30 413  A 1 
ATOM 3339  N N     . VAL A 1 414  ? -22.078 -16.552 12.203  1.00 87.05 414  A 1 
ATOM 3340  C CA    . VAL A 1 414  ? -23.138 -15.527 12.123  1.00 86.90 414  A 1 
ATOM 3341  C C     . VAL A 1 414  ? -24.503 -16.120 12.443  1.00 86.28 414  A 1 
ATOM 3342  O O     . VAL A 1 414  ? -25.318 -15.477 13.108  1.00 84.36 414  A 1 
ATOM 3343  C CB    . VAL A 1 414  ? -23.156 -14.839 10.747  1.00 86.95 414  A 1 
ATOM 3344  C CG1   . VAL A 1 414  ? -24.395 -13.954 10.522  1.00 80.60 414  A 1 
ATOM 3345  C CG2   . VAL A 1 414  ? -21.954 -13.903 10.590  1.00 81.99 414  A 1 
ATOM 3346  N N     . PHE A 1 415  ? -24.756 -17.355 12.012  1.00 86.75 415  A 1 
ATOM 3347  C CA    . PHE A 1 415  ? -26.057 -17.985 12.099  1.00 84.79 415  A 1 
ATOM 3348  C C     . PHE A 1 415  ? -26.162 -19.077 13.170  1.00 83.68 415  A 1 
ATOM 3349  O O     . PHE A 1 415  ? -27.244 -19.635 13.356  1.00 79.76 415  A 1 
ATOM 3350  C CB    . PHE A 1 415  ? -26.442 -18.501 10.718  1.00 83.16 415  A 1 
ATOM 3351  C CG    . PHE A 1 415  ? -26.535 -17.409 9.672   1.00 80.92 415  A 1 
ATOM 3352  C CD1   . PHE A 1 415  ? -27.439 -16.344 9.825   1.00 77.61 415  A 1 
ATOM 3353  C CD2   . PHE A 1 415  ? -25.706 -17.448 8.539   1.00 77.17 415  A 1 
ATOM 3354  C CE1   . PHE A 1 415  ? -27.518 -15.336 8.864   1.00 74.96 415  A 1 
ATOM 3355  C CE2   . PHE A 1 415  ? -25.785 -16.443 7.564   1.00 74.10 415  A 1 
ATOM 3356  C CZ    . PHE A 1 415  ? -26.691 -15.382 7.727   1.00 75.33 415  A 1 
ATOM 3357  N N     . ASN A 1 416  ? -25.097 -19.381 13.901  1.00 84.36 416  A 1 
ATOM 3358  C CA    . ASN A 1 416  ? -25.120 -20.289 15.032  1.00 83.82 416  A 1 
ATOM 3359  C C     . ASN A 1 416  ? -25.216 -19.515 16.354  1.00 84.88 416  A 1 
ATOM 3360  O O     . ASN A 1 416  ? -24.747 -18.378 16.439  1.00 82.96 416  A 1 
ATOM 3361  C CB    . ASN A 1 416  ? -23.926 -21.246 14.968  1.00 80.96 416  A 1 
ATOM 3362  C CG    . ASN A 1 416  ? -24.126 -22.342 13.934  1.00 76.82 416  A 1 
ATOM 3363  O OD1   . ASN A 1 416  ? -25.224 -22.728 13.591  1.00 69.49 416  A 1 
ATOM 3364  N ND2   . ASN A 1 416  ? -23.042 -22.915 13.442  1.00 69.73 416  A 1 
ATOM 3365  N N     . PRO A 1 417  ? -25.848 -20.095 17.386  1.00 84.05 417  A 1 
ATOM 3366  C CA    . PRO A 1 417  ? -25.854 -19.470 18.699  1.00 83.37 417  A 1 
ATOM 3367  C C     . PRO A 1 417  ? -24.426 -19.419 19.257  1.00 84.70 417  A 1 
ATOM 3368  O O     . PRO A 1 417  ? -23.640 -20.338 19.004  1.00 82.86 417  A 1 
ATOM 3369  C CB    . PRO A 1 417  ? -26.793 -20.323 19.559  1.00 80.72 417  A 1 
ATOM 3370  C CG    . PRO A 1 417  ? -26.698 -21.710 18.928  1.00 77.32 417  A 1 
ATOM 3371  C CD    . PRO A 1 417  ? -26.457 -21.417 17.448  1.00 80.31 417  A 1 
ATOM 3372  N N     . PRO A 1 418  ? -24.088 -18.386 20.022  1.00 85.54 418  A 1 
ATOM 3373  C CA    . PRO A 1 418  ? -22.796 -18.347 20.690  1.00 85.41 418  A 1 
ATOM 3374  C C     . PRO A 1 418  ? -22.683 -19.495 21.707  1.00 86.21 418  A 1 
ATOM 3375  O O     . PRO A 1 418  ? -23.708 -20.021 22.165  1.00 83.60 418  A 1 
ATOM 3376  C CB    . PRO A 1 418  ? -22.723 -16.972 21.361  1.00 83.37 418  A 1 
ATOM 3377  C CG    . PRO A 1 418  ? -24.185 -16.638 21.627  1.00 81.56 418  A 1 
ATOM 3378  C CD    . PRO A 1 418  ? -24.919 -17.265 20.446  1.00 84.17 418  A 1 
ATOM 3379  N N     . PRO A 1 419  ? -21.460 -19.852 22.111  1.00 85.30 419  A 1 
ATOM 3380  C CA    . PRO A 1 419  ? -21.255 -20.782 23.211  1.00 84.63 419  A 1 
ATOM 3381  C C     . PRO A 1 419  ? -22.013 -20.327 24.466  1.00 84.92 419  A 1 
ATOM 3382  O O     . PRO A 1 419  ? -22.179 -19.119 24.687  1.00 82.06 419  A 1 
ATOM 3383  C CB    . PRO A 1 419  ? -19.743 -20.820 23.452  1.00 82.99 419  A 1 
ATOM 3384  C CG    . PRO A 1 419  ? -19.143 -20.316 22.148  1.00 80.94 419  A 1 
ATOM 3385  C CD    . PRO A 1 419  ? -20.191 -19.357 21.609  1.00 84.08 419  A 1 
ATOM 3386  N N     . PRO A 1 420  ? -22.480 -21.253 25.314  1.00 84.17 420  A 1 
ATOM 3387  C CA    . PRO A 1 420  ? -23.225 -20.889 26.510  1.00 82.68 420  A 1 
ATOM 3388  C C     . PRO A 1 420  ? -22.399 -19.961 27.412  1.00 81.75 420  A 1 
ATOM 3389  O O     . PRO A 1 420  ? -21.217 -20.196 27.666  1.00 75.47 420  A 1 
ATOM 3390  C CB    . PRO A 1 420  ? -23.590 -22.214 27.187  1.00 80.88 420  A 1 
ATOM 3391  C CG    . PRO A 1 420  ? -22.550 -23.198 26.648  1.00 78.25 420  A 1 
ATOM 3392  C CD    . PRO A 1 420  ? -22.291 -22.688 25.234  1.00 81.93 420  A 1 
ATOM 3393  N N     . GLY A 1 421  ? -23.047 -18.895 27.888  1.00 82.37 421  A 1 
ATOM 3394  C CA    . GLY A 1 421  ? -22.416 -17.865 28.704  1.00 81.67 421  A 1 
ATOM 3395  C C     . GLY A 1 421  ? -21.672 -16.780 27.927  1.00 83.18 421  A 1 
ATOM 3396  O O     . GLY A 1 421  ? -21.154 -15.849 28.546  1.00 78.94 421  A 1 
ATOM 3397  N N     . PHE A 1 422  ? -21.618 -16.859 26.597  1.00 85.79 422  A 1 
ATOM 3398  C CA    . PHE A 1 422  ? -21.006 -15.844 25.749  1.00 86.36 422  A 1 
ATOM 3399  C C     . PHE A 1 422  ? -22.067 -14.958 25.094  1.00 86.77 422  A 1 
ATOM 3400  O O     . PHE A 1 422  ? -23.079 -15.438 24.593  1.00 84.17 422  A 1 
ATOM 3401  C CB    . PHE A 1 422  ? -20.094 -16.485 24.698  1.00 85.06 422  A 1 
ATOM 3402  C CG    . PHE A 1 422  ? -18.799 -17.035 25.259  1.00 85.40 422  A 1 
ATOM 3403  C CD1   . PHE A 1 422  ? -17.596 -16.342 25.067  1.00 79.61 422  A 1 
ATOM 3404  C CD2   . PHE A 1 422  ? -18.785 -18.237 25.978  1.00 79.15 422  A 1 
ATOM 3405  C CE1   . PHE A 1 422  ? -16.397 -16.833 25.585  1.00 77.72 422  A 1 
ATOM 3406  C CE2   . PHE A 1 422  ? -17.587 -18.737 26.512  1.00 77.52 422  A 1 
ATOM 3407  C CZ    . PHE A 1 422  ? -16.387 -18.036 26.310  1.00 79.88 422  A 1 
ATOM 3408  N N     . ARG A 1 423  ? -21.796 -13.651 25.038  1.00 87.71 423  A 1 
ATOM 3409  C CA    . ARG A 1 423  ? -22.545 -12.712 24.199  1.00 88.18 423  A 1 
ATOM 3410  C C     . ARG A 1 423  ? -21.930 -12.668 22.811  1.00 88.86 423  A 1 
ATOM 3411  O O     . ARG A 1 423  ? -20.715 -12.568 22.667  1.00 86.86 423  A 1 
ATOM 3412  C CB    . ARG A 1 423  ? -22.618 -11.325 24.861  1.00 86.67 423  A 1 
ATOM 3413  C CG    . ARG A 1 423  ? -23.402 -10.345 23.974  1.00 81.71 423  A 1 
ATOM 3414  C CD    . ARG A 1 423  ? -23.668 -9.002  24.655  1.00 80.71 423  A 1 
ATOM 3415  N NE    . ARG A 1 423  ? -24.706 -9.116  25.683  1.00 78.88 423  A 1 
ATOM 3416  C CZ    . ARG A 1 423  ? -24.651 -8.691  26.923  1.00 78.76 423  A 1 
ATOM 3417  N NH1   . ARG A 1 423  ? -23.616 -8.064  27.379  1.00 68.09 423  A 1 
ATOM 3418  N NH2   . ARG A 1 423  ? -25.632 -8.890  27.723  1.00 73.30 423  A 1 
ATOM 3419  N N     . LYS A 1 424  ? -22.770 -12.680 21.800  1.00 90.15 424  A 1 
ATOM 3420  C CA    . LYS A 1 424  ? -22.337 -12.595 20.413  1.00 90.39 424  A 1 
ATOM 3421  C C     . LYS A 1 424  ? -22.275 -11.142 19.957  1.00 90.92 424  A 1 
ATOM 3422  O O     . LYS A 1 424  ? -23.267 -10.420 20.072  1.00 89.53 424  A 1 
ATOM 3423  C CB    . LYS A 1 424  ? -23.302 -13.447 19.585  1.00 88.46 424  A 1 
ATOM 3424  C CG    . LYS A 1 424  ? -22.822 -13.646 18.156  1.00 84.12 424  A 1 
ATOM 3425  C CD    . LYS A 1 424  ? -23.827 -14.567 17.480  1.00 83.22 424  A 1 
ATOM 3426  C CE    . LYS A 1 424  ? -23.403 -14.872 16.065  1.00 78.31 424  A 1 
ATOM 3427  N NZ    . LYS A 1 424  ? -24.386 -15.771 15.444  1.00 75.17 424  A 1 
ATOM 3428  N N     . ILE A 1 425  ? -21.145 -10.735 19.423  1.00 91.84 425  A 1 
ATOM 3429  C CA    . ILE A 1 425  ? -20.956 -9.420  18.797  1.00 92.18 425  A 1 
ATOM 3430  C C     . ILE A 1 425  ? -20.664 -9.644  17.323  1.00 92.47 425  A 1 
ATOM 3431  O O     . ILE A 1 425  ? -19.664 -10.258 16.965  1.00 90.76 425  A 1 
ATOM 3432  C CB    . ILE A 1 425  ? -19.851 -8.602  19.485  1.00 91.49 425  A 1 
ATOM 3433  C CG1   . ILE A 1 425  ? -20.204 -8.401  20.969  1.00 87.61 425  A 1 
ATOM 3434  C CG2   . ILE A 1 425  ? -19.685 -7.251  18.767  1.00 86.27 425  A 1 
ATOM 3435  C CD1   . ILE A 1 425  ? -19.194 -7.561  21.739  1.00 77.22 425  A 1 
ATOM 3436  N N     . ILE A 1 426  ? -21.525 -9.135  16.478  1.00 93.28 426  A 1 
ATOM 3437  C CA    . ILE A 1 426  ? -21.433 -9.289  15.032  1.00 93.09 426  A 1 
ATOM 3438  C C     . ILE A 1 426  ? -20.996 -7.960  14.434  1.00 93.43 426  A 1 
ATOM 3439  O O     . ILE A 1 426  ? -21.722 -6.974  14.477  1.00 92.12 426  A 1 
ATOM 3440  C CB    . ILE A 1 426  ? -22.758 -9.802  14.446  1.00 92.05 426  A 1 
ATOM 3441  C CG1   . ILE A 1 426  ? -23.168 -11.138 15.113  1.00 88.04 426  A 1 
ATOM 3442  C CG2   . ILE A 1 426  ? -22.624 -9.985  12.927  1.00 87.05 426  A 1 
ATOM 3443  C CD1   . ILE A 1 426  ? -24.629 -11.499 14.882  1.00 79.94 426  A 1 
ATOM 3444  N N     . LEU A 1 427  ? -19.806 -7.961  13.879  1.00 93.34 427  A 1 
ATOM 3445  C CA    . LEU A 1 427  ? -19.227 -6.828  13.173  1.00 93.38 427  A 1 
ATOM 3446  C C     . LEU A 1 427  ? -19.587 -6.967  11.699  1.00 93.18 427  A 1 
ATOM 3447  O O     . LEU A 1 427  ? -19.082 -7.865  11.024  1.00 91.12 427  A 1 
ATOM 3448  C CB    . LEU A 1 427  ? -17.705 -6.810  13.384  1.00 92.87 427  A 1 
ATOM 3449  C CG    . LEU A 1 427  ? -17.238 -6.863  14.848  1.00 91.86 427  A 1 
ATOM 3450  C CD1   . LEU A 1 427  ? -15.716 -6.818  14.884  1.00 87.21 427  A 1 
ATOM 3451  C CD2   . LEU A 1 427  ? -17.769 -5.692  15.662  1.00 87.24 427  A 1 
ATOM 3452  N N     . THR A 1 428  ? -20.464 -6.118  11.200  1.00 93.52 428  A 1 
ATOM 3453  C CA    . THR A 1 428  ? -21.045 -6.286  9.874   1.00 93.51 428  A 1 
ATOM 3454  C C     . THR A 1 428  ? -20.904 -5.043  9.011   1.00 93.46 428  A 1 
ATOM 3455  O O     . THR A 1 428  ? -20.904 -3.911  9.498   1.00 91.64 428  A 1 
ATOM 3456  C CB    . THR A 1 428  ? -22.502 -6.749  9.986   1.00 92.29 428  A 1 
ATOM 3457  O OG1   . THR A 1 428  ? -22.995 -7.106  8.720   1.00 79.57 428  A 1 
ATOM 3458  C CG2   . THR A 1 428  ? -23.433 -5.689  10.577  1.00 81.76 428  A 1 
ATOM 3459  N N     . THR A 1 429  ? -20.818 -5.258  7.705   1.00 93.21 429  A 1 
ATOM 3460  C CA    . THR A 1 429  ? -21.031 -4.200  6.714   1.00 92.51 429  A 1 
ATOM 3461  C C     . THR A 1 429  ? -22.534 -3.992  6.467   1.00 91.96 429  A 1 
ATOM 3462  O O     . THR A 1 429  ? -23.386 -4.603  7.124   1.00 89.46 429  A 1 
ATOM 3463  C CB    . THR A 1 429  ? -20.300 -4.538  5.407   1.00 91.42 429  A 1 
ATOM 3464  O OG1   . THR A 1 429  ? -20.784 -5.742  4.873   1.00 83.40 429  A 1 
ATOM 3465  C CG2   . THR A 1 429  ? -18.794 -4.685  5.594   1.00 83.82 429  A 1 
ATOM 3466  N N     . ASN A 1 430  ? -22.885 -3.189  5.481   1.00 91.50 430  A 1 
ATOM 3467  C CA    . ASN A 1 430  ? -24.264 -3.033  5.019   1.00 90.67 430  A 1 
ATOM 3468  C C     . ASN A 1 430  ? -24.916 -4.334  4.502   1.00 90.63 430  A 1 
ATOM 3469  O O     . ASN A 1 430  ? -26.105 -4.327  4.224   1.00 87.03 430  A 1 
ATOM 3470  C CB    . ASN A 1 430  ? -24.311 -1.914  3.957   1.00 87.81 430  A 1 
ATOM 3471  C CG    . ASN A 1 430  ? -23.540 -2.226  2.684   1.00 86.52 430  A 1 
ATOM 3472  O OD1   . ASN A 1 430  ? -22.663 -3.063  2.633   1.00 74.57 430  A 1 
ATOM 3473  N ND2   . ASN A 1 430  ? -23.828 -1.523  1.607   1.00 78.66 430  A 1 
ATOM 3474  N N     . ILE A 1 431  ? -24.199 -5.447  4.423   1.00 89.81 431  A 1 
ATOM 3475  C CA    . ILE A 1 431  ? -24.781 -6.748  4.065   1.00 89.03 431  A 1 
ATOM 3476  C C     . ILE A 1 431  ? -25.916 -7.141  5.021   1.00 88.54 431  A 1 
ATOM 3477  O O     . ILE A 1 431  ? -26.955 -7.615  4.577   1.00 86.21 431  A 1 
ATOM 3478  C CB    . ILE A 1 431  ? -23.690 -7.830  3.978   1.00 87.75 431  A 1 
ATOM 3479  C CG1   . ILE A 1 431  ? -24.234 -9.059  3.226   1.00 82.55 431  A 1 
ATOM 3480  C CG2   . ILE A 1 431  ? -23.122 -8.223  5.347   1.00 80.64 431  A 1 
ATOM 3481  C CD1   . ILE A 1 431  ? -23.174 -10.102 2.886   1.00 77.09 431  A 1 
ATOM 3482  N N     . ALA A 1 432  ? -25.770 -6.876  6.312   1.00 88.11 432  A 1 
ATOM 3483  C CA    . ALA A 1 432  ? -26.809 -7.163  7.300   1.00 87.96 432  A 1 
ATOM 3484  C C     . ALA A 1 432  ? -27.960 -6.135  7.306   1.00 87.27 432  A 1 
ATOM 3485  O O     . ALA A 1 432  ? -28.947 -6.316  8.019   1.00 83.71 432  A 1 
ATOM 3486  C CB    . ALA A 1 432  ? -26.164 -7.297  8.678   1.00 87.33 432  A 1 
ATOM 3487  N N     . GLU A 1 433  ? -27.853 -5.072  6.516   1.00 86.59 433  A 1 
ATOM 3488  C CA    . GLU A 1 433  ? -28.902 -4.062  6.382   1.00 85.50 433  A 1 
ATOM 3489  C C     . GLU A 1 433  ? -30.067 -4.578  5.528   1.00 83.89 433  A 1 
ATOM 3490  O O     . GLU A 1 433  ? -31.222 -4.449  5.934   1.00 77.46 433  A 1 
ATOM 3491  C CB    . GLU A 1 433  ? -28.279 -2.797  5.776   1.00 83.87 433  A 1 
ATOM 3492  C CG    . GLU A 1 433  ? -29.237 -1.604  5.758   1.00 80.84 433  A 1 
ATOM 3493  C CD    . GLU A 1 433  ? -28.558 -0.383  5.117   1.00 81.55 433  A 1 
ATOM 3494  O OE1   . GLU A 1 433  ? -29.164 0.210   4.215   1.00 73.96 433  A 1 
ATOM 3495  O OE2   . GLU A 1 433  ? -27.433 -0.038  5.537   1.00 76.05 433  A 1 
ATOM 3496  N N     . SER A 1 434  ? -29.768 -5.193  4.380   1.00 82.78 434  A 1 
ATOM 3497  C CA    . SER A 1 434  ? -30.800 -5.636  3.442   1.00 80.71 434  A 1 
ATOM 3498  C C     . SER A 1 434  ? -30.616 -7.067  2.939   1.00 80.38 434  A 1 
ATOM 3499  O O     . SER A 1 434  ? -31.613 -7.753  2.743   1.00 72.82 434  A 1 
ATOM 3500  C CB    . SER A 1 434  ? -30.880 -4.665  2.267   1.00 76.53 434  A 1 
ATOM 3501  O OG    . SER A 1 434  ? -29.671 -4.630  1.529   1.00 67.23 434  A 1 
ATOM 3502  N N     . SER A 1 435  ? -29.402 -7.542  2.761   1.00 81.28 435  A 1 
ATOM 3503  C CA    . SER A 1 435  ? -29.140 -8.836  2.140   1.00 80.29 435  A 1 
ATOM 3504  C C     . SER A 1 435  ? -29.450 -10.002 3.072   1.00 79.92 435  A 1 
ATOM 3505  O O     . SER A 1 435  ? -30.253 -10.862 2.739   1.00 76.93 435  A 1 
ATOM 3506  C CB    . SER A 1 435  ? -27.695 -8.913  1.650   1.00 78.43 435  A 1 
ATOM 3507  O OG    . SER A 1 435  ? -27.456 -7.988  0.620   1.00 69.30 435  A 1 
ATOM 3508  N N     . ILE A 1 436  ? -28.864 -10.015 4.256   1.00 81.95 436  A 1 
ATOM 3509  C CA    . ILE A 1 436  ? -29.053 -11.087 5.234   1.00 82.06 436  A 1 
ATOM 3510  C C     . ILE A 1 436  ? -29.762 -10.592 6.490   1.00 82.24 436  A 1 
ATOM 3511  O O     . ILE A 1 436  ? -29.636 -9.444  6.902   1.00 79.92 436  A 1 
ATOM 3512  C CB    . ILE A 1 436  ? -27.739 -11.818 5.564   1.00 80.08 436  A 1 
ATOM 3513  C CG1   . ILE A 1 436  ? -26.699 -10.894 6.219   1.00 73.05 436  A 1 
ATOM 3514  C CG2   . ILE A 1 436  ? -27.190 -12.488 4.302   1.00 68.98 436  A 1 
ATOM 3515  C CD1   . ILE A 1 436  ? -25.476 -11.642 6.767   1.00 67.47 436  A 1 
ATOM 3516  N N     . THR A 1 437  ? -30.510 -11.491 7.124   1.00 82.16 437  A 1 
ATOM 3517  C CA    . THR A 1 437  ? -31.143 -11.227 8.419   1.00 81.05 437  A 1 
ATOM 3518  C C     . THR A 1 437  ? -30.434 -11.996 9.511   1.00 81.97 437  A 1 
ATOM 3519  O O     . THR A 1 437  ? -30.557 -13.212 9.599   1.00 79.62 437  A 1 
ATOM 3520  C CB    . THR A 1 437  ? -32.627 -11.565 8.384   1.00 77.53 437  A 1 
ATOM 3521  O OG1   . THR A 1 437  ? -33.239 -10.823 7.351   1.00 68.57 437  A 1 
ATOM 3522  C CG2   . THR A 1 437  ? -33.313 -11.183 9.693   1.00 66.22 437  A 1 
ATOM 3523  N N     . VAL A 1 438  ? -29.737 -11.275 10.362  1.00 83.01 438  A 1 
ATOM 3524  C CA    . VAL A 1 438  ? -29.072 -11.869 11.516  1.00 83.32 438  A 1 
ATOM 3525  C C     . VAL A 1 438  ? -30.108 -12.134 12.618  1.00 82.97 438  A 1 
ATOM 3526  O O     . VAL A 1 438  ? -30.873 -11.226 12.961  1.00 80.67 438  A 1 
ATOM 3527  C CB    . VAL A 1 438  ? -27.931 -10.978 12.018  1.00 83.17 438  A 1 
ATOM 3528  C CG1   . VAL A 1 438  ? -27.183 -11.687 13.138  1.00 77.90 438  A 1 
ATOM 3529  C CG2   . VAL A 1 438  ? -26.932 -10.672 10.897  1.00 78.66 438  A 1 
ATOM 3530  N N     . PRO A 1 439  ? -30.173 -13.358 13.166  1.00 82.11 439  A 1 
ATOM 3531  C CA    . PRO A 1 439  ? -31.098 -13.678 14.241  1.00 80.16 439  A 1 
ATOM 3532  C C     . PRO A 1 439  ? -30.643 -13.114 15.591  1.00 79.93 439  A 1 
ATOM 3533  O O     . PRO A 1 439  ? -29.479 -12.799 15.802  1.00 75.05 439  A 1 
ATOM 3534  C CB    . PRO A 1 439  ? -31.174 -15.202 14.246  1.00 76.45 439  A 1 
ATOM 3535  C CG    . PRO A 1 439  ? -29.781 -15.620 13.790  1.00 74.35 439  A 1 
ATOM 3536  C CD    . PRO A 1 439  ? -29.406 -14.544 12.778  1.00 77.82 439  A 1 
ATOM 3537  N N     . ASP A 1 440  ? -31.602 -13.035 16.515  1.00 81.56 440  A 1 
ATOM 3538  C CA    . ASP A 1 440  ? -31.396 -12.803 17.953  1.00 81.61 440  A 1 
ATOM 3539  C C     . ASP A 1 440  ? -30.673 -11.491 18.323  1.00 83.72 440  A 1 
ATOM 3540  O O     . ASP A 1 440  ? -30.134 -11.344 19.419  1.00 80.35 440  A 1 
ATOM 3541  C CB    . ASP A 1 440  ? -30.817 -14.066 18.609  1.00 77.49 440  A 1 
ATOM 3542  C CG    . ASP A 1 440  ? -31.652 -15.319 18.291  1.00 71.17 440  A 1 
ATOM 3543  O OD1   . ASP A 1 440  ? -32.888 -15.210 18.109  1.00 64.17 440  A 1 
ATOM 3544  O OD2   . ASP A 1 440  ? -31.056 -16.417 18.200  1.00 64.55 440  A 1 
ATOM 3545  N N     . VAL A 1 441  ? -30.726 -10.501 17.441  1.00 85.68 441  A 1 
ATOM 3546  C CA    . VAL A 1 441  ? -30.149 -9.173  17.674  1.00 86.48 441  A 1 
ATOM 3547  C C     . VAL A 1 441  ? -31.070 -8.340  18.565  1.00 86.01 441  A 1 
ATOM 3548  O O     . VAL A 1 441  ? -32.247 -8.148  18.257  1.00 83.68 441  A 1 
ATOM 3549  C CB    . VAL A 1 441  ? -29.864 -8.442  16.350  1.00 86.40 441  A 1 
ATOM 3550  C CG1   . VAL A 1 441  ? -29.203 -7.088  16.593  1.00 80.42 441  A 1 
ATOM 3551  C CG2   . VAL A 1 441  ? -28.923 -9.255  15.458  1.00 80.84 441  A 1 
ATOM 3552  N N     . SER A 1 442  ? -30.519 -7.809  19.645  1.00 88.84 442  A 1 
ATOM 3553  C CA    . SER A 1 442  ? -31.228 -6.910  20.556  1.00 88.42 442  A 1 
ATOM 3554  C C     . SER A 1 442  ? -30.619 -5.518  20.642  1.00 89.06 442  A 1 
ATOM 3555  O O     . SER A 1 442  ? -31.289 -4.583  21.067  1.00 86.02 442  A 1 
ATOM 3556  C CB    . SER A 1 442  ? -31.291 -7.513  21.955  1.00 86.10 442  A 1 
ATOM 3557  O OG    . SER A 1 442  ? -31.956 -8.756  21.895  1.00 75.18 442  A 1 
ATOM 3558  N N     . TYR A 1 443  ? -29.384 -5.375  20.227  1.00 90.77 443  A 1 
ATOM 3559  C CA    . TYR A 1 443  ? -28.664 -4.112  20.248  1.00 91.16 443  A 1 
ATOM 3560  C C     . TYR A 1 443  ? -28.027 -3.851  18.890  1.00 91.98 443  A 1 
ATOM 3561  O O     . TYR A 1 443  ? -27.413 -4.734  18.300  1.00 90.18 443  A 1 
ATOM 3562  C CB    . TYR A 1 443  ? -27.617 -4.136  21.362  1.00 89.95 443  A 1 
ATOM 3563  C CG    . TYR A 1 443  ? -28.194 -4.426  22.719  1.00 89.89 443  A 1 
ATOM 3564  C CD1   . TYR A 1 443  ? -28.814 -3.410  23.463  1.00 84.78 443  A 1 
ATOM 3565  C CD2   . TYR A 1 443  ? -28.144 -5.734  23.250  1.00 84.97 443  A 1 
ATOM 3566  C CE1   . TYR A 1 443  ? -29.371 -3.683  24.721  1.00 83.28 443  A 1 
ATOM 3567  C CE2   . TYR A 1 443  ? -28.691 -6.012  24.507  1.00 82.98 443  A 1 
ATOM 3568  C CZ    . TYR A 1 443  ? -29.305 -4.983  25.244  1.00 85.07 443  A 1 
ATOM 3569  O OH    . TYR A 1 443  ? -29.834 -5.248  26.478  1.00 82.84 443  A 1 
ATOM 3570  N N     . VAL A 1 444  ? -28.156 -2.624  18.416  1.00 92.50 444  A 1 
ATOM 3571  C CA    . VAL A 1 444  ? -27.477 -2.151  17.215  1.00 93.06 444  A 1 
ATOM 3572  C C     . VAL A 1 444  ? -26.614 -0.956  17.587  1.00 92.99 444  A 1 
ATOM 3573  O O     . VAL A 1 444  ? -27.100 -0.006  18.204  1.00 91.26 444  A 1 
ATOM 3574  C CB    . VAL A 1 444  ? -28.474 -1.822  16.089  1.00 92.20 444  A 1 
ATOM 3575  C CG1   . VAL A 1 444  ? -27.853 -1.017  14.943  1.00 86.21 444  A 1 
ATOM 3576  C CG2   . VAL A 1 444  ? -29.013 -3.112  15.472  1.00 86.58 444  A 1 
ATOM 3577  N N     . ILE A 1 445  ? -25.363 -0.986  17.172  1.00 93.27 445  A 1 
ATOM 3578  C CA    . ILE A 1 445  ? -24.483 0.175   17.189  1.00 93.35 445  A 1 
ATOM 3579  C C     . ILE A 1 445  ? -24.247 0.553   15.729  1.00 93.33 445  A 1 
ATOM 3580  O O     . ILE A 1 445  ? -23.679 -0.226  14.969  1.00 91.51 445  A 1 
ATOM 3581  C CB    . ILE A 1 445  ? -23.176 -0.109  17.950  1.00 92.57 445  A 1 
ATOM 3582  C CG1   . ILE A 1 445  ? -23.475 -0.535  19.414  1.00 88.98 445  A 1 
ATOM 3583  C CG2   . ILE A 1 445  ? -22.276 1.136   17.917  1.00 89.04 445  A 1 
ATOM 3584  C CD1   . ILE A 1 445  ? -22.238 -0.982  20.203  1.00 84.70 445  A 1 
ATOM 3585  N N     . ASP A 1 446  ? -24.714 1.722   15.335  1.00 92.92 446  A 1 
ATOM 3586  C CA    . ASP A 1 446  ? -24.603 2.196   13.967  1.00 92.83 446  A 1 
ATOM 3587  C C     . ASP A 1 446  ? -23.667 3.401   13.903  1.00 92.89 446  A 1 
ATOM 3588  O O     . ASP A 1 446  ? -23.967 4.468   14.433  1.00 90.11 446  A 1 
ATOM 3589  C CB    . ASP A 1 446  ? -26.004 2.503   13.406  1.00 91.34 446  A 1 
ATOM 3590  C CG    . ASP A 1 446  ? -25.987 2.877   11.925  1.00 90.25 446  A 1 
ATOM 3591  O OD1   . ASP A 1 446  ? -24.933 2.734   11.264  1.00 84.95 446  A 1 
ATOM 3592  O OD2   . ASP A 1 446  ? -27.044 3.307   11.411  1.00 85.54 446  A 1 
ATOM 3593  N N     . PHE A 1 447  ? -22.538 3.247   13.217  1.00 92.88 447  A 1 
ATOM 3594  C CA    . PHE A 1 447  ? -21.628 4.354   12.953  1.00 92.51 447  A 1 
ATOM 3595  C C     . PHE A 1 447  ? -22.165 5.330   11.900  1.00 91.76 447  A 1 
ATOM 3596  O O     . PHE A 1 447  ? -21.530 6.348   11.635  1.00 86.22 447  A 1 
ATOM 3597  C CB    . PHE A 1 447  ? -20.244 3.806   12.589  1.00 91.95 447  A 1 
ATOM 3598  C CG    . PHE A 1 447  ? -19.461 3.352   13.797  1.00 92.37 447  A 1 
ATOM 3599  C CD1   . PHE A 1 447  ? -18.742 4.296   14.554  1.00 87.67 447  A 1 
ATOM 3600  C CD2   . PHE A 1 447  ? -19.456 2.010   14.189  1.00 87.30 447  A 1 
ATOM 3601  C CE1   . PHE A 1 447  ? -18.011 3.894   15.681  1.00 86.05 447  A 1 
ATOM 3602  C CE2   . PHE A 1 447  ? -18.725 1.606   15.318  1.00 86.12 447  A 1 
ATOM 3603  C CZ    . PHE A 1 447  ? -18.003 2.550   16.062  1.00 88.12 447  A 1 
ATOM 3604  N N     . CYS A 1 448  ? -23.314 5.040   11.302  1.00 92.06 448  A 1 
ATOM 3605  C CA    . CYS A 1 448  ? -23.955 5.860   10.276  1.00 91.88 448  A 1 
ATOM 3606  C C     . CYS A 1 448  ? -23.043 6.141   9.066   1.00 92.00 448  A 1 
ATOM 3607  O O     . CYS A 1 448  ? -23.139 7.193   8.442   1.00 88.88 448  A 1 
ATOM 3608  C CB    . CYS A 1 448  ? -24.554 7.118   10.910  1.00 90.49 448  A 1
[truncated: 1,198,155 more chars]
