# Supplementary material for: In silico screening by AlphaFold2 program revealed the potential binding partners of nuage-localizing proteins and piRNA-related proteins
Source: eLife. 2025 Apr 22;13:RP101967. doi: 10.7554/eLife.101967 (PMC12014135; doi:10.7554/eLife.101967)
Supplement: Figure 2—figure supplement 2—source data 2. [file elife-101967-fig2-figsupp2-data2.zip]

Archive with 13 entries (12 files):
- Figure 2-figure supplement 2-Source Data 2/
- Figure 2-figure supplement 2-Source Data 2/Flag-Squ and Myc-SpnE anti-Flag rep1.tif
- __MACOSX/Figure 2-figure supplement 2-Source Data 2/._Flag-Squ and Myc-SpnE anti-Flag rep1.tif
- Figure 2-figure supplement 2-Source Data 2/Flag-Squ and Myc-SpnE anti-Flag rep2.tif
- __MACOSX/Figure 2-figure supplement 2-Source Data 2/._Flag-Squ and Myc-SpnE anti-Flag rep2.tif
- Figure 2-figure supplement 2-Source Data 2/Flag-Squ and Myc-SpnE anti-Flag rep3.tif
- __MACOSX/Figure 2-figure supplement 2-Source Data 2/._Flag-Squ and Myc-SpnE anti-Flag rep3.tif
- Figure 2-figure supplement 2-Source Data 2/Flag-Squ and Myc-SpnE anti-Myc rep1.tif
- __MACOSX/Figure 2-figure supplement 2-Source Data 2/._Flag-Squ and Myc-SpnE anti-Myc rep1.tif
- Figure 2-figure supplement 2-Source Data 2/Flag-Squ and Myc-SpnE anti-Myc rep3.tif
- __MACOSX/Figure 2-figure supplement 2-Source Data 2/._Flag-Squ and Myc-SpnE anti-Myc rep3.tif
- Figure 2-figure supplement 2-Source Data 2/Flag-Squ and Myc-SpnE anti-Myc rep2.tif
- __MACOSX/Figure 2-figure supplement 2-Source Data 2/._Flag-Squ and Myc-SpnE anti-Myc rep2.tif
