# Supplementary material for: In silico screening by AlphaFold2 program revealed the potential binding partners of nuage-localizing proteins and piRNA-related proteins
Source: eLife. 2025 Apr 22;13:RP101967. doi: 10.7554/eLife.101967 (PMC12014135; doi:10.7554/eLife.101967)
Supplement: Figure 2—figure supplement 2—source data 3. [file elife-101967-fig2-figsupp2-data3.zip]

Archive with 89 entries (73 files):
- Figure 2-figure supplement 2-Source Data 3/
- Figure 2-figure supplement 2-Source Data 3/.DS_Store
- __MACOSX/Figure 2-figure supplement 2-Source Data 3/._.DS_Store
- Figure 2-figure supplement 2-Source Data 3/Co-immunostaining in S2/
- __MACOSX/Figure 2-figure supplement 2-Source Data 3/._Co-immunostaining in S2
- Figure 2-figure supplement 2-Source Data 3/Co-immunostaining in S2/GFP-Squ E107A/
- __MACOSX/Figure 2-figure supplement 2-Source Data 3/Co-immunostaining in S2/._GFP-Squ E107A
- Figure 2-figure supplement 2-Source Data 3/Co-immunostaining in S2/GFP-Squ K163A/
- __MACOSX/Figure 2-figure supplement 2-Source Data 3/Co-immunostaining in S2/._GFP-Squ K163A
- Figure 2-figure supplement 2-Source Data 3/Co-immunostaining in S2/GFP-Squ K163A + mk2-Spn-E WT/
- __MACOSX/Figure 2-figure supplement 2-Source Data 3/Co-immunostaining in S2/._GFP-Squ K163A + mk2-Spn-E WT
- Figure 2-figure supplement 2-Source Data 3/Co-immunostaining in S2/GFP-Squ E107A + mk2-Spn-E WT/
- __MACOSX/Figure 2-figure supplement 2-Source Data 3/Co-immunostaining in S2/._GFP-Squ E107A + mk2-Spn-E WT
- Figure 2-figure supplement 2-Source Data 3/Co-immunostaining in S2/GFP-Squ R115A/
- __MACOSX/Figure 2-figure supplement 2-Source Data 3/Co-immunostaining in S2/._GFP-Squ R115A
- Figure 2-figure supplement 2-Source Data 3/Co-immunostaining in S2/.DS_Store
- __MACOSX/Figure 2-figure supplement 2-Source Data 3/Co-immunostaining in S2/._.DS_Store
- Figure 2-figure supplement 2-Source Data 3/Co-immunostaining in S2/GFP-Squ (-)/
- __MACOSX/Figure 2-figure supplement 2-Source Data 3/Co-immunostaining in S2/._GFP-Squ (-)
- Figure 2-figure supplement 2-Source Data 3/Co-immunostaining in S2/GFP-Squ E109A + mk2-Spn-E WT/
- __MACOSX/Figure 2-figure supplement 2-Source Data 3/Co-immunostaining in S2/._GFP-Squ E109A + mk2-Spn-E WT
- Figure 2-figure supplement 2-Source Data 3/Co-immunostaining in S2/GFP-Squ E109A/
- __MACOSX/Figure 2-figure supplement 2-Source Data 3/Co-immunostaining in S2/._GFP-Squ E109A
- Figure 2-figure supplement 2-Source Data 3/Co-immunostaining in S2/GFP-Squ 4A + mk2-Spn-E WT/
- __MACOSX/Figure 2-figure supplement 2-Source Data 3/Co-immunostaining in S2/._GFP-Squ 4A + mk2-Spn-E WT
- Figure 2-figure supplement 2-Source Data 3/Co-immunostaining in S2/GFP-Squ R115A + mk2-Spn-E WT/
- __MACOSX/Figure 2-figure supplement 2-Source Data 3/Co-immunostaining in S2/._GFP-Squ R115A + mk2-Spn-E WT
- Figure 2-figure supplement 2-Source Data 3/Co-immunostaining in S2/GFP-Squ WT + mk2-Spn-E WT/
- __MACOSX/Figure 2-figure supplement 2-Source Data 3/Co-immunostaining in S2/._GFP-Squ WT + mk2-Spn-E WT
- Figure 2-figure supplement 2-Source Data 3/Co-immunostaining in S2/GFP-Squ 4A/
- __MACOSX/Figure 2-figure supplement 2-Source Data 3/Co-immunostaining in S2/._GFP-Squ 4A
- Figure 2-figure supplement 2-Source Data 3/Co-immunostaining in S2/GFP-Squ WT/
- __MACOSX/Figure 2-figure supplement 2-Source Data 3/Co-immunostaining in S2/._GFP-Squ WT
- Figure 2-figure supplement 2-Source Data 3/Co-immunostaining in S2/GFP-Squ (-) + mk2-Spn-E WT/
- __MACOSX/Figure 2-figure supplement 2-Source Data 3/Co-immunostaining in S2/._GFP-Squ (-) + mk2-Spn-E WT
- Figure 2-figure supplement 2-Source Data 3/Co-immunostaining in S2/GFP-Squ E107A/GFP-Squ E107A.tif
- __MACOSX/Figure 2-figure supplement 2-Source Data 3/Co-immunostaining in S2/GFP-Squ E107A/._GFP-Squ E107A.tif
- Figure 2-figure supplement 2-Source Data 3/Co-immunostaining in S2/GFP-Squ K163A/GFP-Squ K163A.tif
- __MACOSX/Figure 2-figure supplement 2-Source Data 3/Co-immunostaining in S2/GFP-Squ K163A/._GFP-Squ K163A.tif
- Figure 2-figure supplement 2-Source Data 3/Co-immunostaining in S2/GFP-Squ K163A + mk2-Spn-E WT/mk2-Spn-E WT.tif
- __MACOSX/Figure 2-figure supplement 2-Source Data 3/Co-immunostaining in S2/GFP-Squ K163A + mk2-Spn-E WT/._mk2-Spn-E WT.tif
- Figure 2-figure supplement 2-Source Data 3/Co-immunostaining in S2/GFP-Squ K163A + mk2-Spn-E WT/GFP-Squ K163A.tif
- __MACOSX/Figure 2-figure supplement 2-Source Data 3/Co-immunostaining in S2/GFP-Squ K163A + mk2-Spn-E WT/._GFP-Squ K163A.tif
- Figure 2-figure supplement 2-Source Data 3/Co-immunostaining in S2/GFP-Squ K163A + mk2-Spn-E WT/GFP-Squ K163A + mk2-Spn-E WT.tif
- __MACOSX/Figure 2-figure supplement 2-Source Data 3/Co-immunostaining in S2/GFP-Squ K163A + mk2-Spn-E WT/._GFP-Squ K163A + mk2-Spn-E WT.tif
- Figure 2-figure supplement 2-Source Data 3/Co-immunostaining in S2/GFP-Squ E107A + mk2-Spn-E WT/mk2-Spn-E WT.tif
- __MACOSX/Figure 2-figure supplement 2-Source Data 3/Co-immunostaining in S2/GFP-Squ E107A + mk2-Spn-E WT/._mk2-Spn-E WT.tif
- Figure 2-figure supplement 2-Source Data 3/Co-immunostaining in S2/GFP-Squ E107A + mk2-Spn-E WT/GFP-Squ E107A + mk2-Spn-E WT.tif
- __MACOSX/Figure 2-figure supplement 2-Source Data 3/Co-immunostaining in S2/GFP-Squ E107A + mk2-Spn-E WT/._GFP-Squ E107A + mk2-Spn-E WT.tif
- Figure 2-figure supplement 2-Source Data 3/Co-immunostaining in S2/GFP-Squ E107A + mk2-Spn-E WT/GFP-Squ E107A.tif
- __MACOSX/Figure 2-figure supplement 2-Source Data 3/Co-immunostaining in S2/GFP-Squ E107A + mk2-Spn-E WT/._GFP-Squ E107A.tif
- Figure 2-figure supplement 2-Source Data 3/Co-immunostaining in S2/GFP-Squ R115A/GFP-Squ R115A.tif
- __MACOSX/Figure 2-figure supplement 2-Source Data 3/Co-immunostaining in S2/GFP-Squ R115A/._GFP-Squ R115A.tif
- Figure 2-figure supplement 2-Source Data 3/Co-immunostaining in S2/GFP-Squ (-)/GFP-Squ (-).tif
- __MACOSX/Figure 2-figure supplement 2-Source Data 3/Co-immunostaining in S2/GFP-Squ (-)/._GFP-Squ (-).tif
- Figure 2-figure supplement 2-Source Data 3/Co-immunostaining in S2/GFP-Squ E109A + mk2-Spn-E WT/mk2-Spn-E WT.tif
- __MACOSX/Figure 2-figure supplement 2-Source Data 3/Co-immunostaining in S2/GFP-Squ E109A + mk2-Spn-E WT/._mk2-Spn-E WT.tif
- Figure 2-figure supplement 2-Source Data 3/Co-immunostaining in S2/GFP-Squ E109A + mk2-Spn-E WT/GFP-Squ E109A + mk2-Spn-E WT.tif
- __MACOSX/Figure 2-figure supplement 2-Source Data 3/Co-immunostaining in S2/GFP-Squ E109A + mk2-Spn-E WT/._GFP-Squ E109A + mk2-Spn-E WT.tif
- Figure 2-figure supplement 2-Source Data 3/Co-immunostaining in S2/GFP-Squ E109A + mk2-Spn-E WT/GFP-Squ E109A.tif
- __MACOSX/Figure 2-figure supplement 2-Source Data 3/Co-immunostaining in S2/GFP-Squ E109A + mk2-Spn-E WT/._GFP-Squ E109A.tif
- Figure 2-figure supplement 2-Source Data 3/Co-immunostaining in S2/GFP-Squ E109A/GFP-Squ E109A.tif
- __MACOSX/Figure 2-figure supplement 2-Source Data 3/Co-immunostaining in S2/GFP-Squ E109A/._GFP-Squ E109A.tif
- Figure 2-figure supplement 2-Source Data 3/Co-immunostaining in S2/GFP-Squ 4A + mk2-Spn-E WT/mk2-Spn-E WT.tif
- __MACOSX/Figure 2-figure supplement 2-Source Data 3/Co-immunostaining in S2/GFP-Squ 4A + mk2-Spn-E WT/._mk2-Spn-E WT.tif
- Figure 2-figure supplement 2-Source Data 3/Co-immunostaining in S2/GFP-Squ 4A + mk2-Spn-E WT/GFP-Squ 4A.tif
- __MACOSX/Figure 2-figure supplement 2-Source Data 3/Co-immunostaining in S2/GFP-Squ 4A + mk2-Spn-E WT/._GFP-Squ 4A.tif
- Figure 2-figure supplement 2-Source Data 3/Co-immunostaining in S2/GFP-Squ 4A + mk2-Spn-E WT/GFP-Squ 4A + mk2-Spn-E WT.tif
- __MACOSX/Figure 2-figure supplement 2-Source Data 3/Co-immunostaining in S2/GFP-Squ 4A + mk2-Spn-E WT/._GFP-Squ 4A + mk2-Spn-E WT.tif
- Figure 2-figure supplement 2-Source Data 3/Co-immunostaining in S2/GFP-Squ R115A + mk2-Spn-E WT/mk2-Spn-E WT.tif
- __MACOSX/Figure 2-figure supplement 2-Source Data 3/Co-immunostaining in S2/GFP-Squ R115A + mk2-Spn-E WT/._mk2-Spn-E WT.tif
- Figure 2-figure supplement 2-Source Data 3/Co-immunostaining in S2/GFP-Squ R115A + mk2-Spn-E WT/GFP-Squ R115A.tif
- __MACOSX/Figure 2-figure supplement 2-Source Data 3/Co-immunostaining in S2/GFP-Squ R115A + mk2-Spn-E WT/._GFP-Squ R115A.tif
- Figure 2-figure supplement 2-Source Data 3/Co-immunostaining in S2/GFP-Squ R115A + mk2-Spn-E WT/GFP-Squ R115A + mk2-Spn-E WT.tif
- __MACOSX/Figure 2-figure supplement 2-Source Data 3/Co-immunostaining in S2/GFP-Squ R115A + mk2-Spn-E WT/._GFP-Squ R115A + mk2-Spn-E WT.tif
- Figure 2-figure supplement 2-Source Data 3/Co-immunostaining in S2/GFP-Squ WT + mk2-Spn-E WT/mk2-Spn-E WT.tif
- __MACOSX/Figure 2-figure supplement 2-Source Data 3/Co-immunostaining in S2/GFP-Squ WT + mk2-Spn-E WT/._mk2-Spn-E WT.tif
- Figure 2-figure supplement 2-Source Data 3/Co-immunostaining in S2/GFP-Squ WT + mk2-Spn-E WT/GFP-Squ WT.tif
- __MACOSX/Figure 2-figure supplement 2-Source Data 3/Co-immunostaining in S2/GFP-Squ WT + mk2-Spn-E WT/._GFP-Squ WT.tif
- Figure 2-figure supplement 2-Source Data 3/Co-immunostaining in S2/GFP-Squ WT + mk2-Spn-E WT/GFP-Squ WT + mk2-Spn-E WT.tif
- __MACOSX/Figure 2-figure supplement 2-Source Data 3/Co-immunostaining in S2/GFP-Squ WT + mk2-Spn-E WT/._GFP-Squ WT + mk2-Spn-E WT.tif
- Figure 2-figure supplement 2-Source Data 3/Co-immunostaining in S2/GFP-Squ 4A/GFP-Squ 4A.tif
- __MACOSX/Figure 2-figure supplement 2-Source Data 3/Co-immunostaining in S2/GFP-Squ 4A/._GFP-Squ 4A.tif
- Figure 2-figure supplement 2-Source Data 3/Co-immunostaining in S2/GFP-Squ WT/GFP-Squ WT.tif
- __MACOSX/Figure 2-figure supplement 2-Source Data 3/Co-immunostaining in S2/GFP-Squ WT/._GFP-Squ WT.tif
- Figure 2-figure supplement 2-Source Data 3/Co-immunostaining in S2/GFP-Squ (-) + mk2-Spn-E WT/mk2-SpnE WT.tif
- __MACOSX/Figure 2-figure supplement 2-Source Data 3/Co-immunostaining in S2/GFP-Squ (-) + mk2-Spn-E WT/._mk2-SpnE WT.tif
- Figure 2-figure supplement 2-Source Data 3/Co-immunostaining in S2/GFP-Squ (-) + mk2-Spn-E WT/GFP-Squ (-) + mk2-Spn-E WT.tif
- __MACOSX/Figure 2-figure supplement 2-Source Data 3/Co-immunostaining in S2/GFP-Squ (-) + mk2-Spn-E WT/._GFP-Squ (-) + mk2-Spn-E WT.tif
