# Supplementary material for: In silico screening by AlphaFold2 program revealed the potential binding partners of nuage-localizing proteins and piRNA-related proteins
Source: eLife. 2025 Apr 22;13:RP101967. doi: 10.7554/eLife.101967 (PMC12014135; doi:10.7554/eLife.101967)
Supplement: Figure 2—figure supplement 3—source data 1. [file elife-101967-fig2-figsupp3-data1.zip]

Archive with 11 entries (10 files):
- Figure 2-figure supplement 3-Source Data 1/
- Figure 2-figure supplement 3-Source Data 1/D_me31b_cup_tral_model_0.cif
- __MACOSX/Figure 2-figure supplement 3-Source Data 1/._D_me31b_cup_tral_model_0.cif
- Figure 2-figure supplement 3-Source Data 1/.DS_Store
- __MACOSX/Figure 2-figure supplement 3-Source Data 1/._.DS_Store
- Figure 2-figure supplement 3-Source Data 1/A_spne_squ_tej_model_0.cif
- __MACOSX/Figure 2-figure supplement 3-Source Data 1/._A_spne_squ_tej_model_0.cif
- Figure 2-figure supplement 3-Source Data 1/C_boyb_vret_shu_model_0.cif
- __MACOSX/Figure 2-figure supplement 3-Source Data 1/._C_boyb_vret_shu_model_0.cif
- Figure 2-figure supplement 3-Source Data 1/B_vas_tej_spne_model_0.cif
- __MACOSX/Figure 2-figure supplement 3-Source Data 1/._B_vas_tej_spne_model_0.cif
