# Supplementary material for: In silico screening by AlphaFold2 program revealed the potential binding partners of nuage-localizing proteins and piRNA-related proteins
Source: eLife. 2025 Apr 22;13:RP101967. doi: 10.7554/eLife.101967 (PMC12014135; doi:10.7554/eLife.101967)
Supplement: Figure 2—figure supplement 3—source data 1. [file elife-101967-fig2-figsupp3-data1.zip › Figure 2-figure supplement 3-Source Data 1/D_me31b_cup_tral_model_0.cif]

# By using this file you agree to the legally binding terms of use found at alphafoldserver.com/output-terms
data_64848108e9b4f23b
#
_entry.id 64848108e9b4f23b
#
loop_
_atom_type.symbol
C 
N 
O 
S 
#
loop_
_audit_author.name
_audit_author.pdbx_ordinal
"Google DeepMind" 1 
"Isomorphic Labs" 2 
#
_audit_conform.dict_location https://raw.githubusercontent.com/ihmwg/ModelCIF/master/dist/mmcif_ma.dic
_audit_conform.dict_name     mmcif_ma.dic
_audit_conform.dict_version  1.4.5
#
loop_
_chem_comp.formula
_chem_comp.formula_weight
_chem_comp.id
_chem_comp.mon_nstd_flag
_chem_comp.name
_chem_comp.pdbx_smiles
_chem_comp.pdbx_synonyms
_chem_comp.type
"C3 H7 N O2"    89.093  ALA y ALANINE         C[C@H](N)C(O)=O                  ? "L-PEPTIDE LINKING" 
"C6 H15 N4 O2"  175.209 ARG y ARGININE        N[C@@H](CCCNC(N)=[NH2+])C(O)=O   ? "L-PEPTIDE LINKING" 
"C4 H8 N2 O3"   132.118 ASN y ASPARAGINE      N[C@@H](CC(N)=O)C(O)=O           ? "L-PEPTIDE LINKING" 
"C4 H7 N O4"    133.103 ASP y "ASPARTIC ACID" N[C@@H](CC(O)=O)C(O)=O           ? "L-PEPTIDE LINKING" 
"C3 H7 N O2 S"  121.158 CYS y CYSTEINE        N[C@@H](CS)C(O)=O                ? "L-PEPTIDE LINKING" 
"C5 H10 N2 O3"  146.144 GLN y GLUTAMINE       N[C@@H](CCC(N)=O)C(O)=O          ? "L-PEPTIDE LINKING" 
"C5 H9 N O4"    147.129 GLU y "GLUTAMIC ACID" N[C@@H](CCC(O)=O)C(O)=O          ? "L-PEPTIDE LINKING" 
"C2 H5 N O2"    75.067  GLY y GLYCINE         NCC(O)=O                         ? "PEPTIDE LINKING"   
"C6 H10 N3 O2"  156.162 HIS y HISTIDINE       N[C@@H](Cc1c[nH]c[nH+]1)C(O)=O   ? "L-PEPTIDE LINKING" 
"C6 H13 N O2"   131.173 ILE y ISOLEUCINE      CC[C@H](C)[C@H](N)C(O)=O         ? "L-PEPTIDE LINKING" 
"C6 H13 N O2"   131.173 LEU y LEUCINE         CC(C)C[C@H](N)C(O)=O             ? "L-PEPTIDE LINKING" 
"C6 H15 N2 O2"  147.195 LYS y LYSINE          N[C@@H](CCCC[NH3+])C(O)=O        ? "L-PEPTIDE LINKING" 
"C5 H11 N O2 S" 149.211 MET y METHIONINE      CSCC[C@H](N)C(O)=O               ? "L-PEPTIDE LINKING" 
"C9 H11 N O2"   165.189 PHE y PHENYLALANINE   N[C@@H](Cc1ccccc1)C(O)=O         ? "L-PEPTIDE LINKING" 
"C5 H9 N O2"    115.130 PRO y PROLINE         OC(=O)[C@@H]1CCCN1               ? "L-PEPTIDE LINKING" 
"C3 H7 N O3"    105.093 SER y SERINE          N[C@@H](CO)C(O)=O                ? "L-PEPTIDE LINKING" 
"C4 H9 N O3"    119.119 THR y THREONINE       C[C@@H](O)[C@H](N)C(O)=O         ? "L-PEPTIDE LINKING" 
"C11 H12 N2 O2" 204.225 TRP y TRYPTOPHAN      N[C@@H](Cc1c[nH]c2ccccc12)C(O)=O ? "L-PEPTIDE LINKING" 
"C9 H11 N O3"   181.189 TYR y TYROSINE        N[C@@H](Cc1ccc(O)cc1)C(O)=O      ? "L-PEPTIDE LINKING" 
"C5 H11 N O2"   117.146 VAL y VALINE          CC(C)[C@H](N)C(O)=O              ? "L-PEPTIDE LINKING" 
#
_citation.book_publisher          ?
_citation.country                 UK
_citation.id                      primary
_citation.journal_full            Nature
_citation.journal_id_ASTM         NATUAS
_citation.journal_id_CSD          0006
_citation.journal_id_ISSN         0028-0836
_citation.journal_volume          ?
_citation.page_first              ?
_citation.page_last               ?
_citation.pdbx_database_id_DOI    ?
_citation.pdbx_database_id_PubMed ?
_citation.title                   "Accurate structure prediction of biomolecular interactions with AlphaFold 3"
_citation.year                    2024
#
loop_
_citation_author.citation_id
_citation_author.name
_citation_author.ordinal
primary "Google DeepMind" 1 
primary "Isomorphic Labs" 2 
#
loop_
_entity.id
_entity.pdbx_description
_entity.type
1 . polymer 
2 . polymer 
3 . polymer 
#
loop_
_entity_poly.entity_id
_entity_poly.pdbx_strand_id
_entity_poly.type
1 A polypeptide(L) 
2 B polypeptide(L) 
3 C polypeptide(L) 
#
loop_
_entity_poly_seq.entity_id
_entity_poly_seq.hetero
_entity_poly_seq.mon_id
_entity_poly_seq.num
1 n MET 1    
1 n MET 2    
1 n THR 3    
1 n GLU 4    
1 n LYS 5    
1 n LEU 6    
1 n ASN 7    
1 n SER 8    
1 n GLY 9    
1 n HIS 10   
1 n THR 11   
1 n ASN 12   
1 n LEU 13   
1 n THR 14   
1 n SER 15   
1 n LYS 16   
1 n GLY 17   
1 n ILE 18   
1 n ILE 19   
1 n ASN 20   
1 n ASP 21   
1 n LEU 22   
1 n GLN 23   
1 n ILE 24   
1 n ALA 25   
1 n GLY 26   
1 n ASN 27   
1 n THR 28   
1 n SER 29   
1 n ASP 30   
1 n ASP 31   
1 n MET 32   
1 n GLY 33   
1 n TRP 34   
1 n LYS 35   
1 n SER 36   
1 n LYS 37   
1 n LEU 38   
1 n LYS 39   
1 n LEU 40   
1 n PRO 41   
1 n PRO 42   
1 n LYS 43   
1 n ASP 44   
1 n ASN 45   
1 n ARG 46   
1 n PHE 47   
1 n LYS 48   
1 n THR 49   
1 n THR 50   
1 n ASP 51   
1 n VAL 52   
1 n THR 53   
1 n ASP 54   
1 n THR 55   
1 n ARG 56   
1 n GLY 57   
1 n ASN 58   
1 n GLU 59   
1 n PHE 60   
1 n GLU 61   
1 n GLU 62   
1 n PHE 63   
1 n CYS 64   
1 n LEU 65   
1 n LYS 66   
1 n ARG 67   
1 n GLU 68   
1 n LEU 69   
1 n LEU 70   
1 n MET 71   
1 n GLY 72   
1 n ILE 73   
1 n PHE 74   
1 n GLU 75   
1 n LYS 76   
1 n GLY 77   
1 n TRP 78   
1 n GLU 79   
1 n ARG 80   
1 n PRO 81   
1 n SER 82   
1 n PRO 83   
1 n ILE 84   
1 n GLN 85   
1 n GLU 86   
1 n ALA 87   
1 n ALA 88   
1 n ILE 89   
1 n PRO 90   
1 n ILE 91   
1 n ALA 92   
1 n LEU 93   
1 n SER 94   
1 n GLY 95   
1 n LYS 96   
1 n ASP 97   
1 n VAL 98   
1 n LEU 99   
1 n ALA 100  
1 n ARG 101  
1 n ALA 102  
1 n LYS 103  
1 n ASN 104  
1 n GLY 105  
1 n THR 106  
1 n GLY 107  
1 n LYS 108  
1 n THR 109  
1 n GLY 110  
1 n ALA 111  
1 n TYR 112  
1 n CYS 113  
1 n ILE 114  
1 n PRO 115  
1 n VAL 116  
1 n LEU 117  
1 n GLU 118  
1 n GLN 119  
1 n ILE 120  
1 n ASP 121  
1 n PRO 122  
1 n THR 123  
1 n LYS 124  
1 n ASP 125  
1 n TYR 126  
1 n ILE 127  
1 n GLN 128  
1 n ALA 129  
1 n LEU 130  
1 n VAL 131  
1 n MET 132  
1 n VAL 133  
1 n PRO 134  
1 n THR 135  
1 n ARG 136  
1 n GLU 137  
1 n LEU 138  
1 n ALA 139  
1 n LEU 140  
1 n GLN 141  
1 n THR 142  
1 n SER 143  
1 n GLN 144  
1 n ILE 145  
1 n CYS 146  
1 n ILE 147  
1 n GLU 148  
1 n LEU 149  
1 n ALA 150  
1 n LYS 151  
1 n HIS 152  
1 n LEU 153  
1 n ASP 154  
1 n ILE 155  
1 n ARG 156  
1 n VAL 157  
1 n MET 158  
1 n VAL 159  
1 n THR 160  
1 n THR 161  
1 n GLY 162  
1 n GLY 163  
1 n THR 164  
1 n ILE 165  
1 n LEU 166  
1 n LYS 167  
1 n ASP 168  
1 n ASP 169  
1 n ILE 170  
1 n LEU 171  
1 n ARG 172  
1 n ILE 173  
1 n TYR 174  
1 n GLN 175  
1 n LYS 176  
1 n VAL 177  
1 n GLN 178  
1 n LEU 179  
1 n ILE 180  
1 n ILE 181  
1 n ALA 182  
1 n THR 183  
1 n PRO 184  
1 n GLY 185  
1 n ARG 186  
1 n ILE 187  
1 n LEU 188  
1 n ASP 189  
1 n LEU 190  
1 n MET 191  
1 n ASP 192  
1 n LYS 193  
1 n LYS 194  
1 n VAL 195  
1 n ALA 196  
1 n ASP 197  
1 n MET 198  
1 n SER 199  
1 n HIS 200  
1 n CYS 201  
1 n ARG 202  
1 n ILE 203  
1 n LEU 204  
1 n VAL 205  
1 n LEU 206  
1 n ASP 207  
1 n GLU 208  
1 n ALA 209  
1 n ASP 210  
1 n LYS 211  
1 n LEU 212  
1 n LEU 213  
1 n SER 214  
1 n LEU 215  
1 n ASP 216  
1 n PHE 217  
1 n GLN 218  
1 n GLY 219  
1 n MET 220  
1 n LEU 221  
1 n ASP 222  
1 n HIS 223  
1 n VAL 224  
1 n ILE 225  
1 n LEU 226  
1 n LYS 227  
1 n LEU 228  
1 n PRO 229  
1 n LYS 230  
1 n ASP 231  
1 n PRO 232  
1 n GLN 233  
1 n ILE 234  
1 n LEU 235  
1 n LEU 236  
1 n PHE 237  
1 n SER 238  
1 n ALA 239  
1 n THR 240  
1 n PHE 241  
1 n PRO 242  
1 n LEU 243  
1 n THR 244  
1 n VAL 245  
1 n LYS 246  
1 n ASN 247  
1 n PHE 248  
1 n MET 249  
1 n GLU 250  
1 n LYS 251  
1 n HIS 252  
1 n LEU 253  
1 n ARG 254  
1 n GLU 255  
1 n PRO 256  
1 n TYR 257  
1 n GLU 258  
1 n ILE 259  
1 n ASN 260  
1 n LEU 261  
1 n MET 262  
1 n GLU 263  
1 n GLU 264  
1 n LEU 265  
1 n THR 266  
1 n LEU 267  
1 n LYS 268  
1 n GLY 269  
1 n VAL 270  
1 n THR 271  
1 n GLN 272  
1 n TYR 273  
1 n TYR 274  
1 n ALA 275  
1 n PHE 276  
1 n VAL 277  
1 n GLN 278  
1 n GLU 279  
1 n ARG 280  
1 n GLN 281  
1 n LYS 282  
1 n VAL 283  
1 n HIS 284  
1 n CYS 285  
1 n LEU 286  
1 n ASN 287  
1 n THR 288  
1 n LEU 289  
1 n PHE 290  
1 n SER 291  
1 n LYS 292  
1 n LEU 293  
1 n GLN 294  
1 n ILE 295  
1 n ASN 296  
1 n GLN 297  
1 n SER 298  
1 n ILE 299  
1 n ILE 300  
1 n PHE 301  
1 n CYS 302  
1 n ASN 303  
1 n SER 304  
1 n THR 305  
1 n GLN 306  
1 n ARG 307  
1 n VAL 308  
1 n GLU 309  
1 n LEU 310  
1 n LEU 311  
1 n ALA 312  
1 n LYS 313  
1 n LYS 314  
1 n ILE 315  
1 n THR 316  
1 n GLU 317  
1 n LEU 318  
1 n GLY 319  
1 n TYR 320  
1 n CYS 321  
1 n CYS 322  
1 n TYR 323  
1 n TYR 324  
1 n ILE 325  
1 n HIS 326  
1 n ALA 327  
1 n LYS 328  
1 n MET 329  
1 n ALA 330  
1 n GLN 331  
1 n ALA 332  
1 n HIS 333  
1 n ARG 334  
1 n ASN 335  
1 n ARG 336  
1 n VAL 337  
1 n PHE 338  
1 n HIS 339  
1 n ASP 340  
1 n PHE 341  
1 n ARG 342  
1 n GLN 343  
1 n GLY 344  
1 n LEU 345  
1 n CYS 346  
1 n ARG 347  
1 n ASN 348  
1 n LEU 349  
1 n VAL 350  
1 n CYS 351  
1 n SER 352  
1 n ASP 353  
1 n LEU 354  
1 n PHE 355  
1 n THR 356  
1 n ARG 357  
1 n GLY 358  
1 n ILE 359  
1 n ASP 360  
1 n VAL 361  
1 n GLN 362  
1 n ALA 363  
1 n VAL 364  
1 n ASN 365  
1 n VAL 366  
1 n VAL 367  
1 n ILE 368  
1 n ASN 369  
1 n PHE 370  
1 n ASP 371  
1 n PHE 372  
1 n PRO 373  
1 n ARG 374  
1 n MET 375  
1 n ALA 376  
1 n GLU 377  
1 n THR 378  
1 n TYR 379  
1 n LEU 380  
1 n HIS 381  
1 n ARG 382  
1 n ILE 383  
1 n GLY 384  
1 n ARG 385  
1 n SER 386  
1 n GLY 387  
1 n ARG 388  
1 n PHE 389  
1 n GLY 390  
1 n HIS 391  
1 n LEU 392  
1 n GLY 393  
1 n ILE 394  
1 n ALA 395  
1 n ILE 396  
1 n ASN 397  
1 n LEU 398  
1 n ILE 399  
1 n THR 400  
1 n TYR 401  
1 n GLU 402  
1 n ASP 403  
1 n ARG 404  
1 n PHE 405  
1 n ASP 406  
1 n LEU 407  
1 n HIS 408  
1 n ARG 409  
1 n ILE 410  
1 n GLU 411  
1 n LYS 412  
1 n GLU 413  
1 n LEU 414  
1 n GLY 415  
1 n THR 416  
1 n GLU 417  
1 n ILE 418  
1 n LYS 419  
1 n PRO 420  
1 n ILE 421  
1 n PRO 422  
1 n LYS 423  
1 n VAL 424  
1 n ILE 425  
1 n ASP 426  
1 n PRO 427  
1 n ALA 428  
1 n LEU 429  
1 n TYR 430  
1 n VAL 431  
1 n ALA 432  
1 n ASN 433  
1 n VAL 434  
1 n GLY 435  
1 n ALA 436  
1 n SER 437  
1 n VAL 438  
1 n GLY 439  
1 n ASP 440  
1 n THR 441  
1 n CYS 442  
1 n ASN 443  
1 n ASN 444  
1 n SER 445  
1 n ASP 446  
1 n LEU 447  
1 n ASN 448  
1 n ASN 449  
1 n SER 450  
1 n ALA 451  
1 n ASN 452  
1 n GLU 453  
1 n GLU 454  
1 n GLY 455  
1 n ASN 456  
1 n VAL 457  
1 n SER 458  
1 n LYS 459  
2 n MET 1    
2 n GLN 2    
2 n MET 3    
2 n ALA 4    
2 n GLU 5    
2 n ALA 6    
2 n GLU 7    
2 n GLN 8    
2 n GLU 9    
2 n ASN 10   
2 n GLY 11   
2 n ALA 12   
2 n GLY 13   
2 n ALA 14   
2 n LEU 15   
2 n LYS 16   
2 n ILE 17   
2 n ALA 18   
2 n THR 19   
2 n ASN 20   
2 n ALA 21   
2 n GLY 22   
2 n ALA 23   
2 n THR 24   
2 n ASP 25   
2 n ARG 26   
2 n PRO 27   
2 n ALA 28   
2 n HIS 29   
2 n GLN 30   
2 n GLN 31   
2 n LEU 32   
2 n PRO 33   
2 n LEU 34   
2 n PRO 35   
2 n VAL 36   
2 n GLU 37   
2 n ASP 38   
2 n GLN 39   
2 n GLN 40   
2 n ASP 41   
2 n GLU 42   
2 n VAL 43   
2 n LEU 44   
2 n THR 45   
2 n PRO 46   
2 n ALA 47   
2 n GLU 48   
2 n LYS 49   
2 n GLY 50   
2 n LYS 51   
2 n PHE 52   
2 n GLU 53   
2 n TYR 54   
2 n PRO 55   
2 n PRO 56   
2 n PRO 57   
2 n PRO 58   
2 n PRO 59   
2 n PRO 60   
2 n PRO 61   
2 n THR 62   
2 n PRO 63   
2 n VAL 64   
2 n GLN 65   
2 n ALA 66   
2 n PRO 67   
2 n LEU 68   
2 n ALA 69   
2 n THR 70   
2 n LYS 71   
2 n ALA 72   
2 n THR 73   
2 n ALA 74   
2 n LEU 75   
2 n ASN 76   
2 n ALA 77   
2 n SER 78   
2 n GLN 79   
2 n GLU 80   
2 n HIS 81   
2 n ASP 82   
2 n ASP 83   
2 n ASP 84   
2 n GLU 85   
2 n ALA 86   
2 n ASN 87   
2 n SER 88   
2 n GLU 89   
2 n LYS 90   
2 n TRP 91   
2 n GLU 92   
2 n ASP 93   
2 n PRO 94   
2 n CYS 95   
2 n ALA 96   
2 n PRO 97   
2 n PRO 98   
2 n PRO 99   
2 n PRO 100  
2 n PRO 101  
2 n PRO 102  
2 n LEU 103  
2 n PRO 104  
2 n THR 105  
2 n SER 106  
2 n ALA 107  
2 n PHE 108  
2 n LEU 109  
2 n ALA 110  
2 n THR 111  
2 n GLY 112  
2 n LEU 113  
2 n GLY 114  
2 n TYR 115  
2 n LEU 116  
2 n LYS 117  
2 n LEU 118  
2 n PRO 119  
2 n ALA 120  
2 n PHE 121  
2 n LYS 122  
2 n LEU 123  
2 n LYS 124  
2 n ASP 125  
2 n ALA 126  
2 n LEU 127  
2 n GLU 128  
2 n LYS 129  
2 n ALA 130  
2 n ILE 131  
2 n THR 132  
2 n LYS 133  
2 n LEU 134  
2 n GLU 135  
2 n ALA 136  
2 n ASN 137  
2 n LYS 138  
2 n ARG 139  
2 n THR 140  
2 n LEU 141  
2 n LYS 142  
2 n ALA 143  
2 n SER 144  
2 n PRO 145  
2 n GLU 146  
2 n SER 147  
2 n SER 148  
2 n ARG 149  
2 n SER 150  
2 n ILE 151  
2 n LYS 152  
2 n ASN 153  
2 n LYS 154  
2 n ASN 155  
2 n VAL 156  
2 n VAL 157  
2 n ALA 158  
2 n LEU 159  
2 n GLU 160  
2 n MET 161  
2 n LEU 162  
2 n PRO 163  
2 n ARG 164  
2 n ARG 165  
2 n SER 166  
2 n ASN 167  
2 n PRO 168  
2 n GLU 169  
2 n THR 170  
2 n ILE 171  
2 n GLY 172  
2 n ASP 173  
2 n GLY 174  
2 n SER 175  
2 n MET 176  
2 n LEU 177  
2 n ALA 178  
2 n SER 179  
2 n THR 180  
2 n SER 181  
2 n THR 182  
2 n ALA 183  
2 n VAL 184  
2 n MET 185  
2 n LEU 186  
2 n GLN 187  
2 n THR 188  
2 n LYS 189  
2 n LYS 190  
2 n PRO 191  
2 n ALA 192  
2 n VAL 193  
2 n ILE 194  
2 n VAL 195  
2 n GLU 196  
2 n MET 197  
2 n GLU 198  
2 n ARG 199  
2 n ARG 200  
2 n CYS 201  
2 n LYS 202  
2 n ILE 203  
2 n ILE 204  
2 n ASN 205  
2 n LEU 206  
2 n LEU 207  
2 n ALA 208  
2 n LYS 209  
2 n GLN 210  
2 n ASN 211  
2 n GLN 212  
2 n ILE 213  
2 n LEU 214  
2 n GLU 215  
2 n SER 216  
2 n ILE 217  
2 n SER 218  
2 n GLY 219  
2 n GLU 220  
2 n ALA 221  
2 n ILE 222  
2 n PRO 223  
2 n MET 224  
2 n HIS 225  
2 n GLY 226  
2 n PRO 227  
2 n SER 228  
2 n LYS 229  
2 n HIS 230  
2 n LEU 231  
2 n HIS 232  
2 n GLU 233  
2 n ASP 234  
2 n GLU 235  
2 n GLY 236  
2 n LEU 237  
2 n THR 238  
2 n LEU 239  
2 n GLN 240  
2 n VAL 241  
2 n LEU 242  
2 n SER 243  
2 n ALA 244  
2 n ARG 245  
2 n ALA 246  
2 n SER 247  
2 n THR 248  
2 n PRO 249  
2 n TYR 250  
2 n THR 251  
2 n GLN 252  
2 n PRO 253  
2 n SER 254  
2 n SER 255  
2 n MET 256  
2 n LEU 257  
2 n SER 258  
2 n CYS 259  
2 n THR 260  
2 n ALA 261  
2 n VAL 262  
2 n SER 263  
2 n CYS 264  
2 n ASP 265  
2 n LEU 266  
2 n GLU 267  
2 n HIS 268  
2 n ASP 269  
2 n SER 270  
2 n PRO 271  
2 n ARG 272  
2 n LYS 273  
2 n GLN 274  
2 n VAL 275  
2 n ALA 276  
2 n SER 277  
2 n LYS 278  
2 n GLU 279  
2 n ALA 280  
2 n VAL 281  
2 n PRO 282  
2 n GLU 283  
2 n GLN 284  
2 n GLN 285  
2 n SER 286  
2 n SER 287  
2 n GLN 288  
2 n VAL 289  
2 n GLN 290  
2 n GLN 291  
2 n LYS 292  
2 n ARG 293  
2 n PRO 294  
2 n PRO 295  
2 n SER 296  
2 n THR 297  
2 n GLY 298  
2 n ILE 299  
2 n HIS 300  
2 n LYS 301  
2 n PRO 302  
2 n GLY 303  
2 n SER 304  
2 n LEU 305  
2 n ARG 306  
2 n ALA 307  
2 n PRO 308  
2 n LYS 309  
2 n ALA 310  
2 n VAL 311  
2 n ARG 312  
2 n PRO 313  
2 n THR 314  
2 n THR 315  
2 n ALA 316  
2 n PRO 317  
2 n VAL 318  
2 n VAL 319  
2 n SER 320  
2 n SER 321  
2 n LYS 322  
2 n PRO 323  
2 n VAL 324  
2 n LYS 325  
2 n SER 326  
2 n TYR 327  
2 n THR 328  
2 n ARG 329  
2 n SER 330  
2 n ARG 331  
2 n LEU 332  
2 n MET 333  
2 n ASP 334  
2 n ILE 335  
2 n ARG 336  
2 n ASN 337  
2 n GLY 338  
2 n MET 339  
2 n PHE 340  
2 n ASN 341  
2 n ALA 342  
2 n LEU 343  
2 n MET 344  
2 n HIS 345  
2 n ARG 346  
2 n SER 347  
2 n LYS 348  
2 n GLU 349  
2 n SER 350  
2 n PHE 351  
2 n VAL 352  
2 n MET 353  
2 n PRO 354  
2 n ARG 355  
2 n ILE 356  
2 n ALA 357  
2 n THR 358  
2 n CYS 359  
2 n ASP 360  
2 n ASP 361  
2 n ILE 362  
2 n GLU 363  
2 n LEU 364  
2 n GLU 365  
2 n GLY 366  
2 n ARG 367  
2 n LEU 368  
2 n ARG 369  
2 n ARG 370  
2 n MET 371  
2 n ASN 372  
2 n ILE 373  
2 n TRP 374  
2 n ARG 375  
2 n THR 376  
2 n SER 377  
2 n ASP 378  
2 n GLY 379  
2 n THR 380  
2 n ARG 381  
2 n PHE 382  
2 n ARG 383  
2 n THR 384  
2 n ARG 385  
2 n SER 386  
2 n THR 387  
2 n THR 388  
2 n ALA 389  
2 n ASN 390  
2 n LEU 391  
2 n ASN 392  
2 n MET 393  
2 n ASN 394  
2 n ASN 395  
2 n ASN 396  
2 n ASN 397  
2 n ASN 398  
2 n ASN 399  
2 n GLU 400  
2 n CYS 401  
2 n MET 402  
2 n PRO 403  
2 n ALA 404  
2 n PHE 405  
2 n PHE 406  
2 n LYS 407  
2 n ASN 408  
2 n LYS 409  
2 n ASN 410  
2 n LYS 411  
2 n PRO 412  
2 n ASN 413  
2 n LEU 414  
2 n ILE 415  
2 n SER 416  
2 n ASP 417  
2 n GLU 418  
2 n SER 419  
2 n ILE 420  
2 n ILE 421  
2 n GLN 422  
2 n SER 423  
2 n GLN 424  
2 n PRO 425  
2 n PRO 426  
2 n GLN 427  
2 n PRO 428  
2 n GLN 429  
2 n THR 430  
2 n GLU 431  
2 n PHE 432  
2 n GLN 433  
2 n ASP 434  
2 n PRO 435  
2 n ALA 436  
2 n ILE 437  
2 n VAL 438  
2 n ASN 439  
2 n GLN 440  
2 n ARG 441  
2 n ARG 442  
2 n ILE 443  
2 n GLY 444  
2 n SER 445  
2 n GLY 446  
2 n ARG 447  
2 n LEU 448  
2 n ASN 449  
2 n HIS 450  
2 n SER 451  
2 n LYS 452  
2 n TRP 453  
2 n GLY 454  
2 n TYR 455  
2 n ASN 456  
2 n ASP 457  
2 n GLU 458  
2 n ASP 459  
2 n TYR 460  
2 n HIS 461  
2 n SER 462  
2 n TYR 463  
2 n HIS 464  
2 n ASN 465  
2 n GLY 466  
2 n LYS 467  
2 n SER 468  
2 n GLN 469  
2 n HIS 470  
2 n MET 471  
2 n GLU 472  
2 n GLU 473  
2 n VAL 474  
2 n ASN 475  
2 n SER 476  
2 n LYS 477  
2 n ASN 478  
2 n SER 479  
2 n LYS 480  
2 n ASN 481  
2 n MET 482  
2 n THR 483  
2 n VAL 484  
2 n LEU 485  
2 n GLN 486  
2 n PHE 487  
2 n PHE 488  
2 n ASP 489  
2 n ASN 490  
2 n GLY 491  
2 n GLU 492  
2 n ILE 493  
2 n SER 494  
2 n SER 495  
2 n GLN 496  
2 n PRO 497  
2 n GLN 498  
2 n ARG 499  
2 n ARG 500  
2 n PRO 501  
2 n ASN 502  
2 n THR 503  
2 n PRO 504  
2 n VAL 505  
2 n MET 506  
2 n GLY 507  
2 n MET 508  
2 n SER 509  
2 n ILE 510  
2 n ASN 511  
2 n ARG 512  
2 n SER 513  
2 n GLU 514  
2 n ASN 515  
2 n ASP 516  
2 n THR 517  
2 n LEU 518  
2 n HIS 519  
2 n SER 520  
2 n ASN 521  
2 n GLU 522  
2 n SER 523  
2 n SER 524  
2 n GLU 525  
2 n ASP 526  
2 n LEU 527  
2 n SER 528  
2 n ARG 529  
2 n ALA 530  
2 n ASN 531  
2 n GLU 532  
2 n ASN 533  
2 n TYR 534  
2 n VAL 535  
2 n LYS 536  
2 n ARG 537  
2 n VAL 538  
2 n MET 539  
2 n SER 540  
2 n GLY 541  
2 n PHE 542  
2 n LEU 543  
2 n VAL 544  
2 n VAL 545  
2 n SER 546  
2 n LYS 547  
2 n PRO 548  
2 n LYS 549  
2 n SER 550  
2 n ARG 551  
2 n ASP 552  
2 n VAL 553  
2 n GLU 554  
2 n ASP 555  
2 n ARG 556  
2 n HIS 557  
2 n HIS 558  
2 n ARG 559  
2 n ARG 560  
2 n TYR 561  
2 n ARG 562  
2 n ASN 563  
2 n GLN 564  
2 n ASN 565  
2 n GLU 566  
2 n GLU 567  
2 n PRO 568  
2 n GLU 569  
2 n TRP 570  
2 n PHE 571  
2 n SER 572  
2 n CYS 573  
2 n GLY 574  
2 n PRO 575  
2 n THR 576  
2 n SER 577  
2 n ARG 578  
2 n LEU 579  
2 n ASP 580  
2 n THR 581  
2 n ILE 582  
2 n GLU 583  
2 n LEU 584  
2 n CYS 585  
2 n GLY 586  
2 n PHE 587  
2 n ASP 588  
2 n GLU 589  
2 n ASP 590  
2 n GLU 591  
2 n GLU 592  
2 n LYS 593  
2 n MET 594  
2 n LEU 595  
2 n LYS 596  
2 n GLU 597  
2 n GLY 598  
2 n ASN 599  
2 n LYS 600  
2 n ASN 601  
2 n HIS 602  
2 n GLY 603  
2 n LEU 604  
2 n GLY 605  
2 n GLU 606  
2 n THR 607  
2 n GLU 608  
2 n ARG 609  
2 n GLU 610  
2 n THR 611  
2 n SER 612  
2 n LYS 613  
2 n GLN 614  
2 n LYS 615  
2 n MET 616  
2 n ASP 617  
2 n HIS 618  
2 n LYS 619  
2 n TYR 620  
2 n LYS 621  
2 n TRP 622  
2 n THR 623  
2 n HIS 624  
2 n ALA 625  
2 n GLU 626  
2 n PRO 627  
2 n MET 628  
2 n GLY 629  
2 n ARG 630  
2 n SER 631  
2 n LYS 632  
2 n TYR 633  
2 n MET 634  
2 n PRO 635  
2 n LYS 636  
2 n HIS 637  
2 n ASP 638  
2 n THR 639  
2 n ASN 640  
2 n ASN 641  
2 n ASN 642  
2 n HIS 643  
2 n ASN 644  
2 n VAL 645  
2 n GLU 646  
2 n ASN 647  
2 n MET 648  
2 n ASN 649  
2 n ASN 650  
2 n VAL 651  
2 n MET 652  
2 n ALA 653  
2 n THR 654  
2 n GLU 655  
2 n HIS 656  
2 n GLN 657  
2 n GLN 658  
2 n GLN 659  
2 n LYS 660  
2 n GLU 661  
2 n GLU 662  
2 n LYS 663  
2 n ARG 664  
2 n PRO 665  
2 n GLY 666  
2 n SER 667  
2 n GLY 668  
2 n ARG 669  
2 n SER 670  
2 n PHE 671  
2 n GLN 672  
2 n PHE 673  
2 n ASP 674  
2 n LYS 675  
2 n PHE 676  
2 n ASN 677  
2 n GLN 678  
2 n SER 679  
2 n GLN 680  
2 n GLN 681  
2 n ASN 682  
2 n TYR 683  
2 n GLU 684  
2 n SER 685  
2 n SER 686  
2 n SER 687  
2 n TYR 688  
2 n VAL 689  
2 n ASN 690  
2 n HIS 691  
2 n GLN 692  
2 n GLN 693  
2 n PRO 694  
2 n PRO 695  
2 n GLN 696  
2 n THR 697  
2 n GLN 698  
2 n PRO 699  
2 n GLN 700  
2 n GLN 701  
2 n MET 702  
2 n GLN 703  
2 n GLN 704  
2 n GLN 705  
2 n SER 706  
2 n ASN 707  
2 n THR 708  
2 n ASN 709  
2 n THR 710  
2 n ASN 711  
2 n ASN 712  
2 n SER 713  
2 n LYS 714  
2 n PHE 715  
2 n MET 716  
2 n SER 717  
2 n PHE 718  
2 n PHE 719  
2 n ALA 720  
2 n ASN 721  
2 n GLU 722  
2 n GLY 723  
2 n ASN 724  
2 n SER 725  
2 n SER 726  
2 n SER 727  
2 n SER 728  
2 n SER 729  
2 n LEU 730  
2 n ASN 731  
2 n GLU 732  
2 n PHE 733  
2 n PHE 734  
2 n LYS 735  
2 n GLN 736  
2 n ALA 737  
2 n ILE 738  
2 n ASN 739  
2 n GLN 740  
2 n GLY 741  
2 n HIS 742  
2 n GLY 743  
2 n ASN 744  
2 n ASN 745  
2 n PRO 746  
2 n GLU 747  
2 n GLN 748  
2 n PRO 749  
2 n LYS 750  
2 n SER 751  
2 n LEU 752  
2 n GLY 753  
2 n HIS 754  
2 n ILE 755  
2 n GLY 756  
2 n GLN 757  
2 n MET 758  
2 n PRO 759  
2 n SER 760  
2 n VAL 761  
2 n ASP 762  
2 n GLN 763  
2 n LEU 764  
2 n GLU 765  
2 n ALA 766  
2 n LYS 767  
2 n TRP 768  
2 n ARG 769  
2 n ARG 770  
2 n ASN 771  
2 n SER 772  
2 n LEU 773  
2 n ASN 774  
2 n ASN 775  
2 n VAL 776  
2 n GLY 777  
2 n GLU 778  
2 n THR 779  
2 n ALA 780  
2 n ASN 781  
2 n LYS 782  
2 n GLN 783  
2 n THR 784  
2 n ASP 785  
2 n ASN 786  
2 n PHE 787  
2 n GLN 788  
2 n LYS 789  
2 n LEU 790  
2 n ILE 791  
2 n GLY 792  
2 n SER 793  
2 n LEU 794  
2 n SER 795  
2 n SER 796  
2 n ALA 797  
2 n LYS 798  
2 n PRO 799  
2 n GLN 800  
2 n SER 801  
2 n GLN 802  
2 n ALA 803  
2 n VAL 804  
2 n GLY 805  
2 n TYR 806  
2 n ASP 807  
2 n ALA 808  
2 n ILE 809  
2 n SER 810  
2 n ASN 811  
2 n PHE 812  
2 n ILE 813  
2 n MET 814  
2 n GLN 815  
2 n GLN 816  
2 n GLN 817  
2 n GLN 818  
2 n TYR 819  
2 n GLN 820  
2 n GLN 821  
2 n GLN 822  
2 n GLN 823  
2 n GLN 824  
2 n LYS 825  
2 n GLN 826  
2 n HIS 827  
2 n LEU 828  
2 n ILE 829  
2 n ILE 830  
2 n GLN 831  
2 n GLN 832  
2 n GLN 833  
2 n GLN 834  
2 n GLN 835  
2 n HIS 836  
2 n THR 837  
2 n ALA 838  
2 n PHE 839  
2 n LEU 840  
2 n ALA 841  
2 n SER 842  
2 n LEU 843  
2 n GLN 844  
2 n LEU 845  
2 n LYS 846  
2 n ALA 847  
2 n ILE 848  
2 n LEU 849  
2 n GLY 850  
2 n ARG 851  
2 n ALA 852  
2 n ASP 853  
2 n THR 854  
2 n GLN 855  
2 n LEU 856  
2 n LEU 857  
2 n LEU 858  
2 n LEU 859  
2 n ARG 860  
2 n LEU 861  
2 n THR 862  
2 n LYS 863  
2 n GLY 864  
2 n GLU 865  
2 n ILE 866  
2 n SER 867  
2 n LYS 868  
2 n HIS 869  
2 n GLY 870  
2 n LEU 871  
2 n LEU 872  
2 n VAL 873  
2 n GLN 874  
2 n LEU 875  
2 n ALA 876  
2 n ASN 877  
2 n PRO 878  
2 n ARG 879  
2 n LEU 880  
2 n THR 881  
2 n ASP 882  
2 n MET 883  
2 n ASP 884  
2 n ARG 885  
2 n GLU 886  
2 n ALA 887  
2 n ILE 888  
2 n THR 889  
2 n ALA 890  
2 n VAL 891  
2 n LEU 892  
2 n GLN 893  
2 n PHE 894  
2 n THR 895  
2 n ASN 896  
2 n THR 897  
2 n GLN 898  
2 n GLN 899  
2 n GLN 900  
2 n GLN 901  
2 n GLN 902  
2 n GLN 903  
2 n HIS 904  
2 n LYS 905  
2 n GLN 906  
2 n GLN 907  
2 n LEU 908  
2 n ASP 909  
2 n MET 910  
2 n LEU 911  
2 n SER 912  
2 n SER 913  
2 n THR 914  
2 n VAL 915  
2 n ILE 916  
2 n ALA 917  
2 n SER 918  
2 n GLN 919  
2 n LEU 920  
2 n GLN 921  
2 n ASN 922  
2 n LEU 923  
2 n HIS 924  
2 n ASN 925  
2 n LEU 926  
2 n ALA 927  
2 n ILE 928  
2 n VAL 929  
2 n GLN 930  
2 n GLN 931  
2 n THR 932  
2 n LEU 933  
2 n ALA 934  
2 n ALA 935  
2 n ARG 936  
2 n GLN 937  
2 n GLN 938  
2 n PRO 939  
2 n GLN 940  
2 n HIS 941  
2 n ASN 942  
2 n PRO 943  
2 n GLN 944  
2 n THR 945  
2 n GLN 946  
2 n ALA 947  
2 n PRO 948  
2 n HIS 949  
2 n GLN 950  
2 n LEU 951  
2 n SER 952  
2 n GLN 953  
2 n GLU 954  
2 n ASP 955  
2 n LEU 956  
2 n GLN 957  
2 n ALA 958  
2 n HIS 959  
2 n ALA 960  
2 n ASN 961  
2 n VAL 962  
2 n ILE 963  
2 n MET 964  
2 n ARG 965  
2 n ASN 966  
2 n ALA 967  
2 n VAL 968  
2 n MET 969  
2 n LYS 970  
2 n ARG 971  
2 n LYS 972  
2 n ILE 973  
2 n GLU 974  
2 n GLU 975  
2 n GLN 976  
2 n THR 977  
2 n SER 978  
2 n LYS 979  
2 n LEU 980  
2 n ILE 981  
2 n ASN 982  
2 n GLY 983  
2 n GLY 984  
2 n ALA 985  
2 n LYS 986  
2 n HIS 987  
2 n GLN 988  
2 n ALA 989  
2 n GLN 990  
2 n GLN 991  
2 n GLN 992  
2 n TYR 993  
2 n LEU 994  
2 n ASN 995  
2 n ARG 996  
2 n GLY 997  
2 n GLN 998  
2 n GLN 999  
2 n ARG 1000 
2 n GLN 1001 
2 n ALA 1002 
2 n ARG 1003 
2 n PRO 1004 
2 n ASP 1005 
2 n ALA 1006 
2 n ASN 1007 
2 n SER 1008 
2 n ASN 1009 
2 n ALA 1010 
2 n LEU 1011 
2 n LEU 1012 
2 n HIS 1013 
2 n ALA 1014 
2 n LEU 1015 
2 n ILE 1016 
2 n SER 1017 
2 n GLY 1018 
2 n GLY 1019 
2 n GLY 1020 
2 n ASN 1021 
2 n ASN 1022 
2 n HIS 1023 
2 n ALA 1024 
2 n SER 1025 
2 n GLY 1026 
2 n TYR 1027 
2 n PRO 1028 
2 n MET 1029 
2 n ASN 1030 
2 n GLY 1031 
2 n GLN 1032 
2 n PRO 1033 
2 n GLN 1034 
2 n LYS 1035 
2 n HIS 1036 
2 n HIS 1037 
2 n SER 1038 
2 n ASN 1039 
2 n LEU 1040 
2 n ARG 1041 
2 n PHE 1042 
2 n GLY 1043 
2 n ASP 1044 
2 n ASN 1045 
2 n GLN 1046 
2 n ASN 1047 
2 n PHE 1048 
2 n GLN 1049 
2 n SER 1050 
2 n PHE 1051 
2 n GLU 1052 
2 n SER 1053 
2 n ASN 1054 
2 n GLN 1055 
2 n PRO 1056 
2 n HIS 1057 
2 n PHE 1058 
2 n ALA 1059 
2 n THR 1060 
2 n GLN 1061 
2 n TYR 1062 
2 n LYS 1063 
2 n GLN 1064 
2 n GLN 1065 
2 n TYR 1066 
2 n GLN 1067 
2 n GLN 1068 
2 n SER 1069 
2 n GLN 1070 
2 n GLN 1071 
2 n GLN 1072 
2 n HIS 1073 
2 n PRO 1074 
2 n HIS 1075 
2 n GLN 1076 
2 n GLN 1077 
2 n PRO 1078 
2 n GLN 1079 
2 n GLN 1080 
2 n LEU 1081 
2 n ASN 1082 
2 n SER 1083 
2 n LEU 1084 
2 n HIS 1085 
2 n GLN 1086 
2 n ASN 1087 
2 n ASN 1088 
2 n ALA 1089 
2 n GLY 1090 
2 n ALA 1091 
2 n VAL 1092 
2 n ASN 1093 
2 n SER 1094 
2 n PHE 1095 
2 n ASN 1096 
2 n LYS 1097 
2 n ALA 1098 
2 n GLN 1099 
2 n MET 1100 
2 n GLN 1101 
2 n ALA 1102 
2 n GLN 1103 
2 n SER 1104 
2 n ALA 1105 
2 n ILE 1106 
2 n SER 1107 
2 n MET 1108 
2 n LEU 1109 
2 n PRO 1110 
2 n ASN 1111 
2 n SER 1112 
2 n GLY 1113 
2 n ASP 1114 
2 n GLU 1115 
2 n PHE 1116 
2 n HIS 1117 
3 n MET 1    
3 n SER 2    
3 n GLY 3    
3 n GLY 4    
3 n LEU 5    
3 n PRO 6    
3 n GLU 7    
3 n LEU 8    
3 n GLY 9    
3 n SER 10   
3 n LYS 11   
3 n ILE 12   
3 n SER 13   
3 n LEU 14   
3 n ILE 15   
3 n SER 16   
3 n LYS 17   
3 n ALA 18   
3 n ASP 19   
3 n ILE 20   
3 n ARG 21   
3 n TYR 22   
3 n GLU 23   
3 n GLY 24   
3 n ARG 25   
3 n LEU 26   
3 n TYR 27   
3 n THR 28   
3 n VAL 29   
3 n ASP 30   
3 n PRO 31   
3 n GLN 32   
3 n GLU 33   
3 n CYS 34   
3 n THR 35   
3 n ILE 36   
3 n ALA 37   
3 n LEU 38   
3 n SER 39   
3 n SER 40   
3 n VAL 41   
3 n ARG 42   
3 n SER 43   
3 n PHE 44   
3 n GLY 45   
3 n THR 46   
3 n GLU 47   
3 n ASP 48   
3 n ARG 49   
3 n ASP 50   
3 n THR 51   
3 n GLN 52   
3 n PHE 53   
3 n GLN 54   
3 n ILE 55   
3 n ALA 56   
3 n PRO 57   
3 n GLN 58   
3 n SER 59   
3 n GLN 60   
3 n ILE 61   
3 n TYR 62   
3 n ASP 63   
3 n TYR 64   
3 n ILE 65   
3 n LEU 66   
3 n PHE 67   
3 n ARG 68   
3 n GLY 69   
3 n SER 70   
3 n ASP 71   
3 n ILE 72   
3 n LYS 73   
3 n ASP 74   
3 n ILE 75   
3 n ARG 76   
3 n VAL 77   
3 n VAL 78   
3 n ASN 79   
3 n ASN 80   
3 n HIS 81   
3 n THR 82   
3 n LEU 83   
3 n PRO 84   
3 n HIS 85   
3 n HIS 86   
3 n ASN 87   
3 n ASP 88   
3 n PRO 89   
3 n ALA 90   
3 n ILE 91   
3 n MET 92   
3 n GLN 93   
3 n ALA 94   
3 n GLN 95   
3 n LEU 96   
3 n GLN 97   
3 n ASN 98   
3 n GLY 99   
3 n PRO 100  
3 n PRO 101  
3 n GLN 102  
3 n MET 103  
3 n PRO 104  
3 n GLN 105  
3 n HIS 106  
3 n PHE 107  
3 n PRO 108  
3 n MET 109  
3 n PRO 110  
3 n SER 111  
3 n GLY 112  
3 n MET 113  
3 n SER 114  
3 n GLY 115  
3 n PRO 116  
3 n PRO 117  
3 n GLN 118  
3 n GLN 119  
3 n GLN 120  
3 n GLN 121  
3 n VAL 122  
3 n PRO 123  
3 n SER 124  
3 n GLN 125  
3 n GLN 126  
3 n PRO 127  
3 n PRO 128  
3 n GLN 129  
3 n MET 130  
3 n PRO 131  
3 n SER 132  
3 n GLY 133  
3 n GLY 134  
3 n GLY 135  
3 n SER 136  
3 n GLY 137  
3 n GLY 138  
3 n ALA 139  
3 n GLY 140  
3 n GLY 141  
3 n ALA 142  
3 n GLY 143  
3 n ALA 144  
3 n PRO 145  
3 n GLY 146  
3 n GLY 147  
3 n GLY 148  
3 n GLY 149  
3 n PRO 150  
3 n GLY 151  
3 n TYR 152  
3 n GLY 153  
3 n ASN 154  
3 n GLY 155  
3 n ASN 156  
3 n PRO 157  
3 n PHE 158  
3 n GLY 159  
3 n ASN 160  
3 n LEU 161  
3 n GLY 162  
3 n GLY 163  
3 n PRO 164  
3 n ASN 165  
3 n LEU 166  
3 n ALA 167  
3 n ASN 168  
3 n MET 169  
3 n VAL 170  
3 n GLY 171  
3 n ASN 172  
3 n ALA 173  
3 n GLY 174  
3 n GLY 175  
3 n SER 176  
3 n LEU 177  
3 n ALA 178  
3 n PRO 179  
3 n GLY 180  
3 n SER 181  
3 n GLY 182  
3 n ALA 183  
3 n PRO 184  
3 n GLY 185  
3 n SER 186  
3 n GLY 187  
3 n PRO 188  
3 n PHE 189  
3 n MET 190  
3 n HIS 191  
3 n ILE 192  
3 n GLY 193  
3 n GLY 194  
3 n ASN 195  
3 n GLN 196  
3 n GLN 197  
3 n GLN 198  
3 n PRO 199  
3 n LYS 200  
3 n PRO 201  
3 n GLN 202  
3 n GLN 203  
3 n GLN 204  
3 n LYS 205  
3 n GLN 206  
3 n PRO 207  
3 n ILE 208  
3 n SER 209  
3 n VAL 210  
3 n LEU 211  
3 n ASP 212  
3 n MET 213  
3 n LEU 214  
3 n ALA 215  
3 n GLY 216  
3 n ALA 217  
3 n SER 218  
3 n ARG 219  
3 n SER 220  
3 n THR 221  
3 n THR 222  
3 n PRO 223  
3 n ILE 224  
3 n SER 225  
3 n LEU 226  
3 n ILE 227  
3 n VAL 228  
3 n SER 229  
3 n PRO 230  
3 n THR 231  
3 n ALA 232  
3 n GLU 233  
3 n LEU 234  
3 n THR 235  
3 n GLN 236  
3 n GLN 237  
3 n GLN 238  
3 n GLN 239  
3 n LEU 240  
3 n HIS 241  
3 n GLN 242  
3 n GLN 243  
3 n GLN 244  
3 n ASN 245  
3 n ALA 246  
3 n GLY 247  
3 n GLN 248  
3 n GLY 249  
3 n GLY 250  
3 n ASN 251  
3 n GLY 252  
3 n ARG 253  
3 n ASP 254  
3 n ALA 255  
3 n GLY 256  
3 n HIS 257  
3 n LYS 258  
3 n ARG 259  
3 n GLN 260  
3 n ASN 261  
3 n HIS 262  
3 n GLN 263  
3 n GLN 264  
3 n GLN 265  
3 n GLN 266  
3 n ASN 267  
3 n GLN 268  
3 n GLN 269  
3 n HIS 270  
3 n GLN 271  
3 n GLN 272  
3 n ARG 273  
3 n GLY 274  
3 n GLY 275  
3 n PRO 276  
3 n SER 277  
3 n HIS 278  
3 n ASN 279  
3 n ASN 280  
3 n MET 281  
3 n GLN 282  
3 n GLN 283  
3 n GLN 284  
3 n GLN 285  
3 n GLN 286  
3 n ARG 287  
3 n GLY 288  
3 n GLY 289  
3 n GLY 290  
3 n SER 291  
3 n GLY 292  
3 n THR 293  
3 n ASP 294  
3 n PHE 295  
3 n TYR 296  
3 n ASN 297  
3 n GLN 298  
3 n GLN 299  
3 n ARG 300  
3 n ASP 301  
3 n ARG 302  
3 n ARG 303  
3 n ASP 304  
3 n SER 305  
3 n GLY 306  
3 n ARG 307  
3 n GLN 308  
3 n MET 309  
3 n ASP 310  
3 n ASN 311  
3 n ASN 312  
3 n TYR 313  
3 n SER 314  
3 n ASN 315  
3 n ASN 316  
3 n TYR 317  
3 n ASN 318  
3 n ASN 319  
3 n ASN 320  
3 n ASN 321  
3 n ASN 322  
3 n ASN 323  
3 n GLN 324  
3 n ARG 325  
3 n ASN 326  
3 n ARG 327  
3 n GLY 328  
3 n GLY 329  
3 n GLY 330  
3 n ASN 331  
3 n GLY 332  
3 n MET 333  
3 n GLN 334  
3 n GLN 335  
3 n GLN 336  
3 n GLN 337  
3 n ARG 338  
3 n GLY 339  
3 n GLY 340  
3 n ASN 341  
3 n GLY 342  
3 n GLY 343  
3 n SER 344  
3 n GLY 345  
3 n GLY 346  
3 n GLY 347  
3 n GLY 348  
3 n GLY 349  
3 n ASN 350  
3 n GLY 351  
3 n GLY 352  
3 n GLY 353  
3 n ASN 354  
3 n ASN 355  
3 n PRO 356  
3 n ALA 357  
3 n TRP 358  
3 n ASN 359  
3 n MET 360  
3 n HIS 361  
3 n ARG 362  
3 n GLY 363  
3 n ASN 364  
3 n GLN 365  
3 n ASN 366  
3 n SER 367  
3 n ASN 368  
3 n ASN 369  
3 n MET 370  
3 n MET 371  
3 n ASN 372  
3 n MET 373  
3 n ARG 374  
3 n ASN 375  
3 n ARG 376  
3 n GLY 377  
3 n MET 378  
3 n GLY 379  
3 n SER 380  
3 n ARG 381  
3 n GLY 382  
3 n PRO 383  
3 n MET 384  
3 n ARG 385  
3 n PRO 386  
3 n ASN 387  
3 n GLN 388  
3 n GLY 389  
3 n TYR 390  
3 n ARG 391  
3 n PRO 392  
3 n GLN 393  
3 n SER 394  
3 n ALA 395  
3 n ASN 396  
3 n ASN 397  
3 n GLN 398  
3 n ASN 399  
3 n LYS 400  
3 n PRO 401  
3 n ARG 402  
3 n ASN 403  
3 n LYS 404  
3 n ILE 405  
3 n LYS 406  
3 n PHE 407  
3 n GLU 408  
3 n GLY 409  
3 n ASP 410  
3 n PHE 411  
3 n ASP 412  
3 n PHE 413  
3 n GLU 414  
3 n GLN 415  
3 n ALA 416  
3 n ASN 417  
3 n ASN 418  
3 n LYS 419  
3 n PHE 420  
3 n GLU 421  
3 n GLU 422  
3 n LEU 423  
3 n ARG 424  
3 n SER 425  
3 n GLN 426  
3 n LEU 427  
3 n ALA 428  
3 n LYS 429  
3 n LEU 430  
3 n LYS 431  
3 n VAL 432  
3 n ALA 433  
3 n GLU 434  
3 n ASP 435  
3 n GLY 436  
3 n ALA 437  
3 n PRO 438  
3 n LYS 439  
3 n PRO 440  
3 n ALA 441  
3 n THR 442  
3 n ASN 443  
3 n ALA 444  
3 n THR 445  
3 n ALA 446  
3 n ALA 447  
3 n THR 448  
3 n ALA 449  
3 n THR 450  
3 n ALA 451  
3 n THR 452  
3 n ASN 453  
3 n GLU 454  
3 n GLN 455  
3 n VAL 456  
3 n GLY 457  
3 n GLU 458  
3 n LYS 459  
3 n VAL 460  
3 n GLU 461  
3 n GLY 462  
3 n VAL 463  
3 n HIS 464  
3 n THR 465  
3 n LEU 466  
3 n ASN 467  
3 n GLY 468  
3 n GLU 469  
3 n THR 470  
3 n ASP 471  
3 n LYS 472  
3 n LYS 473  
3 n ASP 474  
3 n ASP 475  
3 n SER 476  
3 n GLY 477  
3 n ASN 478  
3 n GLU 479  
3 n THR 480  
3 n GLY 481  
3 n ALA 482  
3 n GLY 483  
3 n GLU 484  
3 n HIS 485  
3 n GLU 486  
3 n PRO 487  
3 n GLU 488  
3 n GLU 489  
3 n ASP 490  
3 n ASP 491  
3 n VAL 492  
3 n ALA 493  
3 n VAL 494  
3 n CYS 495  
3 n TYR 496  
3 n ASP 497  
3 n LYS 498  
3 n THR 499  
3 n LYS 500  
3 n SER 501  
3 n PHE 502  
3 n PHE 503  
3 n ASP 504  
3 n ASN 505  
3 n ILE 506  
3 n SER 507  
3 n CYS 508  
3 n GLU 509  
3 n ALA 510  
3 n ALA 511  
3 n GLN 512  
3 n ASP 513  
3 n ARG 514  
3 n SER 515  
3 n LYS 516  
3 n ASN 517  
3 n LYS 518  
3 n LYS 519  
3 n ASN 520  
3 n ASP 521  
3 n TRP 522  
3 n ARG 523  
3 n GLN 524  
3 n GLU 525  
3 n ARG 526  
3 n LYS 527  
3 n LEU 528  
3 n ASN 529  
3 n THR 530  
3 n GLU 531  
3 n THR 532  
3 n PHE 533  
3 n GLY 534  
3 n VAL 535  
3 n SER 536  
3 n SER 537  
3 n THR 538  
3 n ARG 539  
3 n ARG 540  
3 n GLY 541  
3 n SER 542  
3 n SER 543  
3 n TYR 544  
3 n ARG 545  
3 n GLY 546  
3 n ARG 547  
3 n ASN 548  
3 n GLN 549  
3 n TYR 550  
3 n TYR 551  
3 n ASN 552  
3 n ASN 553  
3 n ASN 554  
3 n GLY 555  
3 n ASN 556  
3 n GLY 557  
3 n GLY 558  
3 n ILE 559  
3 n ASN 560  
3 n SER 561  
3 n GLY 562  
3 n TYR 563  
3 n GLY 564  
3 n GLY 565  
3 n ALA 566  
3 n PRO 567  
3 n GLY 568  
3 n TYR 569  
3 n ASN 570  
3 n ARG 571  
3 n ASN 572  
3 n ASN 573  
3 n TYR 574  
3 n ARG 575  
3 n MET 576  
3 n GLY 577  
3 n GLY 578  
3 n GLY 579  
3 n GLY 580  
3 n GLY 581  
3 n ASN 582  
3 n PHE 583  
3 n ARG 584  
3 n ASN 585  
3 n ARG 586  
3 n SER 587  
3 n ASN 588  
3 n ASN 589  
3 n ARG 590  
3 n ASN 591  
3 n ASN 592  
3 n GLY 593  
3 n GLY 594  
3 n GLY 595  
3 n ARG 596  
3 n GLY 597  
3 n GLY 598  
3 n ASN 599  
3 n GLY 600  
3 n MET 601  
3 n PRO 602  
3 n ASN 603  
3 n ILE 604  
3 n THR 605  
3 n ASN 606  
3 n GLY 607  
3 n ASN 608  
3 n THR 609  
3 n ALA 610  
3 n ALA 611  
3 n ALA 612  
3 n LEU 613  
3 n LYS 614  
3 n ALA 615  
3 n ALA 616  
3 n ASN 617  
3 n ASN 618  
3 n ALA 619  
3 n ALA 620  
3 n GLY 621  
3 n HIS 622  
3 n GLY 623  
3 n SER 624  
3 n ASN 625  
3 n ALA 626  
3 n THR 627  
3 n ASP 628  
3 n SER 629  
3 n SER 630  
3 n ALA 631  
3 n PRO 632  
3 n ASN 633  
3 n ALA 634  
3 n THR 635  
3 n THR 636  
3 n ALA 637  
3 n THR 638  
3 n THR 639  
3 n LYS 640  
3 n SER 641  
3 n THR 642  
3 n SER 643  
3 n LEU 644  
3 n LEU 645  
3 n PRO 646  
3 n GLU 647  
3 n GLN 648  
3 n THR 649  
3 n GLN 650  
3 n GLN 651  
3 n VAL 652  
3 n ALA 653  
3 n ALA 654  
3 n VAL 655  
3 n SER 656  
3 n GLN 657  
#
_ma_data.content_type "model coordinates"
_ma_data.id           1
_ma_data.name         Model
#
_ma_model_list.data_id          1
_ma_model_list.model_group_id   1
_ma_model_list.model_group_name "AlphaFold-beta-20231127 (fb0b9d13-0bdd-4522-ba5f-0ee1f426d085 @ 2025-01-13 01:39:48)"
_ma_model_list.model_id         1
_ma_model_list.model_name       "Top ranked model"
_ma_model_list.model_type       "Ab initio model"
_ma_model_list.ordinal_id       1
#
loop_
_ma_protocol_step.method_type
_ma_protocol_step.ordinal_id
_ma_protocol_step.protocol_id
_ma_protocol_step.step_id
"coevolution MSA" 1 1 1 
"template search" 2 1 2 
modeling          3 1 3 
#
loop_
_ma_qa_metric.id
_ma_qa_metric.mode
_ma_qa_metric.name
_ma_qa_metric.software_group_id
_ma_qa_metric.type
1 global pLDDT 1 pLDDT 
2 local  pLDDT 1 pLDDT 
#
_ma_qa_metric_global.metric_id    1
_ma_qa_metric_global.metric_value 44.42
_ma_qa_metric_global.model_id     1
_ma_qa_metric_global.ordinal_id   1
#
_ma_software_group.group_id    1
_ma_software_group.ordinal_id  1
_ma_software_group.software_id 1
#
loop_
_ma_target_entity.data_id
_ma_target_entity.entity_id
_ma_target_entity.origin
1 1 . 
1 2 . 
1 3 . 
#
loop_
_ma_target_entity_instance.asym_id
_ma_target_entity_instance.details
_ma_target_entity_instance.entity_id
A . 1 
B . 2 
C . 3 
#
loop_
_pdbx_data_usage.details
_pdbx_data_usage.id
_pdbx_data_usage.type
_pdbx_data_usage.url
;NON-COMMERCIAL USE ONLY, BY USING THIS FILE YOU AGREE TO THE TERMS OF USE FOUND
AT alphafoldserver.com/output-terms.
;
1 license    ? 
;THE INFORMATION IS NOT INTENDED FOR, HAS NOT BEEN VALIDATED FOR, AND IS NOT
APPROVED FOR CLINICAL USE. IT SHOULD NOT BE USED FOR CLINICAL PURPOSE OR RELIED
ON FOR MEDICAL OR OTHER PROFESSIONAL ADVICE. IT IS THEORETICAL MODELLING ONLY
AND CAUTION SHOULD BE EXERCISED IN ITS USE. IT IS PROVIDED "AS-IS" WITHOUT ANY
WARRANTY OF ANY KIND, WHETHER EXPRESSED OR IMPLIED. NO WARRANTY IS GIVEN THAT
USE OF THE INFORMATION SHALL NOT INFRINGE THE RIGHTS OF ANY THIRD PARTY.
;
2 disclaimer ? 
#
loop_
_pdbx_poly_seq_scheme.asym_id
_pdbx_poly_seq_scheme.auth_seq_num
_pdbx_poly_seq_scheme.entity_id
_pdbx_poly_seq_scheme.hetero
_pdbx_poly_seq_scheme.mon_id
_pdbx_poly_seq_scheme.pdb_ins_code
_pdbx_poly_seq_scheme.pdb_seq_num
_pdbx_poly_seq_scheme.pdb_strand_id
_pdbx_poly_seq_scheme.seq_id
A 1    1 n MET . 1    A 1    
A 2    1 n MET . 2    A 2    
A 3    1 n THR . 3    A 3    
A 4    1 n GLU . 4    A 4    
A 5    1 n LYS . 5    A 5    
A 6    1 n LEU . 6    A 6    
A 7    1 n ASN . 7    A 7    
A 8    1 n SER . 8    A 8    
A 9    1 n GLY . 9    A 9    
A 10   1 n HIS . 10   A 10   
A 11   1 n THR . 11   A 11   
A 12   1 n ASN . 12   A 12   
A 13   1 n LEU . 13   A 13   
A 14   1 n THR . 14   A 14   
A 15   1 n SER . 15   A 15   
A 16   1 n LYS . 16   A 16   
A 17   1 n GLY . 17   A 17   
A 18   1 n ILE . 18   A 18   
A 19   1 n ILE . 19   A 19   
A 20   1 n ASN . 20   A 20   
A 21   1 n ASP . 21   A 21   
A 22   1 n LEU . 22   A 22   
A 23   1 n GLN . 23   A 23   
A 24   1 n ILE . 24   A 24   
A 25   1 n ALA . 25   A 25   
A 26   1 n GLY . 26   A 26   
A 27   1 n ASN . 27   A 27   
A 28   1 n THR . 28   A 28   
A 29   1 n SER . 29   A 29   
A 30   1 n ASP . 30   A 30   
A 31   1 n ASP . 31   A 31   
A 32   1 n MET . 32   A 32   
A 33   1 n GLY . 33   A 33   
A 34   1 n TRP . 34   A 34   
A 35   1 n LYS . 35   A 35   
A 36   1 n SER . 36   A 36   
A 37   1 n LYS . 37   A 37   
A 38   1 n LEU . 38   A 38   
A 39   1 n LYS . 39   A 39   
A 40   1 n LEU . 40   A 40   
A 41   1 n PRO . 41   A 41   
A 42   1 n PRO . 42   A 42   
A 43   1 n LYS . 43   A 43   
A 44   1 n ASP . 44   A 44   
A 45   1 n ASN . 45   A 45   
A 46   1 n ARG . 46   A 46   
A 47   1 n PHE . 47   A 47   
A 48   1 n LYS . 48   A 48   
A 49   1 n THR . 49   A 49   
A 50   1 n THR . 50   A 50   
A 51   1 n ASP . 51   A 51   
A 52   1 n VAL . 52   A 52   
A 53   1 n THR . 53   A 53   
A 54   1 n ASP . 54   A 54   
A 55   1 n THR . 55   A 55   
A 56   1 n ARG . 56   A 56   
A 57   1 n GLY . 57   A 57   
A 58   1 n ASN . 58   A 58   
A 59   1 n GLU . 59   A 59   
A 60   1 n PHE . 60   A 60   
A 61   1 n GLU . 61   A 61   
A 62   1 n GLU . 62   A 62   
A 63   1 n PHE . 63   A 63   
A 64   1 n CYS . 64   A 64   
A 65   1 n LEU . 65   A 65   
A 66   1 n LYS . 66   A 66   
A 67   1 n ARG . 67   A 67   
A 68   1 n GLU . 68   A 68   
A 69   1 n LEU . 69   A 69   
A 70   1 n LEU . 70   A 70   
A 71   1 n MET . 71   A 71   
A 72   1 n GLY . 72   A 72   
A 73   1 n ILE . 73   A 73   
A 74   1 n PHE . 74   A 74   
A 75   1 n GLU . 75   A 75   
A 76   1 n LYS . 76   A 76   
A 77   1 n GLY . 77   A 77   
A 78   1 n TRP . 78   A 78   
A 79   1 n GLU . 79   A 79   
A 80   1 n ARG . 80   A 80   
A 81   1 n PRO . 81   A 81   
A 82   1 n SER . 82   A 82   
A 83   1 n PRO . 83   A 83   
A 84   1 n ILE . 84   A 84   
A 85   1 n GLN . 85   A 85   
A 86   1 n GLU . 86   A 86   
A 87   1 n ALA . 87   A 87   
A 88   1 n ALA . 88   A 88   
A 89   1 n ILE . 89   A 89   
A 90   1 n PRO . 90   A 90   
A 91   1 n ILE . 91   A 91   
A 92   1 n ALA . 92   A 92   
A 93   1 n LEU . 93   A 93   
A 94   1 n SER . 94   A 94   
A 95   1 n GLY . 95   A 95   
A 96   1 n LYS . 96   A 96   
A 97   1 n ASP . 97   A 97   
A 98   1 n VAL . 98   A 98   
A 99   1 n LEU . 99   A 99   
A 100  1 n ALA . 100  A 100  
A 101  1 n ARG . 101  A 101  
A 102  1 n ALA . 102  A 102  
A 103  1 n LYS . 103  A 103  
A 104  1 n ASN . 104  A 104  
A 105  1 n GLY . 105  A 105  
A 106  1 n THR . 106  A 106  
A 107  1 n GLY . 107  A 107  
A 108  1 n LYS . 108  A 108  
A 109  1 n THR . 109  A 109  
A 110  1 n GLY . 110  A 110  
A 111  1 n ALA . 111  A 111  
A 112  1 n TYR . 112  A 112  
A 113  1 n CYS . 113  A 113  
A 114  1 n ILE . 114  A 114  
A 115  1 n PRO . 115  A 115  
A 116  1 n VAL . 116  A 116  
A 117  1 n LEU . 117  A 117  
A 118  1 n GLU . 118  A 118  
A 119  1 n GLN . 119  A 119  
A 120  1 n ILE . 120  A 120  
A 121  1 n ASP . 121  A 121  
A 122  1 n PRO . 122  A 122  
A 123  1 n THR . 123  A 123  
A 124  1 n LYS . 124  A 124  
A 125  1 n ASP . 125  A 125  
A 126  1 n TYR . 126  A 126  
A 127  1 n ILE . 127  A 127  
A 128  1 n GLN . 128  A 128  
A 129  1 n ALA . 129  A 129  
A 130  1 n LEU . 130  A 130  
A 131  1 n VAL . 131  A 131  
A 132  1 n MET . 132  A 132  
A 133  1 n VAL . 133  A 133  
A 134  1 n PRO . 134  A 134  
A 135  1 n THR . 135  A 135  
A 136  1 n ARG . 136  A 136  
A 137  1 n GLU . 137  A 137  
A 138  1 n LEU . 138  A 138  
A 139  1 n ALA . 139  A 139  
A 140  1 n LEU . 140  A 140  
A 141  1 n GLN . 141  A 141  
A 142  1 n THR . 142  A 142  
A 143  1 n SER . 143  A 143  
A 144  1 n GLN . 144  A 144  
A 145  1 n ILE . 145  A 145  
A 146  1 n CYS . 146  A 146  
A 147  1 n ILE . 147  A 147  
A 148  1 n GLU . 148  A 148  
A 149  1 n LEU . 149  A 149  
A 150  1 n ALA . 150  A 150  
A 151  1 n LYS . 151  A 151  
A 152  1 n HIS . 152  A 152  
A 153  1 n LEU . 153  A 153  
A 154  1 n ASP . 154  A 154  
A 155  1 n ILE . 155  A 155  
A 156  1 n ARG . 156  A 156  
A 157  1 n VAL . 157  A 157  
A 158  1 n MET . 158  A 158  
A 159  1 n VAL . 159  A 159  
A 160  1 n THR . 160  A 160  
A 161  1 n THR . 161  A 161  
A 162  1 n GLY . 162  A 162  
A 163  1 n GLY . 163  A 163  
A 164  1 n THR . 164  A 164  
A 165  1 n ILE . 165  A 165  
A 166  1 n LEU . 166  A 166  
A 167  1 n LYS . 167  A 167  
A 168  1 n ASP . 168  A 168  
A 169  1 n ASP . 169  A 169  
A 170  1 n ILE . 170  A 170  
A 171  1 n LEU . 171  A 171  
A 172  1 n ARG . 172  A 172  
A 173  1 n ILE . 173  A 173  
A 174  1 n TYR . 174  A 174  
A 175  1 n GLN . 175  A 175  
A 176  1 n LYS . 176  A 176  
A 177  1 n VAL . 177  A 177  
A 178  1 n GLN . 178  A 178  
A 179  1 n LEU . 179  A 179  
A 180  1 n ILE . 180  A 180  
A 181  1 n ILE . 181  A 181  
A 182  1 n ALA . 182  A 182  
A 183  1 n THR . 183  A 183  
A 184  1 n PRO . 184  A 184  
A 185  1 n GLY . 185  A 185  
A 186  1 n ARG . 186  A 186  
A 187  1 n ILE . 187  A 187  
A 188  1 n LEU . 188  A 188  
A 189  1 n ASP . 189  A 189  
A 190  1 n LEU . 190  A 190  
A 191  1 n MET . 191  A 191  
A 192  1 n ASP . 192  A 192  
A 193  1 n LYS . 193  A 193  
A 194  1 n LYS . 194  A 194  
A 195  1 n VAL . 195  A 195  
A 196  1 n ALA . 196  A 196  
A 197  1 n ASP . 197  A 197  
A 198  1 n MET . 198  A 198  
A 199  1 n SER . 199  A 199  
A 200  1 n HIS . 200  A 200  
A 201  1 n CYS . 201  A 201  
A 202  1 n ARG . 202  A 202  
A 203  1 n ILE . 203  A 203  
A 204  1 n LEU . 204  A 204  
A 205  1 n VAL . 205  A 205  
A 206  1 n LEU . 206  A 206  
A 207  1 n ASP . 207  A 207  
A 208  1 n GLU . 208  A 208  
A 209  1 n ALA . 209  A 209  
A 210  1 n ASP . 210  A 210  
A 211  1 n LYS . 211  A 211  
A 212  1 n LEU . 212  A 212  
A 213  1 n LEU . 213  A 213  
A 214  1 n SER . 214  A 214  
A 215  1 n LEU . 215  A 215  
A 216  1 n ASP . 216  A 216  
A 217  1 n PHE . 217  A 217  
A 218  1 n GLN . 218  A 218  
A 219  1 n GLY . 219  A 219  
A 220  1 n MET . 220  A 220  
A 221  1 n LEU . 221  A 221  
A 222  1 n ASP . 222  A 222  
A 223  1 n HIS . 223  A 223  
A 224  1 n VAL . 224  A 224  
A 225  1 n ILE . 225  A 225  
A 226  1 n LEU . 226  A 226  
A 227  1 n LYS . 227  A 227  
A 228  1 n LEU . 228  A 228  
A 229  1 n PRO . 229  A 229  
A 230  1 n LYS . 230  A 230  
A 231  1 n ASP . 231  A 231  
A 232  1 n PRO . 232  A 232  
A 233  1 n GLN . 233  A 233  
A 234  1 n ILE . 234  A 234  
A 235  1 n LEU . 235  A 235  
A 236  1 n LEU . 236  A 236  
A 237  1 n PHE . 237  A 237  
A 238  1 n SER . 238  A 238  
A 239  1 n ALA . 239  A 239  
A 240  1 n THR . 240  A 240  
A 241  1 n PHE . 241  A 241  
A 242  1 n PRO . 242  A 242  
A 243  1 n LEU . 243  A 243  
A 244  1 n THR . 244  A 244  
A 245  1 n VAL . 245  A 245  
A 246  1 n LYS . 246  A 246  
A 247  1 n ASN . 247  A 247  
A 248  1 n PHE . 248  A 248  
A 249  1 n MET . 249  A 249  
A 250  1 n GLU . 250  A 250  
A 251  1 n LYS . 251  A 251  
A 252  1 n HIS . 252  A 252  
A 253  1 n LEU . 253  A 253  
A 254  1 n ARG . 254  A 254  
A 255  1 n GLU . 255  A 255  
A 256  1 n PRO . 256  A 256  
A 257  1 n TYR . 257  A 257  
A 258  1 n GLU . 258  A 258  
A 259  1 n ILE . 259  A 259  
A 260  1 n ASN . 260  A 260  
A 261  1 n LEU . 261  A 261  
A 262  1 n MET . 262  A 262  
A 263  1 n GLU . 263  A 263  
A 264  1 n GLU . 264  A 264  
A 265  1 n LEU . 265  A 265  
A 266  1 n THR . 266  A 266  
A 267  1 n LEU . 267  A 267  
A 268  1 n LYS . 268  A 268  
A 269  1 n GLY . 269  A 269  
A 270  1 n VAL . 270  A 270  
A 271  1 n THR . 271  A 271  
A 272  1 n GLN . 272  A 272  
A 273  1 n TYR . 273  A 273  
A 274  1 n TYR . 274  A 274  
A 275  1 n ALA . 275  A 275  
A 276  1 n PHE . 276  A 276  
A 277  1 n VAL . 277  A 277  
A 278  1 n GLN . 278  A 278  
A 279  1 n GLU . 279  A 279  
A 280  1 n ARG . 280  A 280  
A 281  1 n GLN . 281  A 281  
A 282  1 n LYS . 282  A 282  
A 283  1 n VAL . 283  A 283  
A 284  1 n HIS . 284  A 284  
A 285  1 n CYS . 285  A 285  
A 286  1 n LEU . 286  A 286  
A 287  1 n ASN . 287  A 287  
A 288  1 n THR . 288  A 288  
A 289  1 n LEU . 289  A 289  
A 290  1 n PHE . 290  A 290  
A 291  1 n SER . 291  A 291  
A 292  1 n LYS . 292  A 292  
A 293  1 n LEU . 293  A 293  
A 294  1 n GLN . 294  A 294  
A 295  1 n ILE . 295  A 295  
A 296  1 n ASN . 296  A 296  
A 297  1 n GLN . 297  A 297  
A 298  1 n SER . 298  A 298  
A 299  1 n ILE . 299  A 299  
A 300  1 n ILE . 300  A 300  
A 301  1 n PHE . 301  A 301  
A 302  1 n CYS . 302  A 302  
A 303  1 n ASN . 303  A 303  
A 304  1 n SER . 304  A 304  
A 305  1 n THR . 305  A 305  
A 306  1 n GLN . 306  A 306  
A 307  1 n ARG . 307  A 307  
A 308  1 n VAL . 308  A 308  
A 309  1 n GLU . 309  A 309  
A 310  1 n LEU . 310  A 310  
A 311  1 n LEU . 311  A 311  
A 312  1 n ALA . 312  A 312  
A 313  1 n LYS . 313  A 313  
A 314  1 n LYS . 314  A 314  
A 315  1 n ILE . 315  A 315  
A 316  1 n THR . 316  A 316  
A 317  1 n GLU . 317  A 317  
A 318  1 n LEU . 318  A 318  
A 319  1 n GLY . 319  A 319  
A 320  1 n TYR . 320  A 320  
A 321  1 n CYS . 321  A 321  
A 322  1 n CYS . 322  A 322  
A 323  1 n TYR . 323  A 323  
A 324  1 n TYR . 324  A 324  
A 325  1 n ILE . 325  A 325  
A 326  1 n HIS . 326  A 326  
A 327  1 n ALA . 327  A 327  
A 328  1 n LYS . 328  A 328  
A 329  1 n MET . 329  A 329  
A 330  1 n ALA . 330  A 330  
A 331  1 n GLN . 331  A 331  
A 332  1 n ALA . 332  A 332  
A 333  1 n HIS . 333  A 333  
A 334  1 n ARG . 334  A 334  
A 335  1 n ASN . 335  A 335  
A 336  1 n ARG . 336  A 336  
A 337  1 n VAL . 337  A 337  
A 338  1 n PHE . 338  A 338  
A 339  1 n HIS . 339  A 339  
A 340  1 n ASP . 340  A 340  
A 341  1 n PHE . 341  A 341  
A 342  1 n ARG . 342  A 342  
A 343  1 n GLN . 343  A 343  
A 344  1 n GLY . 344  A 344  
A 345  1 n LEU . 345  A 345  
A 346  1 n CYS . 346  A 346  
A 347  1 n ARG . 347  A 347  
A 348  1 n ASN . 348  A 348  
A 349  1 n LEU . 349  A 349  
A 350  1 n VAL . 350  A 350  
A 351  1 n CYS . 351  A 351  
A 352  1 n SER . 352  A 352  
A 353  1 n ASP . 353  A 353  
A 354  1 n LEU . 354  A 354  
A 355  1 n PHE . 355  A 355  
A 356  1 n THR . 356  A 356  
A 357  1 n ARG . 357  A 357  
A 358  1 n GLY . 358  A 358  
A 359  1 n ILE . 359  A 359  
A 360  1 n ASP . 360  A 360  
A 361  1 n VAL . 361  A 361  
A 362  1 n GLN . 362  A 362  
A 363  1 n ALA . 363  A 363  
A 364  1 n VAL . 364  A 364  
A 365  1 n ASN . 365  A 365  
A 366  1 n VAL . 366  A 366  
A 367  1 n VAL . 367  A 367  
A 368  1 n ILE . 368  A 368  
A 369  1 n ASN . 369  A 369  
A 370  1 n PHE . 370  A 370  
A 371  1 n ASP . 371  A 371  
A 372  1 n PHE . 372  A 372  
A 373  1 n PRO . 373  A 373  
A 374  1 n ARG . 374  A 374  
A 375  1 n MET . 375  A 375  
A 376  1 n ALA . 376  A 376  
A 377  1 n GLU . 377  A 377  
A 378  1 n THR . 378  A 378  
A 379  1 n TYR . 379  A 379  
A 380  1 n LEU . 380  A 380  
A 381  1 n HIS . 381  A 381  
A 382  1 n ARG . 382  A 382  
A 383  1 n ILE . 383  A 383  
A 384  1 n GLY . 384  A 384  
A 385  1 n ARG . 385  A 385  
A 386  1 n SER . 386  A 386  
A 387  1 n GLY . 387  A 387  
A 388  1 n ARG . 388  A 388  
A 389  1 n PHE . 389  A 389  
A 390  1 n GLY . 390  A 390  
A 391  1 n HIS . 391  A 391  
A 392  1 n LEU . 392  A 392  
A 393  1 n GLY . 393  A 393  
A 394  1 n ILE . 394  A 394  
A 395  1 n ALA . 395  A 395  
A 396  1 n ILE . 396  A 396  
A 397  1 n ASN . 397  A 397  
A 398  1 n LEU . 398  A 398  
A 399  1 n ILE . 399  A 399  
A 400  1 n THR . 400  A 400  
A 401  1 n TYR . 401  A 401  
A 402  1 n GLU . 402  A 402  
A 403  1 n ASP . 403  A 403  
A 404  1 n ARG . 404  A 404  
A 405  1 n PHE . 405  A 405  
A 406  1 n ASP . 406  A 406  
A 407  1 n LEU . 407  A 407  
A 408  1 n HIS . 408  A 408  
A 409  1 n ARG . 409  A 409  
A 410  1 n ILE . 410  A 410  
A 411  1 n GLU . 411  A 411  
A 412  1 n LYS . 412  A 412  
A 413  1 n GLU . 413  A 413  
A 414  1 n LEU . 414  A 414  
A 415  1 n GLY . 415  A 415  
A 416  1 n THR . 416  A 416  
A 417  1 n GLU . 417  A 417  
A 418  1 n ILE . 418  A 418  
A 419  1 n LYS . 419  A 419  
A 420  1 n PRO . 420  A 420  
A 421  1 n ILE . 421  A 421  
A 422  1 n PRO . 422  A 422  
A 423  1 n LYS . 423  A 423  
A 424  1 n VAL . 424  A 424  
A 425  1 n ILE . 425  A 425  
A 426  1 n ASP . 426  A 426  
A 427  1 n PRO . 427  A 427  
A 428  1 n ALA . 428  A 428  
A 429  1 n LEU . 429  A 429  
A 430  1 n TYR . 430  A 430  
A 431  1 n VAL . 431  A 431  
A 432  1 n ALA . 432  A 432  
A 433  1 n ASN . 433  A 433  
A 434  1 n VAL . 434  A 434  
A 435  1 n GLY . 435  A 435  
A 436  1 n ALA . 436  A 436  
A 437  1 n SER . 437  A 437  
A 438  1 n VAL . 438  A 438  
A 439  1 n GLY . 439  A 439  
A 440  1 n ASP . 440  A 440  
A 441  1 n THR . 441  A 441  
A 442  1 n CYS . 442  A 442  
A 443  1 n ASN . 443  A 443  
A 444  1 n ASN . 444  A 444  
A 445  1 n SER . 445  A 445  
A 446  1 n ASP . 446  A 446  
A 447  1 n LEU . 447  A 447  
A 448  1 n ASN . 448  A 448  
A 449  1 n ASN . 449  A 449  
A 450  1 n SER . 450  A 450  
A 451  1 n ALA . 451  A 451  
A 452  1 n ASN . 452  A 452  
A 453  1 n GLU . 453  A 453  
A 454  1 n GLU . 454  A 454  
A 455  1 n GLY . 455  A 455  
A 456  1 n ASN . 456  A 456  
A 457  1 n VAL . 457  A 457  
A 458  1 n SER . 458  A 458  
A 459  1 n LYS . 459  A 459  
B 1    2 n MET . 1    B 1    
B 2    2 n GLN . 2    B 2    
B 3    2 n MET . 3    B 3    
B 4    2 n ALA . 4    B 4    
B 5    2 n GLU . 5    B 5    
B 6    2 n ALA . 6    B 6    
B 7    2 n GLU . 7    B 7    
B 8    2 n GLN . 8    B 8    
B 9    2 n GLU . 9    B 9    
B 10   2 n ASN . 10   B 10   
B 11   2 n GLY . 11   B 11   
B 12   2 n ALA . 12   B 12   
B 13   2 n GLY . 13   B 13   
B 14   2 n ALA . 14   B 14   
B 15   2 n LEU . 15   B 15   
B 16   2 n LYS . 16   B 16   
B 17   2 n ILE . 17   B 17   
B 18   2 n ALA . 18   B 18   
B 19   2 n THR . 19   B 19   
B 20   2 n ASN . 20   B 20   
B 21   2 n ALA . 21   B 21   
B 22   2 n GLY . 22   B 22   
B 23   2 n ALA . 23   B 23   
B 24   2 n THR . 24   B 24   
B 25   2 n ASP . 25   B 25   
B 26   2 n ARG . 26   B 26   
B 27   2 n PRO . 27   B 27   
B 28   2 n ALA . 28   B 28   
B 29   2 n HIS . 29   B 29   
B 30   2 n GLN . 30   B 30   
B 31   2 n GLN . 31   B 31   
B 32   2 n LEU . 32   B 32   
B 33   2 n PRO . 33   B 33   
B 34   2 n LEU . 34   B 34   
B 35   2 n PRO . 35   B 35   
B 36   2 n VAL . 36   B 36   
B 37   2 n GLU . 37   B 37   
B 38   2 n ASP . 38   B 38   
B 39   2 n GLN . 39   B 39   
B 40   2 n GLN . 40   B 40   
B 41   2 n ASP . 41   B 41   
B 42   2 n GLU . 42   B 42   
B 43   2 n VAL . 43   B 43   
B 44   2 n LEU . 44   B 44   
B 45   2 n THR . 45   B 45   
B 46   2 n PRO . 46   B 46   
B 47   2 n ALA . 47   B 47   
B 48   2 n GLU . 48   B 48   
B 49   2 n LYS . 49   B 49   
B 50   2 n GLY . 50   B 50   
B 51   2 n LYS . 51   B 51   
B 52   2 n PHE . 52   B 52   
B 53   2 n GLU . 53   B 53   
B 54   2 n TYR . 54   B 54   
B 55   2 n PRO . 55   B 55   
B 56   2 n PRO . 56   B 56   
B 57   2 n PRO . 57   B 57   
B 58   2 n PRO . 58   B 58   
B 59   2 n PRO . 59   B 59   
B 60   2 n PRO . 60   B 60   
B 61   2 n PRO . 61   B 61   
B 62   2 n THR . 62   B 62   
B 63   2 n PRO . 63   B 63   
B 64   2 n VAL . 64   B 64   
B 65   2 n GLN . 65   B 65   
B 66   2 n ALA . 66   B 66   
B 67   2 n PRO . 67   B 67   
B 68   2 n LEU . 68   B 68   
B 69   2 n ALA . 69   B 69   
B 70   2 n THR . 70   B 70   
B 71   2 n LYS . 71   B 71   
B 72   2 n ALA . 72   B 72   
B 73   2 n THR . 73   B 73   
B 74   2 n ALA . 74   B 74   
B 75   2 n LEU . 75   B 75   
B 76   2 n ASN . 76   B 76   
B 77   2 n ALA . 77   B 77   
B 78   2 n SER . 78   B 78   
B 79   2 n GLN . 79   B 79   
B 80   2 n GLU . 80   B 80   
B 81   2 n HIS . 81   B 81   
B 82   2 n ASP . 82   B 82   
B 83   2 n ASP . 83   B 83   
B 84   2 n ASP . 84   B 84   
B 85   2 n GLU . 85   B 85   
B 86   2 n ALA . 86   B 86   
B 87   2 n ASN . 87   B 87   
B 88   2 n SER . 88   B 88   
B 89   2 n GLU . 89   B 89   
B 90   2 n LYS . 90   B 90   
B 91   2 n TRP . 91   B 91   
B 92   2 n GLU . 92   B 92   
B 93   2 n ASP . 93   B 93   
B 94   2 n PRO . 94   B 94   
B 95   2 n CYS . 95   B 95   
B 96   2 n ALA . 96   B 96   
B 97   2 n PRO . 97   B 97   
B 98   2 n PRO . 98   B 98   
B 99   2 n PRO . 99   B 99   
B 100  2 n PRO . 100  B 100  
B 101  2 n PRO . 101  B 101  
B 102  2 n PRO . 102  B 102  
B 103  2 n LEU . 103  B 103  
B 104  2 n PRO . 104  B 104  
B 105  2 n THR . 105  B 105  
B 106  2 n SER . 106  B 106  
B 107  2 n ALA . 107  B 107  
B 108  2 n PHE . 108  B 108  
B 109  2 n LEU . 109  B 109  
B 110  2 n ALA . 110  B 110  
B 111  2 n THR . 111  B 111  
B 112  2 n GLY . 112  B 112  
B 113  2 n LEU . 113  B 113  
B 114  2 n GLY . 114  B 114  
B 115  2 n TYR . 115  B 115  
B 116  2 n LEU . 116  B 116  
B 117  2 n LYS . 117  B 117  
B 118  2 n LEU . 118  B 118  
B 119  2 n PRO . 119  B 119  
B 120  2 n ALA . 120  B 120  
B 121  2 n PHE . 121  B 121  
B 122  2 n LYS . 122  B 122  
B 123  2 n LEU . 123  B 123  
B 124  2 n LYS . 124  B 124  
B 125  2 n ASP . 125  B 125  
B 126  2 n ALA . 126  B 126  
B 127  2 n LEU . 127  B 127  
B 128  2 n GLU . 128  B 128  
B 129  2 n LYS . 129  B 129  
B 130  2 n ALA . 130  B 130  
B 131  2 n ILE . 131  B 131  
B 132  2 n THR . 132  B 132  
B 133  2 n LYS . 133  B 133  
B 134  2 n LEU . 134  B 134  
B 135  2 n GLU . 135  B 135  
B 136  2 n ALA . 136  B 136  
B 137  2 n ASN . 137  B 137  
B 138  2 n LYS . 138  B 138  
B 139  2 n ARG . 139  B 139  
B 140  2 n THR . 140  B 140  
B 141  2 n LEU . 141  B 141  
B 142  2 n LYS . 142  B 142  
B 143  2 n ALA . 143  B 143  
B 144  2 n SER . 144  B 144  
B 145  2 n PRO . 145  B 145  
B 146  2 n GLU . 146  B 146  
B 147  2 n SER . 147  B 147  
B 148  2 n SER . 148  B 148  
B 149  2 n ARG . 149  B 149  
B 150  2 n SER . 150  B 150  
B 151  2 n ILE . 151  B 151  
B 152  2 n LYS . 152  B 152  
B 153  2 n ASN . 153  B 153  
B 154  2 n LYS . 154  B 154  
B 155  2 n ASN . 155  B 155  
B 156  2 n VAL . 156  B 156  
B 157  2 n VAL . 157  B 157  
B 158  2 n ALA . 158  B 158  
B 159  2 n LEU . 159  B 159  
B 160  2 n GLU . 160  B 160  
B 161  2 n MET . 161  B 161  
B 162  2 n LEU . 162  B 162  
B 163  2 n PRO . 163  B 163  
B 164  2 n ARG . 164  B 164  
B 165  2 n ARG . 165  B 165  
B 166  2 n SER . 166  B 166  
B 167  2 n ASN . 167  B 167  
B 168  2 n PRO . 168  B 168  
B 169  2 n GLU . 169  B 169  
B 170  2 n THR . 170  B 170  
B 171  2 n ILE . 171  B 171  
B 172  2 n GLY . 172  B 172  
B 173  2 n ASP . 173  B 173  
B 174  2 n GLY . 174  B 174  
B 175  2 n SER . 175  B 175  
B 176  2 n MET . 176  B 176  
B 177  2 n LEU . 177  B 177  
B 178  2 n ALA . 178  B 178  
B 179  2 n SER . 179  B 179  
B 180  2 n THR . 180  B 180  
B 181  2 n SER . 181  B 181  
B 182  2 n THR . 182  B 182  
B 183  2 n ALA . 183  B 183  
B 184  2 n VAL . 184  B 184  
B 185  2 n MET . 185  B 185  
B 186  2 n LEU . 186  B 186  
B 187  2 n GLN . 187  B 187  
B 188  2 n THR . 188  B 188  
B 189  2 n LYS . 189  B 189  
B 190  2 n LYS . 190  B 190  
B 191  2 n PRO . 191  B 191  
B 192  2 n ALA . 192  B 192  
B 193  2 n VAL . 193  B 193  
B 194  2 n ILE . 194  B 194  
B 195  2 n VAL . 195  B 195  
B 196  2 n GLU . 196  B 196  
B 197  2 n MET . 197  B 197  
B 198  2 n GLU . 198  B 198  
B 199  2 n ARG . 199  B 199  
B 200  2 n ARG . 200  B 200  
B 201  2 n CYS . 201  B 201  
B 202  2 n LYS . 202  B 202  
B 203  2 n ILE . 203  B 203  
B 204  2 n ILE . 204  B 204  
B 205  2 n ASN . 205  B 205  
B 206  2 n LEU . 206  B 206  
B 207  2 n LEU . 207  B 207  
B 208  2 n ALA . 208  B 208  
B 209  2 n LYS . 209  B 209  
B 210  2 n GLN . 210  B 210  
B 211  2 n ASN . 211  B 211  
B 212  2 n GLN . 212  B 212  
B 213  2 n ILE . 213  B 213  
B 214  2 n LEU . 214  B 214  
B 215  2 n GLU . 215  B 215  
B 216  2 n SER . 216  B 216  
B 217  2 n ILE . 217  B 217  
B 218  2 n SER . 218  B 218  
B 219  2 n GLY . 219  B 219  
B 220  2 n GLU . 220  B 220  
B 221  2 n ALA . 221  B 221  
B 222  2 n ILE . 222  B 222  
B 223  2 n PRO . 223  B 223  
B 224  2 n MET . 224  B 224  
B 225  2 n HIS . 225  B 225  
B 226  2 n GLY . 226  B 226  
B 227  2 n PRO . 227  B 227  
B 228  2 n SER . 228  B 228  
B 229  2 n LYS . 229  B 229  
B 230  2 n HIS . 230  B 230  
B 231  2 n LEU . 231  B 231  
B 232  2 n HIS . 232  B 232  
B 233  2 n GLU . 233  B 233  
B 234  2 n ASP . 234  B 234  
B 235  2 n GLU . 235  B 235  
B 236  2 n GLY . 236  B 236  
B 237  2 n LEU . 237  B 237  
B 238  2 n THR . 238  B 238  
B 239  2 n LEU . 239  B 239  
B 240  2 n GLN . 240  B 240  
B 241  2 n VAL . 241  B 241  
B 242  2 n LEU . 242  B 242  
B 243  2 n SER . 243  B 243  
B 244  2 n ALA . 244  B 244  
B 245  2 n ARG . 245  B 245  
B 246  2 n ALA . 246  B 246  
B 247  2 n SER . 247  B 247  
B 248  2 n THR . 248  B 248  
B 249  2 n PRO . 249  B 249  
B 250  2 n TYR . 250  B 250  
B 251  2 n THR . 251  B 251  
B 252  2 n GLN . 252  B 252  
B 253  2 n PRO . 253  B 253  
B 254  2 n SER . 254  B 254  
B 255  2 n SER . 255  B 255  
B 256  2 n MET . 256  B 256  
B 257  2 n LEU . 257  B 257  
B 258  2 n SER . 258  B 258  
B 259  2 n CYS . 259  B 259  
B 260  2 n THR . 260  B 260  
B 261  2 n ALA . 261  B 261  
B 262  2 n VAL . 262  B 262  
B 263  2 n SER . 263  B 263  
B 264  2 n CYS . 264  B 264  
B 265  2 n ASP . 265  B 265  
B 266  2 n LEU . 266  B 266  
B 267  2 n GLU . 267  B 267  
B 268  2 n HIS . 268  B 268  
B 269  2 n ASP . 269  B 269  
B 270  2 n SER . 270  B 270  
B 271  2 n PRO . 271  B 271  
B 272  2 n ARG . 272  B 272  
B 273  2 n LYS . 273  B 273  
B 274  2 n GLN . 274  B 274  
B 275  2 n VAL . 275  B 275  
B 276  2 n ALA . 276  B 276  
B 277  2 n SER . 277  B 277  
B 278  2 n LYS . 278  B 278  
B 279  2 n GLU . 279  B 279  
B 280  2 n ALA . 280  B 280  
B 281  2 n VAL . 281  B 281  
B 282  2 n PRO . 282  B 282  
B 283  2 n GLU . 283  B 283  
B 284  2 n GLN . 284  B 284  
B 285  2 n GLN . 285  B 285  
B 286  2 n SER . 286  B 286  
B 287  2 n SER . 287  B 287  
B 288  2 n GLN . 288  B 288  
B 289  2 n VAL . 289  B 289  
B 290  2 n GLN . 290  B 290  
B 291  2 n GLN . 291  B 291  
B 292  2 n LYS . 292  B 292  
B 293  2 n ARG . 293  B 293  
B 294  2 n PRO . 294  B 294  
B 295  2 n PRO . 295  B 295  
B 296  2 n SER . 296  B 296  
B 297  2 n THR . 297  B 297  
B 298  2 n GLY . 298  B 298  
B 299  2 n ILE . 299  B 299  
B 300  2 n HIS . 300  B 300  
B 301  2 n LYS . 301  B 301  
B 302  2 n PRO . 302  B 302  
B 303  2 n GLY . 303  B 303  
B 304  2 n SER . 304  B 304  
B 305  2 n LEU . 305  B 305  
B 306  2 n ARG . 306  B 306  
B 307  2 n ALA . 307  B 307  
B 308  2 n PRO . 308  B 308  
B 309  2 n LYS . 309  B 309  
B 310  2 n ALA . 310  B 310  
B 311  2 n VAL . 311  B 311  
B 312  2 n ARG . 312  B 312  
B 313  2 n PRO . 313  B 313  
B 314  2 n THR . 314  B 314  
B 315  2 n THR . 315  B 315  
B 316  2 n ALA . 316  B 316  
B 317  2 n PRO . 317  B 317  
B 318  2 n VAL . 318  B 318  
B 319  2 n VAL . 319  B 319  
B 320  2 n SER . 320  B 320  
B 321  2 n SER . 321  B 321  
B 322  2 n LYS . 322  B 322  
B 323  2 n PRO . 323  B 323  
B 324  2 n VAL . 324  B 324  
B 325  2 n LYS . 325  B 325  
B 326  2 n SER . 326  B 326  
B 327  2 n TYR . 327  B 327  
B 328  2 n THR . 328  B 328  
B 329  2 n ARG . 329  B 329  
B 330  2 n SER . 330  B 330  
B 331  2 n ARG . 331  B 331  
B 332  2 n LEU . 332  B 332  
B 333  2 n MET . 333  B 333  
B 334  2 n ASP . 334  B 334  
B 335  2 n ILE . 335  B 335  
B 336  2 n ARG . 336  B 336  
B 337  2 n ASN . 337  B 337  
B 338  2 n GLY . 338  B 338  
B 339  2 n MET . 339  B 339  
B 340  2 n PHE . 340  B 340  
B 341  2 n ASN . 341  B 341  
B 342  2 n ALA . 342  B 342  
B 343  2 n LEU . 343  B 343  
B 344  2 n MET . 344  B 344  
B 345  2 n HIS . 345  B 345  
B 346  2 n ARG . 346  B 346  
B 347  2 n SER . 347  B 347  
B 348  2 n LYS . 348  B 348  
B 349  2 n GLU . 349  B 349  
B 350  2 n SER . 350  B 350  
B 351  2 n PHE . 351  B 351  
B 352  2 n VAL . 352  B 352  
B 353  2 n MET . 353  B 353  
B 354  2 n PRO . 354  B 354  
B 355  2 n ARG . 355  B 355  
B 356  2 n ILE . 356  B 356  
B 357  2 n ALA . 357  B 357  
B 358  2 n THR . 358  B 358  
B 359  2 n CYS . 359  B 359  
B 360  2 n ASP . 360  B 360  
B 361  2 n ASP . 361  B 361  
B 362  2 n ILE . 362  B 362  
B 363  2 n GLU . 363  B 363  
B 364  2 n LEU . 364  B 364  
B 365  2 n GLU . 365  B 365  
B 366  2 n GLY . 366  B 366  
B 367  2 n ARG . 367  B 367  
B 368  2 n LEU . 368  B 368  
B 369  2 n ARG . 369  B 369  
B 370  2 n ARG . 370  B 370  
B 371  2 n MET . 371  B 371  
B 372  2 n ASN . 372  B 372  
B 373  2 n ILE . 373  B 373  
B 374  2 n TRP . 374  B 374  
B 375  2 n ARG . 375  B 375  
B 376  2 n THR . 376  B 376  
B 377  2 n SER . 377  B 377  
B 378  2 n ASP . 378  B 378  
B 379  2 n GLY . 379  B 379  
B 380  2 n THR . 380  B 380  
B 381  2 n ARG . 381  B 381  
B 382  2 n PHE . 382  B 382  
B 383  2 n ARG . 383  B 383  
B 384  2 n THR . 384  B 384  
B 385  2 n ARG . 385  B 385  
B 386  2 n SER . 386  B 386  
B 387  2 n THR . 387  B 387  
B 388  2 n THR . 388  B 388  
B 389  2 n ALA . 389  B 389  
B 390  2 n ASN . 390  B 390  
B 391  2 n LEU . 391  B 391  
B 392  2 n ASN . 392  B 392  
B 393  2 n MET . 393  B 393  
B 394  2 n ASN . 394  B 394  
B 395  2 n ASN . 395  B 395  
B 396  2 n ASN . 396  B 396  
B 397  2 n ASN . 397  B 397  
B 398  2 n ASN . 398  B 398  
B 399  2 n ASN . 399  B 399  
B 400  2 n GLU . 400  B 400  
B 401  2 n CYS . 401  B 401  
B 402  2 n MET . 402  B 402  
B 403  2 n PRO . 403  B 403  
B 404  2 n ALA . 404  B 404  
B 405  2 n PHE . 405  B 405  
B 406  2 n PHE . 406  B 406  
B 407  2 n LYS . 407  B 407  
B 408  2 n ASN . 408  B 408  
B 409  2 n LYS . 409  B 409  
B 410  2 n ASN . 410  B 410  
B 411  2 n LYS . 411  B 411  
B 412  2 n PRO . 412  B 412  
B 413  2 n ASN . 413  B 413  
B 414  2 n LEU . 414  B 414  
B 415  2 n ILE . 415  B 415  
B 416  2 n SER . 416  B 416  
B 417  2 n ASP . 417  B 417  
B 418  2 n GLU . 418  B 418  
B 419  2 n SER . 419  B 419  
B 420  2 n ILE . 420  B 420  
B 421  2 n ILE . 421  B 421  
B 422  2 n GLN . 422  B 422  
B 423  2 n SER . 423  B 423  
B 424  2 n GLN . 424  B 424  
B 425  2 n PRO . 425  B 425  
B 426  2 n PRO . 426  B 426  
B 427  2 n GLN . 427  B 427  
B 428  2 n PRO . 428  B 428  
B 429  2 n GLN . 429  B 429  
B 430  2 n THR . 430  B 430  
B 431  2 n GLU . 431  B 431  
B 432  2 n PHE . 432  B 432  
B 433  2 n GLN . 433  B 433  
B 434  2 n ASP . 434  B 434  
B 435  2 n PRO . 435  B 435  
B 436  2 n ALA . 436  B 436  
B 437  2 n ILE . 437  B 437  
B 438  2 n VAL . 438  B 438  
B 439  2 n ASN . 439  B 439  
B 440  2 n GLN . 440  B 440  
B 441  2 n ARG . 441  B 441  
B 442  2 n ARG . 442  B 442  
B 443  2 n ILE . 443  B 443  
B 444  2 n GLY . 444  B 444  
B 445  2 n SER . 445  B 445  
B 446  2 n GLY . 446  B 446  
B 447  2 n ARG . 447  B 447  
B 448  2 n LEU . 448  B 448  
B 449  2 n ASN . 449  B 449  
B 450  2 n HIS . 450  B 450  
B 451  2 n SER . 451  B 451  
B 452  2 n LYS . 452  B 452  
B 453  2 n TRP . 453  B 453  
B 454  2 n GLY . 454  B 454  
B 455  2 n TYR . 455  B 455  
B 456  2 n ASN . 456  B 456  
B 457  2 n ASP . 457  B 457  
B 458  2 n GLU . 458  B 458  
B 459  2 n ASP . 459  B 459  
B 460  2 n TYR . 460  B 460  
B 461  2 n HIS . 461  B 461  
B 462  2 n SER . 462  B 462  
B 463  2 n TYR . 463  B 463  
B 464  2 n HIS . 464  B 464  
B 465  2 n ASN . 465  B 465  
B 466  2 n GLY . 466  B 466  
B 467  2 n LYS . 467  B 467  
B 468  2 n SER . 468  B 468  
B 469  2 n GLN . 469  B 469  
B 470  2 n HIS . 470  B 470  
B 471  2 n MET . 471  B 471  
B 472  2 n GLU . 472  B 472  
B 473  2 n GLU . 473  B 473  
B 474  2 n VAL . 474  B 474  
B 475  2 n ASN . 475  B 475  
B 476  2 n SER . 476  B 476  
B 477  2 n LYS . 477  B 477  
B 478  2 n ASN . 478  B 478  
B 479  2 n SER . 479  B 479  
B 480  2 n LYS . 480  B 480  
B 481  2 n ASN . 481  B 481  
B 482  2 n MET . 482  B 482  
B 483  2 n THR . 483  B 483  
B 484  2 n VAL . 484  B 484  
B 485  2 n LEU . 485  B 485  
B 486  2 n GLN . 486  B 486  
B 487  2 n PHE . 487  B 487  
B 488  2 n PHE . 488  B 488  
B 489  2 n ASP . 489  B 489  
B 490  2 n ASN . 490  B 490  
B 491  2 n GLY . 491  B 491  
B 492  2 n GLU . 492  B 492  
B 493  2 n ILE . 493  B 493  
B 494  2 n SER . 494  B 494  
B 495  2 n SER . 495  B 495  
B 496  2 n GLN . 496  B 496  
B 497  2 n PRO . 497  B 497  
B 498  2 n GLN . 498  B 498  
B 499  2 n ARG . 499  B 499  
B 500  2 n ARG . 500  B 500  
B 501  2 n PRO . 501  B 501  
B 502  2 n ASN . 502  B 502  
B 503  2 n THR . 503  B 503  
B 504  2 n PRO . 504  B 504  
B 505  2 n VAL . 505  B 505  
B 506  2 n MET . 506  B 506  
B 507  2 n GLY . 507  B 507  
B 508  2 n MET . 508  B 508  
B 509  2 n SER . 509  B 509  
B 510  2 n ILE . 510  B 510  
B 511  2 n ASN . 511  B 511  
B 512  2 n ARG . 512  B 512  
B 513  2 n SER . 513  B 513  
B 514  2 n GLU . 514  B 514  
B 515  2 n ASN . 515  B 515  
B 516  2 n ASP . 516  B 516  
B 517  2 n THR . 517  B 517  
B 518  2 n LEU . 518  B 518  
B 519  2 n HIS . 519  B 519  
B 520  2 n SER . 520  B 520  
B 521  2 n ASN . 521  B 521  
B 522  2 n GLU . 522  B 522  
B 523  2 n SER . 523  B 523  
B 524  2 n SER . 524  B 524  
B 525  2 n GLU . 525  B 525  
B 526  2 n ASP . 526  B 526  
B 527  2 n LEU . 527  B 527  
B 528  2 n SER . 528  B 528  
B 529  2 n ARG . 529  B 529  
B 530  2 n ALA . 530  B 530  
B 531  2 n ASN . 531  B 531  
B 532  2 n GLU . 532  B 532  
B 533  2 n ASN . 533  B 533  
B 534  2 n TYR . 534  B 534  
B 535  2 n VAL . 535  B 535  
B 536  2 n LYS . 536  B 536  
B 537  2 n ARG . 537  B 537  
B 538  2 n VAL . 538  B 538  
B 539  2 n MET . 539  B 539  
B 540  2 n SER . 540  B 540  
B 541  2 n GLY . 541  B 541  
B 542  2 n PHE . 542  B 542  
B 543  2 n LEU . 543  B 543  
B 544  2 n VAL . 544  B 544  
B 545  2 n VAL . 545  B 545  
B 546  2 n SER . 546  B 546  
B 547  2 n LYS . 547  B 547  
B 548  2 n PRO . 548  B 548  
B 549  2 n LYS . 549  B 549  
B 550  2 n SER . 550  B 550  
B 551  2 n ARG . 551  B 551  
B 552  2 n ASP . 552  B 552  
B 553  2 n VAL . 553  B 553  
B 554  2 n GLU . 554  B 554  
B 555  2 n ASP . 555  B 555  
B 556  2 n ARG . 556  B 556  
B 557  2 n HIS . 557  B 557  
B 558  2 n HIS . 558  B 558  
B 559  2 n ARG . 559  B 559  
B 560  2 n ARG . 560  B 560  
B 561  2 n TYR . 561  B 561  
B 562  2 n ARG . 562  B 562  
B 563  2 n ASN . 563  B 563  
B 564  2 n GLN . 564  B 564  
B 565  2 n ASN . 565  B 565  
B 566  2 n GLU . 566  B 566  
B 567  2 n GLU . 567  B 567  
B 568  2 n PRO . 568  B 568  
B 569  2 n GLU . 569  B 569  
B 570  2 n TRP . 570  B 570  
B 571  2 n PHE . 571  B 571  
B 572  2 n SER . 572  B 572  
B 573  2 n CYS . 573  B 573  
B 574  2 n GLY . 574  B 574  
B 575  2 n PRO . 575  B 575  
B 576  2 n THR . 576  B 576  
B 577  2 n SER . 577  B 577  
B 578  2 n ARG . 578  B 578  
B 579  2 n LEU . 579  B 579  
B 580  2 n ASP . 580  B 580  
B 581  2 n THR . 581  B 581  
B 582  2 n ILE . 582  B 582  
B 583  2 n GLU . 583  B 583  
B 584  2 n LEU . 584  B 584  
B 585  2 n CYS . 585  B 585  
B 586  2 n GLY . 586  B 586  
B 587  2 n PHE . 587  B 587  
B 588  2 n ASP . 588  B 588  
B 589  2 n GLU . 589  B 589  
B 590  2 n ASP . 590  B 590  
B 591  2 n GLU . 591  B 591  
B 592  2 n GLU . 592  B 592  
B 593  2 n LYS . 593  B 593  
B 594  2 n MET . 594  B 594  
B 595  2 n LEU . 595  B 595  
B 596  2 n LYS . 596  B 596  
B 597  2 n GLU . 597  B 597  
B 598  2 n GLY . 598  B 598  
B 599  2 n ASN . 599  B 599  
B 600  2 n LYS . 600  B 600  
B 601  2 n ASN . 601  B 601  
B 602  2 n HIS . 602  B 602  
B 603  2 n GLY . 603  B 603  
B 604  2 n LEU . 604  B 604  
B 605  2 n GLY . 605  B 605  
B 606  2 n GLU . 606  B 606  
B 607  2 n THR . 607  B 607  
B 608  2 n GLU . 608  B 608  
B 609  2 n ARG . 609  B 609  
B 610  2 n GLU . 610  B 610  
B 611  2 n THR . 611  B 611  
B 612  2 n SER . 612  B 612  
B 613  2 n LYS . 613  B 613  
B 614  2 n GLN . 614  B 614  
B 615  2 n LYS . 615  B 615  
B 616  2 n MET . 616  B 616  
B 617  2 n ASP . 617  B 617  
B 618  2 n HIS . 618  B 618  
B 619  2 n LYS . 619  B 619  
B 620  2 n TYR . 620  B 620  
B 621  2 n LYS . 621  B 621  
B 622  2 n TRP . 622  B 622  
B 623  2 n THR . 623  B 623  
B 624  2 n HIS . 624  B 624  
B 625  2 n ALA . 625  B 625  
B 626  2 n GLU . 626  B 626  
B 627  2 n PRO . 627  B 627  
B 628  2 n MET . 628  B 628  
B 629  2 n GLY . 629  B 629  
B 630  2 n ARG . 630  B 630  
B 631  2 n SER . 631  B 631  
B 632  2 n LYS . 632  B 632  
B 633  2 n TYR . 633  B 633  
B 634  2 n MET . 634  B 634  
B 635  2 n PRO . 635  B 635  
B 636  2 n LYS . 636  B 636  
B 637  2 n HIS . 637  B 637  
B 638  2 n ASP . 638  B 638  
B 639  2 n THR . 639  B 639  
B 640  2 n ASN . 640  B 640  
B 641  2 n ASN . 641  B 641  
B 642  2 n ASN . 642  B 642  
B 643  2 n HIS . 643  B 643  
B 644  2 n ASN . 644  B 644  
B 645  2 n VAL . 645  B 645  
B 646  2 n GLU . 646  B 646  
B 647  2 n ASN . 647  B 647  
B 648  2 n MET . 648  B 648  
B 649  2 n ASN . 649  B 649  
B 650  2 n ASN . 650  B 650  
B 651  2 n VAL . 651  B 651  
B 652  2 n MET . 652  B 652  
B 653  2 n ALA . 653  B 653  
B 654  2 n THR . 654  B 654  
B 655  2 n GLU . 655  B 655  
B 656  2 n HIS . 656  B 656  
B 657  2 n GLN . 657  B 657  
B 658  2 n GLN . 658  B 658  
B 659  2 n GLN . 659  B 659  
B 660  2 n LYS . 660  B 660  
B 661  2 n GLU . 661  B 661  
B 662  2 n GLU . 662  B 662  
B 663  2 n LYS . 663  B 663  
B 664  2 n ARG . 664  B 664  
B 665  2 n PRO . 665  B 665  
B 666  2 n GLY . 666  B 666  
B 667  2 n SER . 667  B 667  
B 668  2 n GLY . 668  B 668  
B 669  2 n ARG . 669  B 669  
B 670  2 n SER . 670  B 670  
B 671  2 n PHE . 671  B 671  
B 672  2 n GLN . 672  B 672  
B 673  2 n PHE . 673  B 673  
B 674  2 n ASP . 674  B 674  
B 675  2 n LYS . 675  B 675  
B 676  2 n PHE . 676  B 676  
B 677  2 n ASN . 677  B 677  
B 678  2 n GLN . 678  B 678  
B 679  2 n SER . 679  B 679  
B 680  2 n GLN . 680  B 680  
B 681  2 n GLN . 681  B 681  
B 682  2 n ASN . 682  B 682  
B 683  2 n TYR . 683  B 683  
B 684  2 n GLU . 684  B 684  
B 685  2 n SER . 685  B 685  
B 686  2 n SER . 686  B 686  
B 687  2 n SER . 687  B 687  
B 688  2 n TYR . 688  B 688  
B 689  2 n VAL . 689  B 689  
B 690  2 n ASN . 690  B 690  
B 691  2 n HIS . 691  B 691  
B 692  2 n GLN . 692  B 692  
B 693  2 n GLN . 693  B 693  
B 694  2 n PRO . 694  B 694  
B 695  2 n PRO . 695  B 695  
B 696  2 n GLN . 696  B 696  
B 697  2 n THR . 697  B 697  
B 698  2 n GLN . 698  B 698  
B 699  2 n PRO . 699  B 699  
B 700  2 n GLN . 700  B 700  
B 701  2 n GLN . 701  B 701  
B 702  2 n MET . 702  B 702  
B 703  2 n GLN . 703  B 703  
B 704  2 n GLN . 704  B 704  
B 705  2 n GLN . 705  B 705  
B 706  2 n SER . 706  B 706  
B 707  2 n ASN . 707  B 707  
B 708  2 n THR . 708  B 708  
B 709  2 n ASN . 709  B 709  
B 710  2 n THR . 710  B 710  
B 711  2 n ASN . 711  B 711  
B 712  2 n ASN . 712  B 712  
B 713  2 n SER . 713  B 713  
B 714  2 n LYS . 714  B 714  
B 715  2 n PHE . 715  B 715  
B 716  2 n MET . 716  B 716  
B 717  2 n SER . 717  B 717  
B 718  2 n PHE . 718  B 718  
B 719  2 n PHE . 719  B 719  
B 720  2 n ALA . 720  B 720  
B 721  2 n ASN . 721  B 721  
B 722  2 n GLU . 722  B 722  
B 723  2 n GLY . 723  B 723  
B 724  2 n ASN . 724  B 724  
B 725  2 n SER . 725  B 725  
B 726  2 n SER . 726  B 726  
B 727  2 n SER . 727  B 727  
B 728  2 n SER . 728  B 728  
B 729  2 n SER . 729  B 729  
B 730  2 n LEU . 730  B 730  
B 731  2 n ASN . 731  B 731  
B 732  2 n GLU . 732  B 732  
B 733  2 n PHE . 733  B 733  
B 734  2 n PHE . 734  B 734  
B 735  2 n LYS . 735  B 735  
B 736  2 n GLN . 736  B 736  
B 737  2 n ALA . 737  B 737  
B 738  2 n ILE . 738  B 738  
B 739  2 n ASN . 739  B 739  
B 740  2 n GLN . 740  B 740  
B 741  2 n GLY . 741  B 741  
B 742  2 n HIS . 742  B 742  
B 743  2 n GLY . 743  B 743  
B 744  2 n ASN . 744  B 744  
B 745  2 n ASN . 745  B 745  
B 746  2 n PRO . 746  B 746  
B 747  2 n GLU . 747  B 747  
B 748  2 n GLN . 748  B 748  
B 749  2 n PRO . 749  B 749  
B 750  2 n LYS . 750  B 750  
B 751  2 n SER . 751  B 751  
B 752  2 n LEU . 752  B 752  
B 753  2 n GLY . 753  B 753  
B 754  2 n HIS . 754  B 754  
B 755  2 n ILE . 755  B 755  
B 756  2 n GLY . 756  B 756  
B 757  2 n GLN . 757  B 757  
B 758  2 n MET . 758  B 758  
B 759  2 n PRO . 759  B 759  
B 760  2 n SER . 760  B 760  
B 761  2 n VAL . 761  B 761  
B 762  2 n ASP . 762  B 762  
B 763  2 n GLN . 763  B 763  
B 764  2 n LEU . 764  B 764  
B 765  2 n GLU . 765  B 765  
B 766  2 n ALA . 766  B 766  
B 767  2 n LYS . 767  B 767  
B 768  2 n TRP . 768  B 768  
B 769  2 n ARG . 769  B 769  
B 770  2 n ARG . 770  B 770  
B 771  2 n ASN . 771  B 771  
B 772  2 n SER . 772  B 772  
B 773  2 n LEU . 773  B 773  
B 774  2 n ASN . 774  B 774  
B 775  2 n ASN . 775  B 775  
B 776  2 n VAL . 776  B 776  
B 777  2 n GLY . 777  B 777  
B 778  2 n GLU . 778  B 778  
B 779  2 n THR . 779  B 779  
B 780  2 n ALA . 780  B 780  
B 781  2 n ASN . 781  B 781  
B 782  2 n LYS . 782  B 782  
B 783  2 n GLN . 783  B 783  
B 784  2 n THR . 784  B 784  
B 785  2 n ASP . 785  B 785  
B 786  2 n ASN . 786  B 786  
B 787  2 n PHE . 787  B 787  
B 788  2 n GLN . 788  B 788  
B 789  2 n LYS . 789  B 789  
B 790  2 n LEU . 790  B 790  
B 791  2 n ILE . 791  B 791  
B 792  2 n GLY . 792  B 792  
B 793  2 n SER . 793  B 793  
B 794  2 n LEU . 794  B 794  
B 795  2 n SER . 795  B 795  
B 796  2 n SER . 796  B 796  
B 797  2 n ALA . 797  B 797  
B 798  2 n LYS . 798  B 798  
B 799  2 n PRO . 799  B 799  
B 800  2 n GLN . 800  B 800  
B 801  2 n SER . 801  B 801  
B 802  2 n GLN . 802  B 802  
B 803  2 n ALA . 803  B 803  
B 804  2 n VAL . 804  B 804  
B 805  2 n GLY . 805  B 805  
B 806  2 n TYR . 806  B 806  
B 807  2 n ASP . 807  B 807  
B 808  2 n ALA . 808  B 808  
B 809  2 n ILE . 809  B 809  
B 810  2 n SER . 810  B 810  
B 811  2 n ASN . 811  B 811  
B 812  2 n PHE . 812  B 812  
B 813  2 n ILE . 813  B 813  
B 814  2 n MET . 814  B 814  
B 815  2 n GLN . 815  B 815  
B 816  2 n GLN . 816  B 816  
B 817  2 n GLN . 817  B 817  
B 818  2 n GLN . 818  B 818  
B 819  2 n TYR . 819  B 819  
B 820  2 n GLN . 820  B 820  
B 821  2 n GLN . 821  B 821  
B 822  2 n GLN . 822  B 822  
B 823  2 n GLN . 823  B 823  
B 824  2 n GLN . 824  B 824  
B 825  2 n LYS . 825  B 825  
B 826  2 n GLN . 826  B 826  
B 827  2 n HIS . 827  B 827  
B 828  2 n LEU . 828  B 828  
B 829  2 n ILE . 829  B 829  
B 830  2 n ILE . 830  B 830  
B 831  2 n GLN . 831  B 831  
B 832  2 n GLN . 832  B 832  
B 833  2 n GLN . 833  B 833  
B 834  2 n GLN . 834  B 834  
B 835  2 n GLN . 835  B 835  
B 836  2 n HIS . 836  B 836  
B 837  2 n THR . 837  B 837  
B 838  2 n ALA . 838  B 838  
B 839  2 n PHE . 839  B 839  
B 840  2 n LEU . 840  B 840  
B 841  2 n ALA . 841  B 841  
B 842  2 n SER . 842  B 842  
B 843  2 n LEU . 843  B 843  
B 844  2 n GLN . 844  B 844  
B 845  2 n LEU . 845  B 845  
B 846  2 n LYS . 846  B 846  
B 847  2 n ALA . 847  B 847  
B 848  2 n ILE . 848  B 848  
B 849  2 n LEU . 849  B 849  
B 850  2 n GLY . 850  B 850  
B 851  2 n ARG . 851  B 851  
B 852  2 n ALA . 852  B 852  
B 853  2 n ASP . 853  B 853  
B 854  2 n THR . 854  B 854  
B 855  2 n GLN . 855  B 855  
B 856  2 n LEU . 856  B 856  
B 857  2 n LEU . 857  B 857  
B 858  2 n LEU . 858  B 858  
B 859  2 n LEU . 859  B 859  
B 860  2 n ARG . 860  B 860  
B 861  2 n LEU . 861  B 861  
B 862  2 n THR . 862  B 862  
B 863  2 n LYS . 863  B 863  
B 864  2 n GLY . 864  B 864  
B 865  2 n GLU . 865  B 865  
B 866  2 n ILE . 866  B 866  
B 867  2 n SER . 867  B 867  
B 868  2 n LYS . 868  B 868  
B 869  2 n HIS . 869  B 869  
B 870  2 n GLY . 870  B 870  
B 871  2 n LEU . 871  B 871  
B 872  2 n LEU . 872  B 872  
B 873  2 n VAL . 873  B 873  
B 874  2 n GLN . 874  B 874  
B 875  2 n LEU . 875  B 875  
B 876  2 n ALA . 876  B 876  
B 877  2 n ASN . 877  B 877  
B 878  2 n PRO . 878  B 878  
B 879  2 n ARG . 879  B 879  
B 880  2 n LEU . 880  B 880  
B 881  2 n THR . 881  B 881  
B 882  2 n ASP . 882  B 882  
B 883  2 n MET . 883  B 883  
B 884  2 n ASP . 884  B 884  
B 885  2 n ARG . 885  B 885  
B 886  2 n GLU . 886  B 886  
B 887  2 n ALA . 887  B 887  
B 888  2 n ILE . 888  B 888  
B 889  2 n THR . 889  B 889  
B 890  2 n ALA . 890  B 890  
B 891  2 n VAL . 891  B 891  
B 892  2 n LEU . 892  B 892  
B 893  2 n GLN . 893  B 893  
B 894  2 n PHE . 894  B 894  
B 895  2 n THR . 895  B 895  
B 896  2 n ASN . 896  B 896  
B 897  2 n THR . 897  B 897  
B 898  2 n GLN . 898  B 898  
B 899  2 n GLN . 899  B 899  
B 900  2 n GLN . 900  B 900  
B 901  2 n GLN . 901  B 901  
B 902  2 n GLN . 902  B 902  
B 903  2 n GLN . 903  B 903  
B 904  2 n HIS . 904  B 904  
B 905  2 n LYS . 905  B 905  
B 906  2 n GLN . 906  B 906  
B 907  2 n GLN . 907  B 907  
B 908  2 n LEU . 908  B 908  
B 909  2 n ASP . 909  B 909  
B 910  2 n MET . 910  B 910  
B 911  2 n LEU . 911  B 911  
B 912  2 n SER . 912  B 912  
B 913  2 n SER . 913  B 913  
B 914  2 n THR . 914  B 914  
B 915  2 n VAL . 915  B 915  
B 916  2 n ILE . 916  B 916  
B 917  2 n ALA . 917  B 917  
B 918  2 n SER . 918  B 918  
B 919  2 n GLN . 919  B 919  
B 920  2 n LEU . 920  B 920  
B 921  2 n GLN . 921  B 921  
B 922  2 n ASN . 922  B 922  
B 923  2 n LEU . 923  B 923  
B 924  2 n HIS . 924  B 924  
B 925  2 n ASN . 925  B 925  
B 926  2 n LEU . 926  B 926  
B 927  2 n ALA . 927  B 927  
B 928  2 n ILE . 928  B 928  
B 929  2 n VAL . 929  B 929  
B 930  2 n GLN . 930  B 930  
B 931  2 n GLN . 931  B 931  
B 932  2 n THR . 932  B 932  
B 933  2 n LEU . 933  B 933  
B 934  2 n ALA . 934  B 934  
B 935  2 n ALA . 935  B 935  
B 936  2 n ARG . 936  B 936  
B 937  2 n GLN . 937  B 937  
B 938  2 n GLN . 938  B 938  
B 939  2 n PRO . 939  B 939  
B 940  2 n GLN . 940  B 940  
B 941  2 n HIS . 941  B 941  
B 942  2 n ASN . 942  B 942  
B 943  2 n PRO . 943  B 943  
B 944  2 n GLN . 944  B 944  
B 945  2 n THR . 945  B 945  
B 946  2 n GLN . 946  B 946  
B 947  2 n ALA . 947  B 947  
B 948  2 n PRO . 948  B 948  
B 949  2 n HIS . 949  B 949  
B 950  2 n GLN . 950  B 950  
B 951  2 n LEU . 951  B 951  
B 952  2 n SER . 952  B 952  
B 953  2 n GLN . 953  B 953  
B 954  2 n GLU . 954  B 954  
B 955  2 n ASP . 955  B 955  
B 956  2 n LEU . 956  B 956  
B 957  2 n GLN . 957  B 957  
B 958  2 n ALA . 958  B 958  
B 959  2 n HIS . 959  B 959  
B 960  2 n ALA . 960  B 960  
B 961  2 n ASN . 961  B 961  
B 962  2 n VAL . 962  B 962  
B 963  2 n ILE . 963  B 963  
B 964  2 n MET . 964  B 964  
B 965  2 n ARG . 965  B 965  
B 966  2 n ASN . 966  B 966  
B 967  2 n ALA . 967  B 967  
B 968  2 n VAL . 968  B 968  
B 969  2 n MET . 969  B 969  
B 970  2 n LYS . 970  B 970  
B 971  2 n ARG . 971  B 971  
B 972  2 n LYS . 972  B 972  
B 973  2 n ILE . 973  B 973  
B 974  2 n GLU . 974  B 974  
B 975  2 n GLU . 975  B 975  
B 976  2 n GLN . 976  B 976  
B 977  2 n THR . 977  B 977  
B 978  2 n SER . 978  B 978  
B 979  2 n LYS . 979  B 979  
B 980  2 n LEU . 980  B 980  
B 981  2 n ILE . 981  B 981  
B 982  2 n ASN . 982  B 982  
B 983  2 n GLY . 983  B 983  
B 984  2 n GLY . 984  B 984  
B 985  2 n ALA . 985  B 985  
B 986  2 n LYS . 986  B 986  
B 987  2 n HIS . 987  B 987  
B 988  2 n GLN . 988  B 988  
B 989  2 n ALA . 989  B 989  
B 990  2 n GLN . 990  B 990  
B 991  2 n GLN . 991  B 991  
B 992  2 n GLN . 992  B 992  
B 993  2 n TYR . 993  B 993  
B 994  2 n LEU . 994  B 994  
B 995  2 n ASN . 995  B 995  
B 996  2 n ARG . 996  B 996  
B 997  2 n GLY . 997  B 997  
B 998  2 n GLN . 998  B 998  
B 999  2 n GLN . 999  B 999  
B 1000 2 n ARG . 1000 B 1000 
B 1001 2 n GLN . 1001 B 1001 
B 1002 2 n ALA . 1002 B 1002 
B 1003 2 n ARG . 1003 B 1003 
B 1004 2 n PRO . 1004 B 1004 
B 1005 2 n ASP . 1005 B 1005 
B 1006 2 n ALA . 1006 B 1006 
B 1007 2 n ASN . 1007 B 1007 
B 1008 2 n SER . 1008 B 1008 
B 1009 2 n ASN . 1009 B 1009 
B 1010 2 n ALA . 1010 B 1010 
B 1011 2 n LEU . 1011 B 1011 
B 1012 2 n LEU . 1012 B 1012 
B 1013 2 n HIS . 1013 B 1013 
B 1014 2 n ALA . 1014 B 1014 
B 1015 2 n LEU . 1015 B 1015 
B 1016 2 n ILE . 1016 B 1016 
B 1017 2 n SER . 1017 B 1017 
B 1018 2 n GLY . 1018 B 1018 
B 1019 2 n GLY . 1019 B 1019 
B 1020 2 n GLY . 1020 B 1020 
B 1021 2 n ASN . 1021 B 1021 
B 1022 2 n ASN . 1022 B 1022 
B 1023 2 n HIS . 1023 B 1023 
B 1024 2 n ALA . 1024 B 1024 
B 1025 2 n SER . 1025 B 1025 
B 1026 2 n GLY . 1026 B 1026 
B 1027 2 n TYR . 1027 B 1027 
B 1028 2 n PRO . 1028 B 1028 
B 1029 2 n MET . 1029 B 1029 
B 1030 2 n ASN . 1030 B 1030 
B 1031 2 n GLY . 1031 B 1031 
B 1032 2 n GLN . 1032 B 1032 
B 1033 2 n PRO . 1033 B 1033 
B 1034 2 n GLN . 1034 B 1034 
B 1035 2 n LYS . 1035 B 1035 
B 1036 2 n HIS . 1036 B 1036 
B 1037 2 n HIS . 1037 B 1037 
B 1038 2 n SER . 1038 B 1038 
B 1039 2 n ASN . 1039 B 1039 
B 1040 2 n LEU . 1040 B 1040 
B 1041 2 n ARG . 1041 B 1041 
B 1042 2 n PHE . 1042 B 1042 
B 1043 2 n GLY . 1043 B 1043 
B 1044 2 n ASP . 1044 B 1044 
B 1045 2 n ASN . 1045 B 1045 
B 1046 2 n GLN . 1046 B 1046 
B 1047 2 n ASN . 1047 B 1047 
B 1048 2 n PHE . 1048 B 1048 
B 1049 2 n GLN . 1049 B 1049 
B 1050 2 n SER . 1050 B 1050 
B 1051 2 n PHE . 1051 B 1051 
B 1052 2 n GLU . 1052 B 1052 
B 1053 2 n SER . 1053 B 1053 
B 1054 2 n ASN . 1054 B 1054 
B 1055 2 n GLN . 1055 B 1055 
B 1056 2 n PRO . 1056 B 1056 
B 1057 2 n HIS . 1057 B 1057 
B 1058 2 n PHE . 1058 B 1058 
B 1059 2 n ALA . 1059 B 1059 
B 1060 2 n THR . 1060 B 1060 
B 1061 2 n GLN . 1061 B 1061 
B 1062 2 n TYR . 1062 B 1062 
B 1063 2 n LYS . 1063 B 1063 
B 1064 2 n GLN . 1064 B 1064 
B 1065 2 n GLN . 1065 B 1065 
B 1066 2 n TYR . 1066 B 1066 
B 1067 2 n GLN . 1067 B 1067 
B 1068 2 n GLN . 1068 B 1068 
B 1069 2 n SER . 1069 B 1069 
B 1070 2 n GLN . 1070 B 1070 
B 1071 2 n GLN . 1071 B 1071 
B 1072 2 n GLN . 1072 B 1072 
B 1073 2 n HIS . 1073 B 1073 
B 1074 2 n PRO . 1074 B 1074 
B 1075 2 n HIS . 1075 B 1075 
B 1076 2 n GLN . 1076 B 1076 
B 1077 2 n GLN . 1077 B 1077 
B 1078 2 n PRO . 1078 B 1078 
B 1079 2 n GLN . 1079 B 1079 
B 1080 2 n GLN . 1080 B 1080 
B 1081 2 n LEU . 1081 B 1081 
B 1082 2 n ASN . 1082 B 1082 
B 1083 2 n SER . 1083 B 1083 
B 1084 2 n LEU . 1084 B 1084 
B 1085 2 n HIS . 1085 B 1085 
B 1086 2 n GLN . 1086 B 1086 
B 1087 2 n ASN . 1087 B 1087 
B 1088 2 n ASN . 1088 B 1088 
B 1089 2 n ALA . 1089 B 1089 
B 1090 2 n GLY . 1090 B 1090 
B 1091 2 n ALA . 1091 B 1091 
B 1092 2 n VAL . 1092 B 1092 
B 1093 2 n ASN . 1093 B 1093 
B 1094 2 n SER . 1094 B 1094 
B 1095 2 n PHE . 1095 B 1095 
B 1096 2 n ASN . 1096 B 1096 
B 1097 2 n LYS . 1097 B 1097 
B 1098 2 n ALA . 1098 B 1098 
B 1099 2 n GLN . 1099 B 1099 
B 1100 2 n MET . 1100 B 1100 
B 1101 2 n GLN . 1101 B 1101 
B 1102 2 n ALA . 1102 B 1102 
B 1103 2 n GLN . 1103 B 1103 
B 1104 2 n SER . 1104 B 1104 
B 1105 2 n ALA . 1105 B 1105 
B 1106 2 n ILE . 1106 B 1106 
B 1107 2 n SER . 1107 B 1107 
B 1108 2 n MET . 1108 B 1108 
B 1109 2 n LEU . 1109 B 1109 
B 1110 2 n PRO . 1110 B 1110 
B 1111 2 n ASN . 1111 B 1111 
B 1112 2 n SER . 1112 B 1112 
B 1113 2 n GLY . 1113 B 1113 
B 1114 2 n ASP . 1114 B 1114 
B 1115 2 n GLU . 1115 B 1115 
B 1116 2 n PHE . 1116 B 1116 
B 1117 2 n HIS . 1117 B 1117 
C 1    3 n MET . 1    C 1    
C 2    3 n SER . 2    C 2    
C 3    3 n GLY . 3    C 3    
C 4    3 n GLY . 4    C 4    
C 5    3 n LEU . 5    C 5    
C 6    3 n PRO . 6    C 6    
C 7    3 n GLU . 7    C 7    
C 8    3 n LEU . 8    C 8    
C 9    3 n GLY . 9    C 9    
C 10   3 n SER . 10   C 10   
C 11   3 n LYS . 11   C 11   
C 12   3 n ILE . 12   C 12   
C 13   3 n SER . 13   C 13   
C 14   3 n LEU . 14   C 14   
C 15   3 n ILE . 15   C 15   
C 16   3 n SER . 16   C 16   
C 17   3 n LYS . 17   C 17   
C 18   3 n ALA . 18   C 18   
C 19   3 n ASP . 19   C 19   
C 20   3 n ILE . 20   C 20   
C 21   3 n ARG . 21   C 21   
C 22   3 n TYR . 22   C 22   
C 23   3 n GLU . 23   C 23   
C 24   3 n GLY . 24   C 24   
C 25   3 n ARG . 25   C 25   
C 26   3 n LEU . 26   C 26   
C 27   3 n TYR . 27   C 27   
C 28   3 n THR . 28   C 28   
C 29   3 n VAL . 29   C 29   
C 30   3 n ASP . 30   C 30   
C 31   3 n PRO . 31   C 31   
C 32   3 n GLN . 32   C 32   
C 33   3 n GLU . 33   C 33   
C 34   3 n CYS . 34   C 34   
C 35   3 n THR . 35   C 35   
C 36   3 n ILE . 36   C 36   
C 37   3 n ALA . 37   C 37   
C 38   3 n LEU . 38   C 38   
C 39   3 n SER . 39   C 39   
C 40   3 n SER . 40   C 40   
C 41   3 n VAL . 41   C 41   
C 42   3 n ARG . 42   C 42   
C 43   3 n SER . 43   C 43   
C 44   3 n PHE . 44   C 44   
C 45   3 n GLY . 45   C 45   
C 46   3 n THR . 46   C 46   
C 47   3 n GLU . 47   C 47   
C 48   3 n ASP . 48   C 48   
C 49   3 n ARG . 49   C 49   
C 50   3 n ASP . 50   C 50   
C 51   3 n THR . 51   C 51   
C 52   3 n GLN . 52   C 52   
C 53   3 n PHE . 53   C 53   
C 54   3 n GLN . 54   C 54   
C 55   3 n ILE . 55   C 55   
C 56   3 n ALA . 56   C 56   
C 57   3 n PRO . 57   C 57   
C 58   3 n GLN . 58   C 58   
C 59   3 n SER . 59   C 59   
C 60   3 n GLN . 60   C 60   
C 61   3 n ILE . 61   C 61   
C 62   3 n TYR . 62   C 62   
C 63   3 n ASP . 63   C 63   
C 64   3 n TYR . 64   C 64   
C 65   3 n ILE . 65   C 65   
C 66   3 n LEU . 66   C 66   
C 67   3 n PHE . 67   C 67   
C 68   3 n ARG . 68   C 68   
C 69   3 n GLY . 69   C 69   
C 70   3 n SER . 70   C 70   
C 71   3 n ASP . 71   C 71   
C 72   3 n ILE . 72   C 72   
C 73   3 n LYS . 73   C 73   
C 74   3 n ASP . 74   C 74   
C 75   3 n ILE . 75   C 75   
C 76   3 n ARG . 76   C 76   
C 77   3 n VAL . 77   C 77   
C 78   3 n VAL . 78   C 78   
C 79   3 n ASN . 79   C 79   
C 80   3 n ASN . 80   C 80   
C 81   3 n HIS . 81   C 81   
C 82   3 n THR . 82   C 82   
C 83   3 n LEU . 83   C 83   
C 84   3 n PRO . 84   C 84   
C 85   3 n HIS . 85   C 85   
C 86   3 n HIS . 86   C 86   
C 87   3 n ASN . 87   C 87   
C 88   3 n ASP . 88   C 88   
C 89   3 n PRO . 89   C 89   
C 90   3 n ALA . 90   C 90   
C 91   3 n ILE . 91   C 91   
C 92   3 n MET . 92   C 92   
C 93   3 n GLN . 93   C 93   
C 94   3 n ALA . 94   C 94   
C 95   3 n GLN . 95   C 95   
C 96   3 n LEU . 96   C 96   
C 97   3 n GLN . 97   C 97   
C 98   3 n ASN . 98   C 98   
C 99   3 n GLY . 99   C 99   
C 100  3 n PRO . 100  C 100  
C 101  3 n PRO . 101  C 101  
C 102  3 n GLN . 102  C 102  
C 103  3 n MET . 103  C 103  
C 104  3 n PRO . 104  C 104  
C 105  3 n GLN . 105  C 105  
C 106  3 n HIS . 106  C 106  
C 107  3 n PHE . 107  C 107  
C 108  3 n PRO . 108  C 108  
C 109  3 n MET . 109  C 109  
C 110  3 n PRO . 110  C 110  
C 111  3 n SER . 111  C 111  
C 112  3 n GLY . 112  C 112  
C 113  3 n MET . 113  C 113  
C 114  3 n SER . 114  C 114  
C 115  3 n GLY . 115  C 115  
C 116  3 n PRO . 116  C 116  
C 117  3 n PRO . 117  C 117  
C 118  3 n GLN . 118  C 118  
C 119  3 n GLN . 119  C 119  
C 120  3 n GLN . 120  C 120  
C 121  3 n GLN . 121  C 121  
C 122  3 n VAL . 122  C 122  
C 123  3 n PRO . 123  C 123  
C 124  3 n SER . 124  C 124  
C 125  3 n GLN . 125  C 125  
C 126  3 n GLN . 126  C 126  
C 127  3 n PRO . 127  C 127  
C 128  3 n PRO . 128  C 128  
C 129  3 n GLN . 129  C 129  
C 130  3 n MET . 130  C 130  
C 131  3 n PRO . 131  C 131  
C 132  3 n SER . 132  C 132  
C 133  3 n GLY . 133  C 133  
C 134  3 n GLY . 134  C 134  
C 135  3 n GLY . 135  C 135  
C 136  3 n SER . 136  C 136  
C 137  3 n GLY . 137  C 137  
C 138  3 n GLY . 138  C 138  
C 139  3 n ALA . 139  C 139  
C 140  3 n GLY . 140  C 140  
C 141  3 n GLY . 141  C 141  
C 142  3 n ALA . 142  C 142  
C 143  3 n GLY . 143  C 143  
C 144  3 n ALA . 144  C 144  
C 145  3 n PRO . 145  C 145  
C 146  3 n GLY . 146  C 146  
C 147  3 n GLY . 147  C 147  
C 148  3 n GLY . 148  C 148  
C 149  3 n GLY . 149  C 149  
C 150  3 n PRO . 150  C 150  
C 151  3 n GLY . 151  C 151  
C 152  3 n TYR . 152  C 152  
C 153  3 n GLY . 153  C 153  
C 154  3 n ASN . 154  C 154  
C 155  3 n GLY . 155  C 155  
C 156  3 n ASN . 156  C 156  
C 157  3 n PRO . 157  C 157  
C 158  3 n PHE . 158  C 158  
C 159  3 n GLY . 159  C 159  
C 160  3 n ASN . 160  C 160  
C 161  3 n LEU . 161  C 161  
C 162  3 n GLY . 162  C 162  
C 163  3 n GLY . 163  C 163  
C 164  3 n PRO . 164  C 164  
C 165  3 n ASN . 165  C 165  
C 166  3 n LEU . 166  C 166  
C 167  3 n ALA . 167  C 167  
C 168  3 n ASN . 168  C 168  
C 169  3 n MET . 169  C 169  
C 170  3 n VAL . 170  C 170  
C 171  3 n GLY . 171  C 171  
C 172  3 n ASN . 172  C 172  
C 173  3 n ALA . 173  C 173  
C 174  3 n GLY . 174  C 174  
C 175  3 n GLY . 175  C 175  
C 176  3 n SER . 176  C 176  
C 177  3 n LEU . 177  C 177  
C 178  3 n ALA . 178  C 178  
C 179  3 n PRO . 179  C 179  
C 180  3 n GLY . 180  C 180  
C 181  3 n SER . 181  C 181  
C 182  3 n GLY . 182  C 182  
C 183  3 n ALA . 183  C 183  
C 184  3 n PRO . 184  C 184  
C 185  3 n GLY . 185  C 185  
C 186  3 n SER . 186  C 186  
C 187  3 n GLY . 187  C 187  
C 188  3 n PRO . 188  C 188  
C 189  3 n PHE . 189  C 189  
C 190  3 n MET . 190  C 190  
C 191  3 n HIS . 191  C 191  
C 192  3 n ILE . 192  C 192  
C 193  3 n GLY . 193  C 193  
C 194  3 n GLY . 194  C 194  
C 195  3 n ASN . 195  C 195  
C 196  3 n GLN . 196  C 196  
C 197  3 n GLN . 197  C 197  
C 198  3 n GLN . 198  C 198  
C 199  3 n PRO . 199  C 199  
C 200  3 n LYS . 200  C 200  
C 201  3 n PRO . 201  C 201  
C 202  3 n GLN . 202  C 202  
C 203  3 n GLN . 203  C 203  
C 204  3 n GLN . 204  C 204  
C 205  3 n LYS . 205  C 205  
C 206  3 n GLN . 206  C 206  
C 207  3 n PRO . 207  C 207  
C 208  3 n ILE . 208  C 208  
C 209  3 n SER . 209  C 209  
C 210  3 n VAL . 210  C 210  
C 211  3 n LEU . 211  C 211  
C 212  3 n ASP . 212  C 212  
C 213  3 n MET . 213  C 213  
C 214  3 n LEU . 214  C 214  
C 215  3 n ALA . 215  C 215  
C 216  3 n GLY . 216  C 216  
C 217  3 n ALA . 217  C 217  
C 218  3 n SER . 218  C 218  
C 219  3 n ARG . 219  C 219  
C 220  3 n SER . 220  C 220  
C 221  3 n THR . 221  C 221  
C 222  3 n THR . 222  C 222  
C 223  3 n PRO . 223  C 223  
C 224  3 n ILE . 224  C 224  
C 225  3 n SER . 225  C 225  
C 226  3 n LEU . 226  C 226  
C 227  3 n ILE . 227  C 227  
C 228  3 n VAL . 228  C 228  
C 229  3 n SER . 229  C 229  
C 230  3 n PRO . 230  C 230  
C 231  3 n THR . 231  C 231  
C 232  3 n ALA . 232  C 232  
C 233  3 n GLU . 233  C 233  
C 234  3 n LEU . 234  C 234  
C 235  3 n THR . 235  C 235  
C 236  3 n GLN . 236  C 236  
C 237  3 n GLN . 237  C 237  
C 238  3 n GLN . 238  C 238  
C 239  3 n GLN . 239  C 239  
C 240  3 n LEU . 240  C 240  
C 241  3 n HIS . 241  C 241  
C 242  3 n GLN . 242  C 242  
C 243  3 n GLN . 243  C 243  
C 244  3 n GLN . 244  C 244  
C 245  3 n ASN . 245  C 245  
C 246  3 n ALA . 246  C 246  
C 247  3 n GLY . 247  C 247  
C 248  3 n GLN . 248  C 248  
C 249  3 n GLY . 249  C 249  
C 250  3 n GLY . 250  C 250  
C 251  3 n ASN . 251  C 251  
C 252  3 n GLY . 252  C 252  
C 253  3 n ARG . 253  C 253  
C 254  3 n ASP . 254  C 254  
C 255  3 n ALA . 255  C 255  
C 256  3 n GLY . 256  C 256  
C 257  3 n HIS . 257  C 257  
C 258  3 n LYS . 258  C 258  
C 259  3 n ARG . 259  C 259  
C 260  3 n GLN . 260  C 260  
C 261  3 n ASN . 261  C 261  
C 262  3 n HIS . 262  C 262  
C 263  3 n GLN . 263  C 263  
C 264  3 n GLN . 264  C 264  
C 265  3 n GLN . 265  C 265  
C 266  3 n GLN . 266  C 266  
C 267  3 n ASN . 267  C 267  
C 268  3 n GLN . 268  C 268  
C 269  3 n GLN . 269  C 269  
C 270  3 n HIS . 270  C 270  
C 271  3 n GLN . 271  C 271  
C 272  3 n GLN . 272  C 272  
C 273  3 n ARG . 273  C 273  
C 274  3 n GLY . 274  C 274  
C 275  3 n GLY . 275  C 275  
C 276  3 n PRO . 276  C 276  
C 277  3 n SER . 277  C 277  
C 278  3 n HIS . 278  C 278  
C 279  3 n ASN . 279  C 279  
C 280  3 n ASN . 280  C 280  
C 281  3 n MET . 281  C 281  
C 282  3 n GLN . 282  C 282  
C 283  3 n GLN . 283  C 283  
C 284  3 n GLN . 284  C 284  
C 285  3 n GLN . 285  C 285  
C 286  3 n GLN . 286  C 286  
C 287  3 n ARG . 287  C 287  
C 288  3 n GLY . 288  C 288  
C 289  3 n GLY . 289  C 289  
C 290  3 n GLY . 290  C 290  
C 291  3 n SER . 291  C 291  
C 292  3 n GLY . 292  C 292  
C 293  3 n THR . 293  C 293  
C 294  3 n ASP . 294  C 294  
C 295  3 n PHE . 295  C 295  
C 296  3 n TYR . 296  C 296  
C 297  3 n ASN . 297  C 297  
C 298  3 n GLN . 298  C 298  
C 299  3 n GLN . 299  C 299  
C 300  3 n ARG . 300  C 300  
C 301  3 n ASP . 301  C 301  
C 302  3 n ARG . 302  C 302  
C 303  3 n ARG . 303  C 303  
C 304  3 n ASP . 304  C 304  
C 305  3 n SER . 305  C 305  
C 306  3 n GLY . 306  C 306  
C 307  3 n ARG . 307  C 307  
C 308  3 n GLN . 308  C 308  
C 309  3 n MET . 309  C 309  
C 310  3 n ASP . 310  C 310  
C 311  3 n ASN . 311  C 311  
C 312  3 n ASN . 312  C 312  
C 313  3 n TYR . 313  C 313  
C 314  3 n SER . 314  C 314  
C 315  3 n ASN . 315  C 315  
C 316  3 n ASN . 316  C 316  
C 317  3 n TYR . 317  C 317  
C 318  3 n ASN . 318  C 318  
C 319  3 n ASN . 319  C 319  
C 320  3 n ASN . 320  C 320  
C 321  3 n ASN . 321  C 321  
C 322  3 n ASN . 322  C 322  
C 323  3 n ASN . 323  C 323  
C 324  3 n GLN . 324  C 324  
C 325  3 n ARG . 325  C 325  
C 326  3 n ASN . 326  C 326  
C 327  3 n ARG . 327  C 327  
C 328  3 n GLY . 328  C 328  
C 329  3 n GLY . 329  C 329  
C 330  3 n GLY . 330  C 330  
C 331  3 n ASN . 331  C 331  
C 332  3 n GLY . 332  C 332  
C 333  3 n MET . 333  C 333  
C 334  3 n GLN . 334  C 334  
C 335  3 n GLN . 335  C 335  
C 336  3 n GLN . 336  C 336  
C 337  3 n GLN . 337  C 337  
C 338  3 n ARG . 338  C 338  
C 339  3 n GLY . 339  C 339  
C 340  3 n GLY . 340  C 340  
C 341  3 n ASN . 341  C 341  
C 342  3 n GLY . 342  C 342  
C 343  3 n GLY . 343  C 343  
C 344  3 n SER . 344  C 344  
C 345  3 n GLY . 345  C 345  
C 346  3 n GLY . 346  C 346  
C 347  3 n GLY . 347  C 347  
C 348  3 n GLY . 348  C 348  
C 349  3 n GLY . 349  C 349  
C 350  3 n ASN . 350  C 350  
C 351  3 n GLY . 351  C 351  
C 352  3 n GLY . 352  C 352  
C 353  3 n GLY . 353  C 353  
C 354  3 n ASN . 354  C 354  
C 355  3 n ASN . 355  C 355  
C 356  3 n PRO . 356  C 356  
C 357  3 n ALA . 357  C 357  
C 358  3 n TRP . 358  C 358  
C 359  3 n ASN . 359  C 359  
C 360  3 n MET . 360  C 360  
C 361  3 n HIS . 361  C 361  
C 362  3 n ARG . 362  C 362  
C 363  3 n GLY . 363  C 363  
C 364  3 n ASN . 364  C 364  
C 365  3 n GLN . 365  C 365  
C 366  3 n ASN . 366  C 366  
C 367  3 n SER . 367  C 367  
C 368  3 n ASN . 368  C 368  
C 369  3 n ASN . 369  C 369  
C 370  3 n MET . 370  C 370  
C 371  3 n MET . 371  C 371  
C 372  3 n ASN . 372  C 372  
C 373  3 n MET . 373  C 373  
C 374  3 n ARG . 374  C 374  
C 375  3 n ASN . 375  C 375  
C 376  3 n ARG . 376  C 376  
C 377  3 n GLY . 377  C 377  
C 378  3 n MET . 378  C 378  
C 379  3 n GLY . 379  C 379  
C 380  3 n SER . 380  C 380  
C 381  3 n ARG . 381  C 381  
C 382  3 n GLY . 382  C 382  
C 383  3 n PRO . 383  C 383  
C 384  3 n MET . 384  C 384  
C 385  3 n ARG . 385  C 385  
C 386  3 n PRO . 386  C 386  
C 387  3 n ASN . 387  C 387  
C 388  3 n GLN . 388  C 388  
C 389  3 n GLY . 389  C 389  
C 390  3 n TYR . 390  C 390  
C 391  3 n ARG . 391  C 391  
C 392  3 n PRO . 392  C 392  
C 393  3 n GLN . 393  C 393  
C 394  3 n SER . 394  C 394  
C 395  3 n ALA . 395  C 395  
C 396  3 n ASN . 396  C 396  
C 397  3 n ASN . 397  C 397  
C 398  3 n GLN . 398  C 398  
C 399  3 n ASN . 399  C 399  
C 400  3 n LYS . 400  C 400  
C 401  3 n PRO . 401  C 401  
C 402  3 n ARG . 402  C 402  
C 403  3 n ASN . 403  C 403  
C 404  3 n LYS . 404  C 404  
C 405  3 n ILE . 405  C 405  
C 406  3 n LYS . 406  C 406  
C 407  3 n PHE . 407  C 407  
C 408  3 n GLU . 408  C 408  
C 409  3 n GLY . 409  C 409  
C 410  3 n ASP . 410  C 410  
C 411  3 n PHE . 411  C 411  
C 412  3 n ASP . 412  C 412  
C 413  3 n PHE . 413  C 413  
C 414  3 n GLU . 414  C 414  
C 415  3 n GLN . 415  C 415  
C 416  3 n ALA . 416  C 416  
C 417  3 n ASN . 417  C 417  
C 418  3 n ASN . 418  C 418  
C 419  3 n LYS . 419  C 419  
C 420  3 n PHE . 420  C 420  
C 421  3 n GLU . 421  C 421  
C 422  3 n GLU . 422  C 422  
C 423  3 n LEU . 423  C 423  
C 424  3 n ARG . 424  C 424  
C 425  3 n SER . 425  C 425  
C 426  3 n GLN . 426  C 426  
C 427  3 n LEU . 427  C 427  
C 428  3 n ALA . 428  C 428  
C 429  3 n LYS . 429  C 429  
C 430  3 n LEU . 430  C 430  
C 431  3 n LYS . 431  C 431  
C 432  3 n VAL . 432  C 432  
C 433  3 n ALA . 433  C 433  
C 434  3 n GLU . 434  C 434  
C 435  3 n ASP . 435  C 435  
C 436  3 n GLY . 436  C 436  
C 437  3 n ALA . 437  C 437  
C 438  3 n PRO . 438  C 438  
C 439  3 n LYS . 439  C 439  
C 440  3 n PRO . 440  C 440  
C 441  3 n ALA . 441  C 441  
C 442  3 n THR . 442  C 442  
C 443  3 n ASN . 443  C 443  
C 444  3 n ALA . 444  C 444  
C 445  3 n THR . 445  C 445  
C 446  3 n ALA . 446  C 446  
C 447  3 n ALA . 447  C 447  
C 448  3 n THR . 448  C 448  
C 449  3 n ALA . 449  C 449  
C 450  3 n THR . 450  C 450  
C 451  3 n ALA . 451  C 451  
C 452  3 n THR . 452  C 452  
C 453  3 n ASN . 453  C 453  
C 454  3 n GLU . 454  C 454  
C 455  3 n GLN . 455  C 455  
C 456  3 n VAL . 456  C 456  
C 457  3 n GLY . 457  C 457  
C 458  3 n GLU . 458  C 458  
C 459  3 n LYS . 459  C 459  
C 460  3 n VAL . 460  C 460  
C 461  3 n GLU . 461  C 461  
C 462  3 n GLY . 462  C 462  
C 463  3 n VAL . 463  C 463  
C 464  3 n HIS . 464  C 464  
C 465  3 n THR . 465  C 465  
C 466  3 n LEU . 466  C 466  
C 467  3 n ASN . 467  C 467  
C 468  3 n GLY . 468  C 468  
C 469  3 n GLU . 469  C 469  
C 470  3 n THR . 470  C 470  
C 471  3 n ASP . 471  C 471  
C 472  3 n LYS . 472  C 472  
C 473  3 n LYS . 473  C 473  
C 474  3 n ASP . 474  C 474  
C 475  3 n ASP . 475  C 475  
C 476  3 n SER . 476  C 476  
C 477  3 n GLY . 477  C 477  
C 478  3 n ASN . 478  C 478  
C 479  3 n GLU . 479  C 479  
C 480  3 n THR . 480  C 480  
C 481  3 n GLY . 481  C 481  
C 482  3 n ALA . 482  C 482  
C 483  3 n GLY . 483  C 483  
C 484  3 n GLU . 484  C 484  
C 485  3 n HIS . 485  C 485  
C 486  3 n GLU . 486  C 486  
C 487  3 n PRO . 487  C 487  
C 488  3 n GLU . 488  C 488  
C 489  3 n GLU . 489  C 489  
C 490  3 n ASP . 490  C 490  
C 491  3 n ASP . 491  C 491  
C 492  3 n VAL . 492  C 492  
C 493  3 n ALA . 493  C 493  
C 494  3 n VAL . 494  C 494  
C 495  3 n CYS . 495  C 495  
C 496  3 n TYR . 496  C 496  
C 497  3 n ASP . 497  C 497  
C 498  3 n LYS . 498  C 498  
C 499  3 n THR . 499  C 499  
C 500  3 n LYS . 500  C 500  
C 501  3 n SER . 501  C 501  
C 502  3 n PHE . 502  C 502  
C 503  3 n PHE . 503  C 503  
C 504  3 n ASP . 504  C 504  
C 505  3 n ASN . 505  C 505  
C 506  3 n ILE . 506  C 506  
C 507  3 n SER . 507  C 507  
C 508  3 n CYS . 508  C 508  
C 509  3 n GLU . 509  C 509  
C 510  3 n ALA . 510  C 510  
C 511  3 n ALA . 511  C 511  
C 512  3 n GLN . 512  C 512  
C 513  3 n ASP . 513  C 513  
C 514  3 n ARG . 514  C 514  
C 515  3 n SER . 515  C 515  
C 516  3 n LYS . 516  C 516  
C 517  3 n ASN . 517  C 517  
C 518  3 n LYS . 518  C 518  
C 519  3 n LYS . 519  C 519  
C 520  3 n ASN . 520  C 520  
C 521  3 n ASP . 521  C 521  
C 522  3 n TRP . 522  C 522  
C 523  3 n ARG . 523  C 523  
C 524  3 n GLN . 524  C 524  
C 525  3 n GLU . 525  C 525  
C 526  3 n ARG . 526  C 526  
C 527  3 n LYS . 527  C 527  
C 528  3 n LEU . 528  C 528  
C 529  3 n ASN . 529  C 529  
C 530  3 n THR . 530  C 530  
C 531  3 n GLU . 531  C 531  
C 532  3 n THR . 532  C 532  
C 533  3 n PHE . 533  C 533  
C 534  3 n GLY . 534  C 534  
C 535  3 n VAL . 535  C 535  
C 536  3 n SER . 536  C 536  
C 537  3 n SER . 537  C 537  
C 538  3 n THR . 538  C 538  
C 539  3 n ARG . 539  C 539  
C 540  3 n ARG . 540  C 540  
C 541  3 n GLY . 541  C 541  
C 542  3 n SER . 542  C 542  
C 543  3 n SER . 543  C 543  
C 544  3 n TYR . 544  C 544  
C 545  3 n ARG . 545  C 545  
C 546  3 n GLY . 546  C 546  
C 547  3 n ARG . 547  C 547  
C 548  3 n ASN . 548  C 548  
C 549  3 n GLN . 549  C 549  
C 550  3 n TYR . 550  C 550  
C 551  3 n TYR . 551  C 551  
C 552  3 n ASN . 552  C 552  
C 553  3 n ASN . 553  C 553  
C 554  3 n ASN . 554  C 554  
C 555  3 n GLY . 555  C 555  
C 556  3 n ASN . 556  C 556  
C 557  3 n GLY . 557  C 557  
C 558  3 n GLY . 558  C 558  
C 559  3 n ILE . 559  C 559  
C 560  3 n ASN . 560  C 560  
C 561  3 n SER . 561  C 561  
C 562  3 n GLY . 562  C 562  
C 563  3 n TYR . 563  C 563  
C 564  3 n GLY . 564  C 564  
C 565  3 n GLY . 565  C 565  
C 566  3 n ALA . 566  C 566  
C 567  3 n PRO . 567  C 567  
C 568  3 n GLY . 568  C 568  
C 569  3 n TYR . 569  C 569  
C 570  3 n ASN . 570  C 570  
C 571  3 n ARG . 571  C 571  
C 572  3 n ASN . 572  C 572  
C 573  3 n ASN . 573  C 573  
C 574  3 n TYR . 574  C 574  
C 575  3 n ARG . 575  C 575  
C 576  3 n MET . 576  C 576  
C 577  3 n GLY . 577  C 577  
C 578  3 n GLY . 578  C 578  
C 579  3 n GLY . 579  C 579  
C 580  3 n GLY . 580  C 580  
C 581  3 n GLY . 581  C 581  
C 582  3 n ASN . 582  C 582  
C 583  3 n PHE . 583  C 583  
C 584  3 n ARG . 584  C 584  
C 585  3 n ASN . 585  C 585  
C 586  3 n ARG . 586  C 586  
C 587  3 n SER . 587  C 587  
C 588  3 n ASN . 588  C 588  
C 589  3 n ASN . 589  C 589  
C 590  3 n ARG . 590  C 590  
C 591  3 n ASN . 591  C 591  
C 592  3 n ASN . 592  C 592  
C 593  3 n GLY . 593  C 593  
C 594  3 n GLY . 594  C 594  
C 595  3 n GLY . 595  C 595  
C 596  3 n ARG . 596  C 596  
C 597  3 n GLY . 597  C 597  
C 598  3 n GLY . 598  C 598  
C 599  3 n ASN . 599  C 599  
C 600  3 n GLY . 600  C 600  
C 601  3 n MET . 601  C 601  
C 602  3 n PRO . 602  C 602  
C 603  3 n ASN . 603  C 603  
C 604  3 n ILE . 604  C 604  
C 605  3 n THR . 605  C 605  
C 606  3 n ASN . 606  C 606  
C 607  3 n GLY . 607  C 607  
C 608  3 n ASN . 608  C 608  
C 609  3 n THR . 609  C 609  
C 610  3 n ALA . 610  C 610  
C 611  3 n ALA . 611  C 611  
C 612  3 n ALA . 612  C 612  
C 613  3 n LEU . 613  C 613  
C 614  3 n LYS . 614  C 614  
C 615  3 n ALA . 615  C 615  
C 616  3 n ALA . 616  C 616  
C 617  3 n ASN . 617  C 617  
C 618  3 n ASN . 618  C 618  
C 619  3 n ALA . 619  C 619  
C 620  3 n ALA . 620  C 620  
C 621  3 n GLY . 621  C 621  
C 622  3 n HIS . 622  C 622  
C 623  3 n GLY . 623  C 623  
C 624  3 n SER . 624  C 624  
C 625  3 n ASN . 625  C 625  
C 626  3 n ALA . 626  C 626  
C 627  3 n THR . 627  C 627  
C 628  3 n ASP . 628  C 628  
C 629  3 n SER . 629  C 629  
C 630  3 n SER . 630  C 630  
C 631  3 n ALA . 631  C 631  
C 632  3 n PRO . 632  C 632  
C 633  3 n ASN . 633  C 633  
C 634  3 n ALA . 634  C 634  
C 635  3 n THR . 635  C 635  
C 636  3 n THR . 636  C 636  
C 637  3 n ALA . 637  C 637  
C 638  3 n THR . 638  C 638  
C 639  3 n THR . 639  C 639  
C 640  3 n LYS . 640  C 640  
C 641  3 n SER . 641  C 641  
C 642  3 n THR . 642  C 642  
C 643  3 n SER . 643  C 643  
C 644  3 n LEU . 644  C 644  
C 645  3 n LEU . 645  C 645  
C 646  3 n PRO . 646  C 646  
C 647  3 n GLU . 647  C 647  
C 648  3 n GLN . 648  C 648  
C 649  3 n THR . 649  C 649  
C 650  3 n GLN . 650  C 650  
C 651  3 n GLN . 651  C 651  
C 652  3 n VAL . 652  C 652  
C 653  3 n ALA . 653  C 653  
C 654  3 n ALA . 654  C 654  
C 655  3 n VAL . 655  C 655  
C 656  3 n SER . 656  C 656  
C 657  3 n GLN . 657  C 657  
#
_software.classification other
_software.date           ?
_software.description    "Structure prediction"
_software.name           AlphaFold
_software.pdbx_ordinal   1
_software.type           package
_software.version        "AlphaFold-beta-20231127 (fb0b9d13-0bdd-4522-ba5f-0ee1f426d085 @ 2025-01-13 01:39:48)"
#
loop_
_struct_asym.entity_id
_struct_asym.id
1 A 
2 B 
3 C 
#
loop_
_atom_site.group_PDB
_atom_site.id
_atom_site.type_symbol
_atom_site.label_atom_id
_atom_site.label_alt_id
_atom_site.label_comp_id
_atom_site.label_asym_id
_atom_site.label_entity_id
_atom_site.label_seq_id
_atom_site.pdbx_PDB_ins_code
_atom_site.Cartn_x
_atom_site.Cartn_y
_atom_site.Cartn_z
_atom_site.occupancy
_atom_site.B_iso_or_equiv
_atom_site.auth_seq_id
_atom_site.auth_asym_id
_atom_site.pdbx_PDB_model_num
ATOM 1     N N   . MET A 1 1    ? -26.826 -83.002 47.133  1.00 12.68 1    A 1 
ATOM 2     C CA  . MET A 1 1    ? -26.328 -84.305 46.653  1.00 15.83 1    A 1 
ATOM 3     C C   . MET A 1 1    ? -25.720 -84.224 45.257  1.00 16.33 1    A 1 
ATOM 4     O O   . MET A 1 1    ? -24.614 -83.732 45.146  1.00 13.56 1    A 1 
ATOM 5     C CB  . MET A 1 1    ? -27.374 -85.421 46.731  1.00 15.05 1    A 1 
ATOM 6     C CG  . MET A 1 1    ? -27.405 -86.116 48.089  1.00 13.59 1    A 1 
ATOM 7     S SD  . MET A 1 1    ? -28.395 -87.627 48.024  1.00 12.33 1    A 1 
ATOM 8     C CE  . MET A 1 1    ? -28.101 -88.305 49.665  1.00 11.89 1    A 1 
ATOM 9     N N   . MET A 1 2    ? -26.378 -84.793 44.254  1.00 17.90 2    A 1 
ATOM 10    C CA  . MET A 1 2    ? -25.685 -85.277 43.054  1.00 23.02 2    A 1 
ATOM 11    C C   . MET A 1 2    ? -25.205 -84.173 42.106  1.00 22.68 2    A 1 
ATOM 12    O O   . MET A 1 2    ? -25.841 -83.158 41.903  1.00 21.32 2    A 1 
ATOM 13    C CB  . MET A 1 2    ? -26.548 -86.304 42.312  1.00 23.10 2    A 1 
ATOM 14    C CG  . MET A 1 2    ? -26.416 -87.694 42.948  1.00 22.47 2    A 1 
ATOM 15    S SD  . MET A 1 2    ? -27.346 -88.969 42.077  1.00 22.04 2    A 1 
ATOM 16    C CE  . MET A 1 2    ? -26.703 -90.446 42.878  1.00 20.83 2    A 1 
ATOM 17    N N   . THR A 1 3    ? -24.041 -84.452 41.537  1.00 24.19 3    A 1 
ATOM 18    C CA  . THR A 1 3    ? -23.143 -83.569 40.780  1.00 28.80 3    A 1 
ATOM 19    C C   . THR A 1 3    ? -23.358 -83.671 39.271  1.00 27.95 3    A 1 
ATOM 20    O O   . THR A 1 3    ? -22.410 -84.013 38.564  1.00 25.47 3    A 1 
ATOM 21    C CB  . THR A 1 3    ? -21.688 -83.956 41.110  1.00 26.52 3    A 1 
ATOM 22    O OG1 . THR A 1 3    ? -21.535 -85.356 41.073  1.00 24.90 3    A 1 
ATOM 23    C CG2 . THR A 1 3    ? -21.253 -83.508 42.496  1.00 27.00 3    A 1 
ATOM 24    N N   . GLU A 1 4    ? -24.565 -83.484 38.778  1.00 20.86 4    A 1 
ATOM 25    C CA  . GLU A 1 4    ? -24.836 -83.808 37.374  1.00 27.51 4    A 1 
ATOM 26    C C   . GLU A 1 4    ? -23.947 -83.041 36.391  1.00 26.60 4    A 1 
ATOM 27    O O   . GLU A 1 4    ? -23.792 -81.819 36.434  1.00 25.29 4    A 1 
ATOM 28    C CB  . GLU A 1 4    ? -26.325 -83.702 37.018  1.00 26.73 4    A 1 
ATOM 29    C CG  . GLU A 1 4    ? -27.076 -84.954 37.485  1.00 26.17 4    A 1 
ATOM 30    C CD  . GLU A 1 4    ? -28.509 -85.044 36.945  1.00 25.09 4    A 1 
ATOM 31    O OE1 . GLU A 1 4    ? -29.013 -86.188 36.871  1.00 23.55 4    A 1 
ATOM 32    O OE2 . GLU A 1 4    ? -29.078 -83.983 36.632  1.00 27.68 4    A 1 
ATOM 33    N N   . LYS A 1 5    ? -23.315 -83.821 35.494  1.00 22.27 5    A 1 
ATOM 34    C CA  . LYS A 1 5    ? -22.308 -83.393 34.519  1.00 28.86 5    A 1 
ATOM 35    C C   . LYS A 1 5    ? -22.997 -82.740 33.316  1.00 27.48 5    A 1 
ATOM 36    O O   . LYS A 1 5    ? -23.329 -83.426 32.357  1.00 26.03 5    A 1 
ATOM 37    C CB  . LYS A 1 5    ? -21.491 -84.605 34.045  1.00 28.36 5    A 1 
ATOM 38    C CG  . LYS A 1 5    ? -20.515 -85.185 35.077  1.00 27.58 5    A 1 
ATOM 39    C CD  . LYS A 1 5    ? -19.819 -86.411 34.469  1.00 26.67 5    A 1 
ATOM 40    C CE  . LYS A 1 5    ? -18.734 -86.957 35.384  1.00 23.46 5    A 1 
ATOM 41    N NZ  . LYS A 1 5    ? -18.082 -88.166 34.819  1.00 22.66 5    A 1 
ATOM 42    N N   . LEU A 1 6    ? -23.168 -81.433 33.343  1.00 20.75 6    A 1 
ATOM 43    C CA  . LEU A 1 6    ? -23.577 -80.690 32.148  1.00 29.41 6    A 1 
ATOM 44    C C   . LEU A 1 6    ? -22.509 -80.831 31.054  1.00 28.34 6    A 1 
ATOM 45    O O   . LEU A 1 6    ? -21.424 -80.259 31.143  1.00 27.16 6    A 1 
ATOM 46    C CB  . LEU A 1 6    ? -23.866 -79.219 32.514  1.00 28.28 6    A 1 
ATOM 47    C CG  . LEU A 1 6    ? -25.294 -79.012 33.046  1.00 27.33 6    A 1 
ATOM 48    C CD1 . LEU A 1 6    ? -25.409 -77.690 33.785  1.00 27.67 6    A 1 
ATOM 49    C CD2 . LEU A 1 6    ? -26.322 -79.019 31.914  1.00 32.08 6    A 1 
ATOM 50    N N   . ASN A 1 7    ? -22.810 -81.633 30.032  1.00 24.87 7    A 1 
ATOM 51    C CA  . ASN A 1 7    ? -21.921 -81.904 28.902  1.00 28.94 7    A 1 
ATOM 52    C C   . ASN A 1 7    ? -21.767 -80.649 28.032  1.00 27.66 7    A 1 
ATOM 53    O O   . ASN A 1 7    ? -22.701 -80.221 27.363  1.00 25.35 7    A 1 
ATOM 54    C CB  . ASN A 1 7    ? -22.466 -83.092 28.086  1.00 27.24 7    A 1 
ATOM 55    C CG  . ASN A 1 7    ? -21.914 -84.445 28.510  1.00 24.42 7    A 1 
ATOM 56    O OD1 . ASN A 1 7    ? -20.881 -84.570 29.134  1.00 23.93 7    A 1 
ATOM 57    N ND2 . ASN A 1 7    ? -22.579 -85.512 28.129  1.00 26.18 7    A 1 
ATOM 58    N N   . SER A 1 8    ? -20.572 -80.106 27.989  1.00 27.71 8    A 1 
ATOM 59    C CA  . SER A 1 8    ? -20.176 -78.974 27.143  1.00 31.02 8    A 1 
ATOM 60    C C   . SER A 1 8    ? -20.016 -79.403 25.680  1.00 30.57 8    A 1 
ATOM 61    O O   . SER A 1 8    ? -18.910 -79.700 25.231  1.00 28.57 8    A 1 
ATOM 62    C CB  . SER A 1 8    ? -18.875 -78.370 27.692  1.00 28.86 8    A 1 
ATOM 63    O OG  . SER A 1 8    ? -17.865 -79.353 27.771  1.00 28.37 8    A 1 
ATOM 64    N N   . GLY A 1 9    ? -21.106 -79.448 24.928  1.00 27.86 9    A 1 
ATOM 65    C CA  . GLY A 1 9    ? -21.075 -79.776 23.504  1.00 32.48 9    A 1 
ATOM 66    C C   . GLY A 1 9    ? -20.304 -78.722 22.704  1.00 32.24 9    A 1 
ATOM 67    O O   . GLY A 1 9    ? -20.775 -77.604 22.534  1.00 29.48 9    A 1 
ATOM 68    N N   . HIS A 1 10   ? -19.113 -79.097 22.209  1.00 23.02 10   A 1 
ATOM 69    C CA  . HIS A 1 10   ? -18.275 -78.260 21.353  1.00 27.59 10   A 1 
ATOM 70    C C   . HIS A 1 10   ? -18.857 -78.171 19.930  1.00 26.72 10   A 1 
ATOM 71    O O   . HIS A 1 10   ? -18.458 -78.922 19.041  1.00 24.39 10   A 1 
ATOM 72    C CB  . HIS A 1 10   ? -16.848 -78.827 21.316  1.00 25.46 10   A 1 
ATOM 73    C CG  . HIS A 1 10   ? -15.982 -78.431 22.476  1.00 24.16 10   A 1 
ATOM 74    N ND1 . HIS A 1 10   ? -15.354 -77.220 22.626  1.00 24.32 10   A 1 
ATOM 75    C CD2 . HIS A 1 10   ? -15.576 -79.207 23.526  1.00 25.13 10   A 1 
ATOM 76    C CE1 . HIS A 1 10   ? -14.608 -77.269 23.734  1.00 25.93 10   A 1 
ATOM 77    N NE2 . HIS A 1 10   ? -14.712 -78.458 24.310  1.00 25.50 10   A 1 
ATOM 78    N N   . THR A 1 11   ? -19.790 -77.262 19.663  1.00 26.60 11   A 1 
ATOM 79    C CA  . THR A 1 11   ? -20.262 -76.987 18.298  1.00 30.44 11   A 1 
ATOM 80    C C   . THR A 1 11   ? -19.192 -76.221 17.518  1.00 30.09 11   A 1 
ATOM 81    O O   . THR A 1 11   ? -19.081 -75.003 17.607  1.00 27.67 11   A 1 
ATOM 82    C CB  . THR A 1 11   ? -21.606 -76.247 18.294  1.00 27.27 11   A 1 
ATOM 83    O OG1 . THR A 1 11   ? -21.607 -75.203 19.238  1.00 27.16 11   A 1 
ATOM 84    C CG2 . THR A 1 11   ? -22.756 -77.178 18.664  1.00 29.74 11   A 1 
ATOM 85    N N   . ASN A 1 12   ? -18.418 -76.949 16.724  1.00 25.91 12   A 1 
ATOM 86    C CA  . ASN A 1 12   ? -17.384 -76.466 15.797  1.00 29.59 12   A 1 
ATOM 87    C C   . ASN A 1 12   ? -17.978 -75.742 14.566  1.00 28.50 12   A 1 
ATOM 88    O O   . ASN A 1 12   ? -17.710 -76.130 13.430  1.00 26.31 12   A 1 
ATOM 89    C CB  . ASN A 1 12   ? -16.510 -77.668 15.362  1.00 27.80 12   A 1 
ATOM 90    C CG  . ASN A 1 12   ? -15.299 -77.942 16.231  1.00 25.09 12   A 1 
ATOM 91    O OD1 . ASN A 1 12   ? -14.869 -77.154 17.036  1.00 25.30 12   A 1 
ATOM 92    N ND2 . ASN A 1 12   ? -14.678 -79.086 16.044  1.00 26.83 12   A 1 
ATOM 93    N N   . LEU A 1 13   ? -18.829 -74.746 14.761  1.00 23.50 13   A 1 
ATOM 94    C CA  . LEU A 1 13   ? -19.412 -74.019 13.634  1.00 29.16 13   A 1 
ATOM 95    C C   . LEU A 1 13   ? -18.328 -73.319 12.804  1.00 28.08 13   A 1 
ATOM 96    O O   . LEU A 1 13   ? -17.345 -72.793 13.318  1.00 26.27 13   A 1 
ATOM 97    C CB  . LEU A 1 13   ? -20.523 -73.063 14.106  1.00 27.54 13   A 1 
ATOM 98    C CG  . LEU A 1 13   ? -21.914 -73.717 14.058  1.00 27.04 13   A 1 
ATOM 99    C CD1 . LEU A 1 13   ? -22.910 -72.923 14.897  1.00 27.10 13   A 1 
ATOM 100   C CD2 . LEU A 1 13   ? -22.460 -73.793 12.631  1.00 30.87 13   A 1 
ATOM 101   N N   . THR A 1 14   ? -18.513 -73.345 11.491  1.00 27.13 14   A 1 
ATOM 102   C CA  . THR A 1 14   ? -17.516 -73.010 10.471  1.00 30.52 14   A 1 
ATOM 103   C C   . THR A 1 14   ? -17.118 -71.532 10.497  1.00 30.08 14   A 1 
ATOM 104   O O   . THR A 1 14   ? -17.886 -70.660 10.103  1.00 27.81 14   A 1 
ATOM 105   C CB  . THR A 1 14   ? -18.050 -73.367 9.076   1.00 27.52 14   A 1 
ATOM 106   O OG1 . THR A 1 14   ? -19.389 -72.953 8.935   1.00 26.92 14   A 1 
ATOM 107   C CG2 . THR A 1 14   ? -18.031 -74.872 8.834   1.00 29.24 14   A 1 
ATOM 108   N N   . SER A 1 15   ? -15.877 -71.271 10.864  1.00 27.34 15   A 1 
ATOM 109   C CA  . SER A 1 15   ? -15.292 -69.932 11.025  1.00 31.51 15   A 1 
ATOM 110   C C   . SER A 1 15   ? -15.139 -69.107 9.743   1.00 31.07 15   A 1 
ATOM 111   O O   . SER A 1 15   ? -14.827 -67.922 9.822   1.00 29.15 15   A 1 
ATOM 112   C CB  . SER A 1 15   ? -13.918 -70.081 11.681  1.00 29.11 15   A 1 
ATOM 113   O OG  . SER A 1 15   ? -13.094 -70.925 10.904  1.00 28.46 15   A 1 
ATOM 114   N N   . LYS A 1 16   ? -15.324 -69.690 8.557   1.00 26.16 16   A 1 
ATOM 115   C CA  . LYS A 1 16   ? -15.030 -69.027 7.274   1.00 31.30 16   A 1 
ATOM 116   C C   . LYS A 1 16   ? -15.906 -67.813 6.980   1.00 30.21 16   A 1 
ATOM 117   O O   . LYS A 1 16   ? -15.407 -66.865 6.382   1.00 28.54 16   A 1 
ATOM 118   C CB  . LYS A 1 16   ? -15.129 -70.022 6.106   1.00 29.80 16   A 1 
ATOM 119   C CG  . LYS A 1 16   ? -13.839 -70.827 5.901   1.00 29.83 16   A 1 
ATOM 120   C CD  . LYS A 1 16   ? -13.914 -71.623 4.594   1.00 29.33 16   A 1 
ATOM 121   C CE  . LYS A 1 16   ? -12.581 -72.312 4.304   1.00 26.74 16   A 1 
ATOM 122   N NZ  . LYS A 1 16   ? -12.578 -73.004 2.989   1.00 25.68 16   A 1 
ATOM 123   N N   . GLY A 1 17   ? -17.176 -67.848 7.351   1.00 32.97 17   A 1 
ATOM 124   C CA  . GLY A 1 17   ? -18.105 -66.760 7.007   1.00 36.60 17   A 1 
ATOM 125   C C   . GLY A 1 17   ? -17.734 -65.425 7.645   1.00 35.87 17   A 1 
ATOM 126   O O   . GLY A 1 17   ? -17.771 -64.389 6.988   1.00 34.06 17   A 1 
ATOM 127   N N   . ILE A 1 18   ? -17.291 -65.466 8.892   1.00 27.90 18   A 1 
ATOM 128   C CA  . ILE A 1 18   ? -17.027 -64.271 9.703   1.00 32.14 18   A 1 
ATOM 129   C C   . ILE A 1 18   ? -15.889 -63.417 9.124   1.00 31.55 18   A 1 
ATOM 130   O O   . ILE A 1 18   ? -15.910 -62.193 9.239   1.00 29.82 18   A 1 
ATOM 131   C CB  . ILE A 1 18   ? -16.746 -64.676 11.169  1.00 29.85 18   A 1 
ATOM 132   C CG1 . ILE A 1 18   ? -17.905 -65.528 11.740  1.00 29.28 18   A 1 
ATOM 133   C CG2 . ILE A 1 18   ? -16.519 -63.439 12.052  1.00 31.87 18   A 1 
ATOM 134   C CD1 . ILE A 1 18   ? -17.663 -66.076 13.149  1.00 30.82 18   A 1 
ATOM 135   N N   . ILE A 1 19   ? -14.900 -64.032 8.468   1.00 27.83 19   A 1 
ATOM 136   C CA  . ILE A 1 19   ? -13.728 -63.319 7.936   1.00 31.54 19   A 1 
ATOM 137   C C   . ILE A 1 19   ? -14.116 -62.381 6.786   1.00 30.82 19   A 1 
ATOM 138   O O   . ILE A 1 19   ? -13.601 -61.265 6.717   1.00 29.59 19   A 1 
ATOM 139   C CB  . ILE A 1 19   ? -12.619 -64.310 7.525   1.00 29.70 19   A 1 
ATOM 140   C CG1 . ILE A 1 19   ? -12.188 -65.172 8.733   1.00 29.73 19   A 1 
ATOM 141   C CG2 . ILE A 1 19   ? -11.401 -63.549 6.959   1.00 32.88 19   A 1 
ATOM 142   C CD1 . ILE A 1 19   ? -11.162 -66.261 8.409   1.00 32.25 19   A 1 
ATOM 143   N N   . ASN A 1 20   ? -15.030 -62.797 5.910   1.00 31.27 20   A 1 
ATOM 144   C CA  . ASN A 1 20   ? -15.460 -61.957 4.795   1.00 35.55 20   A 1 
ATOM 145   C C   . ASN A 1 20   ? -16.265 -60.743 5.266   1.00 33.11 20   A 1 
ATOM 146   O O   . ASN A 1 20   ? -16.010 -59.636 4.794   1.00 31.17 20   A 1 
ATOM 147   C CB  . ASN A 1 20   ? -16.253 -62.789 3.772   1.00 33.90 20   A 1 
ATOM 148   C CG  . ASN A 1 20   ? -15.374 -63.520 2.770   1.00 32.32 20   A 1 
ATOM 149   O OD1 . ASN A 1 20   ? -14.165 -63.431 2.736   1.00 32.68 20   A 1 
ATOM 150   N ND2 . ASN A 1 20   ? -15.982 -64.266 1.875   1.00 35.92 20   A 1 
ATOM 151   N N   . ASP A 1 21   ? -17.161 -60.921 6.228   1.00 29.97 21   A 1 
ATOM 152   C CA  . ASP A 1 21   ? -17.920 -59.794 6.781   1.00 32.79 21   A 1 
ATOM 153   C C   . ASP A 1 21   ? -17.009 -58.796 7.501   1.00 30.73 21   A 1 
ATOM 154   O O   . ASP A 1 21   ? -17.200 -57.583 7.386   1.00 29.23 21   A 1 
ATOM 155   C CB  . ASP A 1 21   ? -19.031 -60.303 7.710   1.00 30.62 21   A 1 
ATOM 156   C CG  . ASP A 1 21   ? -20.234 -60.888 6.966   1.00 29.24 21   A 1 
ATOM 157   O OD1 . ASP A 1 21   ? -20.399 -60.583 5.767   1.00 30.23 21   A 1 
ATOM 158   O OD2 . ASP A 1 21   ? -20.989 -61.638 7.615   1.00 31.84 21   A 1 
ATOM 159   N N   . LEU A 1 22   ? -15.961 -59.273 8.172   1.00 27.69 22   A 1 
ATOM 160   C CA  . LEU A 1 22   ? -14.950 -58.410 8.785   1.00 32.82 22   A 1 
ATOM 161   C C   . LEU A 1 22   ? -14.164 -57.586 7.759   1.00 31.32 22   A 1 
ATOM 162   O O   . LEU A 1 22   ? -13.822 -56.439 8.053   1.00 30.63 22   A 1 
ATOM 163   C CB  . LEU A 1 22   ? -13.998 -59.253 9.647   1.00 31.18 22   A 1 
ATOM 164   C CG  . LEU A 1 22   ? -14.533 -59.508 11.064  1.00 30.11 22   A 1 
ATOM 165   C CD1 . LEU A 1 22   ? -13.749 -60.642 11.718  1.00 30.11 22   A 1 
ATOM 166   C CD2 . LEU A 1 22   ? -14.396 -58.274 11.951  1.00 34.91 22   A 1 
ATOM 167   N N   . GLN A 1 23   ? -13.887 -58.111 6.562   1.00 30.84 23   A 1 
ATOM 168   C CA  . GLN A 1 23   ? -13.214 -57.337 5.510   1.00 34.47 23   A 1 
ATOM 169   C C   . GLN A 1 23   ? -14.098 -56.215 4.963   1.00 32.65 23   A 1 
ATOM 170   O O   . GLN A 1 23   ? -13.603 -55.102 4.752   1.00 31.35 23   A 1 
ATOM 171   C CB  . GLN A 1 23   ? -12.748 -58.241 4.365   1.00 33.28 23   A 1 
ATOM 172   C CG  . GLN A 1 23   ? -11.403 -58.901 4.673   1.00 33.73 23   A 1 
ATOM 173   C CD  . GLN A 1 23   ? -10.823 -59.644 3.467   1.00 32.03 23   A 1 
ATOM 174   O OE1 . GLN A 1 23   ? -11.482 -59.974 2.501   1.00 32.46 23   A 1 
ATOM 175   N NE2 . GLN A 1 23   ? -9.537  -59.927 3.481   1.00 34.01 23   A 1 
ATOM 176   N N   . ILE A 1 24   ? -15.391 -56.471 4.773   1.00 32.31 24   A 1 
ATOM 177   C CA  . ILE A 1 24   ? -16.331 -55.443 4.308   1.00 34.98 24   A 1 
ATOM 178   C C   . ILE A 1 24   ? -16.493 -54.365 5.384   1.00 33.96 24   A 1 
ATOM 179   O O   . ILE A 1 24   ? -16.398 -53.172 5.077   1.00 31.85 24   A 1 
ATOM 180   C CB  . ILE A 1 24   ? -17.671 -56.077 3.878   1.00 32.95 24   A 1 
ATOM 181   C CG1 . ILE A 1 24   ? -17.449 -57.044 2.694   1.00 32.08 24   A 1 
ATOM 182   C CG2 . ILE A 1 24   ? -18.666 -54.975 3.472   1.00 34.24 24   A 1 
ATOM 183   C CD1 . ILE A 1 24   ? -18.678 -57.883 2.332   1.00 33.02 24   A 1 
ATOM 184   N N   . ALA A 1 25   ? -16.622 -54.760 6.643   1.00 33.79 25   A 1 
ATOM 185   C CA  . ALA A 1 25   ? -16.663 -53.835 7.771   1.00 35.83 25   A 1 
ATOM 186   C C   . ALA A 1 25   ? -15.365 -53.019 7.918   1.00 35.58 25   A 1 
ATOM 187   O O   . ALA A 1 25   ? -15.404 -51.854 8.315   1.00 33.73 25   A 1 
ATOM 188   C CB  . ALA A 1 25   ? -16.973 -54.635 9.041   1.00 33.26 25   A 1 
ATOM 189   N N   . GLY A 1 26   ? -14.217 -53.581 7.556   1.00 34.84 26   A 1 
ATOM 190   C CA  . GLY A 1 26   ? -12.929 -52.891 7.561   1.00 37.33 26   A 1 
ATOM 191   C C   . GLY A 1 26   ? -12.912 -51.663 6.654   1.00 37.60 26   A 1 
ATOM 192   O O   . GLY A 1 26   ? -12.537 -50.580 7.100   1.00 34.98 26   A 1 
ATOM 193   N N   . ASN A 1 27   ? -13.389 -51.800 5.422   1.00 34.02 27   A 1 
ATOM 194   C CA  . ASN A 1 27   ? -13.445 -50.679 4.481   1.00 36.36 27   A 1 
ATOM 195   C C   . ASN A 1 27   ? -14.414 -49.578 4.930   1.00 35.38 27   A 1 
ATOM 196   O O   . ASN A 1 27   ? -14.099 -48.396 4.795   1.00 32.45 27   A 1 
ATOM 197   C CB  . ASN A 1 27   ? -13.797 -51.195 3.077   1.00 33.77 27   A 1 
ATOM 198   C CG  . ASN A 1 27   ? -12.591 -51.710 2.305   1.00 32.22 27   A 1 
ATOM 199   O OD1 . ASN A 1 27   ? -11.443 -51.522 2.646   1.00 31.83 27   A 1 
ATOM 200   N ND2 . ASN A 1 27   ? -12.828 -52.356 1.187   1.00 33.82 27   A 1 
ATOM 201   N N   . THR A 1 28   ? -15.557 -49.928 5.498   1.00 35.64 28   A 1 
ATOM 202   C CA  . THR A 1 28   ? -16.499 -48.926 6.021   1.00 37.70 28   A 1 
ATOM 203   C C   . THR A 1 28   ? -15.975 -48.232 7.274   1.00 37.91 28   A 1 
ATOM 204   O O   . THR A 1 28   ? -16.252 -47.052 7.477   1.00 35.12 28   A 1 
ATOM 205   C CB  . THR A 1 28   ? -17.881 -49.524 6.307   1.00 34.18 28   A 1 
ATOM 206   O OG1 . THR A 1 28   ? -17.782 -50.689 7.079   1.00 32.82 28   A 1 
ATOM 207   C CG2 . THR A 1 28   ? -18.614 -49.901 5.021   1.00 33.86 28   A 1 
ATOM 208   N N   . SER A 1 29   ? -15.179 -48.910 8.091   1.00 33.34 29   A 1 
ATOM 209   C CA  . SER A 1 29   ? -14.575 -48.322 9.287   1.00 35.73 29   A 1 
ATOM 210   C C   . SER A 1 29   ? -13.541 -47.243 8.960   1.00 36.96 29   A 1 
ATOM 211   O O   . SER A 1 29   ? -13.484 -46.219 9.639   1.00 34.57 29   A 1 
ATOM 212   C CB  . SER A 1 29   ? -13.968 -49.406 10.184  1.00 32.25 29   A 1 
ATOM 213   O OG  . SER A 1 29   ? -12.748 -49.905 9.683   1.00 31.40 29   A 1 
ATOM 214   N N   . ASP A 1 30   ? -12.768 -47.428 7.892   1.00 39.92 30   A 1 
ATOM 215   C CA  . ASP A 1 30   ? -11.793 -46.438 7.437   1.00 41.27 30   A 1 
ATOM 216   C C   . ASP A 1 30   ? -12.489 -45.155 6.953   1.00 41.94 30   A 1 
ATOM 217   O O   . ASP A 1 30   ? -11.957 -44.054 7.123   1.00 39.25 30   A 1 
ATOM 218   C CB  . ASP A 1 30   ? -10.882 -47.061 6.365   1.00 37.65 30   A 1 
ATOM 219   C CG  . ASP A 1 30   ? -9.382  -46.974 6.673   1.00 35.12 30   A 1 
ATOM 220   O OD1 . ASP A 1 30   ? -8.972  -46.356 7.681   1.00 33.59 30   A 1 
ATOM 221   O OD2 . ASP A 1 30   ? -8.576  -47.432 5.837   1.00 33.94 30   A 1 
ATOM 222   N N   . ASP A 1 31   ? -13.705 -45.289 6.432   1.00 42.73 31   A 1 
ATOM 223   C CA  . ASP A 1 31   ? -14.525 -44.150 6.036   1.00 44.60 31   A 1 
ATOM 224   C C   . ASP A 1 31   ? -15.044 -43.336 7.225   1.00 45.04 31   A 1 
ATOM 225   O O   . ASP A 1 31   ? -15.053 -42.108 7.153   1.00 42.11 31   A 1 
ATOM 226   C CB  . ASP A 1 31   ? -15.662 -44.601 5.110   1.00 41.28 31   A 1 
ATOM 227   C CG  . ASP A 1 31   ? -15.375 -44.361 3.629   1.00 38.60 31   A 1 
ATOM 228   O OD1 . ASP A 1 31   ? -14.381 -43.669 3.314   1.00 36.43 31   A 1 
ATOM 229   O OD2 . ASP A 1 31   ? -16.227 -44.773 2.813   1.00 36.93 31   A 1 
ATOM 230   N N   . MET A 1 32   ? -15.389 -43.953 8.336   1.00 43.35 32   A 1 
ATOM 231   C CA  . MET A 1 32   ? -15.737 -43.203 9.553   1.00 45.53 32   A 1 
ATOM 232   C C   . MET A 1 32   ? -14.519 -42.543 10.208  1.00 47.06 32   A 1 
ATOM 233   O O   . MET A 1 32   ? -14.636 -41.512 10.872  1.00 43.38 32   A 1 
ATOM 234   C CB  . MET A 1 32   ? -16.452 -44.106 10.563  1.00 42.01 32   A 1 
ATOM 235   C CG  . MET A 1 32   ? -17.860 -44.495 10.094  1.00 39.45 32   A 1 
ATOM 236   S SD  . MET A 1 32   ? -18.843 -45.224 11.430  1.00 34.47 32   A 1 
ATOM 237   C CE  . MET A 1 32   ? -20.363 -45.588 10.539  1.00 31.50 32   A 1 
ATOM 238   N N   . GLY A 1 33   ? -13.332 -43.102 9.994   1.00 54.41 33   A 1 
ATOM 239   C CA  . GLY A 1 33   ? -12.092 -42.632 10.613  1.00 57.11 33   A 1 
ATOM 240   C C   . GLY A 1 33   ? -11.473 -41.375 10.002  1.00 60.25 33   A 1 
ATOM 241   O O   . GLY A 1 33   ? -10.430 -40.930 10.485  1.00 56.35 33   A 1 
ATOM 242   N N   . TRP A 1 34   ? -12.057 -40.787 8.959   1.00 64.42 34   A 1 
ATOM 243   C CA  . TRP A 1 34   ? -11.429 -39.666 8.246   1.00 65.99 34   A 1 
ATOM 244   C C   . TRP A 1 34   ? -11.180 -38.440 9.128   1.00 67.18 34   A 1 
ATOM 245   O O   . TRP A 1 34   ? -10.130 -37.802 9.009   1.00 63.53 34   A 1 
ATOM 246   C CB  . TRP A 1 34   ? -12.268 -39.279 7.022   1.00 62.79 34   A 1 
ATOM 247   C CG  . TRP A 1 34   ? -13.612 -38.683 7.306   1.00 62.22 34   A 1 
ATOM 248   C CD1 . TRP A 1 34   ? -14.773 -39.363 7.367   1.00 55.76 34   A 1 
ATOM 249   C CD2 . TRP A 1 34   ? -13.951 -37.282 7.539   1.00 60.20 34   A 1 
ATOM 250   N NE1 . TRP A 1 34   ? -15.820 -38.485 7.626   1.00 51.45 34   A 1 
ATOM 251   C CE2 . TRP A 1 34   ? -15.355 -37.206 7.733   1.00 58.02 34   A 1 
ATOM 252   C CE3 . TRP A 1 34   ? -13.210 -36.091 7.588   1.00 57.19 34   A 1 
ATOM 253   C CZ2 . TRP A 1 34   ? -16.011 -35.977 7.983   1.00 59.64 34   A 1 
ATOM 254   C CZ3 . TRP A 1 34   ? -13.862 -34.870 7.837   1.00 54.65 34   A 1 
ATOM 255   C CH2 . TRP A 1 34   ? -15.245 -34.822 8.032   1.00 55.17 34   A 1 
ATOM 256   N N   . LYS A 1 35   ? -12.081 -38.150 10.061  1.00 60.79 35   A 1 
ATOM 257   C CA  . LYS A 1 35   ? -11.934 -37.058 11.036  1.00 64.07 35   A 1 
ATOM 258   C C   . LYS A 1 35   ? -10.670 -37.219 11.882  1.00 63.49 35   A 1 
ATOM 259   O O   . LYS A 1 35   ? -9.975  -36.245 12.134  1.00 63.04 35   A 1 
ATOM 260   C CB  . LYS A 1 35   ? -13.179 -36.995 11.947  1.00 64.39 35   A 1 
ATOM 261   C CG  . LYS A 1 35   ? -14.029 -35.731 11.755  1.00 63.65 35   A 1 
ATOM 262   C CD  . LYS A 1 35   ? -15.240 -35.739 12.693  1.00 61.94 35   A 1 
ATOM 263   C CE  . LYS A 1 35   ? -16.040 -34.442 12.630  1.00 55.72 35   A 1 
ATOM 264   N NZ  . LYS A 1 35   ? -17.299 -34.498 13.415  1.00 51.41 35   A 1 
ATOM 265   N N   . SER A 1 36   ? -10.348 -38.441 12.297  1.00 61.03 36   A 1 
ATOM 266   C CA  . SER A 1 36   ? -9.169  -38.720 13.125  1.00 60.96 36   A 1 
ATOM 267   C C   . SER A 1 36   ? -7.844  -38.609 12.366  1.00 62.15 36   A 1 
ATOM 268   O O   . SER A 1 36   ? -6.796  -38.421 12.982  1.00 59.60 36   A 1 
ATOM 269   C CB  . SER A 1 36   ? -9.290  -40.108 13.770  1.00 58.50 36   A 1 
ATOM 270   O OG  . SER A 1 36   ? -9.189  -41.148 12.820  1.00 55.32 36   A 1 
ATOM 271   N N   . LYS A 1 37   ? -7.884  -38.701 11.037  1.00 59.23 37   A 1 
ATOM 272   C CA  . LYS A 1 37   ? -6.703  -38.561 10.169  1.00 61.36 37   A 1 
ATOM 273   C C   . LYS A 1 37   ? -6.395  -37.099 9.819   1.00 61.91 37   A 1 
ATOM 274   O O   . LYS A 1 37   ? -5.328  -36.818 9.270   1.00 59.31 37   A 1 
ATOM 275   C CB  . LYS A 1 37   ? -6.874  -39.425 8.901   1.00 60.04 37   A 1 
ATOM 276   C CG  . LYS A 1 37   ? -6.914  -40.943 9.197   1.00 58.39 37   A 1 
ATOM 277   C CD  . LYS A 1 37   ? -7.136  -41.778 7.924   1.00 54.84 37   A 1 
ATOM 278   C CE  . LYS A 1 37   ? -7.262  -43.269 8.265   1.00 49.31 37   A 1 
ATOM 279   N NZ  . LYS A 1 37   ? -7.654  -44.118 7.112   1.00 43.59 37   A 1 
ATOM 280   N N   . LEU A 1 38   ? -7.302  -36.175 10.124  1.00 66.35 38   A 1 
ATOM 281   C CA  . LEU A 1 38   ? -7.113  -34.756 9.846   1.00 68.33 38   A 1 
ATOM 282   C C   . LEU A 1 38   ? -6.051  -34.148 10.761  1.00 69.88 38   A 1 
ATOM 283   O O   . LEU A 1 38   ? -6.014  -34.398 11.965  1.00 68.88 38   A 1 
ATOM 284   C CB  . LEU A 1 38   ? -8.438  -33.993 10.004  1.00 66.35 38   A 1 
ATOM 285   C CG  . LEU A 1 38   ? -9.499  -34.347 8.949   1.00 64.65 38   A 1 
ATOM 286   C CD1 . LEU A 1 38   ? -10.815 -33.669 9.314   1.00 60.90 38   A 1 
ATOM 287   C CD2 . LEU A 1 38   ? -9.094  -33.895 7.549   1.00 63.40 38   A 1 
ATOM 288   N N   . LYS A 1 39   ? -5.231  -33.276 10.178  1.00 62.39 39   A 1 
ATOM 289   C CA  . LYS A 1 39   ? -4.248  -32.494 10.922  1.00 65.11 39   A 1 
ATOM 290   C C   . LYS A 1 39   ? -4.926  -31.253 11.508  1.00 65.70 39   A 1 
ATOM 291   O O   . LYS A 1 39   ? -4.779  -30.147 10.992  1.00 62.45 39   A 1 
ATOM 292   C CB  . LYS A 1 39   ? -3.033  -32.200 10.032  1.00 62.86 39   A 1 
ATOM 293   C CG  . LYS A 1 39   ? -1.812  -31.841 10.886  1.00 60.00 39   A 1 
ATOM 294   C CD  . LYS A 1 39   ? -0.594  -31.564 9.997   1.00 54.84 39   A 1 
ATOM 295   C CE  . LYS A 1 39   ? 0.623   -31.291 10.875  1.00 48.73 39   A 1 
ATOM 296   N NZ  . LYS A 1 39   ? 1.821   -30.944 10.079  1.00 42.67 39   A 1 
ATOM 297   N N   . LEU A 1 40   ? -5.692  -31.457 12.568  1.00 66.49 40   A 1 
ATOM 298   C CA  . LEU A 1 40   ? -6.419  -30.388 13.236  1.00 69.15 40   A 1 
ATOM 299   C C   . LEU A 1 40   ? -5.444  -29.398 13.890  1.00 69.67 40   A 1 
ATOM 300   O O   . LEU A 1 40   ? -4.502  -29.824 14.564  1.00 67.63 40   A 1 
ATOM 301   C CB  . LEU A 1 40   ? -7.396  -30.973 14.275  1.00 66.98 40   A 1 
ATOM 302   C CG  . LEU A 1 40   ? -8.517  -31.848 13.672  1.00 63.88 40   A 1 
ATOM 303   C CD1 . LEU A 1 40   ? -9.330  -32.502 14.786  1.00 59.40 40   A 1 
ATOM 304   C CD2 . LEU A 1 40   ? -9.472  -31.043 12.792  1.00 61.17 40   A 1 
ATOM 305   N N   . PRO A 1 41   ? -5.665  -28.080 13.719  1.00 65.34 41   A 1 
ATOM 306   C CA  . PRO A 1 41   ? -4.924  -27.090 14.485  1.00 66.12 41   A 1 
ATOM 307   C C   . PRO A 1 41   ? -5.289  -27.193 15.974  1.00 67.69 41   A 1 
ATOM 308   O O   . PRO A 1 41   ? -6.388  -27.637 16.311  1.00 65.44 41   A 1 
ATOM 309   C CB  . PRO A 1 41   ? -5.308  -25.742 13.872  1.00 62.09 41   A 1 
ATOM 310   C CG  . PRO A 1 41   ? -6.722  -25.990 13.362  1.00 64.13 41   A 1 
ATOM 311   C CD  . PRO A 1 41   ? -6.697  -27.452 12.925  1.00 70.11 41   A 1 
ATOM 312   N N   . PRO A 1 42   ? -4.396  -26.755 16.879  1.00 61.34 42   A 1 
ATOM 313   C CA  . PRO A 1 42   ? -4.699  -26.735 18.302  1.00 62.78 42   A 1 
ATOM 314   C C   . PRO A 1 42   ? -5.940  -25.881 18.571  1.00 63.98 42   A 1 
ATOM 315   O O   . PRO A 1 42   ? -6.133  -24.829 17.954  1.00 62.33 42   A 1 
ATOM 316   C CB  . PRO A 1 42   ? -3.442  -26.187 18.989  1.00 60.17 42   A 1 
ATOM 317   C CG  . PRO A 1 42   ? -2.776  -25.359 17.892  1.00 62.75 42   A 1 
ATOM 318   C CD  . PRO A 1 42   ? -3.109  -26.131 16.620  1.00 69.40 42   A 1 
ATOM 319   N N   . LYS A 1 43   ? -6.776  -26.330 19.511  1.00 58.82 43   A 1 
ATOM 320   C CA  . LYS A 1 43   ? -8.008  -25.633 19.878  1.00 60.99 43   A 1 
ATOM 321   C C   . LYS A 1 43   ? -7.700  -24.237 20.395  1.00 60.85 43   A 1 
ATOM 322   O O   . LYS A 1 43   ? -6.811  -24.054 21.226  1.00 58.04 43   A 1 
ATOM 323   C CB  . LYS A 1 43   ? -8.822  -26.428 20.907  1.00 58.99 43   A 1 
ATOM 324   C CG  . LYS A 1 43   ? -9.365  -27.752 20.337  1.00 55.79 43   A 1 
ATOM 325   C CD  . LYS A 1 43   ? -10.471 -28.314 21.231  1.00 51.75 43   A 1 
ATOM 326   C CE  . LYS A 1 43   ? -11.057 -29.585 20.615  1.00 46.49 43   A 1 
ATOM 327   N NZ  . LYS A 1 43   ? -12.546 -29.565 20.618  1.00 41.74 43   A 1 
ATOM 328   N N   . ASP A 1 44   ? -8.479  -23.261 19.941  1.00 56.86 44   A 1 
ATOM 329   C CA  . ASP A 1 44   ? -8.403  -21.902 20.464  1.00 57.82 44   A 1 
ATOM 330   C C   . ASP A 1 44   ? -9.184  -21.818 21.782  1.00 57.59 44   A 1 
ATOM 331   O O   . ASP A 1 44   ? -10.398 -21.616 21.792  1.00 55.32 44   A 1 
ATOM 332   C CB  . ASP A 1 44   ? -8.895  -20.905 19.406  1.00 56.21 44   A 1 
ATOM 333   C CG  . ASP A 1 44   ? -8.647  -19.443 19.794  1.00 52.51 44   A 1 
ATOM 334   O OD1 . ASP A 1 44   ? -8.073  -19.168 20.866  1.00 49.85 44   A 1 
ATOM 335   O OD2 . ASP A 1 44   ? -8.966  -18.549 18.975  1.00 49.99 44   A 1 
ATOM 336   N N   . ASN A 1 45   ? -8.471  -21.977 22.887  1.00 54.09 45   A 1 
ATOM 337   C CA  . ASN A 1 45   ? -9.035  -21.953 24.240  1.00 55.34 45   A 1 
ATOM 338   C C   . ASN A 1 45   ? -9.290  -20.535 24.770  1.00 55.93 45   A 1 
ATOM 339   O O   . ASN A 1 45   ? -9.588  -20.360 25.951  1.00 52.48 45   A 1 
ATOM 340   C CB  . ASN A 1 45   ? -8.118  -22.756 25.180  1.00 52.06 45   A 1 
ATOM 341   C CG  . ASN A 1 45   ? -8.082  -24.242 24.863  1.00 50.75 45   A 1 
ATOM 342   O OD1 . ASN A 1 45   ? -8.918  -24.796 24.179  1.00 46.92 45   A 1 
ATOM 343   N ND2 . ASN A 1 45   ? -7.098  -24.944 25.385  1.00 47.86 45   A 1 
ATOM 344   N N   . ARG A 1 46   ? -9.154  -19.498 23.936  1.00 55.47 46   A 1 
ATOM 345   C CA  . ARG A 1 46   ? -9.445  -18.134 24.370  1.00 56.92 46   A 1 
ATOM 346   C C   . ARG A 1 46   ? -10.938 -17.933 24.571  1.00 57.37 46   A 1 
ATOM 347   O O   . ARG A 1 46   ? -11.760 -18.516 23.872  1.00 56.41 46   A 1 
ATOM 348   C CB  . ARG A 1 46   ? -8.888  -17.118 23.372  1.00 55.49 46   A 1 
ATOM 349   C CG  . ARG A 1 46   ? -7.358  -17.148 23.372  1.00 54.07 46   A 1 
ATOM 350   C CD  . ARG A 1 46   ? -6.801  -16.160 22.360  1.00 52.37 46   A 1 
ATOM 351   N NE  . ARG A 1 46   ? -7.120  -16.582 21.001  1.00 47.53 46   A 1 
ATOM 352   C CZ  . ARG A 1 46   ? -6.913  -15.874 19.910  1.00 44.10 46   A 1 
ATOM 353   N NH1 . ARG A 1 46   ? -6.393  -14.681 19.958  1.00 43.90 46   A 1 
ATOM 354   N NH2 . ARG A 1 46   ? -7.228  -16.365 18.756  1.00 41.27 46   A 1 
ATOM 355   N N   . PHE A 1 47   ? -11.262 -17.032 25.478  1.00 51.67 47   A 1 
ATOM 356   C CA  . PHE A 1 47   ? -12.634 -16.592 25.673  1.00 53.23 47   A 1 
ATOM 357   C C   . PHE A 1 47   ? -13.187 -16.001 24.371  1.00 54.07 47   A 1 
ATOM 358   O O   . PHE A 1 47   ? -12.536 -15.173 23.723  1.00 52.09 47   A 1 
ATOM 359   C CB  . PHE A 1 47   ? -12.693 -15.590 26.828  1.00 51.87 47   A 1 
ATOM 360   C CG  . PHE A 1 47   ? -14.100 -15.135 27.135  1.00 50.91 47   A 1 
ATOM 361   C CD1 . PHE A 1 47   ? -14.594 -13.935 26.597  1.00 47.77 47   A 1 
ATOM 362   C CD2 . PHE A 1 47   ? -14.940 -15.932 27.932  1.00 48.17 47   A 1 
ATOM 363   C CE1 . PHE A 1 47   ? -15.912 -13.530 26.855  1.00 42.53 47   A 1 
ATOM 364   C CE2 . PHE A 1 47   ? -16.259 -15.532 28.194  1.00 43.67 47   A 1 
ATOM 365   C CZ  . PHE A 1 47   ? -16.748 -14.331 27.657  1.00 43.97 47   A 1 
ATOM 366   N N   . LYS A 1 48   ? -14.392 -16.437 23.999  1.00 54.35 48   A 1 
ATOM 367   C CA  . LYS A 1 48   ? -15.144 -15.938 22.852  1.00 55.59 48   A 1 
ATOM 368   C C   . LYS A 1 48   ? -16.436 -15.306 23.353  1.00 53.89 48   A 1 
ATOM 369   O O   . LYS A 1 48   ? -17.070 -15.833 24.263  1.00 53.18 48   A 1 
ATOM 370   C CB  . LYS A 1 48   ? -15.420 -17.073 21.852  1.00 56.56 48   A 1 
ATOM 371   C CG  . LYS A 1 48   ? -14.140 -17.620 21.204  1.00 55.66 48   A 1 
ATOM 372   C CD  . LYS A 1 48   ? -14.447 -18.782 20.259  1.00 54.06 48   A 1 
ATOM 373   C CE  . LYS A 1 48   ? -13.150 -19.368 19.706  1.00 48.96 48   A 1 
ATOM 374   N NZ  . LYS A 1 48   ? -13.386 -20.577 18.887  1.00 47.19 48   A 1 
ATOM 375   N N   . THR A 1 49   ? -16.809 -14.183 22.764  1.00 58.73 49   A 1 
ATOM 376   C CA  . THR A 1 49   ? -18.053 -13.489 23.108  1.00 58.59 49   A 1 
ATOM 377   C C   . THR A 1 49   ? -19.277 -14.239 22.587  1.00 58.57 49   A 1 
ATOM 378   O O   . THR A 1 49   ? -19.179 -15.020 21.643  1.00 56.30 49   A 1 
ATOM 379   C CB  . THR A 1 49   ? -18.065 -12.057 22.567  1.00 56.67 49   A 1 
ATOM 380   O OG1 . THR A 1 49   ? -17.816 -12.036 21.185  1.00 53.83 49   A 1 
ATOM 381   C CG2 . THR A 1 49   ? -16.990 -11.210 23.235  1.00 53.92 49   A 1 
ATOM 382   N N   . THR A 1 50   ? -20.442 -13.949 23.169  1.00 54.82 50   A 1 
ATOM 383   C CA  . THR A 1 50   ? -21.732 -14.552 22.801  1.00 53.65 50   A 1 
ATOM 384   C C   . THR A 1 50   ? -22.080 -14.362 21.327  1.00 53.95 50   A 1 
ATOM 385   O O   . THR A 1 50   ? -22.624 -15.264 20.715  1.00 51.45 50   A 1 
ATOM 386   C CB  . THR A 1 50   ? -22.868 -13.982 23.662  1.00 51.92 50   A 1 
ATOM 387   O OG1 . THR A 1 50   ? -22.870 -12.575 23.603  1.00 51.50 50   A 1 
ATOM 388   C CG2 . THR A 1 50   ? -22.698 -14.371 25.132  1.00 50.54 50   A 1 
ATOM 389   N N   . ASP A 1 51   ? -21.637 -13.287 20.697  1.00 55.07 51   A 1 
ATOM 390   C CA  . ASP A 1 51   ? -21.806 -13.021 19.257  1.00 54.13 51   A 1 
ATOM 391   C C   . ASP A 1 51   ? -21.282 -14.156 18.349  1.00 53.10 51   A 1 
ATOM 392   O O   . ASP A 1 51   ? -21.594 -14.201 17.158  1.00 51.44 51   A 1 
ATOM 393   C CB  . ASP A 1 51   ? -21.040 -11.740 18.865  1.00 53.53 51   A 1 
ATOM 394   C CG  . ASP A 1 51   ? -21.402 -10.451 19.612  1.00 52.19 51   A 1 
ATOM 395   O OD1 . ASP A 1 51   ? -22.066 -10.480 20.663  1.00 46.91 51   A 1 
ATOM 396   O OD2 . ASP A 1 51   ? -20.945 -9.378  19.147  1.00 47.21 51   A 1 
ATOM 397   N N   . VAL A 1 52   ? -20.431 -15.031 18.885  1.00 54.99 52   A 1 
ATOM 398   C CA  . VAL A 1 52   ? -19.816 -16.161 18.170  1.00 55.73 52   A 1 
ATOM 399   C C   . VAL A 1 52   ? -20.163 -17.507 18.824  1.00 55.67 52   A 1 
ATOM 400   O O   . VAL A 1 52   ? -20.012 -18.546 18.185  1.00 53.90 52   A 1 
ATOM 401   C CB  . VAL A 1 52   ? -18.286 -15.973 18.072  1.00 54.37 52   A 1 
ATOM 402   C CG1 . VAL A 1 52   ? -17.614 -16.989 17.143  1.00 51.49 52   A 1 
ATOM 403   C CG2 . VAL A 1 52   ? -17.909 -14.586 17.543  1.00 53.20 52   A 1 
ATOM 404   N N   . THR A 1 53   ? -20.599 -17.511 20.077  1.00 55.01 53   A 1 
ATOM 405   C CA  . THR A 1 53   ? -20.893 -18.730 20.851  1.00 54.89 53   A 1 
ATOM 406   C C   . THR A 1 53   ? -22.377 -19.054 20.968  1.00 54.37 53   A 1 
ATOM 407   O O   . THR A 1 53   ? -22.703 -20.213 21.206  1.00 51.75 53   A 1 
ATOM 408   C CB  . THR A 1 53   ? -20.299 -18.670 22.261  1.00 52.88 53   A 1 
ATOM 409   O OG1 . THR A 1 53   ? -20.762 -17.545 22.969  1.00 50.43 53   A 1 
ATOM 410   C CG2 . THR A 1 53   ? -18.774 -18.598 22.224  1.00 49.77 53   A 1 
ATOM 411   N N   . ASP A 1 54   ? -23.266 -18.080 20.785  1.00 51.65 54   A 1 
ATOM 412   C CA  . ASP A 1 54   ? -24.716 -18.270 20.870  1.00 51.73 54   A 1 
ATOM 413   C C   . ASP A 1 54   ? -25.228 -18.955 19.598  1.00 52.47 54   A 1 
ATOM 414   O O   . ASP A 1 54   ? -25.786 -18.338 18.691  1.00 49.60 54   A 1 
ATOM 415   C CB  . ASP A 1 54   ? -25.433 -16.937 21.167  1.00 48.10 54   A 1 
ATOM 416   C CG  . ASP A 1 54   ? -25.147 -16.379 22.564  1.00 45.66 54   A 1 
ATOM 417   O OD1 . ASP A 1 54   ? -24.545 -17.093 23.398  1.00 41.71 54   A 1 
ATOM 418   O OD2 . ASP A 1 54   ? -25.484 -15.200 22.800  1.00 41.82 54   A 1 
ATOM 419   N N   . THR A 1 55   ? -24.980 -20.257 19.531  1.00 57.32 55   A 1 
ATOM 420   C CA  . THR A 1 55   ? -25.443 -21.155 18.470  1.00 57.49 55   A 1 
ATOM 421   C C   . THR A 1 55   ? -26.482 -22.109 19.036  1.00 57.94 55   A 1 
ATOM 422   O O   . THR A 1 55   ? -26.475 -22.403 20.232  1.00 55.38 55   A 1 
ATOM 423   C CB  . THR A 1 55   ? -24.282 -21.957 17.865  1.00 53.75 55   A 1 
ATOM 424   O OG1 . THR A 1 55   ? -23.619 -22.731 18.843  1.00 50.61 55   A 1 
ATOM 425   C CG2 . THR A 1 55   ? -23.228 -21.058 17.231  1.00 50.00 55   A 1 
ATOM 426   N N   . ARG A 1 56   ? -27.331 -22.677 18.171  1.00 57.60 56   A 1 
ATOM 427   C CA  . ARG A 1 56   ? -28.279 -23.741 18.554  1.00 57.83 56   A 1 
ATOM 428   C C   . ARG A 1 56   ? -27.584 -25.071 18.857  1.00 58.90 56   A 1 
ATOM 429   O O   . ARG A 1 56   ? -28.203 -25.999 19.353  1.00 54.12 56   A 1 
ATOM 430   C CB  . ARG A 1 56   ? -29.355 -23.906 17.473  1.00 54.67 56   A 1 
ATOM 431   C CG  . ARG A 1 56   ? -30.223 -22.647 17.313  1.00 51.97 56   A 1 
ATOM 432   C CD  . ARG A 1 56   ? -31.293 -22.895 16.253  1.00 48.24 56   A 1 
ATOM 433   N NE  . ARG A 1 56   ? -32.216 -21.756 16.112  1.00 43.71 56   A 1 
ATOM 434   C CZ  . ARG A 1 56   ? -33.380 -21.822 15.487  1.00 38.78 56   A 1 
ATOM 435   N NH1 . ARG A 1 56   ? -33.748 -22.882 14.844  1.00 36.81 56   A 1 
ATOM 436   N NH2 . ARG A 1 56   ? -34.220 -20.832 15.508  1.00 34.89 56   A 1 
ATOM 437   N N   . GLY A 1 57   ? -26.308 -25.153 18.608  1.00 58.92 57   A 1 
ATOM 438   C CA  . GLY A 1 57   ? -25.477 -26.327 18.868  1.00 58.29 57   A 1 
ATOM 439   C C   . GLY A 1 57   ? -25.274 -27.234 17.664  1.00 61.84 57   A 1 
ATOM 440   O O   . GLY A 1 57   ? -24.625 -28.270 17.825  1.00 56.81 57   A 1 
ATOM 441   N N   . ASN A 1 58   ? -25.762 -26.838 16.487  1.00 63.79 58   A 1 
ATOM 442   C CA  . ASN A 1 58   ? -25.587 -27.596 15.257  1.00 66.49 58   A 1 
ATOM 443   C C   . ASN A 1 58   ? -24.102 -27.768 14.919  1.00 70.21 58   A 1 
ATOM 444   O O   . ASN A 1 58   ? -23.279 -26.864 15.102  1.00 67.81 58   A 1 
ATOM 445   C CB  . ASN A 1 58   ? -26.340 -26.906 14.106  1.00 62.15 58   A 1 
ATOM 446   C CG  . ASN A 1 58   ? -27.851 -26.880 14.295  1.00 57.80 58   A 1 
ATOM 447   O OD1 . ASN A 1 58   ? -28.422 -27.456 15.195  1.00 52.56 58   A 1 
ATOM 448   N ND2 . ASN A 1 58   ? -28.549 -26.179 13.427  1.00 52.18 58   A 1 
ATOM 449   N N   . GLU A 1 59   ? -23.773 -28.935 14.377  1.00 73.97 59   A 1 
ATOM 450   C CA  . GLU A 1 59   ? -22.439 -29.208 13.863  1.00 76.49 59   A 1 
ATOM 451   C C   . GLU A 1 59   ? -22.401 -29.044 12.339  1.00 79.30 59   A 1 
ATOM 452   O O   . GLU A 1 59   ? -23.411 -29.135 11.649  1.00 77.04 59   A 1 
ATOM 453   C CB  . GLU A 1 59   ? -21.935 -30.589 14.313  1.00 72.20 59   A 1 
ATOM 454   C CG  . GLU A 1 59   ? -21.817 -30.708 15.841  1.00 65.30 59   A 1 
ATOM 455   C CD  . GLU A 1 59   ? -20.837 -31.780 16.338  1.00 60.11 59   A 1 
ATOM 456   O OE1 . GLU A 1 59   ? -20.612 -31.818 17.572  1.00 53.20 59   A 1 
ATOM 457   O OE2 . GLU A 1 59   ? -20.211 -32.486 15.523  1.00 52.47 59   A 1 
ATOM 458   N N   . PHE A 1 60   ? -21.205 -28.823 11.777  1.00 79.52 60   A 1 
ATOM 459   C CA  . PHE A 1 60   ? -21.065 -28.705 10.324  1.00 81.63 60   A 1 
ATOM 460   C C   . PHE A 1 60   ? -21.496 -29.969 9.568   1.00 81.95 60   A 1 
ATOM 461   O O   . PHE A 1 60   ? -21.881 -29.881 8.405   1.00 78.70 60   A 1 
ATOM 462   C CB  . PHE A 1 60   ? -19.614 -28.361 9.969   1.00 81.12 60   A 1 
ATOM 463   C CG  . PHE A 1 60   ? -19.235 -26.919 10.197  1.00 82.44 60   A 1 
ATOM 464   C CD1 . PHE A 1 60   ? -19.800 -25.911 9.391   1.00 75.75 60   A 1 
ATOM 465   C CD2 . PHE A 1 60   ? -18.297 -26.565 11.180  1.00 75.99 60   A 1 
ATOM 466   C CE1 . PHE A 1 60   ? -19.432 -24.568 9.571   1.00 74.64 60   A 1 
ATOM 467   C CE2 . PHE A 1 60   ? -17.924 -25.223 11.364  1.00 75.17 60   A 1 
ATOM 468   C CZ  . PHE A 1 60   ? -18.492 -24.222 10.558  1.00 80.92 60   A 1 
ATOM 469   N N   . GLU A 1 61   ? -21.436 -31.128 10.210  1.00 79.45 61   A 1 
ATOM 470   C CA  . GLU A 1 61   ? -21.844 -32.407 9.616   1.00 78.14 61   A 1 
ATOM 471   C C   . GLU A 1 61   ? -23.358 -32.487 9.394   1.00 78.24 61   A 1 
ATOM 472   O O   . GLU A 1 61   ? -23.795 -33.103 8.424   1.00 75.29 61   A 1 
ATOM 473   C CB  . GLU A 1 61   ? -21.350 -33.566 10.501  1.00 76.24 61   A 1 
ATOM 474   C CG  . GLU A 1 61   ? -19.825 -33.594 10.516  1.00 71.63 61   A 1 
ATOM 475   C CD  . GLU A 1 61   ? -19.192 -34.720 11.326  1.00 66.20 61   A 1 
ATOM 476   O OE1 . GLU A 1 61   ? -18.115 -35.192 10.903  1.00 58.90 61   A 1 
ATOM 477   O OE2 . GLU A 1 61   ? -19.625 -35.021 12.448  1.00 59.62 61   A 1 
ATOM 478   N N   . GLU A 1 62   ? -24.151 -31.808 10.218  1.00 78.36 62   A 1 
ATOM 479   C CA  . GLU A 1 62   ? -25.614 -31.802 10.125  1.00 76.50 62   A 1 
ATOM 480   C C   . GLU A 1 62   ? -26.124 -31.087 8.864   1.00 76.97 62   A 1 
ATOM 481   O O   . GLU A 1 62   ? -27.230 -31.352 8.400   1.00 72.73 62   A 1 
ATOM 482   C CB  . GLU A 1 62   ? -26.213 -31.151 11.382  1.00 73.79 62   A 1 
ATOM 483   C CG  . GLU A 1 62   ? -25.860 -31.920 12.662  1.00 68.05 62   A 1 
ATOM 484   C CD  . GLU A 1 62   ? -26.348 -31.236 13.945  1.00 62.43 62   A 1 
ATOM 485   O OE1 . GLU A 1 62   ? -25.983 -31.728 15.032  1.00 55.70 62   A 1 
ATOM 486   O OE2 . GLU A 1 62   ? -27.049 -30.209 13.855  1.00 55.99 62   A 1 
ATOM 487   N N   . PHE A 1 63   ? -25.302 -30.241 8.243   1.00 78.70 63   A 1 
ATOM 488   C CA  . PHE A 1 63   ? -25.642 -29.588 6.976   1.00 77.48 63   A 1 
ATOM 489   C C   . PHE A 1 63   ? -25.533 -30.506 5.749   1.00 76.20 63   A 1 
ATOM 490   O O   . PHE A 1 63   ? -25.770 -30.043 4.633   1.00 71.02 63   A 1 
ATOM 491   C CB  . PHE A 1 63   ? -24.784 -28.324 6.793   1.00 77.46 63   A 1 
ATOM 492   C CG  . PHE A 1 63   ? -24.904 -27.287 7.886   1.00 78.88 63   A 1 
ATOM 493   C CD1 . PHE A 1 63   ? -26.165 -26.888 8.365   1.00 71.70 63   A 1 
ATOM 494   C CD2 . PHE A 1 63   ? -23.750 -26.695 8.424   1.00 73.21 63   A 1 
ATOM 495   C CE1 . PHE A 1 63   ? -26.272 -25.927 9.381   1.00 71.47 63   A 1 
ATOM 496   C CE2 . PHE A 1 63   ? -23.849 -25.731 9.437   1.00 72.52 63   A 1 
ATOM 497   C CZ  . PHE A 1 63   ? -25.111 -25.350 9.921   1.00 76.57 63   A 1 
ATOM 498   N N   . CYS A 1 64   ? -25.170 -31.778 5.921   1.00 79.55 64   A 1 
ATOM 499   C CA  . CYS A 1 64   ? -24.998 -32.751 4.839   1.00 80.28 64   A 1 
ATOM 500   C C   . CYS A 1 64   ? -24.053 -32.269 3.719   1.00 82.83 64   A 1 
ATOM 501   O O   . CYS A 1 64   ? -24.299 -32.495 2.536   1.00 79.49 64   A 1 
ATOM 502   C CB  . CYS A 1 64   ? -26.374 -33.205 4.324   1.00 76.20 64   A 1 
ATOM 503   S SG  . CYS A 1 64   ? -27.305 -34.036 5.647   1.00 68.39 64   A 1 
ATOM 504   N N   . LEU A 1 65   ? -22.968 -31.597 4.085   1.00 81.61 65   A 1 
ATOM 505   C CA  . LEU A 1 65   ? -21.963 -31.089 3.153   1.00 83.31 65   A 1 
ATOM 506   C C   . LEU A 1 65   ? -21.102 -32.225 2.590   1.00 84.16 65   A 1 
ATOM 507   O O   . LEU A 1 65   ? -20.929 -33.272 3.216   1.00 82.04 65   A 1 
ATOM 508   C CB  . LEU A 1 65   ? -21.079 -30.043 3.856   1.00 82.80 65   A 1 
ATOM 509   C CG  . LEU A 1 65   ? -21.830 -28.835 4.442   1.00 83.19 65   A 1 
ATOM 510   C CD1 . LEU A 1 65   ? -20.861 -27.955 5.231   1.00 76.09 65   A 1 
ATOM 511   C CD2 . LEU A 1 65   ? -22.483 -27.976 3.366   1.00 77.47 65   A 1 
ATOM 512   N N   . LYS A 1 66   ? -20.483 -31.979 1.428   1.00 85.18 66   A 1 
ATOM 513   C CA  . LYS A 1 66   ? -19.481 -32.895 0.866   1.00 85.56 66   A 1 
ATOM 514   C C   . LYS A 1 66   ? -18.366 -33.164 1.872   1.00 86.09 66   A 1 
ATOM 515   O O   . LYS A 1 66   ? -17.877 -32.260 2.548   1.00 84.71 66   A 1 
ATOM 516   C CB  . LYS A 1 66   ? -18.883 -32.321 -0.427  1.00 83.73 66   A 1 
ATOM 517   C CG  . LYS A 1 66   ? -19.901 -32.268 -1.571  1.00 80.90 66   A 1 
ATOM 518   C CD  . LYS A 1 66   ? -19.349 -31.461 -2.744  1.00 79.41 66   A 1 
ATOM 519   C CE  . LYS A 1 66   ? -20.460 -31.244 -3.767  1.00 72.85 66   A 1 
ATOM 520   N NZ  . LYS A 1 66   ? -20.217 -30.030 -4.575  1.00 67.46 66   A 1 
ATOM 521   N N   . ARG A 1 67   ? -17.912 -34.407 1.908   1.00 85.54 67   A 1 
ATOM 522   C CA  . ARG A 1 67   ? -16.847 -34.834 2.821   1.00 85.65 67   A 1 
ATOM 523   C C   . ARG A 1 67   ? -15.563 -34.032 2.622   1.00 86.37 67   A 1 
ATOM 524   O O   . ARG A 1 67   ? -14.923 -33.646 3.594   1.00 84.62 67   A 1 
ATOM 525   C CB  . ARG A 1 67   ? -16.614 -36.336 2.633   1.00 83.56 67   A 1 
ATOM 526   C CG  . ARG A 1 67   ? -15.563 -36.884 3.609   1.00 75.26 67   A 1 
ATOM 527   C CD  . ARG A 1 67   ? -15.438 -38.384 3.385   1.00 70.33 67   A 1 
ATOM 528   N NE  . ARG A 1 67   ? -14.396 -38.988 4.226   1.00 62.38 67   A 1 
ATOM 529   C CZ  . ARG A 1 67   ? -14.095 -40.270 4.190   1.00 54.61 67   A 1 
ATOM 530   N NH1 . ARG A 1 67   ? -14.713 -41.093 3.404   1.00 49.61 67   A 1 
ATOM 531   N NH2 . ARG A 1 67   ? -13.166 -40.765 4.934   1.00 49.19 67   A 1 
ATOM 532   N N   . GLU A 1 68   ? -15.209 -33.740 1.380   1.00 87.15 68   A 1 
ATOM 533   C CA  . GLU A 1 68   ? -14.030 -32.956 1.013   1.00 87.12 68   A 1 
ATOM 534   C C   . GLU A 1 68   ? -14.131 -31.511 1.515   1.00 88.44 68   A 1 
ATOM 535   O O   . GLU A 1 68   ? -13.136 -30.925 1.949   1.00 86.60 68   A 1 
ATOM 536   C CB  . GLU A 1 68   ? -13.856 -32.964 -0.512  1.00 86.54 68   A 1 
ATOM 537   C CG  . GLU A 1 68   ? -13.641 -34.349 -1.154  1.00 82.79 68   A 1 
ATOM 538   C CD  . GLU A 1 68   ? -14.895 -35.229 -1.244  1.00 76.55 68   A 1 
ATOM 539   O OE1 . GLU A 1 68   ? -14.721 -36.445 -1.476  1.00 67.89 68   A 1 
ATOM 540   O OE2 . GLU A 1 68   ? -16.016 -34.715 -1.050  1.00 68.43 68   A 1 
ATOM 541   N N   . LEU A 1 69   ? -15.342 -30.943 1.523   1.00 88.57 69   A 1 
ATOM 542   C CA  . LEU A 1 69   ? -15.588 -29.621 2.086   1.00 89.53 69   A 1 
ATOM 543   C C   . LEU A 1 69   ? -15.495 -29.643 3.617   1.00 89.66 69   A 1 
ATOM 544   O O   . LEU A 1 69   ? -14.836 -28.775 4.194   1.00 88.05 69   A 1 
ATOM 545   C CB  . LEU A 1 69   ? -16.946 -29.102 1.584   1.00 89.54 69   A 1 
ATOM 546   C CG  . LEU A 1 69   ? -17.304 -27.684 2.071   1.00 88.64 69   A 1 
ATOM 547   C CD1 . LEU A 1 69   ? -16.260 -26.638 1.682   1.00 79.11 69   A 1 
ATOM 548   C CD2 . LEU A 1 69   ? -18.632 -27.264 1.450   1.00 80.04 69   A 1 
ATOM 549   N N   . LEU A 1 70   ? -16.071 -30.653 4.271   1.00 88.67 70   A 1 
ATOM 550   C CA  . LEU A 1 70   ? -15.946 -30.837 5.716   1.00 87.82 70   A 1 
ATOM 551   C C   . LEU A 1 70   ? -14.483 -31.001 6.142   1.00 88.05 70   A 1 
ATOM 552   O O   . LEU A 1 70   ? -14.066 -30.386 7.121   1.00 87.37 70   A 1 
ATOM 553   C CB  . LEU A 1 70   ? -16.776 -32.051 6.171   1.00 86.86 70   A 1 
ATOM 554   C CG  . LEU A 1 70   ? -18.300 -31.842 6.135   1.00 82.38 70   A 1 
ATOM 555   C CD1 . LEU A 1 70   ? -19.010 -33.170 6.386   1.00 75.29 70   A 1 
ATOM 556   C CD2 . LEU A 1 70   ? -18.763 -30.853 7.205   1.00 76.40 70   A 1 
ATOM 557   N N   . MET A 1 71   ? -13.679 -31.748 5.390   1.00 88.12 71   A 1 
ATOM 558   C CA  . MET A 1 71   ? -12.240 -31.862 5.643   1.00 87.36 71   A 1 
ATOM 559   C C   . MET A 1 71   ? -11.557 -30.491 5.622   1.00 87.49 71   A 1 
ATOM 560   O O   . MET A 1 71   ? -10.814 -30.169 6.547   1.00 86.43 71   A 1 
ATOM 561   C CB  . MET A 1 71   ? -11.571 -32.806 4.633   1.00 86.81 71   A 1 
ATOM 562   C CG  . MET A 1 71   ? -11.928 -34.272 4.876   1.00 83.56 71   A 1 
ATOM 563   S SD  . MET A 1 71   ? -10.924 -35.482 3.966   1.00 78.22 71   A 1 
ATOM 564   C CE  . MET A 1 71   ? -11.390 -35.109 2.270   1.00 69.02 71   A 1 
ATOM 565   N N   . GLY A 1 72   ? -11.852 -29.659 4.619   1.00 88.45 72   A 1 
ATOM 566   C CA  . GLY A 1 72   ? -11.318 -28.302 4.546   1.00 87.63 72   A 1 
ATOM 567   C C   . GLY A 1 72   ? -11.753 -27.405 5.710   1.00 88.04 72   A 1 
ATOM 568   O O   . GLY A 1 72   ? -10.939 -26.659 6.260   1.00 85.81 72   A 1 
ATOM 569   N N   . ILE A 1 73   ? -13.018 -27.511 6.135   1.00 88.46 73   A 1 
ATOM 570   C CA  . ILE A 1 73   ? -13.564 -26.761 7.276   1.00 87.93 73   A 1 
ATOM 571   C C   . ILE A 1 73   ? -12.843 -27.139 8.577   1.00 87.10 73   A 1 
ATOM 572   O O   . ILE A 1 73   ? -12.396 -26.254 9.312   1.00 85.20 73   A 1 
ATOM 573   C CB  . ILE A 1 73   ? -15.092 -26.979 7.384   1.00 88.17 73   A 1 
ATOM 574   C CG1 . ILE A 1 73   ? -15.824 -26.308 6.197   1.00 85.60 73   A 1 
ATOM 575   C CG2 . ILE A 1 73   ? -15.652 -26.414 8.700   1.00 84.59 73   A 1 
ATOM 576   C CD1 . ILE A 1 73   ? -17.279 -26.756 6.026   1.00 81.59 73   A 1 
ATOM 577   N N   . PHE A 1 74   ? -12.695 -28.436 8.852   1.00 87.49 74   A 1 
ATOM 578   C CA  . PHE A 1 74   ? -12.048 -28.898 10.077  1.00 85.88 74   A 1 
ATOM 579   C C   . PHE A 1 74   ? -10.538 -28.642 10.082  1.00 85.32 74   A 1 
ATOM 580   O O   . PHE A 1 74   ? -10.008 -28.192 11.099  1.00 83.01 74   A 1 
ATOM 581   C CB  . PHE A 1 74   ? -12.373 -30.380 10.319  1.00 84.22 74   A 1 
ATOM 582   C CG  . PHE A 1 74   ? -13.828 -30.678 10.609  1.00 81.93 74   A 1 
ATOM 583   C CD1 . PHE A 1 74   ? -14.557 -29.906 11.530  1.00 75.30 74   A 1 
ATOM 584   C CD2 . PHE A 1 74   ? -14.460 -31.754 9.966   1.00 74.53 74   A 1 
ATOM 585   C CE1 . PHE A 1 74   ? -15.910 -30.191 11.788  1.00 72.59 74   A 1 
ATOM 586   C CE2 . PHE A 1 74   ? -15.809 -32.044 10.219  1.00 72.22 74   A 1 
ATOM 587   C CZ  . PHE A 1 74   ? -16.536 -31.259 11.126  1.00 76.44 74   A 1 
ATOM 588   N N   . GLU A 1 75   ? -9.841  -28.809 8.959   1.00 86.90 75   A 1 
ATOM 589   C CA  . GLU A 1 75   ? -8.417  -28.448 8.854   1.00 85.91 75   A 1 
ATOM 590   C C   . GLU A 1 75   ? -8.168  -26.951 9.065   1.00 85.04 75   A 1 
ATOM 591   O O   . GLU A 1 75   ? -7.119  -26.562 9.585   1.00 82.60 75   A 1 
ATOM 592   C CB  . GLU A 1 75   ? -7.835  -28.855 7.493   1.00 84.78 75   A 1 
ATOM 593   C CG  . GLU A 1 75   ? -7.523  -30.348 7.379   1.00 79.27 75   A 1 
ATOM 594   C CD  . GLU A 1 75   ? -6.673  -30.689 6.145   1.00 76.04 75   A 1 
ATOM 595   O OE1 . GLU A 1 75   ? -6.255  -31.861 6.008   1.00 70.19 75   A 1 
ATOM 596   O OE2 . GLU A 1 75   ? -6.348  -29.789 5.337   1.00 71.54 75   A 1 
ATOM 597   N N   . LYS A 1 76   ? -9.141  -26.106 8.736   1.00 84.34 76   A 1 
ATOM 598   C CA  . LYS A 1 76   ? -9.097  -24.680 9.050   1.00 83.46 76   A 1 
ATOM 599   C C   . LYS A 1 76   ? -9.303  -24.377 10.545  1.00 82.45 76   A 1 
ATOM 600   O O   . LYS A 1 76   ? -9.100  -23.243 10.980  1.00 78.37 76   A 1 
ATOM 601   C CB  . LYS A 1 76   ? -10.087 -23.935 8.144   1.00 82.45 76   A 1 
ATOM 602   C CG  . LYS A 1 76   ? -9.794  -22.434 8.093   1.00 78.01 76   A 1 
ATOM 603   C CD  . LYS A 1 76   ? -10.713 -21.728 7.107   1.00 74.49 76   A 1 
ATOM 604   C CE  . LYS A 1 76   ? -10.430 -20.223 7.100   1.00 69.73 76   A 1 
ATOM 605   N NZ  . LYS A 1 76   ? -9.463  -19.846 6.063   1.00 64.10 76   A 1 
ATOM 606   N N   . GLY A 1 77   ? -9.676  -25.377 11.328  1.00 81.61 77   A 1 
ATOM 607   C CA  . GLY A 1 77   ? -9.923  -25.246 12.765  1.00 79.50 77   A 1 
ATOM 608   C C   . GLY A 1 77   ? -11.281 -24.653 13.116  1.00 79.74 77   A 1 
ATOM 609   O O   . GLY A 1 77   ? -11.433 -24.081 14.194  1.00 75.65 77   A 1 
ATOM 610   N N   . TRP A 1 78   ? -12.246 -24.750 12.215  1.00 81.34 78   A 1 
ATOM 611   C CA  . TRP A 1 78   ? -13.632 -24.428 12.519  1.00 80.98 78   A 1 
ATOM 612   C C   . TRP A 1 78   ? -14.314 -25.693 13.031  1.00 79.06 78   A 1 
ATOM 613   O O   . TRP A 1 78   ? -14.488 -26.651 12.291  1.00 75.74 78   A 1 
ATOM 614   C CB  . TRP A 1 78   ? -14.330 -23.840 11.291  1.00 80.65 78   A 1 
ATOM 615   C CG  . TRP A 1 78   ? -13.782 -22.537 10.776  1.00 80.29 78   A 1 
ATOM 616   C CD1 . TRP A 1 78   ? -12.798 -21.799 11.334  1.00 72.97 78   A 1 
ATOM 617   C CD2 . TRP A 1 78   ? -14.188 -21.801 9.583   1.00 78.09 78   A 1 
ATOM 618   N NE1 . TRP A 1 78   ? -12.568 -20.660 10.570  1.00 73.70 78   A 1 
ATOM 619   C CE2 . TRP A 1 78   ? -13.405 -20.622 9.490   1.00 76.60 78   A 1 
ATOM 620   C CE3 . TRP A 1 78   ? -15.158 -22.029 8.582   1.00 76.52 78   A 1 
ATOM 621   C CZ2 . TRP A 1 78   ? -13.564 -19.692 8.442   1.00 77.38 78   A 1 
ATOM 622   C CZ3 . TRP A 1 78   ? -15.313 -21.103 7.539   1.00 73.40 78   A 1 
ATOM 623   C CH2 . TRP A 1 78   ? -14.530 -19.951 7.471   1.00 73.77 78   A 1 
ATOM 624   N N   . GLU A 1 79   ? -14.658 -25.710 14.315  1.00 77.83 79   A 1 
ATOM 625   C CA  . GLU A 1 79   ? -15.265 -26.889 14.946  1.00 76.61 79   A 1 
ATOM 626   C C   . GLU A 1 79   ? -16.784 -26.866 14.822  1.00 77.12 79   A 1 
ATOM 627   O O   . GLU A 1 79   ? -17.397 -27.878 14.496  1.00 74.37 79   A 1 
ATOM 628   C CB  . GLU A 1 79   ? -14.863 -26.975 16.431  1.00 73.12 79   A 1 
ATOM 629   C CG  . GLU A 1 79   ? -13.350 -27.134 16.624  1.00 65.31 79   A 1 
ATOM 630   C CD  . GLU A 1 79   ? -12.952 -27.422 18.083  1.00 60.02 79   A 1 
ATOM 631   O OE1 . GLU A 1 79   ? -11.813 -27.882 18.293  1.00 53.55 79   A 1 
ATOM 632   O OE2 . GLU A 1 79   ? -13.744 -27.262 19.034  1.00 52.86 79   A 1 
ATOM 633   N N   . ARG A 1 80   ? -17.362 -25.693 15.080  1.00 76.23 80   A 1 
ATOM 634   C CA  . ARG A 1 80   ? -18.808 -25.466 15.060  1.00 76.50 80   A 1 
ATOM 635   C C   . ARG A 1 80   ? -19.137 -24.214 14.256  1.00 78.07 80   A 1 
ATOM 636   O O   . ARG A 1 80   ? -18.341 -23.269 14.271  1.00 75.57 80   A 1 
ATOM 637   C CB  . ARG A 1 80   ? -19.352 -25.349 16.493  1.00 72.67 80   A 1 
ATOM 638   C CG  . ARG A 1 80   ? -19.242 -26.684 17.239  1.00 66.90 80   A 1 
ATOM 639   C CD  . ARG A 1 80   ? -19.914 -26.589 18.603  1.00 63.08 80   A 1 
ATOM 640   N NE  . ARG A 1 80   ? -19.887 -27.889 19.273  1.00 57.16 80   A 1 
ATOM 641   C CZ  . ARG A 1 80   ? -20.374 -28.168 20.468  1.00 50.00 80   A 1 
ATOM 642   N NH1 . ARG A 1 80   ? -20.894 -27.240 21.227  1.00 47.02 80   A 1 
ATOM 643   N NH2 . ARG A 1 80   ? -20.347 -29.393 20.897  1.00 44.76 80   A 1 
ATOM 644   N N   . PRO A 1 81   ? -20.299 -24.185 13.584  1.00 79.16 81   A 1 
ATOM 645   C CA  . PRO A 1 81   ? -20.742 -23.001 12.869  1.00 79.74 81   A 1 
ATOM 646   C C   . PRO A 1 81   ? -20.976 -21.835 13.834  1.00 78.91 81   A 1 
ATOM 647   O O   . PRO A 1 81   ? -21.481 -22.007 14.942  1.00 76.49 81   A 1 
ATOM 648   C CB  . PRO A 1 81   ? -22.008 -23.422 12.120  1.00 79.03 81   A 1 
ATOM 649   C CG  . PRO A 1 81   ? -22.550 -24.591 12.937  1.00 76.53 81   A 1 
ATOM 650   C CD  . PRO A 1 81   ? -21.284 -25.243 13.495  1.00 78.68 81   A 1 
ATOM 651   N N   . SER A 1 82   ? -20.609 -20.634 13.397  1.00 77.39 82   A 1 
ATOM 652   C CA  . SER A 1 82   ? -20.998 -19.410 14.096  1.00 76.84 82   A 1 
ATOM 653   C C   . SER A 1 82   ? -22.494 -19.129 13.879  1.00 77.53 82   A 1 
ATOM 654   O O   . SER A 1 82   ? -23.052 -19.636 12.899  1.00 76.82 82   A 1 
ATOM 655   C CB  . SER A 1 82   ? -20.132 -18.234 13.629  1.00 73.98 82   A 1 
ATOM 656   O OG  . SER A 1 82   ? -20.391 -17.882 12.284  1.00 68.34 82   A 1 
ATOM 657   N N   . PRO A 1 83   ? -23.151 -18.281 14.694  1.00 73.86 83   A 1 
ATOM 658   C CA  . PRO A 1 83   ? -24.583 -17.992 14.547  1.00 73.36 83   A 1 
ATOM 659   C C   . PRO A 1 83   ? -24.996 -17.576 13.130  1.00 75.22 83   A 1 
ATOM 660   O O   . PRO A 1 83   ? -26.004 -18.041 12.603  1.00 74.67 83   A 1 
ATOM 661   C CB  . PRO A 1 83   ? -24.867 -16.882 15.565  1.00 70.07 83   A 1 
ATOM 662   C CG  . PRO A 1 83   ? -23.828 -17.114 16.655  1.00 66.74 83   A 1 
ATOM 663   C CD  . PRO A 1 83   ? -22.618 -17.631 15.884  1.00 68.10 83   A 1 
ATOM 664   N N   . ILE A 1 84   ? -24.184 -16.755 12.459  1.00 80.21 84   A 1 
ATOM 665   C CA  . ILE A 1 84   ? -24.457 -16.352 11.072  1.00 82.09 84   A 1 
ATOM 666   C C   . ILE A 1 84   ? -24.294 -17.513 10.081  1.00 83.05 84   A 1 
ATOM 667   O O   . ILE A 1 84   ? -25.014 -17.566 9.087   1.00 82.72 84   A 1 
ATOM 668   C CB  . ILE A 1 84   ? -23.605 -15.127 10.675  1.00 80.97 84   A 1 
ATOM 669   C CG1 . ILE A 1 84   ? -23.974 -14.537 9.296   1.00 75.52 84   A 1 
ATOM 670   C CG2 . ILE A 1 84   ? -22.091 -15.419 10.704  1.00 74.30 84   A 1 
ATOM 671   C CD1 . ILE A 1 84   ? -25.410 -14.029 9.194   1.00 68.23 84   A 1 
ATOM 672   N N   . GLN A 1 85   ? -23.375 -18.437 10.329  1.00 82.05 85   A 1 
ATOM 673   C CA  . GLN A 1 85   ? -23.186 -19.626 9.494   1.00 82.91 85   A 1 
ATOM 674   C C   . GLN A 1 85   ? -24.350 -20.600 9.685   1.00 83.37 85   A 1 
ATOM 675   O O   . GLN A 1 85   ? -24.907 -21.073 8.699   1.00 83.07 85   A 1 
ATOM 676   C CB  . GLN A 1 85   ? -21.845 -20.302 9.821   1.00 82.59 85   A 1 
ATOM 677   C CG  . GLN A 1 85   ? -20.634 -19.481 9.356   1.00 82.08 85   A 1 
ATOM 678   C CD  . GLN A 1 85   ? -19.311 -19.948 9.964   1.00 82.83 85   A 1 
ATOM 679   O OE1 . GLN A 1 85   ? -19.222 -20.862 10.764  1.00 75.63 85   A 1 
ATOM 680   N NE2 . GLN A 1 85   ? -18.214 -19.306 9.621   1.00 74.18 85   A 1 
ATOM 681   N N   . GLU A 1 86   ? -24.743 -20.824 10.921  1.00 80.13 86   A 1 
ATOM 682   C CA  . GLU A 1 86   ? -25.870 -21.680 11.280  1.00 79.93 86   A 1 
ATOM 683   C C   . GLU A 1 86   ? -27.184 -21.203 10.645  1.00 80.68 86   A 1 
ATOM 684   O O   . GLU A 1 86   ? -27.925 -22.006 10.080  1.00 80.55 86   A 1 
ATOM 685   C CB  . GLU A 1 86   ? -25.946 -21.710 12.811  1.00 78.12 86   A 1 
ATOM 686   C CG  . GLU A 1 86   ? -26.944 -22.734 13.352  1.00 71.16 86   A 1 
ATOM 687   C CD  . GLU A 1 86   ? -26.852 -22.838 14.879  1.00 67.15 86   A 1 
ATOM 688   O OE1 . GLU A 1 86   ? -26.970 -23.961 15.404  1.00 60.75 86   A 1 
ATOM 689   O OE2 . GLU A 1 86   ? -26.635 -21.806 15.542  1.00 60.90 86   A 1 
ATOM 690   N N   . ALA A 1 87   ? -27.431 -19.895 10.641  1.00 82.85 87   A 1 
ATOM 691   C CA  . ALA A 1 87   ? -28.623 -19.326 10.023  1.00 82.02 87   A 1 
ATOM 692   C C   . ALA A 1 87   ? -28.550 -19.286 8.484   1.00 83.53 87   A 1 
ATOM 693   O O   . ALA A 1 87   ? -29.528 -19.603 7.809   1.00 82.82 87   A 1 
ATOM 694   C CB  . ALA A 1 87   ? -28.843 -17.930 10.617  1.00 79.99 87   A 1 
ATOM 695   N N   . ALA A 1 88   ? -27.422 -18.884 7.904   1.00 86.39 88   A 1 
ATOM 696   C CA  . ALA A 1 88   ? -27.322 -18.630 6.466   1.00 87.27 88   A 1 
ATOM 697   C C   . ALA A 1 88   ? -27.067 -19.883 5.614   1.00 88.12 88   A 1 
ATOM 698   O O   . ALA A 1 88   ? -27.569 -19.957 4.491   1.00 87.09 88   A 1 
ATOM 699   C CB  . ALA A 1 88   ? -26.240 -17.571 6.215   1.00 86.75 88   A 1 
ATOM 700   N N   . ILE A 1 89   ? -26.285 -20.852 6.100   1.00 87.30 89   A 1 
ATOM 701   C CA  . ILE A 1 89   ? -25.867 -22.013 5.296   1.00 87.96 89   A 1 
ATOM 702   C C   . ILE A 1 89   ? -27.066 -22.842 4.808   1.00 87.99 89   A 1 
ATOM 703   O O   . ILE A 1 89   ? -27.155 -23.048 3.596   1.00 86.87 89   A 1 
ATOM 704   C CB  . ILE A 1 89   ? -24.785 -22.854 6.013   1.00 88.23 89   A 1 
ATOM 705   C CG1 . ILE A 1 89   ? -23.452 -22.077 6.082   1.00 85.80 89   A 1 
ATOM 706   C CG2 . ILE A 1 89   ? -24.554 -24.203 5.301   1.00 84.75 89   A 1 
ATOM 707   C CD1 . ILE A 1 89   ? -22.443 -22.675 7.067   1.00 81.98 89   A 1 
ATOM 708   N N   . PRO A 1 90   ? -28.026 -23.267 5.658   1.00 85.87 90   A 1 
ATOM 709   C CA  . PRO A 1 90   ? -29.165 -24.073 5.203   1.00 84.32 90   A 1 
ATOM 710   C C   . PRO A 1 90   ? -30.025 -23.353 4.162   1.00 85.11 90   A 1 
ATOM 711   O O   . PRO A 1 90   ? -30.449 -23.941 3.166   1.00 83.73 90   A 1 
ATOM 712   C CB  . PRO A 1 90   ? -29.977 -24.383 6.471   1.00 82.48 90   A 1 
ATOM 713   C CG  . PRO A 1 90   ? -28.972 -24.221 7.605   1.00 79.71 90   A 1 
ATOM 714   C CD  . PRO A 1 90   ? -28.068 -23.107 7.099   1.00 82.79 90   A 1 
ATOM 715   N N   . ILE A 1 91   ? -30.242 -22.056 4.354   1.00 86.63 91   A 1 
ATOM 716   C CA  . ILE A 1 91   ? -31.077 -21.239 3.469   1.00 86.56 91   A 1 
ATOM 717   C C   . ILE A 1 91   ? -30.380 -21.029 2.123   1.00 87.49 91   A 1 
ATOM 718   O O   . ILE A 1 91   ? -30.996 -21.198 1.069   1.00 86.34 91   A 1 
ATOM 719   C CB  . ILE A 1 91   ? -31.415 -19.899 4.152   1.00 85.56 91   A 1 
ATOM 720   C CG1 . ILE A 1 91   ? -32.130 -20.141 5.502   1.00 80.52 91   A 1 
ATOM 721   C CG2 . ILE A 1 91   ? -32.304 -19.050 3.227   1.00 78.38 91   A 1 
ATOM 722   C CD1 . ILE A 1 91   ? -32.104 -18.911 6.400   1.00 71.15 91   A 1 
ATOM 723   N N   . ALA A 1 92   ? -29.082 -20.720 2.133   1.00 87.27 92   A 1 
ATOM 724   C CA  . ALA A 1 92   ? -28.293 -20.580 0.919   1.00 87.88 92   A 1 
ATOM 725   C C   . ALA A 1 92   ? -28.218 -21.899 0.131   1.00 88.39 92   A 1 
ATOM 726   O O   . ALA A 1 92   ? -28.347 -21.883 -1.096  1.00 86.76 92   A 1 
ATOM 727   C CB  . ALA A 1 92   ? -26.907 -20.048 1.292   1.00 88.14 92   A 1 
ATOM 728   N N   . LEU A 1 93   ? -28.102 -23.038 0.809   1.00 87.16 93   A 1 
ATOM 729   C CA  . LEU A 1 93   ? -28.128 -24.366 0.179   1.00 86.40 93   A 1 
ATOM 730   C C   . LEU A 1 93   ? -29.488 -24.694 -0.456  1.00 86.14 93   A 1 
ATOM 731   O O   . LEU A 1 93   ? -29.526 -25.406 -1.456  1.00 83.42 93   A 1 
ATOM 732   C CB  . LEU A 1 93   ? -27.745 -25.441 1.213   1.00 86.49 93   A 1 
ATOM 733   C CG  . LEU A 1 93   ? -26.256 -25.448 1.617   1.00 85.00 93   A 1 
ATOM 734   C CD1 . LEU A 1 93   ? -26.042 -26.418 2.778   1.00 78.83 93   A 1 
ATOM 735   C CD2 . LEU A 1 93   ? -25.349 -25.880 0.465   1.00 79.86 93   A 1 
ATOM 736   N N   . SER A 1 94   ? -30.588 -24.129 0.052   1.00 86.10 94   A 1 
ATOM 737   C CA  . SER A 1 94   ? -31.916 -24.278 -0.564  1.00 84.58 94   A 1 
ATOM 738   C C   . SER A 1 94   ? -32.088 -23.517 -1.890  1.00 85.20 94   A 1 
ATOM 739   O O   . SER A 1 94   ? -33.081 -23.712 -2.589  1.00 81.64 94   A 1 
ATOM 740   C CB  . SER A 1 94   ? -33.012 -23.885 0.433   1.00 83.13 94   A 1 
ATOM 741   O OG  . SER A 1 94   ? -33.194 -22.486 0.516   1.00 74.80 94   A 1 
ATOM 742   N N   . GLY A 1 95   ? -31.147 -22.642 -2.254  1.00 86.64 95   A 1 
ATOM 743   C CA  . GLY A 1 95   ? -31.186 -21.817 -3.460  1.00 85.81 95   A 1 
ATOM 744   C C   . GLY A 1 95   ? -31.954 -20.501 -3.316  1.00 87.12 95   A 1 
ATOM 745   O O   . GLY A 1 95   ? -32.063 -19.763 -4.297  1.00 83.34 95   A 1 
ATOM 746   N N   . LYS A 1 96   ? -32.475 -20.172 -2.130  1.00 87.55 96   A 1 
ATOM 747   C CA  . LYS A 1 96   ? -33.145 -18.895 -1.866  1.00 88.14 96   A 1 
ATOM 748   C C   . LYS A 1 96   ? -32.141 -17.744 -1.816  1.00 89.38 96   A 1 
ATOM 749   O O   . LYS A 1 96   ? -30.981 -17.922 -1.435  1.00 87.81 96   A 1 
ATOM 750   C CB  . LYS A 1 96   ? -33.972 -18.956 -0.567  1.00 85.80 96   A 1 
ATOM 751   C CG  . LYS A 1 96   ? -35.185 -19.900 -0.670  1.00 78.89 96   A 1 
ATOM 752   C CD  . LYS A 1 96   ? -36.033 -19.841 0.607   1.00 74.23 96   A 1 
ATOM 753   C CE  . LYS A 1 96   ? -37.262 -20.747 0.508   1.00 65.86 96   A 1 
ATOM 754   N NZ  . LYS A 1 96   ? -38.084 -20.729 1.749   1.00 57.63 96   A 1 
ATOM 755   N N   . ASP A 1 97   ? -32.625 -16.552 -2.175  1.00 90.69 97   A 1 
ATOM 756   C CA  . ASP A 1 97   ? -31.861 -15.328 -1.958  1.00 90.80 97   A 1 
ATOM 757   C C   . ASP A 1 97   ? -31.770 -15.034 -0.452  1.00 90.74 97   A 1 
ATOM 758   O O   . ASP A 1 97   ? -32.734 -15.217 0.292   1.00 88.64 97   A 1 
ATOM 759   C CB  . ASP A 1 97   ? -32.488 -14.145 -2.718  1.00 89.60 97   A 1 
ATOM 760   C CG  . ASP A 1 97   ? -32.307 -14.191 -4.243  1.00 87.91 97   A 1 
ATOM 761   O OD1 . ASP A 1 97   ? -31.583 -15.078 -4.752  1.00 81.57 97   A 1 
ATOM 762   O OD2 . ASP A 1 97   ? -32.843 -13.286 -4.918  1.00 82.40 97   A 1 
ATOM 763   N N   . VAL A 1 98   ? -30.621 -14.576 -0.010  1.00 90.84 98   A 1 
ATOM 764   C CA  . VAL A 1 98   ? -30.354 -14.285 1.403   1.00 91.03 98   A 1 
ATOM 765   C C   . VAL A 1 98   ? -29.957 -12.829 1.575   1.00 90.80 98   A 1 
ATOM 766   O O   . VAL A 1 98   ? -29.057 -12.323 0.902   1.00 89.59 98   A 1 
ATOM 767   C CB  . VAL A 1 98   ? -29.285 -15.228 1.993   1.00 90.20 98   A 1 
ATOM 768   C CG1 . VAL A 1 98   ? -28.936 -14.874 3.443   1.00 81.85 98   A 1 
ATOM 769   C CG2 . VAL A 1 98   ? -29.764 -16.680 1.989   1.00 82.34 98   A 1 
ATOM 770   N N   . LEU A 1 99   ? -30.601 -12.179 2.530   1.00 89.33 99   A 1 
ATOM 771   C CA  . LEU A 1 99   ? -30.234 -10.870 3.028   1.00 88.18 99   A 1 
ATOM 772   C C   . LEU A 1 99   ? -29.760 -11.020 4.472   1.00 87.74 99   A 1 
ATOM 773   O O   . LEU A 1 99   ? -30.566 -11.213 5.376   1.00 85.53 99   A 1 
ATOM 774   C CB  . LEU A 1 99   ? -31.470 -9.967  2.929   1.00 85.96 99   A 1 
ATOM 775   C CG  . LEU A 1 99   ? -31.194 -8.557  3.462   1.00 79.99 99   A 1 
ATOM 776   C CD1 . LEU A 1 99   ? -30.385 -7.751  2.449   1.00 72.40 99   A 1 
ATOM 777   C CD2 . LEU A 1 99   ? -32.514 -7.875  3.780   1.00 71.43 99   A 1 
ATOM 778   N N   . ALA A 1 100  ? -28.461 -10.931 4.691   1.00 86.80 100  A 1 
ATOM 779   C CA  . ALA A 1 100  ? -27.891 -11.139 6.010   1.00 86.15 100  A 1 
ATOM 780   C C   . ALA A 1 100  ? -27.243 -9.866  6.553   1.00 85.34 100  A 1 
ATOM 781   O O   . ALA A 1 100  ? -26.327 -9.295  5.955   1.00 83.35 100  A 1 
ATOM 782   C CB  . ALA A 1 100  ? -26.921 -12.318 5.953   1.00 85.50 100  A 1 
ATOM 783   N N   . ARG A 1 101  ? -27.679 -9.471  7.737   1.00 82.29 101  A 1 
ATOM 784   C CA  . ARG A 1 101  ? -27.051 -8.416  8.520   1.00 79.84 101  A 1 
ATOM 785   C C   . ARG A 1 101  ? -26.231 -9.042  9.637   1.00 78.87 101  A 1 
ATOM 786   O O   . ARG A 1 101  ? -26.777 -9.669  10.537  1.00 76.11 101  A 1 
ATOM 787   C CB  . ARG A 1 101  ? -28.134 -7.449  9.010   1.00 76.98 101  A 1 
ATOM 788   C CG  . ARG A 1 101  ? -27.539 -6.295  9.813   1.00 68.28 101  A 1 
ATOM 789   C CD  . ARG A 1 101  ? -28.628 -5.327  10.280  1.00 65.74 101  A 1 
ATOM 790   N NE  . ARG A 1 101  ? -28.730 -4.142  9.414   1.00 60.47 101  A 1 
ATOM 791   C CZ  . ARG A 1 101  ? -29.642 -3.195  9.511   1.00 55.99 101  A 1 
ATOM 792   N NH1 . ARG A 1 101  ? -30.610 -3.252  10.368  1.00 52.47 101  A 1 
ATOM 793   N NH2 . ARG A 1 101  ? -29.603 -2.146  8.755   1.00 49.30 101  A 1 
ATOM 794   N N   . ALA A 1 102  ? -24.920 -8.872  9.584   1.00 73.15 102  A 1 
ATOM 795   C CA  . ALA A 1 102  ? -24.020 -9.409  10.593  1.00 71.14 102  A 1 
ATOM 796   C C   . ALA A 1 102  ? -22.800 -8.513  10.814  1.00 69.83 102  A 1 
ATOM 797   O O   . ALA A 1 102  ? -22.304 -7.858  9.889   1.00 66.71 102  A 1 
ATOM 798   C CB  . ALA A 1 102  ? -23.595 -10.821 10.189  1.00 68.46 102  A 1 
ATOM 799   N N   . LYS A 1 103  ? -22.283 -8.536  12.042  1.00 66.96 103  A 1 
ATOM 800   C CA  . LYS A 1 103  ? -21.067 -7.811  12.409  1.00 65.22 103  A 1 
ATOM 801   C C   . LYS A 1 103  ? -19.863 -8.338  11.635  1.00 66.23 103  A 1 
ATOM 802   O O   . LYS A 1 103  ? -19.766 -9.512  11.275  1.00 62.57 103  A 1 
ATOM 803   C CB  . LYS A 1 103  ? -20.816 -7.889  13.928  1.00 60.04 103  A 1 
ATOM 804   C CG  . LYS A 1 103  ? -21.841 -7.102  14.759  1.00 53.35 103  A 1 
ATOM 805   C CD  . LYS A 1 103  ? -21.582 -7.290  16.258  1.00 49.70 103  A 1 
ATOM 806   C CE  . LYS A 1 103  ? -22.671 -6.649  17.110  1.00 43.79 103  A 1 
ATOM 807   N NZ  . LYS A 1 103  ? -22.592 -7.090  18.522  1.00 39.80 103  A 1 
ATOM 808   N N   . ASN A 1 104  ? -18.902 -7.462  11.409  1.00 64.21 104  A 1 
ATOM 809   C CA  . ASN A 1 104  ? -17.617 -7.866  10.863  1.00 62.83 104  A 1 
ATOM 810   C C   . ASN A 1 104  ? -16.886 -8.796  11.845  1.00 63.13 104  A 1 
ATOM 811   O O   . ASN A 1 104  ? -16.773 -8.492  13.024  1.00 58.58 104  A 1 
ATOM 812   C CB  . ASN A 1 104  ? -16.812 -6.602  10.513  1.00 58.38 104  A 1 
ATOM 813   C CG  . ASN A 1 104  ? -17.358 -5.903  9.276   1.00 53.11 104  A 1 
ATOM 814   O OD1 . ASN A 1 104  ? -17.975 -6.514  8.430   1.00 49.09 104  A 1 
ATOM 815   N ND2 . ASN A 1 104  ? -17.098 -4.624  9.113   1.00 46.89 104  A 1 
ATOM 816   N N   . GLY A 1 105  ? -16.364 -9.925  11.339  1.00 60.82 105  A 1 
ATOM 817   C CA  . GLY A 1 105  ? -15.634 -10.905 12.157  1.00 58.80 105  A 1 
ATOM 818   C C   . GLY A 1 105  ? -16.490 -11.978 12.830  1.00 60.01 105  A 1 
ATOM 819   O O   . GLY A 1 105  ? -15.933 -12.839 13.500  1.00 56.57 105  A 1 
ATOM 820   N N   . THR A 1 106  ? -17.801 -12.005 12.607  1.00 61.07 106  A 1 
ATOM 821   C CA  . THR A 1 106  ? -18.689 -13.073 13.107  1.00 61.26 106  A 1 
ATOM 822   C C   . THR A 1 106  ? -18.696 -14.336 12.237  1.00 64.94 106  A 1 
ATOM 823   O O   . THR A 1 106  ? -19.517 -15.225 12.432  1.00 61.45 106  A 1 
ATOM 824   C CB  . THR A 1 106  ? -20.117 -12.550 13.288  1.00 56.15 106  A 1 
ATOM 825   O OG1 . THR A 1 106  ? -20.590 -12.059 12.053  1.00 52.13 106  A 1 
ATOM 826   C CG2 . THR A 1 106  ? -20.191 -11.407 14.300  1.00 50.67 106  A 1 
ATOM 827   N N   . GLY A 1 107  ? -17.800 -14.442 11.265  1.00 70.94 107  A 1 
ATOM 828   C CA  . GLY A 1 107  ? -17.724 -15.590 10.358  1.00 73.37 107  A 1 
ATOM 829   C C   . GLY A 1 107  ? -18.556 -15.453 9.079   1.00 77.60 107  A 1 
ATOM 830   O O   . GLY A 1 107  ? -18.787 -16.456 8.406   1.00 75.98 107  A 1 
ATOM 831   N N   . LYS A 1 108  ? -18.955 -14.230 8.686   1.00 80.51 108  A 1 
ATOM 832   C CA  . LYS A 1 108  ? -19.678 -13.948 7.430   1.00 82.62 108  A 1 
ATOM 833   C C   . LYS A 1 108  ? -19.056 -14.624 6.208   1.00 84.41 108  A 1 
ATOM 834   O O   . LYS A 1 108  ? -19.766 -15.198 5.402   1.00 83.60 108  A 1 
ATOM 835   C CB  . LYS A 1 108  ? -19.722 -12.439 7.141   1.00 79.66 108  A 1 
ATOM 836   C CG  . LYS A 1 108  ? -20.572 -11.637 8.138   1.00 73.21 108  A 1 
ATOM 837   C CD  . LYS A 1 108  ? -20.842 -10.218 7.626   1.00 70.55 108  A 1 
ATOM 838   C CE  . LYS A 1 108  ? -19.571 -9.381  7.459   1.00 63.38 108  A 1 
ATOM 839   N NZ  . LYS A 1 108  ? -19.823 -8.150  6.668   1.00 60.12 108  A 1 
ATOM 840   N N   . THR A 1 109  ? -17.731 -14.584 6.088   1.00 85.71 109  A 1 
ATOM 841   C CA  . THR A 1 109  ? -17.038 -15.196 4.947   1.00 86.85 109  A 1 
ATOM 842   C C   . THR A 1 109  ? -17.310 -16.698 4.855   1.00 88.26 109  A 1 
ATOM 843   O O   . THR A 1 109  ? -17.566 -17.203 3.769   1.00 87.55 109  A 1 
ATOM 844   C CB  . THR A 1 109  ? -15.529 -14.946 5.038   1.00 85.30 109  A 1 
ATOM 845   O OG1 . THR A 1 109  ? -15.274 -13.581 5.300   1.00 76.53 109  A 1 
ATOM 846   C CG2 . THR A 1 109  ? -14.803 -15.299 3.745   1.00 74.62 109  A 1 
ATOM 847   N N   . GLY A 1 110  ? -17.319 -17.414 5.975   1.00 87.39 110  A 1 
ATOM 848   C CA  . GLY A 1 110  ? -17.704 -18.825 6.002   1.00 87.44 110  A 1 
ATOM 849   C C   . GLY A 1 110  ? -19.172 -19.049 5.653   1.00 88.63 110  A 1 
ATOM 850   O O   . GLY A 1 110  ? -19.487 -19.988 4.923   1.00 87.51 110  A 1 
ATOM 851   N N   . ALA A 1 111  ? -20.053 -18.149 6.080   1.00 88.64 111  A 1 
ATOM 852   C CA  . ALA A 1 111  ? -21.488 -18.245 5.830   1.00 89.28 111  A 1 
ATOM 853   C C   . ALA A 1 111  ? -21.860 -18.214 4.338   1.00 90.35 111  A 1 
ATOM 854   O O   . ALA A 1 111  ? -22.884 -18.777 3.967   1.00 89.30 111  A 1 
ATOM 855   C CB  . ALA A 1 111  ? -22.202 -17.128 6.601   1.00 88.15 111  A 1 
ATOM 856   N N   . TYR A 1 112  ? -21.057 -17.596 3.487   1.00 90.23 112  A 1 
ATOM 857   C CA  . TYR A 1 112  ? -21.253 -17.640 2.040   1.00 90.92 112  A 1 
ATOM 858   C C   . TYR A 1 112  ? -20.242 -18.531 1.302   1.00 91.80 112  A 1 
ATOM 859   O O   . TYR A 1 112  ? -20.623 -19.157 0.315   1.00 90.59 112  A 1 
ATOM 860   C CB  . TYR A 1 112  ? -21.315 -16.224 1.460   1.00 89.84 112  A 1 
ATOM 861   C CG  . TYR A 1 112  ? -20.048 -15.400 1.578   1.00 90.87 112  A 1 
ATOM 862   C CD1 . TYR A 1 112  ? -20.000 -14.297 2.454   1.00 82.28 112  A 1 
ATOM 863   C CD2 . TYR A 1 112  ? -18.935 -15.683 0.770   1.00 81.89 112  A 1 
ATOM 864   C CE1 . TYR A 1 112  ? -18.857 -13.491 2.520   1.00 80.94 112  A 1 
ATOM 865   C CE2 . TYR A 1 112  ? -17.781 -14.890 0.834   1.00 79.48 112  A 1 
ATOM 866   C CZ  . TYR A 1 112  ? -17.745 -13.787 1.707   1.00 86.72 112  A 1 
ATOM 867   O OH  . TYR A 1 112  ? -16.628 -12.998 1.755   1.00 84.45 112  A 1 
ATOM 868   N N   . CYS A 1 113  ? -18.977 -18.653 1.741   1.00 92.09 113  A 1 
ATOM 869   C CA  . CYS A 1 113  ? -18.024 -19.542 1.067   1.00 92.12 113  A 1 
ATOM 870   C C   . CYS A 1 113  ? -18.472 -21.011 1.144   1.00 92.91 113  A 1 
ATOM 871   O O   . CYS A 1 113  ? -18.372 -21.712 0.142   1.00 91.75 113  A 1 
ATOM 872   C CB  . CYS A 1 113  ? -16.579 -19.406 1.613   1.00 90.40 113  A 1 
ATOM 873   S SG  . CYS A 1 113  ? -15.562 -17.971 1.059   1.00 79.98 113  A 1 
ATOM 874   N N   . ILE A 1 114  ? -18.988 -21.481 2.276   1.00 92.08 114  A 1 
ATOM 875   C CA  . ILE A 1 114  ? -19.400 -22.880 2.453   1.00 92.20 114  A 1 
ATOM 876   C C   . ILE A 1 114  ? -20.520 -23.275 1.471   1.00 92.55 114  A 1 
ATOM 877   O O   . ILE A 1 114  ? -20.296 -24.188 0.679   1.00 91.87 114  A 1 
ATOM 878   C CB  . ILE A 1 114  ? -19.732 -23.183 3.936   1.00 91.91 114  A 1 
ATOM 879   C CG1 . ILE A 1 114  ? -18.439 -23.145 4.780   1.00 88.73 114  A 1 
ATOM 880   C CG2 . ILE A 1 114  ? -20.422 -24.550 4.090   1.00 88.22 114  A 1 
ATOM 881   C CD1 . ILE A 1 114  ? -18.689 -23.123 6.290   1.00 82.77 114  A 1 
ATOM 882   N N   . PRO A 1 115  ? -21.683 -22.593 1.429   1.00 92.40 115  A 1 
ATOM 883   C CA  . PRO A 1 115  ? -22.744 -22.966 0.487   1.00 92.10 115  A 1 
ATOM 884   C C   . PRO A 1 115  ? -22.362 -22.726 -0.974  1.00 92.40 115  A 1 
ATOM 885   O O   . PRO A 1 115  ? -22.812 -23.467 -1.846  1.00 91.04 115  A 1 
ATOM 886   C CB  . PRO A 1 115  ? -23.967 -22.138 0.904   1.00 91.36 115  A 1 
ATOM 887   C CG  . PRO A 1 115  ? -23.367 -20.925 1.603   1.00 88.64 115  A 1 
ATOM 888   C CD  . PRO A 1 115  ? -22.140 -21.514 2.293   1.00 91.59 115  A 1 
ATOM 889   N N   . VAL A 1 116  ? -21.515 -21.743 -1.280  1.00 93.08 116  A 1 
ATOM 890   C CA  . VAL A 1 116  ? -21.007 -21.537 -2.643  1.00 93.05 116  A 1 
ATOM 891   C C   . VAL A 1 116  ? -20.133 -22.709 -3.090  1.00 92.81 116  A 1 
ATOM 892   O O   . VAL A 1 116  ? -20.337 -23.229 -4.184  1.00 91.57 116  A 1 
ATOM 893   C CB  . VAL A 1 116  ? -20.259 -20.192 -2.757  1.00 92.69 116  A 1 
ATOM 894   C CG1 . VAL A 1 116  ? -19.452 -20.057 -4.049  1.00 85.09 116  A 1 
ATOM 895   C CG2 . VAL A 1 116  ? -21.256 -19.032 -2.738  1.00 84.89 116  A 1 
ATOM 896   N N   . LEU A 1 117  ? -19.198 -23.157 -2.252  1.00 92.65 117  A 1 
ATOM 897   C CA  . LEU A 1 117  ? -18.329 -24.296 -2.565  1.00 92.06 117  A 1 
ATOM 898   C C   . LEU A 1 117  ? -19.103 -25.618 -2.650  1.00 91.77 117  A 1 
ATOM 899   O O   . LEU A 1 117  ? -18.759 -26.459 -3.477  1.00 90.17 117  A 1 
ATOM 900   C CB  . LEU A 1 117  ? -17.206 -24.395 -1.519  1.00 91.83 117  A 1 
ATOM 901   C CG  . LEU A 1 117  ? -16.160 -23.265 -1.583  1.00 90.51 117  A 1 
ATOM 902   C CD1 . LEU A 1 117  ? -15.218 -23.372 -0.381  1.00 83.76 117  A 1 
ATOM 903   C CD2 . LEU A 1 117  ? -15.310 -23.320 -2.850  1.00 84.14 117  A 1 
ATOM 904   N N   . GLU A 1 118  ? -20.161 -25.779 -1.850  1.00 91.85 118  A 1 
ATOM 905   C CA  . GLU A 1 118  ? -21.024 -26.956 -1.916  1.00 90.84 118  A 1 
ATOM 906   C C   . GLU A 1 118  ? -21.810 -27.027 -3.230  1.00 90.72 118  A 1 
ATOM 907   O O   . GLU A 1 118  ? -21.915 -28.094 -3.839  1.00 89.61 118  A 1 
ATOM 908   C CB  . GLU A 1 118  ? -21.970 -26.955 -0.703  1.00 90.51 118  A 1 
ATOM 909   C CG  . GLU A 1 118  ? -22.849 -28.219 -0.596  1.00 86.56 118  A 1 
ATOM 910   C CD  . GLU A 1 118  ? -22.045 -29.521 -0.511  1.00 85.51 118  A 1 
ATOM 911   O OE1 . GLU A 1 118  ? -22.556 -30.559 -0.973  1.00 78.23 118  A 1 
ATOM 912   O OE2 . GLU A 1 118  ? -20.895 -29.496 -0.030  1.00 77.33 118  A 1 
ATOM 913   N N   . GLN A 1 119  ? -22.323 -25.891 -3.702  1.00 91.22 119  A 1 
ATOM 914   C CA  . GLN A 1 119  ? -23.141 -25.811 -4.918  1.00 90.39 119  A 1 
ATOM 915   C C   . GLN A 1 119  ? -22.326 -25.832 -6.220  1.00 90.51 119  A 1 
ATOM 916   O O   . GLN A 1 119  ? -22.890 -26.099 -7.287  1.00 88.59 119  A 1 
ATOM 917   C CB  . GLN A 1 119  ? -24.018 -24.555 -4.860  1.00 89.96 119  A 1 
ATOM 918   C CG  . GLN A 1 119  ? -25.133 -24.659 -3.806  1.00 88.01 119  A 1 
ATOM 919   C CD  . GLN A 1 119  ? -25.997 -23.402 -3.801  1.00 85.62 119  A 1 
ATOM 920   O OE1 . GLN A 1 119  ? -26.574 -23.025 -4.806  1.00 75.52 119  A 1 
ATOM 921   N NE2 . GLN A 1 119  ? -26.112 -22.711 -2.695  1.00 73.64 119  A 1 
ATOM 922   N N   . ILE A 1 120  ? -21.029 -25.539 -6.176  1.00 90.77 120  A 1 
ATOM 923   C CA  . ILE A 1 120  ? -20.169 -25.609 -7.356  1.00 90.59 120  A 1 
ATOM 924   C C   . ILE A 1 120  ? -19.959 -27.070 -7.764  1.00 90.10 120  A 1 
ATOM 925   O O   . ILE A 1 120  ? -19.565 -27.918 -6.964  1.00 88.17 120  A 1 
ATOM 926   C CB  . ILE A 1 120  ? -18.843 -24.846 -7.143  1.00 90.10 120  A 1 
ATOM 927   C CG1 . ILE A 1 120  ? -19.114 -23.326 -7.170  1.00 85.14 120  A 1 
ATOM 928   C CG2 . ILE A 1 120  ? -17.809 -25.183 -8.237  1.00 84.28 120  A 1 
ATOM 929   C CD1 . ILE A 1 120  ? -17.949 -22.479 -6.644  1.00 81.48 120  A 1 
ATOM 930   N N   . ASP A 1 121  ? -20.180 -27.335 -9.053  1.00 89.79 121  A 1 
ATOM 931   C CA  . ASP A 1 121  ? -19.865 -28.614 -9.675  1.00 89.27 121  A 1 
ATOM 932   C C   . ASP A 1 121  ? -18.412 -28.600 -10.177 1.00 89.02 121  A 1 
ATOM 933   O O   . ASP A 1 121  ? -18.128 -27.940 -11.185 1.00 86.87 121  A 1 
ATOM 934   C CB  . ASP A 1 121  ? -20.882 -28.871 -10.795 1.00 87.56 121  A 1 
ATOM 935   C CG  . ASP A 1 121  ? -20.746 -30.229 -11.474 1.00 83.17 121  A 1 
ATOM 936   O OD1 . ASP A 1 121  ? -19.735 -30.933 -11.258 1.00 75.51 121  A 1 
ATOM 937   O OD2 . ASP A 1 121  ? -21.670 -30.545 -12.267 1.00 75.32 121  A 1 
ATOM 938   N N   . PRO A 1 122  ? -17.479 -29.307 -9.516  1.00 89.11 122  A 1 
ATOM 939   C CA  . PRO A 1 122  ? -16.069 -29.297 -9.901  1.00 87.71 122  A 1 
ATOM 940   C C   . PRO A 1 122  ? -15.807 -29.964 -11.250 1.00 87.91 122  A 1 
ATOM 941   O O   . PRO A 1 122  ? -14.784 -29.702 -11.875 1.00 84.42 122  A 1 
ATOM 942   C CB  . PRO A 1 122  ? -15.342 -30.016 -8.756  1.00 86.09 122  A 1 
ATOM 943   C CG  . PRO A 1 122  ? -16.393 -30.969 -8.202  1.00 82.83 122  A 1 
ATOM 944   C CD  . PRO A 1 122  ? -17.685 -30.171 -8.363  1.00 86.22 122  A 1 
ATOM 945   N N   . THR A 1 123  ? -16.742 -30.779 -11.748 1.00 88.30 123  A 1 
ATOM 946   C CA  . THR A 1 123  ? -16.603 -31.459 -13.048 1.00 87.34 123  A 1 
ATOM 947   C C   . THR A 1 123  ? -16.805 -30.524 -14.239 1.00 87.41 123  A 1 
ATOM 948   O O   . THR A 1 123  ? -16.499 -30.885 -15.380 1.00 84.45 123  A 1 
ATOM 949   C CB  . THR A 1 123  ? -17.562 -32.649 -13.169 1.00 86.58 123  A 1 
ATOM 950   O OG1 . THR A 1 123  ? -18.905 -32.239 -13.275 1.00 79.92 123  A 1 
ATOM 951   C CG2 . THR A 1 123  ? -17.453 -33.625 -12.001 1.00 77.42 123  A 1 
ATOM 952   N N   . LYS A 1 124  ? -17.330 -29.317 -14.007 1.00 87.06 124  A 1 
ATOM 953   C CA  . LYS A 1 124  ? -17.656 -28.344 -15.047 1.00 86.24 124  A 1 
ATOM 954   C C   . LYS A 1 124  ? -16.659 -27.197 -15.060 1.00 86.56 124  A 1 
ATOM 955   O O   . LYS A 1 124  ? -16.570 -26.406 -14.128 1.00 83.62 124  A 1 
ATOM 956   C CB  . LYS A 1 124  ? -19.083 -27.843 -14.863 1.00 84.35 124  A 1 
ATOM 957   C CG  . LYS A 1 124  ? -20.112 -28.952 -15.113 1.00 81.88 124  A 1 
ATOM 958   C CD  . LYS A 1 124  ? -21.517 -28.393 -14.909 1.00 75.48 124  A 1 
ATOM 959   C CE  . LYS A 1 124  ? -22.538 -29.519 -14.983 1.00 69.35 124  A 1 
ATOM 960   N NZ  . LYS A 1 124  ? -23.534 -29.389 -13.897 1.00 61.32 124  A 1 
ATOM 961   N N   . ASP A 1 125  ? -15.998 -27.051 -16.204 1.00 87.51 125  A 1 
ATOM 962   C CA  . ASP A 1 125  ? -14.930 -26.085 -16.442 1.00 86.29 125  A 1 
ATOM 963   C C   . ASP A 1 125  ? -15.440 -24.686 -16.835 1.00 87.06 125  A 1 
ATOM 964   O O   . ASP A 1 125  ? -14.985 -24.091 -17.822 1.00 82.21 125  A 1 
ATOM 965   C CB  . ASP A 1 125  ? -13.998 -26.657 -17.519 1.00 82.51 125  A 1 
ATOM 966   C CG  . ASP A 1 125  ? -13.211 -27.882 -17.085 1.00 76.40 125  A 1 
ATOM 967   O OD1 . ASP A 1 125  ? -12.795 -27.952 -15.915 1.00 67.68 125  A 1 
ATOM 968   O OD2 . ASP A 1 125  ? -12.858 -28.677 -17.988 1.00 69.60 125  A 1 
ATOM 969   N N   . TYR A 1 126  ? -16.417 -24.147 -16.110 1.00 87.89 126  A 1 
ATOM 970   C CA  . TYR A 1 126  ? -16.937 -22.803 -16.339 1.00 88.88 126  A 1 
ATOM 971   C C   . TYR A 1 126  ? -17.219 -22.068 -15.026 1.00 89.72 126  A 1 
ATOM 972   O O   . TYR A 1 126  ? -17.357 -22.674 -13.973 1.00 87.18 126  A 1 
ATOM 973   C CB  . TYR A 1 126  ? -18.175 -22.859 -17.252 1.00 85.77 126  A 1 
ATOM 974   C CG  . TYR A 1 126  ? -19.291 -23.785 -16.804 1.00 83.97 126  A 1 
ATOM 975   C CD1 . TYR A 1 126  ? -19.610 -24.923 -17.571 1.00 75.68 126  A 1 
ATOM 976   C CD2 . TYR A 1 126  ? -20.053 -23.496 -15.664 1.00 75.51 126  A 1 
ATOM 977   C CE1 . TYR A 1 126  ? -20.694 -25.732 -17.217 1.00 72.56 126  A 1 
ATOM 978   C CE2 . TYR A 1 126  ? -21.135 -24.304 -15.293 1.00 73.30 126  A 1 
ATOM 979   C CZ  . TYR A 1 126  ? -21.465 -25.414 -16.081 1.00 75.50 126  A 1 
ATOM 980   O OH  . TYR A 1 126  ? -22.558 -26.177 -15.752 1.00 72.52 126  A 1 
ATOM 981   N N   . ILE A 1 127  ? -17.316 -20.741 -15.112 1.00 89.30 127  A 1 
ATOM 982   C CA  . ILE A 1 127  ? -17.586 -19.885 -13.960 1.00 90.06 127  A 1 
ATOM 983   C C   . ILE A 1 127  ? -19.017 -20.137 -13.477 1.00 90.27 127  A 1 
ATOM 984   O O   . ILE A 1 127  ? -19.969 -19.902 -14.220 1.00 88.45 127  A 1 
ATOM 985   C CB  . ILE A 1 127  ? -17.356 -18.401 -14.308 1.00 89.44 127  A 1 
ATOM 986   C CG1 . ILE A 1 127  ? -15.906 -18.140 -14.793 1.00 85.58 127  A 1 
ATOM 987   C CG2 . ILE A 1 127  ? -17.662 -17.521 -13.087 1.00 84.81 127  A 1 
ATOM 988   C CD1 . ILE A 1 127  ? -15.771 -16.859 -15.618 1.00 79.88 127  A 1 
ATOM 989   N N   . GLN A 1 128  ? -19.158 -20.584 -12.233 1.00 91.79 128  A 1 
ATOM 990   C CA  . GLN A 1 128  ? -20.442 -20.944 -11.617 1.00 91.76 128  A 1 
ATOM 991   C C   . GLN A 1 128  ? -20.870 -19.974 -10.516 1.00 92.25 128  A 1 
ATOM 992   O O   . GLN A 1 128  ? -22.068 -19.818 -10.279 1.00 89.93 128  A 1 
ATOM 993   C CB  . GLN A 1 128  ? -20.355 -22.380 -11.075 1.00 90.68 128  A 1 
ATOM 994   C CG  . GLN A 1 128  ? -20.088 -23.395 -12.187 1.00 89.23 128  A 1 
ATOM 995   C CD  . GLN A 1 128  ? -19.894 -24.811 -11.667 1.00 89.20 128  A 1 
ATOM 996   O OE1 . GLN A 1 128  ? -20.707 -25.354 -10.940 1.00 81.19 128  A 1 
ATOM 997   N NE2 . GLN A 1 128  ? -18.817 -25.461 -12.050 1.00 79.43 128  A 1 
ATOM 998   N N   . ALA A 1 129  ? -19.914 -19.309 -9.875  1.00 92.89 129  A 1 
ATOM 999   C CA  . ALA A 1 129  ? -20.171 -18.358 -8.807  1.00 93.22 129  A 1 
ATOM 1000  C C   . ALA A 1 129  ? -19.258 -17.130 -8.886  1.00 93.32 129  A 1 
ATOM 1001  O O   . ALA A 1 129  ? -18.089 -17.217 -9.268  1.00 91.58 129  A 1 
ATOM 1002  C CB  . ALA A 1 129  ? -20.047 -19.077 -7.462  1.00 92.45 129  A 1 
ATOM 1003  N N   . LEU A 1 130  ? -19.805 -15.979 -8.493  1.00 93.79 130  A 1 
ATOM 1004  C CA  . LEU A 1 130  ? -19.098 -14.713 -8.390  1.00 93.88 130  A 1 
ATOM 1005  C C   . LEU A 1 130  ? -19.284 -14.132 -6.986  1.00 94.13 130  A 1 
ATOM 1006  O O   . LEU A 1 130  ? -20.406 -13.870 -6.563  1.00 92.90 130  A 1 
ATOM 1007  C CB  . LEU A 1 130  ? -19.629 -13.759 -9.478  1.00 92.93 130  A 1 
ATOM 1008  C CG  . LEU A 1 130  ? -19.037 -12.335 -9.421  1.00 91.72 130  A 1 
ATOM 1009  C CD1 . LEU A 1 130  ? -17.530 -12.318 -9.666  1.00 84.05 130  A 1 
ATOM 1010  C CD2 . LEU A 1 130  ? -19.696 -11.459 -10.483 1.00 83.99 130  A 1 
ATOM 1011  N N   . VAL A 1 131  ? -18.183 -13.864 -6.298  1.00 94.09 131  A 1 
ATOM 1012  C CA  . VAL A 1 131  ? -18.167 -13.121 -5.035  1.00 93.99 131  A 1 
ATOM 1013  C C   . VAL A 1 131  ? -17.658 -11.716 -5.311  1.00 93.57 131  A 1 
ATOM 1014  O O   . VAL A 1 131  ? -16.531 -11.531 -5.772  1.00 92.00 131  A 1 
ATOM 1015  C CB  . VAL A 1 131  ? -17.320 -13.835 -3.967  1.00 93.50 131  A 1 
ATOM 1016  C CG1 . VAL A 1 131  ? -17.340 -13.056 -2.649  1.00 86.67 131  A 1 
ATOM 1017  C CG2 . VAL A 1 131  ? -17.839 -15.247 -3.689  1.00 86.52 131  A 1 
ATOM 1018  N N   . MET A 1 132  ? -18.481 -10.711 -5.032  1.00 92.52 132  A 1 
ATOM 1019  C CA  . MET A 1 132  ? -18.118 -9.306  -5.167  1.00 92.27 132  A 1 
ATOM 1020  C C   . MET A 1 132  ? -17.817 -8.687  -3.810  1.00 91.91 132  A 1 
ATOM 1021  O O   . MET A 1 132  ? -18.595 -8.814  -2.868  1.00 90.40 132  A 1 
ATOM 1022  C CB  . MET A 1 132  ? -19.210 -8.525  -5.894  1.00 91.38 132  A 1 
ATOM 1023  C CG  . MET A 1 132  ? -19.358 -8.983  -7.342  1.00 85.68 132  A 1 
ATOM 1024  S SD  . MET A 1 132  ? -20.426 -7.937  -8.361  1.00 81.45 132  A 1 
ATOM 1025  C CE  . MET A 1 132  ? -19.443 -6.431  -8.411  1.00 70.31 132  A 1 
ATOM 1026  N N   . VAL A 1 133  ? -16.699 -7.981  -3.746  1.00 91.52 133  A 1 
ATOM 1027  C CA  . VAL A 1 133  ? -16.220 -7.316  -2.532  1.00 91.09 133  A 1 
ATOM 1028  C C   . VAL A 1 133  ? -15.746 -5.897  -2.863  1.00 90.49 133  A 1 
ATOM 1029  O O   . VAL A 1 133  ? -15.247 -5.662  -3.968  1.00 89.02 133  A 1 
ATOM 1030  C CB  . VAL A 1 133  ? -15.106 -8.125  -1.844  1.00 90.26 133  A 1 
ATOM 1031  C CG1 . VAL A 1 133  ? -15.619 -9.467  -1.310  1.00 81.18 133  A 1 
ATOM 1032  C CG2 . VAL A 1 133  ? -13.931 -8.409  -2.775  1.00 80.89 133  A 1 
ATOM 1033  N N   . PRO A 1 134  ? -15.884 -4.934  -1.931  1.00 88.22 134  A 1 
ATOM 1034  C CA  . PRO A 1 134  ? -15.565 -3.536  -2.231  1.00 86.80 134  A 1 
ATOM 1035  C C   . PRO A 1 134  ? -14.065 -3.236  -2.281  1.00 85.94 134  A 1 
ATOM 1036  O O   . PRO A 1 134  ? -13.645 -2.303  -2.967  1.00 82.23 134  A 1 
ATOM 1037  C CB  . PRO A 1 134  ? -16.261 -2.741  -1.120  1.00 85.15 134  A 1 
ATOM 1038  C CG  . PRO A 1 134  ? -16.281 -3.708  0.062   1.00 83.12 134  A 1 
ATOM 1039  C CD  . PRO A 1 134  ? -16.485 -5.056  -0.614  1.00 85.24 134  A 1 
ATOM 1040  N N   . THR A 1 135  ? -13.250 -4.001  -1.565  1.00 85.36 135  A 1 
ATOM 1041  C CA  . THR A 1 135  ? -11.811 -3.743  -1.438  1.00 84.44 135  A 1 
ATOM 1042  C C   . THR A 1 135  ? -10.986 -4.959  -1.848  1.00 85.26 135  A 1 
ATOM 1043  O O   . THR A 1 135  ? -11.443 -6.098  -1.778  1.00 84.27 135  A 1 
ATOM 1044  C CB  . THR A 1 135  ? -11.412 -3.293  -0.022  1.00 81.15 135  A 1 
ATOM 1045  O OG1 . THR A 1 135  ? -11.546 -4.343  0.902   1.00 73.70 135  A 1 
ATOM 1046  C CG2 . THR A 1 135  ? -12.228 -2.111  0.487   1.00 71.12 135  A 1 
ATOM 1047  N N   . ARG A 1 136  ? -9.765  -4.731  -2.255  1.00 83.81 136  A 1 
ATOM 1048  C CA  . ARG A 1 136  ? -8.853  -5.808  -2.653  1.00 83.73 136  A 1 
ATOM 1049  C C   . ARG A 1 136  ? -8.379  -6.621  -1.475  1.00 84.69 136  A 1 
ATOM 1050  O O   . ARG A 1 136  ? -8.308  -7.834  -1.580  1.00 83.29 136  A 1 
ATOM 1051  C CB  . ARG A 1 136  ? -7.626  -5.252  -3.361  1.00 80.81 136  A 1 
ATOM 1052  C CG  . ARG A 1 136  ? -8.046  -4.481  -4.590  1.00 70.97 136  A 1 
ATOM 1053  C CD  . ARG A 1 136  ? -6.799  -3.945  -5.252  1.00 66.60 136  A 1 
ATOM 1054  N NE  . ARG A 1 136  ? -7.175  -2.916  -6.216  1.00 58.67 136  A 1 
ATOM 1055  C CZ  . ARG A 1 136  ? -6.362  -2.394  -7.082  1.00 51.85 136  A 1 
ATOM 1056  N NH1 . ARG A 1 136  ? -5.134  -2.783  -7.198  1.00 48.10 136  A 1 
ATOM 1057  N NH2 . ARG A 1 136  ? -6.769  -1.451  -7.858  1.00 45.96 136  A 1 
ATOM 1058  N N   . GLU A 1 137  ? -8.109  -5.959  -0.381  1.00 80.59 137  A 1 
ATOM 1059  C CA  . GLU A 1 137  ? -7.717  -6.614  0.857   1.00 80.10 137  A 1 
ATOM 1060  C C   . GLU A 1 137  ? -8.782  -7.623  1.299   1.00 81.42 137  A 1 
ATOM 1061  O O   . GLU A 1 137  ? -8.454  -8.743  1.687   1.00 81.03 137  A 1 
ATOM 1062  C CB  . GLU A 1 137  ? -7.487  -5.561  1.958   1.00 76.98 137  A 1 
ATOM 1063  C CG  . GLU A 1 137  ? -6.373  -4.542  1.661   1.00 67.59 137  A 1 
ATOM 1064  C CD  . GLU A 1 137  ? -6.763  -3.398  0.709   1.00 59.47 137  A 1 
ATOM 1065  O OE1 . GLU A 1 137  ? -5.864  -2.604  0.354   1.00 52.77 137  A 1 
ATOM 1066  O OE2 . GLU A 1 137  ? -7.937  -3.294  0.289   1.00 52.03 137  A 1 
ATOM 1067  N N   . LEU A 1 138  ? -10.050 -7.264  1.149   1.00 83.72 138  A 1 
ATOM 1068  C CA  . LEU A 1 138  ? -11.145 -8.178  1.421   1.00 84.61 138  A 1 
ATOM 1069  C C   . LEU A 1 138  ? -11.225 -9.295  0.373   1.00 86.03 138  A 1 
ATOM 1070  O O   . LEU A 1 138  ? -11.419 -10.446 0.746   1.00 86.12 138  A 1 
ATOM 1071  C CB  . LEU A 1 138  ? -12.453 -7.383  1.539   1.00 83.40 138  A 1 
ATOM 1072  C CG  . LEU A 1 138  ? -13.647 -8.221  2.032   1.00 77.40 138  A 1 
ATOM 1073  C CD1 . LEU A 1 138  ? -13.416 -8.827  3.419   1.00 70.93 138  A 1 
ATOM 1074  C CD2 . LEU A 1 138  ? -14.883 -7.324  2.127   1.00 70.99 138  A 1 
ATOM 1075  N N   . ALA A 1 139  ? -11.007 -8.996  -0.912  1.00 86.54 139  A 1 
ATOM 1076  C CA  . ALA A 1 139  ? -10.970 -10.005 -1.971  1.00 87.34 139  A 1 
ATOM 1077  C C   . ALA A 1 139  ? -9.909  -11.075 -1.707  1.00 87.75 139  A 1 
ATOM 1078  O O   . ALA A 1 139  ? -10.162 -12.269 -1.865  1.00 87.09 139  A 1 
ATOM 1079  C CB  . ALA A 1 139  ? -10.705 -9.326  -3.327  1.00 87.39 139  A 1 
ATOM 1080  N N   . LEU A 1 140  ? -8.752  -10.651 -1.245  1.00 85.70 140  A 1 
ATOM 1081  C CA  . LEU A 1 140  ? -7.631  -11.521 -0.921  1.00 84.94 140  A 1 
ATOM 1082  C C   . LEU A 1 140  ? -7.891  -12.353 0.326   1.00 85.20 140  A 1 
ATOM 1083  O O   . LEU A 1 140  ? -7.652  -13.556 0.330   1.00 84.55 140  A 1 
ATOM 1084  C CB  . LEU A 1 140  ? -6.406  -10.636 -0.729  1.00 82.91 140  A 1 
ATOM 1085  C CG  . LEU A 1 140  ? -6.039  -9.946  -2.043  1.00 76.10 140  A 1 
ATOM 1086  C CD1 . LEU A 1 140  ? -5.246  -8.701  -1.721  1.00 68.44 140  A 1 
ATOM 1087  C CD2 . LEU A 1 140  ? -5.284  -10.881 -2.981  1.00 68.98 140  A 1 
ATOM 1088  N N   . GLN A 1 141  ? -8.444  -11.740 1.355   1.00 84.15 141  A 1 
ATOM 1089  C CA  . GLN A 1 141  ? -8.820  -12.459 2.562   1.00 83.09 141  A 1 
ATOM 1090  C C   . GLN A 1 141  ? -9.880  -13.523 2.261   1.00 84.40 141  A 1 
ATOM 1091  O O   . GLN A 1 141  ? -9.745  -14.676 2.674   1.00 84.35 141  A 1 
ATOM 1092  C CB  . GLN A 1 141  ? -9.291  -11.442 3.604   1.00 79.59 141  A 1 
ATOM 1093  C CG  . GLN A 1 141  ? -9.673  -12.119 4.922   1.00 71.47 141  A 1 
ATOM 1094  C CD  . GLN A 1 141  ? -10.048 -11.117 6.012   1.00 67.06 141  A 1 
ATOM 1095  O OE1 . GLN A 1 141  ? -9.952  -9.911  5.878   1.00 59.43 141  A 1 
ATOM 1096  N NE2 . GLN A 1 141  ? -10.460 -11.591 7.160   1.00 56.54 141  A 1 
ATOM 1097  N N   . THR A 1 142  ? -10.912 -13.156 1.517   1.00 86.52 142  A 1 
ATOM 1098  C CA  . THR A 1 142  ? -12.004 -14.052 1.138   1.00 87.56 142  A 1 
ATOM 1099  C C   . THR A 1 142  ? -11.514 -15.192 0.256   1.00 88.14 142  A 1 
ATOM 1100  O O   . THR A 1 142  ? -11.842 -16.344 0.504   1.00 87.29 142  A 1 
ATOM 1101  C CB  . THR A 1 142  ? -13.098 -13.267 0.408   1.00 87.29 142  A 1 
ATOM 1102  O OG1 . THR A 1 142  ? -13.598 -12.260 1.255   1.00 77.10 142  A 1 
ATOM 1103  C CG2 . THR A 1 142  ? -14.279 -14.140 0.009   1.00 75.37 142  A 1 
ATOM 1104  N N   . SER A 1 143  ? -10.683 -14.904 -0.733  1.00 89.26 143  A 1 
ATOM 1105  C CA  . SER A 1 143  ? -10.125 -15.921 -1.623  1.00 88.82 143  A 1 
ATOM 1106  C C   . SER A 1 143  ? -9.204  -16.885 -0.900  1.00 89.44 143  A 1 
ATOM 1107  O O   . SER A 1 143  ? -9.293  -18.078 -1.145  1.00 88.51 143  A 1 
ATOM 1108  C CB  . SER A 1 143  ? -9.348  -15.272 -2.746  1.00 87.41 143  A 1 
ATOM 1109  O OG  . SER A 1 143  ? -8.423  -14.365 -2.217  1.00 74.82 143  A 1 
ATOM 1110  N N   . GLN A 1 144  ? -8.376  -16.412 0.015   1.00 86.94 144  A 1 
ATOM 1111  C CA  . GLN A 1 144  ? -7.535  -17.282 0.821   1.00 85.98 144  A 1 
ATOM 1112  C C   . GLN A 1 144  ? -8.384  -18.230 1.669   1.00 86.58 144  A 1 
ATOM 1113  O O   . GLN A 1 144  ? -8.111  -19.430 1.709   1.00 86.03 144  A 1 
ATOM 1114  C CB  . GLN A 1 144  ? -6.613  -16.429 1.686   1.00 84.75 144  A 1 
ATOM 1115  C CG  . GLN A 1 144  ? -5.549  -17.305 2.355   1.00 74.16 144  A 1 
ATOM 1116  C CD  . GLN A 1 144  ? -4.574  -16.481 3.173   1.00 67.33 144  A 1 
ATOM 1117  O OE1 . GLN A 1 144  ? -4.807  -15.334 3.502   1.00 59.89 144  A 1 
ATOM 1118  N NE2 . GLN A 1 144  ? -3.444  -17.052 3.524   1.00 55.94 144  A 1 
ATOM 1119  N N   . ILE A 1 145  ? -9.442  -17.715 2.287   1.00 88.40 145  A 1 
ATOM 1120  C CA  . ILE A 1 145  ? -10.399 -18.534 3.029   1.00 88.19 145  A 1 
ATOM 1121  C C   . ILE A 1 145  ? -11.053 -19.566 2.107   1.00 89.08 145  A 1 
ATOM 1122  O O   . ILE A 1 145  ? -11.068 -20.745 2.453   1.00 88.60 145  A 1 
ATOM 1123  C CB  . ILE A 1 145  ? -11.429 -17.644 3.755   1.00 87.01 145  A 1 
ATOM 1124  C CG1 . ILE A 1 145  ? -10.741 -16.911 4.928   1.00 82.63 145  A 1 
ATOM 1125  C CG2 . ILE A 1 145  ? -12.631 -18.461 4.264   1.00 80.60 145  A 1 
ATOM 1126  C CD1 . ILE A 1 145  ? -11.564 -15.779 5.542   1.00 73.99 145  A 1 
ATOM 1127  N N   . CYS A 1 146  ? -11.527 -19.161 0.935   1.00 89.01 146  A 1 
ATOM 1128  C CA  . CYS A 1 146  ? -12.141 -20.083 -0.010  1.00 89.40 146  A 1 
ATOM 1129  C C   . CYS A 1 146  ? -11.141 -21.132 -0.542  1.00 89.89 146  A 1 
ATOM 1130  O O   . CYS A 1 146  ? -11.519 -22.290 -0.661  1.00 88.59 146  A 1 
ATOM 1131  C CB  . CYS A 1 146  ? -12.819 -19.309 -1.145  1.00 89.04 146  A 1 
ATOM 1132  S SG  . CYS A 1 146  ? -14.422 -18.481 -0.768  1.00 80.99 146  A 1 
ATOM 1133  N N   . ILE A 1 147  ? -9.876  -20.783 -0.800  1.00 89.27 147  A 1 
ATOM 1134  C CA  . ILE A 1 147  ? -8.830  -21.728 -1.227  1.00 88.99 147  A 1 
ATOM 1135  C C   . ILE A 1 147  ? -8.532  -22.747 -0.121  1.00 89.18 147  A 1 
ATOM 1136  O O   . ILE A 1 147  ? -8.418  -23.937 -0.399  1.00 87.86 147  A 1 
ATOM 1137  C CB  . ILE A 1 147  ? -7.553  -20.972 -1.665  1.00 87.87 147  A 1 
ATOM 1138  C CG1 . ILE A 1 147  ? -7.806  -20.222 -2.995  1.00 82.44 147  A 1 
ATOM 1139  C CG2 . ILE A 1 147  ? -6.348  -21.918 -1.838  1.00 81.09 147  A 1 
ATOM 1140  C CD1 . ILE A 1 147  ? -6.762  -19.137 -3.300  1.00 75.55 147  A 1 
ATOM 1141  N N   . GLU A 1 148  ? -8.443  -22.301 1.130   1.00 88.58 148  A 1 
ATOM 1142  C CA  . GLU A 1 148  ? -8.225  -23.207 2.264   1.00 87.94 148  A 1 
ATOM 1143  C C   . GLU A 1 148  ? -9.405  -24.166 2.478   1.00 88.46 148  A 1 
ATOM 1144  O O   . GLU A 1 148  ? -9.181  -25.344 2.744   1.00 87.67 148  A 1 
ATOM 1145  C CB  . GLU A 1 148  ? -7.984  -22.404 3.546   1.00 87.18 148  A 1 
ATOM 1146  C CG  . GLU A 1 148  ? -6.597  -21.738 3.624   1.00 80.37 148  A 1 
ATOM 1147  C CD  . GLU A 1 148  ? -6.459  -20.835 4.862   1.00 74.91 148  A 1 
ATOM 1148  O OE1 . GLU A 1 148  ? -5.473  -20.068 4.941   1.00 66.41 148  A 1 
ATOM 1149  O OE2 . GLU A 1 148  ? -7.343  -20.865 5.749   1.00 66.50 148  A 1 
ATOM 1150  N N   . LEU A 1 149  ? -10.638 -23.680 2.343   1.00 88.64 149  A 1 
ATOM 1151  C CA  . LEU A 1 149  ? -11.836 -24.524 2.455   1.00 88.73 149  A 1 
ATOM 1152  C C   . LEU A 1 149  ? -11.951 -25.509 1.283   1.00 88.84 149  A 1 
ATOM 1153  O O   . LEU A 1 149  ? -12.334 -26.659 1.488   1.00 87.19 149  A 1 
ATOM 1154  C CB  . LEU A 1 149  ? -13.090 -23.640 2.538   1.00 88.80 149  A 1 
ATOM 1155  C CG  . LEU A 1 149  ? -13.241 -22.824 3.838   1.00 87.84 149  A 1 
ATOM 1156  C CD1 . LEU A 1 149  ? -14.439 -21.884 3.719   1.00 79.92 149  A 1 
ATOM 1157  C CD2 . LEU A 1 149  ? -13.451 -23.706 5.061   1.00 79.97 149  A 1 
ATOM 1158  N N   . ALA A 1 150  ? -11.575 -25.081 0.082   1.00 89.33 150  A 1 
ATOM 1159  C CA  . ALA A 1 150  ? -11.620 -25.890 -1.130  1.00 88.50 150  A 1 
ATOM 1160  C C   . ALA A 1 150  ? -10.389 -26.791 -1.328  1.00 88.46 150  A 1 
ATOM 1161  O O   . ALA A 1 150  ? -10.253 -27.408 -2.379  1.00 85.54 150  A 1 
ATOM 1162  C CB  . ALA A 1 150  ? -11.842 -24.961 -2.329  1.00 87.60 150  A 1 
ATOM 1163  N N   . LYS A 1 151  ? -9.499  -26.884 -0.345  1.00 87.95 151  A 1 
ATOM 1164  C CA  . LYS A 1 151  ? -8.216  -27.602 -0.456  1.00 86.81 151  A 1 
ATOM 1165  C C   . LYS A 1 151  ? -8.350  -29.054 -0.938  1.00 86.82 151  A 1 
ATOM 1166  O O   . LYS A 1 151  ? -7.468  -29.547 -1.639  1.00 83.49 151  A 1 
ATOM 1167  C CB  . LYS A 1 151  ? -7.537  -27.545 0.917   1.00 84.24 151  A 1 
ATOM 1168  C CG  . LYS A 1 151  ? -6.151  -28.202 0.941   1.00 76.93 151  A 1 
ATOM 1169  C CD  . LYS A 1 151  ? -5.604  -28.160 2.362   1.00 74.14 151  A 1 
ATOM 1170  C CE  . LYS A 1 151  ? -4.357  -29.033 2.486   1.00 65.76 151  A 1 
ATOM 1171  N NZ  . LYS A 1 151  ? -4.116  -29.362 3.900   1.00 59.12 151  A 1 
ATOM 1172  N N   . HIS A 1 152  ? -9.424  -29.731 -0.544  1.00 88.52 152  A 1 
ATOM 1173  C CA  . HIS A 1 152  ? -9.711  -31.117 -0.916  1.00 87.70 152  A 1 
ATOM 1174  C C   . HIS A 1 152  ? -10.759 -31.241 -2.032  1.00 87.88 152  A 1 
ATOM 1175  O O   . HIS A 1 152  ? -11.072 -32.349 -2.463  1.00 83.57 152  A 1 
ATOM 1176  C CB  . HIS A 1 152  ? -10.127 -31.897 0.338   1.00 86.59 152  A 1 
ATOM 1177  C CG  . HIS A 1 152  ? -9.057  -31.928 1.390   1.00 86.53 152  A 1 
ATOM 1178  N ND1 . HIS A 1 152  ? -7.880  -32.654 1.327   1.00 74.84 152  A 1 
ATOM 1179  C CD2 . HIS A 1 152  ? -9.058  -31.232 2.569   1.00 74.33 152  A 1 
ATOM 1180  C CE1 . HIS A 1 152  ? -7.199  -32.401 2.451   1.00 76.66 152  A 1 
ATOM 1181  N NE2 . HIS A 1 152  ? -7.879  -31.543 3.223   1.00 77.73 152  A 1 
ATOM 1182  N N   . LEU A 1 153  ? -11.294 -30.118 -2.500  1.00 86.05 153  A 1 
ATOM 1183  C CA  . LEU A 1 153  ? -12.197 -30.042 -3.645  1.00 85.00 153  A 1 
ATOM 1184  C C   . LEU A 1 153  ? -11.382 -29.706 -4.896  1.00 84.39 153  A 1 
ATOM 1185  O O   . LEU A 1 153  ? -10.469 -28.883 -4.840  1.00 78.91 153  A 1 
ATOM 1186  C CB  . LEU A 1 153  ? -13.267 -28.970 -3.386  1.00 83.86 153  A 1 
ATOM 1187  C CG  . LEU A 1 153  ? -14.247 -29.296 -2.241  1.00 83.37 153  A 1 
ATOM 1188  C CD1 . LEU A 1 153  ? -15.039 -28.051 -1.855  1.00 76.36 153  A 1 
ATOM 1189  C CD2 . LEU A 1 153  ? -15.250 -30.371 -2.657  1.00 77.28 153  A 1 
ATOM 1190  N N   . ASP A 1 154  ? -11.761 -30.268 -6.041  1.00 86.55 154  A 1 
ATOM 1191  C CA  . ASP A 1 154  ? -11.143 -29.895 -7.322  1.00 85.85 154  A 1 
ATOM 1192  C C   . ASP A 1 154  ? -11.777 -28.610 -7.895  1.00 86.92 154  A 1 
ATOM 1193  O O   . ASP A 1 154  ? -12.279 -28.561 -9.017  1.00 83.04 154  A 1 
ATOM 1194  C CB  . ASP A 1 154  ? -11.145 -31.096 -8.285  1.00 82.16 154  A 1 
ATOM 1195  C CG  . ASP A 1 154  ? -10.194 -30.910 -9.473  1.00 73.21 154  A 1 
ATOM 1196  O OD1 . ASP A 1 154  ? -9.240  -30.101 -9.362  1.00 64.66 154  A 1 
ATOM 1197  O OD2 . ASP A 1 154  ? -10.383 -31.618 -10.485 1.00 64.93 154  A 1 
ATOM 1198  N N   . ILE A 1 155  ? -11.825 -27.564 -7.075  1.00 87.11 155  A 1 
ATOM 1199  C CA  . ILE A 1 155  ? -12.408 -26.262 -7.410  1.00 87.94 155  A 1 
ATOM 1200  C C   . ILE A 1 155  ? -11.297 -25.230 -7.540  1.00 87.83 155  A 1 
ATOM 1201  O O   . ILE A 1 155  ? -10.516 -25.005 -6.615  1.00 85.73 155  A 1 
ATOM 1202  C CB  . ILE A 1 155  ? -13.478 -25.829 -6.384  1.00 87.03 155  A 1 
ATOM 1203  C CG1 . ILE A 1 155  ? -14.664 -26.820 -6.402  1.00 81.08 155  A 1 
ATOM 1204  C CG2 . ILE A 1 155  ? -13.972 -24.404 -6.687  1.00 78.76 155  A 1 
ATOM 1205  C CD1 . ILE A 1 155  ? -15.743 -26.538 -5.350  1.00 76.23 155  A 1 
ATOM 1206  N N   . ARG A 1 156  ? -11.287 -24.525 -8.678  1.00 88.95 156  A 1 
ATOM 1207  C CA  . ARG A 1 156  ? -10.352 -23.431 -8.933  1.00 89.13 156  A 1 
ATOM 1208  C C   . ARG A 1 156  ? -10.988 -22.096 -8.574  1.00 89.98 156  A 1 
ATOM 1209  O O   . ARG A 1 156  ? -11.975 -21.674 -9.175  1.00 87.91 156  A 1 
ATOM 1210  C CB  . ARG A 1 156  ? -9.861  -23.469 -10.380 1.00 87.14 156  A 1 
ATOM 1211  C CG  . ARG A 1 156  ? -9.078  -24.766 -10.635 1.00 78.41 156  A 1 
ATOM 1212  C CD  . ARG A 1 156  ? -8.528  -24.793 -12.051 1.00 73.37 156  A 1 
ATOM 1213  N NE  . ARG A 1 156  ? -7.853  -26.068 -12.302 1.00 64.72 156  A 1 
ATOM 1214  C CZ  . ARG A 1 156  ? -7.081  -26.350 -13.329 1.00 57.59 156  A 1 
ATOM 1215  N NH1 . ARG A 1 156  ? -6.865  -25.495 -14.286 1.00 51.96 156  A 1 
ATOM 1216  N NH2 . ARG A 1 156  ? -6.516  -27.513 -13.406 1.00 50.59 156  A 1 
ATOM 1217  N N   . VAL A 1 157  ? -10.381 -21.434 -7.613  1.00 89.68 157  A 1 
ATOM 1218  C CA  . VAL A 1 157  ? -10.758 -20.092 -7.165  1.00 89.62 157  A 1 
ATOM 1219  C C   . VAL A 1 157  ? -9.800  -19.092 -7.787  1.00 89.56 157  A 1 
ATOM 1220  O O   . VAL A 1 157  ? -8.591  -19.274 -7.687  1.00 87.94 157  A 1 
ATOM 1221  C CB  . VAL A 1 157  ? -10.733 -19.992 -5.630  1.00 88.89 157  A 1 
ATOM 1222  C CG1 . VAL A 1 157  ? -11.258 -18.632 -5.157  1.00 79.84 157  A 1 
ATOM 1223  C CG2 . VAL A 1 157  ? -11.594 -21.080 -4.978  1.00 80.35 157  A 1 
ATOM 1224  N N   . MET A 1 158  ? -10.318 -18.026 -8.397  1.00 89.94 158  A 1 
ATOM 1225  C CA  . MET A 1 158  ? -9.519  -16.925 -8.930  1.00 89.57 158  A 1 
ATOM 1226  C C   . MET A 1 158  ? -9.870  -15.619 -8.226  1.00 90.31 158  A 1 
ATOM 1227  O O   . MET A 1 158  ? -11.042 -15.315 -8.022  1.00 89.36 158  A 1 
ATOM 1228  C CB  . MET A 1 158  ? -9.745  -16.815 -10.444 1.00 87.56 158  A 1 
ATOM 1229  C CG  . MET A 1 158  ? -8.980  -15.648 -11.065 1.00 82.16 158  A 1 
ATOM 1230  S SD  . MET A 1 158  ? -9.276  -15.403 -12.824 1.00 79.05 158  A 1 
ATOM 1231  C CE  . MET A 1 158  ? -8.520  -13.784 -13.008 1.00 70.91 158  A 1 
ATOM 1232  N N   . VAL A 1 159  ? -8.855  -14.800 -7.940  1.00 89.21 159  A 1 
ATOM 1233  C CA  . VAL A 1 159  ? -9.070  -13.403 -7.553  1.00 89.33 159  A 1 
ATOM 1234  C C   . VAL A 1 159  ? -8.743  -12.488 -8.710  1.00 88.99 159  A 1 
ATOM 1235  O O   . VAL A 1 159  ? -7.673  -12.589 -9.305  1.00 87.14 159  A 1 
ATOM 1236  C CB  . VAL A 1 159  ? -8.279  -13.007 -6.311  1.00 88.07 159  A 1 
ATOM 1237  C CG1 . VAL A 1 159  ? -8.330  -11.506 -6.010  1.00 75.85 159  A 1 
ATOM 1238  C CG2 . VAL A 1 159  ? -8.934  -13.706 -5.141  1.00 76.63 159  A 1 
ATOM 1239  N N   . THR A 1 160  ? -9.647  -11.554 -8.989  1.00 88.38 160  A 1 
ATOM 1240  C CA  . THR A 1 160  ? -9.407  -10.479 -9.942  1.00 88.01 160  A 1 
ATOM 1241  C C   . THR A 1 160  ? -9.853  -9.150  -9.353  1.00 87.59 160  A 1 
ATOM 1242  O O   . THR A 1 160  ? -10.995 -8.956  -8.955  1.00 85.38 160  A 1 
ATOM 1243  C CB  . THR A 1 160  ? -10.036 -10.790 -11.305 1.00 86.65 160  A 1 
ATOM 1244  O OG1 . THR A 1 160  ? -9.774  -9.719  -12.182 1.00 75.78 160  A 1 
ATOM 1245  C CG2 . THR A 1 160  ? -11.536 -11.013 -11.282 1.00 75.35 160  A 1 
ATOM 1246  N N   . THR A 1 161  ? -8.920  -8.215  -9.286  1.00 85.73 161  A 1 
ATOM 1247  C CA  . THR A 1 161  ? -9.145  -6.887  -8.734  1.00 84.56 161  A 1 
ATOM 1248  C C   . THR A 1 161  ? -8.452  -5.874  -9.631  1.00 82.72 161  A 1 
ATOM 1249  O O   . THR A 1 161  ? -7.661  -6.249  -10.499 1.00 77.32 161  A 1 
ATOM 1250  C CB  . THR A 1 161  ? -8.680  -6.809  -7.268  1.00 82.33 161  A 1 
ATOM 1251  O OG1 . THR A 1 161  ? -7.407  -7.366  -7.107  1.00 74.16 161  A 1 
ATOM 1252  C CG2 . THR A 1 161  ? -9.558  -7.593  -6.317  1.00 73.37 161  A 1 
ATOM 1253  N N   . GLY A 1 162  ? -8.761  -4.582  -9.474  1.00 80.19 162  A 1 
ATOM 1254  C CA  . GLY A 1 162  ? -8.035  -3.569  -10.231 1.00 76.79 162  A 1 
ATOM 1255  C C   . GLY A 1 162  ? -6.513  -3.692  -10.032 1.00 74.58 162  A 1 
ATOM 1256  O O   . GLY A 1 162  ? -6.065  -4.415  -9.152  1.00 67.87 162  A 1 
ATOM 1257  N N   . GLY A 1 163  ? -5.694  -3.031  -10.838 1.00 70.60 163  A 1 
ATOM 1258  C CA  . GLY A 1 163  ? -4.238  -3.002  -10.674 1.00 68.79 163  A 1 
ATOM 1259  C C   . GLY A 1 163  ? -3.468  -4.318  -10.828 1.00 69.94 163  A 1 
ATOM 1260  O O   . GLY A 1 163  ? -2.258  -4.243  -11.019 1.00 65.38 163  A 1 
ATOM 1261  N N   . THR A 1 164  ? -4.093  -5.497  -10.833 1.00 70.84 164  A 1 
ATOM 1262  C CA  . THR A 1 164  ? -3.463  -6.670  -11.449 1.00 71.54 164  A 1 
ATOM 1263  C C   . THR A 1 164  ? -3.279  -6.425  -12.938 1.00 73.73 164  A 1 
ATOM 1264  O O   . THR A 1 164  ? -4.062  -5.705  -13.560 1.00 72.29 164  A 1 
ATOM 1265  C CB  . THR A 1 164  ? -4.250  -7.982  -11.290 1.00 67.55 164  A 1 
ATOM 1266  O OG1 . THR A 1 164  ? -5.632  -7.782  -11.461 1.00 61.37 164  A 1 
ATOM 1267  C CG2 . THR A 1 164  ? -4.025  -8.620  -9.942  1.00 59.26 164  A 1 
ATOM 1268  N N   . ILE A 1 165  ? -2.256  -7.041  -13.514 1.00 75.54 165  A 1 
ATOM 1269  C CA  . ILE A 1 165  ? -2.068  -6.998  -14.961 1.00 77.52 165  A 1 
ATOM 1270  C C   . ILE A 1 165  ? -3.246  -7.733  -15.604 1.00 79.19 165  A 1 
ATOM 1271  O O   . ILE A 1 165  ? -3.503  -8.898  -15.315 1.00 76.15 165  A 1 
ATOM 1272  C CB  . ILE A 1 165  ? -0.700  -7.584  -15.355 1.00 73.35 165  A 1 
ATOM 1273  C CG1 . ILE A 1 165  ? 0.441   -6.841  -14.620 1.00 66.34 165  A 1 
ATOM 1274  C CG2 . ILE A 1 165  ? -0.517  -7.470  -16.878 1.00 64.55 165  A 1 
ATOM 1275  C CD1 . ILE A 1 165  ? 1.830   -7.424  -14.861 1.00 58.54 165  A 1 
ATOM 1276  N N   . LEU A 1 166  ? -3.974  -7.057  -16.489 1.00 76.46 166  A 1 
ATOM 1277  C CA  . LEU A 1 166  ? -5.154  -7.638  -17.140 1.00 77.74 166  A 1 
ATOM 1278  C C   . LEU A 1 166  ? -4.820  -8.930  -17.882 1.00 79.96 166  A 1 
ATOM 1279  O O   . LEU A 1 166  ? -5.612  -9.862  -17.892 1.00 78.02 166  A 1 
ATOM 1280  C CB  . LEU A 1 166  ? -5.733  -6.605  -18.118 1.00 74.60 166  A 1 
ATOM 1281  C CG  . LEU A 1 166  ? -6.979  -7.095  -18.880 1.00 69.84 166  A 1 
ATOM 1282  C CD1 . LEU A 1 166  ? -8.185  -7.283  -17.967 1.00 63.45 166  A 1 
ATOM 1283  C CD2 . LEU A 1 166  ? -7.355  -6.087  -19.955 1.00 64.69 166  A 1 
ATOM 1284  N N   . LYS A 1 167  ? -3.644  -8.971  -18.481 1.00 77.85 167  A 1 
ATOM 1285  C CA  . LYS A 1 167  ? -3.142  -10.115 -19.232 1.00 78.61 167  A 1 
ATOM 1286  C C   . LYS A 1 167  ? -3.028  -11.366 -18.361 1.00 80.49 167  A 1 
ATOM 1287  O O   . LYS A 1 167  ? -3.452  -12.437 -18.782 1.00 79.17 167  A 1 
ATOM 1288  C CB  . LYS A 1 167  ? -1.791  -9.693  -19.828 1.00 76.67 167  A 1 
ATOM 1289  C CG  . LYS A 1 167  ? -1.331  -10.675 -20.889 1.00 68.97 167  A 1 
ATOM 1290  C CD  . LYS A 1 167  ? -0.021  -10.198 -21.518 1.00 64.18 167  A 1 
ATOM 1291  C CE  . LYS A 1 167  ? 0.344   -11.204 -22.590 1.00 55.76 167  A 1 
ATOM 1292  N NZ  . LYS A 1 167  ? 1.571   -10.903 -23.344 1.00 47.19 167  A 1 
ATOM 1293  N N   . ASP A 1 168  ? -2.551  -11.212 -17.134 1.00 78.93 168  A 1 
ATOM 1294  C CA  . ASP A 1 168  ? -2.427  -12.314 -16.182 1.00 79.76 168  A 1 
ATOM 1295  C C   . ASP A 1 168  ? -3.803  -12.807 -15.731 1.00 81.48 168  A 1 
ATOM 1296  O O   . ASP A 1 168  ? -4.041  -14.012 -15.681 1.00 79.82 168  A 1 
ATOM 1297  C CB  . ASP A 1 168  ? -1.589  -11.883 -14.967 1.00 77.74 168  A 1 
ATOM 1298  C CG  . ASP A 1 168  ? -0.166  -11.445 -15.310 1.00 72.89 168  A 1 
ATOM 1299  O OD1 . ASP A 1 168  ? 0.316   -11.775 -16.418 1.00 66.10 168  A 1 
ATOM 1300  O OD2 . ASP A 1 168  ? 0.420   -10.725 -14.476 1.00 67.11 168  A 1 
ATOM 1301  N N   . ASP A 1 169  ? -4.749  -11.894 -15.494 1.00 80.65 169  A 1 
ATOM 1302  C CA  . ASP A 1 169  ? -6.127  -12.265 -15.174 1.00 80.96 169  A 1 
ATOM 1303  C C   . ASP A 1 169  ? -6.800  -13.015 -16.329 1.00 81.71 169  A 1 
ATOM 1304  O O   . ASP A 1 169  ? -7.494  -14.003 -16.104 1.00 80.93 169  A 1 
ATOM 1305  C CB  . ASP A 1 169  ? -6.955  -11.027 -14.813 1.00 79.34 169  A 1 
ATOM 1306  C CG  . ASP A 1 169  ? -6.636  -10.407 -13.449 1.00 76.48 169  A 1 
ATOM 1307  O OD1 . ASP A 1 169  ? -5.952  -11.031 -12.614 1.00 69.27 169  A 1 
ATOM 1308  O OD2 . ASP A 1 169  ? -7.145  -9.285  -13.216 1.00 71.71 169  A 1 
ATOM 1309  N N   . ILE A 1 170  ? -6.576  -12.595 -17.568 1.00 81.30 170  A 1 
ATOM 1310  C CA  . ILE A 1 170  ? -7.092  -13.283 -18.757 1.00 80.47 170  A 1 
ATOM 1311  C C   . ILE A 1 170  ? -6.526  -14.704 -18.840 1.00 80.95 170  A 1 
ATOM 1312  O O   . ILE A 1 170  ? -7.283  -15.655 -19.028 1.00 80.08 170  A 1 
ATOM 1313  C CB  . ILE A 1 170  ? -6.787  -12.461 -20.026 1.00 79.64 170  A 1 
ATOM 1314  C CG1 . ILE A 1 170  ? -7.648  -11.184 -20.039 1.00 75.89 170  A 1 
ATOM 1315  C CG2 . ILE A 1 170  ? -7.051  -13.265 -21.307 1.00 75.12 170  A 1 
ATOM 1316  C CD1 . ILE A 1 170  ? -7.141  -10.128 -21.019 1.00 69.53 170  A 1 
ATOM 1317  N N   . LEU A 1 171  ? -5.216  -14.864 -18.639 1.00 78.84 171  A 1 
ATOM 1318  C CA  . LEU A 1 171  ? -4.578  -16.181 -18.613 1.00 78.43 171  A 1 
ATOM 1319  C C   . LEU A 1 171  ? -5.135  -17.072 -17.500 1.00 79.40 171  A 1 
ATOM 1320  O O   . LEU A 1 171  ? -5.368  -18.257 -17.733 1.00 77.89 171  A 1 
ATOM 1321  C CB  . LEU A 1 171  ? -3.062  -16.014 -18.438 1.00 76.99 171  A 1 
ATOM 1322  C CG  . LEU A 1 171  ? -2.349  -15.522 -19.703 1.00 71.36 171  A 1 
ATOM 1323  C CD1 . LEU A 1 171  ? -0.943  -15.073 -19.343 1.00 64.82 171  A 1 
ATOM 1324  C CD2 . LEU A 1 171  ? -2.243  -16.628 -20.750 1.00 66.18 171  A 1 
ATOM 1325  N N   . ARG A 1 172  ? -5.395  -16.514 -16.322 1.00 79.92 172  A 1 
ATOM 1326  C CA  . ARG A 1 172  ? -5.968  -17.256 -15.195 1.00 79.78 172  A 1 
ATOM 1327  C C   . ARG A 1 172  ? -7.410  -17.684 -15.459 1.00 80.76 172  A 1 
ATOM 1328  O O   . ARG A 1 172  ? -7.756  -18.818 -15.154 1.00 80.17 172  A 1 
ATOM 1329  C CB  . ARG A 1 172  ? -5.869  -16.427 -13.910 1.00 77.92 172  A 1 
ATOM 1330  C CG  . ARG A 1 172  ? -4.425  -16.338 -13.385 1.00 72.82 172  A 1 
ATOM 1331  C CD  . ARG A 1 172  ? -4.345  -15.373 -12.206 1.00 70.58 172  A 1 
ATOM 1332  N NE  . ARG A 1 172  ? -2.944  -15.156 -11.798 1.00 64.26 172  A 1 
ATOM 1333  C CZ  . ARG A 1 172  ? -2.502  -14.261 -10.936 1.00 59.15 172  A 1 
ATOM 1334  N NH1 . ARG A 1 172  ? -3.302  -13.513 -10.227 1.00 54.28 172  A 1 
ATOM 1335  N NH2 . ARG A 1 172  ? -1.225  -14.091 -10.774 1.00 52.63 172  A 1 
ATOM 1336  N N   . ILE A 1 173  ? -8.230  -16.835 -16.067 1.00 79.41 173  A 1 
ATOM 1337  C CA  . ILE A 1 173  ? -9.615  -17.188 -16.423 1.00 79.59 173  A 1 
ATOM 1338  C C   . ILE A 1 173  ? -9.656  -18.381 -17.381 1.00 79.04 173  A 1 
ATOM 1339  O O   . ILE A 1 173  ? -10.527 -19.238 -17.254 1.00 76.84 173  A 1 
ATOM 1340  C CB  . ILE A 1 173  ? -10.371 -15.965 -16.984 1.00 79.19 173  A 1 
ATOM 1341  C CG1 . ILE A 1 173  ? -10.662 -14.986 -15.828 1.00 74.35 173  A 1 
ATOM 1342  C CG2 . ILE A 1 173  ? -11.695 -16.367 -17.662 1.00 72.05 173  A 1 
ATOM 1343  C CD1 . ILE A 1 173  ? -11.189 -13.625 -16.274 1.00 68.04 173  A 1 
ATOM 1344  N N   . TYR A 1 174  ? -8.691  -18.487 -18.291 1.00 80.54 174  A 1 
ATOM 1345  C CA  . TYR A 1 174  ? -8.607  -19.641 -19.182 1.00 78.42 174  A 1 
ATOM 1346  C C   . TYR A 1 174  ? -8.169  -20.950 -18.508 1.00 78.72 174  A 1 
ATOM 1347  O O   . TYR A 1 174  ? -8.325  -22.015 -19.104 1.00 74.74 174  A 1 
ATOM 1348  C CB  . TYR A 1 174  ? -7.717  -19.293 -20.380 1.00 75.43 174  A 1 
ATOM 1349  C CG  . TYR A 1 174  ? -8.317  -18.250 -21.287 1.00 70.28 174  A 1 
ATOM 1350  C CD1 . TYR A 1 174  ? -9.663  -18.334 -21.676 1.00 64.09 174  A 1 
ATOM 1351  C CD2 . TYR A 1 174  ? -7.534  -17.177 -21.745 1.00 61.25 174  A 1 
ATOM 1352  C CE1 . TYR A 1 174  ? -10.228 -17.354 -22.495 1.00 55.91 174  A 1 
ATOM 1353  C CE2 . TYR A 1 174  ? -8.089  -16.192 -22.567 1.00 55.38 174  A 1 
ATOM 1354  C CZ  . TYR A 1 174  ? -9.439  -16.280 -22.936 1.00 54.68 174  A 1 
ATOM 1355  O OH  . TYR A 1 174  ? -9.999  -15.312 -23.724 1.00 49.74 174  A 1 
ATOM 1356  N N   . GLN A 1 175  ? -7.699  -20.904 -17.272 1.00 80.09 175  A 1 
ATOM 1357  C CA  . GLN A 1 175  ? -7.356  -22.100 -16.490 1.00 78.17 175  A 1 
ATOM 1358  C C   . GLN A 1 175  ? -8.581  -22.777 -15.851 1.00 78.44 175  A 1 
ATOM 1359  O O   . GLN A 1 175  ? -8.451  -23.410 -14.806 1.00 73.37 175  A 1 
ATOM 1360  C CB  . GLN A 1 175  ? -6.271  -21.781 -15.452 1.00 75.12 175  A 1 
ATOM 1361  C CG  . GLN A 1 175  ? -4.952  -21.331 -16.078 1.00 69.97 175  A 1 
ATOM 1362  C CD  . GLN A 1 175  ? -3.892  -21.030 -15.021 1.00 64.47 175  A 1 
ATOM 1363  O OE1 . GLN A 1 175  ? -4.122  -21.044 -13.828 1.00 58.86 175  A 1 
ATOM 1364  N NE2 . GLN A 1 175  ? -2.676  -20.752 -15.427 1.00 55.15 175  A 1 
ATOM 1365  N N   . LYS A 1 176  ? -9.756  -22.693 -16.486 1.00 81.45 176  A 1 
ATOM 1366  C CA  . LYS A 1 176  ? -10.981 -23.377 -16.038 1.00 81.70 176  A 1 
ATOM 1367  C C   . LYS A 1 176  ? -11.348 -23.020 -14.593 1.00 84.53 176  A 1 
ATOM 1368  O O   . LYS A 1 176  ? -11.332 -23.854 -13.699 1.00 79.36 176  A 1 
ATOM 1369  C CB  . LYS A 1 176  ? -10.843 -24.895 -16.234 1.00 74.75 176  A 1 
ATOM 1370  C CG  . LYS A 1 176  ? -10.522 -25.334 -17.669 1.00 64.92 176  A 1 
ATOM 1371  C CD  . LYS A 1 176  ? -10.221 -26.826 -17.640 1.00 58.02 176  A 1 
ATOM 1372  C CE  . LYS A 1 176  ? -10.248 -27.471 -19.019 1.00 50.66 176  A 1 
ATOM 1373  N NZ  . LYS A 1 176  ? -10.473 -28.924 -18.884 1.00 43.44 176  A 1 
ATOM 1374  N N   . VAL A 1 177  ? -11.641 -21.754 -14.374 1.00 86.94 177  A 1 
ATOM 1375  C CA  . VAL A 1 177  ? -12.026 -21.222 -13.065 1.00 88.13 177  A 1 
ATOM 1376  C C   . VAL A 1 177  ? -13.523 -21.429 -12.833 1.00 89.30 177  A 1 
ATOM 1377  O O   . VAL A 1 177  ? -14.330 -21.079 -13.691 1.00 87.91 177  A 1 
ATOM 1378  C CB  . VAL A 1 177  ? -11.646 -19.733 -12.962 1.00 86.30 177  A 1 
ATOM 1379  C CG1 . VAL A 1 177  ? -12.051 -19.136 -11.614 1.00 76.53 177  A 1 
ATOM 1380  C CG2 . VAL A 1 177  ? -10.131 -19.539 -13.120 1.00 77.06 177  A 1 
ATOM 1381  N N   . GLN A 1 178  ? -13.899 -21.950 -11.659 1.00 89.47 178  A 1 
ATOM 1382  C CA  . GLN A 1 178  ? -15.303 -22.120 -11.273 1.00 89.98 178  A 1 
ATOM 1383  C C   . GLN A 1 178  ? -15.811 -20.989 -10.366 1.00 90.89 178  A 1 
ATOM 1384  O O   . GLN A 1 178  ? -16.981 -20.605 -10.458 1.00 89.06 178  A 1 
ATOM 1385  C CB  . GLN A 1 178  ? -15.509 -23.475 -10.579 1.00 88.66 178  A 1 
ATOM 1386  C CG  . GLN A 1 178  ? -15.243 -24.723 -11.448 1.00 86.50 178  A 1 
ATOM 1387  C CD  . GLN A 1 178  ? -13.806 -25.218 -11.453 1.00 85.74 178  A 1 
ATOM 1388  O OE1 . GLN A 1 178  ? -12.905 -24.646 -10.863 1.00 77.13 178  A 1 
ATOM 1389  N NE2 . GLN A 1 178  ? -13.544 -26.331 -12.109 1.00 75.70 178  A 1 
ATOM 1390  N N   . LEU A 1 179  ? -14.955 -20.449 -9.511  1.00 91.01 179  A 1 
ATOM 1391  C CA  . LEU A 1 179  ? -15.282 -19.376 -8.573  1.00 91.73 179  A 1 
ATOM 1392  C C   . LEU A 1 179  ? -14.392 -18.156 -8.821  1.00 91.81 179  A 1 
ATOM 1393  O O   . LEU A 1 179  ? -13.167 -18.257 -8.776  1.00 90.06 179  A 1 
ATOM 1394  C CB  . LEU A 1 179  ? -15.146 -19.914 -7.136  1.00 91.19 179  A 1 
ATOM 1395  C CG  . LEU A 1 179  ? -15.350 -18.866 -6.020  1.00 90.07 179  A 1 
ATOM 1396  C CD1 . LEU A 1 179  ? -16.732 -18.227 -6.047  1.00 80.19 179  A 1 
ATOM 1397  C CD2 . LEU A 1 179  ? -15.186 -19.527 -4.654  1.00 80.74 179  A 1 
ATOM 1398  N N   . ILE A 1 180  ? -15.011 -16.992 -9.018  1.00 92.28 180  A 1 
ATOM 1399  C CA  . ILE A 1 180  ? -14.297 -15.719 -9.115  1.00 92.27 180  A 1 
ATOM 1400  C C   . ILE A 1 180  ? -14.624 -14.850 -7.905  1.00 92.67 180  A 1 
ATOM 1401  O O   . ILE A 1 180  ? -15.788 -14.635 -7.581  1.00 91.78 180  A 1 
ATOM 1402  C CB  . ILE A 1 180  ? -14.582 -14.996 -10.450 1.00 91.10 180  A 1 
ATOM 1403  C CG1 . ILE A 1 180  ? -14.068 -15.865 -11.619 1.00 84.23 180  A 1 
ATOM 1404  C CG2 . ILE A 1 180  ? -13.910 -13.611 -10.473 1.00 82.86 180  A 1 
ATOM 1405  C CD1 . ILE A 1 180  ? -14.172 -15.206 -12.995 1.00 77.15 180  A 1 
ATOM 1406  N N   . ILE A 1 181  ? -13.596 -14.284 -7.285  1.00 92.06 181  A 1 
ATOM 1407  C CA  . ILE A 1 181  ? -13.709 -13.263 -6.244  1.00 92.15 181  A 1 
ATOM 1408  C C   . ILE A 1 181  ? -13.139 -11.971 -6.809  1.00 91.45 181  A 1 
ATOM 1409  O O   . ILE A 1 181  ? -11.969 -11.920 -7.191  1.00 89.85 181  A 1 
ATOM 1410  C CB  . ILE A 1 181  ? -13.004 -13.712 -4.952  1.00 92.09 181  A 1 
ATOM 1411  C CG1 . ILE A 1 181  ? -13.617 -15.038 -4.445  1.00 87.89 181  A 1 
ATOM 1412  C CG2 . ILE A 1 181  ? -13.128 -12.618 -3.880  1.00 87.05 181  A 1 
ATOM 1413  C CD1 . ILE A 1 181  ? -12.809 -15.710 -3.342  1.00 81.70 181  A 1 
ATOM 1414  N N   . ALA A 1 182  ? -13.964 -10.929 -6.910  1.00 91.70 182  A 1 
ATOM 1415  C CA  . ALA A 1 182  ? -13.609 -9.746  -7.674  1.00 91.36 182  A 1 
ATOM 1416  C C   . ALA A 1 182  ? -14.106 -8.434  -7.060  1.00 91.54 182  A 1 
ATOM 1417  O O   . ALA A 1 182  ? -15.102 -8.381  -6.344  1.00 90.11 182  A 1 
ATOM 1418  C CB  . ALA A 1 182  ? -14.146 -9.912  -9.102  1.00 89.95 182  A 1 
ATOM 1419  N N   . THR A 1 183  ? -13.432 -7.350  -7.413  1.00 90.32 183  A 1 
ATOM 1420  C CA  . THR A 1 183  ? -13.970 -5.999  -7.220  1.00 89.77 183  A 1 
ATOM 1421  C C   . THR A 1 183  ? -14.838 -5.588  -8.420  1.00 89.40 183  A 1 
ATOM 1422  O O   . THR A 1 183  ? -14.560 -6.028  -9.540  1.00 88.35 183  A 1 
ATOM 1423  C CB  . THR A 1 183  ? -12.859 -4.965  -6.977  1.00 88.40 183  A 1 
ATOM 1424  O OG1 . THR A 1 183  ? -11.924 -4.970  -8.034  1.00 80.04 183  A 1 
ATOM 1425  C CG2 . THR A 1 183  ? -12.105 -5.237  -5.683  1.00 78.77 183  A 1 
ATOM 1426  N N   . PRO A 1 184  ? -15.857 -4.711  -8.235  1.00 89.61 184  A 1 
ATOM 1427  C CA  . PRO A 1 184  ? -16.828 -4.389  -9.281  1.00 89.07 184  A 1 
ATOM 1428  C C   . PRO A 1 184  ? -16.222 -3.921  -10.605 1.00 88.79 184  A 1 
ATOM 1429  O O   . PRO A 1 184  ? -16.535 -4.473  -11.657 1.00 86.09 184  A 1 
ATOM 1430  C CB  . PRO A 1 184  ? -17.727 -3.300  -8.675  1.00 87.59 184  A 1 
ATOM 1431  C CG  . PRO A 1 184  ? -17.669 -3.571  -7.182  1.00 85.64 184  A 1 
ATOM 1432  C CD  . PRO A 1 184  ? -16.253 -4.102  -6.975  1.00 88.15 184  A 1 
ATOM 1433  N N   . GLY A 1 185  ? -15.318 -2.939  -10.558 1.00 87.08 185  A 1 
ATOM 1434  C CA  . GLY A 1 185  ? -14.727 -2.365  -11.771 1.00 85.55 185  A 1 
ATOM 1435  C C   . GLY A 1 185  ? -13.941 -3.378  -12.609 1.00 85.84 185  A 1 
ATOM 1436  O O   . GLY A 1 185  ? -14.025 -3.369  -13.837 1.00 84.02 185  A 1 
ATOM 1437  N N   . ARG A 1 186  ? -13.218 -4.294  -11.958 1.00 87.29 186  A 1 
ATOM 1438  C CA  . ARG A 1 186  ? -12.397 -5.276  -12.673 1.00 87.93 186  A 1 
ATOM 1439  C C   . ARG A 1 186  ? -13.227 -6.377  -13.319 1.00 88.58 186  A 1 
ATOM 1440  O O   . ARG A 1 186  ? -12.993 -6.697  -14.479 1.00 87.23 186  A 1 
ATOM 1441  C CB  . ARG A 1 186  ? -11.336 -5.852  -11.722 1.00 86.21 186  A 1 
ATOM 1442  C CG  . ARG A 1 186  ? -10.341 -6.804  -12.414 1.00 81.88 186  A 1 
ATOM 1443  C CD  . ARG A 1 186  ? -9.629  -6.134  -13.597 1.00 79.31 186  A 1 
ATOM 1444  N NE  . ARG A 1 186  ? -8.398  -6.848  -13.935 1.00 76.90 186  A 1 
ATOM 1445  C CZ  . ARG A 1 186  ? -7.269  -6.314  -14.362 1.00 74.06 186  A 1 
ATOM 1446  N NH1 . ARG A 1 186  ? -7.180  -5.082  -14.761 1.00 65.40 186  A 1 
ATOM 1447  N NH2 . ARG A 1 186  ? -6.178  -7.010  -14.361 1.00 67.65 186  A 1 
ATOM 1448  N N   . ILE A 1 187  ? -14.178 -6.940  -12.600 1.00 87.37 187  A 1 
ATOM 1449  C CA  . ILE A 1 187  ? -15.019 -8.000  -13.160 1.00 88.41 187  A 1 
ATOM 1450  C C   . ILE A 1 187  ? -15.895 -7.472  -14.290 1.00 88.59 187  A 1 
ATOM 1451  O O   . ILE A 1 187  ? -16.061 -8.164  -15.286 1.00 88.27 187  A 1 
ATOM 1452  C CB  . ILE A 1 187  ? -15.822 -8.722  -12.063 1.00 88.51 187  A 1 
ATOM 1453  C CG1 . ILE A 1 187  ? -16.442 -10.036 -12.566 1.00 84.52 187  A 1 
ATOM 1454  C CG2 . ILE A 1 187  ? -16.917 -7.834  -11.449 1.00 84.61 187  A 1 
ATOM 1455  C CD1 . ILE A 1 187  ? -15.421 -11.068 -13.041 1.00 79.50 187  A 1 
ATOM 1456  N N   . LEU A 1 188  ? -16.366 -6.236  -14.193 1.00 87.62 188  A 1 
ATOM 1457  C CA  . LEU A 1 188  ? -17.154 -5.608  -15.241 1.00 87.63 188  A 1 
ATOM 1458  C C   . LEU A 1 188  ? -16.336 -5.429  -16.529 1.00 88.03 188  A 1 
ATOM 1459  O O   . LEU A 1 188  ? -16.814 -5.770  -17.606 1.00 86.99 188  A 1 
ATOM 1460  C CB  . LEU A 1 188  ? -17.704 -4.280  -14.692 1.00 86.66 188  A 1 
ATOM 1461  C CG  . LEU A 1 188  ? -18.882 -3.723  -15.504 1.00 79.89 188  A 1 
ATOM 1462  C CD1 . LEU A 1 188  ? -20.140 -4.562  -15.343 1.00 73.43 188  A 1 
ATOM 1463  C CD2 . LEU A 1 188  ? -19.209 -2.312  -15.017 1.00 74.10 188  A 1 
ATOM 1464  N N   . ASP A 1 189  ? -15.083 -5.001  -16.424 1.00 87.28 189  A 1 
ATOM 1465  C CA  . ASP A 1 189  ? -14.159 -4.897  -17.568 1.00 86.40 189  A 1 
ATOM 1466  C C   . ASP A 1 189  ? -13.906 -6.268  -18.228 1.00 86.87 189  A 1 
ATOM 1467  O O   . ASP A 1 189  ? -13.934 -6.390  -19.454 1.00 86.03 189  A 1 
ATOM 1468  C CB  . ASP A 1 189  ? -12.849 -4.242  -17.084 1.00 84.76 189  A 1 
ATOM 1469  C CG  . ASP A 1 189  ? -11.817 -3.955  -18.185 1.00 77.43 189  A 1 
ATOM 1470  O OD1 . ASP A 1 189  ? -12.166 -3.443  -19.266 1.00 70.39 189  A 1 
ATOM 1471  O OD2 . ASP A 1 189  ? -10.608 -4.184  -17.957 1.00 70.05 189  A 1 
ATOM 1472  N N   . LEU A 1 190  ? -13.736 -7.326  -17.437 1.00 86.75 190  A 1 
ATOM 1473  C CA  . LEU A 1 190  ? -13.554 -8.687  -17.953 1.00 86.87 190  A 1 
ATOM 1474  C C   . LEU A 1 190  ? -14.824 -9.256  -18.606 1.00 87.07 190  A 1 
ATOM 1475  O O   . LEU A 1 190  ? -14.733 -9.959  -19.612 1.00 85.73 190  A 1 
ATOM 1476  C CB  . LEU A 1 190  ? -13.075 -9.608  -16.820 1.00 86.65 190  A 1 
ATOM 1477  C CG  . LEU A 1 190  ? -11.655 -9.312  -16.307 1.00 84.82 190  A 1 
ATOM 1478  C CD1 . LEU A 1 190  ? -11.374 -10.155 -15.069 1.00 78.02 190  A 1 
ATOM 1479  C CD2 . LEU A 1 190  ? -10.584 -9.636  -17.349 1.00 79.06 190  A 1 
ATOM 1480  N N   . MET A 1 191  ? -15.996 -8.949  -18.071 1.00 86.40 191  A 1 
ATOM 1481  C CA  . MET A 1 191  ? -17.283 -9.341  -18.655 1.00 86.46 191  A 1 
ATOM 1482  C C   . MET A 1 191  ? -17.545 -8.627  -19.985 1.00 86.28 191  A 1 
ATOM 1483  O O   . MET A 1 191  ? -17.992 -9.255  -20.948 1.00 84.25 191  A 1 
ATOM 1484  C CB  . MET A 1 191  ? -18.421 -9.002  -17.689 1.00 86.07 191  A 1 
ATOM 1485  C CG  . MET A 1 191  ? -18.517 -9.900  -16.461 1.00 82.87 191  A 1 
ATOM 1486  S SD  . MET A 1 191  ? -19.790 -9.268  -15.338 1.00 81.12 191  A 1 
ATOM 1487  C CE  . MET A 1 191  ? -19.751 -10.504 -14.042 1.00 72.03 191  A 1 
ATOM 1488  N N   . ASP A 1 192  ? -17.264 -7.331  -20.058 1.00 86.61 192  A 1 
ATOM 1489  C CA  . ASP A 1 192  ? -17.477 -6.541  -21.270 1.00 85.24 192  A 1 
ATOM 1490  C C   . ASP A 1 192  ? -16.539 -6.940  -22.404 1.00 84.87 192  A 1 
ATOM 1491  O O   . ASP A 1 192  ? -16.949 -7.002  -23.563 1.00 82.36 192  A 1 
ATOM 1492  C CB  . ASP A 1 192  ? -17.338 -5.049  -20.950 1.00 83.68 192  A 1 
ATOM 1493  C CG  . ASP A 1 192  ? -18.585 -4.520  -20.257 1.00 78.25 192  A 1 
ATOM 1494  O OD1 . ASP A 1 192  ? -19.693 -4.975  -20.612 1.00 70.83 192  A 1 
ATOM 1495  O OD2 . ASP A 1 192  ? -18.466 -3.617  -19.418 1.00 71.01 192  A 1 
ATOM 1496  N N   . LYS A 1 193  ? -15.321 -7.322  -22.062 1.00 85.86 193  A 1 
ATOM 1497  C CA  . LYS A 1 193  ? -14.353 -7.909  -22.993 1.00 84.45 193  A 1 
ATOM 1498  C C   . LYS A 1 193  ? -14.668 -9.357  -23.383 1.00 84.49 193  A 1 
ATOM 1499  O O   . LYS A 1 193  ? -13.919 -9.938  -24.165 1.00 82.18 193  A 1 
ATOM 1500  C CB  . LYS A 1 193  ? -12.959 -7.790  -22.384 1.00 83.05 193  A 1 
ATOM 1501  C CG  . LYS A 1 193  ? -12.532 -6.322  -22.392 1.00 78.67 193  A 1 
ATOM 1502  C CD  . LYS A 1 193  ? -11.235 -6.134  -21.630 1.00 74.37 193  A 1 
ATOM 1503  C CE  . LYS A 1 193  ? -10.903 -4.654  -21.695 1.00 68.34 193  A 1 
ATOM 1504  N NZ  . LYS A 1 193  ? -9.788  -4.317  -20.821 1.00 61.65 193  A 1 
ATOM 1505  N N   . LYS A 1 194  ? -15.743 -9.945  -22.867 1.00 84.44 194  A 1 
ATOM 1506  C CA  . LYS A 1 194  ? -16.124 -11.351 -23.064 1.00 83.80 194  A 1 
ATOM 1507  C C   . LYS A 1 194  ? -15.011 -12.346 -22.702 1.00 84.75 194  A 1 
ATOM 1508  O O   . LYS A 1 194  ? -14.967 -13.450 -23.231 1.00 80.52 194  A 1 
ATOM 1509  C CB  . LYS A 1 194  ? -16.666 -11.587 -24.480 1.00 81.32 194  A 1 
ATOM 1510  C CG  . LYS A 1 194  ? -17.853 -10.684 -24.838 1.00 77.33 194  A 1 
ATOM 1511  C CD  . LYS A 1 194  ? -18.364 -11.048 -26.229 1.00 69.27 194  A 1 
ATOM 1512  C CE  . LYS A 1 194  ? -19.575 -10.192 -26.568 1.00 61.87 194  A 1 
ATOM 1513  N NZ  . LYS A 1 194  ? -20.108 -10.509 -27.906 1.00 53.13 194  A 1 
ATOM 1514  N N   . VAL A 1 195  ? -14.116 -11.947 -21.816 1.00 85.76 195  A 1 
ATOM 1515  C CA  . VAL A 1 195  ? -13.069 -12.812 -21.264 1.00 85.05 195  A 1 
ATOM 1516  C C   . VAL A 1 195  ? -13.661 -13.704 -20.180 1.00 85.72 195  A 1 
ATOM 1517  O O   . VAL A 1 195  ? -13.401 -14.901 -20.159 1.00 83.51 195  A 1 
ATOM 1518  C CB  . VAL A 1 195  ? -11.918 -11.968 -20.702 1.00 83.53 195  A 1 
ATOM 1519  C CG1 . VAL A 1 195  ? -10.840 -12.845 -20.069 1.00 75.84 195  A 1 
ATOM 1520  C CG2 . VAL A 1 195  ? -11.254 -11.130 -21.797 1.00 76.26 195  A 1 
ATOM 1521  N N   . ALA A 1 196  ? -14.486 -13.129 -19.314 1.00 84.92 196  A 1 
ATOM 1522  C CA  . ALA A 1 196  ? -15.248 -13.860 -18.319 1.00 85.00 196  A 1 
ATOM 1523  C C   . ALA A 1 196  ? -16.619 -14.248 -18.896 1.00 85.37 196  A 1 
ATOM 1524  O O   . ALA A 1 196  ? -17.502 -13.400 -19.029 1.00 83.26 196  A 1 
ATOM 1525  C CB  . ALA A 1 196  ? -15.345 -13.002 -17.056 1.00 84.15 196  A 1 
ATOM 1526  N N   . ASP A 1 197  ? -16.804 -15.529 -19.224 1.00 86.95 197  A 1 
ATOM 1527  C CA  . ASP A 1 197  ? -18.113 -16.053 -19.612 1.00 86.51 197  A 1 
ATOM 1528  C C   . ASP A 1 197  ? -18.967 -16.328 -18.371 1.00 87.06 197  A 1 
ATOM 1529  O O   . ASP A 1 197  ? -18.782 -17.324 -17.672 1.00 84.75 197  A 1 
ATOM 1530  C CB  . ASP A 1 197  ? -17.979 -17.295 -20.503 1.00 84.07 197  A 1 
ATOM 1531  C CG  . ASP A 1 197  ? -19.346 -17.804 -20.987 1.00 78.79 197  A 1 
ATOM 1532  O OD1 . ASP A 1 197  ? -20.370 -17.113 -20.760 1.00 70.40 197  A 1 
ATOM 1533  O OD2 . ASP A 1 197  ? -19.385 -18.888 -21.600 1.00 70.96 197  A 1 
ATOM 1534  N N   . MET A 1 198  ? -19.919 -15.436 -18.117 1.00 86.49 198  A 1 
ATOM 1535  C CA  . MET A 1 198  ? -20.832 -15.522 -16.984 1.00 87.04 198  A 1 
ATOM 1536  C C   . MET A 1 198  ? -22.160 -16.215 -17.314 1.00 88.08 198  A 1 
ATOM 1537  O O   . MET A 1 198  ? -23.077 -16.203 -16.502 1.00 85.00 198  A 1 
ATOM 1538  C CB  . MET A 1 198  ? -21.051 -14.119 -16.394 1.00 85.53 198  A 1 
ATOM 1539  C CG  . MET A 1 198  ? -19.770 -13.530 -15.788 1.00 83.30 198  A 1 
ATOM 1540  S SD  . MET A 1 198  ? -19.102 -14.518 -14.425 1.00 79.34 198  A 1 
ATOM 1541  C CE  . MET A 1 198  ? -17.809 -13.423 -13.822 1.00 69.47 198  A 1 
ATOM 1542  N N   . SER A 1 199  ? -22.284 -16.851 -18.473 1.00 89.17 199  A 1 
ATOM 1543  C CA  . SER A 1 199  ? -23.524 -17.514 -18.907 1.00 88.51 199  A 1 
ATOM 1544  C C   . SER A 1 199  ? -23.992 -18.633 -17.969 1.00 88.80 199  A 1 
ATOM 1545  O O   . SER A 1 199  ? -25.185 -18.930 -17.921 1.00 85.32 199  A 1 
ATOM 1546  C CB  . SER A 1 199  ? -23.338 -18.069 -20.321 1.00 87.02 199  A 1 
ATOM 1547  O OG  . SER A 1 199  ? -22.297 -19.018 -20.367 1.00 78.13 199  A 1 
ATOM 1548  N N   . HIS A 1 200  ? -23.079 -19.212 -17.196 1.00 89.60 200  A 1 
ATOM 1549  C CA  . HIS A 1 200  ? -23.342 -20.263 -16.215 1.00 89.41 200  A 1 
ATOM 1550  C C   . HIS A 1 200  ? -23.176 -19.811 -14.757 1.00 89.98 200  A 1 
ATOM 1551  O O   . HIS A 1 200  ? -23.291 -20.634 -13.850 1.00 86.66 200  A 1 
ATOM 1552  C CB  . HIS A 1 200  ? -22.453 -21.466 -16.544 1.00 87.81 200  A 1 
ATOM 1553  C CG  . HIS A 1 200  ? -22.753 -22.052 -17.891 1.00 86.43 200  A 1 
ATOM 1554  N ND1 . HIS A 1 200  ? -23.912 -22.690 -18.254 1.00 73.77 200  A 1 
ATOM 1555  C CD2 . HIS A 1 200  ? -21.946 -22.051 -19.001 1.00 73.44 200  A 1 
ATOM 1556  C CE1 . HIS A 1 200  ? -23.801 -23.062 -19.541 1.00 74.48 200  A 1 
ATOM 1557  N NE2 . HIS A 1 200  ? -22.619 -22.696 -20.028 1.00 75.64 200  A 1 
ATOM 1558  N N   . CYS A 1 201  ? -22.922 -18.521 -14.527 1.00 89.25 201  A 1 
ATOM 1559  C CA  . CYS A 1 201  ? -22.757 -17.984 -13.180 1.00 89.75 201  A 1 
ATOM 1560  C C   . CYS A 1 201  ? -24.126 -17.807 -12.509 1.00 89.70 201  A 1 
ATOM 1561  O O   . CYS A 1 201  ? -24.815 -16.813 -12.742 1.00 87.18 201  A 1 
ATOM 1562  C CB  . CYS A 1 201  ? -21.957 -16.682 -13.251 1.00 88.96 201  A 1 
ATOM 1563  S SG  . CYS A 1 201  ? -21.580 -16.099 -11.576 1.00 86.64 201  A 1 
ATOM 1564  N N   . ARG A 1 202  ? -24.517 -18.779 -11.683 1.00 91.20 202  A 1 
ATOM 1565  C CA  . ARG A 1 202  ? -25.839 -18.811 -11.041 1.00 90.98 202  A 1 
ATOM 1566  C C   . ARG A 1 202  ? -25.876 -18.187 -9.652  1.00 91.85 202  A 1 
ATOM 1567  O O   . ARG A 1 202  ? -26.963 -17.930 -9.160  1.00 89.25 202  A 1 
ATOM 1568  C CB  . ARG A 1 202  ? -26.350 -20.254 -10.973 1.00 88.11 202  A 1 
ATOM 1569  C CG  . ARG A 1 202  ? -26.590 -20.829 -12.374 1.00 78.17 202  A 1 
ATOM 1570  C CD  . ARG A 1 202  ? -27.246 -22.197 -12.254 1.00 71.93 202  A 1 
ATOM 1571  N NE  . ARG A 1 202  ? -27.501 -22.781 -13.575 1.00 61.52 202  A 1 
ATOM 1572  C CZ  . ARG A 1 202  ? -28.209 -23.874 -13.812 1.00 54.17 202  A 1 
ATOM 1573  N NH1 . ARG A 1 202  ? -28.750 -24.560 -12.838 1.00 49.10 202  A 1 
ATOM 1574  N NH2 . ARG A 1 202  ? -28.381 -24.291 -15.031 1.00 46.88 202  A 1 
ATOM 1575  N N   . ILE A 1 203  ? -24.733 -17.978 -9.033  1.00 92.49 203  A 1 
ATOM 1576  C CA  . ILE A 1 203  ? -24.632 -17.490 -7.658  1.00 93.23 203  A 1 
ATOM 1577  C C   . ILE A 1 203  ? -23.832 -16.193 -7.643  1.00 93.35 203  A 1 
ATOM 1578  O O   . ILE A 1 203  ? -22.696 -16.151 -8.118  1.00 91.71 203  A 1 
ATOM 1579  C CB  . ILE A 1 203  ? -24.021 -18.555 -6.717  1.00 92.67 203  A 1 
ATOM 1580  C CG1 . ILE A 1 203  ? -24.759 -19.914 -6.834  1.00 86.42 203  A 1 
ATOM 1581  C CG2 . ILE A 1 203  ? -24.066 -18.042 -5.269  1.00 85.50 203  A 1 
ATOM 1582  C CD1 . ILE A 1 203  ? -24.089 -21.044 -6.051  1.00 81.64 203  A 1 
ATOM 1583  N N   . LEU A 1 204  ? -24.428 -15.146 -7.078  1.00 93.34 204  A 1 
ATOM 1584  C CA  . LEU A 1 204  ? -23.777 -13.870 -6.837  1.00 93.38 204  A 1 
ATOM 1585  C C   . LEU A 1 204  ? -23.756 -13.593 -5.333  1.00 93.64 204  A 1 
ATOM 1586  O O   . LEU A 1 204  ? -24.804 -13.499 -4.703  1.00 92.36 204  A 1 
ATOM 1587  C CB  . LEU A 1 204  ? -24.524 -12.770 -7.615  1.00 92.37 204  A 1 
ATOM 1588  C CG  . LEU A 1 204  ? -23.976 -11.346 -7.377  1.00 90.72 204  A 1 
ATOM 1589  C CD1 . LEU A 1 204  ? -22.543 -11.184 -7.879  1.00 82.56 204  A 1 
ATOM 1590  C CD2 . LEU A 1 204  ? -24.844 -10.333 -8.117  1.00 82.44 204  A 1 
ATOM 1591  N N   . VAL A 1 205  ? -22.578 -13.409 -4.775  1.00 94.05 205  A 1 
ATOM 1592  C CA  . VAL A 1 205  ? -22.406 -12.977 -3.386  1.00 94.07 205  A 1 
ATOM 1593  C C   . VAL A 1 205  ? -21.969 -11.521 -3.360  1.00 93.61 205  A 1 
ATOM 1594  O O   . VAL A 1 205  ? -21.035 -11.136 -4.063  1.00 92.32 205  A 1 
ATOM 1595  C CB  . VAL A 1 205  ? -21.411 -13.873 -2.628  1.00 93.55 205  A 1 
ATOM 1596  C CG1 . VAL A 1 205  ? -21.301 -13.451 -1.160  1.00 85.93 205  A 1 
ATOM 1597  C CG2 . VAL A 1 205  ? -21.830 -15.343 -2.670  1.00 86.09 205  A 1 
ATOM 1598  N N   . LEU A 1 206  ? -22.626 -10.717 -2.533  1.00 92.95 206  A 1 
ATOM 1599  C CA  . LEU A 1 206  ? -22.295 -9.319  -2.291  1.00 92.06 206  A 1 
ATOM 1600  C C   . LEU A 1 206  ? -21.875 -9.167  -0.830  1.00 91.10 206  A 1 
ATOM 1601  O O   . LEU A 1 206  ? -22.725 -9.109  0.057   1.00 89.22 206  A 1 
ATOM 1602  C CB  . LEU A 1 206  ? -23.511 -8.438  -2.637  1.00 91.34 206  A 1 
ATOM 1603  C CG  . LEU A 1 206  ? -24.035 -8.568  -4.079  1.00 89.30 206  A 1 
ATOM 1604  C CD1 . LEU A 1 206  ? -25.265 -7.685  -4.265  1.00 81.32 206  A 1 
ATOM 1605  C CD2 . LEU A 1 206  ? -22.993 -8.145  -5.114  1.00 80.65 206  A 1 
ATOM 1606  N N   . ASP A 1 207  ? -20.571 -9.114  -0.572  1.00 90.34 207  A 1 
ATOM 1607  C CA  . ASP A 1 207  ? -20.045 -8.874  0.777   1.00 89.21 207  A 1 
ATOM 1608  C C   . ASP A 1 207  ? -19.761 -7.383  0.993   1.00 87.82 207  A 1 
ATOM 1609  O O   . ASP A 1 207  ? -19.217 -6.709  0.121   1.00 84.41 207  A 1 
ATOM 1610  C CB  . ASP A 1 207  ? -18.815 -9.753  1.061   1.00 87.85 207  A 1 
ATOM 1611  C CG  . ASP A 1 207  ? -18.390 -9.770  2.541   1.00 86.25 207  A 1 
ATOM 1612  O OD1 . ASP A 1 207  ? -19.158 -9.296  3.415   1.00 79.31 207  A 1 
ATOM 1613  O OD2 . ASP A 1 207  ? -17.292 -10.295 2.836   1.00 79.79 207  A 1 
ATOM 1614  N N   . GLU A 1 208  ? -20.149 -6.865  2.143   1.00 87.10 208  A 1 
ATOM 1615  C CA  . GLU A 1 208  ? -20.199 -5.428  2.436   1.00 86.26 208  A 1 
ATOM 1616  C C   . GLU A 1 208  ? -20.999 -4.633  1.382   1.00 86.24 208  A 1 
ATOM 1617  O O   . GLU A 1 208  ? -20.518 -3.664  0.794   1.00 84.11 208  A 1 
ATOM 1618  C CB  . GLU A 1 208  ? -18.807 -4.839  2.738   1.00 84.03 208  A 1 
ATOM 1619  C CG  . GLU A 1 208  ? -18.072 -5.558  3.881   1.00 79.27 208  A 1 
ATOM 1620  C CD  . GLU A 1 208  ? -16.858 -4.784  4.426   1.00 74.08 208  A 1 
ATOM 1621  O OE1 . GLU A 1 208  ? -16.439 -5.082  5.568   1.00 66.70 208  A 1 
ATOM 1622  O OE2 . GLU A 1 208  ? -16.330 -3.865  3.765   1.00 66.59 208  A 1 
ATOM 1623  N N   . ALA A 1 209  ? -22.242 -5.052  1.148   1.00 86.32 209  A 1 
ATOM 1624  C CA  . ALA A 1 209  ? -23.111 -4.477  0.123   1.00 86.49 209  A 1 
ATOM 1625  C C   . ALA A 1 209  ? -23.353 -2.971  0.283   1.00 86.02 209  A 1 
ATOM 1626  O O   . ALA A 1 209  ? -23.510 -2.271  -0.715  1.00 83.79 209  A 1 
ATOM 1627  C CB  . ALA A 1 209  ? -24.432 -5.243  0.127   1.00 86.10 209  A 1 
ATOM 1628  N N   . ASP A 1 210  ? -23.326 -2.455  1.504   1.00 84.36 210  A 1 
ATOM 1629  C CA  . ASP A 1 210  ? -23.415 -1.023  1.793   1.00 82.13 210  A 1 
ATOM 1630  C C   . ASP A 1 210  ? -22.266 -0.214  1.168   1.00 81.82 210  A 1 
ATOM 1631  O O   . ASP A 1 210  ? -22.477 0.912   0.711   1.00 79.83 210  A 1 
ATOM 1632  C CB  . ASP A 1 210  ? -23.479 -0.817  3.320   1.00 78.94 210  A 1 
ATOM 1633  C CG  . ASP A 1 210  ? -22.294 -1.387  4.121   1.00 74.75 210  A 1 
ATOM 1634  O OD1 . ASP A 1 210  ? -21.544 -2.244  3.615   1.00 66.37 210  A 1 
ATOM 1635  O OD2 . ASP A 1 210  ? -22.107 -0.958  5.279   1.00 68.89 210  A 1 
ATOM 1636  N N   . LYS A 1 211  ? -21.066 -0.784  1.080   1.00 83.66 211  A 1 
ATOM 1637  C CA  . LYS A 1 211  ? -19.931 -0.188  0.358   1.00 82.77 211  A 1 
ATOM 1638  C C   . LYS A 1 211  ? -20.016 -0.420  -1.141  1.00 83.49 211  A 1 
ATOM 1639  O O   . LYS A 1 211  ? -19.706 0.490   -1.898  1.00 82.25 211  A 1 
ATOM 1640  C CB  . LYS A 1 211  ? -18.598 -0.720  0.891   1.00 79.74 211  A 1 
ATOM 1641  C CG  . LYS A 1 211  ? -18.207 -0.039  2.202   1.00 73.32 211  A 1 
ATOM 1642  C CD  . LYS A 1 211  ? -16.803 0.543   2.130   1.00 66.97 211  A 1 
ATOM 1643  C CE  . LYS A 1 211  ? -16.542 1.368   3.381   1.00 59.36 211  A 1 
ATOM 1644  N NZ  . LYS A 1 211  ? -15.117 1.745   3.537   1.00 53.72 211  A 1 
ATOM 1645  N N   . LEU A 1 212  ? -20.441 -1.590  -1.576  1.00 83.93 212  A 1 
ATOM 1646  C CA  . LEU A 1 212  ? -20.618 -1.889  -2.996  1.00 85.00 212  A 1 
ATOM 1647  C C   . LEU A 1 212  ? -21.673 -0.991  -3.653  1.00 84.32 212  A 1 
ATOM 1648  O O   . LEU A 1 212  ? -21.560 -0.674  -4.835  1.00 81.97 212  A 1 
ATOM 1649  C CB  . LEU A 1 212  ? -21.009 -3.369  -3.160  1.00 85.28 212  A 1 
ATOM 1650  C CG  . LEU A 1 212  ? -19.890 -4.377  -2.843  1.00 85.89 212  A 1 
ATOM 1651  C CD1 . LEU A 1 212  ? -20.454 -5.795  -2.842  1.00 79.89 212  A 1 
ATOM 1652  C CD2 . LEU A 1 212  ? -18.774 -4.325  -3.887  1.00 80.54 212  A 1 
ATOM 1653  N N   . LEU A 1 213  ? -22.673 -0.567  -2.887  1.00 83.21 213  A 1 
ATOM 1654  C CA  . LEU A 1 213  ? -23.753 0.322   -3.320  1.00 82.06 213  A 1 
ATOM 1655  C C   . LEU A 1 213  ? -23.504 1.793   -2.972  1.00 80.22 213  A 1 
ATOM 1656  O O   . LEU A 1 213  ? -24.396 2.625   -3.141  1.00 75.37 213  A 1 
ATOM 1657  C CB  . LEU A 1 213  ? -25.076 -0.200  -2.742  1.00 81.23 213  A 1 
ATOM 1658  C CG  . LEU A 1 213  ? -25.485 -1.564  -3.316  1.00 79.99 213  A 1 
ATOM 1659  C CD1 . LEU A 1 213  ? -26.602 -2.173  -2.489  1.00 73.83 213  A 1 
ATOM 1660  C CD2 . LEU A 1 213  ? -25.981 -1.427  -4.758  1.00 74.98 213  A 1 
ATOM 1661  N N   . SER A 1 214  ? -22.307 2.123   -2.496  1.00 80.05 214  A 1 
ATOM 1662  C CA  . SER A 1 214  ? -21.925 3.506   -2.250  1.00 77.06 214  A 1 
ATOM 1663  C C   . SER A 1 214  ? -21.773 4.290   -3.557  1.00 76.15 214  A 1 
ATOM 1664  O O   . SER A 1 214  ? -21.713 3.720   -4.649  1.00 73.28 214  A 1 
ATOM 1665  C CB  . SER A 1 214  ? -20.637 3.569   -1.416  1.00 73.73 214  A 1 
ATOM 1666  O OG  . SER A 1 214  ? -19.505 3.218   -2.188  1.00 65.85 214  A 1 
ATOM 1667  N N   . LEU A 1 215  ? -21.662 5.606   -3.440  1.00 71.81 215  A 1 
ATOM 1668  C CA  . LEU A 1 215  ? -21.477 6.515   -4.575  1.00 70.00 215  A 1 
ATOM 1669  C C   . LEU A 1 215  ? -20.277 6.143   -5.460  1.00 71.15 215  A 1 
ATOM 1670  O O   . LEU A 1 215  ? -20.303 6.407   -6.655  1.00 65.99 215  A 1 
ATOM 1671  C CB  . LEU A 1 215  ? -21.303 7.950   -4.037  1.00 65.11 215  A 1 
ATOM 1672  C CG  . LEU A 1 215  ? -22.562 8.550   -3.379  1.00 59.56 215  A 1 
ATOM 1673  C CD1 . LEU A 1 215  ? -22.198 9.846   -2.665  1.00 53.04 215  A 1 
ATOM 1674  C CD2 . LEU A 1 215  ? -23.646 8.875   -4.396  1.00 52.84 215  A 1 
ATOM 1675  N N   . ASP A 1 216  ? -19.255 5.507   -4.906  1.00 71.59 216  A 1 
ATOM 1676  C CA  . ASP A 1 216  ? -18.057 5.121   -5.645  1.00 71.14 216  A 1 
ATOM 1677  C C   . ASP A 1 216  ? -18.326 4.011   -6.673  1.00 72.84 216  A 1 
ATOM 1678  O O   . ASP A 1 216  ? -17.680 3.961   -7.717  1.00 69.35 216  A 1 
ATOM 1679  C CB  . ASP A 1 216  ? -16.977 4.650   -4.658  1.00 67.52 216  A 1 
ATOM 1680  C CG  . ASP A 1 216  ? -16.471 5.742   -3.711  1.00 62.46 216  A 1 
ATOM 1681  O OD1 . ASP A 1 216  ? -16.558 6.936   -4.070  1.00 55.69 216  A 1 
ATOM 1682  O OD2 . ASP A 1 216  ? -15.967 5.359   -2.632  1.00 56.18 216  A 1 
ATOM 1683  N N   . PHE A 1 217  ? -19.286 3.126   -6.400  1.00 76.04 217  A 1 
ATOM 1684  C CA  . PHE A 1 217  ? -19.620 1.981   -7.247  1.00 76.69 217  A 1 
ATOM 1685  C C   . PHE A 1 217  ? -20.997 2.108   -7.914  1.00 75.92 217  A 1 
ATOM 1686  O O   . PHE A 1 217  ? -21.557 1.114   -8.375  1.00 72.22 217  A 1 
ATOM 1687  C CB  . PHE A 1 217  ? -19.483 0.692   -6.430  1.00 75.27 217  A 1 
ATOM 1688  C CG  . PHE A 1 217  ? -18.102 0.460   -5.859  1.00 76.14 217  A 1 
ATOM 1689  C CD1 . PHE A 1 217  ? -17.030 0.123   -6.703  1.00 70.48 217  A 1 
ATOM 1690  C CD2 . PHE A 1 217  ? -17.883 0.584   -4.478  1.00 70.10 217  A 1 
ATOM 1691  C CE1 . PHE A 1 217  ? -15.751 -0.094  -6.167  1.00 66.84 217  A 1 
ATOM 1692  C CE2 . PHE A 1 217  ? -16.607 0.367   -3.940  1.00 66.82 217  A 1 
ATOM 1693  C CZ  . PHE A 1 217  ? -15.537 0.026   -4.782  1.00 71.24 217  A 1 
ATOM 1694  N N   . GLN A 1 218  ? -21.550 3.304   -7.982  1.00 72.02 218  A 1 
ATOM 1695  C CA  . GLN A 1 218  ? -22.877 3.539   -8.532  1.00 69.75 218  A 1 
ATOM 1696  C C   . GLN A 1 218  ? -23.063 2.902   -9.906  1.00 71.99 218  A 1 
ATOM 1697  O O   . GLN A 1 218  ? -22.242 3.059   -10.808 1.00 65.10 218  A 1 
ATOM 1698  C CB  . GLN A 1 218  ? -23.179 5.037   -8.630  1.00 62.80 218  A 1 
ATOM 1699  C CG  . GLN A 1 218  ? -23.712 5.599   -7.313  1.00 55.70 218  A 1 
ATOM 1700  C CD  . GLN A 1 218  ? -24.161 7.050   -7.435  1.00 50.46 218  A 1 
ATOM 1701  O OE1 . GLN A 1 218  ? -24.027 7.705   -8.445  1.00 45.19 218  A 1 
ATOM 1702  N NE2 . GLN A 1 218  ? -24.737 7.612   -6.407  1.00 42.37 218  A 1 
ATOM 1703  N N   . GLY A 1 219  ? -24.154 2.175   -10.068 1.00 78.62 219  A 1 
ATOM 1704  C CA  . GLY A 1 219  ? -24.515 1.507   -11.316 1.00 79.03 219  A 1 
ATOM 1705  C C   . GLY A 1 219  ? -23.666 0.286   -11.681 1.00 82.18 219  A 1 
ATOM 1706  O O   . GLY A 1 219  ? -24.119 -0.526  -12.487 1.00 78.74 219  A 1 
ATOM 1707  N N   . MET A 1 220  ? -22.480 0.093   -11.106 1.00 83.18 220  A 1 
ATOM 1708  C CA  . MET A 1 220  ? -21.625 -1.047  -11.456 1.00 84.62 220  A 1 
ATOM 1709  C C   . MET A 1 220  ? -22.278 -2.387  -11.111 1.00 86.15 220  A 1 
ATOM 1710  O O   . MET A 1 220  ? -22.250 -3.304  -11.925 1.00 85.25 220  A 1 
ATOM 1711  C CB  . MET A 1 220  ? -20.253 -0.959  -10.773 1.00 82.74 220  A 1 
ATOM 1712  C CG  . MET A 1 220  ? -19.420 0.229   -11.253 1.00 78.41 220  A 1 
ATOM 1713  S SD  . MET A 1 220  ? -17.696 0.138   -10.705 1.00 74.07 220  A 1 
ATOM 1714  C CE  . MET A 1 220  ? -17.075 1.699   -11.352 1.00 64.69 220  A 1 
ATOM 1715  N N   . LEU A 1 221  ? -22.908 -2.493  -9.944  1.00 84.75 221  A 1 
ATOM 1716  C CA  . LEU A 1 221  ? -23.599 -3.714  -9.530  1.00 85.71 221  A 1 
ATOM 1717  C C   . LEU A 1 221  ? -24.774 -4.056  -10.442 1.00 86.42 221  A 1 
ATOM 1718  O O   . LEU A 1 221  ? -24.910 -5.209  -10.839 1.00 84.74 221  A 1 
ATOM 1719  C CB  . LEU A 1 221  ? -24.079 -3.568  -8.083  1.00 84.40 221  A 1 
ATOM 1720  C CG  . LEU A 1 221  ? -22.953 -3.767  -7.064  1.00 79.96 221  A 1 
ATOM 1721  C CD1 . LEU A 1 221  ? -23.450 -3.369  -5.689  1.00 71.76 221  A 1 
ATOM 1722  C CD2 . LEU A 1 221  ? -22.519 -5.223  -6.985  1.00 70.61 221  A 1 
ATOM 1723  N N   . ASP A 1 222  ? -25.562 -3.067  -10.843 1.00 85.55 222  A 1 
ATOM 1724  C CA  . ASP A 1 222  ? -26.642 -3.252  -11.809 1.00 84.36 222  A 1 
ATOM 1725  C C   . ASP A 1 222  ? -26.086 -3.834  -13.113 1.00 85.01 222  A 1 
ATOM 1726  O O   . ASP A 1 222  ? -26.606 -4.817  -13.629 1.00 83.37 222  A 1 
ATOM 1727  C CB  . ASP A 1 222  ? -27.364 -1.916  -12.080 1.00 82.11 222  A 1 
ATOM 1728  C CG  . ASP A 1 222  ? -28.333 -1.465  -10.987 1.00 76.50 222  A 1 
ATOM 1729  O OD1 . ASP A 1 222  ? -28.253 -1.959  -9.853  1.00 68.73 222  A 1 
ATOM 1730  O OD2 . ASP A 1 222  ? -29.213 -0.630  -11.310 1.00 68.29 222  A 1 
ATOM 1731  N N   . HIS A 1 223  ? -24.969 -3.302  -13.624 1.00 85.96 223  A 1 
ATOM 1732  C CA  . HIS A 1 223  ? -24.317 -3.815  -14.828 1.00 85.90 223  A 1 
ATOM 1733  C C   . HIS A 1 223  ? -23.837 -5.248  -14.690 1.00 86.94 223  A 1 
ATOM 1734  O O   . HIS A 1 223  ? -23.975 -6.022  -15.635 1.00 84.99 223  A 1 
ATOM 1735  C CB  . HIS A 1 223  ? -23.126 -2.939  -15.219 1.00 83.64 223  A 1 
ATOM 1736  C CG  . HIS A 1 223  ? -23.576 -1.676  -15.853 1.00 75.92 223  A 1 
ATOM 1737  N ND1 . HIS A 1 223  ? -24.198 -0.648  -15.197 1.00 65.17 223  A 1 
ATOM 1738  C CD2 . HIS A 1 223  ? -23.542 -1.378  -17.185 1.00 64.86 223  A 1 
ATOM 1739  C CE1 . HIS A 1 223  ? -24.549 0.245   -16.116 1.00 60.97 223  A 1 
ATOM 1740  N NE2 . HIS A 1 223  ? -24.158 -0.149  -17.331 1.00 62.27 223  A 1 
ATOM 1741  N N   . VAL A 1 224  ? -23.285 -5.612  -13.548 1.00 86.93 224  A 1 
ATOM 1742  C CA  . VAL A 1 224  ? -22.841 -6.981  -13.293 1.00 87.36 224  A 1 
ATOM 1743  C C   . VAL A 1 224  ? -24.031 -7.937  -13.308 1.00 87.83 224  A 1 
ATOM 1744  O O   . VAL A 1 224  ? -24.000 -8.908  -14.059 1.00 87.14 224  A 1 
ATOM 1745  C CB  . VAL A 1 224  ? -22.042 -7.078  -11.983 1.00 87.18 224  A 1 
ATOM 1746  C CG1 . VAL A 1 224  ? -21.756 -8.531  -11.597 1.00 80.05 224  A 1 
ATOM 1747  C CG2 . VAL A 1 224  ? -20.690 -6.373  -12.135 1.00 79.59 224  A 1 
ATOM 1748  N N   . ILE A 1 225  ? -25.109 -7.645  -12.581 1.00 87.74 225  A 1 
ATOM 1749  C CA  . ILE A 1 225  ? -26.318 -8.483  -12.552 1.00 87.53 225  A 1 
ATOM 1750  C C   . ILE A 1 225  ? -26.892 -8.654  -13.955 1.00 87.18 225  A 1 
ATOM 1751  O O   . ILE A 1 225  ? -27.268 -9.749  -14.365 1.00 85.54 225  A 1 
ATOM 1752  C CB  . ILE A 1 225  ? -27.360 -7.886  -11.589 1.00 86.77 225  A 1 
ATOM 1753  C CG1 . ILE A 1 225  ? -26.830 -7.999  -10.147 1.00 81.85 225  A 1 
ATOM 1754  C CG2 . ILE A 1 225  ? -28.719 -8.598  -11.713 1.00 79.82 225  A 1 
ATOM 1755  C CD1 . ILE A 1 225  ? -27.642 -7.197  -9.145  1.00 74.78 225  A 1 
ATOM 1756  N N   . LEU A 1 226  ? -26.888 -7.594  -14.742 1.00 86.78 226  A 1 
ATOM 1757  C CA  . LEU A 1 226  ? -27.354 -7.606  -16.112 1.00 85.62 226  A 1 
ATOM 1758  C C   . LEU A 1 226  ? -26.535 -8.526  -17.035 1.00 85.58 226  A 1 
ATOM 1759  O O   . LEU A 1 226  ? -27.067 -8.982  -18.051 1.00 83.23 226  A 1 
ATOM 1760  C CB  . LEU A 1 226  ? -27.350 -6.154  -16.606 1.00 83.64 226  A 1 
ATOM 1761  C CG  . LEU A 1 226  ? -28.434 -5.232  -16.007 1.00 76.16 226  A 1 
ATOM 1762  C CD1 . LEU A 1 226  ? -28.230 -3.812  -16.536 1.00 68.97 226  A 1 
ATOM 1763  C CD2 . LEU A 1 226  ? -29.864 -5.673  -16.281 1.00 68.76 226  A 1 
ATOM 1764  N N   . LYS A 1 227  ? -25.272 -8.810  -16.715 1.00 87.05 227  A 1 
ATOM 1765  C CA  . LYS A 1 227  ? -24.402 -9.746  -17.450 1.00 86.71 227  A 1 
ATOM 1766  C C   . LYS A 1 227  ? -24.548 -11.196 -16.986 1.00 87.84 227  A 1 
ATOM 1767  O O   . LYS A 1 227  ? -24.113 -12.094 -17.697 1.00 85.14 227  A 1 
ATOM 1768  C CB  . LYS A 1 227  ? -22.938 -9.292  -17.327 1.00 85.24 227  A 1 
ATOM 1769  C CG  . LYS A 1 227  ? -22.651 -7.943  -18.013 1.00 81.49 227  A 1 
ATOM 1770  C CD  . LYS A 1 227  ? -22.112 -8.068  -19.422 1.00 75.25 227  A 1 
ATOM 1771  C CE  . LYS A 1 227  ? -21.876 -6.658  -19.953 1.00 68.85 227  A 1 
ATOM 1772  N NZ  . LYS A 1 227  ? -20.993 -6.622  -21.143 1.00 62.31 227  A 1 
ATOM 1773  N N   . LEU A 1 228  ? -25.149 -11.419 -15.829 1.00 87.07 228  A 1 
ATOM 1774  C CA  . LEU A 1 228  ? -25.432 -12.750 -15.304 1.00 87.47 228  A 1 
ATOM 1775  C C   . LEU A 1 228  ? -26.664 -13.371 -15.992 1.00 87.79 228  A 1 
ATOM 1776  O O   . LEU A 1 228  ? -27.391 -12.671 -16.714 1.00 85.44 228  A 1 
ATOM 1777  C CB  . LEU A 1 228  ? -25.577 -12.672 -13.767 1.00 86.80 228  A 1 
ATOM 1778  C CG  . LEU A 1 228  ? -24.339 -12.148 -13.015 1.00 85.64 228  A 1 
ATOM 1779  C CD1 . LEU A 1 228  ? -24.581 -12.194 -11.515 1.00 77.92 228  A 1 
ATOM 1780  C CD2 . LEU A 1 228  ? -23.075 -12.954 -13.314 1.00 78.09 228  A 1 
ATOM 1781  N N   . PRO A 1 229  ? -26.917 -14.672 -15.805 1.00 88.91 229  A 1 
ATOM 1782  C CA  . PRO A 1 229  ? -28.190 -15.293 -16.158 1.00 87.34 229  A 1 
ATOM 1783  C C   . PRO A 1 229  ? -29.378 -14.553 -15.534 1.00 87.12 229  A 1 
ATOM 1784  O O   . PRO A 1 229  ? -29.209 -13.778 -14.598 1.00 83.15 229  A 1 
ATOM 1785  C CB  . PRO A 1 229  ? -28.089 -16.740 -15.661 1.00 85.42 229  A 1 
ATOM 1786  C CG  . PRO A 1 229  ? -26.590 -16.998 -15.617 1.00 83.10 229  A 1 
ATOM 1787  C CD  . PRO A 1 229  ? -26.029 -15.651 -15.206 1.00 86.16 229  A 1 
ATOM 1788  N N   . LYS A 1 230  ? -30.594 -14.785 -16.058 1.00 85.81 230  A 1 
ATOM 1789  C CA  . LYS A 1 230  ? -31.776 -14.003 -15.660 1.00 83.16 230  A 1 
ATOM 1790  C C   . LYS A 1 230  ? -32.074 -14.030 -14.166 1.00 81.67 230  A 1 
ATOM 1791  O O   . LYS A 1 230  ? -32.455 -13.005 -13.627 1.00 72.83 230  A 1 
ATOM 1792  C CB  . LYS A 1 230  ? -33.022 -14.472 -16.417 1.00 78.65 230  A 1 
ATOM 1793  C CG  . LYS A 1 230  ? -33.093 -13.939 -17.850 1.00 69.17 230  A 1 
ATOM 1794  C CD  . LYS A 1 230  ? -34.454 -14.314 -18.438 1.00 61.44 230  A 1 
ATOM 1795  C CE  . LYS A 1 230  ? -34.673 -13.714 -19.820 1.00 51.74 230  A 1 
ATOM 1796  N NZ  . LYS A 1 230  ? -36.037 -14.017 -20.313 1.00 43.65 230  A 1 
ATOM 1797  N N   . ASP A 1 231  ? -31.914 -15.185 -13.547 1.00 83.67 231  A 1 
ATOM 1798  C CA  . ASP A 1 231  ? -32.333 -15.429 -12.168 1.00 83.31 231  A 1 
ATOM 1799  C C   . ASP A 1 231  ? -31.163 -15.993 -11.349 1.00 85.80 231  A 1 
ATOM 1800  O O   . ASP A 1 231  ? -31.146 -17.187 -11.028 1.00 81.83 231  A 1 
ATOM 1801  C CB  . ASP A 1 231  ? -33.562 -16.365 -12.173 1.00 77.53 231  A 1 
ATOM 1802  C CG  . ASP A 1 231  ? -34.746 -15.845 -12.996 1.00 68.36 231  A 1 
ATOM 1803  O OD1 . ASP A 1 231  ? -34.853 -14.632 -13.259 1.00 58.98 231  A 1 
ATOM 1804  O OD2 . ASP A 1 231  ? -35.612 -16.648 -13.361 1.00 59.66 231  A 1 
ATOM 1805  N N   . PRO A 1 232  ? -30.134 -15.183 -11.086 1.00 87.27 232  A 1 
ATOM 1806  C CA  . PRO A 1 232  ? -29.061 -15.605 -10.198 1.00 87.47 232  A 1 
ATOM 1807  C C   . PRO A 1 232  ? -29.560 -15.646 -8.752  1.00 89.03 232  A 1 
ATOM 1808  O O   . PRO A 1 232  ? -30.316 -14.769 -8.332  1.00 86.93 232  A 1 
ATOM 1809  C CB  . PRO A 1 232  ? -27.954 -14.567 -10.390 1.00 84.77 232  A 1 
ATOM 1810  C CG  . PRO A 1 232  ? -28.722 -13.284 -10.702 1.00 81.67 232  A 1 
ATOM 1811  C CD  . PRO A 1 232  ? -29.952 -13.785 -11.465 1.00 84.01 232  A 1 
ATOM 1812  N N   . GLN A 1 233  ? -29.082 -16.614 -7.987  1.00 90.01 233  A 1 
ATOM 1813  C CA  . GLN A 1 233  ? -29.194 -16.566 -6.529  1.00 91.41 233  A 1 
ATOM 1814  C C   . GLN A 1 233  ? -28.291 -15.446 -6.008  1.00 92.15 233  A 1 
ATOM 1815  O O   . GLN A 1 233  ? -27.102 -15.422 -6.326  1.00 90.40 233  A 1 
ATOM 1816  C CB  . GLN A 1 233  ? -28.798 -17.930 -5.945  1.00 91.10 233  A 1 
ATOM 1817  C CG  . GLN A 1 233  ? -28.940 -17.976 -4.416  1.00 90.37 233  A 1 
ATOM 1818  C CD  . GLN A 1 233  ? -28.465 -19.289 -3.798  1.00 91.11 233  A 1 
ATOM 1819  O OE1 . GLN A 1 233  ? -27.818 -20.117 -4.418  1.00 85.27 233  A 1 
ATOM 1820  N NE2 . GLN A 1 233  ? -28.754 -19.518 -2.536  1.00 83.48 233  A 1 
ATOM 1821  N N   . ILE A 1 234  ? -28.841 -14.538 -5.208  1.00 92.48 234  A 1 
ATOM 1822  C CA  . ILE A 1 234  ? -28.102 -13.406 -4.651  1.00 92.35 234  A 1 
ATOM 1823  C C   . ILE A 1 234  ? -27.996 -13.556 -3.135  1.00 92.23 234  A 1 
ATOM 1824  O O   . ILE A 1 234  ? -28.993 -13.571 -2.420  1.00 90.81 234  A 1 
ATOM 1825  C CB  . ILE A 1 234  ? -28.713 -12.051 -5.080  1.00 91.41 234  A 1 
ATOM 1826  C CG1 . ILE A 1 234  ? -28.809 -11.955 -6.623  1.00 86.73 234  A 1 
ATOM 1827  C CG2 . ILE A 1 234  ? -27.854 -10.902 -4.521  1.00 85.88 234  A 1 
ATOM 1828  C CD1 . ILE A 1 234  ? -29.433 -10.661 -7.152  1.00 81.21 234  A 1 
ATOM 1829  N N   . LEU A 1 235  ? -26.771 -13.633 -2.640  1.00 92.93 235  A 1 
ATOM 1830  C CA  . LEU A 1 235  ? -26.460 -13.670 -1.214  1.00 92.96 235  A 1 
ATOM 1831  C C   . LEU A 1 235  ? -25.870 -12.319 -0.811  1.00 92.77 235  A 1 
ATOM 1832  O O   . LEU A 1 235  ? -24.705 -12.033 -1.096  1.00 91.31 235  A 1 
ATOM 1833  C CB  . LEU A 1 235  ? -25.501 -14.836 -0.905  1.00 92.87 235  A 1 
ATOM 1834  C CG  . LEU A 1 235  ? -25.952 -16.230 -1.386  1.00 91.79 235  A 1 
ATOM 1835  C CD1 . LEU A 1 235  ? -24.901 -17.273 -1.004  1.00 84.20 235  A 1 
ATOM 1836  C CD2 . LEU A 1 235  ? -27.276 -16.658 -0.763  1.00 84.86 235  A 1 
ATOM 1837  N N   . LEU A 1 236  ? -26.678 -11.481 -0.168  1.00 91.71 236  A 1 
ATOM 1838  C CA  . LEU A 1 236  ? -26.298 -10.124 0.207   1.00 91.09 236  A 1 
ATOM 1839  C C   . LEU A 1 236  ? -25.939 -10.055 1.692   1.00 90.40 236  A 1 
ATOM 1840  O O   . LEU A 1 236  ? -26.785 -10.262 2.558   1.00 88.44 236  A 1 
ATOM 1841  C CB  . LEU A 1 236  ? -27.421 -9.157  -0.225  1.00 89.58 236  A 1 
ATOM 1842  C CG  . LEU A 1 236  ? -27.046 -7.661  -0.117  1.00 86.09 236  A 1 
ATOM 1843  C CD1 . LEU A 1 236  ? -27.881 -6.842  -1.098  1.00 76.32 236  A 1 
ATOM 1844  C CD2 . LEU A 1 236  ? -27.294 -7.082  1.278   1.00 75.50 236  A 1 
ATOM 1845  N N   . PHE A 1 237  ? -24.688 -9.710  1.987   1.00 89.70 237  A 1 
ATOM 1846  C CA  . PHE A 1 237  ? -24.184 -9.517  3.341   1.00 89.01 237  A 1 
ATOM 1847  C C   . PHE A 1 237  ? -23.803 -8.055  3.548   1.00 87.52 237  A 1 
ATOM 1848  O O   . PHE A 1 237  ? -23.019 -7.492  2.785   1.00 84.74 237  A 1 
ATOM 1849  C CB  . PHE A 1 237  ? -23.003 -10.454 3.610   1.00 89.01 237  A 1 
ATOM 1850  C CG  . PHE A 1 237  ? -23.373 -11.921 3.662   1.00 89.40 237  A 1 
ATOM 1851  C CD1 . PHE A 1 237  ? -23.559 -12.569 4.893   1.00 81.03 237  A 1 
ATOM 1852  C CD2 . PHE A 1 237  ? -23.562 -12.647 2.476   1.00 79.80 237  A 1 
ATOM 1853  C CE1 . PHE A 1 237  ? -23.937 -13.918 4.942   1.00 80.37 237  A 1 
ATOM 1854  C CE2 . PHE A 1 237  ? -23.951 -13.997 2.515   1.00 79.54 237  A 1 
ATOM 1855  C CZ  . PHE A 1 237  ? -24.140 -14.632 3.752   1.00 85.88 237  A 1 
ATOM 1856  N N   . SER A 1 238  ? -24.336 -7.438  4.595   1.00 85.44 238  A 1 
ATOM 1857  C CA  . SER A 1 238  ? -24.003 -6.057  4.942   1.00 83.39 238  A 1 
ATOM 1858  C C   . SER A 1 238  ? -24.037 -5.836  6.451   1.00 81.10 238  A 1 
ATOM 1859  O O   . SER A 1 238  ? -24.768 -6.514  7.171   1.00 77.02 238  A 1 
ATOM 1860  C CB  . SER A 1 238  ? -24.964 -5.097  4.241   1.00 81.93 238  A 1 
ATOM 1861  O OG  . SER A 1 238  ? -24.454 -3.783  4.321   1.00 74.57 238  A 1 
ATOM 1862  N N   . ALA A 1 239  ? -23.250 -4.886  6.934   1.00 78.48 239  A 1 
ATOM 1863  C CA  . ALA A 1 239  ? -23.355 -4.433  8.317   1.00 75.51 239  A 1 
ATOM 1864  C C   . ALA A 1 239  ? -24.441 -3.363  8.481   1.00 74.51 239  A 1 
ATOM 1865  O O   . ALA A 1 239  ? -25.101 -3.311  9.516   1.00 70.98 239  A 1 
ATOM 1866  C CB  . ALA A 1 239  ? -21.986 -3.930  8.775   1.00 72.02 239  A 1 
ATOM 1867  N N   . THR A 1 240  ? -24.647 -2.537  7.449   1.00 74.10 240  A 1 
ATOM 1868  C CA  . THR A 1 240  ? -25.628 -1.451  7.451   1.00 73.66 240  A 1 
ATOM 1869  C C   . THR A 1 240  ? -26.540 -1.554  6.234   1.00 74.74 240  A 1 
ATOM 1870  O O   . THR A 1 240  ? -26.133 -2.060  5.187   1.00 73.29 240  A 1 
ATOM 1871  C CB  . THR A 1 240  ? -24.945 -0.073  7.502   1.00 70.00 240  A 1 
ATOM 1872  O OG1 . THR A 1 240  ? -24.103 0.112   6.391   1.00 63.49 240  A 1 
ATOM 1873  C CG2 . THR A 1 240  ? -24.089 0.097   8.753   1.00 61.77 240  A 1 
ATOM 1874  N N   . PHE A 1 241  ? -27.780 -1.086  6.356   1.00 72.07 241  A 1 
ATOM 1875  C CA  . PHE A 1 241  ? -28.787 -1.112  5.297   1.00 72.21 241  A 1 
ATOM 1876  C C   . PHE A 1 241  ? -29.316 0.294   5.001   1.00 72.49 241  A 1 
ATOM 1877  O O   . PHE A 1 241  ? -30.483 0.590   5.263   1.00 69.55 241  A 1 
ATOM 1878  C CB  . PHE A 1 241  ? -29.881 -2.125  5.643   1.00 70.24 241  A 1 
ATOM 1879  C CG  . PHE A 1 241  ? -29.420 -3.551  5.494   1.00 69.75 241  A 1 
ATOM 1880  C CD1 . PHE A 1 241  ? -29.555 -4.207  4.263   1.00 64.28 241  A 1 
ATOM 1881  C CD2 . PHE A 1 241  ? -28.815 -4.217  6.567   1.00 63.45 241  A 1 
ATOM 1882  C CE1 . PHE A 1 241  ? -29.100 -5.522  4.108   1.00 60.09 241  A 1 
ATOM 1883  C CE2 . PHE A 1 241  ? -28.354 -5.533  6.417   1.00 59.75 241  A 1 
ATOM 1884  C CZ  . PHE A 1 241  ? -28.499 -6.185  5.187   1.00 62.19 241  A 1 
ATOM 1885  N N   . PRO A 1 242  ? -28.480 1.180   4.450   1.00 71.66 242  A 1 
ATOM 1886  C CA  . PRO A 1 242  ? -28.939 2.483   3.994   1.00 71.12 242  A 1 
ATOM 1887  C C   . PRO A 1 242  ? -29.942 2.337   2.844   1.00 72.74 242  A 1 
ATOM 1888  O O   . PRO A 1 242  ? -30.060 1.287   2.215   1.00 71.67 242  A 1 
ATOM 1889  C CB  . PRO A 1 242  ? -27.666 3.224   3.575   1.00 68.33 242  A 1 
ATOM 1890  C CG  . PRO A 1 242  ? -26.744 2.102   3.107   1.00 67.61 242  A 1 
ATOM 1891  C CD  . PRO A 1 242  ? -27.088 0.970   4.069   1.00 69.94 242  A 1 
ATOM 1892  N N   . LEU A 1 243  ? -30.634 3.422   2.513   1.00 72.50 243  A 1 
ATOM 1893  C CA  . LEU A 1 243  ? -31.639 3.459   1.441   1.00 73.45 243  A 1 
ATOM 1894  C C   . LEU A 1 243  ? -31.142 2.906   0.098   1.00 76.01 243  A 1 
ATOM 1895  O O   . LEU A 1 243  ? -31.907 2.273   -0.623  1.00 74.39 243  A 1 
ATOM 1896  C CB  . LEU A 1 243  ? -32.114 4.915   1.290   1.00 70.07 243  A 1 
ATOM 1897  C CG  . LEU A 1 243  ? -33.505 5.109   1.916   1.00 63.58 243  A 1 
ATOM 1898  C CD1 . LEU A 1 243  ? -33.568 6.392   2.735   1.00 56.56 243  A 1 
ATOM 1899  C CD2 . LEU A 1 243  ? -34.568 5.146   0.834   1.00 57.17 243  A 1 
ATOM 1900  N N   . THR A 1 244  ? -29.866 3.091   -0.231  1.00 75.17 244  A 1 
ATOM 1901  C CA  . THR A 1 244  ? -29.254 2.536   -1.445  1.00 76.19 244  A 1 
ATOM 1902  C C   . THR A 1 244  ? -29.292 1.009   -1.468  1.00 78.72 244  A 1 
ATOM 1903  O O   . THR A 1 244  ? -29.599 0.422   -2.504  1.00 78.42 244  A 1 
ATOM 1904  C CB  . THR A 1 244  ? -27.799 2.997   -1.581  1.00 74.04 244  A 1 
ATOM 1905  O OG1 . THR A 1 244  ? -27.094 2.752   -0.381  1.00 67.98 244  A 1 
ATOM 1906  C CG2 . THR A 1 244  ? -27.698 4.494   -1.853  1.00 64.93 244  A 1 
ATOM 1907  N N   . VAL A 1 245  ? -29.041 0.359   -0.344  1.00 78.26 245  A 1 
ATOM 1908  C CA  . VAL A 1 245  ? -29.138 -1.100  -0.201  1.00 79.85 245  A 1 
ATOM 1909  C C   . VAL A 1 245  ? -30.595 -1.536  -0.303  1.00 80.79 245  A 1 
ATOM 1910  O O   . VAL A 1 245  ? -30.896 -2.452  -1.058  1.00 80.66 245  A 1 
ATOM 1911  C CB  . VAL A 1 245  ? -28.498 -1.600  1.107   1.00 78.79 245  A 1 
ATOM 1912  C CG1 . VAL A 1 245  ? -28.613 -3.116  1.253   1.00 71.43 245  A 1 
ATOM 1913  C CG2 . VAL A 1 245  ? -27.012 -1.245  1.166   1.00 70.83 245  A 1 
ATOM 1914  N N   . LYS A 1 246  ? -31.516 -0.841  0.368   1.00 80.68 246  A 1 
ATOM 1915  C CA  . LYS A 1 246  ? -32.948 -1.138  0.308   1.00 80.43 246  A 1 
ATOM 1916  C C   . LYS A 1 246  ? -33.490 -1.090  -1.124  1.00 81.96 246  A 1 
ATOM 1917  O O   . LYS A 1 246  ? -34.128 -2.039  -1.568  1.00 81.68 246  A 1 
ATOM 1918  C CB  . LYS A 1 246  ? -33.705 -0.178  1.237   1.00 78.02 246  A 1 
ATOM 1919  C CG  . LYS A 1 246  ? -35.184 -0.552  1.323   1.00 70.40 246  A 1 
ATOM 1920  C CD  . LYS A 1 246  ? -35.955 0.401   2.228   1.00 65.58 246  A 1 
ATOM 1921  C CE  . LYS A 1 246  ? -37.427 0.032   2.147   1.00 57.11 246  A 1 
ATOM 1922  N NZ  . LYS A 1 246  ? -38.285 0.946   2.932   1.00 50.00 246  A 1 
ATOM 1923  N N   . ASN A 1 247  ? -33.185 -0.047  -1.874  1.00 82.50 247  A 1 
ATOM 1924  C CA  . ASN A 1 247  ? -33.607 0.088   -3.271  1.00 82.65 247  A 1 
ATOM 1925  C C   . ASN A 1 247  ? -33.039 -1.028  -4.157  1.00 83.60 247  A 1 
ATOM 1926  O O   . ASN A 1 247  ? -33.714 -1.522  -5.057  1.00 83.14 247  A 1 
ATOM 1927  C CB  . ASN A 1 247  ? -33.136 1.444   -3.804  1.00 81.25 247  A 1 
ATOM 1928  C CG  . ASN A 1 247  ? -33.775 2.637   -3.116  1.00 75.87 247  A 1 
ATOM 1929  O OD1 . ASN A 1 247  ? -34.814 2.590   -2.490  1.00 66.98 247  A 1 
ATOM 1930  N ND2 . ASN A 1 247  ? -33.143 3.785   -3.249  1.00 67.68 247  A 1 
ATOM 1931  N N   . PHE A 1 248  ? -31.797 -1.425  -3.916  1.00 83.45 248  A 1 
ATOM 1932  C CA  . PHE A 1 248  ? -31.173 -2.528  -4.636  1.00 84.63 248  A 1 
ATOM 1933  C C   . PHE A 1 248  ? -31.862 -3.863  -4.338  1.00 84.97 248  A 1 
ATOM 1934  O O   . PHE A 1 248  ? -32.129 -4.629  -5.263  1.00 84.39 248  A 1 
ATOM 1935  C CB  . PHE A 1 248  ? -29.686 -2.574  -4.286  1.00 84.98 248  A 1 
ATOM 1936  C CG  . PHE A 1 248  ? -28.947 -3.683  -4.991  1.00 85.45 248  A 1 
ATOM 1937  C CD1 . PHE A 1 248  ? -28.866 -4.958  -4.411  1.00 78.93 248  A 1 
ATOM 1938  C CD2 . PHE A 1 248  ? -28.370 -3.453  -6.250  1.00 78.38 248  A 1 
ATOM 1939  C CE1 . PHE A 1 248  ? -28.219 -5.998  -5.086  1.00 77.31 248  A 1 
ATOM 1940  C CE2 . PHE A 1 248  ? -27.716 -4.486  -6.926  1.00 77.60 248  A 1 
ATOM 1941  C CZ  . PHE A 1 248  ? -27.647 -5.763  -6.343  1.00 82.13 248  A 1 
ATOM 1942  N N   . MET A 1 249  ? -32.190 -4.122  -3.083  1.00 84.83 249  A 1 
ATOM 1943  C CA  . MET A 1 249  ? -32.917 -5.316  -2.665  1.00 83.77 249  A 1 
ATOM 1944  C C   . MET A 1 249  ? -34.282 -5.407  -3.338  1.00 84.75 249  A 1 
ATOM 1945  O O   . MET A 1 249  ? -34.589 -6.418  -3.951  1.00 84.01 249  A 1 
ATOM 1946  C CB  . MET A 1 249  ? -33.124 -5.305  -1.153  1.00 81.38 249  A 1 
ATOM 1947  C CG  . MET A 1 249  ? -31.856 -5.513  -0.337  1.00 72.60 249  A 1 
ATOM 1948  S SD  . MET A 1 249  ? -32.026 -4.990  1.398   1.00 67.40 249  A 1 
ATOM 1949  C CE  . MET A 1 249  ? -33.663 -5.623  1.818   1.00 58.61 249  A 1 
ATOM 1950  N N   . GLU A 1 250  ? -35.082 -4.341  -3.287  1.00 84.76 250  A 1 
ATOM 1951  C CA  . GLU A 1 250  ? -36.412 -4.300  -3.900  1.00 84.34 250  A 1 
ATOM 1952  C C   . GLU A 1 250  ? -36.363 -4.517  -5.421  1.00 84.48 250  A 1 
ATOM 1953  O O   . GLU A 1 250  ? -37.291 -5.072  -6.009  1.00 83.20 250  A 1 
ATOM 1954  C CB  . GLU A 1 250  ? -37.076 -2.948  -3.585  1.00 83.59 250  A 1 
ATOM 1955  C CG  . GLU A 1 250  ? -37.507 -2.822  -2.113  1.00 76.25 250  A 1 
ATOM 1956  C CD  . GLU A 1 250  ? -38.023 -1.424  -1.726  1.00 69.80 250  A 1 
ATOM 1957  O OE1 . GLU A 1 250  ? -38.282 -1.211  -0.517  1.00 62.79 250  A 1 
ATOM 1958  O OE2 . GLU A 1 250  ? -38.137 -0.545  -2.609  1.00 63.22 250  A 1 
ATOM 1959  N N   . LYS A 1 251  ? -35.283 -4.122  -6.071  1.00 85.31 251  A 1 
ATOM 1960  C CA  . LYS A 1 251  ? -35.115 -4.213  -7.524  1.00 85.02 251  A 1 
ATOM 1961  C C   . LYS A 1 251  ? -34.592 -5.570  -8.008  1.00 85.52 251  A 1 
ATOM 1962  O O   . LYS A 1 251  ? -34.937 -5.986  -9.116  1.00 83.23 251  A 1 
ATOM 1963  C CB  . LYS A 1 251  ? -34.191 -3.066  -7.954  1.00 83.01 251  A 1 
ATOM 1964  C CG  . LYS A 1 251  ? -34.078 -2.894  -9.474  1.00 74.61 251  A 1 
ATOM 1965  C CD  . LYS A 1 251  ? -33.119 -1.740  -9.768  1.00 72.34 251  A 1 
ATOM 1966  C CE  . LYS A 1 251  ? -32.898 -1.559  -11.262 1.00 63.30 251  A 1 
ATOM 1967  N NZ  . LYS A 1 251  ? -31.830 -0.561  -11.509 1.00 57.91 251  A 1 
ATOM 1968  N N   . HIS A 1 252  ? -33.724 -6.221  -7.254  1.00 86.94 252  A 1 
ATOM 1969  C CA  . HIS A 1 252  ? -32.955 -7.375  -7.723  1.00 86.70 252  A 1 
ATOM 1970  C C   . HIS A 1 252  ? -33.135 -8.664  -6.913  1.00 86.79 252  A 1 
ATOM 1971  O O   . HIS A 1 252  ? -32.912 -9.737  -7.474  1.00 84.10 252  A 1 
ATOM 1972  C CB  . HIS A 1 252  ? -31.467 -7.001  -7.787  1.00 85.85 252  A 1 
ATOM 1973  C CG  . HIS A 1 252  ? -31.141 -5.962  -8.821  1.00 85.21 252  A 1 
ATOM 1974  N ND1 . HIS A 1 252  ? -31.210 -6.138  -10.193 1.00 73.81 252  A 1 
ATOM 1975  C CD2 . HIS A 1 252  ? -30.680 -4.691  -8.593  1.00 73.43 252  A 1 
ATOM 1976  C CE1 . HIS A 1 252  ? -30.784 -5.003  -10.764 1.00 75.49 252  A 1 
ATOM 1977  N NE2 . HIS A 1 252  ? -30.460 -4.105  -9.827  1.00 76.91 252  A 1 
ATOM 1978  N N   . LEU A 1 253  ? -33.510 -8.586  -5.644  1.00 85.89 253  A 1 
ATOM 1979  C CA  . LEU A 1 253  ? -33.710 -9.769  -4.808  1.00 85.79 253  A 1 
ATOM 1980  C C   . LEU A 1 253  ? -35.143 -10.286 -4.937  1.00 85.42 253  A 1 
ATOM 1981  O O   . LEU A 1 253  ? -36.092 -9.511  -5.035  1.00 83.01 253  A 1 
ATOM 1982  C CB  . LEU A 1 253  ? -33.350 -9.473  -3.340  1.00 84.78 253  A 1 
ATOM 1983  C CG  . LEU A 1 253  ? -31.872 -9.123  -3.096  1.00 83.36 253  A 1 
ATOM 1984  C CD1 . LEU A 1 253  ? -31.662 -8.705  -1.646  1.00 74.88 253  A 1 
ATOM 1985  C CD2 . LEU A 1 253  ? -30.947 -10.306 -3.352  1.00 74.32 253  A 1 
ATOM 1986  N N   . ARG A 1 254  ? -35.298 -11.618 -4.906  1.00 86.55 254  A 1 
ATOM 1987  C CA  . ARG A 1 254  ? -36.587 -12.303 -4.984  1.00 85.28 254  A 1 
ATOM 1988  C C   . ARG A 1 254  ? -36.902 -12.950 -3.651  1.00 85.29 254  A 1 
ATOM 1989  O O   . ARG A 1 254  ? -36.247 -13.921 -3.291  1.00 80.05 254  A 1 
ATOM 1990  C CB  . ARG A 1 254  ? -36.559 -13.369 -6.076  1.00 82.16 254  A 1 
ATOM 1991  C CG  . ARG A 1 254  ? -36.435 -12.741 -7.461  1.00 74.82 254  A 1 
ATOM 1992  C CD  . ARG A 1 254  ? -36.450 -13.857 -8.487  1.00 70.75 254  A 1 
ATOM 1993  N NE  . ARG A 1 254  ? -36.445 -13.294 -9.827  1.00 63.11 254  A 1 
ATOM 1994  C CZ  . ARG A 1 254  ? -36.527 -13.987 -10.936 1.00 56.84 254  A 1 
ATOM 1995  N NH1 . ARG A 1 254  ? -36.624 -15.285 -10.928 1.00 52.11 254  A 1 
ATOM 1996  N NH2 . ARG A 1 254  ? -36.504 -13.371 -12.073 1.00 51.16 254  A 1 
ATOM 1997  N N   . GLU A 1 255  ? -37.892 -12.415 -2.965  1.00 85.68 255  A 1 
ATOM 1998  C CA  . GLU A 1 255  ? -38.344 -12.924 -1.661  1.00 85.76 255  A 1 
ATOM 1999  C C   . GLU A 1 255  ? -37.171 -13.347 -0.757  1.00 87.19 255  A 1 
ATOM 2000  O O   . GLU A 1 255  ? -37.085 -14.506 -0.337  1.00 83.96 255  A 1 
ATOM 2001  C CB  . GLU A 1 255  ? -39.395 -14.030 -1.855  1.00 83.29 255  A 1 
ATOM 2002  C CG  . GLU A 1 255  ? -40.649 -13.495 -2.553  1.00 74.26 255  A 1 
ATOM 2003  C CD  . GLU A 1 255  ? -41.724 -14.562 -2.774  1.00 65.97 255  A 1 
ATOM 2004  O OE1 . GLU A 1 255  ? -42.810 -14.166 -3.251  1.00 57.68 255  A 1 
ATOM 2005  O OE2 . GLU A 1 255  ? -41.460 -15.755 -2.513  1.00 57.87 255  A 1 
ATOM 2006  N N   . PRO A 1 256  ? -36.213 -12.435 -0.519  1.00 86.73 256  A 1 
ATOM 2007  C CA  . PRO A 1 256  ? -34.998 -12.796 0.189   1.00 86.58 256  A 1 
ATOM 2008  C C   . PRO A 1 256  ? -35.320 -13.195 1.624   1.00 86.60 256  A 1 
ATOM 2009  O O   . PRO A 1 256  ? -36.081 -12.514 2.316   1.00 84.15 256  A 1 
ATOM 2010  C CB  . PRO A 1 256  ? -34.100 -11.561 0.129   1.00 84.99 256  A 1 
ATOM 2011  C CG  . PRO A 1 256  ? -35.101 -10.410 0.036   1.00 82.43 256  A 1 
ATOM 2012  C CD  . PRO A 1 256  ? -36.222 -11.010 -0.813  1.00 84.90 256  A 1 
ATOM 2013  N N   . TYR A 1 257  ? -34.687 -14.262 2.089   1.00 87.63 257  A 1 
ATOM 2014  C CA  . TYR A 1 257  ? -34.722 -14.589 3.505   1.00 87.42 257  A 1 
ATOM 2015  C C   . TYR A 1 257  ? -33.852 -13.597 4.271   1.00 87.48 257  A 1 
ATOM 2016  O O   . TYR A 1 257  ? -32.650 -13.473 4.022   1.00 85.69 257  A 1 
ATOM 2017  C CB  . TYR A 1 257  ? -34.302 -16.039 3.720   1.00 86.08 257  A 1 
ATOM 2018  C CG  . TYR A 1 257  ? -34.626 -16.509 5.115   1.00 82.39 257  A 1 
ATOM 2019  C CD1 . TYR A 1 257  ? -33.739 -16.270 6.175   1.00 74.17 257  A 1 
ATOM 2020  C CD2 . TYR A 1 257  ? -35.854 -17.157 5.370   1.00 72.83 257  A 1 
ATOM 2021  C CE1 . TYR A 1 257  ? -34.059 -16.689 7.473   1.00 68.18 257  A 1 
ATOM 2022  C CE2 . TYR A 1 257  ? -36.183 -17.583 6.662   1.00 67.36 257  A 1 
ATOM 2023  C CZ  . TYR A 1 257  ? -35.278 -17.350 7.714   1.00 70.77 257  A 1 
ATOM 2024  O OH  . TYR A 1 257  ? -35.583 -17.773 8.984   1.00 69.02 257  A 1 
ATOM 2025  N N   . GLU A 1 258  ? -34.474 -12.879 5.187   1.00 83.54 258  A 1 
ATOM 2026  C CA  . GLU A 1 258  ? -33.821 -11.816 5.937   1.00 81.56 258  A 1 
ATOM 2027  C C   . GLU A 1 258  ? -33.263 -12.357 7.255   1.00 81.27 258  A 1 
ATOM 2028  O O   . GLU A 1 258  ? -34.008 -12.819 8.111   1.00 79.17 258  A 1 
ATOM 2029  C CB  . GLU A 1 258  ? -34.787 -10.642 6.150   1.00 78.75 258  A 1 
ATOM 2030  C CG  . GLU A 1 258  ? -35.280 -9.994  4.844   1.00 68.98 258  A 1 
ATOM 2031  C CD  . GLU A 1 258  ? -36.055 -8.683  5.041   1.00 65.28 258  A 1 
ATOM 2032  O OE1 . GLU A 1 258  ? -36.238 -7.938  4.045   1.00 58.40 258  A 1 
ATOM 2033  O OE2 . GLU A 1 258  ? -36.449 -8.353  6.170   1.00 58.44 258  A 1 
ATOM 2034  N N   . ILE A 1 259  ? -31.960 -12.281 7.441   1.00 80.90 259  A 1 
ATOM 2035  C CA  . ILE A 1 259  ? -31.264 -12.685 8.667   1.00 80.14 259  A 1 
ATOM 2036  C C   . ILE A 1 259  ? -30.702 -11.434 9.337   1.00 78.10 259  A 1 
ATOM 2037  O O   . ILE A 1 259  ? -29.852 -10.753 8.765   1.00 75.16 259  A 1 
ATOM 2038  C CB  . ILE A 1 259  ? -30.149 -13.707 8.365   1.00 80.02 259  A 1 
ATOM 2039  C CG1 . ILE A 1 259  ? -30.699 -14.973 7.668   1.00 77.33 259  A 1 
ATOM 2040  C CG2 . ILE A 1 259  ? -29.419 -14.092 9.664   1.00 75.26 259  A 1 
ATOM 2041  C CD1 . ILE A 1 259  ? -29.605 -15.902 7.137   1.00 71.57 259  A 1 
ATOM 2042  N N   . ASN A 1 260  ? -31.123 -11.156 10.557  1.00 71.85 260  A 1 
ATOM 2043  C CA  . ASN A 1 260  ? -30.626 -10.019 11.322  1.00 68.47 260  A 1 
ATOM 2044  C C   . ASN A 1 260  ? -30.028 -10.447 12.662  1.00 67.17 260  A 1 
ATOM 2045  O O   . ASN A 1 260  ? -30.703 -10.458 13.682  1.00 63.08 260  A 1 
ATOM 2046  C CB  . ASN A 1 260  ? -31.740 -8.980  11.491  1.00 64.32 260  A 1 
ATOM 2047  C CG  . ASN A 1 260  ? -31.232 -7.725  12.182  1.00 58.33 260  A 1 
ATOM 2048  O OD1 . ASN A 1 260  ? -30.043 -7.456  12.268  1.00 53.58 260  A 1 
ATOM 2049  N ND2 . ASN A 1 260  ? -32.137 -6.909  12.676  1.00 52.46 260  A 1 
ATOM 2050  N N   . LEU A 1 261  ? -28.738 -10.740 12.669  1.00 64.28 261  A 1 
ATOM 2051  C CA  . LEU A 1 261  ? -28.008 -11.105 13.894  1.00 61.12 261  A 1 
ATOM 2052  C C   . LEU A 1 261  ? -27.367 -9.906  14.606  1.00 60.07 261  A 1 
ATOM 2053  O O   . LEU A 1 261  ? -26.543 -10.075 15.500  1.00 55.42 261  A 1 
ATOM 2054  C CB  . LEU A 1 261  ? -26.994 -12.208 13.569  1.00 56.71 261  A 1 
ATOM 2055  C CG  . LEU A 1 261  ? -27.653 -13.532 13.158  1.00 53.64 261  A 1 
ATOM 2056  C CD1 . LEU A 1 261  ? -26.591 -14.496 12.662  1.00 50.77 261  A 1 
ATOM 2057  C CD2 . LEU A 1 261  ? -28.373 -14.202 14.325  1.00 50.76 261  A 1 
ATOM 2058  N N   . MET A 1 262  ? -27.716 -8.690  14.203  1.00 61.34 262  A 1 
ATOM 2059  C CA  . MET A 1 262  ? -27.197 -7.456  14.789  1.00 58.71 262  A 1 
ATOM 2060  C C   . MET A 1 262  ? -28.210 -6.759  15.704  1.00 57.60 262  A 1 
ATOM 2061  O O   . MET A 1 262  ? -28.092 -5.552  15.889  1.00 52.46 262  A 1 
ATOM 2062  C CB  . MET A 1 262  ? -26.666 -6.511  13.702  1.00 54.32 262  A 1 
ATOM 2063  C CG  . MET A 1 262  ? -25.294 -6.911  13.170  1.00 49.73 262  A 1 
ATOM 2064  S SD  . MET A 1 262  ? -24.660 -5.754  11.920  1.00 46.71 262  A 1 
ATOM 2065  C CE  . MET A 1 262  ? -23.266 -4.995  12.761  1.00 42.81 262  A 1 
ATOM 2066  N N   . GLU A 1 263  ? -29.187 -7.477  16.277  1.00 45.84 263  A 1 
ATOM 2067  C CA  . GLU A 1 263  ? -30.177 -6.860  17.178  1.00 44.04 263  A 1 
ATOM 2068  C C   . GLU A 1 263  ? -29.515 -6.056  18.296  1.00 44.95 263  A 1 
ATOM 2069  O O   . GLU A 1 263  ? -29.633 -4.836  18.371  1.00 41.55 263  A 1 
ATOM 2070  C CB  . GLU A 1 263  ? -31.078 -7.924  17.809  1.00 39.30 263  A 1 
ATOM 2071  C CG  . GLU A 1 263  ? -32.039 -8.571  16.812  1.00 35.02 263  A 1 
ATOM 2072  C CD  . GLU A 1 263  ? -33.074 -9.450  17.511  1.00 31.77 263  A 1 
ATOM 2073  O OE1 . GLU A 1 263  ? -34.134 -9.668  16.892  1.00 29.19 263  A 1 
ATOM 2074  O OE2 . GLU A 1 263  ? -32.818 -9.863  18.662  1.00 28.72 263  A 1 
ATOM 2075  N N   . GLU A 1 264  ? -28.756 -6.747  19.132  1.00 42.93 264  A 1 
ATOM 2076  C CA  . GLU A 1 264  ? -27.923 -6.081  20.117  1.00 42.08 264  A 1 
ATOM 2077  C C   . GLU A 1 264  ? -26.605 -5.662  19.479  1.00 43.32 264  A 1 
ATOM 2078  O O   . GLU A 1 264  ? -25.645 -6.425  19.382  1.00 39.94 264  A 1 
ATOM 2079  C CB  . GLU A 1 264  ? -27.703 -6.962  21.341  1.00 37.55 264  A 1 
ATOM 2080  C CG  . GLU A 1 264  ? -28.978 -7.186  22.157  1.00 33.24 264  A 1 
ATOM 2081  C CD  . GLU A 1 264  ? -28.688 -7.939  23.457  1.00 30.39 264  A 1 
ATOM 2082  O OE1 . GLU A 1 264  ? -29.546 -7.888  24.361  1.00 27.65 264  A 1 
ATOM 2083  O OE2 . GLU A 1 264  ? -27.590 -8.542  23.571  1.00 27.16 264  A 1 
ATOM 2084  N N   . LEU A 1 265  ? -26.538 -4.400  19.099  1.00 45.41 265  A 1 
ATOM 2085  C CA  . LEU A 1 265  ? -25.301 -3.734  18.695  1.00 44.34 265  A 1 
ATOM 2086  C C   . LEU A 1 265  ? -24.285 -3.572  19.825  1.00 46.14 265  A 1 
ATOM 2087  O O   . LEU A 1 265  ? -23.346 -2.779  19.707  1.00 43.91 265  A 1 
ATOM 2088  C CB  . LEU A 1 265  ? -25.648 -2.387  18.064  1.00 39.90 265  A 1 
ATOM 2089  C CG  . LEU A 1 265  ? -25.464 -2.406  16.548  1.00 36.68 265  A 1 
ATOM 2090  C CD1 . LEU A 1 265  ? -26.103 -1.133  16.022  1.00 34.36 265  A 1 
ATOM 2091  C CD2 . LEU A 1 265  ? -23.989 -2.439  16.146  1.00 34.14 265  A 1 
ATOM 2092  N N   . THR A 1 266  ? -24.443 -4.299  20.907  1.00 46.99 266  A 1 
ATOM 2093  C CA  . THR A 1 266  ? -23.462 -4.316  21.974  1.00 46.90 266  A 1 
ATOM 2094  C C   . THR A 1 266  ? -22.127 -4.728  21.378  1.00 50.10 266  A 1 
ATOM 2095  O O   . THR A 1 266  ? -21.978 -5.793  20.783  1.00 46.97 266  A 1 
ATOM 2096  C CB  . THR A 1 266  ? -23.884 -5.230  23.131  1.00 41.17 266  A 1 
ATOM 2097  O OG1 . THR A 1 266  ? -24.237 -6.508  22.666  1.00 36.81 266  A 1 
ATOM 2098  C CG2 . THR A 1 266  ? -25.080 -4.663  23.881  1.00 34.05 266  A 1 
ATOM 2099  N N   . LEU A 1 267  ? -21.144 -3.856  21.525  1.00 62.96 267  A 1 
ATOM 2100  C CA  . LEU A 1 267  ? -19.757 -4.145  21.179  1.00 64.11 267  A 1 
ATOM 2101  C C   . LEU A 1 267  ? -19.202 -5.144  22.204  1.00 65.64 267  A 1 
ATOM 2102  O O   . LEU A 1 267  ? -18.303 -4.838  22.982  1.00 64.03 267  A 1 
ATOM 2103  C CB  . LEU A 1 267  ? -18.977 -2.819  21.100  1.00 62.23 267  A 1 
ATOM 2104  C CG  . LEU A 1 267  ? -19.296 -1.995  19.840  1.00 60.95 267  A 1 
ATOM 2105  C CD1 . LEU A 1 267  ? -18.842 -0.554  20.004  1.00 58.31 267  A 1 
ATOM 2106  C CD2 . LEU A 1 267  ? -18.581 -2.564  18.612  1.00 57.88 267  A 1 
ATOM 2107  N N   . LYS A 1 268  ? -19.796 -6.342  22.233  1.00 60.60 268  A 1 
ATOM 2108  C CA  . LYS A 1 268  ? -19.457 -7.409  23.167  1.00 60.34 268  A 1 
ATOM 2109  C C   . LYS A 1 268  ? -17.969 -7.723  23.036  1.00 61.66 268  A 1 
ATOM 2110  O O   . LYS A 1 268  ? -17.430 -7.803  21.934  1.00 58.10 268  A 1 
ATOM 2111  C CB  . LYS A 1 268  ? -20.344 -8.654  22.947  1.00 56.57 268  A 1 
ATOM 2112  C CG  . LYS A 1 268  ? -21.792 -8.442  23.430  1.00 51.43 268  A 1 
ATOM 2113  C CD  . LYS A 1 268  ? -22.720 -9.651  23.200  1.00 48.40 268  A 1 
ATOM 2114  C CE  . LYS A 1 268  ? -24.138 -9.304  23.674  1.00 42.37 268  A 1 
ATOM 2115  N NZ  . LYS A 1 268  ? -25.193 -10.292 23.314  1.00 38.54 268  A 1 
ATOM 2116  N N   . GLY A 1 269  ? -17.309 -7.831  24.167  1.00 70.10 269  A 1 
ATOM 2117  C CA  . GLY A 1 269  ? -15.866 -8.046  24.257  1.00 71.45 269  A 1 
ATOM 2118  C C   . GLY A 1 269  ? -14.986 -6.813  24.030  1.00 74.45 269  A 1 
ATOM 2119  O O   . GLY A 1 269  ? -13.784 -6.894  24.272  1.00 72.81 269  A 1 
ATOM 2120  N N   . VAL A 1 270  ? -15.550 -5.680  23.611  1.00 77.59 270  A 1 
ATOM 2121  C CA  . VAL A 1 270  ? -14.789 -4.434  23.436  1.00 79.51 270  A 1 
ATOM 2122  C C   . VAL A 1 270  ? -15.106 -3.473  24.573  1.00 80.31 270  A 1 
ATOM 2123  O O   . VAL A 1 270  ? -16.195 -2.914  24.641  1.00 79.59 270  A 1 
ATOM 2124  C CB  . VAL A 1 270  ? -15.049 -3.782  22.067  1.00 78.30 270  A 1 
ATOM 2125  C CG1 . VAL A 1 270  ? -14.110 -2.590  21.861  1.00 70.37 270  A 1 
ATOM 2126  C CG2 . VAL A 1 270  ? -14.810 -4.773  20.924  1.00 69.98 270  A 1 
ATOM 2127  N N   . THR A 1 271  ? -14.140 -3.247  25.448  1.00 83.80 271  A 1 
ATOM 2128  C CA  . THR A 1 271  ? -14.270 -2.236  26.504  1.00 84.76 271  A 1 
ATOM 2129  C C   . THR A 1 271  ? -13.930 -0.869  25.934  1.00 85.81 271  A 1 
ATOM 2130  O O   . THR A 1 271  ? -12.857 -0.675  25.362  1.00 85.36 271  A 1 
ATOM 2131  C CB  . THR A 1 271  ? -13.384 -2.561  27.710  1.00 83.66 271  A 1 
ATOM 2132  O OG1 . THR A 1 271  ? -13.583 -3.894  28.106  1.00 74.01 271  A 1 
ATOM 2133  C CG2 . THR A 1 271  ? -13.746 -1.696  28.912  1.00 71.80 271  A 1 
ATOM 2134  N N   . GLN A 1 272  ? -14.849 0.071   26.079  1.00 87.28 272  A 1 
ATOM 2135  C CA  . GLN A 1 272  ? -14.749 1.397   25.485  1.00 87.80 272  A 1 
ATOM 2136  C C   . GLN A 1 272  ? -14.468 2.441   26.563  1.00 88.32 272  A 1 
ATOM 2137  O O   . GLN A 1 272  ? -15.226 2.575   27.523  1.00 87.07 272  A 1 
ATOM 2138  C CB  . GLN A 1 272  ? -16.041 1.724   24.734  1.00 85.97 272  A 1 
ATOM 2139  C CG  . GLN A 1 272  ? -16.333 0.748   23.589  1.00 83.21 272  A 1 
ATOM 2140  C CD  . GLN A 1 272  ? -17.728 1.003   23.036  1.00 83.38 272  A 1 
ATOM 2141  O OE1 . GLN A 1 272  ? -18.014 2.040   22.472  1.00 74.34 272  A 1 
ATOM 2142  N NE2 . GLN A 1 272  ? -18.643 0.079   23.218  1.00 73.46 272  A 1 
ATOM 2143  N N   . TYR A 1 273  ? -13.403 3.195   26.368  1.00 90.55 273  A 1 
ATOM 2144  C CA  . TYR A 1 273  ? -13.032 4.303   27.239  1.00 91.28 273  A 1 
ATOM 2145  C C   . TYR A 1 273  ? -12.942 5.611   26.458  1.00 91.61 273  A 1 
ATOM 2146  O O   . TYR A 1 273  ? -12.664 5.617   25.257  1.00 90.23 273  A 1 
ATOM 2147  C CB  . TYR A 1 273  ? -11.710 3.981   27.941  1.00 90.51 273  A 1 
ATOM 2148  C CG  . TYR A 1 273  ? -11.769 2.781   28.859  1.00 90.28 273  A 1 
ATOM 2149  C CD1 . TYR A 1 273  ? -12.571 2.808   30.013  1.00 83.72 273  A 1 
ATOM 2150  C CD2 . TYR A 1 273  ? -11.018 1.623   28.575  1.00 83.54 273  A 1 
ATOM 2151  C CE1 . TYR A 1 273  ? -12.625 1.708   30.880  1.00 82.28 273  A 1 
ATOM 2152  C CE2 . TYR A 1 273  ? -11.062 0.514   29.435  1.00 81.63 273  A 1 
ATOM 2153  C CZ  . TYR A 1 273  ? -11.866 0.562   30.591  1.00 86.44 273  A 1 
ATOM 2154  O OH  . TYR A 1 273  ? -11.911 -0.512  31.449  1.00 84.90 273  A 1 
ATOM 2155  N N   . TYR A 1 274  ? -13.128 6.717   27.146  1.00 90.46 274  A 1 
ATOM 2156  C CA  . TYR A 1 274  ? -12.778 8.027   26.622  1.00 91.09 274  A 1 
ATOM 2157  C C   . TYR A 1 274  ? -11.714 8.699   27.491  1.00 91.06 274  A 1 
ATOM 2158  O O   . TYR A 1 274  ? -11.677 8.530   28.708  1.00 89.55 274  A 1 
ATOM 2159  C CB  . TYR A 1 274  ? -14.022 8.908   26.430  1.00 90.22 274  A 1 
ATOM 2160  C CG  . TYR A 1 274  ? -14.655 9.429   27.702  1.00 90.67 274  A 1 
ATOM 2161  C CD1 . TYR A 1 274  ? -15.788 8.793   28.251  1.00 84.74 274  A 1 
ATOM 2162  C CD2 . TYR A 1 274  ? -14.133 10.565  28.343  1.00 83.96 274  A 1 
ATOM 2163  C CE1 . TYR A 1 274  ? -16.382 9.278   29.423  1.00 83.17 274  A 1 
ATOM 2164  C CE2 . TYR A 1 274  ? -14.713 11.058  29.524  1.00 81.94 274  A 1 
ATOM 2165  C CZ  . TYR A 1 274  ? -15.839 10.409  30.061  1.00 86.36 274  A 1 
ATOM 2166  O OH  . TYR A 1 274  ? -16.410 10.885  31.217  1.00 84.80 274  A 1 
ATOM 2167  N N   . ALA A 1 275  ? -10.865 9.488   26.844  1.00 89.75 275  A 1 
ATOM 2168  C CA  . ALA A 1 275  ? -9.949  10.404  27.502  1.00 89.62 275  A 1 
ATOM 2169  C C   . ALA A 1 275  ? -10.246 11.821  27.012  1.00 90.22 275  A 1 
ATOM 2170  O O   . ALA A 1 275  ? -10.116 12.108  25.818  1.00 88.38 275  A 1 
ATOM 2171  C CB  . ALA A 1 275  ? -8.509  9.967   27.211  1.00 88.47 275  A 1 
ATOM 2172  N N   . PHE A 1 276  ? -10.651 12.695  27.922  1.00 90.07 276  A 1 
ATOM 2173  C CA  . PHE A 1 276  ? -10.863 14.095  27.582  1.00 90.07 276  A 1 
ATOM 2174  C C   . PHE A 1 276  ? -9.517  14.802  27.435  1.00 90.29 276  A 1 
ATOM 2175  O O   . PHE A 1 276  ? -8.691  14.787  28.350  1.00 88.28 276  A 1 
ATOM 2176  C CB  . PHE A 1 276  ? -11.757 14.769  28.626  1.00 88.24 276  A 1 
ATOM 2177  C CG  . PHE A 1 276  ? -12.088 16.207  28.283  1.00 84.84 276  A 1 
ATOM 2178  C CD1 . PHE A 1 276  ? -11.583 17.261  29.067  1.00 77.86 276  A 1 
ATOM 2179  C CD2 . PHE A 1 276  ? -12.896 16.499  27.173  1.00 75.94 276  A 1 
ATOM 2180  C CE1 . PHE A 1 276  ? -11.906 18.590  28.757  1.00 73.20 276  A 1 
ATOM 2181  C CE2 . PHE A 1 276  ? -13.216 17.827  26.855  1.00 72.19 276  A 1 
ATOM 2182  C CZ  . PHE A 1 276  ? -12.726 18.873  27.653  1.00 75.00 276  A 1 
ATOM 2183  N N   . VAL A 1 277  ? -9.279  15.387  26.269  1.00 89.45 277  A 1 
ATOM 2184  C CA  . VAL A 1 277  ? -8.003  16.027  25.931  1.00 89.65 277  A 1 
ATOM 2185  C C   . VAL A 1 277  ? -8.238  17.293  25.113  1.00 89.87 277  A 1 
ATOM 2186  O O   . VAL A 1 277  ? -9.217  17.417  24.380  1.00 87.85 277  A 1 
ATOM 2187  C CB  . VAL A 1 277  ? -7.059  15.069  25.171  1.00 88.28 277  A 1 
ATOM 2188  C CG1 . VAL A 1 277  ? -6.651  13.871  26.024  1.00 77.53 277  A 1 
ATOM 2189  C CG2 . VAL A 1 277  ? -7.648  14.528  23.863  1.00 78.58 277  A 1 
ATOM 2190  N N   . GLN A 1 278  ? -7.299  18.217  25.196  1.00 89.68 278  A 1 
ATOM 2191  C CA  . GLN A 1 278  ? -7.220  19.304  24.222  1.00 89.72 278  A 1 
ATOM 2192  C C   . GLN A 1 278  ? -6.421  18.831  23.001  1.00 89.86 278  A 1 
ATOM 2193  O O   . GLN A 1 278  ? -5.555  17.966  23.132  1.00 88.01 278  A 1 
ATOM 2194  C CB  . GLN A 1 278  ? -6.575  20.539  24.868  1.00 88.35 278  A 1 
ATOM 2195  C CG  . GLN A 1 278  ? -7.413  21.064  26.045  1.00 83.46 278  A 1 
ATOM 2196  C CD  . GLN A 1 278  ? -6.793  22.272  26.748  1.00 81.10 278  A 1 
ATOM 2197  O OE1 . GLN A 1 278  ? -5.701  22.731  26.462  1.00 72.85 278  A 1 
ATOM 2198  N NE2 . GLN A 1 278  ? -7.484  22.832  27.717  1.00 69.18 278  A 1 
ATOM 2199  N N   . GLU A 1 279  ? -6.633  19.438  21.828  1.00 88.92 279  A 1 
ATOM 2200  C CA  . GLU A 1 279  ? -5.908  19.069  20.599  1.00 89.07 279  A 1 
ATOM 2201  C C   . GLU A 1 279  ? -4.380  19.065  20.785  1.00 89.60 279  A 1 
ATOM 2202  O O   . GLU A 1 279  ? -3.702  18.100  20.430  1.00 87.46 279  A 1 
ATOM 2203  C CB  . GLU A 1 279  ? -6.296  20.028  19.457  1.00 87.55 279  A 1 
ATOM 2204  C CG  . GLU A 1 279  ? -7.655  19.706  18.815  1.00 81.01 279  A 1 
ATOM 2205  C CD  . GLU A 1 279  ? -7.698  18.319  18.148  1.00 81.71 279  A 1 
ATOM 2206  O OE1 . GLU A 1 279  ? -8.798  17.759  17.998  1.00 75.23 279  A 1 
ATOM 2207  O OE2 . GLU A 1 279  ? -6.632  17.749  17.837  1.00 75.58 279  A 1 
ATOM 2208  N N   . ARG A 1 280  ? -3.844  20.080  21.438  1.00 88.25 280  A 1 
ATOM 2209  C CA  . ARG A 1 280  ? -2.409  20.186  21.770  1.00 88.68 280  A 1 
ATOM 2210  C C   . ARG A 1 280  ? -1.885  19.079  22.696  1.00 89.06 280  A 1 
ATOM 2211  O O   . ARG A 1 280  ? -0.681  18.853  22.749  1.00 85.68 280  A 1 
ATOM 2212  C CB  . ARG A 1 280  ? -2.117  21.578  22.352  1.00 87.18 280  A 1 
ATOM 2213  C CG  . ARG A 1 280  ? -2.863  21.856  23.672  1.00 79.90 280  A 1 
ATOM 2214  C CD  . ARG A 1 280  ? -2.557  23.261  24.196  1.00 77.34 280  A 1 
ATOM 2215  N NE  . ARG A 1 280  ? -3.351  23.564  25.392  1.00 66.81 280  A 1 
ATOM 2216  C CZ  . ARG A 1 280  ? -3.287  24.665  26.128  1.00 59.10 280  A 1 
ATOM 2217  N NH1 . ARG A 1 280  ? -2.448  25.627  25.849  1.00 53.11 280  A 1 
ATOM 2218  N NH2 . ARG A 1 280  ? -4.082  24.804  27.148  1.00 52.62 280  A 1 
ATOM 2219  N N   . GLN A 1 281  ? -2.767  18.418  23.437  1.00 87.96 281  A 1 
ATOM 2220  C CA  . GLN A 1 281  ? -2.418  17.364  24.396  1.00 88.30 281  A 1 
ATOM 2221  C C   . GLN A 1 281  ? -2.575  15.957  23.808  1.00 88.91 281  A 1 
ATOM 2222  O O   . GLN A 1 281  ? -2.072  15.006  24.401  1.00 86.66 281  A 1 
ATOM 2223  C CB  . GLN A 1 281  ? -3.268  17.507  25.671  1.00 86.61 281  A 1 
ATOM 2224  C CG  . GLN A 1 281  ? -3.007  18.809  26.441  1.00 83.37 281  A 1 
ATOM 2225  C CD  . GLN A 1 281  ? -4.009  19.009  27.579  1.00 82.66 281  A 1 
ATOM 2226  O OE1 . GLN A 1 281  ? -5.186  18.721  27.457  1.00 75.63 281  A 1 
ATOM 2227  N NE2 . GLN A 1 281  ? -3.589  19.529  28.707  1.00 73.32 281  A 1 
ATOM 2228  N N   . LYS A 1 282  ? -3.211  15.792  22.646  1.00 89.85 282  A 1 
ATOM 2229  C CA  . LYS A 1 282  ? -3.474  14.473  22.048  1.00 90.40 282  A 1 
ATOM 2230  C C   . LYS A 1 282  ? -2.204  13.636  21.858  1.00 90.13 282  A 1 
ATOM 2231  O O   . LYS A 1 282  ? -2.197  12.457  22.192  1.00 88.57 282  A 1 
ATOM 2232  C CB  . LYS A 1 282  ? -4.206  14.625  20.705  1.00 89.63 282  A 1 
ATOM 2233  C CG  . LYS A 1 282  ? -5.700  14.946  20.877  1.00 89.00 282  A 1 
ATOM 2234  C CD  . LYS A 1 282  ? -6.410  14.938  19.518  1.00 88.68 282  A 1 
ATOM 2235  C CE  . LYS A 1 282  ? -7.928  15.042  19.694  1.00 86.51 282  A 1 
ATOM 2236  N NZ  . LYS A 1 282  ? -8.635  15.127  18.397  1.00 84.02 282  A 1 
ATOM 2237  N N   . VAL A 1 283  ? -1.121  14.235  21.378  1.00 90.05 283  A 1 
ATOM 2238  C CA  . VAL A 1 283  ? 0.157   13.519  21.181  1.00 89.99 283  A 1 
ATOM 2239  C C   . VAL A 1 283  ? 0.776   13.099  22.518  1.00 90.10 283  A 1 
ATOM 2240  O O   . VAL A 1 283  ? 1.315   12.000  22.623  1.00 88.54 283  A 1 
ATOM 2241  C CB  . VAL A 1 283  ? 1.154   14.366  20.363  1.00 88.88 283  A 1 
ATOM 2242  C CG1 . VAL A 1 283  ? 2.465   13.615  20.092  1.00 81.87 283  A 1 
ATOM 2243  C CG2 . VAL A 1 283  ? 0.567   14.749  18.997  1.00 81.99 283  A 1 
ATOM 2244  N N   . HIS A 1 284  ? 0.681   13.930  23.553  1.00 90.42 284  A 1 
ATOM 2245  C CA  . HIS A 1 284  ? 1.164   13.603  24.892  1.00 90.38 284  A 1 
ATOM 2246  C C   . HIS A 1 284  ? 0.337   12.476  25.520  1.00 90.10 284  A 1 
ATOM 2247  O O   . HIS A 1 284  ? 0.902   11.487  25.990  1.00 88.24 284  A 1 
ATOM 2248  C CB  . HIS A 1 284  ? 1.151   14.872  25.758  1.00 88.81 284  A 1 
ATOM 2249  C CG  . HIS A 1 284  ? 1.701   14.697  27.147  1.00 87.12 284  A 1 
ATOM 2250  N ND1 . HIS A 1 284  ? 1.458   15.543  28.215  1.00 75.38 284  A 1 
ATOM 2251  C CD2 . HIS A 1 284  ? 2.534   13.708  27.602  1.00 76.07 284  A 1 
ATOM 2252  C CE1 . HIS A 1 284  ? 2.123   15.066  29.266  1.00 76.73 284  A 1 
ATOM 2253  N NE2 . HIS A 1 284  ? 2.783   13.959  28.935  1.00 78.66 284  A 1 
ATOM 2254  N N   . CYS A 1 285  ? -0.981  12.550  25.430  1.00 89.81 285  A 1 
ATOM 2255  C CA  . CYS A 1 285  ? -1.893  11.494  25.862  1.00 89.79 285  A 1 
ATOM 2256  C C   . CYS A 1 285  ? -1.576  10.164  25.162  1.00 89.97 285  A 1 
ATOM 2257  O O   . CYS A 1 285  ? -1.435  9.137   25.825  1.00 88.79 285  A 1 
ATOM 2258  C CB  . CYS A 1 285  ? -3.325  11.963  25.580  1.00 88.75 285  A 1 
ATOM 2259  S SG  . CYS A 1 285  ? -4.524  10.711  26.119  1.00 81.10 285  A 1 
ATOM 2260  N N   . LEU A 1 286  ? -1.369  10.179  23.848  1.00 90.49 286  A 1 
ATOM 2261  C CA  . LEU A 1 286  ? -1.015  8.984   23.085  1.00 90.55 286  A 1 
ATOM 2262  C C   . LEU A 1 286  ? 0.318   8.372   23.539  1.00 90.38 286  A 1 
ATOM 2263  O O   . LEU A 1 286  ? 0.421   7.152   23.647  1.00 88.93 286  A 1 
ATOM 2264  C CB  . LEU A 1 286  ? -0.987  9.353   21.592  1.00 90.20 286  A 1 
ATOM 2265  C CG  . LEU A 1 286  ? -0.748  8.148   20.663  1.00 89.06 286  A 1 
ATOM 2266  C CD1 . LEU A 1 286  ? -1.897  7.144   20.715  1.00 81.62 286  A 1 
ATOM 2267  C CD2 . LEU A 1 286  ? -0.618  8.642   19.224  1.00 81.42 286  A 1 
ATOM 2268  N N   . ASN A 1 287  ? 1.316   9.187   23.835  1.00 89.61 287  A 1 
ATOM 2269  C CA  . ASN A 1 287  ? 2.589   8.702   24.378  1.00 89.18 287  A 1 
ATOM 2270  C C   . ASN A 1 287  ? 2.403   8.012   25.737  1.00 88.93 287  A 1 
ATOM 2271  O O   . ASN A 1 287  ? 2.968   6.942   25.963  1.00 87.39 287  A 1 
ATOM 2272  C CB  . ASN A 1 287  ? 3.566   9.881   24.475  1.00 88.35 287  A 1 
ATOM 2273  C CG  . ASN A 1 287  ? 4.942   9.418   24.914  1.00 85.90 287  A 1 
ATOM 2274  O OD1 . ASN A 1 287  ? 5.612   8.660   24.248  1.00 76.44 287  A 1 
ATOM 2275  N ND2 . ASN A 1 287  ? 5.403   9.879   26.057  1.00 76.46 287  A 1 
ATOM 2276  N N   . THR A 1 288  ? 1.575   8.569   26.612  1.00 88.83 288  A 1 
ATOM 2277  C CA  . THR A 1 288  ? 1.240   7.956   27.904  1.00 87.95 288  A 1 
ATOM 2278  C C   . THR A 1 288  ? 0.485   6.638   27.728  1.00 87.94 288  A 1 
ATOM 2279  O O   . THR A 1 288  ? 0.780   5.666   28.421  1.00 86.66 288  A 1 
ATOM 2280  C CB  . THR A 1 288  ? 0.416   8.924   28.760  1.00 86.95 288  A 1 
ATOM 2281  O OG1 . THR A 1 288  ? 1.111   10.138  28.914  1.00 77.79 288  A 1 
ATOM 2282  C CG2 . THR A 1 288  ? 0.161   8.389   30.161  1.00 76.13 288  A 1 
ATOM 2283  N N   . LEU A 1 289  ? -0.438  6.553   26.773  1.00 88.41 289  A 1 
ATOM 2284  C CA  . LEU A 1 289  ? -1.127  5.302   26.448  1.00 88.19 289  A 1 
ATOM 2285  C C   . LEU A 1 289  ? -0.149  4.229   25.959  1.00 88.18 289  A 1 
ATOM 2286  O O   . LEU A 1 289  ? -0.209  3.100   26.434  1.00 86.65 289  A 1 
ATOM 2287  C CB  . LEU A 1 289  ? -2.232  5.550   25.407  1.00 87.84 289  A 1 
ATOM 2288  C CG  . LEU A 1 289  ? -3.428  6.373   25.918  1.00 86.31 289  A 1 
ATOM 2289  C CD1 . LEU A 1 289  ? -4.373  6.676   24.758  1.00 81.08 289  A 1 
ATOM 2290  C CD2 . LEU A 1 289  ? -4.214  5.639   27.002  1.00 81.76 289  A 1 
ATOM 2291  N N   . PHE A 1 290  ? 0.795   4.572   25.084  1.00 87.41 290  A 1 
ATOM 2292  C CA  . PHE A 1 290  ? 1.810   3.624   24.626  1.00 86.90 290  A 1 
ATOM 2293  C C   . PHE A 1 290  ? 2.751   3.137   25.734  1.00 86.34 290  A 1 
ATOM 2294  O O   . PHE A 1 290  ? 3.233   2.010   25.648  1.00 82.73 290  A 1 
ATOM 2295  C CB  . PHE A 1 290  ? 2.639   4.252   23.498  1.00 86.02 290  A 1 
ATOM 2296  C CG  . PHE A 1 290  ? 1.966   4.399   22.149  1.00 86.62 290  A 1 
ATOM 2297  C CD1 . PHE A 1 290  ? 0.984   3.494   21.711  1.00 80.02 290  A 1 
ATOM 2298  C CD2 . PHE A 1 290  ? 2.403   5.411   21.279  1.00 79.57 290  A 1 
ATOM 2299  C CE1 . PHE A 1 290  ? 0.450   3.591   20.417  1.00 78.99 290  A 1 
ATOM 2300  C CE2 . PHE A 1 290  ? 1.875   5.511   19.985  1.00 78.60 290  A 1 
ATOM 2301  C CZ  . PHE A 1 290  ? 0.902   4.599   19.553  1.00 82.98 290  A 1 
ATOM 2302  N N   . SER A 1 291  ? 3.009   3.943   26.753  1.00 86.80 291  A 1 
ATOM 2303  C CA  . SER A 1 291  ? 3.859   3.527   27.870  1.00 85.67 291  A 1 
ATOM 2304  C C   . SER A 1 291  ? 3.128   2.643   28.882  1.00 85.29 291  A 1 
ATOM 2305  O O   . SER A 1 291  ? 3.763   1.801   29.508  1.00 82.65 291  A 1 
ATOM 2306  C CB  . SER A 1 291  ? 4.474   4.747   28.563  1.00 84.24 291  A 1 
ATOM 2307  O OG  . SER A 1 291  ? 3.506   5.532   29.225  1.00 72.78 291  A 1 
ATOM 2308  N N   . LYS A 1 292  ? 1.806   2.799   29.029  1.00 85.34 292  A 1 
ATOM 2309  C CA  . LYS A 1 292  ? 1.022   2.091   30.053  1.00 84.48 292  A 1 
ATOM 2310  C C   . LYS A 1 292  ? 0.296   0.846   29.555  1.00 85.01 292  A 1 
ATOM 2311  O O   . LYS A 1 292  ? 0.044   -0.062  30.344  1.00 82.45 292  A 1 
ATOM 2312  C CB  . LYS A 1 292  ? 0.024   3.060   30.708  1.00 82.82 292  A 1 
ATOM 2313  C CG  . LYS A 1 292  ? 0.760   4.116   31.545  1.00 77.88 292  A 1 
ATOM 2314  C CD  . LYS A 1 292  ? -0.200  4.974   32.365  1.00 72.31 292  A 1 
ATOM 2315  C CE  . LYS A 1 292  ? 0.670   5.938   33.167  1.00 65.51 292  A 1 
ATOM 2316  N NZ  . LYS A 1 292  ? -0.085  6.808   34.089  1.00 58.57 292  A 1 
ATOM 2317  N N   . LEU A 1 293  ? -0.071  0.795   28.283  1.00 85.00 293  A 1 
ATOM 2318  C CA  . LEU A 1 293  ? -0.850  -0.311  27.736  1.00 85.09 293  A 1 
ATOM 2319  C C   . LEU A 1 293  ? 0.046   -1.441  27.218  1.00 84.97 293  A 1 
ATOM 2320  O O   . LEU A 1 293  ? 1.050   -1.205  26.547  1.00 82.88 293  A 1 
ATOM 2321  C CB  . LEU A 1 293  ? -1.785  0.194   26.630  1.00 84.29 293  A 1 
ATOM 2322  C CG  . LEU A 1 293  ? -2.874  1.171   27.105  1.00 82.07 293  A 1 
ATOM 2323  C CD1 . LEU A 1 293  ? -3.631  1.686   25.888  1.00 76.31 293  A 1 
ATOM 2324  C CD2 . LEU A 1 293  ? -3.875  0.518   28.053  1.00 77.57 293  A 1 
ATOM 2325  N N   . GLN A 1 294  ? -0.384  -2.678  27.447  1.00 83.60 294  A 1 
ATOM 2326  C CA  . GLN A 1 294  ? 0.206   -3.861  26.828  1.00 83.27 294  A 1 
ATOM 2327  C C   . GLN A 1 294  ? -0.367  -4.050  25.419  1.00 83.09 294  A 1 
ATOM 2328  O O   . GLN A 1 294  ? -1.353  -4.759  25.210  1.00 80.40 294  A 1 
ATOM 2329  C CB  . GLN A 1 294  ? -0.000  -5.096  27.713  1.00 81.52 294  A 1 
ATOM 2330  C CG  . GLN A 1 294  ? 0.776   -5.000  29.034  1.00 75.86 294  A 1 
ATOM 2331  C CD  . GLN A 1 294  ? 0.694   -6.289  29.852  1.00 71.04 294  A 1 
ATOM 2332  O OE1 . GLN A 1 294  ? 0.117   -7.278  29.452  1.00 64.62 294  A 1 
ATOM 2333  N NE2 . GLN A 1 294  ? 1.279   -6.322  31.024  1.00 61.95 294  A 1 
ATOM 2334  N N   . ILE A 1 295  ? 0.245   -3.396  24.450  1.00 84.02 295  A 1 
ATOM 2335  C CA  . ILE A 1 295  ? -0.192  -3.412  23.055  1.00 84.47 295  A 1 
ATOM 2336  C C   . ILE A 1 295  ? 0.535   -4.528  22.302  1.00 83.48 295  A 1 
ATOM 2337  O O   . ILE A 1 295  ? 1.755   -4.465  22.117  1.00 80.66 295  A 1 
ATOM 2338  C CB  . ILE A 1 295  ? 0.010   -2.024  22.407  1.00 83.63 295  A 1 
ATOM 2339  C CG1 . ILE A 1 295  ? -0.758  -0.933  23.189  1.00 80.85 295  A 1 
ATOM 2340  C CG2 . ILE A 1 295  ? -0.441  -2.065  20.941  1.00 79.93 295  A 1 
ATOM 2341  C CD1 . ILE A 1 295  ? -0.524  0.494   22.691  1.00 76.63 295  A 1 
ATOM 2342  N N   . ASN A 1 296  ? -0.225  -5.516  21.819  1.00 84.49 296  A 1 
ATOM 2343  C CA  . ASN A 1 296  ? 0.268   -6.478  20.836  1.00 83.45 296  A 1 
ATOM 2344  C C   . ASN A 1 296  ? 0.373   -5.812  19.466  1.00 83.72 296  A 1 
ATOM 2345  O O   . ASN A 1 296  ? 1.470   -5.587  18.953  1.00 81.26 296  A 1 
ATOM 2346  C CB  . ASN A 1 296  ? -0.665  -7.708  20.799  1.00 80.74 296  A 1 
ATOM 2347  C CG  . ASN A 1 296  ? -0.586  -8.555  22.048  1.00 73.85 296  A 1 
ATOM 2348  O OD1 . ASN A 1 296  ? 0.305   -8.437  22.861  1.00 65.46 296  A 1 
ATOM 2349  N ND2 . ASN A 1 296  ? -1.528  -9.465  22.210  1.00 64.51 296  A 1 
ATOM 2350  N N   . GLN A 1 297  ? -0.789  -5.440  18.925  1.00 82.96 297  A 1 
ATOM 2351  C CA  . GLN A 1 297  ? -0.905  -4.534  17.790  1.00 84.50 297  A 1 
ATOM 2352  C C   . GLN A 1 297  ? -2.020  -3.527  18.057  1.00 85.04 297  A 1 
ATOM 2353  O O   . GLN A 1 297  ? -3.021  -3.852  18.698  1.00 84.03 297  A 1 
ATOM 2354  C CB  . GLN A 1 297  ? -1.171  -5.301  16.488  1.00 83.49 297  A 1 
ATOM 2355  C CG  . GLN A 1 297  ? 0.022   -6.145  16.030  1.00 80.79 297  A 1 
ATOM 2356  C CD  . GLN A 1 297  ? -0.236  -6.770  14.663  1.00 81.12 297  A 1 
ATOM 2357  O OE1 . GLN A 1 297  ? -1.201  -7.480  14.452  1.00 72.77 297  A 1 
ATOM 2358  N NE2 . GLN A 1 297  ? 0.608   -6.528  13.689  1.00 71.50 297  A 1 
ATOM 2359  N N   . SER A 1 298  ? -1.851  -2.317  17.538  1.00 87.29 298  A 1 
ATOM 2360  C CA  . SER A 1 298  ? -2.865  -1.274  17.642  1.00 87.80 298  A 1 
ATOM 2361  C C   . SER A 1 298  ? -3.192  -0.661  16.285  1.00 87.72 298  A 1 
ATOM 2362  O O   . SER A 1 298  ? -2.335  -0.547  15.407  1.00 86.32 298  A 1 
ATOM 2363  C CB  . SER A 1 298  ? -2.459  -0.204  18.669  1.00 87.72 298  A 1 
ATOM 2364  O OG  . SER A 1 298  ? -1.461  0.663   18.186  1.00 79.32 298  A 1 
ATOM 2365  N N   . ILE A 1 299  ? -4.440  -0.244  16.128  1.00 88.02 299  A 1 
ATOM 2366  C CA  . ILE A 1 299  ? -4.880  0.589   15.009  1.00 87.99 299  A 1 
ATOM 2367  C C   . ILE A 1 299  ? -5.283  1.949   15.566  1.00 88.65 299  A 1 
ATOM 2368  O O   . ILE A 1 299  ? -6.041  2.028   16.531  1.00 87.95 299  A 1 
ATOM 2369  C CB  . ILE A 1 299  ? -6.009  -0.083  14.201  1.00 86.47 299  A 1 
ATOM 2370  C CG1 . ILE A 1 299  ? -5.545  -1.448  13.645  1.00 81.28 299  A 1 
ATOM 2371  C CG2 . ILE A 1 299  ? -6.441  0.841   13.050  1.00 79.44 299  A 1 
ATOM 2372  C CD1 . ILE A 1 299  ? -6.621  -2.215  12.873  1.00 74.70 299  A 1 
ATOM 2373  N N   . ILE A 1 300  ? -4.778  3.007   14.949  1.00 89.96 300  A 1 
ATOM 2374  C CA  . ILE A 1 300  ? -5.012  4.384   15.377  1.00 90.98 300  A 1 
ATOM 2375  C C   . ILE A 1 300  ? -5.710  5.126   14.243  1.00 90.57 300  A 1 
ATOM 2376  O O   . ILE A 1 300  ? -5.143  5.287   13.162  1.00 89.00 300  A 1 
ATOM 2377  C CB  . ILE A 1 300  ? -3.695  5.072   15.793  1.00 91.42 300  A 1 
ATOM 2378  C CG1 . ILE A 1 300  ? -2.919  4.222   16.826  1.00 87.84 300  A 1 
ATOM 2379  C CG2 . ILE A 1 300  ? -4.011  6.465   16.365  1.00 86.65 300  A 1 
ATOM 2380  C CD1 . ILE A 1 300  ? -1.545  4.788   17.172  1.00 82.36 300  A 1 
ATOM 2381  N N   . PHE A 1 301  ? -6.933  5.567   14.482  1.00 90.27 301  A 1 
ATOM 2382  C CA  . PHE A 1 301  ? -7.750  6.238   13.480  1.00 89.92 301  A 1 
ATOM 2383  C C   . PHE A 1 301  ? -7.647  7.758   13.564  1.00 90.46 301  A 1 
ATOM 2384  O O   . PHE A 1 301  ? -7.744  8.346   14.641  1.00 89.53 301  A 1 
ATOM 2385  C CB  . PHE A 1 301  ? -9.195  5.760   13.589  1.00 88.55 301  A 1 
ATOM 2386  C CG  . PHE A 1 301  ? -9.392  4.336   13.137  1.00 86.88 301  A 1 
ATOM 2387  C CD1 . PHE A 1 301  ? -9.417  4.034   11.767  1.00 80.92 301  A 1 
ATOM 2388  C CD2 . PHE A 1 301  ? -9.543  3.301   14.075  1.00 80.29 301  A 1 
ATOM 2389  C CE1 . PHE A 1 301  ? -9.596  2.715   11.335  1.00 78.90 301  A 1 
ATOM 2390  C CE2 . PHE A 1 301  ? -9.724  1.977   13.647  1.00 78.05 301  A 1 
ATOM 2391  C CZ  . PHE A 1 301  ? -9.751  1.685   12.273  1.00 82.08 301  A 1 
ATOM 2392  N N   . CYS A 1 302  ? -7.500  8.391   12.397  1.00 89.84 302  A 1 
ATOM 2393  C CA  . CYS A 1 302  ? -7.587  9.836   12.204  1.00 89.73 302  A 1 
ATOM 2394  C C   . CYS A 1 302  ? -8.662  10.171  11.160  1.00 88.97 302  A 1 
ATOM 2395  O O   . CYS A 1 302  ? -8.931  9.373   10.265  1.00 86.50 302  A 1 
ATOM 2396  C CB  . CYS A 1 302  ? -6.227  10.385  11.749  1.00 89.33 302  A 1 
ATOM 2397  S SG  . CYS A 1 302  ? -4.962  10.164  13.034  1.00 84.41 302  A 1 
ATOM 2398  N N   . ASN A 1 303  ? -9.220  11.373  11.224  1.00 88.00 303  A 1 
ATOM 2399  C CA  . ASN A 1 303  ? -10.303 11.801  10.331  1.00 86.92 303  A 1 
ATOM 2400  C C   . ASN A 1 303  ? -9.831  12.277  8.949   1.00 85.42 303  A 1 
ATOM 2401  O O   . ASN A 1 303  ? -10.640 12.375  8.029   1.00 80.26 303  A 1 
ATOM 2402  C CB  . ASN A 1 303  ? -11.150 12.871  11.041  1.00 85.40 303  A 1 
ATOM 2403  C CG  . ASN A 1 303  ? -11.972 12.318  12.198  1.00 84.80 303  A 1 
ATOM 2404  O OD1 . ASN A 1 303  ? -12.107 11.127  12.396  1.00 78.19 303  A 1 
ATOM 2405  N ND2 . ASN A 1 303  ? -12.554 13.194  12.994  1.00 78.92 303  A 1 
ATOM 2406  N N   . SER A 1 304  ? -8.545  12.572  8.770   1.00 86.37 304  A 1 
ATOM 2407  C CA  . SER A 1 304  ? -8.034  13.009  7.465   1.00 86.11 304  A 1 
ATOM 2408  C C   . SER A 1 304  ? -6.691  12.374  7.096   1.00 86.54 304  A 1 
ATOM 2409  O O   . SER A 1 304  ? -5.892  11.995  7.953   1.00 84.93 304  A 1 
ATOM 2410  C CB  . SER A 1 304  ? -7.983  14.543  7.388   1.00 83.71 304  A 1 
ATOM 2411  O OG  . SER A 1 304  ? -6.744  15.094  7.763   1.00 75.04 304  A 1 
ATOM 2412  N N   . THR A 1 305  ? -6.429  12.298  5.796   1.00 84.08 305  A 1 
ATOM 2413  C CA  . THR A 1 305  ? -5.177  11.737  5.268   1.00 83.82 305  A 1 
ATOM 2414  C C   . THR A 1 305  ? -3.947  12.530  5.710   1.00 85.04 305  A 1 
ATOM 2415  O O   . THR A 1 305  ? -2.914  11.940  6.004   1.00 84.21 305  A 1 
ATOM 2416  C CB  . THR A 1 305  ? -5.201  11.668  3.732   1.00 81.00 305  A 1 
ATOM 2417  O OG1 . THR A 1 305  ? -5.397  12.946  3.163   1.00 72.79 305  A 1 
ATOM 2418  C CG2 . THR A 1 305  ? -6.325  10.776  3.209   1.00 70.54 305  A 1 
ATOM 2419  N N   . GLN A 1 306  ? -4.055  13.845  5.806   1.00 85.34 306  A 1 
ATOM 2420  C CA  . GLN A 1 306  ? -2.951  14.682  6.277   1.00 86.09 306  A 1 
ATOM 2421  C C   . GLN A 1 306  ? -2.658  14.443  7.758   1.00 87.70 306  A 1 
ATOM 2422  O O   . GLN A 1 306  ? -1.497  14.369  8.150   1.00 86.39 306  A 1 
ATOM 2423  C CB  . GLN A 1 306  ? -3.246  16.171  6.052   1.00 83.86 306  A 1 
ATOM 2424  C CG  . GLN A 1 306  ? -3.347  16.531  4.570   1.00 77.13 306  A 1 
ATOM 2425  C CD  . GLN A 1 306  ? -3.444  18.040  4.339   1.00 71.07 306  A 1 
ATOM 2426  O OE1 . GLN A 1 306  ? -3.105  18.858  5.171   1.00 62.96 306  A 1 
ATOM 2427  N NE2 . GLN A 1 306  ? -3.881  18.470  3.179   1.00 59.47 306  A 1 
ATOM 2428  N N   . ARG A 1 307  ? -3.703  14.268  8.569   1.00 87.29 307  A 1 
ATOM 2429  C CA  . ARG A 1 307  ? -3.549  13.965  9.996   1.00 88.65 307  A 1 
ATOM 2430  C C   . ARG A 1 307  ? -2.943  12.584  10.215  1.00 89.70 307  A 1 
ATOM 2431  O O   . ARG A 1 307  ? -2.118  12.450  11.107  1.00 88.50 307  A 1 
ATOM 2432  C CB  . ARG A 1 307  ? -4.889  14.112  10.736  1.00 88.08 307  A 1 
ATOM 2433  C CG  . ARG A 1 307  ? -5.335  15.587  10.786  1.00 85.95 307  A 1 
ATOM 2434  C CD  . ARG A 1 307  ? -6.689  15.759  11.492  1.00 84.80 307  A 1 
ATOM 2435  N NE  . ARG A 1 307  ? -6.617  15.495  12.931  1.00 83.76 307  A 1 
ATOM 2436  C CZ  . ARG A 1 307  ? -6.260  16.345  13.895  1.00 84.99 307  A 1 
ATOM 2437  N NH1 . ARG A 1 307  ? -5.834  17.555  13.650  1.00 75.01 307  A 1 
ATOM 2438  N NH2 . ARG A 1 307  ? -6.360  15.989  15.134  1.00 80.10 307  A 1 
ATOM 2439  N N   . VAL A 1 308  ? -3.261  11.606  9.374   1.00 87.75 308  A 1 
ATOM 2440  C CA  . VAL A 1 308  ? -2.618  10.282  9.385   1.00 88.41 308  A 1 
ATOM 2441  C C   . VAL A 1 308  ? -1.105  10.400  9.191   1.00 88.97 308  A 1 
ATOM 2442  O O   . VAL A 1 308  ? -0.348  9.886   10.010  1.00 88.32 308  A 1 
ATOM 2443  C CB  . VAL A 1 308  ? -3.244  9.355   8.318   1.00 87.82 308  A 1 
ATOM 2444  C CG1 . VAL A 1 308  ? -2.429  8.082   8.066   1.00 79.62 308  A 1 
ATOM 2445  C CG2 . VAL A 1 308  ? -4.647  8.920   8.738   1.00 79.84 308  A 1 
ATOM 2446  N N   . GLU A 1 309  ? -0.653  11.111  8.173   1.00 87.49 309  A 1 
ATOM 2447  C CA  . GLU A 1 309  ? 0.780   11.302  7.912   1.00 87.28 309  A 1 
ATOM 2448  C C   . GLU A 1 309  ? 1.489   12.075  9.035   1.00 87.61 309  A 1 
ATOM 2449  O O   . GLU A 1 309  ? 2.580   11.700  9.472   1.00 86.87 309  A 1 
ATOM 2450  C CB  . GLU A 1 309  ? 0.984   12.063  6.594   1.00 85.39 309  A 1 
ATOM 2451  C CG  . GLU A 1 309  ? 0.620   11.257  5.346   1.00 79.42 309  A 1 
ATOM 2452  C CD  . GLU A 1 309  ? 0.827   12.052  4.046   1.00 76.11 309  A 1 
ATOM 2453  O OE1 . GLU A 1 309  ? 0.411   11.541  2.982   1.00 69.33 309  A 1 
ATOM 2454  O OE2 . GLU A 1 309  ? 1.383   13.174  4.098   1.00 70.14 309  A 1 
ATOM 2455  N N   . LEU A 1 310  ? 0.862   13.142  9.512   1.00 88.55 310  A 1 
ATOM 2456  C CA  . LEU A 1 310  ? 1.416   13.960  10.591  1.00 89.11 310  A 1 
ATOM 2457  C C   . LEU A 1 310  ? 1.531   13.172  11.897  1.00 89.78 310  A 1 
ATOM 2458  O O   . LEU A 1 310  ? 2.554   13.272  12.580  1.00 88.85 310  A 1 
ATOM 2459  C CB  . LEU A 1 310  ? 0.542   15.209  10.788  1.00 88.79 310  A 1 
ATOM 2460  C CG  . LEU A 1 310  ? 0.696   16.279  9.691   1.00 86.44 310  A 1 
ATOM 2461  C CD1 . LEU A 1 310  ? -0.388  17.342  9.847   1.00 80.70 310  A 1 
ATOM 2462  C CD2 . LEU A 1 310  ? 2.051   16.980  9.773   1.00 81.54 310  A 1 
ATOM 2463  N N   . LEU A 1 311  ? 0.520   12.371  12.232  1.00 89.75 311  A 1 
ATOM 2464  C CA  . LEU A 1 311  ? 0.535   11.536  13.425  1.00 90.30 311  A 1 
ATOM 2465  C C   . LEU A 1 311  ? 1.579   10.430  13.318  1.00 90.14 311  A 1 
ATOM 2466  O O   . LEU A 1 311  ? 2.362   10.257  14.248  1.00 89.11 311  A 1 
ATOM 2467  C CB  . LEU A 1 311  ? -0.866  10.963  13.678  1.00 90.80 311  A 1 
ATOM 2468  C CG  . LEU A 1 311  ? -0.922  10.067  14.932  1.00 90.96 311  A 1 
ATOM 2469  C CD1 . LEU A 1 311  ? -0.526  10.811  16.205  1.00 83.04 311  A 1 
ATOM 2470  C CD2 . LEU A 1 311  ? -2.329  9.521   15.121  1.00 83.92 311  A 1 
ATOM 2471  N N   . ALA A 1 312  ? 1.643   9.727   12.192  1.00 89.22 312  A 1 
ATOM 2472  C CA  . ALA A 1 312  ? 2.636   8.686   11.976  1.00 88.22 312  A 1 
ATOM 2473  C C   . ALA A 1 312  ? 4.058   9.233   12.149  1.00 87.65 312  A 1 
ATOM 2474  O O   . ALA A 1 312  ? 4.875   8.651   12.866  1.00 86.20 312  A 1 
ATOM 2475  C CB  . ALA A 1 312  ? 2.413   8.084   10.585  1.00 87.59 312  A 1 
ATOM 2476  N N   . LYS A 1 313  ? 4.328   10.409  11.597  1.00 86.94 313  A 1 
ATOM 2477  C CA  . LYS A 1 313  ? 5.600   11.104  11.803  1.00 86.25 313  A 1 
ATOM 2478  C C   . LYS A 1 313  ? 5.861   11.408  13.280  1.00 85.82 313  A 1 
ATOM 2479  O O   . LYS A 1 313  ? 6.970   11.163  13.755  1.00 84.47 313  A 1 
ATOM 2480  C CB  . LYS A 1 313  ? 5.620   12.364  10.937  1.00 84.45 313  A 1 
ATOM 2481  C CG  . LYS A 1 313  ? 7.001   13.027  10.960  1.00 74.27 313  A 1 
ATOM 2482  C CD  . LYS A 1 313  ? 7.010   14.246  10.045  1.00 69.44 313  A 1 
ATOM 2483  C CE  . LYS A 1 313  ? 8.379   14.916  10.117  1.00 60.98 313  A 1 
ATOM 2484  N NZ  . LYS A 1 313  ? 8.422   16.128  9.276   1.00 54.24 313  A 1 
ATOM 2485  N N   . LYS A 1 314  ? 4.854   11.884  14.015  1.00 87.18 314  A 1 
ATOM 2486  C CA  . LYS A 1 314  ? 4.985   12.166  15.450  1.00 87.13 314  A 1 
ATOM 2487  C C   . LYS A 1 314  ? 5.225   10.913  16.284  1.00 87.62 314  A 1 
ATOM 2488  O O   . LYS A 1 314  ? 6.110   10.928  17.134  1.00 86.12 314  A 1 
ATOM 2489  C CB  . LYS A 1 314  ? 3.759   12.946  15.959  1.00 86.30 314  A 1 
ATOM 2490  C CG  . LYS A 1 314  ? 3.780   14.435  15.563  1.00 82.00 314  A 1 
ATOM 2491  C CD  . LYS A 1 314  ? 4.895   15.182  16.289  1.00 79.91 314  A 1 
ATOM 2492  C CE  . LYS A 1 314  ? 5.055   16.613  15.784  1.00 75.27 314  A 1 
ATOM 2493  N NZ  . LYS A 1 314  ? 6.351   17.166  16.231  1.00 68.28 314  A 1 
ATOM 2494  N N   . ILE A 1 315  ? 4.519   9.826   16.011  1.00 86.77 315  A 1 
ATOM 2495  C CA  . ILE A 1 315  ? 4.733   8.541   16.690  1.00 86.65 315  A 1 
ATOM 2496  C C   . ILE A 1 315  ? 6.169   8.051   16.478  1.00 85.85 315  A 1 
ATOM 2497  O O   . ILE A 1 315  ? 6.810   7.562   17.406  1.00 83.22 315  A 1 
ATOM 2498  C CB  . ILE A 1 315  ? 3.692   7.509   16.207  1.00 86.89 315  A 1 
ATOM 2499  C CG1 . ILE A 1 315  ? 2.281   7.918   16.685  1.00 84.71 315  A 1 
ATOM 2500  C CG2 . ILE A 1 315  ? 4.017   6.101   16.725  1.00 83.74 315  A 1 
ATOM 2501  C CD1 . ILE A 1 315  ? 1.156   7.113   16.037  1.00 81.89 315  A 1 
ATOM 2502  N N   . THR A 1 316  ? 6.714   8.243   15.281  1.00 85.45 316  A 1 
ATOM 2503  C CA  . THR A 1 316  ? 8.105   7.872   15.000  1.00 83.75 316  A 1 
ATOM 2504  C C   . THR A 1 316  ? 9.110   8.794   15.685  1.00 83.66 316  A 1 
ATOM 2505  O O   . THR A 1 316  ? 10.145  8.328   16.165  1.00 81.79 316  A 1 
ATOM 2506  C CB  . THR A 1 316  ? 8.383   7.823   13.500  1.00 81.73 316  A 1 
ATOM 2507  O OG1 . THR A 1 316  ? 7.242   7.537   12.762  1.00 73.28 316  A 1 
ATOM 2508  C CG2 . THR A 1 316  ? 9.332   6.677   13.199  1.00 70.58 316  A 1 
ATOM 2509  N N   . GLU A 1 317  ? 8.811   10.083  15.809  1.00 83.34 317  A 1 
ATOM 2510  C CA  . GLU A 1 317  ? 9.606   11.028  16.606  1.00 83.19 317  A 1 
ATOM 2511  C C   . GLU A 1 317  ? 9.591   10.678  18.107  1.00 83.19 317  A 1 
ATOM 2512  O O   . GLU A 1 317  ? 10.598  10.886  18.788  1.00 80.78 317  A 1 
ATOM 2513  C CB  . GLU A 1 317  ? 9.108   12.472  16.387  1.00 82.19 317  A 1 
ATOM 2514  C CG  . GLU A 1 317  ? 9.489   13.074  15.022  1.00 77.19 317  A 1 
ATOM 2515  C CD  . GLU A 1 317  ? 8.836   14.442  14.722  1.00 73.64 317  A 1 
ATOM 2516  O OE1 . GLU A 1 317  ? 8.962   14.917  13.569  1.00 67.43 317  A 1 
ATOM 2517  O OE2 . GLU A 1 317  ? 8.198   15.057  15.610  1.00 68.32 317  A 1 
ATOM 2518  N N   . LEU A 1 318  ? 8.502   10.092  18.607  1.00 82.98 318  A 1 
ATOM 2519  C CA  . LEU A 1 318  ? 8.425   9.541   19.966  1.00 82.03 318  A 1 
ATOM 2520  C C   . LEU A 1 318  ? 9.278   8.272   20.146  1.00 81.84 318  A 1 
ATOM 2521  O O   . LEU A 1 318  ? 9.676   7.944   21.262  1.00 77.20 318  A 1 
ATOM 2522  C CB  . LEU A 1 318  ? 6.955   9.255   20.339  1.00 81.46 318  A 1 
ATOM 2523  C CG  . LEU A 1 318  ? 6.055   10.497  20.467  1.00 79.71 318  A 1 
ATOM 2524  C CD1 . LEU A 1 318  ? 4.593   10.077  20.627  1.00 73.10 318  A 1 
ATOM 2525  C CD2 . LEU A 1 318  ? 6.442   11.352  21.664  1.00 74.80 318  A 1 
ATOM 2526  N N   . GLY A 1 319  ? 9.618   7.594   19.051  1.00 81.92 319  A 1 
ATOM 2527  C CA  . GLY A 1 319  ? 10.463  6.400   19.030  1.00 80.84 319  A 1 
ATOM 2528  C C   . GLY A 1 319  ? 9.711   5.080   18.888  1.00 81.07 319  A 1 
ATOM 2529  O O   . GLY A 1 319  ? 10.336  4.033   19.031  1.00 76.23 319  A 1 
ATOM 2530  N N   . TYR A 1 320  ? 8.419   5.118   18.594  1.00 81.78 320  A 1 
ATOM 2531  C CA  . TYR A 1 320  ? 7.616   3.930   18.317  1.00 81.92 320  A 1 
ATOM 2532  C C   . TYR A 1 320  ? 7.600   3.613   16.822  1.00 80.95 320  A 1 
ATOM 2533  O O   . TYR A 1 320  ? 7.532   4.511   15.981  1.00 76.82 320  A 1 
ATOM 2534  C CB  . TYR A 1 320  ? 6.205   4.116   18.876  1.00 81.11 320  A 1 
ATOM 2535  C CG  . TYR A 1 320  ? 6.173   4.349   20.372  1.00 80.84 320  A 1 
ATOM 2536  C CD1 . TYR A 1 320  ? 6.346   3.276   21.268  1.00 75.09 320  A 1 
ATOM 2537  C CD2 . TYR A 1 320  ? 6.002   5.650   20.886  1.00 75.27 320  A 1 
ATOM 2538  C CE1 . TYR A 1 320  ? 6.347   3.491   22.653  1.00 73.36 320  A 1 
ATOM 2539  C CE2 . TYR A 1 320  ? 6.001   5.880   22.273  1.00 73.06 320  A 1 
ATOM 2540  C CZ  . TYR A 1 320  ? 6.176   4.794   23.156  1.00 77.79 320  A 1 
ATOM 2541  O OH  . TYR A 1 320  ? 6.180   5.010   24.513  1.00 76.05 320  A 1 
ATOM 2542  N N   . CYS A 1 321  ? 7.634   2.324   16.491  1.00 81.12 321  A 1 
ATOM 2543  C CA  . CYS A 1 321  ? 7.455   1.889   15.112  1.00 81.03 321  A 1 
ATOM 2544  C C   . CYS A 1 321  ? 5.980   1.997   14.732  1.00 82.29 321  A 1 
ATOM 2545  O O   . CYS A 1 321  ? 5.124   1.425   15.412  1.00 78.40 321  A 1 
ATOM 2546  C CB  . CYS A 1 321  ? 7.968   0.459   14.937  1.00 75.60 321  A 1 
ATOM 2547  S SG  . CYS A 1 321  ? 9.776   0.409   15.144  1.00 64.28 321  A 1 
ATOM 2548  N N   . CYS A 1 322  ? 5.689   2.685   13.643  1.00 82.26 322  A 1 
ATOM 2549  C CA  . CYS A 1 322  ? 4.350   2.704   13.070  1.00 83.57 322  A 1 
ATOM 2550  C C   . CYS A 1 322  ? 4.383   2.746   11.544  1.00 83.92 322  A 1 
ATOM 2551  O O   . CYS A 1 322  ? 5.239   3.404   10.945  1.00 81.38 322  A 1 
ATOM 2552  C CB  . CYS A 1 322  ? 3.527   3.861   13.656  1.00 80.85 322  A 1 
ATOM 2553  S SG  . CYS A 1 322  ? 4.110   5.480   13.076  1.00 77.29 322  A 1 
ATOM 2554  N N   . TYR A 1 323  ? 3.413   2.079   10.931  1.00 85.33 323  A 1 
ATOM 2555  C CA  . TYR A 1 323  ? 3.061   2.272   9.530   1.00 85.89 323  A 1 
ATOM 2556  C C   . TYR A 1 323  ? 1.831   3.170   9.417   1.00 86.66 323  A 1 
ATOM 2557  O O   . TYR A 1 323  ? 1.094   3.350   10.390  1.00 85.48 323  A 1 
ATOM 2558  C CB  . TYR A 1 323  ? 2.835   0.916   8.863   1.00 83.31 323  A 1 
ATOM 2559  C CG  . TYR A 1 323  ? 4.087   0.095   8.665   1.00 79.56 323  A 1 
ATOM 2560  C CD1 . TYR A 1 323  ? 5.146   0.591   7.889   1.00 72.94 323  A 1 
ATOM 2561  C CD2 . TYR A 1 323  ? 4.197   -1.189  9.229   1.00 72.04 323  A 1 
ATOM 2562  C CE1 . TYR A 1 323  ? 6.305   -0.170  7.693   1.00 69.05 323  A 1 
ATOM 2563  C CE2 . TYR A 1 323  ? 5.353   -1.958  9.032   1.00 69.61 323  A 1 
ATOM 2564  C CZ  . TYR A 1 323  ? 6.411   -1.444  8.268   1.00 72.59 323  A 1 
ATOM 2565  O OH  . TYR A 1 323  ? 7.551   -2.184  8.080   1.00 67.22 323  A 1 
ATOM 2566  N N   . TYR A 1 324  ? 1.587   3.712   8.246   1.00 85.33 324  A 1 
ATOM 2567  C CA  . TYR A 1 324  ? 0.345   4.431   7.982   1.00 86.10 324  A 1 
ATOM 2568  C C   . TYR A 1 324  ? -0.299  4.010   6.663   1.00 85.84 324  A 1 
ATOM 2569  O O   . TYR A 1 324  ? 0.386   3.650   5.707   1.00 84.33 324  A 1 
ATOM 2570  C CB  . TYR A 1 324  ? 0.558   5.943   8.076   1.00 84.74 324  A 1 
ATOM 2571  C CG  . TYR A 1 324  ? 1.384   6.559   6.970   1.00 84.22 324  A 1 
ATOM 2572  C CD1 . TYR A 1 324  ? 2.755   6.828   7.173   1.00 79.10 324  A 1 
ATOM 2573  C CD2 . TYR A 1 324  ? 0.793   6.924   5.754   1.00 78.07 324  A 1 
ATOM 2574  C CE1 . TYR A 1 324  ? 3.505   7.467   6.186   1.00 77.11 324  A 1 
ATOM 2575  C CE2 . TYR A 1 324  ? 1.537   7.558   4.751   1.00 76.49 324  A 1 
ATOM 2576  C CZ  . TYR A 1 324  ? 2.895   7.840   4.974   1.00 80.28 324  A 1 
ATOM 2577  O OH  . TYR A 1 324  ? 3.623   8.492   4.007   1.00 77.93 324  A 1 
ATOM 2578  N N   . ILE A 1 325  ? -1.622  4.067   6.607   1.00 84.53 325  A 1 
ATOM 2579  C CA  . ILE A 1 325  ? -2.431  3.797   5.414   1.00 84.45 325  A 1 
ATOM 2580  C C   . ILE A 1 325  ? -3.478  4.897   5.259   1.00 84.45 325  A 1 
ATOM 2581  O O   . ILE A 1 325  ? -4.183  5.236   6.204   1.00 83.07 325  A 1 
ATOM 2582  C CB  . ILE A 1 325  ? -3.085  2.394   5.484   1.00 81.82 325  A 1 
ATOM 2583  C CG1 . ILE A 1 325  ? -2.004  1.310   5.321   1.00 73.77 325  A 1 
ATOM 2584  C CG2 . ILE A 1 325  ? -4.170  2.224   4.408   1.00 71.06 325  A 1 
ATOM 2585  C CD1 . ILE A 1 325  ? -2.527  -0.127  5.375   1.00 68.93 325  A 1 
ATOM 2586  N N   . HIS A 1 326  ? -3.632  5.414   4.048   1.00 82.92 326  A 1 
ATOM 2587  C CA  . HIS A 1 326  ? -4.694  6.361   3.729   1.00 82.70 326  A 1 
ATOM 2588  C C   . HIS A 1 326  ? -5.108  6.304   2.246   1.00 80.67 326  A 1 
ATOM 2589  O O   . HIS A 1 326  ? -4.415  5.730   1.407   1.00 77.29 326  A 1 
ATOM 2590  C CB  . HIS A 1 326  ? -4.268  7.774   4.143   1.00 82.50 326  A 1 
ATOM 2591  C CG  . HIS A 1 326  ? -3.081  8.317   3.398   1.00 82.98 326  A 1 
ATOM 2592  N ND1 . HIS A 1 326  ? -2.962  8.507   2.038   1.00 75.76 326  A 1 
ATOM 2593  C CD2 . HIS A 1 326  ? -1.908  8.757   3.960   1.00 74.56 326  A 1 
ATOM 2594  C CE1 . HIS A 1 326  ? -1.761  9.042   1.794   1.00 76.16 326  A 1 
ATOM 2595  N NE2 . HIS A 1 326  ? -1.091  9.210   2.941   1.00 76.84 326  A 1 
ATOM 2596  N N   . ALA A 1 327  ? -6.218  6.958   1.913   1.00 77.61 327  A 1 
ATOM 2597  C CA  . ALA A 1 327  ? -6.818  6.956   0.576   1.00 74.98 327  A 1 
ATOM 2598  C C   . ALA A 1 327  ? -5.874  7.363   -0.560  1.00 74.32 327  A 1 
ATOM 2599  O O   . ALA A 1 327  ? -5.925  6.789   -1.642  1.00 71.01 327  A 1 
ATOM 2600  C CB  . ALA A 1 327  ? -8.020  7.918   0.583   1.00 71.96 327  A 1 
ATOM 2601  N N   . LYS A 1 328  ? -5.017  8.343   -0.329  1.00 78.02 328  A 1 
ATOM 2602  C CA  . LYS A 1 328  ? -4.153  8.931   -1.363  1.00 77.92 328  A 1 
ATOM 2603  C C   . LYS A 1 328  ? -2.893  8.110   -1.672  1.00 78.08 328  A 1 
ATOM 2604  O O   . LYS A 1 328  ? -2.154  8.476   -2.576  1.00 74.60 328  A 1 
ATOM 2605  C CB  . LYS A 1 328  ? -3.785  10.377  -0.991  1.00 75.29 328  A 1 
ATOM 2606  C CG  . LYS A 1 328  ? -5.015  11.296  -0.900  1.00 71.29 328  A 1 
ATOM 2607  C CD  . LYS A 1 328  ? -4.584  12.739  -0.600  1.00 65.72 328  A 1 
ATOM 2608  C CE  . LYS A 1 328  ? -5.815  13.644  -0.520  1.00 59.52 328  A 1 
ATOM 2609  N NZ  . LYS A 1 328  ? -5.466  15.035  -0.153  1.00 52.42 328  A 1 
ATOM 2610  N N   . MET A 1 329  ? -2.641  7.042   -0.950  1.00 74.46 329  A 1 
ATOM 2611  C CA  . MET A 1 329  ? -1.515  6.154   -1.234  1.00 75.56 329  A 1 
ATOM 2612  C C   . MET A 1 329  ? -1.804  5.289   -2.456  1.00 73.68 329  A 1 
ATOM 2613  O O   . MET A 1 329  ? -2.948  4.878   -2.668  1.00 71.82 329  A 1 
ATOM 2614  C CB  . MET A 1 329  ? -1.210  5.265   -0.027  1.00 76.26 329  A 1 
ATOM 2615  C CG  . MET A 1 329  ? -0.659  6.075   1.140   1.00 74.82 329  A 1 
ATOM 2616  S SD  . MET A 1 329  ? -0.457  5.140   2.676   1.00 73.50 329  A 1 
ATOM 2617  C CE  . MET A 1 329  ? 0.768   3.925   2.161   1.00 67.38 329  A 1 
ATOM 2618  N N   . ALA A 1 330  ? -0.750  4.974   -3.227  1.00 73.77 330  A 1 
ATOM 2619  C CA  . ALA A 1 330  ? -0.842  3.937   -4.239  1.00 71.95 330  A 1 
ATOM 2620  C C   . ALA A 1 330  ? -1.232  2.608   -3.579  1.00 70.93 330  A 1 
ATOM 2621  O O   . ALA A 1 330  ? -0.728  2.270   -2.511  1.00 68.02 330  A 1 
ATOM 2622  C CB  . ALA A 1 330  ? 0.496   3.819   -4.975  1.00 69.73 330  A 1 
ATOM 2623  N N   . GLN A 1 331  ? -2.111  1.853   -4.206  1.00 63.87 331  A 1 
ATOM 2624  C CA  . GLN A 1 331  ? -2.605  0.650   -3.539  1.00 62.42 331  A 1 
ATOM 2625  C C   . GLN A 1 331  ? -1.553  -0.440  -3.393  1.00 64.22 331  A 1 
ATOM 2626  O O   . GLN A 1 331  ? -1.591  -1.162  -2.401  1.00 61.77 331  A 1 
ATOM 2627  C CB  . GLN A 1 331  ? -3.818  0.107   -4.264  1.00 58.30 331  A 1 
ATOM 2628  C CG  . GLN A 1 331  ? -4.382  -1.084  -3.508  1.00 51.76 331  A 1 
ATOM 2629  C CD  . GLN A 1 331  ? -5.318  -0.719  -2.387  1.00 47.87 331  A 1 
ATOM 2630  O OE1 . GLN A 1 331  ? -5.832  0.377   -2.307  1.00 45.06 331  A 1 
ATOM 2631  N NE2 . GLN A 1 331  ? -5.615  -1.643  -1.512  1.00 42.41 331  A 1 
ATOM 2632  N N   . ALA A 1 332  ? -0.590  -0.540  -4.288  1.00 65.63 332  A 1 
ATOM 2633  C CA  . ALA A 1 332  ? 0.554   -1.425  -4.087  1.00 65.50 332  A 1 
ATOM 2634  C C   . ALA A 1 332  ? 1.254   -1.149  -2.745  1.00 67.24 332  A 1 
ATOM 2635  O O   . ALA A 1 332  ? 1.602   -2.072  -2.011  1.00 65.94 332  A 1 
ATOM 2636  C CB  . ALA A 1 332  ? 1.523   -1.235  -5.261  1.00 64.97 332  A 1 
ATOM 2637  N N   . HIS A 1 333  ? 1.369   0.125   -2.369  1.00 71.87 333  A 1 
ATOM 2638  C CA  . HIS A 1 333  ? 1.921   0.525   -1.079  1.00 73.02 333  A 1 
ATOM 2639  C C   . HIS A 1 333  ? 0.954   0.207   0.066   1.00 74.12 333  A 1 
ATOM 2640  O O   . HIS A 1 333  ? 1.394   -0.318  1.085   1.00 72.94 333  A 1 
ATOM 2641  C CB  . HIS A 1 333  ? 2.283   2.013   -1.097  1.00 71.57 333  A 1 
ATOM 2642  C CG  . HIS A 1 333  ? 3.304   2.416   -2.121  1.00 66.45 333  A 1 
ATOM 2643  N ND1 . HIS A 1 333  ? 3.772   3.699   -2.312  1.00 59.14 333  A 1 
ATOM 2644  C CD2 . HIS A 1 333  ? 3.965   1.642   -3.034  1.00 58.63 333  A 1 
ATOM 2645  C CE1 . HIS A 1 333  ? 4.669   3.683   -3.292  1.00 57.04 333  A 1 
ATOM 2646  N NE2 . HIS A 1 333  ? 4.809   2.444   -3.770  1.00 58.24 333  A 1 
ATOM 2647  N N   . ARG A 1 334  ? -0.347  0.423   -0.101  1.00 72.21 334  A 1 
ATOM 2648  C CA  . ARG A 1 334  ? -1.355  0.034   0.896   1.00 72.14 334  A 1 
ATOM 2649  C C   . ARG A 1 334  ? -1.319  -1.469  1.168   1.00 72.05 334  A 1 
ATOM 2650  O O   . ARG A 1 334  ? -1.255  -1.862  2.326   1.00 71.48 334  A 1 
ATOM 2651  C CB  . ARG A 1 334  ? -2.769  0.437   0.460   1.00 70.47 334  A 1 
ATOM 2652  C CG  . ARG A 1 334  ? -3.017  1.941   0.571   1.00 67.04 334  A 1 
ATOM 2653  C CD  . ARG A 1 334  ? -4.497  2.257   0.390   1.00 66.32 334  A 1 
ATOM 2654  N NE  . ARG A 1 334  ? -4.759  2.940   -0.883  1.00 62.18 334  A 1 
ATOM 2655  C CZ  . ARG A 1 334  ? -5.918  3.038   -1.477  1.00 59.57 334  A 1 
ATOM 2656  N NH1 . ARG A 1 334  ? -6.999  2.496   -1.003  1.00 54.97 334  A 1 
ATOM 2657  N NH2 . ARG A 1 334  ? -6.030  3.699   -2.588  1.00 55.91 334  A 1 
ATOM 2658  N N   . ASN A 1 335  ? -1.292  -2.266  0.123   1.00 66.92 335  A 1 
ATOM 2659  C CA  . ASN A 1 335  ? -1.234  -3.717  0.228   1.00 65.71 335  A 1 
ATOM 2660  C C   . ASN A 1 335  ? 0.039   -4.178  0.939   1.00 67.72 335  A 1 
ATOM 2661  O O   . ASN A 1 335  ? -0.022  -5.019  1.830   1.00 67.50 335  A 1 
ATOM 2662  C CB  . ASN A 1 335  ? -1.299  -4.323  -1.177  1.00 63.02 335  A 1 
ATOM 2663  C CG  . ASN A 1 335  ? -2.667  -4.208  -1.821  1.00 57.96 335  A 1 
ATOM 2664  O OD1 . ASN A 1 335  ? -3.623  -3.720  -1.254  1.00 52.57 335  A 1 
ATOM 2665  N ND2 . ASN A 1 335  ? -2.784  -4.695  -3.038  1.00 52.98 335  A 1 
ATOM 2666  N N   . ARG A 1 336  ? 1.158   -3.600  0.585   1.00 70.16 336  A 1 
ATOM 2667  C CA  . ARG A 1 336  ? 2.441   -3.894  1.232   1.00 71.96 336  A 1 
ATOM 2668  C C   . ARG A 1 336  ? 2.415   -3.560  2.720   1.00 73.32 336  A 1 
ATOM 2669  O O   . ARG A 1 336  ? 2.766   -4.409  3.533   1.00 72.03 336  A 1 
ATOM 2670  C CB  . ARG A 1 336  ? 3.550   -3.147  0.476   1.00 69.72 336  A 1 
ATOM 2671  C CG  . ARG A 1 336  ? 4.935   -3.412  1.075   1.00 62.24 336  A 1 
ATOM 2672  C CD  . ARG A 1 336  ? 6.014   -2.767  0.203   1.00 60.63 336  A 1 
ATOM 2673  N NE  . ARG A 1 336  ? 7.344   -2.940  0.806   1.00 54.11 336  A 1 
ATOM 2674  C CZ  . ARG A 1 336  ? 8.499   -2.652  0.250   1.00 47.70 336  A 1 
ATOM 2675  N NH1 . ARG A 1 336  ? 8.586   -2.175  -0.959  1.00 43.84 336  A 1 
ATOM 2676  N NH2 . ARG A 1 336  ? 9.601   -2.832  0.913   1.00 41.93 336  A 1 
ATOM 2677  N N   . VAL A 1 337  ? 1.983   -2.361  3.068   1.00 78.13 337  A 1 
ATOM 2678  C CA  . VAL A 1 337  ? 1.873   -1.934  4.470   1.00 78.70 337  A 1 
ATOM 2679  C C   . VAL A 1 337  ? 0.883   -2.817  5.233   1.00 78.69 337  A 1 
ATOM 2680  O O   . VAL A 1 337  ? 1.165   -3.215  6.357   1.00 78.10 337  A 1 
ATOM 2681  C CB  . VAL A 1 337  ? 1.468   -0.452  4.550   1.00 78.64 337  A 1 
ATOM 2682  C CG1 . VAL A 1 337  ? 1.120   -0.020  5.973   1.00 71.28 337  A 1 
ATOM 2683  C CG2 . VAL A 1 337  ? 2.612   0.453   4.082   1.00 71.82 337  A 1 
ATOM 2684  N N   . PHE A 1 338  ? -0.248  -3.157  4.615   1.00 74.45 338  A 1 
ATOM 2685  C CA  . PHE A 1 338  ? -1.240  -4.018  5.236   1.00 73.85 338  A 1 
ATOM 2686  C C   . PHE A 1 338  ? -0.716  -5.437  5.464   1.00 74.60 338  A 1 
ATOM 2687  O O   . PHE A 1 338  ? -0.923  -6.001  6.535   1.00 73.85 338  A 1 
ATOM 2688  C CB  . PHE A 1 338  ? -2.502  -4.049  4.367   1.00 70.77 338  A 1 
ATOM 2689  C CG  . PHE A 1 338  ? -3.595  -4.894  4.970   1.00 66.11 338  A 1 
ATOM 2690  C CD1 . PHE A 1 338  ? -4.107  -6.005  4.283   1.00 60.94 338  A 1 
ATOM 2691  C CD2 . PHE A 1 338  ? -4.055  -4.602  6.262   1.00 59.17 338  A 1 
ATOM 2692  C CE1 . PHE A 1 338  ? -5.082  -6.814  4.890   1.00 55.87 338  A 1 
ATOM 2693  C CE2 . PHE A 1 338  ? -5.021  -5.412  6.876   1.00 55.43 338  A 1 
ATOM 2694  C CZ  . PHE A 1 338  ? -5.533  -6.520  6.189   1.00 56.60 338  A 1 
ATOM 2695  N N   . HIS A 1 339  ? -0.007  -5.997  4.491   1.00 72.52 339  A 1 
ATOM 2696  C CA  . HIS A 1 339  ? 0.644   -7.289  4.630   1.00 72.91 339  A 1 
ATOM 2697  C C   . HIS A 1 339  ? 1.677   -7.278  5.749   1.00 74.11 339  A 1 
ATOM 2698  O O   . HIS A 1 339  ? 1.606   -8.109  6.645   1.00 72.91 339  A 1 
ATOM 2699  C CB  . HIS A 1 339  ? 1.283   -7.688  3.305   1.00 70.73 339  A 1 
ATOM 2700  C CG  . HIS A 1 339  ? 1.958   -9.024  3.402   1.00 64.83 339  A 1 
ATOM 2701  N ND1 . HIS A 1 339  ? 1.326   -10.235 3.568   1.00 57.23 339  A 1 
ATOM 2702  C CD2 . HIS A 1 339  ? 3.300   -9.277  3.364   1.00 56.94 339  A 1 
ATOM 2703  C CE1 . HIS A 1 339  ? 2.271   -11.186 3.603   1.00 53.63 339  A 1 
ATOM 2704  N NE2 . HIS A 1 339  ? 3.479   -10.642 3.488   1.00 54.62 339  A 1 
ATOM 2705  N N   . ASP A 1 340  ? 2.576   -6.305  5.748   1.00 76.67 340  A 1 
ATOM 2706  C CA  . ASP A 1 340  ? 3.606   -6.176  6.778   1.00 76.75 340  A 1 
ATOM 2707  C C   . ASP A 1 340  ? 2.991   -6.028  8.178   1.00 77.15 340  A 1 
ATOM 2708  O O   . ASP A 1 340  ? 3.475   -6.621  9.143   1.00 76.35 340  A 1 
ATOM 2709  C CB  . ASP A 1 340  ? 4.497   -4.962  6.461   1.00 76.00 340  A 1 
ATOM 2710  C CG  . ASP A 1 340  ? 5.420   -5.132  5.251   1.00 72.72 340  A 1 
ATOM 2711  O OD1 . ASP A 1 340  ? 5.513   -6.228  4.670   1.00 67.38 340  A 1 
ATOM 2712  O OD2 . ASP A 1 340  ? 6.126   -4.160  4.900   1.00 68.04 340  A 1 
ATOM 2713  N N   . PHE A 1 341  ? 1.898   -5.281  8.286   1.00 78.87 341  A 1 
ATOM 2714  C CA  . PHE A 1 341  ? 1.168   -5.140  9.540   1.00 80.28 341  A 1 
ATOM 2715  C C   . PHE A 1 341  ? 0.525   -6.456  9.985   1.00 78.97 341  A 1 
ATOM 2716  O O   . PHE A 1 341  ? 0.675   -6.844  11.143  1.00 77.43 341  A 1 
ATOM 2717  C CB  . PHE A 1 341  ? 0.127   -4.024  9.406   1.00 81.70 341  A 1 
ATOM 2718  C CG  . PHE A 1 341  ? -0.627  -3.760  10.694  1.00 82.39 341  A 1 
ATOM 2719  C CD1 . PHE A 1 341  ? -1.985  -4.107  10.813  1.00 74.80 341  A 1 
ATOM 2720  C CD2 . PHE A 1 341  ? 0.039   -3.186  11.792  1.00 74.78 341  A 1 
ATOM 2721  C CE1 . PHE A 1 341  ? -2.666  -3.876  12.017  1.00 74.68 341  A 1 
ATOM 2722  C CE2 . PHE A 1 341  ? -0.639  -2.958  12.997  1.00 75.18 341  A 1 
ATOM 2723  C CZ  . PHE A 1 341  ? -1.993  -3.301  13.110  1.00 81.23 341  A 1 
ATOM 2724  N N   . ARG A 1 342  ? -0.126  -7.182  9.079   1.00 76.16 342  A 1 
ATOM 2725  C CA  . ARG A 1 342  ? -0.684  -8.510  9.363   1.00 74.48 342  A 1 
ATOM 2726  C C   . ARG A 1 342  ? 0.380   -9.521  9.770   1.00 74.36 342  A 1 
ATOM 2727  O O   . ARG A 1 342  ? 0.144   -10.284 10.696  1.00 72.63 342  A 1 
ATOM 2728  C CB  . ARG A 1 342  ? -1.443  -9.037  8.145   1.00 70.64 342  A 1 
ATOM 2729  C CG  . ARG A 1 342  ? -2.915  -8.635  8.178   1.00 63.25 342  A 1 
ATOM 2730  C CD  . ARG A 1 342  ? -3.623  -9.277  6.990   1.00 60.04 342  A 1 
ATOM 2731  N NE  . ARG A 1 342  ? -5.062  -9.427  7.249   1.00 55.00 342  A 1 
ATOM 2732  C CZ  . ARG A 1 342  ? -5.899  -10.098 6.492   1.00 50.39 342  A 1 
ATOM 2733  N NH1 . ARG A 1 342  ? -5.568  -10.551 5.317   1.00 47.50 342  A 1 
ATOM 2734  N NH2 . ARG A 1 342  ? -7.092  -10.357 6.918   1.00 45.25 342  A 1 
ATOM 2735  N N   . GLN A 1 343  ? 1.535   -9.493  9.129   1.00 74.59 343  A 1 
ATOM 2736  C CA  . GLN A 1 343  ? 2.685   -10.330 9.479   1.00 74.18 343  A 1 
ATOM 2737  C C   . GLN A 1 343  ? 3.350   -9.923  10.804  1.00 73.74 343  A 1 
ATOM 2738  O O   . GLN A 1 343  ? 4.319   -10.544 11.229  1.00 70.00 343  A 1 
ATOM 2739  C CB  . GLN A 1 343  ? 3.709   -10.310 8.331   1.00 72.18 343  A 1 
ATOM 2740  C CG  . GLN A 1 343  ? 3.205   -10.923 7.008   1.00 68.59 343  A 1 
ATOM 2741  C CD  . GLN A 1 343  ? 2.812   -12.386 7.103   1.00 63.62 343  A 1 
ATOM 2742  O OE1 . GLN A 1 343  ? 3.115   -13.090 8.043   1.00 57.40 343  A 1 
ATOM 2743  N NE2 . GLN A 1 343  ? 2.111   -12.898 6.117   1.00 54.60 343  A 1 
ATOM 2744  N N   . GLY A 1 344  ? 2.859   -8.875  11.443  1.00 77.63 344  A 1 
ATOM 2745  C CA  . GLY A 1 344  ? 3.411   -8.400  12.704  1.00 77.23 344  A 1 
ATOM 2746  C C   . GLY A 1 344  ? 4.755   -7.682  12.582  1.00 77.90 344  A 1 
ATOM 2747  O O   . GLY A 1 344  ? 5.424   -7.464  13.586  1.00 74.11 344  A 1 
ATOM 2748  N N   . LEU A 1 345  ? 5.150   -7.264  11.380  1.00 77.38 345  A 1 
ATOM 2749  C CA  . LEU A 1 345  ? 6.378   -6.483  11.183  1.00 77.12 345  A 1 
ATOM 2750  C C   . LEU A 1 345  ? 6.303   -5.096  11.833  1.00 77.27 345  A 1 
ATOM 2751  O O   . LEU A 1 345  ? 7.337   -4.489  12.123  1.00 73.83 345  A 1 
ATOM 2752  C CB  . LEU A 1 345  ? 6.673   -6.361  9.680   1.00 75.83 345  A 1 
ATOM 2753  C CG  . LEU A 1 345  ? 6.976   -7.696  8.980   1.00 72.30 345  A 1 
ATOM 2754  C CD1 . LEU A 1 345  ? 7.102   -7.477  7.480   1.00 66.02 345  A 1 
ATOM 2755  C CD2 . LEU A 1 345  ? 8.282   -8.321  9.472   1.00 66.17 345  A 1 
ATOM 2756  N N   . CYS A 1 346  ? 5.094   -4.625  12.091  1.00 79.22 346  A 1 
ATOM 2757  C CA  . CYS A 1 346  ? 4.839   -3.391  12.811  1.00 79.63 346  A 1 
ATOM 2758  C C   . CYS A 1 346  ? 3.738   -3.575  13.863  1.00 80.42 346  A 1 
ATOM 2759  O O   . CYS A 1 346  ? 2.764   -4.278  13.621  1.00 78.17 346  A 1 
ATOM 2760  C CB  . CYS A 1 346  ? 4.458   -2.312  11.803  1.00 76.62 346  A 1 
ATOM 2761  S SG  . CYS A 1 346  ? 4.567   -0.710  12.635  1.00 68.86 346  A 1 
ATOM 2762  N N   . ARG A 1 347  ? 3.881   -2.921  15.021  1.00 83.48 347  A 1 
ATOM 2763  C CA  . ARG A 1 347  ? 2.872   -2.962  16.091  1.00 84.73 347  A 1 
ATOM 2764  C C   . ARG A 1 347  ? 1.738   -1.975  15.880  1.00 85.41 347  A 1 
ATOM 2765  O O   . ARG A 1 347  ? 0.603   -2.293  16.194  1.00 83.12 347  A 1 
ATOM 2766  C CB  . ARG A 1 347  ? 3.521   -2.726  17.459  1.00 82.13 347  A 1 
ATOM 2767  C CG  . ARG A 1 347  ? 4.264   -3.973  17.935  1.00 75.82 347  A 1 
ATOM 2768  C CD  . ARG A 1 347  ? 4.774   -3.798  19.356  1.00 72.75 347  A 1 
ATOM 2769  N NE  . ARG A 1 347  ? 5.368   -5.049  19.846  1.00 66.24 347  A 1 
ATOM 2770  C CZ  . ARG A 1 347  ? 5.893   -5.246  21.040  1.00 60.80 347  A 1 
ATOM 2771  N NH1 . ARG A 1 347  ? 5.980   -4.284  21.919  1.00 55.84 347  A 1 
ATOM 2772  N NH2 . ARG A 1 347  ? 6.338   -6.421  21.366  1.00 55.16 347  A 1 
ATOM 2773  N N   . ASN A 1 348  ? 2.047   -0.797  15.383  1.00 85.59 348  A 1 
ATOM 2774  C CA  . ASN A 1 348  ? 1.087   0.292   15.306  1.00 86.63 348  A 1 
ATOM 2775  C C   . ASN A 1 348  ? 0.791   0.641   13.847  1.00 86.77 348  A 1 
ATOM 2776  O O   . ASN A 1 348  ? 1.709   0.836   13.055  1.00 84.45 348  A 1 
ATOM 2777  C CB  . ASN A 1 348  ? 1.620   1.495   16.097  1.00 85.29 348  A 1 
ATOM 2778  C CG  . ASN A 1 348  ? 2.005   1.140   17.524  1.00 84.19 348  A 1 
ATOM 2779  O OD1 . ASN A 1 348  ? 1.287   0.504   18.264  1.00 76.85 348  A 1 
ATOM 2780  N ND2 . ASN A 1 348  ? 3.196   1.521   17.941  1.00 76.32 348  A 1 
ATOM 2781  N N   . LEU A 1 349  ? -0.479  0.756   13.512  1.00 87.47 349  A 1 
ATOM 2782  C CA  . LEU A 1 349  ? -0.937  1.214   12.207  1.00 87.70 349  A 1 
ATOM 2783  C C   . LEU A 1 349  ? -1.793  2.462   12.380  1.00 88.55 349  A 1 
ATOM 2784  O O   . LEU A 1 349  ? -2.831  2.407   13.031  1.00 87.71 349  A 1 
ATOM 2785  C CB  . LEU A 1 349  ? -1.709  0.076   11.524  1.00 86.37 349  A 1 
ATOM 2786  C CG  . LEU A 1 349  ? -2.258  0.451   10.136  1.00 83.95 349  A 1 
ATOM 2787  C CD1 . LEU A 1 349  ? -1.149  0.720   9.129   1.00 77.45 349  A 1 
ATOM 2788  C CD2 . LEU A 1 349  ? -3.108  -0.698  9.611   1.00 77.08 349  A 1 
ATOM 2789  N N   . VAL A 1 350  ? -1.380  3.561   11.770  1.00 88.14 350  A 1 
ATOM 2790  C CA  . VAL A 1 350  ? -2.193  4.781   11.704  1.00 88.93 350  A 1 
ATOM 2791  C C   . VAL A 1 350  ? -2.978  4.760   10.402  1.00 88.39 350  A 1 
ATOM 2792  O O   . VAL A 1 350  ? -2.393  4.588   9.336   1.00 86.87 350  A 1 
ATOM 2793  C CB  . VAL A 1 350  ? -1.333  6.050   11.814  1.00 89.42 350  A 1 
ATOM 2794  C CG1 . VAL A 1 350  ? -2.227  7.280   11.969  1.00 82.01 350  A 1 
ATOM 2795  C CG2 . VAL A 1 350  ? -0.402  6.002   13.028  1.00 81.64 350  A 1 
ATOM 2796  N N   . CYS A 1 351  ? -4.287  4.922   10.449  1.00 87.45 351  A 1 
ATOM 2797  C CA  . CYS A 1 351  ? -5.094  4.895   9.239   1.00 86.73 351  A 1 
ATOM 2798  C C   . CYS A 1 351  ? -6.280  5.858   9.267   1.00 87.29 351  A 1 
ATOM 2799  O O   . CYS A 1 351  ? -6.724  6.323   10.314  1.00 85.47 351  A 1 
ATOM 2800  C CB  . CYS A 1 351  ? -5.496  3.447   8.922   1.00 83.24 351  A 1 
ATOM 2801  S SG  . CYS A 1 351  ? -6.528  2.732   10.226  1.00 73.48 351  A 1 
ATOM 2802  N N   . SER A 1 352  ? -6.782  6.170   8.075   1.00 85.05 352  A 1 
ATOM 2803  C CA  . SER A 1 352  ? -8.083  6.802   7.896   1.00 83.15 352  A 1 
ATOM 2804  C C   . SER A 1 352  ? -9.186  5.742   7.779   1.00 80.87 352  A 1 
ATOM 2805  O O   . SER A 1 352  ? -8.917  4.542   7.816   1.00 75.72 352  A 1 
ATOM 2806  C CB  . SER A 1 352  ? -8.043  7.722   6.669   1.00 81.27 352  A 1 
ATOM 2807  O OG  . SER A 1 352  ? -7.823  6.995   5.479   1.00 74.33 352  A 1 
ATOM 2808  N N   . ASP A 1 353  ? -10.428 6.172   7.576   1.00 76.42 353  A 1 
ATOM 2809  C CA  . ASP A 1 353  ? -11.607 5.299   7.527   1.00 72.81 353  A 1 
ATOM 2810  C C   . ASP A 1 353  ? -11.622 4.259   6.400   1.00 69.50 353  A 1 
ATOM 2811  O O   . ASP A 1 353  ? -12.433 3.345   6.431   1.00 64.73 353  A 1 
ATOM 2812  C CB  . ASP A 1 353  ? -12.871 6.165   7.491   1.00 70.49 353  A 1 
ATOM 2813  C CG  . ASP A 1 353  ? -13.010 6.899   8.812   1.00 68.02 353  A 1 
ATOM 2814  O OD1 . ASP A 1 353  ? -12.933 6.212   9.849   1.00 62.52 353  A 1 
ATOM 2815  O OD2 . ASP A 1 353  ? -13.050 8.143   8.840   1.00 61.42 353  A 1 
ATOM 2816  N N   . LEU A 1 354  ? -10.707 4.313   5.439   1.00 66.60 354  A 1 
ATOM 2817  C CA  . LEU A 1 354  ? -10.566 3.255   4.433   1.00 63.16 354  A 1 
ATOM 2818  C C   . LEU A 1 354  ? -10.360 1.874   5.038   1.00 63.82 354  A 1 
ATOM 2819  O O   . LEU A 1 354  ? -10.821 0.884   4.494   1.00 58.08 354  A 1 
ATOM 2820  C CB  . LEU A 1 354  ? -9.341  3.528   3.567   1.00 55.03 354  A 1 
ATOM 2821  C CG  . LEU A 1 354  ? -9.526  4.591   2.502   1.00 49.00 354  A 1 
ATOM 2822  C CD1 . LEU A 1 354  ? -8.169  4.683   1.814   1.00 44.74 354  A 1 
ATOM 2823  C CD2 . LEU A 1 354  ? -10.568 4.215   1.457   1.00 43.41 354  A 1 
ATOM 2824  N N   . PHE A 1 355  ? -9.644  1.815   6.139   1.00 60.88 355  A 1 
ATOM 2825  C CA  . PHE A 1 355  ? -9.270  0.556   6.760   1.00 58.98 355  A 1 
ATOM 2826  C C   . PHE A 1 355  ? -10.399 -0.049  7.597   1.00 59.38 355  A 1 
ATOM 2827  O O   . PHE A 1 355  ? -10.255 -1.129  8.159   1.00 54.72 355  A 1 
ATOM 2828  C CB  . PHE A 1 355  ? -8.002  0.801   7.570   1.00 54.34 355  A 1 
ATOM 2829  C CG  . PHE A 1 355  ? -7.087  -0.386  7.550   1.00 53.72 355  A 1 
ATOM 2830  C CD1 . PHE A 1 355  ? -6.960  -1.201  8.674   1.00 50.04 355  A 1 
ATOM 2831  C CD2 . PHE A 1 355  ? -6.342  -0.649  6.390   1.00 49.88 355  A 1 
ATOM 2832  C CE1 . PHE A 1 355  ? -6.052  -2.258  8.661   1.00 45.47 355  A 1 
ATOM 2833  C CE2 . PHE A 1 355  ? -5.438  -1.704  6.372   1.00 46.93 355  A 1 
ATOM 2834  C CZ  . PHE A 1 355  ? -5.282  -2.502  7.515   1.00 46.73 355  A 1 
ATOM 2835  N N   . THR A 1 356  ? -11.524 0.643   7.704   1.00 55.30 356  A 1 
ATOM 2836  C CA  . THR A 1 356  ? -12.556 0.350   8.690   1.00 52.83 356  A 1 
ATOM 2837  C C   . THR A 1 356  ? -13.551 -0.729  8.299   1.00 54.01 356  A 1 
ATOM 2838  O O   . THR A 1 356  ? -14.319 -1.133  9.159   1.00 50.52 356  A 1 
ATOM 2839  C CB  . THR A 1 356  ? -13.330 1.601   9.103   1.00 47.76 356  A 1 
ATOM 2840  O OG1 . THR A 1 356  ? -14.078 2.085   8.013   1.00 45.29 356  A 1 
ATOM 2841  C CG2 . THR A 1 356  ? -12.434 2.700   9.640   1.00 44.35 356  A 1 
ATOM 2842  N N   . ARG A 1 357  ? -13.572 -1.237  7.072   1.00 54.53 357  A 1 
ATOM 2843  C CA  . ARG A 1 357  ? -14.488 -2.319  6.686   1.00 52.52 357  A 1 
ATOM 2844  C C   . ARG A 1 357  ? -13.735 -3.530  6.145   1.00 53.24 357  A 1 
ATOM 2845  O O   . ARG A 1 357  ? -12.694 -3.369  5.525   1.00 49.43 357  A 1 
ATOM 2846  C CB  . ARG A 1 357  ? -15.563 -1.811  5.711   1.00 47.78 357  A 1 
ATOM 2847  C CG  . ARG A 1 357  ? -16.463 -0.730  6.334   1.00 44.33 357  A 1 
ATOM 2848  C CD  . ARG A 1 357  ? -17.623 -0.357  5.418   1.00 41.65 357  A 1 
ATOM 2849  N NE  . ARG A 1 357  ? -18.506 0.656   6.027   1.00 36.69 357  A 1 
ATOM 2850  C CZ  . ARG A 1 357  ? -19.607 1.154   5.496   1.00 33.14 357  A 1 
ATOM 2851  N NH1 . ARG A 1 357  ? -20.011 0.849   4.303   1.00 31.67 357  A 1 
ATOM 2852  N NH2 . ARG A 1 357  ? -20.346 1.969   6.168   1.00 29.08 357  A 1 
ATOM 2853  N N   . GLY A 1 358  ? -14.243 -4.719  6.428   1.00 50.90 358  A 1 
ATOM 2854  C CA  . GLY A 1 358  ? -13.763 -5.995  5.898   1.00 47.26 358  A 1 
ATOM 2855  C C   . GLY A 1 358  ? -12.451 -6.541  6.463   1.00 50.11 358  A 1 
ATOM 2856  O O   . GLY A 1 358  ? -12.371 -7.718  6.812   1.00 46.95 358  A 1 
ATOM 2857  N N   . ILE A 1 359  ? -11.437 -5.715  6.594   1.00 54.62 359  A 1 
ATOM 2858  C CA  . ILE A 1 359  ? -10.067 -6.122  6.913   1.00 52.93 359  A 1 
ATOM 2859  C C   . ILE A 1 359  ? -9.932  -6.669  8.334   1.00 56.09 359  A 1 
ATOM 2860  O O   . ILE A 1 359  ? -10.061 -5.920  9.297   1.00 51.63 359  A 1 
ATOM 2861  C CB  . ILE A 1 359  ? -9.119  -4.933  6.686   1.00 45.97 359  A 1 
ATOM 2862  C CG1 . ILE A 1 359  ? -9.096  -4.546  5.188   1.00 42.80 359  A 1 
ATOM 2863  C CG2 . ILE A 1 359  ? -7.718  -5.267  7.180   1.00 41.56 359  A 1 
ATOM 2864  C CD1 . ILE A 1 359  ? -8.423  -3.216  4.911   1.00 36.92 359  A 1 
ATOM 2865  N N   . ASP A 1 360  ? -9.603  -7.934  8.452   1.00 60.00 360  A 1 
ATOM 2866  C CA  . ASP A 1 360  ? -9.434  -8.587  9.745   1.00 60.07 360  A 1 
ATOM 2867  C C   . ASP A 1 360  ? -7.959  -8.758  10.118  1.00 62.63 360  A 1 
ATOM 2868  O O   . ASP A 1 360  ? -7.182  -9.324  9.354   1.00 60.22 360  A 1 
ATOM 2869  C CB  . ASP A 1 360  ? -10.160 -9.930  9.703   1.00 55.15 360  A 1 
ATOM 2870  C CG  . ASP A 1 360  ? -10.222 -10.583 11.073  1.00 48.61 360  A 1 
ATOM 2871  O OD1 . ASP A 1 360  ? -9.962  -9.886  12.081  1.00 43.50 360  A 1 
ATOM 2872  O OD2 . ASP A 1 360  ? -10.568 -11.773 11.105  1.00 42.02 360  A 1 
ATOM 2873  N N   . VAL A 1 361  ? -7.584  -8.269  11.283  1.00 67.18 361  A 1 
ATOM 2874  C CA  . VAL A 1 361  ? -6.247  -8.452  11.854  1.00 68.70 361  A 1 
ATOM 2875  C C   . VAL A 1 361  ? -6.397  -8.953  13.284  1.00 69.90 361  A 1 
ATOM 2876  O O   . VAL A 1 361  ? -6.661  -8.186  14.199  1.00 67.82 361  A 1 
ATOM 2877  C CB  . VAL A 1 361  ? -5.395  -7.175  11.799  1.00 66.71 361  A 1 
ATOM 2878  C CG1 . VAL A 1 361  ? -3.973  -7.486  12.265  1.00 61.70 361  A 1 
ATOM 2879  C CG2 . VAL A 1 361  ? -5.307  -6.600  10.385  1.00 61.66 361  A 1 
ATOM 2880  N N   . GLN A 1 362  ? -6.211  -10.254 13.474  1.00 71.75 362  A 1 
ATOM 2881  C CA  . GLN A 1 362  ? -6.509  -10.947 14.730  1.00 71.07 362  A 1 
ATOM 2882  C C   . GLN A 1 362  ? -5.621  -10.532 15.910  1.00 72.65 362  A 1 
ATOM 2883  O O   . GLN A 1 362  ? -6.024  -10.673 17.059  1.00 70.06 362  A 1 
ATOM 2884  C CB  . GLN A 1 362  ? -6.362  -12.455 14.494  1.00 66.42 362  A 1 
ATOM 2885  C CG  . GLN A 1 362  ? -7.352  -12.972 13.440  1.00 59.16 362  A 1 
ATOM 2886  C CD  . GLN A 1 362  ? -7.155  -14.450 13.135  1.00 53.93 362  A 1 
ATOM 2887  O OE1 . GLN A 1 362  ? -6.309  -15.128 13.689  1.00 47.76 362  A 1 
ATOM 2888  N NE2 . GLN A 1 362  ? -7.939  -15.011 12.244  1.00 45.04 362  A 1 
ATOM 2889  N N   . ALA A 1 363  ? -4.420  -10.041 15.626  1.00 76.02 363  A 1 
ATOM 2890  C CA  . ALA A 1 363  ? -3.468  -9.635  16.659  1.00 77.33 363  A 1 
ATOM 2891  C C   . ALA A 1 363  ? -3.722  -8.222  17.225  1.00 79.43 363  A 1 
ATOM 2892  O O   . ALA A 1 363  ? -3.027  -7.800  18.147  1.00 78.38 363  A 1 
ATOM 2893  C CB  . ALA A 1 363  ? -2.058  -9.795  16.088  1.00 75.35 363  A 1 
ATOM 2894  N N   . VAL A 1 364  ? -4.697  -7.491  16.678  1.00 80.79 364  A 1 
ATOM 2895  C CA  . VAL A 1 364  ? -5.058  -6.157  17.175  1.00 81.62 364  A 1 
ATOM 2896  C C   . VAL A 1 364  ? -5.915  -6.293  18.428  1.00 81.42 364  A 1 
ATOM 2897  O O   . VAL A 1 364  ? -7.047  -6.755  18.355  1.00 80.17 364  A 1 
ATOM 2898  C CB  . VAL A 1 364  ? -5.776  -5.321  16.104  1.00 81.49 364  A 1 
ATOM 2899  C CG1 . VAL A 1 364  ? -6.238  -3.966  16.649  1.00 74.67 364  A 1 
ATOM 2900  C CG2 . VAL A 1 364  ? -4.834  -5.038  14.930  1.00 74.43 364  A 1 
ATOM 2901  N N   . ASN A 1 365  ? -5.386  -5.854  19.560  1.00 83.96 365  A 1 
ATOM 2902  C CA  . ASN A 1 365  ? -6.092  -5.826  20.841  1.00 84.39 365  A 1 
ATOM 2903  C C   . ASN A 1 365  ? -6.431  -4.408  21.328  1.00 85.13 365  A 1 
ATOM 2904  O O   . ASN A 1 365  ? -7.231  -4.256  22.246  1.00 84.04 365  A 1 
ATOM 2905  C CB  . ASN A 1 365  ? -5.281  -6.619  21.881  1.00 82.39 365  A 1 
ATOM 2906  C CG  . ASN A 1 365  ? -3.972  -5.954  22.280  1.00 80.42 365  A 1 
ATOM 2907  O OD1 . ASN A 1 365  ? -3.301  -5.291  21.512  1.00 71.98 365  A 1 
ATOM 2908  N ND2 . ASN A 1 365  ? -3.570  -6.135  23.518  1.00 74.32 365  A 1 
ATOM 2909  N N   . VAL A 1 366  ? -5.858  -3.383  20.719  1.00 87.03 366  A 1 
ATOM 2910  C CA  . VAL A 1 366  ? -6.113  -1.983  21.070  1.00 88.13 366  A 1 
ATOM 2911  C C   . VAL A 1 366  ? -6.459  -1.177  19.819  1.00 88.18 366  A 1 
ATOM 2912  O O   . VAL A 1 366  ? -5.720  -1.174  18.838  1.00 87.06 366  A 1 
ATOM 2913  C CB  . VAL A 1 366  ? -4.920  -1.359  21.826  1.00 88.18 366  A 1 
ATOM 2914  C CG1 . VAL A 1 366  ? -5.210  0.090   22.233  1.00 80.80 366  A 1 
ATOM 2915  C CG2 . VAL A 1 366  ? -4.590  -2.136  23.106  1.00 80.42 366  A 1 
ATOM 2916  N N   . VAL A 1 367  ? -7.570  -0.449  19.880  1.00 88.10 367  A 1 
ATOM 2917  C CA  . VAL A 1 367  ? -7.952  0.541   18.867  1.00 88.30 367  A 1 
ATOM 2918  C C   . VAL A 1 367  ? -8.011  1.912   19.523  1.00 89.00 367  A 1 
ATOM 2919  O O   . VAL A 1 367  ? -8.593  2.063   20.590  1.00 88.56 367  A 1 
ATOM 2920  C CB  . VAL A 1 367  ? -9.285  0.165   18.192  1.00 86.78 367  A 1 
ATOM 2921  C CG1 . VAL A 1 367  ? -9.732  1.235   17.195  1.00 77.51 367  A 1 
ATOM 2922  C CG2 . VAL A 1 367  ? -9.143  -1.148  17.419  1.00 77.88 367  A 1 
ATOM 2923  N N   . ILE A 1 368  ? -7.421  2.917   18.888  1.00 90.51 368  A 1 
ATOM 2924  C CA  . ILE A 1 368  ? -7.404  4.290   19.393  1.00 91.38 368  A 1 
ATOM 2925  C C   . ILE A 1 368  ? -8.024  5.211   18.345  1.00 91.19 368  A 1 
ATOM 2926  O O   . ILE A 1 368  ? -7.496  5.354   17.245  1.00 90.02 368  A 1 
ATOM 2927  C CB  . ILE A 1 368  ? -5.977  4.727   19.801  1.00 91.63 368  A 1 
ATOM 2928  C CG1 . ILE A 1 368  ? -5.377  3.751   20.842  1.00 88.39 368  A 1 
ATOM 2929  C CG2 . ILE A 1 368  ? -6.005  6.167   20.346  1.00 87.87 368  A 1 
ATOM 2930  C CD1 . ILE A 1 368  ? -3.939  4.065   21.273  1.00 83.96 368  A 1 
ATOM 2931  N N   . ASN A 1 369  ? -9.117  5.876   18.695  1.00 91.84 369  A 1 
ATOM 2932  C CA  . ASN A 1 369  ? -9.644  6.985   17.911  1.00 91.86 369  A 1 
ATOM 2933  C C   . ASN A 1 369  ? -8.913  8.263   18.324  1.00 91.90 369  A 1 
ATOM 2934  O O   . ASN A 1 369  ? -9.299  8.927   19.279  1.00 90.61 369  A 1 
ATOM 2935  C CB  . ASN A 1 369  ? -11.167 7.076   18.100  1.00 90.74 369  A 1 
ATOM 2936  C CG  . ASN A 1 369  ? -11.926 5.979   17.375  1.00 88.10 369  A 1 
ATOM 2937  O OD1 . ASN A 1 369  ? -11.567 5.535   16.302  1.00 80.09 369  A 1 
ATOM 2938  N ND2 . ASN A 1 369  ? -13.037 5.543   17.930  1.00 80.26 369  A 1 
ATOM 2939  N N   . PHE A 1 370  ? -7.838  8.589   17.607  1.00 92.31 370  A 1 
ATOM 2940  C CA  . PHE A 1 370  ? -7.095  9.827   17.836  1.00 92.67 370  A 1 
ATOM 2941  C C   . PHE A 1 370  ? -7.942  11.056  17.500  1.00 92.43 370  A 1 
ATOM 2942  O O   . PHE A 1 370  ? -7.937  12.042  18.237  1.00 90.41 370  A 1 
ATOM 2943  C CB  . PHE A 1 370  ? -5.812  9.801   17.002  1.00 92.70 370  A 1 
ATOM 2944  C CG  . PHE A 1 370  ? -4.909  10.981  17.270  1.00 93.23 370  A 1 
ATOM 2945  C CD1 . PHE A 1 370  ? -5.002  12.146  16.490  1.00 87.43 370  A 1 
ATOM 2946  C CD2 . PHE A 1 370  ? -3.967  10.925  18.314  1.00 87.26 370  A 1 
ATOM 2947  C CE1 . PHE A 1 370  ? -4.154  13.234  16.743  1.00 86.13 370  A 1 
ATOM 2948  C CE2 . PHE A 1 370  ? -3.118  12.010  18.567  1.00 85.96 370  A 1 
ATOM 2949  C CZ  . PHE A 1 370  ? -3.211  13.163  17.779  1.00 90.38 370  A 1 
ATOM 2950  N N   . ASP A 1 371  ? -8.722  10.942  16.426  1.00 92.15 371  A 1 
ATOM 2951  C CA  . ASP A 1 371  ? -9.806  11.859  16.111  1.00 91.73 371  A 1 
ATOM 2952  C C   . ASP A 1 371  ? -11.125 11.095  16.239  1.00 91.51 371  A 1 
ATOM 2953  O O   . ASP A 1 371  ? -11.306 10.051  15.608  1.00 89.45 371  A 1 
ATOM 2954  C CB  . ASP A 1 371  ? -9.638  12.420  14.695  1.00 90.46 371  A 1 
ATOM 2955  C CG  . ASP A 1 371  ? -8.349  13.213  14.469  1.00 89.04 371  A 1 
ATOM 2956  O OD1 . ASP A 1 371  ? -7.873  13.922  15.380  1.00 83.38 371  A 1 
ATOM 2957  O OD2 . ASP A 1 371  ? -7.839  13.186  13.330  1.00 83.76 371  A 1 
ATOM 2958  N N   . PHE A 1 372  ? -12.042 11.606  17.045  1.00 91.31 372  A 1 
ATOM 2959  C CA  . PHE A 1 372  ? -13.333 10.972  17.254  1.00 91.69 372  A 1 
ATOM 2960  C C   . PHE A 1 372  ? -14.200 11.075  15.987  1.00 91.10 372  A 1 
ATOM 2961  O O   . PHE A 1 372  ? -14.240 12.137  15.352  1.00 88.80 372  A 1 
ATOM 2962  C CB  . PHE A 1 372  ? -14.009 11.590  18.483  1.00 91.23 372  A 1 
ATOM 2963  C CG  . PHE A 1 372  ? -15.198 10.792  18.967  1.00 92.12 372  A 1 
ATOM 2964  C CD1 . PHE A 1 372  ? -16.498 11.310  18.852  1.00 86.10 372  A 1 
ATOM 2965  C CD2 . PHE A 1 372  ? -15.007 9.522   19.536  1.00 85.29 372  A 1 
ATOM 2966  C CE1 . PHE A 1 372  ? -17.596 10.563  19.307  1.00 84.54 372  A 1 
ATOM 2967  C CE2 . PHE A 1 372  ? -16.102 8.771   19.988  1.00 84.14 372  A 1 
ATOM 2968  C CZ  . PHE A 1 372  ? -17.397 9.292   19.878  1.00 89.06 372  A 1 
ATOM 2969  N N   . PRO A 1 373  ? -14.866 9.995   15.552  1.00 90.27 373  A 1 
ATOM 2970  C CA  . PRO A 1 373  ? -15.714 10.038  14.371  1.00 89.41 373  A 1 
ATOM 2971  C C   . PRO A 1 373  ? -17.013 10.797  14.656  1.00 89.02 373  A 1 
ATOM 2972  O O   . PRO A 1 373  ? -17.534 10.768  15.763  1.00 86.63 373  A 1 
ATOM 2973  C CB  . PRO A 1 373  ? -15.970 8.574   14.016  1.00 87.81 373  A 1 
ATOM 2974  C CG  . PRO A 1 373  ? -15.919 7.873   15.369  1.00 85.92 373  A 1 
ATOM 2975  C CD  . PRO A 1 373  ? -14.862 8.666   16.136  1.00 88.22 373  A 1 
ATOM 2976  N N   . ARG A 1 374  ? -17.586 11.417  13.612  1.00 88.14 374  A 1 
ATOM 2977  C CA  . ARG A 1 374  ? -18.847 12.163  13.750  1.00 86.98 374  A 1 
ATOM 2978  C C   . ARG A 1 374  ? -20.094 11.282  13.701  1.00 87.15 374  A 1 
ATOM 2979  O O   . ARG A 1 374  ? -21.134 11.674  14.212  1.00 84.58 374  A 1 
ATOM 2980  C CB  . ARG A 1 374  ? -18.938 13.235  12.657  1.00 84.35 374  A 1 
ATOM 2981  C CG  . ARG A 1 374  ? -17.845 14.299  12.814  1.00 77.06 374  A 1 
ATOM 2982  C CD  . ARG A 1 374  ? -18.044 15.379  11.757  1.00 72.43 374  A 1 
ATOM 2983  N NE  . ARG A 1 374  ? -17.006 16.411  11.858  1.00 63.92 374  A 1 
ATOM 2984  C CZ  . ARG A 1 374  ? -16.843 17.428  11.034  1.00 56.51 374  A 1 
ATOM 2985  N NH1 . ARG A 1 374  ? -17.660 17.636  10.036  1.00 52.13 374  A 1 
ATOM 2986  N NH2 . ARG A 1 374  ? -15.847 18.247  11.205  1.00 49.73 374  A 1 
ATOM 2987  N N   . MET A 1 375  ? -19.993 10.129  13.034  1.00 83.45 375  A 1 
ATOM 2988  C CA  . MET A 1 375  ? -21.127 9.247   12.778  1.00 82.93 375  A 1 
ATOM 2989  C C   . MET A 1 375  ? -21.000 7.945   13.563  1.00 83.57 375  A 1 
ATOM 2990  O O   . MET A 1 375  ? -19.910 7.387   13.675  1.00 82.44 375  A 1 
ATOM 2991  C CB  . MET A 1 375  ? -21.261 8.946   11.280  1.00 81.01 375  A 1 
ATOM 2992  C CG  . MET A 1 375  ? -21.320 10.198  10.399  1.00 77.61 375  A 1 
ATOM 2993  S SD  . MET A 1 375  ? -22.625 11.369  10.814  1.00 71.68 375  A 1 
ATOM 2994  C CE  . MET A 1 375  ? -21.965 12.779  9.915   1.00 63.12 375  A 1 
ATOM 2995  N N   . ALA A 1 376  ? -22.132 7.434   14.035  1.00 82.90 376  A 1 
ATOM 2996  C CA  . ALA A 1 376  ? -22.196 6.171   14.752  1.00 82.71 376  A 1 
ATOM 2997  C C   . ALA A 1 376  ? -21.767 4.984   13.882  1.00 82.43 376  A 1 
ATOM 2998  O O   . ALA A 1 376  ? -21.024 4.120   14.344  1.00 80.84 376  A 1 
ATOM 2999  C CB  . ALA A 1 376  ? -23.625 5.988   15.278  1.00 82.52 376  A 1 
ATOM 3000  N N   . GLU A 1 377  ? -22.134 4.974   12.596  1.00 77.75 377  A 1 
ATOM 3001  C CA  . GLU A 1 377  ? -21.691 3.958   11.637  1.00 75.52 377  A 1 
ATOM 3002  C C   . GLU A 1 377  ? -20.161 3.890   11.547  1.00 76.28 377  A 1 
ATOM 3003  O O   . GLU A 1 377  ? -19.567 2.816   11.654  1.00 75.57 377  A 1 
ATOM 3004  C CB  . GLU A 1 377  ? -22.287 4.279   10.257  1.00 72.16 377  A 1 
ATOM 3005  C CG  . GLU A 1 377  ? -21.996 3.175   9.239   1.00 63.04 377  A 1 
ATOM 3006  C CD  . GLU A 1 377  ? -22.336 3.562   7.800   1.00 59.20 377  A 1 
ATOM 3007  O OE1 . GLU A 1 377  ? -21.904 2.813   6.895   1.00 53.59 377  A 1 
ATOM 3008  O OE2 . GLU A 1 377  ? -22.964 4.607   7.571   1.00 52.55 377  A 1 
ATOM 3009  N N   . THR A 1 378  ? -19.501 5.034   11.397  1.00 79.65 378  A 1 
ATOM 3010  C CA  . THR A 1 378  ? -18.040 5.115   11.321  1.00 80.12 378  A 1 
ATOM 3011  C C   . THR A 1 378  ? -17.391 4.629   12.615  1.00 80.52 378  A 1 
ATOM 3012  O O   . THR A 1 378  ? -16.417 3.878   12.570  1.00 80.09 378  A 1 
ATOM 3013  C CB  . THR A 1 378  ? -17.585 6.551   11.018  1.00 80.17 378  A 1 
ATOM 3014  O OG1 . THR A 1 378  ? -18.199 7.026   9.845   1.00 73.06 378  A 1 
ATOM 3015  C CG2 . THR A 1 378  ? -16.082 6.659   10.786  1.00 71.61 378  A 1 
ATOM 3016  N N   . TYR A 1 379  ? -17.946 4.990   13.763  1.00 83.76 379  A 1 
ATOM 3017  C CA  . TYR A 1 379  ? -17.476 4.524   15.070  1.00 85.10 379  A 1 
ATOM 3018  C C   . TYR A 1 379  ? -17.552 3.001   15.189  1.00 83.99 379  A 1 
ATOM 3019  O O   . TYR A 1 379  ? -16.563 2.352   15.537  1.00 82.92 379  A 1 
ATOM 3020  C CB  . TYR A 1 379  ? -18.308 5.196   16.162  1.00 86.88 379  A 1 
ATOM 3021  C CG  . TYR A 1 379  ? -17.883 4.830   17.565  1.00 88.73 379  A 1 
ATOM 3022  C CD1 . TYR A 1 379  ? -18.518 3.787   18.263  1.00 83.31 379  A 1 
ATOM 3023  C CD2 . TYR A 1 379  ? -16.855 5.556   18.191  1.00 84.18 379  A 1 
ATOM 3024  C CE1 . TYR A 1 379  ? -18.144 3.485   19.578  1.00 83.86 379  A 1 
ATOM 3025  C CE2 . TYR A 1 379  ? -16.475 5.262   19.504  1.00 84.14 379  A 1 
ATOM 3026  C CZ  . TYR A 1 379  ? -17.128 4.228   20.201  1.00 88.27 379  A 1 
ATOM 3027  O OH  . TYR A 1 379  ? -16.771 3.958   21.498  1.00 87.52 379  A 1 
ATOM 3028  N N   . LEU A 1 380  ? -18.693 2.423   14.814  1.00 81.34 380  A 1 
ATOM 3029  C CA  . LEU A 1 380  ? -18.925 0.991   14.874  1.00 79.23 380  A 1 
ATOM 3030  C C   . LEU A 1 380  ? -17.981 0.218   13.953  1.00 78.39 380  A 1 
ATOM 3031  O O   . LEU A 1 380  ? -17.419 -0.804  14.339  1.00 75.93 380  A 1 
ATOM 3032  C CB  . LEU A 1 380  ? -20.394 0.736   14.523  1.00 76.34 380  A 1 
ATOM 3033  C CG  . LEU A 1 380  ? -20.823 -0.663  14.996  1.00 69.77 380  A 1 
ATOM 3034  C CD1 . LEU A 1 380  ? -21.986 -0.525  15.943  1.00 65.09 380  A 1 
ATOM 3035  C CD2 . LEU A 1 380  ? -21.217 -1.561  13.830  1.00 63.06 380  A 1 
ATOM 3036  N N   . HIS A 1 381  ? -17.738 0.724   12.749  1.00 76.27 381  A 1 
ATOM 3037  C CA  . HIS A 1 381  ? -16.771 0.121   11.841  1.00 74.15 381  A 1 
ATOM 3038  C C   . HIS A 1 381  ? -15.333 0.203   12.349  1.00 74.36 381  A 1 
ATOM 3039  O O   . HIS A 1 381  ? -14.568 -0.737  12.126  1.00 72.51 381  A 1 
ATOM 3040  C CB  . HIS A 1 381  ? -16.892 0.750   10.458  1.00 70.91 381  A 1 
ATOM 3041  C CG  . HIS A 1 381  ? -17.984 0.142   9.639   1.00 63.99 381  A 1 
ATOM 3042  N ND1 . HIS A 1 381  ? -18.053 -1.182  9.239   1.00 56.68 381  A 1 
ATOM 3043  C CD2 . HIS A 1 381  ? -19.071 0.782   9.117   1.00 55.25 381  A 1 
ATOM 3044  C CE1 . HIS A 1 381  ? -19.165 -1.323  8.502   1.00 52.75 381  A 1 
ATOM 3045  N NE2 . HIS A 1 381  ? -19.797 -0.154  8.397   1.00 53.07 381  A 1 
ATOM 3046  N N   . ARG A 1 382  ? -14.945 1.271   13.020  1.00 78.92 382  A 1 
ATOM 3047  C CA  . ARG A 1 382  ? -13.598 1.407   13.588  1.00 79.68 382  A 1 
ATOM 3048  C C   . ARG A 1 382  ? -13.373 0.445   14.754  1.00 78.06 382  A 1 
ATOM 3049  O O   . ARG A 1 382  ? -12.379 -0.275  14.767  1.00 76.38 382  A 1 
ATOM 3050  C CB  . ARG A 1 382  ? -13.345 2.858   14.028  1.00 80.96 382  A 1 
ATOM 3051  C CG  . ARG A 1 382  ? -13.131 3.835   12.858  1.00 80.32 382  A 1 
ATOM 3052  C CD  . ARG A 1 382  ? -12.971 5.249   13.416  1.00 80.58 382  A 1 
ATOM 3053  N NE  . ARG A 1 382  ? -12.783 6.273   12.375  1.00 81.17 382  A 1 
ATOM 3054  C CZ  . ARG A 1 382  ? -12.441 7.530   12.582  1.00 82.37 382  A 1 
ATOM 3055  N NH1 . ARG A 1 382  ? -12.191 8.000   13.770  1.00 78.46 382  A 1 
ATOM 3056  N NH2 . ARG A 1 382  ? -12.352 8.359   11.598  1.00 79.73 382  A 1 
ATOM 3057  N N   . ILE A 1 383  ? -14.290 0.416   15.693  1.00 80.64 383  A 1 
ATOM 3058  C CA  . ILE A 1 383  ? -14.113 -0.302  16.961  1.00 79.38 383  A 1 
ATOM 3059  C C   . ILE A 1 383  ? -14.523 -1.764  16.866  1.00 76.38 383  A 1 
ATOM 3060  O O   . ILE A 1 383  ? -13.850 -2.622  17.431  1.00 70.19 383  A 1 
ATOM 3061  C CB  . ILE A 1 383  ? -14.831 0.458   18.088  1.00 78.70 383  A 1 
ATOM 3062  C CG1 . ILE A 1 383  ? -14.112 1.821   18.237  1.00 74.29 383  A 1 
ATOM 3063  C CG2 . ILE A 1 383  ? -14.835 -0.342  19.393  1.00 70.72 383  A 1 
ATOM 3064  C CD1 . ILE A 1 383  ? -14.575 2.650   19.410  1.00 66.95 383  A 1 
ATOM 3065  N N   . GLY A 1 384  ? -15.536 -2.103  16.081  1.00 72.79 384  A 1 
ATOM 3066  C CA  . GLY A 1 384  ? -16.000 -3.477  15.884  1.00 68.67 384  A 1 
ATOM 3067  C C   . GLY A 1 384  ? -14.942 -4.450  15.335  1.00 66.06 384  A 1 
ATOM 3068  O O   . GLY A 1 384  ? -15.216 -5.629  15.151  1.00 60.76 384  A 1 
ATOM 3069  N N   . ARG A 1 385  ? -13.733 -3.990  15.093  1.00 59.70 385  A 1 
ATOM 3070  C CA  . ARG A 1 385  ? -12.583 -4.798  14.650  1.00 56.50 385  A 1 
ATOM 3071  C C   . ARG A 1 385  ? -11.817 -5.429  15.796  1.00 55.54 385  A 1 
ATOM 3072  O O   . ARG A 1 385  ? -11.354 -6.543  15.627  1.00 51.26 385  A 1 
ATOM 3073  C CB  . ARG A 1 385  ? -11.608 -3.940  13.841  1.00 51.38 385  A 1 
ATOM 3074  C CG  . ARG A 1 385  ? -12.352 -3.203  12.737  1.00 48.07 385  A 1 
ATOM 3075  C CD  . ARG A 1 385  ? -11.555 -3.117  11.461  1.00 45.54 385  A 1 
ATOM 3076  N NE  . ARG A 1 385  ? -12.583 -3.200  10.461  1.00 40.00 385  A 1 
ATOM 3077  C CZ  . ARG A 1 385  ? -12.476 -3.581  9.227   1.00 37.06 385  A 1 
ATOM 3078  N NH1 . ARG A 1 385  ? -11.345 -3.615  8.597   1.00 35.55 385  A 1 
ATOM 3079  N NH2 . ARG A 1 385  ? -13.547 -3.971  8.638   1.00 33.69 385  A 1 
ATOM 3080  N N   . SER A 1 386  ? -11.660 -4.753  16.894  1.00 51.06 386  A 1 
ATOM 3081  C CA  . SER A 1 386  ? -10.836 -5.259  17.993  1.00 47.47 386  A 1 
ATOM 3082  C C   . SER A 1 386  ? -11.463 -6.465  18.692  1.00 48.43 386  A 1 
ATOM 3083  O O   . SER A 1 386  ? -10.741 -7.349  19.136  1.00 44.85 386  A 1 
ATOM 3084  C CB  . SER A 1 386  ? -10.542 -4.147  18.998  1.00 41.91 386  A 1 
ATOM 3085  O OG  . SER A 1 386  ? -11.723 -3.596  19.510  1.00 40.07 386  A 1 
ATOM 3086  N N   . GLY A 1 387  ? -12.789 -6.557  18.711  1.00 48.84 387  A 1 
ATOM 3087  C CA  . GLY A 1 387  ? -13.527 -7.710  19.231  1.00 45.83 387  A 1 
ATOM 3088  C C   . GLY A 1 387  ? -13.787 -8.827  18.213  1.00 47.46 387  A 1 
ATOM 3089  O O   . GLY A 1 387  ? -14.684 -9.635  18.420  1.00 44.44 387  A 1 
ATOM 3090  N N   . ARG A 1 388  ? -13.064 -8.889  17.099  1.00 51.97 388  A 1 
ATOM 3091  C CA  . ARG A 1 388  ? -13.301 -9.921  16.081  1.00 50.13 388  A 1 
ATOM 3092  C C   . ARG A 1 388  ? -13.047 -11.325 16.616  1.00 50.82 388  A 1 
ATOM 3093  O O   . ARG A 1 388  ? -12.185 -11.531 17.462  1.00 47.46 388  A 1 
ATOM 3094  C CB  . ARG A 1 388  ? -12.472 -9.681  14.816  1.00 45.44 388  A 1 
ATOM 3095  C CG  . ARG A 1 388  ? -13.096 -8.584  13.955  1.00 42.50 388  A 1 
ATOM 3096  C CD  . ARG A 1 388  ? -12.412 -8.548  12.600  1.00 40.12 388  A 1 
ATOM 3097  N NE  . ARG A 1 388  ? -13.030 -7.564  11.712  1.00 36.05 388  A 1 
ATOM 3098  C CZ  . ARG A 1 388  ? -13.065 -7.624  10.397  1.00 33.38 388  A 1 
ATOM 3099  N NH1 . ARG A 1 388  ? -12.510 -8.581  9.724   1.00 32.35 388  A 1 
ATOM 3100  N NH2 . ARG A 1 388  ? -13.661 -6.706  9.725   1.00 30.20 388  A 1 
ATOM 3101  N N   . PHE A 1 389  ? -13.792 -12.284 16.079  1.00 52.56 389  A 1 
ATOM 3102  C CA  . PHE A 1 389  ? -13.822 -13.671 16.549  1.00 51.58 389  A 1 
ATOM 3103  C C   . PHE A 1 389  ? -14.155 -13.817 18.041  1.00 53.69 389  A 1 
ATOM 3104  O O   . PHE A 1 389  ? -13.774 -14.809 18.667  1.00 49.63 389  A 1 
ATOM 3105  C CB  . PHE A 1 389  ? -12.531 -14.402 16.165  1.00 46.45 389  A 1 
ATOM 3106  C CG  . PHE A 1 389  ? -12.261 -14.434 14.687  1.00 42.80 389  A 1 
ATOM 3107  C CD1 . PHE A 1 389  ? -12.857 -15.431 13.895  1.00 39.56 389  A 1 
ATOM 3108  C CD2 . PHE A 1 389  ? -11.431 -13.479 14.093  1.00 38.18 389  A 1 
ATOM 3109  C CE1 . PHE A 1 389  ? -12.621 -15.477 12.517  1.00 34.21 389  A 1 
ATOM 3110  C CE2 . PHE A 1 389  ? -11.193 -13.520 12.708  1.00 33.67 389  A 1 
ATOM 3111  C CZ  . PHE A 1 389  ? -11.789 -14.521 11.922  1.00 32.46 389  A 1 
ATOM 3112  N N   . GLY A 1 390  ? -14.847 -12.839 18.604  1.00 55.05 390  A 1 
ATOM 3113  C CA  . GLY A 1 390  ? -15.166 -12.831 20.022  1.00 53.75 390  A 1 
ATOM 3114  C C   . GLY A 1 390  ? -13.976 -12.559 20.939  1.00 56.22 390  A 1 
ATOM 3115  O O   . GLY A 1 390  ? -14.058 -12.837 22.131  1.00 53.03 390  A 1 
ATOM 3116  N N   . HIS A 1 391  ? -12.867 -12.045 20.413  1.00 59.62 391  A 1 
ATOM 3117  C CA  . HIS A 1 391  ? -11.715 -11.709 21.245  1.00 59.27 391  A 1 
ATOM 3118  C C   . HIS A 1 391  ? -11.921 -10.399 21.987  1.00 62.68 391  A 1 
ATOM 3119  O O   . HIS A 1 391  ? -12.484 -9.442  21.465  1.00 59.12 391  A 1 
ATOM 3120  C CB  . HIS A 1 391  ? -10.429 -11.692 20.418  1.00 52.63 391  A 1 
ATOM 3121  C CG  . HIS A 1 391  ? -10.141 -13.030 19.806  1.00 48.13 391  A 1 
ATOM 3122  N ND1 . HIS A 1 391  ? -10.368 -14.255 20.392  1.00 43.77 391  A 1 
ATOM 3123  C CD2 . HIS A 1 391  ? -9.739  -13.276 18.520  1.00 41.12 391  A 1 
ATOM 3124  C CE1 . HIS A 1 391  ? -10.153 -15.201 19.461  1.00 37.22 391  A 1 
ATOM 3125  N NE2 . HIS A 1 391  ? -9.751  -14.650 18.322  1.00 36.95 391  A 1 
ATOM 3126  N N   . LEU A 1 392  ? -11.415 -10.370 23.210  1.00 64.11 392  A 1 
ATOM 3127  C CA  . LEU A 1 392  ? -11.437 -9.179  24.040  1.00 65.85 392  A 1 
ATOM 3128  C C   . LEU A 1 392  ? -10.488 -8.120  23.474  1.00 68.96 392  A 1 
ATOM 3129  O O   . LEU A 1 392  ? -9.408  -8.429  22.971  1.00 65.77 392  A 1 
ATOM 3130  C CB  . LEU A 1 392  ? -11.077 -9.560  25.484  1.00 61.08 392  A 1 
ATOM 3131  C CG  . LEU A 1 392  ? -12.044 -10.567 26.137  1.00 56.52 392  A 1 
ATOM 3132  C CD1 . LEU A 1 392  ? -11.504 -11.004 27.489  1.00 52.41 392  A 1 
ATOM 3133  C CD2 . LEU A 1 392  ? -13.437 -9.982  26.344  1.00 51.28 392  A 1 
ATOM 3134  N N   . GLY A 1 393  ? -10.906 -6.857  23.584  1.00 79.13 393  A 1 
ATOM 3135  C CA  . GLY A 1 393  ? -10.094 -5.728  23.171  1.00 80.74 393  A 1 
ATOM 3136  C C   . GLY A 1 393  ? -10.497 -4.446  23.879  1.00 82.82 393  A 1 
ATOM 3137  O O   . GLY A 1 393  ? -11.523 -4.379  24.555  1.00 81.37 393  A 1 
ATOM 3138  N N   . ILE A 1 394  ? -9.690  -3.422  23.709  1.00 86.28 394  A 1 
ATOM 3139  C CA  . ILE A 1 394  ? -9.964  -2.086  24.234  1.00 87.77 394  A 1 
ATOM 3140  C C   . ILE A 1 394  ? -10.047 -1.083  23.095  1.00 88.25 394  A 1 
ATOM 3141  O O   . ILE A 1 394  ? -9.219  -1.071  22.185  1.00 87.40 394  A 1 
ATOM 3142  C CB  . ILE A 1 394  ? -8.936  -1.685  25.309  1.00 86.29 394  A 1 
ATOM 3143  C CG1 . ILE A 1 394  ? -9.202  -2.526  26.568  1.00 74.88 394  A 1 
ATOM 3144  C CG2 . ILE A 1 394  ? -9.011  -0.186  25.641  1.00 71.70 394  A 1 
ATOM 3145  C CD1 . ILE A 1 394  ? -8.247  -2.219  27.713  1.00 70.98 394  A 1 
ATOM 3146  N N   . ALA A 1 395  ? -11.027 -0.194  23.198  1.00 88.72 395  A 1 
ATOM 3147  C CA  . ALA A 1 395  ? -11.133 0.995   22.379  1.00 89.11 395  A 1 
ATOM 3148  C C   . ALA A 1 395  ? -10.966 2.242   23.244  1.00 89.87 395  A 1 
ATOM 3149  O O   . ALA A 1 395  ? -11.651 2.401   24.249  1.00 88.77 395  A 1 
ATOM 3150  C CB  . ALA A 1 395  ? -12.476 0.962   21.665  1.00 87.92 395  A 1 
ATOM 3151  N N   . ILE A 1 396  ? -10.068 3.130   22.858  1.00 91.41 396  A 1 
ATOM 3152  C CA  . ILE A 1 396  ? -9.819  4.388   23.562  1.00 91.95 396  A 1 
ATOM 3153  C C   . ILE A 1 396  ? -10.119 5.545   22.620  1.00 92.06 396  A 1 
ATOM 3154  O O   . ILE A 1 396  ? -9.523  5.658   21.550  1.00 90.62 396  A 1 
ATOM 3155  C CB  . ILE A 1 396  ? -8.389  4.454   24.129  1.00 91.59 396  A 1 
ATOM 3156  C CG1 . ILE A 1 396  ? -8.148  3.261   25.078  1.00 87.43 396  A 1 
ATOM 3157  C CG2 . ILE A 1 396  ? -8.175  5.794   24.858  1.00 86.86 396  A 1 
ATOM 3158  C CD1 . ILE A 1 396  ? -6.735  3.187   25.646  1.00 80.31 396  A 1 
ATOM 3159  N N   . ASN A 1 397  ? -11.019 6.418   23.037  1.00 92.75 397  A 1 
ATOM 3160  C CA  . ASN A 1 397  ? -11.448 7.579   22.277  1.00 92.76 397  A 1 
ATOM 3161  C C   . ASN A 1 397  ? -10.818 8.841   22.860  1.00 92.88 397  A 1 
ATOM 3162  O O   . ASN A 1 397  ? -11.059 9.174   24.017  1.00 90.77 397  A 1 
ATOM 3163  C CB  . ASN A 1 397  ? -12.980 7.629   22.291  1.00 91.75 397  A 1 
ATOM 3164  C CG  . ASN A 1 397  ? -13.583 6.380   21.672  1.00 90.63 397  A 1 
ATOM 3165  O OD1 . ASN A 1 397  ? -13.391 6.096   20.505  1.00 80.61 397  A 1 
ATOM 3166  N ND2 . ASN A 1 397  ? -14.296 5.587   22.445  1.00 80.37 397  A 1 
ATOM 3167  N N   . LEU A 1 398  ? -10.032 9.554   22.068  1.00 92.44 398  A 1 
ATOM 3168  C CA  . LEU A 1 398  ? -9.527  10.869  22.448  1.00 92.58 398  A 1 
ATOM 3169  C C   . LEU A 1 398  ? -10.573 11.919  22.078  1.00 91.94 398  A 1 
ATOM 3170  O O   . LEU A 1 398  ? -10.831 12.147  20.894  1.00 89.26 398  A 1 
ATOM 3171  C CB  . LEU A 1 398  ? -8.171  11.158  21.781  1.00 92.47 398  A 1 
ATOM 3172  C CG  . LEU A 1 398  ? -7.057  10.128  22.044  1.00 91.81 398  A 1 
ATOM 3173  C CD1 . LEU A 1 398  ? -5.727  10.669  21.522  1.00 84.02 398  A 1 
ATOM 3174  C CD2 . LEU A 1 398  ? -6.872  9.803   23.526  1.00 84.34 398  A 1 
ATOM 3175  N N   . ILE A 1 399  ? -11.178 12.533  23.083  1.00 92.08 399  A 1 
ATOM 3176  C CA  . ILE A 1 399  ? -12.338 13.411  22.916  1.00 91.60 399  A 1 
ATOM 3177  C C   . ILE A 1 399  ? -11.973 14.829  23.311  1.00 91.78 399  A 1 
ATOM 3178  O O   . ILE A 1 399  ? -11.480 15.079  24.407  1.00 89.78 399  A 1 
ATOM 3179  C CB  . ILE A 1 399  ? -13.539 12.855  23.700  1.00 89.77 399  A 1 
ATOM 3180  C CG1 . ILE A 1 399  ? -13.893 11.479  23.095  1.00 79.97 399  A 1 
ATOM 3181  C CG2 . ILE A 1 399  ? -14.738 13.811  23.652  1.00 77.52 399  A 1 
ATOM 3182  C CD1 . ILE A 1 399  ? -15.087 10.807  23.723  1.00 73.62 399  A 1 
ATOM 3183  N N   . THR A 1 400  ? -12.238 15.761  22.405  1.00 90.91 400  A 1 
ATOM 3184  C CA  . THR A 1 400  ? -12.087 17.194  22.668  1.00 90.38 400  A 1 
ATOM 3185  C C   . THR A 1 400  ? -13.412 17.804  23.120  1.00 89.93 400  A 1 
ATOM 3186  O O   . THR A 1 400  ? -14.473 17.184  23.062  1.00 87.44 400  A 1 
ATOM 3187  C CB  . THR A 1 400  ? -11.547 17.933  21.436  1.00 89.04 400  A 1 
ATOM 3188  O OG1 . THR A 1 400  ? -12.477 17.900  20.387  1.00 79.09 400  A 1 
ATOM 3189  C CG2 . THR A 1 400  ? -10.229 17.355  20.935  1.00 78.30 400  A 1 
ATOM 3190  N N   . TYR A 1 401  ? -13.375 19.063  23.558  1.00 89.55 401  A 1 
ATOM 3191  C CA  . TYR A 1 401  ? -14.588 19.794  23.935  1.00 89.12 401  A 1 
ATOM 3192  C C   . TYR A 1 401  ? -15.609 19.897  22.789  1.00 88.96 401  A 1 
ATOM 3193  O O   . TYR A 1 401  ? -16.811 19.940  23.038  1.00 86.01 401  A 1 
ATOM 3194  C CB  . TYR A 1 401  ? -14.189 21.187  24.426  1.00 87.42 401  A 1 
ATOM 3195  C CG  . TYR A 1 401  ? -15.356 22.007  24.920  1.00 85.35 401  A 1 
ATOM 3196  C CD1 . TYR A 1 401  ? -15.921 23.015  24.115  1.00 78.86 401  A 1 
ATOM 3197  C CD2 . TYR A 1 401  ? -15.898 21.752  26.192  1.00 77.78 401  A 1 
ATOM 3198  C CE1 . TYR A 1 401  ? -17.008 23.767  24.580  1.00 74.34 401  A 1 
ATOM 3199  C CE2 . TYR A 1 401  ? -16.988 22.497  26.665  1.00 73.76 401  A 1 
ATOM 3200  C CZ  . TYR A 1 401  ? -17.541 23.504  25.855  1.00 76.51 401  A 1 
ATOM 3201  O OH  . TYR A 1 401  ? -18.612 24.234  26.317  1.00 73.58 401  A 1 
ATOM 3202  N N   . GLU A 1 402  ? -15.149 19.923  21.534  1.00 87.96 402  A 1 
ATOM 3203  C CA  . GLU A 1 402  ? -16.029 19.979  20.366  1.00 87.78 402  A 1 
ATOM 3204  C C   . GLU A 1 402  ? -16.743 18.645  20.119  1.00 88.95 402  A 1 
ATOM 3205  O O   . GLU A 1 402  ? -17.919 18.646  19.767  1.00 86.12 402  A 1 
ATOM 3206  C CB  . GLU A 1 402  ? -15.252 20.436  19.121  1.00 85.76 402  A 1 
ATOM 3207  C CG  . GLU A 1 402  ? -14.684 21.854  19.301  1.00 76.67 402  A 1 
ATOM 3208  C CD  . GLU A 1 402  ? -14.165 22.505  18.015  1.00 68.24 402  A 1 
ATOM 3209  O OE1 . GLU A 1 402  ? -13.865 23.721  18.079  1.00 58.95 402  A 1 
ATOM 3210  O OE2 . GLU A 1 402  ? -14.115 21.836  16.964  1.00 58.74 402  A 1 
ATOM 3211  N N   . ASP A 1 403  ? -16.089 17.524  20.418  1.00 88.30 403  A 1 
ATOM 3212  C CA  . ASP A 1 403  ? -16.617 16.179  20.174  1.00 89.00 403  A 1 
ATOM 3213  C C   . ASP A 1 403  ? -17.689 15.744  21.187  1.00 89.70 403  A 1 
ATOM 3214  O O   . ASP A 1 403  ? -18.323 14.706  21.009  1.00 87.31 403  A 1 
ATOM 3215  C CB  . ASP A 1 403  ? -15.465 15.157  20.172  1.00 87.83 403  A 1 
ATOM 3216  C CG  . ASP A 1 403  ? -14.350 15.483  19.169  1.00 86.78 403  A 1 
ATOM 3217  O OD1 . ASP A 1 403  ? -14.661 15.766  17.994  1.00 78.94 403  A 1 
ATOM 3218  O OD2 . ASP A 1 403  ? -13.171 15.457  19.596  1.00 80.35 403  A 1 
ATOM 3219  N N   . ARG A 1 404  ? -17.927 16.515  22.251  1.00 87.76 404  A 1 
ATOM 3220  C CA  . ARG A 1 404  ? -18.828 16.124  23.355  1.00 86.83 404  A 1 
ATOM 3221  C C   . ARG A 1 404  ? -20.254 15.780  22.914  1.00 87.57 404  A 1 
ATOM 3222  O O   . ARG A 1 404  ? -20.881 14.906  23.502  1.00 86.49 404  A 1 
ATOM 3223  C CB  . ARG A 1 404  ? -18.837 17.225  24.429  1.00 85.15 404  A 1 
ATOM 3224  C CG  . ARG A 1 404  ? -19.560 18.510  23.989  1.00 80.36 404  A 1 
ATOM 3225  C CD  . ARG A 1 404  ? -19.331 19.652  24.983  1.00 79.53 404  A 1 
ATOM 3226  N NE  . ARG A 1 404  ? -20.013 20.891  24.587  1.00 74.93 404  A 1 
ATOM 3227  C CZ  . ARG A 1 404  ? -19.588 21.780  23.688  1.00 71.88 404  A 1 
ATOM 3228  N NH1 . ARG A 1 404  ? -18.477 21.626  23.032  1.00 62.94 404  A 1 
ATOM 3229  N NH2 . ARG A 1 404  ? -20.283 22.847  23.443  1.00 67.68 404  A 1 
ATOM 3230  N N   . PHE A 1 405  ? -20.770 16.478  21.901  1.00 88.86 405  A 1 
ATOM 3231  C CA  . PHE A 1 405  ? -22.112 16.223  21.376  1.00 88.53 405  A 1 
ATOM 3232  C C   . PHE A 1 405  ? -22.142 14.965  20.513  1.00 88.82 405  A 1 
ATOM 3233  O O   . PHE A 1 405  ? -23.078 14.180  20.616  1.00 86.49 405  A 1 
ATOM 3234  C CB  . PHE A 1 405  ? -22.591 17.432  20.571  1.00 86.33 405  A 1 
ATOM 3235  C CG  . PHE A 1 405  ? -22.788 18.685  21.388  1.00 83.88 405  A 1 
ATOM 3236  C CD1 . PHE A 1 405  ? -23.813 18.750  22.350  1.00 77.57 405  A 1 
ATOM 3237  C CD2 . PHE A 1 405  ? -21.975 19.810  21.169  1.00 76.36 405  A 1 
ATOM 3238  C CE1 . PHE A 1 405  ? -24.035 19.931  23.073  1.00 72.47 405  A 1 
ATOM 3239  C CE2 . PHE A 1 405  ? -22.190 20.994  21.888  1.00 70.99 405  A 1 
ATOM 3240  C CZ  . PHE A 1 405  ? -23.225 21.057  22.836  1.00 74.53 405  A 1 
ATOM 3241  N N   . ASP A 1 406  ? -21.107 14.744  19.700  1.00 89.40 406  A 1 
ATOM 3242  C CA  . ASP A 1 406  ? -20.977 13.546  18.880  1.00 89.79 406  A 1 
ATOM 3243  C C   . ASP A 1 406  ? -20.778 12.302  19.755  1.00 90.41 406  A 1 
ATOM 3244  O O   . ASP A 1 406  ? -21.426 11.290  19.504  1.00 88.99 406  A 1 
ATOM 3245  C CB  . ASP A 1 406  ? -19.840 13.716  17.857  1.00 87.74 406  A 1 
ATOM 3246  C CG  . ASP A 1 406  ? -20.163 14.714  16.733  1.00 85.40 406  A 1 
ATOM 3247  O OD1 . ASP A 1 406  ? -21.346 14.804  16.321  1.00 76.78 406  A 1 
ATOM 3248  O OD2 . ASP A 1 406  ? -19.219 15.342  16.215  1.00 78.15 406  A 1 
ATOM 3249  N N   . LEU A 1 407  ? -19.999 12.389  20.826  1.00 89.76 407  A 1 
ATOM 3250  C CA  . LEU A 1 407  ? -19.873 11.327  21.827  1.00 90.05 407  A 1 
ATOM 3251  C C   . LEU A 1 407  ? -21.239 10.944  22.394  1.00 90.09 407  A 1 
ATOM 3252  O O   . LEU A 1 407  ? -21.610 9.775   22.352  1.00 89.03 407  A 1 
ATOM 3253  C CB  . LEU A 1 407  ? -18.942 11.782  22.967  1.00 89.77 407  A 1 
ATOM 3254  C CG  . LEU A 1 407  ? -18.846 10.764  24.130  1.00 88.86 407  A 1 
ATOM 3255  C CD1 . LEU A 1 407  ? -18.202 9.449   23.706  1.00 80.74 407  A 1 
ATOM 3256  C CD2 . LEU A 1 407  ? -18.049 11.351  25.292  1.00 81.38 407  A 1 
ATOM 3257  N N   . HIS A 1 408  ? -21.998 11.913  22.897  1.00 90.07 408  A 1 
ATOM 3258  C CA  . HIS A 1 408  ? -23.285 11.634  23.515  1.00 89.08 408  A 1 
ATOM 3259  C C   . HIS A 1 408  ? -24.298 11.073  22.514  1.00 89.45 408  A 1 
ATOM 3260  O O   . HIS A 1 408  ? -25.061 10.162  22.848  1.00 88.12 408  A 1 
ATOM 3261  C CB  . HIS A 1 408  ? -23.820 12.907  24.177  1.00 87.80 408  A 1 
ATOM 3262  C CG  . HIS A 1 408  ? -25.068 12.654  24.976  1.00 82.31 408  A 1 
ATOM 3263  N ND1 . HIS A 1 408  ? -25.191 11.791  26.034  1.00 70.02 408  A 1 
ATOM 3264  C CD2 . HIS A 1 408  ? -26.314 13.198  24.765  1.00 69.66 408  A 1 
ATOM 3265  C CE1 . HIS A 1 408  ? -26.468 11.818  26.446  1.00 68.03 408  A 1 
ATOM 3266  N NE2 . HIS A 1 408  ? -27.182 12.667  25.707  1.00 69.10 408  A 1 
ATOM 3267  N N   . ARG A 1 409  ? -24.298 11.579  21.276  1.00 88.70 409  A 1 
ATOM 3268  C CA  . ARG A 1 409  ? -25.155 11.060  20.209  1.00 88.47 409  A 1 
ATOM 3269  C C   . ARG A 1 409  ? -24.798 9.615   19.876  1.00 88.28 409  A 1 
ATOM 3270  O O   . ARG A 1 409  ? -25.690 8.782   19.852  1.00 87.04 409  A 1 
ATOM 3271  C CB  . ARG A 1 409  ? -25.076 11.963  18.967  1.00 87.32 409  A 1 
ATOM 3272  C CG  . ARG A 1 409  ? -26.098 11.529  17.905  1.00 82.16 409  A 1 
ATOM 3273  C CD  . ARG A 1 409  ? -26.030 12.371  16.629  1.00 81.70 409  A 1 
ATOM 3274  N NE  . ARG A 1 409  ? -24.777 12.138  15.902  1.00 76.11 409  A 1 
ATOM 3275  C CZ  . ARG A 1 409  ? -23.911 13.043  15.475  1.00 72.29 409  A 1 
ATOM 3276  N NH1 . ARG A 1 409  ? -24.172 14.315  15.480  1.00 63.00 409  A 1 
ATOM 3277  N NH2 . ARG A 1 409  ? -22.747 12.684  15.045  1.00 66.07 409  A 1 
ATOM 3278  N N   . ILE A 1 410  ? -23.519 9.312   19.666  1.00 88.61 410  A 1 
ATOM 3279  C CA  . ILE A 1 410  ? -23.043 7.968   19.313  1.00 88.15 410  A 1 
ATOM 3280  C C   . ILE A 1 410  ? -23.300 6.972   20.445  1.00 86.91 410  A 1 
ATOM 3281  O O   . ILE A 1 410  ? -23.774 5.871   20.180  1.00 85.13 410  A 1 
ATOM 3282  C CB  . ILE A 1 410  ? -21.556 8.026   18.900  1.00 88.00 410  A 1 
ATOM 3283  C CG1 . ILE A 1 410  ? -21.455 8.720   17.519  1.00 85.82 410  A 1 
ATOM 3284  C CG2 . ILE A 1 410  ? -20.915 6.629   18.853  1.00 85.00 410  A 1 
ATOM 3285  C CD1 . ILE A 1 410  ? -20.031 9.050   17.075  1.00 80.85 410  A 1 
ATOM 3286  N N   . GLU A 1 411  ? -23.043 7.348   21.684  1.00 87.92 411  A 1 
ATOM 3287  C CA  . GLU A 1 411  ? -23.328 6.521   22.862  1.00 86.59 411  A 1 
ATOM 3288  C C   . GLU A 1 411  ? -24.821 6.167   22.943  1.00 85.55 411  A 1 
ATOM 3289  O O   . GLU A 1 411  ? -25.175 5.004   23.136  1.00 84.44 411  A 1 
ATOM 3290  C CB  . GLU A 1 411  ? -22.841 7.295   24.104  1.00 85.87 411  A 1 
ATOM 3291  C CG  . GLU A 1 411  ? -22.900 6.506   25.417  1.00 80.25 411  A 1 
ATOM 3292  C CD  . GLU A 1 411  ? -22.339 7.326   26.599  1.00 80.00 411  A 1 
ATOM 3293  O OE1 . GLU A 1 411  ? -21.700 6.744   27.496  1.00 73.36 411  A 1 
ATOM 3294  O OE2 . GLU A 1 411  ? -22.520 8.564   26.652  1.00 74.88 411  A 1 
ATOM 3295  N N   . LYS A 1 412  ? -25.698 7.137   22.697  1.00 84.86 412  A 1 
ATOM 3296  C CA  . LYS A 1 412  ? -27.146 6.942   22.701  1.00 83.31 412  A 1 
ATOM 3297  C C   . LYS A 1 412  ? -27.638 6.132   21.499  1.00 82.36 412  A 1 
ATOM 3298  O O   . LYS A 1 412  ? -28.473 5.250   21.666  1.00 80.91 412  A 1 
ATOM 3299  C CB  . LYS A 1 412  ? -27.840 8.311   22.790  1.00 82.85 412  A 1 
ATOM 3300  C CG  . LYS A 1 412  ? -29.352 8.160   23.012  1.00 74.17 412  A 1 
ATOM 3301  C CD  . LYS A 1 412  ? -30.035 9.527   23.129  1.00 70.69 412  A 1 
ATOM 3302  C CE  . LYS A 1 412  ? -31.531 9.299   23.368  1.00 61.71 412  A 1 
ATOM 3303  N NZ  . LYS A 1 412  ? -32.293 10.569  23.453  1.00 53.63 412  A 1 
ATOM 3304  N N   . GLU A 1 413  ? -27.153 6.425   20.295  1.00 81.21 413  A 1 
ATOM 3305  C CA  . GLU A 1 413  ? -27.531 5.719   19.065  1.00 79.60 413  A 1 
ATOM 3306  C C   . GLU A 1 413  ? -27.088 4.256   19.094  1.00 78.52 413  A 1 
ATOM 3307  O O   . GLU A 1 413  ? -27.838 3.402   18.645  1.00 76.66 413  A 1 
ATOM 3308  C CB  . GLU A 1 413  ? -26.922 6.402   17.828  1.00 79.40 413  A 1 
ATOM 3309  C CG  . GLU A 1 413  ? -27.667 7.670   17.373  1.00 75.62 413  A 1 
ATOM 3310  C CD  . GLU A 1 413  ? -27.005 8.369   16.168  1.00 74.65 413  A 1 
ATOM 3311  O OE1 . GLU A 1 413  ? -27.391 9.519   15.855  1.00 69.26 413  A 1 
ATOM 3312  O OE2 . GLU A 1 413  ? -26.090 7.810   15.534  1.00 71.21 413  A 1 
ATOM 3313  N N   . LEU A 1 414  ? -25.918 3.947   19.626  1.00 79.25 414  A 1 
ATOM 3314  C CA  . LEU A 1 414  ? -25.393 2.580   19.675  1.00 78.00 414  A 1 
ATOM 3315  C C   . LEU A 1 414  ? -25.818 1.796   20.925  1.00 75.70 414  A 1 
ATOM 3316  O O   . LEU A 1 414  ? -25.553 0.597   20.991  1.00 71.81 414  A 1 
ATOM 3317  C CB  . LEU A 1 414  ? -23.864 2.601   19.513  1.00 77.62 414  A 1 
ATOM 3318  C CG  . LEU A 1 414  ? -23.355 3.179   18.178  1.00 76.43 414  A 1 
ATOM 3319  C CD1 . LEU A 1 414  ? -21.832 3.125   18.155  1.00 72.16 414  A 1 
ATOM 3320  C CD2 . LEU A 1 414  ? -23.862 2.402   16.964  1.00 73.06 414  A 1 
ATOM 3321  N N   . GLY A 1 415  ? -26.441 2.441   21.895  1.00 78.70 415  A 1 
ATOM 3322  C CA  . GLY A 1 415  ? -26.788 1.810   23.170  1.00 76.89 415  A 1 
ATOM 3323  C C   . GLY A 1 415  ? -25.562 1.279   23.916  1.00 76.87 415  A 1 
ATOM 3324  O O   . GLY A 1 415  ? -25.627 0.237   24.560  1.00 73.88 415  A 1 
ATOM 3325  N N   . THR A 1 416  ? -24.424 1.952   23.781  1.00 79.76 416  A 1 
ATOM 3326  C CA  . THR A 1 416  ? -23.159 1.554   24.410  1.00 80.08 416  A 1 
ATOM 3327  C C   . THR A 1 416  ? -22.741 2.552   25.477  1.00 80.34 416  A 1 
ATOM 3328  O O   . THR A 1 416  ? -23.083 3.727   25.417  1.00 78.58 416  A 1 
ATOM 3329  C CB  . THR A 1 416  ? -22.020 1.371   23.394  1.00 77.40 416  A 1 
ATOM 3330  O OG1 . THR A 1 416  ? -21.798 2.519   22.614  1.00 67.95 416  A 1 
ATOM 3331  C CG2 . THR A 1 416  ? -22.289 0.212   22.445  1.00 67.43 416  A 1 
ATOM 3332  N N   . GLU A 1 417  ? -21.970 2.072   26.439  1.00 81.39 417  A 1 
ATOM 3333  C CA  . GLU A 1 417  ? -21.421 2.915   27.494  1.00 82.27 417  A 1 
ATOM 3334  C C   . GLU A 1 417  ? -19.932 3.153   27.232  1.00 83.65 417  A 1 
ATOM 3335  O O   . GLU A 1 417  ? -19.140 2.207   27.191  1.00 82.52 417  A 1 
ATOM 3336  C CB  . GLU A 1 417  ? -21.689 2.254   28.853  1.00 79.06 417  A 1 
ATOM 3337  C CG  . GLU A 1 417  ? -21.516 3.230   30.022  1.00 69.66 417  A 1 
ATOM 3338  C CD  . GLU A 1 417  ? -21.535 2.532   31.390  1.00 65.26 417  A 1 
ATOM 3339  O OE1 . GLU A 1 417  ? -21.229 3.199   32.395  1.00 58.28 417  A 1 
ATOM 3340  O OE2 . GLU A 1 417  ? -21.667 1.290   31.469  1.00 58.22 417  A 1 
ATOM 3341  N N   . ILE A 1 418  ? -19.547 4.404   27.052  1.00 85.63 418  A 1 
ATOM 3342  C CA  . ILE A 1 418  ? -18.155 4.821   26.902  1.00 87.54 418  A 1 
ATOM 3343  C C   . ILE A 1 418  ? -17.706 5.442   28.222  1.00 87.81 418  A 1 
ATOM 3344  O O   . ILE A 1 418  ? -18.096 6.557   28.571  1.00 86.00 418  A 1 
ATOM 3345  C CB  . ILE A 1 418  ? -17.955 5.761   25.691  1.00 87.56 418  A 1 
ATOM 3346  C CG1 . ILE A 1 418  ? -18.569 5.153   24.406  1.00 85.21 418  A 1 
ATOM 3347  C CG2 . ILE A 1 418  ? -16.453 6.022   25.507  1.00 83.50 418  A 1 
ATOM 3348  C CD1 . ILE A 1 418  ? -18.461 6.049   23.168  1.00 81.16 418  A 1 
ATOM 3349  N N   . LYS A 1 419  ? -16.891 4.707   28.967  1.00 88.18 419  A 1 
ATOM 3350  C CA  . LYS A 1 419  ? -16.477 5.072   30.325  1.00 88.26 419  A 1 
ATOM 3351  C C   . LYS A 1 419  ? -15.264 5.998   30.316  1.00 89.08 419  A 1 
ATOM 3352  O O   . LYS A 1 419  ? -14.445 5.921   29.397  1.00 87.54 419  A 1 
ATOM 3353  C CB  . LYS A 1 419  ? -16.217 3.804   31.161  1.00 85.72 419  A 1 
ATOM 3354  C CG  . LYS A 1 419  ? -17.517 3.005   31.314  1.00 80.28 419  A 1 
ATOM 3355  C CD  . LYS A 1 419  ? -17.390 1.773   32.222  1.00 76.34 419  A 1 
ATOM 3356  C CE  . LYS A 1 419  ? -18.810 1.205   32.223  1.00 66.43 419  A 1 
ATOM 3357  N NZ  . LYS A 1 419  ? -19.041 0.045   33.087  1.00 59.18 419  A 1 
ATOM 3358  N N   . PRO A 1 420  ? -15.099 6.844   31.338  1.00 89.39 420  A 1 
ATOM 3359  C CA  . PRO A 1 420  ? -13.845 7.558   31.523  1.00 89.57 420  A 1 
ATOM 3360  C C   . PRO A 1 420  ? -12.700 6.565   31.743  1.00 89.89 420  A 1 
ATOM 3361  O O   . PRO A 1 420  ? -12.871 5.552   32.424  1.00 87.39 420  A 1 
ATOM 3362  C CB  . PRO A 1 420  ? -14.062 8.470   32.736  1.00 87.85 420  A 1 
ATOM 3363  C CG  . PRO A 1 420  ? -15.149 7.760   33.532  1.00 84.51 420  A 1 
ATOM 3364  C CD  . PRO A 1 420  ? -16.003 7.105   32.445  1.00 87.96 420  A 1 
ATOM 3365  N N   . ILE A 1 421  ? -11.536 6.824   31.149  1.00 87.68 421  A 1 
ATOM 3366  C CA  . ILE A 1 421  ? -10.387 5.928   31.282  1.00 88.39 421  A 1 
ATOM 3367  C C   . ILE A 1 421  ? -9.908  5.890   32.743  1.00 88.09 421  A 1 
ATOM 3368  O O   . ILE A 1 421  ? -9.646  6.947   33.325  1.00 85.81 421  A 1 
ATOM 3369  C CB  . ILE A 1 421  ? -9.282  6.285   30.262  1.00 87.20 421  A 1 
ATOM 3370  C CG1 . ILE A 1 421  ? -8.235  5.160   30.189  1.00 81.23 421  A 1 
ATOM 3371  C CG2 . ILE A 1 421  ? -8.622  7.643   30.550  1.00 79.23 421  A 1 
ATOM 3372  C CD1 . ILE A 1 421  ? -7.260  5.299   29.009  1.00 77.34 421  A 1 
ATOM 3373  N N   . PRO A 1 422  ? -9.789  4.696   33.358  1.00 87.96 422  A 1 
ATOM 3374  C CA  . PRO A 1 422  ? -9.275  4.576   34.713  1.00 87.06 422  A 1 
ATOM 3375  C C   . PRO A 1 422  ? -7.751  4.746   34.740  1.00 87.06 422  A 1 
ATOM 3376  O O   . PRO A 1 422  ? -7.072  4.592   33.725  1.00 83.94 422  A 1 
ATOM 3377  C CB  . PRO A 1 422  ? -9.725  3.188   35.175  1.00 84.96 422  A 1 
ATOM 3378  C CG  . PRO A 1 422  ? -9.705  2.371   33.885  1.00 83.41 422  A 1 
ATOM 3379  C CD  . PRO A 1 422  ? -10.152 3.385   32.833  1.00 85.89 422  A 1 
ATOM 3380  N N   . LYS A 1 423  ? -7.181  4.980   35.929  1.00 84.51 423  A 1 
ATOM 3381  C CA  . LYS A 1 423  ? -5.719  5.031   36.131  1.00 83.69 423  A 1 
ATOM 3382  C C   . LYS A 1 423  ? -5.011  3.747   35.709  1.00 84.46 423  A 1 
ATOM 3383  O O   . LYS A 1 423  ? -3.911  3.792   35.163  1.00 80.29 423  A 1 
ATOM 3384  C CB  . LYS A 1 423  ? -5.402  5.289   37.612  1.00 80.09 423  A 1 
ATOM 3385  C CG  . LYS A 1 423  ? -5.220  6.778   37.911  1.00 72.19 423  A 1 
ATOM 3386  C CD  . LYS A 1 423  ? -4.951  7.000   39.396  1.00 65.49 423  A 1 
ATOM 3387  C CE  . LYS A 1 423  ? -4.525  8.450   39.637  1.00 57.40 423  A 1 
ATOM 3388  N NZ  . LYS A 1 423  ? -4.998  8.962   40.941  1.00 49.28 423  A 1 
ATOM 3389  N N   . VAL A 1 424  ? -5.636  2.610   36.005  1.00 80.43 424  A 1 
ATOM 3390  C CA  . VAL A 1 424  ? -5.127  1.281   35.681  1.00 81.16 424  A 1 
ATOM 3391  C C   . VAL A 1 424  ? -6.234  0.529   34.961  1.00 82.01 424  A 1 
ATOM 3392  O O   . VAL A 1 424  ? -7.339  0.409   35.485  1.00 78.96 424  A 1 
ATOM 3393  C CB  . VAL A 1 424  ? -4.667  0.521   36.938  1.00 77.73 424  A 1 
ATOM 3394  C CG1 . VAL A 1 424  ? -4.067  -0.839  36.567  1.00 68.82 424  A 1 
ATOM 3395  C CG2 . VAL A 1 424  ? -3.597  1.306   37.704  1.00 69.61 424  A 1 
ATOM 3396  N N   . ILE A 1 425  ? -5.934  0.042   33.768  1.00 80.58 425  A 1 
ATOM 3397  C CA  . ILE A 1 425  ? -6.842  -0.814  33.002  1.00 81.36 425  A 1 
ATOM 3398  C C   . ILE A 1 425  ? -6.477  -2.261  33.308  1.00 81.53 425  A 1 
ATOM 3399  O O   . ILE A 1 425  ? -5.308  -2.633  33.181  1.00 79.36 425  A 1 
ATOM 3400  C CB  . ILE A 1 425  ? -6.778  -0.496  31.497  1.00 80.02 425  A 1 
ATOM 3401  C CG1 . ILE A 1 425  ? -7.137  0.987   31.241  1.00 76.54 425  A 1 
ATOM 3402  C CG2 . ILE A 1 425  ? -7.742  -1.418  30.736  1.00 74.90 425  A 1 
ATOM 3403  C CD1 . ILE A 1 425  ? -6.988  1.425   29.783  1.00 71.33 425  A 1 
ATOM 3404  N N   . ASP A 1 426  ? -7.470  -3.057  33.700  1.00 79.28 426  A 1 
ATOM 3405  C CA  . ASP A 1 426  ? -7.263  -4.475  33.964  1.00 79.28 426  A 1 
ATOM 3406  C C   . ASP A 1 426  ? -6.775  -5.197  32.695  1.00 78.52 426  A 1 
ATOM 3407  O O   . ASP A 1 426  ? -7.491  -5.206  31.684  1.00 76.05 426  A 1 
ATOM 3408  C CB  . ASP A 1 426  ? -8.565  -5.090  34.511  1.00 76.16 426  A 1 
ATOM 3409  C CG  . ASP A 1 426  ? -8.433  -6.572  34.881  1.00 72.11 426  A 1 
ATOM 3410  O OD1 . ASP A 1 426  ? -7.342  -7.155  34.681  1.00 64.74 426  A 1 
ATOM 3411  O OD2 . ASP A 1 426  ? -9.445  -7.129  35.344  1.00 65.74 426  A 1 
ATOM 3412  N N   . PRO A 1 427  ? -5.582  -5.830  32.724  1.00 77.82 427  A 1 
ATOM 3413  C CA  . PRO A 1 427  ? -5.073  -6.594  31.592  1.00 77.69 427  A 1 
ATOM 3414  C C   . PRO A 1 427  ? -6.014  -7.705  31.122  1.00 78.47 427  A 1 
ATOM 3415  O O   . PRO A 1 427  ? -6.001  -8.041  29.941  1.00 76.26 427  A 1 
ATOM 3416  C CB  . PRO A 1 427  ? -3.735  -7.171  32.058  1.00 75.36 427  A 1 
ATOM 3417  C CG  . PRO A 1 427  ? -3.285  -6.215  33.150  1.00 75.71 427  A 1 
ATOM 3418  C CD  . PRO A 1 427  ? -4.601  -5.800  33.795  1.00 80.34 427  A 1 
ATOM 3419  N N   . ALA A 1 428  ? -6.858  -8.251  32.007  1.00 76.27 428  A 1 
ATOM 3420  C CA  . ALA A 1 428  ? -7.826  -9.286  31.654  1.00 75.16 428  A 1 
ATOM 3421  C C   . ALA A 1 428  ? -8.830  -8.835  30.577  1.00 75.40 428  A 1 
ATOM 3422  O O   . ALA A 1 428  ? -9.364  -9.667  29.845  1.00 73.49 428  A 1 
ATOM 3423  C CB  . ALA A 1 428  ? -8.554  -9.734  32.926  1.00 74.00 428  A 1 
ATOM 3424  N N   . LEU A 1 429  ? -9.046  -7.528  30.423  1.00 78.22 429  A 1 
ATOM 3425  C CA  . LEU A 1 429  ? -9.974  -6.966  29.440  1.00 77.43 429  A 1 
ATOM 3426  C C   . LEU A 1 429  ? -9.424  -6.951  28.005  1.00 77.69 429  A 1 
ATOM 3427  O O   . LEU A 1 429  ? -10.197 -6.767  27.067  1.00 75.24 429  A 1 
ATOM 3428  C CB  . LEU A 1 429  ? -10.364 -5.542  29.872  1.00 75.81 429  A 1 
ATOM 3429  C CG  . LEU A 1 429  ? -11.115 -5.457  31.215  1.00 73.09 429  A 1 
ATOM 3430  C CD1 . LEU A 1 429  ? -11.303 -3.990  31.594  1.00 68.47 429  A 1 
ATOM 3431  C CD2 . LEU A 1 429  ? -12.488 -6.118  31.147  1.00 68.77 429  A 1 
ATOM 3432  N N   . TYR A 1 430  ? -8.113  -7.090  27.821  1.00 80.67 430  A 1 
ATOM 3433  C CA  . TYR A 1 430  ? -7.503  -6.917  26.497  1.00 80.99 430  A 1 
ATOM 3434  C C   . TYR A 1 430  ? -6.262  -7.767  26.216  1.00 80.27 430  A 1 
ATOM 3435  O O   . TYR A 1 430  ? -5.883  -7.923  25.050  1.00 75.58 430  A 1 
ATOM 3436  C CB  . TYR A 1 430  ? -7.183  -5.434  26.287  1.00 78.52 430  A 1 
ATOM 3437  C CG  . TYR A 1 430  ? -6.040  -4.884  27.118  1.00 79.56 430  A 1 
ATOM 3438  C CD1 . TYR A 1 430  ? -6.207  -4.605  28.490  1.00 74.82 430  A 1 
ATOM 3439  C CD2 . TYR A 1 430  ? -4.804  -4.613  26.506  1.00 73.67 430  A 1 
ATOM 3440  C CE1 . TYR A 1 430  ? -5.159  -4.061  29.241  1.00 71.38 430  A 1 
ATOM 3441  C CE2 . TYR A 1 430  ? -3.746  -4.065  27.249  1.00 73.29 430  A 1 
ATOM 3442  C CZ  . TYR A 1 430  ? -3.925  -3.783  28.618  1.00 77.81 430  A 1 
ATOM 3443  O OH  . TYR A 1 430  ? -2.899  -3.239  29.344  1.00 73.86 430  A 1 
ATOM 3444  N N   . VAL A 1 431  ? -5.628  -8.297  27.240  1.00 76.16 431  A 1 
ATOM 3445  C CA  . VAL A 1 431  ? -4.546  -9.262  27.094  1.00 75.79 431  A 1 
ATOM 3446  C C   . VAL A 1 431  ? -5.153  -10.644 27.245  1.00 74.06 431  A 1 
ATOM 3447  O O   . VAL A 1 431  ? -5.615  -11.011 28.319  1.00 70.73 431  A 1 
ATOM 3448  C CB  . VAL A 1 431  ? -3.409  -9.018  28.097  1.00 73.96 431  A 1 
ATOM 3449  C CG1 . VAL A 1 431  ? -2.252  -9.987  27.857  1.00 66.22 431  A 1 
ATOM 3450  C CG2 . VAL A 1 431  ? -2.860  -7.595  27.961  1.00 67.94 431  A 1 
ATOM 3451  N N   . ALA A 1 432  ? -5.158  -11.411 26.162  1.00 66.98 432  A 1 
ATOM 3452  C CA  . ALA A 1 432  ? -5.557  -12.801 26.243  1.00 63.39 432  A 1 
ATOM 3453  C C   . ALA A 1 432  ? -4.558  -13.530 27.147  1.00 60.97 432  A 1 
ATOM 3454  O O   . ALA A 1 432  ? -3.417  -13.768 26.753  1.00 56.43 432  A 1 
ATOM 3455  C CB  . ALA A 1 432  ? -5.626  -13.395 24.832  1.00 59.08 432  A 1 
ATOM 3456  N N   . ASN A 1 433  ? -4.990  -13.886 28.359  1.00 51.60 433  A 1 
ATOM 3457  C CA  . ASN A 1 433  ? -4.207  -14.754 29.218  1.00 49.39 433  A 1 
ATOM 3458  C C   . ASN A 1 433  ? -4.090  -16.105 28.521  1.00 47.28 433  A 1 
ATOM 3459  O O   . ASN A 1 433  ? -5.017  -16.908 28.542  1.00 43.53 433  A 1 
ATOM 3460  C CB  . ASN A 1 433  ? -4.848  -14.856 30.613  1.00 45.40 433  A 1 
ATOM 3461  C CG  . ASN A 1 433  ? -4.449  -13.711 31.535  1.00 42.04 433  A 1 
ATOM 3462  O OD1 . ASN A 1 433  ? -3.451  -13.043 31.343  1.00 38.76 433  A 1 
ATOM 3463  N ND2 . ASN A 1 433  ? -5.203  -13.485 32.587  1.00 38.21 433  A 1 
ATOM 3464  N N   . VAL A 1 434  ? -2.935  -16.370 27.939  1.00 41.19 434  A 1 
ATOM 3465  C CA  . VAL A 1 434  ? -2.539  -17.710 27.480  1.00 40.07 434  A 1 
ATOM 3466  C C   . VAL A 1 434  ? -2.237  -18.612 28.686  1.00 39.97 434  A 1 
ATOM 3467  O O   . VAL A 1 434  ? -1.671  -19.683 28.543  1.00 37.37 434  A 1 
ATOM 3468  C CB  . VAL A 1 434  ? -1.353  -17.648 26.485  1.00 36.56 434  A 1 
ATOM 3469  C CG1 . VAL A 1 434  ? -1.191  -18.951 25.699  1.00 33.47 434  A 1 
ATOM 3470  C CG2 . VAL A 1 434  ? -1.521  -16.528 25.453  1.00 33.72 434  A 1 
ATOM 3471  N N   . GLY A 1 435  ? -2.573  -18.155 29.889  1.00 33.70 435  A 1 
ATOM 3472  C CA  . GLY A 1 435  ? -2.454  -18.965 31.088  1.00 33.20 435  A 1 
ATOM 3473  C C   . GLY A 1 435  ? -3.162  -20.281 30.831  1.00 33.47 435  A 1 
ATOM 3474  O O   . GLY A 1 435  ? -4.349  -20.284 30.508  1.00 31.40 435  A 1 
ATOM 3475  N N   . ALA A 1 436  ? -2.420  -21.378 30.949  1.00 28.04 436  A 1 
ATOM 3476  C CA  . ALA A 1 436  ? -3.047  -22.677 31.013  1.00 28.17 436  A 1 
ATOM 3477  C C   . ALA A 1 436  ? -4.160  -22.567 32.051  1.00 28.75 436  A 1 
ATOM 3478  O O   . ALA A 1 436  ? -3.924  -22.109 33.167  1.00 27.00 436  A 1 
ATOM 3479  C CB  . ALA A 1 436  ? -2.002  -23.731 31.401  1.00 25.37 436  A 1 
ATOM 3480  N N   . SER A 1 437  ? -5.362  -23.004 31.680  1.00 27.20 437  A 1 
ATOM 3481  C CA  . SER A 1 437  ? -6.414  -23.299 32.638  1.00 28.20 437  A 1 
ATOM 3482  C C   . SER A 1 437  ? -5.962  -24.512 33.451  1.00 28.32 437  A 1 
ATOM 3483  O O   . SER A 1 437  ? -6.462  -25.620 33.261  1.00 26.16 437  A 1 
ATOM 3484  C CB  . SER A 1 437  ? -7.748  -23.533 31.914  1.00 25.79 437  A 1 
ATOM 3485  O OG  . SER A 1 437  ? -7.630  -24.597 30.998  1.00 24.38 437  A 1 
ATOM 3486  N N   . VAL A 1 438  ? -4.946  -24.336 34.289  1.00 27.03 438  A 1 
ATOM 3487  C CA  . VAL A 1 438  ? -4.790  -25.179 35.454  1.00 27.96 438  A 1 
ATOM 3488  C C   . VAL A 1 438  ? -6.103  -24.969 36.175  1.00 28.25 438  A 1 
ATOM 3489  O O   . VAL A 1 438  ? -6.399  -23.865 36.634  1.00 26.37 438  A 1 
ATOM 3490  C CB  . VAL A 1 438  ? -3.581  -24.800 36.317  1.00 25.10 438  A 1 
ATOM 3491  C CG1 . VAL A 1 438  ? -3.441  -25.773 37.484  1.00 22.77 438  A 1 
ATOM 3492  C CG2 . VAL A 1 438  ? -2.287  -24.863 35.495  1.00 24.11 438  A 1 
ATOM 3493  N N   . GLY A 1 439  ? -6.910  -26.012 36.160  1.00 25.81 439  A 1 
ATOM 3494  C CA  . GLY A 1 439  ? -8.147  -26.076 36.913  1.00 26.86 439  A 1 
ATOM 3495  C C   . GLY A 1 439  ? -7.848  -26.154 38.404  1.00 27.35 439  A 1 
ATOM 3496  O O   . GLY A 1 439  ? -8.298  -27.087 39.060  1.00 25.50 439  A 1 
ATOM 3497  N N   . ASP A 1 440  ? -7.071  -25.216 38.917  1.00 26.72 440  A 1 
ATOM 3498  C CA  . ASP A 1 440  ? -7.082  -24.926 40.329  1.00 28.26 440  A 1 
ATOM 3499  C C   . ASP A 1 440  ? -8.488  -24.423 40.623  1.00 28.02 440  A 1 
ATOM 3500  O O   . ASP A 1 440  ? -8.797  -23.233 40.563  1.00 25.54 440  A 1 
ATOM 3501  C CB  . ASP A 1 440  ? -5.976  -23.936 40.730  1.00 25.68 440  A 1 
ATOM 3502  C CG  . ASP A 1 440  ? -4.601  -24.585 40.933  1.00 23.59 440  A 1 
ATOM 3503  O OD1 . ASP A 1 440  ? -4.538  -25.820 41.114  1.00 22.29 440  A 1 
ATOM 3504  O OD2 . ASP A 1 440  ? -3.608  -23.823 40.929  1.00 22.86 440  A 1 
ATOM 3505  N N   . THR A 1 441  ? -9.357  -25.384 40.906  1.00 26.30 441  A 1 
ATOM 3506  C CA  . THR A 1 441  ? -10.583 -25.178 41.657  1.00 28.22 441  A 1 
ATOM 3507  C C   . THR A 1 441  ? -10.170 -24.661 43.028  1.00 28.50 441  A 1 
ATOM 3508  O O   . THR A 1 441  ? -10.170 -25.395 44.012  1.00 26.10 441  A 1 
ATOM 3509  C CB  . THR A 1 441  ? -11.392 -26.481 41.776  1.00 25.01 441  A 1 
ATOM 3510  O OG1 . THR A 1 441  ? -10.556 -27.570 42.096  1.00 24.09 441  A 1 
ATOM 3511  C CG2 . THR A 1 441  ? -12.099 -26.830 40.470  1.00 25.04 441  A 1 
ATOM 3512  N N   . CYS A 1 442  ? -9.755  -23.409 43.069  1.00 24.20 442  A 1 
ATOM 3513  C CA  . CYS A 1 442  ? -9.634  -22.697 44.317  1.00 27.25 442  A 1 
ATOM 3514  C C   . CYS A 1 442  ? -11.021 -22.741 44.949  1.00 27.35 442  A 1 
ATOM 3515  O O   . CYS A 1 442  ? -11.934 -22.054 44.495  1.00 25.13 442  A 1 
ATOM 3516  C CB  . CYS A 1 442  ? -9.152  -21.264 44.063  1.00 24.57 442  A 1 
ATOM 3517  S SG  . CYS A 1 442  ? -7.368  -21.262 43.686  1.00 23.31 442  A 1 
ATOM 3518  N N   . ASN A 1 443  ? -11.158 -23.591 45.950  1.00 23.30 443  A 1 
ATOM 3519  C CA  . ASN A 1 443  ? -12.341 -23.676 46.788  1.00 26.82 443  A 1 
ATOM 3520  C C   . ASN A 1 443  ? -12.494 -22.345 47.522  1.00 26.40 443  A 1 
ATOM 3521  O O   . ASN A 1 443  ? -12.066 -22.189 48.658  1.00 24.06 443  A 1 
ATOM 3522  C CB  . ASN A 1 443  ? -12.201 -24.866 47.759  1.00 24.49 443  A 1 
ATOM 3523  C CG  . ASN A 1 443  ? -12.638 -26.200 47.184  1.00 22.45 443  A 1 
ATOM 3524  O OD1 . ASN A 1 443  ? -13.373 -26.294 46.224  1.00 21.94 443  A 1 
ATOM 3525  N ND2 . ASN A 1 443  ? -12.229 -27.287 47.802  1.00 23.86 443  A 1 
ATOM 3526  N N   . ASN A 1 444  ? -13.122 -21.397 46.871  1.00 23.52 444  A 1 
ATOM 3527  C CA  . ASN A 1 444  ? -13.531 -20.131 47.473  1.00 26.13 444  A 1 
ATOM 3528  C C   . ASN A 1 444  ? -14.636 -20.311 48.530  1.00 25.59 444  A 1 
ATOM 3529  O O   . ASN A 1 444  ? -15.248 -19.328 48.936  1.00 23.52 444  A 1 
ATOM 3530  C CB  . ASN A 1 444  ? -13.952 -19.152 46.355  1.00 24.14 444  A 1 
ATOM 3531  C CG  . ASN A 1 444  ? -12.833 -18.266 45.833  1.00 22.27 444  A 1 
ATOM 3532  O OD1 . ASN A 1 444  ? -11.764 -18.141 46.384  1.00 22.49 444  A 1 
ATOM 3533  N ND2 . ASN A 1 444  ? -13.079 -17.571 44.742  1.00 24.79 444  A 1 
ATOM 3534  N N   . SER A 1 445  ? -14.923 -21.544 48.944  1.00 26.95 445  A 1 
ATOM 3535  C CA  . SER A 1 445  ? -15.958 -21.816 49.941  1.00 28.94 445  A 1 
ATOM 3536  C C   . SER A 1 445  ? -15.645 -21.197 51.297  1.00 28.21 445  A 1 
ATOM 3537  O O   . SER A 1 445  ? -16.545 -20.672 51.941  1.00 26.27 445  A 1 
ATOM 3538  C CB  . SER A 1 445  ? -16.151 -23.327 50.095  1.00 26.38 445  A 1 
ATOM 3539  O OG  . SER A 1 445  ? -14.945 -23.982 50.423  1.00 26.14 445  A 1 
ATOM 3540  N N   . ASP A 1 446  ? -14.387 -21.265 51.730  1.00 26.31 446  A 1 
ATOM 3541  C CA  . ASP A 1 446  ? -14.092 -21.043 53.148  1.00 28.72 446  A 1 
ATOM 3542  C C   . ASP A 1 446  ? -14.138 -19.577 53.587  1.00 28.11 446  A 1 
ATOM 3543  O O   . ASP A 1 446  ? -14.402 -19.294 54.754  1.00 25.75 446  A 1 
ATOM 3544  C CB  . ASP A 1 446  ? -12.731 -21.661 53.498  1.00 26.25 446  A 1 
ATOM 3545  C CG  . ASP A 1 446  ? -12.745 -23.187 53.563  1.00 24.47 446  A 1 
ATOM 3546  O OD1 . ASP A 1 446  ? -13.843 -23.779 53.580  1.00 25.27 446  A 1 
ATOM 3547  O OD2 . ASP A 1 446  ? -11.634 -23.758 53.592  1.00 26.16 446  A 1 
ATOM 3548  N N   . LEU A 1 447  ? -13.892 -18.648 52.683  1.00 23.99 447  A 1 
ATOM 3549  C CA  . LEU A 1 447  ? -13.778 -17.238 53.084  1.00 28.16 447  A 1 
ATOM 3550  C C   . LEU A 1 447  ? -15.097 -16.602 53.545  1.00 27.35 447  A 1 
ATOM 3551  O O   . LEU A 1 447  ? -15.057 -15.584 54.234  1.00 25.55 447  A 1 
ATOM 3552  C CB  . LEU A 1 447  ? -13.130 -16.421 51.954  1.00 26.03 447  A 1 
ATOM 3553  C CG  . LEU A 1 447  ? -11.599 -16.410 52.020  1.00 25.32 447  A 1 
ATOM 3554  C CD1 . LEU A 1 447  ? -11.025 -15.871 50.720  1.00 25.69 447  A 1 
ATOM 3555  C CD2 . LEU A 1 447  ? -11.082 -15.530 53.162  1.00 29.99 447  A 1 
ATOM 3556  N N   . ASN A 1 448  ? -16.243 -17.172 53.181  1.00 25.61 448  A 1 
ATOM 3557  C CA  . ASN A 1 448  ? -17.527 -16.556 53.529  1.00 28.77 448  A 1 
ATOM 3558  C C   . ASN A 1 448  ? -17.888 -16.647 55.016  1.00 27.67 448  A 1 
ATOM 3559  O O   . ASN A 1 448  ? -18.706 -15.852 55.476  1.00 25.34 448  A 1 
ATOM 3560  C CB  . ASN A 1 448  ? -18.643 -17.159 52.661  1.00 26.44 448  A 1 
ATOM 3561  C CG  . ASN A 1 448  ? -18.901 -16.397 51.376  1.00 24.25 448  A 1 
ATOM 3562  O OD1 . ASN A 1 448  ? -18.414 -15.316 51.123  1.00 24.85 448  A 1 
ATOM 3563  N ND2 . ASN A 1 448  ? -19.732 -16.941 50.516  1.00 27.29 448  A 1 
ATOM 3564  N N   . ASN A 1 449  ? -17.345 -17.609 55.755  1.00 26.40 449  A 1 
ATOM 3565  C CA  . ASN A 1 449  ? -17.852 -17.869 57.106  1.00 29.71 449  A 1 
ATOM 3566  C C   . ASN A 1 449  ? -17.513 -16.778 58.124  1.00 28.35 449  A 1 
ATOM 3567  O O   . ASN A 1 449  ? -18.339 -16.485 58.986  1.00 25.63 449  A 1 
ATOM 3568  C CB  . ASN A 1 449  ? -17.351 -19.239 57.591  1.00 27.22 449  A 1 
ATOM 3569  C CG  . ASN A 1 449  ? -18.240 -20.395 57.169  1.00 24.86 449  A 1 
ATOM 3570  O OD1 . ASN A 1 449  ? -19.353 -20.246 56.710  1.00 25.28 449  A 1 
ATOM 3571  N ND2 . ASN A 1 449  ? -17.770 -21.609 57.350  1.00 27.68 449  A 1 
ATOM 3572  N N   . SER A 1 450  ? -16.306 -16.227 58.081  1.00 28.64 450  A 1 
ATOM 3573  C CA  . SER A 1 450  ? -15.821 -15.486 59.251  1.00 30.19 450  A 1 
ATOM 3574  C C   . SER A 1 450  ? -16.446 -14.108 59.462  1.00 28.78 450  A 1 
ATOM 3575  O O   . SER A 1 450  ? -16.358 -13.565 60.559  1.00 27.02 450  A 1 
ATOM 3576  C CB  . SER A 1 450  ? -14.298 -15.355 59.207  1.00 28.25 450  A 1 
ATOM 3577  O OG  . SER A 1 450  ? -13.897 -14.565 58.106  1.00 28.33 450  A 1 
ATOM 3578  N N   . ALA A 1 451  ? -17.038 -13.522 58.425  1.00 27.13 451  A 1 
ATOM 3579  C CA  . ALA A 1 451  ? -17.459 -12.123 58.507  1.00 30.83 451  A 1 
ATOM 3580  C C   . ALA A 1 451  ? -18.675 -11.877 59.417  1.00 30.26 451  A 1 
ATOM 3581  O O   . ALA A 1 451  ? -18.921 -10.736 59.803  1.00 28.21 451  A 1 
ATOM 3582  C CB  . ALA A 1 451  ? -17.714 -11.610 57.087  1.00 28.52 451  A 1 
ATOM 3583  N N   . ASN A 1 452  ? -19.454 -12.918 59.732  1.00 25.77 452  A 1 
ATOM 3584  C CA  . ASN A 1 452  ? -20.727 -12.715 60.428  1.00 29.29 452  A 1 
ATOM 3585  C C   . ASN A 1 452  ? -20.603 -12.417 61.925  1.00 28.09 452  A 1 
ATOM 3586  O O   . ASN A 1 452  ? -21.506 -11.785 62.471  1.00 25.95 452  A 1 
ATOM 3587  C CB  . ASN A 1 452  ? -21.639 -13.936 60.200  1.00 27.34 452  A 1 
ATOM 3588  C CG  . ASN A 1 452  ? -22.547 -13.817 58.990  1.00 25.00 452  A 1 
ATOM 3589  O OD1 . ASN A 1 452  ? -22.706 -12.792 58.363  1.00 26.43 452  A 1 
ATOM 3590  N ND2 . ASN A 1 452  ? -23.223 -14.891 58.642  1.00 29.52 452  A 1 
ATOM 3591  N N   . GLU A 1 453  ? -19.574 -12.919 62.616  1.00 26.13 453  A 1 
ATOM 3592  C CA  . GLU A 1 453  ? -19.630 -12.932 64.087  1.00 30.46 453  A 1 
ATOM 3593  C C   . GLU A 1 453  ? -19.460 -11.562 64.753  1.00 28.96 453  A 1 
ATOM 3594  O O   . GLU A 1 453  ? -20.089 -11.313 65.777  1.00 27.49 453  A 1 
ATOM 3595  C CB  . GLU A 1 453  ? -18.603 -13.908 64.676  1.00 29.23 453  A 1 
ATOM 3596  C CG  . GLU A 1 453  ? -19.064 -15.367 64.607  1.00 28.67 453  A 1 
ATOM 3597  C CD  . GLU A 1 453  ? -18.195 -16.309 65.454  1.00 27.97 453  A 1 
ATOM 3598  O OE1 . GLU A 1 453  ? -18.728 -17.364 65.865  1.00 26.82 453  A 1 
ATOM 3599  O OE2 . GLU A 1 453  ? -17.012 -15.981 65.692  1.00 30.92 453  A 1 
ATOM 3600  N N   . GLU A 1 454  ? -18.611 -10.702 64.209  1.00 25.28 454  A 1 
ATOM 3601  C CA  . GLU A 1 454  ? -18.196 -9.516  64.980  1.00 27.02 454  A 1 
ATOM 3602  C C   . GLU A 1 454  ? -19.313 -8.491  65.244  1.00 25.56 454  A 1 
ATOM 3603  O O   . GLU A 1 454  ? -19.153 -7.621  66.099  1.00 24.56 454  A 1 
ATOM 3604  C CB  . GLU A 1 454  ? -17.000 -8.816  64.322  1.00 26.05 454  A 1 
ATOM 3605  C CG  . GLU A 1 454  ? -15.670 -9.517  64.604  1.00 25.53 454  A 1 
ATOM 3606  C CD  . GLU A 1 454  ? -14.451 -8.648  64.242  1.00 25.11 454  A 1 
ATOM 3607  O OE1 . GLU A 1 454  ? -13.367 -8.907  64.805  1.00 24.48 454  A 1 
ATOM 3608  O OE2 . GLU A 1 454  ? -14.604 -7.714  63.422  1.00 28.31 454  A 1 
ATOM 3609  N N   . GLY A 1 455  ? -20.432 -8.592  64.529  1.00 29.63 455  A 1 
ATOM 3610  C CA  . GLY A 1 455  ? -21.484 -7.577  64.649  1.00 32.13 455  A 1 
ATOM 3611  C C   . GLY A 1 455  ? -22.147 -7.470  66.020  1.00 30.91 455  A 1 
ATOM 3612  O O   . GLY A 1 455  ? -22.706 -6.420  66.342  1.00 28.57 455  A 1 
ATOM 3613  N N   . ASN A 1 456  ? -22.116 -8.541  66.805  1.00 23.07 456  A 1 
ATOM 3614  C CA  . ASN A 1 456  ? -22.993 -8.650  67.977  1.00 24.67 456  A 1 
ATOM 3615  C C   . ASN A 1 456  ? -22.463 -7.993  69.259  1.00 23.51 456  A 1 
ATOM 3616  O O   . ASN A 1 456  ? -23.149 -8.049  70.280  1.00 21.58 456  A 1 
ATOM 3617  C CB  . ASN A 1 456  ? -23.375 -10.127 68.185  1.00 23.40 456  A 1 
ATOM 3618  C CG  . ASN A 1 456  ? -24.831 -10.432 67.900  1.00 21.39 456  A 1 
ATOM 3619  O OD1 . ASN A 1 456  ? -25.630 -9.614  67.509  1.00 21.61 456  A 1 
ATOM 3620  N ND2 . ASN A 1 456  ? -25.228 -11.670 68.108  1.00 23.74 456  A 1 
ATOM 3621  N N   . VAL A 1 457  ? -21.262 -7.444  69.252  1.00 23.42 457  A 1 
ATOM 3622  C CA  . VAL A 1 457  ? -20.730 -6.879  70.502  1.00 27.61 457  A 1 
ATOM 3623  C C   . VAL A 1 457  ? -21.528 -5.640  70.896  1.00 26.40 457  A 1 
ATOM 3624  O O   . VAL A 1 457  ? -21.251 -4.522  70.463  1.00 24.40 457  A 1 
ATOM 3625  C CB  . VAL A 1 457  ? -19.214 -6.622  70.459  1.00 25.44 457  A 1 
ATOM 3626  C CG1 . VAL A 1 457  ? -18.702 -6.131  71.815  1.00 23.71 457  A 1 
ATOM 3627  C CG2 . VAL A 1 457  ? -18.453 -7.904  70.123  1.00 27.28 457  A 1 
ATOM 3628  N N   . SER A 1 458  ? -22.502 -5.865  71.746  1.00 23.03 458  A 1 
ATOM 3629  C CA  . SER A 1 458  ? -23.299 -4.841  72.405  1.00 27.01 458  A 1 
ATOM 3630  C C   . SER A 1 458  ? -22.441 -4.050  73.399  1.00 25.62 458  A 1 
ATOM 3631  O O   . SER A 1 458  ? -22.336 -4.408  74.571  1.00 23.70 458  A 1 
ATOM 3632  C CB  . SER A 1 458  ? -24.489 -5.502  73.116  1.00 25.07 458  A 1 
ATOM 3633  O OG  . SER A 1 458  ? -24.036 -6.410  74.096  1.00 24.04 458  A 1 
ATOM 3634  N N   . LYS A 1 459  ? -21.854 -2.988  72.926  1.00 11.84 459  A 1 
ATOM 3635  C CA  . LYS A 1 459  ? -21.682 -1.825  73.787  1.00 11.38 459  A 1 
ATOM 3636  C C   . LYS A 1 459  ? -22.643 -0.739  73.348  1.00 11.03 459  A 1 
ATOM 3637  O O   . LYS A 1 459  ? -22.869 -0.614  72.126  1.00 7.79  459  A 1 
ATOM 3638  C CB  . LYS A 1 459  ? -20.241 -1.320  73.824  1.00 10.31 459  A 1 
ATOM 3639  C CG  . LYS A 1 459  ? -19.477 -1.978  74.963  1.00 9.23  459  A 1 
ATOM 3640  C CD  . LYS A 1 459  ? -18.171 -1.224  75.196  1.00 9.33  459  A 1 
ATOM 3641  C CE  . LYS A 1 459  ? -17.446 -1.818  76.401  1.00 10.48 459  A 1 
ATOM 3642  N NZ  . LYS A 1 459  ? -16.211 -1.054  76.712  1.00 9.87  459  A 1 
ATOM 3643  O OXT . LYS A 1 459  ? -23.115 -0.049  74.302  1.00 9.90  459  A 1 
ATOM 3644  N N   . MET B 2 1    ? -67.041 6.430   -28.199 1.00 14.73 1    B 1 
ATOM 3645  C CA  . MET B 2 1    ? -66.693 5.802   -29.482 1.00 17.95 1    B 1 
ATOM 3646  C C   . MET B 2 1    ? -66.232 6.831   -30.503 1.00 18.36 1    B 1 
ATOM 3647  O O   . MET B 2 1    ? -65.031 6.963   -30.647 1.00 15.66 1    B 1 
ATOM 3648  C CB  . MET B 2 1    ? -67.777 4.870   -30.023 1.00 16.94 1    B 1 
ATOM 3649  C CG  . MET B 2 1    ? -67.769 3.557   -29.235 1.00 15.90 1    B 1 
ATOM 3650  S SD  . MET B 2 1    ? -68.917 2.332   -29.901 1.00 14.72 1    B 1 
ATOM 3651  C CE  . MET B 2 1    ? -68.452 0.892   -28.905 1.00 14.13 1    B 1 
ATOM 3652  N N   . GLN B 2 2    ? -67.097 7.613   -31.149 1.00 19.50 2    B 1 
ATOM 3653  C CA  . GLN B 2 2    ? -66.663 8.589   -32.173 1.00 25.89 2    B 1 
ATOM 3654  C C   . GLN B 2 2    ? -65.555 9.550   -31.713 1.00 24.59 2    B 1 
ATOM 3655  O O   . GLN B 2 2    ? -64.634 9.836   -32.480 1.00 22.96 2    B 1 
ATOM 3656  C CB  . GLN B 2 2    ? -67.863 9.416   -32.652 1.00 24.81 2    B 1 
ATOM 3657  C CG  . GLN B 2 2    ? -68.728 8.660   -33.655 1.00 24.82 2    B 1 
ATOM 3658  C CD  . GLN B 2 2    ? -69.921 9.489   -34.131 1.00 23.53 2    B 1 
ATOM 3659  O OE1 . GLN B 2 2    ? -70.367 10.424  -33.498 1.00 24.29 2    B 1 
ATOM 3660  N NE2 . GLN B 2 2    ? -70.502 9.145   -35.258 1.00 27.34 2    B 1 
ATOM 3661  N N   . MET B 2 3    ? -65.593 10.020  -30.480 1.00 27.16 3    B 1 
ATOM 3662  C CA  . MET B 2 3    ? -64.512 10.857  -29.937 1.00 29.99 3    B 1 
ATOM 3663  C C   . MET B 2 3    ? -63.168 10.124  -29.867 1.00 28.19 3    B 1 
ATOM 3664  O O   . MET B 2 3    ? -62.139 10.737  -30.135 1.00 27.07 3    B 1 
ATOM 3665  C CB  . MET B 2 3    ? -64.879 11.392  -28.549 1.00 29.11 3    B 1 
ATOM 3666  C CG  . MET B 2 3    ? -65.760 12.642  -28.633 1.00 29.69 3    B 1 
ATOM 3667  S SD  . MET B 2 3    ? -66.123 13.363  -27.008 1.00 30.50 3    B 1 
ATOM 3668  C CE  . MET B 2 3    ? -66.714 14.990  -27.514 1.00 28.72 3    B 1 
ATOM 3669  N N   . ALA B 2 4    ? -63.165 8.827   -29.558 1.00 30.32 4    B 1 
ATOM 3670  C CA  . ALA B 2 4    ? -61.931 8.045   -29.460 1.00 35.42 4    B 1 
ATOM 3671  C C   . ALA B 2 4    ? -61.279 7.822   -30.835 1.00 33.33 4    B 1 
ATOM 3672  O O   . ALA B 2 4    ? -60.061 7.938   -30.961 1.00 31.60 4    B 1 
ATOM 3673  C CB  . ALA B 2 4    ? -62.237 6.717   -28.758 1.00 33.72 4    B 1 
ATOM 3674  N N   . GLU B 2 5    ? -62.072 7.577   -31.885 1.00 25.62 5    B 1 
ATOM 3675  C CA  . GLU B 2 5    ? -61.559 7.490   -33.262 1.00 29.44 5    B 1 
ATOM 3676  C C   . GLU B 2 5    ? -60.953 8.820   -33.720 1.00 27.29 5    B 1 
ATOM 3677  O O   . GLU B 2 5    ? -59.858 8.839   -34.288 1.00 26.15 5    B 1 
ATOM 3678  C CB  . GLU B 2 5    ? -62.670 7.062   -34.231 1.00 29.10 5    B 1 
ATOM 3679  C CG  . GLU B 2 5    ? -62.991 5.567   -34.126 1.00 29.16 5    B 1 
ATOM 3680  C CD  . GLU B 2 5    ? -64.078 5.106   -35.109 1.00 29.71 5    B 1 
ATOM 3681  O OE1 . GLU B 2 5    ? -64.059 3.910   -35.473 1.00 29.03 5    B 1 
ATOM 3682  O OE2 . GLU B 2 5    ? -64.951 5.936   -35.455 1.00 33.02 5    B 1 
ATOM 3683  N N   . ALA B 2 6    ? -61.606 9.941   -33.417 1.00 30.71 6    B 1 
ATOM 3684  C CA  . ALA B 2 6    ? -61.081 11.261  -33.747 1.00 35.01 6    B 1 
ATOM 3685  C C   . ALA B 2 6    ? -59.752 11.553  -33.034 1.00 33.19 6    B 1 
ATOM 3686  O O   . ALA B 2 6    ? -58.831 12.108  -33.641 1.00 31.67 6    B 1 
ATOM 3687  C CB  . ALA B 2 6    ? -62.147 12.313  -33.423 1.00 33.59 6    B 1 
ATOM 3688  N N   . GLU B 2 7    ? -59.614 11.155  -31.774 1.00 29.79 7    B 1 
ATOM 3689  C CA  . GLU B 2 7    ? -58.345 11.302  -31.051 1.00 34.05 7    B 1 
ATOM 3690  C C   . GLU B 2 7    ? -57.242 10.400  -31.625 1.00 31.65 7    B 1 
ATOM 3691  O O   . GLU B 2 7    ? -56.096 10.845  -31.728 1.00 30.76 7    B 1 
ATOM 3692  C CB  . GLU B 2 7    ? -58.515 11.072  -29.542 1.00 33.34 7    B 1 
ATOM 3693  C CG  . GLU B 2 7    ? -59.096 12.296  -28.818 1.00 33.49 7    B 1 
ATOM 3694  C CD  . GLU B 2 7    ? -58.931 12.236  -27.286 1.00 33.91 7    B 1 
ATOM 3695  O OE1 . GLU B 2 7    ? -58.693 13.310  -26.676 1.00 32.49 7    B 1 
ATOM 3696  O OE2 . GLU B 2 7    ? -58.992 11.125  -26.724 1.00 35.82 7    B 1 
ATOM 3697  N N   . GLN B 2 8    ? -57.551 9.171   -32.071 1.00 28.47 8    B 1 
ATOM 3698  C CA  . GLN B 2 8    ? -56.578 8.294   -32.733 1.00 32.33 8    B 1 
ATOM 3699  C C   . GLN B 2 8    ? -56.100 8.869   -34.067 1.00 30.71 8    B 1 
ATOM 3700  O O   . GLN B 2 8    ? -54.889 8.905   -34.311 1.00 29.02 8    B 1 
ATOM 3701  C CB  . GLN B 2 8    ? -57.151 6.885   -32.947 1.00 30.87 8    B 1 
ATOM 3702  C CG  . GLN B 2 8    ? -56.798 5.949   -31.794 1.00 30.35 8    B 1 
ATOM 3703  C CD  . GLN B 2 8    ? -57.190 4.496   -32.052 1.00 29.59 8    B 1 
ATOM 3704  O OE1 . GLN B 2 8    ? -57.857 4.146   -33.003 1.00 30.94 8    B 1 
ATOM 3705  N NE2 . GLN B 2 8    ? -56.762 3.579   -31.206 1.00 32.91 8    B 1 
ATOM 3706  N N   . GLU B 2 9    ? -57.022 9.342   -34.922 1.00 33.21 9    B 1 
ATOM 3707  C CA  . GLU B 2 9    ? -56.644 9.969   -36.192 1.00 36.29 9    B 1 
ATOM 3708  C C   . GLU B 2 9    ? -55.802 11.227  -35.976 1.00 34.26 9    B 1 
ATOM 3709  O O   . GLU B 2 9    ? -54.788 11.422  -36.654 1.00 32.65 9    B 1 
ATOM 3710  C CB  . GLU B 2 9    ? -57.879 10.306  -37.036 1.00 34.75 9    B 1 
ATOM 3711  C CG  . GLU B 2 9    ? -58.462 9.080   -37.745 1.00 34.93 9    B 1 
ATOM 3712  C CD  . GLU B 2 9    ? -59.436 9.459   -38.872 1.00 34.88 9    B 1 
ATOM 3713  O OE1 . GLU B 2 9    ? -59.528 8.677   -39.844 1.00 32.88 9    B 1 
ATOM 3714  O OE2 . GLU B 2 9    ? -60.039 10.555  -38.797 1.00 35.68 9    B 1 
ATOM 3715  N N   . ASN B 2 10   ? -56.137 12.042  -34.999 1.00 28.52 10   B 1 
ATOM 3716  C CA  . ASN B 2 10   ? -55.363 13.226  -34.649 1.00 31.70 10   B 1 
ATOM 3717  C C   . ASN B 2 10   ? -53.963 12.877  -34.131 1.00 30.05 10   B 1 
ATOM 3718  O O   . ASN B 2 10   ? -52.985 13.517  -34.530 1.00 27.92 10   B 1 
ATOM 3719  C CB  . ASN B 2 10   ? -56.160 14.068  -33.641 1.00 29.89 10   B 1 
ATOM 3720  C CG  . ASN B 2 10   ? -57.242 14.903  -34.304 1.00 27.73 10   B 1 
ATOM 3721  O OD1 . ASN B 2 10   ? -57.155 15.295  -35.453 1.00 28.64 10   B 1 
ATOM 3722  N ND2 . ASN B 2 10   ? -58.274 15.252  -33.569 1.00 31.19 10   B 1 
ATOM 3723  N N   . GLY B 2 11   ? -53.830 11.841  -33.319 1.00 34.26 11   B 1 
ATOM 3724  C CA  . GLY B 2 11   ? -52.533 11.363  -32.839 1.00 36.73 11   B 1 
ATOM 3725  C C   . GLY B 2 11   ? -51.635 10.859  -33.968 1.00 35.58 11   B 1 
ATOM 3726  O O   . GLY B 2 11   ? -50.464 11.245  -34.065 1.00 33.97 11   B 1 
ATOM 3727  N N   . ALA B 2 12   ? -52.193 10.080  -34.899 1.00 31.91 12   B 1 
ATOM 3728  C CA  . ALA B 2 12   ? -51.473 9.616   -36.084 1.00 35.36 12   B 1 
ATOM 3729  C C   . ALA B 2 12   ? -51.110 10.768  -37.036 1.00 33.91 12   B 1 
ATOM 3730  O O   . ALA B 2 12   ? -50.018 10.791  -37.618 1.00 32.26 12   B 1 
ATOM 3731  C CB  . ALA B 2 12   ? -52.332 8.555   -36.786 1.00 33.81 12   B 1 
ATOM 3732  N N   . GLY B 2 13   ? -51.996 11.752  -37.178 1.00 32.97 13   B 1
[truncated: 1,076,852 more chars]
