# Supplementary material for: In silico screening by AlphaFold2 program revealed the potential binding partners of nuage-localizing proteins and piRNA-related proteins
Source: eLife. 2025 Apr 22;13:RP101967. doi: 10.7554/eLife.101967 (PMC12014135; doi:10.7554/eLife.101967)
Supplement: Figure 2—figure supplement 3—source data 1. [file elife-101967-fig2-figsupp3-data1.zip › Figure 2-figure supplement 3-Source Data 1/A_spne_squ_tej_model_0.cif]

# By using this file you agree to the legally binding terms of use found at alphafoldserver.com/output-terms
data_18c32e9784f5e88e
#
_entry.id 18c32e9784f5e88e
#
loop_
_atom_type.symbol
C 
N 
O 
S 
#
loop_
_audit_author.name
_audit_author.pdbx_ordinal
"Google DeepMind" 1 
"Isomorphic Labs" 2 
#
_audit_conform.dict_location https://raw.githubusercontent.com/ihmwg/ModelCIF/master/dist/mmcif_ma.dic
_audit_conform.dict_name     mmcif_ma.dic
_audit_conform.dict_version  1.4.5
#
loop_
_chem_comp.formula
_chem_comp.formula_weight
_chem_comp.id
_chem_comp.mon_nstd_flag
_chem_comp.name
_chem_comp.pdbx_smiles
_chem_comp.pdbx_synonyms
_chem_comp.type
"C3 H7 N O2"    89.093  ALA y ALANINE         C[C@H](N)C(O)=O                  ? "L-PEPTIDE LINKING" 
"C6 H15 N4 O2"  175.209 ARG y ARGININE        N[C@@H](CCCNC(N)=[NH2+])C(O)=O   ? "L-PEPTIDE LINKING" 
"C4 H8 N2 O3"   132.118 ASN y ASPARAGINE      N[C@@H](CC(N)=O)C(O)=O           ? "L-PEPTIDE LINKING" 
"C4 H7 N O4"    133.103 ASP y "ASPARTIC ACID" N[C@@H](CC(O)=O)C(O)=O           ? "L-PEPTIDE LINKING" 
"C3 H7 N O2 S"  121.158 CYS y CYSTEINE        N[C@@H](CS)C(O)=O                ? "L-PEPTIDE LINKING" 
"C5 H10 N2 O3"  146.144 GLN y GLUTAMINE       N[C@@H](CCC(N)=O)C(O)=O          ? "L-PEPTIDE LINKING" 
"C5 H9 N O4"    147.129 GLU y "GLUTAMIC ACID" N[C@@H](CCC(O)=O)C(O)=O          ? "L-PEPTIDE LINKING" 
"C2 H5 N O2"    75.067  GLY y GLYCINE         NCC(O)=O                         ? "PEPTIDE LINKING"   
"C6 H10 N3 O2"  156.162 HIS y HISTIDINE       N[C@@H](Cc1c[nH]c[nH+]1)C(O)=O   ? "L-PEPTIDE LINKING" 
"C6 H13 N O2"   131.173 ILE y ISOLEUCINE      CC[C@H](C)[C@H](N)C(O)=O         ? "L-PEPTIDE LINKING" 
"C6 H13 N O2"   131.173 LEU y LEUCINE         CC(C)C[C@H](N)C(O)=O             ? "L-PEPTIDE LINKING" 
"C6 H15 N2 O2"  147.195 LYS y LYSINE          N[C@@H](CCCC[NH3+])C(O)=O        ? "L-PEPTIDE LINKING" 
"C5 H11 N O2 S" 149.211 MET y METHIONINE      CSCC[C@H](N)C(O)=O               ? "L-PEPTIDE LINKING" 
"C9 H11 N O2"   165.189 PHE y PHENYLALANINE   N[C@@H](Cc1ccccc1)C(O)=O         ? "L-PEPTIDE LINKING" 
"C5 H9 N O2"    115.130 PRO y PROLINE         OC(=O)[C@@H]1CCCN1               ? "L-PEPTIDE LINKING" 
"C3 H7 N O3"    105.093 SER y SERINE          N[C@@H](CO)C(O)=O                ? "L-PEPTIDE LINKING" 
"C4 H9 N O3"    119.119 THR y THREONINE       C[C@@H](O)[C@H](N)C(O)=O         ? "L-PEPTIDE LINKING" 
"C11 H12 N2 O2" 204.225 TRP y TRYPTOPHAN      N[C@@H](Cc1c[nH]c2ccccc12)C(O)=O ? "L-PEPTIDE LINKING" 
"C9 H11 N O3"   181.189 TYR y TYROSINE        N[C@@H](Cc1ccc(O)cc1)C(O)=O      ? "L-PEPTIDE LINKING" 
"C5 H11 N O2"   117.146 VAL y VALINE          CC(C)[C@H](N)C(O)=O              ? "L-PEPTIDE LINKING" 
#
_citation.book_publisher          ?
_citation.country                 UK
_citation.id                      primary
_citation.journal_full            Nature
_citation.journal_id_ASTM         NATUAS
_citation.journal_id_CSD          0006
_citation.journal_id_ISSN         0028-0836
_citation.journal_volume          ?
_citation.page_first              ?
_citation.page_last               ?
_citation.pdbx_database_id_DOI    ?
_citation.pdbx_database_id_PubMed ?
_citation.title                   "Accurate structure prediction of biomolecular interactions with AlphaFold 3"
_citation.year                    2024
#
loop_
_citation_author.citation_id
_citation_author.name
_citation_author.ordinal
primary "Google DeepMind" 1 
primary "Isomorphic Labs" 2 
#
loop_
_entity.id
_entity.pdbx_description
_entity.type
1 . polymer 
2 . polymer 
3 . polymer 
#
loop_
_entity_poly.entity_id
_entity_poly.pdbx_strand_id
_entity_poly.type
1 A polypeptide(L) 
2 B polypeptide(L) 
3 C polypeptide(L) 
#
loop_
_entity_poly_seq.entity_id
_entity_poly_seq.hetero
_entity_poly_seq.mon_id
_entity_poly_seq.num
1 n MET 1    
1 n ASP 2    
1 n GLN 3    
1 n GLU 4    
1 n VAL 5    
1 n MET 6    
1 n ASP 7    
1 n PHE 8    
1 n PHE 9    
1 n ASP 10   
1 n PHE 11   
1 n SER 12   
1 n LYS 13   
1 n GLU 14   
1 n LEU 15   
1 n LYS 16   
1 n ARG 17   
1 n VAL 18   
1 n ALA 19   
1 n ALA 20   
1 n ALA 21   
1 n PRO 22   
1 n GLN 23   
1 n GLY 24   
1 n TYR 25   
1 n ILE 26   
1 n SER 27   
1 n SER 28   
1 n ASP 29   
1 n PRO 30   
1 n ARG 31   
1 n LEU 32   
1 n MET 33   
1 n ALA 34   
1 n THR 35   
1 n LYS 36   
1 n PHE 37   
1 n LYS 38   
1 n SER 39   
1 n SER 40   
1 n GLU 41   
1 n VAL 42   
1 n PRO 43   
1 n ASN 44   
1 n ARG 45   
1 n GLU 46   
1 n LEU 47   
1 n ILE 48   
1 n GLY 49   
1 n THR 50   
1 n ASP 51   
1 n TYR 52   
1 n VAL 53   
1 n SER 54   
1 n LYS 55   
1 n ILE 56   
1 n VAL 57   
1 n ALA 58   
1 n LYS 59   
1 n GLU 60   
1 n LYS 61   
1 n CYS 62   
1 n LEU 63   
1 n LEU 64   
1 n ASN 65   
1 n GLY 66   
1 n THR 67   
1 n LEU 68   
1 n LEU 69   
1 n ASN 70   
1 n GLU 71   
1 n GLN 72   
1 n PRO 73   
1 n GLN 74   
1 n GLY 75   
1 n LYS 76   
1 n ARG 77   
1 n ILE 78   
1 n ARG 79   
1 n THR 80   
1 n LEU 81   
1 n ASP 82   
1 n ASP 83   
1 n LEU 84   
1 n ASP 85   
1 n THR 86   
1 n ASP 87   
1 n ASP 88   
1 n GLU 89   
1 n GLY 90   
1 n GLU 91   
1 n GLU 92   
1 n THR 93   
1 n GLU 94   
1 n ILE 95   
1 n ARG 96   
1 n ARG 97   
1 n ASP 98   
1 n ASP 99   
1 n GLU 100  
1 n TYR 101  
1 n TYR 102  
1 n LYS 103  
1 n LYS 104  
1 n PHE 105  
1 n ARG 106  
1 n PHE 107  
1 n ASN 108  
1 n LEU 109  
1 n ASN 110  
1 n ARG 111  
1 n ASP 112  
1 n LYS 113  
1 n ASN 114  
1 n LEU 115  
1 n SER 116  
1 n ILE 117  
1 n TYR 118  
1 n ALA 119  
1 n LYS 120  
1 n ARG 121  
1 n GLU 122  
1 n GLU 123  
1 n ILE 124  
1 n LEU 125  
1 n ALA 126  
1 n ALA 127  
1 n ILE 128  
1 n ASN 129  
1 n ALA 130  
1 n HIS 131  
1 n PRO 132  
1 n VAL 133  
1 n VAL 134  
1 n ILE 135  
1 n ILE 136  
1 n LYS 137  
1 n GLY 138  
1 n GLU 139  
1 n THR 140  
1 n GLY 141  
1 n CYS 142  
1 n GLY 143  
1 n LYS 144  
1 n THR 145  
1 n THR 146  
1 n GLN 147  
1 n VAL 148  
1 n PRO 149  
1 n GLN 150  
1 n TYR 151  
1 n ILE 152  
1 n LEU 153  
1 n ASP 154  
1 n GLU 155  
1 n ALA 156  
1 n TYR 157  
1 n LYS 158  
1 n SER 159  
1 n GLY 160  
1 n LYS 161  
1 n TYR 162  
1 n CYS 163  
1 n ASN 164  
1 n ILE 165  
1 n VAL 166  
1 n VAL 167  
1 n THR 168  
1 n GLN 169  
1 n PRO 170  
1 n ARG 171  
1 n ARG 172  
1 n ILE 173  
1 n ALA 174  
1 n ALA 175  
1 n ILE 176  
1 n SER 177  
1 n ILE 178  
1 n ALA 179  
1 n ASN 180  
1 n ARG 181  
1 n VAL 182  
1 n CYS 183  
1 n GLN 184  
1 n GLU 185  
1 n ARG 186  
1 n GLU 187  
1 n TRP 188  
1 n GLN 189  
1 n GLN 190  
1 n ASN 191  
1 n THR 192  
1 n VAL 193  
1 n CYS 194  
1 n SER 195  
1 n PHE 196  
1 n GLN 197  
1 n VAL 198  
1 n GLY 199  
1 n LEU 200  
1 n HIS 201  
1 n ARG 202  
1 n PRO 203  
1 n ASN 204  
1 n SER 205  
1 n LEU 206  
1 n GLU 207  
1 n ASP 208  
1 n THR 209  
1 n ARG 210  
1 n LEU 211  
1 n LEU 212  
1 n TYR 213  
1 n CYS 214  
1 n THR 215  
1 n THR 216  
1 n GLY 217  
1 n VAL 218  
1 n LEU 219  
1 n LEU 220  
1 n ASN 221  
1 n ASN 222  
1 n LEU 223  
1 n ILE 224  
1 n ASN 225  
1 n ASN 226  
1 n LYS 227  
1 n THR 228  
1 n LEU 229  
1 n THR 230  
1 n HIS 231  
1 n TYR 232  
1 n THR 233  
1 n HIS 234  
1 n ILE 235  
1 n VAL 236  
1 n LEU 237  
1 n ASP 238  
1 n GLU 239  
1 n VAL 240  
1 n HIS 241  
1 n GLU 242  
1 n ARG 243  
1 n ASP 244  
1 n GLN 245  
1 n ASN 246  
1 n MET 247  
1 n ASP 248  
1 n PHE 249  
1 n LEU 250  
1 n LEU 251  
1 n ILE 252  
1 n VAL 253  
1 n VAL 254  
1 n ARG 255  
1 n ARG 256  
1 n LEU 257  
1 n LEU 258  
1 n ALA 259  
1 n THR 260  
1 n ASN 261  
1 n SER 262  
1 n ARG 263  
1 n HIS 264  
1 n VAL 265  
1 n LYS 266  
1 n ILE 267  
1 n ILE 268  
1 n LEU 269  
1 n MET 270  
1 n SER 271  
1 n ALA 272  
1 n THR 273  
1 n ILE 274  
1 n ASP 275  
1 n ALA 276  
1 n LYS 277  
1 n GLU 278  
1 n LEU 279  
1 n SER 280  
1 n ASP 281  
1 n TYR 282  
1 n PHE 283  
1 n THR 284  
1 n THR 285  
1 n THR 286  
1 n ASN 287  
1 n SER 288  
1 n ILE 289  
1 n PRO 290  
1 n PRO 291  
1 n VAL 292  
1 n ILE 293  
1 n THR 294  
1 n THR 295  
1 n ASN 296  
1 n HIS 297  
1 n ARG 298  
1 n ARG 299  
1 n LYS 300  
1 n HIS 301  
1 n SER 302  
1 n ILE 303  
1 n GLU 304  
1 n LYS 305  
1 n PHE 306  
1 n TYR 307  
1 n ARG 308  
1 n ASP 309  
1 n GLN 310  
1 n LEU 311  
1 n GLY 312  
1 n SER 313  
1 n ILE 314  
1 n ILE 315  
1 n TRP 316  
1 n ASN 317  
1 n GLU 318  
1 n GLU 319  
1 n ASP 320  
1 n VAL 321  
1 n GLY 322  
1 n HIS 323  
1 n GLN 324  
1 n GLN 325  
1 n VAL 326  
1 n PRO 327  
1 n GLU 328  
1 n ILE 329  
1 n ASN 330  
1 n LYS 331  
1 n HIS 332  
1 n GLY 333  
1 n TYR 334  
1 n ARG 335  
1 n ALA 336  
1 n ALA 337  
1 n VAL 338  
1 n LYS 339  
1 n ILE 340  
1 n ILE 341  
1 n VAL 342  
1 n ILE 343  
1 n ILE 344  
1 n ASP 345  
1 n ASN 346  
1 n MET 347  
1 n GLU 348  
1 n ARG 349  
1 n LYS 350  
1 n ALA 351  
1 n ALA 352  
1 n ILE 353  
1 n GLN 354  
1 n SER 355  
1 n ARG 356  
1 n GLN 357  
1 n SER 358  
1 n TYR 359  
1 n ASP 360  
1 n GLU 361  
1 n ALA 362  
1 n LEU 363  
1 n ARG 364  
1 n TYR 365  
1 n GLY 366  
1 n ALA 367  
1 n VAL 368  
1 n LEU 369  
1 n ILE 370  
1 n PHE 371  
1 n LEU 372  
1 n PRO 373  
1 n GLY 374  
1 n ILE 375  
1 n TYR 376  
1 n GLU 377  
1 n ILE 378  
1 n ASP 379  
1 n THR 380  
1 n MET 381  
1 n ALA 382  
1 n GLU 383  
1 n ASN 384  
1 n LEU 385  
1 n THR 386  
1 n CYS 387  
1 n MET 388  
1 n LEU 389  
1 n GLU 390  
1 n ASN 391  
1 n ASP 392  
1 n PRO 393  
1 n ASN 394  
1 n ILE 395  
1 n LYS 396  
1 n VAL 397  
1 n SER 398  
1 n ILE 399  
1 n VAL 400  
1 n ARG 401  
1 n CYS 402  
1 n PHE 403  
1 n SER 404  
1 n LEU 405  
1 n MET 406  
1 n THR 407  
1 n PRO 408  
1 n GLU 409  
1 n ASN 410  
1 n GLN 411  
1 n ARG 412  
1 n ASP 413  
1 n VAL 414  
1 n PHE 415  
1 n ASN 416  
1 n PRO 417  
1 n PRO 418  
1 n PRO 419  
1 n PRO 420  
1 n GLY 421  
1 n PHE 422  
1 n ARG 423  
1 n LYS 424  
1 n ILE 425  
1 n ILE 426  
1 n LEU 427  
1 n THR 428  
1 n THR 429  
1 n ASN 430  
1 n ILE 431  
1 n ALA 432  
1 n GLU 433  
1 n SER 434  
1 n SER 435  
1 n ILE 436  
1 n THR 437  
1 n VAL 438  
1 n PRO 439  
1 n ASP 440  
1 n VAL 441  
1 n SER 442  
1 n TYR 443  
1 n VAL 444  
1 n ILE 445  
1 n ASP 446  
1 n PHE 447  
1 n CYS 448  
1 n LEU 449  
1 n ALA 450  
1 n LYS 451  
1 n VAL 452  
1 n LYS 453  
1 n VAL 454  
1 n THR 455  
1 n ASP 456  
1 n THR 457  
1 n ALA 458  
1 n SER 459  
1 n SER 460  
1 n PHE 461  
1 n SER 462  
1 n SER 463  
1 n LEU 464  
1 n ARG 465  
1 n LEU 466  
1 n THR 467  
1 n TRP 468  
1 n ALA 469  
1 n SER 470  
1 n LYS 471  
1 n ALA 472  
1 n ASN 473  
1 n CYS 474  
1 n ARG 475  
1 n GLN 476  
1 n ARG 477  
1 n ALA 478  
1 n GLY 479  
1 n ARG 480  
1 n VAL 481  
1 n GLY 482  
1 n ARG 483  
1 n LEU 484  
1 n ARG 485  
1 n SER 486  
1 n GLY 487  
1 n ARG 488  
1 n VAL 489  
1 n TYR 490  
1 n ARG 491  
1 n MET 492  
1 n VAL 493  
1 n ASN 494  
1 n LYS 495  
1 n HIS 496  
1 n PHE 497  
1 n TYR 498  
1 n GLN 499  
1 n ARG 500  
1 n GLU 501  
1 n MET 502  
1 n PRO 503  
1 n GLU 504  
1 n PHE 505  
1 n GLY 506  
1 n ILE 507  
1 n PRO 508  
1 n GLU 509  
1 n MET 510  
1 n LEU 511  
1 n ARG 512  
1 n LEU 513  
1 n PRO 514  
1 n LEU 515  
1 n GLN 516  
1 n ASN 517  
1 n SER 518  
1 n VAL 519  
1 n LEU 520  
1 n LYS 521  
1 n ALA 522  
1 n LYS 523  
1 n VAL 524  
1 n LEU 525  
1 n ASN 526  
1 n MET 527  
1 n GLY 528  
1 n SER 529  
1 n PRO 530  
1 n VAL 531  
1 n GLU 532  
1 n ILE 533  
1 n LEU 534  
1 n ALA 535  
1 n LEU 536  
1 n ALA 537  
1 n LEU 538  
1 n SER 539  
1 n PRO 540  
1 n PRO 541  
1 n ASN 542  
1 n LEU 543  
1 n SER 544  
1 n ASP 545  
1 n ILE 546  
1 n HIS 547  
1 n ASN 548  
1 n THR 549  
1 n ILE 550  
1 n LEU 551  
1 n LEU 552  
1 n LEU 553  
1 n LYS 554  
1 n GLU 555  
1 n VAL 556  
1 n GLY 557  
1 n ALA 558  
1 n LEU 559  
1 n TYR 560  
1 n LEU 561  
1 n THR 562  
1 n VAL 563  
1 n ASP 564  
1 n GLY 565  
1 n ILE 566  
1 n TYR 567  
1 n ASP 568  
1 n PRO 569  
1 n LEU 570  
1 n ASP 571  
1 n GLY 572  
1 n ASP 573  
1 n LEU 574  
1 n THR 575  
1 n TYR 576  
1 n TRP 577  
1 n GLY 578  
1 n THR 579  
1 n ILE 580  
1 n MET 581  
1 n SER 582  
1 n ARG 583  
1 n LEU 584  
1 n PRO 585  
1 n LEU 586  
1 n ASP 587  
1 n THR 588  
1 n ARG 589  
1 n GLN 590  
1 n SER 591  
1 n ARG 592  
1 n LEU 593  
1 n ILE 594  
1 n ILE 595  
1 n LEU 596  
1 n GLY 597  
1 n TYR 598  
1 n ILE 599  
1 n PHE 600  
1 n ASN 601  
1 n MET 602  
1 n LEU 603  
1 n GLU 604  
1 n GLU 605  
1 n ALA 606  
1 n ILE 607  
1 n ILE 608  
1 n ILE 609  
1 n ALA 610  
1 n ALA 611  
1 n GLY 612  
1 n LEU 613  
1 n SER 614  
1 n THR 615  
1 n PRO 616  
1 n GLY 617  
1 n LEU 618  
1 n PHE 619  
1 n ALA 620  
1 n HIS 621  
1 n GLU 622  
1 n GLY 623  
1 n GLY 624  
1 n ARG 625  
1 n SER 626  
1 n GLN 627  
1 n LEU 628  
1 n GLY 629  
1 n ASP 630  
1 n SER 631  
1 n PHE 632  
1 n TRP 633  
1 n MET 634  
1 n HIS 635  
1 n TYR 636  
1 n ILE 637  
1 n PHE 638  
1 n SER 639  
1 n ASP 640  
1 n GLY 641  
1 n SER 642  
1 n GLY 643  
1 n SER 644  
1 n ASP 645  
1 n LEU 646  
1 n VAL 647  
1 n ALA 648  
1 n ILE 649  
1 n TRP 650  
1 n ARG 651  
1 n VAL 652  
1 n TYR 653  
1 n LEU 654  
1 n THR 655  
1 n TYR 656  
1 n LEU 657  
1 n ASN 658  
1 n ILE 659  
1 n VAL 660  
1 n GLU 661  
1 n ASN 662  
1 n GLY 663  
1 n HIS 664  
1 n ASP 665  
1 n GLN 666  
1 n GLU 667  
1 n SER 668  
1 n ALA 669  
1 n ILE 670  
1 n ARG 671  
1 n TRP 672  
1 n ALA 673  
1 n LYS 674  
1 n ARG 675  
1 n PHE 676  
1 n HIS 677  
1 n VAL 678  
1 n SER 679  
1 n LEU 680  
1 n ARG 681  
1 n SER 682  
1 n LEU 683  
1 n LYS 684  
1 n GLU 685  
1 n ILE 686  
1 n HIS 687  
1 n LEU 688  
1 n LEU 689  
1 n VAL 690  
1 n GLN 691  
1 n GLU 692  
1 n LEU 693  
1 n ARG 694  
1 n VAL 695  
1 n ARG 696  
1 n CYS 697  
1 n THR 698  
1 n HIS 699  
1 n LEU 700  
1 n GLY 701  
1 n LEU 702  
1 n ILE 703  
1 n PRO 704  
1 n PHE 705  
1 n PRO 706  
1 n VAL 707  
1 n ASN 708  
1 n PRO 709  
1 n ASN 710  
1 n GLN 711  
1 n MET 712  
1 n MET 713  
1 n ASP 714  
1 n ASP 715  
1 n ARG 716  
1 n GLU 717  
1 n LYS 718  
1 n ALA 719  
1 n ILE 720  
1 n MET 721  
1 n LEU 722  
1 n LYS 723  
1 n VAL 724  
1 n ILE 725  
1 n ILE 726  
1 n ALA 727  
1 n GLY 728  
1 n ALA 729  
1 n PHE 730  
1 n TYR 731  
1 n PRO 732  
1 n ASN 733  
1 n TYR 734  
1 n PHE 735  
1 n THR 736  
1 n ARG 737  
1 n SER 738  
1 n LYS 739  
1 n GLU 740  
1 n SER 741  
1 n CYS 742  
1 n ALA 743  
1 n ASP 744  
1 n THR 745  
1 n ASP 746  
1 n ARG 747  
1 n ASN 748  
1 n ILE 749  
1 n TYR 750  
1 n GLN 751  
1 n THR 752  
1 n ILE 753  
1 n SER 754  
1 n GLY 755  
1 n HIS 756  
1 n ASP 757  
1 n PRO 758  
1 n CYS 759  
1 n ARG 760  
1 n THR 761  
1 n VAL 762  
1 n TYR 763  
1 n PHE 764  
1 n THR 765  
1 n ASN 766  
1 n PHE 767  
1 n LYS 768  
1 n PRO 769  
1 n ALA 770  
1 n TYR 771  
1 n MET 772  
1 n GLY 773  
1 n GLU 774  
1 n LEU 775  
1 n TYR 776  
1 n THR 777  
1 n ARG 778  
1 n ARG 779  
1 n ILE 780  
1 n LYS 781  
1 n GLU 782  
1 n LEU 783  
1 n PHE 784  
1 n GLN 785  
1 n GLU 786  
1 n VAL 787  
1 n ARG 788  
1 n ILE 789  
1 n PRO 790  
1 n PRO 791  
1 n GLU 792  
1 n ASN 793  
1 n MET 794  
1 n ASP 795  
1 n VAL 796  
1 n THR 797  
1 n PHE 798  
1 n GLN 799  
1 n GLU 800  
1 n GLY 801  
1 n SER 802  
1 n GLN 803  
1 n LYS 804  
1 n VAL 805  
1 n PHE 806  
1 n VAL 807  
1 n THR 808  
1 n PHE 809  
1 n LYS 810  
1 n GLN 811  
1 n ASP 812  
1 n ASP 813  
1 n TRP 814  
1 n ILE 815  
1 n GLU 816  
1 n GLY 817  
1 n SER 818  
1 n SER 819  
1 n LYS 820  
1 n TYR 821  
1 n VAL 822  
1 n PRO 823  
1 n VAL 824  
1 n SER 825  
1 n GLY 826  
1 n ARG 827  
1 n VAL 828  
1 n GLN 829  
1 n SER 830  
1 n GLU 831  
1 n VAL 832  
1 n TYR 833  
1 n LYS 834  
1 n ALA 835  
1 n VAL 836  
1 n MET 837  
1 n MET 838  
1 n ARG 839  
1 n GLN 840  
1 n ASN 841  
1 n ARG 842  
1 n VAL 843  
1 n GLU 844  
1 n ARG 845  
1 n PRO 846  
1 n ILE 847  
1 n HIS 848  
1 n ILE 849  
1 n MET 850  
1 n ASN 851  
1 n PRO 852  
1 n SER 853  
1 n ALA 854  
1 n PHE 855  
1 n MET 856  
1 n SER 857  
1 n TYR 858  
1 n VAL 859  
1 n GLN 860  
1 n GLN 861  
1 n ARG 862  
1 n GLY 863  
1 n ILE 864  
1 n GLY 865  
1 n ASP 866  
1 n VAL 867  
1 n ILE 868  
1 n GLU 869  
1 n GLY 870  
1 n ARG 871  
1 n TRP 872  
1 n ILE 873  
1 n PRO 874  
1 n PRO 875  
1 n THR 876  
1 n LYS 877  
1 n PRO 878  
1 n LEU 879  
1 n ASN 880  
1 n VAL 881  
1 n GLU 882  
1 n LEU 883  
1 n LEU 884  
1 n ALA 885  
1 n LEU 886  
1 n PRO 887  
1 n SER 888  
1 n VAL 889  
1 n PHE 890  
1 n ASP 891  
1 n LYS 892  
1 n THR 893  
1 n ILE 894  
1 n SER 895  
1 n GLY 896  
1 n SER 897  
1 n ILE 898  
1 n THR 899  
1 n CYS 900  
1 n ILE 901  
1 n VAL 902  
1 n ASN 903  
1 n CYS 904  
1 n GLY 905  
1 n LYS 906  
1 n PHE 907  
1 n PHE 908  
1 n PHE 909  
1 n GLN 910  
1 n PRO 911  
1 n GLN 912  
1 n SER 913  
1 n PHE 914  
1 n GLU 915  
1 n GLU 916  
1 n CYS 917  
1 n ILE 918  
1 n ARG 919  
1 n ASN 920  
1 n MET 921  
1 n SER 922  
1 n GLU 923  
1 n ILE 924  
1 n PHE 925  
1 n ASN 926  
1 n ALA 927  
1 n PRO 928  
1 n GLN 929  
1 n GLN 930  
1 n LEU 931  
1 n ARG 932  
1 n ASN 933  
1 n TYR 934  
1 n VAL 935  
1 n THR 936  
1 n ASN 937  
1 n ALA 938  
1 n SER 939  
1 n ALA 940  
1 n ILE 941  
1 n ALA 942  
1 n LYS 943  
1 n GLY 944  
1 n MET 945  
1 n MET 946  
1 n VAL 947  
1 n LEU 948  
1 n ALA 949  
1 n LYS 950  
1 n ARG 951  
1 n ASP 952  
1 n SER 953  
1 n TYR 954  
1 n PHE 955  
1 n GLN 956  
1 n ARG 957  
1 n ALA 958  
1 n THR 959  
1 n VAL 960  
1 n ILE 961  
1 n ARG 962  
1 n PRO 963  
1 n GLU 964  
1 n ASN 965  
1 n GLN 966  
1 n SER 967  
1 n ASN 968  
1 n ARG 969  
1 n GLN 970  
1 n PRO 971  
1 n MET 972  
1 n PHE 973  
1 n TYR 974  
1 n VAL 975  
1 n ARG 976  
1 n PHE 977  
1 n ILE 978  
1 n ASP 979  
1 n TYR 980  
1 n GLY 981  
1 n ASN 982  
1 n CYS 983  
1 n THR 984  
1 n LEU 985  
1 n LEU 986  
1 n PRO 987  
1 n MET 988  
1 n GLN 989  
1 n LEU 990  
1 n MET 991  
1 n ARG 992  
1 n LEU 993  
1 n MET 994  
1 n PRO 995  
1 n ARG 996  
1 n GLU 997  
1 n LEU 998  
1 n THR 999  
1 n GLU 1000 
1 n GLN 1001 
1 n TYR 1002 
1 n GLY 1003 
1 n ASP 1004 
1 n LEU 1005 
1 n PRO 1006 
1 n PRO 1007 
1 n ARG 1008 
1 n VAL 1009 
1 n PHE 1010 
1 n GLU 1011 
1 n CYS 1012 
1 n ARG 1013 
1 n LEU 1014 
1 n ALA 1015 
1 n MET 1016 
1 n VAL 1017 
1 n GLN 1018 
1 n PRO 1019 
1 n SER 1020 
1 n SER 1021 
1 n VAL 1022 
1 n VAL 1023 
1 n SER 1024 
1 n GLY 1025 
1 n ASN 1026 
1 n ASN 1027 
1 n ARG 1028 
1 n TRP 1029 
1 n SER 1030 
1 n THR 1031 
1 n ALA 1032 
1 n ALA 1033 
1 n ASN 1034 
1 n ASP 1035 
1 n MET 1036 
1 n LEU 1037 
1 n LYS 1038 
1 n THR 1039 
1 n VAL 1040 
1 n ALA 1041 
1 n GLN 1042 
1 n CYS 1043 
1 n GLY 1044 
1 n LEU 1045 
1 n ILE 1046 
1 n ASP 1047 
1 n ILE 1048 
1 n GLU 1049 
1 n VAL 1050 
1 n TYR 1051 
1 n SER 1052 
1 n LEU 1053 
1 n PHE 1054 
1 n ASN 1055 
1 n ASN 1056 
1 n VAL 1057 
1 n ALA 1058 
1 n ALA 1059 
1 n VAL 1060 
1 n LEU 1061 
1 n ILE 1062 
1 n HIS 1063 
1 n MET 1064 
1 n ARG 1065 
1 n ASP 1066 
1 n GLY 1067 
1 n ILE 1068 
1 n ILE 1069 
1 n ASN 1070 
1 n ASP 1071 
1 n LYS 1072 
1 n LEU 1073 
1 n VAL 1074 
1 n GLU 1075 
1 n LEU 1076 
1 n MET 1077 
1 n LEU 1078 
1 n CYS 1079 
1 n ARG 1080 
1 n ARG 1081 
1 n SER 1082 
1 n ASP 1083 
1 n GLU 1084 
1 n ASP 1085 
1 n TYR 1086 
1 n MET 1087 
1 n SER 1088 
1 n ARG 1089 
1 n LYS 1090 
1 n ASP 1091 
1 n HIS 1092 
1 n ASP 1093 
1 n PHE 1094 
1 n ARG 1095 
1 n LEU 1096 
1 n ARG 1097 
1 n ARG 1098 
1 n GLN 1099 
1 n GLU 1100 
1 n SER 1101 
1 n ALA 1102 
1 n ARG 1103 
1 n ASN 1104 
1 n LEU 1105 
1 n SER 1106 
1 n THR 1107 
1 n ALA 1108 
1 n GLN 1109 
1 n ARG 1110 
1 n GLN 1111 
1 n GLN 1112 
1 n ILE 1113 
1 n ASN 1114 
1 n GLU 1115 
1 n GLU 1116 
1 n TYR 1117 
1 n LEU 1118 
1 n ARG 1119 
1 n SER 1120 
1 n CYS 1121 
1 n GLN 1122 
1 n LEU 1123 
1 n PRO 1124 
1 n GLN 1125 
1 n ASP 1126 
1 n HIS 1127 
1 n ASP 1128 
1 n LEU 1129 
1 n PRO 1130 
1 n PRO 1131 
1 n PRO 1132 
1 n PRO 1133 
1 n LEU 1134 
1 n GLU 1135 
1 n LYS 1136 
1 n CYS 1137 
1 n LYS 1138 
1 n THR 1139 
1 n VAL 1140 
1 n VAL 1141 
1 n MET 1142 
1 n LEU 1143 
1 n LYS 1144 
1 n GLY 1145 
1 n PRO 1146 
1 n ASN 1147 
1 n SER 1148 
1 n PRO 1149 
1 n LEU 1150 
1 n GLU 1151 
1 n CYS 1152 
1 n THR 1153 
1 n MET 1154 
1 n ARG 1155 
1 n SER 1156 
1 n ILE 1157 
1 n THR 1158 
1 n ARG 1159 
1 n VAL 1160 
1 n GLY 1161 
1 n LEU 1162 
1 n SER 1163 
1 n LYS 1164 
1 n ARG 1165 
1 n VAL 1166 
1 n ASN 1167 
1 n ILE 1168 
1 n ASP 1169 
1 n HIS 1170 
1 n LEU 1171 
1 n SER 1172 
1 n VAL 1173 
1 n ASN 1174 
1 n ALA 1175 
1 n LEU 1176 
1 n LEU 1177 
1 n LEU 1178 
1 n ASP 1179 
1 n ALA 1180 
1 n ASP 1181 
1 n PRO 1182 
1 n GLN 1183 
1 n ASP 1184 
1 n HIS 1185 
1 n HIS 1186 
1 n ASP 1187 
1 n HIS 1188 
1 n LEU 1189 
1 n ILE 1190 
1 n VAL 1191 
1 n ALA 1192 
1 n HIS 1193 
1 n GLU 1194 
1 n ILE 1195 
1 n ALA 1196 
1 n GLU 1197 
1 n SER 1198 
1 n ARG 1199 
1 n ASN 1200 
1 n GLY 1201 
1 n GLN 1202 
1 n THR 1203 
1 n LEU 1204 
1 n THR 1205 
1 n ALA 1206 
1 n ARG 1207 
1 n GLY 1208 
1 n THR 1209 
1 n THR 1210 
1 n LEU 1211 
1 n MET 1212 
1 n PRO 1213 
1 n ASN 1214 
1 n VAL 1215 
1 n GLN 1216 
1 n GLY 1217 
1 n PHE 1218 
1 n GLY 1219 
1 n ALA 1220 
1 n LEU 1221 
1 n MET 1222 
1 n VAL 1223 
1 n MET 1224 
1 n LEU 1225 
1 n PHE 1226 
1 n SER 1227 
1 n PRO 1228 
1 n THR 1229 
1 n MET 1230 
1 n GLN 1231 
1 n LEU 1232 
1 n LYS 1233 
1 n CYS 1234 
1 n ASN 1235 
1 n LYS 1236 
1 n GLU 1237 
1 n GLY 1238 
1 n THR 1239 
1 n SER 1240 
1 n TYR 1241 
1 n VAL 1242 
1 n SER 1243 
1 n VAL 1244 
1 n LEU 1245 
1 n GLY 1246 
1 n GLY 1247 
1 n LEU 1248 
1 n GLY 1249 
1 n CYS 1250 
1 n ASP 1251 
1 n PRO 1252 
1 n ASP 1253 
1 n THR 1254 
1 n ASN 1255 
1 n GLU 1256 
1 n PRO 1257 
1 n TYR 1258 
1 n PHE 1259 
1 n ALA 1260 
1 n GLU 1261 
1 n HIS 1262 
1 n ASP 1263 
1 n VAL 1264 
1 n LEU 1265 
1 n ILE 1266 
1 n ASN 1267 
1 n LEU 1268 
1 n ASP 1269 
1 n VAL 1270 
1 n ASN 1271 
1 n ILE 1272 
1 n LEU 1273 
1 n GLU 1274 
1 n ASP 1275 
1 n ASP 1276 
1 n VAL 1277 
1 n ILE 1278 
1 n LEU 1279 
1 n ILE 1280 
1 n ASN 1281 
1 n GLN 1282 
1 n ILE 1283 
1 n ARG 1284 
1 n TYR 1285 
1 n TYR 1286 
1 n ILE 1287 
1 n ASP 1288 
1 n SER 1289 
1 n VAL 1290 
1 n PHE 1291 
1 n PHE 1292 
1 n ASN 1293 
1 n PHE 1294 
1 n LYS 1295 
1 n GLU 1296 
1 n GLU 1297 
1 n ASN 1298 
1 n ASN 1299 
1 n PRO 1300 
1 n ALA 1301 
1 n VAL 1302 
1 n SER 1303 
1 n VAL 1304 
1 n ASN 1305 
1 n GLU 1306 
1 n ARG 1307 
1 n VAL 1308 
1 n SER 1309 
1 n ILE 1310 
1 n TYR 1311 
1 n THR 1312 
1 n GLN 1313 
1 n LEU 1314 
1 n ARG 1315 
1 n SER 1316 
1 n LEU 1317 
1 n ILE 1318 
1 n ASN 1319 
1 n ARG 1320 
1 n LEU 1321 
1 n LEU 1322 
1 n CYS 1323 
1 n LYS 1324 
1 n ASP 1325 
1 n ARG 1326 
1 n ARG 1327 
1 n TYR 1328 
1 n ILE 1329 
1 n GLU 1330 
1 n ARG 1331 
1 n ASN 1332 
1 n MET 1333 
1 n SER 1334 
1 n ASN 1335 
1 n ALA 1336 
1 n ASP 1337 
1 n PHE 1338 
1 n GLU 1339 
1 n TRP 1340 
1 n GLU 1341 
1 n THR 1342 
1 n ASN 1343 
1 n PRO 1344 
1 n GLU 1345 
1 n LEU 1346 
1 n PRO 1347 
1 n LEU 1348 
1 n PRO 1349 
1 n ASN 1350 
1 n GLU 1351 
1 n PRO 1352 
1 n PHE 1353 
1 n GLY 1354 
1 n LYS 1355 
1 n ARG 1356 
1 n ALA 1357 
1 n ILE 1358 
1 n PHE 1359 
1 n PRO 1360 
1 n MET 1361 
1 n HIS 1362 
1 n SER 1363 
1 n LEU 1364 
1 n THR 1365 
1 n GLU 1366 
1 n LEU 1367 
1 n GLN 1368 
1 n GLU 1369 
1 n GLU 1370 
1 n ASP 1371 
1 n THR 1372 
1 n GLY 1373 
1 n ARG 1374 
1 n LEU 1375 
1 n VAL 1376 
1 n GLN 1377 
1 n LEU 1378 
1 n ARG 1379 
1 n GLU 1380 
1 n ASN 1381 
1 n CYS 1382 
1 n SER 1383 
1 n MET 1384 
1 n LEU 1385 
1 n HIS 1386 
1 n LYS 1387 
1 n TRP 1388 
1 n ARG 1389 
1 n ASN 1390 
1 n PHE 1391 
1 n GLU 1392 
1 n GLY 1393 
1 n THR 1394 
1 n LEU 1395 
1 n PRO 1396 
1 n HIS 1397 
1 n MET 1398 
1 n THR 1399 
1 n CYS 1400 
1 n LYS 1401 
1 n LEU 1402 
1 n CYS 1403 
1 n ASN 1404 
1 n GLN 1405 
1 n LEU 1406 
1 n LEU 1407 
1 n GLU 1408 
1 n SER 1409 
1 n VAL 1410 
1 n PRO 1411 
1 n GLN 1412 
1 n LEU 1413 
1 n ARG 1414 
1 n LEU 1415 
1 n HIS 1416 
1 n LEU 1417 
1 n LEU 1418 
1 n THR 1419 
1 n ILE 1420 
1 n LEU 1421 
1 n HIS 1422 
1 n ARG 1423 
1 n ASP 1424 
1 n ARG 1425 
1 n GLU 1426 
1 n LYS 1427 
1 n GLN 1428 
1 n ILE 1429 
1 n ASP 1430 
1 n TYR 1431 
1 n CYS 1432 
1 n ASN 1433 
1 n GLN 1434 
2 n MET 1    
2 n ALA 2    
2 n TRP 3    
2 n VAL 4    
2 n PRO 5    
2 n ASN 6    
2 n SER 7    
2 n GLN 8    
2 n PHE 9    
2 n GLU 10   
2 n ASP 11   
2 n ASP 12   
2 n LEU 13   
2 n VAL 14   
2 n ASP 15   
2 n MET 16   
2 n GLU 17   
2 n PRO 18   
2 n ASP 19   
2 n PHE 20   
2 n ASN 21   
2 n PHE 22   
2 n VAL 23   
2 n HIS 24   
2 n GLY 25   
2 n GLN 26   
2 n LEU 27   
2 n ALA 28   
2 n TYR 29   
2 n ASP 30   
2 n MET 31   
2 n LYS 32   
2 n LYS 33   
2 n GLN 34   
2 n GLY 35   
2 n GLU 36   
2 n PHE 37   
2 n TRP 38   
2 n PRO 39   
2 n ARG 40   
2 n PRO 41   
2 n LYS 42   
2 n CYS 43   
2 n THR 44   
2 n TYR 45   
2 n GLU 46   
2 n TYR 47   
2 n LEU 48   
2 n LYS 49   
2 n SER 50   
2 n ARG 51   
2 n GLU 52   
2 n LYS 53   
2 n ARG 54   
2 n ASN 55   
2 n SER 56   
2 n GLU 57   
2 n LEU 58   
2 n GLU 59   
2 n ASN 60   
2 n ILE 61   
2 n HIS 62   
2 n GLY 63   
2 n SER 64   
2 n ARG 65   
2 n GLY 66   
2 n GLY 67   
2 n THR 68   
2 n GLY 69   
2 n ARG 70   
2 n ASP 71   
2 n ILE 72   
2 n ARG 73   
2 n GLN 74   
2 n SER 75   
2 n LEU 76   
2 n GLN 77   
2 n LEU 78   
2 n MET 79   
2 n GLU 80   
2 n ASN 81   
2 n ILE 82   
2 n GLN 83   
2 n LYS 84   
2 n ILE 85   
2 n ALA 86   
2 n GLY 87   
2 n THR 88   
2 n ARG 89   
2 n PRO 90   
2 n LEU 91   
2 n GLY 92   
2 n GLU 93   
2 n HIS 94   
2 n ALA 95   
2 n THR 96   
2 n MET 97   
2 n LYS 98   
2 n ASP 99   
2 n TRP 100  
2 n GLU 101  
2 n ASP 102  
2 n GLU 103  
2 n SER 104  
2 n THR 105  
2 n ASN 106  
2 n GLU 107  
2 n LEU 108  
2 n GLU 109  
2 n ALA 110  
2 n LEU 111  
2 n ALA 112  
2 n MET 113  
2 n MET 114  
2 n ARG 115  
2 n HIS 116  
2 n PHE 117  
2 n GLY 118  
2 n MET 119  
2 n MET 120  
2 n SER 121  
2 n MET 122  
2 n ALA 123  
2 n THR 124  
2 n ASP 125  
2 n SER 126  
2 n LEU 127  
2 n PRO 128  
2 n VAL 129  
2 n LEU 130  
2 n PRO 131  
2 n GLU 132  
2 n VAL 133  
2 n LYS 134  
2 n PRO 135  
2 n PRO 136  
2 n GLU 137  
2 n GLY 138  
2 n PRO 139  
2 n ILE 140  
2 n LYS 141  
2 n ILE 142  
2 n ILE 143  
2 n ARG 144  
2 n ASN 145  
2 n GLY 146  
2 n ARG 147  
2 n LYS 148  
2 n GLN 149  
2 n PHE 150  
2 n PRO 151  
2 n LEU 152  
2 n ILE 153  
2 n THR 154  
2 n ASP 155  
2 n PRO 156  
2 n GLU 157  
2 n PHE 158  
2 n PHE 159  
2 n LYS 160  
2 n PRO 161  
2 n ARG 162  
2 n LYS 163  
2 n ILE 164  
2 n PRO 165  
2 n ARG 166  
2 n THR 167  
2 n LYS 168  
2 n ASN 169  
2 n SER 170  
2 n SER 171  
2 n SER 172  
2 n SER 173  
2 n SER 174  
2 n SER 175  
2 n TYR 176  
2 n HIS 177  
2 n THR 178  
2 n ALA 179  
2 n ASN 180  
2 n SER 181  
2 n SER 182  
2 n ILE 183  
2 n SER 184  
2 n SER 185  
2 n PHE 186  
2 n SER 187  
2 n LEU 188  
2 n TYR 189  
2 n GLU 190  
2 n SER 191  
2 n ALA 192  
2 n ALA 193  
2 n SER 194  
2 n ASP 195  
2 n LEU 196  
2 n ASP 197  
2 n SER 198  
2 n SER 199  
2 n LYS 200  
2 n LYS 201  
2 n GLN 202  
2 n GLY 203  
2 n GLU 204  
2 n ILE 205  
2 n LYS 206  
2 n ALA 207  
2 n SER 208  
2 n LYS 209  
2 n SER 210  
2 n GLU 211  
2 n LYS 212  
2 n TYR 213  
2 n LEU 214  
2 n GLU 215  
2 n VAL 216  
2 n PRO 217  
2 n TYR 218  
2 n LYS 219  
2 n GLN 220  
2 n LEU 221  
2 n ALA 222  
2 n GLU 223  
2 n SER 224  
2 n TYR 225  
2 n ASP 226  
2 n GLN 227  
2 n GLU 228  
2 n VAL 229  
2 n GLU 230  
2 n SER 231  
2 n PRO 232  
2 n VAL 233  
2 n GLN 234  
2 n PHE 235  
2 n GLY 236  
2 n ASN 237  
2 n GLN 238  
2 n PHE 239  
2 n ASN 240  
2 n GLU 241  
3 n MET 1    
3 n ASP 2    
3 n ASP 3    
3 n GLY 4    
3 n GLY 5    
3 n GLU 6    
3 n LEU 7    
3 n SER 8    
3 n LEU 9    
3 n VAL 10   
3 n LYS 11   
3 n LYS 12   
3 n VAL 13   
3 n VAL 14   
3 n HIS 15   
3 n SER 16   
3 n LEU 17   
3 n VAL 18   
3 n VAL 19   
3 n SER 20   
3 n SER 21   
3 n PRO 22   
3 n GLY 23   
3 n LYS 24   
3 n LEU 25   
3 n THR 26   
3 n VAL 27   
3 n GLU 28   
3 n GLN 29   
3 n LEU 30   
3 n MET 31   
3 n ARG 32   
3 n ASP 33   
3 n TYR 34   
3 n ARG 35   
3 n SER 36   
3 n GLU 37   
3 n GLU 38   
3 n GLY 39   
3 n CYS 40   
3 n THR 41   
3 n LEU 42   
3 n PRO 43   
3 n TYR 44   
3 n SER 45   
3 n LYS 46   
3 n LEU 47   
3 n GLY 48   
3 n PHE 49   
3 n LYS 50   
3 n ASP 51   
3 n ALA 52   
3 n GLU 53   
3 n SER 54   
3 n PHE 55   
3 n LEU 56   
3 n ARG 57   
3 n SER 58   
3 n ILE 59   
3 n PRO 60   
3 n ASP 61   
3 n THR 62   
3 n VAL 63   
3 n THR 64   
3 n VAL 65   
3 n THR 66   
3 n GLY 67   
3 n HIS 68   
3 n GLY 69   
3 n GLN 70   
3 n MET 71   
3 n ALA 72   
3 n TRP 73   
3 n ILE 74   
3 n THR 75   
3 n ALA 76   
3 n VAL 77   
3 n ALA 78   
3 n THR 79   
3 n ALA 80   
3 n LYS 81   
3 n SER 82   
3 n ALA 83   
3 n HIS 84   
3 n ILE 85   
3 n GLN 86   
3 n LYS 87   
3 n LEU 88   
3 n VAL 89   
3 n ARG 90   
3 n CYS 91   
3 n GLN 92   
3 n LYS 93   
3 n LYS 94   
3 n SER 95   
3 n LYS 96   
3 n ASN 97   
3 n ARG 98   
3 n GLY 99   
3 n SER 100  
3 n HIS 101  
3 n LYS 102  
3 n PRO 103  
3 n LYS 104  
3 n TYR 105  
3 n CYS 106  
3 n TYR 107  
3 n ALA 108  
3 n SER 109  
3 n GLU 110  
3 n PRO 111  
3 n SER 112  
3 n ASN 113  
3 n LEU 114  
3 n VAL 115  
3 n PHE 116  
3 n ILE 117  
3 n ASN 118  
3 n GLU 119  
3 n SER 120  
3 n VAL 121  
3 n SER 122  
3 n LYS 123  
3 n MET 124  
3 n LYS 125  
3 n ASN 126  
3 n ARG 127  
3 n LYS 128  
3 n ALA 129  
3 n PRO 130  
3 n PHE 131  
3 n PRO 132  
3 n THR 133  
3 n TYR 134  
3 n GLN 135  
3 n VAL 136  
3 n PRO 137  
3 n ARG 138  
3 n ASN 139  
3 n LEU 140  
3 n LYS 141  
3 n LEU 142  
3 n PRO 143  
3 n VAL 144  
3 n SER 145  
3 n TYR 146  
3 n PRO 147  
3 n ASN 148  
3 n TYR 149  
3 n ASN 150  
3 n ARG 151  
3 n LEU 152  
3 n LEU 153  
3 n TYR 154  
3 n PRO 155  
3 n VAL 156  
3 n HIS 157  
3 n THR 158  
3 n PRO 159  
3 n HIS 160  
3 n ILE 161  
3 n ASP 162  
3 n GLN 163  
3 n MET 164  
3 n ILE 165  
3 n SER 166  
3 n THR 167  
3 n GLY 168  
3 n GLN 169  
3 n GLN 170  
3 n GLN 171  
3 n SER 172  
3 n THR 173  
3 n LEU 174  
3 n ARG 175  
3 n THR 176  
3 n GLN 177  
3 n ARG 178  
3 n PRO 179  
3 n SER 180  
3 n PHE 181  
3 n PRO 182  
3 n CYS 183  
3 n ASN 184  
3 n ALA 185  
3 n ASN 186  
3 n SER 187  
3 n LYS 188  
3 n SER 189  
3 n LEU 190  
3 n LYS 191  
3 n VAL 192  
3 n ASN 193  
3 n ASP 194  
3 n TRP 195  
3 n SER 196  
3 n GLN 197  
3 n LYS 198  
3 n ASP 199  
3 n ARG 200  
3 n LYS 201  
3 n GLN 202  
3 n GLU 203  
3 n PRO 204  
3 n SER 205  
3 n LYS 206  
3 n GLU 207  
3 n ARG 208  
3 n ASN 209  
3 n ASN 210  
3 n GLN 211  
3 n LYS 212  
3 n TYR 213  
3 n PRO 214  
3 n LYS 215  
3 n ILE 216  
3 n THR 217  
3 n THR 218  
3 n GLU 219  
3 n ASN 220  
3 n LYS 221  
3 n GLN 222  
3 n GLU 223  
3 n LYS 224  
3 n GLU 225  
3 n THR 226  
3 n GLU 227  
3 n GLU 228  
3 n LEU 229  
3 n ALA 230  
3 n GLN 231  
3 n ALA 232  
3 n PHE 233  
3 n GLU 234  
3 n ASN 235  
3 n LEU 236  
3 n SER 237  
3 n VAL 238  
3 n ASP 239  
3 n VAL 240  
3 n ALA 241  
3 n PRO 242  
3 n THR 243  
3 n ASP 244  
3 n HIS 245  
3 n GLN 246  
3 n GLU 247  
3 n LYS 248  
3 n LEU 249  
3 n LYS 250  
3 n CYS 251  
3 n GLU 252  
3 n ILE 253  
3 n TYR 254  
3 n GLU 255  
3 n ASP 256  
3 n ASN 257  
3 n GLU 258  
3 n ASP 259  
3 n GLU 260  
3 n PHE 261  
3 n VAL 262  
3 n ARG 263  
3 n ASP 264  
3 n PRO 265  
3 n PHE 266  
3 n ILE 267  
3 n TYR 268  
3 n GLY 269  
3 n GLU 270  
3 n VAL 271  
3 n LYS 272  
3 n GLU 273  
3 n LYS 274  
3 n GLU 275  
3 n ASP 276  
3 n GLU 277  
3 n ALA 278  
3 n VAL 279  
3 n VAL 280  
3 n LEU 281  
3 n ALA 282  
3 n PHE 283  
3 n ASP 284  
3 n ALA 285  
3 n VAL 286  
3 n SER 287  
3 n GLU 288  
3 n ASP 289  
3 n GLY 290  
3 n PHE 291  
3 n ASP 292  
3 n LEU 293  
3 n LEU 294  
3 n SER 295  
3 n MET 296  
3 n THR 297  
3 n THR 298  
3 n THR 299  
3 n GLN 300  
3 n GLN 301  
3 n ASN 302  
3 n ALA 303  
3 n VAL 304  
3 n LYS 305  
3 n PRO 306  
3 n LEU 307  
3 n ASP 308  
3 n PRO 309  
3 n PRO 310  
3 n GLU 311  
3 n ASP 312  
3 n CYS 313  
3 n LEU 314  
3 n HIS 315  
3 n TYR 316  
3 n ALA 317  
3 n SER 318  
3 n SER 319  
3 n ASP 320  
3 n ASP 321  
3 n GLY 322  
3 n GLU 323  
3 n ASP 324  
3 n GLU 325  
3 n ASN 326  
3 n ALA 327  
3 n ILE 328  
3 n PRO 329  
3 n ALA 330  
3 n TYR 331  
3 n ALA 332  
3 n VAL 333  
3 n ASP 334  
3 n HIS 335  
3 n ARG 336  
3 n VAL 337  
3 n LEU 338  
3 n ASP 339  
3 n VAL 340  
3 n ASP 341  
3 n TYR 342  
3 n PRO 343  
3 n ARG 344  
3 n ASP 345  
3 n ALA 346  
3 n VAL 347  
3 n ARG 348  
3 n SER 349  
3 n ALA 350  
3 n PHE 351  
3 n THR 352  
3 n LEU 353  
3 n PRO 354  
3 n ALA 355  
3 n ARG 356  
3 n ASP 357  
3 n ILE 358  
3 n GLU 359  
3 n SER 360  
3 n ILE 361  
3 n ILE 362  
3 n GLU 363  
3 n LEU 364  
3 n GLN 365  
3 n GLN 366  
3 n ARG 367  
3 n ILE 368  
3 n ARG 369  
3 n VAL 370  
3 n GLN 371  
3 n LEU 372  
3 n VAL 373  
3 n SER 374  
3 n LEU 375  
3 n VAL 376  
3 n ASN 377  
3 n PRO 378  
3 n HIS 379  
3 n ASN 380  
3 n PHE 381  
3 n ASN 382  
3 n PHE 383  
3 n TRP 384  
3 n ILE 385  
3 n TYR 386  
3 n ASN 387  
3 n ASP 388  
3 n ASP 389  
3 n PHE 390  
3 n LYS 391  
3 n ASP 392  
3 n TYR 393  
3 n GLU 394  
3 n ALA 395  
3 n GLN 396  
3 n PHE 397  
3 n ALA 398  
3 n ASN 399  
3 n MET 400  
3 n GLN 401  
3 n THR 402  
3 n PHE 403  
3 n TYR 404  
3 n GLU 405  
3 n SER 406  
3 n SER 407  
3 n GLU 408  
3 n SER 409  
3 n LYS 410  
3 n ASN 411  
3 n TYR 412  
3 n THR 413  
3 n MET 414  
3 n PRO 415  
3 n LEU 416  
3 n PHE 417  
3 n LEU 418  
3 n ILE 419  
3 n THR 420  
3 n THR 421  
3 n ASP 422  
3 n HIS 423  
3 n LEU 424  
3 n CYS 425  
3 n VAL 426  
3 n VAL 427  
3 n ARG 428  
3 n CYS 429  
3 n THR 430  
3 n SER 431  
3 n GLY 432  
3 n TRP 433  
3 n GLU 434  
3 n ARG 435  
3 n ALA 436  
3 n LYS 437  
3 n VAL 438  
3 n LEU 439  
3 n GLY 440  
3 n TYR 441  
3 n ARG 442  
3 n SER 443  
3 n SER 444  
3 n ASN 445  
3 n ASN 446  
3 n LYS 447  
3 n MET 448  
3 n THR 449  
3 n ILE 450  
3 n GLU 451  
3 n VAL 452  
3 n GLU 453  
3 n LEU 454  
3 n VAL 455  
3 n ASP 456  
3 n ILE 457  
3 n GLY 458  
3 n ASP 459  
3 n ILE 460  
3 n ILE 461  
3 n ARG 462  
3 n VAL 463  
3 n SER 464  
3 n GLN 465  
3 n GLN 466  
3 n ASN 467  
3 n VAL 468  
3 n LYS 469  
3 n PHE 470  
3 n LEU 471  
3 n ILE 472  
3 n LYS 473  
3 n PRO 474  
3 n PHE 475  
3 n ALA 476  
3 n LEU 477  
3 n LEU 478  
3 n PRO 479  
3 n ARG 480  
3 n GLN 481  
3 n CYS 482  
3 n LEU 483  
3 n ALA 484  
3 n GLY 485  
3 n ARG 486  
3 n LEU 487  
3 n ALA 488  
3 n PHE 489  
3 n ILE 490  
3 n THR 491  
3 n GLN 492  
3 n CYS 493  
3 n LYS 494  
3 n SER 495  
3 n PRO 496  
3 n ASN 497  
3 n TRP 498  
3 n THR 499  
3 n ALA 500  
3 n GLU 501  
3 n VAL 502  
3 n VAL 503  
3 n ASN 504  
3 n PHE 505  
3 n PHE 506  
3 n HIS 507  
3 n ASP 508  
3 n MET 509  
3 n ILE 510  
3 n LEU 511  
3 n LEU 512  
3 n ARG 513  
3 n LEU 514  
3 n LEU 515  
3 n TYR 516  
3 n ALA 517  
3 n LYS 518  
3 n VAL 519  
3 n GLU 520  
3 n ALA 521  
3 n ILE 522  
3 n LYS 523  
3 n ASN 524  
3 n ASN 525  
3 n THR 526  
3 n ALA 527  
3 n TYR 528  
3 n LEU 529  
3 n VAL 530  
3 n LEU 531  
3 n VAL 532  
3 n ASP 533  
3 n THR 534  
3 n GLU 535  
3 n SER 536  
3 n GLN 537  
3 n GLY 538  
3 n HIS 539  
3 n THR 540  
3 n VAL 541  
3 n ASN 542  
3 n LEU 543  
3 n ASN 544  
3 n ARG 545  
3 n SER 546  
3 n LEU 547  
3 n ILE 548  
3 n GLU 549  
3 n THR 550  
3 n GLY 551  
3 n TRP 552  
3 n VAL 553  
3 n ARG 554  
3 n ARG 555  
3 n CYS 556  
3 n THR 557  
3 n SER 558  
3 n ALA 559  
#
_ma_data.content_type "model coordinates"
_ma_data.id           1
_ma_data.name         Model
#
_ma_model_list.data_id          1
_ma_model_list.model_group_id   1
_ma_model_list.model_group_name "AlphaFold-beta-20231127 (fb0b9d13-0bdd-4522-ba5f-0ee1f426d085 @ 2025-01-13 00:56:38)"
_ma_model_list.model_id         1
_ma_model_list.model_name       "Top ranked model"
_ma_model_list.model_type       "Ab initio model"
_ma_model_list.ordinal_id       1
#
loop_
_ma_protocol_step.method_type
_ma_protocol_step.ordinal_id
_ma_protocol_step.protocol_id
_ma_protocol_step.step_id
"coevolution MSA" 1 1 1 
"template search" 2 1 2 
modeling          3 1 3 
#
loop_
_ma_qa_metric.id
_ma_qa_metric.mode
_ma_qa_metric.name
_ma_qa_metric.software_group_id
_ma_qa_metric.type
1 global pLDDT 1 pLDDT 
2 local  pLDDT 1 pLDDT 
#
_ma_qa_metric_global.metric_id    1
_ma_qa_metric_global.metric_value 67.60
_ma_qa_metric_global.model_id     1
_ma_qa_metric_global.ordinal_id   1
#
_ma_software_group.group_id    1
_ma_software_group.ordinal_id  1
_ma_software_group.software_id 1
#
loop_
_ma_target_entity.data_id
_ma_target_entity.entity_id
_ma_target_entity.origin
1 1 . 
1 2 . 
1 3 . 
#
loop_
_ma_target_entity_instance.asym_id
_ma_target_entity_instance.details
_ma_target_entity_instance.entity_id
A . 1 
B . 2 
C . 3 
#
loop_
_pdbx_data_usage.details
_pdbx_data_usage.id
_pdbx_data_usage.type
_pdbx_data_usage.url
;NON-COMMERCIAL USE ONLY, BY USING THIS FILE YOU AGREE TO THE TERMS OF USE FOUND
AT alphafoldserver.com/output-terms.
;
1 license    ? 
;THE INFORMATION IS NOT INTENDED FOR, HAS NOT BEEN VALIDATED FOR, AND IS NOT
APPROVED FOR CLINICAL USE. IT SHOULD NOT BE USED FOR CLINICAL PURPOSE OR RELIED
ON FOR MEDICAL OR OTHER PROFESSIONAL ADVICE. IT IS THEORETICAL MODELLING ONLY
AND CAUTION SHOULD BE EXERCISED IN ITS USE. IT IS PROVIDED "AS-IS" WITHOUT ANY
WARRANTY OF ANY KIND, WHETHER EXPRESSED OR IMPLIED. NO WARRANTY IS GIVEN THAT
USE OF THE INFORMATION SHALL NOT INFRINGE THE RIGHTS OF ANY THIRD PARTY.
;
2 disclaimer ? 
#
loop_
_pdbx_poly_seq_scheme.asym_id
_pdbx_poly_seq_scheme.auth_seq_num
_pdbx_poly_seq_scheme.entity_id
_pdbx_poly_seq_scheme.hetero
_pdbx_poly_seq_scheme.mon_id
_pdbx_poly_seq_scheme.pdb_ins_code
_pdbx_poly_seq_scheme.pdb_seq_num
_pdbx_poly_seq_scheme.pdb_strand_id
_pdbx_poly_seq_scheme.seq_id
A 1    1 n MET . 1    A 1    
A 2    1 n ASP . 2    A 2    
A 3    1 n GLN . 3    A 3    
A 4    1 n GLU . 4    A 4    
A 5    1 n VAL . 5    A 5    
A 6    1 n MET . 6    A 6    
A 7    1 n ASP . 7    A 7    
A 8    1 n PHE . 8    A 8    
A 9    1 n PHE . 9    A 9    
A 10   1 n ASP . 10   A 10   
A 11   1 n PHE . 11   A 11   
A 12   1 n SER . 12   A 12   
A 13   1 n LYS . 13   A 13   
A 14   1 n GLU . 14   A 14   
A 15   1 n LEU . 15   A 15   
A 16   1 n LYS . 16   A 16   
A 17   1 n ARG . 17   A 17   
A 18   1 n VAL . 18   A 18   
A 19   1 n ALA . 19   A 19   
A 20   1 n ALA . 20   A 20   
A 21   1 n ALA . 21   A 21   
A 22   1 n PRO . 22   A 22   
A 23   1 n GLN . 23   A 23   
A 24   1 n GLY . 24   A 24   
A 25   1 n TYR . 25   A 25   
A 26   1 n ILE . 26   A 26   
A 27   1 n SER . 27   A 27   
A 28   1 n SER . 28   A 28   
A 29   1 n ASP . 29   A 29   
A 30   1 n PRO . 30   A 30   
A 31   1 n ARG . 31   A 31   
A 32   1 n LEU . 32   A 32   
A 33   1 n MET . 33   A 33   
A 34   1 n ALA . 34   A 34   
A 35   1 n THR . 35   A 35   
A 36   1 n LYS . 36   A 36   
A 37   1 n PHE . 37   A 37   
A 38   1 n LYS . 38   A 38   
A 39   1 n SER . 39   A 39   
A 40   1 n SER . 40   A 40   
A 41   1 n GLU . 41   A 41   
A 42   1 n VAL . 42   A 42   
A 43   1 n PRO . 43   A 43   
A 44   1 n ASN . 44   A 44   
A 45   1 n ARG . 45   A 45   
A 46   1 n GLU . 46   A 46   
A 47   1 n LEU . 47   A 47   
A 48   1 n ILE . 48   A 48   
A 49   1 n GLY . 49   A 49   
A 50   1 n THR . 50   A 50   
A 51   1 n ASP . 51   A 51   
A 52   1 n TYR . 52   A 52   
A 53   1 n VAL . 53   A 53   
A 54   1 n SER . 54   A 54   
A 55   1 n LYS . 55   A 55   
A 56   1 n ILE . 56   A 56   
A 57   1 n VAL . 57   A 57   
A 58   1 n ALA . 58   A 58   
A 59   1 n LYS . 59   A 59   
A 60   1 n GLU . 60   A 60   
A 61   1 n LYS . 61   A 61   
A 62   1 n CYS . 62   A 62   
A 63   1 n LEU . 63   A 63   
A 64   1 n LEU . 64   A 64   
A 65   1 n ASN . 65   A 65   
A 66   1 n GLY . 66   A 66   
A 67   1 n THR . 67   A 67   
A 68   1 n LEU . 68   A 68   
A 69   1 n LEU . 69   A 69   
A 70   1 n ASN . 70   A 70   
A 71   1 n GLU . 71   A 71   
A 72   1 n GLN . 72   A 72   
A 73   1 n PRO . 73   A 73   
A 74   1 n GLN . 74   A 74   
A 75   1 n GLY . 75   A 75   
A 76   1 n LYS . 76   A 76   
A 77   1 n ARG . 77   A 77   
A 78   1 n ILE . 78   A 78   
A 79   1 n ARG . 79   A 79   
A 80   1 n THR . 80   A 80   
A 81   1 n LEU . 81   A 81   
A 82   1 n ASP . 82   A 82   
A 83   1 n ASP . 83   A 83   
A 84   1 n LEU . 84   A 84   
A 85   1 n ASP . 85   A 85   
A 86   1 n THR . 86   A 86   
A 87   1 n ASP . 87   A 87   
A 88   1 n ASP . 88   A 88   
A 89   1 n GLU . 89   A 89   
A 90   1 n GLY . 90   A 90   
A 91   1 n GLU . 91   A 91   
A 92   1 n GLU . 92   A 92   
A 93   1 n THR . 93   A 93   
A 94   1 n GLU . 94   A 94   
A 95   1 n ILE . 95   A 95   
A 96   1 n ARG . 96   A 96   
A 97   1 n ARG . 97   A 97   
A 98   1 n ASP . 98   A 98   
A 99   1 n ASP . 99   A 99   
A 100  1 n GLU . 100  A 100  
A 101  1 n TYR . 101  A 101  
A 102  1 n TYR . 102  A 102  
A 103  1 n LYS . 103  A 103  
A 104  1 n LYS . 104  A 104  
A 105  1 n PHE . 105  A 105  
A 106  1 n ARG . 106  A 106  
A 107  1 n PHE . 107  A 107  
A 108  1 n ASN . 108  A 108  
A 109  1 n LEU . 109  A 109  
A 110  1 n ASN . 110  A 110  
A 111  1 n ARG . 111  A 111  
A 112  1 n ASP . 112  A 112  
A 113  1 n LYS . 113  A 113  
A 114  1 n ASN . 114  A 114  
A 115  1 n LEU . 115  A 115  
A 116  1 n SER . 116  A 116  
A 117  1 n ILE . 117  A 117  
A 118  1 n TYR . 118  A 118  
A 119  1 n ALA . 119  A 119  
A 120  1 n LYS . 120  A 120  
A 121  1 n ARG . 121  A 121  
A 122  1 n GLU . 122  A 122  
A 123  1 n GLU . 123  A 123  
A 124  1 n ILE . 124  A 124  
A 125  1 n LEU . 125  A 125  
A 126  1 n ALA . 126  A 126  
A 127  1 n ALA . 127  A 127  
A 128  1 n ILE . 128  A 128  
A 129  1 n ASN . 129  A 129  
A 130  1 n ALA . 130  A 130  
A 131  1 n HIS . 131  A 131  
A 132  1 n PRO . 132  A 132  
A 133  1 n VAL . 133  A 133  
A 134  1 n VAL . 134  A 134  
A 135  1 n ILE . 135  A 135  
A 136  1 n ILE . 136  A 136  
A 137  1 n LYS . 137  A 137  
A 138  1 n GLY . 138  A 138  
A 139  1 n GLU . 139  A 139  
A 140  1 n THR . 140  A 140  
A 141  1 n GLY . 141  A 141  
A 142  1 n CYS . 142  A 142  
A 143  1 n GLY . 143  A 143  
A 144  1 n LYS . 144  A 144  
A 145  1 n THR . 145  A 145  
A 146  1 n THR . 146  A 146  
A 147  1 n GLN . 147  A 147  
A 148  1 n VAL . 148  A 148  
A 149  1 n PRO . 149  A 149  
A 150  1 n GLN . 150  A 150  
A 151  1 n TYR . 151  A 151  
A 152  1 n ILE . 152  A 152  
A 153  1 n LEU . 153  A 153  
A 154  1 n ASP . 154  A 154  
A 155  1 n GLU . 155  A 155  
A 156  1 n ALA . 156  A 156  
A 157  1 n TYR . 157  A 157  
A 158  1 n LYS . 158  A 158  
A 159  1 n SER . 159  A 159  
A 160  1 n GLY . 160  A 160  
A 161  1 n LYS . 161  A 161  
A 162  1 n TYR . 162  A 162  
A 163  1 n CYS . 163  A 163  
A 164  1 n ASN . 164  A 164  
A 165  1 n ILE . 165  A 165  
A 166  1 n VAL . 166  A 166  
A 167  1 n VAL . 167  A 167  
A 168  1 n THR . 168  A 168  
A 169  1 n GLN . 169  A 169  
A 170  1 n PRO . 170  A 170  
A 171  1 n ARG . 171  A 171  
A 172  1 n ARG . 172  A 172  
A 173  1 n ILE . 173  A 173  
A 174  1 n ALA . 174  A 174  
A 175  1 n ALA . 175  A 175  
A 176  1 n ILE . 176  A 176  
A 177  1 n SER . 177  A 177  
A 178  1 n ILE . 178  A 178  
A 179  1 n ALA . 179  A 179  
A 180  1 n ASN . 180  A 180  
A 181  1 n ARG . 181  A 181  
A 182  1 n VAL . 182  A 182  
A 183  1 n CYS . 183  A 183  
A 184  1 n GLN . 184  A 184  
A 185  1 n GLU . 185  A 185  
A 186  1 n ARG . 186  A 186  
A 187  1 n GLU . 187  A 187  
A 188  1 n TRP . 188  A 188  
A 189  1 n GLN . 189  A 189  
A 190  1 n GLN . 190  A 190  
A 191  1 n ASN . 191  A 191  
A 192  1 n THR . 192  A 192  
A 193  1 n VAL . 193  A 193  
A 194  1 n CYS . 194  A 194  
A 195  1 n SER . 195  A 195  
A 196  1 n PHE . 196  A 196  
A 197  1 n GLN . 197  A 197  
A 198  1 n VAL . 198  A 198  
A 199  1 n GLY . 199  A 199  
A 200  1 n LEU . 200  A 200  
A 201  1 n HIS . 201  A 201  
A 202  1 n ARG . 202  A 202  
A 203  1 n PRO . 203  A 203  
A 204  1 n ASN . 204  A 204  
A 205  1 n SER . 205  A 205  
A 206  1 n LEU . 206  A 206  
A 207  1 n GLU . 207  A 207  
A 208  1 n ASP . 208  A 208  
A 209  1 n THR . 209  A 209  
A 210  1 n ARG . 210  A 210  
A 211  1 n LEU . 211  A 211  
A 212  1 n LEU . 212  A 212  
A 213  1 n TYR . 213  A 213  
A 214  1 n CYS . 214  A 214  
A 215  1 n THR . 215  A 215  
A 216  1 n THR . 216  A 216  
A 217  1 n GLY . 217  A 217  
A 218  1 n VAL . 218  A 218  
A 219  1 n LEU . 219  A 219  
A 220  1 n LEU . 220  A 220  
A 221  1 n ASN . 221  A 221  
A 222  1 n ASN . 222  A 222  
A 223  1 n LEU . 223  A 223  
A 224  1 n ILE . 224  A 224  
A 225  1 n ASN . 225  A 225  
A 226  1 n ASN . 226  A 226  
A 227  1 n LYS . 227  A 227  
A 228  1 n THR . 228  A 228  
A 229  1 n LEU . 229  A 229  
A 230  1 n THR . 230  A 230  
A 231  1 n HIS . 231  A 231  
A 232  1 n TYR . 232  A 232  
A 233  1 n THR . 233  A 233  
A 234  1 n HIS . 234  A 234  
A 235  1 n ILE . 235  A 235  
A 236  1 n VAL . 236  A 236  
A 237  1 n LEU . 237  A 237  
A 238  1 n ASP . 238  A 238  
A 239  1 n GLU . 239  A 239  
A 240  1 n VAL . 240  A 240  
A 241  1 n HIS . 241  A 241  
A 242  1 n GLU . 242  A 242  
A 243  1 n ARG . 243  A 243  
A 244  1 n ASP . 244  A 244  
A 245  1 n GLN . 245  A 245  
A 246  1 n ASN . 246  A 246  
A 247  1 n MET . 247  A 247  
A 248  1 n ASP . 248  A 248  
A 249  1 n PHE . 249  A 249  
A 250  1 n LEU . 250  A 250  
A 251  1 n LEU . 251  A 251  
A 252  1 n ILE . 252  A 252  
A 253  1 n VAL . 253  A 253  
A 254  1 n VAL . 254  A 254  
A 255  1 n ARG . 255  A 255  
A 256  1 n ARG . 256  A 256  
A 257  1 n LEU . 257  A 257  
A 258  1 n LEU . 258  A 258  
A 259  1 n ALA . 259  A 259  
A 260  1 n THR . 260  A 260  
A 261  1 n ASN . 261  A 261  
A 262  1 n SER . 262  A 262  
A 263  1 n ARG . 263  A 263  
A 264  1 n HIS . 264  A 264  
A 265  1 n VAL . 265  A 265  
A 266  1 n LYS . 266  A 266  
A 267  1 n ILE . 267  A 267  
A 268  1 n ILE . 268  A 268  
A 269  1 n LEU . 269  A 269  
A 270  1 n MET . 270  A 270  
A 271  1 n SER . 271  A 271  
A 272  1 n ALA . 272  A 272  
A 273  1 n THR . 273  A 273  
A 274  1 n ILE . 274  A 274  
A 275  1 n ASP . 275  A 275  
A 276  1 n ALA . 276  A 276  
A 277  1 n LYS . 277  A 277  
A 278  1 n GLU . 278  A 278  
A 279  1 n LEU . 279  A 279  
A 280  1 n SER . 280  A 280  
A 281  1 n ASP . 281  A 281  
A 282  1 n TYR . 282  A 282  
A 283  1 n PHE . 283  A 283  
A 284  1 n THR . 284  A 284  
A 285  1 n THR . 285  A 285  
A 286  1 n THR . 286  A 286  
A 287  1 n ASN . 287  A 287  
A 288  1 n SER . 288  A 288  
A 289  1 n ILE . 289  A 289  
A 290  1 n PRO . 290  A 290  
A 291  1 n PRO . 291  A 291  
A 292  1 n VAL . 292  A 292  
A 293  1 n ILE . 293  A 293  
A 294  1 n THR . 294  A 294  
A 295  1 n THR . 295  A 295  
A 296  1 n ASN . 296  A 296  
A 297  1 n HIS . 297  A 297  
A 298  1 n ARG . 298  A 298  
A 299  1 n ARG . 299  A 299  
A 300  1 n LYS . 300  A 300  
A 301  1 n HIS . 301  A 301  
A 302  1 n SER . 302  A 302  
A 303  1 n ILE . 303  A 303  
A 304  1 n GLU . 304  A 304  
A 305  1 n LYS . 305  A 305  
A 306  1 n PHE . 306  A 306  
A 307  1 n TYR . 307  A 307  
A 308  1 n ARG . 308  A 308  
A 309  1 n ASP . 309  A 309  
A 310  1 n GLN . 310  A 310  
A 311  1 n LEU . 311  A 311  
A 312  1 n GLY . 312  A 312  
A 313  1 n SER . 313  A 313  
A 314  1 n ILE . 314  A 314  
A 315  1 n ILE . 315  A 315  
A 316  1 n TRP . 316  A 316  
A 317  1 n ASN . 317  A 317  
A 318  1 n GLU . 318  A 318  
A 319  1 n GLU . 319  A 319  
A 320  1 n ASP . 320  A 320  
A 321  1 n VAL . 321  A 321  
A 322  1 n GLY . 322  A 322  
A 323  1 n HIS . 323  A 323  
A 324  1 n GLN . 324  A 324  
A 325  1 n GLN . 325  A 325  
A 326  1 n VAL . 326  A 326  
A 327  1 n PRO . 327  A 327  
A 328  1 n GLU . 328  A 328  
A 329  1 n ILE . 329  A 329  
A 330  1 n ASN . 330  A 330  
A 331  1 n LYS . 331  A 331  
A 332  1 n HIS . 332  A 332  
A 333  1 n GLY . 333  A 333  
A 334  1 n TYR . 334  A 334  
A 335  1 n ARG . 335  A 335  
A 336  1 n ALA . 336  A 336  
A 337  1 n ALA . 337  A 337  
A 338  1 n VAL . 338  A 338  
A 339  1 n LYS . 339  A 339  
A 340  1 n ILE . 340  A 340  
A 341  1 n ILE . 341  A 341  
A 342  1 n VAL . 342  A 342  
A 343  1 n ILE . 343  A 343  
A 344  1 n ILE . 344  A 344  
A 345  1 n ASP . 345  A 345  
A 346  1 n ASN . 346  A 346  
A 347  1 n MET . 347  A 347  
A 348  1 n GLU . 348  A 348  
A 349  1 n ARG . 349  A 349  
A 350  1 n LYS . 350  A 350  
A 351  1 n ALA . 351  A 351  
A 352  1 n ALA . 352  A 352  
A 353  1 n ILE . 353  A 353  
A 354  1 n GLN . 354  A 354  
A 355  1 n SER . 355  A 355  
A 356  1 n ARG . 356  A 356  
A 357  1 n GLN . 357  A 357  
A 358  1 n SER . 358  A 358  
A 359  1 n TYR . 359  A 359  
A 360  1 n ASP . 360  A 360  
A 361  1 n GLU . 361  A 361  
A 362  1 n ALA . 362  A 362  
A 363  1 n LEU . 363  A 363  
A 364  1 n ARG . 364  A 364  
A 365  1 n TYR . 365  A 365  
A 366  1 n GLY . 366  A 366  
A 367  1 n ALA . 367  A 367  
A 368  1 n VAL . 368  A 368  
A 369  1 n LEU . 369  A 369  
A 370  1 n ILE . 370  A 370  
A 371  1 n PHE . 371  A 371  
A 372  1 n LEU . 372  A 372  
A 373  1 n PRO . 373  A 373  
A 374  1 n GLY . 374  A 374  
A 375  1 n ILE . 375  A 375  
A 376  1 n TYR . 376  A 376  
A 377  1 n GLU . 377  A 377  
A 378  1 n ILE . 378  A 378  
A 379  1 n ASP . 379  A 379  
A 380  1 n THR . 380  A 380  
A 381  1 n MET . 381  A 381  
A 382  1 n ALA . 382  A 382  
A 383  1 n GLU . 383  A 383  
A 384  1 n ASN . 384  A 384  
A 385  1 n LEU . 385  A 385  
A 386  1 n THR . 386  A 386  
A 387  1 n CYS . 387  A 387  
A 388  1 n MET . 388  A 388  
A 389  1 n LEU . 389  A 389  
A 390  1 n GLU . 390  A 390  
A 391  1 n ASN . 391  A 391  
A 392  1 n ASP . 392  A 392  
A 393  1 n PRO . 393  A 393  
A 394  1 n ASN . 394  A 394  
A 395  1 n ILE . 395  A 395  
A 396  1 n LYS . 396  A 396  
A 397  1 n VAL . 397  A 397  
A 398  1 n SER . 398  A 398  
A 399  1 n ILE . 399  A 399  
A 400  1 n VAL . 400  A 400  
A 401  1 n ARG . 401  A 401  
A 402  1 n CYS . 402  A 402  
A 403  1 n PHE . 403  A 403  
A 404  1 n SER . 404  A 404  
A 405  1 n LEU . 405  A 405  
A 406  1 n MET . 406  A 406  
A 407  1 n THR . 407  A 407  
A 408  1 n PRO . 408  A 408  
A 409  1 n GLU . 409  A 409  
A 410  1 n ASN . 410  A 410  
A 411  1 n GLN . 411  A 411  
A 412  1 n ARG . 412  A 412  
A 413  1 n ASP . 413  A 413  
A 414  1 n VAL . 414  A 414  
A 415  1 n PHE . 415  A 415  
A 416  1 n ASN . 416  A 416  
A 417  1 n PRO . 417  A 417  
A 418  1 n PRO . 418  A 418  
A 419  1 n PRO . 419  A 419  
A 420  1 n PRO . 420  A 420  
A 421  1 n GLY . 421  A 421  
A 422  1 n PHE . 422  A 422  
A 423  1 n ARG . 423  A 423  
A 424  1 n LYS . 424  A 424  
A 425  1 n ILE . 425  A 425  
A 426  1 n ILE . 426  A 426  
A 427  1 n LEU . 427  A 427  
A 428  1 n THR . 428  A 428  
A 429  1 n THR . 429  A 429  
A 430  1 n ASN . 430  A 430  
A 431  1 n ILE . 431  A 431  
A 432  1 n ALA . 432  A 432  
A 433  1 n GLU . 433  A 433  
A 434  1 n SER . 434  A 434  
A 435  1 n SER . 435  A 435  
A 436  1 n ILE . 436  A 436  
A 437  1 n THR . 437  A 437  
A 438  1 n VAL . 438  A 438  
A 439  1 n PRO . 439  A 439  
A 440  1 n ASP . 440  A 440  
A 441  1 n VAL . 441  A 441  
A 442  1 n SER . 442  A 442  
A 443  1 n TYR . 443  A 443  
A 444  1 n VAL . 444  A 444  
A 445  1 n ILE . 445  A 445  
A 446  1 n ASP . 446  A 446  
A 447  1 n PHE . 447  A 447  
A 448  1 n CYS . 448  A 448  
A 449  1 n LEU . 449  A 449  
A 450  1 n ALA . 450  A 450  
A 451  1 n LYS . 451  A 451  
A 452  1 n VAL . 452  A 452  
A 453  1 n LYS . 453  A 453  
A 454  1 n VAL . 454  A 454  
A 455  1 n THR . 455  A 455  
A 456  1 n ASP . 456  A 456  
A 457  1 n THR . 457  A 457  
A 458  1 n ALA . 458  A 458  
A 459  1 n SER . 459  A 459  
A 460  1 n SER . 460  A 460  
A 461  1 n PHE . 461  A 461  
A 462  1 n SER . 462  A 462  
A 463  1 n SER . 463  A 463  
A 464  1 n LEU . 464  A 464  
A 465  1 n ARG . 465  A 465  
A 466  1 n LEU . 466  A 466  
A 467  1 n THR . 467  A 467  
A 468  1 n TRP . 468  A 468  
A 469  1 n ALA . 469  A 469  
A 470  1 n SER . 470  A 470  
A 471  1 n LYS . 471  A 471  
A 472  1 n ALA . 472  A 472  
A 473  1 n ASN . 473  A 473  
A 474  1 n CYS . 474  A 474  
A 475  1 n ARG . 475  A 475  
A 476  1 n GLN . 476  A 476  
A 477  1 n ARG . 477  A 477  
A 478  1 n ALA . 478  A 478  
A 479  1 n GLY . 479  A 479  
A 480  1 n ARG . 480  A 480  
A 481  1 n VAL . 481  A 481  
A 482  1 n GLY . 482  A 482  
A 483  1 n ARG . 483  A 483  
A 484  1 n LEU . 484  A 484  
A 485  1 n ARG . 485  A 485  
A 486  1 n SER . 486  A 486  
A 487  1 n GLY . 487  A 487  
A 488  1 n ARG . 488  A 488  
A 489  1 n VAL . 489  A 489  
A 490  1 n TYR . 490  A 490  
A 491  1 n ARG . 491  A 491  
A 492  1 n MET . 492  A 492  
A 493  1 n VAL . 493  A 493  
A 494  1 n ASN . 494  A 494  
A 495  1 n LYS . 495  A 495  
A 496  1 n HIS . 496  A 496  
A 497  1 n PHE . 497  A 497  
A 498  1 n TYR . 498  A 498  
A 499  1 n GLN . 499  A 499  
A 500  1 n ARG . 500  A 500  
A 501  1 n GLU . 501  A 501  
A 502  1 n MET . 502  A 502  
A 503  1 n PRO . 503  A 503  
A 504  1 n GLU . 504  A 504  
A 505  1 n PHE . 505  A 505  
A 506  1 n GLY . 506  A 506  
A 507  1 n ILE . 507  A 507  
A 508  1 n PRO . 508  A 508  
A 509  1 n GLU . 509  A 509  
A 510  1 n MET . 510  A 510  
A 511  1 n LEU . 511  A 511  
A 512  1 n ARG . 512  A 512  
A 513  1 n LEU . 513  A 513  
A 514  1 n PRO . 514  A 514  
A 515  1 n LEU . 515  A 515  
A 516  1 n GLN . 516  A 516  
A 517  1 n ASN . 517  A 517  
A 518  1 n SER . 518  A 518  
A 519  1 n VAL . 519  A 519  
A 520  1 n LEU . 520  A 520  
A 521  1 n LYS . 521  A 521  
A 522  1 n ALA . 522  A 522  
A 523  1 n LYS . 523  A 523  
A 524  1 n VAL . 524  A 524  
A 525  1 n LEU . 525  A 525  
A 526  1 n ASN . 526  A 526  
A 527  1 n MET . 527  A 527  
A 528  1 n GLY . 528  A 528  
A 529  1 n SER . 529  A 529  
A 530  1 n PRO . 530  A 530  
A 531  1 n VAL . 531  A 531  
A 532  1 n GLU . 532  A 532  
A 533  1 n ILE . 533  A 533  
A 534  1 n LEU . 534  A 534  
A 535  1 n ALA . 535  A 535  
A 536  1 n LEU . 536  A 536  
A 537  1 n ALA . 537  A 537  
A 538  1 n LEU . 538  A 538  
A 539  1 n SER . 539  A 539  
A 540  1 n PRO . 540  A 540  
A 541  1 n PRO . 541  A 541  
A 542  1 n ASN . 542  A 542  
A 543  1 n LEU . 543  A 543  
A 544  1 n SER . 544  A 544  
A 545  1 n ASP . 545  A 545  
A 546  1 n ILE . 546  A 546  
A 547  1 n HIS . 547  A 547  
A 548  1 n ASN . 548  A 548  
A 549  1 n THR . 549  A 549  
A 550  1 n ILE . 550  A 550  
A 551  1 n LEU . 551  A 551  
A 552  1 n LEU . 552  A 552  
A 553  1 n LEU . 553  A 553  
A 554  1 n LYS . 554  A 554  
A 555  1 n GLU . 555  A 555  
A 556  1 n VAL . 556  A 556  
A 557  1 n GLY . 557  A 557  
A 558  1 n ALA . 558  A 558  
A 559  1 n LEU . 559  A 559  
A 560  1 n TYR . 560  A 560  
A 561  1 n LEU . 561  A 561  
A 562  1 n THR . 562  A 562  
A 563  1 n VAL . 563  A 563  
A 564  1 n ASP . 564  A 564  
A 565  1 n GLY . 565  A 565  
A 566  1 n ILE . 566  A 566  
A 567  1 n TYR . 567  A 567  
A 568  1 n ASP . 568  A 568  
A 569  1 n PRO . 569  A 569  
A 570  1 n LEU . 570  A 570  
A 571  1 n ASP . 571  A 571  
A 572  1 n GLY . 572  A 572  
A 573  1 n ASP . 573  A 573  
A 574  1 n LEU . 574  A 574  
A 575  1 n THR . 575  A 575  
A 576  1 n TYR . 576  A 576  
A 577  1 n TRP . 577  A 577  
A 578  1 n GLY . 578  A 578  
A 579  1 n THR . 579  A 579  
A 580  1 n ILE . 580  A 580  
A 581  1 n MET . 581  A 581  
A 582  1 n SER . 582  A 582  
A 583  1 n ARG . 583  A 583  
A 584  1 n LEU . 584  A 584  
A 585  1 n PRO . 585  A 585  
A 586  1 n LEU . 586  A 586  
A 587  1 n ASP . 587  A 587  
A 588  1 n THR . 588  A 588  
A 589  1 n ARG . 589  A 589  
A 590  1 n GLN . 590  A 590  
A 591  1 n SER . 591  A 591  
A 592  1 n ARG . 592  A 592  
A 593  1 n LEU . 593  A 593  
A 594  1 n ILE . 594  A 594  
A 595  1 n ILE . 595  A 595  
A 596  1 n LEU . 596  A 596  
A 597  1 n GLY . 597  A 597  
A 598  1 n TYR . 598  A 598  
A 599  1 n ILE . 599  A 599  
A 600  1 n PHE . 600  A 600  
A 601  1 n ASN . 601  A 601  
A 602  1 n MET . 602  A 602  
A 603  1 n LEU . 603  A 603  
A 604  1 n GLU . 604  A 604  
A 605  1 n GLU . 605  A 605  
A 606  1 n ALA . 606  A 606  
A 607  1 n ILE . 607  A 607  
A 608  1 n ILE . 608  A 608  
A 609  1 n ILE . 609  A 609  
A 610  1 n ALA . 610  A 610  
A 611  1 n ALA . 611  A 611  
A 612  1 n GLY . 612  A 612  
A 613  1 n LEU . 613  A 613  
A 614  1 n SER . 614  A 614  
A 615  1 n THR . 615  A 615  
A 616  1 n PRO . 616  A 616  
A 617  1 n GLY . 617  A 617  
A 618  1 n LEU . 618  A 618  
A 619  1 n PHE . 619  A 619  
A 620  1 n ALA . 620  A 620  
A 621  1 n HIS . 621  A 621  
A 622  1 n GLU . 622  A 622  
A 623  1 n GLY . 623  A 623  
A 624  1 n GLY . 624  A 624  
A 625  1 n ARG . 625  A 625  
A 626  1 n SER . 626  A 626  
A 627  1 n GLN . 627  A 627  
A 628  1 n LEU . 628  A 628  
A 629  1 n GLY . 629  A 629  
A 630  1 n ASP . 630  A 630  
A 631  1 n SER . 631  A 631  
A 632  1 n PHE . 632  A 632  
A 633  1 n TRP . 633  A 633  
A 634  1 n MET . 634  A 634  
A 635  1 n HIS . 635  A 635  
A 636  1 n TYR . 636  A 636  
A 637  1 n ILE . 637  A 637  
A 638  1 n PHE . 638  A 638  
A 639  1 n SER . 639  A 639  
A 640  1 n ASP . 640  A 640  
A 641  1 n GLY . 641  A 641  
A 642  1 n SER . 642  A 642  
A 643  1 n GLY . 643  A 643  
A 644  1 n SER . 644  A 644  
A 645  1 n ASP . 645  A 645  
A 646  1 n LEU . 646  A 646  
A 647  1 n VAL . 647  A 647  
A 648  1 n ALA . 648  A 648  
A 649  1 n ILE . 649  A 649  
A 650  1 n TRP . 650  A 650  
A 651  1 n ARG . 651  A 651  
A 652  1 n VAL . 652  A 652  
A 653  1 n TYR . 653  A 653  
A 654  1 n LEU . 654  A 654  
A 655  1 n THR . 655  A 655  
A 656  1 n TYR . 656  A 656  
A 657  1 n LEU . 657  A 657  
A 658  1 n ASN . 658  A 658  
A 659  1 n ILE . 659  A 659  
A 660  1 n VAL . 660  A 660  
A 661  1 n GLU . 661  A 661  
A 662  1 n ASN . 662  A 662  
A 663  1 n GLY . 663  A 663  
A 664  1 n HIS . 664  A 664  
A 665  1 n ASP . 665  A 665  
A 666  1 n GLN . 666  A 666  
A 667  1 n GLU . 667  A 667  
A 668  1 n SER . 668  A 668  
A 669  1 n ALA . 669  A 669  
A 670  1 n ILE . 670  A 670  
A 671  1 n ARG . 671  A 671  
A 672  1 n TRP . 672  A 672  
A 673  1 n ALA . 673  A 673  
A 674  1 n LYS . 674  A 674  
A 675  1 n ARG . 675  A 675  
A 676  1 n PHE . 676  A 676  
A 677  1 n HIS . 677  A 677  
A 678  1 n VAL . 678  A 678  
A 679  1 n SER . 679  A 679  
A 680  1 n LEU . 680  A 680  
A 681  1 n ARG . 681  A 681  
A 682  1 n SER . 682  A 682  
A 683  1 n LEU . 683  A 683  
A 684  1 n LYS . 684  A 684  
A 685  1 n GLU . 685  A 685  
A 686  1 n ILE . 686  A 686  
A 687  1 n HIS . 687  A 687  
A 688  1 n LEU . 688  A 688  
A 689  1 n LEU . 689  A 689  
A 690  1 n VAL . 690  A 690  
A 691  1 n GLN . 691  A 691  
A 692  1 n GLU . 692  A 692  
A 693  1 n LEU . 693  A 693  
A 694  1 n ARG . 694  A 694  
A 695  1 n VAL . 695  A 695  
A 696  1 n ARG . 696  A 696  
A 697  1 n CYS . 697  A 697  
A 698  1 n THR . 698  A 698  
A 699  1 n HIS . 699  A 699  
A 700  1 n LEU . 700  A 700  
A 701  1 n GLY . 701  A 701  
A 702  1 n LEU . 702  A 702  
A 703  1 n ILE . 703  A 703  
A 704  1 n PRO . 704  A 704  
A 705  1 n PHE . 705  A 705  
A 706  1 n PRO . 706  A 706  
A 707  1 n VAL . 707  A 707  
A 708  1 n ASN . 708  A 708  
A 709  1 n PRO . 709  A 709  
A 710  1 n ASN . 710  A 710  
A 711  1 n GLN . 711  A 711  
A 712  1 n MET . 712  A 712  
A 713  1 n MET . 713  A 713  
A 714  1 n ASP . 714  A 714  
A 715  1 n ASP . 715  A 715  
A 716  1 n ARG . 716  A 716  
A 717  1 n GLU . 717  A 717  
A 718  1 n LYS . 718  A 718  
A 719  1 n ALA . 719  A 719  
A 720  1 n ILE . 720  A 720  
A 721  1 n MET . 721  A 721  
A 722  1 n LEU . 722  A 722  
A 723  1 n LYS . 723  A 723  
A 724  1 n VAL . 724  A 724  
A 725  1 n ILE . 725  A 725  
A 726  1 n ILE . 726  A 726  
A 727  1 n ALA . 727  A 727  
A 728  1 n GLY . 728  A 728  
A 729  1 n ALA . 729  A 729  
A 730  1 n PHE . 730  A 730  
A 731  1 n TYR . 731  A 731  
A 732  1 n PRO . 732  A 732  
A 733  1 n ASN . 733  A 733  
A 734  1 n TYR . 734  A 734  
A 735  1 n PHE . 735  A 735  
A 736  1 n THR . 736  A 736  
A 737  1 n ARG . 737  A 737  
A 738  1 n SER . 738  A 738  
A 739  1 n LYS . 739  A 739  
A 740  1 n GLU . 740  A 740  
A 741  1 n SER . 741  A 741  
A 742  1 n CYS . 742  A 742  
A 743  1 n ALA . 743  A 743  
A 744  1 n ASP . 744  A 744  
A 745  1 n THR . 745  A 745  
A 746  1 n ASP . 746  A 746  
A 747  1 n ARG . 747  A 747  
A 748  1 n ASN . 748  A 748  
A 749  1 n ILE . 749  A 749  
A 750  1 n TYR . 750  A 750  
A 751  1 n GLN . 751  A 751  
A 752  1 n THR . 752  A 752  
A 753  1 n ILE . 753  A 753  
A 754  1 n SER . 754  A 754  
A 755  1 n GLY . 755  A 755  
A 756  1 n HIS . 756  A 756  
A 757  1 n ASP . 757  A 757  
A 758  1 n PRO . 758  A 758  
A 759  1 n CYS . 759  A 759  
A 760  1 n ARG . 760  A 760  
A 761  1 n THR . 761  A 761  
A 762  1 n VAL . 762  A 762  
A 763  1 n TYR . 763  A 763  
A 764  1 n PHE . 764  A 764  
A 765  1 n THR . 765  A 765  
A 766  1 n ASN . 766  A 766  
A 767  1 n PHE . 767  A 767  
A 768  1 n LYS . 768  A 768  
A 769  1 n PRO . 769  A 769  
A 770  1 n ALA . 770  A 770  
A 771  1 n TYR . 771  A 771  
A 772  1 n MET . 772  A 772  
A 773  1 n GLY . 773  A 773  
A 774  1 n GLU . 774  A 774  
A 775  1 n LEU . 775  A 775  
A 776  1 n TYR . 776  A 776  
A 777  1 n THR . 777  A 777  
A 778  1 n ARG . 778  A 778  
A 779  1 n ARG . 779  A 779  
A 780  1 n ILE . 780  A 780  
A 781  1 n LYS . 781  A 781  
A 782  1 n GLU . 782  A 782  
A 783  1 n LEU . 783  A 783  
A 784  1 n PHE . 784  A 784  
A 785  1 n GLN . 785  A 785  
A 786  1 n GLU . 786  A 786  
A 787  1 n VAL . 787  A 787  
A 788  1 n ARG . 788  A 788  
A 789  1 n ILE . 789  A 789  
A 790  1 n PRO . 790  A 790  
A 791  1 n PRO . 791  A 791  
A 792  1 n GLU . 792  A 792  
A 793  1 n ASN . 793  A 793  
A 794  1 n MET . 794  A 794  
A 795  1 n ASP . 795  A 795  
A 796  1 n VAL . 796  A 796  
A 797  1 n THR . 797  A 797  
A 798  1 n PHE . 798  A 798  
A 799  1 n GLN . 799  A 799  
A 800  1 n GLU . 800  A 800  
A 801  1 n GLY . 801  A 801  
A 802  1 n SER . 802  A 802  
A 803  1 n GLN . 803  A 803  
A 804  1 n LYS . 804  A 804  
A 805  1 n VAL . 805  A 805  
A 806  1 n PHE . 806  A 806  
A 807  1 n VAL . 807  A 807  
A 808  1 n THR . 808  A 808  
A 809  1 n PHE . 809  A 809  
A 810  1 n LYS . 810  A 810  
A 811  1 n GLN . 811  A 811  
A 812  1 n ASP . 812  A 812  
A 813  1 n ASP . 813  A 813  
A 814  1 n TRP . 814  A 814  
A 815  1 n ILE . 815  A 815  
A 816  1 n GLU . 816  A 816  
A 817  1 n GLY . 817  A 817  
A 818  1 n SER . 818  A 818  
A 819  1 n SER . 819  A 819  
A 820  1 n LYS . 820  A 820  
A 821  1 n TYR . 821  A 821  
A 822  1 n VAL . 822  A 822  
A 823  1 n PRO . 823  A 823  
A 824  1 n VAL . 824  A 824  
A 825  1 n SER . 825  A 825  
A 826  1 n GLY . 826  A 826  
A 827  1 n ARG . 827  A 827  
A 828  1 n VAL . 828  A 828  
A 829  1 n GLN . 829  A 829  
A 830  1 n SER . 830  A 830  
A 831  1 n GLU . 831  A 831  
A 832  1 n VAL . 832  A 832  
A 833  1 n TYR . 833  A 833  
A 834  1 n LYS . 834  A 834  
A 835  1 n ALA . 835  A 835  
A 836  1 n VAL . 836  A 836  
A 837  1 n MET . 837  A 837  
A 838  1 n MET . 838  A 838  
A 839  1 n ARG . 839  A 839  
A 840  1 n GLN . 840  A 840  
A 841  1 n ASN . 841  A 841  
A 842  1 n ARG . 842  A 842  
A 843  1 n VAL . 843  A 843  
A 844  1 n GLU . 844  A 844  
A 845  1 n ARG . 845  A 845  
A 846  1 n PRO . 846  A 846  
A 847  1 n ILE . 847  A 847  
A 848  1 n HIS . 848  A 848  
A 849  1 n ILE . 849  A 849  
A 850  1 n MET . 850  A 850  
A 851  1 n ASN . 851  A 851  
A 852  1 n PRO . 852  A 852  
A 853  1 n SER . 853  A 853  
A 854  1 n ALA . 854  A 854  
A 855  1 n PHE . 855  A 855  
A 856  1 n MET . 856  A 856  
A 857  1 n SER . 857  A 857  
A 858  1 n TYR . 858  A 858  
A 859  1 n VAL . 859  A 859  
A 860  1 n GLN . 860  A 860  
A 861  1 n GLN . 861  A 861  
A 862  1 n ARG . 862  A 862  
A 863  1 n GLY . 863  A 863  
A 864  1 n ILE . 864  A 864  
A 865  1 n GLY . 865  A 865  
A 866  1 n ASP . 866  A 866  
A 867  1 n VAL . 867  A 867  
A 868  1 n ILE . 868  A 868  
A 869  1 n GLU . 869  A 869  
A 870  1 n GLY . 870  A 870  
A 871  1 n ARG . 871  A 871  
A 872  1 n TRP . 872  A 872  
A 873  1 n ILE . 873  A 873  
A 874  1 n PRO . 874  A 874  
A 875  1 n PRO . 875  A 875  
A 876  1 n THR . 876  A 876  
A 877  1 n LYS . 877  A 877  
A 878  1 n PRO . 878  A 878  
A 879  1 n LEU . 879  A 879  
A 880  1 n ASN . 880  A 880  
A 881  1 n VAL . 881  A 881  
A 882  1 n GLU . 882  A 882  
A 883  1 n LEU . 883  A 883  
A 884  1 n LEU . 884  A 884  
A 885  1 n ALA . 885  A 885  
A 886  1 n LEU . 886  A 886  
A 887  1 n PRO . 887  A 887  
A 888  1 n SER . 888  A 888  
A 889  1 n VAL . 889  A 889  
A 890  1 n PHE . 890  A 890  
A 891  1 n ASP . 891  A 891  
A 892  1 n LYS . 892  A 892  
A 893  1 n THR . 893  A 893  
A 894  1 n ILE . 894  A 894  
A 895  1 n SER . 895  A 895  
A 896  1 n GLY . 896  A 896  
A 897  1 n SER . 897  A 897  
A 898  1 n ILE . 898  A 898  
A 899  1 n THR . 899  A 899  
A 900  1 n CYS . 900  A 900  
A 901  1 n ILE . 901  A 901  
A 902  1 n VAL . 902  A 902  
A 903  1 n ASN . 903  A 903  
A 904  1 n CYS . 904  A 904  
A 905  1 n GLY . 905  A 905  
A 906  1 n LYS . 906  A 906  
A 907  1 n PHE . 907  A 907  
A 908  1 n PHE . 908  A 908  
A 909  1 n PHE . 909  A 909  
A 910  1 n GLN . 910  A 910  
A 911  1 n PRO . 911  A 911  
A 912  1 n GLN . 912  A 912  
A 913  1 n SER . 913  A 913  
A 914  1 n PHE . 914  A 914  
A 915  1 n GLU . 915  A 915  
A 916  1 n GLU . 916  A 916  
A 917  1 n CYS . 917  A 917  
A 918  1 n ILE . 918  A 918  
A 919  1 n ARG . 919  A 919  
A 920  1 n ASN . 920  A 920  
A 921  1 n MET . 921  A 921  
A 922  1 n SER . 922  A 922  
A 923  1 n GLU . 923  A 923  
A 924  1 n ILE . 924  A 924  
A 925  1 n PHE . 925  A 925  
A 926  1 n ASN . 926  A 926  
A 927  1 n ALA . 927  A 927  
A 928  1 n PRO . 928  A 928  
A 929  1 n GLN . 929  A 929  
A 930  1 n GLN . 930  A 930  
A 931  1 n LEU . 931  A 931  
A 932  1 n ARG . 932  A 932  
A 933  1 n ASN . 933  A 933  
A 934  1 n TYR . 934  A 934  
A 935  1 n VAL . 935  A 935  
A 936  1 n THR . 936  A 936  
A 937  1 n ASN . 937  A 937  
A 938  1 n ALA . 938  A 938  
A 939  1 n SER . 939  A 939  
A 940  1 n ALA . 940  A 940  
A 941  1 n ILE . 941  A 941  
A 942  1 n ALA . 942  A 942  
A 943  1 n LYS . 943  A 943  
A 944  1 n GLY . 944  A 944  
A 945  1 n MET . 945  A 945  
A 946  1 n MET . 946  A 946  
A 947  1 n VAL . 947  A 947  
A 948  1 n LEU . 948  A 948  
A 949  1 n ALA . 949  A 949  
A 950  1 n LYS . 950  A 950  
A 951  1 n ARG . 951  A 951  
A 952  1 n ASP . 952  A 952  
A 953  1 n SER . 953  A 953  
A 954  1 n TYR . 954  A 954  
A 955  1 n PHE . 955  A 955  
A 956  1 n GLN . 956  A 956  
A 957  1 n ARG . 957  A 957  
A 958  1 n ALA . 958  A 958  
A 959  1 n THR . 959  A 959  
A 960  1 n VAL . 960  A 960  
A 961  1 n ILE . 961  A 961  
A 962  1 n ARG . 962  A 962  
A 963  1 n PRO . 963  A 963  
A 964  1 n GLU . 964  A 964  
A 965  1 n ASN . 965  A 965  
A 966  1 n GLN . 966  A 966  
A 967  1 n SER . 967  A 967  
A 968  1 n ASN . 968  A 968  
A 969  1 n ARG . 969  A 969  
A 970  1 n GLN . 970  A 970  
A 971  1 n PRO . 971  A 971  
A 972  1 n MET . 972  A 972  
A 973  1 n PHE . 973  A 973  
A 974  1 n TYR . 974  A 974  
A 975  1 n VAL . 975  A 975  
A 976  1 n ARG . 976  A 976  
A 977  1 n PHE . 977  A 977  
A 978  1 n ILE . 978  A 978  
A 979  1 n ASP . 979  A 979  
A 980  1 n TYR . 980  A 980  
A 981  1 n GLY . 981  A 981  
A 982  1 n ASN . 982  A 982  
A 983  1 n CYS . 983  A 983  
A 984  1 n THR . 984  A 984  
A 985  1 n LEU . 985  A 985  
A 986  1 n LEU . 986  A 986  
A 987  1 n PRO . 987  A 987  
A 988  1 n MET . 988  A 988  
A 989  1 n GLN . 989  A 989  
A 990  1 n LEU . 990  A 990  
A 991  1 n MET . 991  A 991  
A 992  1 n ARG . 992  A 992  
A 993  1 n LEU . 993  A 993  
A 994  1 n MET . 994  A 994  
A 995  1 n PRO . 995  A 995  
A 996  1 n ARG . 996  A 996  
A 997  1 n GLU . 997  A 997  
A 998  1 n LEU . 998  A 998  
A 999  1 n THR . 999  A 999  
A 1000 1 n GLU . 1000 A 1000 
A 1001 1 n GLN . 1001 A 1001 
A 1002 1 n TYR . 1002 A 1002 
A 1003 1 n GLY . 1003 A 1003 
A 1004 1 n ASP . 1004 A 1004 
A 1005 1 n LEU . 1005 A 1005 
A 1006 1 n PRO . 1006 A 1006 
A 1007 1 n PRO . 1007 A 1007 
A 1008 1 n ARG . 1008 A 1008 
A 1009 1 n VAL . 1009 A 1009 
A 1010 1 n PHE . 1010 A 1010 
A 1011 1 n GLU . 1011 A 1011 
A 1012 1 n CYS . 1012 A 1012 
A 1013 1 n ARG . 1013 A 1013 
A 1014 1 n LEU . 1014 A 1014 
A 1015 1 n ALA . 1015 A 1015 
A 1016 1 n MET . 1016 A 1016 
A 1017 1 n VAL . 1017 A 1017 
A 1018 1 n GLN . 1018 A 1018 
A 1019 1 n PRO . 1019 A 1019 
A 1020 1 n SER . 1020 A 1020 
A 1021 1 n SER . 1021 A 1021 
A 1022 1 n VAL . 1022 A 1022 
A 1023 1 n VAL . 1023 A 1023 
A 1024 1 n SER . 1024 A 1024 
A 1025 1 n GLY . 1025 A 1025 
A 1026 1 n ASN . 1026 A 1026 
A 1027 1 n ASN . 1027 A 1027 
A 1028 1 n ARG . 1028 A 1028 
A 1029 1 n TRP . 1029 A 1029 
A 1030 1 n SER . 1030 A 1030 
A 1031 1 n THR . 1031 A 1031 
A 1032 1 n ALA . 1032 A 1032 
A 1033 1 n ALA . 1033 A 1033 
A 1034 1 n ASN . 1034 A 1034 
A 1035 1 n ASP . 1035 A 1035 
A 1036 1 n MET . 1036 A 1036 
A 1037 1 n LEU . 1037 A 1037 
A 1038 1 n LYS . 1038 A 1038 
A 1039 1 n THR . 1039 A 1039 
A 1040 1 n VAL . 1040 A 1040 
A 1041 1 n ALA . 1041 A 1041 
A 1042 1 n GLN . 1042 A 1042 
A 1043 1 n CYS . 1043 A 1043 
A 1044 1 n GLY . 1044 A 1044 
A 1045 1 n LEU . 1045 A 1045 
A 1046 1 n ILE . 1046 A 1046 
A 1047 1 n ASP . 1047 A 1047 
A 1048 1 n ILE . 1048 A 1048 
A 1049 1 n GLU . 1049 A 1049 
A 1050 1 n VAL . 1050 A 1050 
A 1051 1 n TYR . 1051 A 1051 
A 1052 1 n SER . 1052 A 1052 
A 1053 1 n LEU . 1053 A 1053 
A 1054 1 n PHE . 1054 A 1054 
A 1055 1 n ASN . 1055 A 1055 
A 1056 1 n ASN . 1056 A 1056 
A 1057 1 n VAL . 1057 A 1057 
A 1058 1 n ALA . 1058 A 1058 
A 1059 1 n ALA . 1059 A 1059 
A 1060 1 n VAL . 1060 A 1060 
A 1061 1 n LEU . 1061 A 1061 
A 1062 1 n ILE . 1062 A 1062 
A 1063 1 n HIS . 1063 A 1063 
A 1064 1 n MET . 1064 A 1064 
A 1065 1 n ARG . 1065 A 1065 
A 1066 1 n ASP . 1066 A 1066 
A 1067 1 n GLY . 1067 A 1067 
A 1068 1 n ILE . 1068 A 1068 
A 1069 1 n ILE . 1069 A 1069 
A 1070 1 n ASN . 1070 A 1070 
A 1071 1 n ASP . 1071 A 1071 
A 1072 1 n LYS . 1072 A 1072 
A 1073 1 n LEU . 1073 A 1073 
A 1074 1 n VAL . 1074 A 1074 
A 1075 1 n GLU . 1075 A 1075 
A 1076 1 n LEU . 1076 A 1076 
A 1077 1 n MET . 1077 A 1077 
A 1078 1 n LEU . 1078 A 1078 
A 1079 1 n CYS . 1079 A 1079 
A 1080 1 n ARG . 1080 A 1080 
A 1081 1 n ARG . 1081 A 1081 
A 1082 1 n SER . 1082 A 1082 
A 1083 1 n ASP . 1083 A 1083 
A 1084 1 n GLU . 1084 A 1084 
A 1085 1 n ASP . 1085 A 1085 
A 1086 1 n TYR . 1086 A 1086 
A 1087 1 n MET . 1087 A 1087 
A 1088 1 n SER . 1088 A 1088 
A 1089 1 n ARG . 1089 A 1089 
A 1090 1 n LYS . 1090 A 1090 
A 1091 1 n ASP . 1091 A 1091 
A 1092 1 n HIS . 1092 A 1092 
A 1093 1 n ASP . 1093 A 1093 
A 1094 1 n PHE . 1094 A 1094 
A 1095 1 n ARG . 1095 A 1095 
A 1096 1 n LEU . 1096 A 1096 
A 1097 1 n ARG . 1097 A 1097 
A 1098 1 n ARG . 1098 A 1098 
A 1099 1 n GLN . 1099 A 1099 
A 1100 1 n GLU . 1100 A 1100 
A 1101 1 n SER . 1101 A 1101 
A 1102 1 n ALA . 1102 A 1102 
A 1103 1 n ARG . 1103 A 1103 
A 1104 1 n ASN . 1104 A 1104 
A 1105 1 n LEU . 1105 A 1105 
A 1106 1 n SER . 1106 A 1106 
A 1107 1 n THR . 1107 A 1107 
A 1108 1 n ALA . 1108 A 1108 
A 1109 1 n GLN . 1109 A 1109 
A 1110 1 n ARG . 1110 A 1110 
A 1111 1 n GLN . 1111 A 1111 
A 1112 1 n GLN . 1112 A 1112 
A 1113 1 n ILE . 1113 A 1113 
A 1114 1 n ASN . 1114 A 1114 
A 1115 1 n GLU . 1115 A 1115 
A 1116 1 n GLU . 1116 A 1116 
A 1117 1 n TYR . 1117 A 1117 
A 1118 1 n LEU . 1118 A 1118 
A 1119 1 n ARG . 1119 A 1119 
A 1120 1 n SER . 1120 A 1120 
A 1121 1 n CYS . 1121 A 1121 
A 1122 1 n GLN . 1122 A 1122 
A 1123 1 n LEU . 1123 A 1123 
A 1124 1 n PRO . 1124 A 1124 
A 1125 1 n GLN . 1125 A 1125 
A 1126 1 n ASP . 1126 A 1126 
A 1127 1 n HIS . 1127 A 1127 
A 1128 1 n ASP . 1128 A 1128 
A 1129 1 n LEU . 1129 A 1129 
A 1130 1 n PRO . 1130 A 1130 
A 1131 1 n PRO . 1131 A 1131 
A 1132 1 n PRO . 1132 A 1132 
A 1133 1 n PRO . 1133 A 1133 
A 1134 1 n LEU . 1134 A 1134 
A 1135 1 n GLU . 1135 A 1135 
A 1136 1 n LYS . 1136 A 1136 
A 1137 1 n CYS . 1137 A 1137 
A 1138 1 n LYS . 1138 A 1138 
A 1139 1 n THR . 1139 A 1139 
A 1140 1 n VAL . 1140 A 1140 
A 1141 1 n VAL . 1141 A 1141 
A 1142 1 n MET . 1142 A 1142 
A 1143 1 n LEU . 1143 A 1143 
A 1144 1 n LYS . 1144 A 1144 
A 1145 1 n GLY . 1145 A 1145 
A 1146 1 n PRO . 1146 A 1146 
A 1147 1 n ASN . 1147 A 1147 
A 1148 1 n SER . 1148 A 1148 
A 1149 1 n PRO . 1149 A 1149 
A 1150 1 n LEU . 1150 A 1150 
A 1151 1 n GLU . 1151 A 1151 
A 1152 1 n CYS . 1152 A 1152 
A 1153 1 n THR . 1153 A 1153 
A 1154 1 n MET . 1154 A 1154 
A 1155 1 n ARG . 1155 A 1155 
A 1156 1 n SER . 1156 A 1156 
A 1157 1 n ILE . 1157 A 1157 
A 1158 1 n THR . 1158 A 1158 
A 1159 1 n ARG . 1159 A 1159 
A 1160 1 n VAL . 1160 A 1160 
A 1161 1 n GLY . 1161 A 1161 
A 1162 1 n LEU . 1162 A 1162 
A 1163 1 n SER . 1163 A 1163 
A 1164 1 n LYS . 1164 A 1164 
A 1165 1 n ARG . 1165 A 1165 
A 1166 1 n VAL . 1166 A 1166 
A 1167 1 n ASN . 1167 A 1167 
A 1168 1 n ILE . 1168 A 1168 
A 1169 1 n ASP . 1169 A 1169 
A 1170 1 n HIS . 1170 A 1170 
A 1171 1 n LEU . 1171 A 1171 
A 1172 1 n SER . 1172 A 1172 
A 1173 1 n VAL . 1173 A 1173 
A 1174 1 n ASN . 1174 A 1174 
A 1175 1 n ALA . 1175 A 1175 
A 1176 1 n LEU . 1176 A 1176 
A 1177 1 n LEU . 1177 A 1177 
A 1178 1 n LEU . 1178 A 1178 
A 1179 1 n ASP . 1179 A 1179 
A 1180 1 n ALA . 1180 A 1180 
A 1181 1 n ASP . 1181 A 1181 
A 1182 1 n PRO . 1182 A 1182 
A 1183 1 n GLN . 1183 A 1183 
A 1184 1 n ASP . 1184 A 1184 
A 1185 1 n HIS . 1185 A 1185 
A 1186 1 n HIS . 1186 A 1186 
A 1187 1 n ASP . 1187 A 1187 
A 1188 1 n HIS . 1188 A 1188 
A 1189 1 n LEU . 1189 A 1189 
A 1190 1 n ILE . 1190 A 1190 
A 1191 1 n VAL . 1191 A 1191 
A 1192 1 n ALA . 1192 A 1192 
A 1193 1 n HIS . 1193 A 1193 
A 1194 1 n GLU . 1194 A 1194 
A 1195 1 n ILE . 1195 A 1195 
A 1196 1 n ALA . 1196 A 1196 
A 1197 1 n GLU . 1197 A 1197 
A 1198 1 n SER . 1198 A 1198 
A 1199 1 n ARG . 1199 A 1199 
A 1200 1 n ASN . 1200 A 1200 
A 1201 1 n GLY . 1201 A 1201 
A 1202 1 n GLN . 1202 A 1202 
A 1203 1 n THR . 1203 A 1203 
A 1204 1 n LEU . 1204 A 1204 
A 1205 1 n THR . 1205 A 1205 
A 1206 1 n ALA . 1206 A 1206 
A 1207 1 n ARG . 1207 A 1207 
A 1208 1 n GLY . 1208 A 1208 
A 1209 1 n THR . 1209 A 1209 
A 1210 1 n THR . 1210 A 1210 
A 1211 1 n LEU . 1211 A 1211 
A 1212 1 n MET . 1212 A 1212 
A 1213 1 n PRO . 1213 A 1213 
A 1214 1 n ASN . 1214 A 1214 
A 1215 1 n VAL . 1215 A 1215 
A 1216 1 n GLN . 1216 A 1216 
A 1217 1 n GLY . 1217 A 1217 
A 1218 1 n PHE . 1218 A 1218 
A 1219 1 n GLY . 1219 A 1219 
A 1220 1 n ALA . 1220 A 1220 
A 1221 1 n LEU . 1221 A 1221 
A 1222 1 n MET . 1222 A 1222 
A 1223 1 n VAL . 1223 A 1223 
A 1224 1 n MET . 1224 A 1224 
A 1225 1 n LEU . 1225 A 1225 
A 1226 1 n PHE . 1226 A 1226 
A 1227 1 n SER . 1227 A 1227 
A 1228 1 n PRO . 1228 A 1228 
A 1229 1 n THR . 1229 A 1229 
A 1230 1 n MET . 1230 A 1230 
A 1231 1 n GLN . 1231 A 1231 
A 1232 1 n LEU . 1232 A 1232 
A 1233 1 n LYS . 1233 A 1233 
A 1234 1 n CYS . 1234 A 1234 
A 1235 1 n ASN . 1235 A 1235 
A 1236 1 n LYS . 1236 A 1236 
A 1237 1 n GLU . 1237 A 1237 
A 1238 1 n GLY . 1238 A 1238 
A 1239 1 n THR . 1239 A 1239 
A 1240 1 n SER . 1240 A 1240 
A 1241 1 n TYR . 1241 A 1241 
A 1242 1 n VAL . 1242 A 1242 
A 1243 1 n SER . 1243 A 1243 
A 1244 1 n VAL . 1244 A 1244 
A 1245 1 n LEU . 1245 A 1245 
A 1246 1 n GLY . 1246 A 1246 
A 1247 1 n GLY . 1247 A 1247 
A 1248 1 n LEU . 1248 A 1248 
A 1249 1 n GLY . 1249 A 1249 
A 1250 1 n CYS . 1250 A 1250 
A 1251 1 n ASP . 1251 A 1251 
A 1252 1 n PRO . 1252 A 1252 
A 1253 1 n ASP . 1253 A 1253 
A 1254 1 n THR . 1254 A 1254 
A 1255 1 n ASN . 1255 A 1255 
A 1256 1 n GLU . 1256 A 1256 
A 1257 1 n PRO . 1257 A 1257 
A 1258 1 n TYR . 1258 A 1258 
A 1259 1 n PHE . 1259 A 1259 
A 1260 1 n ALA . 1260 A 1260 
A 1261 1 n GLU . 1261 A 1261 
A 1262 1 n HIS . 1262 A 1262 
A 1263 1 n ASP . 1263 A 1263 
A 1264 1 n VAL . 1264 A 1264 
A 1265 1 n LEU . 1265 A 1265 
A 1266 1 n ILE . 1266 A 1266 
A 1267 1 n ASN . 1267 A 1267 
A 1268 1 n LEU . 1268 A 1268 
A 1269 1 n ASP . 1269 A 1269 
A 1270 1 n VAL . 1270 A 1270 
A 1271 1 n ASN . 1271 A 1271 
A 1272 1 n ILE . 1272 A 1272 
A 1273 1 n LEU . 1273 A 1273 
A 1274 1 n GLU . 1274 A 1274 
A 1275 1 n ASP . 1275 A 1275 
A 1276 1 n ASP . 1276 A 1276 
A 1277 1 n VAL . 1277 A 1277 
A 1278 1 n ILE . 1278 A 1278 
A 1279 1 n LEU . 1279 A 1279 
A 1280 1 n ILE . 1280 A 1280 
A 1281 1 n ASN . 1281 A 1281 
A 1282 1 n GLN . 1282 A 1282 
A 1283 1 n ILE . 1283 A 1283 
A 1284 1 n ARG . 1284 A 1284 
A 1285 1 n TYR . 1285 A 1285 
A 1286 1 n TYR . 1286 A 1286 
A 1287 1 n ILE . 1287 A 1287 
A 1288 1 n ASP . 1288 A 1288 
A 1289 1 n SER . 1289 A 1289 
A 1290 1 n VAL . 1290 A 1290 
A 1291 1 n PHE . 1291 A 1291 
A 1292 1 n PHE . 1292 A 1292 
A 1293 1 n ASN . 1293 A 1293 
A 1294 1 n PHE . 1294 A 1294 
A 1295 1 n LYS . 1295 A 1295 
A 1296 1 n GLU . 1296 A 1296 
A 1297 1 n GLU . 1297 A 1297 
A 1298 1 n ASN . 1298 A 1298 
A 1299 1 n ASN . 1299 A 1299 
A 1300 1 n PRO . 1300 A 1300 
A 1301 1 n ALA . 1301 A 1301 
A 1302 1 n VAL . 1302 A 1302 
A 1303 1 n SER . 1303 A 1303 
A 1304 1 n VAL . 1304 A 1304 
A 1305 1 n ASN . 1305 A 1305 
A 1306 1 n GLU . 1306 A 1306 
A 1307 1 n ARG . 1307 A 1307 
A 1308 1 n VAL . 1308 A 1308 
A 1309 1 n SER . 1309 A 1309 
A 1310 1 n ILE . 1310 A 1310 
A 1311 1 n TYR . 1311 A 1311 
A 1312 1 n THR . 1312 A 1312 
A 1313 1 n GLN . 1313 A 1313 
A 1314 1 n LEU . 1314 A 1314 
A 1315 1 n ARG . 1315 A 1315 
A 1316 1 n SER . 1316 A 1316 
A 1317 1 n LEU . 1317 A 1317 
A 1318 1 n ILE . 1318 A 1318 
A 1319 1 n ASN . 1319 A 1319 
A 1320 1 n ARG . 1320 A 1320 
A 1321 1 n LEU . 1321 A 1321 
A 1322 1 n LEU . 1322 A 1322 
A 1323 1 n CYS . 1323 A 1323 
A 1324 1 n LYS . 1324 A 1324 
A 1325 1 n ASP . 1325 A 1325 
A 1326 1 n ARG . 1326 A 1326 
A 1327 1 n ARG . 1327 A 1327 
A 1328 1 n TYR . 1328 A 1328 
A 1329 1 n ILE . 1329 A 1329 
A 1330 1 n GLU . 1330 A 1330 
A 1331 1 n ARG . 1331 A 1331 
A 1332 1 n ASN . 1332 A 1332 
A 1333 1 n MET . 1333 A 1333 
A 1334 1 n SER . 1334 A 1334 
A 1335 1 n ASN . 1335 A 1335 
A 1336 1 n ALA . 1336 A 1336 
A 1337 1 n ASP . 1337 A 1337 
A 1338 1 n PHE . 1338 A 1338 
A 1339 1 n GLU . 1339 A 1339 
A 1340 1 n TRP . 1340 A 1340 
A 1341 1 n GLU . 1341 A 1341 
A 1342 1 n THR . 1342 A 1342 
A 1343 1 n ASN . 1343 A 1343 
A 1344 1 n PRO . 1344 A 1344 
A 1345 1 n GLU . 1345 A 1345 
A 1346 1 n LEU . 1346 A 1346 
A 1347 1 n PRO . 1347 A 1347 
A 1348 1 n LEU . 1348 A 1348 
A 1349 1 n PRO . 1349 A 1349 
A 1350 1 n ASN . 1350 A 1350 
A 1351 1 n GLU . 1351 A 1351 
A 1352 1 n PRO . 1352 A 1352 
A 1353 1 n PHE . 1353 A 1353 
A 1354 1 n GLY . 1354 A 1354 
A 1355 1 n LYS . 1355 A 1355 
A 1356 1 n ARG . 1356 A 1356 
A 1357 1 n ALA . 1357 A 1357 
A 1358 1 n ILE . 1358 A 1358 
A 1359 1 n PHE . 1359 A 1359 
A 1360 1 n PRO . 1360 A 1360 
A 1361 1 n MET . 1361 A 1361 
A 1362 1 n HIS . 1362 A 1362 
A 1363 1 n SER . 1363 A 1363 
A 1364 1 n LEU . 1364 A 1364 
A 1365 1 n THR . 1365 A 1365 
A 1366 1 n GLU . 1366 A 1366 
A 1367 1 n LEU . 1367 A 1367 
A 1368 1 n GLN . 1368 A 1368 
A 1369 1 n GLU . 1369 A 1369 
A 1370 1 n GLU . 1370 A 1370 
A 1371 1 n ASP . 1371 A 1371 
A 1372 1 n THR . 1372 A 1372 
A 1373 1 n GLY . 1373 A 1373 
A 1374 1 n ARG . 1374 A 1374 
A 1375 1 n LEU . 1375 A 1375 
A 1376 1 n VAL . 1376 A 1376 
A 1377 1 n GLN . 1377 A 1377 
A 1378 1 n LEU . 1378 A 1378 
A 1379 1 n ARG . 1379 A 1379 
A 1380 1 n GLU . 1380 A 1380 
A 1381 1 n ASN . 1381 A 1381 
A 1382 1 n CYS . 1382 A 1382 
A 1383 1 n SER . 1383 A 1383 
A 1384 1 n MET . 1384 A 1384 
A 1385 1 n LEU . 1385 A 1385 
A 1386 1 n HIS . 1386 A 1386 
A 1387 1 n LYS . 1387 A 1387 
A 1388 1 n TRP . 1388 A 1388 
A 1389 1 n ARG . 1389 A 1389 
A 1390 1 n ASN . 1390 A 1390 
A 1391 1 n PHE . 1391 A 1391 
A 1392 1 n GLU . 1392 A 1392 
A 1393 1 n GLY . 1393 A 1393 
A 1394 1 n THR . 1394 A 1394 
A 1395 1 n LEU . 1395 A 1395 
A 1396 1 n PRO . 1396 A 1396 
A 1397 1 n HIS . 1397 A 1397 
A 1398 1 n MET . 1398 A 1398 
A 1399 1 n THR . 1399 A 1399 
A 1400 1 n CYS . 1400 A 1400 
A 1401 1 n LYS . 1401 A 1401 
A 1402 1 n LEU . 1402 A 1402 
A 1403 1 n CYS . 1403 A 1403 
A 1404 1 n ASN . 1404 A 1404 
A 1405 1 n GLN . 1405 A 1405 
A 1406 1 n LEU . 1406 A 1406 
A 1407 1 n LEU . 1407 A 1407 
A 1408 1 n GLU . 1408 A 1408 
A 1409 1 n SER . 1409 A 1409 
A 1410 1 n VAL . 1410 A 1410 
A 1411 1 n PRO . 1411 A 1411 
A 1412 1 n GLN . 1412 A 1412 
A 1413 1 n LEU . 1413 A 1413 
A 1414 1 n ARG . 1414 A 1414 
A 1415 1 n LEU . 1415 A 1415 
A 1416 1 n HIS . 1416 A 1416 
A 1417 1 n LEU . 1417 A 1417 
A 1418 1 n LEU . 1418 A 1418 
A 1419 1 n THR . 1419 A 1419 
A 1420 1 n ILE . 1420 A 1420 
A 1421 1 n LEU . 1421 A 1421 
A 1422 1 n HIS . 1422 A 1422 
A 1423 1 n ARG . 1423 A 1423 
A 1424 1 n ASP . 1424 A 1424 
A 1425 1 n ARG . 1425 A 1425 
A 1426 1 n GLU . 1426 A 1426 
A 1427 1 n LYS . 1427 A 1427 
A 1428 1 n GLN . 1428 A 1428 
A 1429 1 n ILE . 1429 A 1429 
A 1430 1 n ASP . 1430 A 1430 
A 1431 1 n TYR . 1431 A 1431 
A 1432 1 n CYS . 1432 A 1432 
A 1433 1 n ASN . 1433 A 1433 
A 1434 1 n GLN . 1434 A 1434 
B 1    2 n MET . 1    B 1    
B 2    2 n ALA . 2    B 2    
B 3    2 n TRP . 3    B 3    
B 4    2 n VAL . 4    B 4    
B 5    2 n PRO . 5    B 5    
B 6    2 n ASN . 6    B 6    
B 7    2 n SER . 7    B 7    
B 8    2 n GLN . 8    B 8    
B 9    2 n PHE . 9    B 9    
B 10   2 n GLU . 10   B 10   
B 11   2 n ASP . 11   B 11   
B 12   2 n ASP . 12   B 12   
B 13   2 n LEU . 13   B 13   
B 14   2 n VAL . 14   B 14   
B 15   2 n ASP . 15   B 15   
B 16   2 n MET . 16   B 16   
B 17   2 n GLU . 17   B 17   
B 18   2 n PRO . 18   B 18   
B 19   2 n ASP . 19   B 19   
B 20   2 n PHE . 20   B 20   
B 21   2 n ASN . 21   B 21   
B 22   2 n PHE . 22   B 22   
B 23   2 n VAL . 23   B 23   
B 24   2 n HIS . 24   B 24   
B 25   2 n GLY . 25   B 25   
B 26   2 n GLN . 26   B 26   
B 27   2 n LEU . 27   B 27   
B 28   2 n ALA . 28   B 28   
B 29   2 n TYR . 29   B 29   
B 30   2 n ASP . 30   B 30   
B 31   2 n MET . 31   B 31   
B 32   2 n LYS . 32   B 32   
B 33   2 n LYS . 33   B 33   
B 34   2 n GLN . 34   B 34   
B 35   2 n GLY . 35   B 35   
B 36   2 n GLU . 36   B 36   
B 37   2 n PHE . 37   B 37   
B 38   2 n TRP . 38   B 38   
B 39   2 n PRO . 39   B 39   
B 40   2 n ARG . 40   B 40   
B 41   2 n PRO . 41   B 41   
B 42   2 n LYS . 42   B 42   
B 43   2 n CYS . 43   B 43   
B 44   2 n THR . 44   B 44   
B 45   2 n TYR . 45   B 45   
B 46   2 n GLU . 46   B 46   
B 47   2 n TYR . 47   B 47   
B 48   2 n LEU . 48   B 48   
B 49   2 n LYS . 49   B 49   
B 50   2 n SER . 50   B 50   
B 51   2 n ARG . 51   B 51   
B 52   2 n GLU . 52   B 52   
B 53   2 n LYS . 53   B 53   
B 54   2 n ARG . 54   B 54   
B 55   2 n ASN . 55   B 55   
B 56   2 n SER . 56   B 56   
B 57   2 n GLU . 57   B 57   
B 58   2 n LEU . 58   B 58   
B 59   2 n GLU . 59   B 59   
B 60   2 n ASN . 60   B 60   
B 61   2 n ILE . 61   B 61   
B 62   2 n HIS . 62   B 62   
B 63   2 n GLY . 63   B 63   
B 64   2 n SER . 64   B 64   
B 65   2 n ARG . 65   B 65   
B 66   2 n GLY . 66   B 66   
B 67   2 n GLY . 67   B 67   
B 68   2 n THR . 68   B 68   
B 69   2 n GLY . 69   B 69   
B 70   2 n ARG . 70   B 70   
B 71   2 n ASP . 71   B 71   
B 72   2 n ILE . 72   B 72   
B 73   2 n ARG . 73   B 73   
B 74   2 n GLN . 74   B 74   
B 75   2 n SER . 75   B 75   
B 76   2 n LEU . 76   B 76   
B 77   2 n GLN . 77   B 77   
B 78   2 n LEU . 78   B 78   
B 79   2 n MET . 79   B 79   
B 80   2 n GLU . 80   B 80   
B 81   2 n ASN . 81   B 81   
B 82   2 n ILE . 82   B 82   
B 83   2 n GLN . 83   B 83   
B 84   2 n LYS . 84   B 84   
B 85   2 n ILE . 85   B 85   
B 86   2 n ALA . 86   B 86   
B 87   2 n GLY . 87   B 87   
B 88   2 n THR . 88   B 88   
B 89   2 n ARG . 89   B 89   
B 90   2 n PRO . 90   B 90   
B 91   2 n LEU . 91   B 91   
B 92   2 n GLY . 92   B 92   
B 93   2 n GLU . 93   B 93   
B 94   2 n HIS . 94   B 94   
B 95   2 n ALA . 95   B 95   
B 96   2 n THR . 96   B 96   
B 97   2 n MET . 97   B 97   
B 98   2 n LYS . 98   B 98   
B 99   2 n ASP . 99   B 99   
B 100  2 n TRP . 100  B 100  
B 101  2 n GLU . 101  B 101  
B 102  2 n ASP . 102  B 102  
B 103  2 n GLU . 103  B 103  
B 104  2 n SER . 104  B 104  
B 105  2 n THR . 105  B 105  
B 106  2 n ASN . 106  B 106  
B 107  2 n GLU . 107  B 107  
B 108  2 n LEU . 108  B 108  
B 109  2 n GLU . 109  B 109  
B 110  2 n ALA . 110  B 110  
B 111  2 n LEU . 111  B 111  
B 112  2 n ALA . 112  B 112  
B 113  2 n MET . 113  B 113  
B 114  2 n MET . 114  B 114  
B 115  2 n ARG . 115  B 115  
B 116  2 n HIS . 116  B 116  
B 117  2 n PHE . 117  B 117  
B 118  2 n GLY . 118  B 118  
B 119  2 n MET . 119  B 119  
B 120  2 n MET . 120  B 120  
B 121  2 n SER . 121  B 121  
B 122  2 n MET . 122  B 122  
B 123  2 n ALA . 123  B 123  
B 124  2 n THR . 124  B 124  
B 125  2 n ASP . 125  B 125  
B 126  2 n SER . 126  B 126  
B 127  2 n LEU . 127  B 127  
B 128  2 n PRO . 128  B 128  
B 129  2 n VAL . 129  B 129  
B 130  2 n LEU . 130  B 130  
B 131  2 n PRO . 131  B 131  
B 132  2 n GLU . 132  B 132  
B 133  2 n VAL . 133  B 133  
B 134  2 n LYS . 134  B 134  
B 135  2 n PRO . 135  B 135  
B 136  2 n PRO . 136  B 136  
B 137  2 n GLU . 137  B 137  
B 138  2 n GLY . 138  B 138  
B 139  2 n PRO . 139  B 139  
B 140  2 n ILE . 140  B 140  
B 141  2 n LYS . 141  B 141  
B 142  2 n ILE . 142  B 142  
B 143  2 n ILE . 143  B 143  
B 144  2 n ARG . 144  B 144  
B 145  2 n ASN . 145  B 145  
B 146  2 n GLY . 146  B 146  
B 147  2 n ARG . 147  B 147  
B 148  2 n LYS . 148  B 148  
B 149  2 n GLN . 149  B 149  
B 150  2 n PHE . 150  B 150  
B 151  2 n PRO . 151  B 151  
B 152  2 n LEU . 152  B 152  
B 153  2 n ILE . 153  B 153  
B 154  2 n THR . 154  B 154  
B 155  2 n ASP . 155  B 155  
B 156  2 n PRO . 156  B 156  
B 157  2 n GLU . 157  B 157  
B 158  2 n PHE . 158  B 158  
B 159  2 n PHE . 159  B 159  
B 160  2 n LYS . 160  B 160  
B 161  2 n PRO . 161  B 161  
B 162  2 n ARG . 162  B 162  
B 163  2 n LYS . 163  B 163  
B 164  2 n ILE . 164  B 164  
B 165  2 n PRO . 165  B 165  
B 166  2 n ARG . 166  B 166  
B 167  2 n THR . 167  B 167  
B 168  2 n LYS . 168  B 168  
B 169  2 n ASN . 169  B 169  
B 170  2 n SER . 170  B 170  
B 171  2 n SER . 171  B 171  
B 172  2 n SER . 172  B 172  
B 173  2 n SER . 173  B 173  
B 174  2 n SER . 174  B 174  
B 175  2 n SER . 175  B 175  
B 176  2 n TYR . 176  B 176  
B 177  2 n HIS . 177  B 177  
B 178  2 n THR . 178  B 178  
B 179  2 n ALA . 179  B 179  
B 180  2 n ASN . 180  B 180  
B 181  2 n SER . 181  B 181  
B 182  2 n SER . 182  B 182  
B 183  2 n ILE . 183  B 183  
B 184  2 n SER . 184  B 184  
B 185  2 n SER . 185  B 185  
B 186  2 n PHE . 186  B 186  
B 187  2 n SER . 187  B 187  
B 188  2 n LEU . 188  B 188  
B 189  2 n TYR . 189  B 189  
B 190  2 n GLU . 190  B 190  
B 191  2 n SER . 191  B 191  
B 192  2 n ALA . 192  B 192  
B 193  2 n ALA . 193  B 193  
B 194  2 n SER . 194  B 194  
B 195  2 n ASP . 195  B 195  
B 196  2 n LEU . 196  B 196  
B 197  2 n ASP . 197  B 197  
B 198  2 n SER . 198  B 198  
B 199  2 n SER . 199  B 199  
B 200  2 n LYS . 200  B 200  
B 201  2 n LYS . 201  B 201  
B 202  2 n GLN . 202  B 202  
B 203  2 n GLY . 203  B 203  
B 204  2 n GLU . 204  B 204  
B 205  2 n ILE . 205  B 205  
B 206  2 n LYS . 206  B 206  
B 207  2 n ALA . 207  B 207  
B 208  2 n SER . 208  B 208  
B 209  2 n LYS . 209  B 209  
B 210  2 n SER . 210  B 210  
B 211  2 n GLU . 211  B 211  
B 212  2 n LYS . 212  B 212  
B 213  2 n TYR . 213  B 213  
B 214  2 n LEU . 214  B 214  
B 215  2 n GLU . 215  B 215  
B 216  2 n VAL . 216  B 216  
B 217  2 n PRO . 217  B 217  
B 218  2 n TYR . 218  B 218  
B 219  2 n LYS . 219  B 219  
B 220  2 n GLN . 220  B 220  
B 221  2 n LEU . 221  B 221  
B 222  2 n ALA . 222  B 222  
B 223  2 n GLU . 223  B 223  
B 224  2 n SER . 224  B 224  
B 225  2 n TYR . 225  B 225  
B 226  2 n ASP . 226  B 226  
B 227  2 n GLN . 227  B 227  
B 228  2 n GLU . 228  B 228  
B 229  2 n VAL . 229  B 229  
B 230  2 n GLU . 230  B 230  
B 231  2 n SER . 231  B 231  
B 232  2 n PRO . 232  B 232  
B 233  2 n VAL . 233  B 233  
B 234  2 n GLN . 234  B 234  
B 235  2 n PHE . 235  B 235  
B 236  2 n GLY . 236  B 236  
B 237  2 n ASN . 237  B 237  
B 238  2 n GLN . 238  B 238  
B 239  2 n PHE . 239  B 239  
B 240  2 n ASN . 240  B 240  
B 241  2 n GLU . 241  B 241  
C 1    3 n MET . 1    C 1    
C 2    3 n ASP . 2    C 2    
C 3    3 n ASP . 3    C 3    
C 4    3 n GLY . 4    C 4    
C 5    3 n GLY . 5    C 5    
C 6    3 n GLU . 6    C 6    
C 7    3 n LEU . 7    C 7    
C 8    3 n SER . 8    C 8    
C 9    3 n LEU . 9    C 9    
C 10   3 n VAL . 10   C 10   
C 11   3 n LYS . 11   C 11   
C 12   3 n LYS . 12   C 12   
C 13   3 n VAL . 13   C 13   
C 14   3 n VAL . 14   C 14   
C 15   3 n HIS . 15   C 15   
C 16   3 n SER . 16   C 16   
C 17   3 n LEU . 17   C 17   
C 18   3 n VAL . 18   C 18   
C 19   3 n VAL . 19   C 19   
C 20   3 n SER . 20   C 20   
C 21   3 n SER . 21   C 21   
C 22   3 n PRO . 22   C 22   
C 23   3 n GLY . 23   C 23   
C 24   3 n LYS . 24   C 24   
C 25   3 n LEU . 25   C 25   
C 26   3 n THR . 26   C 26   
C 27   3 n VAL . 27   C 27   
C 28   3 n GLU . 28   C 28   
C 29   3 n GLN . 29   C 29   
C 30   3 n LEU . 30   C 30   
C 31   3 n MET . 31   C 31   
C 32   3 n ARG . 32   C 32   
C 33   3 n ASP . 33   C 33   
C 34   3 n TYR . 34   C 34   
C 35   3 n ARG . 35   C 35   
C 36   3 n SER . 36   C 36   
C 37   3 n GLU . 37   C 37   
C 38   3 n GLU . 38   C 38   
C 39   3 n GLY . 39   C 39   
C 40   3 n CYS . 40   C 40   
C 41   3 n THR . 41   C 41   
C 42   3 n LEU . 42   C 42   
C 43   3 n PRO . 43   C 43   
C 44   3 n TYR . 44   C 44   
C 45   3 n SER . 45   C 45   
C 46   3 n LYS . 46   C 46   
C 47   3 n LEU . 47   C 47   
C 48   3 n GLY . 48   C 48   
C 49   3 n PHE . 49   C 49   
C 50   3 n LYS . 50   C 50   
C 51   3 n ASP . 51   C 51   
C 52   3 n ALA . 52   C 52   
C 53   3 n GLU . 53   C 53   
C 54   3 n SER . 54   C 54   
C 55   3 n PHE . 55   C 55   
C 56   3 n LEU . 56   C 56   
C 57   3 n ARG . 57   C 57   
C 58   3 n SER . 58   C 58   
C 59   3 n ILE . 59   C 59   
C 60   3 n PRO . 60   C 60   
C 61   3 n ASP . 61   C 61   
C 62   3 n THR . 62   C 62   
C 63   3 n VAL . 63   C 63   
C 64   3 n THR . 64   C 64   
C 65   3 n VAL . 65   C 65   
C 66   3 n THR . 66   C 66   
C 67   3 n GLY . 67   C 67   
C 68   3 n HIS . 68   C 68   
C 69   3 n GLY . 69   C 69   
C 70   3 n GLN . 70   C 70   
C 71   3 n MET . 71   C 71   
C 72   3 n ALA . 72   C 72   
C 73   3 n TRP . 73   C 73   
C 74   3 n ILE . 74   C 74   
C 75   3 n THR . 75   C 75   
C 76   3 n ALA . 76   C 76   
C 77   3 n VAL . 77   C 77   
C 78   3 n ALA . 78   C 78   
C 79   3 n THR . 79   C 79   
C 80   3 n ALA . 80   C 80   
C 81   3 n LYS . 81   C 81   
C 82   3 n SER . 82   C 82   
C 83   3 n ALA . 83   C 83   
C 84   3 n HIS . 84   C 84   
C 85   3 n ILE . 85   C 85   
C 86   3 n GLN . 86   C 86   
C 87   3 n LYS . 87   C 87   
C 88   3 n LEU . 88   C 88   
C 89   3 n VAL . 89   C 89   
C 90   3 n ARG . 90   C 90   
C 91   3 n CYS . 91   C 91   
C 92   3 n GLN . 92   C 92   
C 93   3 n LYS . 93   C 93   
C 94   3 n LYS . 94   C 94   
C 95   3 n SER . 95   C 95   
C 96   3 n LYS . 96   C 96   
C 97   3 n ASN . 97   C 97   
C 98   3 n ARG . 98   C 98   
C 99   3 n GLY . 99   C 99   
C 100  3 n SER . 100  C 100  
C 101  3 n HIS . 101  C 101  
C 102  3 n LYS . 102  C 102  
C 103  3 n PRO . 103  C 103  
C 104  3 n LYS . 104  C 104  
C 105  3 n TYR . 105  C 105  
C 106  3 n CYS . 106  C 106  
C 107  3 n TYR . 107  C 107  
C 108  3 n ALA . 108  C 108  
C 109  3 n SER . 109  C 109  
C 110  3 n GLU . 110  C 110  
C 111  3 n PRO . 111  C 111  
C 112  3 n SER . 112  C 112  
C 113  3 n ASN . 113  C 113  
C 114  3 n LEU . 114  C 114  
C 115  3 n VAL . 115  C 115  
C 116  3 n PHE . 116  C 116  
C 117  3 n ILE . 117  C 117  
C 118  3 n ASN . 118  C 118  
C 119  3 n GLU . 119  C 119  
C 120  3 n SER . 120  C 120  
C 121  3 n VAL . 121  C 121  
C 122  3 n SER . 122  C 122  
C 123  3 n LYS . 123  C 123  
C 124  3 n MET . 124  C 124  
C 125  3 n LYS . 125  C 125  
C 126  3 n ASN . 126  C 126  
C 127  3 n ARG . 127  C 127  
C 128  3 n LYS . 128  C 128  
C 129  3 n ALA . 129  C 129  
C 130  3 n PRO . 130  C 130  
C 131  3 n PHE . 131  C 131  
C 132  3 n PRO . 132  C 132  
C 133  3 n THR . 133  C 133  
C 134  3 n TYR . 134  C 134  
C 135  3 n GLN . 135  C 135  
C 136  3 n VAL . 136  C 136  
C 137  3 n PRO . 137  C 137  
C 138  3 n ARG . 138  C 138  
C 139  3 n ASN . 139  C 139  
C 140  3 n LEU . 140  C 140  
C 141  3 n LYS . 141  C 141  
C 142  3 n LEU . 142  C 142  
C 143  3 n PRO . 143  C 143  
C 144  3 n VAL . 144  C 144  
C 145  3 n SER . 145  C 145  
C 146  3 n TYR . 146  C 146  
C 147  3 n PRO . 147  C 147  
C 148  3 n ASN . 148  C 148  
C 149  3 n TYR . 149  C 149  
C 150  3 n ASN . 150  C 150  
C 151  3 n ARG . 151  C 151  
C 152  3 n LEU . 152  C 152  
C 153  3 n LEU . 153  C 153  
C 154  3 n TYR . 154  C 154  
C 155  3 n PRO . 155  C 155  
C 156  3 n VAL . 156  C 156  
C 157  3 n HIS . 157  C 157  
C 158  3 n THR . 158  C 158  
C 159  3 n PRO . 159  C 159  
C 160  3 n HIS . 160  C 160  
C 161  3 n ILE . 161  C 161  
C 162  3 n ASP . 162  C 162  
C 163  3 n GLN . 163  C 163  
C 164  3 n MET . 164  C 164  
C 165  3 n ILE . 165  C 165  
C 166  3 n SER . 166  C 166  
C 167  3 n THR . 167  C 167  
C 168  3 n GLY . 168  C 168  
C 169  3 n GLN . 169  C 169  
C 170  3 n GLN . 170  C 170  
C 171  3 n GLN . 171  C 171  
C 172  3 n SER . 172  C 172  
C 173  3 n THR . 173  C 173  
C 174  3 n LEU . 174  C 174  
C 175  3 n ARG . 175  C 175  
C 176  3 n THR . 176  C 176  
C 177  3 n GLN . 177  C 177  
C 178  3 n ARG . 178  C 178  
C 179  3 n PRO . 179  C 179  
C 180  3 n SER . 180  C 180  
C 181  3 n PHE . 181  C 181  
C 182  3 n PRO . 182  C 182  
C 183  3 n CYS . 183  C 183  
C 184  3 n ASN . 184  C 184  
C 185  3 n ALA . 185  C 185  
C 186  3 n ASN . 186  C 186  
C 187  3 n SER . 187  C 187  
C 188  3 n LYS . 188  C 188  
C 189  3 n SER . 189  C 189  
C 190  3 n LEU . 190  C 190  
C 191  3 n LYS . 191  C 191  
C 192  3 n VAL . 192  C 192  
C 193  3 n ASN . 193  C 193  
C 194  3 n ASP . 194  C 194  
C 195  3 n TRP . 195  C 195  
C 196  3 n SER . 196  C 196  
C 197  3 n GLN . 197  C 197  
C 198  3 n LYS . 198  C 198  
C 199  3 n ASP . 199  C 199  
C 200  3 n ARG . 200  C 200  
C 201  3 n LYS . 201  C 201  
C 202  3 n GLN . 202  C 202  
C 203  3 n GLU . 203  C 203  
C 204  3 n PRO . 204  C 204  
C 205  3 n SER . 205  C 205  
C 206  3 n LYS . 206  C 206  
C 207  3 n GLU . 207  C 207  
C 208  3 n ARG . 208  C 208  
C 209  3 n ASN . 209  C 209  
C 210  3 n ASN . 210  C 210  
C 211  3 n GLN . 211  C 211  
C 212  3 n LYS . 212  C 212  
C 213  3 n TYR . 213  C 213  
C 214  3 n PRO . 214  C 214  
C 215  3 n LYS . 215  C 215  
C 216  3 n ILE . 216  C 216  
C 217  3 n THR . 217  C 217  
C 218  3 n THR . 218  C 218  
C 219  3 n GLU . 219  C 219  
C 220  3 n ASN . 220  C 220  
C 221  3 n LYS . 221  C 221  
C 222  3 n GLN . 222  C 222  
C 223  3 n GLU . 223  C 223  
C 224  3 n LYS . 224  C 224  
C 225  3 n GLU . 225  C 225  
C 226  3 n THR . 226  C 226  
C 227  3 n GLU . 227  C 227  
C 228  3 n GLU . 228  C 228  
C 229  3 n LEU . 229  C 229  
C 230  3 n ALA . 230  C 230  
C 231  3 n GLN . 231  C 231  
C 232  3 n ALA . 232  C 232  
C 233  3 n PHE . 233  C 233  
C 234  3 n GLU . 234  C 234  
C 235  3 n ASN . 235  C 235  
C 236  3 n LEU . 236  C 236  
C 237  3 n SER . 237  C 237  
C 238  3 n VAL . 238  C 238  
C 239  3 n ASP . 239  C 239  
C 240  3 n VAL . 240  C 240  
C 241  3 n ALA . 241  C 241  
C 242  3 n PRO . 242  C 242  
C 243  3 n THR . 243  C 243  
C 244  3 n ASP . 244  C 244  
C 245  3 n HIS . 245  C 245  
C 246  3 n GLN . 246  C 246  
C 247  3 n GLU . 247  C 247  
C 248  3 n LYS . 248  C 248  
C 249  3 n LEU . 249  C 249  
C 250  3 n LYS . 250  C 250  
C 251  3 n CYS . 251  C 251  
C 252  3 n GLU . 252  C 252  
C 253  3 n ILE . 253  C 253  
C 254  3 n TYR . 254  C 254  
C 255  3 n GLU . 255  C 255  
C 256  3 n ASP . 256  C 256  
C 257  3 n ASN . 257  C 257  
C 258  3 n GLU . 258  C 258  
C 259  3 n ASP . 259  C 259  
C 260  3 n GLU . 260  C 260  
C 261  3 n PHE . 261  C 261  
C 262  3 n VAL . 262  C 262  
C 263  3 n ARG . 263  C 263  
C 264  3 n ASP . 264  C 264  
C 265  3 n PRO . 265  C 265  
C 266  3 n PHE . 266  C 266  
C 267  3 n ILE . 267  C 267  
C 268  3 n TYR . 268  C 268  
C 269  3 n GLY . 269  C 269  
C 270  3 n GLU . 270  C 270  
C 271  3 n VAL . 271  C 271  
C 272  3 n LYS . 272  C 272  
C 273  3 n GLU . 273  C 273  
C 274  3 n LYS . 274  C 274  
C 275  3 n GLU . 275  C 275  
C 276  3 n ASP . 276  C 276  
C 277  3 n GLU . 277  C 277  
C 278  3 n ALA . 278  C 278  
C 279  3 n VAL . 279  C 279  
C 280  3 n VAL . 280  C 280  
C 281  3 n LEU . 281  C 281  
C 282  3 n ALA . 282  C 282  
C 283  3 n PHE . 283  C 283  
C 284  3 n ASP . 284  C 284  
C 285  3 n ALA . 285  C 285  
C 286  3 n VAL . 286  C 286  
C 287  3 n SER . 287  C 287  
C 288  3 n GLU . 288  C 288  
C 289  3 n ASP . 289  C 289  
C 290  3 n GLY . 290  C 290  
C 291  3 n PHE . 291  C 291  
C 292  3 n ASP . 292  C 292  
C 293  3 n LEU . 293  C 293  
C 294  3 n LEU . 294  C 294  
C 295  3 n SER . 295  C 295  
C 296  3 n MET . 296  C 296  
C 297  3 n THR . 297  C 297  
C 298  3 n THR . 298  C 298  
C 299  3 n THR . 299  C 299  
C 300  3 n GLN . 300  C 300  
C 301  3 n GLN . 301  C 301  
C 302  3 n ASN . 302  C 302  
C 303  3 n ALA . 303  C 303  
C 304  3 n VAL . 304  C 304  
C 305  3 n LYS . 305  C 305  
C 306  3 n PRO . 306  C 306  
C 307  3 n LEU . 307  C 307  
C 308  3 n ASP . 308  C 308  
C 309  3 n PRO . 309  C 309  
C 310  3 n PRO . 310  C 310  
C 311  3 n GLU . 311  C 311  
C 312  3 n ASP . 312  C 312  
C 313  3 n CYS . 313  C 313  
C 314  3 n LEU . 314  C 314  
C 315  3 n HIS . 315  C 315  
C 316  3 n TYR . 316  C 316  
C 317  3 n ALA . 317  C 317  
C 318  3 n SER . 318  C 318  
C 319  3 n SER . 319  C 319  
C 320  3 n ASP . 320  C 320  
C 321  3 n ASP . 321  C 321  
C 322  3 n GLY . 322  C 322  
C 323  3 n GLU . 323  C 323  
C 324  3 n ASP . 324  C 324  
C 325  3 n GLU . 325  C 325  
C 326  3 n ASN . 326  C 326  
C 327  3 n ALA . 327  C 327  
C 328  3 n ILE . 328  C 328  
C 329  3 n PRO . 329  C 329  
C 330  3 n ALA . 330  C 330  
C 331  3 n TYR . 331  C 331  
C 332  3 n ALA . 332  C 332  
C 333  3 n VAL . 333  C 333  
C 334  3 n ASP . 334  C 334  
C 335  3 n HIS . 335  C 335  
C 336  3 n ARG . 336  C 336  
C 337  3 n VAL . 337  C 337  
C 338  3 n LEU . 338  C 338  
C 339  3 n ASP . 339  C 339  
C 340  3 n VAL . 340  C 340  
C 341  3 n ASP . 341  C 341  
C 342  3 n TYR . 342  C 342  
C 343  3 n PRO . 343  C 343  
C 344  3 n ARG . 344  C 344  
C 345  3 n ASP . 345  C 345  
C 346  3 n ALA . 346  C 346  
C 347  3 n VAL . 347  C 347  
C 348  3 n ARG . 348  C 348  
C 349  3 n SER . 349  C 349  
C 350  3 n ALA . 350  C 350  
C 351  3 n PHE . 351  C 351  
C 352  3 n THR . 352  C 352  
C 353  3 n LEU . 353  C 353  
C 354  3 n PRO . 354  C 354  
C 355  3 n ALA . 355  C 355  
C 356  3 n ARG . 356  C 356  
C 357  3 n ASP . 357  C 357  
C 358  3 n ILE . 358  C 358  
C 359  3 n GLU . 359  C 359  
C 360  3 n SER . 360  C 360  
C 361  3 n ILE . 361  C 361  
C 362  3 n ILE . 362  C 362  
C 363  3 n GLU . 363  C 363  
C 364  3 n LEU . 364  C 364  
C 365  3 n GLN . 365  C 365  
C 366  3 n GLN . 366  C 366  
C 367  3 n ARG . 367  C 367  
C 368  3 n ILE . 368  C 368  
C 369  3 n ARG . 369  C 369  
C 370  3 n VAL . 370  C 370  
C 371  3 n GLN . 371  C 371  
C 372  3 n LEU . 372  C 372  
C 373  3 n VAL . 373  C 373  
C 374  3 n SER . 374  C 374  
C 375  3 n LEU . 375  C 375  
C 376  3 n VAL . 376  C 376  
C 377  3 n ASN . 377  C 377  
C 378  3 n PRO . 378  C 378  
C 379  3 n HIS . 379  C 379  
C 380  3 n ASN . 380  C 380  
C 381  3 n PHE . 381  C 381  
C 382  3 n ASN . 382  C 382  
C 383  3 n PHE . 383  C 383  
C 384  3 n TRP . 384  C 384  
C 385  3 n ILE . 385  C 385  
C 386  3 n TYR . 386  C 386  
C 387  3 n ASN . 387  C 387  
C 388  3 n ASP . 388  C 388  
C 389  3 n ASP . 389  C 389  
C 390  3 n PHE . 390  C 390  
C 391  3 n LYS . 391  C 391  
C 392  3 n ASP . 392  C 392  
C 393  3 n TYR . 393  C 393  
C 394  3 n GLU . 394  C 394  
C 395  3 n ALA . 395  C 395  
C 396  3 n GLN . 396  C 396  
C 397  3 n PHE . 397  C 397  
C 398  3 n ALA . 398  C 398  
C 399  3 n ASN . 399  C 399  
C 400  3 n MET . 400  C 400  
C 401  3 n GLN . 401  C 401  
C 402  3 n THR . 402  C 402  
C 403  3 n PHE . 403  C 403  
C 404  3 n TYR . 404  C 404  
C 405  3 n GLU . 405  C 405  
C 406  3 n SER . 406  C 406  
C 407  3 n SER . 407  C 407  
C 408  3 n GLU . 408  C 408  
C 409  3 n SER . 409  C 409  
C 410  3 n LYS . 410  C 410  
C 411  3 n ASN . 411  C 411  
C 412  3 n TYR . 412  C 412  
C 413  3 n THR . 413  C 413  
C 414  3 n MET . 414  C 414  
C 415  3 n PRO . 415  C 415  
C 416  3 n LEU . 416  C 416  
C 417  3 n PHE . 417  C 417  
C 418  3 n LEU . 418  C 418  
C 419  3 n ILE . 419  C 419  
C 420  3 n THR . 420  C 420  
C 421  3 n THR . 421  C 421  
C 422  3 n ASP . 422  C 422  
C 423  3 n HIS . 423  C 423  
C 424  3 n LEU . 424  C 424  
C 425  3 n CYS . 425  C 425  
C 426  3 n VAL . 426  C 426  
C 427  3 n VAL . 427  C 427  
C 428  3 n ARG . 428  C 428  
C 429  3 n CYS . 429  C 429  
C 430  3 n THR . 430  C 430  
C 431  3 n SER . 431  C 431  
C 432  3 n GLY . 432  C 432  
C 433  3 n TRP . 433  C 433  
C 434  3 n GLU . 434  C 434  
C 435  3 n ARG . 435  C 435  
C 436  3 n ALA . 436  C 436  
C 437  3 n LYS . 437  C 437  
C 438  3 n VAL . 438  C 438  
C 439  3 n LEU . 439  C 439  
C 440  3 n GLY . 440  C 440  
C 441  3 n TYR . 441  C 441  
C 442  3 n ARG . 442  C 442  
C 443  3 n SER . 443  C 443  
C 444  3 n SER . 444  C 444  
C 445  3 n ASN . 445  C 445  
C 446  3 n ASN . 446  C 446  
C 447  3 n LYS . 447  C 447  
C 448  3 n MET . 448  C 448  
C 449  3 n THR . 449  C 449  
C 450  3 n ILE . 450  C 450  
C 451  3 n GLU . 451  C 451  
C 452  3 n VAL . 452  C 452  
C 453  3 n GLU . 453  C 453  
C 454  3 n LEU . 454  C 454  
C 455  3 n VAL . 455  C 455  
C 456  3 n ASP . 456  C 456  
C 457  3 n ILE . 457  C 457  
C 458  3 n GLY . 458  C 458  
C 459  3 n ASP . 459  C 459  
C 460  3 n ILE . 460  C 460  
C 461  3 n ILE . 461  C 461  
C 462  3 n ARG . 462  C 462  
C 463  3 n VAL . 463  C 463  
C 464  3 n SER . 464  C 464  
C 465  3 n GLN . 465  C 465  
C 466  3 n GLN . 466  C 466  
C 467  3 n ASN . 467  C 467  
C 468  3 n VAL . 468  C 468  
C 469  3 n LYS . 469  C 469  
C 470  3 n PHE . 470  C 470  
C 471  3 n LEU . 471  C 471  
C 472  3 n ILE . 472  C 472  
C 473  3 n LYS . 473  C 473  
C 474  3 n PRO . 474  C 474  
C 475  3 n PHE . 475  C 475  
C 476  3 n ALA . 476  C 476  
C 477  3 n LEU . 477  C 477  
C 478  3 n LEU . 478  C 478  
C 479  3 n PRO . 479  C 479  
C 480  3 n ARG . 480  C 480  
C 481  3 n GLN . 481  C 481  
C 482  3 n CYS . 482  C 482  
C 483  3 n LEU . 483  C 483  
C 484  3 n ALA . 484  C 484  
C 485  3 n GLY . 485  C 485  
C 486  3 n ARG . 486  C 486  
C 487  3 n LEU . 487  C 487  
C 488  3 n ALA . 488  C 488  
C 489  3 n PHE . 489  C 489  
C 490  3 n ILE . 490  C 490  
C 491  3 n THR . 491  C 491  
C 492  3 n GLN . 492  C 492  
C 493  3 n CYS . 493  C 493  
C 494  3 n LYS . 494  C 494  
C 495  3 n SER . 495  C 495  
C 496  3 n PRO . 496  C 496  
C 497  3 n ASN . 497  C 497  
C 498  3 n TRP . 498  C 498  
C 499  3 n THR . 499  C 499  
C 500  3 n ALA . 500  C 500  
C 501  3 n GLU . 501  C 501  
C 502  3 n VAL . 502  C 502  
C 503  3 n VAL . 503  C 503  
C 504  3 n ASN . 504  C 504  
C 505  3 n PHE . 505  C 505  
C 506  3 n PHE . 506  C 506  
C 507  3 n HIS . 507  C 507  
C 508  3 n ASP . 508  C 508  
C 509  3 n MET . 509  C 509  
C 510  3 n ILE . 510  C 510  
C 511  3 n LEU . 511  C 511  
C 512  3 n LEU . 512  C 512  
C 513  3 n ARG . 513  C 513  
C 514  3 n LEU . 514  C 514  
C 515  3 n LEU . 515  C 515  
C 516  3 n TYR . 516  C 516  
C 517  3 n ALA . 517  C 517  
C 518  3 n LYS . 518  C 518  
C 519  3 n VAL . 519  C 519  
C 520  3 n GLU . 520  C 520  
C 521  3 n ALA . 521  C 521  
C 522  3 n ILE . 522  C 522  
C 523  3 n LYS . 523  C 523  
C 524  3 n ASN . 524  C 524  
C 525  3 n ASN . 525  C 525  
C 526  3 n THR . 526  C 526  
C 527  3 n ALA . 527  C 527  
C 528  3 n TYR . 528  C 528  
C 529  3 n LEU . 529  C 529  
C 530  3 n VAL . 530  C 530  
C 531  3 n LEU . 531  C 531  
C 532  3 n VAL . 532  C 532  
C 533  3 n ASP . 533  C 533  
C 534  3 n THR . 534  C 534  
C 535  3 n GLU . 535  C 535  
C 536  3 n SER . 536  C 536  
C 537  3 n GLN . 537  C 537  
C 538  3 n GLY . 538  C 538  
C 539  3 n HIS . 539  C 539  
C 540  3 n THR . 540  C 540  
C 541  3 n VAL . 541  C 541  
C 542  3 n ASN . 542  C 542  
C 543  3 n LEU . 543  C 543  
C 544  3 n ASN . 544  C 544  
C 545  3 n ARG . 545  C 545  
C 546  3 n SER . 546  C 546  
C 547  3 n LEU . 547  C 547  
C 548  3 n ILE . 548  C 548  
C 549  3 n GLU . 549  C 549  
C 550  3 n THR . 550  C 550  
C 551  3 n GLY . 551  C 551  
C 552  3 n TRP . 552  C 552  
C 553  3 n VAL . 553  C 553  
C 554  3 n ARG . 554  C 554  
C 555  3 n ARG . 555  C 555  
C 556  3 n CYS . 556  C 556  
C 557  3 n THR . 557  C 557  
C 558  3 n SER . 558  C 558  
C 559  3 n ALA . 559  C 559  
#
_software.classification other
_software.date           ?
_software.description    "Structure prediction"
_software.name           AlphaFold
_software.pdbx_ordinal   1
_software.type           package
_software.version        "AlphaFold-beta-20231127 (fb0b9d13-0bdd-4522-ba5f-0ee1f426d085 @ 2025-01-13 00:56:38)"
#
loop_
_struct_asym.entity_id
_struct_asym.id
1 A 
2 B 
3 C 
#
loop_
_atom_site.group_PDB
_atom_site.id
_atom_site.type_symbol
_atom_site.label_atom_id
_atom_site.label_alt_id
_atom_site.label_comp_id
_atom_site.label_asym_id
_atom_site.label_entity_id
_atom_site.label_seq_id
_atom_site.pdbx_PDB_ins_code
_atom_site.Cartn_x
_atom_site.Cartn_y
_atom_site.Cartn_z
_atom_site.occupancy
_atom_site.B_iso_or_equiv
_atom_site.auth_seq_id
_atom_site.auth_asym_id
_atom_site.pdbx_PDB_model_num
ATOM 1     N N   . MET A 1 1    ? -24.167 -9.842  -42.234 1.00 32.77 1    A 1 
ATOM 2     C CA  . MET A 1 1    ? -23.953 -10.416 -40.892 1.00 36.87 1    A 1 
ATOM 3     C C   . MET A 1 1    ? -25.298 -10.438 -40.211 1.00 38.80 1    A 1 
ATOM 4     O O   . MET A 1 1    ? -25.983 -9.426  -40.278 1.00 36.83 1    A 1 
ATOM 5     C CB  . MET A 1 1    ? -22.976 -9.584  -40.057 1.00 36.21 1    A 1 
ATOM 6     C CG  . MET A 1 1    ? -21.523 -9.954  -40.327 1.00 34.02 1    A 1 
ATOM 7     S SD  . MET A 1 1    ? -20.380 -9.010  -39.295 1.00 31.15 1    A 1 
ATOM 8     C CE  . MET A 1 1    ? -18.823 -9.806  -39.712 1.00 27.51 1    A 1 
ATOM 9     N N   . ASP A 1 2    ? -25.674 -11.557 -39.606 1.00 45.53 2    A 1 
ATOM 10    C CA  . ASP A 1 2    ? -26.929 -11.620 -38.869 1.00 47.56 2    A 1 
ATOM 11    C C   . ASP A 1 2    ? -26.906 -10.658 -37.684 1.00 48.34 2    A 1 
ATOM 12    O O   . ASP A 1 2    ? -25.847 -10.371 -37.119 1.00 46.88 2    A 1 
ATOM 13    C CB  . ASP A 1 2    ? -27.226 -13.057 -38.405 1.00 44.98 2    A 1 
ATOM 14    C CG  . ASP A 1 2    ? -28.163 -13.788 -39.365 1.00 41.32 2    A 1 
ATOM 15    O OD1 . ASP A 1 2    ? -29.036 -13.108 -39.948 1.00 38.59 2    A 1 
ATOM 16    O OD2 . ASP A 1 2    ? -27.997 -15.014 -39.496 1.00 38.66 2    A 1 
ATOM 17    N N   . GLN A 1 3    ? -28.088 -10.186 -37.303 1.00 52.92 3    A 1 
ATOM 18    C CA  . GLN A 1 3    ? -28.257 -9.228  -36.210 1.00 55.55 3    A 1 
ATOM 19    C C   . GLN A 1 3    ? -27.602 -9.739  -34.919 1.00 57.24 3    A 1 
ATOM 20    O O   . GLN A 1 3    ? -26.852 -9.009  -34.280 1.00 56.12 3    A 1 
ATOM 21    C CB  . GLN A 1 3    ? -29.764 -8.994  -35.997 1.00 55.86 3    A 1 
ATOM 22    C CG  . GLN A 1 3    ? -30.073 -7.636  -35.340 1.00 54.62 3    A 1 
ATOM 23    C CD  . GLN A 1 3    ? -30.305 -6.489  -36.335 1.00 48.56 3    A 1 
ATOM 24    O OE1 . GLN A 1 3    ? -30.585 -6.675  -37.509 1.00 46.98 3    A 1 
ATOM 25    N NE2 . GLN A 1 3    ? -30.225 -5.257  -35.889 1.00 44.20 3    A 1 
ATOM 26    N N   . GLU A 1 4    ? -27.793 -11.020 -34.602 1.00 50.51 4    A 1 
ATOM 27    C CA  . GLU A 1 4    ? -27.176 -11.649 -33.424 1.00 50.95 4    A 1 
ATOM 28    C C   . GLU A 1 4    ? -25.643 -11.664 -33.486 1.00 50.21 4    A 1 
ATOM 29    O O   . GLU A 1 4    ? -24.978 -11.515 -32.461 1.00 50.13 4    A 1 
ATOM 30    C CB  . GLU A 1 4    ? -27.648 -13.101 -33.284 1.00 50.47 4    A 1 
ATOM 31    C CG  . GLU A 1 4    ? -29.104 -13.221 -32.824 1.00 48.68 4    A 1 
ATOM 32    C CD  . GLU A 1 4    ? -29.494 -14.675 -32.546 1.00 44.96 4    A 1 
ATOM 33    O OE1 . GLU A 1 4    ? -30.457 -14.888 -31.779 1.00 40.90 4    A 1 
ATOM 34    O OE2 . GLU A 1 4    ? -28.845 -15.589 -33.099 1.00 42.31 4    A 1 
ATOM 35    N N   . VAL A 1 5    ? -25.076 -11.830 -34.670 1.00 52.77 5    A 1 
ATOM 36    C CA  . VAL A 1 5    ? -23.619 -11.808 -34.858 1.00 52.95 5    A 1 
ATOM 37    C C   . VAL A 1 5    ? -23.086 -10.396 -34.646 1.00 53.58 5    A 1 
ATOM 38    O O   . VAL A 1 5    ? -22.067 -10.222 -33.980 1.00 52.95 5    A 1 
ATOM 39    C CB  . VAL A 1 5    ? -23.223 -12.333 -36.251 1.00 52.48 5    A 1 
ATOM 40    C CG1 . VAL A 1 5    ? -21.708 -12.287 -36.474 1.00 48.57 5    A 1 
ATOM 41    C CG2 . VAL A 1 5    ? -23.672 -13.782 -36.464 1.00 50.05 5    A 1 
ATOM 42    N N   . MET A 1 6    ? -23.787 -9.400  -35.193 1.00 53.06 6    A 1 
ATOM 43    C CA  . MET A 1 6    ? -23.465 -7.994  -34.951 1.00 54.14 6    A 1 
ATOM 44    C C   . MET A 1 6    ? -23.595 -7.659  -33.467 1.00 54.68 6    A 1 
ATOM 45    O O   . MET A 1 6    ? -22.657 -7.125  -32.882 1.00 55.15 6    A 1 
ATOM 46    C CB  . MET A 1 6    ? -24.385 -7.094  -35.785 1.00 54.81 6    A 1 
ATOM 47    C CG  . MET A 1 6    ? -23.999 -7.045  -37.263 1.00 53.78 6    A 1 
ATOM 48    S SD  . MET A 1 6    ? -22.501 -6.069  -37.610 1.00 47.81 6    A 1 
ATOM 49    C CE  . MET A 1 6    ? -23.069 -5.136  -39.055 1.00 44.27 6    A 1 
ATOM 50    N N   . ASP A 1 7    ? -24.695 -8.064  -32.836 1.00 54.86 7    A 1 
ATOM 51    C CA  . ASP A 1 7    ? -24.977 -7.812  -31.424 1.00 55.34 7    A 1 
ATOM 52    C C   . ASP A 1 7    ? -23.981 -8.522  -30.494 1.00 53.91 7    A 1 
ATOM 53    O O   . ASP A 1 7    ? -23.581 -7.965  -29.471 1.00 53.05 7    A 1 
ATOM 54    C CB  . ASP A 1 7    ? -26.419 -8.252  -31.110 1.00 55.27 7    A 1 
ATOM 55    C CG  . ASP A 1 7    ? -27.495 -7.328  -31.705 1.00 53.62 7    A 1 
ATOM 56    O OD1 . ASP A 1 7    ? -27.173 -6.386  -32.456 1.00 49.93 7    A 1 
ATOM 57    O OD2 . ASP A 1 7    ? -28.674 -7.449  -31.314 1.00 51.93 7    A 1 
ATOM 58    N N   . PHE A 1 8    ? -23.516 -9.715  -30.864 1.00 53.87 8    A 1 
ATOM 59    C CA  . PHE A 1 8    ? -22.473 -10.406 -30.104 1.00 52.36 8    A 1 
ATOM 60    C C   . PHE A 1 8    ? -21.148 -9.639  -30.124 1.00 51.68 8    A 1 
ATOM 61    O O   . PHE A 1 8    ? -20.424 -9.634  -29.131 1.00 49.56 8    A 1 
ATOM 62    C CB  . PHE A 1 8    ? -22.273 -11.825 -30.653 1.00 50.65 8    A 1 
ATOM 63    C CG  . PHE A 1 8    ? -21.249 -12.634 -29.879 1.00 49.91 8    A 1 
ATOM 64    C CD1 . PHE A 1 8    ? -19.896 -12.637 -30.264 1.00 46.15 8    A 1 
ATOM 65    C CD2 . PHE A 1 8    ? -21.643 -13.390 -28.761 1.00 47.29 8    A 1 
ATOM 66    C CE1 . PHE A 1 8    ? -18.948 -13.384 -29.543 1.00 42.67 8    A 1 
ATOM 67    C CE2 . PHE A 1 8    ? -20.700 -14.141 -28.043 1.00 42.97 8    A 1 
ATOM 68    C CZ  . PHE A 1 8    ? -19.352 -14.136 -28.432 1.00 43.52 8    A 1 
ATOM 69    N N   . PHE A 1 9    ? -20.819 -9.005  -31.235 1.00 53.44 9    A 1 
ATOM 70    C CA  . PHE A 1 9    ? -19.577 -8.253  -31.377 1.00 52.59 9    A 1 
ATOM 71    C C   . PHE A 1 9    ? -19.707 -6.761  -31.044 1.00 52.45 9    A 1 
ATOM 72    O O   . PHE A 1 9    ? -18.686 -6.080  -30.977 1.00 49.87 9    A 1 
ATOM 73    C CB  . PHE A 1 9    ? -19.023 -8.488  -32.783 1.00 51.29 9    A 1 
ATOM 74    C CG  . PHE A 1 9    ? -18.458 -9.875  -33.021 1.00 51.02 9    A 1 
ATOM 75    C CD1 . PHE A 1 9    ? -17.422 -10.375 -32.213 1.00 46.25 9    A 1 
ATOM 76    C CD2 . PHE A 1 9    ? -18.926 -10.654 -34.090 1.00 47.21 9    A 1 
ATOM 77    C CE1 . PHE A 1 9    ? -16.850 -11.628 -32.475 1.00 42.43 9    A 1 
ATOM 78    C CE2 . PHE A 1 9    ? -18.355 -11.906 -34.357 1.00 42.88 9    A 1 
ATOM 79    C CZ  . PHE A 1 9    ? -17.318 -12.391 -33.550 1.00 44.06 9    A 1 
ATOM 80    N N   . ASP A 1 10   ? -20.916 -6.276  -30.826 1.00 51.45 10   A 1 
ATOM 81    C CA  . ASP A 1 10   ? -21.172 -4.906  -30.418 1.00 53.52 10   A 1 
ATOM 82    C C   . ASP A 1 10   ? -20.996 -4.758  -28.898 1.00 51.72 10   A 1 
ATOM 83    O O   . ASP A 1 10   ? -21.702 -5.369  -28.095 1.00 51.09 10   A 1 
ATOM 84    C CB  . ASP A 1 10   ? -22.567 -4.483  -30.900 1.00 54.02 10   A 1 
ATOM 85    C CG  . ASP A 1 10   ? -22.854 -2.994  -30.699 1.00 50.40 10   A 1 
ATOM 86    O OD1 . ASP A 1 10   ? -22.028 -2.304  -30.062 1.00 47.62 10   A 1 
ATOM 87    O OD2 . ASP A 1 10   ? -23.924 -2.547  -31.154 1.00 48.48 10   A 1 
ATOM 88    N N   . PHE A 1 11   ? -20.034 -3.941  -28.494 1.00 55.86 11   A 1 
ATOM 89    C CA  . PHE A 1 11   ? -19.761 -3.669  -27.084 1.00 54.85 11   A 1 
ATOM 90    C C   . PHE A 1 11   ? -20.799 -2.752  -26.429 1.00 54.41 11   A 1 
ATOM 91    O O   . PHE A 1 11   ? -20.826 -2.656  -25.202 1.00 50.77 11   A 1 
ATOM 92    C CB  . PHE A 1 11   ? -18.355 -3.073  -26.951 1.00 52.49 11   A 1 
ATOM 93    C CG  . PHE A 1 11   ? -17.244 -4.043  -27.297 1.00 51.86 11   A 1 
ATOM 94    C CD1 . PHE A 1 11   ? -17.036 -5.186  -26.507 1.00 47.46 11   A 1 
ATOM 95    C CD2 . PHE A 1 11   ? -16.412 -3.801  -28.401 1.00 47.54 11   A 1 
ATOM 96    C CE1 . PHE A 1 11   ? -16.013 -6.091  -26.816 1.00 43.04 11   A 1 
ATOM 97    C CE2 . PHE A 1 11   ? -15.386 -4.703  -28.714 1.00 42.77 11   A 1 
ATOM 98    C CZ  . PHE A 1 11   ? -15.190 -5.850  -27.923 1.00 43.88 11   A 1 
ATOM 99    N N   . SER A 1 12   ? -21.637 -2.077  -27.200 1.00 52.81 12   A 1 
ATOM 100   C CA  . SER A 1 12   ? -22.697 -1.233  -26.660 1.00 52.36 12   A 1 
ATOM 101   C C   . SER A 1 12   ? -23.866 -2.041  -26.089 1.00 52.66 12   A 1 
ATOM 102   O O   . SER A 1 12   ? -24.589 -1.547  -25.224 1.00 51.03 12   A 1 
ATOM 103   C CB  . SER A 1 12   ? -23.198 -0.263  -27.736 1.00 51.39 12   A 1 
ATOM 104   O OG  . SER A 1 12   ? -23.942 -0.923  -28.738 1.00 48.78 12   A 1 
ATOM 105   N N   . LYS A 1 13   ? -24.045 -3.286  -26.538 1.00 51.42 13   A 1 
ATOM 106   C CA  . LYS A 1 13   ? -25.141 -4.157  -26.117 1.00 53.68 13   A 1 
ATOM 107   C C   . LYS A 1 13   ? -24.682 -5.147  -25.053 1.00 52.08 13   A 1 
ATOM 108   O O   . LYS A 1 13   ? -23.704 -5.867  -25.230 1.00 50.25 13   A 1 
ATOM 109   C CB  . LYS A 1 13   ? -25.751 -4.871  -27.327 1.00 53.86 13   A 1 
ATOM 110   C CG  . LYS A 1 13   ? -26.439 -3.871  -28.274 1.00 52.44 13   A 1 
ATOM 111   C CD  . LYS A 1 13   ? -27.180 -4.630  -29.372 1.00 50.34 13   A 1 
ATOM 112   C CE  . LYS A 1 13   ? -27.847 -3.676  -30.349 1.00 46.22 13   A 1 
ATOM 113   N NZ  . LYS A 1 13   ? -28.580 -4.424  -31.391 1.00 42.81 13   A 1 
ATOM 114   N N   . GLU A 1 14   ? -25.435 -5.211  -23.966 1.00 50.81 14   A 1 
ATOM 115   C CA  . GLU A 1 14   ? -25.233 -6.237  -22.949 1.00 50.20 14   A 1 
ATOM 116   C C   . GLU A 1 14   ? -25.541 -7.627  -23.504 1.00 48.91 14   A 1 
ATOM 117   O O   . GLU A 1 14   ? -26.539 -7.851  -24.192 1.00 47.67 14   A 1 
ATOM 118   C CB  . GLU A 1 14   ? -26.081 -5.976  -21.699 1.00 48.22 14   A 1 
ATOM 119   C CG  . GLU A 1 14   ? -25.524 -4.829  -20.848 1.00 45.91 14   A 1 
ATOM 120   C CD  . GLU A 1 14   ? -26.263 -4.659  -19.513 1.00 41.97 14   A 1 
ATOM 121   O OE1 . GLU A 1 14   ? -25.698 -3.985  -18.630 1.00 38.47 14   A 1 
ATOM 122   O OE2 . GLU A 1 14   ? -27.383 -5.198  -19.377 1.00 39.40 14   A 1 
ATOM 123   N N   . LEU A 1 15   ? -24.684 -8.575  -23.170 1.00 49.72 15   A 1 
ATOM 124   C CA  . LEU A 1 15   ? -24.877 -9.971  -23.526 1.00 49.37 15   A 1 
ATOM 125   C C   . LEU A 1 15   ? -26.001 -10.535 -22.652 1.00 49.33 15   A 1 
ATOM 126   O O   . LEU A 1 15   ? -25.782 -10.908 -21.502 1.00 47.36 15   A 1 
ATOM 127   C CB  . LEU A 1 15   ? -23.524 -10.694 -23.402 1.00 47.32 15   A 1 
ATOM 128   C CG  . LEU A 1 15   ? -23.302 -11.749 -24.500 1.00 44.37 15   A 1 
ATOM 129   C CD1 . LEU A 1 15   ? -21.812 -11.960 -24.700 1.00 41.02 15   A 1 
ATOM 130   C CD2 . LEU A 1 15   ? -23.896 -13.099 -24.155 1.00 42.13 15   A 1 
ATOM 131   N N   . LYS A 1 16   ? -27.210 -10.605 -23.188 1.00 45.26 16   A 1 
ATOM 132   C CA  . LYS A 1 16   ? -28.322 -11.283 -22.526 1.00 45.47 16   A 1 
ATOM 133   C C   . LYS A 1 16   ? -28.043 -12.782 -22.524 1.00 44.08 16   A 1 
ATOM 134   O O   . LYS A 1 16   ? -28.371 -13.477 -23.477 1.00 43.23 16   A 1 
ATOM 135   C CB  . LYS A 1 16   ? -29.671 -10.966 -23.194 1.00 44.91 16   A 1 
ATOM 136   C CG  . LYS A 1 16   ? -30.187 -9.567  -22.826 1.00 42.98 16   A 1 
ATOM 137   C CD  . LYS A 1 16   ? -31.592 -9.355  -23.405 1.00 39.88 16   A 1 
ATOM 138   C CE  . LYS A 1 16   ? -32.125 -7.987  -22.985 1.00 35.76 16   A 1 
ATOM 139   N NZ  . LYS A 1 16   ? -33.483 -7.729  -23.518 1.00 31.82 16   A 1 
ATOM 140   N N   . ARG A 1 17   ? -27.464 -13.274 -21.443 1.00 44.81 17   A 1 
ATOM 141   C CA  . ARG A 1 17   ? -27.403 -14.712 -21.188 1.00 44.97 17   A 1 
ATOM 142   C C   . ARG A 1 17   ? -28.820 -15.212 -20.952 1.00 43.79 17   A 1 
ATOM 143   O O   . ARG A 1 17   ? -29.488 -14.772 -20.017 1.00 42.72 17   A 1 
ATOM 144   C CB  . ARG A 1 17   ? -26.482 -15.037 -20.010 1.00 43.52 17   A 1 
ATOM 145   C CG  . ARG A 1 17   ? -25.011 -14.936 -20.438 1.00 41.41 17   A 1 
ATOM 146   C CD  . ARG A 1 17   ? -24.091 -15.384 -19.304 1.00 39.88 17   A 1 
ATOM 147   N NE  . ARG A 1 17   ? -22.697 -15.408 -19.768 1.00 36.42 17   A 1 
ATOM 148   C CZ  . ARG A 1 17   ? -21.636 -15.752 -19.065 1.00 33.49 17   A 1 
ATOM 149   N NH1 . ARG A 1 17   ? -21.719 -16.095 -17.810 1.00 31.59 17   A 1 
ATOM 150   N NH2 . ARG A 1 17   ? -20.467 -15.751 -19.633 1.00 29.57 17   A 1 
ATOM 151   N N   . VAL A 1 18   ? -29.267 -16.123 -21.787 1.00 40.63 18   A 1 
ATOM 152   C CA  . VAL A 1 18   ? -30.523 -16.825 -21.538 1.00 40.61 18   A 1 
ATOM 153   C C   . VAL A 1 18   ? -30.271 -17.775 -20.372 1.00 39.12 18   A 1 
ATOM 154   O O   . VAL A 1 18   ? -29.517 -18.733 -20.500 1.00 37.29 18   A 1 
ATOM 155   C CB  . VAL A 1 18   ? -31.047 -17.539 -22.797 1.00 38.49 18   A 1 
ATOM 156   C CG1 . VAL A 1 18   ? -32.409 -18.171 -22.519 1.00 35.16 18   A 1 
ATOM 157   C CG2 . VAL A 1 18   ? -31.219 -16.544 -23.958 1.00 36.59 18   A 1 
ATOM 158   N N   . ALA A 1 19   ? -30.878 -17.485 -19.232 1.00 35.28 19   A 1 
ATOM 159   C CA  . ALA A 1 19   ? -30.604 -18.144 -17.948 1.00 35.31 19   A 1 
ATOM 160   C C   . ALA A 1 19   ? -30.953 -19.644 -17.885 1.00 35.29 19   A 1 
ATOM 161   O O   . ALA A 1 19   ? -30.762 -20.265 -16.840 1.00 33.56 19   A 1 
ATOM 162   C CB  . ALA A 1 19   ? -31.355 -17.368 -16.857 1.00 32.96 19   A 1 
ATOM 163   N N   . ALA A 1 20   ? -31.478 -20.234 -18.952 1.00 31.61 20   A 1 
ATOM 164   C CA  . ALA A 1 20   ? -31.826 -21.649 -19.011 1.00 31.81 20   A 1 
ATOM 165   C C   . ALA A 1 20   ? -30.579 -22.543 -19.167 1.00 31.54 20   A 1 
ATOM 166   O O   . ALA A 1 20   ? -30.528 -23.415 -20.028 1.00 30.18 20   A 1 
ATOM 167   C CB  . ALA A 1 20   ? -32.884 -21.857 -20.099 1.00 30.38 20   A 1 
ATOM 168   N N   . ALA A 1 21   ? -29.561 -22.321 -18.352 1.00 31.19 21   A 1 
ATOM 169   C CA  . ALA A 1 21   ? -28.443 -23.252 -18.260 1.00 31.48 21   A 1 
ATOM 170   C C   . ALA A 1 21   ? -28.980 -24.597 -17.741 1.00 31.61 21   A 1 
ATOM 171   O O   . ALA A 1 21   ? -29.562 -24.643 -16.652 1.00 30.46 21   A 1 
ATOM 172   C CB  . ALA A 1 21   ? -27.352 -22.662 -17.361 1.00 29.61 21   A 1 
ATOM 173   N N   . PRO A 1 22   ? -28.823 -25.699 -18.483 1.00 28.33 22   A 1 
ATOM 174   C CA  . PRO A 1 22   ? -29.261 -27.004 -18.019 1.00 28.62 22   A 1 
ATOM 175   C C   . PRO A 1 22   ? -28.541 -27.365 -16.716 1.00 29.24 22   A 1 
ATOM 176   O O   . PRO A 1 22   ? -27.351 -27.100 -16.567 1.00 27.93 22   A 1 
ATOM 177   C CB  . PRO A 1 22   ? -28.973 -27.972 -19.176 1.00 26.35 22   A 1 
ATOM 178   C CG  . PRO A 1 22   ? -27.909 -27.262 -20.005 1.00 26.19 22   A 1 
ATOM 179   C CD  . PRO A 1 22   ? -28.193 -25.786 -19.785 1.00 28.47 22   A 1 
ATOM 180   N N   . GLN A 1 23   ? -29.248 -28.025 -15.795 1.00 26.31 23   A 1 
ATOM 181   C CA  . GLN A 1 23   ? -28.795 -28.330 -14.421 1.00 26.54 23   A 1 
ATOM 182   C C   . GLN A 1 23   ? -27.388 -28.939 -14.294 1.00 26.46 23   A 1 
ATOM 183   O O   . GLN A 1 23   ? -26.771 -28.836 -13.232 1.00 25.51 23   A 1 
ATOM 184   C CB  . GLN A 1 23   ? -29.764 -29.346 -13.793 1.00 25.69 23   A 1 
ATOM 185   C CG  . GLN A 1 23   ? -31.118 -28.762 -13.366 1.00 23.61 23   A 1 
ATOM 186   C CD  . GLN A 1 23   ? -32.016 -29.827 -12.718 1.00 21.91 23   A 1 
ATOM 187   O OE1 . GLN A 1 23   ? -31.811 -31.020 -12.830 1.00 21.25 23   A 1 
ATOM 188   N NE2 . GLN A 1 23   ? -33.054 -29.429 -12.019 1.00 21.29 23   A 1 
ATOM 189   N N   . GLY A 1 24   ? -26.919 -29.628 -15.326 1.00 28.03 24   A 1 
ATOM 190   C CA  . GLY A 1 24   ? -25.649 -30.348 -15.286 1.00 27.05 24   A 1 
ATOM 191   C C   . GLY A 1 24   ? -24.400 -29.483 -15.441 1.00 27.92 24   A 1 
ATOM 192   O O   . GLY A 1 24   ? -23.306 -29.978 -15.181 1.00 26.56 24   A 1 
ATOM 193   N N   . TYR A 1 25   ? -24.547 -28.238 -15.863 1.00 26.21 25   A 1 
ATOM 194   C CA  . TYR A 1 25   ? -23.391 -27.377 -16.047 1.00 26.88 25   A 1 
ATOM 195   C C   . TYR A 1 25   ? -22.882 -26.877 -14.707 1.00 27.04 25   A 1 
ATOM 196   O O   . TYR A 1 25   ? -23.561 -26.169 -13.971 1.00 25.80 25   A 1 
ATOM 197   C CB  . TYR A 1 25   ? -23.683 -26.226 -17.014 1.00 25.71 25   A 1 
ATOM 198   C CG  . TYR A 1 25   ? -23.445 -26.661 -18.432 1.00 24.00 25   A 1 
ATOM 199   C CD1 . TYR A 1 25   ? -22.148 -26.595 -18.972 1.00 22.42 25   A 1 
ATOM 200   C CD2 . TYR A 1 25   ? -24.498 -27.224 -19.167 1.00 21.76 25   A 1 
ATOM 201   C CE1 . TYR A 1 25   ? -21.902 -27.106 -20.248 1.00 20.32 25   A 1 
ATOM 202   C CE2 . TYR A 1 25   ? -24.259 -27.742 -20.439 1.00 20.55 25   A 1 
ATOM 203   C CZ  . TYR A 1 25   ? -22.961 -27.690 -20.972 1.00 19.75 25   A 1 
ATOM 204   O OH  . TYR A 1 25   ? -22.728 -28.225 -22.185 1.00 18.64 25   A 1 
ATOM 205   N N   . ILE A 1 26   ? -21.631 -27.235 -14.448 1.00 29.17 26   A 1 
ATOM 206   C CA  . ILE A 1 26   ? -20.823 -26.611 -13.415 1.00 29.06 26   A 1 
ATOM 207   C C   . ILE A 1 26   ? -20.536 -25.192 -13.910 1.00 29.58 26   A 1 
ATOM 208   O O   . ILE A 1 26   ? -19.528 -24.947 -14.560 1.00 28.53 26   A 1 
ATOM 209   C CB  . ILE A 1 26   ? -19.532 -27.420 -13.184 1.00 27.86 26   A 1 
ATOM 210   C CG1 . ILE A 1 26   ? -19.806 -28.921 -12.915 1.00 26.11 26   A 1 
ATOM 211   C CG2 . ILE A 1 26   ? -18.738 -26.826 -12.008 1.00 26.69 26   A 1 
ATOM 212   C CD1 . ILE A 1 26   ? -18.659 -29.772 -13.451 1.00 24.97 26   A 1 
ATOM 213   N N   . SER A 1 27   ? -21.465 -24.295 -13.675 1.00 28.32 27   A 1 
ATOM 214   C CA  . SER A 1 27   ? -21.150 -22.890 -13.872 1.00 28.43 27   A 1 
ATOM 215   C C   . SER A 1 27   ? -20.035 -22.543 -12.898 1.00 29.09 27   A 1 
ATOM 216   O O   . SER A 1 27   ? -20.038 -22.966 -11.739 1.00 28.28 27   A 1 
ATOM 217   C CB  . SER A 1 27   ? -22.375 -21.970 -13.752 1.00 26.68 27   A 1 
ATOM 218   O OG  . SER A 1 27   ? -22.601 -21.519 -12.440 1.00 24.69 27   A 1 
ATOM 219   N N   . SER A 1 28   ? -19.077 -21.785 -13.375 1.00 32.99 28   A 1 
ATOM 220   C CA  . SER A 1 28   ? -17.995 -21.238 -12.559 1.00 32.90 28   A 1 
ATOM 221   C C   . SER A 1 28   ? -18.460 -20.199 -11.548 1.00 33.55 28   A 1 
ATOM 222   O O   . SER A 1 28   ? -17.635 -19.490 -10.982 1.00 31.89 28   A 1 
ATOM 223   C CB  . SER A 1 28   ? -16.984 -20.584 -13.480 1.00 30.74 28   A 1 
ATOM 224   O OG  . SER A 1 28   ? -17.625 -19.639 -14.301 1.00 28.92 28   A 1 
ATOM 225   N N   . ASP A 1 29   ? -19.766 -20.084 -11.363 1.00 31.40 29   A 1 
ATOM 226   C CA  . ASP A 1 29   ? -20.329 -19.123 -10.433 1.00 31.70 29   A 1 
ATOM 227   C C   . ASP A 1 29   ? -19.751 -19.411 -9.039  1.00 31.95 29   A 1 
ATOM 228   O O   . ASP A 1 29   ? -19.950 -20.500 -8.491  1.00 30.56 29   A 1 
ATOM 229   C CB  . ASP A 1 29   ? -21.865 -19.192 -10.483 1.00 30.11 29   A 1 
ATOM 230   C CG  . ASP A 1 29   ? -22.559 -18.047 -9.739  1.00 27.06 29   A 1 
ATOM 231   O OD1 . ASP A 1 29   ? -21.879 -17.329 -8.969  1.00 25.61 29   A 1 
ATOM 232   O OD2 . ASP A 1 29   ? -23.793 -17.921 -9.887  1.00 25.33 29   A 1 
ATOM 233   N N   . PRO A 1 30   ? -19.021 -18.466 -8.455  1.00 33.57 30   A 1 
ATOM 234   C CA  . PRO A 1 30   ? -18.463 -18.634 -7.119  1.00 32.78 30   A 1 
ATOM 235   C C   . PRO A 1 30   ? -19.537 -18.956 -6.074  1.00 33.28 30   A 1 
ATOM 236   O O   . PRO A 1 30   ? -19.231 -19.594 -5.071  1.00 31.93 30   A 1 
ATOM 237   C CB  . PRO A 1 30   ? -17.720 -17.319 -6.817  1.00 30.77 30   A 1 
ATOM 238   C CG  . PRO A 1 30   ? -18.324 -16.306 -7.780  1.00 30.81 30   A 1 
ATOM 239   C CD  . PRO A 1 30   ? -18.707 -17.151 -8.984  1.00 32.92 30   A 1 
ATOM 240   N N   . ARG A 1 31   ? -20.806 -18.620 -6.318  1.00 31.98 31   A 1 
ATOM 241   C CA  . ARG A 1 31   ? -21.935 -19.024 -5.464  1.00 32.74 31   A 1 
ATOM 242   C C   . ARG A 1 31   ? -22.170 -20.534 -5.480  1.00 33.10 31   A 1 
ATOM 243   O O   . ARG A 1 31   ? -22.564 -21.091 -4.456  1.00 31.88 31   A 1 
ATOM 244   C CB  . ARG A 1 31   ? -23.223 -18.314 -5.901  1.00 31.32 31   A 1 
ATOM 245   C CG  . ARG A 1 31   ? -23.176 -16.805 -5.645  1.00 29.08 31   A 1 
ATOM 246   C CD  . ARG A 1 31   ? -24.514 -16.190 -6.047  1.00 27.21 31   A 1 
ATOM 247   N NE  . ARG A 1 31   ? -24.556 -14.754 -5.744  1.00 24.88 31   A 1 
ATOM 248   C CZ  . ARG A 1 31   ? -25.604 -13.960 -5.900  1.00 23.40 31   A 1 
ATOM 249   N NH1 . ARG A 1 31   ? -26.738 -14.405 -6.364  1.00 22.89 31   A 1 
ATOM 250   N NH2 . ARG A 1 31   ? -25.523 -12.697 -5.589  1.00 21.42 31   A 1 
ATOM 251   N N   . LEU A 1 32   ? -21.933 -21.201 -6.596  1.00 33.31 32   A 1 
ATOM 252   C CA  . LEU A 1 32   ? -22.077 -22.653 -6.696  1.00 34.21 32   A 1 
ATOM 253   C C   . LEU A 1 32   ? -20.941 -23.388 -5.990  1.00 34.52 32   A 1 
ATOM 254   O O   . LEU A 1 32   ? -21.192 -24.431 -5.386  1.00 33.48 32   A 1 
ATOM 255   C CB  . LEU A 1 32   ? -22.204 -23.075 -8.169  1.00 32.47 32   A 1 
ATOM 256   C CG  . LEU A 1 32   ? -23.670 -23.355 -8.543  1.00 29.60 32   A 1 
ATOM 257   C CD1 . LEU A 1 32   ? -23.879 -23.235 -10.039 1.00 27.78 32   A 1 
ATOM 258   C CD2 . LEU A 1 32   ? -24.079 -24.768 -8.125  1.00 29.54 32   A 1 
ATOM 259   N N   . MET A 1 33   ? -19.738 -22.836 -5.982  1.00 36.86 33   A 1 
ATOM 260   C CA  . MET A 1 33   ? -18.706 -23.301 -5.055  1.00 37.64 33   A 1 
ATOM 261   C C   . MET A 1 33   ? -19.187 -23.122 -3.619  1.00 37.44 33   A 1 
ATOM 262   O O   . MET A 1 33   ? -19.296 -24.109 -2.906  1.00 35.79 33   A 1 
ATOM 263   C CB  . MET A 1 33   ? -17.347 -22.623 -5.295  1.00 36.01 33   A 1 
ATOM 264   C CG  . MET A 1 33   ? -16.600 -23.258 -6.463  1.00 32.58 33   A 1 
ATOM 265   S SD  . MET A 1 33   ? -14.834 -23.529 -6.123  1.00 30.07 33   A 1 
ATOM 266   C CE  . MET A 1 33   ? -14.092 -22.259 -7.148  1.00 27.44 33   A 1 
ATOM 267   N N   . ALA A 1 34   ? -19.594 -21.922 -3.222  1.00 35.40 34   A 1 
ATOM 268   C CA  . ALA A 1 34   ? -20.039 -21.660 -1.854  1.00 35.10 34   A 1 
ATOM 269   C C   . ALA A 1 34   ? -21.199 -22.566 -1.389  1.00 35.64 34   A 1 
ATOM 270   O O   . ALA A 1 34   ? -21.251 -22.943 -0.224  1.00 34.31 34   A 1 
ATOM 271   C CB  . ALA A 1 34   ? -20.426 -20.185 -1.750  1.00 33.25 34   A 1 
ATOM 272   N N   . THR A 1 35   ? -22.128 -22.937 -2.277  1.00 35.23 35   A 1 
ATOM 273   C CA  . THR A 1 35   ? -23.281 -23.777 -1.902  1.00 35.17 35   A 1 
ATOM 274   C C   . THR A 1 35   ? -22.966 -25.266 -1.842  1.00 35.40 35   A 1 
ATOM 275   O O   . THR A 1 35   ? -23.427 -25.933 -0.917  1.00 33.47 35   A 1 
ATOM 276   C CB  . THR A 1 35   ? -24.490 -23.564 -2.821  1.00 32.40 35   A 1 
ATOM 277   O OG1 . THR A 1 35   ? -24.106 -23.504 -4.172  1.00 30.18 35   A 1 
ATOM 278   C CG2 . THR A 1 35   ? -25.240 -22.273 -2.501  1.00 30.26 35   A 1 
ATOM 279   N N   . LYS A 1 36   ? -22.206 -25.814 -2.796  1.00 40.68 36   A 1 
ATOM 280   C CA  . LYS A 1 36   ? -21.868 -27.250 -2.773  1.00 40.93 36   A 1 
ATOM 281   C C   . LYS A 1 36   ? -20.804 -27.598 -1.744  1.00 40.98 36   A 1 
ATOM 282   O O   . LYS A 1 36   ? -20.835 -28.700 -1.214  1.00 38.83 36   A 1 
ATOM 283   C CB  . LYS A 1 36   ? -21.455 -27.769 -4.154  1.00 38.67 36   A 1 
ATOM 284   C CG  . LYS A 1 36   ? -22.671 -28.183 -4.986  1.00 35.80 36   A 1 
ATOM 285   C CD  . LYS A 1 36   ? -22.194 -28.907 -6.246  1.00 33.83 36   A 1 
ATOM 286   C CE  . LYS A 1 36   ? -23.380 -29.448 -7.047  1.00 30.07 36   A 1 
ATOM 287   N NZ  . LYS A 1 36   ? -22.926 -30.190 -8.245  1.00 27.60 36   A 1 
ATOM 288   N N   . PHE A 1 37   ? -19.930 -26.677 -1.419  1.00 43.66 37   A 1 
ATOM 289   C CA  . PHE A 1 37   ? -18.998 -26.828 -0.309  1.00 44.03 37   A 1 
ATOM 290   C C   . PHE A 1 37   ? -19.692 -26.733 1.065   1.00 44.12 37   A 1 
ATOM 291   O O   . PHE A 1 37   ? -19.070 -26.325 2.035   1.00 41.89 37   A 1 
ATOM 292   C CB  . PHE A 1 37   ? -17.811 -25.866 -0.464  1.00 41.42 37   A 1 
ATOM 293   C CG  . PHE A 1 37   ? -16.759 -26.296 -1.464  1.00 39.13 37   A 1 
ATOM 294   C CD1 . PHE A 1 37   ? -15.849 -27.306 -1.119  1.00 36.58 37   A 1 
ATOM 295   C CD2 . PHE A 1 37   ? -16.653 -25.673 -2.716  1.00 36.38 37   A 1 
ATOM 296   C CE1 . PHE A 1 37   ? -14.841 -27.693 -2.021  1.00 32.70 37   A 1 
ATOM 297   C CE2 . PHE A 1 37   ? -15.649 -26.059 -3.623  1.00 32.64 37   A 1 
ATOM 298   C CZ  . PHE A 1 37   ? -14.743 -27.070 -3.277  1.00 32.07 37   A 1 
ATOM 299   N N   . LYS A 1 38   ? -20.944 -27.144 1.204   1.00 42.62 38   A 1 
ATOM 300   C CA  . LYS A 1 38   ? -21.535 -27.368 2.531   1.00 43.48 38   A 1 
ATOM 301   C C   . LYS A 1 38   ? -20.726 -28.387 3.331   1.00 45.31 38   A 1 
ATOM 302   O O   . LYS A 1 38   ? -20.523 -28.197 4.521   1.00 42.42 38   A 1 
ATOM 303   C CB  . LYS A 1 38   ? -22.993 -27.832 2.430   1.00 39.27 38   A 1 
ATOM 304   C CG  . LYS A 1 38   ? -23.946 -26.643 2.309   1.00 35.64 38   A 1 
ATOM 305   C CD  . LYS A 1 38   ? -25.380 -27.132 2.490   1.00 32.66 38   A 1 
ATOM 306   C CE  . LYS A 1 38   ? -26.328 -25.935 2.558   1.00 28.46 38   A 1 
ATOM 307   N NZ  . LYS A 1 38   ? -27.674 -26.343 3.006   1.00 25.97 38   A 1 
ATOM 308   N N   . SER A 1 39   ? -20.190 -29.416 2.671   1.00 47.55 39   A 1 
ATOM 309   C CA  . SER A 1 39   ? -19.252 -30.361 3.291   1.00 48.14 39   A 1 
ATOM 310   C C   . SER A 1 39   ? -17.887 -29.742 3.616   1.00 50.92 39   A 1 
ATOM 311   O O   . SER A 1 39   ? -17.089 -30.363 4.312   1.00 48.50 39   A 1 
ATOM 312   C CB  . SER A 1 39   ? -19.046 -31.572 2.375   1.00 44.26 39   A 1 
ATOM 313   O OG  . SER A 1 39   ? -18.515 -31.174 1.130   1.00 41.18 39   A 1 
ATOM 314   N N   . SER A 1 40   ? -17.601 -28.542 3.118   1.00 54.50 40   A 1 
ATOM 315   C CA  . SER A 1 40   ? -16.378 -27.807 3.441   1.00 54.79 40   A 1 
ATOM 316   C C   . SER A 1 40   ? -16.486 -26.988 4.720   1.00 57.35 40   A 1 
ATOM 317   O O   . SER A 1 40   ? -15.477 -26.423 5.136   1.00 54.31 40   A 1 
ATOM 318   C CB  . SER A 1 40   ? -15.920 -26.915 2.282   1.00 50.63 40   A 1 
ATOM 319   O OG  . SER A 1 40   ? -16.546 -25.649 2.284   1.00 47.65 40   A 1 
ATOM 320   N N   . GLU A 1 41   ? -17.665 -26.916 5.338   1.00 59.39 41   A 1 
ATOM 321   C CA  . GLU A 1 41   ? -17.766 -26.352 6.681   1.00 59.78 41   A 1 
ATOM 322   C C   . GLU A 1 41   ? -16.787 -27.103 7.576   1.00 60.94 41   A 1 
ATOM 323   O O   . GLU A 1 41   ? -16.802 -28.333 7.666   1.00 57.69 41   A 1 
ATOM 324   C CB  . GLU A 1 41   ? -19.203 -26.394 7.225   1.00 55.10 41   A 1 
ATOM 325   C CG  . GLU A 1 41   ? -20.070 -25.304 6.574   1.00 50.45 41   A 1 
ATOM 326   C CD  . GLU A 1 41   ? -21.524 -25.257 7.074   1.00 45.72 41   A 1 
ATOM 327   O OE1 . GLU A 1 41   ? -22.266 -24.370 6.588   1.00 40.70 41   A 1 
ATOM 328   O OE2 . GLU A 1 41   ? -21.917 -26.119 7.887   1.00 41.53 41   A 1 
ATOM 329   N N   . VAL A 1 42   ? -15.874 -26.341 8.149   1.00 62.92 42   A 1 
ATOM 330   C CA  . VAL A 1 42   ? -14.874 -26.897 9.050   1.00 63.34 42   A 1 
ATOM 331   C C   . VAL A 1 42   ? -15.629 -27.452 10.246  1.00 65.33 42   A 1 
ATOM 332   O O   . VAL A 1 42   ? -16.402 -26.702 10.845  1.00 62.33 42   A 1 
ATOM 333   C CB  . VAL A 1 42   ? -13.856 -25.833 9.478   1.00 59.38 42   A 1 
ATOM 334   C CG1 . VAL A 1 42   ? -12.820 -26.412 10.434  1.00 55.38 42   A 1 
ATOM 335   C CG2 . VAL A 1 42   ? -13.117 -25.287 8.253   1.00 56.71 42   A 1 
ATOM 336   N N   . PRO A 1 43   ? -15.453 -28.733 10.591  1.00 60.75 43   A 1 
ATOM 337   C CA  . PRO A 1 43   ? -16.096 -29.283 11.766  1.00 60.14 43   A 1 
ATOM 338   C C   . PRO A 1 43   ? -15.676 -28.451 12.976  1.00 62.35 43   A 1 
ATOM 339   O O   . PRO A 1 43   ? -14.481 -28.246 13.198  1.00 59.16 43   A 1 
ATOM 340   C CB  . PRO A 1 43   ? -15.655 -30.747 11.838  1.00 56.00 43   A 1 
ATOM 341   C CG  . PRO A 1 43   ? -14.356 -30.785 11.035  1.00 56.28 43   A 1 
ATOM 342   C CD  . PRO A 1 43   ? -14.558 -29.700 9.984   1.00 59.38 43   A 1 
ATOM 343   N N   . ASN A 1 44   ? -16.648 -27.945 13.725  1.00 61.15 44   A 1 
ATOM 344   C CA  . ASN A 1 44   ? -16.368 -27.176 14.929  1.00 61.38 44   A 1 
ATOM 345   C C   . ASN A 1 44   ? -15.565 -28.049 15.884  1.00 63.37 44   A 1 
ATOM 346   O O   . ASN A 1 44   ? -16.066 -29.058 16.381  1.00 59.67 44   A 1 
ATOM 347   C CB  . ASN A 1 44   ? -17.675 -26.689 15.577  1.00 56.00 44   A 1 
ATOM 348   C CG  . ASN A 1 44   ? -18.190 -25.382 15.002  1.00 51.10 44   A 1 
ATOM 349   O OD1 . ASN A 1 44   ? -17.504 -24.635 14.336  1.00 46.56 44   A 1 
ATOM 350   N ND2 . ASN A 1 44   ? -19.428 -25.047 15.287  1.00 46.39 44   A 1 
ATOM 351   N N   . ARG A 1 45   ? -14.326 -27.660 16.143  1.00 69.62 45   A 1 
ATOM 352   C CA  . ARG A 1 45   ? -13.529 -28.318 17.168  1.00 70.13 45   A 1 
ATOM 353   C C   . ARG A 1 45   ? -14.105 -27.995 18.531  1.00 71.12 45   A 1 
ATOM 354   O O   . ARG A 1 45   ? -14.344 -26.830 18.843  1.00 67.95 45   A 1 
ATOM 355   C CB  . ARG A 1 45   ? -12.059 -27.911 17.078  1.00 66.35 45   A 1 
ATOM 356   C CG  . ARG A 1 45   ? -11.384 -28.715 15.967  1.00 63.62 45   A 1 
ATOM 357   C CD  . ARG A 1 45   ? -9.890  -28.422 15.936  1.00 61.57 45   A 1 
ATOM 358   N NE  . ARG A 1 45   ? -9.244  -29.348 15.000  1.00 57.64 45   A 1 
ATOM 359   C CZ  . ARG A 1 45   ? -7.963  -29.582 14.901  1.00 54.12 45   A 1 
ATOM 360   N NH1 . ARG A 1 45   ? -7.079  -28.895 15.549  1.00 51.68 45   A 1 
ATOM 361   N NH2 . ARG A 1 45   ? -7.567  -30.552 14.141  1.00 51.04 45   A 1 
ATOM 362   N N   . GLU A 1 46   ? -14.272 -29.028 19.339  1.00 68.16 46   A 1 
ATOM 363   C CA  . GLU A 1 46   ? -14.628 -28.834 20.734  1.00 68.94 46   A 1 
ATOM 364   C C   . GLU A 1 46   ? -13.528 -28.041 21.439  1.00 70.93 46   A 1 
ATOM 365   O O   . GLU A 1 46   ? -12.341 -28.387 21.403  1.00 67.37 46   A 1 
ATOM 366   C CB  . GLU A 1 46   ? -14.901 -30.168 21.437  1.00 63.24 46   A 1 
ATOM 367   C CG  . GLU A 1 46   ? -16.223 -30.797 20.963  1.00 56.54 46   A 1 
ATOM 368   C CD  . GLU A 1 46   ? -16.622 -32.042 21.770  1.00 50.39 46   A 1 
ATOM 369   O OE1 . GLU A 1 46   ? -17.807 -32.426 21.673  1.00 44.05 46   A 1 
ATOM 370   O OE2 . GLU A 1 46   ? -15.759 -32.595 22.486  1.00 45.28 46   A 1 
ATOM 371   N N   . LEU A 1 47   ? -13.941 -26.945 22.067  1.00 71.57 47   A 1 
ATOM 372   C CA  . LEU A 1 47   ? -13.065 -26.103 22.868  1.00 72.40 47   A 1 
ATOM 373   C C   . LEU A 1 47   ? -12.893 -26.770 24.228  1.00 74.55 47   A 1 
ATOM 374   O O   . LEU A 1 47   ? -13.777 -26.699 25.082  1.00 71.19 47   A 1 
ATOM 375   C CB  . LEU A 1 47   ? -13.659 -24.682 22.927  1.00 68.22 47   A 1 
ATOM 376   C CG  . LEU A 1 47   ? -12.695 -23.624 22.366  1.00 62.31 47   A 1 
ATOM 377   C CD1 . LEU A 1 47   ? -13.486 -22.477 21.737  1.00 55.86 47   A 1 
ATOM 378   C CD2 . LEU A 1 47   ? -11.804 -23.044 23.462  1.00 57.61 47   A 1 
ATOM 379   N N   . ILE A 1 48   ? -11.755 -27.421 24.418  1.00 74.71 48   A 1 
ATOM 380   C CA  . ILE A 1 48   ? -11.475 -28.110 25.671  1.00 75.81 48   A 1 
ATOM 381   C C   . ILE A 1 48   ? -10.623 -27.205 26.540  1.00 76.73 48   A 1 
ATOM 382   O O   . ILE A 1 48   ? -9.537  -26.767 26.153  1.00 71.30 48   A 1 
ATOM 383   C CB  . ILE A 1 48   ? -10.927 -29.522 25.446  1.00 73.29 48   A 1 
ATOM 384   C CG1 . ILE A 1 48   ? -11.935 -30.280 24.545  1.00 69.52 48   A 1 
ATOM 385   C CG2 . ILE A 1 48   ? -10.742 -30.193 26.827  1.00 68.62 48   A 1 
ATOM 386   C CD1 . ILE A 1 48   ? -11.472 -31.603 23.996  1.00 63.22 48   A 1 
ATOM 387   N N   . GLY A 1 49   ? -11.175 -26.892 27.699  1.00 77.74 49   A 1 
ATOM 388   C CA  . GLY A 1 49   ? -10.656 -25.909 28.633  1.00 77.62 49   A 1 
ATOM 389   C C   . GLY A 1 49   ? -9.468  -26.405 29.462  1.00 80.08 49   A 1 
ATOM 390   O O   . GLY A 1 49   ? -8.607  -27.160 29.008  1.00 75.34 49   A 1 
ATOM 391   N N   . THR A 1 50   ? -9.411  -25.950 30.708  1.00 78.63 50   A 1 
ATOM 392   C CA  . THR A 1 50   ? -8.283  -26.173 31.626  1.00 78.41 50   A 1 
ATOM 393   C C   . THR A 1 50   ? -8.509  -27.307 32.630  1.00 80.62 50   A 1 
ATOM 394   O O   . THR A 1 50   ? -7.764  -27.423 33.599  1.00 74.46 50   A 1 
ATOM 395   C CB  . THR A 1 50   ? -7.918  -24.869 32.352  1.00 74.20 50   A 1 
ATOM 396   O OG1 . THR A 1 50   ? -9.060  -24.326 32.976  1.00 69.27 50   A 1 
ATOM 397   C CG2 . THR A 1 50   ? -7.385  -23.817 31.380  1.00 67.51 50   A 1 
ATOM 398   N N   . ASP A 1 51   ? -9.501  -28.176 32.402  1.00 81.46 51   A 1 
ATOM 399   C CA  . ASP A 1 51   ? -9.851  -29.244 33.356  1.00 81.38 51   A 1 
ATOM 400   C C   . ASP A 1 51   ? -8.695  -30.228 33.590  1.00 82.79 51   A 1 
ATOM 401   O O   . ASP A 1 51   ? -8.495  -30.721 34.706  1.00 77.56 51   A 1 
ATOM 402   C CB  . ASP A 1 51   ? -11.095 -29.991 32.849  1.00 77.90 51   A 1 
ATOM 403   C CG  . ASP A 1 51   ? -12.355 -29.122 32.844  1.00 71.99 51   A 1 
ATOM 404   O OD1 . ASP A 1 51   ? -12.382 -28.120 33.597  1.00 63.25 51   A 1 
ATOM 405   O OD2 . ASP A 1 51   ? -13.278 -29.477 32.084  1.00 64.82 51   A 1 
ATOM 406   N N   . TYR A 1 52   ? -7.864  -30.452 32.563  1.00 83.23 52   A 1 
ATOM 407   C CA  . TYR A 1 52   ? -6.670  -31.298 32.636  1.00 82.91 52   A 1 
ATOM 408   C C   . TYR A 1 52   ? -5.651  -30.826 33.685  1.00 84.67 52   A 1 
ATOM 409   O O   . TYR A 1 52   ? -4.886  -31.630 34.219  1.00 80.76 52   A 1 
ATOM 410   C CB  . TYR A 1 52   ? -6.014  -31.361 31.249  1.00 80.06 52   A 1 
ATOM 411   C CG  . TYR A 1 52   ? -5.240  -30.121 30.840  1.00 81.32 52   A 1 
ATOM 412   C CD1 . TYR A 1 52   ? -5.898  -28.985 30.317  1.00 77.95 52   A 1 
ATOM 413   C CD2 . TYR A 1 52   ? -3.841  -30.093 30.976  1.00 79.02 52   A 1 
ATOM 414   C CE1 . TYR A 1 52   ? -5.172  -27.842 29.946  1.00 76.32 52   A 1 
ATOM 415   C CE2 . TYR A 1 52   ? -3.103  -28.954 30.606  1.00 77.97 52   A 1 
ATOM 416   C CZ  . TYR A 1 52   ? -3.772  -27.829 30.089  1.00 80.62 52   A 1 
ATOM 417   O OH  . TYR A 1 52   ? -3.054  -26.716 29.727  1.00 78.99 52   A 1 
ATOM 418   N N   . VAL A 1 53   ? -5.636  -29.535 33.995  1.00 83.61 53   A 1 
ATOM 419   C CA  . VAL A 1 53   ? -4.639  -28.903 34.872  1.00 83.65 53   A 1 
ATOM 420   C C   . VAL A 1 53   ? -4.730  -29.430 36.301  1.00 85.51 53   A 1 
ATOM 421   O O   . VAL A 1 53   ? -3.704  -29.649 36.943  1.00 83.82 53   A 1 
ATOM 422   C CB  . VAL A 1 53   ? -4.819  -27.374 34.856  1.00 81.07 53   A 1 
ATOM 423   C CG1 . VAL A 1 53   ? -3.866  -26.649 35.806  1.00 75.47 53   A 1 
ATOM 424   C CG2 . VAL A 1 53   ? -4.584  -26.814 33.449  1.00 78.84 53   A 1 
ATOM 425   N N   . SER A 1 54   ? -5.935  -29.651 36.803  1.00 83.50 54   A 1 
ATOM 426   C CA  . SER A 1 54   ? -6.168  -29.955 38.219  1.00 82.92 54   A 1 
ATOM 427   C C   . SER A 1 54   ? -5.370  -31.166 38.722  1.00 83.82 54   A 1 
ATOM 428   O O   . SER A 1 54   ? -4.675  -31.068 39.739  1.00 81.24 54   A 1 
ATOM 429   C CB  . SER A 1 54   ? -7.670  -30.155 38.459  1.00 80.19 54   A 1 
ATOM 430   O OG  . SER A 1 54   ? -8.148  -31.291 37.759  1.00 70.56 54   A 1 
ATOM 431   N N   . LYS A 1 55   ? -5.394  -32.267 37.973  1.00 84.03 55   A 1 
ATOM 432   C CA  . LYS A 1 55   ? -4.660  -33.494 38.335  1.00 83.12 55   A 1 
ATOM 433   C C   . LYS A 1 55   ? -3.144  -33.295 38.260  1.00 84.38 55   A 1 
ATOM 434   O O   . LYS A 1 55   ? -2.423  -33.720 39.160  1.00 81.53 55   A 1 
ATOM 435   C CB  . LYS A 1 55   ? -5.092  -34.679 37.448  1.00 81.27 55   A 1 
ATOM 436   C CG  . LYS A 1 55   ? -6.507  -35.203 37.776  1.00 73.09 55   A 1 
ATOM 437   C CD  . LYS A 1 55   ? -6.760  -36.558 37.092  1.00 68.04 55   A 1 
ATOM 438   C CE  . LYS A 1 55   ? -8.118  -37.148 37.487  1.00 58.35 55   A 1 
ATOM 439   N NZ  . LYS A 1 55   ? -8.225  -38.610 37.191  1.00 50.14 55   A 1 
ATOM 440   N N   . ILE A 1 56   ? -2.664  -32.616 37.231  1.00 83.76 56   A 1 
ATOM 441   C CA  . ILE A 1 56   ? -1.227  -32.386 37.016  1.00 82.91 56   A 1 
ATOM 442   C C   . ILE A 1 56   ? -0.666  -31.449 38.091  1.00 84.20 56   A 1 
ATOM 443   O O   . ILE A 1 56   ? 0.368   -31.734 38.694  1.00 82.51 56   A 1 
ATOM 444   C CB  . ILE A 1 56   ? -0.976  -31.857 35.586  1.00 82.28 56   A 1 
ATOM 445   C CG1 . ILE A 1 56   ? -1.457  -32.890 34.536  1.00 80.79 56   A 1 
ATOM 446   C CG2 . ILE A 1 56   ? 0.521   -31.552 35.398  1.00 80.47 56   A 1 
ATOM 447   C CD1 . ILE A 1 56   ? -1.439  -32.380 33.092  1.00 73.88 56   A 1 
ATOM 448   N N   . VAL A 1 57   ? -1.378  -30.362 38.399  1.00 84.10 57   A 1 
ATOM 449   C CA  . VAL A 1 57   ? -0.987  -29.414 39.456  1.00 83.00 57   A 1 
ATOM 450   C C   . VAL A 1 57   ? -1.002  -30.079 40.833  1.00 83.76 57   A 1 
ATOM 451   O O   . VAL A 1 57   ? -0.121  -29.796 41.647  1.00 82.50 57   A 1 
ATOM 452   C CB  . VAL A 1 57   ? -1.890  -28.167 39.441  1.00 81.89 57   A 1 
ATOM 453   C CG1 . VAL A 1 57   ? -1.659  -27.238 40.639  1.00 76.00 57   A 1 
ATOM 454   C CG2 . VAL A 1 57   ? -1.624  -27.334 38.184  1.00 77.92 57   A 1 
ATOM 455   N N   . ALA A 1 58   ? -1.946  -30.968 41.108  1.00 83.89 58   A 1 
ATOM 456   C CA  . ALA A 1 58   ? -1.963  -31.725 42.361  1.00 83.07 58   A 1 
ATOM 457   C C   . ALA A 1 58   ? -0.707  -32.599 42.505  1.00 83.34 58   A 1 
ATOM 458   O O   . ALA A 1 58   ? -0.062  -32.580 43.558  1.00 81.35 58   A 1 
ATOM 459   C CB  . ALA A 1 58   ? -3.249  -32.548 42.432  1.00 82.21 58   A 1 
ATOM 460   N N   . LYS A 1 59   ? -0.310  -33.290 41.429  1.00 84.05 59   A 1 
ATOM 461   C CA  . LYS A 1 59   ? 0.908   -34.112 41.394  1.00 82.70 59   A 1 
ATOM 462   C C   . LYS A 1 59   ? 2.166   -33.264 41.618  1.00 82.65 59   A 1 
ATOM 463   O O   . LYS A 1 59   ? 3.001   -33.601 42.452  1.00 79.47 59   A 1 
ATOM 464   C CB  . LYS A 1 59   ? 0.951   -34.879 40.058  1.00 81.29 59   A 1 
ATOM 465   C CG  . LYS A 1 59   ? 1.544   -36.287 40.215  1.00 73.52 59   A 1 
ATOM 466   C CD  . LYS A 1 59   ? 1.556   -37.011 38.864  1.00 70.08 59   A 1 
ATOM 467   C CE  . LYS A 1 59   ? 1.986   -38.474 39.017  1.00 61.15 59   A 1 
ATOM 468   N NZ  . LYS A 1 59   ? 1.974   -39.207 37.716  1.00 54.29 59   A 1 
ATOM 469   N N   . GLU A 1 60   ? 2.261   -32.116 40.942  1.00 82.32 60   A 1 
ATOM 470   C CA  . GLU A 1 60   ? 3.400   -31.203 41.085  1.00 80.83 60   A 1 
ATOM 471   C C   . GLU A 1 60   ? 3.458   -30.536 42.474  1.00 80.60 60   A 1 
ATOM 472   O O   . GLU A 1 60   ? 4.542   -30.333 43.018  1.00 78.16 60   A 1 
ATOM 473   C CB  . GLU A 1 60   ? 3.343   -30.132 39.986  1.00 79.62 60   A 1 
ATOM 474   C CG  . GLU A 1 60   ? 4.702   -29.444 39.741  1.00 75.14 60   A 1 
ATOM 475   C CD  . GLU A 1 60   ? 5.710   -30.281 38.925  1.00 72.01 60   A 1 
ATOM 476   O OE1 . GLU A 1 60   ? 6.807   -29.763 38.635  1.00 65.68 60   A 1 
ATOM 477   O OE2 . GLU A 1 60   ? 5.395   -31.411 38.500  1.00 65.95 60   A 1 
ATOM 478   N N   . LYS A 1 61   ? 2.321   -30.240 43.102  1.00 80.51 61   A 1 
ATOM 479   C CA  . LYS A 1 61   ? 2.284   -29.766 44.495  1.00 78.82 61   A 1 
ATOM 480   C C   . LYS A 1 61   ? 2.836   -30.810 45.461  1.00 78.75 61   A 1 
ATOM 481   O O   . LYS A 1 61   ? 3.572   -30.443 46.372  1.00 75.34 61   A 1 
ATOM 482   C CB  . LYS A 1 61   ? 0.869   -29.352 44.920  1.00 76.79 61   A 1 
ATOM 483   C CG  . LYS A 1 61   ? 0.563   -27.893 44.551  1.00 71.52 61   A 1 
ATOM 484   C CD  . LYS A 1 61   ? -0.801  -27.473 45.107  1.00 66.23 61   A 1 
ATOM 485   C CE  . LYS A 1 61   ? -1.040  -25.984 44.831  1.00 59.90 61   A 1 
ATOM 486   N NZ  . LYS A 1 61   ? -2.302  -25.478 45.426  1.00 52.78 61   A 1 
ATOM 487   N N   . CYS A 1 62   ? 2.544   -32.093 45.258  1.00 81.07 62   A 1 
ATOM 488   C CA  . CYS A 1 62   ? 3.153   -33.157 46.055  1.00 80.28 62   A 1 
ATOM 489   C C   . CYS A 1 62   ? 4.679   -33.191 45.875  1.00 79.92 62   A 1 
ATOM 490   O O   . CYS A 1 62   ? 5.407   -33.360 46.852  1.00 76.92 62   A 1 
ATOM 491   C CB  . CYS A 1 62   ? 2.516   -34.504 45.698  1.00 78.60 62   A 1 
ATOM 492   S SG  . CYS A 1 62   ? 0.778   -34.541 46.225  1.00 69.69 62   A 1 
ATOM 493   N N   . LEU A 1 63   ? 5.165   -32.952 44.655  1.00 79.51 63   A 1 
ATOM 494   C CA  . LEU A 1 63   ? 6.597   -32.877 44.332  1.00 77.40 63   A 1 
ATOM 495   C C   . LEU A 1 63   ? 7.275   -31.676 45.011  1.00 76.93 63   A 1 
ATOM 496   O O   . LEU A 1 63   ? 8.310   -31.833 45.660  1.00 73.18 63   A 1 
ATOM 497   C CB  . LEU A 1 63   ? 6.736   -32.853 42.795  1.00 75.33 63   A 1 
ATOM 498   C CG  . LEU A 1 63   ? 7.729   -33.904 42.256  1.00 69.63 63   A 1 
ATOM 499   C CD1 . LEU A 1 63   ? 7.257   -34.441 40.915  1.00 64.27 63   A 1 
ATOM 500   C CD2 . LEU A 1 63   ? 9.124   -33.327 42.082  1.00 64.09 63   A 1 
ATOM 501   N N   . LEU A 1 64   ? 6.652   -30.483 44.944  1.00 77.12 64   A 1 
ATOM 502   C CA  . LEU A 1 64   ? 7.098   -29.264 45.640  1.00 74.59 64   A 1 
ATOM 503   C C   . LEU A 1 64   ? 7.142   -29.433 47.162  1.00 74.39 64   A 1 
ATOM 504   O O   . LEU A 1 64   ? 8.045   -28.915 47.817  1.00 70.42 64   A 1 
ATOM 505   C CB  . LEU A 1 64   ? 6.139   -28.110 45.286  1.00 72.43 64   A 1 
ATOM 506   C CG  . LEU A 1 64   ? 6.525   -27.381 43.988  1.00 68.80 64   A 1 
ATOM 507   C CD1 . LEU A 1 64   ? 5.318   -26.675 43.392  1.00 63.50 64   A 1 
ATOM 508   C CD2 . LEU A 1 64   ? 7.595   -26.322 44.257  1.00 64.19 64   A 1 
ATOM 509   N N   . ASN A 1 65   ? 6.190   -30.164 47.711  1.00 77.07 65   A 1 
ATOM 510   C CA  . ASN A 1 65   ? 6.112   -30.451 49.141  1.00 74.78 65   A 1 
ATOM 511   C C   . ASN A 1 65   ? 7.066   -31.579 49.587  1.00 73.24 65   A 1 
ATOM 512   O O   . ASN A 1 65   ? 7.125   -31.897 50.773  1.00 66.86 65   A 1 
ATOM 513   C CB  . ASN A 1 65   ? 4.650   -30.747 49.492  1.00 72.41 65   A 1 
ATOM 514   C CG  . ASN A 1 65   ? 3.741   -29.531 49.354  1.00 70.76 65   A 1 
ATOM 515   O OD1 . ASN A 1 65   ? 4.148   -28.385 49.335  1.00 64.38 65   A 1 
ATOM 516   N ND2 . ASN A 1 65   ? 2.447   -29.754 49.303  1.00 64.55 65   A 1 
ATOM 517   N N   . GLY A 1 66   ? 7.811   -32.188 48.658  1.00 69.43 66   A 1 
ATOM 518   C CA  . GLY A 1 66   ? 8.783   -33.250 48.941  1.00 66.22 66   A 1 
ATOM 519   C C   . GLY A 1 66   ? 8.177   -34.621 49.239  1.00 65.31 66   A 1 
ATOM 520   O O   . GLY A 1 66   ? 8.918   -35.551 49.535  1.00 59.23 66   A 1 
ATOM 521   N N   . THR A 1 67   ? 6.864   -34.777 49.162  1.00 57.26 67   A 1 
ATOM 522   C CA  . THR A 1 67   ? 6.194   -36.051 49.478  1.00 53.87 67   A 1 
ATOM 523   C C   . THR A 1 67   ? 6.429   -37.140 48.438  1.00 53.14 67   A 1 
ATOM 524   O O   . THR A 1 67   ? 6.467   -38.312 48.798  1.00 49.41 67   A 1 
ATOM 525   C CB  . THR A 1 67   ? 4.681   -35.864 49.666  1.00 49.14 67   A 1 
ATOM 526   O OG1 . THR A 1 67   ? 4.174   -34.831 48.848  1.00 46.02 67   A 1 
ATOM 527   C CG2 . THR A 1 67   ? 4.345   -35.473 51.103  1.00 45.28 67   A 1 
ATOM 528   N N   . LEU A 1 68   ? 6.621   -36.778 47.176  1.00 50.53 68   A 1 
ATOM 529   C CA  . LEU A 1 68   ? 6.805   -37.751 46.094  1.00 49.21 68   A 1 
ATOM 530   C C   . LEU A 1 68   ? 8.153   -38.486 46.136  1.00 49.06 68   A 1 
ATOM 531   O O   . LEU A 1 68   ? 8.273   -39.536 45.520  1.00 46.41 68   A 1 
ATOM 532   C CB  . LEU A 1 68   ? 6.601   -37.051 44.736  1.00 45.61 68   A 1 
ATOM 533   C CG  . LEU A 1 68   ? 5.141   -37.131 44.248  1.00 42.31 68   A 1 
ATOM 534   C CD1 . LEU A 1 68   ? 4.865   -36.068 43.199  1.00 39.82 68   A 1 
ATOM 535   C CD2 . LEU A 1 68   ? 4.835   -38.488 43.620  1.00 41.83 68   A 1 
ATOM 536   N N   . LEU A 1 69   ? 9.156   -38.000 46.869  1.00 48.42 69   A 1 
ATOM 537   C CA  . LEU A 1 69   ? 10.484  -38.636 46.948  1.00 47.86 69   A 1 
ATOM 538   C C   . LEU A 1 69   ? 10.450  -40.062 47.519  1.00 47.07 69   A 1 
ATOM 539   O O   . LEU A 1 69   ? 11.343  -40.851 47.230  1.00 43.97 69   A 1 
ATOM 540   C CB  . LEU A 1 69   ? 11.409  -37.764 47.816  1.00 43.86 69   A 1 
ATOM 541   C CG  . LEU A 1 69   ? 11.944  -36.513 47.097  1.00 41.31 69   A 1 
ATOM 542   C CD1 . LEU A 1 69   ? 12.530  -35.553 48.129  1.00 39.33 69   A 1 
ATOM 543   C CD2 . LEU A 1 69   ? 13.045  -36.856 46.097  1.00 40.31 69   A 1 
ATOM 544   N N   . ASN A 1 70   ? 9.465   -40.388 48.325  1.00 41.47 70   A 1 
ATOM 545   C CA  . ASN A 1 70   ? 9.408   -41.696 48.985  1.00 41.74 70   A 1 
ATOM 546   C C   . ASN A 1 70   ? 8.773   -42.802 48.138  1.00 41.89 70   A 1 
ATOM 547   O O   . ASN A 1 70   ? 8.970   -43.977 48.443  1.00 39.15 70   A 1 
ATOM 548   C CB  . ASN A 1 70   ? 8.669   -41.550 50.326  1.00 38.24 70   A 1 
ATOM 549   C CG  . ASN A 1 70   ? 9.544   -41.002 51.445  1.00 34.96 70   A 1 
ATOM 550   O OD1 . ASN A 1 70   ? 10.747  -40.923 51.378  1.00 33.20 70   A 1 
ATOM 551   N ND2 . ASN A 1 70   ? 8.947   -40.633 52.554  1.00 34.15 70   A 1 
ATOM 552   N N   . GLU A 1 71   ? 7.983   -42.477 47.127  1.00 39.01 71   A 1 
ATOM 553   C CA  . GLU A 1 71   ? 7.401   -43.510 46.267  1.00 39.63 71   A 1 
ATOM 554   C C   . GLU A 1 71   ? 8.422   -43.903 45.195  1.00 38.96 71   A 1 
ATOM 555   O O   . GLU A 1 71   ? 8.669   -43.163 44.255  1.00 36.68 71   A 1 
ATOM 556   C CB  . GLU A 1 71   ? 6.050   -43.087 45.676  1.00 37.03 71   A 1 
ATOM 557   C CG  . GLU A 1 71   ? 4.931   -43.160 46.724  1.00 34.22 71   A 1 
ATOM 558   C CD  . GLU A 1 71   ? 3.516   -42.939 46.161  1.00 31.95 71   A 1 
ATOM 559   O OE1 . GLU A 1 71   ? 2.554   -43.221 46.911  1.00 29.16 71   A 1 
ATOM 560   O OE2 . GLU A 1 71   ? 3.383   -42.487 45.004  1.00 30.92 71   A 1 
ATOM 561   N N   . GLN A 1 72   ? 9.019   -45.083 45.325  1.00 33.70 72   A 1 
ATOM 562   C CA  . GLN A 1 72   ? 9.925   -45.649 44.331  1.00 34.68 72   A 1 
ATOM 563   C C   . GLN A 1 72   ? 9.213   -45.757 42.974  1.00 34.12 72   A 1 
ATOM 564   O O   . GLN A 1 72   ? 8.284   -46.558 42.846  1.00 32.34 72   A 1 
ATOM 565   C CB  . GLN A 1 72   ? 10.405  -47.047 44.751  1.00 32.43 72   A 1 
ATOM 566   C CG  . GLN A 1 72   ? 11.491  -47.019 45.831  1.00 29.52 72   A 1 
ATOM 567   C CD  . GLN A 1 72   ? 12.061  -48.416 46.123  1.00 27.84 72   A 1 
ATOM 568   O OE1 . GLN A 1 72   ? 11.525  -49.450 45.764  1.00 27.08 72   A 1 
ATOM 569   N NE2 . GLN A 1 72   ? 13.188  -48.489 46.794  1.00 26.96 72   A 1 
ATOM 570   N N   . PRO A 1 73   ? 9.643   -45.027 41.945  1.00 32.73 73   A 1 
ATOM 571   C CA  . PRO A 1 73   ? 9.037   -45.144 40.632  1.00 33.43 73   A 1 
ATOM 572   C C   . PRO A 1 73   ? 9.429   -46.497 40.023  1.00 33.41 73   A 1 
ATOM 573   O O   . PRO A 1 73   ? 10.539  -46.673 39.522  1.00 31.58 73   A 1 
ATOM 574   C CB  . PRO A 1 73   ? 9.532   -43.920 39.848  1.00 30.96 73   A 1 
ATOM 575   C CG  . PRO A 1 73   ? 10.875  -43.580 40.488  1.00 30.93 73   A 1 
ATOM 576   C CD  . PRO A 1 73   ? 10.698  -44.008 41.943  1.00 33.70 73   A 1 
ATOM 577   N N   . GLN A 1 74   ? 8.532   -47.474 40.042  1.00 30.70 74   A 1 
ATOM 578   C CA  . GLN A 1 74   ? 8.786   -48.793 39.442  1.00 31.84 74   A 1 
ATOM 579   C C   . GLN A 1 74   ? 8.867   -48.776 37.909  1.00 31.96 74   A 1 
ATOM 580   O O   . GLN A 1 74   ? 9.525   -49.622 37.305  1.00 30.78 74   A 1 
ATOM 581   C CB  . GLN A 1 74   ? 7.668   -49.773 39.833  1.00 30.31 74   A 1 
ATOM 582   C CG  . GLN A 1 74   ? 7.773   -50.311 41.259  1.00 27.98 74   A 1 
ATOM 583   C CD  . GLN A 1 74   ? 6.779   -51.458 41.512  1.00 26.04 74   A 1 
ATOM 584   O OE1 . GLN A 1 74   ? 5.929   -51.797 40.705  1.00 25.79 74   A 1 
ATOM 585   N NE2 . GLN A 1 74   ? 6.863   -52.109 42.645  1.00 26.38 74   A 1 
ATOM 586   N N   . GLY A 1 75   ? 8.125   -47.888 37.263  1.00 30.24 75   A 1 
ATOM 587   C CA  . GLY A 1 75   ? 7.857   -47.982 35.826  1.00 30.68 75   A 1 
ATOM 588   C C   . GLY A 1 75   ? 9.025   -47.525 34.944  1.00 31.36 75   A 1 
ATOM 589   O O   . GLY A 1 75   ? 9.604   -46.468 35.159  1.00 29.86 75   A 1 
ATOM 590   N N   . LYS A 1 76   ? 9.308   -48.284 33.870  1.00 30.49 76   A 1 
ATOM 591   C CA  . LYS A 1 76   ? 10.427  -48.070 32.925  1.00 31.31 76   A 1 
ATOM 592   C C   . LYS A 1 76   ? 10.436  -46.764 32.106  1.00 31.53 76   A 1 
ATOM 593   O O   . LYS A 1 76   ? 11.382  -46.588 31.337  1.00 30.17 76   A 1 
ATOM 594   C CB  . LYS A 1 76   ? 10.449  -49.219 31.902  1.00 29.37 76   A 1 
ATOM 595   C CG  . LYS A 1 76   ? 11.142  -50.501 32.376  1.00 26.82 76   A 1 
ATOM 596   C CD  . LYS A 1 76   ? 11.156  -51.499 31.215  1.00 25.49 76   A 1 
ATOM 597   C CE  . LYS A 1 76   ? 11.942  -52.752 31.583  1.00 22.17 76   A 1 
ATOM 598   N NZ  . LYS A 1 76   ? 11.944  -53.739 30.473  1.00 20.75 76   A 1 
ATOM 599   N N   . ARG A 1 77   ? 9.368   -45.938 32.106  1.00 28.63 77   A 1 
ATOM 600   C CA  . ARG A 1 77   ? 9.114   -44.971 31.016  1.00 29.10 77   A 1 
ATOM 601   C C   . ARG A 1 77   ? 10.123  -43.828 30.921  1.00 29.23 77   A 1 
ATOM 602   O O   . ARG A 1 77   ? 11.180  -43.969 30.307  1.00 28.55 77   A 1 
ATOM 603   C CB  . ARG A 1 77   ? 7.662   -44.447 31.056  1.00 28.22 77   A 1 
ATOM 604   C CG  . ARG A 1 77   ? 6.731   -45.110 30.030  1.00 25.97 77   A 1 
ATOM 605   C CD  . ARG A 1 77   ? 5.407   -44.344 30.005  1.00 24.77 77   A 1 
ATOM 606   N NE  . ARG A 1 77   ? 4.466   -44.871 28.991  1.00 22.35 77   A 1 
ATOM 607   C CZ  . ARG A 1 77   ? 3.205   -44.486 28.841  1.00 21.72 77   A 1 
ATOM 608   N NH1 . ARG A 1 77   ? 2.665   -43.566 29.590  1.00 21.02 77   A 1 
ATOM 609   N NH2 . ARG A 1 77   ? 2.450   -45.029 27.929  1.00 19.01 77   A 1 
ATOM 610   N N   . ILE A 1 78   ? 9.774   -42.691 31.441  1.00 34.64 78   A 1 
ATOM 611   C CA  . ILE A 1 78   ? 10.560  -41.460 31.361  1.00 34.97 78   A 1 
ATOM 612   C C   . ILE A 1 78   ? 11.368  -41.391 32.654  1.00 34.90 78   A 1 
ATOM 613   O O   . ILE A 1 78   ? 10.789  -41.539 33.724  1.00 33.79 78   A 1 
ATOM 614   C CB  . ILE A 1 78   ? 9.636   -40.242 31.146  1.00 33.34 78   A 1 
ATOM 615   C CG1 . ILE A 1 78   ? 8.855   -40.398 29.818  1.00 31.06 78   A 1 
ATOM 616   C CG2 . ILE A 1 78   ? 10.439  -38.929 31.139  1.00 31.95 78   A 1 
ATOM 617   C CD1 . ILE A 1 78   ? 7.751   -39.350 29.603  1.00 29.49 78   A 1 
ATOM 618   N N   . ARG A 1 79   ? 12.692  -41.169 32.552  1.00 33.31 79   A 1 
ATOM 619   C CA  . ARG A 1 79   ? 13.486  -40.795 33.727  1.00 34.40 79   A 1 
ATOM 620   C C   . ARG A 1 79   ? 12.915  -39.494 34.268  1.00 33.87 79   A 1 
ATOM 621   O O   . ARG A 1 79   ? 13.168  -38.420 33.716  1.00 32.83 79   A 1 
ATOM 622   C CB  . ARG A 1 79   ? 14.972  -40.639 33.391  1.00 33.46 79   A 1 
ATOM 623   C CG  . ARG A 1 79   ? 15.716  -41.979 33.411  1.00 31.56 79   A 1 
ATOM 624   C CD  . ARG A 1 79   ? 17.208  -41.723 33.185  1.00 29.73 79   A 1 
ATOM 625   N NE  . ARG A 1 79   ? 17.991  -42.959 33.343  1.00 27.70 79   A 1 
ATOM 626   C CZ  . ARG A 1 79   ? 19.308  -43.052 33.250  1.00 25.84 79   A 1 
ATOM 627   N NH1 . ARG A 1 79   ? 20.045  -42.020 32.944  1.00 24.89 79   A 1 
ATOM 628   N NH2 . ARG A 1 79   ? 19.899  -44.187 33.472  1.00 23.04 79   A 1 
ATOM 629   N N   . THR A 1 80   ? 12.088  -39.613 35.291  1.00 36.82 80   A 1 
ATOM 630   C CA  . THR A 1 80   ? 11.618  -38.468 36.041  1.00 36.84 80   A 1 
ATOM 631   C C   . THR A 1 80   ? 12.799  -37.848 36.790  1.00 36.11 80   A 1 
ATOM 632   O O   . THR A 1 80   ? 13.849  -38.469 36.964  1.00 34.41 80   A 1 
ATOM 633   C CB  . THR A 1 80   ? 10.473  -38.855 36.997  1.00 35.44 80   A 1 
ATOM 634   O OG1 . THR A 1 80   ? 10.760  -40.057 37.667  1.00 33.33 80   A 1 
ATOM 635   C CG2 . THR A 1 80   ? 9.172   -39.090 36.224  1.00 33.23 80   A 1 
ATOM 636   N N   . LEU A 1 81   ? 12.645  -36.602 37.219  1.00 40.04 81   A 1 
ATOM 637   C CA  . LEU A 1 81   ? 13.658  -35.891 38.014  1.00 39.52 81   A 1 
ATOM 638   C C   . LEU A 1 81   ? 14.014  -36.609 39.329  1.00 39.30 81   A 1 
ATOM 639   O O   . LEU A 1 81   ? 15.042  -36.286 39.915  1.00 37.70 81   A 1 
ATOM 640   C CB  . LEU A 1 81   ? 13.135  -34.473 38.288  1.00 37.39 81   A 1 
ATOM 641   C CG  . LEU A 1 81   ? 13.531  -33.479 37.181  1.00 34.98 81   A 1 
ATOM 642   C CD1 . LEU A 1 81   ? 12.511  -32.353 37.077  1.00 33.37 81   A 1 
ATOM 643   C CD2 . LEU A 1 81   ? 14.896  -32.863 37.460  1.00 35.01 81   A 1 
ATOM 644   N N   . ASP A 1 82   ? 13.221  -37.593 39.748  1.00 39.81 82   A 1 
ATOM 645   C CA  . ASP A 1 82   ? 13.478  -38.433 40.922  1.00 39.89 82   A 1 
ATOM 646   C C   . ASP A 1 82   ? 14.731  -39.314 40.780  1.00 39.32 82   A 1 
ATOM 647   O O   . ASP A 1 82   ? 15.339  -39.667 41.788  1.00 37.06 82   A 1 
ATOM 648   C CB  . ASP A 1 82   ? 12.263  -39.338 41.184  1.00 37.82 82   A 1 
ATOM 649   C CG  . ASP A 1 82   ? 10.959  -38.580 41.432  1.00 34.51 82   A 1 
ATOM 650   O OD1 . ASP A 1 82   ? 11.014  -37.466 41.992  1.00 32.85 82   A 1 
ATOM 651   O OD2 . ASP A 1 82   ? 9.903   -39.108 41.017  1.00 33.21 82   A 1 
ATOM 652   N N   . ASP A 1 83   ? 15.150  -39.641 39.552  1.00 39.52 83   A 1 
ATOM 653   C CA  . ASP A 1 83   ? 16.387  -40.401 39.311  1.00 40.05 83   A 1 
ATOM 654   C C   . ASP A 1 83   ? 17.668  -39.575 39.529  1.00 38.77 83   A 1 
ATOM 655   O O   . ASP A 1 83   ? 18.776  -40.104 39.397  1.00 36.76 83   A 1 
ATOM 656   C CB  . ASP A 1 83   ? 16.408  -40.971 37.881  1.00 38.21 83   A 1 
ATOM 657   C CG  . ASP A 1 83   ? 15.554  -42.210 37.611  1.00 35.40 83   A 1 
ATOM 658   O OD1 . ASP A 1 83   ? 15.058  -42.856 38.549  1.00 34.16 83   A 1 
ATOM 659   O OD2 . ASP A 1 83   ? 15.459  -42.556 36.404  1.00 34.59 83   A 1 
ATOM 660   N N   . LEU A 1 84   ? 17.548  -38.278 39.779  1.00 40.23 84   A 1 
ATOM 661   C CA  . LEU A 1 84   ? 18.685  -37.505 40.254  1.00 40.59 84   A 1 
ATOM 662   C C   . LEU A 1 84   ? 18.928  -37.922 41.703  1.00 39.47 84   A 1 
ATOM 663   O O   . LEU A 1 84   ? 18.124  -37.603 42.571  1.00 37.21 84   A 1 
ATOM 664   C CB  . LEU A 1 84   ? 18.427  -35.994 40.110  1.00 38.19 84   A 1 
ATOM 665   C CG  . LEU A 1 84   ? 18.630  -35.481 38.670  1.00 35.44 84   A 1 
ATOM 666   C CD1 . LEU A 1 84   ? 17.957  -34.126 38.480  1.00 33.77 84   A 1 
ATOM 667   C CD2 . LEU A 1 84   ? 20.112  -35.307 38.334  1.00 34.97 84   A 1 
ATOM 668   N N   . ASP A 1 85   ? 20.045  -38.605 41.934  1.00 38.52 85   A 1 
ATOM 669   C CA  . ASP A 1 85   ? 20.475  -39.081 43.244  1.00 39.24 85   A 1 
ATOM 670   C C   . ASP A 1 85   ? 20.376  -37.960 44.280  1.00 38.10 85   A 1 
ATOM 671   O O   . ASP A 1 85   ? 21.163  -37.011 44.298  1.00 35.27 85   A 1 
ATOM 672   C CB  . ASP A 1 85   ? 21.916  -39.621 43.176  1.00 36.22 85   A 1 
ATOM 673   C CG  . ASP A 1 85   ? 22.049  -41.005 42.523  1.00 32.82 85   A 1 
ATOM 674   O OD1 . ASP A 1 85   ? 21.140  -41.839 42.716  1.00 31.25 85   A 1 
ATOM 675   O OD2 . ASP A 1 85   ? 23.066  -41.220 41.825  1.00 30.94 85   A 1 
ATOM 676   N N   . THR A 1 86   ? 19.399  -38.073 45.169  1.00 38.54 86   A 1 
ATOM 677   C CA  . THR A 1 86   ? 19.217  -37.189 46.323  1.00 38.90 86   A 1 
ATOM 678   C C   . THR A 1 86   ? 20.233  -37.463 47.431  1.00 38.06 86   A 1 
ATOM 679   O O   . THR A 1 86   ? 20.062  -36.964 48.538  1.00 35.25 86   A 1 
ATOM 680   C CB  . THR A 1 86   ? 17.791  -37.295 46.888  1.00 36.08 86   A 1 
ATOM 681   O OG1 . THR A 1 86   ? 17.418  -38.642 47.081  1.00 34.03 86   A 1 
ATOM 682   C CG2 . THR A 1 86   ? 16.760  -36.673 45.947  1.00 33.83 86   A 1 
ATOM 683   N N   . ASP A 1 87   ? 21.273  -38.246 47.160  1.00 33.74 87   A 1 
ATOM 684   C CA  . ASP A 1 87   ? 22.291  -38.611 48.154  1.00 34.45 87   A 1 
ATOM 685   C C   . ASP A 1 87   ? 23.039  -37.404 48.737  1.00 34.10 87   A 1 
ATOM 686   O O   . ASP A 1 87   ? 23.537  -37.487 49.859  1.00 31.60 87   A 1 
ATOM 687   C CB  . ASP A 1 87   ? 23.280  -39.613 47.541  1.00 30.73 87   A 1 
ATOM 688   C CG  . ASP A 1 87   ? 22.782  -41.064 47.513  1.00 27.46 87   A 1 
ATOM 689   O OD1 . ASP A 1 87   ? 21.784  -41.374 48.202  1.00 26.55 87   A 1 
ATOM 690   O OD2 . ASP A 1 87   ? 23.446  -41.888 46.843  1.00 26.22 87   A 1 
ATOM 691   N N   . ASP A 1 88   ? 23.056  -36.270 48.045  1.00 36.51 88   A 1 
ATOM 692   C CA  . ASP A 1 88   ? 23.649  -35.024 48.559  1.00 37.48 88   A 1 
ATOM 693   C C   . ASP A 1 88   ? 22.811  -34.354 49.680  1.00 36.80 88   A 1 
ATOM 694   O O   . ASP A 1 88   ? 22.940  -33.154 49.933  1.00 34.23 88   A 1 
ATOM 695   C CB  . ASP A 1 88   ? 23.959  -34.050 47.401  1.00 34.79 88   A 1 
ATOM 696   C CG  . ASP A 1 88   ? 25.237  -34.347 46.599  1.00 31.65 88   A 1 
ATOM 697   O OD1 . ASP A 1 88   ? 26.099  -35.114 47.075  1.00 30.20 88   A 1 
ATOM 698   O OD2 . ASP A 1 88   ? 25.371  -33.736 45.513  1.00 30.04 88   A 1 
ATOM 699   N N   . GLU A 1 89   ? 21.962  -35.087 50.403  1.00 34.30 89   A 1 
ATOM 700   C CA  . GLU A 1 89   ? 21.284  -34.576 51.605  1.00 35.40 89   A 1 
ATOM 701   C C   . GLU A 1 89   ? 22.274  -34.170 52.700  1.00 34.86 89   A 1 
ATOM 702   O O   . GLU A 1 89   ? 22.120  -33.128 53.335  1.00 33.10 89   A 1 
ATOM 703   C CB  . GLU A 1 89   ? 20.353  -35.641 52.221  1.00 33.25 89   A 1 
ATOM 704   C CG  . GLU A 1 89   ? 18.938  -35.670 51.635  1.00 30.47 89   A 1 
ATOM 705   C CD  . GLU A 1 89   ? 17.947  -36.502 52.461  1.00 29.30 89   A 1 
ATOM 706   O OE1 . GLU A 1 89   ? 16.730  -36.406 52.153  1.00 26.72 89   A 1 
ATOM 707   O OE2 . GLU A 1 89   ? 18.358  -37.183 53.428  1.00 28.89 89   A 1 
ATOM 708   N N   . GLY A 1 90   ? 23.218  -35.047 52.982  1.00 32.86 90   A 1 
ATOM 709   C CA  . GLY A 1 90   ? 23.856  -35.054 54.291  1.00 34.44 90   A 1 
ATOM 710   C C   . GLY A 1 90   ? 25.086  -34.179 54.443  1.00 34.81 90   A 1 
ATOM 711   O O   . GLY A 1 90   ? 25.440  -33.832 55.575  1.00 33.17 90   A 1 
ATOM 712   N N   . GLU A 1 91   ? 25.769  -33.849 53.365  1.00 33.54 91   A 1 
ATOM 713   C CA  . GLU A 1 91   ? 26.942  -32.992 53.490  1.00 35.03 91   A 1 
ATOM 714   C C   . GLU A 1 91   ? 26.477  -31.563 53.771  1.00 35.06 91   A 1 
ATOM 715   O O   . GLU A 1 91   ? 25.821  -30.926 52.953  1.00 33.46 91   A 1 
ATOM 716   C CB  . GLU A 1 91   ? 27.893  -33.110 52.294  1.00 33.12 91   A 1 
ATOM 717   C CG  . GLU A 1 91   ? 28.661  -34.445 52.321  1.00 30.43 91   A 1 
ATOM 718   C CD  . GLU A 1 91   ? 29.865  -34.523 51.368  1.00 28.68 91   A 1 
ATOM 719   O OE1 . GLU A 1 91   ? 30.710  -35.422 51.591  1.00 26.08 91   A 1 
ATOM 720   O OE2 . GLU A 1 91   ? 29.981  -33.676 50.459  1.00 28.50 91   A 1 
ATOM 721   N N   . GLU A 1 92   ? 26.834  -31.050 54.946  1.00 34.19 92   A 1 
ATOM 722   C CA  . GLU A 1 92   ? 26.773  -29.623 55.263  1.00 35.54 92   A 1 
ATOM 723   C C   . GLU A 1 92   ? 27.474  -28.875 54.134  1.00 35.63 92   A 1 
ATOM 724   O O   . GLU A 1 92   ? 28.703  -28.850 54.070  1.00 34.43 92   A 1 
ATOM 725   C CB  . GLU A 1 92   ? 27.491  -29.301 56.586  1.00 33.45 92   A 1 
ATOM 726   C CG  . GLU A 1 92   ? 26.722  -29.684 57.855  1.00 30.36 92   A 1 
ATOM 727   C CD  . GLU A 1 92   ? 27.434  -29.227 59.147  1.00 28.87 92   A 1 
ATOM 728   O OE1 . GLU A 1 92   ? 26.737  -29.072 60.177  1.00 25.47 92   A 1 
ATOM 729   O OE2 . GLU A 1 92   ? 28.664  -29.014 59.122  1.00 28.00 92   A 1 
ATOM 730   N N   . THR A 1 93   ? 26.702  -28.318 53.213  1.00 46.02 93   A 1 
ATOM 731   C CA  . THR A 1 93   ? 27.249  -27.623 52.049  1.00 46.91 93   A 1 
ATOM 732   C C   . THR A 1 93   ? 28.125  -26.495 52.569  1.00 47.97 93   A 1 
ATOM 733   O O   . THR A 1 93   ? 27.612  -25.483 53.054  1.00 45.00 93   A 1 
ATOM 734   C CB  . THR A 1 93   ? 26.155  -27.084 51.111  1.00 43.02 93   A 1 
ATOM 735   O OG1 . THR A 1 93   ? 25.004  -26.661 51.813  1.00 39.99 93   A 1 
ATOM 736   C CG2 . THR A 1 93   ? 25.699  -28.139 50.107  1.00 39.46 93   A 1 
ATOM 737   N N   . GLU A 1 94   ? 29.445  -26.709 52.542  1.00 48.85 94   A 1 
ATOM 738   C CA  . GLU A 1 94   ? 30.402  -25.768 53.100  1.00 50.76 94   A 1 
ATOM 739   C C   . GLU A 1 94   ? 30.146  -24.406 52.477  1.00 52.38 94   A 1 
ATOM 740   O O   . GLU A 1 94   ? 30.167  -24.237 51.254  1.00 49.11 94   A 1 
ATOM 741   C CB  . GLU A 1 94   ? 31.855  -26.182 52.849  1.00 45.53 94   A 1 
ATOM 742   C CG  . GLU A 1 94   ? 32.392  -27.243 53.819  1.00 40.86 94   A 1 
ATOM 743   C CD  . GLU A 1 94   ? 33.924  -27.384 53.729  1.00 36.61 94   A 1 
ATOM 744   O OE1 . GLU A 1 94   ? 34.540  -27.743 54.756  1.00 31.46 94   A 1 
ATOM 745   O OE2 . GLU A 1 94   ? 34.489  -27.065 52.663  1.00 33.32 94   A 1 
ATOM 746   N N   . ILE A 1 95   ? 29.883  -23.407 53.317  1.00 60.67 95   A 1 
ATOM 747   C CA  . ILE A 1 95   ? 29.611  -22.048 52.862  1.00 62.42 95   A 1 
ATOM 748   C C   . ILE A 1 95   ? 30.856  -21.571 52.131  1.00 65.24 95   A 1 
ATOM 749   O O   . ILE A 1 95   ? 31.844  -21.178 52.755  1.00 61.10 95   A 1 
ATOM 750   C CB  . ILE A 1 95   ? 29.229  -21.120 54.027  1.00 57.44 95   A 1 
ATOM 751   C CG1 . ILE A 1 95   ? 27.935  -21.600 54.738  1.00 52.78 95   A 1 
ATOM 752   C CG2 . ILE A 1 95   ? 29.048  -19.685 53.500  1.00 51.70 95   A 1 
ATOM 753   C CD1 . ILE A 1 95   ? 27.623  -20.833 56.032  1.00 48.58 95   A 1 
ATOM 754   N N   . ARG A 1 96   ? 30.813  -21.622 50.813  1.00 71.39 96   A 1 
ATOM 755   C CA  . ARG A 1 96   ? 31.922  -21.193 49.970  1.00 72.81 96   A 1 
ATOM 756   C C   . ARG A 1 96   ? 32.220  -19.731 50.271  1.00 73.92 96   A 1 
ATOM 757   O O   . ARG A 1 96   ? 31.392  -18.858 50.015  1.00 70.16 96   A 1 
ATOM 758   C CB  . ARG A 1 96   ? 31.593  -21.463 48.500  1.00 68.81 96   A 1 
ATOM 759   C CG  . ARG A 1 96   ? 32.778  -21.135 47.583  1.00 62.32 96   A 1 
ATOM 760   C CD  . ARG A 1 96   ? 32.446  -21.486 46.130  1.00 59.82 96   A 1 
ATOM 761   N NE  . ARG A 1 96   ? 33.558  -21.139 45.232  1.00 55.06 96   A 1 
ATOM 762   C CZ  . ARG A 1 96   ? 33.602  -21.348 43.922  1.00 50.65 96   A 1 
ATOM 763   N NH1 . ARG A 1 96   ? 32.614  -21.918 43.289  1.00 48.95 96   A 1 
ATOM 764   N NH2 . ARG A 1 96   ? 34.645  -20.979 43.241  1.00 47.09 96   A 1 
ATOM 765   N N   . ARG A 1 97   ? 33.399  -19.456 50.819  1.00 73.03 97   A 1 
ATOM 766   C CA  . ARG A 1 97   ? 33.904  -18.101 51.030  1.00 73.89 97   A 1 
ATOM 767   C C   . ARG A 1 97   ? 34.671  -17.640 49.807  1.00 74.97 97   A 1 
ATOM 768   O O   . ARG A 1 97   ? 35.324  -18.432 49.134  1.00 68.12 97   A 1 
ATOM 769   C CB  . ARG A 1 97   ? 34.747  -18.012 52.296  1.00 69.77 97   A 1 
ATOM 770   C CG  . ARG A 1 97   ? 33.868  -18.107 53.553  1.00 65.93 97   A 1 
ATOM 771   C CD  . ARG A 1 97   ? 34.678  -17.669 54.766  1.00 62.45 97   A 1 
ATOM 772   N NE  . ARG A 1 97   ? 33.854  -17.649 55.981  1.00 58.50 97   A 1 
ATOM 773   C CZ  . ARG A 1 97   ? 34.156  -17.009 57.096  1.00 51.46 97   A 1 
ATOM 774   N NH1 . ARG A 1 97   ? 35.268  -16.333 57.210  1.00 48.96 97   A 1 
ATOM 775   N NH2 . ARG A 1 97   ? 33.345  -17.052 58.114  1.00 49.98 97   A 1 
ATOM 776   N N   . ASP A 1 98   ? 34.576  -16.345 49.537  1.00 74.41 98   A 1 
ATOM 777   C CA  . ASP A 1 98   ? 35.210  -15.712 48.382  1.00 74.07 98   A 1 
ATOM 778   C C   . ASP A 1 98   ? 36.014  -14.476 48.825  1.00 76.95 98   A 1 
ATOM 779   O O   . ASP A 1 98   ? 36.037  -13.436 48.181  1.00 70.06 98   A 1 
ATOM 780   C CB  . ASP A 1 98   ? 34.135  -15.448 47.306  1.00 66.64 98   A 1 
ATOM 781   C CG  . ASP A 1 98   ? 34.641  -15.545 45.863  1.00 62.60 98   A 1 
ATOM 782   O OD1 . ASP A 1 98   ? 35.750  -16.054 45.625  1.00 57.34 98   A 1 
ATOM 783   O OD2 . ASP A 1 98   ? 33.868  -15.167 44.949  1.00 58.76 98   A 1 
ATOM 784   N N   . ASP A 1 99   ? 36.679  -14.575 49.974  1.00 74.93 99   A 1 
ATOM 785   C CA  . ASP A 1 99   ? 37.372  -13.460 50.634  1.00 74.17 99   A 1 
ATOM 786   C C   . ASP A 1 99   ? 38.456  -12.814 49.754  1.00 75.64 99   A 1 
ATOM 787   O O   . ASP A 1 99   ? 38.701  -11.607 49.849  1.00 70.31 99   A 1 
ATOM 788   C CB  . ASP A 1 99   ? 38.008  -13.954 51.946  1.00 70.02 99   A 1 
ATOM 789   C CG  . ASP A 1 99   ? 36.997  -14.249 53.062  1.00 66.54 99   A 1 
ATOM 790   O OD1 . ASP A 1 99   ? 36.020  -13.484 53.182  1.00 59.03 99   A 1 
ATOM 791   O OD2 . ASP A 1 99   ? 37.227  -15.205 53.836  1.00 60.32 99   A 1 
ATOM 792   N N   . GLU A 1 100  ? 39.118  -13.583 48.887  1.00 73.85 100  A 1 
ATOM 793   C CA  . GLU A 1 100  ? 40.107  -13.047 47.946  1.00 72.86 100  A 1 
ATOM 794   C C   . GLU A 1 100  ? 39.463  -12.169 46.875  1.00 74.71 100  A 1 
ATOM 795   O O   . GLU A 1 100  ? 40.001  -11.117 46.529  1.00 69.99 100  A 1 
ATOM 796   C CB  . GLU A 1 100  ? 40.891  -14.170 47.263  1.00 69.20 100  A 1 
ATOM 797   C CG  . GLU A 1 100  ? 41.870  -14.863 48.216  1.00 63.75 100  A 1 
ATOM 798   C CD  . GLU A 1 100  ? 42.944  -15.666 47.472  1.00 55.78 100  A 1 
ATOM 799   O OE1 . GLU A 1 100  ? 44.020  -15.863 48.084  1.00 48.63 100  A 1 
ATOM 800   O OE2 . GLU A 1 100  ? 42.720  -16.021 46.293  1.00 50.59 100  A 1 
ATOM 801   N N   . TYR A 1 101  ? 38.292  -12.551 46.386  1.00 77.54 101  A 1 
ATOM 802   C CA  . TYR A 1 101  ? 37.550  -11.782 45.394  1.00 77.50 101  A 1 
ATOM 803   C C   . TYR A 1 101  ? 37.130  -10.420 45.951  1.00 79.19 101  A 1 
ATOM 804   O O   . TYR A 1 101  ? 37.355  -9.386  45.319  1.00 74.64 101  A 1 
ATOM 805   C CB  . TYR A 1 101  ? 36.339  -12.608 44.942  1.00 74.00 101  A 1 
ATOM 806   C CG  . TYR A 1 101  ? 35.486  -11.881 43.938  1.00 74.24 101  A 1 
ATOM 807   C CD1 . TYR A 1 101  ? 34.409  -11.080 44.362  1.00 69.24 101  A 1 
ATOM 808   C CD2 . TYR A 1 101  ? 35.799  -11.969 42.564  1.00 69.14 101  A 1 
ATOM 809   C CE1 . TYR A 1 101  ? 33.659  -10.356 43.427  1.00 66.51 101  A 1 
ATOM 810   C CE2 . TYR A 1 101  ? 35.055  -11.251 41.623  1.00 67.85 101  A 1 
ATOM 811   C CZ  . TYR A 1 101  ? 33.990  -10.440 42.058  1.00 70.35 101  A 1 
ATOM 812   O OH  . TYR A 1 101  ? 33.285  -9.711  41.141  1.00 68.35 101  A 1 
ATOM 813   N N   . TYR A 1 102  ? 36.609  -10.384 47.168  1.00 78.93 102  A 1 
ATOM 814   C CA  . TYR A 1 102  ? 36.180  -9.136  47.803  1.00 78.02 102  A 1 
ATOM 815   C C   . TYR A 1 102  ? 37.338  -8.188  48.143  1.00 78.76 102  A 1 
ATOM 816   O O   . TYR A 1 102  ? 37.124  -6.981  48.265  1.00 74.93 102  A 1 
ATOM 817   C CB  . TYR A 1 102  ? 35.357  -9.461  49.051  1.00 74.85 102  A 1 
ATOM 818   C CG  . TYR A 1 102  ? 34.033  -10.133 48.760  1.00 75.47 102  A 1 
ATOM 819   C CD1 . TYR A 1 102  ? 33.092  -9.523  47.905  1.00 71.22 102  A 1 
ATOM 820   C CD2 . TYR A 1 102  ? 33.720  -11.373 49.354  1.00 71.06 102  A 1 
ATOM 821   C CE1 . TYR A 1 102  ? 31.865  -10.145 47.635  1.00 67.87 102  A 1 
ATOM 822   C CE2 . TYR A 1 102  ? 32.495  -11.998 49.091  1.00 69.11 102  A 1 
ATOM 823   C CZ  . TYR A 1 102  ? 31.567  -11.383 48.231  1.00 72.84 102  A 1 
ATOM 824   O OH  . TYR A 1 102  ? 30.371  -11.996 47.967  1.00 69.26 102  A 1 
ATOM 825   N N   . LYS A 1 103  ? 38.581  -8.676  48.265  1.00 77.36 103  A 1 
ATOM 826   C CA  . LYS A 1 103  ? 39.779  -7.826  48.395  1.00 75.97 103  A 1 
ATOM 827   C C   . LYS A 1 103  ? 40.232  -7.237  47.061  1.00 76.83 103  A 1 
ATOM 828   O O   . LYS A 1 103  ? 40.867  -6.182  47.049  1.00 71.49 103  A 1 
ATOM 829   C CB  . LYS A 1 103  ? 40.912  -8.633  49.029  1.00 72.13 103  A 1 
ATOM 830   C CG  . LYS A 1 103  ? 40.662  -8.906  50.517  1.00 68.03 103  A 1 
ATOM 831   C CD  . LYS A 1 103  ? 41.741  -9.844  51.060  1.00 61.32 103  A 1 
ATOM 832   C CE  . LYS A 1 103  ? 41.432  -10.216 52.509  1.00 53.37 103  A 1 
ATOM 833   N NZ  . LYS A 1 103  ? 42.329  -11.289 52.992  1.00 44.78 103  A 1 
ATOM 834   N N   . LYS A 1 104  ? 39.929  -7.898  45.951  1.00 78.20 104  A 1 
ATOM 835   C CA  . LYS A 1 104  ? 40.362  -7.501  44.607  1.00 77.12 104  A 1 
ATOM 836   C C   . LYS A 1 104  ? 39.605  -6.282  44.082  1.00 78.04 104  A 1 
ATOM 837   O O   . LYS A 1 104  ? 40.173  -5.460  43.365  1.00 72.79 104  A 1 
ATOM 838   C CB  . LYS A 1 104  ? 40.182  -8.714  43.681  1.00 73.16 104  A 1 
ATOM 839   C CG  . LYS A 1 104  ? 41.284  -8.884  42.627  1.00 66.76 104  A 1 
ATOM 840   C CD  . LYS A 1 104  ? 40.940  -10.105 41.771  1.00 63.69 104  A 1 
ATOM 841   C CE  . LYS A 1 104  ? 41.974  -10.416 40.692  1.00 56.47 104  A 1 
ATOM 842   N NZ  . LYS A 1 104  ? 41.452  -11.478 39.777  1.00 50.23 104  A 1 
ATOM 843   N N   . PHE A 1 105  ? 38.339  -6.143  44.448  1.00 78.24 105  A 1 
ATOM 844   C CA  . PHE A 1 105  ? 37.447  -5.078  43.986  1.00 76.94 105  A 1 
ATOM 845   C C   . PHE A 1 105  ? 36.996  -4.168  45.131  1.00 77.18 105  A 1 
ATOM 846   O O   . PHE A 1 105  ? 36.822  -4.584  46.276  1.00 72.39 105  A 1 
ATOM 847   C CB  . PHE A 1 105  ? 36.253  -5.694  43.250  1.00 73.77 105  A 1 
ATOM 848   C CG  . PHE A 1 105  ? 36.640  -6.423  41.984  1.00 74.55 105  A 1 
ATOM 849   C CD1 . PHE A 1 105  ? 36.938  -5.706  40.812  1.00 69.27 105  A 1 
ATOM 850   C CD2 . PHE A 1 105  ? 36.741  -7.825  41.981  1.00 69.25 105  A 1 
ATOM 851   C CE1 . PHE A 1 105  ? 37.326  -6.380  39.646  1.00 65.48 105  A 1 
ATOM 852   C CE2 . PHE A 1 105  ? 37.130  -8.502  40.815  1.00 66.68 105  A 1 
ATOM 853   C CZ  . PHE A 1 105  ? 37.423  -7.780  39.649  1.00 69.68 105  A 1 
ATOM 854   N N   . ARG A 1 106  ? 36.782  -2.880  44.817  1.00 77.30 106  A 1 
ATOM 855   C CA  . ARG A 1 106  ? 36.332  -1.899  45.802  1.00 76.77 106  A 1 
ATOM 856   C C   . ARG A 1 106  ? 34.817  -1.985  45.974  1.00 78.49 106  A 1 
ATOM 857   O O   . ARG A 1 106  ? 34.076  -1.654  45.059  1.00 72.56 106  A 1 
ATOM 858   C CB  . ARG A 1 106  ? 36.801  -0.498  45.381  1.00 70.50 106  A 1 
ATOM 859   C CG  . ARG A 1 106  ? 36.640  0.519   46.517  1.00 62.48 106  A 1 
ATOM 860   C CD  . ARG A 1 106  ? 37.093  1.902   46.049  1.00 58.38 106  A 1 
ATOM 861   N NE  . ARG A 1 106  ? 37.077  2.883   47.150  1.00 50.80 106  A 1 
ATOM 862   C CZ  . ARG A 1 106  ? 37.199  4.197   47.013  1.00 45.13 106  A 1 
ATOM 863   N NH1 . ARG A 1 106  ? 37.352  4.757   45.844  1.00 42.07 106  A 1 
ATOM 864   N NH2 . ARG A 1 106  ? 37.163  4.964   48.060  1.00 38.83 106  A 1 
ATOM 865   N N   . PHE A 1 107  ? 34.361  -2.355  47.170  1.00 77.13 107  A 1 
ATOM 866   C CA  . PHE A 1 107  ? 32.943  -2.369  47.531  1.00 76.72 107  A 1 
ATOM 867   C C   . PHE A 1 107  ? 32.586  -1.115  48.326  1.00 77.15 107  A 1 
ATOM 868   O O   . PHE A 1 107  ? 32.906  -0.995  49.508  1.00 70.89 107  A 1 
ATOM 869   C CB  . PHE A 1 107  ? 32.607  -3.666  48.277  1.00 72.62 107  A 1 
ATOM 870   C CG  . PHE A 1 107  ? 32.419  -4.843  47.346  1.00 72.53 107  A 1 
ATOM 871   C CD1 . PHE A 1 107  ? 31.129  -5.270  46.993  1.00 67.34 107  A 1 
ATOM 872   C CD2 . PHE A 1 107  ? 33.535  -5.492  46.787  1.00 66.36 107  A 1 
ATOM 873   C CE1 . PHE A 1 107  ? 30.952  -6.330  46.095  1.00 63.49 107  A 1 
ATOM 874   C CE2 . PHE A 1 107  ? 33.362  -6.549  45.880  1.00 64.26 107  A 1 
ATOM 875   C CZ  . PHE A 1 107  ? 32.068  -6.967  45.534  1.00 67.33 107  A 1 
ATOM 876   N N   . ASN A 1 108  ? 31.928  -0.162  47.670  1.00 78.28 108  A 1 
ATOM 877   C CA  . ASN A 1 108  ? 31.367  0.994   48.353  1.00 77.04 108  A 1 
ATOM 878   C C   . ASN A 1 108  ? 29.986  0.633   48.918  1.00 78.98 108  A 1 
ATOM 879   O O   . ASN A 1 108  ? 29.060  0.374   48.156  1.00 72.21 108  A 1 
ATOM 880   C CB  . ASN A 1 108  ? 31.325  2.193   47.384  1.00 70.65 108  A 1 
ATOM 881   C CG  . ASN A 1 108  ? 30.887  3.472   48.086  1.00 63.40 108  A 1 
ATOM 882   O OD1 . ASN A 1 108  ? 30.645  3.500   49.281  1.00 54.29 108  A 1 
ATOM 883   N ND2 . ASN A 1 108  ? 30.794  4.564   47.356  1.00 58.04 108  A 1 
ATOM 884   N N   . LEU A 1 109  ? 29.847  0.640   50.238  1.00 77.73 109  A 1 
ATOM 885   C CA  . LEU A 1 109  ? 28.595  0.293   50.925  1.00 76.98 109  A 1 
ATOM 886   C C   . LEU A 1 109  ? 27.599  1.457   51.001  1.00 78.52 109  A 1 
ATOM 887   O O   . LEU A 1 109  ? 26.540  1.326   51.619  1.00 71.65 109  A 1 
ATOM 888   C CB  . LEU A 1 109  ? 28.929  -0.245  52.328  1.00 71.41 109  A 1 
ATOM 889   C CG  . LEU A 1 109  ? 29.761  -1.543  52.330  1.00 68.20 109  A 1 
ATOM 890   C CD1 . LEU A 1 109  ? 30.160  -1.884  53.765  1.00 62.89 109  A 1 
ATOM 891   C CD2 . LEU A 1 109  ? 28.985  -2.721  51.760  1.00 63.92 109  A 1 
ATOM 892   N N   . ASN A 1 110  ? 27.944  2.608   50.432  1.00 76.33 110  A 1 
ATOM 893   C CA  . ASN A 1 110  ? 27.077  3.771   50.471  1.00 75.57 110  A 1 
ATOM 894   C C   . ASN A 1 110  ? 25.956  3.628   49.436  1.00 76.94 110  A 1 
ATOM 895   O O   . ASN A 1 110  ? 26.213  3.568   48.236  1.00 70.35 110  A 1 
ATOM 896   C CB  . ASN A 1 110  ? 27.921  5.048   50.308  1.00 69.35 110  A 1 
ATOM 897   C CG  . ASN A 1 110  ? 27.564  6.136   51.305  1.00 62.06 110  A 1 
ATOM 898   O OD1 . ASN A 1 110  ? 26.728  6.001   52.177  1.00 54.62 110  A 1 
ATOM 899   N ND2 . ASN A 1 110  ? 28.235  7.268   51.211  1.00 54.23 110  A 1 
ATOM 900   N N   . ARG A 1 111  ? 24.717  3.560   49.897  1.00 78.12 111  A 1 
ATOM 901   C CA  . ARG A 1 111  ? 23.511  3.452   49.074  1.00 76.80 111  A 1 
ATOM 902   C C   . ARG A 1 111  ? 22.700  4.726   49.137  1.00 78.59 111  A 1 
ATOM 903   O O   . ARG A 1 111  ? 22.706  5.417   50.155  1.00 73.27 111  A 1 
ATOM 904   C CB  . ARG A 1 111  ? 22.664  2.252   49.539  1.00 72.05 111  A 1 
ATOM 905   C CG  . ARG A 1 111  ? 23.358  0.901   49.306  1.00 70.25 111  A 1 
ATOM 906   C CD  . ARG A 1 111  ? 23.373  0.545   47.820  1.00 68.37 111  A 1 
ATOM 907   N NE  . ARG A 1 111  ? 24.197  -0.646  47.634  1.00 67.02 111  A 1 
ATOM 908   C CZ  . ARG A 1 111  ? 25.377  -0.670  47.063  1.00 64.82 111  A 1 
ATOM 909   N NH1 . ARG A 1 111  ? 25.824  0.284   46.291  1.00 57.13 111  A 1 
ATOM 910   N NH2 . ARG A 1 111  ? 26.147  -1.661  47.320  1.00 61.36 111  A 1 
ATOM 911   N N   . ASP A 1 112  ? 21.995  5.011   48.062  1.00 77.17 112  A 1 
ATOM 912   C CA  . ASP A 1 112  ? 21.105  6.162   48.024  1.00 76.34 112  A 1 
ATOM 913   C C   . ASP A 1 112  ? 19.933  5.972   49.002  1.00 77.71 112  A 1 
ATOM 914   O O   . ASP A 1 112  ? 19.092  5.085   48.843  1.00 73.21 112  A 1 
ATOM 915   C CB  . ASP A 1 112  ? 20.633  6.448   46.591  1.00 71.55 112  A 1 
ATOM 916   C CG  . ASP A 1 112  ? 19.875  7.781   46.482  1.00 67.59 112  A 1 
ATOM 917   O OD1 . ASP A 1 112  ? 19.662  8.438   47.533  1.00 60.74 112  A 1 
ATOM 918   O OD2 . ASP A 1 112  ? 19.496  8.145   45.355  1.00 62.69 112  A 1 
ATOM 919   N N   . LYS A 1 113  ? 19.908  6.816   50.028  1.00 79.68 113  A 1 
ATOM 920   C CA  . LYS A 1 113  ? 18.879  6.810   51.077  1.00 78.41 113  A 1 
ATOM 921   C C   . LYS A 1 113  ? 17.580  7.497   50.648  1.00 79.20 113  A 1 
ATOM 922   O O   . LYS A 1 113  ? 16.577  7.366   51.340  1.00 72.91 113  A 1 
ATOM 923   C CB  . LYS A 1 113  ? 19.433  7.463   52.352  1.00 74.75 113  A 1 
ATOM 924   C CG  . LYS A 1 113  ? 20.642  6.699   52.915  1.00 71.02 113  A 1 
ATOM 925   C CD  . LYS A 1 113  ? 21.106  7.313   54.237  1.00 66.20 113  A 1 
ATOM 926   C CE  . LYS A 1 113  ? 22.314  6.536   54.757  1.00 58.79 113  A 1 
ATOM 927   N NZ  . LYS A 1 113  ? 22.811  7.081   56.046  1.00 50.20 113  A 1 
ATOM 928   N N   . ASN A 1 114  ? 17.610  8.235   49.544  1.00 77.93 114  A 1 
ATOM 929   C CA  . ASN A 1 114  ? 16.442  8.968   49.061  1.00 76.50 114  A 1 
ATOM 930   C C   . ASN A 1 114  ? 15.470  8.077   48.279  1.00 77.12 114  A 1 
ATOM 931   O O   . ASN A 1 114  ? 14.315  8.458   48.081  1.00 72.67 114  A 1 
ATOM 932   C CB  . ASN A 1 114  ? 16.907  10.147  48.191  1.00 73.75 114  A 1 
ATOM 933   C CG  . ASN A 1 114  ? 17.690  11.186  48.977  1.00 68.88 114  A 1 
ATOM 934   O OD1 . ASN A 1 114  ? 17.427  11.474  50.129  1.00 60.92 114  A 1 
ATOM 935   N ND2 . ASN A 1 114  ? 18.671  11.798  48.347  1.00 60.71 114  A 1 
ATOM 936   N N   . LEU A 1 115  ? 15.924  6.911   47.842  1.00 78.33 115  A 1 
ATOM 937   C CA  . LEU A 1 115  ? 15.079  5.957   47.137  1.00 77.96 115  A 1 
ATOM 938   C C   . LEU A 1 115  ? 14.106  5.278   48.111  1.00 79.37 115  A 1 
ATOM 939   O O   . LEU A 1 115  ? 14.485  4.843   49.197  1.00 76.93 115  A 1 
ATOM 940   C CB  . LEU A 1 115  ? 15.953  4.932   46.393  1.00 75.61 115  A 1 
ATOM 941   C CG  . LEU A 1 115  ? 16.792  5.541   45.248  1.00 73.78 115  A 1 
ATOM 942   C CD1 . LEU A 1 115  ? 17.762  4.496   44.709  1.00 69.41 115  A 1 
ATOM 943   C CD2 . LEU A 1 115  ? 15.922  6.021   44.084  1.00 69.83 115  A 1 
ATOM 944   N N   . SER A 1 116  ? 12.858  5.133   47.690  1.00 80.38 116  A 1 
ATOM 945   C CA  . SER A 1 116  ? 11.805  4.525   48.514  1.00 79.91 116  A 1 
ATOM 946   C C   . SER A 1 116  ? 12.115  3.081   48.929  1.00 81.87 116  A 1 
ATOM 947   O O   . SER A 1 116  ? 11.781  2.672   50.041  1.00 77.84 116  A 1 
ATOM 948   C CB  . SER A 1 116  ? 10.470  4.572   47.760  1.00 75.86 116  A 1 
ATOM 949   O OG  . SER A 1 116  ? 10.583  3.935   46.506  1.00 68.00 116  A 1 
ATOM 950   N N   . ILE A 1 117  ? 12.818  2.337   48.077  1.00 81.09 117  A 1 
ATOM 951   C CA  . ILE A 1 117  ? 13.229  0.952   48.354  1.00 82.30 117  A 1 
ATOM 952   C C   . ILE A 1 117  ? 14.221  0.860   49.527  1.00 83.52 117  A 1 
ATOM 953   O O   . ILE A 1 117  ? 14.262  -0.161  50.208  1.00 81.31 117  A 1 
ATOM 954   C CB  . ILE A 1 117  ? 13.785  0.315   47.057  1.00 80.51 117  A 1 
ATOM 955   C CG1 . ILE A 1 117  ? 13.769  -1.223  47.075  1.00 75.24 117  A 1 
ATOM 956   C CG2 . ILE A 1 117  ? 15.206  0.808   46.729  1.00 73.07 117  A 1 
ATOM 957   C CD1 . ILE A 1 117  ? 12.398  -1.814  46.764  1.00 68.29 117  A 1 
ATOM 958   N N   . TYR A 1 118  ? 15.004  1.926   49.815  1.00 84.19 118  A 1 
ATOM 959   C CA  . TYR A 1 118  ? 15.992  1.921   50.898  1.00 84.29 118  A 1 
ATOM 960   C C   . TYR A 1 118  ? 15.343  1.725   52.273  1.00 84.89 118  A 1 
ATOM 961   O O   . TYR A 1 118  ? 15.896  1.019   53.119  1.00 82.58 118  A 1 
ATOM 962   C CB  . TYR A 1 118  ? 16.801  3.220   50.864  1.00 82.62 118  A 1 
ATOM 963   C CG  . TYR A 1 118  ? 17.940  3.237   51.864  1.00 82.11 118  A 1 
ATOM 964   C CD1 . TYR A 1 118  ? 17.758  3.756   53.164  1.00 75.88 118  A 1 
ATOM 965   C CD2 . TYR A 1 118  ? 19.191  2.690   51.508  1.00 75.55 118  A 1 
ATOM 966   C CE1 . TYR A 1 118  ? 18.810  3.723   54.096  1.00 72.41 118  A 1 
ATOM 967   C CE2 . TYR A 1 118  ? 20.249  2.655   52.433  1.00 72.28 118  A 1 
ATOM 968   C CZ  . TYR A 1 118  ? 20.052  3.169   53.729  1.00 75.26 118  A 1 
ATOM 969   O OH  . TYR A 1 118  ? 21.082  3.128   54.642  1.00 73.20 118  A 1 
ATOM 970   N N   . ALA A 1 119  ? 14.159  2.279   52.478  1.00 85.57 119  A 1 
ATOM 971   C CA  . ALA A 1 119  ? 13.420  2.121   53.733  1.00 84.80 119  A 1 
ATOM 972   C C   . ALA A 1 119  ? 13.047  0.656   54.022  1.00 85.62 119  A 1 
ATOM 973   O O   . ALA A 1 119  ? 12.935  0.262   55.179  1.00 82.54 119  A 1 
ATOM 974   C CB  . ALA A 1 119  ? 12.173  3.007   53.664  1.00 82.10 119  A 1 
ATOM 975   N N   . LYS A 1 120  ? 12.891  -0.147  52.976  1.00 85.51 120  A 1 
ATOM 976   C CA  . LYS A 1 120  ? 12.540  -1.569  53.056  1.00 86.37 120  A 1 
ATOM 977   C C   . LYS A 1 120  ? 13.758  -2.499  52.984  1.00 88.05 120  A 1 
ATOM 978   O O   . LYS A 1 120  ? 13.605  -3.709  52.988  1.00 85.35 120  A 1 
ATOM 979   C CB  . LYS A 1 120  ? 11.492  -1.879  51.972  1.00 84.35 120  A 1 
ATOM 980   C CG  . LYS A 1 120  ? 10.111  -1.228  52.226  1.00 82.35 120  A 1 
ATOM 981   C CD  . LYS A 1 120  ? 9.451   -1.829  53.468  1.00 78.49 120  A 1 
ATOM 982   C CE  . LYS A 1 120  ? 7.968   -1.489  53.636  1.00 73.94 120  A 1 
ATOM 983   N NZ  . LYS A 1 120  ? 7.378   -2.347  54.701  1.00 66.36 120  A 1 
ATOM 984   N N   . ARG A 1 121  ? 14.981  -1.956  52.921  1.00 87.82 121  A 1 
ATOM 985   C CA  . ARG A 1 121  ? 16.218  -2.723  52.699  1.00 87.89 121  A 1 
ATOM 986   C C   . ARG A 1 121  ? 16.382  -3.887  53.674  1.00 88.69 121  A 1 
ATOM 987   O O   . ARG A 1 121  ? 16.647  -4.998  53.247  1.00 87.02 121  A 1 
ATOM 988   C CB  . ARG A 1 121  ? 17.423  -1.775  52.793  1.00 86.12 121  A 1 
ATOM 989   C CG  . ARG A 1 121  ? 18.741  -2.489  52.431  1.00 79.74 121  A 1 
ATOM 990   C CD  . ARG A 1 121  ? 19.957  -1.615  52.725  1.00 78.41 121  A 1 
ATOM 991   N NE  . ARG A 1 121  ? 20.203  -1.530  54.180  1.00 69.94 121  A 1 
ATOM 992   C CZ  . ARG A 1 121  ? 21.375  -1.422  54.792  1.00 65.02 121  A 1 
ATOM 993   N NH1 . ARG A 1 121  ? 22.491  -1.315  54.116  1.00 58.18 121  A 1 
ATOM 994   N NH2 . ARG A 1 121  ? 21.430  -1.431  56.093  1.00 56.30 121  A 1 
ATOM 995   N N   . GLU A 1 122  ? 16.241  -3.627  54.971  1.00 88.88 122  A 1 
ATOM 996   C CA  . GLU A 1 122  ? 16.435  -4.664  55.989  1.00 88.75 122  A 1 
ATOM 997   C C   . GLU A 1 122  ? 15.338  -5.729  55.935  1.00 89.66 122  A 1 
ATOM 998   O O   . GLU A 1 122  ? 15.635  -6.913  56.044  1.00 87.21 122  A 1 
ATOM 999   C CB  . GLU A 1 122  ? 16.514  -4.035  57.385  1.00 87.41 122  A 1 
ATOM 1000  C CG  . GLU A 1 122  ? 17.789  -3.185  57.522  1.00 78.89 122  A 1 
ATOM 1001  C CD  . GLU A 1 122  ? 18.045  -2.655  58.936  1.00 69.49 122  A 1 
ATOM 1002  O OE1 . GLU A 1 122  ? 19.167  -2.118  59.121  1.00 60.41 122  A 1 
ATOM 1003  O OE2 . GLU A 1 122  ? 17.139  -2.754  59.794  1.00 60.27 122  A 1 
ATOM 1004  N N   . GLU A 1 123  ? 14.104  -5.327  55.685  1.00 89.71 123  A 1 
ATOM 1005  C CA  . GLU A 1 123  ? 12.972  -6.242  55.526  1.00 89.82 123  A 1 
ATOM 1006  C C   . GLU A 1 123  ? 13.162  -7.158  54.304  1.00 90.45 123  A 1 
ATOM 1007  O O   . GLU A 1 123  ? 12.944  -8.363  54.395  1.00 88.37 123  A 1 
ATOM 1008  C CB  . GLU A 1 123  ? 11.691  -5.397  55.420  1.00 88.25 123  A 1 
ATOM 1009  C CG  . GLU A 1 123  ? 10.387  -6.199  55.541  1.00 79.16 123  A 1 
ATOM 1010  C CD  . GLU A 1 123  ? 9.139   -5.297  55.397  1.00 77.14 123  A 1 
ATOM 1011  O OE1 . GLU A 1 123  ? 8.016   -5.806  55.212  1.00 68.60 123  A 1 
ATOM 1012  O OE2 . GLU A 1 123  ? 9.258   -4.050  55.431  1.00 70.91 123  A 1 
ATOM 1013  N N   . ILE A 1 124  ? 13.645  -6.606  53.187  1.00 90.19 124  A 1 
ATOM 1014  C CA  . ILE A 1 124  ? 13.953  -7.363  51.967  1.00 90.16 124  A 1 
ATOM 1015  C C   . ILE A 1 124  ? 15.063  -8.388  52.229  1.00 90.68 124  A 1 
ATOM 1016  O O   . ILE A 1 124  ? 14.904  -9.557  51.888  1.00 89.11 124  A 1 
ATOM 1017  C CB  . ILE A 1 124  ? 14.316  -6.401  50.809  1.00 89.34 124  A 1 
ATOM 1018  C CG1 . ILE A 1 124  ? 13.065  -5.617  50.339  1.00 85.48 124  A 1 
ATOM 1019  C CG2 . ILE A 1 124  ? 14.929  -7.154  49.613  1.00 85.00 124  A 1 
ATOM 1020  C CD1 . ILE A 1 124  ? 13.389  -4.385  49.481  1.00 80.43 124  A 1 
ATOM 1021  N N   . LEU A 1 125  ? 16.169  -7.981  52.843  1.00 90.40 125  A 1 
ATOM 1022  C CA  . LEU A 1 125  ? 17.292  -8.882  53.126  1.00 90.24 125  A 1 
ATOM 1023  C C   . LEU A 1 125  ? 16.896  -9.991  54.110  1.00 90.56 125  A 1 
ATOM 1024  O O   . LEU A 1 125  ? 17.222  -11.159 53.884  1.00 88.56 125  A 1 
ATOM 1025  C CB  . LEU A 1 125  ? 18.477  -8.069  53.661  1.00 89.15 125  A 1 
ATOM 1026  C CG  . LEU A 1 125  ? 19.153  -7.162  52.611  1.00 86.86 125  A 1 
ATOM 1027  C CD1 . LEU A 1 125  ? 20.172  -6.251  53.297  1.00 79.79 125  A 1 
ATOM 1028  C CD2 . LEU A 1 125  ? 19.873  -7.957  51.527  1.00 80.41 125  A 1 
ATOM 1029  N N   . ALA A 1 126  ? 16.146  -9.656  55.152  1.00 91.43 126  A 1 
ATOM 1030  C CA  . ALA A 1 126  ? 15.627  -10.636 56.098  1.00 91.32 126  A 1 
ATOM 1031  C C   . ALA A 1 126  ? 14.694  -11.651 55.419  1.00 91.32 126  A 1 
ATOM 1032  O O   . ALA A 1 126  ? 14.838  -12.858 55.630  1.00 88.91 126  A 1 
ATOM 1033  C CB  . ALA A 1 126  ? 14.922  -9.894  57.235  1.00 90.40 126  A 1 
ATOM 1034  N N   . ALA A 1 127  ? 13.795  -11.182 54.551  1.00 91.28 127  A 1 
ATOM 1035  C CA  . ALA A 1 127  ? 12.896  -12.050 53.798  1.00 90.85 127  A 1 
ATOM 1036  C C   . ALA A 1 127  ? 13.655  -12.979 52.837  1.00 91.20 127  A 1 
ATOM 1037  O O   . ALA A 1 127  ? 13.371  -14.174 52.792  1.00 89.10 127  A 1 
ATOM 1038  C CB  . ALA A 1 127  ? 11.877  -11.180 53.063  1.00 89.95 127  A 1 
ATOM 1039  N N   . ILE A 1 128  ? 14.671  -12.475 52.112  1.00 90.44 128  A 1 
ATOM 1040  C CA  . ILE A 1 128  ? 15.500  -13.288 51.203  1.00 89.85 128  A 1 
ATOM 1041  C C   . ILE A 1 128  ? 16.278  -14.368 51.976  1.00 89.26 128  A 1 
ATOM 1042  O O   . ILE A 1 128  ? 16.412  -15.499 51.501  1.00 86.90 128  A 1 
ATOM 1043  C CB  . ILE A 1 128  ? 16.449  -12.384 50.380  1.00 89.44 128  A 1 
ATOM 1044  C CG1 . ILE A 1 128  ? 15.637  -11.517 49.384  1.00 86.13 128  A 1 
ATOM 1045  C CG2 . ILE A 1 128  ? 17.489  -13.212 49.602  1.00 85.62 128  A 1 
ATOM 1046  C CD1 . ILE A 1 128  ? 16.435  -10.350 48.784  1.00 82.41 128  A 1 
ATOM 1047  N N   . ASN A 1 129  ? 16.767  -14.054 53.159  1.00 90.40 129  A 1 
ATOM 1048  C CA  . ASN A 1 129  ? 17.468  -15.039 53.983  1.00 88.58 129  A 1 
ATOM 1049  C C   . ASN A 1 129  ? 16.524  -16.115 54.542  1.00 87.92 129  A 1 
ATOM 1050  O O   . ASN A 1 129  ? 16.889  -17.293 54.546  1.00 84.47 129  A 1 
ATOM 1051  C CB  . ASN A 1 129  ? 18.259  -14.301 55.077  1.00 86.91 129  A 1 
ATOM 1052  C CG  . ASN A 1 129  ? 19.501  -13.608 54.523  1.00 80.15 129  A 1 
ATOM 1053  O OD1 . ASN A 1 129  ? 20.054  -13.986 53.508  1.00 71.02 129  A 1 
ATOM 1054  N ND2 . ASN A 1 129  ? 19.987  -12.586 55.198  1.00 69.44 129  A 1 
ATOM 1055  N N   . ALA A 1 130  ? 15.322  -15.733 54.941  1.00 88.96 130  A 1 
ATOM 1056  C CA  . ALA A 1 130  ? 14.346  -16.636 55.552  1.00 88.17 130  A 1 
ATOM 1057  C C   . ALA A 1 130  ? 13.579  -17.504 54.542  1.00 88.18 130  A 1 
ATOM 1058  O O   . ALA A 1 130  ? 13.251  -18.648 54.845  1.00 83.84 130  A 1 
ATOM 1059  C CB  . ALA A 1 130  ? 13.388  -15.798 56.398  1.00 86.43 130  A 1 
ATOM 1060  N N   . HIS A 1 131  ? 13.311  -16.988 53.341  1.00 88.67 131  A 1 
ATOM 1061  C CA  . HIS A 1 131  ? 12.441  -17.645 52.366  1.00 88.54 131  A 1 
ATOM 1062  C C   . HIS A 1 131  ? 13.184  -17.984 51.062  1.00 89.16 131  A 1 
ATOM 1063  O O   . HIS A 1 131  ? 14.068  -17.238 50.634  1.00 86.53 131  A 1 
ATOM 1064  C CB  . HIS A 1 131  ? 11.209  -16.771 52.109  1.00 87.20 131  A 1 
ATOM 1065  C CG  . HIS A 1 131  ? 10.372  -16.566 53.339  1.00 86.98 131  A 1 
ATOM 1066  N ND1 . HIS A 1 131  ? 9.387   -17.408 53.813  1.00 74.16 131  A 1 
ATOM 1067  C CD2 . HIS A 1 131  ? 10.458  -15.529 54.235  1.00 75.30 131  A 1 
ATOM 1068  C CE1 . HIS A 1 131  ? 8.900   -16.889 54.945  1.00 75.86 131  A 1 
ATOM 1069  N NE2 . HIS A 1 131  ? 9.528   -15.752 55.240  1.00 78.21 131  A 1 
ATOM 1070  N N   . PRO A 1 132  ? 12.845  -19.094 50.382  1.00 88.70 132  A 1 
ATOM 1071  C CA  . PRO A 1 132  ? 13.417  -19.430 49.074  1.00 87.85 132  A 1 
ATOM 1072  C C   . PRO A 1 132  ? 12.911  -18.513 47.958  1.00 89.22 132  A 1 
ATOM 1073  O O   . PRO A 1 132  ? 13.664  -18.201 47.039  1.00 86.79 132  A 1 
ATOM 1074  C CB  . PRO A 1 132  ? 13.044  -20.895 48.834  1.00 85.52 132  A 1 
ATOM 1075  C CG  . PRO A 1 132  ? 11.759  -21.075 49.642  1.00 81.77 132  A 1 
ATOM 1076  C CD  . PRO A 1 132  ? 11.954  -20.141 50.834  1.00 85.40 132  A 1 
ATOM 1077  N N   . VAL A 1 133  ? 11.672  -18.058 48.061  1.00 90.39 133  A 1 
ATOM 1078  C CA  . VAL A 1 133  ? 11.043  -17.153 47.095  1.00 90.98 133  A 1 
ATOM 1079  C C   . VAL A 1 133  ? 10.534  -15.914 47.822  1.00 91.29 133  A 1 
ATOM 1080  O O   . VAL A 1 133  ? 9.875   -16.030 48.853  1.00 89.13 133  A 1 
ATOM 1081  C CB  . VAL A 1 133  ? 9.906   -17.847 46.324  1.00 89.79 133  A 1 
ATOM 1082  C CG1 . VAL A 1 133  ? 9.354   -16.941 45.222  1.00 82.06 133  A 1 
ATOM 1083  C CG2 . VAL A 1 133  ? 10.373  -19.152 45.664  1.00 82.66 133  A 1 
ATOM 1084  N N   . VAL A 1 134  ? 10.838  -14.733 47.291  1.00 91.63 134  A 1 
ATOM 1085  C CA  . VAL A 1 134  ? 10.382  -13.434 47.812  1.00 91.90 134  A 1 
ATOM 1086  C C   . VAL A 1 134  ? 9.795   -12.610 46.672  1.00 92.12 134  A 1 
ATOM 1087  O O   . VAL A 1 134  ? 10.375  -12.551 45.589  1.00 90.38 134  A 1 
ATOM 1088  C CB  . VAL A 1 134  ? 11.534  -12.674 48.496  1.00 90.96 134  A 1 
ATOM 1089  C CG1 . VAL A 1 134  ? 11.105  -11.296 49.016  1.00 82.04 134  A 1 
ATOM 1090  C CG2 . VAL A 1 134  ? 12.078  -13.460 49.688  1.00 82.45 134  A 1 
ATOM 1091  N N   . ILE A 1 135  ? 8.683   -11.937 46.917  1.00 91.96 135  A 1 
ATOM 1092  C CA  . ILE A 1 135  ? 8.015   -11.067 45.949  1.00 91.85 135  A 1 
ATOM 1093  C C   . ILE A 1 135  ? 8.156   -9.617  46.408  1.00 91.41 135  A 1 
ATOM 1094  O O   . ILE A 1 135  ? 7.780   -9.266  47.524  1.00 89.46 135  A 1 
ATOM 1095  C CB  . ILE A 1 135  ? 6.543   -11.484 45.750  1.00 90.97 135  A 1 
ATOM 1096  C CG1 . ILE A 1 135  ? 6.441   -12.970 45.315  1.00 87.12 135  A 1 
ATOM 1097  C CG2 . ILE A 1 135  ? 5.875   -10.571 44.707  1.00 87.47 135  A 1 
ATOM 1098  C CD1 . ILE A 1 135  ? 5.021   -13.524 45.350  1.00 82.59 135  A 1 
ATOM 1099  N N   . ILE A 1 136  ? 8.691   -8.761  45.544  1.00 90.96 136  A 1 
ATOM 1100  C CA  . ILE A 1 136  ? 8.870   -7.335  45.815  1.00 90.50 136  A 1 
ATOM 1101  C C   . ILE A 1 136  ? 7.992   -6.540  44.854  1.00 89.57 136  A 1 
ATOM 1102  O O   . ILE A 1 136  ? 8.234   -6.510  43.645  1.00 87.31 136  A 1 
ATOM 1103  C CB  . ILE A 1 136  ? 10.355  -6.919  45.732  1.00 89.91 136  A 1 
ATOM 1104  C CG1 . ILE A 1 136  ? 11.221  -7.775  46.691  1.00 85.71 136  A 1 
ATOM 1105  C CG2 . ILE A 1 136  ? 10.494  -5.420  46.059  1.00 85.67 136  A 1 
ATOM 1106  C CD1 . ILE A 1 136  ? 12.725  -7.490  46.608  1.00 81.96 136  A 1 
ATOM 1107  N N   . LYS A 1 137  ? 7.009   -5.842  45.400  1.00 88.80 137  A 1 
ATOM 1108  C CA  . LYS A 1 137  ? 6.123   -4.954  44.653  1.00 87.47 137  A 1 
ATOM 1109  C C   . LYS A 1 137  ? 6.531   -3.505  44.888  1.00 86.60 137  A 1 
ATOM 1110  O O   . LYS A 1 137  ? 6.550   -3.034  46.027  1.00 82.90 137  A 1 
ATOM 1111  C CB  . LYS A 1 137  ? 4.670   -5.267  45.040  1.00 85.02 137  A 1 
ATOM 1112  C CG  . LYS A 1 137  ? 3.649   -4.559  44.134  1.00 77.12 137  A 1 
ATOM 1113  C CD  . LYS A 1 137  ? 2.227   -4.997  44.501  1.00 75.16 137  A 1 
ATOM 1114  C CE  . LYS A 1 137  ? 1.195   -4.352  43.569  1.00 67.19 137  A 1 
ATOM 1115  N NZ  . LYS A 1 137  ? -0.177  -4.879  43.798  1.00 61.18 137  A 1 
ATOM 1116  N N   . GLY A 1 138  ? 6.866   -2.784  43.819  1.00 83.09 138  A 1 
ATOM 1117  C CA  . GLY A 1 138  ? 7.254   -1.382  43.908  1.00 81.33 138  A 1 
ATOM 1118  C C   . GLY A 1 138  ? 7.030   -0.644  42.596  1.00 80.57 138  A 1 
ATOM 1119  O O   . GLY A 1 138  ? 7.202   -1.213  41.520  1.00 75.66 138  A 1 
ATOM 1120  N N   . GLU A 1 139  ? 6.678   0.642   42.680  1.00 77.47 139  A 1 
ATOM 1121  C CA  . GLU A 1 139  ? 6.463   1.465   41.494  1.00 75.11 139  A 1 
ATOM 1122  C C   . GLU A 1 139  ? 7.733   1.598   40.641  1.00 75.76 139  A 1 
ATOM 1123  O O   . GLU A 1 139  ? 8.872   1.519   41.125  1.00 71.53 139  A 1 
ATOM 1124  C CB  . GLU A 1 139  ? 5.923   2.858   41.865  1.00 70.77 139  A 1 
ATOM 1125  C CG  . GLU A 1 139  ? 4.459   2.839   42.345  1.00 62.80 139  A 1 
ATOM 1126  C CD  . GLU A 1 139  ? 3.858   4.254   42.467  1.00 58.28 139  A 1 
ATOM 1127  O OE1 . GLU A 1 139  ? 2.615   4.364   42.574  1.00 51.80 139  A 1 
ATOM 1128  O OE2 . GLU A 1 139  ? 4.625   5.236   42.433  1.00 49.85 139  A 1 
ATOM 1129  N N   . THR A 1 140  ? 7.554   1.847   39.347  1.00 73.45 140  A 1 
ATOM 1130  C CA  . THR A 1 140  ? 8.656   2.172   38.444  1.00 71.01 140  A 1 
ATOM 1131  C C   . THR A 1 140  ? 9.422   3.400   38.938  1.00 71.11 140  A 1 
ATOM 1132  O O   . THR A 1 140  ? 8.851   4.449   39.224  1.00 66.51 140  A 1 
ATOM 1133  C CB  . THR A 1 140  ? 8.163   2.393   37.001  1.00 66.92 140  A 1 
ATOM 1134  O OG1 . THR A 1 140  ? 6.882   2.974   36.966  1.00 59.57 140  A 1 
ATOM 1135  C CG2 . THR A 1 140  ? 8.077   1.078   36.236  1.00 57.71 140  A 1 
ATOM 1136  N N   . GLY A 1 141  ? 10.754  3.276   39.047  1.00 69.82 141  A 1 
ATOM 1137  C CA  . GLY A 1 141  ? 11.630  4.334   39.560  1.00 69.03 141  A 1 
ATOM 1138  C C   . GLY A 1 141  ? 11.848  4.326   41.077  1.00 71.10 141  A 1 
ATOM 1139  O O   . GLY A 1 141  ? 12.597  5.175   41.566  1.00 67.42 141  A 1 
ATOM 1140  N N   . CYS A 1 142  ? 11.295  3.375   41.821  1.00 74.37 142  A 1 
ATOM 1141  C CA  . CYS A 1 142  ? 11.614  3.189   43.242  1.00 75.25 142  A 1 
ATOM 1142  C C   . CYS A 1 142  ? 13.058  2.715   43.498  1.00 76.66 142  A 1 
ATOM 1143  O O   . CYS A 1 142  ? 13.542  2.786   44.629  1.00 72.74 142  A 1 
ATOM 1144  C CB  . CYS A 1 142  ? 10.596  2.224   43.871  1.00 72.69 142  A 1 
ATOM 1145  S SG  . CYS A 1 142  ? 10.848  0.520   43.279  1.00 69.05 142  A 1 
ATOM 1146  N N   . GLY A 1 143  ? 13.768  2.248   42.470  1.00 78.35 143  A 1 
ATOM 1147  C CA  . GLY A 1 143  ? 15.147  1.769   42.527  1.00 79.80 143  A 1 
ATOM 1148  C C   . GLY A 1 143  ? 15.296  0.259   42.724  1.00 82.82 143  A 1 
ATOM 1149  O O   . GLY A 1 143  ? 16.425  -0.214  42.798  1.00 79.68 143  A 1 
ATOM 1150  N N   . LYS A 1 144  ? 14.207  -0.513  42.742  1.00 83.92 144  A 1 
ATOM 1151  C CA  . LYS A 1 144  ? 14.231  -1.974  42.946  1.00 84.83 144  A 1 
ATOM 1152  C C   . LYS A 1 144  ? 15.249  -2.694  42.053  1.00 86.23 144  A 1 
ATOM 1153  O O   . LYS A 1 144  ? 16.103  -3.412  42.568  1.00 84.13 144  A 1 
ATOM 1154  C CB  . LYS A 1 144  ? 12.799  -2.554  42.802  1.00 81.48 144  A 1 
ATOM 1155  C CG  . LYS A 1 144  ? 12.235  -2.477  41.372  1.00 76.64 144  A 1 
ATOM 1156  C CD  . LYS A 1 144  ? 10.784  -2.916  41.202  1.00 74.45 144  A 1 
ATOM 1157  C CE  . LYS A 1 144  ? 10.525  -2.928  39.690  1.00 67.02 144  A 1 
ATOM 1158  N NZ  . LYS A 1 144  ? 9.130   -3.163  39.297  1.00 63.13 144  A 1 
ATOM 1159  N N   . THR A 1 145  ? 15.249  -2.418  40.747  1.00 86.70 145  A 1 
ATOM 1160  C CA  . THR A 1 145  ? 16.078  -3.117  39.754  1.00 86.78 145  A 1 
ATOM 1161  C C   . THR A 1 145  ? 17.579  -2.902  39.958  1.00 87.49 145  A 1 
ATOM 1162  O O   . THR A 1 145  ? 18.378  -3.813  39.753  1.00 85.51 145  A 1 
ATOM 1163  C CB  . THR A 1 145  ? 15.706  -2.638  38.348  1.00 84.70 145  A 1 
ATOM 1164  O OG1 . THR A 1 145  ? 14.299  -2.630  38.189  1.00 74.60 145  A 1 
ATOM 1165  C CG2 . THR A 1 145  ? 16.303  -3.495  37.243  1.00 72.45 145  A 1 
ATOM 1166  N N   . THR A 1 146  ? 17.993  -1.704  40.378  1.00 87.64 146  A 1 
ATOM 1167  C CA  . THR A 1 146  ? 19.404  -1.383  40.599  1.00 87.06 146  A 1 
ATOM 1168  C C   . THR A 1 146  ? 19.841  -1.654  42.037  1.00 87.91 146  A 1 
ATOM 1169  O O   . THR A 1 146  ? 20.958  -2.111  42.256  1.00 85.60 146  A 1 
ATOM 1170  C CB  . THR A 1 146  ? 19.713  0.077   40.237  1.00 84.72 146  A 1 
ATOM 1171  O OG1 . THR A 1 146  ? 18.836  0.965   40.901  1.00 75.06 146  A 1 
ATOM 1172  C CG2 . THR A 1 146  ? 19.547  0.338   38.743  1.00 73.24 146  A 1 
ATOM 1173  N N   . GLN A 1 147  ? 18.991  -1.395  43.022  1.00 88.37 147  A 1 
ATOM 1174  C CA  . GLN A 1 147  ? 19.372  -1.411  44.431  1.00 88.42 147  A 1 
ATOM 1175  C C   . GLN A 1 147  ? 19.245  -2.796  45.073  1.00 89.64 147  A 1 
ATOM 1176  O O   . GLN A 1 147  ? 20.141  -3.185  45.818  1.00 88.01 147  A 1 
ATOM 1177  C CB  . GLN A 1 147  ? 18.569  -0.358  45.207  1.00 87.11 147  A 1 
ATOM 1178  C CG  . GLN A 1 147  ? 18.794  1.082   44.707  1.00 83.87 147  A 1 
ATOM 1179  C CD  . GLN A 1 147  ? 20.241  1.551   44.831  1.00 83.51 147  A 1 
ATOM 1180  O OE1 . GLN A 1 147  ? 20.915  1.286   45.804  1.00 73.84 147  A 1 
ATOM 1181  N NE2 . GLN A 1 147  ? 20.759  2.253   43.849  1.00 71.61 147  A 1 
ATOM 1182  N N   . VAL A 1 148  ? 18.202  -3.565  44.786  1.00 89.58 148  A 1 
ATOM 1183  C CA  . VAL A 1 148  ? 17.994  -4.877  45.427  1.00 90.12 148  A 1 
ATOM 1184  C C   . VAL A 1 148  ? 19.164  -5.842  45.176  1.00 90.68 148  A 1 
ATOM 1185  O O   . VAL A 1 148  ? 19.700  -6.367  46.156  1.00 89.23 148  A 1 
ATOM 1186  C CB  . VAL A 1 148  ? 16.634  -5.498  45.049  1.00 89.73 148  A 1 
ATOM 1187  C CG1 . VAL A 1 148  ? 16.483  -6.938  45.553  1.00 83.02 148  A 1 
ATOM 1188  C CG2 . VAL A 1 148  ? 15.484  -4.681  45.641  1.00 83.11 148  A 1 
ATOM 1189  N N   . PRO A 1 149  ? 19.668  -6.021  43.937  1.00 91.04 149  A 1 
ATOM 1190  C CA  . PRO A 1 149  ? 20.856  -6.846  43.701  1.00 90.54 149  A 1 
ATOM 1191  C C   . PRO A 1 149  ? 22.095  -6.318  44.425  1.00 90.69 149  A 1 
ATOM 1192  O O   . PRO A 1 149  ? 22.904  -7.090  44.933  1.00 88.30 149  A 1 
ATOM 1193  C CB  . PRO A 1 149  ? 21.063  -6.850  42.182  1.00 89.48 149  A 1 
ATOM 1194  C CG  . PRO A 1 149  ? 19.698  -6.480  41.616  1.00 86.96 149  A 1 
ATOM 1195  C CD  . PRO A 1 149  ? 19.137  -5.542  42.678  1.00 90.03 149  A 1 
ATOM 1196  N N   . GLN A 1 150  ? 22.249  -4.995  44.522  1.00 89.65 150  A 1 
ATOM 1197  C CA  . GLN A 1 150  ? 23.356  -4.378  45.242  1.00 88.77 150  A 1 
ATOM 1198  C C   . GLN A 1 150  ? 23.256  -4.592  46.757  1.00 88.84 150  A 1 
ATOM 1199  O O   . GLN A 1 150  ? 24.289  -4.779  47.392  1.00 86.79 150  A 1 
ATOM 1200  C CB  . GLN A 1 150  ? 23.435  -2.883  44.918  1.00 87.71 150  A 1 
ATOM 1201  C CG  . GLN A 1 150  ? 23.879  -2.570  43.482  1.00 84.86 150  A 1 
ATOM 1202  C CD  . GLN A 1 150  ? 24.140  -1.074  43.320  1.00 84.41 150  A 1 
ATOM 1203  O OE1 . GLN A 1 150  ? 24.965  -0.496  44.011  1.00 75.55 150  A 1 
ATOM 1204  N NE2 . GLN A 1 150  ? 23.466  -0.382  42.432  1.00 73.29 150  A 1 
ATOM 1205  N N   . TYR A 1 151  ? 22.065  -4.604  47.336  1.00 89.68 151  A 1 
ATOM 1206  C CA  . TYR A 1 151  ? 21.877  -4.913  48.758  1.00 89.24 151  A 1 
ATOM 1207  C C   . TYR A 1 151  ? 22.281  -6.356  49.085  1.00 89.43 151  A 1 
ATOM 1208  O O   . TYR A 1 151  ? 22.981  -6.575  50.074  1.00 87.19 151  A 1 
ATOM 1209  C CB  . TYR A 1 151  ? 20.424  -4.655  49.181  1.00 88.74 151  A 1 
ATOM 1210  C CG  . TYR A 1 151  ? 19.907  -3.235  49.043  1.00 88.40 151  A 1 
ATOM 1211  C CD1 . TYR A 1 151  ? 20.773  -2.121  49.041  1.00 82.43 151  A 1 
ATOM 1212  C CD2 . TYR A 1 151  ? 18.514  -3.020  48.934  1.00 83.24 151  A 1 
ATOM 1213  C CE1 . TYR A 1 151  ? 20.269  -0.817  48.913  1.00 81.67 151  A 1 
ATOM 1214  C CE2 . TYR A 1 151  ? 17.998  -1.722  48.812  1.00 81.28 151  A 1 
ATOM 1215  C CZ  . TYR A 1 151  ? 18.876  -0.621  48.797  1.00 84.82 151  A 1 
ATOM 1216  O OH  . TYR A 1 151  ? 18.373  0.651   48.669  1.00 83.47 151  A 1 
ATOM 1217  N N   . ILE A 1 152  ? 21.925  -7.303  48.220  1.00 89.55 152  A 1 
ATOM 1218  C CA  . ILE A 1 152  ? 22.330  -8.708  48.357  1.00 89.51 152  A 1 
ATOM 1219  C C   . ILE A 1 152  ? 23.857  -8.837  48.262  1.00 89.17 152  A 1 
ATOM 1220  O O   . ILE A 1 152  ? 24.486  -9.497  49.090  1.00 86.91 152  A 1 
ATOM 1221  C CB  . ILE A 1 152  ? 21.625  -9.571  47.284  1.00 89.72 152  A 1 
ATOM 1222  C CG1 . ILE A 1 152  ? 20.085  -9.523  47.432  1.00 86.19 152  A 1 
ATOM 1223  C CG2 . ILE A 1 152  ? 22.095  -11.031 47.373  1.00 86.13 152  A 1 
ATOM 1224  C CD1 . ILE A 1 152  ? 19.339  -10.013 46.192  1.00 82.42 152  A 1 
ATOM 1225  N N   . LEU A 1 153  ? 24.479  -8.156  47.292  1.00 88.81 153  A 1 
ATOM 1226  C CA  . LEU A 1 153  ? 25.937  -8.130  47.122  1.00 88.02 153  A 1 
ATOM 1227  C C   . LEU A 1 153  ? 26.660  -7.506  48.322  1.00 87.72 153  A 1 
ATOM 1228  O O   . LEU A 1 153  ? 27.708  -8.006  48.726  1.00 85.53 153  A 1 
ATOM 1229  C CB  . LEU A 1 153  ? 26.270  -7.370  45.823  1.00 86.82 153  A 1 
ATOM 1230  C CG  . LEU A 1 153  ? 26.762  -8.310  44.702  1.00 82.16 153  A 1 
ATOM 1231  C CD1 . LEU A 1 153  ? 26.535  -7.662  43.339  1.00 75.92 153  A 1 
ATOM 1232  C CD2 . LEU A 1 153  ? 28.254  -8.598  44.836  1.00 75.60 153  A 1 
ATOM 1233  N N   . ASP A 1 154  ? 26.117  -6.434  48.902  1.00 88.30 154  A 1 
ATOM 1234  C CA  . ASP A 1 154  ? 26.701  -5.790  50.083  1.00 86.82 154  A 1 
ATOM 1235  C C   . ASP A 1 154  ? 26.635  -6.685  51.325  1.00 86.62 154  A 1 
ATOM 1236  O O   . ASP A 1 154  ? 27.559  -6.678  52.142  1.00 84.00 154  A 1 
ATOM 1237  C CB  . ASP A 1 154  ? 25.977  -4.468  50.375  1.00 85.09 154  A 1 
ATOM 1238  C CG  . ASP A 1 154  ? 26.294  -3.353  49.384  1.00 80.85 154  A 1 
ATOM 1239  O OD1 . ASP A 1 154  ? 27.312  -3.410  48.666  1.00 74.25 154  A 1 
ATOM 1240  O OD2 . ASP A 1 154  ? 25.537  -2.354  49.343  1.00 75.72 154  A 1 
ATOM 1241  N N   . GLU A 1 155  ? 25.580  -7.466  51.465  1.00 87.84 155  A 1 
ATOM 1242  C CA  . GLU A 1 155  ? 25.454  -8.422  52.564  1.00 87.17 155  A 1 
ATOM 1243  C C   . GLU A 1 155  ? 26.398  -9.621  52.380  1.00 87.11 155  A 1 
ATOM 1244  O O   . GLU A 1 155  ? 27.068  -10.043 53.330  1.00 84.68 155  A 1 
ATOM 1245  C CB  . GLU A 1 155  ? 23.989  -8.843  52.695  1.00 85.87 155  A 1 
ATOM 1246  C CG  . GLU A 1 155  ? 23.734  -9.538  54.037  1.00 76.90 155  A 1 
ATOM 1247  C CD  . GLU A 1 155  ? 22.246  -9.821  54.276  1.00 71.51 155  A 1 
ATOM 1248  O OE1 . GLU A 1 155  ? 21.832  -9.786  55.454  1.00 62.54 155  A 1 
ATOM 1249  O OE2 . GLU A 1 155  ? 21.523  -10.076 53.290  1.00 62.85 155  A 1 
ATOM 1250  N N   . ALA A 1 156  ? 26.550  -10.111 51.150  1.00 86.63 156  A 1 
ATOM 1251  C CA  . ALA A 1 156  ? 27.532  -11.136 50.812  1.00 85.95 156  A 1 
ATOM 1252  C C   . ALA A 1 156  ? 28.970  -10.652 51.065  1.00 86.10 156  A 1 
ATOM 1253  O O   . ALA A 1 156  ? 29.773  -11.383 51.648  1.00 83.51 156  A 1 
ATOM 1254  C CB  . ALA A 1 156  ? 27.313  -11.557 49.355  1.00 85.17 156  A 1 
ATOM 1255  N N   . TYR A 1 157  ? 29.284  -9.400  50.721  1.00 86.22 157  A 1 
ATOM 1256  C CA  . TYR A 1 157  ? 30.583  -8.783  51.011  1.00 85.46 157  A 1 
ATOM 1257  C C   . TYR A 1 157  ? 30.867  -8.715  52.514  1.00 85.62 157  A 1 
ATOM 1258  O O   . TYR A 1 157  ? 31.958  -9.085  52.954  1.00 83.34 157  A 1 
ATOM 1259  C CB  . TYR A 1 157  ? 30.632  -7.380  50.392  1.00 84.12 157  A 1 
ATOM 1260  C CG  . TYR A 1 157  ? 31.885  -6.607  50.751  1.00 83.01 157  A 1 
ATOM 1261  C CD1 . TYR A 1 157  ? 31.854  -5.589  51.725  1.00 76.20 157  A 1 
ATOM 1262  C CD2 . TYR A 1 157  ? 33.111  -6.933  50.136  1.00 76.38 157  A 1 
ATOM 1263  C CE1 . TYR A 1 157  ? 33.029  -4.903  52.074  1.00 73.83 157  A 1 
ATOM 1264  C CE2 . TYR A 1 157  ? 34.291  -6.254  50.477  1.00 73.48 157  A 1 
ATOM 1265  C CZ  . TYR A 1 157  ? 34.246  -5.237  51.445  1.00 76.03 157  A 1 
ATOM 1266  O OH  . TYR A 1 157  ? 35.400  -4.570  51.779  1.00 75.22 157  A 1 
ATOM 1267  N N   . LYS A 1 158  ? 29.897  -8.282  53.308  1.00 85.44 158  A 1 
ATOM 1268  C CA  . LYS A 1 158  ? 30.052  -8.198  54.767  1.00 84.78 158  A 1 
ATOM 1269  C C   . LYS A 1 158  ? 30.257  -9.563  55.420  1.00 84.54 158  A 1 
ATOM 1270  O O   . LYS A 1 158  ? 30.978  -9.652  56.410  1.00 80.77 158  A 1 
ATOM 1271  C CB  . LYS A 1 158  ? 28.815  -7.545  55.387  1.00 83.47 158  A 1 
ATOM 1272  C CG  . LYS A 1 158  ? 28.759  -6.031  55.152  1.00 78.78 158  A 1 
ATOM 1273  C CD  . LYS A 1 158  ? 27.431  -5.506  55.695  1.00 76.62 158  A 1 
ATOM 1274  C CE  . LYS A 1 158  ? 27.285  -4.011  55.435  1.00 68.69 158  A 1 
ATOM 1275  N NZ  . LYS A 1 158  ? 25.976  -3.525  55.932  1.00 62.47 158  A 1 
ATOM 1276  N N   . SER A 1 159  ? 29.624  -10.595 54.889  1.00 85.20 159  A 1 
ATOM 1277  C CA  . SER A 1 159  ? 29.723  -11.963 55.412  1.00 83.70 159  A 1 
ATOM 1278  C C   . SER A 1 159  ? 30.865  -12.782 54.801  1.00 83.97 159  A 1 
ATOM 1279  O O   . SER A 1 159  ? 31.154  -13.870 55.297  1.00 77.82 159  A 1 
ATOM 1280  C CB  . SER A 1 159  ? 28.380  -12.676 55.256  1.00 81.07 159  A 1 
ATOM 1281  O OG  . SER A 1 159  ? 27.934  -12.659 53.919  1.00 71.07 159  A 1 
ATOM 1282  N N   . GLY A 1 160  ? 31.525  -12.279 53.741  1.00 83.24 160  A 1 
ATOM 1283  C CA  . GLY A 1 160  ? 32.578  -12.984 53.005  1.00 81.81 160  A 1 
ATOM 1284  C C   . GLY A 1 160  ? 32.082  -14.193 52.201  1.00 82.92 160  A 1 
ATOM 1285  O O   . GLY A 1 160  ? 32.886  -15.005 51.746  1.00 77.22 160  A 1 
ATOM 1286  N N   . LYS A 1 161  ? 30.776  -14.338 52.039  1.00 82.47 161  A 1 
ATOM 1287  C CA  . LYS A 1 161  ? 30.163  -15.478 51.346  1.00 82.76 161  A 1 
ATOM 1288  C C   . LYS A 1 161  ? 30.214  -15.292 49.831  1.00 83.43 161  A 1 
ATOM 1289  O O   . LYS A 1 161  ? 30.076  -14.180 49.327  1.00 79.16 161  A 1 
ATOM 1290  C CB  . LYS A 1 161  ? 28.717  -15.691 51.818  1.00 79.29 161  A 1 
ATOM 1291  C CG  . LYS A 1 161  ? 28.630  -16.123 53.293  1.00 73.02 161  A 1 
ATOM 1292  C CD  . LYS A 1 161  ? 27.176  -16.391 53.694  1.00 70.36 161  A 1 
ATOM 1293  C CE  . LYS A 1 161  ? 27.093  -16.811 55.162  1.00 61.61 161  A 1 
ATOM 1294  N NZ  . LYS A 1 161  ? 25.708  -17.196 55.561  1.00 54.54 161  A 1 
ATOM 1295  N N   . TYR A 1 162  ? 30.369  -16.404 49.109  1.00 83.71 162  A 1 
ATOM 1296  C CA  . TYR A 1 162  ? 30.204  -16.403 47.660  1.00 84.30 162  A 1 
ATOM 1297  C C   . TYR A 1 162  ? 28.785  -15.980 47.278  1.00 85.46 162  A 1 
ATOM 1298  O O   . TYR A 1 162  ? 27.808  -16.480 47.835  1.00 82.60 162  A 1 
ATOM 1299  C CB  . TYR A 1 162  ? 30.533  -17.796 47.107  1.00 81.89 162  A 1 
ATOM 1300  C CG  . TYR A 1 162  ? 30.323  -17.916 45.610  1.00 82.09 162  A 1 
ATOM 1301  C CD1 . TYR A 1 162  ? 29.185  -18.568 45.095  1.00 76.15 162  A 1 
ATOM 1302  C CD2 . TYR A 1 162  ? 31.265  -17.361 44.719  1.00 75.92 162  A 1 
ATOM 1303  C CE1 . TYR A 1 162  ? 28.998  -18.674 43.707  1.00 74.48 162  A 1 
ATOM 1304  C CE2 . TYR A 1 162  ? 31.086  -17.461 43.329  1.00 74.25 162  A 1 
ATOM 1305  C CZ  . TYR A 1 162  ? 29.953  -18.123 42.824  1.00 77.73 162  A 1 
ATOM 1306  O OH  . TYR A 1 162  ? 29.782  -18.230 41.465  1.00 75.76 162  A 1 
ATOM 1307  N N   . CYS A 1 163  ? 28.693  -15.081 46.312  1.00 84.63 163  A 1 
ATOM 1308  C CA  . CYS A 1 163  ? 27.427  -14.603 45.778  1.00 85.42 163  A 1 
ATOM 1309  C C   . CYS A 1 163  ? 27.519  -14.498 44.256  1.00 86.10 163  A 1 
ATOM 1310  O O   . CYS A 1 163  ? 28.473  -13.926 43.734  1.00 82.79 163  A 1 
ATOM 1311  C CB  . CYS A 1 163  ? 27.108  -13.253 46.440  1.00 83.26 163  A 1 
ATOM 1312  S SG  . CYS A 1 163  ? 25.435  -12.702 46.008  1.00 78.11 163  A 1 
ATOM 1313  N N   . ASN A 1 164  ? 26.547  -15.046 43.543  1.00 88.29 164  A 1 
ATOM 1314  C CA  . ASN A 1 164  ? 26.414  -14.896 42.101  1.00 88.71 164  A 1 
ATOM 1315  C C   . ASN A 1 164  ? 24.946  -14.635 41.755  1.00 89.87 164  A 1 
ATOM 1316  O O   . ASN A 1 164  ? 24.103  -15.516 41.915  1.00 87.32 164  A 1 
ATOM 1317  C CB  . ASN A 1 164  ? 26.981  -16.138 41.394  1.00 85.87 164  A 1 
ATOM 1318  C CG  . ASN A 1 164  ? 27.102  -15.939 39.888  1.00 82.75 164  A 1 
ATOM 1319  O OD1 . ASN A 1 164  ? 27.003  -14.849 39.360  1.00 74.21 164  A 1 
ATOM 1320  N ND2 . ASN A 1 164  ? 27.354  -17.002 39.155  1.00 73.75 164  A 1 
ATOM 1321  N N   . ILE A 1 165  ? 24.672  -13.417 41.328  1.00 89.99 165  A 1 
ATOM 1322  C CA  . ILE A 1 165  ? 23.322  -12.910 41.113  1.00 90.96 165  A 1 
ATOM 1323  C C   . ILE A 1 165  ? 23.090  -12.753 39.617  1.00 91.07 165  A 1 
ATOM 1324  O O   . ILE A 1 165  ? 23.887  -12.115 38.923  1.00 88.78 165  A 1 
ATOM 1325  C CB  . ILE A 1 165  ? 23.089  -11.578 41.860  1.00 90.42 165  A 1 
ATOM 1326  C CG1 . ILE A 1 165  ? 23.518  -11.661 43.350  1.00 84.76 165  A 1 
ATOM 1327  C CG2 . ILE A 1 165  ? 21.609  -11.167 41.750  1.00 84.52 165  A 1 
ATOM 1328  C CD1 . ILE A 1 165  ? 23.436  -10.322 44.087  1.00 81.80 165  A 1 
ATOM 1329  N N   . VAL A 1 166  ? 21.975  -13.273 39.124  1.00 91.95 166  A 1 
ATOM 1330  C CA  . VAL A 1 166  ? 21.478  -12.979 37.780  1.00 92.18 166  A 1 
ATOM 1331  C C   . VAL A 1 166  ? 20.163  -12.221 37.881  1.00 92.50 166  A 1 
ATOM 1332  O O   . VAL A 1 166  ? 19.297  -12.581 38.677  1.00 91.42 166  A 1 
ATOM 1333  C CB  . VAL A 1 166  ? 21.403  -14.255 36.919  1.00 90.89 166  A 1 
ATOM 1334  C CG1 . VAL A 1 166  ? 20.328  -15.249 37.362  1.00 81.57 166  A 1 
ATOM 1335  C CG2 . VAL A 1 166  ? 21.186  -13.916 35.446  1.00 81.50 166  A 1 
ATOM 1336  N N   . VAL A 1 167  ? 20.029  -11.153 37.100  1.00 92.75 167  A 1 
ATOM 1337  C CA  . VAL A 1 167  ? 18.819  -10.330 37.037  1.00 92.78 167  A 1 
ATOM 1338  C C   . VAL A 1 167  ? 18.290  -10.353 35.613  1.00 92.43 167  A 1 
ATOM 1339  O O   . VAL A 1 167  ? 19.004  -9.984  34.679  1.00 90.53 167  A 1 
ATOM 1340  C CB  . VAL A 1 167  ? 19.080  -8.885  37.501  1.00 91.89 167  A 1 
ATOM 1341  C CG1 . VAL A 1 167  ? 17.766  -8.101  37.600  1.00 84.61 167  A 1 
ATOM 1342  C CG2 . VAL A 1 167  ? 19.767  -8.830  38.870  1.00 85.11 167  A 1 
ATOM 1343  N N   . THR A 1 168  ? 17.055  -10.777 35.435  1.00 92.73 168  A 1 
ATOM 1344  C CA  . THR A 1 168  ? 16.427  -10.773 34.115  1.00 92.29 168  A 1 
ATOM 1345  C C   . THR A 1 168  ? 15.766  -9.436  33.812  1.00 91.42 168  A 1 
ATOM 1346  O O   . THR A 1 168  ? 15.150  -8.825  34.681  1.00 88.79 168  A 1 
ATOM 1347  C CB  . THR A 1 168  ? 15.404  -11.896 33.932  1.00 91.16 168  A 1 
ATOM 1348  O OG1 . THR A 1 168  ? 14.352  -11.784 34.863  1.00 79.42 168  A 1 
ATOM 1349  C CG2 . THR A 1 168  ? 16.036  -13.270 34.107  1.00 80.14 168  A 1 
ATOM 1350  N N   . GLN A 1 169  ? 15.858  -9.022  32.559  1.00 90.41 169  A 1 
ATOM 1351  C CA  . GLN A 1 169  ? 15.106  -7.906  32.005  1.00 89.02 169  A 1 
ATOM 1352  C C   . GLN A 1 169  ? 14.367  -8.378  30.744  1.00 88.61 169  A 1 
ATOM 1353  O O   . GLN A 1 169  ? 14.943  -9.142  29.963  1.00 86.35 169  A 1 
ATOM 1354  C CB  . GLN A 1 169  ? 16.059  -6.747  31.683  1.00 87.10 169  A 1 
ATOM 1355  C CG  . GLN A 1 169  ? 16.604  -6.059  32.946  1.00 81.75 169  A 1 
ATOM 1356  C CD  . GLN A 1 169  ? 15.503  -5.329  33.716  1.00 82.72 169  A 1 
ATOM 1357  O OE1 . GLN A 1 169  ? 14.629  -4.704  33.140  1.00 73.16 169  A 1 
ATOM 1358  N NE2 . GLN A 1 169  ? 15.506  -5.390  35.021  1.00 71.98 169  A 1 
ATOM 1359  N N   . PRO A 1 170  ? 13.141  -7.911  30.500  1.00 86.47 170  A 1 
ATOM 1360  C CA  . PRO A 1 170  ? 12.396  -8.309  29.304  1.00 84.09 170  A 1 
ATOM 1361  C C   . PRO A 1 170  ? 13.042  -7.780  28.018  1.00 82.65 170  A 1 
ATOM 1362  O O   . PRO A 1 170  ? 12.970  -8.412  26.962  1.00 77.35 170  A 1 
ATOM 1363  C CB  . PRO A 1 170  ? 10.982  -7.763  29.533  1.00 82.03 170  A 1 
ATOM 1364  C CG  . PRO A 1 170  ? 11.182  -6.581  30.479  1.00 79.79 170  A 1 
ATOM 1365  C CD  . PRO A 1 170  ? 12.361  -7.018  31.338  1.00 82.76 170  A 1 
ATOM 1366  N N   . ARG A 1 171  ? 13.746  -6.638  28.100  1.00 81.01 171  A 1 
ATOM 1367  C CA  . ARG A 1 171  ? 14.299  -5.932  26.937  1.00 79.10 171  A 1 
ATOM 1368  C C   . ARG A 1 171  ? 15.823  -5.871  26.969  1.00 80.11 171  A 1 
ATOM 1369  O O   . ARG A 1 171  ? 16.431  -5.520  27.972  1.00 77.91 171  A 1 
ATOM 1370  C CB  . ARG A 1 171  ? 13.690  -4.531  26.840  1.00 75.63 171  A 1 
ATOM 1371  C CG  . ARG A 1 171  ? 12.157  -4.617  26.717  1.00 68.45 171  A 1 
ATOM 1372  C CD  . ARG A 1 171  ? 11.522  -3.242  26.674  1.00 63.89 171  A 1 
ATOM 1373  N NE  . ARG A 1 171  ? 10.069  -3.375  26.848  1.00 57.73 171  A 1 
ATOM 1374  C CZ  . ARG A 1 171  ? 9.258   -2.449  27.298  1.00 50.89 171  A 1 
ATOM 1375  N NH1 . ARG A 1 171  ? 9.651   -1.227  27.464  1.00 47.93 171  A 1 
ATOM 1376  N NH2 . ARG A 1 171  ? 8.039   -2.759  27.615  1.00 47.20 171  A 1 
ATOM 1377  N N   . ARG A 1 172  ? 16.429  -6.092  25.805  1.00 76.68 172  A 1 
ATOM 1378  C CA  . ARG A 1 172  ? 17.891  -6.069  25.613  1.00 75.35 172  A 1 
ATOM 1379  C C   . ARG A 1 172  ? 18.524  -4.743  26.031  1.00 76.56 172  A 1 
ATOM 1380  O O   . ARG A 1 172  ? 19.526  -4.723  26.741  1.00 75.91 172  A 1 
ATOM 1381  C CB  . ARG A 1 172  ? 18.224  -6.338  24.132  1.00 72.51 172  A 1 
ATOM 1382  C CG  . ARG A 1 172  ? 17.731  -7.716  23.655  1.00 66.82 172  A 1 
ATOM 1383  C CD  . ARG A 1 172  ? 18.038  -7.909  22.171  1.00 63.58 172  A 1 
ATOM 1384  N NE  . ARG A 1 172  ? 17.467  -9.176  21.681  1.00 58.24 172  A 1 
ATOM 1385  C CZ  . ARG A 1 172  ? 17.775  -9.799  20.562  1.00 52.50 172  A 1 
ATOM 1386  N NH1 . ARG A 1 172  ? 18.583  -9.285  19.676  1.00 49.16 172  A 1 
ATOM 1387  N NH2 . ARG A 1 172  ? 17.282  -10.970 20.315  1.00 48.72 172  A 1 
ATOM 1388  N N   . ILE A 1 173  ? 17.918  -3.640  25.619  1.00 71.52 173  A 1 
ATOM 1389  C CA  . ILE A 1 173  ? 18.403  -2.288  25.913  1.00 70.58 173  A 1 
ATOM 1390  C C   . ILE A 1 173  ? 18.373  -2.013  27.418  1.00 73.57 173  A 1 
ATOM 1391  O O   . ILE A 1 173  ? 19.327  -1.456  27.953  1.00 71.39 173  A 1 
ATOM 1392  C CB  . ILE A 1 173  ? 17.554  -1.256  25.140  1.00 65.73 173  A 1 
ATOM 1393  C CG1 . ILE A 1 173  ? 17.677  -1.491  23.613  1.00 58.37 173  A 1 
ATOM 1394  C CG2 . ILE A 1 173  ? 17.962  0.176   25.520  1.00 55.46 173  A 1 
ATOM 1395  C CD1 . ILE A 1 173  ? 16.515  -0.881  22.819  1.00 49.75 173  A 1 
ATOM 1396  N N   . ALA A 1 174  ? 17.318  -2.441  28.104  1.00 75.19 174  A 1 
ATOM 1397  C CA  . ALA A 1 174  ? 17.192  -2.272  29.544  1.00 77.51 174  A 1 
ATOM 1398  C C   . ALA A 1 174  ? 18.298  -3.030  30.288  1.00 80.59 174  A 1 
ATOM 1399  O O   . ALA A 1 174  ? 18.956  -2.445  31.144  1.00 80.43 174  A 1 
ATOM 1400  C CB  . ALA A 1 174  ? 15.792  -2.714  29.981  1.00 75.89 174  A 1 
ATOM 1401  N N   . ALA A 1 175  ? 18.591  -4.272  29.901  1.00 81.48 175  A 1 
ATOM 1402  C CA  . ALA A 1 175  ? 19.667  -5.061  30.504  1.00 83.45 175  A 1 
ATOM 1403  C C   . ALA A 1 175  ? 21.040  -4.368  30.393  1.00 84.63 175  A 1 
ATOM 1404  O O   . ALA A 1 175  ? 21.766  -4.279  31.382  1.00 83.80 175  A 1 
ATOM 1405  C CB  . ALA A 1 175  ? 19.686  -6.450  29.851  1.00 84.04 175  A 1 
ATOM 1406  N N   . ILE A 1 176  ? 21.375  -3.819  29.220  1.00 82.95 176  A 1 
ATOM 1407  C CA  . ILE A 1 176  ? 22.635  -3.098  28.990  1.00 81.70 176  A 1 
ATOM 1408  C C   . ILE A 1 176  ? 22.681  -1.800  29.804  1.00 83.36 176  A 1 
ATOM 1409  O O   . ILE A 1 176  ? 23.652  -1.552  30.522  1.00 82.30 176  A 1 
ATOM 1410  C CB  . ILE A 1 176  ? 22.841  -2.818  27.478  1.00 79.09 176  A 1 
ATOM 1411  C CG1 . ILE A 1 176  ? 22.954  -4.142  26.683  1.00 73.39 176  A 1 
ATOM 1412  C CG2 . ILE A 1 176  ? 24.103  -1.966  27.248  1.00 71.61 176  A 1 
ATOM 1413  C CD1 . ILE A 1 176  ? 22.872  -3.971  25.158  1.00 67.94 176  A 1 
ATOM 1414  N N   . SER A 1 177  ? 21.638  -0.983  29.716  1.00 80.82 177  A 1 
ATOM 1415  C CA  . SER A 1 177  ? 21.588  0.332   30.365  1.00 79.90 177  A 1 
ATOM 1416  C C   . SER A 1 177  ? 21.663  0.221   31.889  1.00 81.91 177  A 1 
ATOM 1417  O O   . SER A 1 177  ? 22.421  0.946   32.533  1.00 81.08 177  A 1 
ATOM 1418  C CB  . SER A 1 177  ? 20.316  1.060   29.930  1.00 76.55 177  A 1 
ATOM 1419  O OG  . SER A 1 177  ? 20.326  2.389   30.398  1.00 65.41 177  A 1 
ATOM 1420  N N   . ILE A 1 178  ? 20.941  -0.729  32.474  1.00 84.82 178  A 1 
ATOM 1421  C CA  . ILE A 1 178  ? 20.936  -0.945  33.923  1.00 85.93 178  A 1 
ATOM 1422  C C   . ILE A 1 178  ? 22.298  -1.461  34.397  1.00 86.89 178  A 1 
ATOM 1423  O O   . ILE A 1 178  ? 22.826  -0.942  35.381  1.00 85.94 178  A 1 
ATOM 1424  C CB  . ILE A 1 178  ? 19.779  -1.878  34.327  1.00 85.35 178  A 1 
ATOM 1425  C CG1 . ILE A 1 178  ? 18.417  -1.201  34.046  1.00 80.57 178  A 1 
ATOM 1426  C CG2 . ILE A 1 178  ? 19.860  -2.238  35.818  1.00 79.34 178  A 1 
ATOM 1427  C CD1 . ILE A 1 178  ? 17.248  -2.187  34.039  1.00 73.00 178  A 1 
ATOM 1428  N N   . ALA A 1 179  ? 22.917  -2.408  33.690  1.00 86.78 179  A 1 
ATOM 1429  C CA  . ALA A 1 179  ? 24.252  -2.903  34.029  1.00 86.72 179  A 1 
ATOM 1430  C C   . ALA A 1 179  ? 25.300  -1.778  34.009  1.00 87.25 179  A 1 
ATOM 1431  O O   . ALA A 1 179  ? 26.078  -1.636  34.956  1.00 85.73 179  A 1 
ATOM 1432  C CB  . ALA A 1 179  ? 24.625  -4.032  33.064  1.00 86.32 179  A 1 
ATOM 1433  N N   . ASN A 1 180  ? 25.276  -0.925  32.981  1.00 86.71 180  A 1 
ATOM 1434  C CA  . ASN A 1 180  ? 26.164  0.233   32.888  1.00 84.52 180  A 1 
ATOM 1435  C C   . ASN A 1 180  ? 25.924  1.236   34.021  1.00 84.74 180  A 1 
ATOM 1436  O O   . ASN A 1 180  ? 26.881  1.754   34.601  1.00 82.58 180  A 1 
ATOM 1437  C CB  . ASN A 1 180  ? 25.969  0.904   31.518  1.00 82.54 180  A 1 
ATOM 1438  C CG  . ASN A 1 180  ? 26.573  0.117   30.370  1.00 76.60 180  A 1 
ATOM 1439  O OD1 . ASN A 1 180  ? 27.389  -0.773  30.538  1.00 68.52 180  A 1 
ATOM 1440  N ND2 . ASN A 1 180  ? 26.220  0.479   29.152  1.00 69.01 180  A 1 
ATOM 1441  N N   . ARG A 1 181  ? 24.674  1.468   34.384  1.00 85.85 181  A 1 
ATOM 1442  C CA  . ARG A 1 181  ? 24.311  2.369   35.482  1.00 85.19 181  A 1 
ATOM 1443  C C   . ARG A 1 181  ? 24.809  1.850   36.829  1.00 86.10 181  A 1 
ATOM 1444  O O   . ARG A 1 181  ? 25.399  2.619   37.582  1.00 84.20 181  A 1 
ATOM 1445  C CB  . ARG A 1 181  ? 22.797  2.591   35.461  1.00 83.17 181  A 1 
ATOM 1446  C CG  . ARG A 1 181  ? 22.394  3.738   36.392  1.00 73.90 181  A 1 
ATOM 1447  C CD  . ARG A 1 181  ? 20.899  3.999   36.251  1.00 69.84 181  A 1 
ATOM 1448  N NE  . ARG A 1 181  ? 20.488  5.170   37.044  1.00 62.22 181  A 1 
ATOM 1449  C CZ  . ARG A 1 181  ? 19.294  5.732   37.039  1.00 55.37 181  A 1 
ATOM 1450  N NH1 . ARG A 1 181  ? 18.315  5.261   36.314  1.00 50.84 181  A 1 
ATOM 1451  N NH2 . ARG A 1 181  ? 19.067  6.784   37.768  1.00 48.72 181  A 1 
ATOM 1452  N N   . VAL A 1 182  ? 24.652  0.566   37.110  1.00 87.01 182  A 1 
ATOM 1453  C CA  . VAL A 1 182  ? 25.181  -0.058  38.336  1.00 87.10 182  A 1 
ATOM 1454  C C   . VAL A 1 182  ? 26.711  0.016   38.381  1.00 87.04 182  A 1 
ATOM 1455  O O   . VAL A 1 182  ? 27.277  0.326   39.431  1.00 85.33 182  A 1 
ATOM 1456  C CB  . VAL A 1 182  ? 24.691  -1.511  38.469  1.00 87.45 182  A 1 
ATOM 1457  C CG1 . VAL A 1 182  ? 25.362  -2.252  39.634  1.00 79.68 182  A 1 
ATOM 1458  C CG2 . VAL A 1 182  ? 23.184  -1.547  38.732  1.00 79.94 182  A 1 
ATOM 1459  N N   . CYS A 1 183  ? 27.398  -0.189  37.251  1.00 87.81 183  A 1 
ATOM 1460  C CA  . CYS A 1 183  ? 28.850  -0.016  37.167  1.00 86.57 183  A 1 
ATOM 1461  C C   . CYS A 1 183  ? 29.282  1.426   37.471  1.00 85.92 183  A 1 
ATOM 1462  O O   . CYS A 1 183  ? 30.237  1.618   38.219  1.00 83.64 183  A 1 
ATOM 1463  C CB  . CYS A 1 183  ? 29.350  -0.438  35.782  1.00 85.31 183  A 1 
ATOM 1464  S SG  . CYS A 1 183  ? 29.274  -2.243  35.587  1.00 77.79 183  A 1 
ATOM 1465  N N   . GLN A 1 184  ? 28.579  2.428   36.938  1.00 86.21 184  A 1 
ATOM 1466  C CA  . GLN A 1 184  ? 28.854  3.837   37.239  1.00 84.41 184  A 1 
ATOM 1467  C C   . GLN A 1 184  ? 28.616  4.166   38.712  1.00 83.80 184  A 1 
ATOM 1468  O O   . GLN A 1 184  ? 29.466  4.796   39.334  1.00 81.35 184  A 1 
ATOM 1469  C CB  . GLN A 1 184  ? 27.985  4.755   36.363  1.00 83.04 184  A 1 
ATOM 1470  C CG  . GLN A 1 184  ? 28.589  4.981   34.972  1.00 74.24 184  A 1 
ATOM 1471  C CD  . GLN A 1 184  ? 27.759  5.955   34.122  1.00 70.11 184  A 1 
ATOM 1472  O OE1 . GLN A 1 184  ? 26.610  6.267   34.393  1.00 62.79 184  A 1 
ATOM 1473  N NE2 . GLN A 1 184  ? 28.316  6.485   33.057  1.00 59.52 184  A 1 
ATOM 1474  N N   . GLU A 1 185  ? 27.516  3.717   39.278  1.00 84.93 185  A 1 
ATOM 1475  C CA  . GLU A 1 185  ? 27.134  3.993   40.664  1.00 83.17 185  A 1 
ATOM 1476  C C   . GLU A 1 185  ? 28.133  3.388   41.671  1.00 83.03 185  A 1 
ATOM 1477  O O   . GLU A 1 185  ? 28.389  3.951   42.731  1.00 80.04 185  A 1 
ATOM 1478  C CB  . GLU A 1 185  ? 25.706  3.452   40.871  1.00 81.61 185  A 1 
ATOM 1479  C CG  . GLU A 1 185  ? 24.921  4.173   41.972  1.00 75.04 185  A 1 
ATOM 1480  C CD  . GLU A 1 185  ? 23.469  3.666   42.090  1.00 72.98 185  A 1 
ATOM 1481  O OE1 . GLU A 1 185  ? 22.616  4.430   42.594  1.00 66.84 185  A 1 
ATOM 1482  O OE2 . GLU A 1 185  ? 23.187  2.509   41.711  1.00 68.26 185  A 1 
ATOM 1483  N N   . ARG A 1 186  ? 28.742  2.263   41.314  1.00 84.12 186  A 1 
ATOM 1484  C CA  . ARG A 1 186  ? 29.759  1.565   42.118  1.00 83.29 186  A 1 
ATOM 1485  C C   . ARG A 1 186  ? 31.203  1.942   41.773  1.00 82.84 186  A 1 
ATOM 1486  O O   . ARG A 1 186  ? 32.116  1.431   42.424  1.00 77.14 186  A 1 
ATOM 1487  C CB  . ARG A 1 186  ? 29.540  0.055   41.967  1.00 81.34 186  A 1 
ATOM 1488  C CG  . ARG A 1 186  ? 28.306  -0.474  42.708  1.00 79.72 186  A 1 
ATOM 1489  C CD  . ARG A 1 186  ? 28.623  -0.710  44.186  1.00 77.33 186  A 1 
ATOM 1490  N NE  . ARG A 1 186  ? 27.631  -1.629  44.771  1.00 76.45 186  A 1 
ATOM 1491  C CZ  . ARG A 1 186  ? 27.826  -2.502  45.740  1.00 74.81 186  A 1 
ATOM 1492  N NH1 . ARG A 1 186  ? 28.925  -2.578  46.422  1.00 67.33 186  A 1 
ATOM 1493  N NH2 . ARG A 1 186  ? 26.900  -3.344  46.051  1.00 70.07 186  A 1 
ATOM 1494  N N   . GLU A 1 187  ? 31.434  2.773   40.765  1.00 82.79 187  A 1 
ATOM 1495  C CA  . GLU A 1 187  ? 32.761  3.071   40.196  1.00 81.65 187  A 1 
ATOM 1496  C C   . GLU A 1 187  ? 33.524  1.816   39.716  1.00 82.51 187  A 1 
ATOM 1497  O O   . GLU A 1 187  ? 34.757  1.770   39.721  1.00 77.46 187  A 1 
ATOM 1498  C CB  . GLU A 1 187  ? 33.606  3.946   41.138  1.00 78.55 187  A 1 
ATOM 1499  C CG  . GLU A 1 187  ? 32.943  5.270   41.545  1.00 71.95 187  A 1 
ATOM 1500  C CD  . GLU A 1 187  ? 33.859  6.127   42.440  1.00 65.97 187  A 1 
ATOM 1501  O OE1 . GLU A 1 187  ? 33.669  7.358   42.451  1.00 58.73 187  A 1 
ATOM 1502  O OE2 . GLU A 1 187  ? 34.759  5.570   43.120  1.00 60.04 187  A 1 
ATOM 1503  N N   . TRP A 1 188  ? 32.809  0.769   39.295  1.00 81.37 188  A 1 
ATOM 1504  C CA  . TRP A 1 188  ? 33.408  -0.435  38.745  1.00 81.19 188  A 1 
ATOM 1505  C C   . TRP A 1 188  ? 33.665  -0.295  37.249  1.00 80.51 188  A 1 
ATOM 1506  O O   . TRP A 1 188  ? 32.943  0.380   36.519  1.00 77.23 188  A 1 
ATOM 1507  C CB  . TRP A 1 188  ? 32.532  -1.663  39.037  1.00 80.37 188  A 1 
ATOM 1508  C CG  . TRP A 1 188  ? 32.421  -2.060  40.473  1.00 80.52 188  A 1 
ATOM 1509  C CD1 . TRP A 1 188  ? 33.350  -1.841  41.436  1.00 73.38 188  A 1 
ATOM 1510  C CD2 . TRP A 1 188  ? 31.332  -2.786  41.128  1.00 79.54 188  A 1 
ATOM 1511  N NE1 . TRP A 1 188  ? 32.912  -2.387  42.643  1.00 75.16 188  A 1 
ATOM 1512  C CE2 . TRP A 1 188  ? 31.682  -2.982  42.487  1.00 78.13 188  A 1 
ATOM 1513  C CE3 . TRP A 1 188  ? 30.094  -3.299  40.688  1.00 77.49 188  A 1 
ATOM 1514  C CZ2 . TRP A 1 188  ? 30.840  -3.665  43.387  1.00 77.15 188  A 1 
ATOM 1515  C CZ3 . TRP A 1 188  ? 29.255  -3.972  41.580  1.00 74.58 188  A 1 
ATOM 1516  C CH2 . TRP A 1 188  ? 29.628  -4.157  42.916  1.00 75.13 188  A 1 
ATOM 1517  N N   . GLN A 1 189  ? 34.692  -0.981  36.778  1.00 82.34 189  A 1 
ATOM 1518  C CA  . GLN A 1 189  ? 34.900  -1.108  35.346  1.00 81.23 189  A 1 
ATOM 1519  C C   . GLN A 1 189  ? 33.782  -1.972  34.743  1.00 81.50 189  A 1 
ATOM 1520  O O   . GLN A 1 189  ? 33.408  -2.999  35.310  1.00 77.64 189  A 1 
ATOM 1521  C CB  . GLN A 1 189  ? 36.307  -1.657  35.086  1.00 78.46 189  A 1 
ATOM 1522  C CG  . GLN A 1 189  ? 36.689  -1.546  33.601  1.00 71.46 189  A 1 
ATOM 1523  C CD  . GLN A 1 189  ? 38.156  -1.885  33.321  1.00 65.77 189  A 1 
ATOM 1524  O OE1 . GLN A 1 189  ? 38.986  -2.030  34.195  1.00 57.89 189  A 1 
ATOM 1525  N NE2 . GLN A 1 189  ? 38.531  -1.990  32.066  1.00 55.62 189  A 1 
ATOM 1526  N N   . GLN A 1 190  ? 33.275  -1.565  33.582  1.00 80.62 190  A 1 
ATOM 1527  C CA  . GLN A 1 190  ? 32.264  -2.338  32.859  1.00 78.45 190  A 1 
ATOM 1528  C C   . GLN A 1 190  ? 32.756  -3.766  32.584  1.00 79.03 190  A 1 
ATOM 1529  O O   . GLN A 1 190  ? 33.940  -3.979  32.322  1.00 74.00 190  A 1 
ATOM 1530  C CB  . GLN A 1 190  ? 31.898  -1.640  31.537  1.00 75.21 190  A 1 
ATOM 1531  C CG  . GLN A 1 190  ? 31.049  -0.378  31.750  1.00 69.59 190  A 1 
ATOM 1532  C CD  . GLN A 1 190  ? 30.734  0.356   30.445  1.00 65.09 190  A 1 
ATOM 1533  O OE1 . GLN A 1 190  ? 31.351  0.155   29.419  1.00 58.93 190  A 1 
ATOM 1534  N NE2 . GLN A 1 190  ? 29.778  1.258   30.445  1.00 56.75 190  A 1 
ATOM 1535  N N   . ASN A 1 191  ? 31.847  -4.732  32.641  1.00 78.42 191  A 1 
ATOM 1536  C CA  . ASN A 1 191  ? 32.131  -6.156  32.436  1.00 77.92 191  A 1 
ATOM 1537  C C   . ASN A 1 191  ? 33.128  -6.766  33.447  1.00 79.74 191  A 1 
ATOM 1538  O O   . ASN A 1 191  ? 33.811  -7.735  33.126  1.00 74.29 191  A 1 
ATOM 1539  C CB  . ASN A 1 191  ? 32.510  -6.423  30.964  1.00 73.86 191  A 1 
ATOM 1540  C CG  . ASN A 1 191  ? 31.453  -5.957  29.976  1.00 69.17 191  A 1 
ATOM 1541  O OD1 . ASN A 1 191  ? 30.268  -5.928  30.245  1.00 62.41 191  A 1 
ATOM 1542  N ND2 . ASN A 1 191  ? 31.863  -5.595  28.777  1.00 61.87 191  A 1 
ATOM 1543  N N   . THR A 1 192  ? 33.205  -6.215  34.673  1.00 81.48 192  A 1 
ATOM 1544  C CA  . THR A 1 192  ? 33.971  -6.817  35.776  1.00 80.80 192  A 1 
ATOM 1545  C C   . THR A 1 192  ? 33.026  -7.437  36.806  1.00 82.38 192  A 1 
ATOM 1546  O O   . THR A 1 192  ? 32.516  -8.533  36.569  1.00 78.39 192  A 1 
ATOM 1547  C CB  . THR A 1 192  ? 34.991  -5.840  36.396  1.00 77.56 192  A 1 
ATOM 1548  O OG1 . THR A 1 192  ? 34.381  -4.676  36.906  1.00 68.39 192  A 1 
ATOM 1549  C CG2 . THR A 1 192  ? 36.045  -5.403  35.385  1.00 68.22 192  A 1 
ATOM 1550  N N   . VAL A 1 193  ? 32.755  -6.754  37.902  1.00 83.01 193  A 1 
ATOM 1551  C CA  . VAL A 1 193  ? 31.850  -7.238  38.959  1.00 83.09 193  A 1 
ATOM 1552  C C   . VAL A 1 193  ? 30.407  -7.297  38.466  1.00 84.39 193  A 1 
ATOM 1553  O O   . VAL A 1 193  ? 29.709  -8.275  38.722  1.00 81.85 193  A 1 
ATOM 1554  C CB  . VAL A 1 193  ? 31.935  -6.359  40.216  1.00 81.61 193  A 1 
ATOM 1555  C CG1 . VAL A 1 193  ? 31.086  -6.923  41.360  1.00 74.22 193  A 1 
ATOM 1556  C CG2 . VAL A 1 193  ? 33.375  -6.237  40.725  1.00 75.24 193  A 1 
ATOM 1557  N N   . CYS A 1 194  ? 29.999  -6.269  37.753  1.00 84.58 194  A 1 
ATOM 1558  C CA  . CYS A 1 194  ? 28.705  -6.204  37.093  1.00 85.44 194  A 1 
ATOM 1559  C C   . CYS A 1 194  ? 28.890  -6.266  35.572  1.00 85.37 194  A 1 
ATOM 1560  O O   . CYS A 1 194  ? 29.730  -5.565  35.008  1.00 82.87 194  A 1 
ATOM 1561  C CB  . CYS A 1 194  ? 27.965  -4.938  37.554  1.00 84.35 194  A 1 
ATOM 1562  S SG  . CYS A 1 194  ? 26.285  -4.883  36.861  1.00 80.37 194  A 1 
ATOM 1563  N N   . SER A 1 195  ? 28.101  -7.116  34.914  1.00 86.05 195  A 1 
ATOM 1564  C CA  . SER A 1 195  ? 28.119  -7.289  33.463  1.00 85.68 195  A 1 
ATOM 1565  C C   . SER A 1 195  ? 26.702  -7.507  32.935  1.00 86.78 195  A 1 
ATOM 1566  O O   . SER A 1 195  ? 25.748  -7.645  33.702  1.00 84.24 195  A 1 
ATOM 1567  C CB  . SER A 1 195  ? 29.040  -8.465  33.107  1.00 82.12 195  A 1 
ATOM 1568  O OG  . SER A 1 195  ? 29.220  -8.553  31.710  1.00 71.16 195  A 1 
ATOM 1569  N N   . PHE A 1 196  ? 26.568  -7.538  31.631  1.00 85.22 196  A 1 
ATOM 1570  C CA  . PHE A 1 196  ? 25.326  -7.889  30.962  1.00 84.66 196  A 1 
ATOM 1571  C C   . PHE A 1 196  ? 25.543  -9.019  29.954  1.00 85.04 196  A 1 
ATOM 1572  O O   . PHE A 1 196  ? 26.623  -9.166  29.375  1.00 82.99 196  A 1 
ATOM 1573  C CB  . PHE A 1 196  ? 24.700  -6.646  30.310  1.00 82.10 196  A 1 
ATOM 1574  C CG  . PHE A 1 196  ? 25.524  -6.030  29.197  1.00 81.08 196  A 1 
ATOM 1575  C CD1 . PHE A 1 196  ? 26.447  -5.001  29.482  1.00 74.98 196  A 1 
ATOM 1576  C CD2 . PHE A 1 196  ? 25.393  -6.484  27.875  1.00 74.32 196  A 1 
ATOM 1577  C CE1 . PHE A 1 196  ? 27.225  -4.443  28.461  1.00 71.12 196  A 1 
ATOM 1578  C CE2 . PHE A 1 196  ? 26.174  -5.929  26.844  1.00 70.59 196  A 1 
ATOM 1579  C CZ  . PHE A 1 196  ? 27.090  -4.908  27.138  1.00 72.31 196  A 1 
ATOM 1580  N N   . GLN A 1 197  ? 24.507  -9.808  29.719  1.00 84.78 197  A 1 
ATOM 1581  C CA  . GLN A 1 197  ? 24.473  -10.790 28.645  1.00 84.17 197  A 1 
ATOM 1582  C C   . GLN A 1 197  ? 23.185  -10.623 27.839  1.00 83.90 197  A 1 
ATOM 1583  O O   . GLN A 1 197  ? 22.081  -10.793 28.351  1.00 81.55 197  A 1 
ATOM 1584  C CB  . GLN A 1 197  ? 24.652  -12.207 29.214  1.00 82.03 197  A 1 
ATOM 1585  C CG  . GLN A 1 197  ? 24.749  -13.239 28.087  1.00 77.85 197  A 1 
ATOM 1586  C CD  . GLN A 1 197  ? 24.973  -14.675 28.565  1.00 76.02 197  A 1 
ATOM 1587  O OE1 . GLN A 1 197  ? 25.286  -14.978 29.700  1.00 69.69 197  A 1 
ATOM 1588  N NE2 . GLN A 1 197  ? 24.819  -15.631 27.674  1.00 66.98 197  A 1 
ATOM 1589  N N   . VAL A 1 198  ? 23.344  -10.314 26.557  1.00 79.68 198  A 1 
ATOM 1590  C CA  . VAL A 1 198  ? 22.229  -10.107 25.638  1.00 74.94 198  A 1 
ATOM 1591  C C   . VAL A 1 198  ? 22.463  -10.953 24.393  1.00 71.98 198  A 1 
ATOM 1592  O O   . VAL A 1 198  ? 23.512  -10.841 23.760  1.00 63.29 198  A 1 
ATOM 1593  C CB  . VAL A 1 198  ? 22.078  -8.616  25.281  1.00 71.54 198  A 1 
ATOM 1594  C CG1 . VAL A 1 198  ? 20.908  -8.403  24.331  1.00 64.76 198  A 1 
ATOM 1595  C CG2 . VAL A 1 198  ? 21.821  -7.759  26.528  1.00 65.54 198  A 1 
ATOM 1596  N N   . GLY A 1 199  ? 21.519  -11.819 24.048  1.00 71.21 199  A 1 
ATOM 1597  C CA  . GLY A 1 199  ? 21.701  -12.791 22.979  1.00 68.77 199  A 1 
ATOM 1598  C C   . GLY A 1 199  ? 22.876  -13.742 23.251  1.00 70.17 199  A 1 
ATOM 1599  O O   . GLY A 1 199  ? 23.202  -14.046 24.398  1.00 65.71 199  A 1 
ATOM 1600  N N   . LEU A 1 200  ? 23.525  -14.211 22.176  1.00 64.16 200  A 1 
ATOM 1601  C CA  . LEU A 1 200  ? 24.679  -15.111 22.290  1.00 60.99 200  A 1 
ATOM 1602  C C   . LEU A 1 200  ? 26.014  -14.377 22.497  1.00 62.52 200  A 1 
ATOM 1603  O O   . LEU A 1 200  ? 27.032  -15.029 22.718  1.00 57.01 200  A 1 
ATOM 1604  C CB  . LEU A 1 200  ? 24.739  -16.021 21.053  1.00 54.11 200  A 1 
ATOM 1605  C CG  . LEU A 1 200  ? 23.637  -17.095 21.037  1.00 49.04 200  A 1 
ATOM 1606  C CD1 . LEU A 1 200  ? 23.606  -17.742 19.661  1.00 45.52 200  A 1 
ATOM 1607  C CD2 . LEU A 1 200  ? 23.886  -18.203 22.059  1.00 44.63 200  A 1 
ATOM 1608  N N   . HIS A 1 201  ? 26.035  -13.051 22.435  1.00 59.79 201  A 1 
ATOM 1609  C CA  . HIS A 1 201  ? 27.237  -12.280 22.714  1.00 57.98 201  A 1 
ATOM 1610  C C   . HIS A 1 201  ? 27.515  -12.283 24.217  1.00 59.08 201  A 1 
ATOM 1611  O O   . HIS A 1 201  ? 27.071  -11.414 24.960  1.00 55.33 201  A 1 
ATOM 1612  C CB  . HIS A 1 201  ? 27.133  -10.867 22.125  1.00 52.67 201  A 1 
ATOM 1613  C CG  . HIS A 1 201  ? 27.331  -10.852 20.636  1.00 47.96 201  A 1 
ATOM 1614  N ND1 . HIS A 1 201  ? 28.498  -11.151 19.965  1.00 43.55 201  A 1 
ATOM 1615  C CD2 . HIS A 1 201  ? 26.393  -10.546 19.679  1.00 42.79 201  A 1 
ATOM 1616  C CE1 . HIS A 1 201  ? 28.271  -11.025 18.649  1.00 38.12 201  A 1 
ATOM 1617  N NE2 . HIS A 1 201  ? 27.001  -10.659 18.438  1.00 38.39 201  A 1 
ATOM 1618  N N   . ARG A 1 202  ? 28.295  -13.267 24.671  1.00 62.76 202  A 1 
ATOM 1619  C CA  . ARG A 1 202  ? 28.953  -13.210 25.972  1.00 61.56 202  A 1 
ATOM 1620  C C   . ARG A 1 202  ? 30.157  -12.285 25.853  1.00 63.63 202  A 1 
ATOM 1621  O O   . ARG A 1 202  ? 31.032  -12.564 25.035  1.00 58.91 202  A 1 
ATOM 1622  C CB  . ARG A 1 202  ? 29.374  -14.605 26.459  1.00 54.49 202  A 1 
ATOM 1623  C CG  . ARG A 1 202  ? 28.174  -15.385 26.996  1.00 47.98 202  A 1 
ATOM 1624  C CD  . ARG A 1 202  ? 28.603  -16.716 27.606  1.00 44.51 202  A 1 
ATOM 1625  N NE  . ARG A 1 202  ? 27.450  -17.415 28.199  1.00 40.81 202  A 1 
ATOM 1626  C CZ  . ARG A 1 202  ? 27.459  -18.565 28.850  1.00 35.97 202  A 1 
ATOM 1627  N NH1 . ARG A 1 202  ? 28.560  -19.244 29.028  1.00 35.67 202  A 1 
ATOM 1628  N NH2 . ARG A 1 202  ? 26.354  -19.041 29.332  1.00 32.42 202  A 1 
ATOM 1629  N N   . PRO A 1 203  ? 30.269  -11.220 26.674  1.00 57.85 203  A 1 
ATOM 1630  C CA  . PRO A 1 203  ? 31.564  -10.611 26.907  1.00 56.19 203  A 1 
ATOM 1631  C C   . PRO A 1 203  ? 32.497  -11.691 27.485  1.00 57.50 203  A 1 
ATOM 1632  O O   . PRO A 1 203  ? 32.081  -12.471 28.341  1.00 53.06 203  A 1 
ATOM 1633  C CB  . PRO A 1 203  ? 31.298  -9.431  27.852  1.00 51.51 203  A 1 
ATOM 1634  C CG  . PRO A 1 203  ? 29.991  -9.786  28.550  1.00 50.66 203  A 1 
ATOM 1635  C CD  . PRO A 1 203  ? 29.250  -10.670 27.553  1.00 52.80 203  A 1 
ATOM 1636  N N   . ASN A 1 204  ? 33.732  -11.769 26.984  1.00 57.37 204  A 1 
ATOM 1637  C CA  . ASN A 1 204  ? 34.626  -12.926 27.151  1.00 56.16 204  A 1 
ATOM 1638  C C   . ASN A 1 204  ? 34.765  -13.465 28.590  1.00 59.22 204  A 1 
ATOM 1639  O O   . ASN A 1 204  ? 34.421  -14.607 28.865  1.00 52.79 204  A 1 
ATOM 1640  C CB  . ASN A 1 204  ? 36.020  -12.567 26.595  1.00 47.41 204  A 1 
ATOM 1641  C CG  . ASN A 1 204  ? 36.101  -12.554 25.075  1.00 41.22 204  A 1 
ATOM 1642  O OD1 . ASN A 1 204  ? 35.217  -12.976 24.365  1.00 37.09 204  A 1 
ATOM 1643  N ND2 . ASN A 1 204  ? 37.196  -12.067 24.534  1.00 36.31 204  A 1 
ATOM 1644  N N   . SER A 1 205  ? 35.326  -12.671 29.509  1.00 58.25 205  A 1 
ATOM 1645  C CA  . SER A 1 205  ? 35.641  -13.135 30.863  1.00 57.31 205  A 1 
ATOM 1646  C C   . SER A 1 205  ? 34.515  -12.808 31.843  1.00 61.36 205  A 1 
ATOM 1647  O O   . SER A 1 205  ? 34.544  -11.771 32.504  1.00 55.53 205  A 1 
ATOM 1648  C CB  . SER A 1 205  ? 36.993  -12.574 31.325  1.00 48.13 205  A 1 
ATOM 1649  O OG  . SER A 1 205  ? 36.970  -11.170 31.357  1.00 42.43 205  A 1 
ATOM 1650  N N   . LEU A 1 206  ? 33.554  -13.704 31.973  1.00 65.42 206  A 1 
ATOM 1651  C CA  . LEU A 1 206  ? 32.517  -13.625 33.011  1.00 64.90 206  A 1 
ATOM 1652  C C   . LEU A 1 206  ? 32.992  -14.131 34.387  1.00 69.65 206  A 1 
ATOM 1653  O O   . LEU A 1 206  ? 32.217  -14.104 35.331  1.00 64.82 206  A 1 
ATOM 1654  C CB  . LEU A 1 206  ? 31.255  -14.375 32.530  1.00 57.47 206  A 1 
ATOM 1655  C CG  . LEU A 1 206  ? 30.392  -13.555 31.552  1.00 53.48 206  A 1 
ATOM 1656  C CD1 . LEU A 1 206  ? 29.417  -14.478 30.826  1.00 49.81 206  A 1 
ATOM 1657  C CD2 . LEU A 1 206  ? 29.557  -12.498 32.275  1.00 50.15 206  A 1 
ATOM 1658  N N   . GLU A 1 207  ? 34.237  -14.573 34.519  1.00 71.21 207  A 1 
ATOM 1659  C CA  . GLU A 1 207  ? 34.755  -15.174 35.762  1.00 71.42 207  A 1 
ATOM 1660  C C   . GLU A 1 207  ? 34.713  -14.209 36.953  1.00 74.20 207  A 1 
ATOM 1661  O O   . GLU A 1 207  ? 34.328  -14.595 38.055  1.00 68.58 207  A 1 
ATOM 1662  C CB  . GLU A 1 207  ? 36.197  -15.645 35.554  1.00 65.75 207  A 1 
ATOM 1663  C CG  . GLU A 1 207  ? 36.293  -16.833 34.588  1.00 58.02 207  A 1 
ATOM 1664  C CD  . GLU A 1 207  ? 37.724  -17.356 34.414  1.00 52.07 207  A 1 
ATOM 1665  O OE1 . GLU A 1 207  ? 37.857  -18.440 33.804  1.00 45.44 207  A 1 
ATOM 1666  O OE2 . GLU A 1 207  ? 38.665  -16.667 34.852  1.00 45.33 207  A 1 
ATOM 1667  N N   . ASP A 1 208  ? 35.046  -12.937 36.717  1.00 74.22 208  A 1 
ATOM 1668  C CA  . ASP A 1 208  ? 35.000  -11.897 37.743  1.00 74.46 208  A 1 
ATOM 1669  C C   . ASP A 1 208  ? 33.582  -11.315 37.938  1.00 77.65 208  A 1 
ATOM 1670  O O   . ASP A 1 208  ? 33.374  -10.451 38.790  1.00 73.01 208  A 1 
ATOM 1671  C CB  . ASP A 1 208  ? 36.034  -10.803 37.411  1.00 69.24 208  A 1 
ATOM 1672  C CG  . ASP A 1 208  ? 37.501  -11.179 37.678  1.00 65.56 208  A 1 
ATOM 1673  O OD1 . ASP A 1 208  ? 37.788  -11.972 38.599  1.00 60.08 208  A 1 
ATOM 1674  O OD2 . ASP A 1 208  ? 38.385  -10.569 37.037  1.00 60.33 208  A 1 
ATOM 1675  N N   . THR A 1 209  ? 32.603  -11.759 37.177  1.00 77.92 209  A 1 
ATOM 1676  C CA  . THR A 1 209  ? 31.233  -11.241 37.262  1.00 78.09 209  A 1 
ATOM 1677  C C   . THR A 1 209  ? 30.468  -11.920 38.395  1.00 80.33 209  A 1 
ATOM 1678  O O   . THR A 1 209  ? 30.353  -13.141 38.434  1.00 78.24 209  A 1 
ATOM 1679  C CB  . THR A 1 209  ? 30.481  -11.377 35.930  1.00 75.31 209  A 1 
ATOM 1680  O OG1 . THR A 1 209  ? 31.222  -10.766 34.897  1.00 66.96 209  A 1 
ATOM 1681  C CG2 . THR A 1 209  ? 29.125  -10.683 35.957  1.00 66.60 209  A 1 
ATOM 1682  N N   . ARG A 1 210  ? 29.903  -11.115 39.298  1.00 82.76 210  A 1 
ATOM 1683  C CA  . ARG A 1 210  ? 29.031  -11.563 40.393  1.00 83.35 210  A 1 
ATOM 1684  C C   . ARG A 1 210  ? 27.605  -11.028 40.296  1.00 85.41 210  A 1 
ATOM 1685  O O   . ARG A 1 210  ? 26.727  -11.529 40.985  1.00 81.60 210  A 1 
ATOM 1686  C CB  . ARG A 1 210  ? 29.664  -11.191 41.737  1.00 79.96 210  A 1 
ATOM 1687  C CG  . ARG A 1 210  ? 30.988  -11.919 42.026  1.00 78.34 210  A 1 
ATOM 1688  C CD  . ARG A 1 210  ? 30.785  -13.413 42.280  1.00 74.95 210  A 1 
ATOM 1689  N NE  . ARG A 1 210  ? 32.060  -14.076 42.596  1.00 72.45 210  A 1 
ATOM 1690  C CZ  . ARG A 1 210  ? 32.850  -14.737 41.761  1.00 67.94 210  A 1 
ATOM 1691  N NH1 . ARG A 1 210  ? 32.562  -14.900 40.499  1.00 60.58 210  A 1 
ATOM 1692  N NH2 . ARG A 1 210  ? 33.957  -15.248 42.198  1.00 62.90 210  A 1 
ATOM 1693  N N   . LEU A 1 211  ? 27.383  -10.033 39.444  1.00 87.04 211  A 1 
ATOM 1694  C CA  . LEU A 1 211  ? 26.068  -9.495  39.126  1.00 88.07 211  A 1 
ATOM 1695  C C   . LEU A 1 211  ? 25.907  -9.446  37.604  1.00 88.33 211  A 1 
ATOM 1696  O O   . LEU A 1 211  ? 26.556  -8.643  36.937  1.00 85.35 211  A 1 
ATOM 1697  C CB  . LEU A 1 211  ? 25.928  -8.114  39.797  1.00 87.05 211  A 1 
ATOM 1698  C CG  . LEU A 1 211  ? 24.603  -7.391  39.488  1.00 86.68 211  A 1 
ATOM 1699  C CD1 . LEU A 1 211  ? 23.387  -8.202  39.916  1.00 80.30 211  A 1 
ATOM 1700  C CD2 . LEU A 1 211  ? 24.567  -6.059  40.231  1.00 81.58 211  A 1 
ATOM 1701  N N   . LEU A 1 212  ? 25.053  -10.303 37.074  1.00 89.81 212  A 1 
ATOM 1702  C CA  . LEU A 1 212  ? 24.800  -10.401 35.645  1.00 89.83 212  A 1 
ATOM 1703  C C   . LEU A 1 212  ? 23.375  -9.937  35.331  1.00 90.89 212  A 1 
ATOM 1704  O O   . LEU A 1 212  ? 22.413  -10.559 35.772  1.00 89.50 212  A 1 
ATOM 1705  C CB  . LEU A 1 212  ? 25.051  -11.857 35.199  1.00 88.07 212  A 1 
ATOM 1706  C CG  . LEU A 1 212  ? 24.885  -12.090 33.685  1.00 85.27 212  A 1 
ATOM 1707  C CD1 . LEU A 1 212  ? 25.983  -11.388 32.885  1.00 78.56 212  A 1 
ATOM 1708  C CD2 . LEU A 1 212  ? 24.957  -13.582 33.379  1.00 77.87 212  A 1 
ATOM 1709  N N   . TYR A 1 213  ? 23.242  -8.886  34.527  1.00 89.54 213  A 1 
ATOM 1710  C CA  . TYR A 1 213  ? 21.963  -8.520  33.921  1.00 89.69 213  A 1 
ATOM 1711  C C   . TYR A 1 213  ? 21.819  -9.220  32.572  1.00 89.19 213  A 1 
ATOM 1712  O O   . TYR A 1 213  ? 22.694  -9.111  31.717  1.00 86.92 213  A 1 
ATOM 1713  C CB  . TYR A 1 213  ? 21.852  -6.999  33.789  1.00 89.59 213  A 1 
ATOM 1714  C CG  . TYR A 1 213  ? 21.678  -6.296  35.116  1.00 90.00 213  A 1 
ATOM 1715  C CD1 . TYR A 1 213  ? 20.391  -6.081  35.644  1.00 83.02 213  A 1 
ATOM 1716  C CD2 . TYR A 1 213  ? 22.805  -5.865  35.846  1.00 83.25 213  A 1 
ATOM 1717  C CE1 . TYR A 1 213  ? 20.222  -5.444  36.881  1.00 82.32 213  A 1 
ATOM 1718  C CE2 . TYR A 1 213  ? 22.646  -5.232  37.090  1.00 81.37 213  A 1 
ATOM 1719  C CZ  . TYR A 1 213  ? 21.351  -5.022  37.604  1.00 87.25 213  A 1 
ATOM 1720  O OH  . TYR A 1 213  ? 21.192  -4.409  38.821  1.00 86.23 213  A 1 
ATOM 1721  N N   . CYS A 1 214  ? 20.735  -9.948  32.359  1.00 90.26 214  A 1 
ATOM 1722  C CA  . CYS A 1 214  ? 20.490  -10.635 31.096  1.00 90.09 214  A 1 
ATOM 1723  C C   . CYS A 1 214  ? 19.029  -10.507 30.658  1.00 90.22 214  A 1 
ATOM 1724  O O   . CYS A 1 214  ? 18.166  -10.086 31.426  1.00 88.56 214  A 1 
ATOM 1725  C CB  . CYS A 1 214  ? 20.959  -12.093 31.201  1.00 88.40 214  A 1 
ATOM 1726  S SG  . CYS A 1 214  ? 19.922  -13.064 32.335  1.00 83.00 214  A 1 
ATOM 1727  N N   . THR A 1 215  ? 18.740  -10.863 29.417  1.00 88.64 215  A 1 
ATOM 1728  C CA  . THR A 1 215  ? 17.344  -10.970 28.978  1.00 87.75 215  A 1 
ATOM 1729  C C   . THR A 1 215  ? 16.707  -12.252 29.511  1.00 88.30 215  A 1 
ATOM 1730  O O   . THR A 1 215  ? 17.390  -13.267 29.662  1.00 87.03 215  A 1 
ATOM 1731  C CB  . THR A 1 215  ? 17.208  -10.911 27.451  1.00 85.47 215  A 1 
ATOM 1732  O OG1 . THR A 1 215  ? 17.987  -11.907 26.831  1.00 75.30 215  A 1 
ATOM 1733  C CG2 . THR A 1 215  ? 17.665  -9.567  26.892  1.00 73.66 215  A 1 
ATOM 1734  N N   . THR A 1 216  ? 15.391  -12.234 29.688  1.00 89.13 216  A 1 
ATOM 1735  C CA  . THR A 1 216  ? 14.603  -13.404 30.108  1.00 89.59 216  A 1 
ATOM 1736  C C   . THR A 1 216  ? 14.877  -14.625 29.229  1.00 89.40 216  A 1 
ATOM 1737  O O   . THR A 1 216  ? 15.141  -15.712 29.736  1.00 87.40 216  A 1 
ATOM 1738  C CB  . THR A 1 216  ? 13.099  -13.075 30.044  1.00 88.87 216  A 1 
ATOM 1739  O OG1 . THR A 1 216  ? 12.853  -11.767 30.513  1.00 78.00 216  A 1 
ATOM 1740  C CG2 . THR A 1 216  ? 12.268  -14.030 30.886  1.00 76.93 216  A 1 
ATOM 1741  N N   . GLY A 1 217  ? 14.933  -14.445 27.909  1.00 86.72 217  A 1 
ATOM 1742  C CA  . GLY A 1 217  ? 15.237  -15.521 26.961  1.00 85.56 217  A 1 
ATOM 1743  C C   . GLY A 1 217  ? 16.642  -16.122 27.103  1.00 86.40 217  A 1 
ATOM 1744  O O   . GLY A 1 217  ? 16.822  -17.314 26.868  1.00 84.57 217  A 1 
ATOM 1745  N N   . VAL A 1 218  ? 17.645  -15.341 27.510  1.00 86.90 218  A 1 
ATOM 1746  C CA  . VAL A 1 218  ? 19.012  -15.843 27.745  1.00 86.46 218  A 1 
ATOM 1747  C C   . VAL A 1 218  ? 19.054  -16.738 28.978  1.00 87.25 218  A 1 
ATOM 1748  O O   . VAL A 1 218  ? 19.614  -17.832 28.904  1.00 86.24 218  A 1 
ATOM 1749  C CB  . VAL A 1 218  ? 20.024  -14.691 27.868  1.00 84.96 218  A 1 
ATOM 1750  C CG1 . VAL A 1 218  ? 21.390  -15.146 28.401  1.00 77.65 218  A 1 
ATOM 1751  C CG2 . VAL A 1 218  ? 20.268  -14.055 26.494  1.00 77.52 218  A 1 
ATOM 1752  N N   . LEU A 1 219  ? 18.451  -16.302 30.084  1.00 87.72 219  A 1 
ATOM 1753  C CA  . LEU A 1 219  ? 18.380  -17.123 31.290  1.00 88.83 219  A 1 
ATOM 1754  C C   . LEU A 1 219  ? 17.600  -18.407 31.021  1.00 89.28 219  A 1 
ATOM 1755  O O   . LEU A 1 219  ? 18.097  -19.484 31.337  1.00 87.96 219  A 1 
ATOM 1756  C CB  . LEU A 1 219  ? 17.776  -16.317 32.453  1.00 89.15 219  A 1 
ATOM 1757  C CG  . LEU A 1 219  ? 17.734  -17.120 33.773  1.00 89.55 219  A 1 
ATOM 1758  C CD1 . LEU A 1 219  ? 19.127  -17.503 34.273  1.00 83.90 219  A 1 
ATOM 1759  C CD2 . LEU A 1 219  ? 17.064  -16.305 34.872  1.00 84.37 219  A 1 
ATOM 1760  N N   . LEU A 1 220  ? 16.452  -18.304 30.368  1.00 89.24 220  A 1 
ATOM 1761  C CA  . LEU A 1 220  ? 15.622  -19.452 30.028  1.00 88.86 220  A 1 
ATOM 1762  C C   . LEU A 1 220  ? 16.387  -20.495 29.205  1.00 88.47 220  A 1 
ATOM 1763  O O   . LEU A 1 220  ? 16.385  -21.669 29.562  1.00 86.68 220  A 1 
ATOM 1764  C CB  . LEU A 1 220  ? 14.370  -18.946 29.292  1.00 88.41 220  A 1 
ATOM 1765  C CG  . LEU A 1 220  ? 13.391  -20.062 28.888  1.00 88.37 220  A 1 
ATOM 1766  C CD1 . LEU A 1 220  ? 12.871  -20.849 30.088  1.00 82.45 220  A 1 
ATOM 1767  C CD2 . LEU A 1 220  ? 12.195  -19.437 28.178  1.00 82.66 220  A 1 
ATOM 1768  N N   . ASN A 1 221  ? 17.109  -20.086 28.161  1.00 88.10 221  A 1 
ATOM 1769  C CA  . ASN A 1 221  ? 17.923  -21.010 27.366  1.00 85.68 221  A 1 
ATOM 1770  C C   . ASN A 1 221  ? 19.042  -21.663 28.185  1.00 85.55 221  A 1 
ATOM 1771  O O   . ASN A 1 221  ? 19.319  -22.847 28.001  1.00 83.06 221  A 1 
ATOM 1772  C CB  . ASN A 1 221  ? 18.514  -20.272 26.150  1.00 83.16 221  A 1 
ATOM 1773  C CG  . ASN A 1 221  ? 17.607  -20.285 24.932  1.00 74.33 221  A 1 
ATOM 1774  O OD1 . ASN A 1 221  ? 16.595  -20.938 24.844  1.00 65.46 221  A 1 
ATOM 1775  N ND2 . ASN A 1 221  ? 17.995  -19.571 23.895  1.00 64.67 221  A 1 
ATOM 1776  N N   . ASN A 1 222  ? 19.686  -20.924 29.089  1.00 86.61 222  A 1 
ATOM 1777  C CA  . ASN A 1 222  ? 20.703  -21.497 29.963  1.00 85.69 222  A 1 
ATOM 1778  C C   . ASN A 1 222  ? 20.099  -22.532 30.921  1.00 85.83 222  A 1 
ATOM 1779  O O   . ASN A 1 222  ? 20.677  -23.603 31.084  1.00 83.74 222  A 1 
ATOM 1780  C CB  . ASN A 1 222  ? 21.424  -20.378 30.731  1.00 84.01 222  A 1 
ATOM 1781  C CG  . ASN A 1 222  ? 22.396  -19.573 29.880  1.00 77.96 222  A 1 
ATOM 1782  O OD1 . ASN A 1 222  ? 22.866  -19.966 28.826  1.00 68.66 222  A 1 
ATOM 1783  N ND2 . ASN A 1 222  ? 22.778  -18.409 30.367  1.00 69.71 222  A 1 
ATOM 1784  N N   . LEU A 1 223  ? 18.940  -22.254 31.503  1.00 86.71 223  A 1 
ATOM 1785  C CA  . LEU A 1 223  ? 18.266  -23.179 32.416  1.00 86.27 223  A 1 
ATOM 1786  C C   . LEU A 1 223  ? 17.755  -24.432 31.704  1.00 86.11 223  A 1 
ATOM 1787  O O   . LEU A 1 223  ? 17.917  -25.522 32.237  1.00 83.35 223  A 1 
ATOM 1788  C CB  . LEU A 1 223  ? 17.123  -22.463 33.147  1.00 86.46 223  A 1 
ATOM 1789  C CG  . LEU A 1 223  ? 17.558  -21.329 34.100  1.00 86.10 223  A 1 
ATOM 1790  C CD1 . LEU A 1 223  ? 16.327  -20.767 34.801  1.00 81.01 223  A 1 
ATOM 1791  C CD2 . LEU A 1 223  ? 18.559  -21.785 35.157  1.00 82.46 223  A 1 
ATOM 1792  N N   . ILE A 1 224  ? 17.218  -24.302 30.485  1.00 87.12 224  A 1 
ATOM 1793  C CA  . ILE A 1 224  ? 16.785  -25.457 29.681  1.00 85.34 224  A 1 
ATOM 1794  C C   . ILE A 1 224  ? 17.975  -26.356 29.319  1.00 84.51 224  A 1 
ATOM 1795  O O   . ILE A 1 224  ? 17.865  -27.579 29.382  1.00 80.76 224  A 1 
ATOM 1796  C CB  . ILE A 1 224  ? 16.027  -24.983 28.419  1.00 84.53 224  A 1 
ATOM 1797  C CG1 . ILE A 1 224  ? 14.656  -24.388 28.813  1.00 80.92 224  A 1 
ATOM 1798  C CG2 . ILE A 1 224  ? 15.815  -26.134 27.418  1.00 80.01 224  A 1 
ATOM 1799  C CD1 . ILE A 1 224  ? 13.953  -23.651 27.666  1.00 75.81 224  A 1 
ATOM 1800  N N   . ASN A 1 225  ? 19.125  -25.770 28.953  1.00 85.34 225  A 1 
ATOM 1801  C CA  . ASN A 1 225  ? 20.309  -26.549 28.584  1.00 82.75 225  A 1 
ATOM 1802  C C   . ASN A 1 225  ? 20.997  -27.190 29.800  1.00 82.39 225  A 1 
ATOM 1803  O O   . ASN A 1 225  ? 21.426  -28.338 29.718  1.00 77.56 225  A 1 
ATOM 1804  C CB  . ASN A 1 225  ? 21.293  -25.646 27.827  1.00 79.63 225  A 1 
ATOM 1805  C CG  . ASN A 1 225  ? 20.855  -25.317 26.407  1.00 74.14 225  A 1 
ATOM 1806  O OD1 . ASN A 1 225  ? 20.229  -26.076 25.690  1.00 66.48 225  A 1 
ATOM 1807  N ND2 . ASN A 1 225  ? 21.247  -24.157 25.925  1.00 66.35 225  A 1 
ATOM 1808  N N   . ASN A 1 226  ? 21.124  -26.462 30.911  1.00 84.50 226  A 1 
ATOM 1809  C CA  . ASN A 1 226  ? 21.857  -26.925 32.093  1.00 83.11 226  A 1 
ATOM 1810  C C   . ASN A 1 226  ? 20.984  -27.728 33.065  1.00 82.86 226  A 1 
ATOM 1811  O O   . ASN A 1 226  ? 21.519  -28.454 33.893  1.00 76.63 226  A 1 
ATOM 1812  C CB  . ASN A 1 226  ? 22.479  -25.712 32.805  1.00 80.67 226  A 1 
ATOM 1813  C CG  . ASN A 1 226  ? 23.529  -24.980 31.978  1.00 77.57 226  A 1 
ATOM 1814  O OD1 . ASN A 1 226  ? 24.042  -25.436 30.977  1.00 69.00 226  A 1 
ATOM 1815  N ND2 . ASN A 1 226  ? 23.898  -23.794 32.409  1.00 69.88 226  A 1 
ATOM 1816  N N   . LYS A 1 227  ? 19.676  -27.571 33.001  1.00 82.62 227  A 1 
ATOM 1817  C CA  . LYS A 1 227  ? 18.670  -28.208 33.873  1.00 81.76 227  A 1 
ATOM 1818  C C   . LYS A 1 227  ? 18.951  -28.032 35.372  1.00 82.31 227  A 1 
ATOM 1819  O O   . LYS A 1 227  ? 18.612  -28.884 36.181  1.00 75.79 227  A 1 
ATOM 1820  C CB  . LYS A 1 227  ? 18.449  -29.676 33.470  1.00 79.40 227  A 1 
ATOM 1821  C CG  . LYS A 1 227  ? 18.043  -29.830 31.996  1.00 79.14 227  A 1 
ATOM 1822  C CD  . LYS A 1 227  ? 17.691  -31.281 31.685  1.00 74.25 227  A 1 
ATOM 1823  C CE  . LYS A 1 227  ? 17.271  -31.398 30.225  1.00 70.05 227  A 1 
ATOM 1824  N NZ  . LYS A 1 227  ? 16.752  -32.745 29.897  1.00 61.50 227  A 1 
ATOM 1825  N N   . THR A 1 228  ? 19.598  -26.925 35.747  1.00 82.86 228  A 1 
ATOM 1826  C CA  . THR A 1 228  ? 19.924  -26.602 37.138  1.00 82.37 228  A 1 
ATOM 1827  C C   . THR A 1 228  ? 19.982  -25.091 37.347  1.00 83.85 228  A 1 
ATOM 1828  O O   . THR A 1 228  ? 20.358  -24.345 36.444  1.00 79.86 228  A 1 
ATOM 1829  C CB  . THR A 1 228  ? 21.236  -27.276 37.568  1.00 78.33 228  A 1 
ATOM 1830  O OG1 . THR A 1 228  ? 21.506  -26.961 38.919  1.00 68.33 228  A 1 
ATOM 1831  C CG2 . THR A 1 228  ? 22.465  -26.849 36.764  1.00 69.16 228  A 1 
ATOM 1832  N N   . LEU A 1 229  ? 19.628  -24.644 38.557  1.00 81.81 229  A 1 
ATOM 1833  C CA  . LEU A 1 229  ? 19.755  -23.252 38.994  1.00 80.61 229  A 1 
ATOM 1834  C C   . LEU A 1 229  ? 21.066  -23.003 39.756  1.00 82.36 229  A 1 
ATOM 1835  O O   . LEU A 1 229  ? 21.395  -21.856 40.034  1.00 77.46 229  A 1 
ATOM 1836  C CB  . LEU A 1 229  ? 18.553  -22.871 39.879  1.00 77.85 229  A 1 
ATOM 1837  C CG  . LEU A 1 229  ? 17.160  -23.102 39.266  1.00 77.68 229  A 1 
ATOM 1838  C CD1 . LEU A 1 229  ? 16.082  -22.747 40.290  1.00 72.09 229  A 1 
ATOM 1839  C CD2 . LEU A 1 229  ? 16.926  -22.259 38.024  1.00 73.55 229  A 1 
ATOM 1840  N N   . THR A 1 230  ? 21.823  -24.050 40.103  1.00 82.42 230  A 1 
ATOM 1841  C CA  . THR A 1 230  ? 22.950  -23.993 41.054  1.00 80.21 230  A 1 
ATOM 1842  C C   . THR A 1 230  ? 24.153  -23.184 40.569  1.00 81.72 230  A 1 
ATOM 1843  O O   . THR A 1 230  ? 25.038  -22.869 41.362  1.00 76.55 230  A 1 
ATOM 1844  C CB  . THR A 1 230  ? 23.429  -25.399 41.423  1.00 75.56 230  A 1 
ATOM 1845  O OG1 . THR A 1 230  ? 23.794  -26.094 40.254  1.00 68.71 230  A 1 
ATOM 1846  C CG2 . THR A 1 230  ? 22.351  -26.211 42.143  1.00 66.22 230  A 1 
ATOM 1847  N N   . HIS A 1 231  ? 24.182  -22.776 39.296  1.00 83.45 231  A 1 
ATOM 1848  C CA  . HIS A 1 231  ? 25.184  -21.829 38.794  1.00 82.22 231  A 1 
ATOM 1849  C C   . HIS A 1 231  ? 25.047  -20.429 39.407  1.00 83.81 231  A 1 
ATOM 1850  O O   . HIS A 1 231  ? 26.000  -19.649 39.380  1.00 79.78 231  A 1 
ATOM 1851  C CB  . HIS A 1 231  ? 25.086  -21.750 37.268  1.00 78.22 231  A 1 
ATOM 1852  C CG  . HIS A 1 231  ? 25.464  -23.040 36.597  1.00 71.97 231  A 1 
ATOM 1853  N ND1 . HIS A 1 231  ? 26.642  -23.740 36.784  1.00 63.03 231  A 1 
ATOM 1854  C CD2 . HIS A 1 231  ? 24.715  -23.747 35.691  1.00 61.33 231  A 1 
ATOM 1855  C CE1 . HIS A 1 231  ? 26.595  -24.841 36.019  1.00 56.80 231  A 1 
ATOM 1856  N NE2 . HIS A 1 231  ? 25.446  -24.877 35.336  1.00 57.63 231  A 1 
ATOM 1857  N N   . TYR A 1 232  ? 23.896  -20.121 39.963  1.00 85.78 232  A 1 
ATOM 1858  C CA  . TYR A 1 232  ? 23.588  -18.844 40.595  1.00 86.42 232  A 1 
ATOM 1859  C C   . TYR A 1 232  ? 23.203  -19.064 42.060  1.00 87.09 232  A 1 
ATOM 1860  O O   . TYR A 1 232  ? 22.598  -20.071 42.411  1.00 83.45 232  A 1 
ATOM 1861  C CB  . TYR A 1 232  ? 22.465  -18.151 39.815  1.00 85.19 232  A 1 
ATOM 1862  C CG  . TYR A 1 232  ? 22.724  -18.033 38.327  1.00 86.46 232  A 1 
ATOM 1863  C CD1 . TYR A 1 232  ? 23.666  -17.107 37.838  1.00 80.12 232  A 1 
ATOM 1864  C CD2 . TYR A 1 232  ? 22.050  -18.874 37.416  1.00 80.62 232  A 1 
ATOM 1865  C CE1 . TYR A 1 232  ? 23.929  -17.008 36.463  1.00 78.90 232  A 1 
ATOM 1866  C CE2 . TYR A 1 232  ? 22.306  -18.784 36.036  1.00 78.75 232  A 1 
ATOM 1867  C CZ  . TYR A 1 232  ? 23.244  -17.846 35.564  1.00 82.22 232  A 1 
ATOM 1868  O OH  . TYR A 1 232  ? 23.493  -17.750 34.216  1.00 80.66 232  A 1 
ATOM 1869  N N   . THR A 1 233  ? 23.535  -18.107 42.918  1.00 88.51 233  A 1 
ATOM 1870  C CA  . THR A 1 233  ? 23.062  -18.105 44.313  1.00 88.18 233  A 1 
ATOM 1871  C C   . THR A 1 233  ? 21.710  -17.412 44.441  1.00 89.11 233  A 1 
ATOM 1872  O O   . THR A 1 233  ? 20.871  -17.830 45.235  1.00 86.19 233  A 1 
ATOM 1873  C CB  . THR A 1 233  ? 24.075  -17.439 45.250  1.00 86.30 233  A 1 
ATOM 1874  O OG1 . THR A 1 233  ? 24.364  -16.124 44.827  1.00 76.71 233  A 1 
ATOM 1875  C CG2 . THR A 1 233  ? 25.402  -18.195 45.293  1.00 76.46 233  A 1 
ATOM 1876  N N   . HIS A 1 234  ? 21.505  -16.378 43.648  1.00 90.37 234  A 1 
ATOM 1877  C CA  . HIS A 1 234  ? 20.282  -15.595 43.624  1.00 91.31 234  A 1 
ATOM 1878  C C   . HIS A 1 234  ? 19.840  -15.353 42.182  1.00 91.48 234  A 1 
ATOM 1879  O O   . HIS A 1 234  ? 20.633  -14.914 41.345  1.00 89.18 234  A 1 
ATOM 1880  C CB  . HIS A 1 234  ? 20.495  -14.259 44.351  1.00 90.96 234  A 1 
ATOM 1881  C CG  . HIS A 1 234  ? 20.945  -14.378 45.781  1.00 91.59 234  A 1 
ATOM 1882  N ND1 . HIS A 1 234  ? 22.206  -14.722 46.216  1.00 80.09 234  A 1 
ATOM 1883  C CD2 . HIS A 1 234  ? 20.194  -14.170 46.911  1.00 80.97 234  A 1 
ATOM 1884  C CE1 . HIS A 1 234  ? 22.205  -14.732 47.557  1.00 82.56 234  A 1 
ATOM 1885  N NE2 . HIS A 1 234  ? 21.002  -14.392 48.018  1.00 84.59 234  A 1 
ATOM 1886  N N   . ILE A 1 235  ? 18.571  -15.601 41.894  1.00 92.90 235  A 1 
ATOM 1887  C CA  . ILE A 1 235  ? 17.940  -15.316 40.604  1.00 93.23 235  A 1 
ATOM 1888  C C   . ILE A 1 235  ? 16.867  -14.260 40.834  1.00 93.33 235  A 1 
ATOM 1889  O O   . ILE A 1 235  ? 15.911  -14.489 41.571  1.00 91.41 235  A 1 
ATOM 1890  C CB  . ILE A 1 235  ? 17.385  -16.596 39.949  1.00 92.42 235  A 1 
ATOM 1891  C CG1 . ILE A 1 235  ? 18.528  -17.619 39.720  1.00 88.48 235  A 1 
ATOM 1892  C CG2 . ILE A 1 235  ? 16.677  -16.258 38.626  1.00 88.61 235  A 1 
ATOM 1893  C CD1 . ILE A 1 235  ? 18.085  -18.942 39.099  1.00 84.01 235  A 1 
ATOM 1894  N N   . VAL A 1 236  ? 17.026  -13.107 40.211  1.00 93.52 236  A 1 
ATOM 1895  C CA  . VAL A 1 236  ? 16.080  -11.998 40.282  1.00 93.47 236  A 1 
ATOM 1896  C C   . VAL A 1 236  ? 15.323  -11.920 38.961  1.00 93.03 236  A 1 
ATOM 1897  O O   . VAL A 1 236  ? 15.909  -11.624 37.920  1.00 90.93 236  A 1 
ATOM 1898  C CB  . VAL A 1 236  ? 16.792  -10.670 40.609  1.00 92.62 236  A 1 
ATOM 1899  C CG1 . VAL A 1 236  ? 15.775  -9.544  40.799  1.00 86.21 236  A 1 
ATOM 1900  C CG2 . VAL A 1 236  ? 17.632  -10.765 41.888  1.00 86.55 236  A 1 
ATOM 1901  N N   . LEU A 1 237  ? 14.030  -12.182 39.003  1.00 93.18 237  A 1 
ATOM 1902  C CA  . LEU A 1 237  ? 13.128  -12.044 37.864  1.00 92.49 237  A 1 
ATOM 1903  C C   . LEU A 1 237  ? 12.440  -10.685 37.973  1.00 91.61 237  A 1 
ATOM 1904  O O   . LEU A 1 237  ? 11.587  -10.490 38.840  1.00 88.55 237  A 1 
ATOM 1905  C CB  . LEU A 1 237  ? 12.122  -13.211 37.829  1.00 91.64 237  A 1 
ATOM 1906  C CG  . LEU A 1 237  ? 12.742  -14.628 37.862  1.00 90.98 237  A 1 
ATOM 1907  C CD1 . LEU A 1 237  ? 11.649  -15.683 37.713  1.00 85.15 237  A 1 
ATOM 1908  C CD2 . LEU A 1 237  ? 13.758  -14.847 36.742  1.00 85.79 237  A 1 
ATOM 1909  N N   . ASP A 1 238  ? 12.860  -9.735  37.141  1.00 90.74 238  A 1 
ATOM 1910  C CA  . ASP A 1 238  ? 12.329  -8.375  37.162  1.00 89.44 238  A 1 
ATOM 1911  C C   . ASP A 1 238  ? 11.262  -8.166  36.080  1.00 88.03 238  A 1 
ATOM 1912  O O   . ASP A 1 238  ? 11.257  -8.850  35.058  1.00 83.14 238  A 1 
ATOM 1913  C CB  . ASP A 1 238  ? 13.482  -7.359  37.057  1.00 87.18 238  A 1 
ATOM 1914  C CG  . ASP A 1 238  ? 13.107  -5.947  37.527  1.00 84.37 238  A 1 
ATOM 1915  O OD1 . ASP A 1 238  ? 12.039  -5.767  38.151  1.00 77.29 238  A 1 
ATOM 1916  O OD2 . ASP A 1 238  ? 13.918  -5.021  37.314  1.00 78.11 238  A 1 
ATOM 1917  N N   . GLU A 1 239  ? 10.372  -7.212  36.306  1.00 87.49 239  A 1 
ATOM 1918  C CA  . GLU A 1 239  ? 9.252   -6.874  35.425  1.00 86.36 239  A 1 
ATOM 1919  C C   . GLU A 1 239  ? 8.325   -8.072  35.111  1.00 86.70 239  A 1 
ATOM 1920  O O   . GLU A 1 239  ? 7.794   -8.193  34.014  1.00 83.64 239  A 1 
ATOM 1921  C CB  . GLU A 1 239  ? 9.751   -6.118  34.174  1.00 83.55 239  A 1 
ATOM 1922  C CG  . GLU A 1 239  ? 10.574  -4.836  34.466  1.00 78.51 239  A 1 
ATOM 1923  C CD  . GLU A 1 239  ? 9.768   -3.707  35.143  1.00 73.15 239  A 1 
ATOM 1924  O OE1 . GLU A 1 239  ? 10.362  -2.910  35.904  1.00 65.31 239  A 1 
ATOM 1925  O OE2 . GLU A 1 239  ? 8.539   -3.618  34.937  1.00 64.49 239  A 1 
ATOM 1926  N N   . VAL A 1 240  ? 8.083   -8.928  36.088  1.00 87.64 240  A 1 
ATOM 1927  C CA  . VAL A 1 240  ? 7.253   -10.146 35.953  1.00 87.71 240  A 1 
ATOM 1928  C C   . VAL A 1 240  ? 5.821   -9.840  35.486  1.00 86.85 240  A 1 
ATOM 1929  O O   . VAL A 1 240  ? 5.160   -10.698 34.916  1.00 83.28 240  A 1 
ATOM 1930  C CB  . VAL A 1 240  ? 7.210   -10.933 37.284  1.00 87.61 240  A 1 
ATOM 1931  C CG1 . VAL A 1 240  ? 6.564   -12.313 37.134  1.00 79.04 240  A 1 
ATOM 1932  C CG2 . VAL A 1 240  ? 8.609   -11.174 37.864  1.00 79.07 240  A 1 
ATOM 1933  N N   . HIS A 1 241  ? 5.348   -8.608  35.680  1.00 86.94 241  A 1 
ATOM 1934  C CA  . HIS A 1 241  ? 4.023   -8.160  35.244  1.00 85.26 241  A 1 
ATOM 1935  C C   . HIS A 1 241  ? 3.852   -8.092  33.725  1.00 85.25 241  A 1 
ATOM 1936  O O   . HIS A 1 241  ? 2.712   -7.990  33.277  1.00 82.51 241  A 1 
ATOM 1937  C CB  . HIS A 1 241  ? 3.719   -6.792  35.856  1.00 82.75 241  A 1 
ATOM 1938  C CG  . HIS A 1 241  ? 4.569   -5.680  35.302  1.00 79.38 241  A 1 
ATOM 1939  N ND1 . HIS A 1 241  ? 5.854   -5.358  35.676  1.00 70.64 241  A 1 
ATOM 1940  C CD2 . HIS A 1 241  ? 4.216   -4.789  34.313  1.00 69.72 241  A 1 
ATOM 1941  C CE1 . HIS A 1 241  ? 6.258   -4.308  34.937  1.00 69.26 241  A 1 
ATOM 1942  N NE2 . HIS A 1 241  ? 5.286   -3.936  34.101  1.00 69.15 241  A 1 
ATOM 1943  N N   . GLU A 1 242  ? 4.922   -8.117  32.925  1.00 83.71 242  A 1 
ATOM 1944  C CA  . GLU A 1 242  ? 4.791   -8.149  31.465  1.00 82.07 242  A 1 
ATOM 1945  C C   . GLU A 1 242  ? 4.163   -9.466  30.977  1.00 82.20 242  A 1 
ATOM 1946  O O   . GLU A 1 242  ? 3.542   -9.471  29.918  1.00 78.58 242  A 1 
ATOM 1947  C CB  . GLU A 1 242  ? 6.133   -7.869  30.737  1.00 78.63 242  A 1 
ATOM 1948  C CG  . GLU A 1 242  ? 6.574   -6.386  30.830  1.00 72.65 242  A 1 
ATOM 1949  C CD  . GLU A 1 242  ? 7.546   -5.914  29.714  1.00 67.96 242  A 1 
ATOM 1950  O OE1 . GLU A 1 242  ? 7.797   -4.678  29.598  1.00 60.80 242  A 1 
ATOM 1951  O OE2 . GLU A 1 242  ? 8.041   -6.727  28.913  1.00 59.61 242  A 1 
ATOM 1952  N N   . ARG A 1 243  ? 4.267   -10.549 31.729  1.00 84.20 243  A 1 
ATOM 1953  C CA  . ARG A 1 243  ? 3.649   -11.860 31.446  1.00 85.71 243  A 1 
ATOM 1954  C C   . ARG A 1 243  ? 3.861   -12.327 30.000  1.00 86.70 243  A 1 
ATOM 1955  O O   . ARG A 1 243  ? 2.944   -12.842 29.368  1.00 83.13 243  A 1 
ATOM 1956  C CB  . ARG A 1 243  ? 2.157   -11.854 31.858  1.00 83.93 243  A 1 
ATOM 1957  C CG  . ARG A 1 243  ? 1.877   -11.636 33.365  1.00 81.83 243  A 1 
ATOM 1958  C CD  . ARG A 1 243  ? 2.321   -12.813 34.245  1.00 80.14 243  A 1 
ATOM 1959  N NE  . ARG A 1 243  ? 1.709   -14.081 33.822  1.00 79.73 243  A 1 
ATOM 1960  C CZ  . ARG A 1 243  ? 0.592   -14.647 34.250  1.00 79.39 243  A 1 
ATOM 1961  N NH1 . ARG A 1 243  ? -0.119  -14.153 35.213  1.00 71.68 243  A 1 
ATOM 1962  N NH2 . ARG A 1 243  ? 0.177   -15.740 33.701  1.00 73.84 243  A 1 
ATOM 1963  N N   . ASP A 1 244  ? 5.070   -12.123 29.467  1.00 87.39 244  A 1 
ATOM 1964  C CA  . ASP A 1 244  ? 5.453   -12.669 28.168  1.00 87.54 244  A 1 
ATOM 1965  C C   . ASP A 1 244  ? 5.619   -14.196 28.249  1.00 89.20 244  A 1 
ATOM 1966  O O   . ASP A 1 244  ? 5.807   -14.774 29.326  1.00 87.68 244  A 1 
ATOM 1967  C CB  . ASP A 1 244  ? 6.674   -11.921 27.581  1.00 84.91 244  A 1 
ATOM 1968  C CG  . ASP A 1 244  ? 8.036   -12.212 28.234  1.00 80.23 244  A 1 
ATOM 1969  O OD1 . ASP A 1 244  ? 8.098   -12.920 29.246  1.00 70.92 244  A 1 
ATOM 1970  O OD2 . ASP A 1 244  ? 9.065   -11.768 27.675  1.00 73.78 244  A 1 
ATOM 1971  N N   . GLN A 1 245  ? 5.565   -14.885 27.106  1.00 88.19 245  A 1 
ATOM 1972  C CA  . GLN A 1 245  ? 5.699   -16.345 27.100  1.00 88.92 245  A 1 
ATOM 1973  C C   . GLN A 1 245  ? 7.035   -16.819 27.681  1.00 89.94 245  A 1 
ATOM 1974  O O   . GLN A 1 245  ? 7.108   -17.890 28.278  1.00 88.06 245  A 1 
ATOM 1975  C CB  . GLN A 1 245  ? 5.569   -16.902 25.677  1.00 87.52 245  A 1 
ATOM 1976  C CG  . GLN A 1 245  ? 4.145   -16.810 25.122  1.00 83.44 245  A 1 
ATOM 1977  C CD  . GLN A 1 245  ? 3.979   -17.615 23.834  1.00 82.98 245  A 1 
ATOM 1978  O OE1 . GLN A 1 245  ? 4.868   -18.304 23.361  1.00 75.97 245  A 1 
ATOM 1979  N NE2 . GLN A 1 245  ? 2.819   -17.582 23.231  1.00 73.74 245  A 1 
ATOM 1980  N N   . ASN A 1 246  ? 8.110   -16.050 27.502  1.00 90.27 246  A 1 
ATOM 1981  C CA  . ASN A 1 246  ? 9.411   -16.413 28.050  1.00 90.41 246  A 1 
ATOM 1982  C C   . ASN A 1 246  ? 9.421   -16.324 29.580  1.00 91.56 246  A 1 
ATOM 1983  O O   . ASN A 1 246  ? 10.006  -17.199 30.215  1.00 89.88 246  A 1 
ATOM 1984  C CB  . ASN A 1 246  ? 10.511  -15.521 27.458  1.00 88.66 246  A 1 
ATOM 1985  C CG  . ASN A 1 246  ? 10.822  -15.810 26.003  1.00 87.00 246  A 1 
ATOM 1986  O OD1 . ASN A 1 246  ? 10.825  -16.935 25.524  1.00 78.75 246  A 1 
ATOM 1987  N ND2 . ASN A 1 246  ? 11.163  -14.777 25.258  1.00 79.00 246  A 1 
ATOM 1988  N N   . MET A 1 247  ? 8.774   -15.304 30.149  1.00 91.10 247  A 1 
ATOM 1989  C CA  . MET A 1 247  ? 8.661   -15.146 31.594  1.00 91.71 247  A 1 
ATOM 1990  C C   . MET A 1 247  ? 7.799   -16.249 32.201  1.00 92.33 247  A 1 
ATOM 1991  O O   . MET A 1 247  ? 8.248   -16.910 33.134  1.00 91.24 247  A 1 
ATOM 1992  C CB  . MET A 1 247  ? 8.104   -13.752 31.926  1.00 90.89 247  A 1 
ATOM 1993  C CG  . MET A 1 247  ? 8.082   -13.489 33.434  1.00 86.82 247  A 1 
ATOM 1994  S SD  . MET A 1 247  ? 9.710   -13.501 34.256  1.00 84.36 247  A 1 
ATOM 1995  C CE  . MET A 1 247  ? 10.367  -11.927 33.649  1.00 75.43 247  A 1 
ATOM 1996  N N   . ASP A 1 248  ? 6.632   -16.511 31.646  1.00 91.88 248  A 1 
ATOM 1997  C CA  . ASP A 1 248  ? 5.747   -17.555 32.164  1.00 92.02 248  A 1 
ATOM 1998  C C   . ASP A 1 248  ? 6.394   -18.944 32.065  1.00 92.34 248  A 1 
ATOM 1999  O O   . ASP A 1 248  ? 6.356   -19.724 33.018  1.00 90.29 248  A 1 
ATOM 2000  C CB  . ASP A 1 248  ? 4.387   -17.503 31.436  1.00 90.68 248  A 1 
ATOM 2001  C CG  . ASP A 1 248  ? 3.433   -16.429 31.985  1.00 88.94 248  A 1 
ATOM 2002  O OD1 . ASP A 1 248  ? 3.826   -15.607 32.836  1.00 81.86 248  A 1 
ATOM 2003  O OD2 . ASP A 1 248  ? 2.233   -16.457 31.630  1.00 81.99 248  A 1 
ATOM 2004  N N   . PHE A 1 249  ? 7.089   -19.242 30.963  1.00 91.44 249  A 1 
ATOM 2005  C CA  . PHE A 1 249  ? 7.839   -20.495 30.838  1.00 92.08 249  A 1 
ATOM 2006  C C   . PHE A 1 249  ? 9.037   -20.553 31.799  1.00 92.14 249  A 1 
ATOM 2007  O O   . PHE A 1 249  ? 9.343   -21.607 32.356  1.00 90.46 249  A 1 
ATOM 2008  C CB  . PHE A 1 249  ? 8.276   -20.695 29.382  1.00 91.38 249  A 1 
ATOM 2009  C CG  . PHE A 1 249  ? 8.564   -22.143 29.044  1.00 92.00 249  A 1 
ATOM 2010  C CD1 . PHE A 1 249  ? 9.815   -22.718 29.325  1.00 87.11 249  A 1 
ATOM 2011  C CD2 . PHE A 1 249  ? 7.546   -22.942 28.485  1.00 86.97 249  A 1 
ATOM 2012  C CE1 . PHE A 1 249  ? 10.048  -24.081 29.064  1.00 85.72 249  A 1 
ATOM 2013  C CE2 . PHE A 1 249  ? 7.776   -24.302 28.217  1.00 85.00 249  A 1 
ATOM 2014  C CZ  . PHE A 1 249  ? 9.026   -24.871 28.516  1.00 88.30 249  A 1 
ATOM 2015  N N   . LEU A 1 250  ? 9.706   -19.423 32.042  1.00 92.46 250  A 1 
ATOM 2016  C CA  . LEU A 1 250  ? 10.791  -19.336 33.015  1.00 92.46 250  A 1 
ATOM 2017  C C   . LEU A 1 250  ? 10.286  -19.614 34.434  1.00 92.66 250  A 1 
ATOM 2018  O O   . LEU A 1 250  ? 10.967  -20.325 35.170  1.00 91.13 250  A 1 
ATOM 2019  C CB  . LEU A 1 250  ? 11.466  -17.961 32.888  1.00 91.58 250  A 1 
ATOM 2020  C CG  . LEU A 1 250  ? 12.643  -17.723 33.850  1.00 90.25 250  A 1 
ATOM 2021  C CD1 . LEU A 1 250  ? 13.798  -18.689 33.603  1.00 84.24 250  A 1 
ATOM 2022  C CD2 . LEU A 1 250  ? 13.171  -16.305 33.647  1.00 84.11 250  A 1 
ATOM 2023  N N   . LEU A 1 251  ? 9.094   -19.135 34.795  1.00 92.50 251  A 1 
ATOM 2024  C CA  . LEU A 1 251  ? 8.467   -19.440 36.084  1.00 91.96 251  A 1 
ATOM 2025  C C   . LEU A 1 251  ? 8.211   -20.945 36.244  1.00 91.53 251  A 1 
ATOM 2026  O O   . LEU A 1 251  ? 8.520   -21.488 37.306  1.00 89.76 251  A 1 
ATOM 2027  C CB  . LEU A 1 251  ? 7.160   -18.642 36.246  1.00 91.36 251  A 1 
ATOM 2028  C CG  . LEU A 1 251  ? 7.326   -17.113 36.387  1.00 90.23 251  A 1 
ATOM 2029  C CD1 . LEU A 1 251  ? 5.955   -16.441 36.371  1.00 85.17 251  A 1 
ATOM 2030  C CD2 . LEU A 1 251  ? 8.030   -16.729 37.687  1.00 85.20 251  A 1 
ATOM 2031  N N   . ILE A 1 252  ? 7.748   -21.632 35.195  1.00 91.55 252  A 1 
ATOM 2032  C CA  . ILE A 1 252  ? 7.577   -23.098 35.209  1.00 90.86 252  A 1 
ATOM 2033  C C   . ILE A 1 252  ? 8.912   -23.786 35.503  1.00 90.42 252  A 1 
ATOM 2034  O O   . ILE A 1 252  ? 9.013   -24.598 36.425  1.00 88.54 252  A 1 
ATOM 2035  C CB  . ILE A 1 252  ? 6.997   -23.622 33.869  1.00 90.16 252  A 1 
ATOM 2036  C CG1 . ILE A 1 252  ? 5.604   -23.030 33.563  1.00 85.40 252  A 1 
ATOM 2037  C CG2 . ILE A 1 252  ? 6.903   -25.163 33.881  1.00 84.83 252  A 1 
ATOM 2038  C CD1 . ILE A 1 252  ? 5.136   -23.272 32.125  1.00 81.43 252  A 1 
ATOM 2039  N N   . VAL A 1 253  ? 9.959   -23.443 34.739  1.00 91.49 253  A 1 
ATOM 2040  C CA  . VAL A 1 253  ? 11.284  -24.071 34.867  1.00 90.77 253  A 1 
ATOM 2041  C C   . VAL A 1 253  ? 11.888  -23.798 36.246  1.00 90.32 253  A 1 
ATOM 2042  O O   . VAL A 1 253  ? 12.375  -24.719 36.894  1.00 88.78 253  A 1 
ATOM 2043  C CB  . VAL A 1 253  ? 12.224  -23.604 33.740  1.00 90.28 253  A 1 
ATOM 2044  C CG1 . VAL A 1 253  ? 13.645  -24.165 33.904  1.00 84.00 253  A 1 
ATOM 2045  C CG2 . VAL A 1 253  ? 11.726  -24.080 32.373  1.00 84.61 253  A 1 
ATOM 2046  N N   . VAL A 1 254  ? 11.823  -22.552 36.724  1.00 90.69 254  A 1 
ATOM 2047  C CA  . VAL A 1 254  ? 12.336  -22.165 38.043  1.00 90.25 254  A 1 
ATOM 2048  C C   . VAL A 1 254  ? 11.608  -22.914 39.156  1.00 89.65 254  A 1 
ATOM 2049  O O   . VAL A 1 254  ? 12.267  -23.464 40.034  1.00 87.68 254  A 1 
ATOM 2050  C CB  . VAL A 1 254  ? 12.235  -20.639 38.238  1.00 90.06 254  A 1 
ATOM 2051  C CG1 . VAL A 1 254  ? 12.466  -20.203 39.687  1.00 83.39 254  A 1 
ATOM 2052  C CG2 . VAL A 1 254  ? 13.297  -19.924 37.390  1.00 83.56 254  A 1 
ATOM 2053  N N   . ARG A 1 255  ? 10.290  -22.990 39.095  1.00 89.88 255  A 1 
ATOM 2054  C CA  . ARG A 1 255  ? 9.483   -23.702 40.101  1.00 88.62 255  A 1 
ATOM 2055  C C   . ARG A 1 255  ? 9.845   -25.180 40.163  1.00 87.51 255  A 1 
ATOM 2056  O O   . ARG A 1 255  ? 10.066  -25.709 41.250  1.00 85.13 255  A 1 
ATOM 2057  C CB  . ARG A 1 255  ? 7.998   -23.495 39.767  1.00 87.52 255  A 1 
ATOM 2058  C CG  . ARG A 1 255  ? 7.063   -24.073 40.837  1.00 83.28 255  A 1 
ATOM 2059  C CD  . ARG A 1 255  ? 5.618   -23.898 40.375  1.00 82.76 255  A 1 
ATOM 2060  N NE  . ARG A 1 255  ? 4.646   -24.440 41.337  1.00 79.23 255  A 1 
ATOM 2061  C CZ  . ARG A 1 255  ? 3.419   -24.841 41.050  1.00 78.02 255  A 1 
ATOM 2062  N NH1 . ARG A 1 255  ? 2.944   -24.808 39.838  1.00 70.32 255  A 1 
ATOM 2063  N NH2 . ARG A 1 255  ? 2.639   -25.284 41.981  1.00 70.91 255  A 1 
ATOM 2064  N N   . ARG A 1 256  ? 9.976   -25.830 39.006  1.00 88.38 256  A 1 
ATOM 2065  C CA  . ARG A 1 256  ? 10.293  -27.259 38.938  1.00 87.06 256  A 1 
ATOM 2066  C C   . ARG A 1 256  ? 11.711  -27.568 39.419  1.00 86.74 256  A 1 
ATOM 2067  O O   . ARG A 1 256  ? 11.908  -28.503 40.186  1.00 83.91 256  A 1 
ATOM 2068  C CB  . ARG A 1 256  ? 10.034  -27.750 37.506  1.00 85.38 256  A 1 
ATOM 2069  C CG  . ARG A 1 256  ? 9.671   -29.231 37.510  1.00 78.86 256  A 1 
ATOM 2070  C CD  . ARG A 1 256  ? 9.190   -29.690 36.140  1.00 77.31 256  A 1 
ATOM 2071  N NE  . ARG A 1 256  ? 8.154   -30.708 36.292  1.00 75.33 256  A 1 
ATOM 2072  C CZ  . ARG A 1 256  ? 7.634   -31.489 35.373  1.00 73.55 256  A 1 
ATOM 2073  N NH1 . ARG A 1 256  ? 8.047   -31.498 34.141  1.00 65.80 256  A 1 
ATOM 2074  N NH2 . ARG A 1 256  ? 6.658   -32.271 35.706  1.00 67.60 256  A 1 
ATOM 2075  N N   . LEU A 1 257  ? 12.691  -26.748 39.031  1.00 85.90 257  A 1 
ATOM 2076  C CA  . LEU A 1 257  ? 14.077  -26.920 39.478  1.00 85.08 257  A 1 
ATOM 2077  C C   . LEU A 1 257  ? 14.262  -26.596 40.970  1.00 84.31 257  A 1 
ATOM 2078  O O   . LEU A 1 257  ? 15.069  -27.248 41.629  1.00 81.42 257  A 1 
ATOM 2079  C CB  . LEU A 1 257  ? 15.011  -26.082 38.597  1.00 85.27 257  A 1 
ATOM 2080  C CG  . LEU A 1 257  ? 15.110  -26.547 37.129  1.00 85.18 257  A 1 
ATOM 2081  C CD1 . LEU A 1 257  ? 15.969  -25.572 36.334  1.00 80.03 257  A 1 
ATOM 2082  C CD2 . LEU A 1 257  ? 15.745  -27.932 36.989  1.00 81.13 257  A 1 
ATOM 2083  N N   . LEU A 1 258  ? 13.496  -25.652 41.527  1.00 85.36 258  A 1 
ATOM 2084  C CA  . LEU A 1 258  ? 13.453  -25.399 42.972  1.00 84.00 258  A 1 
ATOM 2085  C C   . LEU A 1 258  ? 12.924  -26.597 43.762  1.00 82.83 258  A 1 
ATOM 2086  O O   . LEU A 1 258  ? 13.419  -26.865 44.851  1.00 78.74 258  A 1 
ATOM 2087  C CB  . LEU A 1 258  ? 12.554  -24.182 43.263  1.00 83.79 258  A 1 
ATOM 2088  C CG  . LEU A 1 258  ? 13.316  -22.847 43.288  1.00 81.23 258  A 1 
ATOM 2089  C CD1 . LEU A 1 258  ? 12.319  -21.700 43.168  1.00 76.05 258  A 1 
ATOM 2090  C CD2 . LEU A 1 258  ? 14.083  -22.666 44.595  1.00 76.37 258  A 1 
ATOM 2091  N N   . ALA A 1 259  ? 11.949  -27.305 43.217  1.00 82.51 259  A 1 
ATOM 2092  C CA  . ALA A 1 259  ? 11.387  -28.484 43.869  1.00 79.55 259  A 1 
ATOM 2093  C C   . ALA A 1 259  ? 12.333  -29.692 43.851  1.00 78.82 259  A 1 
ATOM 2094  O O   . ALA A 1 259  ? 12.248  -30.549 44.732  1.00 73.63 259  A 1 
ATOM 2095  C CB  . ALA A 1 259  ? 10.069  -28.822 43.181  1.00 77.01 259  A 1 
ATOM 2096  N N   . THR A 1 260  ? 13.243  -29.758 42.880  1.00 81.02 260  A 1 
ATOM 2097  C CA  . THR A 1 260  ? 14.059  -30.950 42.612  1.00 78.58 260  A 1 
ATOM 2098  C C   . THR A 1 260  ? 15.518  -30.774 43.016  1.00 77.41 260  A 1 
ATOM 2099  O O   . THR A 1 260  ? 15.890  -31.108 44.143  1.00 69.24 260  A 1 
ATOM 2100  C CB  . THR A 1 260  ? 13.894  -31.418 41.157  1.00 75.00 260  A 1 
ATOM 2101  O OG1 . THR A 1 260  ? 14.219  -30.373 40.260  1.00 67.64 260  A 1 
ATOM 2102  C CG2 . THR A 1 260  ? 12.459  -31.842 40.860  1.00 66.10 260  A 1 
ATOM 2103  N N   . ASN A 1 261  ? 16.351  -30.235 42.135  1.00 78.25 261  A 1 
ATOM 2104  C CA  . ASN A 1 261  ? 17.814  -30.248 42.256  1.00 76.18 261  A 1 
ATOM 2105  C C   . ASN A 1 261  ? 18.441  -28.916 42.705  1.00 77.24 261  A 1 
ATOM 2106  O O   . ASN A 1 261  ? 19.659  -28.829 42.839  1.00 68.58 261  A 1 
ATOM 2107  C CB  . ASN A 1 261  ? 18.401  -30.755 40.926  1.00 71.07 261  A 1 
ATOM 2108  C CG  . ASN A 1 261  ? 18.216  -29.791 39.760  1.00 67.26 261  A 1 
ATOM 2109  O OD1 . ASN A 1 261  ? 17.636  -28.731 39.862  1.00 57.89 261  A 1 
ATOM 2110  N ND2 . ASN A 1 261  ? 18.727  -30.141 38.599  1.00 63.09 261  A 1 
ATOM 2111  N N   . SER A 1 262  ? 17.659  -27.868 42.901  1.00 74.93 262  A 1 
ATOM 2112  C CA  . SER A 1 262  ? 18.171  -26.509 43.113  1.00 73.27 262  A 1 
ATOM 2113  C C   . SER A 1 262  ? 17.565  -25.817 44.339  1.00 75.92 262  A 1 
ATOM 2114  O O   . SER A 1 262  ? 17.361  -24.605 44.344  1.00 70.12 262  A 1 
ATOM 2115  C CB  . SER A 1 262  ? 17.993  -25.673 41.839  1.00 67.97 262  A 1 
ATOM 2116  O OG  . SER A 1 262  ? 18.652  -26.281 40.743  1.00 65.07 262  A 1 
ATOM 2117  N N   . ARG A 1 263  ? 17.293  -26.563 45.405  1.00 78.74 263  A 1 
ATOM 2118  C CA  . ARG A 1 263  ? 16.558  -26.092 46.597  1.00 77.34 263  A 1 
ATOM 2119  C C   . ARG A 1 263  ? 17.234  -24.944 47.352  1.00 79.00 263  A 1 
ATOM 2120  O O   . ARG A 1 263  ? 16.561  -24.204 48.060  1.00 72.41 263  A 1 
ATOM 2121  C CB  . ARG A 1 263  ? 16.318  -27.268 47.552  1.00 72.08 263  A 1 
ATOM 2122  C CG  . ARG A 1 263  ? 15.408  -28.336 46.928  1.00 66.12 263  A 1 
ATOM 2123  C CD  . ARG A 1 263  ? 15.121  -29.454 47.921  1.00 60.94 263  A 1 
ATOM 2124  N NE  . ARG A 1 263  ? 14.233  -30.456 47.328  1.00 54.34 263  A 1 
ATOM 2125  C CZ  . ARG A 1 263  ? 13.733  -31.531 47.905  1.00 48.02 263  A 1 
ATOM 2126  N NH1 . ARG A 1 263  ? 14.001  -31.857 49.141  1.00 44.33 263  A 1 
ATOM 2127  N NH2 . ARG A 1 263  ? 12.948  -32.305 47.229  1.00 42.45 263  A 1 
ATOM 2128  N N   . HIS A 1 264  ? 18.542  -24.786 47.201  1.00 82.05 264  A 1 
ATOM 2129  C CA  . HIS A 1 264  ? 19.313  -23.763 47.918  1.00 82.25 264  A 1 
ATOM 2130  C C   . HIS A 1 264  ? 19.340  -22.397 47.223  1.00 85.23 264  A 1 
ATOM 2131  O O   . HIS A 1 264  ? 19.805  -21.417 47.803  1.00 81.18 264  A 1 
ATOM 2132  C CB  . HIS A 1 264  ? 20.735  -24.287 48.159  1.00 76.47 264  A 1 
ATOM 2133  C CG  . HIS A 1 264  ? 20.740  -25.629 48.837  1.00 68.06 264  A 1 
ATOM 2134  N ND1 . HIS A 1 264  ? 20.250  -25.923 50.089  1.00 57.92 264  A 1 
ATOM 2135  C CD2 . HIS A 1 264  ? 21.157  -26.815 48.283  1.00 57.57 264  A 1 
ATOM 2136  C CE1 . HIS A 1 264  ? 20.373  -27.245 50.285  1.00 49.13 264  A 1 
ATOM 2137  N NE2 . HIS A 1 264  ? 20.916  -27.818 49.210  1.00 50.61 264  A 1 
ATOM 2138  N N   . VAL A 1 265  ? 18.866  -22.306 45.995  1.00 85.52 265  A 1 
ATOM 2139  C CA  . VAL A 1 265  ? 18.878  -21.063 45.214  1.00 87.32 265  A 1 
ATOM 2140  C C   . VAL A 1 265  ? 17.753  -20.147 45.684  1.00 88.39 265  A 1 
ATOM 2141  O O   . VAL A 1 265  ? 16.619  -20.580 45.867  1.00 86.22 265  A 1 
ATOM 2142  C CB  . VAL A 1 265  ? 18.794  -21.346 43.704  1.00 86.29 265  A 1 
ATOM 2143  C CG1 . VAL A 1 265  ? 18.883  -20.057 42.884  1.00 77.99 265  A 1 
ATOM 2144  C CG2 . VAL A 1 265  ? 19.949  -22.251 43.257  1.00 78.54 265  A 1 
ATOM 2145  N N   . LYS A 1 266  ? 18.067  -18.865 45.864  1.00 89.49 266  A 1 
ATOM 2146  C CA  . LYS A 1 266  ? 17.083  -17.849 46.241  1.00 90.74 266  A 1 
ATOM 2147  C C   . LYS A 1 266  ? 16.473  -17.208 44.999  1.00 91.81 266  A 1 
ATOM 2148  O O   . LYS A 1 266  ? 17.206  -16.746 44.122  1.00 89.61 266  A 1 
ATOM 2149  C CB  . LYS A 1 266  ? 17.737  -16.802 47.156  1.00 88.85 266  A 1 
ATOM 2150  C CG  . LYS A 1 266  ? 18.292  -17.377 48.474  1.00 86.56 266  A 1 
ATOM 2151  C CD  . LYS A 1 266  ? 17.196  -17.880 49.411  1.00 83.77 266  A 1 
ATOM 2152  C CE  . LYS A 1 266  ? 17.786  -18.273 50.768  1.00 80.85 266  A 1 
ATOM 2153  N NZ  . LYS A 1 266  ? 16.735  -18.501 51.791  1.00 75.13 266  A 1 
ATOM 2154  N N   . ILE A 1 267  ? 15.148  -17.144 44.938  1.00 91.74 267  A 1 
ATOM 2155  C CA  . ILE A 1 267  ? 14.392  -16.532 43.843  1.00 92.08 267  A 1 
ATOM 2156  C C   . ILE A 1 267  ? 13.721  -15.256 44.339  1.00 92.47 267  A 1 
ATOM 2157  O O   . ILE A 1 267  ? 13.035  -15.253 45.355  1.00 90.66 267  A 1 
ATOM 2158  C CB  . ILE A 1 267  ? 13.362  -17.515 43.254  1.00 91.02 267  A 1 
ATOM 2159  C CG1 . ILE A 1 267  ? 13.977  -18.882 42.861  1.00 86.11 267  A 1 
ATOM 2160  C CG2 . ILE A 1 267  ? 12.647  -16.895 42.044  1.00 85.90 267  A 1 
ATOM 2161  C CD1 . ILE A 1 267  ? 15.073  -18.824 41.787  1.00 77.83 267  A 1 
ATOM 2162  N N   . ILE A 1 268  ? 13.915  -14.167 43.607  1.00 92.85 268  A 1 
ATOM 2163  C CA  . ILE A 1 268  ? 13.352  -12.859 43.927  1.00 92.97 268  A 1 
ATOM 2164  C C   . ILE A 1 268  ? 12.529  -12.393 42.731  1.00 92.61 268  A 1 
ATOM 2165  O O   . ILE A 1 268  ? 13.069  -12.166 41.650  1.00 90.57 268  A 1 
ATOM 2166  C CB  . ILE A 1 268  ? 14.468  -11.863 44.299  1.00 92.38 268  A 1 
ATOM 2167  C CG1 . ILE A 1 268  ? 15.313  -12.359 45.505  1.00 86.99 268  A 1 
ATOM 2168  C CG2 . ILE A 1 268  ? 13.870  -10.491 44.633  1.00 85.86 268  A 1 
ATOM 2169  C CD1 . ILE A 1 268  ? 16.771  -11.937 45.387  1.00 78.16 268  A 1 
ATOM 2170  N N   . LEU A 1 269  ? 11.238  -12.243 42.924  1.00 92.73 269  A 1 
ATOM 2171  C CA  . LEU A 1 269  ? 10.296  -11.804 41.903  1.00 92.13 269  A 1 
ATOM 2172  C C   . LEU A 1 269  ? 10.007  -10.324 42.118  1.00 91.76 269  A 1 
ATOM 2173  O O   . LEU A 1 269  ? 9.539   -9.933  43.186  1.00 89.29 269  A 1 
ATOM 2174  C CB  . LEU A 1 269  ? 9.021   -12.660 41.988  1.00 91.12 269  A 1 
ATOM 2175  C CG  . LEU A 1 269  ? 9.259   -14.179 41.880  1.00 90.06 269  A 1 
ATOM 2176  C CD1 . LEU A 1 269  ? 7.961   -14.933 42.124  1.00 83.08 269  A 1 
ATOM 2177  C CD2 . LEU A 1 269  ? 9.784   -14.587 40.511  1.00 83.48 269  A 1 
ATOM 2178  N N   . MET A 1 270  ? 10.293  -9.483  41.127  1.00 90.75 270  A 1 
ATOM 2179  C CA  . MET A 1 270  ? 10.083  -8.041  41.236  1.00 89.84 270  A 1 
ATOM 2180  C C   . MET A 1 270  ? 9.107   -7.545  40.176  1.00 88.73 270  A 1 
ATOM 2181  O O   . MET A 1 270  ? 9.209   -7.900  39.007  1.00 84.99 270  A 1 
ATOM 2182  C CB  . MET A 1 270  ? 11.409  -7.278  41.154  1.00 88.10 270  A 1 
ATOM 2183  C CG  . MET A 1 270  ? 12.434  -7.717  42.209  1.00 83.62 270  A 1 
ATOM 2184  S SD  . MET A 1 270  ? 13.812  -6.570  42.481  1.00 82.87 270  A 1 
ATOM 2185  C CE  . MET A 1 270  ? 14.489  -6.425  40.807  1.00 72.96 270  A 1 
ATOM 2186  N N   . SER A 1 271  ? 8.187   -6.681  40.581  1.00 86.61 271  A 1 
ATOM 2187  C CA  . SER A 1 271  ? 7.246   -6.064  39.648  1.00 84.33 271  A 1 
ATOM 2188  C C   . SER A 1 271  ? 6.735   -4.714  40.150  1.00 84.07 271  A 1 
ATOM 2189  O O   . SER A 1 271  ? 6.741   -4.441  41.354  1.00 79.36 271  A 1 
ATOM 2190  C CB  . SER A 1 271  ? 6.078   -7.011  39.400  1.00 80.26 271  A 1 
ATOM 2191  O OG  . SER A 1 271  ? 5.232   -6.448  38.428  1.00 70.64 271  A 1 
ATOM 2192  N N   . ALA A 1 272  ? 6.284   -3.864  39.217  1.00 80.76 272  A 1 
ATOM 2193  C CA  . ALA A 1 272  ? 5.589   -2.625  39.560  1.00 77.70 272  A 1 
ATOM 2194  C C   . ALA A 1 272  ? 4.103   -2.867  39.870  1.00 76.74 272  A 1 
ATOM 2195  O O   . ALA A 1 272  ? 3.580   -2.403  40.882  1.00 70.47 272  A 1 
ATOM 2196  C CB  . ALA A 1 272  ? 5.776   -1.640  38.402  1.00 73.84 272  A 1 
ATOM 2197  N N   . THR A 1 273  ? 3.437   -3.617  38.998  1.00 77.44 273  A 1 
ATOM 2198  C CA  . THR A 1 273  ? 1.991   -3.846  39.041  1.00 74.45 273  A 1 
ATOM 2199  C C   . THR A 1 273  ? 1.701   -5.312  38.763  1.00 74.82 273  A 1 
ATOM 2200  O O   . THR A 1 273  ? 1.542   -5.701  37.610  1.00 68.66 273  A 1 
ATOM 2201  C CB  . THR A 1 273  ? 1.268   -2.963  38.007  1.00 67.98 273  A 1 
ATOM 2202  O OG1 . THR A 1 273  ? 1.920   -3.002  36.764  1.00 60.76 273  A 1 
ATOM 2203  C CG2 . THR A 1 273  ? 1.194   -1.499  38.434  1.00 59.67 273  A 1 
ATOM 2204  N N   . ILE A 1 274  ? 1.630   -6.109  39.809  1.00 73.13 274  A 1 
ATOM 2205  C CA  . ILE A 1 274  ? 1.362   -7.542  39.699  1.00 71.98 274  A 1 
ATOM 2206  C C   . ILE A 1 274  ? 0.286   -7.965  40.694  1.00 75.64 274  A 1 
ATOM 2207  O O   . ILE A 1 274  ? 0.160   -7.353  41.764  1.00 70.72 274  A 1 
ATOM 2208  C CB  . ILE A 1 274  ? 2.676   -8.339  39.847  1.00 63.76 274  A 1 
ATOM 2209  C CG1 . ILE A 1 274  ? 2.507   -9.768  39.311  1.00 58.39 274  A 1 
ATOM 2210  C CG2 . ILE A 1 274  ? 3.210   -8.337  41.294  1.00 56.02 274  A 1 
ATOM 2211  C CD1 . ILE A 1 274  ? 3.837   -10.447 38.997  1.00 51.65 274  A 1 
ATOM 2212  N N   . ASP A 1 275  ? -0.445  -9.025  40.359  1.00 78.04 275  A 1 
ATOM 2213  C CA  . ASP A 1 275  ? -1.196  -9.764  41.367  1.00 79.06 275  A 1 
ATOM 2214  C C   . ASP A 1 275  ? -0.211  -10.556 42.227  1.00 81.39 275  A 1 
ATOM 2215  O O   . ASP A 1 275  ? 0.226   -11.660 41.913  1.00 78.37 275  A 1 
ATOM 2216  C CB  . ASP A 1 275  ? -2.291  -10.649 40.763  1.00 75.10 275  A 1 
ATOM 2217  C CG  . ASP A 1 275  ? -3.244  -11.133 41.867  1.00 71.67 275  A 1 
ATOM 2218  O OD1 . ASP A 1 275  ? -2.835  -11.126 43.054  1.00 64.30 275  A 1 
ATOM 2219  O OD2 . ASP A 1 275  ? -4.406  -11.432 41.537  1.00 65.23 275  A 1 
ATOM 2220  N N   . ALA A 1 276  ? 0.194   -9.925  43.321  1.00 81.40 276  A 1 
ATOM 2221  C CA  . ALA A 1 276  ? 1.143   -10.520 44.241  1.00 82.39 276  A 1 
ATOM 2222  C C   . ALA A 1 276  ? 0.586   -11.768 44.928  1.00 84.81 276  A 1 
ATOM 2223  O O   . ALA A 1 276  ? 1.362   -12.629 45.324  1.00 82.12 276  A 1 
ATOM 2224  C CB  . ALA A 1 276  ? 1.539   -9.446  45.257  1.00 78.35 276  A 1 
ATOM 2225  N N   . LYS A 1 277  ? -0.743  -11.858 45.061  1.00 83.89 277  A 1 
ATOM 2226  C CA  . LYS A 1 277  ? -1.394  -13.007 45.683  1.00 84.22 277  A 1 
ATOM 2227  C C   . LYS A 1 277  ? -1.335  -14.222 44.768  1.00 85.47 277  A 1 
ATOM 2228  O O   . LYS A 1 277  ? -0.860  -15.260 45.206  1.00 83.03 277  A 1 
ATOM 2229  C CB  . LYS A 1 277  ? -2.823  -12.634 46.086  1.00 82.56 277  A 1 
ATOM 2230  C CG  . LYS A 1 277  ? -3.424  -13.745 46.948  1.00 75.59 277  A 1 
ATOM 2231  C CD  . LYS A 1 277  ? -4.868  -13.419 47.328  1.00 69.78 277  A 1 
ATOM 2232  C CE  . LYS A 1 277  ? -5.403  -14.619 48.109  1.00 61.05 277  A 1 
ATOM 2233  N NZ  . LYS A 1 277  ? -6.847  -14.494 48.389  1.00 51.94 277  A 1 
ATOM 2234  N N   . GLU A 1 278  ? -1.705  -14.072 43.502  1.00 85.72 278  A 1 
ATOM 2235  C CA  . GLU A 1 278  ? -1.623  -15.143 42.501  1.00 85.84 278  A 1 
ATOM 2236  C C   . GLU A 1 278  ? -0.193  -15.700 42.398  1.00 87.03 278  A 1 
ATOM 2237  O O   . GLU A 1 278  ? 0.029   -16.907 42.446  1.00 85.40 278  A 1 
ATOM 2238  C CB  . GLU A 1 278  ? -2.085  -14.590 41.137  1.00 83.82 278  A 1 
ATOM 2239  C CG  . GLU A 1 278  ? -2.328  -15.687 40.086  1.00 76.25 278  A 1 
ATOM 2240  C CD  . GLU A 1 278  ? -2.524  -15.159 38.656  1.00 73.66 278  A 1 
ATOM 2241  O OE1 . GLU A 1 278  ? -2.729  -16.000 37.748  1.00 66.09 278  A 1 
ATOM 2242  O OE2 . GLU A 1 278  ? -2.395  -13.943 38.424  1.00 68.18 278  A 1 
ATOM 2243  N N   . LEU A 1 279  ? 0.806   -14.807 42.363  1.00 85.95 279  A 1 
ATOM 2244  C CA  . LEU A 1 279  ? 2.209   -15.206 42.302  1.00 86.50 279  A 1 
ATOM 2245  C C   . LEU A 1 279  ? 2.684   -15.894 43.596  1.00 87.57 279  A 1 
ATOM 2246  O O   . LEU A 1 279  ? 3.460   -16.843 43.539  1.00 85.33 279  A 1 
ATOM 2247  C CB  . LEU A 1 279  ? 3.070   -13.970 41.993  1.00 85.03 279  A 1 
ATOM 2248  C CG  . LEU A 1 279  ? 4.147   -14.287 40.942  1.00 81.39 279  A 1 
ATOM 2249  C CD1 . LEU A 1 279  ? 3.681   -13.867 39.548  1.00 75.21 279  A 1 
ATOM 2250  C CD2 . LEU A 1 279  ? 5.432   -13.529 41.241  1.00 75.63 279  A 1 
ATOM 2251  N N   . SER A 1 280  ? 2.239   -15.418 44.744  1.00 87.61 280  A 1 
ATOM 2252  C CA  . SER A 1 280  ? 2.549   -16.027 46.039  1.00 87.68 280  A 1 
ATOM 2253  C C   . SER A 1 280  ? 1.940   -17.422 46.153  1.00 88.16 280  A 1 
ATOM 2254  O O   . SER A 1 280  ? 2.640   -18.360 46.528  1.00 85.87 280  A 1 
ATOM 2255  C CB  . SER A 1 280  ? 2.059   -15.128 47.178  1.00 86.67 280  A 1 
ATOM 2256  O OG  . SER A 1 280  ? 2.430   -15.654 48.436  1.00 77.74 280  A 1 
ATOM 2257  N N   . ASP A 1 281  ? 0.686   -17.578 45.758  1.00 87.38 281  A 1 
ATOM 2258  C CA  . ASP A 1 281  ? -0.022  -18.861 45.767  1.00 86.63 281  A 1 
ATOM 2259  C C   . ASP A 1 281  ? 0.647   -19.867 44.814  1.00 86.87 281  A 1 
ATOM 2260  O O   . ASP A 1 281  ? 0.777   -21.051 45.138  1.00 84.26 281  A 1 
ATOM 2261  C CB  . ASP A 1 281  ? -1.505  -18.636 45.405  1.00 85.24 281  A 1 
ATOM 2262  C CG  . ASP A 1 281  ? -2.326  -17.891 46.478  1.00 79.78 281  A 1 
ATOM 2263  O OD1 . ASP A 1 281  ? -1.861  -17.782 47.631  1.00 72.85 281  A 1 
ATOM 2264  O OD2 . ASP A 1 281  ? -3.463  -17.459 46.164  1.00 73.63 281  A 1 
ATOM 2265  N N   . TYR A 1 282  ? 1.167   -19.397 43.673  1.00 87.39 282  A 1 
ATOM 2266  C CA  . TYR A 1 282  ? 1.905   -20.227 42.721  1.00 87.74 282  A 1 
ATOM 2267  C C   . TYR A 1 282  ? 3.175   -20.843 43.326  1.00 87.84 282  A 1 
ATOM 2268  O O   . TYR A 1 282  ? 3.435   -22.031 43.126  1.00 85.13 282  A 1 
ATOM 2269  C CB  . TYR A 1 282  ? 2.233   -19.400 41.473  1.00 87.41 282  A 1 
ATOM 2270  C CG  . TYR A 1 282  ? 2.901   -20.201 40.368  1.00 88.75 282  A 1 
ATOM 2271  C CD1 . TYR A 1 282  ? 4.268   -20.020 40.073  1.00 84.95 282  A 1 
ATOM 2272  C CD2 . TYR A 1 282  ? 2.147   -21.122 39.615  1.00 85.10 282  A 1 
ATOM 2273  C CE1 . TYR A 1 282  ? 4.871   -20.746 39.032  1.00 84.06 282  A 1 
ATOM 2274  C CE2 . TYR A 1 282  ? 2.743   -21.852 38.572  1.00 84.26 282  A 1 
ATOM 2275  C CZ  . TYR A 1 282  ? 4.107   -21.658 38.281  1.00 87.17 282  A 1 
ATOM 2276  O OH  . TYR A 1 282  ? 4.690   -22.367 37.258  1.00 86.27 282  A 1 
ATOM 2277  N N   . PHE A 1 283  ? 3.947   -20.085 44.105  1.00 86.93 283  A 1 
ATOM 2278  C CA  . PHE A 1 283  ? 5.174   -20.565 44.755  1.00 86.80 283  A 1 
ATOM 2279  C C   . PHE A 1 283  ? 4.973   -21.067 46.197  1.00 86.16 283  A 1 
ATOM 2280  O O   . PHE A 1 283  ? 5.947   -21.433 46.860  1.00 81.25 283  A 1 
ATOM 2281  C CB  . PHE A 1 283  ? 6.255   -19.486 44.664  1.00 86.27 283  A 1 
ATOM 2282  C CG  . PHE A 1 283  ? 6.852   -19.337 43.281  1.00 88.25 283  A 1 
ATOM 2283  C CD1 . PHE A 1 283  ? 7.852   -20.227 42.842  1.00 82.99 283  A 1 
ATOM 2284  C CD2 . PHE A 1 283  ? 6.424   -18.313 42.421  1.00 83.41 283  A 1 
ATOM 2285  C CE1 . PHE A 1 283  ? 8.418   -20.091 41.565  1.00 82.17 283  A 1 
ATOM 2286  C CE2 . PHE A 1 283  ? 6.983   -18.172 41.140  1.00 82.41 283  A 1 
ATOM 2287  C CZ  . PHE A 1 283  ? 7.984   -19.059 40.714  1.00 85.99 283  A 1 
ATOM 2288  N N   . THR A 1 284  ? 3.738   -21.074 46.696  1.00 84.75 284  A 1 
ATOM 2289  C CA  . THR A 1 284  ? 3.437   -21.556 48.047  1.00 83.32 284  A 1 
ATOM 2290  C C   . THR A 1 284  ? 3.660   -23.064 48.146  1.00 83.01 284  A 1 
ATOM 2291  O O   . THR A 1 284  ? 3.137   -23.846 47.355  1.00 79.58 284  A 1 
ATOM 2292  C CB  . THR A 1 284  ? 2.016   -21.173 48.478  1.00 80.96 284  A 1 
ATOM 2293  O OG1 . THR A 1 284  ? 1.945   -19.777 48.626  1.00 71.68 284  A 1 
ATOM 2294  C CG2 . THR A 1 284  ? 1.619   -21.739 49.842  1.00 71.03 284  A 1 
ATOM 2295  N N   . THR A 1 285  ? 4.411   -23.447 49.160  1.00 81.15 285  A 1 
ATOM 2296  C CA  . THR A 1 285  ? 4.619   -24.835 49.582  1.00 79.18 285  A 1 
ATOM 2297  C C   . THR A 1 285  ? 4.066   -25.030 50.994  1.00 80.14 285  A 1 
ATOM 2298  O O   . THR A 1 285  ? 3.770   -24.059 51.695  1.00 76.23 285  A 1 
ATOM 2299  C CB  . THR A 1 285  ? 6.103   -25.214 49.530  1.00 74.97 285  A 1 
ATOM 2300  O OG1 . THR A 1 285  ? 6.842   -24.468 50.465  1.00 66.96 285  A 1 
ATOM 2301  C CG2 . THR A 1 285  ? 6.736   -24.986 48.159  1.00 66.16 285  A 1 
ATOM 2302  N N   . THR A 1 286  ? 3.970   -26.265 51.450  1.00 78.61 286  A 1 
ATOM 2303  C CA  . THR A 1 286  ? 3.567   -26.559 52.836  1.00 77.53 286  A 1 
ATOM 2304  C C   . THR A 1 286  ? 4.478   -25.922 53.885  1.00 79.07 286  A 1 
ATOM 2305  O O   . THR A 1 286  ? 4.021   -25.594 54.976  1.00 72.60 286  A 1 
ATOM 2306  C CB  . THR A 1 286  ? 3.550   -28.066 53.095  1.00 73.25 286  A 1 
ATOM 2307  O OG1 . THR A 1 286  ? 4.646   -28.694 52.462  1.00 67.54 286  A 1 
ATOM 2308  C CG2 . THR A 1 286  ? 2.273   -28.709 52.551  1.00 64.73 286  A 1 
ATOM 2309  N N   . ASN A 1 287  ? 5.741   -25.713 53.551  1.00 79.07 287  A 1 
ATOM 2310  C CA  . ASN A 1 287  ? 6.758   -25.219 54.483  1.00 77.96 287  A 1 
ATOM 2311  C C   . ASN A 1 287  ? 7.059   -23.723 54.329  1.00 79.62 287  A 1 
ATOM 2312  O O   . ASN A 1 287  ? 7.723   -23.139 55.185  1.00 72.70 287  A 1 
ATOM 2313  C CB  . ASN A 1 287  ? 8.029   -26.059 54.292  1.00 72.63 287  A 1 
ATOM 2314  C CG  . ASN A 1 287  ? 7.823   -27.536 54.609  1.00 66.37 287  A 1 
ATOM 2315  O OD1 . ASN A 1 287  ? 6.840   -27.951 55.180  1.00 57.99 287  A 1 
ATOM 2316  N ND2 . ASN A 1 287  ? 8.767   -28.372 54.229  1.00 58.47 287  A 1 
ATOM 2317  N N   . SER A 1 288  ? 6.647   -23.094 53.244  1.00 78.71 288  A 1 
ATOM 2318  C CA  . SER A 1 288  ? 6.969   -21.694 52.956  1.00 79.87 288  A 1 
ATOM 2319  C C   . SER A 1 288  ? 5.888   -21.032 52.110  1.00 82.96 288  A 1 
ATOM 2320  O O   . SER A 1 288  ? 5.555   -21.507 51.030  1.00 78.86 288  A 1 
ATOM 2321  C CB  . SER A 1 288  ? 8.318   -21.613 52.236  1.00 73.88 288  A 1 
ATOM 2322  O OG  . SER A 1 288  ? 8.652   -20.268 51.952  1.00 64.37 288  A 1 
ATOM 2323  N N   . ILE A 1 289  ? 5.431   -19.877 52.579  1.00 83.35 289  A 1 
ATOM 2324  C CA  . ILE A 1 289  ? 4.606   -18.946 51.810  1.00 85.03 289  A 1 
ATOM 2325  C C   . ILE A 1 289  ? 5.505   -17.773 51.414  1.00 86.95 289  A 1 
ATOM 2326  O O   . ILE A 1 289  ? 6.070   -17.137 52.310  1.00 83.21 289  A 1 
ATOM 2327  C CB  . ILE A 1 289  ? 3.374   -18.491 52.617  1.00 81.83 289  A 1 
ATOM 2328  C CG1 . ILE A 1 289  ? 2.510   -19.709 53.023  1.00 75.42 289  A 1 
ATOM 2329  C CG2 . ILE A 1 289  ? 2.548   -17.492 51.791  1.00 75.04 289  A 1 
ATOM 2330  C CD1 . ILE A 1 289  ? 1.355   -19.370 53.971  1.00 68.47 289  A 1 
ATOM 2331  N N   . PRO A 1 290  ? 5.669   -17.468 50.118  1.00 87.09 290  A 1 
ATOM 2332  C CA  . PRO A 1 290  ? 6.483   -16.340 49.675  1.00 87.58 290  A 1 
ATOM 2333  C C   . PRO A 1 290  ? 5.968   -15.016 50.250  1.00 88.72 290  A 1 
ATOM 2334  O O   . PRO A 1 290  ? 4.813   -14.656 50.006  1.00 85.75 290  A 1 
ATOM 2335  C CB  . PRO A 1 290  ? 6.413   -16.348 48.145  1.00 84.64 290  A 1 
ATOM 2336  C CG  . PRO A 1 290  ? 6.077   -17.794 47.811  1.00 82.87 290  A 1 
ATOM 2337  C CD  . PRO A 1 290  ? 5.205   -18.233 48.985  1.00 85.67 290  A 1 
ATOM 2338  N N   . PRO A 1 291  ? 6.792   -14.262 50.991  1.00 88.69 291  A 1 
ATOM 2339  C CA  . PRO A 1 291  ? 6.380   -12.967 51.506  1.00 88.63 291  A 1 
ATOM 2340  C C   . PRO A 1 291  ? 6.280   -11.941 50.376  1.00 89.63 291  A 1 
ATOM 2341  O O   . PRO A 1 291  ? 7.107   -11.904 49.461  1.00 86.54 291  A 1 
ATOM 2342  C CB  . PRO A 1 291  ? 7.434   -12.589 52.548  1.00 86.15 291  A 1 
ATOM 2343  C CG  . PRO A 1 291  ? 8.690   -13.285 52.035  1.00 84.57 291  A 1 
ATOM 2344  C CD  . PRO A 1 291  ? 8.147   -14.568 51.397  1.00 87.73 291  A 1 
ATOM 2345  N N   . VAL A 1 292  ? 5.297   -11.050 50.485  1.00 89.08 292  A 1 
ATOM 2346  C CA  . VAL A 1 292  ? 5.101   -9.925  49.566  1.00 88.36 292  A 1 
ATOM 2347  C C   . VAL A 1 292  ? 5.512   -8.639  50.265  1.00 88.50 292  A 1 
ATOM 2348  O O   . VAL A 1 292  ? 4.875   -8.210  51.226  1.00 86.15 292  A 1 
ATOM 2349  C CB  . VAL A 1 292  ? 3.651   -9.850  49.061  1.00 86.35 292  A 1 
ATOM 2350  C CG1 . VAL A 1 292  ? 3.495   -8.706  48.050  1.00 79.30 292  A 1 
ATOM 2351  C CG2 . VAL A 1 292  ? 3.225   -11.156 48.377  1.00 80.57 292  A 1 
ATOM 2352  N N   . ILE A 1 293  ? 6.565   -7.991  49.772  1.00 88.72 293  A 1 
ATOM 2353  C CA  . ILE A 1 293  ? 7.062   -6.717  50.292  1.00 88.26 293  A 1 
ATOM 2354  C C   . ILE A 1 293  ? 6.630   -5.606  49.341  1.00 87.87 293  A 1 
ATOM 2355  O O   . ILE A 1 293  ? 7.030   -5.572  48.179  1.00 85.11 293  A 1 
ATOM 2356  C CB  . ILE A 1 293  ? 8.586   -6.756  50.500  1.00 87.52 293  A 1 
ATOM 2357  C CG1 . ILE A 1 293  ? 8.973   -7.915  51.450  1.00 83.57 293  A 1 
ATOM 2358  C CG2 . ILE A 1 293  ? 9.067   -5.406  51.064  1.00 83.13 293  A 1 
ATOM 2359  C CD1 . ILE A 1 293  ? 10.482  -8.103  51.604  1.00 78.63 293  A 1 
ATOM 2360  N N   . THR A 1 294  ? 5.841   -4.667  49.844  1.00 87.87 294  A 1 
ATOM 2361  C CA  . THR A 1 294  ? 5.332   -3.534  49.065  1.00 86.15 294  A 1 
ATOM 2362  C C   . THR A 1 294  ? 6.034   -2.252  49.479  1.00 85.86 294  A 1 
ATOM 2363  O O   . THR A 1 294  ? 6.078   -1.910  50.660  1.00 81.71 294  A 1 
ATOM 2364  C CB  . THR A 1 294  ? 3.806   -3.363  49.187  1.00 82.87 294  A 1 
ATOM 2365  O OG1 . THR A 1 294  ? 3.173   -4.484  49.757  1.00 71.83 294  A 1 
ATOM 2366  C CG2 . THR A 1 294  ? 3.164   -3.166  47.818  1.00 70.11 294  A 1 
ATOM 2367  N N   . THR A 1 295  ? 6.586   -1.514  48.506  1.00 83.11 295  A 1 
ATOM 2368  C CA  . THR A 1 295  ? 7.168   -0.191  48.760  1.00 80.44 295  A 1 
ATOM 2369  C C   . THR A 1 295  ? 6.133   0.895   48.503  1.00 79.29 295  A 1 
ATOM 2370  O O   . THR A 1 295  ? 5.653   1.038   47.378  1.00 72.32 295  A 1 
ATOM 2371  C CB  . THR A 1 295  ? 8.424   0.071   47.925  1.00 76.86 295  A 1 
ATOM 2372  O OG1 . THR A 1 295  ? 8.189   -0.103  46.552  1.00 66.30 295  A 1 
ATOM 2373  C CG2 . THR A 1 295  ? 9.561   -0.872  48.321  1.00 66.05 295  A 1 
ATOM 2374  N N   . ASN A 1 296  ? 5.844   1.698   49.519  1.00 74.62 296  A 1 
ATOM 2375  C CA  . ASN A 1 296  ? 4.966   2.851   49.366  1.00 71.21 296  A 1 
ATOM 2376  C C   . ASN A 1 296  ? 5.740   4.021   48.763  1.00 71.32 296  A 1 
ATOM 2377  O O   . ASN A 1 296  ? 6.647   4.577   49.391  1.00 63.12 296  A 1 
ATOM 2378  C CB  . ASN A 1 296  ? 4.319   3.210   50.715  1.00 63.33 296  A 1 
ATOM 2379  C CG  . ASN A 1 296  ? 3.236   2.216   51.123  1.00 55.63 296  A 1 
ATOM 2380  O OD1 . ASN A 1 296  ? 2.855   1.336   50.387  1.00 48.53 296  A 1 
ATOM 2381  N ND2 . ASN A 1 296  ? 2.707   2.345   52.319  1.00 48.62 296  A 1 
ATOM 2382  N N   . HIS A 1 297  ? 5.365   4.423   47.566  1.00 68.86 297  A 1 
ATOM 2383  C CA  . HIS A 1 297  ? 5.897   5.633   46.956  1.00 66.20 297  A 1 
ATOM 2384  C C   . HIS A 1 297  ? 5.138   6.849   47.496  1.00 67.80 297  A 1 
ATOM 2385  O O   . HIS A 1 297  ? 3.946   7.006   47.248  1.00 62.26 297  A 1 
ATOM 2386  C CB  . HIS A 1 297  ? 5.854   5.516   45.424  1.00 58.90 297  A 1 
ATOM 2387  C CG  . HIS A 1 297  ? 7.133   5.987   44.790  1.00 53.04 297  A 1 
ATOM 2388  N ND1 . HIS A 1 297  ? 7.711   7.224   44.912  1.00 48.49 297  A 1 
ATOM 2389  C CD2 . HIS A 1 297  ? 7.981   5.238   44.014  1.00 46.89 297  A 1 
ATOM 2390  C CE1 . HIS A 1 297  ? 8.871   7.223   44.231  1.00 42.17 297  A 1 
ATOM 2391  N NE2 . HIS A 1 297  ? 9.067   6.031   43.672  1.00 43.22 297  A 1 
ATOM 2392  N N   . ARG A 1 298  ? 5.814   7.746   48.214  1.00 63.40 298  A 1 
ATOM 2393  C CA  . ARG A 1 298  ? 5.243   9.062   48.523  1.00 62.12 298  A 1 
ATOM 2394  C C   . ARG A 1 298  ? 5.278   9.902   47.255  1.00 64.81 298  A 1 
ATOM 2395  O O   . ARG A 1 298  ? 6.344   10.361  46.848  1.00 59.26 298  A 1 
ATOM 2396  C CB  . ARG A 1 298  ? 5.980   9.752   49.680  1.00 54.10 298  A 1 
ATOM 2397  C CG  . ARG A 1 298  ? 5.539   9.205   51.045  1.00 47.73 298  A 1 
ATOM 2398  C CD  . ARG A 1 298  ? 6.194   10.009  52.169  1.00 43.30 298  A 1 
ATOM 2399  N NE  . ARG A 1 298  ? 5.743   9.559   53.497  1.00 38.11 298  A 1 
ATOM 2400  C CZ  . ARG A 1 298  ? 6.110   10.072  54.669  1.00 32.80 298  A 1 
ATOM 2401  N NH1 . ARG A 1 298  ? 6.952   11.063  54.746  1.00 31.28 298  A 1 
ATOM 2402  N NH2 . ARG A 1 298  ? 5.628   9.588   55.776  1.00 28.38 298  A 1 
ATOM 2403  N N   . ARG A 1 299  ? 4.112   10.129  46.647  1.00 65.37 299  A 1 
ATOM 2404  C CA  . ARG A 1 299  ? 3.983   11.096  45.552  1.00 64.74 299  A 1 
ATOM 2405  C C   . ARG A 1 299  ? 4.276   12.495  46.085  1.00 67.40 299  A 1 
ATOM 2406  O O   . ARG A 1 299  ? 3.772   12.873  47.138  1.00 64.25 299  A 1 
ATOM 2407  C CB  . ARG A 1 299  ? 2.600   11.017  44.895  1.00 58.67 299  A 1 
ATOM 2408  C CG  . ARG A 1 299  ? 2.444   9.708   44.102  1.00 53.69 299  A 1 
ATOM 2409  C CD  . ARG A 1 299  ? 1.112   9.690   43.355  1.00 51.36 299  A 1 
ATOM 2410  N NE  . ARG A 1 299  ? 0.967   8.445   42.585  1.00 47.18 299  A 1 
ATOM 2411  C CZ  . ARG A 1 299  ? -0.133  8.015   41.997  1.00 42.41 299  A 1 
ATOM 2412  N NH1 . ARG A 1 299  ? -1.233  8.712   41.999  1.00 41.64 299  A 1 
ATOM 2413  N NH2 . ARG A 1 299  ? -0.128  6.863   41.407  1.00 38.38 299  A 1 
ATOM 2414  N N   . LYS A 1 300  ? 5.105   13.254  45.354  1.00 67.00 300  A 1 
ATOM 2415  C CA  . LYS A 1 300  ? 5.438   14.638  45.731  1.00 67.13 300  A 1 
ATOM 2416  C C   . LYS A 1 300  ? 4.319   15.618  45.396  1.00 70.80 300  A 1 
ATOM 2417  O O   . LYS A 1 300  ? 4.187   16.629  46.071  1.00 64.90 300  A 1 
ATOM 2418  C CB  . LYS A 1 300  ? 6.738   15.087  45.053  1.00 59.72 300  A 1 
ATOM 2419  C CG  . LYS A 1 300  ? 7.986   14.425  45.662  1.00 52.95 300  A 1 
ATOM 2420  C CD  . LYS A 1 300  ? 9.249   15.023  45.032  1.00 48.27 300  A 1 
ATOM 2421  C CE  . LYS A 1 300  ? 10.508  14.446  45.681  1.00 40.87 300  A 1 
ATOM 2422  N NZ  . LYS A 1 300  ? 11.747  15.025  45.111  1.00 35.38 300  A 1 
ATOM 2423  N N   . HIS A 1 301  ? 3.575   15.324  44.352  1.00 73.26 301  A 1 
ATOM 2424  C CA  . HIS A 1 301  ? 2.522   16.182  43.824  1.00 74.45 301  A 1 
ATOM 2425  C C   . HIS A 1 301  ? 1.211   15.402  43.706  1.00 76.44 301  A 1 
ATOM 2426  O O   . HIS A 1 301  ? 1.225   14.206  43.405  1.00 72.75 301  A 1 
ATOM 2427  C CB  . HIS A 1 301  ? 2.964   16.763  42.477  1.00 72.24 301  A 1 
ATOM 2428  C CG  . HIS A 1 301  ? 4.194   17.622  42.592  1.00 72.66 301  A 1 
ATOM 2429  N ND1 . HIS A 1 301  ? 4.256   18.881  43.144  1.00 64.21 301  A 1 
ATOM 2430  C CD2 . HIS A 1 301  ? 5.477   17.288  42.232  1.00 65.18 301  A 1 
ATOM 2431  C CE1 . HIS A 1 301  ? 5.535   19.295  43.104  1.00 64.32 301  A 1 
ATOM 2432  N NE2 . HIS A 1 301  ? 6.309   18.351  42.566  1.00 65.13 301  A 1 
ATOM 2433  N N   . SER A 1 302  ? 0.100   16.090  43.929  1.00 77.46 302  A 1 
ATOM 2434  C CA  . SER A 1 302  ? -1.234  15.523  43.768  1.00 78.21 302  A 1 
ATOM 2435  C C   . SER A 1 302  ? -1.539  15.263  42.293  1.00 80.00 302  A 1 
ATOM 2436  O O   . SER A 1 302  ? -1.088  15.995  41.406  1.00 76.57 302  A 1 
ATOM 2437  C CB  . SER A 1 302  ? -2.298  16.444  44.385  1.00 73.59 302  A 1 
ATOM 2438  O OG  . SER A 1 302  ? -2.164  17.764  43.896  1.00 64.97 302  A 1 
ATOM 2439  N N   . ILE A 1 303  ? -2.313  14.220  42.048  1.00 81.98 303  A 1 
ATOM 2440  C CA  . ILE A 1 303  ? -2.853  13.897  40.731  1.00 82.61 303  A 1 
ATOM 2441  C C   . ILE A 1 303  ? -4.368  13.854  40.872  1.00 83.85 303  A 1 
ATOM 2442  O O   . ILE A 1 303  ? -4.872  13.082  41.683  1.00 81.18 303  A 1 
ATOM 2443  C CB  . ILE A 1 303  ? -2.304  12.554  40.205  1.00 79.23 303  A 1 
ATOM 2444  C CG1 . ILE A 1 303  ? -0.760  12.584  40.109  1.00 70.74 303  A 1 
ATOM 2445  C CG2 . ILE A 1 303  ? -2.926  12.229  38.837  1.00 69.38 303  A 1 
ATOM 2446  C CD1 . ILE A 1 303  ? -0.135  11.239  39.724  1.00 65.48 303  A 1 
ATOM 2447  N N   . GLU A 1 304  ? -5.063  14.633  40.063  1.00 84.82 304  A 1 
ATOM 2448  C CA  . GLU A 1 304  ? -6.518  14.573  39.957  1.00 85.78 304  A 1 
ATOM 2449  C C   . GLU A 1 304  ? -6.899  13.704  38.757  1.00 86.98 304  A 1 
ATOM 2450  O O   . GLU A 1 304  ? -6.401  13.906  37.643  1.00 84.84 304  A 1 
ATOM 2451  C CB  . GLU A 1 304  ? -7.107  15.985  39.835  1.00 83.25 304  A 1 
ATOM 2452  C CG  . GLU A 1 304  ? -6.974  16.797  41.134  1.00 76.25 304  A 1 
ATOM 2453  C CD  . GLU A 1 304  ? -7.468  18.250  41.007  1.00 73.48 304  A 1 
ATOM 2454  O OE1 . GLU A 1 304  ? -7.515  18.937  42.048  1.00 65.69 304  A 1 
ATOM 2455  O OE2 . GLU A 1 304  ? -7.733  18.714  39.874  1.00 66.66 304  A 1 
ATOM 2456  N N   . LYS A 1 305  ? -7.762  12.721  38.979  1.00 87.17 305  A 1 
ATOM 2457  C CA  . LYS A 1 305  ? -8.265  11.814  37.946  1.00 87.20 305  A 1 
ATOM 2458  C C   . LYS A 1 305  ? -9.724  12.130  37.663  1.00 87.45 305  A 1 
ATOM 2459  O O   . LYS A 1 305  ? -10.545 12.102  38.572  1.00 84.53 305  A 1 
ATOM 2460  C CB  . LYS A 1 305  ? -8.111  10.355  38.382  1.00 85.08 305  A 1 
ATOM 2461  C CG  . LYS A 1 305  ? -6.651  9.942   38.613  1.00 82.41 305  A 1 
ATOM 2462  C CD  . LYS A 1 305  ? -6.602  8.550   39.237  1.00 79.68 305  A 1 
ATOM 2463  C CE  . LYS A 1 305  ? -5.194  8.235   39.727  1.00 73.10 305  A 1 
ATOM 2464  N NZ  . LYS A 1 305  ? -5.227  7.302   40.877  1.00 66.06 305  A 1 
ATOM 2465  N N   . PHE A 1 306  ? -10.031 12.371  36.408  1.00 88.20 306  A 1 
ATOM 2466  C CA  . PHE A 1 306  ? -11.382 12.640  35.936  1.00 88.36 306  A 1 
ATOM 2467  C C   . PHE A 1 306  ? -11.832 11.544  34.978  1.00 88.72 306  A 1 
ATOM 2468  O O   . PHE A 1 306  ? -11.007 10.937  34.285  1.00 86.29 306  A 1 
ATOM 2469  C CB  . PHE A 1 306  ? -11.420 14.027  35.293  1.00 87.25 306  A 1 
ATOM 2470  C CG  . PHE A 1 306  ? -10.956 15.127  36.221  1.00 88.00 306  A 1 
ATOM 2471  C CD1 . PHE A 1 306  ? -11.759 15.525  37.303  1.00 82.50 306  A 1 
ATOM 2472  C CD2 . PHE A 1 306  ? -9.700  15.734  36.038  1.00 82.80 306  A 1 
ATOM 2473  C CE1 . PHE A 1 306  ? -11.326 16.528  38.180  1.00 80.93 306  A 1 
ATOM 2474  C CE2 . PHE A 1 306  ? -9.261  16.740  36.916  1.00 81.10 306  A 1 
ATOM 2475  C CZ  . PHE A 1 306  ? -10.078 17.137  37.986  1.00 84.20 306  A 1 
ATOM 2476  N N   . TYR A 1 307  ? -13.121 11.282  34.935  1.00 87.86 307  A 1 
ATOM 2477  C CA  . TYR A 1 307  ? -13.740 10.249  34.114  1.00 87.67 307  A 1 
ATOM 2478  C C   . TYR A 1 307  ? -14.707 10.871  33.101  1.00 87.03 307  A 1 
ATOM 2479  O O   . TYR A 1 307  ? -15.050 12.048  33.197  1.00 83.17 307  A 1 
ATOM 2480  C CB  . TYR A 1 307  ? -14.418 9.223   35.026  1.00 86.63 307  A 1 
ATOM 2481  C CG  . TYR A 1 307  ? -13.471 8.474   35.940  1.00 87.73 307  A 1 
ATOM 2482  C CD1 . TYR A 1 307  ? -12.909 7.245   35.537  1.00 82.18 307  A 1 
ATOM 2483  C CD2 . TYR A 1 307  ? -13.138 9.001   37.203  1.00 82.63 307  A 1 
ATOM 2484  C CE1 . TYR A 1 307  ? -12.036 6.544   36.384  1.00 81.11 307  A 1 
ATOM 2485  C CE2 . TYR A 1 307  ? -12.261 8.311   38.060  1.00 81.19 307  A 1 
ATOM 2486  C CZ  . TYR A 1 307  ? -11.715 7.078   37.647  1.00 84.50 307  A 1 
ATOM 2487  O OH  . TYR A 1 307  ? -10.864 6.398   38.485  1.00 83.23 307  A 1 
ATOM 2488  N N   . ARG A 1 308  ? -15.116 10.087  32.103  1.00 85.82 308  A 1 
ATOM 2489  C CA  . ARG A 1 308  ? -15.964 10.577  31.000  1.00 84.25 308  A 1 
ATOM 2490  C C   . ARG A 1 308  ? -17.305 11.131  31.477  1.00 83.68 308  A 1 
ATOM 2491  O O   . ARG A 1 308  ? -17.775 12.114  30.924  1.00 78.89 308  A 1 
ATOM 2492  C CB  . ARG A 1 308  ? -16.170 9.441   29.992  1.00 82.33 308  A 1 
ATOM 2493  C CG  . ARG A 1 308  ? -16.991 9.887   28.772  1.00 78.20 308  A 1 
ATOM 2494  C CD  . ARG A 1 308  ? -17.151 8.760   27.758  1.00 74.86 308  A 1 
ATOM 2495  N NE  . ARG A 1 308  ? -17.938 9.225   26.613  1.00 67.70 308  A 1 
ATOM 2496  C CZ  . ARG A 1 308  ? -18.047 8.672   25.416  1.00 63.42 308  A 1 
ATOM 2497  N NH1 . ARG A 1 308  ? -17.499 7.537   25.105  1.00 57.64 308  A 1 
ATOM 2498  N NH2 . ARG A 1 308  ? -18.717 9.272   24.485  1.00 55.53 308  A 1 
ATOM 2499  N N   . ASP A 1 309  ? -17.899 10.519  32.472  1.00 83.06 309  A 1 
ATOM 2500  C CA  . ASP A 1 309  ? -19.147 10.944  33.109  1.00 81.13 309  A 1 
ATOM 2501  C C   . ASP A 1 309  ? -19.056 12.343  33.738  1.00 81.11 309  A 1 
ATOM 2502  O O   . ASP A 1 309  ? -20.063 13.041  33.820  1.00 76.08 309  A 1 
ATOM 2503  C CB  . ASP A 1 309  ? -19.592 9.878   34.135  1.00 78.07 309  A 1 
ATOM 2504  C CG  . ASP A 1 309  ? -18.501 9.380   35.104  1.00 73.51 309  A 1 
ATOM 2505  O OD1 . ASP A 1 309  ? -17.325 9.277   34.703  1.00 64.77 309  A 1 
ATOM 2506  O OD2 . ASP A 1 309  ? -18.855 8.973   36.229  1.00 68.30 309  A 1 
ATOM 2507  N N   . GLN A 1 310  ? -17.855 12.811  34.062  1.00 80.69 310  A 1 
ATOM 2508  C CA  . GLN A 1 310  ? -17.600 14.172  34.553  1.00 80.17 310  A 1 
ATOM 2509  C C   . GLN A 1 310  ? -17.386 15.198  33.421  1.00 79.94 310  A 1 
ATOM 2510  O O   . GLN A 1 310  ? -17.174 16.383  33.675  1.00 75.48 310  A 1 
ATOM 2511  C CB  . GLN A 1 310  ? -16.385 14.145  35.497  1.00 78.81 310  A 1 
ATOM 2512  C CG  . GLN A 1 310  ? -16.530 13.121  36.631  1.00 78.11 310  A 1 
ATOM 2513  C CD  . GLN A 1 310  ? -15.330 13.132  37.572  1.00 77.88 310  A 1 
ATOM 2514  O OE1 . GLN A 1 310  ? -14.195 12.913  37.182  1.00 70.70 310  A 1 
ATOM 2515  N NE2 . GLN A 1 310  ? -15.539 13.380  38.837  1.00 70.39 310  A 1 
ATOM 2516  N N   . LEU A 1 311  ? -17.411 14.764  32.158  1.00 80.08 311  A 1 
ATOM 2517  C CA  . LEU A 1 311  ? -17.155 15.602  30.976  1.00 78.34 311  A 1 
ATOM 2518  C C   . LEU A 1 311  ? -18.446 15.986  30.235  1.00 78.13 311  A 1 
ATOM 2519  O O   . LEU A 1 311  ? -18.402 16.346  29.059  1.00 72.55 311  A 1 
ATOM 2520  C CB  . LEU A 1 311  ? -16.130 14.915  30.048  1.00 76.40 311  A 1 
ATOM 2521  C CG  . LEU A 1 311  ? -14.798 14.509  30.697  1.00 76.37 311  A 1 
ATOM 2522  C CD1 . LEU A 1 311  ? -13.924 13.792  29.666  1.00 71.05 311  A 1 
ATOM 2523  C CD2 . LEU A 1 311  ? -14.006 15.691  31.232  1.00 71.57 311  A 1 
ATOM 2524  N N   . GLY A 1 312  ? -19.589 15.927  30.905  1.00 76.30 312  A 1 
ATOM 2525  C CA  . GLY A 1 312  ? -20.904 16.173  30.299  1.00 73.80 312  A 1 
ATOM 2526  C C   . GLY A 1 312  ? -21.056 17.545  29.634  1.00 74.71 312  A 1 
ATOM 2527  O O   . GLY A 1 312  ? -21.798 17.676  28.662  1.00 69.15 312  A 1 
ATOM 2528  N N   . SER A 1 313  ? -20.311 18.557  30.068  1.00 72.46 313  A 1 
ATOM 2529  C CA  . SER A 1 313  ? -20.340 19.907  29.479  1.00 70.31 313  A 1 
ATOM 2530  C C   . SER A 1 313  ? -19.654 20.034  28.111  1.00 71.87 313  A 1 
ATOM 2531  O O   . SER A 1 313  ? -19.734 21.088  27.491  1.00 67.46 313  A 1 
ATOM 2532  C CB  . SER A 1 313  ? -19.721 20.910  30.454  1.00 66.43 313  A 1 
ATOM 2533  O OG  . SER A 1 313  ? -18.378 20.571  30.725  1.00 62.58 313  A 1 
ATOM 2534  N N   . ILE A 1 314  ? -18.962 19.011  27.631  1.00 75.44 314  A 1 
ATOM 2535  C CA  . ILE A 1 314  ? -18.313 18.997  26.307  1.00 72.98 314  A 1 
ATOM 2536  C C   . ILE A 1 314  ? -18.695 17.792  25.442  1.00 73.57 314  A 1 
ATOM 2537  O O   . ILE A 1 314  ? -18.433 17.797  24.238  1.00 68.29 314  A 1 
ATOM 2538  C CB  . ILE A 1 314  ? -16.777 19.105  26.425  1.00 69.35 314  A 1 
ATOM 2539  C CG1 . ILE A 1 314  ? -16.163 17.940  27.231  1.00 66.03 314  A 1 
ATOM 2540  C CG2 . ILE A 1 314  ? -16.391 20.469  27.018  1.00 59.78 314  A 1 
ATOM 2541  C CD1 . ILE A 1 314  ? -14.655 17.795  27.032  1.00 58.39 314  A 1 
ATOM 2542  N N   . ILE A 1 315  ? -19.291 16.764  26.030  1.00 71.14 315  A 1 
ATOM 2543  C CA  . ILE A 1 315  ? -19.772 15.566  25.344  1.00 67.72 315  A 1 
ATOM 2544  C C   . ILE A 1 315  ? -21.290 15.680  25.234  1.00 67.58 315  A 1 
ATOM 2545  O O   . ILE A 1 315  ? -22.020 15.306  26.144  1.00 61.45 315  A 1 
ATOM 2546  C CB  . ILE A 1 315  ? -19.313 14.276  26.052  1.00 61.90 315  A 1 
ATOM 2547  C CG1 . ILE A 1 315  ? -17.769 14.235  26.158  1.00 58.15 315  A 1 
ATOM 2548  C CG2 . ILE A 1 315  ? -19.832 13.051  25.278  1.00 56.55 315  A 1 
ATOM 2549  C CD1 . ILE A 1 315  ? -17.231 13.026  26.927  1.00 51.91 315  A 1 
ATOM 2550  N N   . TRP A 1 316  ? -21.734 16.227  24.106  1.00 65.95 316  A 1 
ATOM 2551  C CA  . TRP A 1 316  ? -23.134 16.607  23.912  1.00 61.17 316  A 1 
ATOM 2552  C C   . TRP A 1 316  ? -24.012 15.497  23.327  1.00 60.69 316  A 1 
ATOM 2553  O O   . TRP A 1 316  ? -25.229 15.547  23.458  1.00 54.59 316  A 1 
ATOM 2554  C CB  . TRP A 1 316  ? -23.167 17.834  23.002  1.00 54.90 316  A 1 
ATOM 2555  C CG  . TRP A 1 316  ? -22.333 18.986  23.466  1.00 54.37 316  A 1 
ATOM 2556  C CD1 . TRP A 1 316  ? -21.087 19.272  23.051  1.00 47.15 316  A 1 
ATOM 2557  C CD2 . TRP A 1 316  ? -22.694 20.026  24.431  1.00 49.38 316  A 1 
ATOM 2558  N NE1 . TRP A 1 316  ? -20.650 20.449  23.666  1.00 42.88 316  A 1 
ATOM 2559  C CE2 . TRP A 1 316  ? -21.615 20.952  24.500  1.00 45.25 316  A 1 
ATOM 2560  C CE3 . TRP A 1 316  ? -23.841 20.288  25.208  1.00 45.82 316  A 1 
ATOM 2561  C CZ2 . TRP A 1 316  ? -21.684 22.118  25.288  1.00 41.90 316  A 1 
ATOM 2562  C CZ3 . TRP A 1 316  ? -23.902 21.440  26.006  1.00 41.45 316  A 1 
ATOM 2563  C CH2 . TRP A 1 316  ? -22.841 22.352  26.034  1.00 40.52 316  A 1 
ATOM 2564  N N   . ASN A 1 317  ? -23.417 14.507  22.664  1.00 60.86 317  A 1 
ATOM 2565  C CA  . ASN A 1 317  ? -24.189 13.437  22.040  1.00 58.16 317  A 1 
ATOM 2566  C C   . ASN A 1 317  ? -24.532 12.355  23.065  1.00 58.30 317  A 1 
ATOM 2567  O O   . ASN A 1 317  ? -23.652 11.615  23.508  1.00 53.01 317  A 1 
ATOM 2568  C CB  . ASN A 1 317  ? -23.445 12.870  20.818  1.00 51.59 317  A 1 
ATOM 2569  C CG  . ASN A 1 317  ? -23.692 13.667  19.552  1.00 46.91 317  A 1 
ATOM 2570  O OD1 . ASN A 1 317  ? -24.122 14.798  19.538  1.00 43.09 317  A 1 
ATOM 2571  N ND2 . ASN A 1 317  ? -23.435 13.071  18.413  1.00 42.04 317  A 1 
ATOM 2572  N N   . GLU A 1 318  ? -25.818 12.222  23.370  1.00 52.92 318  A 1 
ATOM 2573  C CA  . GLU A 1 318  ? -26.339 11.210  24.297  1.00 50.06 318  A 1 
ATOM 2574  C C   . GLU A 1 318  ? -26.040 9.775   23.848  1.00 51.06 318  A 1 
ATOM 2575  O O   . GLU A 1 318  ? -25.722 8.927   24.679  1.00 46.68 318  A 1 
ATOM 2576  C CB  . GLU A 1 318  ? -27.858 11.362  24.445  1.00 42.99 318  A 1 
ATOM 2577  C CG  . GLU A 1 318  ? -28.266 12.642  25.186  1.00 37.88 318  A 1 
ATOM 2578  C CD  . GLU A 1 318  ? -29.777 12.704  25.440  1.00 34.30 318  A 1 
ATOM 2579  O OE1 . GLU A 1 318  ? -30.167 13.422  26.385  1.00 29.97 318  A 1 
ATOM 2580  O OE2 . GLU A 1 318  ? -30.526 12.033  24.699  1.00 30.96 318  A 1 
ATOM 2581  N N   . GLU A 1 319  ? -26.086 9.503   22.538  1.00 53.93 319  A 1 
ATOM 2582  C CA  . GLU A 1 319  ? -25.837 8.163   21.981  1.00 51.78 319  A 1 
ATOM 2583  C C   . GLU A 1 319  ? -24.474 7.601   22.407  1.00 52.33 319  A 1 
ATOM 2584  O O   . GLU A 1 319  ? -24.334 6.411   22.686  1.00 48.01 319  A 1 
ATOM 2585  C CB  . GLU A 1 319  ? -25.902 8.214   20.446  1.00 45.97 319  A 1 
ATOM 2586  C CG  . GLU A 1 319  ? -27.313 8.504   19.915  1.00 41.11 319  A 1 
ATOM 2587  C CD  . GLU A 1 319  ? -27.401 8.481   18.384  1.00 37.07 319  A 1 
ATOM 2588  O OE1 . GLU A 1 319  ? -28.543 8.410   17.877  1.00 32.89 319  A 1 
ATOM 2589  O OE2 . GLU A 1 319  ? -26.341 8.568   17.723  1.00 33.19 319  A 1 
ATOM 2590  N N   . ASP A 1 320  ? -23.476 8.462   22.528  1.00 52.83 320  A 1 
ATOM 2591  C CA  . ASP A 1 320  ? -22.133 8.054   22.922  1.00 51.37 320  A 1 
ATOM 2592  C C   . ASP A 1 320  ? -22.030 7.620   24.391  1.00 52.03 320  A 1 
ATOM 2593  O O   . ASP A 1 320  ? -21.084 6.922   24.760  1.00 48.26 320  A 1 
ATOM 2594  C CB  . ASP A 1 320  ? -21.163 9.215   22.674  1.00 46.20 320  A 1 
ATOM 2595  C CG  . ASP A 1 320  ? -20.363 9.141   21.377  1.00 42.12 320  A 1 
ATOM 2596  O OD1 . ASP A 1 320  ? -20.397 8.111   20.678  1.00 39.08 320  A 1 
ATOM 2597  O OD2 . ASP A 1 320  ? -19.597 10.111  21.166  1.00 37.88 320  A 1 
ATOM 2598  N N   . VAL A 1 321  ? -22.938 8.044   25.246  1.00 52.11 321  A 1 
ATOM 2599  C CA  . VAL A 1 321  ? -22.897 7.686   26.674  1.00 51.39 321  A 1 
ATOM 2600  C C   . VAL A 1 321  ? -23.268 6.217   26.870  1.00 52.49 321  A 1 
ATOM 2601  O O   . VAL A 1 321  ? -22.623 5.518   27.655  1.00 48.71 321  A 1 
ATOM 2602  C CB  . VAL A 1 321  ? -23.794 8.605   27.525  1.00 46.16 321  A 1 
ATOM 2603  C CG1 . VAL A 1 321  ? -23.622 8.310   29.018  1.00 41.82 321  A 1 
ATOM 2604  C CG2 . VAL A 1 321  ? -23.454 10.085  27.308  1.00 41.05 321  A 1 
ATOM 2605  N N   . GLY A 1 322  ? -24.249 5.734   26.129  1.00 50.80 322  A 1 
ATOM 2606  C CA  . GLY A 1 322  ? -24.722 4.352   26.226  1.00 50.46 322  A 1 
ATOM 2607  C C   . GLY A 1 322  ? -23.815 3.319   25.551  1.00 52.27 322  A 1 
ATOM 2608  O O   . GLY A 1 322  ? -23.706 2.186   26.024  1.00 49.16 322  A 1 
ATOM 2609  N N   . HIS A 1 323  ? -23.129 3.693   24.464  1.00 51.68 323  A 1 
ATOM 2610  C CA  . HIS A 1 323  ? -22.365 2.749   23.642  1.00 51.82 323  A 1 
ATOM 2611  C C   . HIS A 1 323  ? -20.939 2.456   24.135  1.00 54.60 323  A 1 
ATOM 2612  O O   . HIS A 1 323  ? -20.151 1.852   23.403  1.00 51.37 323  A 1 
ATOM 2613  C CB  . HIS A 1 323  ? -22.435 3.156   22.167  1.00 46.45 323  A 1 
ATOM 2614  C CG  . HIS A 1 323  ? -23.766 2.859   21.537  1.00 42.66 323  A 1 
ATOM 2615  N ND1 . HIS A 1 323  ? -24.656 1.872   21.902  1.00 38.92 323  A 1 
ATOM 2616  C CD2 . HIS A 1 323  ? -24.316 3.487   20.444  1.00 37.61 323  A 1 
ATOM 2617  C CE1 . HIS A 1 323  ? -25.703 1.909   21.070  1.00 33.52 323  A 1 
ATOM 2618  N NE2 . HIS A 1 323  ? -25.527 2.873   20.163  1.00 33.84 323  A 1 
ATOM 2619  N N   . GLN A 1 324  ? -20.590 2.770   25.377  1.00 61.15 324  A 1 
ATOM 2620  C CA  . GLN A 1 324  ? -19.275 2.439   25.946  1.00 62.18 324  A 1 
ATOM 2621  C C   . GLN A 1 324  ? -18.968 0.934   26.050  1.00 66.57 324  A 1 
ATOM 2622  O O   . GLN A 1 324  ? -17.876 0.563   26.469  1.00 62.24 324  A 1 
ATOM 2623  C CB  . GLN A 1 324  ? -19.089 3.101   27.322  1.00 55.59 324  A 1 
ATOM 2624  C CG  . GLN A 1 324  ? -18.747 4.583   27.163  1.00 51.21 324  A 1 
ATOM 2625  C CD  . GLN A 1 324  ? -18.119 5.179   28.414  1.00 46.95 324  A 1 
ATOM 2626  O OE1 . GLN A 1 324  ? -18.164 4.653   29.515  1.00 44.35 324  A 1 
ATOM 2627  N NE2 . GLN A 1 324  ? -17.478 6.316   28.283  1.00 41.63 324  A 1 
ATOM 2628  N N   . GLN A 1 325  ? -19.881 0.062   25.659  1.00 65.52 325  A 1 
ATOM 2629  C CA  . GLN A 1 325  ? -19.642 -1.383  25.678  1.00 66.67 325  A 1 
ATOM 2630  C C   . GLN A 1 325  ? -18.618 -1.836  24.631  1.00 71.23 325  A 1 
ATOM 2631  O O   . GLN A 1 325  ? -17.971 -2.872  24.807  1.00 67.11 325  A 1 
ATOM 2632  C CB  . GLN A 1 325  ? -20.967 -2.114  25.479  1.00 59.55 325  A 1 
ATOM 2633  C CG  . GLN A 1 325  ? -21.926 -1.876  26.654  1.00 52.87 325  A 1 
ATOM 2634  C CD  . GLN A 1 325  ? -23.190 -2.728  26.560  1.00 46.71 325  A 1 
ATOM 2635  O OE1 . GLN A 1 325  ? -23.433 -3.443  25.607  1.00 42.33 325  A 1 
ATOM 2636  N NE2 . GLN A 1 325  ? -24.034 -2.687  27.563  1.00 39.21 325  A 1 
ATOM 2637  N N   . VAL A 1 326  ? -18.462 -1.079  23.548  1.00 73.28 326  A 1 
ATOM 2638  C CA  . VAL A 1 326  ? -17.560 -1.444  22.456  1.00 75.01 326  A 1 
ATOM 2639  C C   . VAL A 1 326  ? -16.225 -0.708  22.615  1.00 78.46 326  A 1 
ATOM 2640  O O   . VAL A 1 326  ? -16.212 0.517   22.741  1.00 76.50 326  A 1 
ATOM 2641  C CB  . VAL A 1 326  ? -18.193 -1.193  21.076  1.00 70.95 326  A 1 
ATOM 2642  C CG1 . VAL A 1 326  ? -17.317 -1.795  19.977  1.00 63.89 326  A 1 
ATOM 2643  C CG2 . VAL A 1 326  ? -19.576 -1.849  20.970  1.00 64.17 326  A 1 
ATOM 2644  N N   . PRO A 1 327  ? -15.085 -1.420  22.593  1.00 78.14 327  A 1 
ATOM 2645  C CA  . PRO A 1 327  ? -13.767 -0.802  22.703  1.00 78.76 327  A 1 
ATOM 2646  C C   . PRO A 1 327  ? -13.356 -0.135  21.384  1.00 80.87 327  A 1 
ATOM 2647  O O   . PRO A 1 327  ? -12.619 -0.706  20.586  1.00 77.95 327  A 1 
ATOM 2648  C CB  . PRO A 1 327  ? -12.841 -1.943  23.142  1.00 75.25 327  A 1 
ATOM 2649  C CG  . PRO A 1 327  ? -13.472 -3.174  22.503  1.00 75.33 327  A 1 
ATOM 2650  C CD  . PRO A 1 327  ? -14.967 -2.863  22.565  1.00 79.49 327  A 1 
ATOM 2651  N N   . GLU A 1 328  ? -13.816 1.083   21.162  1.00 79.04 328  A 1 
ATOM 2652  C CA  . GLU A 1 328  ? -13.470 1.898   19.997  1.00 79.16 328  A 1 
ATOM 2653  C C   . GLU A 1 328  ? -13.378 3.384   20.369  1.00 80.14 328  A 1 
ATOM 2654  O O   . GLU A 1 328  ? -13.785 3.805   21.458  1.00 77.54 328  A 1 
ATOM 2655  C CB  . GLU A 1 328  ? -14.467 1.646   18.851  1.00 75.06 328  A 1 
ATOM 2656  C CG  . GLU A 1 328  ? -15.888 2.145   19.139  1.00 66.20 328  A 1 
ATOM 2657  C CD  . GLU A 1 328  ? -16.892 1.803   18.027  1.00 62.77 328  A 1 
ATOM 2658  O OE1 . GLU A 1 328  ? -18.045 2.268   18.157  1.00 54.22 328  A 1 
ATOM 2659  O OE2 . GLU A 1 328  ? -16.525 1.076   17.081  1.00 54.64 328  A 1 
ATOM 2660  N N   . ILE A 1 329  ? -12.802 4.192   19.477  1.00 79.42 329  A 1 
ATOM 2661  C CA  . ILE A 1 329  ? -12.796 5.648   19.597  1.00 80.50 329  A 1 
ATOM 2662  C C   . ILE A 1 329  ? -13.673 6.215   18.488  1.00 81.51 329  A 1 
ATOM 2663  O O   . ILE A 1 329  ? -13.263 6.282   17.329  1.00 78.64 329  A 1 
ATOM 2664  C CB  . ILE A 1 329  ? -11.376 6.249   19.560  1.00 78.69 329  A 1 
ATOM 2665  C CG1 . ILE A 1 329  ? -10.447 5.571   20.591  1.00 73.75 329  A 1 
ATOM 2666  C CG2 . ILE A 1 329  ? -11.471 7.764   19.839  1.00 72.42 329  A 1 
ATOM 2667  C CD1 . ILE A 1 329  ? -9.000  6.074   20.537  1.00 68.87 329  A 1 
ATOM 2668  N N   . ASN A 1 330  ? -14.852 6.684   18.865  1.00 81.09 330  A 1 
ATOM 2669  C CA  . ASN A 1 330  ? -15.753 7.345   17.941  1.00 79.71 330  A 1 
ATOM 2670  C C   . ASN A 1 330  ? -15.265 8.758   17.603  1.00 81.14 330  A 1 
ATOM 2671  O O   . ASN A 1 330  ? -14.461 9.368   18.319  1.00 78.63 330  A 1 
ATOM 2672  C CB  . ASN A 1 330  ? -17.185 7.325   18.531  1.00 75.81 330  A 1 
ATOM 2673  C CG  . ASN A 1 330  ? -17.723 5.905   18.649  1.00 69.91 330  A 1 
ATOM 2674  O OD1 . ASN A 1 330  ? -17.096 4.956   18.233  1.00 59.94 330  A 1 
ATOM 2675  N ND2 . ASN A 1 330  ? -18.889 5.727   19.228  1.00 64.28 330  A 1 
ATOM 2676  N N   . LYS A 1 331  ? -15.814 9.338   16.537  1.00 78.42 331  A 1 
ATOM 2677  C CA  . LYS A 1 331  ? -15.513 10.714  16.108  1.00 78.14 331  A 1 
ATOM 2678  C C   . LYS A 1 331  ? -15.681 11.730  17.246  1.00 80.32 331  A 1 
ATOM 2679  O O   . LYS A 1 331  ? -14.874 12.649  17.381  1.00 78.24 331  A 1 
ATOM 2680  C CB  . LYS A 1 331  ? -16.425 11.043  14.918  1.00 74.89 331  A 1 
ATOM 2681  C CG  . LYS A 1 331  ? -16.090 12.385  14.255  1.00 67.32 331  A 1 
ATOM 2682  C CD  . LYS A 1 331  ? -17.042 12.621  13.080  1.00 62.67 331  A 1 
ATOM 2683  C CE  . LYS A 1 331  ? -16.733 13.939  12.368  1.00 53.87 331  A 1 
ATOM 2684  N NZ  . LYS A 1 331  ? -17.724 14.202  11.298  1.00 47.55 331  A 1 
ATOM 2685  N N   . HIS A 1 332  ? -16.693 11.542  18.087  1.00 79.01 332  A 1 
ATOM 2686  C CA  . HIS A 1 332  ? -16.929 12.377  19.265  1.00 79.41 332  A 1 
ATOM 2687  C C   . HIS A 1 332  ? -15.839 12.227  20.326  1.00 82.18 332  A 1 
ATOM 2688  O O   . HIS A 1 332  ? -15.458 13.215  20.947  1.00 80.16 332  A 1 
ATOM 2689  C CB  . HIS A 1 332  ? -18.315 12.054  19.838  1.00 75.53 332  A 1 
ATOM 2690  C CG  . HIS A 1 332  ? -19.399 12.344  18.842  1.00 68.27 332  A 1 
ATOM 2691  N ND1 . HIS A 1 332  ? -19.735 13.593  18.362  1.00 60.15 332  A 1 
ATOM 2692  C CD2 . HIS A 1 332  ? -20.159 11.438  18.142  1.00 58.62 332  A 1 
ATOM 2693  C CE1 . HIS A 1 332  ? -20.661 13.440  17.404  1.00 53.78 332  A 1 
ATOM 2694  N NE2 . HIS A 1 332  ? -20.946 12.146  17.236  1.00 54.62 332  A 1 
ATOM 2695  N N   . GLY A 1 333  ? -15.263 11.047  20.485  1.00 81.46 333  A 1 
ATOM 2696  C CA  . GLY A 1 333  ? -14.133 10.805  21.380  1.00 83.02 333  A 1 
ATOM 2697  C C   . GLY A 1 333  ? -12.896 11.621  21.003  1.00 85.50 333  A 1 
ATOM 2698  O O   . GLY A 1 333  ? -12.310 12.288  21.857  1.00 84.14 333  A 1 
ATOM 2699  N N   . TYR A 1 334  ? -12.540 11.651  19.717  1.00 84.95 334  A 1 
ATOM 2700  C CA  . TYR A 1 334  ? -11.438 12.489  19.226  1.00 86.39 334  A 1 
ATOM 2701  C C   . TYR A 1 334  ? -11.712 13.981  19.453  1.00 87.55 334  A 1 
ATOM 2702  O O   . TYR A 1 334  ? -10.849 14.695  19.968  1.00 86.23 334  A 1 
ATOM 2703  C CB  . TYR A 1 334  ? -11.193 12.223  17.735  1.00 85.82 334  A 1 
ATOM 2704  C CG  . TYR A 1 334  ? -10.655 10.844  17.428  1.00 87.19 334  A 1 
ATOM 2705  C CD1 . TYR A 1 334  ? -9.330  10.503  17.774  1.00 81.64 334  A 1 
ATOM 2706  C CD2 . TYR A 1 334  ? -11.467 9.890   16.786  1.00 81.77 334  A 1 
ATOM 2707  C CE1 . TYR A 1 334  ? -8.822  9.227   17.480  1.00 80.90 334  A 1 
ATOM 2708  C CE2 . TYR A 1 334  ? -10.970 8.611   16.488  1.00 80.08 334  A 1 
ATOM 2709  C CZ  . TYR A 1 334  ? -9.643  8.281   16.833  1.00 84.87 334  A 1 
ATOM 2710  O OH  . TYR A 1 334  ? -9.150  7.033   16.532  1.00 82.92 334  A 1 
ATOM 2711  N N   . ARG A 1 335  ? -12.913 14.447  19.143  1.00 84.61 335  A 1 
ATOM 2712  C CA  . ARG A 1 335  ? -13.308 15.845  19.366  1.00 84.33 335  A 1 
ATOM 2713  C C   . ARG A 1 335  ? -13.308 16.218  20.847  1.00 85.22 335  A 1 
ATOM 2714  O O   . ARG A 1 335  ? -12.824 17.290  21.193  1.00 83.41 335  A 1 
ATOM 2715  C CB  . ARG A 1 335  ? -14.690 16.101  18.757  1.00 82.43 335  A 1 
ATOM 2716  C CG  . ARG A 1 335  ? -14.634 16.146  17.225  1.00 78.81 335  A 1 
ATOM 2717  C CD  . ARG A 1 335  ? -16.054 16.330  16.694  1.00 76.29 335  A 1 
ATOM 2718  N NE  . ARG A 1 335  ? -16.072 16.592  15.249  1.00 70.47 335  A 1 
ATOM 2719  C CZ  . ARG A 1 335  ? -17.148 16.923  14.556  1.00 65.72 335  A 1 
ATOM 2720  N NH1 . ARG A 1 335  ? -18.340 16.903  15.087  1.00 59.87 335  A 1 
ATOM 2721  N NH2 . ARG A 1 335  ? -17.040 17.306  13.319  1.00 58.49 335  A 1 
ATOM 2722  N N   . ALA A 1 336  ? -13.777 15.341  21.715  1.00 85.22 336  A 1 
ATOM 2723  C CA  . ALA A 1 336  ? -13.729 15.554  23.156  1.00 85.80 336  A 1 
ATOM 2724  C C   . ALA A 1 336  ? -12.284 15.716  23.654  1.00 87.55 336  A 1 
ATOM 2725  O O   . ALA A 1 336  ? -12.004 16.626  24.433  1.00 86.35 336  A 1 
ATOM 2726  C CB  . ALA A 1 336  ? -14.446 14.393  23.855  1.00 84.13 336  A 1 
ATOM 2727  N N   . ALA A 1 337  ? -11.337 14.922  23.151  1.00 87.00 337  A 1 
ATOM 2728  C CA  . ALA A 1 337  ? -9.923  15.084  23.484  1.00 87.83 337  A 1 
ATOM 2729  C C   . ALA A 1 337  ? -9.358  16.432  23.003  1.00 89.09 337  A 1 
ATOM 2730  O O   . ALA A 1 337  ? -8.615  17.082  23.741  1.00 87.73 337  A 1 
ATOM 2731  C CB  . ALA A 1 337  ? -9.139  13.901  22.914  1.00 87.36 337  A 1 
ATOM 2732  N N   . VAL A 1 338  ? -9.740  16.898  21.807  1.00 87.44 338  A 1 
ATOM 2733  C CA  . VAL A 1 338  ? -9.371  18.236  21.317  1.00 87.06 338  A 1 
ATOM 2734  C C   . VAL A 1 338  ? -9.952  19.327  22.222  1.00 87.77 338  A 1 
ATOM 2735  O O   . VAL A 1 338  ? -9.215  20.219  22.648  1.00 86.84 338  A 1 
ATOM 2736  C CB  . VAL A 1 338  ? -9.815  18.451  19.855  1.00 86.06 338  A 1 
ATOM 2737  C CG1 . VAL A 1 338  ? -9.476  19.860  19.365  1.00 79.59 338  A 1 
ATOM 2738  C CG2 . VAL A 1 338  ? -9.110  17.488  18.898  1.00 80.06 338  A 1 
ATOM 2739  N N   . LYS A 1 339  ? -11.223 19.227  22.604  1.00 87.99 339  A 1 
ATOM 2740  C CA  . LYS A 1 339  ? -11.872 20.172  23.527  1.00 86.92 339  A 1 
ATOM 2741  C C   . LYS A 1 339  ? -11.170 20.221  24.883  1.00 87.23 339  A 1 
ATOM 2742  O O   . LYS A 1 339  ? -10.927 21.310  25.395  1.00 85.79 339  A 1 
ATOM 2743  C CB  . LYS A 1 339  ? -13.346 19.803  23.722  1.00 85.78 339  A 1 
ATOM 2744  C CG  . LYS A 1 339  ? -14.202 20.063  22.476  1.00 84.01 339  A 1 
ATOM 2745  C CD  . LYS A 1 339  ? -15.633 19.575  22.734  1.00 82.19 339  A 1 
ATOM 2746  C CE  . LYS A 1 339  ? -16.500 19.804  21.506  1.00 76.60 339  A 1 
ATOM 2747  N NZ  . LYS A 1 339  ? -17.890 19.336  21.724  1.00 70.69 339  A 1 
ATOM 2748  N N   . ILE A 1 340  ? -10.773 19.074  25.434  1.00 87.42 340  A 1 
ATOM 2749  C CA  . ILE A 1 340  ? -10.009 19.010  26.687  1.00 87.66 340  A 1 
ATOM 2750  C C   . ILE A 1 340  ? -8.688  19.778  26.563  1.00 88.26 340  A 1 
ATOM 2751  O O   . ILE A 1 340  ? -8.314  20.491  27.489  1.00 86.77 340  A 1 
ATOM 2752  C CB  . ILE A 1 340  ? -9.777  17.545  27.122  1.00 87.51 340  A 1 
ATOM 2753  C CG1 . ILE A 1 340  ? -11.105 16.894  27.568  1.00 84.30 340  A 1 
ATOM 2754  C CG2 . ILE A 1 340  ? -8.764  17.450  28.279  1.00 83.42 340  A 1 
ATOM 2755  C CD1 . ILE A 1 340  ? -11.046 15.365  27.616  1.00 76.96 340  A 1 
ATOM 2756  N N   . ILE A 1 341  ? -7.989  19.700  25.425  1.00 86.99 341  A 1 
ATOM 2757  C CA  . ILE A 1 341  ? -6.742  20.448  25.200  1.00 86.28 341  A 1 
ATOM 2758  C C   . ILE A 1 341  ? -6.995  21.960  25.187  1.00 86.75 341  A 1 
ATOM 2759  O O   . ILE A 1 341  ? -6.235  22.704  25.810  1.00 85.37 341  A 1 
ATOM 2760  C CB  . ILE A 1 341  ? -6.047  19.969  23.911  1.00 86.16 341  A 1 
ATOM 2761  C CG1 . ILE A 1 341  ? -5.517  18.529  24.115  1.00 84.08 341  A 1 
ATOM 2762  C CG2 . ILE A 1 341  ? -4.884  20.897  23.514  1.00 82.88 341  A 1 
ATOM 2763  C CD1 . ILE A 1 341  ? -5.256  17.801  22.798  1.00 75.87 341  A 1 
ATOM 2764  N N   . VAL A 1 342  ? -8.067  22.417  24.534  1.00 86.94 342  A 1 
ATOM 2765  C CA  . VAL A 1 342  ? -8.455  23.841  24.537  1.00 85.13 342  A 1 
ATOM 2766  C C   . VAL A 1 342  ? -8.815  24.303  25.952  1.00 84.99 342  A 1 
ATOM 2767  O O   . VAL A 1 342  ? -8.355  25.355  26.393  1.00 83.78 342  A 1 
ATOM 2768  C CB  . VAL A 1 342  ? -9.618  24.103  23.561  1.00 84.29 342  A 1 
ATOM 2769  C CG1 . VAL A 1 342  ? -10.028 25.580  23.556  1.00 77.90 342  A 1 
ATOM 2770  C CG2 . VAL A 1 342  ? -9.234  23.740  22.123  1.00 78.25 342  A 1 
ATOM 2771  N N   . ILE A 1 343  ? -9.554  23.490  26.710  1.00 86.48 343  A 1 
ATOM 2772  C CA  . ILE A 1 343  ? -9.899  23.758  28.112  1.00 85.58 343  A 1 
ATOM 2773  C C   . ILE A 1 343  ? -8.641  23.852  28.978  1.00 85.74 343  A 1 
ATOM 2774  O O   . ILE A 1 343  ? -8.518  24.773  29.787  1.00 84.27 343  A 1 
ATOM 2775  C CB  . ILE A 1 343  ? -10.874 22.680  28.626  1.00 85.34 343  A 1 
ATOM 2776  C CG1 . ILE A 1 343  ? -12.255 22.881  27.963  1.00 82.17 343  A 1 
ATOM 2777  C CG2 . ILE A 1 343  ? -11.021 22.706  30.158  1.00 81.09 343  A 1 
ATOM 2778  C CD1 . ILE A 1 343  ? -13.160 21.658  28.073  1.00 74.32 343  A 1 
ATOM 2779  N N   . ILE A 1 344  ? -7.672  22.947  28.794  1.00 86.15 344  A 1 
ATOM 2780  C CA  . ILE A 1 344  ? -6.377  22.989  29.482  1.00 85.03 344  A 1 
ATOM 2781  C C   . ILE A 1 344  ? -5.645  24.300  29.185  1.00 85.03 344  A 1 
ATOM 2782  O O   . ILE A 1 344  ? -5.116  24.920  30.110  1.00 83.08 344  A 1 
ATOM 2783  C CB  . ILE A 1 344  ? -5.526  21.755  29.102  1.00 84.62 344  A 1 
ATOM 2784  C CG1 . ILE A 1 344  ? -6.064  20.491  29.819  1.00 80.55 344  A 1 
ATOM 2785  C CG2 . ILE A 1 344  ? -4.041  21.949  29.453  1.00 78.96 344  A 1 
ATOM 2786  C CD1 . ILE A 1 344  ? -5.536  19.180  29.224  1.00 74.69 344  A 1 
ATOM 2787  N N   . ASP A 1 345  ? -5.621  24.749  27.928  1.00 85.55 345  A 1 
ATOM 2788  C CA  . ASP A 1 345  ? -4.980  26.015  27.564  1.00 83.87 345  A 1 
ATOM 2789  C C   . ASP A 1 345  ? -5.689  27.212  28.212  1.00 83.60 345  A 1 
ATOM 2790  O O   . ASP A 1 345  ? -5.029  28.075  28.800  1.00 81.87 345  A 1 
ATOM 2791  C CB  . ASP A 1 345  ? -4.896  26.160  26.035  1.00 82.40 345  A 1 
ATOM 2792  C CG  . ASP A 1 345  ? -3.971  27.320  25.645  1.00 78.29 345  A 1 
ATOM 2793  O OD1 . ASP A 1 345  ? -2.780  27.291  26.029  1.00 71.59 345  A 1 
ATOM 2794  O OD2 . ASP A 1 345  ? -4.428  28.271  24.975  1.00 71.10 345  A 1 
ATOM 2795  N N   . ASN A 1 346  ? -7.012  27.233  28.215  1.00 83.58 346  A 1 
ATOM 2796  C CA  . ASN A 1 346  ? -7.802  28.280  28.870  1.00 82.71 346  A 1 
ATOM 2797  C C   . ASN A 1 346  ? -7.591  28.311  30.394  1.00 82.56 346  A 1 
ATOM 2798  O O   . ASN A 1 346  ? -7.411  29.390  30.970  1.00 80.42 346  A 1 
ATOM 2799  C CB  . ASN A 1 346  ? -9.283  28.090  28.496  1.00 81.42 346  A 1 
ATOM 2800  C CG  . ASN A 1 346  ? -9.602  28.538  27.076  1.00 79.44 346  A 1 
ATOM 2801  O OD1 . ASN A 1 346  ? -8.850  29.258  26.436  1.00 72.36 346  A 1 
ATOM 2802  N ND2 . ASN A 1 346  ? -10.773 28.179  26.584  1.00 73.36 346  A 1 
ATOM 2803  N N   . MET A 1 347  ? -7.518  27.153  31.048  1.00 83.25 347  A 1 
ATOM 2804  C CA  . MET A 1 347  ? -7.196  27.063  32.475  1.00 82.19 347  A 1 
ATOM 2805  C C   . MET A 1 347  ? -5.797  27.600  32.774  1.00 81.92 347  A 1 
ATOM 2806  O O   . MET A 1 347  ? -5.631  28.372  33.720  1.00 80.34 347  A 1 
ATOM 2807  C CB  . MET A 1 347  ? -7.296  25.618  32.976  1.00 81.96 347  A 1 
ATOM 2808  C CG  . MET A 1 347  ? -8.734  25.106  33.067  1.00 77.88 347  A 1 
ATOM 2809  S SD  . MET A 1 347  ? -8.901  23.552  33.998  1.00 74.33 347  A 1 
ATOM 2810  C CE  . MET A 1 347  ? -7.754  22.482  33.107  1.00 64.59 347  A 1 
ATOM 2811  N N   . GLU A 1 348  ? -4.786  27.233  31.979  1.00 83.31 348  A 1 
ATOM 2812  C CA  . GLU A 1 348  ? -3.416  27.710  32.193  1.00 81.83 348  A 1 
ATOM 2813  C C   . GLU A 1 348  ? -3.270  29.208  31.922  1.00 81.67 348  A 1 
ATOM 2814  O O   . GLU A 1 348  ? -2.577  29.886  32.682  1.00 79.26 348  A 1 
ATOM 2815  C CB  . GLU A 1 348  ? -2.404  26.913  31.366  1.00 80.06 348  A 1 
ATOM 2816  C CG  . GLU A 1 348  ? -2.134  25.537  31.983  1.00 76.24 348  A 1 
ATOM 2817  C CD  . GLU A 1 348  ? -0.850  24.865  31.474  1.00 72.34 348  A 1 
ATOM 2818  O OE1 . GLU A 1 348  ? -0.531  23.757  31.958  1.00 65.04 348  A 1 
ATOM 2819  O OE2 . GLU A 1 348  ? -0.139  25.425  30.614  1.00 65.92 348  A 1 
ATOM 2820  N N   . ARG A 1 349  ? -3.949  29.765  30.923  1.00 81.62 349  A 1 
ATOM 2821  C CA  . ARG A 1 349  ? -3.991  31.218  30.693  1.00 80.69 349  A 1 
ATOM 2822  C C   . ARG A 1 349  ? -4.566  31.950  31.900  1.00 80.63 349  A 1 
ATOM 2823  O O   . ARG A 1 349  ? -3.968  32.920  32.369  1.00 78.47 349  A 1 
ATOM 2824  C CB  . ARG A 1 349  ? -4.820  31.546  29.443  1.00 79.07 349  A 1 
ATOM 2825  C CG  . ARG A 1 349  ? -4.081  31.222  28.139  1.00 74.43 349  A 1 
ATOM 2826  C CD  . ARG A 1 349  ? -4.987  31.520  26.948  1.00 72.00 349  A 1 
ATOM 2827  N NE  . ARG A 1 349  ? -4.449  30.943  25.707  1.00 66.23 349  A 1 
ATOM 2828  C CZ  . ARG A 1 349  ? -4.491  31.453  24.489  1.00 61.72 349  A 1 
ATOM 2829  N NH1 . ARG A 1 349  ? -4.987  32.628  24.238  1.00 56.43 349  A 1 
ATOM 2830  N NH2 . ARG A 1 349  ? -4.040  30.752  23.495  1.00 55.42 349  A 1 
ATOM 2831  N N   . LYS A 1 350  ? -5.680  31.467  32.441  1.00 81.39 350  A 1 
ATOM 2832  C CA  . LYS A 1 350  ? -6.294  32.076  33.621  1.00 81.06 350  A 1 
ATOM 2833  C C   . LYS A 1 350  ? -5.406  31.934  34.861  1.00 81.00 350  A 1 
ATOM 2834  O O   . LYS A 1 350  ? -5.241  32.903  35.606  1.00 77.40 350  A 1 
ATOM 2835  C CB  . LYS A 1 350  ? -7.694  31.477  33.830  1.00 79.30 350  A 1 
ATOM 2836  C CG  . LYS A 1 350  ? -8.477  32.240  34.910  1.00 75.11 350  A 1 
ATOM 2837  C CD  . LYS A 1 350  ? -9.935  31.790  34.913  1.00 70.83 350  A 1 
ATOM 2838  C CE  . LYS A 1 350  ? -10.753 32.489  35.993  1.00 63.56 350  A 1 
ATOM 2839  N NZ  . LYS A 1 350  ? -12.180 32.084  35.948  1.00 56.03 350  A 1 
ATOM 2840  N N   . ALA A 1 351  ? -4.787  30.786  35.061  1.00 81.17 351  A 1 
ATOM 2841  C CA  . ALA A 1 351  ? -3.849  30.555  36.156  1.00 79.69 351  A 1 
ATOM 2842  C C   . ALA A 1 351  ? -2.611  31.463  36.057  1.00 79.46 351  A 1 
ATOM 2843  O O   . ALA A 1 351  ? -2.189  32.025  37.068  1.00 76.34 351  A 1 
ATOM 2844  C CB  . ALA A 1 351  ? -3.464  29.076  36.172  1.00 76.90 351  A 1 
ATOM 2845  N N   . ALA A 1 352  ? -2.066  31.675  34.861  1.00 80.47 352  A 1 
ATOM 2846  C CA  . ALA A 1 352  ? -0.936  32.573  34.634  1.00 78.56 352  A 1 
ATOM 2847  C C   . ALA A 1 352  ? -1.278  34.029  34.981  1.00 78.62 352  A 1 
ATOM 2848  O O   . ALA A 1 352  ? -0.498  34.704  35.656  1.00 75.65 352  A 1 
ATOM 2849  C CB  . ALA A 1 352  ? -0.479  32.431  33.179  1.00 75.63 352  A 1 
ATOM 2850  N N   . ILE A 1 353  ? -2.464  34.494  34.608  1.00 80.72 353  A 1 
ATOM 2851  C CA  . ILE A 1 353  ? -2.946  35.843  34.958  1.00 79.28 353  A 1 
ATOM 2852  C C   . ILE A 1 353  ? -3.069  36.002  36.481  1.00 78.53 353  A 1 
ATOM 2853  O O   . ILE A 1 353  ? -2.679  37.036  37.025  1.00 73.63 353  A 1 
ATOM 2854  C CB  . ILE A 1 353  ? -4.281  36.140  34.239  1.00 77.40 353  A 1 
ATOM 2855  C CG1 . ILE A 1 353  ? -4.073  36.210  32.706  1.00 72.44 353  A 1 
ATOM 2856  C CG2 . ILE A 1 353  ? -4.897  37.470  34.729  1.00 69.55 353  A 1 
ATOM 2857  C CD1 . ILE A 1 353  ? -5.376  36.113  31.899  1.00 64.60 353  A 1 
ATOM 2858  N N   . GLN A 1 354  ? -3.578  34.988  37.189  1.00 78.28 354  A 1 
ATOM 2859  C CA  . GLN A 1 354  ? -3.784  35.044  38.641  1.00 76.87 354  A 1 
ATOM 2860  C C   . GLN A 1 354  ? -2.487  34.890  39.450  1.00 76.66 354  A 1 
ATOM 2861  O O   . GLN A 1 354  ? -2.298  35.582  40.453  1.00 70.48 354  A 1 
ATOM 2862  C CB  . GLN A 1 354  ? -4.787  33.961  39.055  1.00 73.89 354  A 1 
ATOM 2863  C CG  . GLN A 1 354  ? -6.226  34.319  38.646  1.00 68.50 354  A 1 
ATOM 2864  C CD  . GLN A 1 354  ? -7.239  33.252  39.076  1.00 63.61 354  A 1 
ATOM 2865  O OE1 . GLN A 1 354  ? -6.921  32.124  39.398  1.00 58.84 354  A 1 
ATOM 2866  N NE2 . GLN A 1 354  ? -8.512  33.575  39.095  1.00 56.23 354  A 1 
ATOM 2867  N N   . SER A 1 355  ? -1.594  33.989  39.037  1.00 76.13 355  A 1 
ATOM 2868  C CA  . SER A 1 355  ? -0.386  33.633  39.799  1.00 72.99 355  A 1 
ATOM 2869  C C   . SER A 1 355  ? 0.839   34.492  39.475  1.00 72.74 355  A 1 
ATOM 2870  O O   . SER A 1 355  ? 1.860   34.360  40.144  1.00 64.94 355  A 1 
ATOM 2871  C CB  . SER A 1 355  ? -0.062  32.150  39.607  1.00 67.30 355  A 1 
ATOM 2872  O OG  . SER A 1 355  ? 0.251   31.890  38.254  1.00 59.14 355  A 1 
ATOM 2873  N N   . ARG A 1 356  ? 0.775   35.371  38.476  1.00 70.20 356  A 1 
ATOM 2874  C CA  . ARG A 1 356  ? 1.914   36.098  37.886  1.00 68.85 356  A 1 
ATOM 2875  C C   . ARG A 1 356  ? 3.042   35.190  37.366  1.00 70.77 356  A 1 
ATOM 2876  O O   . ARG A 1 356  ? 4.121   35.695  37.051  1.00 65.02 356  A 1 
ATOM 2877  C CB  . ARG A 1 356  ? 2.479   37.174  38.829  1.00 63.53 356  A 1 
ATOM 2878  C CG  . ARG A 1 356  ? 1.491   38.283  39.211  1.00 57.64 356  A 1 
ATOM 2879  C CD  . ARG A 1 356  ? 2.258   39.321  40.035  1.00 53.39 356  A 1 
ATOM 2880  N NE  . ARG A 1 356  ? 1.421   40.485  40.368  1.00 47.12 356  A 1 
ATOM 2881  C CZ  . ARG A 1 356  ? 1.823   41.568  41.026  1.00 40.33 356  A 1 
ATOM 2882  N NH1 . ARG A 1 356  ? 3.045   41.687  41.464  1.00 38.51 356  A 1 
ATOM 2883  N NH2 . ARG A 1 356  ? 0.993   42.551  41.246  1.00 36.88 356  A 1 
ATOM 2884  N N   . GLN A 1 357  ? 2.835   33.870  37.258  1.00 66.91 357  A 1 
ATOM 2885  C CA  . GLN A 1 357  ? 3.781   32.998  36.571  1.00 66.19 357  A 1 
ATOM 2886  C C   . GLN A 1 357  ? 3.755   33.287  35.072  1.00 68.80 357  A 1 
ATOM 2887  O O   . GLN A 1 357  ? 2.712   33.628  34.515  1.00 63.76 357  A 1 
ATOM 2888  C CB  . GLN A 1 357  ? 3.487   31.525  36.860  1.00 60.20 357  A 1 
ATOM 2889  C CG  . GLN A 1 357  ? 3.978   31.140  38.263  1.00 54.25 357  A 1 
ATOM 2890  C CD  . GLN A 1 357  ? 3.810   29.653  38.566  1.00 49.44 357  A 1 
ATOM 2891  O OE1 . GLN A 1 357  ? 3.118   28.910  37.902  1.00 46.24 357  A 1 
ATOM 2892  N NE2 . GLN A 1 357  ? 4.450   29.160  39.603  1.00 43.00 357  A 1 
ATOM 2893  N N   . SER A 1 358  ? 4.914   33.160  34.414  1.00 70.58 358  A 1 
ATOM 2894  C CA  . SER A 1 358  ? 4.965   33.360  32.973  1.00 70.43 358  A 1 
ATOM 2895  C C   . SER A 1 358  ? 4.180   32.250  32.270  1.00 73.18 358  A 1 
ATOM 2896  O O   . SER A 1 358  ? 4.370   31.060  32.529  1.00 67.67 358  A 1 
ATOM 2897  C CB  . SER A 1 358  ? 6.417   33.511  32.476  1.00 63.46 358  A 1 
ATOM 2898  O OG  . SER A 1 358  ? 6.904   32.385  31.787  1.00 55.28 358  A 1 
ATOM 2899  N N   . TYR A 1 359  ? 3.299   32.647  31.374  1.00 72.46 359  A 1 
ATOM 2900  C CA  . TYR A 1 359  ? 2.538   31.712  30.545  1.00 73.24 359  A 1 
ATOM 2901  C C   . TYR A 1 359  ? 3.466   30.828  29.696  1.00 75.00 359  A 1 
ATOM 2902  O O   . TYR A 1 359  ? 3.187   29.647  29.509  1.00 72.49 359  A 1 
ATOM 2903  C CB  . TYR A 1 359  ? 1.558   32.517  29.680  1.00 70.56 359  A 1 
ATOM 2904  C CG  . TYR A 1 359  ? 0.735   31.679  28.732  1.00 69.49 359  A 1 
ATOM 2905  C CD1 . TYR A 1 359  ? 0.926   31.793  27.340  1.00 64.95 359  A 1 
ATOM 2906  C CD2 . TYR A 1 359  ? -0.226  30.772  29.229  1.00 63.85 359  A 1 
ATOM 2907  C CE1 . TYR A 1 359  ? 0.169   31.018  26.456  1.00 61.08 359  A 1 
ATOM 2908  C CE2 . TYR A 1 359  ? -0.984  29.984  28.346  1.00 61.66 359  A 1 
ATOM 2909  C CZ  . TYR A 1 359  ? -0.783  30.112  26.958  1.00 63.80 359  A 1 
ATOM 2910  O OH  . TYR A 1 359  ? -1.510  29.344  26.082  1.00 61.09 359  A 1 
ATOM 2911  N N   . ASP A 1 360  ? 4.616   31.353  29.274  1.00 73.44 360  A 1 
ATOM 2912  C CA  . ASP A 1 360  ? 5.608   30.596  28.509  1.00 72.89 360  A 1 
ATOM 2913  C C   . ASP A 1 360  ? 6.236   29.455  29.329  1.00 74.53 360  A 1 
ATOM 2914  O O   . ASP A 1 360  ? 6.464   28.364  28.805  1.00 71.25 360  A 1 
ATOM 2915  C CB  . ASP A 1 360  ? 6.712   31.544  28.009  1.00 68.95 360  A 1 
ATOM 2916  C CG  . ASP A 1 360  ? 6.233   32.563  26.975  1.00 63.82 360  A 1 
ATOM 2917  O OD1 . ASP A 1 360  ? 5.288   32.245  26.220  1.00 57.40 360  A 1 
ATOM 2918  O OD2 . ASP A 1 360  ? 6.840   33.655  26.934  1.00 57.25 360  A 1 
ATOM 2919  N N   . GLU A 1 361  ? 6.488   29.657  30.626  1.00 75.20 361  A 1 
ATOM 2920  C CA  . GLU A 1 361  ? 6.931   28.577  31.516  1.00 73.89 361  A 1 
ATOM 2921  C C   . GLU A 1 361  ? 5.830   27.537  31.728  1.00 75.33 361  A 1 
ATOM 2922  O O   . GLU A 1 361  ? 6.103   26.336  31.689  1.00 71.38 361  A 1 
ATOM 2923  C CB  . GLU A 1 361  ? 7.388   29.125  32.874  1.00 69.55 361  A 1 
ATOM 2924  C CG  . GLU A 1 361  ? 8.787   29.742  32.799  1.00 62.60 361  A 1 
ATOM 2925  C CD  . GLU A 1 361  ? 9.297   30.226  34.160  1.00 56.89 361  A 1 
ATOM 2926  O OE1 . GLU A 1 361  ? 10.535  30.348  34.294  1.00 50.87 361  A 1 
ATOM 2927  O OE2 . GLU A 1 361  ? 8.457   30.485  35.054  1.00 50.74 361  A 1 
ATOM 2928  N N   . ALA A 1 362  ? 4.588   27.975  31.887  1.00 74.04 362  A 1 
ATOM 2929  C CA  . ALA A 1 362  ? 3.456   27.069  32.013  1.00 73.31 362  A 1 
ATOM 2930  C C   . ALA A 1 362  ? 3.286   26.197  30.756  1.00 76.12 362  A 1 
ATOM 2931  O O   . ALA A 1 362  ? 3.079   24.988  30.874  1.00 73.94 362  A 1 
ATOM 2932  C CB  . ALA A 1 362  ? 2.193   27.882  32.321  1.00 69.35 362  A 1 
ATOM 2933  N N   . LEU A 1 363  ? 3.456   26.764  29.558  1.00 74.80 363  A 1 
ATOM 2934  C CA  . LEU A 1 363  ? 3.439   26.014  28.297  1.00 74.75 363  A 1 
ATOM 2935  C C   . LEU A 1 363  ? 4.569   24.981  28.226  1.00 77.29 363  A 1 
ATOM 2936  O O   . LEU A 1 363  ? 4.339   23.842  27.823  1.00 75.04 363  A 1 
ATOM 2937  C CB  . LEU A 1 363  ? 3.556   26.992  27.116  1.00 71.57 363  A 1 
ATOM 2938  C CG  . LEU A 1 363  ? 2.271   27.782  26.808  1.00 69.62 363  A 1 
ATOM 2939  C CD1 . LEU A 1 363  ? 2.595   28.867  25.786  1.00 64.69 363  A 1 
ATOM 2940  C CD2 . LEU A 1 363  ? 1.184   26.891  26.218  1.00 65.37 363  A 1 
ATOM 2941  N N   . ARG A 1 364  ? 5.776   25.350  28.651  1.00 75.87 364  A 1 
ATOM 2942  C CA  . ARG A 1 364  ? 6.949   24.477  28.589  1.00 74.93 364  A 1 
ATOM 2943  C C   . ARG A 1 364  ? 6.796   23.237  29.465  1.00 76.50 364  A 1 
ATOM 2944  O O   . ARG A 1 364  ? 7.161   22.146  29.034  1.00 71.94 364  A 1 
ATOM 2945  C CB  . ARG A 1 364  ? 8.185   25.292  28.973  1.00 70.44 364  A 1 
ATOM 2946  C CG  . ARG A 1 364  ? 9.469   24.480  28.756  1.00 64.18 364  A 1 
ATOM 2947  C CD  . ARG A 1 364  ? 10.683  25.338  29.080  1.00 61.45 364  A 1 
ATOM 2948  N NE  . ARG A 1 364  ? 11.923  24.577  28.869  1.00 55.32 364  A 1 
ATOM 2949  C CZ  . ARG A 1 364  ? 13.152  25.040  29.003  1.00 49.43 364  A 1 
ATOM 2950  N NH1 . ARG A 1 364  ? 13.378  26.278  29.348  1.00 46.12 364  A 1 
ATOM 2951  N NH2 . ARG A 1 364  ? 14.166  24.259  28.789  1.00 43.54 364  A 1 
ATOM 2952  N N   . TYR A 1 365  ? 6.249   23.386  30.655  1.00 78.85 365  A 1 
ATOM 2953  C CA  . TYR A 1 365  ? 6.006   22.270  31.580  1.00 77.72 365  A 1 
ATOM 2954  C C   . TYR A 1 365  ? 4.622   21.621  31.415  1.00 78.96 365  A 1 
ATOM 2955  O O   . TYR A 1 365  ? 4.332   20.609  32.053  1.00 74.01 365  A 1 
ATOM 2956  C CB  . TYR A 1 365  ? 6.256   22.746  33.016  1.00 74.10 365  A 1 
ATOM 2957  C CG  . TYR A 1 365  ? 7.674   23.217  33.264  1.00 71.24 365  A 1 
ATOM 2958  C CD1 . TYR A 1 365  ? 8.750   22.312  33.166  1.00 66.28 365  A 1 
ATOM 2959  C CD2 . TYR A 1 365  ? 7.935   24.564  33.579  1.00 64.44 365  A 1 
ATOM 2960  C CE1 . TYR A 1 365  ? 10.071  22.747  33.371  1.00 59.60 365  A 1 
ATOM 2961  C CE2 . TYR A 1 365  ? 9.249   25.011  33.786  1.00 59.17 365  A 1 
ATOM 2962  C CZ  . TYR A 1 365  ? 10.319  24.099  33.677  1.00 59.00 365  A 1 
ATOM 2963  O OH  . TYR A 1 365  ? 11.609  24.533  33.865  1.00 53.90 365  A 1 
ATOM 2964  N N   . GLY A 1 366  ? 3.770   22.179  30.564  1.00 80.59 366  A 1 
ATOM 2965  C CA  . GLY A 1 366  ? 2.389   21.773  30.337  1.00 81.78 366  A 1 
ATOM 2966  C C   . GLY A 1 366  ? 2.188   20.791  29.184  1.00 84.62 366  A 1 
ATOM 2967  O O   . GLY A 1 366  ? 1.193   20.905  28.468  1.00 81.18 366  A 1 
ATOM 2968  N N   . ALA A 1 367  ? 3.115   19.861  28.974  1.00 85.28 367  A 1 
ATOM 2969  C CA  . ALA A 1 367  ? 2.961   18.863  27.921  1.00 86.68 367  A 1 
ATOM 2970  C C   . ALA A 1 367  ? 1.759   17.941  28.201  1.00 87.83 367  A 1 
ATOM 2971  O O   . ALA A 1 367  ? 1.551   17.481  29.328  1.00 86.33 367  A 1 
ATOM 2972  C CB  . ALA A 1 367  ? 4.268   18.081  27.746  1.00 85.18 367  A 1 
ATOM 2973  N N   . VAL A 1 368  ? 0.998   17.657  27.149  1.00 89.13 368  A 1 
ATOM 2974  C CA  . VAL A 1 368  ? -0.156  16.750  27.181  1.00 89.91 368  A 1 
ATOM 2975  C C   . VAL A 1 368  ? 0.240   15.431  26.535  1.00 90.20 368  A 1 
ATOM 2976  O O   . VAL A 1 368  ? 0.743   15.405  25.413  1.00 88.59 368  A 1 
ATOM 2977  C CB  . VAL A 1 368  ? -1.386  17.358  26.480  1.00 89.11 368  A 1 
ATOM 2978  C CG1 . VAL A 1 368  ? -2.610  16.449  26.630  1.00 81.98 368  A 1 
ATOM 2979  C CG2 . VAL A 1 368  ? -1.747  18.737  27.044  1.00 82.29 368  A 1 
ATOM 2980  N N   . LEU A 1 369  ? 0.009   14.332  27.235  1.00 91.03 369  A 1 
ATOM 2981  C CA  . LEU A 1 369  ? 0.266   12.981  26.752  1.00 90.82 369  A 1 
ATOM 2982  C C   . LEU A 1 369  ? -1.074  12.285  26.489  1.00 91.40 369  A 1 
ATOM 2983  O O   . LEU A 1 369  ? -1.849  12.083  27.419  1.00 89.68 369  A 1 
ATOM 2984  C CB  . LEU A 1 369  ? 1.120   12.259  27.812  1.00 88.72 369  A 1 
ATOM 2985  C CG  . LEU A 1 369  ? 1.741   10.940  27.316  1.00 83.93 369  A 1 
ATOM 2986  C CD1 . LEU A 1 369  ? 2.914   11.193  26.376  1.00 77.51 369  A 1 
ATOM 2987  C CD2 . LEU A 1 369  ? 2.295   10.158  28.506  1.00 77.43 369  A 1 
ATOM 2988  N N   . ILE A 1 370  ? -1.336  11.917  25.243  1.00 91.98 370  A 1 
ATOM 2989  C CA  . ILE A 1 370  ? -2.574  11.236  24.845  1.00 92.33 370  A 1 
ATOM 2990  C C   . ILE A 1 370  ? -2.252  9.776   24.549  1.00 92.13 370  A 1 
ATOM 2991  O O   . ILE A 1 370  ? -1.493  9.487   23.622  1.00 90.11 370  A 1 
ATOM 2992  C CB  . ILE A 1 370  ? -3.265  11.936  23.652  1.00 91.91 370  A 1 
ATOM 2993  C CG1 . ILE A 1 370  ? -3.434  13.453  23.921  1.00 87.73 370  A 1 
ATOM 2994  C CG2 . ILE A 1 370  ? -4.621  11.265  23.382  1.00 87.69 370  A 1 
ATOM 2995  C CD1 . ILE A 1 370  ? -4.162  14.216  22.813  1.00 83.98 370  A 1 
ATOM 2996  N N   . PHE A 1 371  ? -2.811  8.863   25.331  1.00 92.41 371  A 1 
ATOM 2997  C CA  . PHE A 1 371  ? -2.668  7.423   25.120  1.00 92.16 371  A 1 
ATOM 2998  C C   . PHE A 1 371  ? -3.737  6.905   24.163  1.00 91.76 371  A 1 
ATOM 2999  O O   . PHE A 1 371  ? -4.928  6.907   24.471  1.00 89.40 371  A 1 
ATOM 3000  C CB  . PHE A 1 371  ? -2.694  6.681   26.454  1.00 91.34 371  A 1 
ATOM 3001  C CG  . PHE A 1 371  ? -1.407  6.799   27.237  1.00 91.21 371  A 1 
ATOM 3002  C CD1 . PHE A 1 371  ? -0.321  5.959   26.937  1.00 85.62 371  A 1 
ATOM 3003  C CD2 . PHE A 1 371  ? -1.289  7.738   28.275  1.00 85.74 371  A 1 
ATOM 3004  C CE1 . PHE A 1 371  ? 0.871   6.047   27.674  1.00 84.71 371  A 1 
ATOM 3005  C CE2 . PHE A 1 371  ? -0.099  7.831   29.014  1.00 84.17 371  A 1 
ATOM 3006  C CZ  . PHE A 1 371  ? 0.980   6.982   28.715  1.00 87.75 371  A 1 
ATOM 3007  N N   . LEU A 1 372  ? -3.272  6.418   23.017  1.00 91.03 372  A 1 
ATOM 3008  C CA  . LEU A 1 372  ? -4.069  5.873   21.928  1.00 90.75 372  A 1 
ATOM 3009  C C   . LEU A 1 372  ? -3.652  4.413   21.669  1.00 90.07 372  A 1 
ATOM 3010  O O   . LEU A 1 372  ? -2.506  4.042   21.937  1.00 86.46 372  A 1 
ATOM 3011  C CB  . LEU A 1 372  ? -3.860  6.765   20.689  1.00 89.91 372  A 1 
ATOM 3012  C CG  . LEU A 1 372  ? -4.431  8.192   20.845  1.00 90.06 372  A 1 
ATOM 3013  C CD1 . LEU A 1 372  ? -3.839  9.124   19.804  1.00 83.21 372  A 1 
ATOM 3014  C CD2 . LEU A 1 372  ? -5.948  8.204   20.671  1.00 83.16 372  A 1 
ATOM 3015  N N   . PRO A 1 373  ? -4.555  3.571   21.140  1.00 89.61 373  A 1 
ATOM 3016  C CA  . PRO A 1 373  ? -4.263  2.146   20.989  1.00 87.80 373  A 1 
ATOM 3017  C C   . PRO A 1 373  ? -3.281  1.827   19.856  1.00 86.57 373  A 1 
ATOM 3018  O O   . PRO A 1 373  ? -2.473  0.906   19.996  1.00 80.21 373  A 1 
ATOM 3019  C CB  . PRO A 1 373  ? -5.630  1.484   20.787  1.00 85.98 373  A 1 
ATOM 3020  C CG  . PRO A 1 373  ? -6.494  2.593   20.198  1.00 85.84 373  A 1 
ATOM 3021  C CD  . PRO A 1 373  ? -5.945  3.853   20.867  1.00 88.36 373  A 1 
ATOM 3022  N N   . GLY A 1 374  ? -3.304  2.565   18.750  1.00 85.36 374  A 1 
ATOM 3023  C CA  . GLY A 1 374  ? -2.477  2.260   17.588  1.00 84.35 374  A 1 
ATOM 3024  C C   . GLY A 1 374  ? -2.140  3.465   16.707  1.00 85.22 374  A 1 
ATOM 3025  O O   . GLY A 1 374  ? -2.495  4.602   17.006  1.00 83.11 374  A 1 
ATOM 3026  N N   . ILE A 1 375  ? -1.416  3.197   15.616  1.00 81.16 375  A 1 
ATOM 3027  C CA  . ILE A 1 375  ? -0.932  4.226   14.681  1.00 79.95 375  A 1 
ATOM 3028  C C   . ILE A 1 375  ? -2.101  4.916   13.971  1.00 81.35 375  A 1 
ATOM 3029  O O   . ILE A 1 375  ? -2.104  6.135   13.859  1.00 80.11 375  A 1 
ATOM 3030  C CB  . ILE A 1 375  ? 0.064   3.612   13.666  1.00 76.53 375  A 1 
ATOM 3031  C CG1 . ILE A 1 375  ? 1.293   3.022   14.403  1.00 68.43 375  A 1 
ATOM 3032  C CG2 . ILE A 1 375  ? 0.518   4.666   12.638  1.00 66.21 375  A 1 
ATOM 3033  C CD1 . ILE A 1 375  ? 2.232   2.202   13.504  1.00 61.34 375  A 1 
ATOM 3034  N N   . TYR A 1 376  ? -3.110  4.156   13.567  1.00 79.60 376  A 1 
ATOM 3035  C CA  . TYR A 1 376  ? -4.290  4.705   12.896  1.00 79.87 376  A 1 
ATOM 3036  C C   . TYR A 1 376  ? -5.025  5.728   13.774  1.00 81.46 376  A 1 
ATOM 3037  O O   . TYR A 1 376  ? -5.390  6.812   13.322  1.00 80.95 376  A 1 
ATOM 3038  C CB  . TYR A 1 376  ? -5.219  3.547   12.519  1.00 77.46 376  A 1 
ATOM 3039  C CG  . TYR A 1 376  ? -6.522  4.014   11.906  1.00 72.08 376  A 1 
ATOM 3040  C CD1 . TYR A 1 376  ? -7.686  4.126   12.688  1.00 64.85 376  A 1 
ATOM 3041  C CD2 . TYR A 1 376  ? -6.560  4.390   10.547  1.00 63.25 376  A 1 
ATOM 3042  C CE1 . TYR A 1 376  ? -8.876  4.606   12.122  1.00 57.11 376  A 1 
ATOM 3043  C CE2 . TYR A 1 376  ? -7.744  4.876   9.969   1.00 57.23 376  A 1 
ATOM 3044  C CZ  . TYR A 1 376  ? -8.901  4.983   10.763  1.00 58.42 376  A 1 
ATOM 3045  O OH  . TYR A 1 376  ? -10.064 5.465   10.207  1.00 55.31 376  A 1 
ATOM 3046  N N   . GLU A 1 377  ? -5.180  5.412   15.048  1.00 84.24 377  A 1 
ATOM 3047  C CA  . GLU A 1 377  ? -5.829  6.299   16.007  1.00 85.29 377  A 1 
ATOM 3048  C C   . GLU A 1 377  ? -4.942  7.522   16.308  1.00 87.15 377  A 1 
ATOM 3049  O O   . GLU A 1 377  ? -5.458  8.626   16.463  1.00 86.74 377  A 1 
ATOM 3050  C CB  . GLU A 1 377  ? -6.178  5.520   17.287  1.00 84.97 377  A 1 
ATOM 3051  C CG  . GLU A 1 377  ? -7.132  4.316   17.076  1.00 82.61 377  A 1 
ATOM 3052  C CD  . GLU A 1 377  ? -6.442  3.016   16.589  1.00 79.13 377  A 1 
ATOM 3053  O OE1 . GLU A 1 377  ? -7.125  2.004   16.348  1.00 68.81 377  A 1 
ATOM 3054  O OE2 . GLU A 1 377  ? -5.201  2.958   16.465  1.00 70.92 377  A 1 
ATOM 3055  N N   . ILE A 1 378  ? -3.619  7.367   16.312  1.00 86.71 378  A 1 
ATOM 3056  C CA  . ILE A 1 378  ? -2.669  8.486   16.414  1.00 87.10 378  A 1 
ATOM 3057  C C   . ILE A 1 378  ? -2.815  9.440   15.229  1.00 87.56 378  A 1 
ATOM 3058  O O   . ILE A 1 378  ? -2.882  10.652  15.437  1.00 86.64 378  A 1 
ATOM 3059  C CB  . ILE A 1 378  ? -1.210  7.976   16.553  1.00 86.28 378  A 1 
ATOM 3060  C CG1 . ILE A 1 378  ? -1.000  7.387   17.963  1.00 82.66 378  A 1 
ATOM 3061  C CG2 . ILE A 1 378  ? -0.178  9.093   16.296  1.00 81.62 378  A 1 
ATOM 3062  C CD1 . ILE A 1 378  ? 0.321   6.635   18.137  1.00 77.89 378  A 1 
ATOM 3063  N N   . ASP A 1 379  ? -2.876  8.917   14.011  1.00 85.67 379  A 1 
ATOM 3064  C CA  . ASP A 1 379  ? -3.018  9.743   12.814  1.00 83.69 379  A 1 
ATOM 3065  C C   . ASP A 1 379  ? -4.376  10.447  12.771  1.00 84.99 379  A 1 
ATOM 3066  O O   . ASP A 1 379  ? -4.431  11.652  12.533  1.00 84.01 379  A 1 
ATOM 3067  C CB  . ASP A 1 379  ? -2.773  8.901   11.554  1.00 80.38 379  A 1 
ATOM 3068  C CG  . ASP A 1 379  ? -1.288  8.555   11.379  1.00 73.27 379  A 1 
ATOM 3069  O OD1 . ASP A 1 379  ? -0.439  9.378   11.807  1.00 65.51 379  A 1 
ATOM 3070  O OD2 . ASP A 1 379  ? -0.994  7.504   10.780  1.00 65.75 379  A 1 
ATOM 3071  N N   . THR A 1 380  ? -5.444  9.747   13.123  1.00 84.65 380  A 1 
ATOM 3072  C CA  . THR A 1 380  ? -6.784  10.341  13.216  1.00 84.66 380  A 1 
ATOM 3073  C C   . THR A 1 380  ? -6.835  11.449  14.271  1.00 86.12 380  A 1 
ATOM 3074  O O   . THR A 1 380  ? -7.414  12.511  14.039  1.00 85.62 380  A 1 
ATOM 3075  C CB  . THR A 1 380  ? -7.832  9.267   13.550  1.00 83.09 380  A 1 
ATOM 3076  O OG1 . THR A 1 380  ? -7.751  8.182   12.653  1.00 74.25 380  A 1 
ATOM 3077  C CG2 . THR A 1 380  ? -9.255  9.809   13.434  1.00 71.93 380  A 1 
ATOM 3078  N N   . MET A 1 381  ? -6.188  11.254  15.413  1.00 88.96 381  A 1 
ATOM 3079  C CA  . MET A 1 381  ? -6.096  12.284  16.446  1.00 89.58 381  A 1 
ATOM 3080  C C   . MET A 1 381  ? -5.252  13.480  15.984  1.00 90.08 381  A 1 
ATOM 3081  O O   . MET A 1 381  ? -5.610  14.626  16.251  1.00 89.30 381  A 1 
ATOM 3082  C CB  . MET A 1 381  ? -5.538  11.654  17.732  1.00 90.10 381  A 1 
ATOM 3083  C CG  . MET A 1 381  ? -5.633  12.611  18.924  1.00 88.47 381  A 1 
ATOM 3084  S SD  . MET A 1 381  ? -7.325  12.933  19.478  1.00 86.67 381  A 1 
ATOM 3085  C CE  . MET A 1 381  ? -7.122  14.607  20.085  1.00 78.29 381  A 1 
ATOM 3086  N N   . ALA A 1 382  ? -4.158  13.238  15.266  1.00 89.01 382  A 1 
ATOM 3087  C CA  . ALA A 1 382  ? -3.315  14.290  14.708  1.00 87.44 382  A 1 
ATOM 3088  C C   . ALA A 1 382  ? -4.048  15.121  13.651  1.00 87.22 382  A 1 
ATOM 3089  O O   . ALA A 1 382  ? -3.912  16.344  13.650  1.00 85.73 382  A 1 
ATOM 3090  C CB  . ALA A 1 382  ? -2.040  13.663  14.137  1.00 85.95 382  A 1 
ATOM 3091  N N   . GLU A 1 383  ? -4.864  14.500  12.808  1.00 86.39 383  A 1 
ATOM 3092  C CA  . GLU A 1 383  ? -5.733  15.193  11.853  1.00 83.60 383  A 1 
ATOM 3093  C C   . GLU A 1 383  ? -6.735  16.099  12.580  1.00 83.73 383  A 1 
ATOM 3094  O O   . GLU A 1 383  ? -6.819  17.288  12.270  1.00 82.56 383  A 1 
ATOM 3095  C CB  . GLU A 1 383  ? -6.476  14.180  10.960  1.00 81.43 383  A 1 
ATOM 3096  C CG  . GLU A 1 383  ? -5.577  13.564  9.875   1.00 72.31 383  A 1 
ATOM 3097  C CD  . GLU A 1 383  ? -6.274  12.482  9.024   1.00 64.87 383  A 1 
ATOM 3098  O OE1 . GLU A 1 383  ? -5.610  11.947  8.104   1.00 57.03 383  A 1 
ATOM 3099  O OE2 . GLU A 1 383  ? -7.460  12.158  9.268   1.00 56.94 383  A 1 
ATOM 3100  N N   . ASN A 1 384  ? -7.410  15.594  13.608  1.00 85.87 384  A 1 
ATOM 3101  C CA  . ASN A 1 384  ? -8.346  16.400  14.394  1.00 85.01 384  A 1 
ATOM 3102  C C   . ASN A 1 384  ? -7.662  17.591  15.094  1.00 85.24 384  A 1 
ATOM 3103  O O   . ASN A 1 384  ? -8.199  18.698  15.106  1.00 83.42 384  A 1 
ATOM 3104  C CB  . ASN A 1 384  ? -9.060  15.506  15.424  1.00 84.76 384  A 1 
ATOM 3105  C CG  . ASN A 1 384  ? -10.203 14.719  14.810  1.00 83.74 384  A 1 
ATOM 3106  O OD1 . ASN A 1 384  ? -11.288 15.219  14.598  1.00 73.47 384  A 1 
ATOM 3107  N ND2 . ASN A 1 384  ? -9.994  13.456  14.515  1.00 73.33 384  A 1 
ATOM 3108  N N   . LEU A 1 385  ? -6.455  17.393  15.632  1.00 86.94 385  A 1 
ATOM 3109  C CA  . LEU A 1 385  ? -5.661  18.475  16.221  1.00 86.36 385  A 1 
ATOM 3110  C C   . LEU A 1 385  ? -5.209  19.493  15.174  1.00 86.19 385  A 1 
ATOM 3111  O O   . LEU A 1 385  ? -5.200  20.691  15.449  1.00 84.28 385  A 1 
ATOM 3112  C CB  . LEU A 1 385  ? -4.436  17.882  16.933  1.00 86.62 385  A 1 
ATOM 3113  C CG  . LEU A 1 385  ? -4.756  17.202  18.272  1.00 84.98 385  A 1 
ATOM 3114  C CD1 . LEU A 1 385  ? -3.529  16.436  18.759  1.00 79.81 385  A 1 
ATOM 3115  C CD2 . LEU A 1 385  ? -5.117  18.227  19.339  1.00 80.30 385  A 1 
ATOM 3116  N N   . THR A 1 386  ? -4.862  19.040  13.974  1.00 86.07 386  A 1 
ATOM 3117  C CA  . THR A 1 386  ? -4.472  19.920  12.873  1.00 83.31 386  A 1 
ATOM 3118  C C   . THR A 1 386  ? -5.653  20.780  12.429  1.00 82.78 386  A 1 
ATOM 3119  O O   . THR A 1 386  ? -5.502  21.993  12.308  1.00 80.79 386  A 1 
ATOM 3120  C CB  . THR A 1 386  ? -3.891  19.124  11.696  1.00 81.87 386  A 1 
ATOM 3121  O OG1 . THR A 1 386  ? -2.840  18.302  12.149  1.00 71.90 386  A 1 
ATOM 3122  C CG2 . THR A 1 386  ? -3.293  20.037  10.632  1.00 69.05 386  A 1 
ATOM 3123  N N   . CYS A 1 387  ? -6.853  20.204  12.319  1.00 83.67 387  A 1 
ATOM 3124  C CA  . CYS A 1 387  ? -8.080  20.960  12.061  1.00 80.90 387  A 1 
ATOM 3125  C C   . CYS A 1 387  ? -8.354  22.023  13.139  1.00 80.44 387  A 1 
ATOM 3126  O O   . CYS A 1 387  ? -8.748  23.141  12.809  1.00 78.07 387  A 1 
ATOM 3127  C CB  . CYS A 1 387  ? -9.267  19.994  11.964  1.00 78.41 387  A 1 
ATOM 3128  S SG  . CYS A 1 387  ? -9.154  18.987  10.456  1.00 67.45 387  A 1 
ATOM 3129  N N   . MET A 1 388  ? -8.098  21.719  14.416  1.00 80.17 388  A 1 
ATOM 3130  C CA  . MET A 1 388  ? -8.206  22.708  15.494  1.00 77.98 388  A 1 
ATOM 3131  C C   . MET A 1 388  ? -7.238  23.879  15.284  1.00 78.54 388  A 1 
ATOM 3132  O O   . MET A 1 388  ? -7.641  25.033  15.397  1.00 77.41 388  A 1 
ATOM 3133  C CB  . MET A 1 388  ? -7.952  22.034  16.852  1.00 76.55 388  A 1 
ATOM 3134  C CG  . MET A 1 388  ? -8.011  23.009  18.029  1.00 71.64 388  A 1 
ATOM 3135  S SD  . MET A 1 388  ? -7.234  22.422  19.559  1.00 67.79 388  A 1 
ATOM 3136  C CE  . MET A 1 388  ? -5.498  22.410  19.078  1.00 58.88 388  A 1 
ATOM 3137  N N   . LEU A 1 389  ? -5.972  23.608  14.948  1.00 80.41 389  A 1 
ATOM 3138  C CA  . LEU A 1 389  ? -4.956  24.641  14.707  1.00 78.66 389  A 1 
ATOM 3139  C C   . LEU A 1 389  ? -5.279  25.510  13.490  1.00 78.85 389  A 1 
ATOM 3140  O O   . LEU A 1 389  ? -4.962  26.697  13.472  1.00 76.55 389  A 1 
ATOM 3141  C CB  . LEU A 1 389  ? -3.588  23.968  14.505  1.00 77.50 389  A 1 
ATOM 3142  C CG  . LEU A 1 389  ? -3.003  23.321  15.766  1.00 73.50 389  A 1 
ATOM 3143  C CD1 . LEU A 1 389  ? -1.760  22.514  15.398  1.00 67.13 389  A 1 
ATOM 3144  C CD2 . LEU A 1 389  ? -2.613  24.366  16.803  1.00 68.74 389  A 1 
ATOM 3145  N N   . GLU A 1 390  ? -5.918  24.939  12.489  1.00 77.97 390  A 1 
ATOM 3146  C CA  . GLU A 1 390  ? -6.366  25.680  11.316  1.00 75.42 390  A 1 
ATOM 3147  C C   . GLU A 1 390  ? -7.586  26.567  11.604  1.00 75.59 390  A 1 
ATOM 3148  O O   . GLU A 1 390  ? -7.747  27.608  10.961  1.00 72.93 390  A 1 
ATOM 3149  C CB  . GLU A 1 390  ? -6.704  24.690  10.205  1.00 73.71 390  A 1 
ATOM 3150  C CG  . GLU A 1 390  ? -5.456  23.988  9.628   1.00 67.83 390  A 1 
ATOM 3151  C CD  . GLU A 1 390  ? -5.814  23.082  8.450   1.00 61.86 390  A 1 
ATOM 3152  O OE1 . GLU A 1 390  ? -4.956  22.923  7.555   1.00 54.68 390  A 1 
ATOM 3153  O OE2 . GLU A 1 390  ? -6.989  22.682  8.304   1.00 55.76 390  A 1 
ATOM 3154  N N   . ASN A 1 391  ? -8.425  26.169  12.553  1.00 76.95 391  A 1 
ATOM 3155  C CA  . ASN A 1 391  ? -9.600  26.929  12.973  1.00 74.61 391  A 1 
ATOM 3156  C C   . ASN A 1 391  ? -9.258  28.071  13.940  1.00 74.90 391  A 1 
ATOM 3157  O O   . ASN A 1 391  ? -9.809  29.162  13.800  1.00 70.40 391  A 1 
ATOM 3158  C CB  . ASN A 1 391  ? -10.619 25.962  13.594  1.00 71.45 391  A 1 
ATOM 3159  C CG  . ASN A 1 391  ? -11.421 25.183  12.561  1.00 66.19 391  A 1 
ATOM 3160  O OD1 . ASN A 1 391  ? -11.556 25.559  11.410  1.00 59.18 391  A 1 
ATOM 3161  N ND2 . ASN A 1 391  ? -12.065 24.110  12.981  1.00 59.37 391  A 1 
ATOM 3162  N N   . ASP A 1 392  ? -8.360  27.835  14.904  1.00 76.40 392  A 1 
ATOM 3163  C CA  . ASP A 1 392  ? -7.878  28.861  15.832  1.00 75.85 392  A 1 
ATOM 3164  C C   . ASP A 1 392  ? -6.343  28.975  15.776  1.00 77.02 392  A 1 
ATOM 3165  O O   . ASP A 1 392  ? -5.623  28.314  16.528  1.00 73.37 392  A 1 
ATOM 3166  C CB  . ASP A 1 392  ? -8.391  28.624  17.266  1.00 72.44 392  A 1 
ATOM 3167  C CG  . ASP A 1 392  ? -8.030  29.782  18.222  1.00 67.08 392  A 1 
ATOM 3168  O OD1 . ASP A 1 392  ? -7.373  30.767  17.798  1.00 61.98 392  A 1 
ATOM 3169  O OD2 . ASP A 1 392  ? -8.400  29.726  19.414  1.00 61.28 392  A 1 
ATOM 3170  N N   . PRO A 1 393  ? -5.811  29.861  14.914  1.00 74.92 393  A 1 
ATOM 3171  C CA  . PRO A 1 393  ? -4.368  30.060  14.768  1.00 73.62 393  A 1 
ATOM 3172  C C   . PRO A 1 393  ? -3.695  30.675  16.003  1.00 74.64 393  A 1 
ATOM 3173  O O   . PRO A 1 393  ? -2.468  30.762  16.053  1.00 70.69 393  A 1 
ATOM 3174  C CB  . PRO A 1 393  ? -4.221  30.947  13.524  1.00 71.36 393  A 1 
ATOM 3175  C CG  . PRO A 1 393  ? -5.522  31.744  13.494  1.00 69.20 393  A 1 
ATOM 3176  C CD  . PRO A 1 393  ? -6.543  30.730  14.002  1.00 71.45 393  A 1 
ATOM 3177  N N   . ASN A 1 394  ? -4.458  31.109  17.013  1.00 76.85 394  A 1 
ATOM 3178  C CA  . ASN A 1 394  ? -3.899  31.617  18.266  1.00 75.99 394  A 1 
ATOM 3179  C C   . ASN A 1 394  ? -3.410  30.495  19.188  1.00 77.08 394  A 1 
ATOM 3180  O O   . ASN A 1 394  ? -2.602  30.751  20.085  1.00 73.97 394  A 1 
ATOM 3181  C CB  . ASN A 1 394  ? -4.945  32.469  18.998  1.00 73.00 394  A 1 
ATOM 3182  C CG  . ASN A 1 394  ? -5.372  33.676  18.195  1.00 66.96 394  A 1 
ATOM 3183  O OD1 . ASN A 1 394  ? -4.565  34.465  17.742  1.00 60.05 394  A 1 
ATOM 3184  N ND2 . ASN A 1 394  ? -6.663  33.861  18.025  1.00 58.90 394  A 1 
ATOM 3185  N N   . ILE A 1 395  ? -3.887  29.268  18.986  1.00 77.80 395  A 1 
ATOM 3186  C CA  . ILE A 1 395  ? -3.431  28.099  19.733  1.00 77.72 395  A 1 
ATOM 3187  C C   . ILE A 1 395  ? -2.135  27.597  19.104  1.00 79.34 395  A 1 
ATOM 3188  O O   . ILE A 1 395  ? -2.115  27.048  18.008  1.00 77.03 395  A 1 
ATOM 3189  C CB  . ILE A 1 395  ? -4.522  27.015  19.823  1.00 74.85 395  A 1 
ATOM 3190  C CG1 . ILE A 1 395  ? -5.793  27.594  20.487  1.00 69.36 395  A 1 
ATOM 3191  C CG2 . ILE A 1 395  ? -3.989  25.820  20.632  1.00 66.71 395  A 1 
ATOM 3192  C CD1 . ILE A 1 395  ? -6.950  26.602  20.610  1.00 62.23 395  A 1 
ATOM 3193  N N   . LYS A 1 396  ? -1.024  27.757  19.830  1.00 79.96 396  A 1 
ATOM 3194  C CA  . LYS A 1 396  ? 0.288   27.289  19.391  1.00 80.07 396  A 1 
ATOM 3195  C C   . LYS A 1 396  ? 0.597   25.941  20.027  1.00 82.14 396  A 1 
ATOM 3196  O O   . LYS A 1 396  ? 0.975   25.861  21.196  1.00 78.44 396  A 1 
ATOM 3197  C CB  . LYS A 1 396  ? 1.357   28.339  19.700  1.00 75.80 396  A 1 
ATOM 3198  C CG  . LYS A 1 396  ? 1.152   29.604  18.856  1.00 71.46 396  A 1 
ATOM 3199  C CD  . LYS A 1 396  ? 2.315   30.563  19.077  1.00 65.32 396  A 1 
ATOM 3200  C CE  . LYS A 1 396  ? 2.112   31.810  18.227  1.00 58.55 396  A 1 
ATOM 3201  N NZ  . LYS A 1 396  ? 3.239   32.751  18.377  1.00 51.38 396  A 1 
ATOM 3202  N N   . VAL A 1 397  ? 0.457   24.890  19.246  1.00 83.61 397  A 1 
ATOM 3203  C CA  . VAL A 1 397  ? 0.679   23.514  19.690  1.00 83.97 397  A 1 
ATOM 3204  C C   . VAL A 1 397  ? 1.678   22.813  18.778  1.00 85.29 397  A 1 
ATOM 3205  O O   . VAL A 1 397  ? 1.602   22.920  17.563  1.00 83.06 397  A 1 
ATOM 3206  C CB  . VAL A 1 397  ? -0.649  22.744  19.777  1.00 81.85 397  A 1 
ATOM 3207  C CG1 . VAL A 1 397  ? -0.413  21.340  20.297  1.00 73.93 397  A 1 
ATOM 3208  C CG2 . VAL A 1 397  ? -1.639  23.418  20.734  1.00 73.62 397  A 1 
ATOM 3209  N N   . SER A 1 398  ? 2.615   22.082  19.382  1.00 85.45 398  A 1 
ATOM 3210  C CA  . SER A 1 398  ? 3.513   21.168  18.685  1.00 85.26 398  A 1 
ATOM 3211  C C   . SER A 1 398  ? 3.003   19.739  18.857  1.00 86.40 398  A 1 
ATOM 3212  O O   . SER A 1 398  ? 2.984   19.222  19.972  1.00 84.65 398  A 1 
ATOM 3213  C CB  . SER A 1 398  ? 4.931   21.324  19.237  1.00 82.95 398  A 1 
ATOM 3214  O OG  . SER A 1 398  ? 5.814   20.421  18.609  1.00 71.00 398  A 1 
ATOM 3215  N N   . ILE A 1 399  ? 2.590   19.114  17.768  1.00 85.51 399  A 1 
ATOM 3216  C CA  . ILE A 1 399  ? 2.090   17.736  17.758  1.00 85.47 399  A 1 
ATOM 3217  C C   . ILE A 1 399  ? 3.266   16.795  17.515  1.00 85.44 399  A 1 
ATOM 3218  O O   . ILE A 1 399  ? 3.974   16.930  16.520  1.00 83.44 399  A 1 
ATOM 3219  C CB  . ILE A 1 399  ? 0.979   17.543  16.703  1.00 84.66 399  A 1 
ATOM 3220  C CG1 . ILE A 1 399  ? -0.176  18.560  16.895  1.00 80.80 399  A 1 
ATOM 3221  C CG2 . ILE A 1 399  ? 0.439   16.102  16.776  1.00 79.75 399  A 1 
ATOM 3222  C CD1 . ILE A 1 399  ? -1.152  18.598  15.715  1.00 74.90 399  A 1 
ATOM 3223  N N   . VAL A 1 400  ? 3.462   15.832  18.403  1.00 86.70 400  A 1 
ATOM 3224  C CA  . VAL A 1 400  ? 4.524   14.829  18.293  1.00 86.11 400  A 1 
ATOM 3225  C C   . VAL A 1 400  ? 3.907   13.439  18.334  1.00 86.41 400  A 1 
ATOM 3226  O O   . VAL A 1 400  ? 3.193   13.095  19.271  1.00 84.99 400  A 1 
ATOM 3227  C CB  . VAL A 1 400  ? 5.579   14.998  19.401  1.00 84.65 400  A 1 
ATOM 3228  C CG1 . VAL A 1 400  ? 6.727   14.009  19.201  1.00 77.21 400  A 1 
ATOM 3229  C CG2 . VAL A 1 400  ? 6.180   16.408  19.406  1.00 77.10 400  A 1 
ATOM 3230  N N   . ARG A 1 401  ? 4.218   12.615  17.345  1.00 85.36 401  A 1 
ATOM 3231  C CA  . ARG A 1 401  ? 3.788   11.210  17.307  1.00 83.29 401  A 1 
ATOM 3232  C C   . ARG A 1 401  ? 4.816   10.324  18.011  1.00 82.34 401  A 1 
ATOM 3233  O O   . ARG A 1 401  ? 6.012   10.440  17.752  1.00 79.30 401  A 1 
ATOM 3234  C CB  . ARG A 1 401  ? 3.556   10.765  15.855  1.00 81.65 401  A 1 
ATOM 3235  C CG  . ARG A 1 401  ? 2.413   11.526  15.145  1.00 77.50 401  A 1 
ATOM 3236  C CD  . ARG A 1 401  ? 2.259   10.995  13.719  1.00 76.01 401  A 1 
ATOM 3237  N NE  . ARG A 1 401  ? 1.107   11.574  13.005  1.00 71.15 401  A 1 
ATOM 3238  C CZ  . ARG A 1 401  ? 1.115   12.291  11.892  1.00 67.43 401  A 1 
ATOM 3239  N NH1 . ARG A 1 401  ? 2.207   12.735  11.349  1.00 60.55 401  A 1 
ATOM 3240  N NH2 . ARG A 1 401  ? 0.002   12.554  11.285  1.00 61.22 401  A 1 
ATOM 3241  N N   . CYS A 1 402  ? 4.371   9.436   18.884  1.00 81.80 402  A 1 
ATOM 3242  C CA  . CYS A 1 402  ? 5.214   8.507   19.626  1.00 81.37 402  A 1 
ATOM 3243  C C   . CYS A 1 402  ? 4.676   7.074   19.507  1.00 81.05 402  A 1 
ATOM 3244  O O   . CYS A 1 402  ? 3.714   6.692   20.162  1.00 78.29 402  A 1 
ATOM 3245  C CB  . CYS A 1 402  ? 5.313   8.982   21.084  1.00 79.48 402  A 1 
ATOM 3246  S SG  . CYS A 1 402  ? 6.496   7.956   22.009  1.00 73.79 402  A 1 
ATOM 3247  N N   . PHE A 1 403  ? 5.331   6.259   18.685  1.00 77.85 403  A 1 
ATOM 3248  C CA  . PHE A 1 403  ? 4.970   4.859   18.476  1.00 75.52 403  A 1 
ATOM 3249  C C   . PHE A 1 403  ? 6.226   4.003   18.262  1.00 74.49 403  A 1 
ATOM 3250  O O   . PHE A 1 403  ? 7.341   4.526   18.153  1.00 69.62 403  A 1 
ATOM 3251  C CB  . PHE A 1 403  ? 3.965   4.753   17.314  1.00 72.56 403  A 1 
ATOM 3252  C CG  . PHE A 1 403  ? 4.415   5.379   16.007  1.00 71.24 403  A 1 
ATOM 3253  C CD1 . PHE A 1 403  ? 4.206   6.751   15.767  1.00 66.04 403  A 1 
ATOM 3254  C CD2 . PHE A 1 403  ? 5.017   4.595   15.013  1.00 65.17 403  A 1 
ATOM 3255  C CE1 . PHE A 1 403  ? 4.604   7.331   14.551  1.00 61.65 403  A 1 
ATOM 3256  C CE2 . PHE A 1 403  ? 5.418   5.170   13.792  1.00 61.90 403  A 1 
ATOM 3257  C CZ  . PHE A 1 403  ? 5.209   6.540   13.561  1.00 62.15 403  A 1 
ATOM 3258  N N   . SER A 1 404  ? 6.086   2.685   18.247  1.00 71.81 404  A 1 
ATOM 3259  C CA  . SER A 1 404  ? 7.221   1.751   18.178  1.00 68.56 404  A 1 
ATOM 3260  C C   . SER A 1 404  ? 8.089   1.932   16.930  1.00 67.61 404  A 1 
ATOM 3261  O O   . SER A 1 404  ? 9.306   1.765   17.010  1.00 64.35 404  A 1 
ATOM 3262  C CB  . SER A 1 404  ? 6.709   0.306   18.238  1.00 65.21 404  A 1 
ATOM 3263  O OG  . SER A 1 404  ? 5.734   0.101   17.236  1.00 59.03 404  A 1 
ATOM 3264  N N   . LEU A 1 405  ? 7.487   2.322   15.812  1.00 65.87 405  A 1 
ATOM 3265  C CA  . LEU A 1 405  ? 8.134   2.477   14.504  1.00 63.79 405  A 1 
ATOM 3266  C C   . LEU A 1 405  ? 8.595   3.914   14.213  1.00 64.54 405  A 1 
ATOM 3267  O O   . LEU A 1 405  ? 8.923   4.237   13.079  1.00 61.11 405  A 1 
ATOM 3268  C CB  . LEU A 1 405  ? 7.169   1.972   13.414  1.00 59.65 405  A 1 
ATOM 3269  C CG  . LEU A 1 405  ? 6.597   0.568   13.657  1.00 55.27 405  A 1 
ATOM 3270  C CD1 . LEU A 1 405  ? 5.607   0.210   12.553  1.00 51.49 405  A 1 
ATOM 3271  C CD2 . LEU A 1 405  ? 7.699   -0.485  13.754  1.00 49.66 405  A 1 
ATOM 3272  N N   . MET A 1 406  ? 8.603   4.777   15.216  1.00 64.10 406  A 1 
ATOM 3273  C CA  . MET A 1 406  ? 8.933   6.190   15.041  1.00 62.89 406  A 1 
ATOM 3274  C C   . MET A 1 406  ? 10.364  6.396   14.533  1.00 62.57 406  A 1 
ATOM 3275  O O   . MET A 1 406  ? 11.300  5.663   14.892  1.00 59.94 406  A 1 
ATOM 3276  C CB  . MET A 1 406  ? 8.681   6.944   16.359  1.00 60.90 406  A 1 
ATOM 3277  C CG  . MET A 1 406  ? 9.716   6.605   17.445  1.00 58.51 406  A 1 
ATOM 3278  S SD  . MET A 1 406  ? 9.274   7.111   19.130  1.00 55.66 406  A 1 
ATOM 3279  C CE  . MET A 1 406  ? 8.953   8.863   18.849  1.00 50.77 406  A 1 
ATOM 3280  N N   . THR A 1 407  ? 10.536  7.450   13.734  1.00 64.00 407  A 1 
ATOM 3281  C CA  . THR A 1 407  ? 11.851  7.851   13.235  1.00 63.00 407  A 1 
ATOM 3282  C C   . THR A 1 407  ? 12.726  8.410   14.373  1.00 64.17 407  A 1 
ATOM 3283  O O   . THR A 1 407  ? 12.208  8.876   15.393  1.00 61.32 407  A 1 
ATOM 3284  C CB  . THR A 1 407  ? 11.731  8.872   12.092  1.00 59.11 407  A 1 
ATOM 3285  O OG1 . THR A 1 407  ? 11.173  10.064  12.569  1.00 53.94 407  A 1 
ATOM 3286  C CG2 . THR A 1 407  ? 10.871  8.367   10.933  1.00 52.20 407  A 1 
ATOM 3287  N N   . PRO A 1 408  ? 14.065  8.410   14.230  1.00 59.91 408  A 1 
ATOM 3288  C CA  . PRO A 1 408  ? 14.949  9.043   15.214  1.00 58.62 408  A 1 
ATOM 3289  C C   . PRO A 1 408  ? 14.691  10.543  15.402  1.00 61.14 408  A 1 
ATOM 3290  O O   . PRO A 1 408  ? 14.899  11.056  16.499  1.00 60.14 408  A 1 
ATOM 3291  C CB  . PRO A 1 408  ? 16.372  8.802   14.699  1.00 55.15 408  A 1 
ATOM 3292  C CG  . PRO A 1 408  ? 16.226  7.576   13.804  1.00 53.85 408  A 1 
ATOM 3293  C CD  . PRO A 1 408  ? 14.833  7.742   13.207  1.00 55.64 408  A 1 
ATOM 3294  N N   . GLU A 1 409  ? 14.226  11.236  14.370  1.00 63.07 409  A 1 
ATOM 3295  C CA  . GLU A 1 409  ? 13.810  12.642  14.445  1.00 63.72 409  A 1 
ATOM 3296  C C   . GLU A 1 409  ? 12.614  12.787  15.387  1.00 67.23 409  A 1 
ATOM 3297  O O   . GLU A 1 409  ? 12.701  13.499  16.387  1.00 65.22 409  A 1 
ATOM 3298  C CB  . GLU A 1 409  ? 13.494  13.191  13.037  1.00 60.09 409  A 1 
ATOM 3299  C CG  . GLU A 1 409  ? 14.759  13.258  12.175  1.00 54.71 409  A 1 
ATOM 3300  C CD  . GLU A 1 409  ? 14.552  13.807  10.750  1.00 48.89 409  A 1 
ATOM 3301  O OE1 . GLU A 1 409  ? 15.586  14.037  10.094  1.00 43.97 409  A 1 
ATOM 3302  O OE2 . GLU A 1 409  ? 13.400  13.971  10.284  1.00 42.68 409  A 1 
ATOM 3303  N N   . ASN A 1 410  ? 11.573  11.997  15.179  1.00 68.55 410  A 1 
ATOM 3304  C CA  . ASN A 1 410  ? 10.406  11.988  16.058  1.00 69.66 410  A 1 
ATOM 3305  C C   . ASN A 1 410  ? 10.780  11.611  17.503  1.00 72.54 410  A 1 
ATOM 3306  O O   . ASN A 1 410  ? 10.213  12.145  18.450  1.00 71.55 410  A 1 
ATOM 3307  C CB  . ASN A 1 410  ? 9.352   11.018  15.500  1.00 66.86 410  A 1 
ATOM 3308  C CG  . ASN A 1 410  ? 8.762   11.431  14.162  1.00 62.11 410  A 1 
ATOM 3309  O OD1 . ASN A 1 410  ? 9.096   12.437  13.578  1.00 56.90 410  A 1 
ATOM 3310  N ND2 . ASN A 1 410  ? 7.858   10.633  13.626  1.00 56.76 410  A 1 
ATOM 3311  N N   . GLN A 1 411  ? 11.753  10.721  17.707  1.00 69.27 411  A 1 
ATOM 3312  C CA  . GLN A 1 411  ? 12.259  10.416  19.053  1.00 68.83 411  A 1 
ATOM 3313  C C   . GLN A 1 411  ? 12.891  11.638  19.715  1.00 71.68 411  A 1 
ATOM 3314  O O   . GLN A 1 411  ? 12.637  11.883  20.894  1.00 71.17 411  A 1 
ATOM 3315  C CB  . GLN A 1 411  ? 13.286  9.271   19.041  1.00 65.91 411  A 1 
ATOM 3316  C CG  . GLN A 1 411  ? 12.629  7.905   18.862  1.00 59.82 411  A 1 
ATOM 3317  C CD  . GLN A 1 411  ? 13.607  6.739   18.979  1.00 56.42 411  A 1 
ATOM 3318  O OE1 . GLN A 1 411  ? 14.816  6.868   19.028  1.00 51.78 411  A 1 
ATOM 3319  N NE2 . GLN A 1 411  ? 13.111  5.526   19.045  1.00 48.57 411  A 1 
ATOM 3320  N N   . ARG A 1 412  ? 13.695  12.414  18.985  1.00 70.51 412  A 1 
ATOM 3321  C CA  . ARG A 1 412  ? 14.269  13.658  19.513  1.00 71.02 412  A 1 
ATOM 3322  C C   . ARG A 1 412  ? 13.168  14.639  19.895  1.00 74.56 412  A 1 
ATOM 3323  O O   . ARG A 1 412  ? 13.240  15.205  20.979  1.00 72.78 412  A 1 
ATOM 3324  C CB  . ARG A 1 412  ? 15.239  14.301  18.505  1.00 67.22 412  A 1 
ATOM 3325  C CG  . ARG A 1 412  ? 16.593  13.578  18.429  1.00 60.78 412  A 1 
ATOM 3326  C CD  . ARG A 1 412  ? 17.489  14.279  17.401  1.00 56.65 412  A 1 
ATOM 3327  N NE  . ARG A 1 412  ? 18.854  13.714  17.355  1.00 50.45 412  A 1 
ATOM 3328  C CZ  . ARG A 1 412  ? 19.795  14.053  16.478  1.00 44.09 412  A 1 
ATOM 3329  N NH1 . ARG A 1 412  ? 19.586  14.932  15.541  1.00 41.30 412  A 1 
ATOM 3330  N NH2 . ARG A 1 412  ? 20.981  13.526  16.520  1.00 38.43 412  A 1 
ATOM 3331  N N   . ASP A 1 413  ? 12.140  14.761  19.088  1.00 75.16 413  A 1 
ATOM 3332  C CA  . ASP A 1 413  ? 11.015  15.649  19.369  1.00 76.64 413  A 1 
ATOM 3333  C C   . ASP A 1 413  ? 10.213  15.216  20.605  1.00 79.16 413  A 1 
ATOM 3334  O O   . ASP A 1 413  ? 9.729   16.062  21.353  1.00 78.08 413  A 1 
ATOM 3335  C CB  . ASP A 1 413  ? 10.103  15.734  18.139  1.00 74.68 413  A 1 
ATOM 3336  C CG  . ASP A 1 413  ? 10.778  16.397  16.939  1.00 70.83 413  A 1 
ATOM 3337  O OD1 . ASP A 1 413  ? 11.773  17.124  17.162  1.00 64.14 413  A 1 
ATOM 3338  O OD2 . ASP A 1 413  ? 10.268  16.174  15.823  1.00 64.69 413  A 1 
ATOM 3339  N N   . VAL A 1 414  ? 10.126  13.920  20.895  1.00 78.37 414  A 1 
ATOM 3340  C CA  . VAL A 1 414  ? 9.499   13.431  22.130  1.00 78.54 414  A 1 
ATOM 3341  C C   . VAL A 1 414  ? 10.264  13.894  23.371  1.00 79.37 414  A 1 
ATOM 3342  O O   . VAL A 1 414  ? 9.636   14.284  24.356  1.00 77.62 414  A 1 
ATOM 3343  C CB  . VAL A 1 414  ? 9.342   11.897  22.128  1.00 77.72 414  A 1 
ATOM 3344  C CG1 . VAL A 1 414  ? 8.903   11.329  23.482  1.00 71.12 414  A 1 
ATOM 3345  C CG2 . VAL A 1 414  ? 8.275   11.467  21.119  1.00 72.15 414  A 1 
ATOM 3346  N N   . PHE A 1 415  ? 11.602  13.884  23.344  1.00 81.46 415  A 1 
ATOM 3347  C CA  . PHE A 1 415  ? 12.419  14.224  24.516  1.00 78.95 415  A 1 
ATOM 3348  C C   . PHE A 1 415  ? 12.791  15.704  24.607  1.00 79.17 415  A 1 
ATOM 3349  O O   . PHE A 1 415  ? 12.969  16.220  25.715  1.00 75.97 415  A 1 
ATOM 3350  C CB  . PHE A 1 415  ? 13.674  13.345  24.534  1.00 76.13 415  A 1 
ATOM 3351  C CG  . PHE A 1 415  ? 13.376  11.871  24.708  1.00 72.83 415  A 1 
ATOM 3352  C CD1 . PHE A 1 415  ? 12.824  11.398  25.912  1.00 67.91 415  A 1 
ATOM 3353  C CD2 . PHE A 1 415  ? 13.628  10.970  23.658  1.00 67.76 415  A 1 
ATOM 3354  C CE1 . PHE A 1 415  ? 12.514  10.038  26.059  1.00 63.27 415  A 1 
ATOM 3355  C CE2 . PHE A 1 415  ? 13.320  9.610   23.801  1.00 62.56 415  A 1 
ATOM 3356  C CZ  . PHE A 1 415  ? 12.760  9.143   24.999  1.00 64.57 415  A 1 
ATOM 3357  N N   . ASN A 1 416  ? 12.913  16.392  23.473  1.00 80.07 416  A 1 
ATOM 3358  C CA  . ASN A 1 416  ? 13.271  17.798  23.446  1.00 80.03 416  A 1 
ATOM 3359  C C   . ASN A 1 416  ? 12.095  18.670  23.907  1.00 81.26 416  A 1 
ATOM 3360  O O   . ASN A 1 416  ? 10.941  18.325  23.649  1.00 79.23 416  A 1 
ATOM 3361  C CB  . ASN A 1 416  ? 13.765  18.182  22.045  1.00 77.00 416  A 1 
ATOM 3362  C CG  . ASN A 1 416  ? 15.156  17.636  21.747  1.00 73.09 416  A 1 
ATOM 3363  O OD1 . ASN A 1 416  ? 15.923  17.259  22.618  1.00 65.71 416  A 1 
ATOM 3364  N ND2 . ASN A 1 416  ? 15.531  17.619  20.485  1.00 65.87 416  A 1 
ATOM 3365  N N   . PRO A 1 417  ? 12.365  19.800  24.582  1.00 80.37 417  A 1 
ATOM 3366  C CA  . PRO A 1 417  ? 11.314  20.759  24.889  1.00 79.57 417  A 1 
ATOM 3367  C C   . PRO A 1 417  ? 10.720  21.326  23.593  1.00 80.93 417  A 1 
ATOM 3368  O O   . PRO A 1 417  ? 11.430  21.434  22.587  1.00 78.38 417  A 1 
ATOM 3369  C CB  . PRO A 1 417  ? 11.986  21.833  25.754  1.00 76.88 417  A 1 
ATOM 3370  C CG  . PRO A 1 417  ? 13.446  21.789  25.310  1.00 74.13 417  A 1 
ATOM 3371  C CD  . PRO A 1 417  ? 13.664  20.315  24.975  1.00 76.66 417  A 1 
ATOM 3372  N N   . PRO A 1 418  ? 9.439   21.703  23.597  1.00 80.84 418  A 1 
ATOM 3373  C CA  . PRO A 1 418  ? 8.838   22.355  22.444  1.00 80.31 418  A 1 
ATOM 3374  C C   . PRO A 1 418  ? 9.482   23.728  22.194  1.00 81.54 418  A 1 
ATOM 3375  O O   . PRO A 1 418  ? 10.110  24.298  23.102  1.00 78.56 418  A 1 
ATOM 3376  C CB  . PRO A 1 418  ? 7.346   22.469  22.778  1.00 77.50 418  A 1 
ATOM 3377  C CG  . PRO A 1 418  ? 7.336   22.565  24.303  1.00 75.99 418  A 1 
ATOM 3378  C CD  . PRO A 1 418  ? 8.501   21.671  24.713  1.00 78.87 418  A 1 
ATOM 3379  N N   . PRO A 1 419  ? 9.300   24.289  20.985  1.00 80.91 419  A 1 
ATOM 3380  C CA  . PRO A 1 419  ? 9.678   25.672  20.716  1.00 79.92 419  A 1 
ATOM 3381  C C   . PRO A 1 419  ? 9.048   26.627  21.746  1.00 80.70 419  A 1 
ATOM 3382  O O   . PRO A 1 419  ? 7.943   26.366  22.230  1.00 77.86 419  A 1 
ATOM 3383  C CB  . PRO A 1 419  ? 9.188   25.976  19.294  1.00 77.87 419  A 1 
ATOM 3384  C CG  . PRO A 1 419  ? 9.047   24.599  18.651  1.00 75.56 419  A 1 
ATOM 3385  C CD  . PRO A 1 419  ? 8.670   23.697  19.817  1.00 78.14 419  A 1 
ATOM 3386  N N   . PRO A 1 420  ? 9.714   27.741  22.086  1.00 79.57 420  A 1 
ATOM 3387  C CA  . PRO A 1 420  ? 9.171   28.691  23.045  1.00 78.49 420  A 1 
ATOM 3388  C C   . PRO A 1 420  ? 7.807   29.226  22.584  1.00 78.56 420  A 1 
ATOM 3389  O O   . PRO A 1 420  ? 7.626   29.591  21.420  1.00 73.17 420  A 1 
ATOM 3390  C CB  . PRO A 1 420  ? 10.234  29.791  23.176  1.00 76.38 420  A 1 
ATOM 3391  C CG  . PRO A 1 420  ? 11.024  29.695  21.871  1.00 74.09 420  A 1 
ATOM 3392  C CD  . PRO A 1 420  ? 10.976  28.206  21.547  1.00 77.06 420  A 1 
ATOM 3393  N N   . GLY A 1 421  ? 6.852   29.262  23.504  1.00 79.67 421  A 1 
ATOM 3394  C CA  . GLY A 1 421  ? 5.475   29.675  23.234  1.00 79.39 421  A 1 
ATOM 3395  C C   . GLY A 1 421  ? 4.566   28.581  22.666  1.00 81.35 421  A 1 
ATOM 3396  O O   . GLY A 1 421  ? 3.395   28.853  22.416  1.00 77.07 421  A 1 
ATOM 3397  N N   . PHE A 1 422  ? 5.064   27.358  22.476  1.00 82.75 422  A 1 
ATOM 3398  C CA  . PHE A 1 422  ? 4.277   26.216  22.017  1.00 83.77 422  A 1 
ATOM 3399  C C   . PHE A 1 422  ? 4.029   25.214  23.149  1.00 84.55 422  A 1 
ATOM 3400  O O   . PHE A 1 422  ? 4.929   24.880  23.921  1.00 82.46 422  A 1 
ATOM 3401  C CB  . PHE A 1 422  ? 4.950   25.535  20.818  1.00 81.98 422  A 1 
ATOM 3402  C CG  . PHE A 1 422  ? 4.857   26.318  19.523  1.00 81.77 422  A 1 
ATOM 3403  C CD1 . PHE A 1 422  ? 3.939   25.938  18.527  1.00 75.33 422  A 1 
ATOM 3404  C CD2 . PHE A 1 422  ? 5.685   27.432  19.301  1.00 74.87 422  A 1 
ATOM 3405  C CE1 . PHE A 1 422  ? 3.853   26.659  17.327  1.00 73.21 422  A 1 
ATOM 3406  C CE2 . PHE A 1 422  ? 5.598   28.165  18.106  1.00 72.95 422  A 1 
ATOM 3407  C CZ  . PHE A 1 422  ? 4.680   27.773  17.116  1.00 76.34 422  A 1 
ATOM 3408  N N   . ARG A 1 423  ? 2.805   24.674  23.206  1.00 85.52 423  A 1 
ATOM 3409  C CA  . ARG A 1 423  ? 2.462   23.516  24.029  1.00 86.25 423  A 1 
ATOM 3410  C C   . ARG A 1 423  ? 2.764   22.242  23.258  1.00 86.95 423  A 1 
ATOM 3411  O O   . ARG A 1 423  ? 2.405   22.118  22.092  1.00 85.07 423  A 1 
ATOM 3412  C CB  . ARG A 1 423  ? 0.991   23.594  24.457  1.00 85.01 423  A 1 
ATOM 3413  C CG  . ARG A 1 423  ? 0.622   22.481  25.453  1.00 81.62 423  A 1 
ATOM 3414  C CD  . ARG A 1 423  ? -0.873  22.522  25.814  1.00 80.76 423  A 1 
ATOM 3415  N NE  . ARG A 1 423  ? -1.240  23.783  26.480  1.00 79.13 423  A 1 
ATOM 3416  C CZ  . ARG A 1 423  ? -1.120  24.087  27.758  1.00 78.94 423  A 1 
ATOM 3417  N NH1 . ARG A 1 423  ? -0.751  23.233  28.661  1.00 68.19 423  A 1 
ATOM 3418  N NH2 . ARG A 1 423  ? -1.385  25.289  28.149  1.00 73.72 423  A 1 
ATOM 3419  N N   . LYS A 1 424  ? 3.386   21.284  23.921  1.00 87.77 424  A 1 
ATOM 3420  C CA  . LYS A 1 424  ? 3.692   19.994  23.322  1.00 88.09 424  A 1 
ATOM 3421  C C   . LYS A 1 424  ? 2.564   19.004  23.581  1.00 88.71 424  A 1 
ATOM 3422  O O   . LYS A 1 424  ? 2.210   18.765  24.735  1.00 87.42 424  A 1 
ATOM 3423  C CB  . LYS A 1 424  ? 5.032   19.533  23.890  1.00 86.03 424  A 1 
ATOM 3424  C CG  . LYS A 1 424  ? 5.588   18.294  23.194  1.00 81.78 424  A 1 
ATOM 3425  C CD  . LYS A 1 424  ? 6.934   18.014  23.849  1.00 80.66 424  A 1 
ATOM 3426  C CE  . LYS A 1 424  ? 7.593   16.781  23.281  1.00 74.85 424  A 1 
ATOM 3427  N NZ  . LYS A 1 424  ? 8.842   16.530  24.014  1.00 70.41 424  A 1 
ATOM 3428  N N   . ILE A 1 425  ? 2.035   18.407  22.521  1.00 88.94 425  A 1 
ATOM 3429  C CA  . ILE A 1 425  ? 1.058   17.321  22.593  1.00 89.37 425  A 1 
ATOM 3430  C C   . ILE A 1 425  ? 1.695   16.068  22.020  1.00 89.55 425  A 1 
ATOM 3431  O O   . ILE A 1 425  ? 2.081   16.036  20.855  1.00 87.65 425  A 1 
ATOM 3432  C CB  . ILE A 1 425  ? -0.261  17.669  21.879  1.00 88.90 425  A 1 
ATOM 3433  C CG1 . ILE A 1 425  ? -0.857  18.949  22.507  1.00 84.81 425  A 1 
ATOM 3434  C CG2 . ILE A 1 425  ? -1.239  16.487  21.981  1.00 83.58 425  A 1 
ATOM 3435  C CD1 . ILE A 1 425  ? -2.229  19.326  21.961  1.00 75.79 425  A 1 
ATOM 3436  N N   . ILE A 1 426  ? 1.811   15.040  22.836  1.00 90.36 426  A 1 
ATOM 3437  C CA  . ILE A 1 426  ? 2.440   13.777  22.472  1.00 89.96 426  A 1 
ATOM 3438  C C   . ILE A 1 426  ? 1.346   12.732  22.310  1.00 90.24 426  A 1 
ATOM 3439  O O   . ILE A 1 426  ? 0.713   12.330  23.283  1.00 89.08 426  A 1 
ATOM 3440  C CB  . ILE A 1 426  ? 3.506   13.372  23.508  1.00 88.73 426  A 1 
ATOM 3441  C CG1 . ILE A 1 426  ? 4.564   14.489  23.683  1.00 84.62 426  A 1 
ATOM 3442  C CG2 . ILE A 1 426  ? 4.183   12.064  23.074  1.00 83.41 426  A 1 
ATOM 3443  C CD1 . ILE A 1 426  ? 5.375   14.335  24.960  1.00 77.18 426  A 1 
ATOM 3444  N N   . LEU A 1 427  ? 1.154   12.289  21.082  1.00 90.04 427  A 1 
ATOM 3445  C CA  . LEU A 1 427  ? 0.240   11.210  20.728  1.00 89.77 427  A 1 
ATOM 3446  C C   . LEU A 1 427  ? 1.017   9.901   20.796  1.00 89.29 427  A 1 
ATOM 3447  O O   . LEU A 1 427  ? 1.919   9.678   19.988  1.00 86.86 427  A 1 
ATOM 3448  C CB  . LEU A 1 427  ? -0.328  11.456  19.322  1.00 89.39 427  A 1 
ATOM 3449  C CG  . LEU A 1 427  ? -0.960  12.839  19.091  1.00 89.18 427  A 1 
ATOM 3450  C CD1 . LEU A 1 427  ? -1.478  12.925  17.661  1.00 83.54 427  A 1 
ATOM 3451  C CD2 . LEU A 1 427  ? -2.127  13.100  20.037  1.00 83.93 427  A 1 
ATOM 3452  N N   . THR A 1 428  ? 0.716   9.055   21.762  1.00 89.40 428  A 1 
ATOM 3453  C CA  . THR A 1 428  ? 1.529   7.870   22.040  1.00 89.13 428  A 1 
ATOM 3454  C C   . THR A 1 428  ? 0.694   6.605   22.152  1.00 88.99 428  A 1 
ATOM 3455  O O   . THR A 1 428  ? -0.437  6.620   22.630  1.00 86.94 428  A 1 
ATOM 3456  C CB  . THR A 1 428  ? 2.392   8.097   23.288  1.00 87.82 428  A 1 
ATOM 3457  O OG1 . THR A 1 428  ? 3.315   7.049   23.446  1.00 75.37 428  A 1 
ATOM 3458  C CG2 . THR A 1 428  ? 1.583   8.210   24.578  1.00 77.30 428  A 1 
ATOM 3459  N N   . THR A 1 429  ? 1.284   5.491   21.746  1.00 87.51 429  A 1 
ATOM 3460  C CA  . THR A 1 429  ? 0.789   4.164   22.120  1.00 85.90 429  A 1 
ATOM 3461  C C   . THR A 1 429  ? 1.236   3.807   23.547  1.00 85.39 429  A 1 
ATOM 3462  O O   . THR A 1 429  ? 1.876   4.604   24.249  1.00 82.37 429  A 1 
ATOM 3463  C CB  . THR A 1 429  ? 1.261   3.105   21.108  1.00 83.78 429  A 1 
ATOM 3464  O OG1 . THR A 1 429  ? 2.666   3.032   21.100  1.00 74.87 429  A 1 
ATOM 3465  C CG2 . THR A 1 429  ? 0.804   3.400   19.682  1.00 73.68 429  A 1 
ATOM 3466  N N   . ASN A 1 430  ? 0.983   2.575   23.969  1.00 85.43 430  A 1 
ATOM 3467  C CA  . ASN A 1 430  ? 1.478   2.006   25.228  1.00 83.99 430  A 1 
ATOM 3468  C C   . ASN A 1 430  ? 3.013   2.078   25.407  1.00 83.30 430  A 1 
ATOM 3469  O O   . ASN A 1 430  ? 3.511   1.849   26.502  1.00 78.71 430  A 1 
ATOM 3470  C CB  . ASN A 1 430  ? 0.974   0.553   25.331  1.00 80.80 430  A 1 
ATOM 3471  C CG  . ASN A 1 430  ? 1.530   -0.389  24.265  1.00 76.37 430  A 1 
ATOM 3472  O OD1 . ASN A 1 430  ? 2.142   0.008   23.296  1.00 64.54 430  A 1 
ATOM 3473  N ND2 . ASN A 1 430  ? 1.328   -1.672  24.428  1.00 68.86 430  A 1 
ATOM 3474  N N   . ILE A 1 431  ? 3.785   2.433   24.378  1.00 80.94 431  A 1 
ATOM 3475  C CA  . ILE A 1 431  ? 5.244   2.589   24.474  1.00 78.54 431  A 1 
ATOM 3476  C C   . ILE A 1 431  ? 5.656   3.613   25.544  1.00 77.41 431  A 1 
ATOM 3477  O O   . ILE A 1 431  ? 6.660   3.417   26.227  1.00 73.97 431  A 1 
ATOM 3478  C CB  . ILE A 1 431  ? 5.841   2.914   23.088  1.00 75.54 431  A 1 
ATOM 3479  C CG1 . ILE A 1 431  ? 7.344   2.557   23.068  1.00 69.02 431  A 1 
ATOM 3480  C CG2 . ILE A 1 431  ? 5.609   4.376   22.676  1.00 65.96 431  A 1 
ATOM 3481  C CD1 . ILE A 1 431  ? 7.985   2.654   21.683  1.00 61.50 431  A 1 
ATOM 3482  N N   . ALA A 1 432  ? 4.872   4.674   25.737  1.00 78.44 432  A 1 
ATOM 3483  C CA  . ALA A 1 432  ? 5.126   5.671   26.777  1.00 78.09 432  A 1 
ATOM 3484  C C   . ALA A 1 432  ? 4.656   5.232   28.177  1.00 78.48 432  A 1 
ATOM 3485  O O   . ALA A 1 432  ? 4.946   5.910   29.161  1.00 74.21 432  A 1 
ATOM 3486  C CB  . ALA A 1 432  ? 4.493   7.000   26.370  1.00 76.50 432  A 1 
ATOM 3487  N N   . GLU A 1 433  ? 3.973   4.098   28.286  1.00 79.57 433  A 1 
ATOM 3488  C CA  . GLU A 1 433  ? 3.474   3.569   29.553  1.00 77.94 433  A 1 
ATOM 3489  C C   . GLU A 1 433  ? 4.605   3.020   30.434  1.00 75.86 433  A 1 
ATOM 3490  O O   . GLU A 1 433  ? 4.658   3.322   31.626  1.00 70.00 433  A 1 
ATOM 3491  C CB  . GLU A 1 433  ? 2.434   2.487   29.227  1.00 76.58 433  A 1 
ATOM 3492  C CG  . GLU A 1 433  ? 1.575   2.088   30.420  1.00 73.74 433  A 1 
ATOM 3493  C CD  . GLU A 1 433  ? 0.581   0.981   30.037  1.00 73.14 433  A 1 
ATOM 3494  O OE1 . GLU A 1 433  ? 0.403   0.063   30.849  1.00 66.07 433  A 1 
ATOM 3495  O OE2 . GLU A 1 433  ? -0.015  1.036   28.935  1.00 69.40 433  A 1 
ATOM 3496  N N   . SER A 1 434  ? 5.570   2.293   29.846  1.00 71.99 434  A 1 
ATOM 3497  C CA  . SER A 1 434  ? 6.682   1.688   30.585  1.00 68.44 434  A 1 
ATOM 3498  C C   . SER A 1 434  ? 8.056   1.978   29.980  1.00 68.47 434  A 1 
ATOM 3499  O O   . SER A 1 434  ? 9.002   2.275   30.707  1.00 62.08 434  A 1 
ATOM 3500  C CB  . SER A 1 434  ? 6.451   0.171   30.707  1.00 62.88 434  A 1 
ATOM 3501  O OG  . SER A 1 434  ? 6.428   -0.433  29.427  1.00 56.56 434  A 1 
ATOM 3502  N N   . SER A 1 435  ? 8.183   1.954   28.662  1.00 64.56 435  A 1 
ATOM 3503  C CA  . SER A 1 435  ? 9.474   1.978   27.963  1.00 61.95 435  A 1 
ATOM 3504  C C   . SER A 1 435  ? 10.154  3.336   27.955  1.00 63.60 435  A 1 
ATOM 3505  O O   . SER A 1 435  ? 11.371  3.428   28.049  1.00 60.13 435  A 1 
ATOM 3506  C CB  . SER A 1 435  ? 9.320   1.586   26.485  1.00 56.22 435  A 1 
ATOM 3507  O OG  . SER A 1 435  ? 8.301   0.647   26.283  1.00 52.15 435  A 1 
ATOM 3508  N N   . ILE A 1 436  ? 9.384   4.390   27.741  1.00 66.85 436  A 1 
ATOM 3509  C CA  . ILE A 1 436  ? 9.890   5.730   27.468  1.00 67.19 436  A 1 
ATOM 3510  C C   . ILE A 1 436  ? 9.407   6.652   28.578  1.00 69.21 436  A 1 
ATOM 3511  O O   . ILE A 1 436  ? 8.216   6.763   28.842  1.00 67.16 436  A 1 
ATOM 3512  C CB  . ILE A 1 436  ? 9.470   6.207   26.059  1.00 63.91 436  A 1 
ATOM 3513  C CG1 . ILE A 1 436  ? 10.045  5.258   24.976  1.00 59.29 436  A 1 
ATOM 3514  C CG2 . ILE A 1 436  ? 9.943   7.644   25.818  1.00 56.96 436  A 1 
ATOM 3515  C CD1 . ILE A 1 436  ? 9.658   5.634   23.542  1.00 53.31 436  A 1 
ATOM 3516  N N   . THR A 1 437  ? 10.346  7.342   29.221  1.00 72.08 437  A 1 
ATOM 3517  C CA  . THR A 1 437  ? 10.011  8.395   30.181  1.00 71.26 437  A 1 
ATOM 3518  C C   . THR A 1 437  ? 9.981   9.731   29.462  1.00 73.68 437  A 1 
ATOM 3519  O O   . THR A 1 437  ? 11.030  10.286  29.154  1.00 70.90 437  A 1 
ATOM 3520  C CB  . THR A 1 437  ? 10.995  8.406   31.354  1.00 65.92 437  A 1 
ATOM 3521  O OG1 . THR A 1 437  ? 10.905  7.174   32.045  1.00 58.14 437  A 1 
ATOM 3522  C CG2 . THR A 1 437  ? 10.676  9.499   32.358  1.00 55.86 437  A 1 
ATOM 3523  N N   . VAL A 1 438  ? 8.792   10.236  29.215  1.00 74.53 438  A 1 
ATOM 3524  C CA  . VAL A 1 438  ? 8.607   11.551  28.606  1.00 75.14 438  A 1 
ATOM 3525  C C   . VAL A 1 438  ? 8.747   12.631  29.688  1.00 76.18 438  A 1 
ATOM 3526  O O   . VAL A 1 438  ? 8.086   12.530  30.725  1.00 74.06 438  A 1 
ATOM 3527  C CB  . VAL A 1 438  ? 7.253   11.647  27.885  1.00 73.75 438  A 1 
ATOM 3528  C CG1 . VAL A 1 438  ? 7.193   12.956  27.108  1.00 68.26 438  A 1 
ATOM 3529  C CG2 . VAL A 1 438  ? 7.058   10.496  26.887  1.00 68.43 438  A 1 
ATOM 3530  N N   . PRO A 1 439  ? 9.618   13.641  29.497  1.00 77.00 439  A 1 
ATOM 3531  C CA  . PRO A 1 439  ? 9.738   14.754  30.430  1.00 75.07 439  A 1 
ATOM 3532  C C   . PRO A 1 439  ? 8.555   15.725  30.311  1.00 75.73 439  A 1 
ATOM 3533  O O   . PRO A 1 439  ? 7.830   15.732  29.320  1.00 70.77 439  A 1 
ATOM 3534  C CB  . PRO A 1 439  ? 11.079  15.405  30.078  1.00 70.84 439  A 1 
ATOM 3535  C CG  . PRO A 1 439  ? 11.203  15.161  28.575  1.00 68.47 439  A 1 
ATOM 3536  C CD  . PRO A 1 439  ? 10.540  13.801  28.379  1.00 71.12 439  A 1 
ATOM 3537  N N   . ASP A 1 440  ? 8.394   16.557  31.333  1.00 79.59 440  A 1 
ATOM 3538  C CA  . ASP A 1 440  ? 7.531   17.749  31.344  1.00 79.82 440  A 1 
ATOM 3539  C C   . ASP A 1 440  ? 6.024   17.506  31.121  1.00 82.21 440  A 1 
ATOM 3540  O O   . ASP A 1 440  ? 5.274   18.435  30.843  1.00 78.46 440  A 1 
ATOM 3541  C CB  . ASP A 1 440  ? 8.138   18.841  30.440  1.00 75.12 440  A 1 
ATOM 3542  C CG  . ASP A 1 440  ? 9.615   19.114  30.769  1.00 69.05 440  A 1 
ATOM 3543  O OD1 . ASP A 1 440  ? 9.971   19.054  31.966  1.00 60.91 440  A 1 
ATOM 3544  O OD2 . ASP A 1 440  ? 10.396  19.333  29.822  1.00 61.62 440  A 1 
ATOM 3545  N N   . VAL A 1 441  ? 5.557   16.274  31.308  1.00 83.25 441  A 1 
ATOM 3546  C CA  . VAL A 1 441  ? 4.135   15.927  31.185  1.00 83.98 441  A 1 
ATOM 3547  C C   . VAL A 1 441  ? 3.366   16.370  32.428  1.00 84.20 441  A 1 
ATOM 3548  O O   . VAL A 1 441  ? 3.698   15.983  33.549  1.00 81.83 441  A 1 
ATOM 3549  C CB  . VAL A 1 441  ? 3.937   14.424  30.933  1.00 83.12 441  A 1 
ATOM 3550  C CG1 . VAL A 1 441  ? 2.458   14.079  30.741  1.00 76.52 441  A 1 
ATOM 3551  C CG2 . VAL A 1 441  ? 4.676   13.972  29.674  1.00 76.64 441  A 1 
ATOM 3552  N N   . SER A 1 442  ? 2.310   17.152  32.216  1.00 86.50 442  A 1 
ATOM 3553  C CA  . SER A 1 442  ? 1.404   17.604  33.280  1.00 86.21 442  A 1 
ATOM 3554  C C   . SER A 1 442  ? -0.037  17.155  33.092  1.00 87.27 442  A 1 
ATOM 3555  O O   . SER A 1 442  ? -0.810  17.183  34.044  1.00 84.08 442  A 1 
ATOM 3556  C CB  . SER A 1 442  ? 1.444   19.120  33.391  1.00 83.45 442  A 1 
ATOM 3557  O OG  . SER A 1 442  ? 2.761   19.519  33.700  1.00 74.20 442  A 1 
ATOM 3558  N N   . TYR A 1 443  ? -0.384  16.736  31.895  1.00 88.78 443  A 1 
ATOM 3559  C CA  . TYR A 1 443  ? -1.722  16.281  31.557  1.00 89.37 443  A 1 
ATOM 3560  C C   . TYR A 1 443  ? -1.649  14.954  30.815  1.00 90.06 443  A 1 
ATOM 3561  O O   . TYR A 1 443  ? -0.844  14.791  29.899  1.00 88.07 443  A 1 
ATOM 3562  C CB  . TYR A 1 443  ? -2.432  17.350  30.727  1.00 88.00 443  A 1 
ATOM 3563  C CG  . TYR A 1 443  ? -2.479  18.700  31.405  1.00 88.29 443  A 1 
ATOM 3564  C CD1 . TYR A 1 443  ? -3.438  18.970  32.398  1.00 82.78 443  A 1 
ATOM 3565  C CD2 . TYR A 1 443  ? -1.535  19.692  31.068  1.00 83.09 443  A 1 
ATOM 3566  C CE1 . TYR A 1 443  ? -3.471  20.214  33.043  1.00 81.01 443  A 1 
ATOM 3567  C CE2 . TYR A 1 443  ? -1.557  20.942  31.710  1.00 80.56 443  A 1 
ATOM 3568  C CZ  . TYR A 1 443  ? -2.528  21.201  32.695  1.00 83.73 443  A 1 
ATOM 3569  O OH  . TYR A 1 443  ? -2.561  22.418  33.319  1.00 81.90 443  A 1 
ATOM 3570  N N   . VAL A 1 444  ? -2.498  14.012  31.201  1.00 91.01 444  A 1 
ATOM 3571  C CA  . VAL A 1 444  ? -2.691  12.755  30.477  1.00 91.56 444  A 1 
ATOM 3572  C C   . VAL A 1 444  ? -4.149  12.653  30.068  1.00 91.57 444  A 1 
ATOM 3573  O O   . VAL A 1 444  ? -5.037  12.816  30.900  1.00 90.04 444  A 1 
ATOM 3574  C CB  . VAL A 1 444  ? -2.226  11.543  31.307  1.00 90.26 444  A 1 
ATOM 3575  C CG1 . VAL A 1 444  ? -2.796  10.203  30.829  1.00 83.23 444  A 1 
ATOM 3576  C CG2 . VAL A 1 444  ? -0.708  11.415  31.230  1.00 83.71 444  A 1 
ATOM 3577  N N   . ILE A 1 445  ? -4.381  12.346  28.801  1.00 91.78 445  A 1 
ATOM 3578  C CA  . ILE A 1 445  ? -5.681  11.917  28.292  1.00 91.96 445  A 1 
ATOM 3579  C C   . ILE A 1 445  ? -5.542  10.438  27.953  1.00 91.73 445  A 1 
ATOM 3580  O O   . ILE A 1 445  ? -4.731  10.071  27.104  1.00 89.63 445  A 1 
ATOM 3581  C CB  . ILE A 1 445  ? -6.134  12.774  27.092  1.00 91.41 445  A 1 
ATOM 3582  C CG1 . ILE A 1 445  ? -6.194  14.274  27.480  1.00 87.66 445  A 1 
ATOM 3583  C CG2 . ILE A 1 445  ? -7.499  12.279  26.597  1.00 87.61 445  A 1 
ATOM 3584  C CD1 . ILE A 1 445  ? -6.514  15.214  26.315  1.00 83.87 445  A 1 
ATOM 3585  N N   . ASP A 1 446  ? -6.274  9.591   28.644  1.00 91.74 446  A 1 
ATOM 3586  C CA  . ASP A 1 446  ? -6.208  8.148   28.465  1.00 91.53 446  A 1 
ATOM 3587  C C   . ASP A 1 446  ? -7.536  7.629   27.916  1.00 91.45 446  A 1 
ATOM 3588  O O   . ASP A 1 446  ? -8.549  7.647   28.610  1.00 88.55 446  A 1 
ATOM 3589  C CB  . ASP A 1 446  ? -5.821  7.480   29.798  1.00 89.63 446  A 1 
ATOM 3590  C CG  . ASP A 1 446  ? -5.582  5.972   29.675  1.00 88.24 446  A 1 
ATOM 3591  O OD1 . ASP A 1 446  ? -5.518  5.451   28.542  1.00 82.51 446  A 1 
ATOM 3592  O OD2 . ASP A 1 446  ? -5.411  5.315   30.723  1.00 83.43 446  A 1 
ATOM 3593  N N   . PHE A 1 447  ? -7.524  7.138   26.677  1.00 90.49 447  A 1 
ATOM 3594  C CA  . PHE A 1 447  ? -8.686  6.477   26.084  1.00 89.82 447  A 1 
ATOM 3595  C C   . PHE A 1 447  ? -8.965  5.098   26.696  1.00 89.07 447  A 1 
ATOM 3596  O O   . PHE A 1 447  ? -9.967  4.475   26.364  1.00 83.70 447  A 1 
ATOM 3597  C CB  . PHE A 1 447  ? -8.519  6.417   24.566  1.00 89.05 447  A 1 
ATOM 3598  C CG  . PHE A 1 447  ? -8.818  7.733   23.890  1.00 90.41 447  A 1 
ATOM 3599  C CD1 . PHE A 1 447  ? -10.149 8.080   23.602  1.00 84.52 447  A 1 
ATOM 3600  C CD2 . PHE A 1 447  ? -7.787  8.626   23.555  1.00 84.26 447  A 1 
ATOM 3601  C CE1 . PHE A 1 447  ? -10.447 9.297   22.977  1.00 82.95 447  A 1 
ATOM 3602  C CE2 . PHE A 1 447  ? -8.082  9.850   22.932  1.00 82.75 447  A 1 
ATOM 3603  C CZ  . PHE A 1 447  ? -9.413  10.181  22.641  1.00 86.17 447  A 1 
ATOM 3604  N N   . CYS A 1 448  ? -8.099  4.623   27.591  1.00 88.98 448  A 1 
ATOM 3605  C CA  . CYS A 1 448  ? -8.219  3.325   28.254  1.00 88.95 448  A 1 
ATOM 3606  C C   . CYS A 1 448  ? -8.329  2.144   27.279  1.00 89.20 448  A 1 
ATOM 3607  O O   . CYS A 1 448  ? -8.946  1.131   27.591  1.00 85.63 448  A 1 
ATOM 3608  C CB  . CYS A 1 448  ? -9.336  3.378   29.307  1.00 87.77 448  A 1 
ATOM 3609  S SG  . CYS A 1 448  ? -8.978  4.644   30.564  1.00 83.28 448  A 1 
ATOM 3610  N N   . LEU A 1 449  ? -7.703  2.265   26.105  1.00 89.23 449  A 1 
ATOM 3611  C CA  . LEU A 1 449  ? -7.681  1.245   25.064  1.00 89.11 449  A 1 
ATOM 3612  C C   . LEU A 1 449  ? -6.274  0.668   24.879  1.00 89.25 449  A 1 
ATOM 3613  O O   . LEU A 1 449  ? -5.257  1.325   25.127  1.00 87.21 449  A 1 
ATOM 3614  C CB  . LEU A 1 449  ? -8.231  1.832   23.752  1.00 87.75 449  A 1 
ATOM 3615  C CG  . LEU A 1 449  ? -9.744  2.123   23.777  1.00 86.97 449  A 1 
ATOM 3616  C CD1 . LEU A 1 449  ? -10.136 2.935   22.554  1.00 81.60 449  A 1 
ATOM 3617  C CD2 . LEU A 1 449  ? -10.560 0.834   23.766  1.00 81.70 449  A 1 
ATOM 3618  N N   . ALA A 1 450  ? -6.220  -0.572  24.407  1.00 88.11 450  A 1 
ATOM 3619  C CA  . ALA A 1 450  ? -5.004  -1.244  23.994  1.00 87.10 450  A 1 
ATOM 3620  C C   . ALA A 1 450  ? -5.272  -2.083  22.744  1.00 87.25 450  A 1 
ATOM 3621  O O   . ALA A 1 450  ? -6.317  -2.718  22.625  1.00 83.93 450  A 1 
ATOM 3622  C CB  . ALA A 1 450  ? -4.484  -2.098  25.159  1.00 84.78 450  A 1 
ATOM 3623  N N   . LYS A 1 451  ? -4.303  -2.128  21.825  1.00 85.72 451  A 1 
ATOM 3624  C CA  . LYS A 1 451  ? -4.301  -3.094  20.725  1.00 84.54 451  A 1 
ATOM 3625  C C   . LYS A 1 451  ? -3.574  -4.349  21.177  1.00 84.56 451  A 1 
ATOM 3626  O O   . LYS A 1 451  ? -2.413  -4.289  21.579  1.00 82.04 451  A 1 
ATOM 3627  C CB  . LYS A 1 451  ? -3.711  -2.484  19.444  1.00 82.37 451  A 1 
ATOM 3628  C CG  . LYS A 1 451  ? -4.836  -2.166  18.443  1.00 76.23 451  A 1 
ATOM 3629  C CD  . LYS A 1 451  ? -4.356  -1.418  17.201  1.00 73.56 451  A 1 
ATOM 3630  C CE  . LYS A 1 451  ? -5.560  -1.182  16.279  1.00 66.20 451  A 1 
ATOM 3631  N NZ  . LYS A 1 451  ? -5.374  -0.093  15.294  1.00 59.84 451  A 1 
ATOM 3632  N N   . VAL A 1 452  ? -4.250  -5.482  21.099  1.00 84.68 452  A 1 
ATOM 3633  C CA  . VAL A 1 452  ? -3.724  -6.782  21.503  1.00 84.14 452  A 1 
ATOM 3634  C C   . VAL A 1 452  ? -3.790  -7.719  20.307  1.00 84.32 452  A 1 
ATOM 3635  O O   . VAL A 1 452  ? -4.847  -7.910  19.718  1.00 81.58 452  A 1 
ATOM 3636  C CB  . VAL A 1 452  ? -4.481  -7.347  22.717  1.00 81.99 452  A 1 
ATOM 3637  C CG1 . VAL A 1 452  ? -3.835  -8.643  23.203  1.00 72.56 452  A 1 
ATOM 3638  C CG2 . VAL A 1 452  ? -4.461  -6.367  23.897  1.00 73.60 452  A 1 
ATOM 3639  N N   . LYS A 1 453  ? -2.652  -8.314  19.954  1.00 83.07 453  A 1 
ATOM 3640  C CA  . LYS A 1 453  ? -2.625  -9.369  18.944  1.00 82.93 453  A 1 
ATOM 3641  C C   . LYS A 1 453  ? -3.161  -10.652 19.571  1.00 82.90 453  A 1 
ATOM 3642  O O   . LYS A 1 453  ? -2.652  -11.075 20.607  1.00 80.90 453  A 1 
ATOM 3643  C CB  . LYS A 1 453  ? -1.210  -9.508  18.373  1.00 81.41 453  A 1 
ATOM 3644  C CG  . LYS A 1 453  ? -1.178  -10.440 17.153  1.00 78.76 453  A 1 
ATOM 3645  C CD  . LYS A 1 453  ? 0.215   -10.473 16.511  1.00 75.49 453  A 1 
ATOM 3646  C CE  . LYS A 1 453  ? 0.175   -11.395 15.287  1.00 68.76 453  A 1 
ATOM 3647  N NZ  . LYS A 1 453  ? 1.420   -11.391 14.487  1.00 61.54 453  A 1 
ATOM 3648  N N   . VAL A 1 454  ? -4.162  -11.246 18.953  1.00 84.52 454  A 1 
ATOM 3649  C CA  . VAL A 1 454  ? -4.709  -12.554 19.318  1.00 84.05 454  A 1 
ATOM 3650  C C   . VAL A 1 454  ? -4.609  -13.439 18.089  1.00 84.94 454  A 1 
ATOM 3651  O O   . VAL A 1 454  ? -4.877  -12.982 16.984  1.00 82.72 454  A 1 
ATOM 3652  C CB  . VAL A 1 454  ? -6.164  -12.457 19.821  1.00 81.29 454  A 1 
ATOM 3653  C CG1 . VAL A 1 454  ? -6.683  -13.816 20.295  1.00 71.72 454  A 1 
ATOM 3654  C CG2 . VAL A 1 454  ? -6.289  -11.476 20.991  1.00 73.43 454  A 1 
ATOM 3655  N N   . THR A 1 455  ? -4.193  -14.685 18.269  1.00 83.63 455  A 1 
ATOM 3656  C CA  . THR A 1 455  ? -4.119  -15.668 17.187  1.00 82.99 455  A 1 
ATOM 3657  C C   . THR A 1 455  ? -5.025  -16.832 17.532  1.00 83.58 455  A 1 
ATOM 3658  O O   . THR A 1 455  ? -4.924  -17.371 18.632  1.00 81.00 455  A 1 
ATOM 3659  C CB  . THR A 1 455  ? -2.679  -16.131 16.955  1.00 81.34 455  A 1 
ATOM 3660  O OG1 . THR A 1 455  ? -1.832  -15.010 16.782  1.00 71.92 455  A 1 
ATOM 3661  C CG2 . THR A 1 455  ? -2.545  -16.983 15.703  1.00 72.02 455  A 1 
ATOM 3662  N N   . ASP A 1 456  ? -5.895  -17.191 16.599  1.00 83.76 456  A 1 
ATOM 3663  C CA  . ASP A 1 456  ? -6.651  -18.426 16.711  1.00 82.24 456  A 1 
ATOM 3664  C C   . ASP A 1 456  ? -5.720  -19.607 16.425  1.00 82.55 456  A 1 
ATOM 3665  O O   . ASP A 1 456  ? -5.066  -19.666 15.382  1.00 80.53 456  A 1 
ATOM 3666  C CB  . ASP A 1 456  ? -7.857  -18.381 15.758  1.00 80.05 456  A 1 
ATOM 3667  C CG  . ASP A 1 456  ? -8.604  -19.711 15.701  1.00 76.53 456  A 1 
ATOM 3668  O OD1 . ASP A 1 456  ? -8.478  -20.513 16.649  1.00 68.73 456  A 1 
ATOM 3669  O OD2 . ASP A 1 456  ? -9.226  -19.960 14.652  1.00 70.94 456  A 1 
ATOM 3670  N N   . THR A 1 457  ? -5.626  -20.534 17.360  1.00 82.38 457  A 1 
ATOM 3671  C CA  . THR A 1 457  ? -4.718  -21.679 17.267  1.00 80.24 457  A 1 
ATOM 3672  C C   . THR A 1 457  ? -5.171  -22.709 16.234  1.00 81.69 457  A 1 
ATOM 3673  O O   . THR A 1 457  ? -4.321  -23.402 15.681  1.00 78.55 457  A 1 
ATOM 3674  C CB  . THR A 1 457  ? -4.564  -22.354 18.633  1.00 77.87 457  A 1 
ATOM 3675  O OG1 . THR A 1 457  ? -5.833  -22.671 19.159  1.00 73.36 457  A 1 
ATOM 3676  C CG2 . THR A 1 457  ? -3.845  -21.450 19.630  1.00 73.08 457  A 1 
ATOM 3677  N N   . ALA A 1 458  ? -6.470  -22.786 15.939  1.00 81.10 458  A 1 
ATOM 3678  C CA  . ALA A 1 458  ? -7.007  -23.717 14.957  1.00 80.41 458  A 1 
ATOM 3679  C C   . ALA A 1 458  ? -6.736  -23.240 13.524  1.00 82.48 458  A 1 
ATOM 3680  O O   . ALA A 1 458  ? -6.147  -23.965 12.729  1.00 79.07 458  A 1 
ATOM 3681  C CB  . ALA A 1 458  ? -8.507  -23.912 15.216  1.00 78.15 458  A 1 
ATOM 3682  N N   . SER A 1 459  ? -7.110  -22.002 13.199  1.00 81.70 459  A 1 
ATOM 3683  C CA  . SER A 1 459  ? -6.928  -21.446 11.850  1.00 80.94 459  A 1 
ATOM 3684  C C   . SER A 1 459  ? -5.542  -20.844 11.608  1.00 82.59 459  A 1 
ATOM 3685  O O   . SER A 1 459  ? -5.144  -20.628 10.462  1.00 79.39 459  A 1 
ATOM 3686  C CB  . SER A 1 459  ? -8.007  -20.400 11.588  1.00 79.49 459  A 1 
ATOM 3687  O OG  . SER A 1 459  ? -7.897  -19.324 12.485  1.00 74.55 459  A 1 
ATOM 3688  N N   . SER A 1 460  ? -4.786  -20.563 12.669  1.00 82.61 460  A 1 
ATOM 3689  C CA  . SER A 1 460  ? -3.549  -19.768 12.657  1.00 83.18 460  A 1 
ATOM 3690  C C   . SER A 1 460  ? -3.727  -18.325 12.168  1.00 85.24 460  A 1 
ATOM 3691  O O   . SER A 1 460  ? -2.742  -17.638 11.889  1.00 81.21 460  A 1 
ATOM 3692  C CB  . SER A 1 460  ? -2.411  -20.476 11.912  1.00 80.32 460  A 1 
ATOM 3693  O OG  . SER A 1 460  ? -2.229  -21.777 12.419  1.00 71.37 460  A 1 
ATOM 3694  N N   . PHE A 1 461  ? -4.960  -17.836 12.097  1.00 85.59 461  A 1 
ATOM 3695  C CA  . PHE A 1 461  ? -5.242  -16.451 11.745  1.00 86.23 461  A 1 
ATOM 3696  C C   . PHE A 1 461  ? -5.022  -15.546 12.949  1.00 86.38 461  A 1 
ATOM 3697  O O   . PHE A 1 461  ? -5.537  -15.781 14.042  1.00 83.42 461  A 1 
ATOM 3698  C CB  . PHE A 1 461  ? -6.658  -16.310 11.169  1.00 85.51 461  A 1 
ATOM 3699  C CG  . PHE A 1 461  ? -6.951  -17.135 9.928   1.00 87.05 461  A 1 
ATOM 3700  C CD1 . PHE A 1 461  ? -5.931  -17.514 9.037   1.00 83.30 461  A 1 
ATOM 3701  C CD2 . PHE A 1 461  ? -8.275  -17.523 9.652   1.00 82.58 461  A 1 
ATOM 3702  C CE1 . PHE A 1 461  ? -6.220  -18.279 7.894   1.00 81.69 461  A 1 
ATOM 3703  C CE2 . PHE A 1 461  ? -8.569  -18.283 8.506   1.00 81.31 461  A 1 
ATOM 3704  C CZ  . PHE A 1 461  ? -7.539  -18.665 7.631   1.00 83.68 461  A 1 
ATOM 3705  N N   . SER A 1 462  ? -4.248  -14.485 12.740  1.00 85.32 462  A 1 
ATOM 3706  C CA  . SER A 1 462  ? -4.070  -13.451 13.746  1.00 84.79 462  A 1 
ATOM 3707  C C   . SER A 1 462  ? -5.100  -12.343 13.563  1.00 85.60 462  A 1 
ATOM 3708  O O   . SER A 1 462  ? -5.505  -12.023 12.452  1.00 83.24 462  A 1 
ATOM 3709  C CB  . SER A 1 462  ? -2.629  -12.933 13.757  1.00 82.63 462  A 1 
ATOM 3710  O OG  . SER A 1 462  ? -2.319  -12.129 12.650  1.00 72.55 462  A 1 
ATOM 3711  N N   . SER A 1 463  ? -5.507  -11.732 14.665  1.00 84.91 463  A 1 
ATOM 3712  C CA  . SER A 1 463  ? -6.285  -10.502 14.628  1.00 83.68 463  A 1 
ATOM 3713  C C   . SER A 1 463  ? -5.672  -9.492  15.582  1.00 84.03 463  A 1 
ATOM 3714  O O   . SER A 1 463  ? -5.302  -9.820  16.712  1.00 82.34 463  A 1 
ATOM 3715  C CB  . SER A 1 463  ? -7.770  -10.768 14.902  1.00 81.58 463  A 1 
ATOM 3716  O OG  . SER A 1 463  ? -7.978  -11.495 16.094  1.00 69.15 463  A 1 
ATOM 3717  N N   . LEU A 1 464  ? -5.522  -8.256  15.112  1.00 81.68 464  A 1 
ATOM 3718  C CA  . LEU A 1 464  ? -5.117  -7.137  15.953  1.00 79.40 464  A 1 
ATOM 3719  C C   . LEU A 1 464  ? -6.380  -6.566  16.573  1.00 79.73 464  A 1 
ATOM 3720  O O   . LEU A 1 464  ? -7.140  -5.865  15.920  1.00 78.12 464  A 1 
ATOM 3721  C CB  . LEU A 1 464  ? -4.312  -6.129  15.110  1.00 77.35 464  A 1 
ATOM 3722  C CG  . LEU A 1 464  ? -2.860  -6.017  15.584  1.00 72.21 464  A 1 
ATOM 3723  C CD1 . LEU A 1 464  ? -1.968  -5.508  14.456  1.00 67.23 464  A 1 
ATOM 3724  C CD2 . LEU A 1 464  ? -2.731  -5.055  16.762  1.00 67.15 464  A 1 
ATOM 3725  N N   . ARG A 1 465  ? -6.612  -6.909  17.819  1.00 81.98 465  A 1 
ATOM 3726  C CA  . ARG A 1 465  ? -7.885  -6.700  18.485  1.00 81.62 465  A 1 
ATOM 3727  C C   . ARG A 1 465  ? -7.797  -5.456  19.357  1.00 83.19 465  A 1 
ATOM 3728  O O   . ARG A 1 465  ? -6.920  -5.350  20.214  1.00 80.88 465  A 1 
ATOM 3729  C CB  . ARG A 1 465  ? -8.230  -7.978  19.260  1.00 78.39 465  A 1 
ATOM 3730  C CG  . ARG A 1 465  ? -8.643  -9.123  18.322  1.00 70.53 465  A 1 
ATOM 3731  C CD  . ARG A 1 465  ? -8.930  -10.420 19.075  1.00 68.67 465  A 1
[truncated: 1,125,279 more chars]
