# Supplementary material for: In silico screening by AlphaFold2 program revealed the potential binding partners of nuage-localizing proteins and piRNA-related proteins
Source: eLife. 2025 Apr 22;13:RP101967. doi: 10.7554/eLife.101967 (PMC12014135; doi:10.7554/eLife.101967)
Supplement: Figure 2—figure supplement 3—source data 1. [file elife-101967-fig2-figsupp3-data1.zip › Figure 2-figure supplement 3-Source Data 1/C_boyb_vret_shu_model_0.cif]

# By using this file you agree to the legally binding terms of use found at alphafoldserver.com/output-terms
data_3b240e5f5bf4db76
#
_entry.id 3b240e5f5bf4db76
#
loop_
_atom_type.symbol
C 
N 
O 
S 
#
loop_
_audit_author.name
_audit_author.pdbx_ordinal
"Google DeepMind" 1 
"Isomorphic Labs" 2 
#
_audit_conform.dict_location https://raw.githubusercontent.com/ihmwg/ModelCIF/master/dist/mmcif_ma.dic
_audit_conform.dict_name     mmcif_ma.dic
_audit_conform.dict_version  1.4.5
#
loop_
_chem_comp.formula
_chem_comp.formula_weight
_chem_comp.id
_chem_comp.mon_nstd_flag
_chem_comp.name
_chem_comp.pdbx_smiles
_chem_comp.pdbx_synonyms
_chem_comp.type
"C3 H7 N O2"    89.093  ALA y ALANINE         C[C@H](N)C(O)=O                  ? "L-PEPTIDE LINKING" 
"C6 H15 N4 O2"  175.209 ARG y ARGININE        N[C@@H](CCCNC(N)=[NH2+])C(O)=O   ? "L-PEPTIDE LINKING" 
"C4 H8 N2 O3"   132.118 ASN y ASPARAGINE      N[C@@H](CC(N)=O)C(O)=O           ? "L-PEPTIDE LINKING" 
"C4 H7 N O4"    133.103 ASP y "ASPARTIC ACID" N[C@@H](CC(O)=O)C(O)=O           ? "L-PEPTIDE LINKING" 
"C3 H7 N O2 S"  121.158 CYS y CYSTEINE        N[C@@H](CS)C(O)=O                ? "L-PEPTIDE LINKING" 
"C5 H10 N2 O3"  146.144 GLN y GLUTAMINE       N[C@@H](CCC(N)=O)C(O)=O          ? "L-PEPTIDE LINKING" 
"C5 H9 N O4"    147.129 GLU y "GLUTAMIC ACID" N[C@@H](CCC(O)=O)C(O)=O          ? "L-PEPTIDE LINKING" 
"C2 H5 N O2"    75.067  GLY y GLYCINE         NCC(O)=O                         ? "PEPTIDE LINKING"   
"C6 H10 N3 O2"  156.162 HIS y HISTIDINE       N[C@@H](Cc1c[nH]c[nH+]1)C(O)=O   ? "L-PEPTIDE LINKING" 
"C6 H13 N O2"   131.173 ILE y ISOLEUCINE      CC[C@H](C)[C@H](N)C(O)=O         ? "L-PEPTIDE LINKING" 
"C6 H13 N O2"   131.173 LEU y LEUCINE         CC(C)C[C@H](N)C(O)=O             ? "L-PEPTIDE LINKING" 
"C6 H15 N2 O2"  147.195 LYS y LYSINE          N[C@@H](CCCC[NH3+])C(O)=O        ? "L-PEPTIDE LINKING" 
"C5 H11 N O2 S" 149.211 MET y METHIONINE      CSCC[C@H](N)C(O)=O               ? "L-PEPTIDE LINKING" 
"C9 H11 N O2"   165.189 PHE y PHENYLALANINE   N[C@@H](Cc1ccccc1)C(O)=O         ? "L-PEPTIDE LINKING" 
"C5 H9 N O2"    115.130 PRO y PROLINE         OC(=O)[C@@H]1CCCN1               ? "L-PEPTIDE LINKING" 
"C3 H7 N O3"    105.093 SER y SERINE          N[C@@H](CO)C(O)=O                ? "L-PEPTIDE LINKING" 
"C4 H9 N O3"    119.119 THR y THREONINE       C[C@@H](O)[C@H](N)C(O)=O         ? "L-PEPTIDE LINKING" 
"C11 H12 N2 O2" 204.225 TRP y TRYPTOPHAN      N[C@@H](Cc1c[nH]c2ccccc12)C(O)=O ? "L-PEPTIDE LINKING" 
"C9 H11 N O3"   181.189 TYR y TYROSINE        N[C@@H](Cc1ccc(O)cc1)C(O)=O      ? "L-PEPTIDE LINKING" 
"C5 H11 N O2"   117.146 VAL y VALINE          CC(C)[C@H](N)C(O)=O              ? "L-PEPTIDE LINKING" 
#
_citation.book_publisher          ?
_citation.country                 UK
_citation.id                      primary
_citation.journal_full            Nature
_citation.journal_id_ASTM         NATUAS
_citation.journal_id_CSD          0006
_citation.journal_id_ISSN         0028-0836
_citation.journal_volume          ?
_citation.page_first              ?
_citation.page_last               ?
_citation.pdbx_database_id_DOI    ?
_citation.pdbx_database_id_PubMed ?
_citation.title                   "Accurate structure prediction of biomolecular interactions with AlphaFold 3"
_citation.year                    2024
#
loop_
_citation_author.citation_id
_citation_author.name
_citation_author.ordinal
primary "Google DeepMind" 1 
primary "Isomorphic Labs" 2 
#
loop_
_entity.id
_entity.pdbx_description
_entity.type
1 . polymer 
2 . polymer 
3 . polymer 
#
loop_
_entity_poly.entity_id
_entity_poly.pdbx_strand_id
_entity_poly.type
1 A polypeptide(L) 
2 B polypeptide(L) 
3 C polypeptide(L) 
#
loop_
_entity_poly_seq.entity_id
_entity_poly_seq.hetero
_entity_poly_seq.mon_id
_entity_poly_seq.num
1 n MET 1    
1 n ILE 2    
1 n LYS 3    
1 n ILE 4    
1 n SER 5    
1 n ASP 6    
1 n GLU 7    
1 n LYS 8    
1 n THR 9    
1 n TRP 10   
1 n GLN 11   
1 n SER 12   
1 n SER 13   
1 n ARG 14   
1 n ASP 15   
1 n SER 16   
1 n VAL 17   
1 n TYR 18   
1 n GLU 19   
1 n VAL 20   
1 n GLY 21   
1 n ASP 22   
1 n SER 23   
1 n TYR 24   
1 n SER 25   
1 n GLY 26   
1 n GLN 27   
1 n ASN 28   
1 n ALA 29   
1 n ASN 30   
1 n ARG 31   
1 n PRO 32   
1 n LEU 33   
1 n VAL 34   
1 n ALA 35   
1 n THR 36   
1 n ASN 37   
1 n CYS 38   
1 n SER 39   
1 n GLU 40   
1 n TYR 41   
1 n ALA 42   
1 n VAL 43   
1 n ALA 44   
1 n HIS 45   
1 n ALA 46   
1 n ASN 47   
1 n CYS 48   
1 n GLN 49   
1 n LEU 50   
1 n ARG 51   
1 n PRO 52   
1 n VAL 53   
1 n ARG 54   
1 n ARG 55   
1 n PHE 56   
1 n ALA 57   
1 n GLU 58   
1 n VAL 59   
1 n SER 60   
1 n LEU 61   
1 n LEU 62   
1 n PRO 63   
1 n ASP 64   
1 n ILE 65   
1 n LEU 66   
1 n GLU 67   
1 n THR 68   
1 n MET 69   
1 n ARG 70   
1 n ASN 71   
1 n LEU 72   
1 n GLY 73   
1 n LEU 74   
1 n ASN 75   
1 n ARG 76   
1 n LEU 77   
1 n LEU 78   
1 n ARG 79   
1 n LEU 80   
1 n GLN 81   
1 n SER 82   
1 n TYR 83   
1 n THR 84   
1 n TRP 85   
1 n PRO 86   
1 n HIS 87   
1 n LEU 88   
1 n ALA 89   
1 n GLY 90   
1 n GLY 91   
1 n SER 92   
1 n GLY 93   
1 n HIS 94   
1 n GLY 95   
1 n ALA 96   
1 n MET 97   
1 n ILE 98   
1 n VAL 99   
1 n GLY 100  
1 n SER 101  
1 n PRO 102  
1 n ALA 103  
1 n SER 104  
1 n GLY 105  
1 n ARG 106  
1 n THR 107  
1 n PHE 108  
1 n ALA 109  
1 n TYR 110  
1 n ILE 111  
1 n PRO 112  
1 n PRO 113  
1 n VAL 114  
1 n CYS 115  
1 n HIS 116  
1 n ALA 117  
1 n VAL 118  
1 n SER 119  
1 n ARG 120  
1 n ALA 121  
1 n LEU 122  
1 n MET 123  
1 n ASP 124  
1 n PHE 125  
1 n THR 126  
1 n GLY 127  
1 n GLN 128  
1 n CYS 129  
1 n GLU 130  
1 n ASP 131  
1 n VAL 132  
1 n GLU 133  
1 n HIS 134  
1 n ASP 135  
1 n ILE 136  
1 n SER 137  
1 n GLN 138  
1 n PRO 139  
1 n ASP 140  
1 n ARG 141  
1 n TYR 142  
1 n GLY 143  
1 n PRO 144  
1 n ILE 145  
1 n ALA 146  
1 n LEU 147  
1 n ILE 148  
1 n LEU 149  
1 n VAL 150  
1 n PRO 151  
1 n ASP 152  
1 n LEU 153  
1 n ARG 154  
1 n ARG 155  
1 n VAL 156  
1 n HIS 157  
1 n GLN 158  
1 n VAL 159  
1 n SER 160  
1 n ALA 161  
1 n MET 162  
1 n CYS 163  
1 n LEU 164  
1 n ALA 165  
1 n LEU 166  
1 n LEU 167  
1 n ARG 168  
1 n LYS 169  
1 n ALA 170  
1 n HIS 171  
1 n LYS 172  
1 n ASN 173  
1 n ASP 174  
1 n SER 175  
1 n VAL 176  
1 n THR 177  
1 n LEU 178  
1 n ALA 179  
1 n LEU 180  
1 n ASN 181  
1 n VAL 182  
1 n SER 183  
1 n SER 184  
1 n THR 185  
1 n LYS 186  
1 n SER 187  
1 n SER 188  
1 n GLN 189  
1 n PHE 190  
1 n PHE 191  
1 n LEU 192  
1 n LYS 193  
1 n LEU 194  
1 n LEU 195  
1 n ASN 196  
1 n GLY 197  
1 n VAL 198  
1 n GLY 199  
1 n CYS 200  
1 n LEU 201  
1 n VAL 202  
1 n ALA 203  
1 n THR 204  
1 n PRO 205  
1 n ALA 206  
1 n GLN 207  
1 n LEU 208  
1 n VAL 209  
1 n TRP 210  
1 n PHE 211  
1 n TRP 212  
1 n GLN 213  
1 n GLU 214  
1 n ALA 215  
1 n PRO 216  
1 n GLY 217  
1 n LEU 218  
1 n MET 219  
1 n ARG 220  
1 n PHE 221  
1 n PRO 222  
1 n CYS 223  
1 n LEU 224  
1 n GLN 225  
1 n PHE 226  
1 n LEU 227  
1 n VAL 228  
1 n TYR 229  
1 n ASP 230  
1 n ASP 231  
1 n VAL 232  
1 n ASP 233  
1 n LEU 234  
1 n MET 235  
1 n SER 236  
1 n ARG 237  
1 n GLU 238  
1 n GLN 239  
1 n LEU 240  
1 n GLN 241  
1 n ASP 242  
1 n VAL 243  
1 n GLN 244  
1 n GLN 245  
1 n VAL 246  
1 n LEU 247  
1 n GLN 248  
1 n GLU 249  
1 n ILE 250  
1 n LEU 251  
1 n PRO 252  
1 n LEU 253  
1 n SER 254  
1 n HIS 255  
1 n SER 256  
1 n PRO 257  
1 n GLN 258  
1 n VAL 259  
1 n VAL 260  
1 n MET 261  
1 n VAL 262  
1 n SER 263  
1 n LYS 264  
1 n SER 265  
1 n TYR 266  
1 n CYS 267  
1 n HIS 268  
1 n THR 269  
1 n LEU 270  
1 n MET 271  
1 n SER 272  
1 n LYS 273  
1 n LEU 274  
1 n ARG 275  
1 n ALA 276  
1 n VAL 277  
1 n ASN 278  
1 n ASP 279  
1 n LYS 280  
1 n PRO 281  
1 n ALA 282  
1 n LEU 283  
1 n VAL 284  
1 n PHE 285  
1 n GLY 286  
1 n ASP 287  
1 n ILE 288  
1 n LEU 289  
1 n GLU 290  
1 n ALA 291  
1 n ALA 292  
1 n LEU 293  
1 n TYR 294  
1 n GLY 295  
1 n GLY 296  
1 n THR 297  
1 n ARG 298  
1 n ILE 299  
1 n ARG 300  
1 n ILE 301  
1 n SER 302  
1 n ILE 303  
1 n MET 304  
1 n ARG 305  
1 n SER 306  
1 n GLU 307  
1 n ALA 308  
1 n LYS 309  
1 n ALA 310  
1 n ASN 311  
1 n ALA 312  
1 n VAL 313  
1 n VAL 314  
1 n GLN 315  
1 n MET 316  
1 n LEU 317  
1 n GLN 318  
1 n GLN 319  
1 n CYS 320  
1 n SER 321  
1 n PRO 322  
1 n GLU 323  
1 n GLU 324  
1 n PHE 325  
1 n ARG 326  
1 n THR 327  
1 n VAL 328  
1 n ILE 329  
1 n PHE 330  
1 n CYS 331  
1 n SER 332  
1 n ASP 333  
1 n ASP 334  
1 n GLY 335  
1 n ASP 336  
1 n MET 337  
1 n GLN 338  
1 n CYS 339  
1 n LEU 340  
1 n VAL 341  
1 n ALA 342  
1 n ALA 343  
1 n LEU 344  
1 n GLU 345  
1 n VAL 346  
1 n GLN 347  
1 n HIS 348  
1 n TYR 349  
1 n SER 350  
1 n CYS 351  
1 n LEU 352  
1 n PRO 353  
1 n TYR 354  
1 n TYR 355  
1 n GLN 356  
1 n THR 357  
1 n ALA 358  
1 n ASP 359  
1 n LEU 360  
1 n GLU 361  
1 n VAL 362  
1 n ARG 363  
1 n GLN 364  
1 n GLN 365  
1 n VAL 366  
1 n HIS 367  
1 n SER 368  
1 n TRP 369  
1 n GLN 370  
1 n ALA 371  
1 n ARG 372  
1 n SER 373  
1 n ASN 374  
1 n GLY 375  
1 n VAL 376  
1 n ILE 377  
1 n LEU 378  
1 n LEU 379  
1 n CYS 380  
1 n THR 381  
1 n ASP 382  
1 n ASN 383  
1 n CYS 384  
1 n PRO 385  
1 n GLU 386  
1 n LEU 387  
1 n ASP 388  
1 n ILE 389  
1 n ARG 390  
1 n ASP 391  
1 n ALA 392  
1 n HIS 393  
1 n THR 394  
1 n ILE 395  
1 n ILE 396  
1 n HIS 397  
1 n HIS 398  
1 n SER 399  
1 n MET 400  
1 n SER 401  
1 n HIS 402  
1 n SER 403  
1 n TRP 404  
1 n SER 405  
1 n LYS 406  
1 n PHE 407  
1 n LYS 408  
1 n LEU 409  
1 n ARG 410  
1 n HIS 411  
1 n LEU 412  
1 n LYS 413  
1 n ILE 414  
1 n SER 415  
1 n ASP 416  
1 n ASN 417  
1 n LEU 418  
1 n CYS 419  
1 n ASN 420  
1 n MET 421  
1 n VAL 422  
1 n LYS 423  
1 n PRO 424  
1 n THR 425  
1 n ALA 426  
1 n SER 427  
1 n ILE 428  
1 n VAL 429  
1 n LYS 430  
1 n LYS 431  
1 n PRO 432  
1 n LEU 433  
1 n TYR 434  
1 n SER 435  
1 n LEU 436  
1 n VAL 437  
1 n LEU 438  
1 n LEU 439  
1 n ASP 440  
1 n ASP 441  
1 n ASN 442  
1 n ASN 443  
1 n HIS 444  
1 n ARG 445  
1 n GLN 446  
1 n LEU 447  
1 n PRO 448  
1 n ARG 449  
1 n LEU 450  
1 n VAL 451  
1 n ASP 452  
1 n PHE 453  
1 n LEU 454  
1 n GLN 455  
1 n LEU 456  
1 n HIS 457  
1 n GLN 458  
1 n LYS 459  
1 n VAL 460  
1 n ASP 461  
1 n HIS 462  
1 n ARG 463  
1 n LEU 464  
1 n VAL 465  
1 n GLU 466  
1 n VAL 467  
1 n ALA 468  
1 n LYS 469  
1 n ARG 470  
1 n ILE 471  
1 n ARG 472  
1 n GLN 473  
1 n GLU 474  
1 n LEU 475  
1 n GLY 476  
1 n LYS 477  
1 n ALA 478  
1 n ARG 479  
1 n ASN 480  
1 n ASP 481  
1 n GLN 482  
1 n HIS 483  
1 n GLN 484  
1 n LEU 485  
1 n CYS 486  
1 n ASP 487  
1 n GLN 488  
1 n ILE 489  
1 n LEU 490  
1 n VAL 491  
1 n LEU 492  
1 n GLY 493  
1 n LYS 494  
1 n CYS 495  
1 n TYR 496  
1 n ASP 497  
1 n PRO 498  
1 n VAL 499  
1 n CYS 500  
1 n GLU 501  
1 n SER 502  
1 n ARG 503  
1 n HIS 504  
1 n ARG 505  
1 n LEU 506  
1 n SER 507  
1 n HIS 508  
1 n ILE 509  
1 n ASP 510  
1 n ARG 511  
1 n ARG 512  
1 n PRO 513  
1 n ASP 514  
1 n TYR 515  
1 n LEU 516  
1 n PRO 517  
1 n ALA 518  
1 n SER 519  
1 n GLY 520  
1 n ASP 521  
1 n VAL 522  
1 n LYS 523  
1 n VAL 524  
1 n GLN 525  
1 n LEU 526  
1 n VAL 527  
1 n LYS 528  
1 n VAL 529  
1 n TYR 530  
1 n SER 531  
1 n PRO 532  
1 n THR 533  
1 n HIS 534  
1 n PHE 535  
1 n CYS 536  
1 n VAL 537  
1 n ARG 538  
1 n LEU 539  
1 n LEU 540  
1 n GLU 541  
1 n HIS 542  
1 n LEU 543  
1 n PRO 544  
1 n PRO 545  
1 n LYS 546  
1 n GLY 547  
1 n THR 548  
1 n TRP 549  
1 n ARG 550  
1 n MET 551  
1 n MET 552  
1 n GLU 553  
1 n TYR 554  
1 n SER 555  
1 n ALA 556  
1 n VAL 557  
1 n GLN 558  
1 n GLU 559  
1 n PHE 560  
1 n ARG 561  
1 n MET 562  
1 n GLN 563  
1 n LEU 564  
1 n THR 565  
1 n GLN 566  
1 n ILE 567  
1 n LYS 568  
1 n GLU 569  
1 n PRO 570  
1 n ARG 571  
1 n ARG 572  
1 n TYR 573  
1 n TRP 574  
1 n PRO 575  
1 n PRO 576  
1 n VAL 577  
1 n ALA 578  
1 n GLY 579  
1 n ALA 580  
1 n ILE 581  
1 n CYS 582  
1 n MET 583  
1 n TYR 584  
1 n HIS 585  
1 n THR 586  
1 n THR 587  
1 n PHE 588  
1 n THR 589  
1 n LYS 590  
1 n GLU 591  
1 n ARG 592  
1 n VAL 593  
1 n ARG 594  
1 n VAL 595  
1 n LEU 596  
1 n LYS 597  
1 n VAL 598  
1 n ALA 599  
1 n ALA 600  
1 n ILE 601  
1 n LYS 602  
1 n ASN 603  
1 n THR 604  
1 n ASN 605  
1 n ILE 606  
1 n VAL 607  
1 n GLN 608  
1 n SER 609  
1 n ASP 610  
1 n LEU 611  
1 n THR 612  
1 n VAL 613  
1 n LYS 614  
1 n LEU 615  
1 n GLN 616  
1 n ALA 617  
1 n LEU 618  
1 n ASP 619  
1 n VAL 620  
1 n ASP 621  
1 n THR 622  
1 n ARG 623  
1 n ILE 624  
1 n PHE 625  
1 n SER 626  
1 n THR 627  
1 n ASN 628  
1 n CYS 629  
1 n GLY 630  
1 n LYS 631  
1 n LEU 632  
1 n PHE 633  
1 n GLU 634  
1 n CYS 635  
1 n PRO 636  
1 n GLU 637  
1 n ALA 638  
1 n LEU 639  
1 n GLN 640  
1 n GLN 641  
1 n GLU 642  
1 n ALA 643  
1 n PRO 644  
1 n LEU 645  
1 n ALA 646  
1 n CYS 647  
1 n ASP 648  
1 n LEU 649  
1 n ARG 650  
1 n LEU 651  
1 n PRO 652  
1 n GLY 653  
1 n TRP 654  
1 n VAL 655  
1 n PRO 656  
1 n TYR 657  
1 n PHE 658  
1 n GLY 659  
1 n GLU 660  
1 n ARG 661  
1 n SER 662  
1 n TRP 663  
1 n THR 664  
1 n GLU 665  
1 n GLU 666  
1 n ASN 667  
1 n ILE 668  
1 n ARG 669  
1 n ASN 670  
1 n VAL 671  
1 n ASN 672  
1 n LEU 673  
1 n ILE 674  
1 n LEU 675  
1 n THR 676  
1 n GLN 677  
1 n LEU 678  
1 n PRO 679  
1 n LYS 680  
1 n ASP 681  
1 n HIS 682  
1 n PHE 683  
1 n LEU 684  
1 n GLN 685  
1 n ALA 686  
1 n LYS 687  
1 n ILE 688  
1 n LEU 689  
1 n PHE 690  
1 n VAL 691  
1 n ALA 692  
1 n ALA 693  
1 n GLY 694  
1 n THR 695  
1 n LEU 696  
1 n PHE 697  
1 n VAL 698  
1 n GLN 699  
1 n ASP 700  
1 n LEU 701  
1 n VAL 702  
1 n ALA 703  
1 n ILE 704  
1 n MET 705  
1 n TYR 706  
1 n ALA 707  
1 n ASP 708  
1 n GLN 709  
1 n PHE 710  
1 n LYS 711  
1 n ALA 712  
1 n HIS 713  
1 n VAL 714  
1 n ARG 715  
1 n HIS 716  
1 n LEU 717  
1 n SER 718  
1 n LEU 719  
1 n ALA 720  
1 n ARG 721  
1 n ARG 722  
1 n LEU 723  
1 n VAL 724  
1 n GLU 725  
1 n ALA 726  
1 n THR 727  
1 n LEU 728  
1 n VAL 729  
1 n LYS 730  
1 n ARG 731  
1 n SER 732  
1 n GLU 733  
1 n ASN 734  
1 n ALA 735  
1 n ALA 736  
1 n GLU 737  
1 n MET 738  
1 n ILE 739  
1 n ARG 740  
1 n GLU 741  
1 n PHE 742  
1 n PHE 743  
1 n ALA 744  
1 n GLU 745  
1 n VAL 746  
1 n ILE 747  
1 n ILE 748  
1 n GLU 749  
1 n ASP 750  
1 n ASP 751  
1 n ILE 752  
1 n ASP 753  
1 n GLU 754  
1 n ASN 755  
1 n VAL 756  
1 n GLN 757  
1 n ASP 758  
1 n SER 759  
1 n LYS 760  
1 n GLU 761  
1 n LYS 762  
1 n ALA 763  
1 n ASN 764  
1 n SER 765  
1 n LYS 766  
1 n PRO 767  
1 n HIS 768  
1 n GLU 769  
1 n LYS 770  
1 n MET 771  
1 n LYS 772  
1 n GLY 773  
1 n LYS 774  
1 n MET 775  
1 n THR 776  
1 n ASP 777  
1 n GLN 778  
1 n PRO 779  
1 n ALA 780  
1 n LYS 781  
1 n LEU 782  
1 n GLN 783  
1 n SER 784  
1 n GLN 785  
1 n PRO 786  
1 n PRO 787  
1 n LEU 788  
1 n SER 789  
1 n GLY 790  
1 n ARG 791  
1 n CYS 792  
1 n LEU 793  
1 n ARG 794  
1 n LEU 795  
1 n ALA 796  
1 n ASN 797  
1 n MET 798  
1 n ALA 799  
1 n HIS 800  
1 n GLU 801  
1 n SER 802  
1 n VAL 803  
1 n LYS 804  
1 n GLU 805  
1 n ASN 806  
1 n GLN 807  
1 n LEU 808  
1 n HIS 809  
1 n GLN 810  
1 n GLU 811  
1 n LEU 812  
1 n GLN 813  
1 n GLU 814  
1 n ARG 815  
1 n ARG 816  
1 n TYR 817  
1 n GLU 818  
1 n THR 819  
1 n PRO 820  
1 n GLU 821  
1 n ILE 822  
1 n PRO 823  
1 n HIS 824  
1 n GLN 825  
1 n SER 826  
1 n ASN 827  
1 n GLU 828  
1 n SER 829  
1 n ASP 830  
1 n ILE 831  
1 n PRO 832  
1 n GLN 833  
1 n SER 834  
1 n ASN 835  
1 n GLU 836  
1 n ASP 837  
1 n ARG 838  
1 n PHE 839  
1 n SER 840  
1 n GLN 841  
1 n LEU 842  
1 n TYR 843  
1 n GLU 844  
1 n CYS 845  
1 n ILE 846  
1 n MET 847  
1 n ASN 848  
1 n CYS 849  
1 n ALA 850  
1 n SER 851  
1 n LEU 852  
1 n GLN 853  
1 n LEU 854  
1 n GLU 855  
1 n ASP 856  
1 n GLU 857  
1 n SER 858  
1 n LYS 859  
1 n PRO 860  
1 n ALA 861  
1 n LYS 862  
1 n HIS 863  
1 n PRO 864  
1 n ASP 865  
1 n HIS 866  
1 n VAL 867  
1 n LEU 868  
1 n SER 869  
1 n GLU 870  
1 n SER 871  
1 n VAL 872  
1 n GLU 873  
1 n PHE 874  
1 n HIS 875  
1 n LYS 876  
1 n ILE 877  
1 n MET 878  
1 n THR 879  
1 n ASN 880  
1 n GLU 881  
1 n ASP 882  
1 n ALA 883  
1 n THR 884  
1 n PRO 885  
1 n ASP 886  
1 n HIS 887  
1 n THR 888  
1 n GLN 889  
1 n GLU 890  
1 n LYS 891  
1 n THR 892  
1 n ALA 893  
1 n LEU 894  
1 n LEU 895  
1 n LEU 896  
1 n LEU 897  
1 n PRO 898  
1 n ASN 899  
1 n ASN 900  
1 n VAL 901  
1 n ALA 902  
1 n ARG 903  
1 n PRO 904  
1 n SER 905  
1 n VAL 906  
1 n THR 907  
1 n TYR 908  
1 n TYR 909  
1 n GLN 910  
1 n THR 911  
1 n MET 912  
1 n THR 913  
1 n THR 914  
1 n LEU 915  
1 n GLU 916  
1 n PHE 917  
1 n GLN 918  
1 n VAL 919  
1 n PHE 920  
1 n LEU 921  
1 n PRO 922  
1 n GLU 923  
1 n ASP 924  
1 n ASP 925  
1 n HIS 926  
1 n ASP 927  
1 n TYR 928  
1 n LYS 929  
1 n ALA 930  
1 n LEU 931  
1 n LEU 932  
1 n LEU 933  
1 n GLY 934  
1 n ALA 935  
1 n GLN 936  
1 n LEU 937  
1 n PHE 938  
1 n PHE 939  
1 n ARG 940  
1 n ALA 941  
1 n ILE 942  
1 n SER 943  
1 n LYS 944  
1 n SER 945  
1 n SER 946  
1 n ASP 947  
1 n LEU 948  
1 n ILE 949  
1 n LEU 950  
1 n GLN 951  
1 n PHE 952  
1 n ILE 953  
1 n MET 954  
1 n THR 955  
1 n LEU 956  
1 n ARG 957  
1 n PHE 958  
1 n PRO 959  
1 n TYR 960  
1 n SER 961  
1 n SER 962  
1 n MET 963  
1 n SER 964  
1 n HIS 965  
1 n ASN 966  
1 n ILE 967  
1 n ARG 968  
1 n GLY 969  
1 n ARG 970  
1 n THR 971  
1 n VAL 972  
1 n TYR 973  
1 n ILE 974  
1 n SER 975  
1 n VAL 976  
1 n LYS 977  
1 n LYS 978  
1 n LEU 979  
1 n LEU 980  
1 n ALA 981  
1 n LEU 982  
1 n ILE 983  
1 n ASP 984  
1 n PRO 985  
1 n LEU 986  
1 n ALA 987  
1 n PHE 988  
1 n ARG 989  
1 n GLU 990  
1 n TYR 991  
1 n ARG 992  
1 n PHE 993  
1 n LEU 994  
1 n LYS 995  
1 n PRO 996  
1 n ASN 997  
1 n HIS 998  
1 n ASP 999  
1 n LEU 1000 
1 n PHE 1001 
1 n ASP 1002 
1 n LYS 1003 
1 n VAL 1004 
1 n ASP 1005 
1 n LYS 1006 
1 n GLN 1007 
1 n LEU 1008 
1 n GLN 1009 
1 n GLU 1010 
1 n THR 1011 
1 n GLN 1012 
1 n ASN 1013 
1 n ARG 1014 
1 n LEU 1015 
1 n VAL 1016 
1 n ARG 1017 
1 n PHE 1018 
1 n LEU 1019 
1 n GLU 1020 
1 n ASP 1021 
1 n MET 1022 
1 n ASN 1023 
1 n TYR 1024 
1 n VAL 1025 
1 n LYS 1026 
1 n ARG 1027 
1 n ASN 1028 
1 n PHE 1029 
1 n GLU 1030 
1 n GLY 1031 
1 n GLN 1032 
1 n GLU 1033 
1 n LYS 1034 
1 n ARG 1035 
1 n GLU 1036 
1 n THR 1037 
1 n SER 1038 
1 n GLU 1039 
1 n ASP 1040 
1 n GLU 1041 
1 n GLU 1042 
1 n VAL 1043 
1 n ASN 1044 
1 n VAL 1045 
1 n GLU 1046 
1 n GLY 1047 
1 n ILE 1048 
1 n GLU 1049 
1 n ARG 1050 
1 n PRO 1051 
1 n ASP 1052 
1 n CYS 1053 
1 n HIS 1054 
1 n LYS 1055 
1 n ILE 1056 
1 n TRP 1057 
1 n ASP 1058 
1 n LEU 1059 
2 n MET 1    
2 n GLU 2    
2 n SER 3    
2 n GLU 4    
2 n SER 5    
2 n SER 6    
2 n GLN 7    
2 n ASP 8    
2 n ASP 9    
2 n TRP 10   
2 n SER 11   
2 n ALA 12   
2 n PHE 13   
2 n ASP 14   
2 n PRO 15   
2 n MET 16   
2 n SER 17   
2 n ARG 18   
2 n GLU 19   
2 n TYR 20   
2 n TYR 21   
2 n ASP 22   
2 n GLN 23   
2 n VAL 24   
2 n GLY 25   
2 n ASN 26   
2 n ARG 27   
2 n TYR 28   
2 n THR 29   
2 n ASN 30   
2 n GLU 31   
2 n SER 32   
2 n GLY 33   
2 n GLN 34   
2 n LYS 35   
2 n LEU 36   
2 n ILE 37   
2 n MET 38   
2 n GLU 39   
2 n ALA 40   
2 n PRO 41   
2 n LEU 42   
2 n PRO 43   
2 n PRO 44   
2 n LYS 45   
2 n ASP 46   
2 n GLU 47   
2 n LYS 48   
2 n GLU 49   
2 n GLN 50   
2 n ARG 51   
2 n ALA 52   
2 n THR 53   
2 n ARG 54   
2 n GLN 55   
2 n ALA 56   
2 n LYS 57   
2 n TYR 58   
2 n PRO 59   
2 n TYR 60   
2 n LEU 61   
2 n VAL 62   
2 n VAL 63   
2 n PRO 64   
2 n LYS 65   
2 n SER 66   
2 n SER 67   
2 n PRO 68   
2 n TYR 69   
2 n VAL 70   
2 n THR 71   
2 n GLU 72   
2 n LYS 73   
2 n MET 74   
2 n LEU 75   
2 n ILE 76   
2 n ASN 77   
2 n PHE 78   
2 n PHE 79   
2 n GLY 80   
2 n ARG 81   
2 n ALA 82   
2 n LEU 83   
2 n ILE 84   
2 n LYS 85   
2 n GLU 86   
2 n MET 87   
2 n GLU 88   
2 n PHE 89   
2 n ARG 90   
2 n ARG 91   
2 n LEU 92   
2 n SER 93   
2 n ARG 94   
2 n VAL 95   
2 n TYR 96   
2 n PHE 97   
2 n VAL 98   
2 n TYR 99   
2 n PHE 100  
2 n GLU 101  
2 n ASN 102  
2 n ILE 103  
2 n ALA 104  
2 n SER 105  
2 n LEU 106  
2 n GLU 107  
2 n THR 108  
2 n ALA 109  
2 n GLN 110  
2 n GLN 111  
2 n ARG 112  
2 n VAL 113  
2 n GLN 114  
2 n ARG 115  
2 n TYR 116  
2 n PRO 117  
2 n ASN 118  
2 n LEU 119  
2 n ILE 120  
2 n LYS 121  
2 n CYS 122  
2 n ILE 123  
2 n THR 124  
2 n GLY 125  
2 n ARG 126  
2 n PRO 127  
2 n GLN 128  
2 n LYS 129  
2 n GLU 130  
2 n ARG 131  
2 n GLU 132  
2 n ILE 133  
2 n THR 134  
2 n SER 135  
2 n ASP 136  
2 n PRO 137  
2 n VAL 138  
2 n THR 139  
2 n SER 140  
2 n THR 141  
2 n GLU 142  
2 n PRO 143  
2 n MET 144  
2 n PRO 145  
2 n THR 146  
2 n PRO 147  
2 n GLY 148  
2 n PRO 149  
2 n ALA 150  
2 n ILE 151  
2 n SER 152  
2 n ALA 153  
2 n THR 154  
2 n GLU 155  
2 n ARG 156  
2 n THR 157  
2 n PRO 158  
2 n VAL 159  
2 n ASN 160  
2 n HIS 161  
2 n ASN 162  
2 n ARG 163  
2 n GLU 164  
2 n VAL 165  
2 n PRO 166  
2 n ILE 167  
2 n SER 168  
2 n THR 169  
2 n GLY 170  
2 n GLY 171  
2 n GLN 172  
2 n ASN 173  
2 n HIS 174  
2 n PRO 175  
2 n GLU 176  
2 n PHE 177  
2 n PHE 178  
2 n ARG 179  
2 n PRO 180  
2 n PRO 181  
2 n LEU 182  
2 n VAL 183  
2 n THR 184  
2 n LYS 185  
2 n ASP 186  
2 n ASP 187  
2 n TYR 188  
2 n LYS 189  
2 n ARG 190  
2 n GLY 191  
2 n SER 192  
2 n LEU 193  
2 n LEU 194  
2 n ALA 195  
2 n THR 196  
2 n ASN 197  
2 n ASP 198  
2 n PRO 199  
2 n ILE 200  
2 n GLN 201  
2 n ARG 202  
2 n TYR 203  
2 n LEU 204  
2 n ASN 205  
2 n VAL 206  
2 n LYS 207  
2 n TYR 208  
2 n GLU 209  
2 n PHE 210  
2 n ALA 211  
2 n LEU 212  
2 n GLU 213  
2 n ARG 214  
2 n HIS 215  
2 n ASP 216  
2 n ILE 217  
2 n TYR 218  
2 n LYS 219  
2 n LEU 220  
2 n LYS 221  
2 n ASP 222  
2 n GLU 223  
2 n THR 224  
2 n ARG 225  
2 n ILE 226  
2 n PRO 227  
2 n GLN 228  
2 n VAL 229  
2 n VAL 230  
2 n LEU 231  
2 n HIS 232  
2 n PHE 233  
2 n ARG 234  
2 n SER 235  
2 n GLY 236  
2 n ARG 237  
2 n THR 238  
2 n ILE 239  
2 n PRO 240  
2 n LEU 241  
2 n SER 242  
2 n THR 243  
2 n VAL 244  
2 n ALA 245  
2 n VAL 246  
2 n THR 247  
2 n GLU 248  
2 n GLU 249  
2 n ASP 250  
2 n LYS 251  
2 n THR 252  
2 n LYS 253  
2 n SER 254  
2 n LEU 255  
2 n LEU 256  
2 n GLU 257  
2 n ASP 258  
2 n GLY 259  
2 n VAL 260  
2 n SER 261  
2 n LYS 262  
2 n CYS 263  
2 n VAL 264  
2 n VAL 265  
2 n CYS 266  
2 n GLN 267  
2 n ASN 268  
2 n TRP 269  
2 n THR 270  
2 n ASP 271  
2 n THR 272  
2 n PHE 273  
2 n CYS 274  
2 n LYS 275  
2 n LEU 276  
2 n CYS 277  
2 n LYS 278  
2 n MET 279  
2 n PRO 280  
2 n PHE 281  
2 n CYS 282  
2 n ASN 283  
2 n ALA 284  
2 n SER 285  
2 n CYS 286  
2 n PHE 287  
2 n ALA 288  
2 n ASP 289  
2 n VAL 290  
2 n ALA 291  
2 n GLU 292  
2 n GLN 293  
2 n HIS 294  
2 n LYS 295  
2 n GLN 296  
2 n ALA 297  
2 n CYS 298  
2 n GLY 299  
2 n LYS 300  
2 n GLY 301  
2 n GLU 302  
2 n ILE 303  
2 n LEU 304  
2 n ASN 305  
2 n LEU 306  
2 n ASP 307  
2 n GLU 308  
2 n LYS 309  
2 n VAL 310  
2 n GLY 311  
2 n ARG 312  
2 n LYS 313  
2 n TYR 314  
2 n PRO 315  
2 n LYS 316  
2 n PRO 317  
2 n GLY 318  
2 n LEU 319  
2 n PRO 320  
2 n PRO 321  
2 n SER 322  
2 n GLY 323  
2 n SER 324  
2 n LYS 325  
2 n VAL 326  
2 n ARG 327  
2 n ILE 328  
2 n THR 329  
2 n ALA 330  
2 n PHE 331  
2 n GLU 332  
2 n GLN 333  
2 n THR 334  
2 n ASN 335  
2 n VAL 336  
2 n VAL 337  
2 n TYR 338  
2 n VAL 339  
2 n ARG 340  
2 n SER 341  
2 n ALA 342  
2 n ASP 343  
2 n ILE 344  
2 n GLN 345  
2 n ILE 346  
2 n ASP 347  
2 n ILE 348  
2 n ALA 349  
2 n TYR 350  
2 n TYR 351  
2 n THR 352  
2 n VAL 353  
2 n LEU 354  
2 n THR 355  
2 n GLU 356  
2 n VAL 357  
2 n MET 358  
2 n MET 359  
2 n LEU 360  
2 n GLY 361  
2 n LYS 362  
2 n ASP 363  
2 n ALA 364  
2 n SER 365  
2 n LYS 366  
2 n LEU 367  
2 n GLN 368  
2 n SER 369  
2 n THR 370  
2 n PRO 371  
2 n VAL 372  
2 n CYS 373  
2 n GLY 374  
2 n GLN 375  
2 n ILE 376  
2 n VAL 377  
2 n LEU 378  
2 n TYR 379  
2 n LYS 380  
2 n PHE 381  
2 n GLU 382  
2 n GLY 383  
2 n HIS 384  
2 n MET 385  
2 n SER 386  
2 n ARG 387  
2 n ALA 388  
2 n MET 389  
2 n VAL 390  
2 n LEU 391  
2 n ASN 392  
2 n VAL 393  
2 n ASP 394  
2 n ASN 395  
2 n ILE 396  
2 n LYS 397  
2 n GLU 398  
2 n ILE 399  
2 n TYR 400  
2 n VAL 401  
2 n VAL 402  
2 n PHE 403  
2 n ILE 404  
2 n ASP 405  
2 n PHE 406  
2 n GLY 407  
2 n SER 408  
2 n VAL 409  
2 n GLU 410  
2 n VAL 411  
2 n THR 412  
2 n GLN 413  
2 n LEU 414  
2 n GLU 415  
2 n ARG 416  
2 n LEU 417  
2 n TYR 418  
2 n GLU 419  
2 n CYS 420  
2 n SER 421  
2 n SER 422  
2 n TYR 423  
2 n LEU 424  
2 n ALA 425  
2 n GLY 426  
2 n LEU 427  
2 n THR 428  
2 n CYS 429  
2 n TYR 430  
2 n PRO 431  
2 n VAL 432  
2 n ALA 433  
2 n VAL 434  
2 n LYS 435  
2 n LEU 436  
2 n ARG 437  
2 n GLY 438  
2 n VAL 439  
2 n PRO 440  
2 n ARG 441  
2 n ARG 442  
2 n PHE 443  
2 n VAL 444  
2 n GLY 445  
2 n PRO 446  
2 n ASN 447  
2 n ILE 448  
2 n ARG 449  
2 n GLU 450  
2 n VAL 451  
2 n MET 452  
2 n TYR 453  
2 n GLU 454  
2 n LEU 455  
2 n ASP 456  
2 n GLN 457  
2 n SER 458  
2 n LEU 459  
2 n VAL 460  
2 n PHE 461  
2 n ASN 462  
2 n ILE 463  
2 n LYS 464  
2 n TYR 465  
2 n SER 466  
2 n SER 467  
2 n ARG 468  
2 n GLU 469  
2 n TYR 470  
2 n ASP 471  
2 n THR 472  
2 n SER 473  
2 n LYS 474  
2 n GLY 475  
2 n MET 476  
2 n GLN 477  
2 n VAL 478  
2 n VAL 479  
2 n VAL 480  
2 n MET 481  
2 n THR 482  
2 n GLU 483  
2 n ILE 484  
2 n ASP 485  
2 n ILE 486  
2 n ASN 487  
2 n ARG 488  
2 n SER 489  
2 n LEU 490  
2 n ASN 491  
2 n ARG 492  
2 n LEU 493  
2 n PHE 494  
2 n LYS 495  
2 n THR 496  
2 n ILE 497  
2 n LEU 498  
2 n THR 499  
2 n PRO 500  
2 n VAL 501  
2 n GLU 502  
2 n PRO 503  
2 n SER 504  
2 n VAL 505  
2 n SER 506  
2 n ASP 507  
2 n LEU 508  
2 n GLY 509  
2 n TYR 510  
2 n LYS 511  
2 n GLU 512  
2 n ASP 513  
2 n CYS 514  
2 n LEU 515  
2 n PRO 516  
2 n TYR 517  
2 n ILE 518  
2 n PRO 519  
2 n LEU 520  
2 n HIS 521  
2 n CYS 522  
2 n GLY 523  
2 n LYS 524  
2 n ASN 525  
2 n ILE 526  
2 n ASN 527  
2 n VAL 528  
2 n VAL 529  
2 n VAL 530  
2 n MET 531  
2 n ASP 532  
2 n ASN 533  
2 n THR 534  
2 n PHE 535  
2 n ILE 536  
2 n GLN 537  
2 n CYS 538  
2 n GLY 539  
2 n PHE 540  
2 n ILE 541  
2 n TYR 542  
2 n CYS 543  
2 n THR 544  
2 n SER 545  
2 n ILE 546  
2 n ASP 547  
2 n LEU 548  
2 n ALA 549  
2 n TYR 550  
2 n GLU 551  
2 n VAL 552  
2 n THR 553  
2 n LYS 554  
2 n MET 555  
2 n GLN 556  
2 n ARG 557  
2 n ASP 558  
2 n ILE 559  
2 n GLN 560  
2 n GLU 561  
2 n TYR 562  
2 n GLY 563  
2 n GLU 564  
2 n LYS 565  
2 n ILE 566  
2 n ALA 567  
2 n LYS 568  
2 n CYS 569  
2 n ALA 570  
2 n THR 571  
2 n TYR 572  
2 n ALA 573  
2 n PRO 574  
2 n PRO 575  
2 n ILE 576  
2 n ASN 577  
2 n GLU 578  
2 n LEU 579  
2 n CYS 580  
2 n ILE 581  
2 n ALA 582  
2 n LYS 583  
2 n TYR 584  
2 n GLU 585  
2 n GLY 586  
2 n LYS 587  
2 n TRP 588  
2 n ARG 589  
2 n ARG 590  
2 n GLY 591  
2 n LEU 592  
2 n SER 593  
2 n VAL 594  
2 n GLU 595  
2 n LEU 596  
2 n VAL 597  
2 n GLY 598  
2 n ASP 599  
2 n GLY 600  
2 n TYR 601  
2 n PRO 602  
2 n SER 603  
2 n ILE 604  
2 n LEU 605  
2 n PHE 606  
2 n ILE 607  
2 n ASP 608  
2 n TYR 609  
2 n GLY 610  
2 n ASN 611  
2 n ILE 612  
2 n VAL 613  
2 n PRO 614  
2 n THR 615  
2 n HIS 616  
2 n VAL 617  
2 n THR 618  
2 n ASP 619  
2 n ILE 620  
2 n ARG 621  
2 n PRO 622  
2 n TYR 623  
2 n PRO 624  
2 n PRO 625  
2 n GLN 626  
2 n PHE 627  
2 n ILE 628  
2 n PHE 629  
2 n PRO 630  
2 n ILE 631  
2 n MET 632  
2 n THR 633  
2 n THR 634  
2 n GLN 635  
2 n LEU 636  
2 n ASP 637  
2 n LEU 638  
2 n ILE 639  
2 n GLY 640  
2 n VAL 641  
2 n PRO 642  
2 n GLU 643  
2 n LYS 644  
2 n PRO 645  
2 n THR 646  
2 n ASP 647  
2 n GLU 648  
2 n GLN 649  
2 n ILE 650  
2 n LYS 651  
2 n TRP 652  
2 n LEU 653  
2 n ASP 654  
2 n LYS 655  
2 n ASN 656  
2 n TYR 657  
2 n PRO 658  
2 n ILE 659  
2 n GLY 660  
2 n SER 661  
2 n VAL 662  
2 n ILE 663  
2 n THR 664  
2 n CYS 665  
2 n SER 666  
2 n GLU 667  
2 n ILE 668  
2 n THR 669  
2 n PHE 670  
2 n ASP 671  
2 n GLU 672  
2 n GLU 673  
2 n THR 674  
2 n ASN 675  
2 n SER 676  
2 n TYR 677  
2 n SER 678  
2 n THR 679  
2 n ARG 680  
2 n ILE 681  
2 n GLU 682  
2 n LYS 683  
2 n LEU 684  
2 n GLN 685  
2 n GLU 686  
2 n PHE 687  
2 n LEU 688  
2 n SER 689  
2 n LEU 690  
2 n ASP 691  
3 n MET 1    
3 n GLU 2    
3 n GLU 3    
3 n ASN 4    
3 n PHE 5    
3 n GLU 6    
3 n PRO 7    
3 n TYR 8    
3 n THR 9    
3 n PRO 10   
3 n GLN 11   
3 n LEU 12   
3 n LEU 13   
3 n LYS 14   
3 n ASN 15   
3 n PRO 16   
3 n LEU 17   
3 n SER 18   
3 n TYR 19   
3 n SER 20   
3 n ASP 21   
3 n LEU 22   
3 n VAL 23   
3 n LYS 24   
3 n LYS 25   
3 n GLY 26   
3 n VAL 27   
3 n GLU 28   
3 n PHE 29   
3 n GLU 30   
3 n VAL 31   
3 n ASP 32   
3 n ASN 33   
3 n SER 34   
3 n GLN 35   
3 n GLN 36   
3 n ASN 37   
3 n HIS 38   
3 n ALA 39   
3 n ARG 40   
3 n ASP 41   
3 n LEU 42   
3 n GLY 43   
3 n LEU 44   
3 n ASP 45   
3 n SER 46   
3 n ASP 47   
3 n SER 48   
3 n ASP 49   
3 n SER 50   
3 n ASP 51   
3 n TYR 52   
3 n GLU 53   
3 n ASP 54   
3 n ALA 55   
3 n LEU 56   
3 n ASP 57   
3 n VAL 58   
3 n ASP 59   
3 n GLY 60   
3 n GLU 61   
3 n GLU 62   
3 n LEU 63   
3 n ARG 64   
3 n SER 65   
3 n PRO 66   
3 n TRP 67   
3 n THR 68   
3 n TYR 69   
3 n SER 70   
3 n PHE 71   
3 n ASP 72   
3 n GLU 73   
3 n LEU 74   
3 n ARG 75   
3 n ALA 76   
3 n LEU 77   
3 n MET 78   
3 n SER 79   
3 n GLU 80   
3 n ILE 81   
3 n ASP 82   
3 n GLU 83   
3 n ASN 84   
3 n ILE 85   
3 n TYR 86   
3 n LYS 87   
3 n ARG 88   
3 n ILE 89   
3 n THR 90   
3 n ARG 91   
3 n THR 92   
3 n GLY 93   
3 n HIS 94   
3 n VAL 95   
3 n ASP 96   
3 n ARG 97   
3 n GLU 98   
3 n ALA 99   
3 n VAL 100  
3 n PRO 101  
3 n ASN 102  
3 n LYS 103  
3 n ALA 104  
3 n ARG 105  
3 n VAL 106  
3 n SER 107  
3 n VAL 108  
3 n ARG 109  
3 n TYR 110  
3 n SER 111  
3 n GLY 112  
3 n TYR 113  
3 n TRP 114  
3 n GLU 115  
3 n GLY 116  
3 n GLU 117  
3 n THR 118  
3 n ALA 119  
3 n PRO 120  
3 n PHE 121  
3 n ASP 122  
3 n SER 123  
3 n SER 124  
3 n LEU 125  
3 n LEU 126  
3 n ARG 127  
3 n GLY 128  
3 n SER 129  
3 n LYS 130  
3 n PHE 131  
3 n VAL 132  
3 n PHE 133  
3 n GLU 134  
3 n THR 135  
3 n GLY 136  
3 n GLN 137  
3 n GLY 138  
3 n THR 139  
3 n VAL 140  
3 n VAL 141  
3 n GLU 142  
3 n GLY 143  
3 n LEU 144  
3 n GLU 145  
3 n VAL 146  
3 n ALA 147  
3 n VAL 148  
3 n ARG 149  
3 n SER 150  
3 n MET 151  
3 n ARG 152  
3 n PRO 153  
3 n TYR 154  
3 n GLU 155  
3 n GLN 156  
3 n ALA 157  
3 n GLU 158  
3 n PHE 159  
3 n ILE 160  
3 n ILE 161  
3 n SER 162  
3 n TYR 163  
3 n LYS 164  
3 n LEU 165  
3 n LEU 166  
3 n PHE 167  
3 n GLY 168  
3 n GLU 169  
3 n LEU 170  
3 n GLY 171  
3 n CYS 172  
3 n PRO 173  
3 n PRO 174  
3 n ARG 175  
3 n ILE 176  
3 n LYS 177  
3 n PRO 178  
3 n LYS 179  
3 n ALA 180  
3 n ASP 181  
3 n ALA 182  
3 n LEU 183  
3 n PHE 184  
3 n LYS 185  
3 n VAL 186  
3 n GLU 187  
3 n VAL 188  
3 n ILE 189  
3 n ASP 190  
3 n TYR 191  
3 n SER 192  
3 n LEU 193  
3 n ILE 194  
3 n GLY 195  
3 n ASP 196  
3 n ALA 197  
3 n LYS 198  
3 n GLY 199  
3 n ILE 200  
3 n ASP 201  
3 n ALA 202  
3 n ILE 203  
3 n PRO 204  
3 n GLN 205  
3 n GLU 206  
3 n ASP 207  
3 n ARG 208  
3 n ASP 209  
3 n LYS 210  
3 n PHE 211  
3 n CYS 212  
3 n VAL 213  
3 n VAL 214  
3 n TYR 215  
3 n PRO 216  
3 n LYS 217  
3 n ALA 218  
3 n VAL 219  
3 n ASP 220  
3 n LEU 221  
3 n HIS 222  
3 n LEU 223  
3 n HIS 224  
3 n GLY 225  
3 n LYS 226  
3 n ASP 227  
3 n SER 228  
3 n VAL 229  
3 n LYS 230  
3 n LEU 231  
3 n GLY 232  
3 n ARG 233  
3 n TYR 234  
3 n GLN 235  
3 n SER 236  
3 n ALA 237  
3 n ALA 238  
3 n THR 239  
3 n ALA 240  
3 n PHE 241  
3 n GLU 242  
3 n ARG 243  
3 n ALA 244  
3 n VAL 245  
3 n SER 246  
3 n SER 247  
3 n LEU 248  
3 n ASN 249  
3 n TYR 250  
3 n CYS 251  
3 n ARG 252  
3 n MET 253  
3 n ALA 254  
3 n ASN 255  
3 n ASP 256  
3 n GLU 257  
3 n GLU 258  
3 n GLU 259  
3 n ARG 260  
3 n LYS 261  
3 n GLN 262  
3 n THR 263  
3 n GLU 264  
3 n LEU 265  
3 n LEU 266  
3 n THR 267  
3 n THR 268  
3 n LEU 269  
3 n ASN 270  
3 n GLN 271  
3 n ASN 272  
3 n LEU 273  
3 n MET 274  
3 n ILE 275  
3 n VAL 276  
3 n TYR 277  
3 n ASN 278  
3 n LYS 279  
3 n MET 280  
3 n ASN 281  
3 n LYS 282  
3 n PRO 283  
3 n LYS 284  
3 n ARG 285  
3 n ALA 286  
3 n CYS 287  
3 n ILE 288  
3 n MET 289  
3 n MET 290  
3 n LYS 291  
3 n ALA 292  
3 n LEU 293  
3 n ARG 294  
3 n HIS 295  
3 n LEU 296  
3 n THR 297  
3 n MET 298  
3 n GLY 299  
3 n ASN 300  
3 n PRO 301  
3 n SER 302  
3 n CYS 303  
3 n LYS 304  
3 n ALA 305  
3 n LEU 306  
3 n PHE 307  
3 n GLN 308  
3 n GLU 309  
3 n GLY 310  
3 n ARG 311  
3 n ALA 312  
3 n LEU 313  
3 n ALA 314  
3 n ALA 315  
3 n LEU 316  
3 n GLY 317  
3 n GLU 318  
3 n TYR 319  
3 n ASN 320  
3 n LEU 321  
3 n ALA 322  
3 n ARG 323  
3 n ASN 324  
3 n ALA 325  
3 n TYR 326  
3 n LEU 327  
3 n GLN 328  
3 n ALA 329  
3 n GLN 330  
3 n ALA 331  
3 n LYS 332  
3 n GLN 333  
3 n PRO 334  
3 n ALA 335  
3 n ASN 336  
3 n LYS 337  
3 n GLU 338  
3 n ILE 339  
3 n SER 340  
3 n ASP 341  
3 n GLU 342  
3 n ILE 343  
3 n ILE 344  
3 n SER 345  
3 n MET 346  
3 n ASN 347  
3 n LYS 348  
3 n ARG 349  
3 n ILE 350  
3 n SER 351  
3 n LYS 352  
3 n TYR 353  
3 n GLU 354  
3 n GLU 355  
3 n ALA 356  
3 n SER 357  
3 n ARG 358  
3 n ASP 359  
3 n ILE 360  
3 n TRP 361  
3 n ALA 362  
3 n ARG 363  
3 n ALA 364  
3 n PHE 365  
3 n SER 366  
3 n LEU 367  
3 n LYS 368  
3 n ASN 369  
3 n SER 370  
3 n LYS 371  
3 n SER 372  
3 n ASP 373  
3 n VAL 374  
3 n ARG 375  
3 n LYS 376  
3 n THR 377  
3 n PRO 378  
3 n ALA 379  
3 n GLN 380  
3 n LEU 381  
3 n GLU 382  
3 n LYS 383  
3 n GLU 384  
3 n ALA 385  
3 n LYS 386  
3 n GLU 387  
3 n GLN 388  
3 n ASP 389  
3 n PHE 390  
3 n ASN 391  
3 n ASP 392  
3 n LYS 393  
3 n MET 394  
3 n GLU 395  
3 n ASP 396  
3 n LEU 397  
3 n ILE 398  
3 n ARG 399  
3 n ARG 400  
3 n PHE 401  
3 n LYS 402  
3 n ASN 403  
3 n THR 404  
3 n SER 405  
3 n ASP 406  
3 n GLN 407  
3 n GLN 408  
3 n VAL 409  
3 n SER 410  
3 n PHE 411  
3 n SER 412  
3 n ARG 413  
3 n LYS 414  
3 n SER 415  
3 n TYR 416  
3 n SER 417  
3 n ASN 418  
3 n ALA 419  
3 n GLN 420  
3 n PHE 421  
3 n ASP 422  
3 n ALA 423  
3 n THR 424  
3 n CYS 425  
3 n LYS 426  
3 n LEU 427  
3 n ALA 428  
3 n LYS 429  
3 n GLU 430  
3 n HIS 431  
3 n ASN 432  
3 n LEU 433  
3 n LYS 434  
3 n LEU 435  
3 n THR 436  
3 n LEU 437  
3 n SER 438  
3 n PRO 439  
3 n ILE 440  
3 n GLN 441  
3 n GLU 442  
3 n ASP 443  
3 n VAL 444  
3 n LEU 445  
3 n THR 446  
3 n LEU 447  
3 n SER 448  
3 n LYS 449  
3 n PRO 450  
3 n ASP 451  
3 n VAL 452  
3 n LYS 453  
3 n PHE 454  
3 n ALA 455  
#
_ma_data.content_type "model coordinates"
_ma_data.id           1
_ma_data.name         Model
#
_ma_model_list.data_id          1
_ma_model_list.model_group_id   1
_ma_model_list.model_group_name "AlphaFold-beta-20231127 (fb0b9d13-0bdd-4522-ba5f-0ee1f426d085 @ 2025-01-13 01:32:25)"
_ma_model_list.model_id         1
_ma_model_list.model_name       "Top ranked model"
_ma_model_list.model_type       "Ab initio model"
_ma_model_list.ordinal_id       1
#
loop_
_ma_protocol_step.method_type
_ma_protocol_step.ordinal_id
_ma_protocol_step.protocol_id
_ma_protocol_step.step_id
"coevolution MSA" 1 1 1 
"template search" 2 1 2 
modeling          3 1 3 
#
loop_
_ma_qa_metric.id
_ma_qa_metric.mode
_ma_qa_metric.name
_ma_qa_metric.software_group_id
_ma_qa_metric.type
1 global pLDDT 1 pLDDT 
2 local  pLDDT 1 pLDDT 
#
_ma_qa_metric_global.metric_id    1
_ma_qa_metric_global.metric_value 65.07
_ma_qa_metric_global.model_id     1
_ma_qa_metric_global.ordinal_id   1
#
_ma_software_group.group_id    1
_ma_software_group.ordinal_id  1
_ma_software_group.software_id 1
#
loop_
_ma_target_entity.data_id
_ma_target_entity.entity_id
_ma_target_entity.origin
1 1 . 
1 2 . 
1 3 . 
#
loop_
_ma_target_entity_instance.asym_id
_ma_target_entity_instance.details
_ma_target_entity_instance.entity_id
A . 1 
B . 2 
C . 3 
#
loop_
_pdbx_data_usage.details
_pdbx_data_usage.id
_pdbx_data_usage.type
_pdbx_data_usage.url
;NON-COMMERCIAL USE ONLY, BY USING THIS FILE YOU AGREE TO THE TERMS OF USE FOUND
AT alphafoldserver.com/output-terms.
;
1 license    ? 
;THE INFORMATION IS NOT INTENDED FOR, HAS NOT BEEN VALIDATED FOR, AND IS NOT
APPROVED FOR CLINICAL USE. IT SHOULD NOT BE USED FOR CLINICAL PURPOSE OR RELIED
ON FOR MEDICAL OR OTHER PROFESSIONAL ADVICE. IT IS THEORETICAL MODELLING ONLY
AND CAUTION SHOULD BE EXERCISED IN ITS USE. IT IS PROVIDED "AS-IS" WITHOUT ANY
WARRANTY OF ANY KIND, WHETHER EXPRESSED OR IMPLIED. NO WARRANTY IS GIVEN THAT
USE OF THE INFORMATION SHALL NOT INFRINGE THE RIGHTS OF ANY THIRD PARTY.
;
2 disclaimer ? 
#
loop_
_pdbx_poly_seq_scheme.asym_id
_pdbx_poly_seq_scheme.auth_seq_num
_pdbx_poly_seq_scheme.entity_id
_pdbx_poly_seq_scheme.hetero
_pdbx_poly_seq_scheme.mon_id
_pdbx_poly_seq_scheme.pdb_ins_code
_pdbx_poly_seq_scheme.pdb_seq_num
_pdbx_poly_seq_scheme.pdb_strand_id
_pdbx_poly_seq_scheme.seq_id
A 1    1 n MET . 1    A 1    
A 2    1 n ILE . 2    A 2    
A 3    1 n LYS . 3    A 3    
A 4    1 n ILE . 4    A 4    
A 5    1 n SER . 5    A 5    
A 6    1 n ASP . 6    A 6    
A 7    1 n GLU . 7    A 7    
A 8    1 n LYS . 8    A 8    
A 9    1 n THR . 9    A 9    
A 10   1 n TRP . 10   A 10   
A 11   1 n GLN . 11   A 11   
A 12   1 n SER . 12   A 12   
A 13   1 n SER . 13   A 13   
A 14   1 n ARG . 14   A 14   
A 15   1 n ASP . 15   A 15   
A 16   1 n SER . 16   A 16   
A 17   1 n VAL . 17   A 17   
A 18   1 n TYR . 18   A 18   
A 19   1 n GLU . 19   A 19   
A 20   1 n VAL . 20   A 20   
A 21   1 n GLY . 21   A 21   
A 22   1 n ASP . 22   A 22   
A 23   1 n SER . 23   A 23   
A 24   1 n TYR . 24   A 24   
A 25   1 n SER . 25   A 25   
A 26   1 n GLY . 26   A 26   
A 27   1 n GLN . 27   A 27   
A 28   1 n ASN . 28   A 28   
A 29   1 n ALA . 29   A 29   
A 30   1 n ASN . 30   A 30   
A 31   1 n ARG . 31   A 31   
A 32   1 n PRO . 32   A 32   
A 33   1 n LEU . 33   A 33   
A 34   1 n VAL . 34   A 34   
A 35   1 n ALA . 35   A 35   
A 36   1 n THR . 36   A 36   
A 37   1 n ASN . 37   A 37   
A 38   1 n CYS . 38   A 38   
A 39   1 n SER . 39   A 39   
A 40   1 n GLU . 40   A 40   
A 41   1 n TYR . 41   A 41   
A 42   1 n ALA . 42   A 42   
A 43   1 n VAL . 43   A 43   
A 44   1 n ALA . 44   A 44   
A 45   1 n HIS . 45   A 45   
A 46   1 n ALA . 46   A 46   
A 47   1 n ASN . 47   A 47   
A 48   1 n CYS . 48   A 48   
A 49   1 n GLN . 49   A 49   
A 50   1 n LEU . 50   A 50   
A 51   1 n ARG . 51   A 51   
A 52   1 n PRO . 52   A 52   
A 53   1 n VAL . 53   A 53   
A 54   1 n ARG . 54   A 54   
A 55   1 n ARG . 55   A 55   
A 56   1 n PHE . 56   A 56   
A 57   1 n ALA . 57   A 57   
A 58   1 n GLU . 58   A 58   
A 59   1 n VAL . 59   A 59   
A 60   1 n SER . 60   A 60   
A 61   1 n LEU . 61   A 61   
A 62   1 n LEU . 62   A 62   
A 63   1 n PRO . 63   A 63   
A 64   1 n ASP . 64   A 64   
A 65   1 n ILE . 65   A 65   
A 66   1 n LEU . 66   A 66   
A 67   1 n GLU . 67   A 67   
A 68   1 n THR . 68   A 68   
A 69   1 n MET . 69   A 69   
A 70   1 n ARG . 70   A 70   
A 71   1 n ASN . 71   A 71   
A 72   1 n LEU . 72   A 72   
A 73   1 n GLY . 73   A 73   
A 74   1 n LEU . 74   A 74   
A 75   1 n ASN . 75   A 75   
A 76   1 n ARG . 76   A 76   
A 77   1 n LEU . 77   A 77   
A 78   1 n LEU . 78   A 78   
A 79   1 n ARG . 79   A 79   
A 80   1 n LEU . 80   A 80   
A 81   1 n GLN . 81   A 81   
A 82   1 n SER . 82   A 82   
A 83   1 n TYR . 83   A 83   
A 84   1 n THR . 84   A 84   
A 85   1 n TRP . 85   A 85   
A 86   1 n PRO . 86   A 86   
A 87   1 n HIS . 87   A 87   
A 88   1 n LEU . 88   A 88   
A 89   1 n ALA . 89   A 89   
A 90   1 n GLY . 90   A 90   
A 91   1 n GLY . 91   A 91   
A 92   1 n SER . 92   A 92   
A 93   1 n GLY . 93   A 93   
A 94   1 n HIS . 94   A 94   
A 95   1 n GLY . 95   A 95   
A 96   1 n ALA . 96   A 96   
A 97   1 n MET . 97   A 97   
A 98   1 n ILE . 98   A 98   
A 99   1 n VAL . 99   A 99   
A 100  1 n GLY . 100  A 100  
A 101  1 n SER . 101  A 101  
A 102  1 n PRO . 102  A 102  
A 103  1 n ALA . 103  A 103  
A 104  1 n SER . 104  A 104  
A 105  1 n GLY . 105  A 105  
A 106  1 n ARG . 106  A 106  
A 107  1 n THR . 107  A 107  
A 108  1 n PHE . 108  A 108  
A 109  1 n ALA . 109  A 109  
A 110  1 n TYR . 110  A 110  
A 111  1 n ILE . 111  A 111  
A 112  1 n PRO . 112  A 112  
A 113  1 n PRO . 113  A 113  
A 114  1 n VAL . 114  A 114  
A 115  1 n CYS . 115  A 115  
A 116  1 n HIS . 116  A 116  
A 117  1 n ALA . 117  A 117  
A 118  1 n VAL . 118  A 118  
A 119  1 n SER . 119  A 119  
A 120  1 n ARG . 120  A 120  
A 121  1 n ALA . 121  A 121  
A 122  1 n LEU . 122  A 122  
A 123  1 n MET . 123  A 123  
A 124  1 n ASP . 124  A 124  
A 125  1 n PHE . 125  A 125  
A 126  1 n THR . 126  A 126  
A 127  1 n GLY . 127  A 127  
A 128  1 n GLN . 128  A 128  
A 129  1 n CYS . 129  A 129  
A 130  1 n GLU . 130  A 130  
A 131  1 n ASP . 131  A 131  
A 132  1 n VAL . 132  A 132  
A 133  1 n GLU . 133  A 133  
A 134  1 n HIS . 134  A 134  
A 135  1 n ASP . 135  A 135  
A 136  1 n ILE . 136  A 136  
A 137  1 n SER . 137  A 137  
A 138  1 n GLN . 138  A 138  
A 139  1 n PRO . 139  A 139  
A 140  1 n ASP . 140  A 140  
A 141  1 n ARG . 141  A 141  
A 142  1 n TYR . 142  A 142  
A 143  1 n GLY . 143  A 143  
A 144  1 n PRO . 144  A 144  
A 145  1 n ILE . 145  A 145  
A 146  1 n ALA . 146  A 146  
A 147  1 n LEU . 147  A 147  
A 148  1 n ILE . 148  A 148  
A 149  1 n LEU . 149  A 149  
A 150  1 n VAL . 150  A 150  
A 151  1 n PRO . 151  A 151  
A 152  1 n ASP . 152  A 152  
A 153  1 n LEU . 153  A 153  
A 154  1 n ARG . 154  A 154  
A 155  1 n ARG . 155  A 155  
A 156  1 n VAL . 156  A 156  
A 157  1 n HIS . 157  A 157  
A 158  1 n GLN . 158  A 158  
A 159  1 n VAL . 159  A 159  
A 160  1 n SER . 160  A 160  
A 161  1 n ALA . 161  A 161  
A 162  1 n MET . 162  A 162  
A 163  1 n CYS . 163  A 163  
A 164  1 n LEU . 164  A 164  
A 165  1 n ALA . 165  A 165  
A 166  1 n LEU . 166  A 166  
A 167  1 n LEU . 167  A 167  
A 168  1 n ARG . 168  A 168  
A 169  1 n LYS . 169  A 169  
A 170  1 n ALA . 170  A 170  
A 171  1 n HIS . 171  A 171  
A 172  1 n LYS . 172  A 172  
A 173  1 n ASN . 173  A 173  
A 174  1 n ASP . 174  A 174  
A 175  1 n SER . 175  A 175  
A 176  1 n VAL . 176  A 176  
A 177  1 n THR . 177  A 177  
A 178  1 n LEU . 178  A 178  
A 179  1 n ALA . 179  A 179  
A 180  1 n LEU . 180  A 180  
A 181  1 n ASN . 181  A 181  
A 182  1 n VAL . 182  A 182  
A 183  1 n SER . 183  A 183  
A 184  1 n SER . 184  A 184  
A 185  1 n THR . 185  A 185  
A 186  1 n LYS . 186  A 186  
A 187  1 n SER . 187  A 187  
A 188  1 n SER . 188  A 188  
A 189  1 n GLN . 189  A 189  
A 190  1 n PHE . 190  A 190  
A 191  1 n PHE . 191  A 191  
A 192  1 n LEU . 192  A 192  
A 193  1 n LYS . 193  A 193  
A 194  1 n LEU . 194  A 194  
A 195  1 n LEU . 195  A 195  
A 196  1 n ASN . 196  A 196  
A 197  1 n GLY . 197  A 197  
A 198  1 n VAL . 198  A 198  
A 199  1 n GLY . 199  A 199  
A 200  1 n CYS . 200  A 200  
A 201  1 n LEU . 201  A 201  
A 202  1 n VAL . 202  A 202  
A 203  1 n ALA . 203  A 203  
A 204  1 n THR . 204  A 204  
A 205  1 n PRO . 205  A 205  
A 206  1 n ALA . 206  A 206  
A 207  1 n GLN . 207  A 207  
A 208  1 n LEU . 208  A 208  
A 209  1 n VAL . 209  A 209  
A 210  1 n TRP . 210  A 210  
A 211  1 n PHE . 211  A 211  
A 212  1 n TRP . 212  A 212  
A 213  1 n GLN . 213  A 213  
A 214  1 n GLU . 214  A 214  
A 215  1 n ALA . 215  A 215  
A 216  1 n PRO . 216  A 216  
A 217  1 n GLY . 217  A 217  
A 218  1 n LEU . 218  A 218  
A 219  1 n MET . 219  A 219  
A 220  1 n ARG . 220  A 220  
A 221  1 n PHE . 221  A 221  
A 222  1 n PRO . 222  A 222  
A 223  1 n CYS . 223  A 223  
A 224  1 n LEU . 224  A 224  
A 225  1 n GLN . 225  A 225  
A 226  1 n PHE . 226  A 226  
A 227  1 n LEU . 227  A 227  
A 228  1 n VAL . 228  A 228  
A 229  1 n TYR . 229  A 229  
A 230  1 n ASP . 230  A 230  
A 231  1 n ASP . 231  A 231  
A 232  1 n VAL . 232  A 232  
A 233  1 n ASP . 233  A 233  
A 234  1 n LEU . 234  A 234  
A 235  1 n MET . 235  A 235  
A 236  1 n SER . 236  A 236  
A 237  1 n ARG . 237  A 237  
A 238  1 n GLU . 238  A 238  
A 239  1 n GLN . 239  A 239  
A 240  1 n LEU . 240  A 240  
A 241  1 n GLN . 241  A 241  
A 242  1 n ASP . 242  A 242  
A 243  1 n VAL . 243  A 243  
A 244  1 n GLN . 244  A 244  
A 245  1 n GLN . 245  A 245  
A 246  1 n VAL . 246  A 246  
A 247  1 n LEU . 247  A 247  
A 248  1 n GLN . 248  A 248  
A 249  1 n GLU . 249  A 249  
A 250  1 n ILE . 250  A 250  
A 251  1 n LEU . 251  A 251  
A 252  1 n PRO . 252  A 252  
A 253  1 n LEU . 253  A 253  
A 254  1 n SER . 254  A 254  
A 255  1 n HIS . 255  A 255  
A 256  1 n SER . 256  A 256  
A 257  1 n PRO . 257  A 257  
A 258  1 n GLN . 258  A 258  
A 259  1 n VAL . 259  A 259  
A 260  1 n VAL . 260  A 260  
A 261  1 n MET . 261  A 261  
A 262  1 n VAL . 262  A 262  
A 263  1 n SER . 263  A 263  
A 264  1 n LYS . 264  A 264  
A 265  1 n SER . 265  A 265  
A 266  1 n TYR . 266  A 266  
A 267  1 n CYS . 267  A 267  
A 268  1 n HIS . 268  A 268  
A 269  1 n THR . 269  A 269  
A 270  1 n LEU . 270  A 270  
A 271  1 n MET . 271  A 271  
A 272  1 n SER . 272  A 272  
A 273  1 n LYS . 273  A 273  
A 274  1 n LEU . 274  A 274  
A 275  1 n ARG . 275  A 275  
A 276  1 n ALA . 276  A 276  
A 277  1 n VAL . 277  A 277  
A 278  1 n ASN . 278  A 278  
A 279  1 n ASP . 279  A 279  
A 280  1 n LYS . 280  A 280  
A 281  1 n PRO . 281  A 281  
A 282  1 n ALA . 282  A 282  
A 283  1 n LEU . 283  A 283  
A 284  1 n VAL . 284  A 284  
A 285  1 n PHE . 285  A 285  
A 286  1 n GLY . 286  A 286  
A 287  1 n ASP . 287  A 287  
A 288  1 n ILE . 288  A 288  
A 289  1 n LEU . 289  A 289  
A 290  1 n GLU . 290  A 290  
A 291  1 n ALA . 291  A 291  
A 292  1 n ALA . 292  A 292  
A 293  1 n LEU . 293  A 293  
A 294  1 n TYR . 294  A 294  
A 295  1 n GLY . 295  A 295  
A 296  1 n GLY . 296  A 296  
A 297  1 n THR . 297  A 297  
A 298  1 n ARG . 298  A 298  
A 299  1 n ILE . 299  A 299  
A 300  1 n ARG . 300  A 300  
A 301  1 n ILE . 301  A 301  
A 302  1 n SER . 302  A 302  
A 303  1 n ILE . 303  A 303  
A 304  1 n MET . 304  A 304  
A 305  1 n ARG . 305  A 305  
A 306  1 n SER . 306  A 306  
A 307  1 n GLU . 307  A 307  
A 308  1 n ALA . 308  A 308  
A 309  1 n LYS . 309  A 309  
A 310  1 n ALA . 310  A 310  
A 311  1 n ASN . 311  A 311  
A 312  1 n ALA . 312  A 312  
A 313  1 n VAL . 313  A 313  
A 314  1 n VAL . 314  A 314  
A 315  1 n GLN . 315  A 315  
A 316  1 n MET . 316  A 316  
A 317  1 n LEU . 317  A 317  
A 318  1 n GLN . 318  A 318  
A 319  1 n GLN . 319  A 319  
A 320  1 n CYS . 320  A 320  
A 321  1 n SER . 321  A 321  
A 322  1 n PRO . 322  A 322  
A 323  1 n GLU . 323  A 323  
A 324  1 n GLU . 324  A 324  
A 325  1 n PHE . 325  A 325  
A 326  1 n ARG . 326  A 326  
A 327  1 n THR . 327  A 327  
A 328  1 n VAL . 328  A 328  
A 329  1 n ILE . 329  A 329  
A 330  1 n PHE . 330  A 330  
A 331  1 n CYS . 331  A 331  
A 332  1 n SER . 332  A 332  
A 333  1 n ASP . 333  A 333  
A 334  1 n ASP . 334  A 334  
A 335  1 n GLY . 335  A 335  
A 336  1 n ASP . 336  A 336  
A 337  1 n MET . 337  A 337  
A 338  1 n GLN . 338  A 338  
A 339  1 n CYS . 339  A 339  
A 340  1 n LEU . 340  A 340  
A 341  1 n VAL . 341  A 341  
A 342  1 n ALA . 342  A 342  
A 343  1 n ALA . 343  A 343  
A 344  1 n LEU . 344  A 344  
A 345  1 n GLU . 345  A 345  
A 346  1 n VAL . 346  A 346  
A 347  1 n GLN . 347  A 347  
A 348  1 n HIS . 348  A 348  
A 349  1 n TYR . 349  A 349  
A 350  1 n SER . 350  A 350  
A 351  1 n CYS . 351  A 351  
A 352  1 n LEU . 352  A 352  
A 353  1 n PRO . 353  A 353  
A 354  1 n TYR . 354  A 354  
A 355  1 n TYR . 355  A 355  
A 356  1 n GLN . 356  A 356  
A 357  1 n THR . 357  A 357  
A 358  1 n ALA . 358  A 358  
A 359  1 n ASP . 359  A 359  
A 360  1 n LEU . 360  A 360  
A 361  1 n GLU . 361  A 361  
A 362  1 n VAL . 362  A 362  
A 363  1 n ARG . 363  A 363  
A 364  1 n GLN . 364  A 364  
A 365  1 n GLN . 365  A 365  
A 366  1 n VAL . 366  A 366  
A 367  1 n HIS . 367  A 367  
A 368  1 n SER . 368  A 368  
A 369  1 n TRP . 369  A 369  
A 370  1 n GLN . 370  A 370  
A 371  1 n ALA . 371  A 371  
A 372  1 n ARG . 372  A 372  
A 373  1 n SER . 373  A 373  
A 374  1 n ASN . 374  A 374  
A 375  1 n GLY . 375  A 375  
A 376  1 n VAL . 376  A 376  
A 377  1 n ILE . 377  A 377  
A 378  1 n LEU . 378  A 378  
A 379  1 n LEU . 379  A 379  
A 380  1 n CYS . 380  A 380  
A 381  1 n THR . 381  A 381  
A 382  1 n ASP . 382  A 382  
A 383  1 n ASN . 383  A 383  
A 384  1 n CYS . 384  A 384  
A 385  1 n PRO . 385  A 385  
A 386  1 n GLU . 386  A 386  
A 387  1 n LEU . 387  A 387  
A 388  1 n ASP . 388  A 388  
A 389  1 n ILE . 389  A 389  
A 390  1 n ARG . 390  A 390  
A 391  1 n ASP . 391  A 391  
A 392  1 n ALA . 392  A 392  
A 393  1 n HIS . 393  A 393  
A 394  1 n THR . 394  A 394  
A 395  1 n ILE . 395  A 395  
A 396  1 n ILE . 396  A 396  
A 397  1 n HIS . 397  A 397  
A 398  1 n HIS . 398  A 398  
A 399  1 n SER . 399  A 399  
A 400  1 n MET . 400  A 400  
A 401  1 n SER . 401  A 401  
A 402  1 n HIS . 402  A 402  
A 403  1 n SER . 403  A 403  
A 404  1 n TRP . 404  A 404  
A 405  1 n SER . 405  A 405  
A 406  1 n LYS . 406  A 406  
A 407  1 n PHE . 407  A 407  
A 408  1 n LYS . 408  A 408  
A 409  1 n LEU . 409  A 409  
A 410  1 n ARG . 410  A 410  
A 411  1 n HIS . 411  A 411  
A 412  1 n LEU . 412  A 412  
A 413  1 n LYS . 413  A 413  
A 414  1 n ILE . 414  A 414  
A 415  1 n SER . 415  A 415  
A 416  1 n ASP . 416  A 416  
A 417  1 n ASN . 417  A 417  
A 418  1 n LEU . 418  A 418  
A 419  1 n CYS . 419  A 419  
A 420  1 n ASN . 420  A 420  
A 421  1 n MET . 421  A 421  
A 422  1 n VAL . 422  A 422  
A 423  1 n LYS . 423  A 423  
A 424  1 n PRO . 424  A 424  
A 425  1 n THR . 425  A 425  
A 426  1 n ALA . 426  A 426  
A 427  1 n SER . 427  A 427  
A 428  1 n ILE . 428  A 428  
A 429  1 n VAL . 429  A 429  
A 430  1 n LYS . 430  A 430  
A 431  1 n LYS . 431  A 431  
A 432  1 n PRO . 432  A 432  
A 433  1 n LEU . 433  A 433  
A 434  1 n TYR . 434  A 434  
A 435  1 n SER . 435  A 435  
A 436  1 n LEU . 436  A 436  
A 437  1 n VAL . 437  A 437  
A 438  1 n LEU . 438  A 438  
A 439  1 n LEU . 439  A 439  
A 440  1 n ASP . 440  A 440  
A 441  1 n ASP . 441  A 441  
A 442  1 n ASN . 442  A 442  
A 443  1 n ASN . 443  A 443  
A 444  1 n HIS . 444  A 444  
A 445  1 n ARG . 445  A 445  
A 446  1 n GLN . 446  A 446  
A 447  1 n LEU . 447  A 447  
A 448  1 n PRO . 448  A 448  
A 449  1 n ARG . 449  A 449  
A 450  1 n LEU . 450  A 450  
A 451  1 n VAL . 451  A 451  
A 452  1 n ASP . 452  A 452  
A 453  1 n PHE . 453  A 453  
A 454  1 n LEU . 454  A 454  
A 455  1 n GLN . 455  A 455  
A 456  1 n LEU . 456  A 456  
A 457  1 n HIS . 457  A 457  
A 458  1 n GLN . 458  A 458  
A 459  1 n LYS . 459  A 459  
A 460  1 n VAL . 460  A 460  
A 461  1 n ASP . 461  A 461  
A 462  1 n HIS . 462  A 462  
A 463  1 n ARG . 463  A 463  
A 464  1 n LEU . 464  A 464  
A 465  1 n VAL . 465  A 465  
A 466  1 n GLU . 466  A 466  
A 467  1 n VAL . 467  A 467  
A 468  1 n ALA . 468  A 468  
A 469  1 n LYS . 469  A 469  
A 470  1 n ARG . 470  A 470  
A 471  1 n ILE . 471  A 471  
A 472  1 n ARG . 472  A 472  
A 473  1 n GLN . 473  A 473  
A 474  1 n GLU . 474  A 474  
A 475  1 n LEU . 475  A 475  
A 476  1 n GLY . 476  A 476  
A 477  1 n LYS . 477  A 477  
A 478  1 n ALA . 478  A 478  
A 479  1 n ARG . 479  A 479  
A 480  1 n ASN . 480  A 480  
A 481  1 n ASP . 481  A 481  
A 482  1 n GLN . 482  A 482  
A 483  1 n HIS . 483  A 483  
A 484  1 n GLN . 484  A 484  
A 485  1 n LEU . 485  A 485  
A 486  1 n CYS . 486  A 486  
A 487  1 n ASP . 487  A 487  
A 488  1 n GLN . 488  A 488  
A 489  1 n ILE . 489  A 489  
A 490  1 n LEU . 490  A 490  
A 491  1 n VAL . 491  A 491  
A 492  1 n LEU . 492  A 492  
A 493  1 n GLY . 493  A 493  
A 494  1 n LYS . 494  A 494  
A 495  1 n CYS . 495  A 495  
A 496  1 n TYR . 496  A 496  
A 497  1 n ASP . 497  A 497  
A 498  1 n PRO . 498  A 498  
A 499  1 n VAL . 499  A 499  
A 500  1 n CYS . 500  A 500  
A 501  1 n GLU . 501  A 501  
A 502  1 n SER . 502  A 502  
A 503  1 n ARG . 503  A 503  
A 504  1 n HIS . 504  A 504  
A 505  1 n ARG . 505  A 505  
A 506  1 n LEU . 506  A 506  
A 507  1 n SER . 507  A 507  
A 508  1 n HIS . 508  A 508  
A 509  1 n ILE . 509  A 509  
A 510  1 n ASP . 510  A 510  
A 511  1 n ARG . 511  A 511  
A 512  1 n ARG . 512  A 512  
A 513  1 n PRO . 513  A 513  
A 514  1 n ASP . 514  A 514  
A 515  1 n TYR . 515  A 515  
A 516  1 n LEU . 516  A 516  
A 517  1 n PRO . 517  A 517  
A 518  1 n ALA . 518  A 518  
A 519  1 n SER . 519  A 519  
A 520  1 n GLY . 520  A 520  
A 521  1 n ASP . 521  A 521  
A 522  1 n VAL . 522  A 522  
A 523  1 n LYS . 523  A 523  
A 524  1 n VAL . 524  A 524  
A 525  1 n GLN . 525  A 525  
A 526  1 n LEU . 526  A 526  
A 527  1 n VAL . 527  A 527  
A 528  1 n LYS . 528  A 528  
A 529  1 n VAL . 529  A 529  
A 530  1 n TYR . 530  A 530  
A 531  1 n SER . 531  A 531  
A 532  1 n PRO . 532  A 532  
A 533  1 n THR . 533  A 533  
A 534  1 n HIS . 534  A 534  
A 535  1 n PHE . 535  A 535  
A 536  1 n CYS . 536  A 536  
A 537  1 n VAL . 537  A 537  
A 538  1 n ARG . 538  A 538  
A 539  1 n LEU . 539  A 539  
A 540  1 n LEU . 540  A 540  
A 541  1 n GLU . 541  A 541  
A 542  1 n HIS . 542  A 542  
A 543  1 n LEU . 543  A 543  
A 544  1 n PRO . 544  A 544  
A 545  1 n PRO . 545  A 545  
A 546  1 n LYS . 546  A 546  
A 547  1 n GLY . 547  A 547  
A 548  1 n THR . 548  A 548  
A 549  1 n TRP . 549  A 549  
A 550  1 n ARG . 550  A 550  
A 551  1 n MET . 551  A 551  
A 552  1 n MET . 552  A 552  
A 553  1 n GLU . 553  A 553  
A 554  1 n TYR . 554  A 554  
A 555  1 n SER . 555  A 555  
A 556  1 n ALA . 556  A 556  
A 557  1 n VAL . 557  A 557  
A 558  1 n GLN . 558  A 558  
A 559  1 n GLU . 559  A 559  
A 560  1 n PHE . 560  A 560  
A 561  1 n ARG . 561  A 561  
A 562  1 n MET . 562  A 562  
A 563  1 n GLN . 563  A 563  
A 564  1 n LEU . 564  A 564  
A 565  1 n THR . 565  A 565  
A 566  1 n GLN . 566  A 566  
A 567  1 n ILE . 567  A 567  
A 568  1 n LYS . 568  A 568  
A 569  1 n GLU . 569  A 569  
A 570  1 n PRO . 570  A 570  
A 571  1 n ARG . 571  A 571  
A 572  1 n ARG . 572  A 572  
A 573  1 n TYR . 573  A 573  
A 574  1 n TRP . 574  A 574  
A 575  1 n PRO . 575  A 575  
A 576  1 n PRO . 576  A 576  
A 577  1 n VAL . 577  A 577  
A 578  1 n ALA . 578  A 578  
A 579  1 n GLY . 579  A 579  
A 580  1 n ALA . 580  A 580  
A 581  1 n ILE . 581  A 581  
A 582  1 n CYS . 582  A 582  
A 583  1 n MET . 583  A 583  
A 584  1 n TYR . 584  A 584  
A 585  1 n HIS . 585  A 585  
A 586  1 n THR . 586  A 586  
A 587  1 n THR . 587  A 587  
A 588  1 n PHE . 588  A 588  
A 589  1 n THR . 589  A 589  
A 590  1 n LYS . 590  A 590  
A 591  1 n GLU . 591  A 591  
A 592  1 n ARG . 592  A 592  
A 593  1 n VAL . 593  A 593  
A 594  1 n ARG . 594  A 594  
A 595  1 n VAL . 595  A 595  
A 596  1 n LEU . 596  A 596  
A 597  1 n LYS . 597  A 597  
A 598  1 n VAL . 598  A 598  
A 599  1 n ALA . 599  A 599  
A 600  1 n ALA . 600  A 600  
A 601  1 n ILE . 601  A 601  
A 602  1 n LYS . 602  A 602  
A 603  1 n ASN . 603  A 603  
A 604  1 n THR . 604  A 604  
A 605  1 n ASN . 605  A 605  
A 606  1 n ILE . 606  A 606  
A 607  1 n VAL . 607  A 607  
A 608  1 n GLN . 608  A 608  
A 609  1 n SER . 609  A 609  
A 610  1 n ASP . 610  A 610  
A 611  1 n LEU . 611  A 611  
A 612  1 n THR . 612  A 612  
A 613  1 n VAL . 613  A 613  
A 614  1 n LYS . 614  A 614  
A 615  1 n LEU . 615  A 615  
A 616  1 n GLN . 616  A 616  
A 617  1 n ALA . 617  A 617  
A 618  1 n LEU . 618  A 618  
A 619  1 n ASP . 619  A 619  
A 620  1 n VAL . 620  A 620  
A 621  1 n ASP . 621  A 621  
A 622  1 n THR . 622  A 622  
A 623  1 n ARG . 623  A 623  
A 624  1 n ILE . 624  A 624  
A 625  1 n PHE . 625  A 625  
A 626  1 n SER . 626  A 626  
A 627  1 n THR . 627  A 627  
A 628  1 n ASN . 628  A 628  
A 629  1 n CYS . 629  A 629  
A 630  1 n GLY . 630  A 630  
A 631  1 n LYS . 631  A 631  
A 632  1 n LEU . 632  A 632  
A 633  1 n PHE . 633  A 633  
A 634  1 n GLU . 634  A 634  
A 635  1 n CYS . 635  A 635  
A 636  1 n PRO . 636  A 636  
A 637  1 n GLU . 637  A 637  
A 638  1 n ALA . 638  A 638  
A 639  1 n LEU . 639  A 639  
A 640  1 n GLN . 640  A 640  
A 641  1 n GLN . 641  A 641  
A 642  1 n GLU . 642  A 642  
A 643  1 n ALA . 643  A 643  
A 644  1 n PRO . 644  A 644  
A 645  1 n LEU . 645  A 645  
A 646  1 n ALA . 646  A 646  
A 647  1 n CYS . 647  A 647  
A 648  1 n ASP . 648  A 648  
A 649  1 n LEU . 649  A 649  
A 650  1 n ARG . 650  A 650  
A 651  1 n LEU . 651  A 651  
A 652  1 n PRO . 652  A 652  
A 653  1 n GLY . 653  A 653  
A 654  1 n TRP . 654  A 654  
A 655  1 n VAL . 655  A 655  
A 656  1 n PRO . 656  A 656  
A 657  1 n TYR . 657  A 657  
A 658  1 n PHE . 658  A 658  
A 659  1 n GLY . 659  A 659  
A 660  1 n GLU . 660  A 660  
A 661  1 n ARG . 661  A 661  
A 662  1 n SER . 662  A 662  
A 663  1 n TRP . 663  A 663  
A 664  1 n THR . 664  A 664  
A 665  1 n GLU . 665  A 665  
A 666  1 n GLU . 666  A 666  
A 667  1 n ASN . 667  A 667  
A 668  1 n ILE . 668  A 668  
A 669  1 n ARG . 669  A 669  
A 670  1 n ASN . 670  A 670  
A 671  1 n VAL . 671  A 671  
A 672  1 n ASN . 672  A 672  
A 673  1 n LEU . 673  A 673  
A 674  1 n ILE . 674  A 674  
A 675  1 n LEU . 675  A 675  
A 676  1 n THR . 676  A 676  
A 677  1 n GLN . 677  A 677  
A 678  1 n LEU . 678  A 678  
A 679  1 n PRO . 679  A 679  
A 680  1 n LYS . 680  A 680  
A 681  1 n ASP . 681  A 681  
A 682  1 n HIS . 682  A 682  
A 683  1 n PHE . 683  A 683  
A 684  1 n LEU . 684  A 684  
A 685  1 n GLN . 685  A 685  
A 686  1 n ALA . 686  A 686  
A 687  1 n LYS . 687  A 687  
A 688  1 n ILE . 688  A 688  
A 689  1 n LEU . 689  A 689  
A 690  1 n PHE . 690  A 690  
A 691  1 n VAL . 691  A 691  
A 692  1 n ALA . 692  A 692  
A 693  1 n ALA . 693  A 693  
A 694  1 n GLY . 694  A 694  
A 695  1 n THR . 695  A 695  
A 696  1 n LEU . 696  A 696  
A 697  1 n PHE . 697  A 697  
A 698  1 n VAL . 698  A 698  
A 699  1 n GLN . 699  A 699  
A 700  1 n ASP . 700  A 700  
A 701  1 n LEU . 701  A 701  
A 702  1 n VAL . 702  A 702  
A 703  1 n ALA . 703  A 703  
A 704  1 n ILE . 704  A 704  
A 705  1 n MET . 705  A 705  
A 706  1 n TYR . 706  A 706  
A 707  1 n ALA . 707  A 707  
A 708  1 n ASP . 708  A 708  
A 709  1 n GLN . 709  A 709  
A 710  1 n PHE . 710  A 710  
A 711  1 n LYS . 711  A 711  
A 712  1 n ALA . 712  A 712  
A 713  1 n HIS . 713  A 713  
A 714  1 n VAL . 714  A 714  
A 715  1 n ARG . 715  A 715  
A 716  1 n HIS . 716  A 716  
A 717  1 n LEU . 717  A 717  
A 718  1 n SER . 718  A 718  
A 719  1 n LEU . 719  A 719  
A 720  1 n ALA . 720  A 720  
A 721  1 n ARG . 721  A 721  
A 722  1 n ARG . 722  A 722  
A 723  1 n LEU . 723  A 723  
A 724  1 n VAL . 724  A 724  
A 725  1 n GLU . 725  A 725  
A 726  1 n ALA . 726  A 726  
A 727  1 n THR . 727  A 727  
A 728  1 n LEU . 728  A 728  
A 729  1 n VAL . 729  A 729  
A 730  1 n LYS . 730  A 730  
A 731  1 n ARG . 731  A 731  
A 732  1 n SER . 732  A 732  
A 733  1 n GLU . 733  A 733  
A 734  1 n ASN . 734  A 734  
A 735  1 n ALA . 735  A 735  
A 736  1 n ALA . 736  A 736  
A 737  1 n GLU . 737  A 737  
A 738  1 n MET . 738  A 738  
A 739  1 n ILE . 739  A 739  
A 740  1 n ARG . 740  A 740  
A 741  1 n GLU . 741  A 741  
A 742  1 n PHE . 742  A 742  
A 743  1 n PHE . 743  A 743  
A 744  1 n ALA . 744  A 744  
A 745  1 n GLU . 745  A 745  
A 746  1 n VAL . 746  A 746  
A 747  1 n ILE . 747  A 747  
A 748  1 n ILE . 748  A 748  
A 749  1 n GLU . 749  A 749  
A 750  1 n ASP . 750  A 750  
A 751  1 n ASP . 751  A 751  
A 752  1 n ILE . 752  A 752  
A 753  1 n ASP . 753  A 753  
A 754  1 n GLU . 754  A 754  
A 755  1 n ASN . 755  A 755  
A 756  1 n VAL . 756  A 756  
A 757  1 n GLN . 757  A 757  
A 758  1 n ASP . 758  A 758  
A 759  1 n SER . 759  A 759  
A 760  1 n LYS . 760  A 760  
A 761  1 n GLU . 761  A 761  
A 762  1 n LYS . 762  A 762  
A 763  1 n ALA . 763  A 763  
A 764  1 n ASN . 764  A 764  
A 765  1 n SER . 765  A 765  
A 766  1 n LYS . 766  A 766  
A 767  1 n PRO . 767  A 767  
A 768  1 n HIS . 768  A 768  
A 769  1 n GLU . 769  A 769  
A 770  1 n LYS . 770  A 770  
A 771  1 n MET . 771  A 771  
A 772  1 n LYS . 772  A 772  
A 773  1 n GLY . 773  A 773  
A 774  1 n LYS . 774  A 774  
A 775  1 n MET . 775  A 775  
A 776  1 n THR . 776  A 776  
A 777  1 n ASP . 777  A 777  
A 778  1 n GLN . 778  A 778  
A 779  1 n PRO . 779  A 779  
A 780  1 n ALA . 780  A 780  
A 781  1 n LYS . 781  A 781  
A 782  1 n LEU . 782  A 782  
A 783  1 n GLN . 783  A 783  
A 784  1 n SER . 784  A 784  
A 785  1 n GLN . 785  A 785  
A 786  1 n PRO . 786  A 786  
A 787  1 n PRO . 787  A 787  
A 788  1 n LEU . 788  A 788  
A 789  1 n SER . 789  A 789  
A 790  1 n GLY . 790  A 790  
A 791  1 n ARG . 791  A 791  
A 792  1 n CYS . 792  A 792  
A 793  1 n LEU . 793  A 793  
A 794  1 n ARG . 794  A 794  
A 795  1 n LEU . 795  A 795  
A 796  1 n ALA . 796  A 796  
A 797  1 n ASN . 797  A 797  
A 798  1 n MET . 798  A 798  
A 799  1 n ALA . 799  A 799  
A 800  1 n HIS . 800  A 800  
A 801  1 n GLU . 801  A 801  
A 802  1 n SER . 802  A 802  
A 803  1 n VAL . 803  A 803  
A 804  1 n LYS . 804  A 804  
A 805  1 n GLU . 805  A 805  
A 806  1 n ASN . 806  A 806  
A 807  1 n GLN . 807  A 807  
A 808  1 n LEU . 808  A 808  
A 809  1 n HIS . 809  A 809  
A 810  1 n GLN . 810  A 810  
A 811  1 n GLU . 811  A 811  
A 812  1 n LEU . 812  A 812  
A 813  1 n GLN . 813  A 813  
A 814  1 n GLU . 814  A 814  
A 815  1 n ARG . 815  A 815  
A 816  1 n ARG . 816  A 816  
A 817  1 n TYR . 817  A 817  
A 818  1 n GLU . 818  A 818  
A 819  1 n THR . 819  A 819  
A 820  1 n PRO . 820  A 820  
A 821  1 n GLU . 821  A 821  
A 822  1 n ILE . 822  A 822  
A 823  1 n PRO . 823  A 823  
A 824  1 n HIS . 824  A 824  
A 825  1 n GLN . 825  A 825  
A 826  1 n SER . 826  A 826  
A 827  1 n ASN . 827  A 827  
A 828  1 n GLU . 828  A 828  
A 829  1 n SER . 829  A 829  
A 830  1 n ASP . 830  A 830  
A 831  1 n ILE . 831  A 831  
A 832  1 n PRO . 832  A 832  
A 833  1 n GLN . 833  A 833  
A 834  1 n SER . 834  A 834  
A 835  1 n ASN . 835  A 835  
A 836  1 n GLU . 836  A 836  
A 837  1 n ASP . 837  A 837  
A 838  1 n ARG . 838  A 838  
A 839  1 n PHE . 839  A 839  
A 840  1 n SER . 840  A 840  
A 841  1 n GLN . 841  A 841  
A 842  1 n LEU . 842  A 842  
A 843  1 n TYR . 843  A 843  
A 844  1 n GLU . 844  A 844  
A 845  1 n CYS . 845  A 845  
A 846  1 n ILE . 846  A 846  
A 847  1 n MET . 847  A 847  
A 848  1 n ASN . 848  A 848  
A 849  1 n CYS . 849  A 849  
A 850  1 n ALA . 850  A 850  
A 851  1 n SER . 851  A 851  
A 852  1 n LEU . 852  A 852  
A 853  1 n GLN . 853  A 853  
A 854  1 n LEU . 854  A 854  
A 855  1 n GLU . 855  A 855  
A 856  1 n ASP . 856  A 856  
A 857  1 n GLU . 857  A 857  
A 858  1 n SER . 858  A 858  
A 859  1 n LYS . 859  A 859  
A 860  1 n PRO . 860  A 860  
A 861  1 n ALA . 861  A 861  
A 862  1 n LYS . 862  A 862  
A 863  1 n HIS . 863  A 863  
A 864  1 n PRO . 864  A 864  
A 865  1 n ASP . 865  A 865  
A 866  1 n HIS . 866  A 866  
A 867  1 n VAL . 867  A 867  
A 868  1 n LEU . 868  A 868  
A 869  1 n SER . 869  A 869  
A 870  1 n GLU . 870  A 870  
A 871  1 n SER . 871  A 871  
A 872  1 n VAL . 872  A 872  
A 873  1 n GLU . 873  A 873  
A 874  1 n PHE . 874  A 874  
A 875  1 n HIS . 875  A 875  
A 876  1 n LYS . 876  A 876  
A 877  1 n ILE . 877  A 877  
A 878  1 n MET . 878  A 878  
A 879  1 n THR . 879  A 879  
A 880  1 n ASN . 880  A 880  
A 881  1 n GLU . 881  A 881  
A 882  1 n ASP . 882  A 882  
A 883  1 n ALA . 883  A 883  
A 884  1 n THR . 884  A 884  
A 885  1 n PRO . 885  A 885  
A 886  1 n ASP . 886  A 886  
A 887  1 n HIS . 887  A 887  
A 888  1 n THR . 888  A 888  
A 889  1 n GLN . 889  A 889  
A 890  1 n GLU . 890  A 890  
A 891  1 n LYS . 891  A 891  
A 892  1 n THR . 892  A 892  
A 893  1 n ALA . 893  A 893  
A 894  1 n LEU . 894  A 894  
A 895  1 n LEU . 895  A 895  
A 896  1 n LEU . 896  A 896  
A 897  1 n LEU . 897  A 897  
A 898  1 n PRO . 898  A 898  
A 899  1 n ASN . 899  A 899  
A 900  1 n ASN . 900  A 900  
A 901  1 n VAL . 901  A 901  
A 902  1 n ALA . 902  A 902  
A 903  1 n ARG . 903  A 903  
A 904  1 n PRO . 904  A 904  
A 905  1 n SER . 905  A 905  
A 906  1 n VAL . 906  A 906  
A 907  1 n THR . 907  A 907  
A 908  1 n TYR . 908  A 908  
A 909  1 n TYR . 909  A 909  
A 910  1 n GLN . 910  A 910  
A 911  1 n THR . 911  A 911  
A 912  1 n MET . 912  A 912  
A 913  1 n THR . 913  A 913  
A 914  1 n THR . 914  A 914  
A 915  1 n LEU . 915  A 915  
A 916  1 n GLU . 916  A 916  
A 917  1 n PHE . 917  A 917  
A 918  1 n GLN . 918  A 918  
A 919  1 n VAL . 919  A 919  
A 920  1 n PHE . 920  A 920  
A 921  1 n LEU . 921  A 921  
A 922  1 n PRO . 922  A 922  
A 923  1 n GLU . 923  A 923  
A 924  1 n ASP . 924  A 924  
A 925  1 n ASP . 925  A 925  
A 926  1 n HIS . 926  A 926  
A 927  1 n ASP . 927  A 927  
A 928  1 n TYR . 928  A 928  
A 929  1 n LYS . 929  A 929  
A 930  1 n ALA . 930  A 930  
A 931  1 n LEU . 931  A 931  
A 932  1 n LEU . 932  A 932  
A 933  1 n LEU . 933  A 933  
A 934  1 n GLY . 934  A 934  
A 935  1 n ALA . 935  A 935  
A 936  1 n GLN . 936  A 936  
A 937  1 n LEU . 937  A 937  
A 938  1 n PHE . 938  A 938  
A 939  1 n PHE . 939  A 939  
A 940  1 n ARG . 940  A 940  
A 941  1 n ALA . 941  A 941  
A 942  1 n ILE . 942  A 942  
A 943  1 n SER . 943  A 943  
A 944  1 n LYS . 944  A 944  
A 945  1 n SER . 945  A 945  
A 946  1 n SER . 946  A 946  
A 947  1 n ASP . 947  A 947  
A 948  1 n LEU . 948  A 948  
A 949  1 n ILE . 949  A 949  
A 950  1 n LEU . 950  A 950  
A 951  1 n GLN . 951  A 951  
A 952  1 n PHE . 952  A 952  
A 953  1 n ILE . 953  A 953  
A 954  1 n MET . 954  A 954  
A 955  1 n THR . 955  A 955  
A 956  1 n LEU . 956  A 956  
A 957  1 n ARG . 957  A 957  
A 958  1 n PHE . 958  A 958  
A 959  1 n PRO . 959  A 959  
A 960  1 n TYR . 960  A 960  
A 961  1 n SER . 961  A 961  
A 962  1 n SER . 962  A 962  
A 963  1 n MET . 963  A 963  
A 964  1 n SER . 964  A 964  
A 965  1 n HIS . 965  A 965  
A 966  1 n ASN . 966  A 966  
A 967  1 n ILE . 967  A 967  
A 968  1 n ARG . 968  A 968  
A 969  1 n GLY . 969  A 969  
A 970  1 n ARG . 970  A 970  
A 971  1 n THR . 971  A 971  
A 972  1 n VAL . 972  A 972  
A 973  1 n TYR . 973  A 973  
A 974  1 n ILE . 974  A 974  
A 975  1 n SER . 975  A 975  
A 976  1 n VAL . 976  A 976  
A 977  1 n LYS . 977  A 977  
A 978  1 n LYS . 978  A 978  
A 979  1 n LEU . 979  A 979  
A 980  1 n LEU . 980  A 980  
A 981  1 n ALA . 981  A 981  
A 982  1 n LEU . 982  A 982  
A 983  1 n ILE . 983  A 983  
A 984  1 n ASP . 984  A 984  
A 985  1 n PRO . 985  A 985  
A 986  1 n LEU . 986  A 986  
A 987  1 n ALA . 987  A 987  
A 988  1 n PHE . 988  A 988  
A 989  1 n ARG . 989  A 989  
A 990  1 n GLU . 990  A 990  
A 991  1 n TYR . 991  A 991  
A 992  1 n ARG . 992  A 992  
A 993  1 n PHE . 993  A 993  
A 994  1 n LEU . 994  A 994  
A 995  1 n LYS . 995  A 995  
A 996  1 n PRO . 996  A 996  
A 997  1 n ASN . 997  A 997  
A 998  1 n HIS . 998  A 998  
A 999  1 n ASP . 999  A 999  
A 1000 1 n LEU . 1000 A 1000 
A 1001 1 n PHE . 1001 A 1001 
A 1002 1 n ASP . 1002 A 1002 
A 1003 1 n LYS . 1003 A 1003 
A 1004 1 n VAL . 1004 A 1004 
A 1005 1 n ASP . 1005 A 1005 
A 1006 1 n LYS . 1006 A 1006 
A 1007 1 n GLN . 1007 A 1007 
A 1008 1 n LEU . 1008 A 1008 
A 1009 1 n GLN . 1009 A 1009 
A 1010 1 n GLU . 1010 A 1010 
A 1011 1 n THR . 1011 A 1011 
A 1012 1 n GLN . 1012 A 1012 
A 1013 1 n ASN . 1013 A 1013 
A 1014 1 n ARG . 1014 A 1014 
A 1015 1 n LEU . 1015 A 1015 
A 1016 1 n VAL . 1016 A 1016 
A 1017 1 n ARG . 1017 A 1017 
A 1018 1 n PHE . 1018 A 1018 
A 1019 1 n LEU . 1019 A 1019 
A 1020 1 n GLU . 1020 A 1020 
A 1021 1 n ASP . 1021 A 1021 
A 1022 1 n MET . 1022 A 1022 
A 1023 1 n ASN . 1023 A 1023 
A 1024 1 n TYR . 1024 A 1024 
A 1025 1 n VAL . 1025 A 1025 
A 1026 1 n LYS . 1026 A 1026 
A 1027 1 n ARG . 1027 A 1027 
A 1028 1 n ASN . 1028 A 1028 
A 1029 1 n PHE . 1029 A 1029 
A 1030 1 n GLU . 1030 A 1030 
A 1031 1 n GLY . 1031 A 1031 
A 1032 1 n GLN . 1032 A 1032 
A 1033 1 n GLU . 1033 A 1033 
A 1034 1 n LYS . 1034 A 1034 
A 1035 1 n ARG . 1035 A 1035 
A 1036 1 n GLU . 1036 A 1036 
A 1037 1 n THR . 1037 A 1037 
A 1038 1 n SER . 1038 A 1038 
A 1039 1 n GLU . 1039 A 1039 
A 1040 1 n ASP . 1040 A 1040 
A 1041 1 n GLU . 1041 A 1041 
A 1042 1 n GLU . 1042 A 1042 
A 1043 1 n VAL . 1043 A 1043 
A 1044 1 n ASN . 1044 A 1044 
A 1045 1 n VAL . 1045 A 1045 
A 1046 1 n GLU . 1046 A 1046 
A 1047 1 n GLY . 1047 A 1047 
A 1048 1 n ILE . 1048 A 1048 
A 1049 1 n GLU . 1049 A 1049 
A 1050 1 n ARG . 1050 A 1050 
A 1051 1 n PRO . 1051 A 1051 
A 1052 1 n ASP . 1052 A 1052 
A 1053 1 n CYS . 1053 A 1053 
A 1054 1 n HIS . 1054 A 1054 
A 1055 1 n LYS . 1055 A 1055 
A 1056 1 n ILE . 1056 A 1056 
A 1057 1 n TRP . 1057 A 1057 
A 1058 1 n ASP . 1058 A 1058 
A 1059 1 n LEU . 1059 A 1059 
B 1    2 n MET . 1    B 1    
B 2    2 n GLU . 2    B 2    
B 3    2 n SER . 3    B 3    
B 4    2 n GLU . 4    B 4    
B 5    2 n SER . 5    B 5    
B 6    2 n SER . 6    B 6    
B 7    2 n GLN . 7    B 7    
B 8    2 n ASP . 8    B 8    
B 9    2 n ASP . 9    B 9    
B 10   2 n TRP . 10   B 10   
B 11   2 n SER . 11   B 11   
B 12   2 n ALA . 12   B 12   
B 13   2 n PHE . 13   B 13   
B 14   2 n ASP . 14   B 14   
B 15   2 n PRO . 15   B 15   
B 16   2 n MET . 16   B 16   
B 17   2 n SER . 17   B 17   
B 18   2 n ARG . 18   B 18   
B 19   2 n GLU . 19   B 19   
B 20   2 n TYR . 20   B 20   
B 21   2 n TYR . 21   B 21   
B 22   2 n ASP . 22   B 22   
B 23   2 n GLN . 23   B 23   
B 24   2 n VAL . 24   B 24   
B 25   2 n GLY . 25   B 25   
B 26   2 n ASN . 26   B 26   
B 27   2 n ARG . 27   B 27   
B 28   2 n TYR . 28   B 28   
B 29   2 n THR . 29   B 29   
B 30   2 n ASN . 30   B 30   
B 31   2 n GLU . 31   B 31   
B 32   2 n SER . 32   B 32   
B 33   2 n GLY . 33   B 33   
B 34   2 n GLN . 34   B 34   
B 35   2 n LYS . 35   B 35   
B 36   2 n LEU . 36   B 36   
B 37   2 n ILE . 37   B 37   
B 38   2 n MET . 38   B 38   
B 39   2 n GLU . 39   B 39   
B 40   2 n ALA . 40   B 40   
B 41   2 n PRO . 41   B 41   
B 42   2 n LEU . 42   B 42   
B 43   2 n PRO . 43   B 43   
B 44   2 n PRO . 44   B 44   
B 45   2 n LYS . 45   B 45   
B 46   2 n ASP . 46   B 46   
B 47   2 n GLU . 47   B 47   
B 48   2 n LYS . 48   B 48   
B 49   2 n GLU . 49   B 49   
B 50   2 n GLN . 50   B 50   
B 51   2 n ARG . 51   B 51   
B 52   2 n ALA . 52   B 52   
B 53   2 n THR . 53   B 53   
B 54   2 n ARG . 54   B 54   
B 55   2 n GLN . 55   B 55   
B 56   2 n ALA . 56   B 56   
B 57   2 n LYS . 57   B 57   
B 58   2 n TYR . 58   B 58   
B 59   2 n PRO . 59   B 59   
B 60   2 n TYR . 60   B 60   
B 61   2 n LEU . 61   B 61   
B 62   2 n VAL . 62   B 62   
B 63   2 n VAL . 63   B 63   
B 64   2 n PRO . 64   B 64   
B 65   2 n LYS . 65   B 65   
B 66   2 n SER . 66   B 66   
B 67   2 n SER . 67   B 67   
B 68   2 n PRO . 68   B 68   
B 69   2 n TYR . 69   B 69   
B 70   2 n VAL . 70   B 70   
B 71   2 n THR . 71   B 71   
B 72   2 n GLU . 72   B 72   
B 73   2 n LYS . 73   B 73   
B 74   2 n MET . 74   B 74   
B 75   2 n LEU . 75   B 75   
B 76   2 n ILE . 76   B 76   
B 77   2 n ASN . 77   B 77   
B 78   2 n PHE . 78   B 78   
B 79   2 n PHE . 79   B 79   
B 80   2 n GLY . 80   B 80   
B 81   2 n ARG . 81   B 81   
B 82   2 n ALA . 82   B 82   
B 83   2 n LEU . 83   B 83   
B 84   2 n ILE . 84   B 84   
B 85   2 n LYS . 85   B 85   
B 86   2 n GLU . 86   B 86   
B 87   2 n MET . 87   B 87   
B 88   2 n GLU . 88   B 88   
B 89   2 n PHE . 89   B 89   
B 90   2 n ARG . 90   B 90   
B 91   2 n ARG . 91   B 91   
B 92   2 n LEU . 92   B 92   
B 93   2 n SER . 93   B 93   
B 94   2 n ARG . 94   B 94   
B 95   2 n VAL . 95   B 95   
B 96   2 n TYR . 96   B 96   
B 97   2 n PHE . 97   B 97   
B 98   2 n VAL . 98   B 98   
B 99   2 n TYR . 99   B 99   
B 100  2 n PHE . 100  B 100  
B 101  2 n GLU . 101  B 101  
B 102  2 n ASN . 102  B 102  
B 103  2 n ILE . 103  B 103  
B 104  2 n ALA . 104  B 104  
B 105  2 n SER . 105  B 105  
B 106  2 n LEU . 106  B 106  
B 107  2 n GLU . 107  B 107  
B 108  2 n THR . 108  B 108  
B 109  2 n ALA . 109  B 109  
B 110  2 n GLN . 110  B 110  
B 111  2 n GLN . 111  B 111  
B 112  2 n ARG . 112  B 112  
B 113  2 n VAL . 113  B 113  
B 114  2 n GLN . 114  B 114  
B 115  2 n ARG . 115  B 115  
B 116  2 n TYR . 116  B 116  
B 117  2 n PRO . 117  B 117  
B 118  2 n ASN . 118  B 118  
B 119  2 n LEU . 119  B 119  
B 120  2 n ILE . 120  B 120  
B 121  2 n LYS . 121  B 121  
B 122  2 n CYS . 122  B 122  
B 123  2 n ILE . 123  B 123  
B 124  2 n THR . 124  B 124  
B 125  2 n GLY . 125  B 125  
B 126  2 n ARG . 126  B 126  
B 127  2 n PRO . 127  B 127  
B 128  2 n GLN . 128  B 128  
B 129  2 n LYS . 129  B 129  
B 130  2 n GLU . 130  B 130  
B 131  2 n ARG . 131  B 131  
B 132  2 n GLU . 132  B 132  
B 133  2 n ILE . 133  B 133  
B 134  2 n THR . 134  B 134  
B 135  2 n SER . 135  B 135  
B 136  2 n ASP . 136  B 136  
B 137  2 n PRO . 137  B 137  
B 138  2 n VAL . 138  B 138  
B 139  2 n THR . 139  B 139  
B 140  2 n SER . 140  B 140  
B 141  2 n THR . 141  B 141  
B 142  2 n GLU . 142  B 142  
B 143  2 n PRO . 143  B 143  
B 144  2 n MET . 144  B 144  
B 145  2 n PRO . 145  B 145  
B 146  2 n THR . 146  B 146  
B 147  2 n PRO . 147  B 147  
B 148  2 n GLY . 148  B 148  
B 149  2 n PRO . 149  B 149  
B 150  2 n ALA . 150  B 150  
B 151  2 n ILE . 151  B 151  
B 152  2 n SER . 152  B 152  
B 153  2 n ALA . 153  B 153  
B 154  2 n THR . 154  B 154  
B 155  2 n GLU . 155  B 155  
B 156  2 n ARG . 156  B 156  
B 157  2 n THR . 157  B 157  
B 158  2 n PRO . 158  B 158  
B 159  2 n VAL . 159  B 159  
B 160  2 n ASN . 160  B 160  
B 161  2 n HIS . 161  B 161  
B 162  2 n ASN . 162  B 162  
B 163  2 n ARG . 163  B 163  
B 164  2 n GLU . 164  B 164  
B 165  2 n VAL . 165  B 165  
B 166  2 n PRO . 166  B 166  
B 167  2 n ILE . 167  B 167  
B 168  2 n SER . 168  B 168  
B 169  2 n THR . 169  B 169  
B 170  2 n GLY . 170  B 170  
B 171  2 n GLY . 171  B 171  
B 172  2 n GLN . 172  B 172  
B 173  2 n ASN . 173  B 173  
B 174  2 n HIS . 174  B 174  
B 175  2 n PRO . 175  B 175  
B 176  2 n GLU . 176  B 176  
B 177  2 n PHE . 177  B 177  
B 178  2 n PHE . 178  B 178  
B 179  2 n ARG . 179  B 179  
B 180  2 n PRO . 180  B 180  
B 181  2 n PRO . 181  B 181  
B 182  2 n LEU . 182  B 182  
B 183  2 n VAL . 183  B 183  
B 184  2 n THR . 184  B 184  
B 185  2 n LYS . 185  B 185  
B 186  2 n ASP . 186  B 186  
B 187  2 n ASP . 187  B 187  
B 188  2 n TYR . 188  B 188  
B 189  2 n LYS . 189  B 189  
B 190  2 n ARG . 190  B 190  
B 191  2 n GLY . 191  B 191  
B 192  2 n SER . 192  B 192  
B 193  2 n LEU . 193  B 193  
B 194  2 n LEU . 194  B 194  
B 195  2 n ALA . 195  B 195  
B 196  2 n THR . 196  B 196  
B 197  2 n ASN . 197  B 197  
B 198  2 n ASP . 198  B 198  
B 199  2 n PRO . 199  B 199  
B 200  2 n ILE . 200  B 200  
B 201  2 n GLN . 201  B 201  
B 202  2 n ARG . 202  B 202  
B 203  2 n TYR . 203  B 203  
B 204  2 n LEU . 204  B 204  
B 205  2 n ASN . 205  B 205  
B 206  2 n VAL . 206  B 206  
B 207  2 n LYS . 207  B 207  
B 208  2 n TYR . 208  B 208  
B 209  2 n GLU . 209  B 209  
B 210  2 n PHE . 210  B 210  
B 211  2 n ALA . 211  B 211  
B 212  2 n LEU . 212  B 212  
B 213  2 n GLU . 213  B 213  
B 214  2 n ARG . 214  B 214  
B 215  2 n HIS . 215  B 215  
B 216  2 n ASP . 216  B 216  
B 217  2 n ILE . 217  B 217  
B 218  2 n TYR . 218  B 218  
B 219  2 n LYS . 219  B 219  
B 220  2 n LEU . 220  B 220  
B 221  2 n LYS . 221  B 221  
B 222  2 n ASP . 222  B 222  
B 223  2 n GLU . 223  B 223  
B 224  2 n THR . 224  B 224  
B 225  2 n ARG . 225  B 225  
B 226  2 n ILE . 226  B 226  
B 227  2 n PRO . 227  B 227  
B 228  2 n GLN . 228  B 228  
B 229  2 n VAL . 229  B 229  
B 230  2 n VAL . 230  B 230  
B 231  2 n LEU . 231  B 231  
B 232  2 n HIS . 232  B 232  
B 233  2 n PHE . 233  B 233  
B 234  2 n ARG . 234  B 234  
B 235  2 n SER . 235  B 235  
B 236  2 n GLY . 236  B 236  
B 237  2 n ARG . 237  B 237  
B 238  2 n THR . 238  B 238  
B 239  2 n ILE . 239  B 239  
B 240  2 n PRO . 240  B 240  
B 241  2 n LEU . 241  B 241  
B 242  2 n SER . 242  B 242  
B 243  2 n THR . 243  B 243  
B 244  2 n VAL . 244  B 244  
B 245  2 n ALA . 245  B 245  
B 246  2 n VAL . 246  B 246  
B 247  2 n THR . 247  B 247  
B 248  2 n GLU . 248  B 248  
B 249  2 n GLU . 249  B 249  
B 250  2 n ASP . 250  B 250  
B 251  2 n LYS . 251  B 251  
B 252  2 n THR . 252  B 252  
B 253  2 n LYS . 253  B 253  
B 254  2 n SER . 254  B 254  
B 255  2 n LEU . 255  B 255  
B 256  2 n LEU . 256  B 256  
B 257  2 n GLU . 257  B 257  
B 258  2 n ASP . 258  B 258  
B 259  2 n GLY . 259  B 259  
B 260  2 n VAL . 260  B 260  
B 261  2 n SER . 261  B 261  
B 262  2 n LYS . 262  B 262  
B 263  2 n CYS . 263  B 263  
B 264  2 n VAL . 264  B 264  
B 265  2 n VAL . 265  B 265  
B 266  2 n CYS . 266  B 266  
B 267  2 n GLN . 267  B 267  
B 268  2 n ASN . 268  B 268  
B 269  2 n TRP . 269  B 269  
B 270  2 n THR . 270  B 270  
B 271  2 n ASP . 271  B 271  
B 272  2 n THR . 272  B 272  
B 273  2 n PHE . 273  B 273  
B 274  2 n CYS . 274  B 274  
B 275  2 n LYS . 275  B 275  
B 276  2 n LEU . 276  B 276  
B 277  2 n CYS . 277  B 277  
B 278  2 n LYS . 278  B 278  
B 279  2 n MET . 279  B 279  
B 280  2 n PRO . 280  B 280  
B 281  2 n PHE . 281  B 281  
B 282  2 n CYS . 282  B 282  
B 283  2 n ASN . 283  B 283  
B 284  2 n ALA . 284  B 284  
B 285  2 n SER . 285  B 285  
B 286  2 n CYS . 286  B 286  
B 287  2 n PHE . 287  B 287  
B 288  2 n ALA . 288  B 288  
B 289  2 n ASP . 289  B 289  
B 290  2 n VAL . 290  B 290  
B 291  2 n ALA . 291  B 291  
B 292  2 n GLU . 292  B 292  
B 293  2 n GLN . 293  B 293  
B 294  2 n HIS . 294  B 294  
B 295  2 n LYS . 295  B 295  
B 296  2 n GLN . 296  B 296  
B 297  2 n ALA . 297  B 297  
B 298  2 n CYS . 298  B 298  
B 299  2 n GLY . 299  B 299  
B 300  2 n LYS . 300  B 300  
B 301  2 n GLY . 301  B 301  
B 302  2 n GLU . 302  B 302  
B 303  2 n ILE . 303  B 303  
B 304  2 n LEU . 304  B 304  
B 305  2 n ASN . 305  B 305  
B 306  2 n LEU . 306  B 306  
B 307  2 n ASP . 307  B 307  
B 308  2 n GLU . 308  B 308  
B 309  2 n LYS . 309  B 309  
B 310  2 n VAL . 310  B 310  
B 311  2 n GLY . 311  B 311  
B 312  2 n ARG . 312  B 312  
B 313  2 n LYS . 313  B 313  
B 314  2 n TYR . 314  B 314  
B 315  2 n PRO . 315  B 315  
B 316  2 n LYS . 316  B 316  
B 317  2 n PRO . 317  B 317  
B 318  2 n GLY . 318  B 318  
B 319  2 n LEU . 319  B 319  
B 320  2 n PRO . 320  B 320  
B 321  2 n PRO . 321  B 321  
B 322  2 n SER . 322  B 322  
B 323  2 n GLY . 323  B 323  
B 324  2 n SER . 324  B 324  
B 325  2 n LYS . 325  B 325  
B 326  2 n VAL . 326  B 326  
B 327  2 n ARG . 327  B 327  
B 328  2 n ILE . 328  B 328  
B 329  2 n THR . 329  B 329  
B 330  2 n ALA . 330  B 330  
B 331  2 n PHE . 331  B 331  
B 332  2 n GLU . 332  B 332  
B 333  2 n GLN . 333  B 333  
B 334  2 n THR . 334  B 334  
B 335  2 n ASN . 335  B 335  
B 336  2 n VAL . 336  B 336  
B 337  2 n VAL . 337  B 337  
B 338  2 n TYR . 338  B 338  
B 339  2 n VAL . 339  B 339  
B 340  2 n ARG . 340  B 340  
B 341  2 n SER . 341  B 341  
B 342  2 n ALA . 342  B 342  
B 343  2 n ASP . 343  B 343  
B 344  2 n ILE . 344  B 344  
B 345  2 n GLN . 345  B 345  
B 346  2 n ILE . 346  B 346  
B 347  2 n ASP . 347  B 347  
B 348  2 n ILE . 348  B 348  
B 349  2 n ALA . 349  B 349  
B 350  2 n TYR . 350  B 350  
B 351  2 n TYR . 351  B 351  
B 352  2 n THR . 352  B 352  
B 353  2 n VAL . 353  B 353  
B 354  2 n LEU . 354  B 354  
B 355  2 n THR . 355  B 355  
B 356  2 n GLU . 356  B 356  
B 357  2 n VAL . 357  B 357  
B 358  2 n MET . 358  B 358  
B 359  2 n MET . 359  B 359  
B 360  2 n LEU . 360  B 360  
B 361  2 n GLY . 361  B 361  
B 362  2 n LYS . 362  B 362  
B 363  2 n ASP . 363  B 363  
B 364  2 n ALA . 364  B 364  
B 365  2 n SER . 365  B 365  
B 366  2 n LYS . 366  B 366  
B 367  2 n LEU . 367  B 367  
B 368  2 n GLN . 368  B 368  
B 369  2 n SER . 369  B 369  
B 370  2 n THR . 370  B 370  
B 371  2 n PRO . 371  B 371  
B 372  2 n VAL . 372  B 372  
B 373  2 n CYS . 373  B 373  
B 374  2 n GLY . 374  B 374  
B 375  2 n GLN . 375  B 375  
B 376  2 n ILE . 376  B 376  
B 377  2 n VAL . 377  B 377  
B 378  2 n LEU . 378  B 378  
B 379  2 n TYR . 379  B 379  
B 380  2 n LYS . 380  B 380  
B 381  2 n PHE . 381  B 381  
B 382  2 n GLU . 382  B 382  
B 383  2 n GLY . 383  B 383  
B 384  2 n HIS . 384  B 384  
B 385  2 n MET . 385  B 385  
B 386  2 n SER . 386  B 386  
B 387  2 n ARG . 387  B 387  
B 388  2 n ALA . 388  B 388  
B 389  2 n MET . 389  B 389  
B 390  2 n VAL . 390  B 390  
B 391  2 n LEU . 391  B 391  
B 392  2 n ASN . 392  B 392  
B 393  2 n VAL . 393  B 393  
B 394  2 n ASP . 394  B 394  
B 395  2 n ASN . 395  B 395  
B 396  2 n ILE . 396  B 396  
B 397  2 n LYS . 397  B 397  
B 398  2 n GLU . 398  B 398  
B 399  2 n ILE . 399  B 399  
B 400  2 n TYR . 400  B 400  
B 401  2 n VAL . 401  B 401  
B 402  2 n VAL . 402  B 402  
B 403  2 n PHE . 403  B 403  
B 404  2 n ILE . 404  B 404  
B 405  2 n ASP . 405  B 405  
B 406  2 n PHE . 406  B 406  
B 407  2 n GLY . 407  B 407  
B 408  2 n SER . 408  B 408  
B 409  2 n VAL . 409  B 409  
B 410  2 n GLU . 410  B 410  
B 411  2 n VAL . 411  B 411  
B 412  2 n THR . 412  B 412  
B 413  2 n GLN . 413  B 413  
B 414  2 n LEU . 414  B 414  
B 415  2 n GLU . 415  B 415  
B 416  2 n ARG . 416  B 416  
B 417  2 n LEU . 417  B 417  
B 418  2 n TYR . 418  B 418  
B 419  2 n GLU . 419  B 419  
B 420  2 n CYS . 420  B 420  
B 421  2 n SER . 421  B 421  
B 422  2 n SER . 422  B 422  
B 423  2 n TYR . 423  B 423  
B 424  2 n LEU . 424  B 424  
B 425  2 n ALA . 425  B 425  
B 426  2 n GLY . 426  B 426  
B 427  2 n LEU . 427  B 427  
B 428  2 n THR . 428  B 428  
B 429  2 n CYS . 429  B 429  
B 430  2 n TYR . 430  B 430  
B 431  2 n PRO . 431  B 431  
B 432  2 n VAL . 432  B 432  
B 433  2 n ALA . 433  B 433  
B 434  2 n VAL . 434  B 434  
B 435  2 n LYS . 435  B 435  
B 436  2 n LEU . 436  B 436  
B 437  2 n ARG . 437  B 437  
B 438  2 n GLY . 438  B 438  
B 439  2 n VAL . 439  B 439  
B 440  2 n PRO . 440  B 440  
B 441  2 n ARG . 441  B 441  
B 442  2 n ARG . 442  B 442  
B 443  2 n PHE . 443  B 443  
B 444  2 n VAL . 444  B 444  
B 445  2 n GLY . 445  B 445  
B 446  2 n PRO . 446  B 446  
B 447  2 n ASN . 447  B 447  
B 448  2 n ILE . 448  B 448  
B 449  2 n ARG . 449  B 449  
B 450  2 n GLU . 450  B 450  
B 451  2 n VAL . 451  B 451  
B 452  2 n MET . 452  B 452  
B 453  2 n TYR . 453  B 453  
B 454  2 n GLU . 454  B 454  
B 455  2 n LEU . 455  B 455  
B 456  2 n ASP . 456  B 456  
B 457  2 n GLN . 457  B 457  
B 458  2 n SER . 458  B 458  
B 459  2 n LEU . 459  B 459  
B 460  2 n VAL . 460  B 460  
B 461  2 n PHE . 461  B 461  
B 462  2 n ASN . 462  B 462  
B 463  2 n ILE . 463  B 463  
B 464  2 n LYS . 464  B 464  
B 465  2 n TYR . 465  B 465  
B 466  2 n SER . 466  B 466  
B 467  2 n SER . 467  B 467  
B 468  2 n ARG . 468  B 468  
B 469  2 n GLU . 469  B 469  
B 470  2 n TYR . 470  B 470  
B 471  2 n ASP . 471  B 471  
B 472  2 n THR . 472  B 472  
B 473  2 n SER . 473  B 473  
B 474  2 n LYS . 474  B 474  
B 475  2 n GLY . 475  B 475  
B 476  2 n MET . 476  B 476  
B 477  2 n GLN . 477  B 477  
B 478  2 n VAL . 478  B 478  
B 479  2 n VAL . 479  B 479  
B 480  2 n VAL . 480  B 480  
B 481  2 n MET . 481  B 481  
B 482  2 n THR . 482  B 482  
B 483  2 n GLU . 483  B 483  
B 484  2 n ILE . 484  B 484  
B 485  2 n ASP . 485  B 485  
B 486  2 n ILE . 486  B 486  
B 487  2 n ASN . 487  B 487  
B 488  2 n ARG . 488  B 488  
B 489  2 n SER . 489  B 489  
B 490  2 n LEU . 490  B 490  
B 491  2 n ASN . 491  B 491  
B 492  2 n ARG . 492  B 492  
B 493  2 n LEU . 493  B 493  
B 494  2 n PHE . 494  B 494  
B 495  2 n LYS . 495  B 495  
B 496  2 n THR . 496  B 496  
B 497  2 n ILE . 497  B 497  
B 498  2 n LEU . 498  B 498  
B 499  2 n THR . 499  B 499  
B 500  2 n PRO . 500  B 500  
B 501  2 n VAL . 501  B 501  
B 502  2 n GLU . 502  B 502  
B 503  2 n PRO . 503  B 503  
B 504  2 n SER . 504  B 504  
B 505  2 n VAL . 505  B 505  
B 506  2 n SER . 506  B 506  
B 507  2 n ASP . 507  B 507  
B 508  2 n LEU . 508  B 508  
B 509  2 n GLY . 509  B 509  
B 510  2 n TYR . 510  B 510  
B 511  2 n LYS . 511  B 511  
B 512  2 n GLU . 512  B 512  
B 513  2 n ASP . 513  B 513  
B 514  2 n CYS . 514  B 514  
B 515  2 n LEU . 515  B 515  
B 516  2 n PRO . 516  B 516  
B 517  2 n TYR . 517  B 517  
B 518  2 n ILE . 518  B 518  
B 519  2 n PRO . 519  B 519  
B 520  2 n LEU . 520  B 520  
B 521  2 n HIS . 521  B 521  
B 522  2 n CYS . 522  B 522  
B 523  2 n GLY . 523  B 523  
B 524  2 n LYS . 524  B 524  
B 525  2 n ASN . 525  B 525  
B 526  2 n ILE . 526  B 526  
B 527  2 n ASN . 527  B 527  
B 528  2 n VAL . 528  B 528  
B 529  2 n VAL . 529  B 529  
B 530  2 n VAL . 530  B 530  
B 531  2 n MET . 531  B 531  
B 532  2 n ASP . 532  B 532  
B 533  2 n ASN . 533  B 533  
B 534  2 n THR . 534  B 534  
B 535  2 n PHE . 535  B 535  
B 536  2 n ILE . 536  B 536  
B 537  2 n GLN . 537  B 537  
B 538  2 n CYS . 538  B 538  
B 539  2 n GLY . 539  B 539  
B 540  2 n PHE . 540  B 540  
B 541  2 n ILE . 541  B 541  
B 542  2 n TYR . 542  B 542  
B 543  2 n CYS . 543  B 543  
B 544  2 n THR . 544  B 544  
B 545  2 n SER . 545  B 545  
B 546  2 n ILE . 546  B 546  
B 547  2 n ASP . 547  B 547  
B 548  2 n LEU . 548  B 548  
B 549  2 n ALA . 549  B 549  
B 550  2 n TYR . 550  B 550  
B 551  2 n GLU . 551  B 551  
B 552  2 n VAL . 552  B 552  
B 553  2 n THR . 553  B 553  
B 554  2 n LYS . 554  B 554  
B 555  2 n MET . 555  B 555  
B 556  2 n GLN . 556  B 556  
B 557  2 n ARG . 557  B 557  
B 558  2 n ASP . 558  B 558  
B 559  2 n ILE . 559  B 559  
B 560  2 n GLN . 560  B 560  
B 561  2 n GLU . 561  B 561  
B 562  2 n TYR . 562  B 562  
B 563  2 n GLY . 563  B 563  
B 564  2 n GLU . 564  B 564  
B 565  2 n LYS . 565  B 565  
B 566  2 n ILE . 566  B 566  
B 567  2 n ALA . 567  B 567  
B 568  2 n LYS . 568  B 568  
B 569  2 n CYS . 569  B 569  
B 570  2 n ALA . 570  B 570  
B 571  2 n THR . 571  B 571  
B 572  2 n TYR . 572  B 572  
B 573  2 n ALA . 573  B 573  
B 574  2 n PRO . 574  B 574  
B 575  2 n PRO . 575  B 575  
B 576  2 n ILE . 576  B 576  
B 577  2 n ASN . 577  B 577  
B 578  2 n GLU . 578  B 578  
B 579  2 n LEU . 579  B 579  
B 580  2 n CYS . 580  B 580  
B 581  2 n ILE . 581  B 581  
B 582  2 n ALA . 582  B 582  
B 583  2 n LYS . 583  B 583  
B 584  2 n TYR . 584  B 584  
B 585  2 n GLU . 585  B 585  
B 586  2 n GLY . 586  B 586  
B 587  2 n LYS . 587  B 587  
B 588  2 n TRP . 588  B 588  
B 589  2 n ARG . 589  B 589  
B 590  2 n ARG . 590  B 590  
B 591  2 n GLY . 591  B 591  
B 592  2 n LEU . 592  B 592  
B 593  2 n SER . 593  B 593  
B 594  2 n VAL . 594  B 594  
B 595  2 n GLU . 595  B 595  
B 596  2 n LEU . 596  B 596  
B 597  2 n VAL . 597  B 597  
B 598  2 n GLY . 598  B 598  
B 599  2 n ASP . 599  B 599  
B 600  2 n GLY . 600  B 600  
B 601  2 n TYR . 601  B 601  
B 602  2 n PRO . 602  B 602  
B 603  2 n SER . 603  B 603  
B 604  2 n ILE . 604  B 604  
B 605  2 n LEU . 605  B 605  
B 606  2 n PHE . 606  B 606  
B 607  2 n ILE . 607  B 607  
B 608  2 n ASP . 608  B 608  
B 609  2 n TYR . 609  B 609  
B 610  2 n GLY . 610  B 610  
B 611  2 n ASN . 611  B 611  
B 612  2 n ILE . 612  B 612  
B 613  2 n VAL . 613  B 613  
B 614  2 n PRO . 614  B 614  
B 615  2 n THR . 615  B 615  
B 616  2 n HIS . 616  B 616  
B 617  2 n VAL . 617  B 617  
B 618  2 n THR . 618  B 618  
B 619  2 n ASP . 619  B 619  
B 620  2 n ILE . 620  B 620  
B 621  2 n ARG . 621  B 621  
B 622  2 n PRO . 622  B 622  
B 623  2 n TYR . 623  B 623  
B 624  2 n PRO . 624  B 624  
B 625  2 n PRO . 625  B 625  
B 626  2 n GLN . 626  B 626  
B 627  2 n PHE . 627  B 627  
B 628  2 n ILE . 628  B 628  
B 629  2 n PHE . 629  B 629  
B 630  2 n PRO . 630  B 630  
B 631  2 n ILE . 631  B 631  
B 632  2 n MET . 632  B 632  
B 633  2 n THR . 633  B 633  
B 634  2 n THR . 634  B 634  
B 635  2 n GLN . 635  B 635  
B 636  2 n LEU . 636  B 636  
B 637  2 n ASP . 637  B 637  
B 638  2 n LEU . 638  B 638  
B 639  2 n ILE . 639  B 639  
B 640  2 n GLY . 640  B 640  
B 641  2 n VAL . 641  B 641  
B 642  2 n PRO . 642  B 642  
B 643  2 n GLU . 643  B 643  
B 644  2 n LYS . 644  B 644  
B 645  2 n PRO . 645  B 645  
B 646  2 n THR . 646  B 646  
B 647  2 n ASP . 647  B 647  
B 648  2 n GLU . 648  B 648  
B 649  2 n GLN . 649  B 649  
B 650  2 n ILE . 650  B 650  
B 651  2 n LYS . 651  B 651  
B 652  2 n TRP . 652  B 652  
B 653  2 n LEU . 653  B 653  
B 654  2 n ASP . 654  B 654  
B 655  2 n LYS . 655  B 655  
B 656  2 n ASN . 656  B 656  
B 657  2 n TYR . 657  B 657  
B 658  2 n PRO . 658  B 658  
B 659  2 n ILE . 659  B 659  
B 660  2 n GLY . 660  B 660  
B 661  2 n SER . 661  B 661  
B 662  2 n VAL . 662  B 662  
B 663  2 n ILE . 663  B 663  
B 664  2 n THR . 664  B 664  
B 665  2 n CYS . 665  B 665  
B 666  2 n SER . 666  B 666  
B 667  2 n GLU . 667  B 667  
B 668  2 n ILE . 668  B 668  
B 669  2 n THR . 669  B 669  
B 670  2 n PHE . 670  B 670  
B 671  2 n ASP . 671  B 671  
B 672  2 n GLU . 672  B 672  
B 673  2 n GLU . 673  B 673  
B 674  2 n THR . 674  B 674  
B 675  2 n ASN . 675  B 675  
B 676  2 n SER . 676  B 676  
B 677  2 n TYR . 677  B 677  
B 678  2 n SER . 678  B 678  
B 679  2 n THR . 679  B 679  
B 680  2 n ARG . 680  B 680  
B 681  2 n ILE . 681  B 681  
B 682  2 n GLU . 682  B 682  
B 683  2 n LYS . 683  B 683  
B 684  2 n LEU . 684  B 684  
B 685  2 n GLN . 685  B 685  
B 686  2 n GLU . 686  B 686  
B 687  2 n PHE . 687  B 687  
B 688  2 n LEU . 688  B 688  
B 689  2 n SER . 689  B 689  
B 690  2 n LEU . 690  B 690  
B 691  2 n ASP . 691  B 691  
C 1    3 n MET . 1    C 1    
C 2    3 n GLU . 2    C 2    
C 3    3 n GLU . 3    C 3    
C 4    3 n ASN . 4    C 4    
C 5    3 n PHE . 5    C 5    
C 6    3 n GLU . 6    C 6    
C 7    3 n PRO . 7    C 7    
C 8    3 n TYR . 8    C 8    
C 9    3 n THR . 9    C 9    
C 10   3 n PRO . 10   C 10   
C 11   3 n GLN . 11   C 11   
C 12   3 n LEU . 12   C 12   
C 13   3 n LEU . 13   C 13   
C 14   3 n LYS . 14   C 14   
C 15   3 n ASN . 15   C 15   
C 16   3 n PRO . 16   C 16   
C 17   3 n LEU . 17   C 17   
C 18   3 n SER . 18   C 18   
C 19   3 n TYR . 19   C 19   
C 20   3 n SER . 20   C 20   
C 21   3 n ASP . 21   C 21   
C 22   3 n LEU . 22   C 22   
C 23   3 n VAL . 23   C 23   
C 24   3 n LYS . 24   C 24   
C 25   3 n LYS . 25   C 25   
C 26   3 n GLY . 26   C 26   
C 27   3 n VAL . 27   C 27   
C 28   3 n GLU . 28   C 28   
C 29   3 n PHE . 29   C 29   
C 30   3 n GLU . 30   C 30   
C 31   3 n VAL . 31   C 31   
C 32   3 n ASP . 32   C 32   
C 33   3 n ASN . 33   C 33   
C 34   3 n SER . 34   C 34   
C 35   3 n GLN . 35   C 35   
C 36   3 n GLN . 36   C 36   
C 37   3 n ASN . 37   C 37   
C 38   3 n HIS . 38   C 38   
C 39   3 n ALA . 39   C 39   
C 40   3 n ARG . 40   C 40   
C 41   3 n ASP . 41   C 41   
C 42   3 n LEU . 42   C 42   
C 43   3 n GLY . 43   C 43   
C 44   3 n LEU . 44   C 44   
C 45   3 n ASP . 45   C 45   
C 46   3 n SER . 46   C 46   
C 47   3 n ASP . 47   C 47   
C 48   3 n SER . 48   C 48   
C 49   3 n ASP . 49   C 49   
C 50   3 n SER . 50   C 50   
C 51   3 n ASP . 51   C 51   
C 52   3 n TYR . 52   C 52   
C 53   3 n GLU . 53   C 53   
C 54   3 n ASP . 54   C 54   
C 55   3 n ALA . 55   C 55   
C 56   3 n LEU . 56   C 56   
C 57   3 n ASP . 57   C 57   
C 58   3 n VAL . 58   C 58   
C 59   3 n ASP . 59   C 59   
C 60   3 n GLY . 60   C 60   
C 61   3 n GLU . 61   C 61   
C 62   3 n GLU . 62   C 62   
C 63   3 n LEU . 63   C 63   
C 64   3 n ARG . 64   C 64   
C 65   3 n SER . 65   C 65   
C 66   3 n PRO . 66   C 66   
C 67   3 n TRP . 67   C 67   
C 68   3 n THR . 68   C 68   
C 69   3 n TYR . 69   C 69   
C 70   3 n SER . 70   C 70   
C 71   3 n PHE . 71   C 71   
C 72   3 n ASP . 72   C 72   
C 73   3 n GLU . 73   C 73   
C 74   3 n LEU . 74   C 74   
C 75   3 n ARG . 75   C 75   
C 76   3 n ALA . 76   C 76   
C 77   3 n LEU . 77   C 77   
C 78   3 n MET . 78   C 78   
C 79   3 n SER . 79   C 79   
C 80   3 n GLU . 80   C 80   
C 81   3 n ILE . 81   C 81   
C 82   3 n ASP . 82   C 82   
C 83   3 n GLU . 83   C 83   
C 84   3 n ASN . 84   C 84   
C 85   3 n ILE . 85   C 85   
C 86   3 n TYR . 86   C 86   
C 87   3 n LYS . 87   C 87   
C 88   3 n ARG . 88   C 88   
C 89   3 n ILE . 89   C 89   
C 90   3 n THR . 90   C 90   
C 91   3 n ARG . 91   C 91   
C 92   3 n THR . 92   C 92   
C 93   3 n GLY . 93   C 93   
C 94   3 n HIS . 94   C 94   
C 95   3 n VAL . 95   C 95   
C 96   3 n ASP . 96   C 96   
C 97   3 n ARG . 97   C 97   
C 98   3 n GLU . 98   C 98   
C 99   3 n ALA . 99   C 99   
C 100  3 n VAL . 100  C 100  
C 101  3 n PRO . 101  C 101  
C 102  3 n ASN . 102  C 102  
C 103  3 n LYS . 103  C 103  
C 104  3 n ALA . 104  C 104  
C 105  3 n ARG . 105  C 105  
C 106  3 n VAL . 106  C 106  
C 107  3 n SER . 107  C 107  
C 108  3 n VAL . 108  C 108  
C 109  3 n ARG . 109  C 109  
C 110  3 n TYR . 110  C 110  
C 111  3 n SER . 111  C 111  
C 112  3 n GLY . 112  C 112  
C 113  3 n TYR . 113  C 113  
C 114  3 n TRP . 114  C 114  
C 115  3 n GLU . 115  C 115  
C 116  3 n GLY . 116  C 116  
C 117  3 n GLU . 117  C 117  
C 118  3 n THR . 118  C 118  
C 119  3 n ALA . 119  C 119  
C 120  3 n PRO . 120  C 120  
C 121  3 n PHE . 121  C 121  
C 122  3 n ASP . 122  C 122  
C 123  3 n SER . 123  C 123  
C 124  3 n SER . 124  C 124  
C 125  3 n LEU . 125  C 125  
C 126  3 n LEU . 126  C 126  
C 127  3 n ARG . 127  C 127  
C 128  3 n GLY . 128  C 128  
C 129  3 n SER . 129  C 129  
C 130  3 n LYS . 130  C 130  
C 131  3 n PHE . 131  C 131  
C 132  3 n VAL . 132  C 132  
C 133  3 n PHE . 133  C 133  
C 134  3 n GLU . 134  C 134  
C 135  3 n THR . 135  C 135  
C 136  3 n GLY . 136  C 136  
C 137  3 n GLN . 137  C 137  
C 138  3 n GLY . 138  C 138  
C 139  3 n THR . 139  C 139  
C 140  3 n VAL . 140  C 140  
C 141  3 n VAL . 141  C 141  
C 142  3 n GLU . 142  C 142  
C 143  3 n GLY . 143  C 143  
C 144  3 n LEU . 144  C 144  
C 145  3 n GLU . 145  C 145  
C 146  3 n VAL . 146  C 146  
C 147  3 n ALA . 147  C 147  
C 148  3 n VAL . 148  C 148  
C 149  3 n ARG . 149  C 149  
C 150  3 n SER . 150  C 150  
C 151  3 n MET . 151  C 151  
C 152  3 n ARG . 152  C 152  
C 153  3 n PRO . 153  C 153  
C 154  3 n TYR . 154  C 154  
C 155  3 n GLU . 155  C 155  
C 156  3 n GLN . 156  C 156  
C 157  3 n ALA . 157  C 157  
C 158  3 n GLU . 158  C 158  
C 159  3 n PHE . 159  C 159  
C 160  3 n ILE . 160  C 160  
C 161  3 n ILE . 161  C 161  
C 162  3 n SER . 162  C 162  
C 163  3 n TYR . 163  C 163  
C 164  3 n LYS . 164  C 164  
C 165  3 n LEU . 165  C 165  
C 166  3 n LEU . 166  C 166  
C 167  3 n PHE . 167  C 167  
C 168  3 n GLY . 168  C 168  
C 169  3 n GLU . 169  C 169  
C 170  3 n LEU . 170  C 170  
C 171  3 n GLY . 171  C 171  
C 172  3 n CYS . 172  C 172  
C 173  3 n PRO . 173  C 173  
C 174  3 n PRO . 174  C 174  
C 175  3 n ARG . 175  C 175  
C 176  3 n ILE . 176  C 176  
C 177  3 n LYS . 177  C 177  
C 178  3 n PRO . 178  C 178  
C 179  3 n LYS . 179  C 179  
C 180  3 n ALA . 180  C 180  
C 181  3 n ASP . 181  C 181  
C 182  3 n ALA . 182  C 182  
C 183  3 n LEU . 183  C 183  
C 184  3 n PHE . 184  C 184  
C 185  3 n LYS . 185  C 185  
C 186  3 n VAL . 186  C 186  
C 187  3 n GLU . 187  C 187  
C 188  3 n VAL . 188  C 188  
C 189  3 n ILE . 189  C 189  
C 190  3 n ASP . 190  C 190  
C 191  3 n TYR . 191  C 191  
C 192  3 n SER . 192  C 192  
C 193  3 n LEU . 193  C 193  
C 194  3 n ILE . 194  C 194  
C 195  3 n GLY . 195  C 195  
C 196  3 n ASP . 196  C 196  
C 197  3 n ALA . 197  C 197  
C 198  3 n LYS . 198  C 198  
C 199  3 n GLY . 199  C 199  
C 200  3 n ILE . 200  C 200  
C 201  3 n ASP . 201  C 201  
C 202  3 n ALA . 202  C 202  
C 203  3 n ILE . 203  C 203  
C 204  3 n PRO . 204  C 204  
C 205  3 n GLN . 205  C 205  
C 206  3 n GLU . 206  C 206  
C 207  3 n ASP . 207  C 207  
C 208  3 n ARG . 208  C 208  
C 209  3 n ASP . 209  C 209  
C 210  3 n LYS . 210  C 210  
C 211  3 n PHE . 211  C 211  
C 212  3 n CYS . 212  C 212  
C 213  3 n VAL . 213  C 213  
C 214  3 n VAL . 214  C 214  
C 215  3 n TYR . 215  C 215  
C 216  3 n PRO . 216  C 216  
C 217  3 n LYS . 217  C 217  
C 218  3 n ALA . 218  C 218  
C 219  3 n VAL . 219  C 219  
C 220  3 n ASP . 220  C 220  
C 221  3 n LEU . 221  C 221  
C 222  3 n HIS . 222  C 222  
C 223  3 n LEU . 223  C 223  
C 224  3 n HIS . 224  C 224  
C 225  3 n GLY . 225  C 225  
C 226  3 n LYS . 226  C 226  
C 227  3 n ASP . 227  C 227  
C 228  3 n SER . 228  C 228  
C 229  3 n VAL . 229  C 229  
C 230  3 n LYS . 230  C 230  
C 231  3 n LEU . 231  C 231  
C 232  3 n GLY . 232  C 232  
C 233  3 n ARG . 233  C 233  
C 234  3 n TYR . 234  C 234  
C 235  3 n GLN . 235  C 235  
C 236  3 n SER . 236  C 236  
C 237  3 n ALA . 237  C 237  
C 238  3 n ALA . 238  C 238  
C 239  3 n THR . 239  C 239  
C 240  3 n ALA . 240  C 240  
C 241  3 n PHE . 241  C 241  
C 242  3 n GLU . 242  C 242  
C 243  3 n ARG . 243  C 243  
C 244  3 n ALA . 244  C 244  
C 245  3 n VAL . 245  C 245  
C 246  3 n SER . 246  C 246  
C 247  3 n SER . 247  C 247  
C 248  3 n LEU . 248  C 248  
C 249  3 n ASN . 249  C 249  
C 250  3 n TYR . 250  C 250  
C 251  3 n CYS . 251  C 251  
C 252  3 n ARG . 252  C 252  
C 253  3 n MET . 253  C 253  
C 254  3 n ALA . 254  C 254  
C 255  3 n ASN . 255  C 255  
C 256  3 n ASP . 256  C 256  
C 257  3 n GLU . 257  C 257  
C 258  3 n GLU . 258  C 258  
C 259  3 n GLU . 259  C 259  
C 260  3 n ARG . 260  C 260  
C 261  3 n LYS . 261  C 261  
C 262  3 n GLN . 262  C 262  
C 263  3 n THR . 263  C 263  
C 264  3 n GLU . 264  C 264  
C 265  3 n LEU . 265  C 265  
C 266  3 n LEU . 266  C 266  
C 267  3 n THR . 267  C 267  
C 268  3 n THR . 268  C 268  
C 269  3 n LEU . 269  C 269  
C 270  3 n ASN . 270  C 270  
C 271  3 n GLN . 271  C 271  
C 272  3 n ASN . 272  C 272  
C 273  3 n LEU . 273  C 273  
C 274  3 n MET . 274  C 274  
C 275  3 n ILE . 275  C 275  
C 276  3 n VAL . 276  C 276  
C 277  3 n TYR . 277  C 277  
C 278  3 n ASN . 278  C 278  
C 279  3 n LYS . 279  C 279  
C 280  3 n MET . 280  C 280  
C 281  3 n ASN . 281  C 281  
C 282  3 n LYS . 282  C 282  
C 283  3 n PRO . 283  C 283  
C 284  3 n LYS . 284  C 284  
C 285  3 n ARG . 285  C 285  
C 286  3 n ALA . 286  C 286  
C 287  3 n CYS . 287  C 287  
C 288  3 n ILE . 288  C 288  
C 289  3 n MET . 289  C 289  
C 290  3 n MET . 290  C 290  
C 291  3 n LYS . 291  C 291  
C 292  3 n ALA . 292  C 292  
C 293  3 n LEU . 293  C 293  
C 294  3 n ARG . 294  C 294  
C 295  3 n HIS . 295  C 295  
C 296  3 n LEU . 296  C 296  
C 297  3 n THR . 297  C 297  
C 298  3 n MET . 298  C 298  
C 299  3 n GLY . 299  C 299  
C 300  3 n ASN . 300  C 300  
C 301  3 n PRO . 301  C 301  
C 302  3 n SER . 302  C 302  
C 303  3 n CYS . 303  C 303  
C 304  3 n LYS . 304  C 304  
C 305  3 n ALA . 305  C 305  
C 306  3 n LEU . 306  C 306  
C 307  3 n PHE . 307  C 307  
C 308  3 n GLN . 308  C 308  
C 309  3 n GLU . 309  C 309  
C 310  3 n GLY . 310  C 310  
C 311  3 n ARG . 311  C 311  
C 312  3 n ALA . 312  C 312  
C 313  3 n LEU . 313  C 313  
C 314  3 n ALA . 314  C 314  
C 315  3 n ALA . 315  C 315  
C 316  3 n LEU . 316  C 316  
C 317  3 n GLY . 317  C 317  
C 318  3 n GLU . 318  C 318  
C 319  3 n TYR . 319  C 319  
C 320  3 n ASN . 320  C 320  
C 321  3 n LEU . 321  C 321  
C 322  3 n ALA . 322  C 322  
C 323  3 n ARG . 323  C 323  
C 324  3 n ASN . 324  C 324  
C 325  3 n ALA . 325  C 325  
C 326  3 n TYR . 326  C 326  
C 327  3 n LEU . 327  C 327  
C 328  3 n GLN . 328  C 328  
C 329  3 n ALA . 329  C 329  
C 330  3 n GLN . 330  C 330  
C 331  3 n ALA . 331  C 331  
C 332  3 n LYS . 332  C 332  
C 333  3 n GLN . 333  C 333  
C 334  3 n PRO . 334  C 334  
C 335  3 n ALA . 335  C 335  
C 336  3 n ASN . 336  C 336  
C 337  3 n LYS . 337  C 337  
C 338  3 n GLU . 338  C 338  
C 339  3 n ILE . 339  C 339  
C 340  3 n SER . 340  C 340  
C 341  3 n ASP . 341  C 341  
C 342  3 n GLU . 342  C 342  
C 343  3 n ILE . 343  C 343  
C 344  3 n ILE . 344  C 344  
C 345  3 n SER . 345  C 345  
C 346  3 n MET . 346  C 346  
C 347  3 n ASN . 347  C 347  
C 348  3 n LYS . 348  C 348  
C 349  3 n ARG . 349  C 349  
C 350  3 n ILE . 350  C 350  
C 351  3 n SER . 351  C 351  
C 352  3 n LYS . 352  C 352  
C 353  3 n TYR . 353  C 353  
C 354  3 n GLU . 354  C 354  
C 355  3 n GLU . 355  C 355  
C 356  3 n ALA . 356  C 356  
C 357  3 n SER . 357  C 357  
C 358  3 n ARG . 358  C 358  
C 359  3 n ASP . 359  C 359  
C 360  3 n ILE . 360  C 360  
C 361  3 n TRP . 361  C 361  
C 362  3 n ALA . 362  C 362  
C 363  3 n ARG . 363  C 363  
C 364  3 n ALA . 364  C 364  
C 365  3 n PHE . 365  C 365  
C 366  3 n SER . 366  C 366  
C 367  3 n LEU . 367  C 367  
C 368  3 n LYS . 368  C 368  
C 369  3 n ASN . 369  C 369  
C 370  3 n SER . 370  C 370  
C 371  3 n LYS . 371  C 371  
C 372  3 n SER . 372  C 372  
C 373  3 n ASP . 373  C 373  
C 374  3 n VAL . 374  C 374  
C 375  3 n ARG . 375  C 375  
C 376  3 n LYS . 376  C 376  
C 377  3 n THR . 377  C 377  
C 378  3 n PRO . 378  C 378  
C 379  3 n ALA . 379  C 379  
C 380  3 n GLN . 380  C 380  
C 381  3 n LEU . 381  C 381  
C 382  3 n GLU . 382  C 382  
C 383  3 n LYS . 383  C 383  
C 384  3 n GLU . 384  C 384  
C 385  3 n ALA . 385  C 385  
C 386  3 n LYS . 386  C 386  
C 387  3 n GLU . 387  C 387  
C 388  3 n GLN . 388  C 388  
C 389  3 n ASP . 389  C 389  
C 390  3 n PHE . 390  C 390  
C 391  3 n ASN . 391  C 391  
C 392  3 n ASP . 392  C 392  
C 393  3 n LYS . 393  C 393  
C 394  3 n MET . 394  C 394  
C 395  3 n GLU . 395  C 395  
C 396  3 n ASP . 396  C 396  
C 397  3 n LEU . 397  C 397  
C 398  3 n ILE . 398  C 398  
C 399  3 n ARG . 399  C 399  
C 400  3 n ARG . 400  C 400  
C 401  3 n PHE . 401  C 401  
C 402  3 n LYS . 402  C 402  
C 403  3 n ASN . 403  C 403  
C 404  3 n THR . 404  C 404  
C 405  3 n SER . 405  C 405  
C 406  3 n ASP . 406  C 406  
C 407  3 n GLN . 407  C 407  
C 408  3 n GLN . 408  C 408  
C 409  3 n VAL . 409  C 409  
C 410  3 n SER . 410  C 410  
C 411  3 n PHE . 411  C 411  
C 412  3 n SER . 412  C 412  
C 413  3 n ARG . 413  C 413  
C 414  3 n LYS . 414  C 414  
C 415  3 n SER . 415  C 415  
C 416  3 n TYR . 416  C 416  
C 417  3 n SER . 417  C 417  
C 418  3 n ASN . 418  C 418  
C 419  3 n ALA . 419  C 419  
C 420  3 n GLN . 420  C 420  
C 421  3 n PHE . 421  C 421  
C 422  3 n ASP . 422  C 422  
C 423  3 n ALA . 423  C 423  
C 424  3 n THR . 424  C 424  
C 425  3 n CYS . 425  C 425  
C 426  3 n LYS . 426  C 426  
C 427  3 n LEU . 427  C 427  
C 428  3 n ALA . 428  C 428  
C 429  3 n LYS . 429  C 429  
C 430  3 n GLU . 430  C 430  
C 431  3 n HIS . 431  C 431  
C 432  3 n ASN . 432  C 432  
C 433  3 n LEU . 433  C 433  
C 434  3 n LYS . 434  C 434  
C 435  3 n LEU . 435  C 435  
C 436  3 n THR . 436  C 436  
C 437  3 n LEU . 437  C 437  
C 438  3 n SER . 438  C 438  
C 439  3 n PRO . 439  C 439  
C 440  3 n ILE . 440  C 440  
C 441  3 n GLN . 441  C 441  
C 442  3 n GLU . 442  C 442  
C 443  3 n ASP . 443  C 443  
C 444  3 n VAL . 444  C 444  
C 445  3 n LEU . 445  C 445  
C 446  3 n THR . 446  C 446  
C 447  3 n LEU . 447  C 447  
C 448  3 n SER . 448  C 448  
C 449  3 n LYS . 449  C 449  
C 450  3 n PRO . 450  C 450  
C 451  3 n ASP . 451  C 451  
C 452  3 n VAL . 452  C 452  
C 453  3 n LYS . 453  C 453  
C 454  3 n PHE . 454  C 454  
C 455  3 n ALA . 455  C 455  
#
_software.classification other
_software.date           ?
_software.description    "Structure prediction"
_software.name           AlphaFold
_software.pdbx_ordinal   1
_software.type           package
_software.version        "AlphaFold-beta-20231127 (fb0b9d13-0bdd-4522-ba5f-0ee1f426d085 @ 2025-01-13 01:32:25)"
#
loop_
_struct_asym.entity_id
_struct_asym.id
1 A 
2 B 
3 C 
#
loop_
_atom_site.group_PDB
_atom_site.id
_atom_site.type_symbol
_atom_site.label_atom_id
_atom_site.label_alt_id
_atom_site.label_comp_id
_atom_site.label_asym_id
_atom_site.label_entity_id
_atom_site.label_seq_id
_atom_site.pdbx_PDB_ins_code
_atom_site.Cartn_x
_atom_site.Cartn_y
_atom_site.Cartn_z
_atom_site.occupancy
_atom_site.B_iso_or_equiv
_atom_site.auth_seq_id
_atom_site.auth_asym_id
_atom_site.pdbx_PDB_model_num
ATOM 1     N N   . MET A 1 1    ? -4.351  4.445   -56.686 1.00 16.64 1    A 1 
ATOM 2     C CA  . MET A 1 1    ? -3.047  4.957   -56.221 1.00 17.17 1    A 1 
ATOM 3     C C   . MET A 1 1    ? -3.258  5.820   -54.979 1.00 18.20 1    A 1 
ATOM 4     O O   . MET A 1 1    ? -3.178  7.038   -55.068 1.00 16.82 1    A 1 
ATOM 5     C CB  . MET A 1 1    ? -2.360  5.790   -57.316 1.00 16.91 1    A 1 
ATOM 6     C CG  . MET A 1 1    ? -1.783  4.968   -58.467 1.00 15.27 1    A 1 
ATOM 7     S SD  . MET A 1 1    ? -1.105  6.042   -59.765 1.00 14.29 1    A 1 
ATOM 8     C CE  . MET A 1 1    ? -0.232  4.833   -60.796 1.00 12.53 1    A 1 
ATOM 9     N N   . ILE A 1 2    ? -3.627  5.225   -53.848 1.00 21.82 2    A 1 
ATOM 10    C CA  . ILE A 1 2    ? -3.798  5.996   -52.610 1.00 22.45 2    A 1 
ATOM 11    C C   . ILE A 1 2    ? -2.391  6.394   -52.173 1.00 22.64 2    A 1 
ATOM 12    O O   . ILE A 1 2    ? -1.592  5.538   -51.809 1.00 21.62 2    A 1 
ATOM 13    C CB  . ILE A 1 2    ? -4.578  5.189   -51.554 1.00 21.83 2    A 1 
ATOM 14    C CG1 . ILE A 1 2    ? -6.001  4.890   -52.080 1.00 20.26 2    A 1 
ATOM 15    C CG2 . ILE A 1 2    ? -4.641  5.962   -50.226 1.00 22.23 2    A 1 
ATOM 16    C CD1 . ILE A 1 2    ? -6.824  3.947   -51.196 1.00 20.17 2    A 1 
ATOM 17    N N   . LYS A 1 3    ? -2.073  7.686   -52.303 1.00 22.70 3    A 1 
ATOM 18    C CA  . LYS A 1 3    ? -0.782  8.235   -51.901 1.00 24.07 3    A 1 
ATOM 19    C C   . LYS A 1 3    ? -0.690  8.120   -50.380 1.00 23.96 3    A 1 
ATOM 20    O O   . LYS A 1 3    ? -1.235  8.952   -49.672 1.00 22.81 3    A 1 
ATOM 21    C CB  . LYS A 1 3    ? -0.643  9.702   -52.351 1.00 23.61 3    A 1 
ATOM 22    C CG  . LYS A 1 3    ? -0.288  9.880   -53.838 1.00 21.71 3    A 1 
ATOM 23    C CD  . LYS A 1 3    ? -0.141  11.375  -54.160 1.00 20.68 3    A 1 
ATOM 24    C CE  . LYS A 1 3    ? 0.358   11.602  -55.589 1.00 18.07 3    A 1 
ATOM 25    N NZ  . LYS A 1 3    ? 0.517   13.044  -55.906 1.00 17.47 3    A 1 
ATOM 26    N N   . ILE A 1 4    ? 0.007   7.105   -49.918 1.00 24.48 4    A 1 
ATOM 27    C CA  . ILE A 1 4    ? 0.470   6.997   -48.533 1.00 25.09 4    A 1 
ATOM 28    C C   . ILE A 1 4    ? 1.605   8.021   -48.379 1.00 24.82 4    A 1 
ATOM 29    O O   . ILE A 1 4    ? 2.777   7.672   -48.388 1.00 23.89 4    A 1 
ATOM 30    C CB  . ILE A 1 4    ? 0.889   5.540   -48.202 1.00 23.92 4    A 1 
ATOM 31    C CG1 . ILE A 1 4    ? -0.234  4.529   -48.547 1.00 22.42 4    A 1 
ATOM 32    C CG2 . ILE A 1 4    ? 1.268   5.410   -46.719 1.00 24.40 4    A 1 
ATOM 33    C CD1 . ILE A 1 4    ? 0.179   3.054   -48.439 1.00 22.63 4    A 1 
ATOM 34    N N   . SER A 1 5    ? 1.243   9.307   -48.407 1.00 23.45 5    A 1 
ATOM 35    C CA  . SER A 1 5    ? 2.199   10.402  -48.568 1.00 24.51 5    A 1 
ATOM 36    C C   . SER A 1 5    ? 2.925   10.772  -47.290 1.00 24.53 5    A 1 
ATOM 37    O O   . SER A 1 5    ? 4.105   11.074  -47.340 1.00 23.38 5    A 1 
ATOM 38    C CB  . SER A 1 5    ? 1.489   11.652  -49.097 1.00 23.35 5    A 1 
ATOM 39    O OG  . SER A 1 5    ? 0.468   12.087  -48.224 1.00 21.77 5    A 1 
ATOM 40    N N   . ASP A 1 6    ? 2.222   10.814  -46.175 1.00 23.85 6    A 1 
ATOM 41    C CA  . ASP A 1 6    ? 2.748   11.376  -44.937 1.00 24.63 6    A 1 
ATOM 42    C C   . ASP A 1 6    ? 3.650   10.371  -44.214 1.00 24.90 6    A 1 
ATOM 43    O O   . ASP A 1 6    ? 3.461   10.032  -43.046 1.00 23.26 6    A 1 
ATOM 44    C CB  . ASP A 1 6    ? 1.620   11.944  -44.057 1.00 22.89 6    A 1 
ATOM 45    C CG  . ASP A 1 6    ? 0.982   13.229  -44.585 1.00 20.19 6    A 1 
ATOM 46    O OD1 . ASP A 1 6    ? 1.525   13.834  -45.532 1.00 19.56 6    A 1 
ATOM 47    O OD2 . ASP A 1 6    ? -0.073  13.595  -44.026 1.00 19.44 6    A 1 
ATOM 48    N N   . GLU A 1 7    ? 4.667   9.912   -44.915 1.00 24.67 7    A 1 
ATOM 49    C CA  . GLU A 1 7    ? 5.919   9.457   -44.334 1.00 24.96 7    A 1 
ATOM 50    C C   . GLU A 1 7    ? 6.559   10.658  -43.635 1.00 24.75 7    A 1 
ATOM 51    O O   . GLU A 1 7    ? 7.475   11.295  -44.145 1.00 23.68 7    A 1 
ATOM 52    C CB  . GLU A 1 7    ? 6.861   8.863   -45.398 1.00 24.15 7    A 1 
ATOM 53    C CG  . GLU A 1 7    ? 6.418   7.483   -45.889 1.00 22.59 7    A 1 
ATOM 54    C CD  . GLU A 1 7    ? 7.446   6.811   -46.811 1.00 21.87 7    A 1 
ATOM 55    O OE1 . GLU A 1 7    ? 7.348   5.570   -46.958 1.00 20.18 7    A 1 
ATOM 56    O OE2 . GLU A 1 7    ? 8.314   7.523   -47.363 1.00 22.87 7    A 1 
ATOM 57    N N   . LYS A 1 8    ? 6.034   11.001  -42.458 1.00 27.00 8    A 1 
ATOM 58    C CA  . LYS A 1 8    ? 6.752   11.906  -41.576 1.00 28.11 8    A 1 
ATOM 59    C C   . LYS A 1 8    ? 8.123   11.290  -41.375 1.00 27.78 8    A 1 
ATOM 60    O O   . LYS A 1 8    ? 8.241   10.222  -40.774 1.00 26.46 8    A 1 
ATOM 61    C CB  . LYS A 1 8    ? 6.030   12.101  -40.237 1.00 27.09 8    A 1 
ATOM 62    C CG  . LYS A 1 8    ? 4.915   13.143  -40.364 1.00 24.84 8    A 1 
ATOM 63    C CD  . LYS A 1 8    ? 4.271   13.413  -39.003 1.00 23.69 8    A 1 
ATOM 64    C CE  . LYS A 1 8    ? 3.228   14.519  -39.156 1.00 20.70 8    A 1 
ATOM 65    N NZ  . LYS A 1 8    ? 2.530   14.819  -37.890 1.00 20.18 8    A 1 
ATOM 66    N N   . THR A 1 9    ? 9.117   11.963  -41.919 1.00 26.83 9    A 1 
ATOM 67    C CA  . THR A 1 9    ? 10.521  11.623  -41.790 1.00 27.02 9    A 1 
ATOM 68    C C   . THR A 1 9    ? 10.805  11.449  -40.310 1.00 27.45 9    A 1 
ATOM 69    O O   . THR A 1 9    ? 10.772  12.402  -39.536 1.00 25.86 9    A 1 
ATOM 70    C CB  . THR A 1 9    ? 11.410  12.727  -42.392 1.00 24.94 9    A 1 
ATOM 71    O OG1 . THR A 1 9    ? 10.828  13.999  -42.217 1.00 22.91 9    A 1 
ATOM 72    C CG2 . THR A 1 9    ? 11.593  12.533  -43.895 1.00 24.08 9    A 1 
ATOM 73    N N   . TRP A 1 10   ? 11.015  10.209  -39.918 1.00 27.83 10   A 1 
ATOM 74    C CA  . TRP A 1 10   ? 11.521  9.893   -38.595 1.00 28.16 10   A 1 
ATOM 75    C C   . TRP A 1 10   ? 12.935  10.457  -38.549 1.00 27.85 10   A 1 
ATOM 76    O O   . TRP A 1 10   ? 13.886  9.781   -38.913 1.00 26.01 10   A 1 
ATOM 77    C CB  . TRP A 1 10   ? 11.467  8.379   -38.341 1.00 26.28 10   A 1 
ATOM 78    C CG  . TRP A 1 10   ? 10.130  7.816   -37.961 1.00 24.82 10   A 1 
ATOM 79    C CD1 . TRP A 1 10   ? 8.926   8.166   -38.462 1.00 22.55 10   A 1 
ATOM 80    C CD2 . TRP A 1 10   ? 9.860   6.777   -36.964 1.00 23.13 10   A 1 
ATOM 81    N NE1 . TRP A 1 10   ? 7.926   7.422   -37.851 1.00 21.82 10   A 1 
ATOM 82    C CE2 . TRP A 1 10   ? 8.456   6.552   -36.921 1.00 22.01 10   A 1 
ATOM 83    C CE3 . TRP A 1 10   ? 10.664  6.010   -36.104 1.00 23.20 10   A 1 
ATOM 84    C CZ2 . TRP A 1 10   ? 7.872   5.604   -36.054 1.00 21.55 10   A 1 
ATOM 85    C CZ3 . TRP A 1 10   ? 10.086  5.061   -35.245 1.00 22.65 10   A 1 
ATOM 86    C CH2 . TRP A 1 10   ? 8.700   4.864   -35.215 1.00 22.51 10   A 1 
ATOM 87    N N   . GLN A 1 11   ? 13.037  11.731  -38.203 1.00 28.69 11   A 1 
ATOM 88    C CA  . GLN A 1 11   ? 14.324  12.370  -38.038 1.00 28.83 11   A 1 
ATOM 89    C C   . GLN A 1 11   ? 15.152  11.487  -37.118 1.00 28.78 11   A 1 
ATOM 90    O O   . GLN A 1 11   ? 14.647  10.941  -36.132 1.00 27.63 11   A 1 
ATOM 91    C CB  . GLN A 1 11   ? 14.187  13.781  -37.461 1.00 27.36 11   A 1 
ATOM 92    C CG  . GLN A 1 11   ? 13.912  14.840  -38.541 1.00 25.88 11   A 1 
ATOM 93    C CD  . GLN A 1 11   ? 13.894  16.256  -37.957 1.00 24.30 11   A 1 
ATOM 94    O OE1 . GLN A 1 11   ? 13.823  16.458  -36.756 1.00 24.17 11   A 1 
ATOM 95    N NE2 . GLN A 1 11   ? 13.965  17.274  -38.778 1.00 24.34 11   A 1 
ATOM 96    N N   . SER A 1 12   ? 16.417  11.362  -37.470 1.00 29.15 12   A 1 
ATOM 97    C CA  . SER A 1 12   ? 17.428  10.682  -36.677 1.00 29.43 12   A 1 
ATOM 98    C C   . SER A 1 12   ? 17.580  11.418  -35.345 1.00 29.72 12   A 1 
ATOM 99    O O   . SER A 1 12   ? 18.480  12.238  -35.179 1.00 28.68 12   A 1 
ATOM 100   C CB  . SER A 1 12   ? 18.749  10.651  -37.463 1.00 27.44 12   A 1 
ATOM 101   O OG  . SER A 1 12   ? 19.160  11.960  -37.794 1.00 25.62 12   A 1 
ATOM 102   N N   . SER A 1 13   ? 16.670  11.166  -34.404 1.00 29.00 13   A 1 
ATOM 103   C CA  . SER A 1 13   ? 16.932  11.502  -33.020 1.00 29.38 13   A 1 
ATOM 104   C C   . SER A 1 13   ? 18.270  10.868  -32.720 1.00 29.77 13   A 1 
ATOM 105   O O   . SER A 1 13   ? 18.390  9.649   -32.901 1.00 28.38 13   A 1 
ATOM 106   C CB  . SER A 1 13   ? 15.853  10.948  -32.086 1.00 27.15 13   A 1 
ATOM 107   O OG  . SER A 1 13   ? 15.821  9.537   -32.129 1.00 25.77 13   A 1 
ATOM 108   N N   . ARG A 1 14   ? 19.259  11.688  -32.362 1.00 30.16 14   A 1 
ATOM 109   C CA  . ARG A 1 14   ? 20.577  11.203  -31.971 1.00 31.23 14   A 1 
ATOM 110   C C   . ARG A 1 14   ? 20.351  10.013  -31.057 1.00 31.38 14   A 1 
ATOM 111   O O   . ARG A 1 14   ? 19.655  10.156  -30.055 1.00 29.74 14   A 1 
ATOM 112   C CB  . ARG A 1 14   ? 21.367  12.296  -31.234 1.00 29.69 14   A 1 
ATOM 113   C CG  . ARG A 1 14   ? 22.018  13.310  -32.180 1.00 27.70 14   A 1 
ATOM 114   C CD  . ARG A 1 14   ? 22.799  14.344  -31.369 1.00 26.20 14   A 1 
ATOM 115   N NE  . ARG A 1 14   ? 23.571  15.254  -32.233 1.00 24.17 14   A 1 
ATOM 116   C CZ  . ARG A 1 14   ? 24.284  16.301  -31.831 1.00 23.49 14   A 1 
ATOM 117   N NH1 . ARG A 1 14   ? 24.345  16.644  -30.577 1.00 22.55 14   A 1 
ATOM 118   N NH2 . ARG A 1 14   ? 24.951  17.019  -32.692 1.00 20.91 14   A 1 
ATOM 119   N N   . ASP A 1 15   ? 20.885  8.873   -31.460 1.00 32.86 15   A 1 
ATOM 120   C CA  . ASP A 1 15   ? 20.760  7.640   -30.704 1.00 33.02 15   A 1 
ATOM 121   C C   . ASP A 1 15   ? 21.457  7.881   -29.358 1.00 33.03 15   A 1 
ATOM 122   O O   . ASP A 1 15   ? 22.655  7.653   -29.218 1.00 31.65 15   A 1 
ATOM 123   C CB  . ASP A 1 15   ? 21.386  6.469   -31.491 1.00 30.95 15   A 1 
ATOM 124   C CG  . ASP A 1 15   ? 20.455  5.677   -32.414 1.00 27.92 15   A 1 
ATOM 125   O OD1 . ASP A 1 15   ? 19.244  5.612   -32.132 1.00 27.04 15   A 1 
ATOM 126   O OD2 . ASP A 1 15   ? 20.977  5.048   -33.363 1.00 27.12 15   A 1 
ATOM 127   N N   . SER A 1 16   ? 20.717  8.352   -28.375 1.00 31.40 16   A 1 
ATOM 128   C CA  . SER A 1 16   ? 21.180  8.478   -26.988 1.00 31.93 16   A 1 
ATOM 129   C C   . SER A 1 16   ? 21.594  7.123   -26.422 1.00 32.01 16   A 1 
ATOM 130   O O   . SER A 1 16   ? 22.363  7.033   -25.477 1.00 30.54 16   A 1 
ATOM 131   C CB  . SER A 1 16   ? 20.067  9.090   -26.131 1.00 29.95 16   A 1 
ATOM 132   O OG  . SER A 1 16   ? 18.870  8.354   -26.277 1.00 28.61 16   A 1 
ATOM 133   N N   . VAL A 1 17   ? 21.176  6.069   -27.096 1.00 31.53 17   A 1 
ATOM 134   C CA  . VAL A 1 17   ? 21.600  4.676   -26.907 1.00 31.99 17   A 1 
ATOM 135   C C   . VAL A 1 17   ? 23.114  4.497   -27.039 1.00 32.16 17   A 1 
ATOM 136   O O   . VAL A 1 17   ? 23.660  3.505   -26.559 1.00 30.44 17   A 1 
ATOM 137   C CB  . VAL A 1 17   ? 20.903  3.798   -27.961 1.00 30.52 17   A 1 
ATOM 138   C CG1 . VAL A 1 17   ? 21.108  2.314   -27.703 1.00 28.32 17   A 1 
ATOM 139   C CG2 . VAL A 1 17   ? 19.392  4.032   -28.002 1.00 29.84 17   A 1 
ATOM 140   N N   . TYR A 1 18   ? 23.828  5.437   -27.668 1.00 30.97 18   A 1 
ATOM 141   C CA  . TYR A 1 18   ? 25.271  5.340   -27.831 1.00 30.54 18   A 1 
ATOM 142   C C   . TYR A 1 18   ? 26.066  5.562   -26.593 1.00 30.54 18   A 1 
ATOM 143   O O   . TYR A 1 18   ? 27.239  5.217   -26.561 1.00 29.40 18   A 1 
ATOM 144   C CB  . TYR A 1 18   ? 25.757  6.385   -28.813 1.00 29.39 18   A 1 
ATOM 145   C CG  . TYR A 1 18   ? 25.683  5.778   -30.143 1.00 27.51 18   A 1 
ATOM 146   C CD1 . TYR A 1 18   ? 26.451  4.620   -30.369 1.00 26.13 18   A 1 
ATOM 147   C CD2 . TYR A 1 18   ? 24.782  6.288   -31.076 1.00 25.83 18   A 1 
ATOM 148   C CE1 . TYR A 1 18   ? 26.373  4.010   -31.587 1.00 24.73 18   A 1 
ATOM 149   C CE2 . TYR A 1 18   ? 24.711  5.684   -32.302 1.00 25.68 18   A 1 
ATOM 150   C CZ  . TYR A 1 18   ? 25.524  4.556   -32.558 1.00 24.89 18   A 1 
ATOM 151   O OH  . TYR A 1 18   ? 25.568  4.085   -33.780 1.00 23.76 18   A 1 
ATOM 152   N N   . GLU A 1 19   ? 25.477  6.222   -25.647 1.00 30.73 19   A 1 
ATOM 153   C CA  . GLU A 1 19   ? 26.242  6.646   -24.515 1.00 29.72 19   A 1 
ATOM 154   C C   . GLU A 1 19   ? 26.669  5.427   -23.738 1.00 29.23 19   A 1 
ATOM 155   O O   . GLU A 1 19   ? 25.894  4.605   -23.257 1.00 28.06 19   A 1 
ATOM 156   C CB  . GLU A 1 19   ? 25.506  7.733   -23.769 1.00 29.32 19   A 1 
ATOM 157   C CG  . GLU A 1 19   ? 25.673  9.011   -24.607 1.00 27.32 19   A 1 
ATOM 158   C CD  . GLU A 1 19   ? 24.764  10.138  -24.174 1.00 25.78 19   A 1 
ATOM 159   O OE1 . GLU A 1 19   ? 25.233  11.294  -24.160 1.00 23.89 19   A 1 
ATOM 160   O OE2 . GLU A 1 19   ? 23.606  9.875   -23.811 1.00 25.08 19   A 1 
ATOM 161   N N   . VAL A 1 20   ? 27.982  5.307   -23.713 1.00 30.02 20   A 1 
ATOM 162   C CA  . VAL A 1 20   ? 28.783  4.118   -23.460 1.00 29.42 20   A 1 
ATOM 163   C C   . VAL A 1 20   ? 28.346  3.283   -22.264 1.00 29.66 20   A 1 
ATOM 164   O O   . VAL A 1 20   ? 28.610  2.082   -22.232 1.00 28.56 20   A 1 
ATOM 165   C CB  . VAL A 1 20   ? 30.212  4.643   -23.249 1.00 27.64 20   A 1 
ATOM 166   C CG1 . VAL A 1 20   ? 31.193  3.612   -22.768 1.00 24.99 20   A 1 
ATOM 167   C CG2 . VAL A 1 20   ? 30.761  5.268   -24.536 1.00 26.75 20   A 1 
ATOM 168   N N   . GLY A 1 21   ? 27.754  3.892   -21.256 1.00 30.13 21   A 1 
ATOM 169   C CA  . GLY A 1 21   ? 27.450  3.225   -19.999 1.00 29.49 21   A 1 
ATOM 170   C C   . GLY A 1 21   ? 25.990  3.018   -19.700 1.00 29.96 21   A 1 
ATOM 171   O O   . GLY A 1 21   ? 25.689  2.165   -18.863 1.00 28.68 21   A 1 
ATOM 172   N N   . ASP A 1 22   ? 25.122  3.803   -20.333 1.00 30.14 22   A 1 
ATOM 173   C CA  . ASP A 1 22   ? 23.716  3.734   -19.996 1.00 30.02 22   A 1 
ATOM 174   C C   . ASP A 1 22   ? 23.052  2.542   -20.678 1.00 30.16 22   A 1 
ATOM 175   O O   . ASP A 1 22   ? 23.357  2.169   -21.815 1.00 28.73 22   A 1 
ATOM 176   C CB  . ASP A 1 22   ? 23.015  5.072   -20.270 1.00 28.23 22   A 1 
ATOM 177   C CG  . ASP A 1 22   ? 23.421  6.146   -19.255 1.00 25.68 22   A 1 
ATOM 178   O OD1 . ASP A 1 22   ? 23.682  5.779   -18.086 1.00 24.51 22   A 1 
ATOM 179   O OD2 . ASP A 1 22   ? 23.484  7.326   -19.655 1.00 24.31 22   A 1 
ATOM 180   N N   . SER A 1 23   ? 22.164  1.921   -19.929 1.00 32.41 23   A 1 
ATOM 181   C CA  . SER A 1 23   ? 21.371  0.802   -20.403 1.00 32.09 23   A 1 
ATOM 182   C C   . SER A 1 23   ? 20.505  1.206   -21.597 1.00 32.10 23   A 1 
ATOM 183   O O   . SER A 1 23   ? 20.287  2.375   -21.906 1.00 30.82 23   A 1 
ATOM 184   C CB  . SER A 1 23   ? 20.519  0.254   -19.257 1.00 29.99 23   A 1 
ATOM 185   O OG  . SER A 1 23   ? 19.719  1.279   -18.726 1.00 28.56 23   A 1 
ATOM 186   N N   . TYR A 1 24   ? 20.019  0.196   -22.293 1.00 32.58 24   A 1 
ATOM 187   C CA  . TYR A 1 24   ? 19.179  0.379   -23.466 1.00 32.64 24   A 1 
ATOM 188   C C   . TYR A 1 24   ? 17.887  1.094   -23.054 1.00 32.81 24   A 1 
ATOM 189   O O   . TYR A 1 24   ? 17.025  0.470   -22.448 1.00 31.14 24   A 1 
ATOM 190   C CB  . TYR A 1 24   ? 18.928  -1.014  -24.061 1.00 30.45 24   A 1 
ATOM 191   C CG  . TYR A 1 24   ? 18.778  -1.039  -25.560 1.00 28.14 24   A 1 
ATOM 192   C CD1 . TYR A 1 24   ? 17.516  -0.905  -26.151 1.00 26.33 24   A 1 
ATOM 193   C CD2 . TYR A 1 24   ? 19.911  -1.246  -26.366 1.00 25.44 24   A 1 
ATOM 194   C CE1 . TYR A 1 24   ? 17.385  -0.970  -27.544 1.00 23.34 24   A 1 
ATOM 195   C CE2 . TYR A 1 24   ? 19.785  -1.315  -27.758 1.00 23.22 24   A 1 
ATOM 196   C CZ  . TYR A 1 24   ? 18.520  -1.177  -28.347 1.00 22.41 24   A 1 
ATOM 197   O OH  . TYR A 1 24   ? 18.389  -1.246  -29.710 1.00 21.14 24   A 1 
ATOM 198   N N   . SER A 1 25   ? 17.752  2.382   -23.361 1.00 33.77 25   A 1 
ATOM 199   C CA  . SER A 1 25   ? 16.528  3.110   -23.022 1.00 33.96 25   A 1 
ATOM 200   C C   . SER A 1 25   ? 15.344  2.502   -23.774 1.00 34.09 25   A 1 
ATOM 201   O O   . SER A 1 25   ? 15.375  2.407   -25.006 1.00 32.85 25   A 1 
ATOM 202   C CB  . SER A 1 25   ? 16.662  4.614   -23.288 1.00 32.26 25   A 1 
ATOM 203   O OG  . SER A 1 25   ? 16.757  4.896   -24.665 1.00 30.06 25   A 1 
ATOM 204   N N   . GLY A 1 26   ? 14.305  2.094   -23.050 1.00 33.99 26   A 1 
ATOM 205   C CA  . GLY A 1 26   ? 13.184  1.341   -23.617 1.00 34.10 26   A 1 
ATOM 206   C C   . GLY A 1 26   ? 12.489  2.033   -24.789 1.00 34.58 26   A 1 
ATOM 207   O O   . GLY A 1 26   ? 12.114  1.385   -25.765 1.00 33.42 26   A 1 
ATOM 208   N N   . GLN A 1 27   ? 12.402  3.366   -24.761 1.00 37.72 27   A 1 
ATOM 209   C CA  . GLN A 1 27   ? 11.711  4.136   -25.806 1.00 38.02 27   A 1 
ATOM 210   C C   . GLN A 1 27   ? 12.301  3.971   -27.215 1.00 37.82 27   A 1 
ATOM 211   O O   . GLN A 1 27   ? 11.554  3.951   -28.193 1.00 35.79 27   A 1 
ATOM 212   C CB  . GLN A 1 27   ? 11.723  5.626   -25.443 1.00 36.00 27   A 1 
ATOM 213   C CG  . GLN A 1 27   ? 10.805  5.949   -24.259 1.00 33.74 27   A 1 
ATOM 214   C CD  . GLN A 1 27   ? 10.690  7.452   -24.001 1.00 31.49 27   A 1 
ATOM 215   O OE1 . GLN A 1 27   ? 11.349  8.285   -24.606 1.00 30.02 27   A 1 
ATOM 216   N NE2 . GLN A 1 27   ? 9.826   7.850   -23.096 1.00 28.99 27   A 1 
ATOM 217   N N   . ASN A 1 28   ? 13.613  3.905   -27.351 1.00 36.33 28   A 1 
ATOM 218   C CA  . ASN A 1 28   ? 14.252  3.821   -28.666 1.00 36.88 28   A 1 
ATOM 219   C C   . ASN A 1 28   ? 14.288  2.394   -29.226 1.00 36.73 28   A 1 
ATOM 220   O O   . ASN A 1 28   ? 14.378  2.215   -30.436 1.00 35.18 28   A 1 
ATOM 221   C CB  . ASN A 1 28   ? 15.655  4.441   -28.595 1.00 35.32 28   A 1 
ATOM 222   C CG  . ASN A 1 28   ? 15.647  5.955   -28.704 1.00 32.79 28   A 1 
ATOM 223   O OD1 . ASN A 1 28   ? 14.721  6.582   -29.185 1.00 31.28 28   A 1 
ATOM 224   N ND2 . ASN A 1 28   ? 16.721  6.593   -28.293 1.00 30.87 28   A 1 
ATOM 225   N N   . ALA A 1 29   ? 14.212  1.395   -28.378 1.00 34.69 29   A 1 
ATOM 226   C CA  . ALA A 1 29   ? 14.325  0.002   -28.789 1.00 34.25 29   A 1 
ATOM 227   C C   . ALA A 1 29   ? 13.096  -0.504  -29.554 1.00 34.70 29   A 1 
ATOM 228   O O   . ALA A 1 29   ? 13.226  -1.312  -30.473 1.00 33.47 29   A 1 
ATOM 229   C CB  . ALA A 1 29   ? 14.576  -0.809  -27.529 1.00 32.26 29   A 1 
ATOM 230   N N   . ASN A 1 30   ? 11.917  0.015   -29.207 1.00 35.42 30   A 1 
ATOM 231   C CA  . ASN A 1 30   ? 10.655  -0.356  -29.848 1.00 35.50 30   A 1 
ATOM 232   C C   . ASN A 1 30   ? 10.394  0.375   -31.170 1.00 36.11 30   A 1 
ATOM 233   O O   . ASN A 1 30   ? 9.299   0.262   -31.719 1.00 34.59 30   A 1 
ATOM 234   C CB  . ASN A 1 30   ? 9.509   -0.185  -28.836 1.00 33.25 30   A 1 
ATOM 235   C CG  . ASN A 1 30   ? 9.440   -1.331  -27.845 1.00 30.73 30   A 1 
ATOM 236   O OD1 . ASN A 1 30   ? 10.015  -2.383  -28.035 1.00 28.99 30   A 1 
ATOM 237   N ND2 . ASN A 1 30   ? 8.700   -1.169  -26.770 1.00 28.08 30   A 1 
ATOM 238   N N   . ARG A 1 31   ? 11.353  1.116   -31.716 1.00 34.84 31   A 1 
ATOM 239   C CA  . ARG A 1 31   ? 11.194  1.667   -33.063 1.00 35.57 31   A 1 
ATOM 240   C C   . ARG A 1 31   ? 11.150  0.507   -34.052 1.00 35.69 31   A 1 
ATOM 241   O O   . ARG A 1 31   ? 12.178  -0.142  -34.248 1.00 34.53 31   A 1 
ATOM 242   C CB  . ARG A 1 31   ? 12.303  2.663   -33.415 1.00 33.87 31   A 1 
ATOM 243   C CG  . ARG A 1 31   ? 12.020  4.026   -32.776 1.00 31.04 31   A 1 
ATOM 244   C CD  . ARG A 1 31   ? 13.025  5.060   -33.267 1.00 29.19 31   A 1 
ATOM 245   N NE  . ARG A 1 31   ? 12.689  6.394   -32.740 1.00 26.97 31   A 1 
ATOM 246   C CZ  . ARG A 1 31   ? 13.316  7.518   -33.027 1.00 24.76 31   A 1 
ATOM 247   N NH1 . ARG A 1 31   ? 14.317  7.556   -33.858 1.00 23.59 31   A 1 
ATOM 248   N NH2 . ARG A 1 31   ? 12.945  8.628   -32.469 1.00 21.71 31   A 1 
ATOM 249   N N   . PRO A 1 32   ? 9.985   0.230   -34.661 1.00 34.90 32   A 1 
ATOM 250   C CA  . PRO A 1 32   ? 9.935   -0.768  -35.704 1.00 34.74 32   A 1 
ATOM 251   C C   . PRO A 1 32   ? 10.863  -0.304  -36.821 1.00 35.27 32   A 1 
ATOM 252   O O   . PRO A 1 32   ? 10.792  0.845   -37.260 1.00 34.62 32   A 1 
ATOM 253   C CB  . PRO A 1 32   ? 8.466   -0.863  -36.128 1.00 32.99 32   A 1 
ATOM 254   C CG  . PRO A 1 32   ? 7.894   0.502   -35.750 1.00 33.34 32   A 1 
ATOM 255   C CD  . PRO A 1 32   ? 8.721   0.918   -34.535 1.00 35.13 32   A 1 
ATOM 256   N N   . LEU A 1 33   ? 11.728  -1.196  -37.266 1.00 36.95 33   A 1 
ATOM 257   C CA  . LEU A 1 33   ? 12.437  -0.968  -38.516 1.00 36.96 33   A 1 
ATOM 258   C C   . LEU A 1 33   ? 11.370  -0.734  -39.584 1.00 36.87 33   A 1 
ATOM 259   O O   . LEU A 1 33   ? 10.477  -1.559  -39.757 1.00 35.62 33   A 1 
ATOM 260   C CB  . LEU A 1 33   ? 13.326  -2.183  -38.827 1.00 35.03 33   A 1 
ATOM 261   C CG  . LEU A 1 33   ? 14.682  -2.128  -38.090 1.00 32.27 33   A 1 
ATOM 262   C CD1 . LEU A 1 33   ? 15.228  -3.524  -37.855 1.00 30.27 33   A 1 
ATOM 263   C CD2 . LEU A 1 33   ? 15.707  -1.330  -38.904 1.00 30.60 33   A 1 
ATOM 264   N N   . VAL A 1 34   ? 11.450  0.399   -40.269 1.00 37.14 34   A 1 
ATOM 265   C CA  . VAL A 1 34   ? 10.499  0.813   -41.324 1.00 36.98 34   A 1 
ATOM 266   C C   . VAL A 1 34   ? 10.696  -0.024  -42.595 1.00 36.94 34   A 1 
ATOM 267   O O   . VAL A 1 34   ? 10.403  0.397   -43.706 1.00 35.21 34   A 1 
ATOM 268   C CB  . VAL A 1 34   ? 10.583  2.341   -41.588 1.00 34.93 34   A 1 
ATOM 269   C CG1 . VAL A 1 34   ? 9.380   2.873   -42.375 1.00 31.43 34   A 1 
ATOM 270   C CG2 . VAL A 1 34   ? 10.623  3.146   -40.283 1.00 31.79 34   A 1 
ATOM 271   N N   . ALA A 1 35   ? 11.236  -1.213  -42.440 1.00 39.11 35   A 1 
ATOM 272   C CA  . ALA A 1 35   ? 11.433  -2.128  -43.533 1.00 39.45 35   A 1 
ATOM 273   C C   . ALA A 1 35   ? 10.106  -2.804  -43.876 1.00 40.01 35   A 1 
ATOM 274   O O   . ALA A 1 35   ? 9.363   -3.249  -43.002 1.00 38.39 35   A 1 
ATOM 275   C CB  . ALA A 1 35   ? 12.518  -3.113  -43.136 1.00 37.16 35   A 1 
ATOM 276   N N   . THR A 1 36   ? 9.830   -2.896  -45.160 1.00 41.91 36   A 1 
ATOM 277   C CA  . THR A 1 36   ? 8.632   -3.554  -45.697 1.00 41.45 36   A 1 
ATOM 278   C C   . THR A 1 36   ? 8.539   -5.021  -45.302 1.00 42.60 36   A 1 
ATOM 279   O O   . THR A 1 36   ? 7.438   -5.546  -45.153 1.00 39.98 36   A 1 
ATOM 280   C CB  . THR A 1 36   ? 8.630   -3.463  -47.223 1.00 36.93 36   A 1 
ATOM 281   O OG1 . THR A 1 36   ? 9.922   -3.741  -47.732 1.00 34.22 36   A 1 
ATOM 282   C CG2 . THR A 1 36   ? 8.248   -2.064  -47.708 1.00 33.81 36   A 1 
ATOM 283   N N   . ASN A 1 37   ? 9.684   -5.679  -45.125 1.00 46.24 37   A 1 
ATOM 284   C CA  . ASN A 1 37   ? 9.757   -7.102  -44.848 1.00 47.68 37   A 1 
ATOM 285   C C   . ASN A 1 37   ? 10.540  -7.367  -43.554 1.00 49.77 37   A 1 
ATOM 286   O O   . ASN A 1 37   ? 11.731  -7.656  -43.556 1.00 47.01 37   A 1 
ATOM 287   C CB  . ASN A 1 37   ? 10.320  -7.786  -46.101 1.00 43.75 37   A 1 
ATOM 288   C CG  . ASN A 1 37   ? 9.673   -9.126  -46.381 1.00 40.37 37   A 1 
ATOM 289   O OD1 . ASN A 1 37   ? 8.756   -9.583  -45.724 1.00 38.12 37   A 1 
ATOM 290   N ND2 . ASN A 1 37   ? 10.135  -9.784  -47.416 1.00 37.45 37   A 1 
ATOM 291   N N   . CYS A 1 38   ? 9.854   -7.267  -42.416 1.00 52.17 38   A 1 
ATOM 292   C CA  . CYS A 1 38   ? 10.482  -7.378  -41.098 1.00 52.80 38   A 1 
ATOM 293   C C   . CYS A 1 38   ? 11.158  -8.739  -40.853 1.00 56.58 38   A 1 
ATOM 294   O O   . CYS A 1 38   ? 12.099  -8.817  -40.068 1.00 53.43 38   A 1 
ATOM 295   C CB  . CYS A 1 38   ? 9.426   -7.110  -40.017 1.00 47.92 38   A 1 
ATOM 296   S SG  . CYS A 1 38   ? 8.831   -5.394  -40.124 1.00 43.96 38   A 1 
ATOM 297   N N   . SER A 1 39   ? 10.705  -9.801  -41.525 1.00 54.13 39   A 1 
ATOM 298   C CA  . SER A 1 39   ? 11.282  -11.145 -41.409 1.00 54.94 39   A 1 
ATOM 299   C C   . SER A 1 39   ? 12.747  -11.208 -41.843 1.00 58.72 39   A 1 
ATOM 300   O O   . SER A 1 39   ? 13.504  -12.031 -41.344 1.00 57.30 39   A 1 
ATOM 301   C CB  . SER A 1 39   ? 10.468  -12.141 -42.236 1.00 51.40 39   A 1 
ATOM 302   O OG  . SER A 1 39   ? 10.430  -11.795 -43.599 1.00 49.81 39   A 1 
ATOM 303   N N   . GLU A 1 40   ? 13.165  -10.313 -42.720 1.00 61.90 40   A 1 
ATOM 304   C CA  . GLU A 1 40   ? 14.530  -10.285 -43.248 1.00 62.14 40   A 1 
ATOM 305   C C   . GLU A 1 40   ? 15.566  -9.797  -42.233 1.00 65.49 40   A 1 
ATOM 306   O O   . GLU A 1 40   ? 16.754  -10.043 -42.393 1.00 61.55 40   A 1 
ATOM 307   C CB  . GLU A 1 40   ? 14.551  -9.410  -44.505 1.00 55.92 40   A 1 
ATOM 308   C CG  . GLU A 1 40   ? 13.721  -10.062 -45.602 1.00 50.99 40   A 1 
ATOM 309   C CD  . GLU A 1 40   ? 13.594  -9.248  -46.883 1.00 45.95 40   A 1 
ATOM 310   O OE1 . GLU A 1 40   ? 13.021  -9.830  -47.832 1.00 40.48 40   A 1 
ATOM 311   O OE2 . GLU A 1 40   ? 13.993  -8.063  -46.894 1.00 40.53 40   A 1 
ATOM 312   N N   . TYR A 1 41   ? 15.113  -9.164  -41.155 1.00 69.64 41   A 1 
ATOM 313   C CA  . TYR A 1 41   ? 15.968  -8.608  -40.107 1.00 69.64 41   A 1 
ATOM 314   C C   . TYR A 1 41   ? 16.102  -9.526  -38.882 1.00 71.22 41   A 1 
ATOM 315   O O   . TYR A 1 41   ? 16.511  -9.091  -37.808 1.00 67.53 41   A 1 
ATOM 316   C CB  . TYR A 1 41   ? 15.477  -7.205  -39.750 1.00 65.59 41   A 1 
ATOM 317   C CG  . TYR A 1 41   ? 15.544  -6.250  -40.921 1.00 63.71 41   A 1 
ATOM 318   C CD1 . TYR A 1 41   ? 16.674  -5.429  -41.115 1.00 59.21 41   A 1 
ATOM 319   C CD2 . TYR A 1 41   ? 14.500  -6.213  -41.855 1.00 57.56 41   A 1 
ATOM 320   C CE1 . TYR A 1 41   ? 16.749  -4.569  -42.220 1.00 52.38 41   A 1 
ATOM 321   C CE2 . TYR A 1 41   ? 14.569  -5.366  -42.970 1.00 53.44 41   A 1 
ATOM 322   C CZ  . TYR A 1 41   ? 15.694  -4.542  -43.147 1.00 52.70 41   A 1 
ATOM 323   O OH  . TYR A 1 41   ? 15.755  -3.713  -44.233 1.00 48.95 41   A 1 
ATOM 324   N N   . ALA A 1 42   ? 15.756  -10.796 -39.042 1.00 71.43 42   A 1 
ATOM 325   C CA  . ALA A 1 42   ? 15.932  -11.821 -38.030 1.00 73.62 42   A 1 
ATOM 326   C C   . ALA A 1 42   ? 16.565  -13.075 -38.643 1.00 75.70 42   A 1 
ATOM 327   O O   . ALA A 1 42   ? 16.334  -13.397 -39.806 1.00 74.09 42   A 1 
ATOM 328   C CB  . ALA A 1 42   ? 14.578  -12.122 -37.382 1.00 70.84 42   A 1 
ATOM 329   N N   . VAL A 1 43   ? 17.323  -13.809 -37.836 1.00 74.34 43   A 1 
ATOM 330   C CA  . VAL A 1 43   ? 17.860  -15.120 -38.214 1.00 76.02 43   A 1 
ATOM 331   C C   . VAL A 1 43   ? 17.088  -16.177 -37.447 1.00 77.57 43   A 1 
ATOM 332   O O   . VAL A 1 43   ? 17.036  -16.124 -36.223 1.00 76.62 43   A 1 
ATOM 333   C CB  . VAL A 1 43   ? 19.368  -15.208 -37.947 1.00 74.01 43   A 1 
ATOM 334   C CG1 . VAL A 1 43   ? 19.924  -16.567 -38.376 1.00 67.89 43   A 1 
ATOM 335   C CG2 . VAL A 1 43   ? 20.124  -14.121 -38.718 1.00 70.24 43   A 1 
ATOM 336   N N   . ALA A 1 44   ? 16.477  -17.120 -38.140 1.00 77.35 44   A 1 
ATOM 337   C CA  . ALA A 1 44   ? 15.712  -18.180 -37.511 1.00 76.76 44   A 1 
ATOM 338   C C   . ALA A 1 44   ? 16.169  -19.554 -37.997 1.00 77.07 44   A 1 
ATOM 339   O O   . ALA A 1 44   ? 16.173  -19.838 -39.194 1.00 75.53 44   A 1 
ATOM 340   C CB  . ALA A 1 44   ? 14.223  -17.938 -37.747 1.00 74.85 44   A 1 
ATOM 341   N N   . HIS A 1 45   ? 16.523  -20.415 -37.056 1.00 79.03 45   A 1 
ATOM 342   C CA  . HIS A 1 45   ? 16.913  -21.793 -37.304 1.00 78.41 45   A 1 
ATOM 343   C C   . HIS A 1 45   ? 15.930  -22.743 -36.622 1.00 77.66 45   A 1 
ATOM 344   O O   . HIS A 1 45   ? 15.587  -22.574 -35.461 1.00 74.24 45   A 1 
ATOM 345   C CB  . HIS A 1 45   ? 18.348  -22.018 -36.811 1.00 76.34 45   A 1 
ATOM 346   C CG  . HIS A 1 45   ? 19.426  -21.367 -37.632 1.00 75.82 45   A 1 
ATOM 347   N ND1 . HIS A 1 45   ? 20.765  -21.360 -37.308 1.00 67.10 45   A 1 
ATOM 348   C CD2 . HIS A 1 45   ? 19.318  -20.720 -38.833 1.00 67.01 45   A 1 
ATOM 349   C CE1 . HIS A 1 45   ? 21.434  -20.723 -38.279 1.00 67.40 45   A 1 
ATOM 350   N NE2 . HIS A 1 45   ? 20.589  -20.321 -39.229 1.00 69.61 45   A 1 
ATOM 351   N N   . ALA A 1 46   ? 15.484  -23.756 -37.339 1.00 77.89 46   A 1 
ATOM 352   C CA  . ALA A 1 46   ? 14.613  -24.795 -36.807 1.00 76.45 46   A 1 
ATOM 353   C C   . ALA A 1 46   ? 14.896  -26.144 -37.477 1.00 76.87 46   A 1 
ATOM 354   O O   . ALA A 1 46   ? 15.558  -26.221 -38.517 1.00 73.06 46   A 1 
ATOM 355   C CB  . ALA A 1 46   ? 13.155  -24.367 -36.989 1.00 72.90 46   A 1 
ATOM 356   N N   . ASN A 1 47   ? 14.378  -27.213 -36.889 1.00 77.20 47   A 1 
ATOM 357   C CA  . ASN A 1 47   ? 14.375  -28.537 -37.515 1.00 75.26 47   A 1 
ATOM 358   C C   . ASN A 1 47   ? 13.208  -28.726 -38.502 1.00 75.77 47   A 1 
ATOM 359   O O   . ASN A 1 47   ? 13.282  -29.572 -39.390 1.00 68.59 47   A 1 
ATOM 360   C CB  . ASN A 1 47   ? 14.407  -29.613 -36.410 1.00 70.65 47   A 1 
ATOM 361   C CG  . ASN A 1 47   ? 13.181  -29.622 -35.510 1.00 66.20 47   A 1 
ATOM 362   O OD1 . ASN A 1 47   ? 12.313  -28.779 -35.602 1.00 56.84 47   A 1 
ATOM 363   N ND2 . ASN A 1 47   ? 13.083  -30.594 -34.629 1.00 62.21 47   A 1 
ATOM 364   N N   . CYS A 1 48   ? 12.163  -27.917 -38.370 1.00 75.53 48   A 1 
ATOM 365   C CA  . CYS A 1 48   ? 11.008  -27.871 -39.256 1.00 74.41 48   A 1 
ATOM 366   C C   . CYS A 1 48   ? 11.077  -26.670 -40.217 1.00 75.49 48   A 1 
ATOM 367   O O   . CYS A 1 48   ? 11.925  -25.788 -40.097 1.00 69.88 48   A 1 
ATOM 368   C CB  . CYS A 1 48   ? 9.732   -27.882 -38.398 1.00 69.78 48   A 1 
ATOM 369   S SG  . CYS A 1 48   ? 9.676   -26.445 -37.274 1.00 62.71 48   A 1 
ATOM 370   N N   . GLN A 1 49   ? 10.170  -26.636 -41.185 1.00 72.72 49   A 1 
ATOM 371   C CA  . GLN A 1 49   ? 10.088  -25.523 -42.123 1.00 72.43 49   A 1 
ATOM 372   C C   . GLN A 1 49   ? 9.403   -24.328 -41.460 1.00 73.46 49   A 1 
ATOM 373   O O   . GLN A 1 49   ? 8.223   -24.396 -41.128 1.00 68.88 49   A 1 
ATOM 374   C CB  . GLN A 1 49   ? 9.377   -25.988 -43.396 1.00 66.77 49   A 1 
ATOM 375   C CG  . GLN A 1 49   ? 9.592   -25.012 -44.559 1.00 59.72 49   A 1 
ATOM 376   C CD  . GLN A 1 49   ? 8.941   -25.492 -45.863 1.00 52.99 49   A 1 
ATOM 377   O OE1 . GLN A 1 49   ? 8.032   -26.300 -45.888 1.00 46.27 49   A 1 
ATOM 378   N NE2 . GLN A 1 49   ? 9.380   -24.982 -46.993 1.00 43.84 49   A 1 
ATOM 379   N N   . LEU A 1 50   ? 10.138  -23.229 -41.294 1.00 74.16 50   A 1 
ATOM 380   C CA  . LEU A 1 50   ? 9.593   -21.972 -40.799 1.00 73.51 50   A 1 
ATOM 381   C C   . LEU A 1 50   ? 8.932   -21.205 -41.945 1.00 75.59 50   A 1 
ATOM 382   O O   . LEU A 1 50   ? 9.503   -21.075 -43.026 1.00 71.88 50   A 1 
ATOM 383   C CB  . LEU A 1 50   ? 10.710  -21.140 -40.140 1.00 69.14 50   A 1 
ATOM 384   C CG  . LEU A 1 50   ? 11.270  -21.763 -38.844 1.00 66.66 50   A 1 
ATOM 385   C CD1 . LEU A 1 50   ? 12.514  -20.998 -38.414 1.00 62.28 50   A 1 
ATOM 386   C CD2 . LEU A 1 50   ? 10.261  -21.725 -37.701 1.00 62.98 50   A 1 
ATOM 387   N N   . ARG A 1 51   ? 7.725   -20.687 -41.689 1.00 76.03 51   A 1 
ATOM 388   C CA  . ARG A 1 51   ? 6.996   -19.814 -42.618 1.00 75.40 51   A 1 
ATOM 389   C C   . ARG A 1 51   ? 6.785   -18.461 -41.951 1.00 77.36 51   A 1 
ATOM 390   O O   . ARG A 1 51   ? 5.805   -18.309 -41.227 1.00 72.01 51   A 1 
ATOM 391   C CB  . ARG A 1 51   ? 5.674   -20.459 -43.044 1.00 70.76 51   A 1 
ATOM 392   C CG  . ARG A 1 51   ? 5.902   -21.688 -43.928 1.00 63.68 51   A 1 
ATOM 393   C CD  . ARG A 1 51   ? 4.561   -22.216 -44.431 1.00 58.06 51   A 1 
ATOM 394   N NE  . ARG A 1 51   ? 4.738   -23.402 -45.282 1.00 50.90 51   A 1 
ATOM 395   C CZ  . ARG A 1 51   ? 3.774   -24.059 -45.913 1.00 43.78 51   A 1 
ATOM 396   N NH1 . ARG A 1 51   ? 2.524   -23.687 -45.827 1.00 41.16 51   A 1 
ATOM 397   N NH2 . ARG A 1 51   ? 4.065   -25.105 -46.630 1.00 38.13 51   A 1 
ATOM 398   N N   . PRO A 1 52   ? 7.702   -17.506 -42.136 1.00 75.82 52   A 1 
ATOM 399   C CA  . PRO A 1 52   ? 7.569   -16.194 -41.524 1.00 76.05 52   A 1 
ATOM 400   C C   . PRO A 1 52   ? 6.386   -15.433 -42.120 1.00 77.58 52   A 1 
ATOM 401   O O   . PRO A 1 52   ? 6.125   -15.496 -43.325 1.00 74.80 52   A 1 
ATOM 402   C CB  . PRO A 1 52   ? 8.901   -15.485 -41.783 1.00 73.47 52   A 1 
ATOM 403   C CG  . PRO A 1 52   ? 9.402   -16.117 -43.078 1.00 72.48 52   A 1 
ATOM 404   C CD  . PRO A 1 52   ? 8.905   -17.561 -42.962 1.00 76.62 52   A 1 
ATOM 405   N N   . VAL A 1 53   ? 5.710   -14.680 -41.275 1.00 76.78 53   A 1 
ATOM 406   C CA  . VAL A 1 53   ? 4.654   -13.750 -41.683 1.00 75.87 53   A 1 
ATOM 407   C C   . VAL A 1 53   ? 5.308   -12.430 -42.084 1.00 76.22 53   A 1 
ATOM 408   O O   . VAL A 1 53   ? 6.137   -11.904 -41.349 1.00 73.61 53   A 1 
ATOM 409   C CB  . VAL A 1 53   ? 3.643   -13.552 -40.543 1.00 74.08 53   A 1 
ATOM 410   C CG1 . VAL A 1 53   ? 2.511   -12.625 -40.963 1.00 67.47 53   A 1 
ATOM 411   C CG2 . VAL A 1 53   ? 3.010   -14.881 -40.122 1.00 69.36 53   A 1 
ATOM 412   N N   . ARG A 1 54   ? 4.942   -11.884 -43.235 1.00 74.75 54   A 1 
ATOM 413   C CA  . ARG A 1 54   ? 5.542   -10.637 -43.739 1.00 72.44 54   A 1 
ATOM 414   C C   . ARG A 1 54   ? 4.749   -9.394  -43.366 1.00 72.51 54   A 1 
ATOM 415   O O   . ARG A 1 54   ? 5.321   -8.324  -43.198 1.00 68.24 54   A 1 
ATOM 416   C CB  . ARG A 1 54   ? 5.718   -10.713 -45.258 1.00 69.28 54   A 1 
ATOM 417   C CG  . ARG A 1 54   ? 6.718   -11.799 -45.664 1.00 63.84 54   A 1 
ATOM 418   C CD  . ARG A 1 54   ? 6.970   -11.723 -47.165 1.00 59.03 54   A 1 
ATOM 419   N NE  . ARG A 1 54   ? 7.953   -12.727 -47.588 1.00 53.32 54   A 1 
ATOM 420   C CZ  . ARG A 1 54   ? 8.487   -12.825 -48.796 1.00 46.32 54   A 1 
ATOM 421   N NH1 . ARG A 1 54   ? 8.157   -12.010 -49.760 1.00 43.87 54   A 1 
ATOM 422   N NH2 . ARG A 1 54   ? 9.364   -13.749 -49.047 1.00 41.32 54   A 1 
ATOM 423   N N   . ARG A 1 55   ? 3.425   -9.524  -43.240 1.00 72.40 55   A 1 
ATOM 424   C CA  . ARG A 1 55   ? 2.515   -8.422  -42.930 1.00 72.05 55   A 1 
ATOM 425   C C   . ARG A 1 55   ? 1.599   -8.796  -41.777 1.00 73.21 55   A 1 
ATOM 426   O O   . ARG A 1 55   ? 1.173   -9.940  -41.658 1.00 70.33 55   A 1 
ATOM 427   C CB  . ARG A 1 55   ? 1.690   -8.043  -44.167 1.00 68.76 55   A 1 
ATOM 428   C CG  . ARG A 1 55   ? 2.565   -7.520  -45.314 1.00 63.54 55   A 1 
ATOM 429   C CD  . ARG A 1 55   ? 1.685   -7.100  -46.487 1.00 60.19 55   A 1 
ATOM 430   N NE  . ARG A 1 55   ? 2.495   -6.589  -47.598 1.00 53.40 55   A 1 
ATOM 431   C CZ  . ARG A 1 55   ? 2.036   -6.131  -48.755 1.00 46.54 55   A 1 
ATOM 432   N NH1 . ARG A 1 55   ? 0.760   -6.094  -49.009 1.00 43.94 55   A 1 
ATOM 433   N NH2 . ARG A 1 55   ? 2.863   -5.709  -49.668 1.00 40.79 55   A 1 
ATOM 434   N N   . PHE A 1 56   ? 1.213   -7.795  -40.999 1.00 73.51 56   A 1 
ATOM 435   C CA  . PHE A 1 56   ? 0.278   -7.995  -39.890 1.00 73.22 56   A 1 
ATOM 436   C C   . PHE A 1 56   ? -1.069  -8.601  -40.333 1.00 74.01 56   A 1 
ATOM 437   O O   . PHE A 1 56   ? -1.682  -9.355  -39.593 1.00 71.15 56   A 1 
ATOM 438   C CB  . PHE A 1 56   ? 0.066   -6.654  -39.183 1.00 71.55 56   A 1 
ATOM 439   C CG  . PHE A 1 56   ? -0.696  -6.774  -37.888 1.00 71.09 56   A 1 
ATOM 440   C CD1 . PHE A 1 56   ? -2.094  -6.600  -37.859 1.00 66.27 56   A 1 
ATOM 441   C CD2 . PHE A 1 56   ? -0.015  -7.092  -36.699 1.00 65.59 56   A 1 
ATOM 442   C CE1 . PHE A 1 56   ? -2.801  -6.739  -36.655 1.00 62.19 56   A 1 
ATOM 443   C CE2 . PHE A 1 56   ? -0.721  -7.229  -35.492 1.00 62.50 56   A 1 
ATOM 444   C CZ  . PHE A 1 56   ? -2.116  -7.052  -35.472 1.00 65.01 56   A 1 
ATOM 445   N N   . ALA A 1 57   ? -1.507  -8.325  -41.559 1.00 73.81 57   A 1 
ATOM 446   C CA  . ALA A 1 57   ? -2.736  -8.886  -42.122 1.00 72.19 57   A 1 
ATOM 447   C C   . ALA A 1 57   ? -2.685  -10.412 -42.343 1.00 72.96 57   A 1 
ATOM 448   O O   . ALA A 1 57   ? -3.732  -11.044 -42.418 1.00 70.02 57   A 1 
ATOM 449   C CB  . ALA A 1 57   ? -3.022  -8.151  -43.434 1.00 69.99 57   A 1 
ATOM 450   N N   . GLU A 1 58   ? -1.502  -10.995 -42.439 1.00 74.42 58   A 1 
ATOM 451   C CA  . GLU A 1 58   ? -1.297  -12.438 -42.648 1.00 73.11 58   A 1 
ATOM 452   C C   . GLU A 1 58   ? -1.265  -13.231 -41.327 1.00 73.38 58   A 1 
ATOM 453   O O   . GLU A 1 58   ? -1.167  -14.457 -41.340 1.00 70.65 58   A 1 
ATOM 454   C CB  . GLU A 1 58   ? 0.015   -12.659 -43.422 1.00 71.37 58   A 1 
ATOM 455   C CG  . GLU A 1 58   ? 0.039   -12.007 -44.815 1.00 65.95 58   A 1 
ATOM 456   C CD  . GLU A 1 58   ? 1.429   -11.999 -45.466 1.00 61.89 58   A 1 
ATOM 457   O OE1 . GLU A 1 58   ? 1.549   -11.413 -46.568 1.00 55.76 58   A 1 
ATOM 458   O OE2 . GLU A 1 58   ? 2.394   -12.521 -44.864 1.00 57.86 58   A 1 
ATOM 459   N N   . VAL A 1 59   ? -1.336  -12.546 -40.187 1.00 75.04 59   A 1 
ATOM 460   C CA  . VAL A 1 59   ? -1.281  -13.188 -38.871 1.00 74.17 59   A 1 
ATOM 461   C C   . VAL A 1 59   ? -2.592  -13.923 -38.600 1.00 75.44 59   A 1 
ATOM 462   O O   . VAL A 1 59   ? -3.655  -13.310 -38.505 1.00 72.76 59   A 1 
ATOM 463   C CB  . VAL A 1 59   ? -0.970  -12.170 -37.761 1.00 71.91 59   A 1 
ATOM 464   C CG1 . VAL A 1 59   ? -0.909  -12.834 -36.386 1.00 66.14 59   A 1 
ATOM 465   C CG2 . VAL A 1 59   ? 0.389   -11.501 -37.992 1.00 67.23 59   A 1 
ATOM 466   N N   . SER A 1 60   ? -2.515  -15.239 -38.414 1.00 78.04 60   A 1 
ATOM 467   C CA  . SER A 1 60   ? -3.652  -16.089 -38.068 1.00 77.10 60   A 1 
ATOM 468   C C   . SER A 1 60   ? -3.785  -16.234 -36.552 1.00 78.67 60   A 1 
ATOM 469   O O   . SER A 1 60   ? -3.291  -17.199 -35.966 1.00 74.22 60   A 1 
ATOM 470   C CB  . SER A 1 60   ? -3.522  -17.446 -38.767 1.00 72.21 60   A 1 
ATOM 471   O OG  . SER A 1 60   ? -2.340  -18.097 -38.367 1.00 62.83 60   A 1 
ATOM 472   N N   . LEU A 1 61   ? -4.451  -15.276 -35.916 1.00 77.36 61   A 1 
ATOM 473   C CA  . LEU A 1 61   ? -4.849  -15.339 -34.511 1.00 78.53 61   A 1 
ATOM 474   C C   . LEU A 1 61   ? -6.366  -15.145 -34.400 1.00 80.37 61   A 1 
ATOM 475   O O   . LEU A 1 61   ? -7.022  -14.756 -35.368 1.00 77.97 61   A 1 
ATOM 476   C CB  . LEU A 1 61   ? -4.075  -14.286 -33.697 1.00 76.19 61   A 1 
ATOM 477   C CG  . LEU A 1 61   ? -2.561  -14.537 -33.570 1.00 75.06 61   A 1 
ATOM 478   C CD1 . LEU A 1 61   ? -1.889  -13.341 -32.906 1.00 69.61 61   A 1 
ATOM 479   C CD2 . LEU A 1 61   ? -2.247  -15.765 -32.723 1.00 71.34 61   A 1 
ATOM 480   N N   . LEU A 1 62   ? -6.921  -15.401 -33.214 1.00 80.41 62   A 1 
ATOM 481   C CA  . LEU A 1 62   ? -8.339  -15.151 -32.966 1.00 79.75 62   A 1 
ATOM 482   C C   . LEU A 1 62   ? -8.699  -13.682 -33.259 1.00 81.27 62   A 1 
ATOM 483   O O   . LEU A 1 62   ? -7.932  -12.780 -32.912 1.00 80.00 62   A 1 
ATOM 484   C CB  . LEU A 1 62   ? -8.696  -15.524 -31.521 1.00 77.63 62   A 1 
ATOM 485   C CG  . LEU A 1 62   ? -8.761  -17.041 -31.262 1.00 74.98 62   A 1 
ATOM 486   C CD1 . LEU A 1 62   ? -8.868  -17.309 -29.767 1.00 68.01 62   A 1 
ATOM 487   C CD2 . LEU A 1 62   ? -9.966  -17.694 -31.939 1.00 69.44 62   A 1 
ATOM 488   N N   . PRO A 1 63   ? -9.871  -13.422 -33.879 1.00 80.86 63   A 1 
ATOM 489   C CA  . PRO A 1 63   ? -10.236 -12.077 -34.333 1.00 80.26 63   A 1 
ATOM 490   C C   . PRO A 1 63   ? -10.291 -11.063 -33.196 1.00 81.16 63   A 1 
ATOM 491   O O   . PRO A 1 63   ? -9.801  -9.947  -33.362 1.00 78.38 63   A 1 
ATOM 492   C CB  . PRO A 1 63   ? -11.586 -12.238 -35.042 1.00 78.89 63   A 1 
ATOM 493   C CG  . PRO A 1 63   ? -12.153 -13.536 -34.478 1.00 76.77 63   A 1 
ATOM 494   C CD  . PRO A 1 63   ? -10.904 -14.372 -34.228 1.00 80.07 63   A 1 
ATOM 495   N N   . ASP A 1 64   ? -10.780 -11.461 -32.014 1.00 81.11 64   A 1 
ATOM 496   C CA  . ASP A 1 64   ? -10.858 -10.576 -30.849 1.00 80.33 64   A 1 
ATOM 497   C C   . ASP A 1 64   ? -9.475  -10.138 -30.350 1.00 81.69 64   A 1 
ATOM 498   O O   . ASP A 1 64   ? -9.286  -8.987  -29.949 1.00 79.46 64   A 1 
ATOM 499   C CB  . ASP A 1 64   ? -11.612 -11.285 -29.717 1.00 77.58 64   A 1 
ATOM 500   C CG  . ASP A 1 64   ? -13.043 -11.655 -30.090 1.00 71.83 64   A 1 
ATOM 501   O OD1 . ASP A 1 64   ? -13.659 -10.899 -30.870 1.00 62.61 64   A 1 
ATOM 502   O OD2 . ASP A 1 64   ? -13.488 -12.716 -29.608 1.00 64.86 64   A 1 
ATOM 503   N N   . ILE A 1 65   ? -8.487  -11.031 -30.414 1.00 80.82 65   A 1 
ATOM 504   C CA  . ILE A 1 65   ? -7.097  -10.726 -30.057 1.00 81.55 65   A 1 
ATOM 505   C C   . ILE A 1 65   ? -6.504  -9.748  -31.072 1.00 82.47 65   A 1 
ATOM 506   O O   . ILE A 1 65   ? -5.915  -8.741  -30.686 1.00 80.81 65   A 1 
ATOM 507   C CB  . ILE A 1 65   ? -6.256  -12.017 -29.930 1.00 80.94 65   A 1 
ATOM 508   C CG1 . ILE A 1 65   ? -6.813  -12.897 -28.790 1.00 76.95 65   A 1 
ATOM 509   C CG2 . ILE A 1 65   ? -4.774  -11.686 -29.681 1.00 75.06 65   A 1 
ATOM 510   C CD1 . ILE A 1 65   ? -6.092  -14.236 -28.611 1.00 70.31 65   A 1 
ATOM 511   N N   . LEU A 1 66   ? -6.709  -9.987  -32.363 1.00 82.62 66   A 1 
ATOM 512   C CA  . LEU A 1 66   ? -6.233  -9.091  -33.421 1.00 81.69 66   A 1 
ATOM 513   C C   . LEU A 1 66   ? -6.857  -7.699  -33.324 1.00 81.91 66   A 1 
ATOM 514   O O   . LEU A 1 66   ? -6.167  -6.696  -33.507 1.00 80.87 66   A 1 
ATOM 515   C CB  . LEU A 1 66   ? -6.554  -9.694  -34.796 1.00 81.01 66   A 1 
ATOM 516   C CG  . LEU A 1 66   ? -5.726  -10.932 -35.165 1.00 77.71 66   A 1 
ATOM 517   C CD1 . LEU A 1 66   ? -6.257  -11.524 -36.469 1.00 71.47 66   A 1 
ATOM 518   C CD2 . LEU A 1 66   ? -4.255  -10.585 -35.378 1.00 72.94 66   A 1 
ATOM 519   N N   . GLU A 1 67   ? -8.142  -7.622  -33.021 1.00 82.04 67   A 1 
ATOM 520   C CA  . GLU A 1 67   ? -8.836  -6.352  -32.867 1.00 80.81 67   A 1 
ATOM 521   C C   . GLU A 1 67   ? -8.354  -5.600  -31.621 1.00 80.50 67   A 1 
ATOM 522   O O   . GLU A 1 67   ? -8.099  -4.398  -31.689 1.00 78.94 67   A 1 
ATOM 523   C CB  . GLU A 1 67   ? -10.340 -6.614  -32.834 1.00 79.49 67   A 1 
ATOM 524   C CG  . GLU A 1 67   ? -11.122 -5.337  -33.161 1.00 70.98 67   A 1 
ATOM 525   C CD  . GLU A 1 67   ? -12.629 -5.509  -32.982 1.00 63.59 67   A 1 
ATOM 526   O OE1 . GLU A 1 67   ? -13.308 -4.472  -32.848 1.00 55.30 67   A 1 
ATOM 527   O OE2 . GLU A 1 67   ? -13.114 -6.643  -32.798 1.00 55.31 67   A 1 
ATOM 528   N N   . THR A 1 68   ? -8.135  -6.311  -30.516 1.00 81.38 68   A 1 
ATOM 529   C CA  . THR A 1 68   ? -7.568  -5.722  -29.300 1.00 79.86 68   A 1 
ATOM 530   C C   . THR A 1 68   ? -6.157  -5.195  -29.544 1.00 80.08 68   A 1 
ATOM 531   O O   . THR A 1 68   ? -5.856  -4.066  -29.161 1.00 78.25 68   A 1 
ATOM 532   C CB  . THR A 1 68   ? -7.570  -6.722  -28.138 1.00 79.14 68   A 1 
ATOM 533   O OG1 . THR A 1 68   ? -8.868  -7.226  -27.942 1.00 69.92 68   A 1 
ATOM 534   C CG2 . THR A 1 68   ? -7.156  -6.068  -26.826 1.00 68.37 68   A 1 
ATOM 535   N N   . MET A 1 69   ? -5.320  -5.938  -30.258 1.00 80.06 69   A 1 
ATOM 536   C CA  . MET A 1 69   ? -3.987  -5.467  -30.645 1.00 78.91 69   A 1 
ATOM 537   C C   . MET A 1 69   ? -4.045  -4.206  -31.514 1.00 77.83 69   A 1 
ATOM 538   O O   . MET A 1 69   ? -3.254  -3.287  -31.304 1.00 76.30 69   A 1 
ATOM 539   C CB  . MET A 1 69   ? -3.221  -6.568  -31.384 1.00 79.30 69   A 1 
ATOM 540   C CG  . MET A 1 69   ? -2.744  -7.685  -30.456 1.00 76.13 69   A 1 
ATOM 541   S SD  . MET A 1 69   ? -1.552  -8.820  -31.225 1.00 73.48 69   A 1 
ATOM 542   C CE  . MET A 1 69   ? -2.598  -9.641  -32.436 1.00 64.78 69   A 1 
ATOM 543   N N   . ARG A 1 70   ? -4.997  -4.119  -32.454 1.00 79.56 70   A 1 
ATOM 544   C CA  . ARG A 1 70   ? -5.192  -2.905  -33.263 1.00 77.81 70   A 1 
ATOM 545   C C   . ARG A 1 70   ? -5.616  -1.716  -32.409 1.00 77.35 70   A 1 
ATOM 546   O O   . ARG A 1 70   ? -5.076  -0.632  -32.602 1.00 75.38 70   A 1 
ATOM 547   C CB  . ARG A 1 70   ? -6.230  -3.147  -34.365 1.00 77.46 70   A 1 
ATOM 548   C CG  . ARG A 1 70   ? -5.676  -4.009  -35.502 1.00 71.75 70   A 1 
ATOM 549   C CD  . ARG A 1 70   ? -6.788  -4.280  -36.507 1.00 69.72 70   A 1 
ATOM 550   N NE  . ARG A 1 70   ? -6.359  -5.228  -37.548 1.00 63.80 70   A 1 
ATOM 551   C CZ  . ARG A 1 70   ? -7.122  -5.698  -38.520 1.00 57.90 70   A 1 
ATOM 552   N NH1 . ARG A 1 70   ? -8.351  -5.293  -38.679 1.00 53.50 70   A 1 
ATOM 553   N NH2 . ARG A 1 70   ? -6.659  -6.595  -39.337 1.00 53.30 70   A 1 
ATOM 554   N N   . ASN A 1 71   ? -6.523  -1.915  -31.457 1.00 80.38 71   A 1 
ATOM 555   C CA  . ASN A 1 71   ? -6.986  -0.860  -30.555 1.00 78.51 71   A 1 
ATOM 556   C C   . ASN A 1 71   ? -5.874  -0.353  -29.624 1.00 77.49 71   A 1 
ATOM 557   O O   . ASN A 1 71   ? -5.814  0.839   -29.336 1.00 75.01 71   A 1 
ATOM 558   C CB  . ASN A 1 71   ? -8.177  -1.384  -29.737 1.00 77.85 71   A 1 
ATOM 559   C CG  . ASN A 1 71   ? -9.430  -1.607  -30.569 1.00 73.92 71   A 1 
ATOM 560   O OD1 . ASN A 1 71   ? -9.581  -1.156  -31.689 1.00 66.30 71   A 1 
ATOM 561   N ND2 . ASN A 1 71   ? -10.397 -2.305  -30.014 1.00 67.10 71   A 1 
ATOM 562   N N   . LEU A 1 72   ? -4.967  -1.226  -29.215 1.00 77.42 72   A 1 
ATOM 563   C CA  . LEU A 1 72   ? -3.781  -0.869  -28.426 1.00 74.40 72   A 1 
ATOM 564   C C   . LEU A 1 72   ? -2.650  -0.242  -29.270 1.00 73.76 72   A 1 
ATOM 565   O O   . LEU A 1 72   ? -1.592  0.075   -28.744 1.00 69.24 72   A 1 
ATOM 566   C CB  . LEU A 1 72   ? -3.289  -2.116  -27.669 1.00 73.67 72   A 1 
ATOM 567   C CG  . LEU A 1 72   ? -4.245  -2.629  -26.572 1.00 70.35 72   A 1 
ATOM 568   C CD1 . LEU A 1 72   ? -3.741  -3.968  -26.045 1.00 64.82 72   A 1 
ATOM 569   C CD2 . LEU A 1 72   ? -4.350  -1.662  -25.399 1.00 65.68 72   A 1 
ATOM 570   N N   . GLY A 1 73   ? -2.837  -0.088  -30.581 1.00 73.73 73   A 1 
ATOM 571   C CA  . GLY A 1 73   ? -1.807  0.432   -31.490 1.00 71.27 73   A 1 
ATOM 572   C C   . GLY A 1 73   ? -0.712  -0.581  -31.859 1.00 71.98 73   A 1 
ATOM 573   O O   . GLY A 1 73   ? 0.229   -0.237  -32.575 1.00 67.39 73   A 1 
ATOM 574   N N   . LEU A 1 74   ? -0.850  -1.832  -31.436 1.00 72.14 74   A 1 
ATOM 575   C CA  . LEU A 1 74   ? 0.070   -2.942  -31.726 1.00 70.41 74   A 1 
ATOM 576   C C   . LEU A 1 74   ? -0.229  -3.569  -33.098 1.00 71.14 74   A 1 
ATOM 577   O O   . LEU A 1 74   ? -0.411  -4.775  -33.246 1.00 67.06 74   A 1 
ATOM 578   C CB  . LEU A 1 74   ? 0.008   -3.961  -30.576 1.00 67.56 74   A 1 
ATOM 579   C CG  . LEU A 1 74   ? 0.450   -3.405  -29.213 1.00 63.69 74   A 1 
ATOM 580   C CD1 . LEU A 1 74   ? 0.068   -4.389  -28.111 1.00 59.28 74   A 1 
ATOM 581   C CD2 . LEU A 1 74   ? 1.964   -3.175  -29.169 1.00 59.78 74   A 1 
ATOM 582   N N   . ASN A 1 75   ? -0.321  -2.727  -34.107 1.00 70.04 75   A 1 
ATOM 583   C CA  . ASN A 1 75   ? -0.692  -3.097  -35.474 1.00 68.38 75   A 1 
ATOM 584   C C   . ASN A 1 75   ? 0.510   -3.289  -36.412 1.00 69.73 75   A 1 
ATOM 585   O O   . ASN A 1 75   ? 0.332   -3.501  -37.612 1.00 64.08 75   A 1 
ATOM 586   C CB  . ASN A 1 75   ? -1.703  -2.062  -36.002 1.00 63.62 75   A 1 
ATOM 587   C CG  . ASN A 1 75   ? -1.148  -0.645  -36.079 1.00 59.34 75   A 1 
ATOM 588   O OD1 . ASN A 1 75   ? -0.023  -0.343  -35.733 1.00 52.64 75   A 1 
ATOM 589   N ND2 . ASN A 1 75   ? -1.956  0.286   -36.539 1.00 54.27 75   A 1 
ATOM 590   N N   . ARG A 1 76   ? 1.727   -3.185  -35.888 1.00 70.04 76   A 1 
ATOM 591   C CA  . ARG A 1 76   ? 2.964   -3.371  -36.641 1.00 69.70 76   A 1 
ATOM 592   C C   . ARG A 1 76   ? 3.643   -4.666  -36.225 1.00 71.78 76   A 1 
ATOM 593   O O   . ARG A 1 76   ? 3.775   -4.958  -35.044 1.00 68.30 76   A 1 
ATOM 594   C CB  . ARG A 1 76   ? 3.900   -2.162  -36.468 1.00 65.09 76   A 1 
ATOM 595   C CG  . ARG A 1 76   ? 3.295   -0.893  -37.095 1.00 58.47 76   A 1 
ATOM 596   C CD  . ARG A 1 76   ? 4.288   0.273   -37.014 1.00 54.18 76   A 1 
ATOM 597   N NE  . ARG A 1 76   ? 3.717   1.497   -37.601 1.00 48.84 76   A 1 
ATOM 598   C CZ  . ARG A 1 76   ? 4.357   2.645   -37.790 1.00 42.64 76   A 1 
ATOM 599   N NH1 . ARG A 1 76   ? 5.604   2.798   -37.451 1.00 40.37 76   A 1 
ATOM 600   N NH2 . ARG A 1 76   ? 3.741   3.660   -38.320 1.00 37.23 76   A 1 
ATOM 601   N N   . LEU A 1 77   ? 4.093   -5.409  -37.218 1.00 71.42 77   A 1 
ATOM 602   C CA  . LEU A 1 77   ? 4.849   -6.631  -37.004 1.00 71.86 77   A 1 
ATOM 603   C C   . LEU A 1 77   ? 6.320   -6.277  -36.752 1.00 72.70 77   A 1 
ATOM 604   O O   . LEU A 1 77   ? 6.921   -5.529  -37.523 1.00 70.38 77   A 1 
ATOM 605   C CB  . LEU A 1 77   ? 4.655   -7.523  -38.242 1.00 69.97 77   A 1 
ATOM 606   C CG  . LEU A 1 77   ? 4.899   -9.009  -37.943 1.00 67.94 77   A 1 
ATOM 607   C CD1 . LEU A 1 77   ? 3.654   -9.655  -37.347 1.00 62.90 77   A 1 
ATOM 608   C CD2 . LEU A 1 77   ? 5.224   -9.752  -39.230 1.00 63.78 77   A 1 
ATOM 609   N N   . LEU A 1 78   ? 6.900   -6.816  -35.692 1.00 74.60 78   A 1 
ATOM 610   C CA  . LEU A 1 78   ? 8.333   -6.716  -35.441 1.00 74.48 78   A 1 
ATOM 611   C C   . LEU A 1 78   ? 9.052   -7.967  -35.968 1.00 76.37 78   A 1 
ATOM 612   O O   . LEU A 1 78   ? 8.459   -9.033  -36.128 1.00 73.63 78   A 1 
ATOM 613   C CB  . LEU A 1 78   ? 8.594   -6.491  -33.941 1.00 71.02 78   A 1 
ATOM 614   C CG  . LEU A 1 78   ? 8.081   -5.146  -33.394 1.00 66.95 78   A 1 
ATOM 615   C CD1 . LEU A 1 78   ? 8.256   -5.102  -31.880 1.00 61.90 78   A 1 
ATOM 616   C CD2 . LEU A 1 78   ? 8.848   -3.960  -33.981 1.00 62.03 78   A 1 
ATOM 617   N N   . ARG A 1 79   ? 10.351  -7.844  -36.199 1.00 74.99 79   A 1 
ATOM 618   C CA  . ARG A 1 79   ? 11.187  -8.903  -36.795 1.00 75.01 79   A 1 
ATOM 619   C C   . ARG A 1 79   ? 11.114  -10.255 -36.078 1.00 77.65 79   A 1 
ATOM 620   O O   . ARG A 1 79   ? 11.028  -11.285 -36.741 1.00 74.79 79   A 1 
ATOM 621   C CB  . ARG A 1 79   ? 12.638  -8.394  -36.912 1.00 70.57 79   A 1 
ATOM 622   C CG  . ARG A 1 79   ? 13.266  -7.980  -35.567 1.00 65.29 79   A 1 
ATOM 623   C CD  . ARG A 1 79   ? 14.668  -7.413  -35.785 1.00 62.34 79   A 1 
ATOM 624   N NE  . ARG A 1 79   ? 15.262  -6.952  -34.521 1.00 56.82 79   A 1 
ATOM 625   C CZ  . ARG A 1 79   ? 16.468  -6.431  -34.380 1.00 52.05 79   A 1 
ATOM 626   N NH1 . ARG A 1 79   ? 17.271  -6.278  -35.394 1.00 48.89 79   A 1 
ATOM 627   N NH2 . ARG A 1 79   ? 16.892  -6.050  -33.210 1.00 46.98 79   A 1 
ATOM 628   N N   . LEU A 1 80   ? 11.104  -10.260 -34.744 1.00 76.24 80   A 1 
ATOM 629   C CA  . LEU A 1 80   ? 10.991  -11.500 -33.963 1.00 78.20 80   A 1 
ATOM 630   C C   . LEU A 1 80   ? 9.622   -12.161 -34.153 1.00 80.22 80   A 1 
ATOM 631   O O   . LEU A 1 80   ? 9.537   -13.359 -34.407 1.00 78.64 80   A 1 
ATOM 632   C CB  . LEU A 1 80   ? 11.227  -11.187 -32.475 1.00 76.99 80   A 1 
ATOM 633   C CG  . LEU A 1 80   ? 12.699  -10.923 -32.120 1.00 76.42 80   A 1 
ATOM 634   C CD1 . LEU A 1 80   ? 12.804  -10.372 -30.702 1.00 70.33 80   A 1 
ATOM 635   C CD2 . LEU A 1 80   ? 13.509  -12.215 -32.200 1.00 71.75 80   A 1 
ATOM 636   N N   . GLN A 1 81   ? 8.570   -11.363 -34.096 1.00 78.84 81   A 1 
ATOM 637   C CA  . GLN A 1 81   ? 7.172   -11.797 -34.159 1.00 79.13 81   A 1 
ATOM 638   C C   . GLN A 1 81   ? 6.834   -12.451 -35.501 1.00 80.14 81   A 1 
ATOM 639   O O   . GLN A 1 81   ? 6.035   -13.383 -35.549 1.00 77.93 81   A 1 
ATOM 640   C CB  . GLN A 1 81   ? 6.275   -10.574 -33.926 1.00 77.77 81   A 1 
ATOM 641   C CG  . GLN A 1 81   ? 6.532   -9.892  -32.574 1.00 75.26 81   A 1 
ATOM 642   C CD  . GLN A 1 81   ? 5.912   -8.503  -32.473 1.00 74.83 81   A 1 
ATOM 643   O OE1 . GLN A 1 81   ? 5.359   -7.956  -33.414 1.00 67.69 81   A 1 
ATOM 644   N NE2 . GLN A 1 81   ? 6.024   -7.866  -31.333 1.00 66.29 81   A 1 
ATOM 645   N N   . SER A 1 82   ? 7.488   -12.037 -36.573 1.00 81.38 82   A 1 
ATOM 646   C CA  . SER A 1 82   ? 7.285   -12.620 -37.905 1.00 80.20 82   A 1 
ATOM 647   C C   . SER A 1 82   ? 7.592   -14.121 -37.965 1.00 81.09 82   A 1 
ATOM 648   O O   . SER A 1 82   ? 6.928   -14.843 -38.706 1.00 78.95 82   A 1 
ATOM 649   C CB  . SER A 1 82   ? 8.123   -11.868 -38.942 1.00 78.66 82   A 1 
ATOM 650   O OG  . SER A 1 82   ? 9.504   -12.061 -38.775 1.00 68.21 82   A 1 
ATOM 651   N N   . TYR A 1 83   ? 8.540   -14.598 -37.167 1.00 81.70 83   A 1 
ATOM 652   C CA  . TYR A 1 83   ? 8.889   -16.015 -37.068 1.00 82.46 83   A 1 
ATOM 653   C C   . TYR A 1 83   ? 8.204   -16.712 -35.890 1.00 83.21 83   A 1 
ATOM 654   O O   . TYR A 1 83   ? 7.734   -17.842 -36.032 1.00 81.07 83   A 1 
ATOM 655   C CB  . TYR A 1 83   ? 10.412  -16.158 -36.954 1.00 81.63 83   A 1 
ATOM 656   C CG  . TYR A 1 83   ? 11.135  -15.940 -38.258 1.00 81.17 83   A 1 
ATOM 657   C CD1 . TYR A 1 83   ? 11.221  -16.984 -39.201 1.00 75.66 83   A 1 
ATOM 658   C CD2 . TYR A 1 83   ? 11.737  -14.702 -38.540 1.00 75.67 83   A 1 
ATOM 659   C CE1 . TYR A 1 83   ? 11.900  -16.796 -40.410 1.00 73.41 83   A 1 
ATOM 660   C CE2 . TYR A 1 83   ? 12.418  -14.500 -39.750 1.00 73.33 83   A 1 
ATOM 661   C CZ  . TYR A 1 83   ? 12.498  -15.552 -40.683 1.00 77.00 83   A 1 
ATOM 662   O OH  . TYR A 1 83   ? 13.165  -15.361 -41.871 1.00 74.44 83   A 1 
ATOM 663   N N   . THR A 1 84   ? 8.147   -16.064 -34.727 1.00 84.49 84   A 1 
ATOM 664   C CA  . THR A 1 84   ? 7.667   -16.716 -33.504 1.00 84.22 84   A 1 
ATOM 665   C C   . THR A 1 84   ? 6.158   -16.937 -33.499 1.00 84.69 84   A 1 
ATOM 666   O O   . THR A 1 84   ? 5.721   -18.012 -33.105 1.00 82.73 84   A 1 
ATOM 667   C CB  . THR A 1 84   ? 8.065   -15.941 -32.241 1.00 84.03 84   A 1 
ATOM 668   O OG1 . THR A 1 84   ? 7.609   -14.609 -32.302 1.00 72.45 84   A 1 
ATOM 669   C CG2 . THR A 1 84   ? 9.580   -15.903 -32.060 1.00 73.75 84   A 1 
ATOM 670   N N   . TRP A 1 85   ? 5.359   -15.984 -33.960 1.00 84.63 85   A 1 
ATOM 671   C CA  . TRP A 1 85   ? 3.902   -16.116 -33.941 1.00 84.31 85   A 1 
ATOM 672   C C   . TRP A 1 85   ? 3.384   -17.316 -34.743 1.00 84.18 85   A 1 
ATOM 673   O O   . TRP A 1 85   ? 2.671   -18.136 -34.170 1.00 80.16 85   A 1 
ATOM 674   C CB  . TRP A 1 85   ? 3.221   -14.811 -34.383 1.00 82.91 85   A 1 
ATOM 675   C CG  . TRP A 1 85   ? 3.359   -13.633 -33.476 1.00 83.00 85   A 1 
ATOM 676   C CD1 . TRP A 1 85   ? 3.981   -13.600 -32.274 1.00 76.13 85   A 1 
ATOM 677   C CD2 . TRP A 1 85   ? 2.837   -12.290 -33.688 1.00 81.58 85   A 1 
ATOM 678   N NE1 . TRP A 1 85   ? 3.876   -12.330 -31.732 1.00 77.95 85   A 1 
ATOM 679   C CE2 . TRP A 1 85   ? 3.172   -11.503 -32.566 1.00 80.18 85   A 1 
ATOM 680   C CE3 . TRP A 1 85   ? 2.092   -11.677 -34.730 1.00 78.54 85   A 1 
ATOM 681   C CZ2 . TRP A 1 85   ? 2.784   -10.145 -32.461 1.00 78.27 85   A 1 
ATOM 682   C CZ3 . TRP A 1 85   ? 1.712   -10.328 -34.627 1.00 74.09 85   A 1 
ATOM 683   C CH2 . TRP A 1 85   ? 2.049   -9.576  -33.506 1.00 75.27 85   A 1 
ATOM 684   N N   . PRO A 1 86   ? 3.743   -17.505 -36.019 1.00 85.23 86   A 1 
ATOM 685   C CA  . PRO A 1 86   ? 3.271   -18.667 -36.771 1.00 83.86 86   A 1 
ATOM 686   C C   . PRO A 1 86   ? 3.852   -19.985 -36.251 1.00 84.06 86   A 1 
ATOM 687   O O   . PRO A 1 86   ? 3.196   -21.016 -36.350 1.00 80.09 86   A 1 
ATOM 688   C CB  . PRO A 1 86   ? 3.674   -18.397 -38.222 1.00 81.82 86   A 1 
ATOM 689   C CG  . PRO A 1 86   ? 4.882   -17.477 -38.099 1.00 80.45 86   A 1 
ATOM 690   C CD  . PRO A 1 86   ? 4.545   -16.644 -36.869 1.00 84.16 86   A 1 
ATOM 691   N N   . HIS A 1 87   ? 5.063   -19.970 -35.688 1.00 84.63 87   A 1 
ATOM 692   C CA  . HIS A 1 87   ? 5.671   -21.175 -35.134 1.00 84.56 87   A 1 
ATOM 693   C C   . HIS A 1 87   ? 4.969   -21.637 -33.854 1.00 84.27 87   A 1 
ATOM 694   O O   . HIS A 1 87   ? 4.569   -22.797 -33.761 1.00 81.95 87   A 1 
ATOM 695   C CB  . HIS A 1 87   ? 7.168   -20.933 -34.903 1.00 83.99 87   A 1 
ATOM 696   C CG  . HIS A 1 87   ? 7.864   -22.164 -34.397 1.00 84.39 87   A 1 
ATOM 697   N ND1 . HIS A 1 87   ? 8.013   -23.351 -35.078 1.00 75.55 87   A 1 
ATOM 698   C CD2 . HIS A 1 87   ? 8.421   -22.335 -33.156 1.00 75.56 87   A 1 
ATOM 699   C CE1 . HIS A 1 87   ? 8.648   -24.210 -34.267 1.00 77.19 87   A 1 
ATOM 700   N NE2 . HIS A 1 87   ? 8.911   -23.625 -33.097 1.00 78.89 87   A 1 
ATOM 701   N N   . LEU A 1 88   ? 4.758   -20.736 -32.897 1.00 85.37 88   A 1 
ATOM 702   C CA  . LEU A 1 88   ? 4.099   -21.050 -31.626 1.00 84.62 88   A 1 
ATOM 703   C C   . LEU A 1 88   ? 2.609   -21.380 -31.796 1.00 84.23 88   A 1 
ATOM 704   O O   . LEU A 1 88   ? 2.076   -22.186 -31.039 1.00 80.49 88   A 1 
ATOM 705   C CB  . LEU A 1 88   ? 4.288   -19.878 -30.647 1.00 84.00 88   A 1 
ATOM 706   C CG  . LEU A 1 88   ? 5.741   -19.648 -30.192 1.00 83.95 88   A 1 
ATOM 707   C CD1 . LEU A 1 88   ? 5.820   -18.382 -29.342 1.00 78.37 88   A 1 
ATOM 708   C CD2 . LEU A 1 88   ? 6.281   -20.816 -29.370 1.00 78.95 88   A 1 
ATOM 709   N N   . ALA A 1 89   ? 1.959   -20.839 -32.817 1.00 84.80 89   A 1 
ATOM 710   C CA  . ALA A 1 89   ? 0.588   -21.197 -33.172 1.00 82.36 89   A 1 
ATOM 711   C C   . ALA A 1 89   ? 0.448   -22.628 -33.737 1.00 81.89 89   A 1 
ATOM 712   O O   . ALA A 1 89   ? -0.668  -23.120 -33.885 1.00 76.64 89   A 1 
ATOM 713   C CB  . ALA A 1 89   ? 0.057   -20.147 -34.150 1.00 80.41 89   A 1 
ATOM 714   N N   . GLY A 1 90   ? 1.550   -23.304 -34.030 1.00 81.89 90   A 1 
ATOM 715   C CA  . GLY A 1 90   ? 1.553   -24.672 -34.572 1.00 79.19 90   A 1 
ATOM 716   C C   . GLY A 1 90   ? 1.086   -25.766 -33.602 1.00 79.32 90   A 1 
ATOM 717   O O   . GLY A 1 90   ? 0.854   -26.896 -34.031 1.00 71.85 90   A 1 
ATOM 718   N N   . GLY A 1 91   ? 0.933   -25.454 -32.317 1.00 78.90 91   A 1 
ATOM 719   C CA  . GLY A 1 91   ? 0.450   -26.375 -31.293 1.00 78.43 91   A 1 
ATOM 720   C C   . GLY A 1 91   ? 1.560   -27.127 -30.551 1.00 80.43 91   A 1 
ATOM 721   O O   . GLY A 1 91   ? 2.695   -26.664 -30.463 1.00 74.38 91   A 1 
ATOM 722   N N   . SER A 1 92   ? 1.226   -28.279 -29.985 1.00 78.52 92   A 1 
ATOM 723   C CA  . SER A 1 92   ? 2.140   -29.062 -29.152 1.00 76.98 92   A 1 
ATOM 724   C C   . SER A 1 92   ? 3.441   -29.428 -29.879 1.00 77.43 92   A 1 
ATOM 725   O O   . SER A 1 92   ? 3.460   -29.648 -31.089 1.00 70.72 92   A 1 
ATOM 726   C CB  . SER A 1 92   ? 1.446   -30.326 -28.629 1.00 72.57 92   A 1 
ATOM 727   O OG  . SER A 1 92   ? 0.944   -31.100 -29.698 1.00 64.15 92   A 1 
ATOM 728   N N   . GLY A 1 93   ? 4.540   -29.465 -29.116 1.00 78.09 93   A 1 
ATOM 729   C CA  . GLY A 1 93   ? 5.871   -29.751 -29.651 1.00 77.78 93   A 1 
ATOM 730   C C   . GLY A 1 93   ? 6.589   -28.564 -30.303 1.00 81.01 93   A 1 
ATOM 731   O O   . GLY A 1 93   ? 7.793   -28.651 -30.543 1.00 75.62 93   A 1 
ATOM 732   N N   . HIS A 1 94   ? 5.911   -27.447 -30.554 1.00 83.73 94   A 1 
ATOM 733   C CA  . HIS A 1 94   ? 6.524   -26.246 -31.124 1.00 83.87 94   A 1 
ATOM 734   C C   . HIS A 1 94   ? 7.082   -25.338 -30.025 1.00 84.25 94   A 1 
ATOM 735   O O   . HIS A 1 94   ? 6.454   -24.360 -29.620 1.00 79.72 94   A 1 
ATOM 736   C CB  . HIS A 1 94   ? 5.540   -25.517 -32.047 1.00 82.05 94   A 1 
ATOM 737   C CG  . HIS A 1 94   ? 5.098   -26.331 -33.223 1.00 83.74 94   A 1 
ATOM 738   N ND1 . HIS A 1 94   ? 4.129   -27.294 -33.207 1.00 71.56 94   A 1 
ATOM 739   C CD2 . HIS A 1 94   ? 5.546   -26.260 -34.521 1.00 72.54 94   A 1 
ATOM 740   C CE1 . HIS A 1 94   ? 3.990   -27.782 -34.450 1.00 74.23 94   A 1 
ATOM 741   N NE2 . HIS A 1 94   ? 4.832   -27.179 -35.281 1.00 76.15 94   A 1 
ATOM 742   N N   . GLY A 1 95   ? 8.285   -25.665 -29.549 1.00 85.33 95   A 1 
ATOM 743   C CA  . GLY A 1 95   ? 9.029   -24.816 -28.623 1.00 85.51 95   A 1 
ATOM 744   C C   . GLY A 1 95   ? 9.865   -23.760 -29.342 1.00 86.85 95   A 1 
ATOM 745   O O   . GLY A 1 95   ? 10.231  -23.928 -30.503 1.00 83.12 95   A 1 
ATOM 746   N N   . ALA A 1 96   ? 10.189  -22.677 -28.658 1.00 87.07 96   A 1 
ATOM 747   C CA  . ALA A 1 96   ? 11.021  -21.626 -29.226 1.00 87.68 96   A 1 
ATOM 748   C C   . ALA A 1 96   ? 12.020  -21.066 -28.210 1.00 88.51 96   A 1 
ATOM 749   O O   . ALA A 1 96   ? 11.680  -20.777 -27.069 1.00 86.01 96   A 1 
ATOM 750   C CB  . ALA A 1 96   ? 10.127  -20.528 -29.814 1.00 85.25 96   A 1 
ATOM 751   N N   . MET A 1 97   ? 13.246  -20.843 -28.659 1.00 86.92 97   A 1 
ATOM 752   C CA  . MET A 1 97   ? 14.211  -20.004 -27.962 1.00 87.29 97   A 1 
ATOM 753   C C   . MET A 1 97   ? 14.346  -18.691 -28.724 1.00 87.27 97   A 1 
ATOM 754   O O   . MET A 1 97   ? 14.703  -18.681 -29.900 1.00 85.32 97   A 1 
ATOM 755   C CB  . MET A 1 97   ? 15.539  -20.744 -27.800 1.00 86.63 97   A 1 
ATOM 756   C CG  . MET A 1 97   ? 16.515  -19.947 -26.931 1.00 81.76 97   A 1 
ATOM 757   S SD  . MET A 1 97   ? 18.027  -20.853 -26.522 1.00 77.89 97   A 1 
ATOM 758   C CE  . MET A 1 97   ? 18.800  -19.651 -25.432 1.00 67.91 97   A 1 
ATOM 759   N N   . ILE A 1 98   ? 14.039  -17.590 -28.053 1.00 87.56 98   A 1 
ATOM 760   C CA  . ILE A 1 98   ? 14.039  -16.252 -28.632 1.00 87.26 98   A 1 
ATOM 761   C C   . ILE A 1 98   ? 15.229  -15.496 -28.055 1.00 86.75 98   A 1 
ATOM 762   O O   . ILE A 1 98   ? 15.281  -15.232 -26.858 1.00 84.42 98   A 1 
ATOM 763   C CB  . ILE A 1 98   ? 12.699  -15.532 -28.359 1.00 86.54 98   A 1 
ATOM 764   C CG1 . ILE A 1 98   ? 11.493  -16.365 -28.858 1.00 82.52 98   A 1 
ATOM 765   C CG2 . ILE A 1 98   ? 12.714  -14.149 -29.023 1.00 82.66 98   A 1 
ATOM 766   C CD1 . ILE A 1 98   ? 10.127  -15.782 -28.479 1.00 78.56 98   A 1 
ATOM 767   N N   . VAL A 1 99   ? 16.169  -15.139 -28.896 1.00 86.63 99   A 1 
ATOM 768   C CA  . VAL A 1 99   ? 17.367  -14.391 -28.506 1.00 85.25 99   A 1 
ATOM 769   C C   . VAL A 1 99   ? 17.264  -12.982 -29.061 1.00 84.13 99   A 1 
ATOM 770   O O   . VAL A 1 99   ? 17.248  -12.777 -30.274 1.00 81.05 99   A 1 
ATOM 771   C CB  . VAL A 1 99   ? 18.653  -15.095 -28.961 1.00 84.60 99   A 1 
ATOM 772   C CG1 . VAL A 1 99   ? 19.885  -14.359 -28.431 1.00 75.97 99   A 1 
ATOM 773   C CG2 . VAL A 1 99   ? 18.711  -16.536 -28.453 1.00 77.14 99   A 1 
ATOM 774   N N   . GLY A 1 100  ? 17.189  -11.992 -28.185 1.00 83.25 100  A 1 
ATOM 775   C CA  . GLY A 1 100  ? 17.038  -10.608 -28.593 1.00 81.42 100  A 1 
ATOM 776   C C   . GLY A 1 100  ? 17.482  -9.617  -27.527 1.00 81.53 100  A 1 
ATOM 777   O O   . GLY A 1 100  ? 17.574  -9.937  -26.344 1.00 76.65 100  A 1 
ATOM 778   N N   . SER A 1 101  ? 17.742  -8.389  -27.962 1.00 80.24 101  A 1 
ATOM 779   C CA  . SER A 1 101  ? 18.059  -7.309  -27.034 1.00 77.37 101  A 1 
ATOM 780   C C   . SER A 1 101  ? 16.845  -6.944  -26.169 1.00 76.75 101  A 1 
ATOM 781   O O   . SER A 1 101  ? 15.708  -7.102  -26.621 1.00 71.17 101  A 1 
ATOM 782   C CB  . SER A 1 101  ? 18.585  -6.082  -27.782 1.00 73.41 101  A 1 
ATOM 783   O OG  . SER A 1 101  ? 17.704  -5.654  -28.791 1.00 64.86 101  A 1 
ATOM 784   N N   . PRO A 1 102  ? 17.057  -6.418  -24.949 1.00 74.55 102  A 1 
ATOM 785   C CA  . PRO A 1 102  ? 15.975  -5.852  -24.151 1.00 71.27 102  A 1 
ATOM 786   C C   . PRO A 1 102  ? 15.178  -4.814  -24.941 1.00 69.49 102  A 1 
ATOM 787   O O   . PRO A 1 102  ? 15.734  -4.129  -25.799 1.00 62.84 102  A 1 
ATOM 788   C CB  . PRO A 1 102  ? 16.652  -5.221  -22.930 1.00 69.15 102  A 1 
ATOM 789   C CG  . PRO A 1 102  ? 17.966  -5.976  -22.815 1.00 67.98 102  A 1 
ATOM 790   C CD  . PRO A 1 102  ? 18.324  -6.281  -24.262 1.00 70.71 102  A 1 
ATOM 791   N N   . ALA A 1 103  ? 13.876  -4.719  -24.663 1.00 67.49 103  A 1 
ATOM 792   C CA  . ALA A 1 103  ? 12.946  -3.821  -25.346 1.00 64.90 103  A 1 
ATOM 793   C C   . ALA A 1 103  ? 12.873  -3.976  -26.884 1.00 66.01 103  A 1 
ATOM 794   O O   . ALA A 1 103  ? 12.350  -3.109  -27.568 1.00 59.91 103  A 1 
ATOM 795   C CB  . ALA A 1 103  ? 13.184  -2.390  -24.857 1.00 59.35 103  A 1 
ATOM 796   N N   . SER A 1 104  ? 13.322  -5.090  -27.454 1.00 68.82 104  A 1 
ATOM 797   C CA  . SER A 1 104  ? 13.179  -5.381  -28.891 1.00 66.99 104  A 1 
ATOM 798   C C   . SER A 1 104  ? 11.820  -5.970  -29.292 1.00 68.16 104  A 1 
ATOM 799   O O   . SER A 1 104  ? 11.663  -6.496  -30.392 1.00 61.62 104  A 1 
ATOM 800   C CB  . SER A 1 104  ? 14.323  -6.280  -29.378 1.00 62.83 104  A 1 
ATOM 801   O OG  . SER A 1 104  ? 14.253  -7.570  -28.815 1.00 58.64 104  A 1 
ATOM 802   N N   . GLY A 1 105  ? 10.842  -5.948  -28.390 1.00 70.70 105  A 1 
ATOM 803   C CA  . GLY A 1 105  ? 9.549   -6.614  -28.566 1.00 70.90 105  A 1 
ATOM 804   C C   . GLY A 1 105  ? 9.605   -8.130  -28.370 1.00 75.16 105  A 1 
ATOM 805   O O   . GLY A 1 105  ? 8.714   -8.847  -28.826 1.00 70.94 105  A 1 
ATOM 806   N N   . ARG A 1 106  ? 10.631  -8.640  -27.701 1.00 77.01 106  A 1 
ATOM 807   C CA  . ARG A 1 106  ? 10.798  -10.075 -27.428 1.00 77.82 106  A 1 
ATOM 808   C C   . ARG A 1 106  ? 9.691   -10.643 -26.544 1.00 78.99 106  A 1 
ATOM 809   O O   . ARG A 1 106  ? 9.230   -11.744 -26.805 1.00 76.42 106  A 1 
ATOM 810   C CB  . ARG A 1 106  ? 12.197  -10.355 -26.846 1.00 75.00 106  A 1 
ATOM 811   C CG  . ARG A 1 106  ? 12.454  -9.642  -25.510 1.00 72.67 106  A 1 
ATOM 812   C CD  . ARG A 1 106  ? 13.888  -9.855  -25.033 1.00 70.57 106  A 1 
ATOM 813   N NE  . ARG A 1 106  ? 14.114  -9.103  -23.798 1.00 68.05 106  A 1 
ATOM 814   C CZ  . ARG A 1 106  ? 15.120  -9.240  -22.961 1.00 66.88 106  A 1 
ATOM 815   N NH1 . ARG A 1 106  ? 16.130  -10.028 -23.199 1.00 62.30 106  A 1 
ATOM 816   N NH2 . ARG A 1 106  ? 15.117  -8.586  -21.850 1.00 62.31 106  A 1 
ATOM 817   N N   . THR A 1 107  ? 9.208   -9.871  -25.569 1.00 79.32 107  A 1 
ATOM 818   C CA  . THR A 1 107  ? 8.079   -10.285 -24.726 1.00 79.80 107  A 1 
ATOM 819   C C   . THR A 1 107  ? 6.793   -10.357 -25.546 1.00 81.80 107  A 1 
ATOM 820   O O   . THR A 1 107  ? 6.050   -11.334 -25.486 1.00 79.92 107  A 1 
ATOM 821   C CB  . THR A 1 107  ? 7.921   -9.332  -23.536 1.00 77.97 107  A 1 
ATOM 822   O OG1 . THR A 1 107  ? 9.172   -9.144  -22.901 1.00 69.25 107  A 1 
ATOM 823   C CG2 . THR A 1 107  ? 6.955   -9.874  -22.497 1.00 67.13 107  A 1 
ATOM 824   N N   . PHE A 1 108  ? 6.580   -9.391  -26.431 1.00 82.23 108  A 1 
ATOM 825   C CA  . PHE A 1 108  ? 5.443   -9.408  -27.350 1.00 82.22 108  A 1 
ATOM 826   C C   . PHE A 1 108  ? 5.566   -10.458 -28.470 1.00 83.74 108  A 1 
ATOM 827   O O   . PHE A 1 108  ? 4.609   -10.702 -29.197 1.00 80.62 108  A 1 
ATOM 828   C CB  . PHE A 1 108  ? 5.225   -7.998  -27.901 1.00 79.03 108  A 1 
ATOM 829   C CG  . PHE A 1 108  ? 3.802   -7.751  -28.336 1.00 75.07 108  A 1 
ATOM 830   C CD1 . PHE A 1 108  ? 3.479   -7.571  -29.694 1.00 68.00 108  A 1 
ATOM 831   C CD2 . PHE A 1 108  ? 2.781   -7.725  -27.370 1.00 65.48 108  A 1 
ATOM 832   C CE1 . PHE A 1 108  ? 2.147   -7.366  -30.079 1.00 60.41 108  A 1 
ATOM 833   C CE2 . PHE A 1 108  ? 1.446   -7.527  -27.752 1.00 60.37 108  A 1 
ATOM 834   C CZ  . PHE A 1 108  ? 1.130   -7.348  -29.109 1.00 61.18 108  A 1 
ATOM 835   N N   . ALA A 1 109  ? 6.713   -11.110 -28.615 1.00 81.80 109  A 1 
ATOM 836   C CA  . ALA A 1 109  ? 6.896   -12.210 -29.557 1.00 82.60 109  A 1 
ATOM 837   C C   . ALA A 1 109  ? 6.225   -13.522 -29.106 1.00 84.42 109  A 1 
ATOM 838   O O   . ALA A 1 109  ? 5.988   -14.388 -29.947 1.00 81.49 109  A 1 
ATOM 839   C CB  . ALA A 1 109  ? 8.394   -12.397 -29.813 1.00 80.68 109  A 1 
ATOM 840   N N   . TYR A 1 110  ? 5.898   -13.675 -27.814 1.00 85.83 110  A 1 
ATOM 841   C CA  . TYR A 1 110  ? 5.218   -14.862 -27.298 1.00 87.02 110  A 1 
ATOM 842   C C   . TYR A 1 110  ? 3.828   -14.587 -26.713 1.00 87.84 110  A 1 
ATOM 843   O O   . TYR A 1 110  ? 2.991   -15.485 -26.743 1.00 86.22 110  A 1 
ATOM 844   C CB  . TYR A 1 110  ? 6.117   -15.586 -26.286 1.00 85.97 110  A 1 
ATOM 845   C CG  . TYR A 1 110  ? 6.305   -14.870 -24.962 1.00 87.48 110  A 1 
ATOM 846   C CD1 . TYR A 1 110  ? 7.484   -14.151 -24.689 1.00 79.71 110  A 1 
ATOM 847   C CD2 . TYR A 1 110  ? 5.297   -14.929 -23.981 1.00 80.21 110  A 1 
ATOM 848   C CE1 . TYR A 1 110  ? 7.641   -13.477 -23.468 1.00 78.98 110  A 1 
ATOM 849   C CE2 . TYR A 1 110  ? 5.437   -14.252 -22.760 1.00 78.09 110  A 1 
ATOM 850   C CZ  . TYR A 1 110  ? 6.609   -13.522 -22.508 1.00 84.51 110  A 1 
ATOM 851   O OH  . TYR A 1 110  ? 6.734   -12.841 -21.323 1.00 82.50 110  A 1 
ATOM 852   N N   . ILE A 1 111  ? 3.537   -13.380 -26.212 1.00 86.96 111  A 1 
ATOM 853   C CA  . ILE A 1 111  ? 2.251   -13.078 -25.567 1.00 87.05 111  A 1 
ATOM 854   C C   . ILE A 1 111  ? 1.038   -13.371 -26.473 1.00 87.34 111  A 1 
ATOM 855   O O   . ILE A 1 111  ? 0.164   -14.116 -26.041 1.00 86.03 111  A 1 
ATOM 856   C CB  . ILE A 1 111  ? 2.226   -11.647 -24.968 1.00 85.95 111  A 1 
ATOM 857   C CG1 . ILE A 1 111  ? 3.148   -11.589 -23.734 1.00 79.97 111  A 1 
ATOM 858   C CG2 . ILE A 1 111  ? 0.800   -11.222 -24.578 1.00 78.21 111  A 1 
ATOM 859   C CD1 . ILE A 1 111  ? 3.311   -10.184 -23.145 1.00 71.80 111  A 1 
ATOM 860   N N   . PRO A 1 112  ? 0.945   -12.862 -27.711 1.00 87.38 112  A 1 
ATOM 861   C CA  . PRO A 1 112  ? -0.228  -13.112 -28.552 1.00 86.87 112  A 1 
ATOM 862   C C   . PRO A 1 112  ? -0.472  -14.593 -28.884 1.00 87.30 112  A 1 
ATOM 863   O O   . PRO A 1 112  ? -1.611  -15.033 -28.733 1.00 85.17 112  A 1 
ATOM 864   C CB  . PRO A 1 112  ? -0.055  -12.241 -29.802 1.00 85.04 112  A 1 
ATOM 865   C CG  . PRO A 1 112  ? 0.907   -11.156 -29.343 1.00 82.66 112  A 1 
ATOM 866   C CD  . PRO A 1 112  ? 1.794   -11.884 -28.334 1.00 85.28 112  A 1 
ATOM 867   N N   . PRO A 1 113  ? 0.530   -15.405 -29.254 1.00 88.07 113  A 1 
ATOM 868   C CA  . PRO A 1 113  ? 0.354   -16.850 -29.424 1.00 87.83 113  A 1 
ATOM 869   C C   . PRO A 1 113  ? -0.091  -17.573 -28.152 1.00 88.40 113  A 1 
ATOM 870   O O   . PRO A 1 113  ? -0.959  -18.441 -28.217 1.00 86.36 113  A 1 
ATOM 871   C CB  . PRO A 1 113  ? 1.713   -17.385 -29.887 1.00 86.62 113  A 1 
ATOM 872   C CG  . PRO A 1 113  ? 2.369   -16.184 -30.537 1.00 83.49 113  A 1 
ATOM 873   C CD  . PRO A 1 113  ? 1.853   -15.015 -29.711 1.00 86.66 113  A 1 
ATOM 874   N N   . VAL A 1 114  ? 0.458   -17.207 -26.997 1.00 88.07 114  A 1 
ATOM 875   C CA  . VAL A 1 114  ? 0.058   -17.778 -25.705 1.00 88.28 114  A 1 
ATOM 876   C C   . VAL A 1 114  ? -1.398  -17.427 -25.399 1.00 88.26 114  A 1 
ATOM 877   O O   . VAL A 1 114  ? -2.188  -18.322 -25.104 1.00 86.57 114  A 1 
ATOM 878   C CB  . VAL A 1 114  ? 1.005   -17.316 -24.580 1.00 88.09 114  A 1 
ATOM 879   C CG1 . VAL A 1 114  ? 0.501   -17.712 -23.189 1.00 79.78 114  A 1 
ATOM 880   C CG2 . VAL A 1 114  ? 2.391   -17.945 -24.745 1.00 80.40 114  A 1 
ATOM 881   N N   . CYS A 1 115  ? -1.796  -16.163 -25.555 1.00 88.26 115  A 1 
ATOM 882   C CA  . CYS A 1 115  ? -3.180  -15.731 -25.369 1.00 87.44 115  A 1 
ATOM 883   C C   . CYS A 1 115  ? -4.141  -16.399 -26.362 1.00 87.11 115  A 1 
ATOM 884   O O   . CYS A 1 115  ? -5.265  -16.726 -25.992 1.00 85.24 115  A 1 
ATOM 885   C CB  . CYS A 1 115  ? -3.260  -14.205 -25.482 1.00 86.65 115  A 1 
ATOM 886   S SG  . CYS A 1 115  ? -2.418  -13.421 -24.070 1.00 79.23 115  A 1 
ATOM 887   N N   . HIS A 1 116  ? -3.711  -16.648 -27.590 1.00 88.07 116  A 1 
ATOM 888   C CA  . HIS A 1 116  ? -4.493  -17.390 -28.576 1.00 87.34 116  A 1 
ATOM 889   C C   . HIS A 1 116  ? -4.761  -18.827 -28.122 1.00 87.10 116  A 1 
ATOM 890   O O   . HIS A 1 116  ? -5.916  -19.266 -28.131 1.00 85.07 116  A 1 
ATOM 891   C CB  . HIS A 1 116  ? -3.770  -17.353 -29.927 1.00 86.39 116  A 1 
ATOM 892   C CG  . HIS A 1 116  ? -4.450  -18.167 -30.984 1.00 85.60 116  A 1 
ATOM 893   N ND1 . HIS A 1 116  ? -5.561  -17.809 -31.702 1.00 75.14 116  A 1 
ATOM 894   C CD2 . HIS A 1 116  ? -4.093  -19.417 -31.425 1.00 75.36 116  A 1 
ATOM 895   C CE1 . HIS A 1 116  ? -5.860  -18.805 -32.553 1.00 75.52 116  A 1 
ATOM 896   N NE2 . HIS A 1 116  ? -4.990  -19.800 -32.412 1.00 77.06 116  A 1 
ATOM 897   N N   . ALA A 1 117  ? -3.734  -19.540 -27.662 1.00 86.70 117  A 1 
ATOM 898   C CA  . ALA A 1 117  ? -3.873  -20.899 -27.151 1.00 85.96 117  A 1 
ATOM 899   C C   . ALA A 1 117  ? -4.762  -20.953 -25.900 1.00 86.45 117  A 1 
ATOM 900   O O   . ALA A 1 117  ? -5.657  -21.794 -25.813 1.00 84.57 117  A 1 
ATOM 901   C CB  . ALA A 1 117  ? -2.476  -21.462 -26.876 1.00 85.13 117  A 1 
ATOM 902   N N   . VAL A 1 118  ? -4.574  -20.015 -24.968 1.00 86.09 118  A 1 
ATOM 903   C CA  . VAL A 1 118  ? -5.387  -19.891 -23.753 1.00 85.32 118  A 1 
ATOM 904   C C   . VAL A 1 118  ? -6.850  -19.620 -24.094 1.00 85.22 118  A 1 
ATOM 905   O O   . VAL A 1 118  ? -7.726  -20.318 -23.595 1.00 83.62 118  A 1 
ATOM 906   C CB  . VAL A 1 118  ? -4.823  -18.791 -22.834 1.00 84.93 118  A 1 
ATOM 907   C CG1 . VAL A 1 118  ? -5.759  -18.448 -21.674 1.00 77.21 118  A 1 
ATOM 908   C CG2 . VAL A 1 118  ? -3.489  -19.236 -22.232 1.00 78.26 118  A 1 
ATOM 909   N N   . SER A 1 119  ? -7.129  -18.664 -24.965 1.00 85.99 119  A 1 
ATOM 910   C CA  . SER A 1 119  ? -8.498  -18.327 -25.364 1.00 84.58 119  A 1 
ATOM 911   C C   . SER A 1 119  ? -9.197  -19.512 -26.023 1.00 84.22 119  A 1 
ATOM 912   O O   . SER A 1 119  ? -10.349 -19.802 -25.706 1.00 81.79 119  A 1 
ATOM 913   C CB  . SER A 1 119  ? -8.483  -17.120 -26.297 1.00 83.35 119  A 1 
ATOM 914   O OG  . SER A 1 119  ? -9.796  -16.725 -26.619 1.00 71.52 119  A 1 
ATOM 915   N N   . ARG A 1 120  ? -8.498  -20.247 -26.872 1.00 84.51 120  A 1 
ATOM 916   C CA  . ARG A 1 120  ? -9.037  -21.439 -27.529 1.00 83.32 120  A 1 
ATOM 917   C C   . ARG A 1 120  ? -9.343  -22.550 -26.526 1.00 83.18 120  A 1 
ATOM 918   O O   . ARG A 1 120  ? -10.446 -23.092 -26.547 1.00 80.77 120  A 1 
ATOM 919   C CB  . ARG A 1 120  ? -8.049  -21.874 -28.617 1.00 82.23 120  A 1 
ATOM 920   C CG  . ARG A 1 120  ? -8.712  -22.820 -29.619 1.00 75.25 120  A 1 
ATOM 921   C CD  . ARG A 1 120  ? -7.715  -23.141 -30.726 1.00 72.61 120  A 1 
ATOM 922   N NE  . ARG A 1 120  ? -8.350  -23.937 -31.785 1.00 65.06 120  A 1 
ATOM 923   C CZ  . ARG A 1 120  ? -7.804  -24.264 -32.941 1.00 59.05 120  A 1 
ATOM 924   N NH1 . ARG A 1 120  ? -6.583  -23.909 -33.244 1.00 53.79 120  A 1 
ATOM 925   N NH2 . ARG A 1 120  ? -8.486  -24.953 -33.808 1.00 51.20 120  A 1 
ATOM 926   N N   . ALA A 1 121  ? -8.440  -22.817 -25.595 1.00 83.23 121  A 1 
ATOM 927   C CA  . ALA A 1 121  ? -8.663  -23.800 -24.539 1.00 81.95 121  A 1 
ATOM 928   C C   . ALA A 1 121  ? -9.833  -23.416 -23.617 1.00 81.93 121  A 1 
ATOM 929   O O   . ALA A 1 121  ? -10.628 -24.275 -23.235 1.00 79.75 121  A 1 
ATOM 930   C CB  . ALA A 1 121  ? -7.364  -23.963 -23.751 1.00 80.74 121  A 1 
ATOM 931   N N   . LEU A 1 122  ? -9.992  -22.130 -23.287 1.00 81.77 122  A 1 
ATOM 932   C CA  . LEU A 1 122  ? -11.120 -21.646 -22.492 1.00 80.16 122  A 1 
ATOM 933   C C   . LEU A 1 122  ? -12.458 -21.792 -23.230 1.00 79.18 122  A 1 
ATOM 934   O O   . LEU A 1 122  ? -13.443 -22.176 -22.607 1.00 76.51 122  A 1 
ATOM 935   C CB  . LEU A 1 122  ? -10.890 -20.185 -22.077 1.00 79.35 122  A 1 
ATOM 936   C CG  . LEU A 1 122  ? -9.798  -19.976 -21.011 1.00 76.66 122  A 1 
ATOM 937   C CD1 . LEU A 1 122  ? -9.576  -18.479 -20.798 1.00 71.27 122  A 1 
ATOM 938   C CD2 . LEU A 1 122  ? -10.168 -20.594 -19.666 1.00 72.79 122  A 1 
ATOM 939   N N   . MET A 1 123  ? -12.498 -21.547 -24.534 1.00 80.14 123  A 1 
ATOM 940   C CA  . MET A 1 123  ? -13.690 -21.776 -25.360 1.00 78.18 123  A 1 
ATOM 941   C C   . MET A 1 123  ? -14.068 -23.260 -25.395 1.00 76.98 123  A 1 
ATOM 942   O O   . MET A 1 123  ? -15.233 -23.596 -25.197 1.00 73.33 123  A 1 
ATOM 943   C CB  . MET A 1 123  ? -13.470 -21.253 -26.785 1.00 76.44 123  A 1 
ATOM 944   C CG  . MET A 1 123  ? -13.485 -19.727 -26.860 1.00 70.62 123  A 1 
ATOM 945   S SD  . MET A 1 123  ? -13.128 -19.095 -28.526 1.00 64.85 123  A 1 
ATOM 946   C CE  . MET A 1 123  ? -13.222 -17.324 -28.198 1.00 56.75 123  A 1 
ATOM 947   N N   . ASP A 1 124  ? -13.095 -24.147 -25.546 1.00 77.85 124  A 1 
ATOM 948   C CA  . ASP A 1 124  ? -13.343 -25.591 -25.527 1.00 75.81 124  A 1 
ATOM 949   C C   . ASP A 1 124  ? -13.884 -26.056 -24.162 1.00 74.64 124  A 1 
ATOM 950   O O   . ASP A 1 124  ? -14.753 -26.923 -24.086 1.00 69.76 124  A 1 
ATOM 951   C CB  . ASP A 1 124  ? -12.051 -26.348 -25.876 1.00 73.39 124  A 1 
ATOM 952   C CG  . ASP A 1 124  ? -11.574 -26.174 -27.330 1.00 66.47 124  A 1 
ATOM 953   O OD1 . ASP A 1 124  ? -12.389 -25.792 -28.197 1.00 59.95 124  A 1 
ATOM 954   O OD2 . ASP A 1 124  ? -10.380 -26.460 -27.579 1.00 60.33 124  A 1 
ATOM 955   N N   . PHE A 1 125  ? -13.428 -25.440 -23.063 1.00 73.04 125  A 1 
ATOM 956   C CA  . PHE A 1 125  ? -13.924 -25.748 -21.722 1.00 70.62 125  A 1 
ATOM 957   C C   . PHE A 1 125  ? -15.354 -25.261 -21.469 1.00 68.57 125  A 1 
ATOM 958   O O   . PHE A 1 125  ? -16.083 -25.919 -20.726 1.00 63.72 125  A 1 
ATOM 959   C CB  . PHE A 1 125  ? -12.988 -25.154 -20.659 1.00 67.18 125  A 1 
ATOM 960   C CG  . PHE A 1 125  ? -11.624 -25.794 -20.511 1.00 65.53 125  A 1 
ATOM 961   C CD1 . PHE A 1 125  ? -11.307 -27.049 -21.061 1.00 61.45 125  A 1 
ATOM 962   C CD2 . PHE A 1 125  ? -10.650 -25.111 -19.759 1.00 60.56 125  A 1 
ATOM 963   C CE1 . PHE A 1 125  ? -10.035 -27.614 -20.875 1.00 56.84 125  A 1 
ATOM 964   C CE2 . PHE A 1 125  ? -9.381  -25.674 -19.568 1.00 58.10 125  A 1 
ATOM 965   C CZ  . PHE A 1 125  ? -9.070  -26.923 -20.127 1.00 55.29 125  A 1 
ATOM 966   N N   . THR A 1 126  ? -15.765 -24.137 -22.048 1.00 69.89 126  A 1 
ATOM 967   C CA  . THR A 1 126  ? -17.140 -23.649 -21.921 1.00 66.81 126  A 1 
ATOM 968   C C   . THR A 1 126  ? -18.114 -24.432 -22.797 1.00 65.39 126  A 1 
ATOM 969   O O   . THR A 1 126  ? -19.181 -24.795 -22.316 1.00 58.22 126  A 1 
ATOM 970   C CB  . THR A 1 126  ? -17.256 -22.145 -22.213 1.00 61.96 126  A 1 
ATOM 971   O OG1 . THR A 1 126  ? -16.570 -21.775 -23.384 1.00 55.94 126  A 1 
ATOM 972   C CG2 . THR A 1 126  ? -16.669 -21.312 -21.076 1.00 54.09 126  A 1 
ATOM 973   N N   . GLY A 1 127  ? -17.740 -24.756 -24.020 1.00 61.40 127  A 1 
ATOM 974   C CA  . GLY A 1 127  ? -18.610 -25.480 -24.957 1.00 58.99 127  A 1 
ATOM 975   C C   . GLY A 1 127  ? -18.957 -26.902 -24.514 1.00 59.30 127  A 1 
ATOM 976   O O   . GLY A 1 127  ? -20.103 -27.325 -24.611 1.00 54.11 127  A 1 
ATOM 977   N N   . GLN A 1 128  ? -18.007 -27.631 -23.946 1.00 53.80 128  A 1 
ATOM 978   C CA  . GLN A 1 128  ? -18.253 -29.003 -23.479 1.00 51.84 128  A 1 
ATOM 979   C C   . GLN A 1 128  ? -19.144 -29.110 -22.230 1.00 51.12 128  A 1 
ATOM 980   O O   . GLN A 1 128  ? -19.504 -30.218 -21.847 1.00 46.94 128  A 1 
ATOM 981   C CB  . GLN A 1 128  ? -16.922 -29.706 -23.200 1.00 46.77 128  A 1 
ATOM 982   C CG  . GLN A 1 128  ? -16.177 -30.106 -24.476 1.00 44.06 128  A 1 
ATOM 983   C CD  . GLN A 1 128  ? -14.875 -30.848 -24.157 1.00 40.64 128  A 1 
ATOM 984   O OE1 . GLN A 1 128  ? -14.405 -30.918 -23.025 1.00 38.81 128  A 1 
ATOM 985   N NE2 . GLN A 1 128  ? -14.237 -31.423 -25.150 1.00 37.32 128  A 1 
ATOM 986   N N   . CYS A 1 129  ? -19.475 -28.017 -21.557 1.00 45.24 129  A 1 
ATOM 987   C CA  . CYS A 1 129  ? -20.319 -28.069 -20.360 1.00 44.78 129  A 1 
ATOM 988   C C   . CYS A 1 129  ? -21.815 -28.253 -20.666 1.00 44.74 129  A 1 
ATOM 989   O O   . CYS A 1 129  ? -22.539 -28.633 -19.753 1.00 42.35 129  A 1 
ATOM 990   C CB  . CYS A 1 129  ? -20.098 -26.823 -19.488 1.00 40.84 129  A 1 
ATOM 991   S SG  . CYS A 1 129  ? -18.575 -26.984 -18.494 1.00 37.16 129  A 1 
ATOM 992   N N   . GLU A 1 130  ? -22.282 -27.964 -21.871 1.00 39.16 130  A 1 
ATOM 993   C CA  . GLU A 1 130  ? -23.715 -28.078 -22.185 1.00 38.26 130  A 1 
ATOM 994   C C   . GLU A 1 130  ? -24.163 -29.531 -22.402 1.00 38.04 130  A 1 
ATOM 995   O O   . GLU A 1 130  ? -25.150 -29.952 -21.813 1.00 35.54 130  A 1 
ATOM 996   C CB  . GLU A 1 130  ? -24.088 -27.202 -23.397 1.00 35.16 130  A 1 
ATOM 997   C CG  . GLU A 1 130  ? -24.059 -25.704 -23.063 1.00 32.21 130  A 1 
ATOM 998   C CD  . GLU A 1 130  ? -24.588 -24.796 -24.187 1.00 29.31 130  A 1 
ATOM 999   O OE1 . GLU A 1 130  ? -24.920 -23.630 -23.872 1.00 27.03 130  A 1 
ATOM 1000  O OE2 . GLU A 1 130  ? -24.641 -25.233 -25.354 1.00 28.46 130  A 1 
ATOM 1001  N N   . ASP A 1 131  ? -23.434 -30.288 -23.207 1.00 37.80 131  A 1 
ATOM 1002  C CA  . ASP A 1 131  ? -23.905 -31.608 -23.653 1.00 37.46 131  A 1 
ATOM 1003  C C   . ASP A 1 131  ? -23.496 -32.784 -22.759 1.00 37.14 131  A 1 
ATOM 1004  O O   . ASP A 1 131  ? -24.164 -33.822 -22.756 1.00 34.22 131  A 1 
ATOM 1005  C CB  . ASP A 1 131  ? -23.374 -31.884 -25.068 1.00 33.85 131  A 1 
ATOM 1006  C CG  . ASP A 1 131  ? -24.124 -31.180 -26.198 1.00 30.71 131  A 1 
ATOM 1007  O OD1 . ASP A 1 131  ? -25.286 -30.775 -26.003 1.00 29.18 131  A 1 
ATOM 1008  O OD2 . ASP A 1 131  ? -23.523 -31.094 -27.292 1.00 29.00 131  A 1 
ATOM 1009  N N   . VAL A 1 132  ? -22.358 -32.683 -22.089 1.00 37.53 132  A 1 
ATOM 1010  C CA  . VAL A 1 132  ? -21.819 -33.859 -21.405 1.00 38.06 132  A 1 
ATOM 1011  C C   . VAL A 1 132  ? -22.454 -33.964 -20.025 1.00 37.94 132  A 1 
ATOM 1012  O O   . VAL A 1 132  ? -22.264 -33.091 -19.176 1.00 36.03 132  A 1 
ATOM 1013  C CB  . VAL A 1 132  ? -20.277 -33.882 -21.360 1.00 34.81 132  A 1 
ATOM 1014  C CG1 . VAL A 1 132  ? -19.763 -35.241 -20.877 1.00 31.73 132  A 1 
ATOM 1015  C CG2 . VAL A 1 132  ? -19.660 -33.654 -22.747 1.00 32.83 132  A 1 
ATOM 1016  N N   . GLU A 1 133  ? -23.159 -35.067 -19.798 1.00 34.47 133  A 1 
ATOM 1017  C CA  . GLU A 1 133  ? -23.665 -35.486 -18.491 1.00 34.29 133  A 1 
ATOM 1018  C C   . GLU A 1 133  ? -22.585 -35.357 -17.408 1.00 34.61 133  A 1 
ATOM 1019  O O   . GLU A 1 133  ? -21.385 -35.305 -17.690 1.00 32.84 133  A 1 
ATOM 1020  C CB  . GLU A 1 133  ? -24.154 -36.950 -18.543 1.00 31.44 133  A 1 
ATOM 1021  C CG  . GLU A 1 133  ? -25.468 -37.146 -19.315 1.00 28.70 133  A 1 
ATOM 1022  C CD  . GLU A 1 133  ? -25.987 -38.590 -19.243 1.00 26.41 133  A 1 
ATOM 1023  O OE1 . GLU A 1 133  ? -27.219 -38.770 -19.355 1.00 24.05 133  A 1 
ATOM 1024  O OE2 . GLU A 1 133  ? -25.165 -39.513 -19.068 1.00 26.32 133  A 1 
ATOM 1025  N N   . HIS A 1 134  ? -23.015 -35.346 -16.139 1.00 40.77 134  A 1 
ATOM 1026  C CA  . HIS A 1 134  ? -22.150 -35.269 -14.958 1.00 41.22 134  A 1 
ATOM 1027  C C   . HIS A 1 134  ? -21.171 -36.456 -14.789 1.00 41.63 134  A 1 
ATOM 1028  O O   . HIS A 1 134  ? -20.914 -36.908 -13.665 1.00 39.45 134  A 1 
ATOM 1029  C CB  . HIS A 1 134  ? -23.027 -35.103 -13.705 1.00 38.42 134  A 1 
ATOM 1030  C CG  . HIS A 1 134  ? -23.539 -33.713 -13.472 1.00 36.12 134  A 1 
ATOM 1031  N ND1 . HIS A 1 134  ? -22.780 -32.610 -13.135 1.00 34.07 134  A 1 
ATOM 1032  C CD2 . HIS A 1 134  ? -24.848 -33.318 -13.412 1.00 33.56 134  A 1 
ATOM 1033  C CE1 . HIS A 1 134  ? -23.611 -31.584 -12.897 1.00 30.98 134  A 1 
ATOM 1034  N NE2 . HIS A 1 134  ? -24.877 -31.976 -13.045 1.00 31.02 134  A 1 
ATOM 1035  N N   . ASP A 1 135  ? -20.639 -36.952 -15.874 1.00 38.45 135  A 1 
ATOM 1036  C CA  . ASP A 1 135  ? -19.777 -38.113 -15.866 1.00 38.38 135  A 1 
ATOM 1037  C C   . ASP A 1 135  ? -18.485 -37.791 -15.108 1.00 38.89 135  A 1 
ATOM 1038  O O   . ASP A 1 135  ? -17.839 -36.759 -15.314 1.00 36.26 135  A 1 
ATOM 1039  C CB  . ASP A 1 135  ? -19.571 -38.628 -17.299 1.00 34.79 135  A 1 
ATOM 1040  C CG  . ASP A 1 135  ? -19.365 -40.139 -17.335 1.00 31.38 135  A 1 
ATOM 1041  O OD1 . ASP A 1 135  ? -19.376 -40.750 -16.243 1.00 29.15 135  A 1 
ATOM 1042  O OD2 . ASP A 1 135  ? -19.138 -40.661 -18.445 1.00 28.39 135  A 1 
ATOM 1043  N N   . ILE A 1 136  ? -18.156 -38.662 -14.162 1.00 39.90 136  A 1 
ATOM 1044  C CA  . ILE A 1 136  ? -17.090 -38.459 -13.169 1.00 39.77 136  A 1 
ATOM 1045  C C   . ILE A 1 136  ? -15.716 -38.328 -13.845 1.00 40.77 136  A 1 
ATOM 1046  O O   . ILE A 1 136  ? -14.800 -37.721 -13.294 1.00 38.22 136  A 1 
ATOM 1047  C CB  . ILE A 1 136  ? -17.135 -39.618 -12.139 1.00 35.86 136  A 1 
ATOM 1048  C CG1 . ILE A 1 136  ? -18.520 -39.675 -11.436 1.00 33.63 136  A 1 
ATOM 1049  C CG2 . ILE A 1 136  ? -16.028 -39.500 -11.083 1.00 33.46 136  A 1 
ATOM 1050  C CD1 . ILE A 1 136  ? -18.747 -40.942 -10.605 1.00 30.84 136  A 1 
ATOM 1051  N N   . SER A 1 137  ? -15.610 -38.846 -15.054 1.00 41.16 137  A 1 
ATOM 1052  C CA  . SER A 1 137  ? -14.400 -38.924 -15.869 1.00 41.70 137  A 1 
ATOM 1053  C C   . SER A 1 137  ? -13.935 -37.606 -16.496 1.00 43.73 137  A 1 
ATOM 1054  O O   . SER A 1 137  ? -12.889 -37.595 -17.143 1.00 41.25 137  A 1 
ATOM 1055  C CB  . SER A 1 137  ? -14.633 -39.950 -16.979 1.00 37.14 137  A 1 
ATOM 1056  O OG  . SER A 1 137  ? -15.634 -39.489 -17.859 1.00 33.93 137  A 1 
ATOM 1057  N N   . GLN A 1 138  ? -14.677 -36.496 -16.344 1.00 52.21 138  A 1 
ATOM 1058  C CA  . GLN A 1 138  ? -14.230 -35.234 -16.932 1.00 52.04 138  A 1 
ATOM 1059  C C   . GLN A 1 138  ? -12.855 -34.847 -16.385 1.00 53.43 138  A 1 
ATOM 1060  O O   . GLN A 1 138  ? -12.671 -34.822 -15.163 1.00 49.73 138  A 1 
ATOM 1061  C CB  . GLN A 1 138  ? -15.220 -34.087 -16.701 1.00 47.05 138  A 1 
ATOM 1062  C CG  . GLN A 1 138  ? -16.423 -34.162 -17.645 1.00 42.86 138  A 1 
ATOM 1063  C CD  . GLN A 1 138  ? -17.288 -32.900 -17.605 1.00 38.67 138  A 1 
ATOM 1064  O OE1 . GLN A 1 138  ? -17.013 -31.925 -16.917 1.00 36.62 138  A 1 
ATOM 1065  N NE2 . GLN A 1 138  ? -18.366 -32.872 -18.355 1.00 35.10 138  A 1 
ATOM 1066  N N   . PRO A 1 139  ? -11.906 -34.515 -17.260 1.00 52.11 139  A 1 
ATOM 1067  C CA  . PRO A 1 139  ? -10.554 -34.171 -16.851 1.00 51.60 139  A 1 
ATOM 1068  C C   . PRO A 1 139  ? -10.571 -32.965 -15.913 1.00 54.29 139  A 1 
ATOM 1069  O O   . PRO A 1 139  ? -11.396 -32.053 -16.061 1.00 51.08 139  A 1 
ATOM 1070  C CB  . PRO A 1 139  ? -9.778  -33.903 -18.148 1.00 46.36 139  A 1 
ATOM 1071  C CG  . PRO A 1 139  ? -10.870 -33.522 -19.145 1.00 45.36 139  A 1 
ATOM 1072  C CD  . PRO A 1 139  ? -12.058 -34.362 -18.691 1.00 46.39 139  A 1 
ATOM 1073  N N   . ASP A 1 140  ? -9.648  -32.953 -14.960 1.00 60.09 140  A 1 
ATOM 1074  C CA  . ASP A 1 140  ? -9.503  -31.875 -13.987 1.00 60.62 140  A 1 
ATOM 1075  C C   . ASP A 1 140  ? -9.313  -30.534 -14.713 1.00 64.40 140  A 1 
ATOM 1076  O O   . ASP A 1 140  ? -8.260  -30.259 -15.293 1.00 60.84 140  A 1 
ATOM 1077  C CB  . ASP A 1 140  ? -8.319  -32.170 -13.045 1.00 54.28 140  A 1 
ATOM 1078  C CG  . ASP A 1 140  ? -8.573  -33.266 -12.005 1.00 49.27 140  A 1 
ATOM 1079  O OD1 . ASP A 1 140  ? -9.752  -33.490 -11.666 1.00 45.24 140  A 1 
ATOM 1080  O OD2 . ASP A 1 140  ? -7.566  -33.823 -11.502 1.00 44.73 140  A 1 
ATOM 1081  N N   . ARG A 1 141  ? -10.343 -29.674 -14.691 1.00 68.96 141  A 1 
ATOM 1082  C CA  . ARG A 1 141  ? -10.340 -28.357 -15.343 1.00 70.06 141  A 1 
ATOM 1083  C C   . ARG A 1 141  ? -9.983  -27.257 -14.348 1.00 73.20 141  A 1 
ATOM 1084  O O   . ARG A 1 141  ? -10.768 -26.335 -14.124 1.00 69.28 141  A 1 
ATOM 1085  C CB  . ARG A 1 141  ? -11.680 -28.089 -16.045 1.00 63.93 141  A 1 
ATOM 1086  C CG  . ARG A 1 141  ? -11.944 -29.022 -17.230 1.00 57.29 141  A 1 
ATOM 1087  C CD  . ARG A 1 141  ? -13.260 -28.604 -17.904 1.00 54.04 141  A 1 
ATOM 1088  N NE  . ARG A 1 141  ? -13.631 -29.527 -18.984 1.00 48.88 141  A 1 
ATOM 1089  C CZ  . ARG A 1 141  ? -14.753 -29.498 -19.679 1.00 43.42 141  A 1 
ATOM 1090  N NH1 . ARG A 1 141  ? -15.653 -28.566 -19.525 1.00 42.31 141  A 1 
ATOM 1091  N NH2 . ARG A 1 141  ? -15.001 -30.427 -20.543 1.00 38.57 141  A 1 
ATOM 1092  N N   . TYR A 1 142  ? -8.828  -27.362 -13.727 1.00 77.08 142  A 1 
ATOM 1093  C CA  . TYR A 1 142  ? -8.309  -26.356 -12.810 1.00 78.31 142  A 1 
ATOM 1094  C C   . TYR A 1 142  ? -6.833  -26.069 -13.076 1.00 81.18 142  A 1 
ATOM 1095  O O   . TYR A 1 142  ? -6.174  -26.780 -13.834 1.00 78.17 142  A 1 
ATOM 1096  C CB  . TYR A 1 142  ? -8.570  -26.774 -11.356 1.00 73.38 142  A 1 
ATOM 1097  C CG  . TYR A 1 142  ? -7.735  -27.938 -10.870 1.00 70.93 142  A 1 
ATOM 1098  C CD1 . TYR A 1 142  ? -8.187  -29.257 -11.058 1.00 64.80 142  A 1 
ATOM 1099  C CD2 . TYR A 1 142  ? -6.513  -27.713 -10.212 1.00 64.11 142  A 1 
ATOM 1100  C CE1 . TYR A 1 142  ? -7.427  -30.339 -10.604 1.00 59.63 142  A 1 
ATOM 1101  C CE2 . TYR A 1 142  ? -5.740  -28.792 -9.751  1.00 60.17 142  A 1 
ATOM 1102  C CZ  . TYR A 1 142  ? -6.203  -30.103 -9.950  1.00 58.59 142  A 1 
ATOM 1103  O OH  . TYR A 1 142  ? -5.453  -31.161 -9.509  1.00 54.57 142  A 1 
ATOM 1104  N N   . GLY A 1 143  ? -6.343  -25.017 -12.449 1.00 78.69 143  A 1 
ATOM 1105  C CA  . GLY A 1 143  ? -4.995  -24.532 -12.703 1.00 80.05 143  A 1 
ATOM 1106  C C   . GLY A 1 143  ? -4.880  -23.696 -13.989 1.00 83.20 143  A 1 
ATOM 1107  O O   . GLY A 1 143  ? -5.864  -23.492 -14.704 1.00 80.39 143  A 1 
ATOM 1108  N N   . PRO A 1 144  ? -3.687  -23.167 -14.253 1.00 82.72 144  A 1 
ATOM 1109  C CA  . PRO A 1 144  ? -3.448  -22.327 -15.416 1.00 84.34 144  A 1 
ATOM 1110  C C   . PRO A 1 144  ? -3.268  -23.152 -16.695 1.00 85.37 144  A 1 
ATOM 1111  O O   . PRO A 1 144  ? -2.749  -24.265 -16.681 1.00 83.57 144  A 1 
ATOM 1112  C CB  . PRO A 1 144  ? -2.191  -21.526 -15.062 1.00 82.43 144  A 1 
ATOM 1113  C CG  . PRO A 1 144  ? -1.408  -22.499 -14.185 1.00 80.66 144  A 1 
ATOM 1114  C CD  . PRO A 1 144  ? -2.499  -23.249 -13.429 1.00 82.85 144  A 1 
ATOM 1115  N N   . ILE A 1 145  ? -3.652  -22.538 -17.814 1.00 86.53 145  A 1 
ATOM 1116  C CA  . ILE A 1 145  ? -3.384  -23.069 -19.160 1.00 86.35 145  A 1 
ATOM 1117  C C   . ILE A 1 145  ? -1.986  -22.652 -19.631 1.00 86.85 145  A 1 
ATOM 1118  O O   . ILE A 1 145  ? -1.316  -23.397 -20.341 1.00 84.26 145  A 1 
ATOM 1119  C CB  . ILE A 1 145  ? -4.488  -22.594 -20.129 1.00 84.74 145  A 1 
ATOM 1120  C CG1 . ILE A 1 145  ? -5.876  -23.080 -19.652 1.00 79.80 145  A 1 
ATOM 1121  C CG2 . ILE A 1 145  ? -4.219  -23.092 -21.555 1.00 77.32 145  A 1 
ATOM 1122  C CD1 . ILE A 1 145  ? -7.046  -22.410 -20.368 1.00 70.35 145  A 1 
ATOM 1123  N N   . ALA A 1 146  ? -1.535  -21.478 -19.210 1.00 88.25 146  A 1 
ATOM 1124  C CA  . ALA A 1 146  ? -0.200  -20.976 -19.485 1.00 88.85 146  A 1 
ATOM 1125  C C   . ALA A 1 146  ? 0.474   -20.476 -18.203 1.00 88.97 146  A 1 
ATOM 1126  O O   . ALA A 1 146  ? -0.130  -19.740 -17.427 1.00 86.75 146  A 1 
ATOM 1127  C CB  . ALA A 1 146  ? -0.284  -19.879 -20.548 1.00 88.10 146  A 1 
ATOM 1128  N N   . LEU A 1 147  ? 1.734   -20.845 -18.001 1.00 89.10 147  A 1 
ATOM 1129  C CA  . LEU A 1 147  ? 2.591   -20.339 -16.933 1.00 89.33 147  A 1 
ATOM 1130  C C   . LEU A 1 147  ? 3.702   -19.493 -17.550 1.00 89.64 147  A 1 
ATOM 1131  O O   . LEU A 1 147  ? 4.479   -19.987 -18.365 1.00 87.89 147  A 1 
ATOM 1132  C CB  . LEU A 1 147  ? 3.135   -21.524 -16.117 1.00 87.87 147  A 1 
ATOM 1133  C CG  . LEU A 1 147  ? 4.139   -21.133 -15.013 1.00 86.16 147  A 1 
ATOM 1134  C CD1 . LEU A 1 147  ? 3.514   -20.238 -13.945 1.00 78.26 147  A 1 
ATOM 1135  C CD2 . LEU A 1 147  ? 4.657   -22.391 -14.322 1.00 78.35 147  A 1 
ATOM 1136  N N   . ILE A 1 148  ? 3.783   -18.236 -17.142 1.00 89.98 148  A 1 
ATOM 1137  C CA  . ILE A 1 148  ? 4.805   -17.295 -17.592 1.00 90.19 148  A 1 
ATOM 1138  C C   . ILE A 1 148  ? 5.679   -16.935 -16.397 1.00 89.87 148  A 1 
ATOM 1139  O O   . ILE A 1 148  ? 5.217   -16.314 -15.441 1.00 87.74 148  A 1 
ATOM 1140  C CB  . ILE A 1 148  ? 4.177   -16.050 -18.258 1.00 89.62 148  A 1 
ATOM 1141  C CG1 . ILE A 1 148  ? 3.214   -16.451 -19.403 1.00 84.73 148  A 1 
ATOM 1142  C CG2 . ILE A 1 148  ? 5.293   -15.133 -18.781 1.00 84.38 148  A 1 
ATOM 1143  C CD1 . ILE A 1 148  ? 2.481   -15.275 -20.063 1.00 80.05 148  A 1 
ATOM 1144  N N   . LEU A 1 149  ? 6.944   -17.323 -16.451 1.00 89.63 149  A 1 
ATOM 1145  C CA  . LEU A 1 149  ? 7.935   -17.009 -15.432 1.00 89.26 149  A 1 
ATOM 1146  C C   . LEU A 1 149  ? 8.762   -15.804 -15.871 1.00 88.73 149  A 1 
ATOM 1147  O O   . LEU A 1 149  ? 9.337   -15.799 -16.957 1.00 86.94 149  A 1 
ATOM 1148  C CB  . LEU A 1 149  ? 8.812   -18.234 -15.152 1.00 88.48 149  A 1 
ATOM 1149  C CG  . LEU A 1 149  ? 8.044   -19.424 -14.548 1.00 86.51 149  A 1 
ATOM 1150  C CD1 . LEU A 1 149  ? 8.959   -20.640 -14.471 1.00 79.62 149  A 1 
ATOM 1151  C CD2 . LEU A 1 149  ? 7.539   -19.127 -13.135 1.00 79.63 149  A 1 
ATOM 1152  N N   . VAL A 1 150  ? 8.821   -14.794 -15.009 1.00 88.80 150  A 1 
ATOM 1153  C CA  . VAL A 1 150  ? 9.555   -13.545 -15.234 1.00 88.06 150  A 1 
ATOM 1154  C C   . VAL A 1 150  ? 10.484  -13.262 -14.047 1.00 87.37 150  A 1 
ATOM 1155  O O   . VAL A 1 150  ? 10.187  -13.672 -12.930 1.00 84.45 150  A 1 
ATOM 1156  C CB  . VAL A 1 150  ? 8.604   -12.357 -15.482 1.00 86.87 150  A 1 
ATOM 1157  C CG1 . VAL A 1 150  ? 7.989   -12.423 -16.879 1.00 75.70 150  A 1 
ATOM 1158  C CG2 . VAL A 1 150  ? 7.461   -12.294 -14.478 1.00 76.30 150  A 1 
ATOM 1159  N N   . PRO A 1 151  ? 11.616  -12.575 -14.264 1.00 86.10 151  A 1 
ATOM 1160  C CA  . PRO A 1 151  ? 12.636  -12.444 -13.220 1.00 83.78 151  A 1 
ATOM 1161  C C   . PRO A 1 151  ? 12.319  -11.427 -12.122 1.00 82.10 151  A 1 
ATOM 1162  O O   . PRO A 1 151  ? 12.974  -11.462 -11.082 1.00 75.08 151  A 1 
ATOM 1163  C CB  . PRO A 1 151  ? 13.907  -12.062 -13.984 1.00 81.54 151  A 1 
ATOM 1164  C CG  . PRO A 1 151  ? 13.379  -11.290 -15.188 1.00 78.62 151  A 1 
ATOM 1165  C CD  . PRO A 1 151  ? 12.093  -12.042 -15.517 1.00 82.08 151  A 1 
ATOM 1166  N N   . ASP A 1 152  ? 11.383  -10.507 -12.349 1.00 82.43 152  A 1 
ATOM 1167  C CA  . ASP A 1 152  ? 11.120  -9.384  -11.445 1.00 81.64 152  A 1 
ATOM 1168  C C   . ASP A 1 152  ? 9.617   -9.096  -11.304 1.00 82.88 152  A 1 
ATOM 1169  O O   . ASP A 1 152  ? 8.859   -9.209  -12.266 1.00 80.39 152  A 1 
ATOM 1170  C CB  . ASP A 1 152  ? 11.889  -8.151  -11.958 1.00 77.78 152  A 1 
ATOM 1171  C CG  . ASP A 1 152  ? 12.055  -7.031  -10.932 1.00 69.83 152  A 1 
ATOM 1172  O OD1 . ASP A 1 152  ? 11.580  -7.182  -9.787  1.00 61.70 152  A 1 
ATOM 1173  O OD2 . ASP A 1 152  ? 12.671  -6.010  -11.307 1.00 61.75 152  A 1 
ATOM 1174  N N   . LEU A 1 153  ? 9.209   -8.670  -10.104 1.00 79.85 153  A 1 
ATOM 1175  C CA  . LEU A 1 153  ? 7.818   -8.355  -9.770  1.00 79.44 153  A 1 
ATOM 1176  C C   . LEU A 1 153  ? 7.230   -7.256  -10.658 1.00 80.25 153  A 1 
ATOM 1177  O O   . LEU A 1 153  ? 6.087   -7.355  -11.096 1.00 78.85 153  A 1 
ATOM 1178  C CB  . LEU A 1 153  ? 7.742   -7.905  -8.302  1.00 77.74 153  A 1 
ATOM 1179  C CG  . LEU A 1 153  ? 7.907   -9.036  -7.280  1.00 73.21 153  A 1 
ATOM 1180  C CD1 . LEU A 1 153  ? 8.112   -8.438  -5.894  1.00 67.02 153  A 1 
ATOM 1181  C CD2 . LEU A 1 153  ? 6.663   -9.925  -7.241  1.00 67.10 153  A 1 
ATOM 1182  N N   . ARG A 1 154  ? 8.010   -6.236  -10.969 1.00 79.36 154  A 1 
ATOM 1183  C CA  . ARG A 1 154  ? 7.565   -5.167  -11.876 1.00 78.20 154  A 1 
ATOM 1184  C C   . ARG A 1 154  ? 7.129   -5.731  -13.227 1.00 79.31 154  A 1 
ATOM 1185  O O   . ARG A 1 154  ? 6.142   -5.284  -13.806 1.00 77.96 154  A 1 
ATOM 1186  C CB  . ARG A 1 154  ? 8.696   -4.144  -12.034 1.00 75.60 154  A 1 
ATOM 1187  C CG  . ARG A 1 154  ? 8.272   -2.952  -12.905 1.00 66.83 154  A 1 
ATOM 1188  C CD  . ARG A 1 154  ? 9.416   -1.953  -13.050 1.00 63.46 154  A 1 
ATOM 1189  N NE  . ARG A 1 154  ? 9.087   -0.902  -14.026 1.00 56.27 154  A 1 
ATOM 1190  C CZ  . ARG A 1 154  ? 9.931   -0.031  -14.556 1.00 50.87 154  A 1 
ATOM 1191  N NH1 . ARG A 1 154  ? 11.165  0.054   -14.151 1.00 47.92 154  A 1 
ATOM 1192  N NH2 . ARG A 1 154  ? 9.549   0.761   -15.515 1.00 44.50 154  A 1 
ATOM 1193  N N   . ARG A 1 155  ? 7.843   -6.729  -13.708 1.00 82.04 155  A 1 
ATOM 1194  C CA  . ARG A 1 155  ? 7.572   -7.374  -14.987 1.00 82.59 155  A 1 
ATOM 1195  C C   . ARG A 1 155  ? 6.400   -8.348  -14.914 1.00 83.77 155  A 1 
ATOM 1196  O O   . ARG A 1 155  ? 5.692   -8.503  -15.897 1.00 82.34 155  A 1 
ATOM 1197  C CB  . ARG A 1 155  ? 8.862   -8.015  -15.481 1.00 80.85 155  A 1 
ATOM 1198  C CG  . ARG A 1 155  ? 8.852   -8.130  -17.002 1.00 75.66 155  A 1 
ATOM 1199  C CD  . ARG A 1 155  ? 10.248  -8.482  -17.493 1.00 72.59 155  A 1 
ATOM 1200  N NE  . ARG A 1 155  ? 10.272  -8.509  -18.955 1.00 68.46 155  A 1 
ATOM 1201  C CZ  . ARG A 1 155  ? 11.323  -8.329  -19.718 1.00 63.88 155  A 1 
ATOM 1202  N NH1 . ARG A 1 155  ? 12.498  -8.073  -19.231 1.00 58.53 155  A 1 
ATOM 1203  N NH2 . ARG A 1 155  ? 11.195  -8.422  -20.996 1.00 58.89 155  A 1 
ATOM 1204  N N   . VAL A 1 156  ? 6.129   -8.918  -13.742 1.00 83.09 156  A 1 
ATOM 1205  C CA  . VAL A 1 156  ? 4.907   -9.700  -13.485 1.00 83.45 156  A 1 
ATOM 1206  C C   . VAL A 1 156  ? 3.674   -8.859  -13.798 1.00 83.86 156  A 1 
ATOM 1207  O O   . VAL A 1 156  ? 2.849   -9.274  -14.608 1.00 83.13 156  A 1 
ATOM 1208  C CB  . VAL A 1 156  ? 4.822   -10.228 -12.039 1.00 83.29 156  A 1 
ATOM 1209  C CG1 . VAL A 1 156  ? 3.535   -11.000 -11.789 1.00 74.56 156  A 1 
ATOM 1210  C CG2 . VAL A 1 156  ? 5.966   -11.170 -11.680 1.00 74.55 156  A 1 
ATOM 1211  N N   . HIS A 1 157  ? 3.592   -7.649  -13.241 1.00 82.93 157  A 1 
ATOM 1212  C CA  . HIS A 1 157  ? 2.468   -6.743  -13.475 1.00 81.17 157  A 1 
ATOM 1213  C C   . HIS A 1 157  ? 2.337   -6.322  -14.942 1.00 81.67 157  A 1 
ATOM 1214  O O   . HIS A 1 157  ? 1.231   -6.268  -15.473 1.00 79.88 157  A 1 
ATOM 1215  C CB  . HIS A 1 157  ? 2.603   -5.504  -12.588 1.00 78.48 157  A 1 
ATOM 1216  C CG  . HIS A 1 157  ? 2.599   -5.796  -11.117 1.00 70.74 157  A 1 
ATOM 1217  N ND1 . HIS A 1 157  ? 1.604   -6.403  -10.389 1.00 61.40 157  A 1 
ATOM 1218  C CD2 . HIS A 1 157  ? 3.596   -5.477  -10.231 1.00 61.09 157  A 1 
ATOM 1219  C CE1 . HIS A 1 157  ? 1.993   -6.451  -9.105  1.00 56.82 157  A 1 
ATOM 1220  N NE2 . HIS A 1 157  ? 3.200   -5.893  -8.970  1.00 57.52 157  A 1 
ATOM 1221  N N   . GLN A 1 158  ? 3.436   -6.061  -15.623 1.00 82.06 158  A 1 
ATOM 1222  C CA  . GLN A 1 158  ? 3.424   -5.686  -17.041 1.00 81.08 158  A 1 
ATOM 1223  C C   . GLN A 1 158  ? 2.882   -6.813  -17.929 1.00 81.87 158  A 1 
ATOM 1224  O O   . GLN A 1 158  ? 1.995   -6.597  -18.760 1.00 80.51 158  A 1 
ATOM 1225  C CB  . GLN A 1 158  ? 4.844   -5.321  -17.485 1.00 78.73 158  A 1 
ATOM 1226  C CG  . GLN A 1 158  ? 5.365   -3.994  -16.919 1.00 71.47 158  A 1 
ATOM 1227  C CD  . GLN A 1 158  ? 6.833   -3.745  -17.270 1.00 68.51 158  A 1 
ATOM 1228  O OE1 . GLN A 1 158  ? 7.588   -4.629  -17.624 1.00 62.10 158  A 1 
ATOM 1229  N NE2 . GLN A 1 158  ? 7.304   -2.526  -17.179 1.00 59.24 158  A 1 
ATOM 1230  N N   . VAL A 1 159  ? 3.386   -8.024  -17.746 1.00 83.84 159  A 1 
ATOM 1231  C CA  . VAL A 1 159  ? 3.007   -9.185  -18.559 1.00 85.05 159  A 1 
ATOM 1232  C C   . VAL A 1 159  ? 1.576   -9.625  -18.248 1.00 85.34 159  A 1 
ATOM 1233  O O   . VAL A 1 159  ? 0.819   -9.907  -19.179 1.00 83.91 159  A 1 
ATOM 1234  C CB  . VAL A 1 159  ? 4.018   -10.333 -18.382 1.00 85.44 159  A 1 
ATOM 1235  C CG1 . VAL A 1 159  ? 3.590   -11.595 -19.134 1.00 77.10 159  A 1 
ATOM 1236  C CG2 . VAL A 1 159  ? 5.390   -9.932  -18.935 1.00 77.19 159  A 1 
ATOM 1237  N N   . SER A 1 160  ? 1.166   -9.624  -16.982 1.00 85.45 160  A 1 
ATOM 1238  C CA  . SER A 1 160  ? -0.207  -9.957  -16.599 1.00 84.72 160  A 1 
ATOM 1239  C C   . SER A 1 160  ? -1.212  -8.960  -17.172 1.00 84.54 160  A 1 
ATOM 1240  O O   . SER A 1 160  ? -2.207  -9.387  -17.755 1.00 83.17 160  A 1 
ATOM 1241  C CB  . SER A 1 160  ? -0.356  -10.070 -15.077 1.00 83.75 160  A 1 
ATOM 1242  O OG  . SER A 1 160  ? -0.124  -8.847  -14.430 1.00 71.23 160  A 1 
ATOM 1243  N N   . ALA A 1 161  ? -0.920  -7.661  -17.122 1.00 84.04 161  A 1 
ATOM 1244  C CA  . ALA A 1 161  ? -1.762  -6.626  -17.713 1.00 82.47 161  A 1 
ATOM 1245  C C   . ALA A 1 161  ? -1.941  -6.815  -19.225 1.00 82.51 161  A 1 
ATOM 1246  O O   . ALA A 1 161  ? -3.063  -6.743  -19.729 1.00 80.52 161  A 1 
ATOM 1247  C CB  . ALA A 1 161  ? -1.161  -5.254  -17.390 1.00 80.14 161  A 1 
ATOM 1248  N N   . MET A 1 162  ? -0.874  -7.131  -19.952 1.00 83.80 162  A 1 
ATOM 1249  C CA  . MET A 1 162  ? -0.972  -7.408  -21.390 1.00 82.73 162  A 1 
ATOM 1250  C C   . MET A 1 162  ? -1.788  -8.664  -21.695 1.00 83.63 162  A 1 
ATOM 1251  O O   . MET A 1 162  ? -2.633  -8.635  -22.590 1.00 81.78 162  A 1 
ATOM 1252  C CB  . MET A 1 162  ? 0.416   -7.543  -22.026 1.00 80.69 162  A 1 
ATOM 1253  C CG  . MET A 1 162  ? 1.086   -6.190  -22.215 1.00 72.59 162  A 1 
ATOM 1254  S SD  . MET A 1 162  ? 2.470   -6.226  -23.387 1.00 65.77 162  A 1 
ATOM 1255  C CE  . MET A 1 162  ? 1.578   -6.255  -24.947 1.00 57.52 162  A 1 
ATOM 1256  N N   . CYS A 1 163  ? -1.585  -9.749  -20.959 1.00 83.93 163  A 1 
ATOM 1257  C CA  . CYS A 1 163  ? -2.371  -10.970 -21.125 1.00 84.59 163  A 1 
ATOM 1258  C C   . CYS A 1 163  ? -3.859  -10.707 -20.868 1.00 84.33 163  A 1 
ATOM 1259  O O   . CYS A 1 163  ? -4.704  -11.120 -21.658 1.00 82.99 163  A 1 
ATOM 1260  C CB  . CYS A 1 163  ? -1.837  -12.064 -20.192 1.00 85.19 163  A 1 
ATOM 1261  S SG  . CYS A 1 163  ? -0.201  -12.648 -20.752 1.00 79.81 163  A 1 
ATOM 1262  N N   . LEU A 1 164  ? -4.175  -9.966  -19.805 1.00 83.83 164  A 1 
ATOM 1263  C CA  . LEU A 1 164  ? -5.550  -9.637  -19.447 1.00 83.00 164  A 1 
ATOM 1264  C C   . LEU A 1 164  ? -6.206  -8.742  -20.503 1.00 82.88 164  A 1 
ATOM 1265  O O   . LEU A 1 164  ? -7.340  -9.001  -20.899 1.00 81.34 164  A 1 
ATOM 1266  C CB  . LEU A 1 164  ? -5.553  -9.008  -18.042 1.00 81.10 164  A 1 
ATOM 1267  C CG  . LEU A 1 164  ? -6.886  -9.231  -17.301 1.00 74.18 164  A 1 
ATOM 1268  C CD1 . LEU A 1 164  ? -6.653  -9.975  -15.991 1.00 67.37 164  A 1 
ATOM 1269  C CD2 . LEU A 1 164  ? -7.578  -7.917  -16.968 1.00 67.50 164  A 1 
ATOM 1270  N N   . ALA A 1 165  ? -5.486  -7.756  -21.025 1.00 82.82 165  A 1 
ATOM 1271  C CA  . ALA A 1 165  ? -5.969  -6.887  -22.096 1.00 81.41 165  A 1 
ATOM 1272  C C   . ALA A 1 165  ? -6.332  -7.669  -23.369 1.00 81.88 165  A 1 
ATOM 1273  O O   . ALA A 1 165  ? -7.385  -7.434  -23.963 1.00 80.08 165  A 1 
ATOM 1274  C CB  . ALA A 1 165  ? -4.905  -5.821  -22.383 1.00 80.05 165  A 1 
ATOM 1275  N N   . LEU A 1 166  ? -5.506  -8.634  -23.761 1.00 82.42 166  A 1 
ATOM 1276  C CA  . LEU A 1 166  ? -5.735  -9.442  -24.962 1.00 81.84 166  A 1 
ATOM 1277  C C   . LEU A 1 166  ? -6.863  -10.471 -24.800 1.00 81.32 166  A 1 
ATOM 1278  O O   . LEU A 1 166  ? -7.556  -10.774 -25.772 1.00 77.67 166  A 1 
ATOM 1279  C CB  . LEU A 1 166  ? -4.422  -10.139 -25.367 1.00 81.39 166  A 1 
ATOM 1280  C CG  . LEU A 1 166  ? -3.310  -9.193  -25.862 1.00 80.49 166  A 1 
ATOM 1281  C CD1 . LEU A 1 166  ? -2.049  -9.998  -26.151 1.00 74.60 166  A 1 
ATOM 1282  C CD2 . LEU A 1 166  ? -3.694  -8.457  -27.147 1.00 74.70 166  A 1 
ATOM 1283  N N   . LEU A 1 167  ? -7.079  -10.989 -23.593 1.00 82.52 167  A 1 
ATOM 1284  C CA  . LEU A 1 167  ? -8.083  -12.024 -23.322 1.00 81.89 167  A 1 
ATOM 1285  C C   . LEU A 1 167  ? -9.468  -11.459 -22.975 1.00 80.96 167  A 1 
ATOM 1286  O O   . LEU A 1 167  ? -10.475 -12.104 -23.256 1.00 77.11 167  A 1 
ATOM 1287  C CB  . LEU A 1 167  ? -7.565  -12.941 -22.206 1.00 81.24 167  A 1 
ATOM 1288  C CG  . LEU A 1 167  ? -6.360  -13.816 -22.601 1.00 80.72 167  A 1 
ATOM 1289  C CD1 . LEU A 1 167  ? -5.788  -14.499 -21.362 1.00 75.51 167  A 1 
ATOM 1290  C CD2 . LEU A 1 167  ? -6.748  -14.900 -23.606 1.00 76.15 167  A 1 
ATOM 1291  N N   . ARG A 1 168  ? -9.544  -10.259 -22.406 1.00 81.12 168  A 1 
ATOM 1292  C CA  . ARG A 1 168  ? -10.784 -9.692  -21.846 1.00 78.90 168  A 1 
ATOM 1293  C C   . ARG A 1 168  ? -11.906 -9.544  -22.871 1.00 78.00 168  A 1 
ATOM 1294  O O   . ARG A 1 168  ? -13.070 -9.697  -22.528 1.00 73.74 168  A 1 
ATOM 1295  C CB  . ARG A 1 168  ? -10.449 -8.339  -21.183 1.00 75.33 168  A 1 
ATOM 1296  C CG  . ARG A 1 168  ? -11.600 -7.757  -20.352 1.00 66.95 168  A 1 
ATOM 1297  C CD  . ARG A 1 168  ? -11.140 -6.474  -19.646 1.00 63.62 168  A 1 
ATOM 1298  N NE  . ARG A 1 168  ? -12.161 -5.965  -18.711 1.00 56.55 168  A 1 
ATOM 1299  C CZ  . ARG A 1 168  ? -12.039 -4.893  -17.928 1.00 50.91 168  A 1 
ATOM 1300  N NH1 . ARG A 1 168  ? -10.983 -4.133  -17.960 1.00 47.46 168  A 1 
ATOM 1301  N NH2 . ARG A 1 168  ? -12.979 -4.572  -17.091 1.00 44.59 168  A 1 
ATOM 1302  N N   . LYS A 1 169  ? -11.578 -9.245  -24.111 1.00 75.98 169  A 1 
ATOM 1303  C CA  . LYS A 1 169  ? -12.594 -9.042  -25.150 1.00 74.37 169  A 1 
ATOM 1304  C C   . LYS A 1 169  ? -13.252 -10.353 -25.595 1.00 74.20 169  A 1 
ATOM 1305  O O   . LYS A 1 169  ? -14.454 -10.373 -25.848 1.00 69.20 169  A 1 
ATOM 1306  C CB  . LYS A 1 169  ? -11.972 -8.278  -26.326 1.00 71.14 169  A 1 
ATOM 1307  C CG  . LYS A 1 169  ? -13.069 -7.773  -27.266 1.00 65.02 169  A 1 
ATOM 1308  C CD  . LYS A 1 169  ? -12.485 -6.928  -28.395 1.00 61.36 169  A 1 
ATOM 1309  C CE  . LYS A 1 169  ? -13.639 -6.449  -29.275 1.00 53.94 169  A 1 
ATOM 1310  N NZ  . LYS A 1 169  ? -13.177 -5.547  -30.335 1.00 47.52 169  A 1 
ATOM 1311  N N   . ALA A 1 170  ? -12.480 -11.424 -25.668 1.00 73.16 170  A 1 
ATOM 1312  C CA  . ALA A 1 170  ? -12.966 -12.739 -26.081 1.00 70.59 170  A 1 
ATOM 1313  C C   . ALA A 1 170  ? -13.845 -13.404 -25.009 1.00 71.08 170  A 1 
ATOM 1314  O O   . ALA A 1 170  ? -14.792 -14.117 -25.327 1.00 66.18 170  A 1 
ATOM 1315  C CB  . ALA A 1 170  ? -11.749 -13.605 -26.420 1.00 67.13 170  A 1 
ATOM 1316  N N   . HIS A 1 171  ? -13.555 -13.151 -23.741 1.00 74.33 171  A 1 
ATOM 1317  C CA  . HIS A 1 171  ? -14.223 -13.776 -22.606 1.00 71.72 171  A 1 
ATOM 1318  C C   . HIS A 1 171  ? -14.931 -12.727 -21.748 1.00 69.76 171  A 1 
ATOM 1319  O O   . HIS A 1 171  ? -14.332 -12.119 -20.866 1.00 64.44 171  A 1 
ATOM 1320  C CB  . HIS A 1 171  ? -13.209 -14.606 -21.813 1.00 69.94 171  A 1 
ATOM 1321  C CG  . HIS A 1 171  ? -12.610 -15.710 -22.629 1.00 68.88 171  A 1 
ATOM 1322  N ND1 . HIS A 1 171  ? -13.217 -16.910 -22.947 1.00 62.13 171  A 1 
ATOM 1323  C CD2 . HIS A 1 171  ? -11.405 -15.674 -23.284 1.00 61.74 171  A 1 
ATOM 1324  C CE1 . HIS A 1 171  ? -12.398 -17.568 -23.776 1.00 62.41 171  A 1 
ATOM 1325  N NE2 . HIS A 1 171  ? -11.292 -16.851 -23.998 1.00 62.73 171  A 1 
ATOM 1326  N N   . LYS A 1 172  ? -16.237 -12.533 -22.000 1.00 66.85 172  A 1 
ATOM 1327  C CA  . LYS A 1 172  ? -17.070 -11.583 -21.243 1.00 63.11 172  A 1 
ATOM 1328  C C   . LYS A 1 172  ? -17.527 -12.112 -19.885 1.00 62.94 172  A 1 
ATOM 1329  O O   . LYS A 1 172  ? -17.923 -11.325 -19.036 1.00 56.61 172  A 1 
ATOM 1330  C CB  . LYS A 1 172  ? -18.302 -11.189 -22.063 1.00 57.13 172  A 1 
ATOM 1331  C CG  . LYS A 1 172  ? -17.943 -10.342 -23.288 1.00 51.78 172  A 1 
ATOM 1332  C CD  . LYS A 1 172  ? -19.226 -9.911  -24.002 1.00 47.33 172  A 1 
ATOM 1333  C CE  . LYS A 1 172  ? -18.882 -9.053  -25.220 1.00 41.10 172  A 1 
ATOM 1334  N NZ  . LYS A 1 172  ? -20.098 -8.648  -25.956 1.00 35.48 172  A 1 
ATOM 1335  N N   . ASN A 1 173  ? -17.540 -13.423 -19.708 1.00 62.67 173  A 1 
ATOM 1336  C CA  . ASN A 1 173  ? -18.034 -14.031 -18.480 1.00 60.44 173  A 1 
ATOM 1337  C C   . ASN A 1 173  ? -16.933 -14.025 -17.418 1.00 62.35 173  A 1 
ATOM 1338  O O   . ASN A 1 173  ? -15.922 -14.705 -17.576 1.00 55.60 173  A 1 
ATOM 1339  C CB  . ASN A 1 173  ? -18.552 -15.449 -18.765 1.00 53.01 173  A 1 
ATOM 1340  C CG  . ASN A 1 173  ? -19.874 -15.469 -19.515 1.00 46.10 173  A 1 
ATOM 1341  O OD1 . ASN A 1 173  ? -20.518 -14.465 -19.761 1.00 41.35 173  A 1 
ATOM 1342  N ND2 . ASN A 1 173  ? -20.331 -16.643 -19.897 1.00 40.53 173  A 1 
ATOM 1343  N N   . ASP A 1 174  ? -17.195 -13.358 -16.293 1.00 57.77 174  A 1 
ATOM 1344  C CA  . ASP A 1 174  ? -16.288 -13.272 -15.137 1.00 56.43 174  A 1 
ATOM 1345  C C   . ASP A 1 174  ? -16.133 -14.599 -14.358 1.00 59.41 174  A 1 
ATOM 1346  O O   . ASP A 1 174  ? -15.590 -14.636 -13.257 1.00 54.23 174  A 1 
ATOM 1347  C CB  . ASP A 1 174  ? -16.769 -12.149 -14.194 1.00 49.31 174  A 1 
ATOM 1348  C CG  . ASP A 1 174  ? -16.683 -10.743 -14.794 1.00 43.73 174  A 1 
ATOM 1349  O OD1 . ASP A 1 174  ? -15.822 -10.521 -15.673 1.00 39.03 174  A 1 
ATOM 1350  O OD2 . ASP A 1 174  ? -17.506 -9.900  -14.376 1.00 38.09 174  A 1 
ATOM 1351  N N   . SER A 1 175  ? -16.626 -15.707 -14.902 1.00 62.14 175  A 1 
ATOM 1352  C CA  . SER A 1 175  ? -16.586 -17.013 -14.235 1.00 61.33 175  A 1 
ATOM 1353  C C   . SER A 1 175  ? -15.186 -17.624 -14.155 1.00 64.04 175  A 1 
ATOM 1354  O O   . SER A 1 175  ? -14.926 -18.455 -13.286 1.00 60.22 175  A 1 
ATOM 1355  C CB  . SER A 1 175  ? -17.524 -17.985 -14.948 1.00 55.25 175  A 1 
ATOM 1356  O OG  . SER A 1 175  ? -17.166 -18.153 -16.305 1.00 49.72 175  A 1 
ATOM 1357  N N   . VAL A 1 176  ? -14.297 -17.242 -15.049 1.00 69.47 176  A 1 
ATOM 1358  C CA  . VAL A 1 176  ? -12.929 -17.758 -15.132 1.00 70.28 176  A 1 
ATOM 1359  C C   . VAL A 1 176  ? -11.946 -16.600 -15.065 1.00 73.07 176  A 1 
ATOM 1360  O O   . VAL A 1 176  ? -12.083 -15.613 -15.780 1.00 70.28 176  A 1 
ATOM 1361  C CB  . VAL A 1 176  ? -12.709 -18.600 -16.402 1.00 65.48 176  A 1 
ATOM 1362  C CG1 . VAL A 1 176  ? -11.312 -19.225 -16.416 1.00 58.74 176  A 1 
ATOM 1363  C CG2 . VAL A 1 176  ? -13.721 -19.746 -16.502 1.00 58.39 176  A 1 
ATOM 1364  N N   . THR A 1 177  ? -10.919 -16.744 -14.238 1.00 73.45 177  A 1 
ATOM 1365  C CA  . THR A 1 177  ? -9.828  -15.770 -14.174 1.00 74.71 177  A 1 
ATOM 1366  C C   . THR A 1 177  ? -8.970  -15.883 -15.431 1.00 77.19 177  A 1 
ATOM 1367  O O   . THR A 1 177  ? -8.338  -16.906 -15.657 1.00 75.66 177  A 1 
ATOM 1368  C CB  . THR A 1 177  ? -8.981  -15.984 -12.915 1.00 71.56 177  A 1 
ATOM 1369  O OG1 . THR A 1 177  ? -9.807  -16.024 -11.773 1.00 64.74 177  A 1 
ATOM 1370  C CG2 . THR A 1 177  ? -7.988  -14.849 -12.699 1.00 63.15 177  A 1 
ATOM 1371  N N   . LEU A 1 178  ? -8.947  -14.830 -16.244 1.00 76.21 178  A 1 
ATOM 1372  C CA  . LEU A 1 178  ? -8.226  -14.829 -17.518 1.00 75.80 178  A 1 
ATOM 1373  C C   . LEU A 1 178  ? -6.708  -14.771 -17.330 1.00 78.25 178  A 1 
ATOM 1374  O O   . LEU A 1 178  ? -5.979  -15.590 -17.882 1.00 76.71 178  A 1 
ATOM 1375  C CB  . LEU A 1 178  ? -8.700  -13.640 -18.369 1.00 73.17 178  A 1 
ATOM 1376  C CG  . LEU A 1 178  ? -10.185 -13.685 -18.763 1.00 72.01 178  A 1 
ATOM 1377  C CD1 . LEU A 1 178  ? -10.568 -12.381 -19.455 1.00 66.58 178  A 1 
ATOM 1378  C CD2 . LEU A 1 178  ? -10.487 -14.849 -19.703 1.00 68.08 178  A 1 
ATOM 1379  N N   . ALA A 1 179  ? -6.251  -13.817 -16.534 1.00 75.73 179  A 1 
ATOM 1380  C CA  . ALA A 1 179  ? -4.862  -13.713 -16.124 1.00 75.53 179  A 1 
ATOM 1381  C C   . ALA A 1 179  ? -4.804  -13.575 -14.607 1.00 77.16 179  A 1 
ATOM 1382  O O   . ALA A 1 179  ? -5.519  -12.762 -14.024 1.00 75.21 179  A 1 
ATOM 1383  C CB  . ALA A 1 179  ? -4.186  -12.547 -16.851 1.00 73.56 179  A 1 
ATOM 1384  N N   . LEU A 1 180  ? -3.965  -14.375 -13.977 1.00 80.53 180  A 1 
ATOM 1385  C CA  . LEU A 1 180  ? -3.714  -14.333 -12.550 1.00 80.07 180  A 1 
ATOM 1386  C C   . LEU A 1 180  ? -2.279  -13.883 -12.331 1.00 80.44 180  A 1 
ATOM 1387  O O   . LEU A 1 180  ? -1.337  -14.537 -12.777 1.00 77.74 180  A 1 
ATOM 1388  C CB  . LEU A 1 180  ? -4.007  -15.712 -11.940 1.00 76.76 180  A 1 
ATOM 1389  C CG  . LEU A 1 180  ? -3.817  -15.779 -10.418 1.00 74.69 180  A 1 
ATOM 1390  C CD1 . LEU A 1 180  ? -4.758  -14.842 -9.665  1.00 68.20 180  A 1 
ATOM 1391  C CD2 . LEU A 1 180  ? -4.106  -17.201 -9.942  1.00 68.83 180  A 1 
ATOM 1392  N N   . ASN A 1 181  ? -2.142  -12.777 -11.631 1.00 77.14 181  A 1 
ATOM 1393  C CA  . ASN A 1 181  ? -0.865  -12.356 -11.102 1.00 74.47 181  A 1 
ATOM 1394  C C   . ASN A 1 181  ? -0.693  -12.973 -9.714  1.00 74.04 181  A 1 
ATOM 1395  O O   . ASN A 1 181  ? -1.616  -12.940 -8.902  1.00 67.87 181  A 1 
ATOM 1396  C CB  . ASN A 1 181  ? -0.842  -10.820 -11.101 1.00 69.19 181  A 1 
ATOM 1397  C CG  . ASN A 1 181  ? 0.529   -10.276 -10.780 1.00 63.74 181  A 1 
ATOM 1398  O OD1 . ASN A 1 181  ? 1.511   -10.983 -10.691 1.00 54.57 181  A 1 
ATOM 1399  N ND2 . ASN A 1 181  ? 0.623   -8.977  -10.618 1.00 58.14 181  A 1 
ATOM 1400  N N   . VAL A 1 182  ? 0.464   -13.553 -9.455  1.00 71.82 182  A 1 
ATOM 1401  C CA  . VAL A 1 182  ? 0.777   -14.057 -8.125  1.00 68.31 182  A 1 
ATOM 1402  C C   . VAL A 1 182  ? 0.960   -12.860 -7.207  1.00 68.34 182  A 1 
ATOM 1403  O O   . VAL A 1 182  ? 1.960   -12.147 -7.307  1.00 62.55 182  A 1 
ATOM 1404  C CB  . VAL A 1 182  ? 2.014   -14.971 -8.135  1.00 63.89 182  A 1 
ATOM 1405  C CG1 . VAL A 1 182  ? 2.326   -15.499 -6.746  1.00 58.61 182  A 1 
ATOM 1406  C CG2 . VAL A 1 182  ? 1.777   -16.184 -9.032  1.00 59.07 182  A 1 
ATOM 1407  N N   . SER A 1 183  ? -0.009  -12.641 -6.325  1.00 64.37 183  A 1 
ATOM 1408  C CA  . SER A 1 183  ? 0.063   -11.553 -5.361  1.00 61.78 183  A 1 
ATOM 1409  C C   . SER A 1 183  ? 1.268   -11.734 -4.441  1.00 62.80 183  A 1 
ATOM 1410  O O   . SER A 1 183  ? 1.627   -12.849 -4.057  1.00 57.37 183  A 1 
ATOM 1411  C CB  . SER A 1 183  ? -1.232  -11.441 -4.557  1.00 55.25 183  A 1 
ATOM 1412  O OG  . SER A 1 183  ? -1.485  -12.605 -3.809  1.00 50.54 183  A 1 
ATOM 1413  N N   . SER A 1 184  ? 1.879   -10.631 -4.058  1.00 62.03 184  A 1 
ATOM 1414  C CA  . SER A 1 184  ? 2.948   -10.629 -3.062  1.00 59.95 184  A 1 
ATOM 1415  C C   . SER A 1 184  ? 2.455   -10.989 -1.657  1.00 61.19 184  A 1 
ATOM 1416  O O   . SER A 1 184  ? 3.231   -11.433 -0.813  1.00 56.45 184  A 1 
ATOM 1417  C CB  . SER A 1 184  ? 3.573   -9.236  -3.046  1.00 54.10 184  A 1 
ATOM 1418  O OG  . SER A 1 184  ? 2.608   -8.239  -2.785  1.00 49.21 184  A 1 
ATOM 1419  N N   . THR A 1 185  ? 1.153   -10.814 -1.416  1.00 59.03 185  A 1 
ATOM 1420  C CA  . THR A 1 185  ? 0.491   -11.135 -0.156  1.00 57.03 185  A 1 
ATOM 1421  C C   . THR A 1 185  ? 0.115   -12.615 -0.095  1.00 59.98 185  A 1 
ATOM 1422  O O   . THR A 1 185  ? -0.232  -13.233 -1.100  1.00 55.42 185  A 1 
ATOM 1423  C CB  . THR A 1 185  ? -0.752  -10.259 0.050   1.00 49.81 185  A 1 
ATOM 1424  O OG1 . THR A 1 185  ? -1.687  -10.419 -0.981  1.00 45.25 185  A 1 
ATOM 1425  C CG2 . THR A 1 185  ? -0.414  -8.772  0.099   1.00 43.56 185  A 1 
ATOM 1426  N N   . LYS A 1 186  ? 0.096   -13.173 1.106   1.00 61.64 186  A 1 
ATOM 1427  C CA  . LYS A 1 186  ? -0.454  -14.513 1.367   1.00 61.05 186  A 1 
ATOM 1428  C C   . LYS A 1 186  ? -1.987  -14.499 1.283   1.00 62.99 186  A 1 
ATOM 1429  O O   . LYS A 1 186  ? -2.685  -14.721 2.270   1.00 58.81 186  A 1 
ATOM 1430  C CB  . LYS A 1 186  ? 0.041   -15.045 2.725   1.00 56.05 186  A 1 
ATOM 1431  C CG  . LYS A 1 186  ? 1.550   -15.313 2.739   1.00 50.53 186  A 1 
ATOM 1432  C CD  . LYS A 1 186  ? 1.945   -15.966 4.062   1.00 46.88 186  A 1 
ATOM 1433  C CE  . LYS A 1 186  ? 3.383   -16.492 3.977   1.00 41.85 186  A 1 
ATOM 1434  N NZ  . LYS A 1 186  ? 3.561   -17.683 4.827   1.00 37.66 186  A 1 
ATOM 1435  N N   . SER A 1 187  ? -2.508  -14.181 0.119   1.00 64.58 187  A 1 
ATOM 1436  C CA  . SER A 1 187  ? -3.939  -14.092 -0.120  1.00 65.63 187  A 1 
ATOM 1437  C C   . SER A 1 187  ? -4.535  -15.471 -0.405  1.00 70.10 187  A 1 
ATOM 1438  O O   . SER A 1 187  ? -4.104  -16.183 -1.311  1.00 67.27 187  A 1 
ATOM 1439  C CB  . SER A 1 187  ? -4.228  -13.132 -1.270  1.00 59.39 187  A 1 
ATOM 1440  O OG  . SER A 1 187  ? -5.625  -13.063 -1.473  1.00 52.28 187  A 1 
ATOM 1441  N N   . SER A 1 188  ? -5.583  -15.820 0.335   1.00 68.82 188  A 1 
ATOM 1442  C CA  . SER A 1 188  ? -6.379  -17.012 0.044   1.00 71.45 188  A 1 
ATOM 1443  C C   . SER A 1 188  ? -7.044  -16.945 -1.331  1.00 75.30 188  A 1 
ATOM 1444  O O   . SER A 1 188  ? -7.274  -17.976 -1.960  1.00 74.12 188  A 1 
ATOM 1445  C CB  . SER A 1 188  ? -7.448  -17.179 1.126   1.00 67.64 188  A 1 
ATOM 1446  O OG  . SER A 1 188  ? -8.286  -16.042 1.185   1.00 60.37 188  A 1 
ATOM 1447  N N   . GLN A 1 189  ? -7.300  -15.735 -1.831  1.00 71.63 189  A 1 
ATOM 1448  C CA  . GLN A 1 189  ? -7.912  -15.532 -3.141  1.00 73.68 189  A 1 
ATOM 1449  C C   . GLN A 1 189  ? -7.080  -16.109 -4.285  1.00 76.21 189  A 1 
ATOM 1450  O O   . GLN A 1 189  ? -7.659  -16.583 -5.257  1.00 76.15 189  A 1 
ATOM 1451  C CB  . GLN A 1 189  ? -8.131  -14.045 -3.419  1.00 71.34 189  A 1 
ATOM 1452  C CG  . GLN A 1 189  ? -9.180  -13.394 -2.510  1.00 66.56 189  A 1 
ATOM 1453  C CD  . GLN A 1 189  ? -9.593  -12.023 -3.044  1.00 62.69 189  A 1 
ATOM 1454  O OE1 . GLN A 1 189  ? -9.097  -11.544 -4.047  1.00 56.95 189  A 1 
ATOM 1455  N NE2 . GLN A 1 189  ? -10.542 -11.368 -2.424  1.00 54.66 189  A 1 
ATOM 1456  N N   . PHE A 1 190  ? -5.762  -16.112 -4.171  1.00 76.43 190  A 1 
ATOM 1457  C CA  . PHE A 1 190  ? -4.886  -16.705 -5.176  1.00 77.95 190  A 1 
ATOM 1458  C C   . PHE A 1 190  ? -5.227  -18.183 -5.401  1.00 79.43 190  A 1 
ATOM 1459  O O   . PHE A 1 190  ? -5.531  -18.586 -6.521  1.00 78.88 190  A 1 
ATOM 1460  C CB  . PHE A 1 190  ? -3.421  -16.538 -4.753  1.00 76.91 190  A 1 
ATOM 1461  C CG  . PHE A 1 190  ? -2.463  -17.305 -5.638  1.00 77.14 190  A 1 
ATOM 1462  C CD1 . PHE A 1 190  ? -1.915  -18.526 -5.209  1.00 71.22 190  A 1 
ATOM 1463  C CD2 . PHE A 1 190  ? -2.168  -16.834 -6.927  1.00 70.90 190  A 1 
ATOM 1464  C CE1 . PHE A 1 190  ? -1.078  -19.264 -6.060  1.00 68.58 190  A 1 
ATOM 1465  C CE2 . PHE A 1 190  ? -1.332  -17.571 -7.782  1.00 67.84 190  A 1 
ATOM 1466  C CZ  . PHE A 1 190  ? -0.789  -18.787 -7.347  1.00 71.02 190  A 1 
ATOM 1467  N N   . PHE A 1 191  ? -5.279  -18.964 -4.332  1.00 78.98 191  A 1 
ATOM 1468  C CA  . PHE A 1 191  ? -5.592  -20.387 -4.420  1.00 79.95 191  A 1 
ATOM 1469  C C   . PHE A 1 191  ? -7.048  -20.643 -4.832  1.00 80.67 191  A 1 
ATOM 1470  O O   . PHE A 1 191  ? -7.315  -21.568 -5.597  1.00 79.62 191  A 1 
ATOM 1471  C CB  . PHE A 1 191  ? -5.280  -21.053 -3.084  1.00 79.31 191  A 1 
ATOM 1472  C CG  . PHE A 1 191  ? -3.813  -21.043 -2.724  1.00 78.90 191  A 1 
ATOM 1473  C CD1 . PHE A 1 191  ? -2.915  -21.874 -3.417  1.00 73.92 191  A 1 
ATOM 1474  C CD2 . PHE A 1 191  ? -3.339  -20.219 -1.691  1.00 73.63 191  A 1 
ATOM 1475  C CE1 . PHE A 1 191  ? -1.556  -21.895 -3.068  1.00 71.93 191  A 1 
ATOM 1476  C CE2 . PHE A 1 191  ? -1.984  -20.235 -1.339  1.00 71.44 191  A 1 
ATOM 1477  C CZ  . PHE A 1 191  ? -1.090  -21.077 -2.024  1.00 74.73 191  A 1 
ATOM 1478  N N   . LEU A 1 192  ? -7.989  -19.798 -4.397  1.00 78.62 192  A 1 
ATOM 1479  C CA  . LEU A 1 192  ? -9.385  -19.886 -4.825  1.00 79.23 192  A 1 
ATOM 1480  C C   . LEU A 1 192  ? -9.535  -19.660 -6.336  1.00 79.54 192  A 1 
ATOM 1481  O O   . LEU A 1 192  ? -10.253 -20.407 -7.005  1.00 79.01 192  A 1 
ATOM 1482  C CB  . LEU A 1 192  ? -10.234 -18.864 -4.049  1.00 79.43 192  A 1 
ATOM 1483  C CG  . LEU A 1 192  ? -10.399 -19.146 -2.545  1.00 77.92 192  A 1 
ATOM 1484  C CD1 . LEU A 1 192  ? -11.120 -17.981 -1.877  1.00 72.20 192  A 1 
ATOM 1485  C CD2 . LEU A 1 192  ? -11.219 -20.399 -2.276  1.00 73.42 192  A 1 
ATOM 1486  N N   . LYS A 1 193  ? -8.841  -18.668 -6.884  1.00 80.15 193  A 1 
ATOM 1487  C CA  . LYS A 1 193  ? -8.805  -18.405 -8.328  1.00 79.64 193  A 1 
ATOM 1488  C C   . LYS A 1 193  ? -8.136  -19.553 -9.084  1.00 79.51 193  A 1 
ATOM 1489  O O   . LYS A 1 193  ? -8.663  -19.992 -10.106 1.00 78.62 193  A 1 
ATOM 1490  C CB  . LYS A 1 193  ? -8.089  -17.071 -8.601  1.00 78.93 193  A 1 
ATOM 1491  C CG  . LYS A 1 193  ? -8.934  -15.838 -8.224  1.00 77.51 193  A 1 
ATOM 1492  C CD  . LYS A 1 193  ? -8.121  -14.548 -8.396  1.00 74.83 193  A 1 
ATOM 1493  C CE  . LYS A 1 193  ? -8.950  -13.302 -8.074  1.00 69.38 193  A 1 
ATOM 1494  N NZ  . LYS A 1 193  ? -8.163  -12.047 -8.160  1.00 62.84 193  A 1 
ATOM 1495  N N   . LEU A 1 194  ? -7.041  -20.090 -8.557  1.00 80.64 194  A 1 
ATOM 1496  C CA  . LEU A 1 194  ? -6.329  -21.221 -9.148  1.00 80.42 194  A 1 
ATOM 1497  C C   . LEU A 1 194  ? -7.236  -22.456 -9.276  1.00 80.21 194  A 1 
ATOM 1498  O O   . LEU A 1 194  ? -7.303  -23.071 -10.339 1.00 78.79 194  A 1 
ATOM 1499  C CB  . LEU A 1 194  ? -5.086  -21.529 -8.282  1.00 80.23 194  A 1 
ATOM 1500  C CG  . LEU A 1 194  ? -4.001  -22.290 -9.071  1.00 76.42 194  A 1 
ATOM 1501  C CD1 . LEU A 1 194  ? -3.016  -21.318 -9.709  1.00 71.48 194  A 1 
ATOM 1502  C CD2 . LEU A 1 194  ? -3.217  -23.227 -8.157  1.00 70.60 194  A 1 
ATOM 1503  N N   . LEU A 1 195  ? -8.007  -22.767 -8.223  1.00 81.63 195  A 1 
ATOM 1504  C CA  . LEU A 1 195  ? -8.962  -23.880 -8.209  1.00 80.16 195  A 1 
ATOM 1505  C C   . LEU A 1 195  ? -10.171 -23.653 -9.127  1.00 79.28 195  A 1 
ATOM 1506  O O   . LEU A 1 195  ? -10.783 -24.617 -9.584  1.00 76.57 195  A 1 
ATOM 1507  C CB  . LEU A 1 195  ? -9.423  -24.115 -6.766  1.00 79.70 195  A 1 
ATOM 1508  C CG  . LEU A 1 195  ? -8.349  -24.724 -5.844  1.00 78.51 195  A 1 
ATOM 1509  C CD1 . LEU A 1 195  ? -8.829  -24.660 -4.402  1.00 73.19 195  A 1 
ATOM 1510  C CD2 . LEU A 1 195  ? -8.072  -26.188 -6.185  1.00 74.05 195  A 1 
ATOM 1511  N N   . ASN A 1 196  ? -10.530 -22.401 -9.428  1.00 80.85 196  A 1 
ATOM 1512  C CA  . ASN A 1 196  ? -11.575 -22.090 -10.407 1.00 79.28 196  A 1 
ATOM 1513  C C   . ASN A 1 196  ? -11.130 -22.270 -11.864 1.00 78.02 196  A 1 
ATOM 1514  O O   . ASN A 1 196  ? -11.974 -22.377 -12.757 1.00 73.27 196  A 1 
ATOM 1515  C CB  . ASN A 1 196  ? -12.113 -20.674 -10.150 1.00 77.78 196  A 1 
ATOM 1516  C CG  . ASN A 1 196  ? -13.125 -20.659 -9.025  1.00 75.80 196  A 1 
ATOM 1517  O OD1 . ASN A 1 196  ? -13.961 -21.536 -8.913  1.00 68.62 196  A 1 
ATOM 1518  N ND2 . ASN A 1 196  ? -13.113 -19.634 -8.201  1.00 68.87 196  A 1 
ATOM 1519  N N   . GLY A 1 197  ? -9.841  -22.354 -12.090 1.00 79.87 197  A 1 
ATOM 1520  C CA  . GLY A 1 197  ? -9.226  -22.373 -13.411 1.00 79.42 197  A 1 
ATOM 1521  C C   . GLY A 1 197  ? -8.772  -20.980 -13.834 1.00 80.73 197  A 1 
ATOM 1522  O O   . GLY A 1 197  ? -9.499  -19.997 -13.712 1.00 77.00 197  A 1 
ATOM 1523  N N   . VAL A 1 198  ? -7.558  -20.913 -14.330 1.00 82.45 198  A 1 
ATOM 1524  C CA  . VAL A 1 198  ? -6.886  -19.669 -14.713 1.00 83.72 198  A 1 
ATOM 1525  C C   . VAL A 1 198  ? -6.399  -19.792 -16.152 1.00 84.64 198  A 1 
ATOM 1526  O O   . VAL A 1 198  ? -5.931  -20.854 -16.557 1.00 82.35 198  A 1 
ATOM 1527  C CB  . VAL A 1 198  ? -5.724  -19.360 -13.745 1.00 82.00 198  A 1 
ATOM 1528  C CG1 . VAL A 1 198  ? -5.038  -18.038 -14.084 1.00 73.67 198  A 1 
ATOM 1529  C CG2 . VAL A 1 198  ? -6.209  -19.267 -12.296 1.00 73.61 198  A 1 
ATOM 1530  N N   . GLY A 1 199  ? -6.511  -18.719 -16.925 1.00 84.00 199  A 1 
ATOM 1531  C CA  . GLY A 1 199  ? -5.960  -18.675 -18.276 1.00 84.39 199  A 1 
ATOM 1532  C C   . GLY A 1 199  ? -4.434  -18.600 -18.266 1.00 85.97 199  A 1 
ATOM 1533  O O   . GLY A 1 199  ? -3.751  -19.572 -18.577 1.00 83.39 199  A 1 
ATOM 1534  N N   . CYS A 1 200  ? -3.899  -17.461 -17.850 1.00 86.17 200  A 1 
ATOM 1535  C CA  . CYS A 1 200  ? -2.467  -17.218 -17.729 1.00 86.61 200  A 1 
ATOM 1536  C C   . CYS A 1 200  ? -2.089  -16.987 -16.266 1.00 86.60 200  A 1 
ATOM 1537  O O   . CYS A 1 200  ? -2.626  -16.083 -15.633 1.00 83.82 200  A 1 
ATOM 1538  C CB  . CYS A 1 200  ? -2.070  -16.005 -18.582 1.00 85.20 200  A 1 
ATOM 1539  S SG  . CYS A 1 200  ? -2.312  -16.335 -20.361 1.00 75.30 200  A 1 
ATOM 1540  N N   . LEU A 1 201  ? -1.134  -17.749 -15.751 1.00 87.48 201  A 1 
ATOM 1541  C CA  . LEU A 1 201  ? -0.486  -17.475 -14.472 1.00 87.84 201  A 1 
ATOM 1542  C C   . LEU A 1 201  ? 0.868   -16.816 -14.739 1.00 88.34 201  A 1 
ATOM 1543  O O   . LEU A 1 201  ? 1.708   -17.396 -15.421 1.00 86.93 201  A 1 
ATOM 1544  C CB  . LEU A 1 201  ? -0.360  -18.783 -13.674 1.00 86.06 201  A 1 
ATOM 1545  C CG  . LEU A 1 201  ? 0.369   -18.633 -12.321 1.00 83.94 201  A 1 
ATOM 1546  C CD1 . LEU A 1 201  ? -0.361  -17.678 -11.377 1.00 76.23 201  A 1 
ATOM 1547  C CD2 . LEU A 1 201  ? 0.456   -19.989 -11.626 1.00 76.17 201  A 1 
ATOM 1548  N N   . VAL A 1 202  ? 1.078   -15.625 -14.199 1.00 87.43 202  A 1 
ATOM 1549  C CA  . VAL A 1 202  ? 2.345   -14.899 -14.315 1.00 87.69 202  A 1 
ATOM 1550  C C   . VAL A 1 202  ? 2.982   -14.810 -12.935 1.00 87.00 202  A 1 
ATOM 1551  O O   . VAL A 1 202  ? 2.348   -14.341 -11.993 1.00 84.97 202  A 1 
ATOM 1552  C CB  . VAL A 1 202  ? 2.163   -13.503 -14.939 1.00 87.30 202  A 1 
ATOM 1553  C CG1 . VAL A 1 202  ? 3.525   -12.894 -15.269 1.00 77.52 202  A 1 
ATOM 1554  C CG2 . VAL A 1 202  ? 1.350   -13.554 -16.240 1.00 78.02 202  A 1 
ATOM 1555  N N   . ALA A 1 203  ? 4.212   -15.275 -12.795 1.00 87.73 203  A 1 
ATOM 1556  C CA  . ALA A 1 203  ? 4.896   -15.371 -11.513 1.00 87.29 203  A 1 
ATOM 1557  C C   . ALA A 1 203  ? 6.411   -15.179 -11.646 1.00 87.50 203  A 1 
ATOM 1558  O O   . ALA A 1 203  ? 6.991   -15.377 -12.714 1.00 85.67 203  A 1 
ATOM 1559  C CB  . ALA A 1 203  ? 4.571   -16.747 -10.902 1.00 85.49 203  A 1 
ATOM 1560  N N   . THR A 1 204  ? 7.062   -14.835 -10.534 1.00 86.44 204  A 1 
ATOM 1561  C CA  . THR A 1 204  ? 8.517   -14.978 -10.426 1.00 85.66 204  A 1 
ATOM 1562  C C   . THR A 1 204  ? 8.881   -16.409 -9.996  1.00 86.02 204  A 1 
ATOM 1563  O O   . THR A 1 204  ? 8.059   -17.095 -9.378  1.00 84.70 204  A 1 
ATOM 1564  C CB  . THR A 1 204  ? 9.140   -13.957 -9.454  1.00 84.07 204  A 1 
ATOM 1565  O OG1 . THR A 1 204  ? 8.738   -14.199 -8.131  1.00 72.75 204  A 1 
ATOM 1566  C CG2 . THR A 1 204  ? 8.786   -12.514 -9.808  1.00 71.65 204  A 1 
ATOM 1567  N N   . PRO A 1 205  ? 10.110  -16.878 -10.270 1.00 86.75 205  A 1 
ATOM 1568  C CA  . PRO A 1 205  ? 10.592  -18.157 -9.743  1.00 86.25 205  A 1 
ATOM 1569  C C   . PRO A 1 205  ? 10.461  -18.268 -8.221  1.00 86.12 205  A 1 
ATOM 1570  O O   . PRO A 1 205  ? 9.993   -19.285 -7.720  1.00 83.91 205  A 1 
ATOM 1571  C CB  . PRO A 1 205  ? 12.059  -18.240 -10.179 1.00 85.49 205  A 1 
ATOM 1572  C CG  . PRO A 1 205  ? 12.106  -17.393 -11.444 1.00 83.66 205  A 1 
ATOM 1573  C CD  . PRO A 1 205  ? 11.101  -16.283 -11.148 1.00 86.20 205  A 1 
ATOM 1574  N N   . ALA A 1 206  ? 10.810  -17.202 -7.498  1.00 84.86 206  A 1 
ATOM 1575  C CA  . ALA A 1 206  ? 10.722  -17.157 -6.042  1.00 83.08 206  A 1 
ATOM 1576  C C   . ALA A 1 206  ? 9.274   -17.284 -5.538  1.00 82.99 206  A 1 
ATOM 1577  O O   . ALA A 1 206  ? 9.009   -18.057 -4.618  1.00 80.79 206  A 1 
ATOM 1578  C CB  . ALA A 1 206  ? 11.366  -15.851 -5.570  1.00 81.06 206  A 1 
ATOM 1579  N N   . GLN A 1 207  ? 8.330   -16.586 -6.174  1.00 82.43 207  A 1 
ATOM 1580  C CA  . GLN A 1 207  ? 6.906   -16.684 -5.854  1.00 81.99 207  A 1 
ATOM 1581  C C   . GLN A 1 207  ? 6.364   -18.090 -6.126  1.00 82.07 207  A 1 
ATOM 1582  O O   . GLN A 1 207  ? 5.661   -18.639 -5.287  1.00 81.10 207  A 1 
ATOM 1583  C CB  . GLN A 1 207  ? 6.112   -15.664 -6.673  1.00 80.93 207  A 1 
ATOM 1584  C CG  . GLN A 1 207  ? 6.245   -14.231 -6.138  1.00 77.34 207  A 1 
ATOM 1585  C CD  . GLN A 1 207  ? 5.512   -13.230 -7.026  1.00 76.42 207  A 1 
ATOM 1586  O OE1 . GLN A 1 207  ? 5.335   -13.424 -8.218  1.00 68.93 207  A 1 
ATOM 1587  N NE2 . GLN A 1 207  ? 5.051   -12.131 -6.475  1.00 68.43 207  A 1 
ATOM 1588  N N   . LEU A 1 208  ? 6.718   -18.692 -7.248  1.00 83.27 208  A 1 
ATOM 1589  C CA  . LEU A 1 208  ? 6.263   -20.039 -7.593  1.00 83.60 208  A 1 
ATOM 1590  C C   . LEU A 1 208  ? 6.709   -21.066 -6.541  1.00 83.51 208  A 1 
ATOM 1591  O O   . LEU A 1 208  ? 5.891   -21.861 -6.081  1.00 82.17 208  A 1 
ATOM 1592  C CB  . LEU A 1 208  ? 6.781   -20.409 -8.993  1.00 83.85 208  A 1 
ATOM 1593  C CG  . LEU A 1 208  ? 6.200   -21.742 -9.514  1.00 81.37 208  A 1 
ATOM 1594  C CD1 . LEU A 1 208  ? 4.744   -21.591 -9.955  1.00 75.71 208  A 1 
ATOM 1595  C CD2 . LEU A 1 208  ? 7.001   -22.237 -10.715 1.00 75.46 208  A 1 
ATOM 1596  N N   . VAL A 1 209  ? 7.972   -21.012 -6.133  1.00 84.04 209  A 1 
ATOM 1597  C CA  . VAL A 1 209  ? 8.522   -21.889 -5.084  1.00 82.53 209  A 1 
ATOM 1598  C C   . VAL A 1 209  ? 7.832   -21.632 -3.746  1.00 81.88 209  A 1 
ATOM 1599  O O   . VAL A 1 209  ? 7.441   -22.581 -3.069  1.00 80.55 209  A 1 
ATOM 1600  C CB  . VAL A 1 209  ? 10.046  -21.702 -4.957  1.00 82.35 209  A 1 
ATOM 1601  C CG1 . VAL A 1 209  ? 10.642  -22.489 -3.778  1.00 74.42 209  A 1 
ATOM 1602  C CG2 . VAL A 1 209  ? 10.761  -22.188 -6.224  1.00 74.83 209  A 1 
ATOM 1603  N N   . TRP A 1 210  ? 7.632   -20.369 -3.370  1.00 81.07 210  A 1 
ATOM 1604  C CA  . TRP A 1 210  ? 6.987   -20.010 -2.110  1.00 79.00 210  A 1 
ATOM 1605  C C   . TRP A 1 210  ? 5.536   -20.507 -2.026  1.00 79.36 210  A 1 
ATOM 1606  O O   . TRP A 1 210  ? 5.171   -21.162 -1.052  1.00 77.20 210  A 1 
ATOM 1607  C CB  . TRP A 1 210  ? 7.075   -18.496 -1.912  1.00 76.05 210  A 1 
ATOM 1608  C CG  . TRP A 1 210  ? 6.346   -18.023 -0.693  1.00 70.37 210  A 1 
ATOM 1609  C CD1 . TRP A 1 210  ? 6.578   -18.447 0.565   1.00 62.01 210  A 1 
ATOM 1610  C CD2 . TRP A 1 210  ? 5.206   -17.116 -0.612  1.00 65.13 210  A 1 
ATOM 1611  N NE1 . TRP A 1 210  ? 5.651   -17.867 1.427   1.00 57.39 210  A 1 
ATOM 1612  C CE2 . TRP A 1 210  ? 4.783   -17.050 0.740   1.00 59.98 210  A 1 
ATOM 1613  C CE3 . TRP A 1 210  ? 4.491   -16.352 -1.560  1.00 57.23 210  A 1 
ATOM 1614  C CZ2 . TRP A 1 210  ? 3.677   -16.276 1.144   1.00 56.62 210  A 1 
ATOM 1615  C CZ3 . TRP A 1 210  ? 3.405   -15.566 -1.164  1.00 52.80 210  A 1 
ATOM 1616  C CH2 . TRP A 1 210  ? 2.993   -15.539 0.171   1.00 53.10 210  A 1 
ATOM 1617  N N   . PHE A 1 211  ? 4.724   -20.269 -3.058  1.00 79.77 211  A 1 
ATOM 1618  C CA  . PHE A 1 211  ? 3.340   -20.743 -3.076  1.00 78.76 211  A 1 
ATOM 1619  C C   . PHE A 1 211  ? 3.245   -22.274 -3.120  1.00 79.00 211  A 1 
ATOM 1620  O O   . PHE A 1 211  ? 2.341   -22.845 -2.511  1.00 77.54 211  A 1 
ATOM 1621  C CB  . PHE A 1 211  ? 2.584   -20.115 -4.253  1.00 77.39 211  A 1 
ATOM 1622  C CG  . PHE A 1 211  ? 2.055   -18.729 -3.947  1.00 74.19 211  A 1 
ATOM 1623  C CD1 . PHE A 1 211  ? 0.924   -18.576 -3.118  1.00 68.84 211  A 1 
ATOM 1624  C CD2 . PHE A 1 211  ? 2.674   -17.588 -4.471  1.00 68.13 211  A 1 
ATOM 1625  C CE1 . PHE A 1 211  ? 0.425   -17.293 -2.815  1.00 64.47 211  A 1 
ATOM 1626  C CE2 . PHE A 1 211  ? 2.183   -16.305 -4.169  1.00 64.00 211  A 1 
ATOM 1627  C CZ  . PHE A 1 211  ? 1.056   -16.157 -3.340  1.00 65.29 211  A 1 
ATOM 1628  N N   . TRP A 1 212  ? 4.182   -22.934 -3.781  1.00 80.40 212  A 1 
ATOM 1629  C CA  . TRP A 1 212  ? 4.258   -24.390 -3.753  1.00 79.69 212  A 1 
ATOM 1630  C C   . TRP A 1 212  ? 4.596   -24.915 -2.356  1.00 78.76 212  A 1 
ATOM 1631  O O   . TRP A 1 212  ? 3.950   -25.851 -1.891  1.00 75.85 212  A 1 
ATOM 1632  C CB  . TRP A 1 212  ? 5.268   -24.881 -4.793  1.00 79.27 212  A 1 
ATOM 1633  C CG  . TRP A 1 212  ? 5.502   -26.357 -4.742  1.00 78.97 212  A 1 
ATOM 1634  C CD1 . TRP A 1 212  ? 4.656   -27.313 -5.182  1.00 69.98 212  A 1 
ATOM 1635  C CD2 . TRP A 1 212  ? 6.628   -27.066 -4.141  1.00 73.93 212  A 1 
ATOM 1636  N NE1 . TRP A 1 212  ? 5.176   -28.570 -4.899  1.00 68.69 212  A 1 
ATOM 1637  C CE2 . TRP A 1 212  ? 6.386   -28.457 -4.253  1.00 71.78 212  A 1 
ATOM 1638  C CE3 . TRP A 1 212  ? 7.820   -26.652 -3.509  1.00 69.73 212  A 1 
ATOM 1639  C CZ2 . TRP A 1 212  ? 7.290   -29.417 -3.739  1.00 71.15 212  A 1 
ATOM 1640  C CZ3 . TRP A 1 212  ? 8.722   -27.605 -3.006  1.00 62.41 212  A 1 
ATOM 1641  C CH2 . TRP A 1 212  ? 8.457   -28.972 -3.113  1.00 64.25 212  A 1 
ATOM 1642  N N   . GLN A 1 213  ? 5.529   -24.285 -1.636  1.00 78.36 213  A 1 
ATOM 1643  C CA  . GLN A 1 213  ? 5.859   -24.663 -0.257  1.00 76.05 213  A 1 
ATOM 1644  C C   . GLN A 1 213  ? 4.691   -24.428 0.710   1.00 74.33 213  A 1 
ATOM 1645  O O   . GLN A 1 213  ? 4.505   -25.208 1.639   1.00 72.03 213  A 1 
ATOM 1646  C CB  . GLN A 1 213  ? 7.080   -23.868 0.220   1.00 75.03 213  A 1 
ATOM 1647  C CG  . GLN A 1 213  ? 8.388   -24.379 -0.402  1.00 70.52 213  A 1 
ATOM 1648  C CD  . GLN A 1 213  ? 9.605   -23.534 -0.007  1.00 67.44 213  A 1 
ATOM 1649  O OE1 . GLN A 1 213  ? 9.530   -22.531 0.682   1.00 61.38 213  A 1 
ATOM 1650  N NE2 . GLN A 1 213  ? 10.785  -23.924 -0.426  1.00 58.92 213  A 1 
ATOM 1651  N N   . GLU A 1 214  ? 3.905   -23.387 0.499   1.00 76.22 214  A 1 
ATOM 1652  C CA  . GLU A 1 214  ? 2.786   -23.056 1.382   1.00 73.64 214  A 1 
ATOM 1653  C C   . GLU A 1 214  ? 1.557   -23.961 1.163   1.00 73.06 214  A 1 
ATOM 1654  O O   . GLU A 1 214  ? 0.875   -24.337 2.117   1.00 69.22 214  A 1 
ATOM 1655  C CB  . GLU A 1 214  ? 2.446   -21.567 1.214   1.00 70.66 214  A 1 
ATOM 1656  C CG  . GLU A 1 214  ? 1.529   -21.054 2.337   1.00 63.66 214  A 1 
ATOM 1657  C CD  . GLU A 1 214  ? 1.502   -19.521 2.407   1.00 59.80 214  A 1 
ATOM 1658  O OE1 . GLU A 1 214  ? 1.605   -18.982 3.536   1.00 53.28 214  A 1 
ATOM 1659  O OE2 . GLU A 1 214  ? 1.426   -18.853 1.363   1.00 52.63 214  A 1 
ATOM 1660  N N   . ALA A 1 215  ? 1.271   -24.316 -0.085  1.00 74.26 215  A 1 
ATOM 1661  C CA  . ALA A 1 215  ? 0.135   -25.172 -0.424  1.00 74.07 215  A 1 
ATOM 1662  C C   . ALA A 1 215  ? 0.440   -26.117 -1.606  1.00 74.73 215  A 1 
ATOM 1663  O O   . ALA A 1 215  ? -0.197  -26.011 -2.660  1.00 71.09 215  A 1 
ATOM 1664  C CB  . ALA A 1 215  ? -1.088  -24.280 -0.661  1.00 71.37 215  A 1 
ATOM 1665  N N   . PRO A 1 216  ? 1.358   -27.078 -1.438  1.00 71.86 216  A 1 
ATOM 1666  C CA  . PRO A 1 216  ? 1.794   -27.953 -2.525  1.00 69.13 216  A 1 
ATOM 1667  C C   . PRO A 1 216  ? 0.638   -28.706 -3.176  1.00 69.08 216  A 1 
ATOM 1668  O O   . PRO A 1 216  ? 0.587   -28.816 -4.397  1.00 63.84 216  A 1 
ATOM 1669  C CB  . PRO A 1 216  ? 2.831   -28.897 -1.897  1.00 67.01 216  A 1 
ATOM 1670  C CG  . PRO A 1 216  ? 2.540   -28.861 -0.401  1.00 66.06 216  A 1 
ATOM 1671  C CD  . PRO A 1 216  ? 2.016   -27.442 -0.191  1.00 69.15 216  A 1 
ATOM 1672  N N   . GLY A 1 217  ? -0.344  -29.151 -2.394  1.00 71.51 217  A 1 
ATOM 1673  C CA  . GLY A 1 217  ? -1.491  -29.912 -2.881  1.00 70.30 217  A 1 
ATOM 1674  C C   . GLY A 1 217  ? -2.486  -29.159 -3.742  1.00 72.63 217  A 1 
ATOM 1675  O O   . GLY A 1 217  ? -3.244  -29.766 -4.502  1.00 68.10 217  A 1 
ATOM 1676  N N   . LEU A 1 218  ? -2.497  -27.838 -3.619  1.00 74.89 218  A 1 
ATOM 1677  C CA  . LEU A 1 218  ? -3.360  -26.976 -4.422  1.00 75.16 218  A 1 
ATOM 1678  C C   . LEU A 1 218  ? -2.688  -26.522 -5.718  1.00 76.26 218  A 1 
ATOM 1679  O O   . LEU A 1 218  ? -3.368  -26.129 -6.665  1.00 72.82 218  A 1 
ATOM 1680  C CB  . LEU A 1 218  ? -3.790  -25.771 -3.576  1.00 72.99 218  A 1 
ATOM 1681  C CG  . LEU A 1 218  ? -4.586  -26.142 -2.313  1.00 71.06 218  A 1 
ATOM 1682  C CD1 . LEU A 1 218  ? -4.890  -24.873 -1.522  1.00 66.04 218  A 1 
ATOM 1683  C CD2 . LEU A 1 218  ? -5.914  -26.825 -2.639  1.00 66.59 218  A 1 
ATOM 1684  N N   . MET A 1 219  ? -1.380  -26.595 -5.772  1.00 76.40 219  A 1 
ATOM 1685  C CA  . MET A 1 219  ? -0.567  -26.242 -6.925  1.00 75.56 219  A 1 
ATOM 1686  C C   . MET A 1 219  ? -0.464  -27.434 -7.874  1.00 76.15 219  A 1 
ATOM 1687  O O   . MET A 1 219  ? 0.509   -28.175 -7.867  1.00 72.30 219  A 1 
ATOM 1688  C CB  . MET A 1 219  ? 0.805   -25.777 -6.425  1.00 72.81 219  A 1 
ATOM 1689  C CG  . MET A 1 219  ? 0.772   -24.379 -5.801  1.00 70.48 219  A 1 
ATOM 1690  S SD  . MET A 1 219  ? 0.958   -23.013 -6.978  1.00 67.47 219  A 1 
ATOM 1691  C CE  . MET A 1 219  ? 2.707   -23.175 -7.370  1.00 59.48 219  A 1 
ATOM 1692  N N   . ARG A 1 220  ? -1.503  -27.639 -8.699  1.00 79.18 220  A 1 
ATOM 1693  C CA  . ARG A 1 220  ? -1.478  -28.652 -9.760  1.00 77.77 220  A 1 
ATOM 1694  C C   . ARG A 1 220  ? -1.910  -28.040 -11.080 1.00 78.36 220  A 1 
ATOM 1695  O O   . ARG A 1 220  ? -2.925  -27.351 -11.136 1.00 73.99 220  A 1 
ATOM 1696  C CB  . ARG A 1 220  ? -2.365  -29.847 -9.406  1.00 73.56 220  A 1 
ATOM 1697  C CG  . ARG A 1 220  ? -1.827  -30.598 -8.184  1.00 66.15 220  A 1 
ATOM 1698  C CD  . ARG A 1 220  ? -2.633  -31.865 -7.961  1.00 62.58 220  A 1 
ATOM 1699  N NE  . ARG A 1 220  ? -2.153  -32.575 -6.777  1.00 56.33 220  A 1 
ATOM 1700  C CZ  . ARG A 1 220  ? -2.304  -33.847 -6.499  1.00 49.28 220  A 1 
ATOM 1701  N NH1 . ARG A 1 220  ? -2.972  -34.648 -7.274  1.00 46.48 220  A 1 
ATOM 1702  N NH2 . ARG A 1 220  ? -1.777  -34.330 -5.419  1.00 43.93 220  A 1 
ATOM 1703  N N   . PHE A 1 221  ? -1.162  -28.320 -12.132 1.00 79.96 221  A 1 
ATOM 1704  C CA  . PHE A 1 221  ? -1.369  -27.727 -13.451 1.00 81.12 221  A 1 
ATOM 1705  C C   . PHE A 1 221  ? -1.645  -28.791 -14.526 1.00 81.46 221  A 1 
ATOM 1706  O O   . PHE A 1 221  ? -0.859  -28.947 -15.461 1.00 77.20 221  A 1 
ATOM 1707  C CB  . PHE A 1 221  ? -0.178  -26.814 -13.794 1.00 79.23 221  A 1 
ATOM 1708  C CG  . PHE A 1 221  ? 0.116   -25.642 -12.874 1.00 81.01 221  A 1 
ATOM 1709  C CD1 . PHE A 1 221  ? -0.763  -25.222 -11.859 1.00 75.61 221  A 1 
ATOM 1710  C CD2 . PHE A 1 221  ? 1.320   -24.935 -13.057 1.00 75.22 221  A 1 
ATOM 1711  C CE1 . PHE A 1 221  ? -0.445  -24.130 -11.032 1.00 74.15 221  A 1 
ATOM 1712  C CE2 . PHE A 1 221  ? 1.638   -23.840 -12.243 1.00 74.33 221  A 1 
ATOM 1713  C CZ  . PHE A 1 221  ? 0.759   -23.440 -11.226 1.00 76.38 221  A 1 
ATOM 1714  N N   . PRO A 1 222  ? -2.764  -29.537 -14.428 1.00 80.52 222  A 1 
ATOM 1715  C CA  . PRO A 1 222  ? -3.065  -30.603 -15.384 1.00 79.14 222  A 1 
ATOM 1716  C C   . PRO A 1 222  ? -3.358  -30.092 -16.796 1.00 79.65 222  A 1 
ATOM 1717  O O   . PRO A 1 222  ? -3.156  -30.816 -17.765 1.00 74.72 222  A 1 
ATOM 1718  C CB  . PRO A 1 222  ? -4.270  -31.335 -14.783 1.00 76.45 222  A 1 
ATOM 1719  C CG  . PRO A 1 222  ? -4.983  -30.261 -13.970 1.00 74.66 222  A 1 
ATOM 1720  C CD  . PRO A 1 222  ? -3.826  -29.430 -13.431 1.00 78.00 222  A 1 
ATOM 1721  N N   . CYS A 1 223  ? -3.814  -28.847 -16.920 1.00 81.45 223  A 1 
ATOM 1722  C CA  . CYS A 1 223  ? -4.203  -28.244 -18.195 1.00 81.73 223  A 1 
ATOM 1723  C C   . CYS A 1 223  ? -3.114  -27.356 -18.822 1.00 83.07 223  A 1 
ATOM 1724  O O   . CYS A 1 223  ? -3.408  -26.617 -19.763 1.00 79.04 223  A 1 
ATOM 1725  C CB  . CYS A 1 223  ? -5.525  -27.481 -17.999 1.00 78.34 223  A 1 
ATOM 1726  S SG  . CYS A 1 223  ? -6.848  -28.614 -17.462 1.00 69.07 223  A 1 
ATOM 1727  N N   . LEU A 1 224  ? -1.883  -27.375 -18.312 1.00 83.06 224  A 1 
ATOM 1728  C CA  . LEU A 1 224  ? -0.835  -26.449 -18.749 1.00 84.11 224  A 1 
ATOM 1729  C C   . LEU A 1 224  ? -0.399  -26.736 -20.190 1.00 84.59 224  A 1 
ATOM 1730  O O   . LEU A 1 224  ? 0.214   -27.763 -20.458 1.00 82.54 224  A 1 
ATOM 1731  C CB  . LEU A 1 224  ? 0.358   -26.521 -17.778 1.00 83.63 224  A 1 
ATOM 1732  C CG  . LEU A 1 224  ? 1.386   -25.400 -18.026 1.00 83.72 224  A 1 
ATOM 1733  C CD1 . LEU A 1 224  ? 0.906   -24.069 -17.463 1.00 77.28 224  A 1 
ATOM 1734  C CD2 . LEU A 1 224  ? 2.714   -25.721 -17.358 1.00 77.31 224  A 1 
ATOM 1735  N N   . GLN A 1 225  ? -0.655  -25.802 -21.107 1.00 85.96 225  A 1 
ATOM 1736  C CA  . GLN A 1 225  ? -0.245  -25.920 -22.513 1.00 85.74 225  A 1 
ATOM 1737  C C   . GLN A 1 225  ? 1.045   -25.163 -22.826 1.00 86.57 225  A 1 
ATOM 1738  O O   . GLN A 1 225  ? 1.820   -25.597 -23.673 1.00 83.48 225  A 1 
ATOM 1739  C CB  . GLN A 1 225  ? -1.369  -25.423 -23.430 1.00 83.50 225  A 1 
ATOM 1740  C CG  . GLN A 1 225  ? -2.629  -26.286 -23.324 1.00 78.53 225  A 1 
ATOM 1741  C CD  . GLN A 1 225  ? -3.686  -25.921 -24.366 1.00 76.25 225  A 1 
ATOM 1742  O OE1 . GLN A 1 225  ? -3.530  -25.034 -25.186 1.00 68.81 225  A 1 
ATOM 1743  N NE2 . GLN A 1 225  ? -4.803  -26.610 -24.377 1.00 66.54 225  A 1 
ATOM 1744  N N   . PHE A 1 226  ? 1.275   -24.043 -22.157 1.00 87.28 226  A 1 
ATOM 1745  C CA  . PHE A 1 226  ? 2.442   -23.193 -22.369 1.00 88.36 226  A 1 
ATOM 1746  C C   . PHE A 1 226  ? 3.236   -22.982 -21.087 1.00 88.77 226  A 1 
ATOM 1747  O O   . PHE A 1 226  ? 2.686   -22.634 -20.044 1.00 86.36 226  A 1 
ATOM 1748  C CB  . PHE A 1 226  ? 2.015   -21.852 -22.973 1.00 87.22 226  A 1 
ATOM 1749  C CG  . PHE A 1 226  ? 2.080   -21.819 -24.480 1.00 87.09 226  A 1 
ATOM 1750  C CD1 . PHE A 1 226  ? 3.300   -21.531 -25.125 1.00 80.13 226  A 1 
ATOM 1751  C CD2 . PHE A 1 226  ? 0.928   -22.049 -25.248 1.00 79.82 226  A 1 
ATOM 1752  C CE1 . PHE A 1 226  ? 3.363   -21.461 -26.523 1.00 78.27 226  A 1 
ATOM 1753  C CE2 . PHE A 1 226  ? 0.985   -21.980 -26.650 1.00 77.62 226  A 1 
ATOM 1754  C CZ  . PHE A 1 226  ? 2.206   -21.680 -27.286 1.00 82.19 226  A 1 
ATOM 1755  N N   . LEU A 1 227  ? 4.557   -23.108 -21.195 1.00 88.79 227  A 1 
ATOM 1756  C CA  . LEU A 1 227  ? 5.515   -22.733 -20.171 1.00 88.82 227  A 1 
ATOM 1757  C C   . LEU A 1 227  ? 6.494   -21.730 -20.778 1.00 89.17 227  A 1 
ATOM 1758  O O   . LEU A 1 227  ? 7.227   -22.061 -21.707 1.00 87.30 227  A 1 
ATOM 1759  C CB  . LEU A 1 227  ? 6.210   -24.004 -19.661 1.00 87.33 227  A 1 
ATOM 1760  C CG  . LEU A 1 227  ? 7.290   -23.734 -18.597 1.00 84.21 227  A 1 
ATOM 1761  C CD1 . LEU A 1 227  ? 6.700   -23.141 -17.318 1.00 76.95 227  A 1 
ATOM 1762  C CD2 . LEU A 1 227  ? 7.985   -25.047 -18.250 1.00 76.93 227  A 1 
ATOM 1763  N N   . VAL A 1 228  ? 6.509   -20.518 -20.258 1.00 90.09 228  A 1 
ATOM 1764  C CA  . VAL A 1 228  ? 7.344   -19.435 -20.770 1.00 90.44 228  A 1 
ATOM 1765  C C   . VAL A 1 228  ? 8.346   -19.016 -19.705 1.00 90.27 228  A 1 
ATOM 1766  O O   . VAL A 1 228  ? 7.973   -18.726 -18.575 1.00 88.43 228  A 1 
ATOM 1767  C CB  . VAL A 1 228  ? 6.501   -18.234 -21.242 1.00 89.79 228  A 1 
ATOM 1768  C CG1 . VAL A 1 228  ? 7.387   -17.174 -21.896 1.00 79.81 228  A 1 
ATOM 1769  C CG2 . VAL A 1 228  ? 5.432   -18.651 -22.259 1.00 80.93 228  A 1 
ATOM 1770  N N   . TYR A 1 229  ? 9.616   -18.950 -20.075 1.00 89.99 229  A 1 
ATOM 1771  C CA  . TYR A 1 229  ? 10.679  -18.329 -19.297 1.00 89.26 229  A 1 
ATOM 1772  C C   . TYR A 1 229  ? 11.071  -17.026 -19.986 1.00 88.77 229  A 1 
ATOM 1773  O O   . TYR A 1 229  ? 11.763  -17.046 -21.008 1.00 85.76 229  A 1 
ATOM 1774  C CB  . TYR A 1 229  ? 11.876  -19.279 -19.191 1.00 87.92 229  A 1 
ATOM 1775  C CG  . TYR A 1 229  ? 11.616  -20.556 -18.427 1.00 87.30 229  A 1 
ATOM 1776  C CD1 . TYR A 1 229  ? 11.900  -20.628 -17.051 1.00 79.68 229  A 1 
ATOM 1777  C CD2 . TYR A 1 229  ? 11.136  -21.700 -19.093 1.00 79.39 229  A 1 
ATOM 1778  C CE1 . TYR A 1 229  ? 11.720  -21.829 -16.346 1.00 78.01 229  A 1 
ATOM 1779  C CE2 . TYR A 1 229  ? 10.946  -22.906 -18.397 1.00 77.44 229  A 1 
ATOM 1780  C CZ  . TYR A 1 229  ? 11.249  -22.968 -17.023 1.00 82.18 229  A 1 
ATOM 1781  O OH  . TYR A 1 229  ? 11.091  -24.152 -16.342 1.00 79.58 229  A 1 
ATOM 1782  N N   . ASP A 1 230  ? 10.627  -15.894 -19.446 1.00 88.08 230  A 1 
ATOM 1783  C CA  . ASP A 1 230  ? 11.011  -14.579 -19.948 1.00 86.72 230  A 1 
ATOM 1784  C C   . ASP A 1 230  ? 12.251  -14.068 -19.210 1.00 85.32 230  A 1 
ATOM 1785  O O   . ASP A 1 230  ? 12.339  -14.164 -17.993 1.00 78.95 230  A 1 
ATOM 1786  C CB  . ASP A 1 230  ? 9.827   -13.603 -19.858 1.00 84.35 230  A 1 
ATOM 1787  C CG  . ASP A 1 230  ? 10.021  -12.332 -20.691 1.00 82.11 230  A 1 
ATOM 1788  O OD1 . ASP A 1 230  ? 10.977  -12.261 -21.498 1.00 73.54 230  A 1 
ATOM 1789  O OD2 . ASP A 1 230  ? 9.190   -11.407 -20.577 1.00 74.61 230  A 1 
ATOM 1790  N N   . ASP A 1 231  ? 13.224  -13.553 -19.939 1.00 85.89 231  A 1 
ATOM 1791  C CA  . ASP A 1 231  ? 14.543  -13.190 -19.414 1.00 84.66 231  A 1 
ATOM 1792  C C   . ASP A 1 231  ? 15.229  -14.303 -18.608 1.00 84.66 231  A 1 
ATOM 1793  O O   . ASP A 1 231  ? 15.766  -14.082 -17.523 1.00 79.89 231  A 1 
ATOM 1794  C CB  . ASP A 1 231  ? 14.487  -11.848 -18.664 1.00 81.79 231  A 1 
ATOM 1795  C CG  . ASP A 1 231  ? 14.329  -10.653 -19.594 1.00 76.40 231  A 1 
ATOM 1796  O OD1 . ASP A 1 231  ? 14.745  -10.725 -20.769 1.00 67.93 231  A 1 
ATOM 1797  O OD2 . ASP A 1 231  ? 13.851  -9.592  -19.142 1.00 69.66 231  A 1 
ATOM 1798  N N   . VAL A 1 232  ? 15.265  -15.508 -19.153 1.00 85.12 232  A 1 
ATOM 1799  C CA  . VAL A 1 232  ? 15.882  -16.669 -18.493 1.00 84.59 232  A 1 
ATOM 1800  C C   . VAL A 1 232  ? 17.365  -16.465 -18.166 1.00 83.96 232  A 1 
ATOM 1801  O O   . VAL A 1 232  ? 17.874  -17.050 -17.219 1.00 80.27 232  A 1 
ATOM 1802  C CB  . VAL A 1 232  ? 15.654  -17.927 -19.349 1.00 83.70 232  A 1 
ATOM 1803  C CG1 . VAL A 1 232  ? 16.510  -17.965 -20.618 1.00 73.72 232  A 1 
ATOM 1804  C CG2 . VAL A 1 232  ? 15.884  -19.201 -18.546 1.00 74.62 232  A 1 
ATOM 1805  N N   . ASP A 1 233  ? 18.056  -15.602 -18.906 1.00 83.65 233  A 1 
ATOM 1806  C CA  . ASP A 1 233  ? 19.446  -15.207 -18.662 1.00 81.23 233  A 1 
ATOM 1807  C C   . ASP A 1 233  ? 19.630  -14.382 -17.380 1.00 81.17 233  A 1 
ATOM 1808  O O   . ASP A 1 233  ? 20.725  -14.350 -16.814 1.00 76.73 233  A 1 
ATOM 1809  C CB  . ASP A 1 233  ? 19.980  -14.438 -19.883 1.00 78.34 233  A 1 
ATOM 1810  C CG  . ASP A 1 233  ? 19.200  -13.161 -20.241 1.00 73.26 233  A 1 
ATOM 1811  O OD1 . ASP A 1 233  ? 17.960  -13.222 -20.358 1.00 64.15 233  A 1 
ATOM 1812  O OD2 . ASP A 1 233  ? 19.858  -12.125 -20.493 1.00 67.72 233  A 1 
ATOM 1813  N N   . LEU A 1 234  ? 18.575  -13.747 -16.895 1.00 81.48 234  A 1 
ATOM 1814  C CA  . LEU A 1 234  ? 18.583  -13.016 -15.634 1.00 80.78 234  A 1 
ATOM 1815  C C   . LEU A 1 234  ? 18.273  -13.919 -14.437 1.00 81.46 234  A 1 
ATOM 1816  O O   . LEU A 1 234  ? 18.589  -13.552 -13.309 1.00 78.31 234  A 1 
ATOM 1817  C CB  . LEU A 1 234  ? 17.597  -11.839 -15.703 1.00 78.60 234  A 1 
ATOM 1818  C CG  . LEU A 1 234  ? 17.918  -10.797 -16.795 1.00 75.70 234  A 1 
ATOM 1819  C CD1 . LEU A 1 234  ? 16.853  -9.706  -16.776 1.00 70.62 234  A 1 
ATOM 1820  C CD2 . LEU A 1 234  ? 19.280  -10.132 -16.573 1.00 70.85 234  A 1 
ATOM 1821  N N   . MET A 1 235  ? 17.684  -15.080 -14.639 1.00 80.38 235  A 1 
ATOM 1822  C CA  . MET A 1 235  ? 17.377  -16.024 -13.568 1.00 80.52 235  A 1 
ATOM 1823  C C   . MET A 1 235  ? 18.654  -16.725 -13.094 1.00 80.32 235  A 1 
ATOM 1824  O O   . MET A 1 235  ? 19.499  -17.117 -13.895 1.00 77.68 235  A 1 
ATOM 1825  C CB  . MET A 1 235  ? 16.317  -17.030 -14.022 1.00 80.74 235  A 1 
ATOM 1826  C CG  . MET A 1 235  ? 14.994  -16.345 -14.387 1.00 79.45 235  A 1 
ATOM 1827  S SD  . MET A 1 235  ? 13.706  -17.504 -14.930 1.00 77.69 235  A 1 
ATOM 1828  C CE  . MET A 1 235  ? 12.441  -16.322 -15.445 1.00 69.03 235  A 1 
ATOM 1829  N N   . SER A 1 236  ? 18.798  -16.884 -11.769 1.00 80.27 236  A 1 
ATOM 1830  C CA  . SER A 1 236  ? 19.945  -17.606 -11.226 1.00 78.75 236  A 1 
ATOM 1831  C C   . SER A 1 236  ? 19.839  -19.106 -11.510 1.00 80.13 236  A 1 
ATOM 1832  O O   . SER A 1 236  ? 18.759  -19.652 -11.741 1.00 78.56 236  A 1 
ATOM 1833  C CB  . SER A 1 236  ? 20.125  -17.322 -9.725  1.00 75.41 236  A 1 
ATOM 1834  O OG  . SER A 1 236  ? 19.268  -18.118 -8.942  1.00 67.43 236  A 1 
ATOM 1835  N N   . ARG A 1 237  ? 20.973  -19.798 -11.478 1.00 79.02 237  A 1 
ATOM 1836  C CA  . ARG A 1 237  ? 20.991  -21.250 -11.683 1.00 79.02 237  A 1 
ATOM 1837  C C   . ARG A 1 237  ? 20.208  -21.986 -10.597 1.00 80.50 237  A 1 
ATOM 1838  O O   . ARG A 1 237  ? 19.534  -22.962 -10.907 1.00 79.61 237  A 1 
ATOM 1839  C CB  . ARG A 1 237  ? 22.445  -21.728 -11.762 1.00 77.56 237  A 1 
ATOM 1840  C CG  . ARG A 1 237  ? 22.521  -23.197 -12.196 1.00 69.26 237  A 1 
ATOM 1841  C CD  . ARG A 1 237  ? 23.977  -23.631 -12.313 1.00 66.20 237  A 1 
ATOM 1842  N NE  . ARG A 1 237  ? 24.076  -25.039 -12.719 1.00 57.14 237  A 1 
ATOM 1843  C CZ  . ARG A 1 237  ? 25.195  -25.715 -12.934 1.00 50.52 237  A 1 
ATOM 1844  N NH1 . ARG A 1 237  ? 26.365  -25.152 -12.805 1.00 46.64 237  A 1 
ATOM 1845  N NH2 . ARG A 1 237  ? 25.145  -26.967 -13.277 1.00 43.72 237  A 1 
ATOM 1846  N N   . GLU A 1 238  ? 20.288  -21.502 -9.359  1.00 80.39 238  A 1 
ATOM 1847  C CA  . GLU A 1 238  ? 19.526  -22.032 -8.230  1.00 79.05 238  A 1 
ATOM 1848  C C   . GLU A 1 238  ? 18.026  -21.848 -8.453  1.00 80.75 238  A 1 
ATOM 1849  O O   . GLU A 1 238  ? 17.291  -22.823 -8.432  1.00 79.12 238  A 1 
ATOM 1850  C CB  . GLU A 1 238  ? 19.968  -21.332 -6.935  1.00 76.69 238  A 1 
ATOM 1851  C CG  . GLU A 1 238  ? 21.396  -21.722 -6.545  1.00 66.71 238  A 1 
ATOM 1852  C CD  . GLU A 1 238  ? 21.974  -20.890 -5.397  1.00 58.67 238  A 1 
ATOM 1853  O OE1 . GLU A 1 238  ? 23.105  -21.224 -4.984  1.00 50.99 238  A 1 
ATOM 1854  O OE2 . GLU A 1 238  ? 21.338  -19.885 -5.009  1.00 50.90 238  A 1 
ATOM 1855  N N   . GLN A 1 239  ? 17.585  -20.642 -8.823  1.00 81.55 239  A 1 
ATOM 1856  C CA  . GLN A 1 239  ? 16.177  -20.381 -9.138  1.00 81.84 239  A 1 
ATOM 1857  C C   . GLN A 1 239  ? 15.651  -21.286 -10.260 1.00 83.59 239  A 1 
ATOM 1858  O O   . GLN A 1 239  ? 14.524  -21.770 -10.187 1.00 83.08 239  A 1 
ATOM 1859  C CB  . GLN A 1 239  ? 15.999  -18.920 -9.566  1.00 80.69 239  A 1 
ATOM 1860  C CG  . GLN A 1 239  ? 16.085  -17.939 -8.392  1.00 76.68 239  A 1 
ATOM 1861  C CD  . GLN A 1 239  ? 16.057  -16.484 -8.855  1.00 74.16 239  A 1 
ATOM 1862  O OE1 . GLN A 1 239  ? 16.389  -16.140 -9.979  1.00 67.74 239  A 1 
ATOM 1863  N NE2 . GLN A 1 239  ? 15.668  -15.573 -7.995  1.00 65.62 239  A 1 
ATOM 1864  N N   . LEU A 1 240  ? 16.449  -21.533 -11.293 1.00 83.35 240  A 1 
ATOM 1865  C CA  . LEU A 1 240  ? 16.058  -22.433 -12.380 1.00 83.53 240  A 1 
ATOM 1866  C C   . LEU A 1 240  ? 15.962  -23.892 -11.923 1.00 84.40 240  A 1 
ATOM 1867  O O   . LEU A 1 240  ? 15.092  -24.613 -12.411 1.00 83.52 240  A 1 
ATOM 1868  C CB  . LEU A 1 240  ? 17.051  -22.305 -13.547 1.00 83.10 240  A 1 
ATOM 1869  C CG  . LEU A 1 240  ? 16.949  -20.984 -14.331 1.00 80.09 240  A 1 
ATOM 1870  C CD1 . LEU A 1 240  ? 18.102  -20.901 -15.331 1.00 73.51 240  A 1 
ATOM 1871  C CD2 . LEU A 1 240  ? 15.638  -20.880 -15.113 1.00 74.49 240  A 1 
ATOM 1872  N N   . GLN A 1 241  ? 16.836  -24.324 -11.012 1.00 84.63 241  A 1 
ATOM 1873  C CA  . GLN A 1 241  ? 16.770  -25.663 -10.424 1.00 84.25 241  A 1 
ATOM 1874  C C   . GLN A 1 241  ? 15.538  -25.814 -9.534  1.00 84.39 241  A 1 
ATOM 1875  O O   . GLN A 1 241  ? 14.787  -26.767 -9.728  1.00 83.16 241  A 1 
ATOM 1876  C CB  . GLN A 1 241  ? 18.051  -25.975 -9.637  1.00 83.95 241  A 1 
ATOM 1877  C CG  . GLN A 1 241  ? 19.191  -26.362 -10.584 1.00 75.78 241  A 1 
ATOM 1878  C CD  . GLN A 1 241  ? 20.498  -26.688 -9.848  1.00 71.11 241  A 1 
ATOM 1879  O OE1 . GLN A 1 241  ? 20.881  -26.104 -8.861  1.00 62.89 241  A 1 
ATOM 1880  N NE2 . GLN A 1 241  ? 21.262  -27.643 -10.328 1.00 59.78 241  A 1 
ATOM 1881  N N   . ASP A 1 242  ? 15.276  -24.846 -8.666  1.00 85.01 242  A 1 
ATOM 1882  C CA  . ASP A 1 242  ? 14.108  -24.851 -7.791  1.00 84.00 242  A 1 
ATOM 1883  C C   . ASP A 1 242  ? 12.808  -24.869 -8.604  1.00 85.08 242  A 1 
ATOM 1884  O O   . ASP A 1 242  ? 11.921  -25.683 -8.364  1.00 83.85 242  A 1 
ATOM 1885  C CB  . ASP A 1 242  ? 14.130  -23.610 -6.884  1.00 82.02 242  A 1 
ATOM 1886  C CG  . ASP A 1 242  ? 15.296  -23.561 -5.894  1.00 77.03 242  A 1 
ATOM 1887  O OD1 . ASP A 1 242  ? 15.897  -24.621 -5.622  1.00 68.25 242  A 1 
ATOM 1888  O OD2 . ASP A 1 242  ? 15.573  -22.433 -5.425  1.00 70.11 242  A 1 
ATOM 1889  N N   . VAL A 1 243  ? 12.717  -24.031 -9.636  1.00 85.39 243  A 1 
ATOM 1890  C CA  . VAL A 1 243  ? 11.571  -24.026 -10.555 1.00 85.23 243  A 1 
ATOM 1891  C C   . VAL A 1 243  ? 11.429  -25.367 -11.265 1.00 85.32 243  A 1 
ATOM 1892  O O   . VAL A 1 243  ? 10.317  -25.872 -11.389 1.00 84.38 243  A 1 
ATOM 1893  C CB  . VAL A 1 243  ? 11.686  -22.885 -11.580 1.00 85.12 243  A 1 
ATOM 1894  C CG1 . VAL A 1 243  ? 10.671  -22.997 -12.721 1.00 77.03 243  A 1 
ATOM 1895  C CG2 . VAL A 1 243  ? 11.441  -21.539 -10.902 1.00 77.70 243  A 1 
ATOM 1896  N N   . GLN A 1 244  ? 12.523  -25.958 -11.729 1.00 85.31 244  A 1 
ATOM 1897  C CA  . GLN A 1 244  ? 12.470  -27.254 -12.394 1.00 83.36 244  A 1 
ATOM 1898  C C   . GLN A 1 244  ? 11.953  -28.340 -11.446 1.00 82.99 244  A 1 
ATOM 1899  O O   . GLN A 1 244  ? 11.164  -29.192 -11.862 1.00 81.59 244  A 1 
ATOM 1900  C CB  . GLN A 1 244  ? 13.857  -27.586 -12.976 1.00 82.21 244  A 1 
ATOM 1901  C CG  . GLN A 1 244  ? 13.812  -28.878 -13.799 1.00 73.46 244  A 1 
ATOM 1902  C CD  . GLN A 1 244  ? 15.129  -29.238 -14.496 1.00 67.91 244  A 1 
ATOM 1903  O OE1 . GLN A 1 244  ? 16.116  -28.511 -14.557 1.00 60.08 244  A 1 
ATOM 1904  N NE2 . GLN A 1 244  ? 15.177  -30.414 -15.091 1.00 56.46 244  A 1 
ATOM 1905  N N   . GLN A 1 245  ? 12.352  -28.297 -10.178 1.00 83.90 245  A 1 
ATOM 1906  C CA  . GLN A 1 245  ? 11.917  -29.240 -9.159  1.00 82.57 245  A 1 
ATOM 1907  C C   . GLN A 1 245  ? 10.425  -29.070 -8.851  1.00 82.42 245  A 1 
ATOM 1908  O O   . GLN A 1 245  ? 9.679   -30.049 -8.880  1.00 80.43 245  A 1 
ATOM 1909  C CB  . GLN A 1 245  ? 12.812  -29.041 -7.930  1.00 81.81 245  A 1 
ATOM 1910  C CG  . GLN A 1 245  ? 12.787  -30.246 -6.986  1.00 73.68 245  A 1 
ATOM 1911  C CD  . GLN A 1 245  ? 13.895  -30.161 -5.927  1.00 68.19 245  A 1 
ATOM 1912  O OE1 . GLN A 1 245  ? 14.603  -29.184 -5.788  1.00 60.57 245  A 1 
ATOM 1913  N NE2 . GLN A 1 245  ? 14.106  -31.200 -5.158  1.00 57.27 245  A 1 
ATOM 1914  N N   . VAL A 1 246  ? 9.963   -27.834 -8.670  1.00 83.38 246  A 1 
ATOM 1915  C CA  . VAL A 1 246  ? 8.538   -27.525 -8.486  1.00 82.33 246  A 1 
ATOM 1916  C C   . VAL A 1 246  ? 7.711   -27.964 -9.700  1.00 82.27 246  A 1 
ATOM 1917  O O   . VAL A 1 246  ? 6.674   -28.604 -9.543  1.00 81.54 246  A 1 
ATOM 1918  C CB  . VAL A 1 246  ? 8.343   -26.024 -8.200  1.00 82.17 246  A 1 
ATOM 1919  C CG1 . VAL A 1 246  ? 6.871   -25.616 -8.154  1.00 74.13 246  A 1 
ATOM 1920  C CG2 . VAL A 1 246  ? 8.946   -25.643 -6.846  1.00 74.91 246  A 1 
ATOM 1921  N N   . LEU A 1 247  ? 8.172   -27.687 -10.917 1.00 83.91 247  A 1 
ATOM 1922  C CA  . LEU A 1 247  ? 7.469   -28.083 -12.139 1.00 82.70 247  A 1 
ATOM 1923  C C   . LEU A 1 247  ? 7.356   -29.602 -12.292 1.00 81.99 247  A 1 
ATOM 1924  O O   . LEU A 1 247  ? 6.334   -30.071 -12.782 1.00 80.35 247  A 1 
ATOM 1925  C CB  . LEU A 1 247  ? 8.168   -27.485 -13.364 1.00 82.78 247  A 1 
ATOM 1926  C CG  . LEU A 1 247  ? 7.942   -25.973 -13.548 1.00 79.63 247  A 1 
ATOM 1927  C CD1 . LEU A 1 247  ? 8.859   -25.476 -14.661 1.00 73.88 247  A 1 
ATOM 1928  C CD2 . LEU A 1 247  ? 6.503   -25.638 -13.936 1.00 74.49 247  A 1 
ATOM 1929  N N   . GLN A 1 248  ? 8.359   -30.364 -11.860 1.00 82.29 248  A 1 
ATOM 1930  C CA  . GLN A 1 248  ? 8.289   -31.827 -11.877 1.00 79.85 248  A 1 
ATOM 1931  C C   . GLN A 1 248  ? 7.200   -32.374 -10.949 1.00 78.82 248  A 1 
ATOM 1932  O O   . GLN A 1 248  ? 6.606   -33.400 -11.270 1.00 76.03 248  A 1 
ATOM 1933  C CB  . GLN A 1 248  ? 9.645   -32.426 -11.484 1.00 78.52 248  A 1 
ATOM 1934  C CG  . GLN A 1 248  ? 10.645  -32.386 -12.643 1.00 72.18 248  A 1 
ATOM 1935  C CD  . GLN A 1 248  ? 12.036  -32.909 -12.261 1.00 68.05 248  A 1 
ATOM 1936  O OE1 . GLN A 1 248  ? 12.356  -33.221 -11.127 1.00 60.94 248  A 1 
ATOM 1937  N NE2 . GLN A 1 248  ? 12.929  -33.035 -13.220 1.00 58.28 248  A 1 
ATOM 1938  N N   . GLU A 1 249  ? 6.915   -31.691 -9.830  1.00 79.48 249  A 1 
ATOM 1939  C CA  . GLU A 1 249  ? 5.844   -32.100 -8.914  1.00 77.00 249  A 1 
ATOM 1940  C C   . GLU A 1 249  ? 4.458   -31.626 -9.377  1.00 77.18 249  A 1 
ATOM 1941  O O   . GLU A 1 249  ? 3.461   -32.322 -9.175  1.00 74.63 249  A 1 
ATOM 1942  C CB  . GLU A 1 249  ? 6.136   -31.611 -7.486  1.00 75.60 249  A 1 
ATOM 1943  C CG  . GLU A 1 249  ? 7.372   -32.290 -6.874  1.00 69.40 249  A 1 
ATOM 1944  C CD  . GLU A 1 249  ? 7.450   -32.212 -5.339  1.00 63.61 249  A 1 
ATOM 1945  O OE1 . GLU A 1 249  ? 8.530   -32.513 -4.793  1.00 56.30 249  A 1 
ATOM 1946  O OE2 . GLU A 1 249  ? 6.422   -31.937 -4.682  1.00 55.93 249  A 1 
ATOM 1947  N N   . ILE A 1 250  ? 4.388   -30.461 -10.011 1.00 78.45 250  A 1 
ATOM 1948  C CA  . ILE A 1 250  ? 3.125   -29.848 -10.438 1.00 76.86 250  A 1 
ATOM 1949  C C   . ILE A 1 250  ? 2.598   -30.434 -11.755 1.00 77.18 250  A 1 
ATOM 1950  O O   . ILE A 1 250  ? 1.386   -30.589 -11.933 1.00 74.43 250  A 1 
ATOM 1951  C CB  . ILE A 1 250  ? 3.309   -28.314 -10.538 1.00 75.29 250  A 1 
ATOM 1952  C CG1 . ILE A 1 250  ? 3.585   -27.690 -9.150  1.00 69.69 250  A 1 
ATOM 1953  C CG2 . ILE A 1 250  ? 2.070   -27.654 -11.139 1.00 66.19 250  A 1 
ATOM 1954  C CD1 . ILE A 1 250  ? 3.985   -26.211 -9.217  1.00 63.68 250  A 1 
ATOM 1955  N N   . LEU A 1 251  ? 3.492   -30.700 -12.701 1.00 78.33 251  A 1 
ATOM 1956  C CA  . LEU A 1 251  ? 3.117   -31.141 -14.039 1.00 77.04 251  A 1 
ATOM 1957  C C   . LEU A 1 251  ? 2.903   -32.654 -14.082 1.00 76.26 251  A 1 
ATOM 1958  O O   . LEU A 1 251  ? 3.764   -33.413 -13.642 1.00 72.80 251  A 1 
ATOM 1959  C CB  . LEU A 1 251  ? 4.177   -30.712 -15.063 1.00 75.33 251  A 1 
ATOM 1960  C CG  . LEU A 1 251  ? 4.149   -29.208 -15.376 1.00 71.68 251  A 1 
ATOM 1961  C CD1 . LEU A 1 251  ? 5.403   -28.805 -16.151 1.00 65.70 251  A 1 
ATOM 1962  C CD2 . LEU A 1 251  ? 2.935   -28.853 -16.233 1.00 66.48 251  A 1 
ATOM 1963  N N   . PRO A 1 252  ? 1.797   -33.111 -14.686 1.00 71.36 252  A 1 
ATOM 1964  C CA  . PRO A 1 252  ? 1.647   -34.523 -14.988 1.00 68.28 252  A 1 
ATOM 1965  C C   . PRO A 1 252  ? 2.684   -34.933 -16.039 1.00 68.36 252  A 1 
ATOM 1966  O O   . PRO A 1 252  ? 2.816   -34.298 -17.081 1.00 64.05 252  A 1 
ATOM 1967  C CB  . PRO A 1 252  ? 0.200   -34.682 -15.459 1.00 64.05 252  A 1 
ATOM 1968  C CG  . PRO A 1 252  ? -0.157  -33.310 -16.032 1.00 62.60 252  A 1 
ATOM 1969  C CD  . PRO A 1 252  ? 0.675   -32.340 -15.199 1.00 65.52 252  A 1 
ATOM 1970  N N   . LEU A 1 253  ? 3.372   -36.039 -15.794 1.00 64.02 253  A 1 
ATOM 1971  C CA  . LEU A 1 253  ? 4.449   -36.548 -16.660 1.00 61.64 253  A 1 
ATOM 1972  C C   . LEU A 1 253  ? 4.026   -36.806 -18.111 1.00 63.88 253  A 1 
ATOM 1973  O O   . LEU A 1 253  ? 4.845   -36.714 -19.018 1.00 58.15 253  A 1 
ATOM 1974  C CB  . LEU A 1 253  ? 4.942   -37.866 -16.060 1.00 54.44 253  A 1 
ATOM 1975  C CG  . LEU A 1 253  ? 5.879   -37.641 -14.865 1.00 48.57 253  A 1 
ATOM 1976  C CD1 . LEU A 1 253  ? 5.701   -38.765 -13.866 1.00 42.65 253  A 1 
ATOM 1977  C CD2 . LEU A 1 253  ? 7.332   -37.582 -15.338 1.00 42.56 253  A 1 
ATOM 1978  N N   . SER A 1 254  ? 2.758   -37.129 -18.327 1.00 63.56 254  A 1 
ATOM 1979  C CA  . SER A 1 254  ? 2.210   -37.366 -19.663 1.00 63.26 254  A 1 
ATOM 1980  C C   . SER A 1 254  ? 2.055   -36.096 -20.498 1.00 65.64 254  A 1 
ATOM 1981  O O   . SER A 1 254  ? 1.748   -36.176 -21.685 1.00 59.57 254  A 1 
ATOM 1982  C CB  . SER A 1 254  ? 0.853   -38.053 -19.534 1.00 56.73 254  A 1 
ATOM 1983  O OG  . SER A 1 254  ? -0.020  -37.288 -18.725 1.00 50.81 254  A 1 
ATOM 1984  N N   . HIS A 1 255  ? 2.213   -34.925 -19.882 1.00 69.29 255  A 1 
ATOM 1985  C CA  . HIS A 1 255  ? 1.943   -33.659 -20.537 1.00 69.48 255  A 1 
ATOM 1986  C C   . HIS A 1 255  ? 3.238   -32.913 -20.853 1.00 72.68 255  A 1 
ATOM 1987  O O   . HIS A 1 255  ? 3.994   -32.546 -19.960 1.00 67.74 255  A 1 
ATOM 1988  C CB  . HIS A 1 255  ? 0.977   -32.841 -19.680 1.00 62.88 255  A 1 
ATOM 1989  C CG  . HIS A 1 255  ? 0.154   -31.901 -20.508 1.00 58.39 255  A 1 
ATOM 1990  N ND1 . HIS A 1 255  ? -0.734  -32.264 -21.495 1.00 52.15 255  A 1 
ATOM 1991  C CD2 . HIS A 1 255  ? 0.136   -30.538 -20.425 1.00 51.59 255  A 1 
ATOM 1992  C CE1 . HIS A 1 255  ? -1.270  -31.141 -21.991 1.00 47.68 255  A 1 
ATOM 1993  N NE2 . HIS A 1 255  ? -0.770  -30.080 -21.364 1.00 48.47 255  A 1 
ATOM 1994  N N   . SER A 1 256  ? 3.474   -32.665 -22.135 1.00 74.27 256  A 1 
ATOM 1995  C CA  . SER A 1 256  ? 4.601   -31.874 -22.622 1.00 75.72 256  A 1 
ATOM 1996  C C   . SER A 1 256  ? 4.107   -30.498 -23.064 1.00 79.66 256  A 1 
ATOM 1997  O O   . SER A 1 256  ? 3.600   -30.365 -24.184 1.00 75.40 256  A 1 
ATOM 1998  C CB  . SER A 1 256  ? 5.333   -32.617 -23.747 1.00 69.22 256  A 1 
ATOM 1999  O OG  . SER A 1 256  ? 4.461   -32.925 -24.807 1.00 60.85 256  A 1 
ATOM 2000  N N   . PRO A 1 257  ? 4.213   -29.469 -22.217 1.00 80.98 257  A 1 
ATOM 2001  C CA  . PRO A 1 257  ? 3.832   -28.122 -22.604 1.00 82.79 257  A 1 
ATOM 2002  C C   . PRO A 1 257  ? 4.784   -27.562 -23.663 1.00 84.51 257  A 1 
ATOM 2003  O O   . PRO A 1 257  ? 5.954   -27.946 -23.753 1.00 81.63 257  A 1 
ATOM 2004  C CB  . PRO A 1 257  ? 3.851   -27.307 -21.309 1.00 80.17 257  A 1 
ATOM 2005  C CG  . PRO A 1 257  ? 4.913   -28.009 -20.469 1.00 77.47 257  A 1 
ATOM 2006  C CD  . PRO A 1 257  ? 4.744   -29.476 -20.863 1.00 79.93 257  A 1 
ATOM 2007  N N   . GLN A 1 258  ? 4.298   -26.600 -24.437 1.00 85.18 258  A 1 
ATOM 2008  C CA  . GLN A 1 258  ? 5.166   -25.813 -25.306 1.00 86.08 258  A 1 
ATOM 2009  C C   . GLN A 1 258  ? 6.053   -24.920 -24.444 1.00 86.91 258  A 1 
ATOM 2010  O O   . GLN A 1 258  ? 5.547   -24.099 -23.683 1.00 84.78 258  A 1 
ATOM 2011  C CB  . GLN A 1 258  ? 4.343   -24.962 -26.279 1.00 84.70 258  A 1 
ATOM 2012  C CG  . GLN A 1 258  ? 3.537   -25.807 -27.269 1.00 81.68 258  A 1 
ATOM 2013  C CD  . GLN A 1 258  ? 2.680   -24.947 -28.197 1.00 83.16 258  A 1 
ATOM 2014  O OE1 . GLN A 1 258  ? 3.028   -23.864 -28.615 1.00 75.29 258  A 1 
ATOM 2015  N NE2 . GLN A 1 258  ? 1.503   -25.399 -28.550 1.00 73.39 258  A 1 
ATOM 2016  N N   . VAL A 1 259  ? 7.359   -25.061 -24.567 1.00 88.43 259  A 1 
ATOM 2017  C CA  . VAL A 1 259  ? 8.315   -24.259 -23.800 1.00 88.54 259  A 1 
ATOM 2018  C C   . VAL A 1 259  ? 8.848   -23.127 -24.663 1.00 88.80 259  A 1 
ATOM 2019  O O   . VAL A 1 259  ? 9.357   -23.348 -25.762 1.00 87.04 259  A 1 
ATOM 2020  C CB  . VAL A 1 259  ? 9.438   -25.117 -23.201 1.00 87.01 259  A 1 
ATOM 2021  C CG1 . VAL A 1 259  ? 10.391  -24.269 -22.352 1.00 78.60 259  A 1 
ATOM 2022  C CG2 . VAL A 1 259  ? 8.871   -26.210 -22.293 1.00 79.20 259  A 1 
ATOM 2023  N N   . VAL A 1 260  ? 8.757   -21.912 -24.148 1.00 89.74 260  A 1 
ATOM 2024  C CA  . VAL A 1 260  ? 9.338   -20.715 -24.758 1.00 90.02 260  A 1 
ATOM 2025  C C   . VAL A 1 260  ? 10.378  -20.145 -23.806 1.00 90.16 260  A 1 
ATOM 2026  O O   . VAL A 1 260  ? 10.081  -19.871 -22.650 1.00 88.15 260  A 1 
ATOM 2027  C CB  . VAL A 1 260  ? 8.264   -19.668 -25.105 1.00 89.24 260  A 1 
ATOM 2028  C CG1 . VAL A 1 260  ? 8.882   -18.463 -25.827 1.00 79.65 260  A 1 
ATOM 2029  C CG2 . VAL A 1 260  ? 7.182   -20.253 -26.017 1.00 80.33 260  A 1 
ATOM 2030  N N   . MET A 1 261  ? 11.594  -19.958 -24.284 1.00 89.43 261  A 1 
ATOM 2031  C CA  . MET A 1 261  ? 12.675  -19.333 -23.523 1.00 88.96 261  A 1 
ATOM 2032  C C   . MET A 1 261  ? 13.081  -18.037 -24.205 1.00 88.80 261  A 1 
ATOM 2033  O O   . MET A 1 261  ? 13.397  -18.040 -25.391 1.00 86.54 261  A 1 
ATOM 2034  C CB  . MET A 1 261  ? 13.866  -20.289 -23.395 1.00 87.47 261  A 1 
ATOM 2035  C CG  . MET A 1 261  ? 13.523  -21.525 -22.554 1.00 81.27 261  A 1 
ATOM 2036  S SD  . MET A 1 261  ? 14.935  -22.633 -22.300 1.00 78.50 261  A 1 
ATOM 2037  C CE  . MET A 1 261  ? 14.156  -23.892 -21.273 1.00 68.16 261  A 1 
ATOM 2038  N N   . VAL A 1 262  ? 13.085  -16.943 -23.463 1.00 89.00 262  A 1 
ATOM 2039  C CA  . VAL A 1 262  ? 13.524  -15.633 -23.956 1.00 88.50 262  A 1 
ATOM 2040  C C   . VAL A 1 262  ? 14.798  -15.238 -23.222 1.00 87.82 262  A 1 
ATOM 2041  O O   . VAL A 1 262  ? 14.840  -15.250 -21.995 1.00 85.62 262  A 1 
ATOM 2042  C CB  . VAL A 1 262  ? 12.430  -14.562 -23.803 1.00 87.57 262  A 1 
ATOM 2043  C CG1 . VAL A 1 262  ? 12.855  -13.252 -24.473 1.00 77.92 262  A 1 
ATOM 2044  C CG2 . VAL A 1 262  ? 11.106  -14.999 -24.437 1.00 78.85 262  A 1 
ATOM 2045  N N   . SER A 1 263  ? 15.843  -14.911 -23.961 1.00 87.72 263  A 1 
ATOM 2046  C CA  . SER A 1 263  ? 17.124  -14.496 -23.396 1.00 86.42 263  A 1 
ATOM 2047  C C   . SER A 1 263  ? 17.802  -13.427 -24.247 1.00 85.84 263  A 1 
ATOM 2048  O O   . SER A 1 263  ? 17.444  -13.197 -25.404 1.00 83.00 263  A 1 
ATOM 2049  C CB  . SER A 1 263  ? 18.037  -15.715 -23.205 1.00 84.54 263  A 1 
ATOM 2050  O OG  . SER A 1 263  ? 18.467  -16.245 -24.436 1.00 72.12 263  A 1 
ATOM 2051  N N   . LYS A 1 264  ? 18.796  -12.768 -23.662 1.00 83.90 264  A 1 
ATOM 2052  C CA  . LYS A 1 264  ? 19.647  -11.809 -24.371 1.00 82.24 264  A 1 
ATOM 2053  C C   . LYS A 1 264  ? 20.744  -12.502 -25.180 1.00 81.97 264  A 1 
ATOM 2054  O O   . LYS A 1 264  ? 21.157  -11.984 -26.212 1.00 77.65 264  A 1 
ATOM 2055  C CB  . LYS A 1 264  ? 20.234  -10.839 -23.339 1.00 79.57 264  A 1 
ATOM 2056  C CG  . LYS A 1 264  ? 21.036  -9.696  -23.982 1.00 71.39 264  A 1 
ATOM 2057  C CD  . LYS A 1 264  ? 21.636  -8.806  -22.898 1.00 68.77 264  A 1 
ATOM 2058  C CE  . LYS A 1 264  ? 22.544  -7.749  -23.530 1.00 59.01 264  A 1 
ATOM 2059  N NZ  . LYS A 1 264  ? 23.260  -6.969  -22.495 1.00 53.29 264  A 1 
ATOM 2060  N N   . SER A 1 265  ? 21.213  -13.653 -24.709 1.00 82.02 265  A 1 
ATOM 2061  C CA  . SER A 1 265  ? 22.304  -14.417 -25.309 1.00 81.00 265  A 1 
ATOM 2062  C C   . SER A 1 265  ? 21.911  -15.874 -25.539 1.00 81.95 265  A 1 
ATOM 2063  O O   . SER A 1 265  ? 21.061  -16.432 -24.839 1.00 78.33 265  A 1 
ATOM 2064  C CB  . SER A 1 265  ? 23.558  -14.318 -24.431 1.00 77.34 265  A 1 
ATOM 2065  O OG  . SER A 1 265  ? 23.324  -14.821 -23.137 1.00 67.55 265  A 1 
ATOM 2066  N N   . TYR A 1 266  ? 22.537  -16.503 -26.516 1.00 79.93 266  A 1 
ATOM 2067  C CA  . TYR A 1 266  ? 22.349  -17.925 -26.761 1.00 79.73 266  A 1 
ATOM 2068  C C   . TYR A 1 266  ? 23.035  -18.773 -25.683 1.00 79.76 266  A 1 
ATOM 2069  O O   . TYR A 1 266  ? 24.215  -18.597 -25.386 1.00 76.31 266  A 1 
ATOM 2070  C CB  . TYR A 1 266  ? 22.863  -18.279 -28.158 1.00 78.38 266  A 1 
ATOM 2071  C CG  . TYR A 1 266  ? 22.812  -19.759 -28.451 1.00 80.04 266  A 1 
ATOM 2072  C CD1 . TYR A 1 266  ? 23.980  -20.542 -28.381 1.00 74.07 266  A 1 
ATOM 2073  C CD2 . TYR A 1 266  ? 21.585  -20.374 -28.765 1.00 74.65 266  A 1 
ATOM 2074  C CE1 . TYR A 1 266  ? 23.926  -21.917 -28.637 1.00 72.35 266  A 1 
ATOM 2075  C CE2 . TYR A 1 266  ? 21.521  -21.752 -29.021 1.00 72.66 266  A 1 
ATOM 2076  C CZ  . TYR A 1 266  ? 22.696  -22.519 -28.962 1.00 76.79 266  A 1 
ATOM 2077  O OH  . TYR A 1 266  ? 22.638  -23.866 -29.230 1.00 75.18 266  A 1 
ATOM 2078  N N   . CYS A 1 267  ? 22.312  -19.731 -25.136 1.00 79.25 267  A 1 
ATOM 2079  C CA  . CYS A 1 267  ? 22.853  -20.702 -24.192 1.00 79.02 267  A 1 
ATOM 2080  C C   . CYS A 1 267  ? 22.607  -22.125 -24.698 1.00 80.37 267  A 1 
ATOM 2081  O O   . CYS A 1 267  ? 21.466  -22.567 -24.840 1.00 78.31 267  A 1 
ATOM 2082  C CB  . CYS A 1 267  ? 22.235  -20.451 -22.816 1.00 75.37 267  A 1 
ATOM 2083  S SG  . CYS A 1 267  ? 22.984  -21.587 -21.611 1.00 67.65 267  A 1 
ATOM 2084  N N   . HIS A 1 268  ? 23.684  -22.869 -24.932 1.00 80.32 268  A 1 
ATOM 2085  C CA  . HIS A 1 268  ? 23.581  -24.229 -25.446 1.00 80.04 268  A 1 
ATOM 2086  C C   . HIS A 1 268  ? 22.890  -25.189 -24.469 1.00 81.26 268  A 1 
ATOM 2087  O O   . HIS A 1 268  ? 22.116  -26.050 -24.891 1.00 78.58 268  A 1 
ATOM 2088  C CB  . HIS A 1 268  ? 24.978  -24.735 -25.833 1.00 76.51 268  A 1 
ATOM 2089  C CG  . HIS A 1 268  ? 24.946  -25.990 -26.668 1.00 70.80 268  A 1 
ATOM 2090  N ND1 . HIS A 1 268  ? 23.835  -26.660 -27.131 1.00 62.36 268  A 1 
ATOM 2091  C CD2 . HIS A 1 268  ? 26.035  -26.684 -27.155 1.00 60.92 268  A 1 
ATOM 2092  C CE1 . HIS A 1 268  ? 24.238  -27.718 -27.846 1.00 55.99 268  A 1 
ATOM 2093  N NE2 . HIS A 1 268  ? 25.564  -27.758 -27.890 1.00 56.46 268  A 1 
ATOM 2094  N N   . THR A 1 269  ? 23.110  -25.016 -23.161 1.00 80.60 269  A 1 
ATOM 2095  C CA  . THR A 1 269  ? 22.481  -25.855 -22.126 1.00 80.10 269  A 1 
ATOM 2096  C C   . THR A 1 269  ? 20.972  -25.636 -22.032 1.00 81.42 269  A 1 
ATOM 2097  O O   . THR A 1 269  ? 20.233  -26.590 -21.805 1.00 80.27 269  A 1 
ATOM 2098  C CB  . THR A 1 269  ? 23.101  -25.593 -20.745 1.00 78.73 269  A 1 
ATOM 2099  O OG1 . THR A 1 269  ? 23.201  -24.211 -20.493 1.00 69.86 269  A 1 
ATOM 2100  C CG2 . THR A 1 269  ? 24.517  -26.157 -20.643 1.00 67.34 269  A 1 
ATOM 2101  N N   . LEU A 1 270  ? 20.507  -24.415 -22.242 1.00 80.75 270  A 1 
ATOM 2102  C CA  . LEU A 1 270  ? 19.071  -24.131 -22.300 1.00 80.74 270  A 1 
ATOM 2103  C C   . LEU A 1 270  ? 18.450  -24.708 -23.575 1.00 81.82 270  A 1 
ATOM 2104  O O   . LEU A 1 270  ? 17.387  -25.323 -23.521 1.00 80.91 270  A 1 
ATOM 2105  C CB  . LEU A 1 270  ? 18.832  -22.616 -22.202 1.00 79.90 270  A 1 
ATOM 2106  C CG  . LEU A 1 270  ? 19.177  -22.012 -20.826 1.00 76.52 270  A 1 
ATOM 2107  C CD1 . LEU A 1 270  ? 19.028  -20.498 -20.888 1.00 70.53 270  A 1 
ATOM 2108  C CD2 . LEU A 1 270  ? 18.268  -22.540 -19.716 1.00 71.49 270  A 1 
ATOM 2109  N N   . MET A 1 271  ? 19.152  -24.597 -24.694 1.00 81.77 271  A 1 
ATOM 2110  C CA  . MET A 1 271  ? 18.683  -25.157 -25.959 1.00 81.40 271  A 1 
ATOM 2111  C C   . MET A 1 271  ? 18.606  -26.693 -25.928 1.00 82.43 271  A 1 
ATOM 2112  O O   . MET A 1 271  ? 17.675  -27.265 -26.495 1.00 81.13 271  A 1 
ATOM 2113  C CB  . MET A 1 271  ? 19.586  -24.658 -27.096 1.00 80.37 271  A 1 
ATOM 2114  C CG  . MET A 1 271  ? 18.967  -24.938 -28.471 1.00 76.94 271  A 1 
ATOM 2115  S SD  . MET A 1 271  ? 17.427  -24.043 -28.761 1.00 73.64 271  A 1 
ATOM 2116  C CE  . MET A 1 271  ? 16.843  -24.864 -30.251 1.00 64.45 271  A 1 
ATOM 2117  N N   . SER A 1 272  ? 19.529  -27.370 -25.250 1.00 82.97 272  A 1 
ATOM 2118  C CA  . SER A 1 272  ? 19.454  -28.824 -25.081 1.00 81.59 272  A 1 
ATOM 2119  C C   . SER A 1 272  ? 18.259  -29.242 -24.222 1.00 81.52 272  A 1 
ATOM 2120  O O   . SER A 1 272  ? 17.559  -30.184 -24.590 1.00 80.16 272  A 1 
ATOM 2121  C CB  . SER A 1 272  ? 20.760  -29.387 -24.508 1.00 80.68 272  A 1 
ATOM 2122  O OG  . SER A 1 272  ? 21.019  -28.911 -23.208 1.00 68.94 272  A 1 
ATOM 2123  N N   . LYS A 1 273  ? 17.964  -28.496 -23.148 1.00 80.42 273  A 1 
ATOM 2124  C CA  . LYS A 1 273  ? 16.752  -28.717 -22.345 1.00 79.16 273  A 1 
ATOM 2125  C C   . LYS A 1 273  ? 15.481  -28.489 -23.166 1.00 80.04 273  A 1 
ATOM 2126  O O   . LYS A 1 273  ? 14.567  -29.299 -23.093 1.00 79.11 273  A 1 
ATOM 2127  C CB  . LYS A 1 273  ? 16.742  -27.822 -21.097 1.00 78.51 273  A 1 
ATOM 2128  C CG  . LYS A 1 273  ? 17.748  -28.278 -20.020 1.00 74.10 273  A 1 
ATOM 2129  C CD  . LYS A 1 273  ? 17.565  -27.446 -18.748 1.00 69.13 273  A 1 
ATOM 2130  C CE  . LYS A 1 273  ? 18.497  -27.923 -17.630 1.00 61.48 273  A 1 
ATOM 2131  N NZ  . LYS A 1 273  ? 18.123  -27.348 -16.310 1.00 54.23 273  A 1 
ATOM 2132  N N   . LEU A 1 274  ? 15.444  -27.441 -23.980 1.00 81.37 274  A 1 
ATOM 2133  C CA  . LEU A 1 274  ? 14.306  -27.169 -24.857 1.00 81.26 274  A 1 
ATOM 2134  C C   . LEU A 1 274  ? 14.057  -28.321 -25.840 1.00 81.73 274  A 1 
ATOM 2135  O O   . LEU A 1 274  ? 12.916  -28.741 -26.010 1.00 79.90 274  A 1 
ATOM 2136  C CB  . LEU A 1 274  ? 14.552  -25.839 -25.596 1.00 80.90 274  A 1 
ATOM 2137  C CG  . LEU A 1 274  ? 13.362  -25.406 -26.475 1.00 80.15 274  A 1 
ATOM 2138  C CD1 . LEU A 1 274  ? 12.162  -24.992 -25.641 1.00 72.76 274  A 1 
ATOM 2139  C CD2 . LEU A 1 274  ? 13.754  -24.220 -27.347 1.00 74.09 274  A 1 
ATOM 2140  N N   . ARG A 1 275  ? 15.110  -28.864 -26.440 1.00 81.73 275  A 1 
ATOM 2141  C CA  . ARG A 1 275  ? 15.000  -30.021 -27.349 1.00 80.31 275  A 1 
ATOM 2142  C C   . ARG A 1 275  ? 14.536  -31.297 -26.654 1.00 79.93 275  A 1 
ATOM 2143  O O   . ARG A 1 275  ? 13.913  -32.119 -27.305 1.00 76.43 275  A 1 
ATOM 2144  C CB  . ARG A 1 275  ? 16.346  -30.308 -28.024 1.00 78.77 275  A 1 
ATOM 2145  C CG  . ARG A 1 275  ? 16.711  -29.270 -29.086 1.00 72.46 275  A 1 
ATOM 2146  C CD  . ARG A 1 275  ? 18.020  -29.709 -29.729 1.00 70.86 275  A 1 
ATOM 2147  N NE  . ARG A 1 275  ? 18.621  -28.630 -30.521 1.00 63.83 275  A 1 
ATOM 2148  C CZ  . ARG A 1 275  ? 19.827  -28.666 -31.054 1.00 58.40 275  A 1 
ATOM 2149  N NH1 . ARG A 1 275  ? 20.539  -29.755 -31.090 1.00 54.27 275  A 1 
ATOM 2150  N NH2 . ARG A 1 275  ? 20.353  -27.594 -31.546 1.00 51.14 275  A 1 
ATOM 2151  N N   . ALA A 1 276  ? 14.843  -31.466 -25.377 1.00 81.30 276  A 1 
ATOM 2152  C CA  . ALA A 1 276  ? 14.401  -32.634 -24.626 1.00 78.80 276  A 1 
ATOM 2153  C C   . ALA A 1 276  ? 12.884  -32.631 -24.358 1.00 78.37 276  A 1 
ATOM 2154  O O   . ALA A 1 276  ? 12.296  -33.695 -24.202 1.00 75.55 276  A 1 
ATOM 2155  C CB  . ALA A 1 276  ? 15.199  -32.700 -23.320 1.00 77.69 276  A 1 
ATOM 2156  N N   . VAL A 1 277  ? 12.259  -31.447 -24.316 1.00 81.08 277  A 1 
ATOM 2157  C CA  . VAL A 1 277  ? 10.824  -31.294 -24.013 1.00 79.10 277  A 1 
ATOM 2158  C C   . VAL A 1 277  ? 9.981   -31.123 -25.280 1.00 79.83 277  A 1 
ATOM 2159  O O   . VAL A 1 277  ? 8.835   -31.570 -25.320 1.00 76.72 277  A 1 
ATOM 2160  C CB  . VAL A 1 277  ? 10.605  -30.122 -23.034 1.00 77.36 277  A 1 
ATOM 2161  C CG1 . VAL A 1 277  ? 9.143   -29.996 -22.604 1.00 69.05 277  A 1 
ATOM 2162  C CG2 . VAL A 1 277  ? 11.429  -30.294 -21.754 1.00 69.86 277  A 1 
ATOM 2163  N N   . ASN A 1 278  ? 10.519  -30.475 -26.311 1.00 79.82 278  A 1 
ATOM 2164  C CA  . ASN A 1 278  ? 9.791   -30.166 -27.538 1.00 80.29 278  A 1 
ATOM 2165  C C   . ASN A 1 278  ? 10.457  -30.771 -28.782 1.00 80.78 278  A 1 
ATOM 2166  O O   . ASN A 1 278  ? 11.632  -30.528 -29.053 1.00 76.95 278  A 1 
ATOM 2167  C CB  . ASN A 1 278  ? 9.665   -28.646 -27.687 1.00 77.95 278  A 1 
ATOM 2168  C CG  . ASN A 1 278  ? 8.713   -28.045 -26.670 1.00 78.44 278  A 1 
ATOM 2169  O OD1 . ASN A 1 278  ? 7.560   -28.395 -26.562 1.00 69.16 278  A 1 
ATOM 2170  N ND2 . ASN A 1 278  ? 9.151   -27.065 -25.919 1.00 71.67 278  A 1 
ATOM 2171  N N   . ASP A 1 279  ? 9.655   -31.443 -29.601 1.00 81.55 279  A 1 
ATOM 2172  C CA  . ASP A 1 279  ? 10.133  -32.135 -30.806 1.00 80.03 279  A 1 
ATOM 2173  C C   . ASP A 1 279  ? 10.499  -31.187 -31.952 1.00 81.09 279  A 1 
ATOM 2174  O O   . ASP A 1 279  ? 11.305  -31.522 -32.826 1.00 75.41 279  A 1 
ATOM 2175  C CB  . ASP A 1 279  ? 9.039   -33.088 -31.307 1.00 75.74 279  A 1 
ATOM 2176  C CG  . ASP A 1 279  ? 8.598   -34.117 -30.271 1.00 68.83 279  A 1 
ATOM 2177  O OD1 . ASP A 1 279  ? 9.438   -34.493 -29.431 1.00 58.79 279  A 1 
ATOM 2178  O OD2 . ASP A 1 279  ? 7.412   -34.497 -30.351 1.00 62.71 279  A 1 
ATOM 2179  N N   . LYS A 1 280  ? 9.888   -30.011 -31.993 1.00 81.73 280  A 1 
ATOM 2180  C CA  . LYS A 1 280  ? 10.055  -29.005 -33.053 1.00 81.37 280  A 1 
ATOM 2181  C C   . LYS A 1 280  ? 10.558  -27.673 -32.491 1.00 82.56 280  A 1 
ATOM 2182  O O   . LYS A 1 280  ? 9.849   -26.668 -32.575 1.00 78.46 280  A 1 
ATOM 2183  C CB  . LYS A 1 280  ? 8.749   -28.853 -33.842 1.00 78.58 280  A 1 
ATOM 2184  C CG  . LYS A 1 280  ? 8.328   -30.143 -34.556 1.00 75.74 280  A 1 
ATOM 2185  C CD  . LYS A 1 280  ? 7.024   -29.881 -35.299 1.00 70.04 280  A 1 
ATOM 2186  C CE  . LYS A 1 280  ? 6.446   -31.167 -35.874 1.00 61.90 280  A 1 
ATOM 2187  N NZ  . LYS A 1 280  ? 5.062   -30.937 -36.332 1.00 54.75 280  A 1 
ATOM 2188  N N   . PRO A 1 281  ? 11.758  -27.637 -31.910 1.00 84.60 281  A 1 
ATOM 2189  C CA  . PRO A 1 281  ? 12.310  -26.400 -31.379 1.00 84.03 281  A 1 
ATOM 2190  C C   . PRO A 1 281  ? 12.702  -25.449 -32.512 1.00 84.70 281  A 1 
ATOM 2191  O O   . PRO A 1 281  ? 13.306  -25.860 -33.508 1.00 81.34 281  A 1 
ATOM 2192  C CB  . PRO A 1 281  ? 13.510  -26.826 -30.538 1.00 81.60 281  A 1 
ATOM 2193  C CG  . PRO A 1 281  ? 13.992  -28.094 -31.232 1.00 79.28 281  A 1 
ATOM 2194  C CD  . PRO A 1 281  ? 12.700  -28.730 -31.738 1.00 82.95 281  A 1 
ATOM 2195  N N   . ALA A 1 282  ? 12.414  -24.179 -32.329 1.00 84.55 282  A 1 
ATOM 2196  C CA  . ALA A 1 282  ? 12.909  -23.099 -33.166 1.00 84.88 282  A 1 
ATOM 2197  C C   . ALA A 1 282  ? 13.853  -22.194 -32.370 1.00 85.74 282  A 1 
ATOM 2198  O O   . ALA A 1 282  ? 13.630  -21.922 -31.198 1.00 83.61 282  A 1 
ATOM 2199  C CB  . ALA A 1 282  ? 11.735  -22.311 -33.751 1.00 83.02 282  A 1 
ATOM 2200  N N   . LEU A 1 283  ? 14.898  -21.713 -33.022 1.00 84.77 283  A 1 
ATOM 2201  C CA  . LEU A 1 283  ? 15.826  -20.738 -32.471 1.00 84.78 283  A 1 
ATOM 2202  C C   . LEU A 1 283  ? 15.731  -19.469 -33.315 1.00 84.92 283  A 1 
ATOM 2203  O O   . LEU A 1 283  ? 16.076  -19.488 -34.493 1.00 82.66 283  A 1 
ATOM 2204  C CB  . LEU A 1 283  ? 17.225  -21.368 -32.465 1.00 83.19 283  A 1 
ATOM 2205  C CG  . LEU A 1 283  ? 18.328  -20.434 -31.946 1.00 79.74 283  A 1 
ATOM 2206  C CD1 . LEU A 1 283  ? 18.112  -20.026 -30.493 1.00 73.46 283  A 1 
ATOM 2207  C CD2 . LEU A 1 283  ? 19.664  -21.171 -32.030 1.00 74.08 283  A 1 
ATOM 2208  N N   . VAL A 1 284  ? 15.249  -18.390 -32.722 1.00 83.92 284  A 1 
ATOM 2209  C CA  . VAL A 1 284  ? 14.997  -17.130 -33.417 1.00 84.05 284  A 1 
ATOM 2210  C C   . VAL A 1 284  ? 15.880  -16.040 -32.825 1.00 83.80 284  A 1 
ATOM 2211  O O   . VAL A 1 284  ? 15.732  -15.670 -31.663 1.00 82.49 284  A 1 
ATOM 2212  C CB  . VAL A 1 284  ? 13.506  -16.732 -33.367 1.00 83.55 284  A 1 
ATOM 2213  C CG1 . VAL A 1 284  ? 13.247  -15.494 -34.230 1.00 74.74 284  A 1 
ATOM 2214  C CG2 . VAL A 1 284  ? 12.604  -17.858 -33.889 1.00 75.92 284  A 1 
ATOM 2215  N N   . PHE A 1 285  ? 16.780  -15.511 -33.626 1.00 84.78 285  A 1 
ATOM 2216  C CA  . PHE A 1 285  ? 17.658  -14.409 -33.264 1.00 83.89 285  A 1 
ATOM 2217  C C   . PHE A 1 285  ? 17.090  -13.089 -33.779 1.00 82.82 285  A 1 
ATOM 2218  O O   . PHE A 1 285  ? 17.069  -12.826 -34.983 1.00 79.30 285  A 1 
ATOM 2219  C CB  . PHE A 1 285  ? 19.064  -14.660 -33.809 1.00 82.80 285  A 1 
ATOM 2220  C CG  . PHE A 1 285  ? 19.759  -15.854 -33.194 1.00 83.01 285  A 1 
ATOM 2221  C CD1 . PHE A 1 285  ? 20.494  -15.703 -32.009 1.00 77.21 285  A 1 
ATOM 2222  C CD2 . PHE A 1 285  ? 19.714  -17.109 -33.825 1.00 77.19 285  A 1 
ATOM 2223  C CE1 . PHE A 1 285  ? 21.200  -16.786 -31.468 1.00 76.05 285  A 1 
ATOM 2224  C CE2 . PHE A 1 285  ? 20.415  -18.197 -33.287 1.00 75.48 285  A 1 
ATOM 2225  C CZ  . PHE A 1 285  ? 21.166  -18.031 -32.111 1.00 79.89 285  A 1 
ATOM 2226  N N   . GLY A 1 286  ? 16.677  -12.229 -32.858 1.00 81.25 286  A 1 
ATOM 2227  C CA  . GLY A 1 286  ? 16.463  -10.816 -33.147 1.00 78.89 286  A 1 
ATOM 2228  C C   . GLY A 1 286  ? 17.756  -10.014 -33.071 1.00 79.31 286  A 1 
ATOM 2229  O O   . GLY A 1 286  ? 17.914  -9.016  -33.765 1.00 74.37 286  A 1 
ATOM 2230  N N   . ASP A 1 287  ? 18.708  -10.469 -32.254 1.00 79.74 287  A 1 
ATOM 2231  C CA  . ASP A 1 287  ? 20.054  -9.916  -32.211 1.00 79.55 287  A 1 
ATOM 2232  C C   . ASP A 1 287  ? 20.960  -10.658 -33.198 1.00 80.23 287  A 1 
ATOM 2233  O O   . ASP A 1 287  ? 21.385  -11.782 -32.963 1.00 77.26 287  A 1 
ATOM 2234  C CB  . ASP A 1 287  ? 20.586  -9.956  -30.774 1.00 76.53 287  A 1 
ATOM 2235  C CG  . ASP A 1 287  ? 21.789  -9.035  -30.603 1.00 73.06 287  A 1 
ATOM 2236  O OD1 . ASP A 1 287  ? 22.371  -8.564  -31.606 1.00 65.62 287  A 1 
ATOM 2237  O OD2 . ASP A 1 287  ? 22.078  -8.652  -29.449 1.00 66.64 287  A 1 
ATOM 2238  N N   . ILE A 1 288  ? 21.231  -10.019 -34.316 1.00 80.24 288  A 1 
ATOM 2239  C CA  . ILE A 1 288  ? 21.979  -10.628 -35.420 1.00 80.07 288  A 1 
ATOM 2240  C C   . ILE A 1 288  ? 23.445  -10.831 -35.048 1.00 80.79 288  A 1 
ATOM 2241  O O   . ILE A 1 288  ? 24.078  -11.763 -35.533 1.00 77.97 288  A 1 
ATOM 2242  C CB  . ILE A 1 288  ? 21.813  -9.763  -36.681 1.00 77.76 288  A 1 
ATOM 2243  C CG1 . ILE A 1 288  ? 20.312  -9.657  -37.051 1.00 72.48 288  A 1 
ATOM 2244  C CG2 . ILE A 1 288  ? 22.600  -10.338 -37.866 1.00 69.97 288  A 1 
ATOM 2245  C CD1 . ILE A 1 288  ? 20.018  -8.450  -37.931 1.00 64.19 288  A 1 
ATOM 2246  N N   . LEU A 1 289  ? 23.981  -10.006 -34.150 1.00 80.00 289  A 1 
ATOM 2247  C CA  . LEU A 1 289  ? 25.346  -10.170 -33.664 1.00 79.39 289  A 1 
ATOM 2248  C C   . LEU A 1 289  ? 25.485  -11.438 -32.808 1.00 79.72 289  A 1 
ATOM 2249  O O   . LEU A 1 289  ? 26.446  -12.183 -32.977 1.00 76.92 289  A 1 
ATOM 2250  C CB  . LEU A 1 289  ? 25.741  -8.898  -32.905 1.00 77.54 289  A 1 
ATOM 2251  C CG  . LEU A 1 289  ? 27.246  -8.803  -32.600 1.00 75.61 289  A 1 
ATOM 2252  C CD1 . LEU A 1 289  ? 28.084  -8.659  -33.868 1.00 69.71 289  A 1 
ATOM 2253  C CD2 . LEU A 1 289  ? 27.502  -7.561  -31.749 1.00 70.32 289  A 1 
ATOM 2254  N N   . GLU A 1 290  ? 24.502  -11.733 -31.973 1.00 81.18 290  A 1 
ATOM 2255  C CA  . GLU A 1 290  ? 24.402  -13.010 -31.251 1.00 79.66 290  A 1 
ATOM 2256  C C   . GLU A 1 290  ? 24.243  -14.193 -32.215 1.00 79.80 290  A 1 
ATOM 2257  O O   . GLU A 1 290  ? 24.887  -15.224 -32.045 1.00 77.88 290  A 1 
ATOM 2258  C CB  . GLU A 1 290  ? 23.204  -12.972 -30.286 1.00 78.17 290  A 1 
ATOM 2259  C CG  . GLU A 1 290  ? 23.491  -12.206 -28.988 1.00 73.49 290  A 1 
ATOM 2260  C CD  . GLU A 1 290  ? 24.412  -12.966 -28.020 1.00 70.26 290  A 1 
ATOM 2261  O OE1 . GLU A 1 290  ? 25.009  -12.304 -27.153 1.00 61.53 290  A 1 
ATOM 2262  O OE2 . GLU A 1 290  ? 24.513  -14.211 -28.113 1.00 61.85 290  A 1 
ATOM 2263  N N   . ALA A 1 291  ? 23.455  -14.036 -33.276 1.00 81.37 291  A 1 
ATOM 2264  C CA  . ALA A 1 291  ? 23.325  -15.058 -34.311 1.00 80.22 291  A 1 
ATOM 2265  C C   . ALA A 1 291  ? 24.656  -15.324 -35.030 1.00 80.40 291  A 1 
ATOM 2266  O O   . ALA A 1 291  ? 24.999  -16.476 -35.287 1.00 78.92 291  A 1 
ATOM 2267  C CB  . ALA A 1 291  ? 22.240  -14.628 -35.305 1.00 79.73 291  A 1 
ATOM 2268  N N   . ALA A 1 292  ? 25.424  -14.281 -35.303 1.00 81.59 292  A 1 
ATOM 2269  C CA  . ALA A 1 292  ? 26.731  -14.412 -35.932 1.00 79.91 292  A 1 
ATOM 2270  C C   . ALA A 1 292  ? 27.729  -15.175 -35.041 1.00 80.08 292  A 1 
ATOM 2271  O O   . ALA A 1 292  ? 28.447  -16.050 -35.528 1.00 78.43 292  A 1 
ATOM 2272  C CB  . ALA A 1 292  ? 27.235  -13.009 -36.292 1.00 79.48 292  A 1 
ATOM 2273  N N   . LEU A 1 293  ? 27.729  -14.897 -33.727 1.00 80.12 293  A 1 
ATOM 2274  C CA  . LEU A 1 293  ? 28.550  -15.632 -32.757 1.00 77.93 293  A 1 
ATOM 2275  C C   . LEU A 1 293  ? 28.115  -17.092 -32.623 1.00 77.79 293  A 1 
ATOM 2276  O O   . LEU A 1 293  ? 28.961  -17.986 -32.652 1.00 75.76 293  A 1 
ATOM 2277  C CB  . LEU A 1 293  ? 28.470  -14.928 -31.398 1.00 76.15 293  A 1 
ATOM 2278  C CG  . LEU A 1 293  ? 29.344  -13.672 -31.334 1.00 71.40 293  A 1 
ATOM 2279  C CD1 . LEU A 1 293  ? 28.969  -12.880 -30.098 1.00 66.23 293  A 1 
ATOM 2280  C CD2 . LEU A 1 293  ? 30.835  -14.022 -31.228 1.00 65.82 293  A 1 
ATOM 2281  N N   . TYR A 1 294  ? 26.811  -17.336 -32.540 1.00 79.51 294  A 1 
ATOM 2282  C CA  . TYR A 1 294  ? 26.242  -18.685 -32.542 1.00 77.49 294  A 1 
ATOM 2283  C C   . TYR A 1 294  ? 26.657  -19.489 -33.781 1.00 76.44 294  A 1 
ATOM 2284  O O   . TYR A 1 294  ? 27.006  -20.662 -33.666 1.00 71.42 294  A 1 
ATOM 2285  C CB  . TYR A 1 294  ? 24.716  -18.562 -32.451 1.00 75.84 294  A 1 
ATOM 2286  C CG  . TYR A 1 294  ? 23.965  -19.785 -32.920 1.00 75.83 294  A 1 
ATOM 2287  C CD1 . TYR A 1 294  ? 23.425  -19.837 -34.224 1.00 71.00 294  A 1 
ATOM 2288  C CD2 . TYR A 1 294  ? 23.837  -20.901 -32.070 1.00 71.08 294  A 1 
ATOM 2289  C CE1 . TYR A 1 294  ? 22.741  -20.980 -34.663 1.00 69.01 294  A 1 
ATOM 2290  C CE2 . TYR A 1 294  ? 23.152  -22.046 -32.502 1.00 68.84 294  A 1 
ATOM 2291  C CZ  . TYR A 1 294  ? 22.598  -22.079 -33.795 1.00 72.20 294  A 1 
ATOM 2292  O OH  . TYR A 1 294  ? 21.906  -23.189 -34.212 1.00 69.78 294  A 1 
ATOM 2293  N N   . GLY A 1 295  ? 26.680  -18.851 -34.937 1.00 77.68 295  A 1 
ATOM 2294  C CA  . GLY A 1 295  ? 27.122  -19.451 -36.197 1.00 74.75 295  A 1 
ATOM 2295  C C   . GLY A 1 295  ? 28.637  -19.626 -36.339 1.00 75.47 295  A 1 
ATOM 2296  O O   . GLY A 1 295  ? 29.093  -20.100 -37.375 1.00 70.50 295  A 1 
ATOM 2297  N N   . GLY A 1 296  ? 29.424  -19.250 -35.329 1.00 75.10 296  A 1 
ATOM 2298  C CA  . GLY A 1 296  ? 30.882  -19.405 -35.319 1.00 73.86 296  A 1 
ATOM 2299  C C   . GLY A 1 296  ? 31.658  -18.279 -36.005 1.00 75.94 296  A 1 
ATOM 2300  O O   . GLY A 1 296  ? 32.828  -18.464 -36.342 1.00 70.94 296  A 1 
ATOM 2301  N N   . THR A 1 297  ? 31.043  -17.111 -36.195 1.00 77.03 297  A 1 
ATOM 2302  C CA  . THR A 1 297  ? 31.717  -15.940 -36.774 1.00 77.50 297  A 1 
ATOM 2303  C C   . THR A 1 297  ? 32.833  -15.454 -35.851 1.00 78.45 297  A 1 
ATOM 2304  O O   . THR A 1 297  ? 32.612  -15.173 -34.675 1.00 76.43 297  A 1 
ATOM 2305  C CB  . THR A 1 297  ? 30.737  -14.791 -37.035 1.00 76.66 297  A 1 
ATOM 2306  O OG1 . THR A 1 297  ? 29.646  -15.257 -37.798 1.00 67.79 297  A 1 
ATOM 2307  C CG2 . THR A 1 297  ? 31.371  -13.649 -37.827 1.00 67.63 297  A 1 
ATOM 2308  N N   . ARG A 1 298  ? 34.043  -15.296 -36.386 1.00 77.72 298  A 1 
ATOM 2309  C CA  . ARG A 1 298  ? 35.187  -14.759 -35.646 1.00 77.03 298  A 1 
ATOM 2310  C C   . ARG A 1 298  ? 35.217  -13.241 -35.767 1.00 78.15 298  A 1 
ATOM 2311  O O   . ARG A 1 298  ? 35.473  -12.719 -36.846 1.00 75.63 298  A 1 
ATOM 2312  C CB  . ARG A 1 298  ? 36.492  -15.384 -36.148 1.00 74.18 298  A 1 
ATOM 2313  C CG  . ARG A 1 298  ? 36.551  -16.892 -35.847 1.00 68.28 298  A 1 
ATOM 2314  C CD  . ARG A 1 298  ? 37.896  -17.459 -36.305 1.00 65.08 298  A 1 
ATOM 2315  N NE  . ARG A 1 298  ? 37.974  -18.907 -36.058 1.00 57.74 298  A 1 
ATOM 2316  C CZ  . ARG A 1 298  ? 39.018  -19.689 -36.309 1.00 51.64 298  A 1 
ATOM 2317  N NH1 . ARG A 1 298  ? 40.124  -19.216 -36.812 1.00 47.63 298  A 1 
ATOM 2318  N NH2 . ARG A 1 298  ? 38.954  -20.966 -36.063 1.00 44.68 298  A 1 
ATOM 2319  N N   . ILE A 1 299  ? 35.006  -12.548 -34.658 1.00 79.13 299  A 1 
ATOM 2320  C CA  . ILE A 1 299  ? 35.088  -11.089 -34.591 1.00 78.59 299  A 1 
ATOM 2321  C C   . ILE A 1 299  ? 36.502  -10.700 -34.158 1.00 78.83 299  A 1 
ATOM 2322  O O   . ILE A 1 299  ? 36.970  -11.112 -33.098 1.00 76.23 299  A 1 
ATOM 2323  C CB  . ILE A 1 299  ? 33.991  -10.495 -33.685 1.00 76.91 299  A 1 
ATOM 2324  C CG1 . ILE A 1 299  ? 32.592  -11.003 -34.129 1.00 72.65 299  A 1 
ATOM 2325  C CG2 . ILE A 1 299  ? 34.058  -8.959  -33.728 1.00 71.66 299  A 1 
ATOM 2326  C CD1 . ILE A 1 299  ? 31.424  -10.459 -33.304 1.00 66.79 299  A 1 
ATOM 2327  N N   . ARG A 1 300  ? 37.194  -9.911  -34.969 1.00 80.43 300  A 1 
ATOM 2328  C CA  . ARG A 1 300  ? 38.481  -9.296  -34.632 1.00 79.89 300  A 1 
ATOM 2329  C C   . ARG A 1 300  ? 38.325  -7.786  -34.571 1.00 80.58 300  A 1 
ATOM 2330  O O   . ARG A 1 300  ? 37.717  -7.197  -35.458 1.00 78.31 300  A 1 
ATOM 2331  C CB  . ARG A 1 300  ? 39.565  -9.685  -35.648 1.00 77.34 300  A 1 
ATOM 2332  C CG  . ARG A 1 300  ? 40.095  -11.114 -35.434 1.00 68.68 300  A 1 
ATOM 2333  C CD  . ARG A 1 300  ? 41.218  -11.401 -36.439 1.00 66.76 300  A 1 
ATOM 2334  N NE  . ARG A 1 300  ? 41.849  -12.717 -36.221 1.00 59.01 300  A 1 
ATOM 2335  C CZ  . ARG A 1 300  ? 42.821  -13.243 -36.959 1.00 53.32 300  A 1 
ATOM 2336  N NH1 . ARG A 1 300  ? 43.305  -12.623 -38.002 1.00 50.16 300  A 1 
ATOM 2337  N NH2 . ARG A 1 300  ? 43.319  -14.404 -36.660 1.00 45.65 300  A 1 
ATOM 2338  N N   . ILE A 1 301  ? 38.902  -7.178  -33.548 1.00 78.34 301  A 1 
ATOM 2339  C CA  . ILE A 1 301  ? 38.973  -5.724  -33.407 1.00 77.05 301  A 1 
ATOM 2340  C C   . ILE A 1 301  ? 40.424  -5.300  -33.571 1.00 77.08 301  A 1 
ATOM 2341  O O   . ILE A 1 301  ? 41.312  -5.887  -32.952 1.00 74.36 301  A 1 
ATOM 2342  C CB  . ILE A 1 301  ? 38.386  -5.248  -32.065 1.00 74.90 301  A 1 
ATOM 2343  C CG1 . ILE A 1 301  ? 36.906  -5.680  -31.967 1.00 69.70 301  A 1 
ATOM 2344  C CG2 . ILE A 1 301  ? 38.524  -3.726  -31.926 1.00 67.90 301  A 1 
ATOM 2345  C CD1 . ILE A 1 301  ? 36.236  -5.232  -30.673 1.00 63.12 301  A 1 
ATOM 2346  N N   . SER A 1 302  ? 40.651  -4.273  -34.373 1.00 79.12 302  A 1 
ATOM 2347  C CA  . SER A 1 302  ? 41.953  -3.640  -34.527 1.00 78.20 302  A 1 
ATOM 2348  C C   . SER A 1 302  ? 41.804  -2.140  -34.306 1.00 78.71 302  A 1 
ATOM 2349  O O   . SER A 1 302  ? 40.962  -1.505  -34.935 1.00 76.65 302  A 1 
ATOM 2350  C CB  . SER A 1 302  ? 42.535  -3.940  -35.909 1.00 76.09 302  A 1 
ATOM 2351  O OG  . SER A 1 302  ? 42.619  -5.340  -36.122 1.00 66.55 302  A 1 
ATOM 2352  N N   . ILE A 1 303  ? 42.601  -1.584  -33.396 1.00 77.47 303  A 1 
ATOM 2353  C CA  . ILE A 1 303  ? 42.649  -0.142  -33.138 1.00 76.20 303  A 1 
ATOM 2354  C C   . ILE A 1 303  ? 43.855  0.423   -33.875 1.00 76.64 303  A 1 
ATOM 2355  O O   . ILE A 1 303  ? 44.970  -0.070  -33.703 1.00 74.03 303  A 1 
ATOM 2356  C CB  . ILE A 1 303  ? 42.692  0.179   -31.632 1.00 73.65 303  A 1 
ATOM 2357  C CG1 . ILE A 1 303  ? 41.509  -0.492  -30.893 1.00 68.22 303  A 1 
ATOM 2358  C CG2 . ILE A 1 303  ? 42.672  1.700   -31.421 1.00 66.12 303  A 1 
ATOM 2359  C CD1 . ILE A 1 303  ? 41.527  -0.285  -29.379 1.00 62.03 303  A 1 
ATOM 2360  N N   . MET A 1 304  ? 43.627  1.442   -34.683 1.00 77.19 304  A 1 
ATOM 2361  C CA  . MET A 1 304  ? 44.661  2.069   -35.497 1.00 77.07 304  A 1 
ATOM 2362  C C   . MET A 1 304  ? 44.277  3.511   -35.837 1.00 76.93 304  A 1 
ATOM 2363  O O   . MET A 1 304  ? 43.126  3.913   -35.674 1.00 73.20 304  A 1 
ATOM 2364  C CB  . MET A 1 304  ? 44.891  1.239   -36.766 1.00 75.41 304  A 1 
ATOM 2365  C CG  . MET A 1 304  ? 43.634  1.056   -37.628 1.00 71.57 304  A 1 
ATOM 2366  S SD  . MET A 1 304  ? 43.848  -0.152  -38.964 1.00 68.81 304  A 1 
ATOM 2367  C CE  . MET A 1 304  ? 43.992  -1.673  -38.000 1.00 59.90 304  A 1 
ATOM 2368  N N   . ARG A 1 305  ? 45.242  4.275   -36.346 1.00 77.70 305  A 1 
ATOM 2369  C CA  . ARG A 1 305  ? 44.969  5.614   -36.876 1.00 78.29 305  A 1 
ATOM 2370  C C   . ARG A 1 305  ? 44.149  5.525   -38.162 1.00 79.65 305  A 1 
ATOM 2371  O O   . ARG A 1 305  ? 44.264  4.545   -38.899 1.00 76.11 305  A 1 
ATOM 2372  C CB  . ARG A 1 305  ? 46.276  6.384   -37.104 1.00 75.63 305  A 1 
ATOM 2373  C CG  . ARG A 1 305  ? 46.982  6.694   -35.772 1.00 68.99 305  A 1 
ATOM 2374  C CD  . ARG A 1 305  ? 48.210  7.570   -36.021 1.00 64.20 305  A 1 
ATOM 2375  N NE  . ARG A 1 305  ? 48.884  7.908   -34.761 1.00 56.67 305  A 1 
ATOM 2376  C CZ  . ARG A 1 305  ? 49.985  8.632   -34.640 1.00 49.57 305  A 1 
ATOM 2377  N NH1 . ARG A 1 305  ? 50.602  9.113   -35.688 1.00 45.86 305  A 1 
ATOM 2378  N NH2 . ARG A 1 305  ? 50.484  8.882   -33.464 1.00 44.68 305  A 1 
ATOM 2379  N N   . SER A 1 306  ? 43.371  6.560   -38.444 1.00 78.92 306  A 1 
ATOM 2380  C CA  . SER A 1 306  ? 42.527  6.632   -39.643 1.00 77.96 306  A 1 
ATOM 2381  C C   . SER A 1 306  ? 43.304  6.383   -40.941 1.00 78.96 306  A 1 
ATOM 2382  O O   . SER A 1 306  ? 42.850  5.623   -41.794 1.00 76.08 306  A 1 
ATOM 2383  C CB  . SER A 1 306  ? 41.846  8.006   -39.701 1.00 74.87 306  A 1 
ATOM 2384  O OG  . SER A 1 306  ? 42.816  9.033   -39.589 1.00 65.36 306  A 1 
ATOM 2385  N N   . GLU A 1 307  ? 44.511  6.920   -41.042 1.00 80.47 307  A 1 
ATOM 2386  C CA  . GLU A 1 307  ? 45.403  6.750   -42.200 1.00 79.30 307  A 1 
ATOM 2387  C C   . GLU A 1 307  ? 45.848  5.297   -42.418 1.00 80.11 307  A 1 
ATOM 2388  O O   . GLU A 1 307  ? 46.073  4.869   -43.549 1.00 76.60 307  A 1 
ATOM 2389  C CB  . GLU A 1 307  ? 46.649  7.615   -41.981 1.00 77.40 307  A 1 
ATOM 2390  C CG  . GLU A 1 307  ? 46.339  9.116   -41.874 1.00 70.04 307  A 1 
ATOM 2391  C CD  . GLU A 1 307  ? 47.550  9.946   -41.433 1.00 61.99 307  A 1 
ATOM 2392  O OE1 . GLU A 1 307  ? 47.345  11.147  -41.168 1.00 53.99 307  A 1 
ATOM 2393  O OE2 . GLU A 1 307  ? 48.654  9.364   -41.300 1.00 54.59 307  A 1 
ATOM 2394  N N   . ALA A 1 308  ? 45.967  4.516   -41.356 1.00 81.30 308  A 1 
ATOM 2395  C CA  . ALA A 1 308  ? 46.417  3.129   -41.426 1.00 81.29 308  A 1 
ATOM 2396  C C   . ALA A 1 308  ? 45.297  2.142   -41.790 1.00 82.68 308  A 1 
ATOM 2397  O O   . ALA A 1 308  ? 45.578  0.977   -42.092 1.00 79.53 308  A 1 
ATOM 2398  C CB  . ALA A 1 308  ? 47.091  2.773   -40.098 1.00 78.85 308  A 1 
ATOM 2399  N N   . LYS A 1 309  ? 44.029  2.584   -41.773 1.00 79.90 309  A 1 
ATOM 2400  C CA  . LYS A 1 309  ? 42.873  1.707   -42.024 1.00 80.12 309  A 1 
ATOM 2401  C C   . LYS A 1 309  ? 42.909  1.057   -43.405 1.00 80.96 309  A 1 
ATOM 2402  O O   . LYS A 1 309  ? 42.652  -0.139  -43.504 1.00 78.70 309  A 1 
ATOM 2403  C CB  . LYS A 1 309  ? 41.558  2.481   -41.856 1.00 77.85 309  A 1 
ATOM 2404  C CG  . LYS A 1 309  ? 41.191  2.750   -40.389 1.00 76.24 309  A 1 
ATOM 2405  C CD  . LYS A 1 309  ? 39.837  3.459   -40.336 1.00 75.03 309  A 1 
ATOM 2406  C CE  . LYS A 1 309  ? 39.315  3.584   -38.912 1.00 69.28 309  A 1 
ATOM 2407  N NZ  . LYS A 1 309  ? 38.017  4.299   -38.874 1.00 64.78 309  A 1 
ATOM 2408  N N   . ALA A 1 310  ? 43.255  1.794   -44.438 1.00 82.00 310  A 1 
ATOM 2409  C CA  . ALA A 1 310  ? 43.326  1.259   -45.796 1.00 81.55 310  A 1 
ATOM 2410  C C   . ALA A 1 310  ? 44.340  0.105   -45.901 1.00 82.84 310  A 1 
ATOM 2411  O O   . ALA A 1 310  ? 44.008  -0.972  -46.394 1.00 80.40 310  A 1 
ATOM 2412  C CB  . ALA A 1 310  ? 43.661  2.410   -46.751 1.00 79.43 310  A 1 
ATOM 2413  N N   . ASN A 1 311  ? 45.527  0.277   -45.323 1.00 84.48 311  A 1 
ATOM 2414  C CA  . ASN A 1 311  ? 46.544  -0.775  -45.286 1.00 83.92 311  A 1 
ATOM 2415  C C   . ASN A 1 311  ? 46.094  -2.002  -44.486 1.00 84.14 311  A 1 
ATOM 2416  O O   . ASN A 1 311  ? 46.382  -3.135  -44.872 1.00 82.04 311  A 1 
ATOM 2417  C CB  . ASN A 1 311  ? 47.844  -0.198  -44.711 1.00 82.40 311  A 1 
ATOM 2418  C CG  . ASN A 1 311  ? 48.588  0.686   -45.700 1.00 74.71 311  A 1 
ATOM 2419  O OD1 . ASN A 1 311  ? 48.350  0.682   -46.883 1.00 66.21 311  A 1 
ATOM 2420  N ND2 . ASN A 1 311  ? 49.545  1.457   -45.226 1.00 64.79 311  A 1 
ATOM 2421  N N   . ALA A 1 312  ? 45.363  -1.801  -43.395 1.00 83.37 312  A 1 
ATOM 2422  C CA  . ALA A 1 312  ? 44.819  -2.901  -42.611 1.00 82.68 312  A 1 
ATOM 2423  C C   . ALA A 1 312  ? 43.747  -3.692  -43.376 1.00 83.85 312  A 1 
ATOM 2424  O O   . ALA A 1 312  ? 43.699  -4.917  -43.267 1.00 82.28 312  A 1 
ATOM 2425  C CB  . ALA A 1 312  ? 44.272  -2.340  -41.310 1.00 81.53 312  A 1 
ATOM 2426  N N   . VAL A 1 313  ? 42.910  -3.015  -44.165 1.00 83.86 313  A 1 
ATOM 2427  C CA  . VAL A 1 313  ? 41.961  -3.676  -45.073 1.00 83.35 313  A 1 
ATOM 2428  C C   . VAL A 1 313  ? 42.715  -4.526  -46.095 1.00 84.04 313  A 1 
ATOM 2429  O O   . VAL A 1 313  ? 42.386  -5.698  -46.254 1.00 82.60 313  A 1 
ATOM 2430  C CB  . VAL A 1 313  ? 41.034  -2.661  -45.765 1.00 82.79 313  A 1 
ATOM 2431  C CG1 . VAL A 1 313  ? 40.149  -3.316  -46.829 1.00 74.52 313  A 1 
ATOM 2432  C CG2 . VAL A 1 313  ? 40.091  -1.997  -44.761 1.00 75.30 313  A 1 
ATOM 2433  N N   . VAL A 1 314  ? 43.766  -4.000  -46.711 1.00 85.46 314  A 1 
ATOM 2434  C CA  . VAL A 1 314  ? 44.587  -4.753  -47.670 1.00 84.46 314  A 1 
ATOM 2435  C C   . VAL A 1 314  ? 45.224  -5.983  -47.015 1.00 84.67 314  A 1 
ATOM 2436  O O   . VAL A 1 314  ? 45.123  -7.081  -47.562 1.00 83.18 314  A 1 
ATOM 2437  C CB  . VAL A 1 314  ? 45.652  -3.847  -48.309 1.00 83.55 314  A 1 
ATOM 2438  C CG1 . VAL A 1 314  ? 46.601  -4.638  -49.210 1.00 75.40 314  A 1 
ATOM 2439  C CG2 . VAL A 1 314  ? 45.000  -2.761  -49.170 1.00 75.37 314  A 1 
ATOM 2440  N N   . GLN A 1 315  ? 45.811  -5.855  -45.825 1.00 85.65 315  A 1 
ATOM 2441  C CA  . GLN A 1 315  ? 46.363  -7.003  -45.089 1.00 84.58 315  A 1 
ATOM 2442  C C   . GLN A 1 315  ? 45.311  -8.072  -44.796 1.00 84.08 315  A 1 
ATOM 2443  O O   . GLN A 1 315  ? 45.601  -9.270  -44.876 1.00 82.02 315  A 1 
ATOM 2444  C CB  . GLN A 1 315  ? 46.977  -6.542  -43.763 1.00 83.99 315  A 1 
ATOM 2445  C CG  . GLN A 1 315  ? 48.384  -5.965  -43.945 1.00 76.90 315  A 1 
ATOM 2446  C CD  . GLN A 1 315  ? 49.043  -5.613  -42.608 1.00 72.28 315  A 1 
ATOM 2447  O OE1 . GLN A 1 315  ? 48.437  -5.596  -41.549 1.00 64.16 315  A 1 
ATOM 2448  N NE2 . GLN A 1 315  ? 50.323  -5.326  -42.609 1.00 61.37 315  A 1 
ATOM 2449  N N   . MET A 1 316  ? 44.081  -7.664  -44.454 1.00 84.55 316  A 1 
ATOM 2450  C CA  . MET A 1 316  ? 42.994  -8.606  -44.227 1.00 82.13 316  A 1 
ATOM 2451  C C   . MET A 1 316  ? 42.559  -9.324  -45.498 1.00 82.90 316  A 1 
ATOM 2452  O O   . MET A 1 316  ? 42.357  -10.536 -45.471 1.00 80.92 316  A 1 
ATOM 2453  C CB  . MET A 1 316  ? 41.810  -7.876  -43.585 1.00 79.98 316  A 1 
ATOM 2454  C CG  . MET A 1 316  ? 42.018  -7.802  -42.077 1.00 70.23 316  A 1 
ATOM 2455  S SD  . MET A 1 316  ? 41.897  -9.432  -41.304 1.00 63.60 316  A 1 
ATOM 2456  C CE  . MET A 1 316  ? 42.414  -9.005  -39.634 1.00 55.01 316  A 1 
ATOM 2457  N N   . LEU A 1 317  ? 42.474  -8.613  -46.612 1.00 82.83 317  A 1 
ATOM 2458  C CA  . LEU A 1 317  ? 42.145  -9.202  -47.909 1.00 81.60 317  A 1 
ATOM 2459  C C   . LEU A 1 317  ? 43.235  -10.165 -48.390 1.00 81.88 317  A 1 
ATOM 2460  O O   . LEU A 1 317  ? 42.914  -11.167 -49.024 1.00 79.32 317  A 1 
ATOM 2461  C CB  . LEU A 1 317  ? 41.916  -8.077  -48.925 1.00 80.79 317  A 1 
ATOM 2462  C CG  . LEU A 1 317  ? 40.658  -7.232  -48.659 1.00 78.99 317  A 1 
ATOM 2463  C CD1 . LEU A 1 317  ? 40.676  -6.013  -49.572 1.00 72.17 317  A 1 
ATOM 2464  C CD2 . LEU A 1 317  ? 39.376  -8.012  -48.903 1.00 73.81 317  A 1 
ATOM 2465  N N   . GLN A 1 318  ? 44.489  -9.932  -48.022 1.00 83.06 318  A 1 
ATOM 2466  C CA  . GLN A 1 318  ? 45.574  -10.888 -48.274 1.00 82.58 318  A 1 
ATOM 2467  C C   . GLN A 1 318  ? 45.422  -12.175 -47.453 1.00 81.90 318  A 1 
ATOM 2468  O O   . GLN A 1 318  ? 45.756  -13.255 -47.939 1.00 78.50 318  A 1 
ATOM 2469  C CB  . GLN A 1 318  ? 46.923  -10.232 -47.961 1.00 82.13 318  A 1 
ATOM 2470  C CG  . GLN A 1 318  ? 47.333  -9.195  -49.017 1.00 78.45 318  A 1 
ATOM 2471  C CD  . GLN A 1 318  ? 48.623  -8.456  -48.644 1.00 75.56 318  A 1 
ATOM 2472  O OE1 . GLN A 1 318  ? 49.211  -8.635  -47.592 1.00 67.95 318  A 1 
ATOM 2473  N NE2 . GLN A 1 318  ? 49.109  -7.596  -49.511 1.00 66.45 318  A 1 
ATOM 2474  N N   . GLN A 1 319  ? 44.903  -12.091 -46.218 1.00 82.51 319  A 1 
ATOM 2475  C CA  . GLN A 1 319  ? 44.641  -13.270 -45.385 1.00 80.39 319  A 1 
ATOM 2476  C C   . GLN A 1 319  ? 43.385  -14.033 -45.818 1.00 79.81 319  A 1 
ATOM 2477  O O   . GLN A 1 319  ? 43.351  -15.263 -45.734 1.00 75.12 319  A 1 
ATOM 2478  C CB  . GLN A 1 319  ? 44.505  -12.861 -43.913 1.00 78.65 319  A 1 
ATOM 2479  C CG  . GLN A 1 319  ? 45.849  -12.449 -43.301 1.00 73.14 319  A 1 
ATOM 2480  C CD  . GLN A 1 319  ? 45.749  -12.069 -41.820 1.00 69.01 319  A 1 
ATOM 2481  O OE1 . GLN A 1 319  ? 44.726  -12.165 -41.150 1.00 61.80 319  A 1 
ATOM 2482  N NE2 . GLN A 1 319  ? 46.844  -11.638 -41.235 1.00 59.48 319  A 1 
ATOM 2483  N N   . CYS A 1 320  ? 42.353  -13.322 -46.242 1.00 77.90 320  A 1 
ATOM 2484  C CA  . CYS A 1 320  ? 41.084  -13.862 -46.712 1.00 76.21 320  A 1 
ATOM 2485  C C   . CYS A 1 320  ? 40.845  -13.402 -48.153 1.00 77.05 320  A 1 
ATOM 2486  O O   . CYS A 1 320  ? 40.251  -12.348 -48.381 1.00 72.04 320  A 1 
ATOM 2487  C CB  . CYS A 1 320  ? 39.960  -13.421 -45.766 1.00 72.37 320  A 1 
ATOM 2488  S SG  . CYS A 1 320  ? 40.172  -14.172 -44.124 1.00 64.64 320  A 1 
ATOM 2489  N N   . SER A 1 321  ? 41.298  -14.194 -49.100 1.00 78.12 321  A 1 
ATOM 2490  C CA  . SER A 1 321  ? 41.146  -13.867 -50.518 1.00 77.24 321  A 1 
ATOM 2491  C C   . SER A 1 321  ? 39.676  -13.612 -50.882 1.00 78.09 321  A 1 
ATOM 2492  O O   . SER A 1 321  ? 38.819  -14.454 -50.595 1.00 72.93 321  A 1 
ATOM 2493  C CB  . SER A 1 321  ? 41.708  -14.992 -51.394 1.00 72.61 321  A 1 
ATOM 2494  O OG  . SER A 1 321  ? 41.342  -14.775 -52.738 1.00 64.78 321  A 1 
ATOM 2495  N N   . PRO A 1 322  ? 39.366  -12.494 -51.561 1.00 75.65 322  A 1 
ATOM 2496  C CA  . PRO A 1 322  ? 38.009  -12.193 -52.005 1.00 72.90 322  A 1 
ATOM 2497  C C   . PRO A 1 322  ? 37.502  -13.143 -53.099 1.00 75.15 322  A 1 
ATOM 2498  O O   . PRO A 1 322  ? 36.306  -13.170 -53.378 1.00 71.20 322  A 1 
ATOM 2499  C CB  . PRO A 1 322  ? 38.062  -10.734 -52.476 1.00 69.27 322  A 1 
ATOM 2500  C CG  . PRO A 1 322  ? 39.512  -10.534 -52.896 1.00 68.61 322  A 1 
ATOM 2501  C CD  . PRO A 1 322  ? 40.279  -11.422 -51.918 1.00 73.08 322  A 1 
ATOM 2502  N N   . GLU A 1 323  ? 38.366  -13.949 -53.697 1.00 76.78 323  A 1 
ATOM 2503  C CA  . GLU A 1 323  ? 37.957  -14.995 -54.643 1.00 74.58 323  A 1 
ATOM 2504  C C   . GLU A 1 323  ? 37.310  -16.194 -53.938 1.00 76.07 323  A 1 
ATOM 2505  O O   . GLU A 1 323  ? 36.337  -16.770 -54.433 1.00 70.72 323  A 1 
ATOM 2506  C CB  . GLU A 1 323  ? 39.162  -15.479 -55.451 1.00 71.17 323  A 1 
ATOM 2507  C CG  . GLU A 1 323  ? 39.785  -14.375 -56.314 1.00 66.84 323  A 1 
ATOM 2508  C CD  . GLU A 1 323  ? 40.930  -14.873 -57.200 1.00 57.43 323  A 1 
ATOM 2509  O OE1 . GLU A 1 323  ? 41.338  -14.098 -58.089 1.00 50.45 323  A 1 
ATOM 2510  O OE2 . GLU A 1 323  ? 41.392  -16.019 -56.988 1.00 50.89 323  A 1 
ATOM 2511  N N   . GLU A 1 324  ? 37.822  -16.563 -52.763 1.00 76.77 324  A 1 
ATOM 2512  C CA  . GLU A 1 324  ? 37.272  -17.658 -51.966 1.00 75.51 324  A 1 
ATOM 2513  C C   . GLU A 1 324  ? 36.175  -17.201 -51.009 1.00 76.98 324  A 1 
ATOM 2514  O O   . GLU A 1 324  ? 35.212  -17.934 -50.773 1.00 72.16 324  A 1 
ATOM 2515  C CB  . GLU A 1 324  ? 38.370  -18.342 -51.152 1.00 71.49 324  A 1 
ATOM 2516  C CG  . GLU A 1 324  ? 39.302  -19.205 -52.003 1.00 64.77 324  A 1 
ATOM 2517  C CD  . GLU A 1 324  ? 40.164  -20.130 -51.132 1.00 58.29 324  A 1 
ATOM 2518  O OE1 . GLU A 1 324  ? 40.629  -21.155 -51.672 1.00 50.40 324  A 1 
ATOM 2519  O OE2 . GLU A 1 324  ? 40.297  -19.851 -49.916 1.00 51.38 324  A 1 
ATOM 2520  N N   . PHE A 1 325  ? 36.318  -16.013 -50.443 1.00 79.17 325  A 1 
ATOM 2521  C CA  . PHE A 1 325  ? 35.444  -15.445 -49.429 1.00 78.84 325  A 1 
ATOM 2522  C C   . PHE A 1 325  ? 34.734  -14.222 -49.996 1.00 79.98 325  A 1 
ATOM 2523  O O   . PHE A 1 325  ? 35.362  -13.196 -50.239 1.00 76.04 325  A 1 
ATOM 2524  C CB  . PHE A 1 325  ? 36.257  -15.093 -48.181 1.00 75.73 325  A 1 
ATOM 2525  C CG  . PHE A 1 325  ? 36.899  -16.279 -47.498 1.00 74.59 325  A 1 
ATOM 2526  C CD1 . PHE A 1 325  ? 36.213  -16.984 -46.498 1.00 68.43 325  A 1 
ATOM 2527  C CD2 . PHE A 1 325  ? 38.189  -16.699 -47.873 1.00 67.91 325  A 1 
ATOM 2528  C CE1 . PHE A 1 325  ? 36.801  -18.091 -45.879 1.00 65.65 325  A 1 
ATOM 2529  C CE2 . PHE A 1 325  ? 38.781  -17.810 -47.260 1.00 65.89 325  A 1 
ATOM 2530  C CZ  . PHE A 1 325  ? 38.083  -18.505 -46.261 1.00 68.39 325  A 1 
ATOM 2531  N N   . ARG A 1 326  ? 33.408  -14.302 -50.146 1.00 82.12 326  A 1 
ATOM 2532  C CA  . ARG A 1 326  ? 32.603  -13.129 -50.503 1.00 82.43 326  A 1 
ATOM 2533  C C   . ARG A 1 326  ? 32.798  -12.041 -49.459 1.00 82.99 326  A 1 
ATOM 2534  O O   . ARG A 1 326  ? 32.462  -12.242 -48.293 1.00 79.61 326  A 1 
ATOM 2535  C CB  . ARG A 1 326  ? 31.122  -13.483 -50.619 1.00 80.37 326  A 1 
ATOM 2536  C CG  . ARG A 1 326  ? 30.841  -14.323 -51.870 1.00 75.92 326  A 1 
ATOM 2537  C CD  . ARG A 1 326  ? 29.349  -14.556 -52.018 1.00 75.10 326  A 1 
ATOM 2538  N NE  . ARG A 1 326  ? 29.063  -15.303 -53.256 1.00 69.74 326  A 1 
ATOM 2539  C CZ  . ARG A 1 326  ? 27.868  -15.498 -53.775 1.00 65.34 326  A 1 
ATOM 2540  N NH1 . ARG A 1 326  ? 26.785  -15.095 -53.195 1.00 59.40 326  A 1 
ATOM 2541  N NH2 . ARG A 1 326  ? 27.742  -16.116 -54.905 1.00 58.75 326  A 1 
ATOM 2542  N N   . THR A 1 327  ? 33.354  -10.919 -49.874 1.00 84.51 327  A 1 
ATOM 2543  C CA  . THR A 1 327  ? 33.790  -9.852  -48.975 1.00 84.50 327  A 1 
ATOM 2544  C C   . THR A 1 327  ? 32.929  -8.618  -49.161 1.00 84.74 327  A 1 
ATOM 2545  O O   . THR A 1 327  ? 32.731  -8.148  -50.280 1.00 82.59 327  A 1 
ATOM 2546  C CB  . THR A 1 327  ? 35.273  -9.525  -49.168 1.00 83.29 327  A 1 
ATOM 2547  O OG1 . THR A 1 327  ? 36.035  -10.700 -49.033 1.00 71.15 327  A 1 
ATOM 2548  C CG2 . THR A 1 327  ? 35.791  -8.552  -48.122 1.00 71.25 327  A 1 
ATOM 2549  N N   . VAL A 1 328  ? 32.423  -8.089  -48.056 1.00 84.55 328  A 1 
ATOM 2550  C CA  . VAL A 1 328  ? 31.675  -6.833  -48.011 1.00 84.81 328  A 1 
ATOM 2551  C C   . VAL A 1 328  ? 32.378  -5.880  -47.057 1.00 85.16 328  A 1 
ATOM 2552  O O   . VAL A 1 328  ? 32.638  -6.231  -45.909 1.00 83.46 328  A 1 
ATOM 2553  C CB  . VAL A 1 328  ? 30.213  -7.054  -47.587 1.00 83.89 328  A 1 
ATOM 2554  C CG1 . VAL A 1 328  ? 29.432  -5.740  -47.619 1.00 73.64 328  A 1 
ATOM 2555  C CG2 . VAL A 1 328  ? 29.494  -8.034  -48.518 1.00 74.83 328  A 1 
ATOM 2556  N N   . ILE A 1 329  ? 32.661  -4.678  -47.518 1.00 86.29 329  A 1 
ATOM 2557  C CA  . ILE A 1 329  ? 33.292  -3.629  -46.719 1.00 86.33 329  A 1 
ATOM 2558  C C   . ILE A 1 329  ? 32.261  -2.546  -46.425 1.00 85.71 329  A 1 
ATOM 2559  O O   . ILE A 1 329  ? 31.605  -2.036  -47.334 1.00 83.25 329  A 1 
ATOM 2560  C CB  . ILE A 1 329  ? 34.560  -3.071  -47.397 1.00 85.28 329  A 1 
ATOM 2561  C CG1 . ILE A 1 329  ? 35.533  -4.221  -47.763 1.00 79.32 329  A 1 
ATOM 2562  C CG2 . ILE A 1 329  ? 35.232  -2.050  -46.464 1.00 80.07 329  A 1 
ATOM 2563  C CD1 . ILE A 1 329  ? 36.860  -3.764  -48.377 1.00 76.77 329  A 1 
ATOM 2564  N N   . PHE A 1 330  ? 32.102  -2.193  -45.152 1.00 85.07 330  A 1 
ATOM 2565  C CA  . PHE A 1 330  ? 31.249  -1.098  -44.722 1.00 84.80 330  A 1 
ATOM 2566  C C   . PHE A 1 330  ? 32.076  0.148   -44.436 1.00 84.36 330  A 1 
ATOM 2567  O O   . PHE A 1 330  ? 32.964  0.131   -43.583 1.00 81.10 330  A 1 
ATOM 2568  C CB  . PHE A 1 330  ? 30.439  -1.508  -43.504 1.00 83.29 330  A 1 
ATOM 2569  C CG  . PHE A 1 330  ? 29.275  -2.409  -43.805 1.00 82.37 330  A 1 
ATOM 2570  C CD1 . PHE A 1 330  ? 28.019  -1.848  -44.086 1.00 75.50 330  A 1 
ATOM 2571  C CD2 . PHE A 1 330  ? 29.421  -3.806  -43.745 1.00 75.03 330  A 1 
ATOM 2572  C CE1 . PHE A 1 330  ? 26.901  -2.677  -44.259 1.00 73.51 330  A 1 
ATOM 2573  C CE2 . PHE A 1 330  ? 28.302  -4.638  -43.917 1.00 73.14 330  A 1 
ATOM 2574  C CZ  . PHE A 1 330  ? 27.038  -4.067  -44.161 1.00 77.91 330  A 1 
ATOM 2575  N N   . CYS A 1 331  ? 31.735  1.239   -45.113 1.00 83.24 331  A 1 
ATOM 2576  C CA  . CYS A 1 331  ? 32.289  2.572   -44.924 1.00 81.64 331  A 1 
ATOM 2577  C C   . CYS A 1 331  ? 31.263  3.479   -44.218 1.00 80.59 331  A 1 
ATOM 2578  O O   . CYS A 1 331  ? 30.078  3.137   -44.144 1.00 76.19 331  A 1 
ATOM 2579  C CB  . CYS A 1 331  ? 32.731  3.118   -46.291 1.00 79.80 331  A 1 
ATOM 2580  S SG  . CYS A 1 331  ? 33.971  2.010   -47.040 1.00 72.27 331  A 1 
ATOM 2581  N N   . SER A 1 332  ? 31.712  4.616   -43.666 1.00 80.99 332  A 1 
ATOM 2582  C CA  . SER A 1 332  ? 30.809  5.600   -43.066 1.00 78.86 332  A 1 
ATOM 2583  C C   . SER A 1 332  ? 29.985  6.321   -44.124 1.00 78.89 332  A 1 
ATOM 2584  O O   . SER A 1 332  ? 28.756  6.339   -44.055 1.00 72.73 332  A 1 
ATOM 2585  C CB  . SER A 1 332  ? 31.575  6.625   -42.210 1.00 75.26 332  A 1 
ATOM 2586  O OG  . SER A 1 332  ? 32.647  7.212   -42.914 1.00 66.90 332  A 1 
ATOM 2587  N N   . ASP A 1 333  ? 30.674  6.867   -45.092 1.00 80.21 333  A 1 
ATOM 2588  C CA  . ASP A 1 333  ? 30.176  7.852   -46.042 1.00 79.95 333  A 1 
ATOM 2589  C C   . ASP A 1 333  ? 30.682  7.513   -47.454 1.00 81.21 333  A 1 
ATOM 2590  O O   . ASP A 1 333  ? 31.685  6.820   -47.621 1.00 76.88 333  A 1 
ATOM 2591  C CB  . ASP A 1 333  ? 30.685  9.264   -45.650 1.00 75.95 333  A 1 
ATOM 2592  C CG  . ASP A 1 333  ? 30.376  9.769   -44.222 1.00 69.51 333  A 1 
ATOM 2593  O OD1 . ASP A 1 333  ? 29.980  8.984   -43.341 1.00 62.06 333  A 1 
ATOM 2594  O OD2 . ASP A 1 333  ? 30.601  10.964  -43.998 1.00 63.76 333  A 1 
ATOM 2595  N N   . ASP A 1 334  ? 30.047  8.062   -48.483 1.00 80.56 334  A 1 
ATOM 2596  C CA  . ASP A 1 334  ? 30.457  7.846   -49.875 1.00 79.52 334  A 1 
ATOM 2597  C C   . ASP A 1 334  ? 31.869  8.386   -50.167 1.00 80.80 334  A 1 
ATOM 2598  O O   . ASP A 1 334  ? 32.598  7.807   -50.969 1.00 77.13 334  A 1 
ATOM 2599  C CB  . ASP A 1 334  ? 29.428  8.487   -50.824 1.00 76.30 334  A 1 
ATOM 2600  C CG  . ASP A 1 334  ? 28.057  7.799   -50.822 1.00 72.18 334  A 1 
ATOM 2601  O OD1 . ASP A 1 334  ? 27.940  6.665   -50.306 1.00 64.86 334  A 1 
ATOM 2602  O OD2 . ASP A 1 334  ? 27.105  8.406   -51.355 1.00 67.06 334  A 1 
ATOM 2603  N N   . GLY A 1 335  ? 32.288  9.441   -49.481 1.00 81.56 335  A 1 
ATOM 2604  C CA  . GLY A 1 335  ? 33.642  9.990   -49.578 1.00 81.28 335  A 1 
ATOM 2605  C C   . GLY A 1 335  ? 34.714  9.030   -49.065 1.00 82.80 335  A 1 
ATOM 2606  O O   . GLY A 1 335  ? 35.698  8.772   -49.761 1.00 80.00 335  A 1 
ATOM 2607  N N   . ASP A 1 336  ? 34.500  8.436   -47.894 1.00 81.66 336  A 1 
ATOM 2608  C CA  . ASP A 1 336  ? 35.390  7.401   -47.363 1.00 80.61 336  A 1 
ATOM 2609  C C   . ASP A 1 336  ? 35.442  6.185   -48.287 1.00 81.91 336  A 1 
ATOM 2610  O O   . ASP A 1 336  ? 36.496  5.580   -48.480 1.00 79.57 336  A 1 
ATOM 2611  C CB  . ASP A 1 336  ? 34.910  6.935   -45.977 1.00 77.78 336  A 1 
ATOM 2612  C CG  . ASP A 1 336  ? 35.405  7.768   -44.796 1.00 71.26 336  A 1 
ATOM 2613  O OD1 . ASP A 1 336  ? 36.315  8.601   -44.977 1.00 63.86 336  A 1 
ATOM 2614  O OD2 . ASP A 1 336  ? 34.901  7.477   -43.685 1.00 64.84 336  A 1 
ATOM 2615  N N   . MET A 1 337  ? 34.298  5.835   -48.874 1.00 82.29 337  A 1 
ATOM 2616  C CA  . MET A 1 337  ? 34.214  4.739   -49.821 1.00 83.04 337  A 1 
ATOM 2617  C C   . MET A 1 337  ? 35.051  5.014   -51.074 1.00 83.56 337  A 1 
ATOM 2618  O O   . MET A 1 337  ? 35.803  4.141   -51.488 1.00 81.37 337  A 1 
ATOM 2619  C CB  . MET A 1 337  ? 32.750  4.473   -50.169 1.00 81.24 337  A 1 
ATOM 2620  C CG  . MET A 1 337  ? 32.568  3.083   -50.769 1.00 76.34 337  A 1 
ATOM 2621  S SD  . MET A 1 337  ? 30.895  2.726   -51.381 1.00 75.50 337  A 1 
ATOM 2622  C CE  . MET A 1 337  ? 29.906  3.067   -49.918 1.00 66.95 337  A 1 
ATOM 2623  N N   . GLN A 1 338  ? 34.979  6.219   -51.632 1.00 84.60 338  A 1 
ATOM 2624  C CA  . GLN A 1 338  ? 35.801  6.609   -52.782 1.00 84.03 338  A 1 
ATOM 2625  C C   . GLN A 1 338  ? 37.297  6.535   -52.473 1.00 84.29 338  A 1 
ATOM 2626  O O   . GLN A 1 338  ? 38.056  5.973   -53.264 1.00 82.03 338  A 1 
ATOM 2627  C CB  . GLN A 1 338  ? 35.441  8.027   -53.234 1.00 82.68 338  A 1 
ATOM 2628  C CG  . GLN A 1 338  ? 34.130  8.058   -54.022 1.00 75.34 338  A 1 
ATOM 2629  C CD  . GLN A 1 338  ? 33.728  9.462   -54.459 1.00 70.50 338  A 1 
ATOM 2630  O OE1 . GLN A 1 338  ? 34.397  10.456  -54.235 1.00 62.26 338  A 1 
ATOM 2631  N NE2 . GLN A 1 338  ? 32.605  9.593   -55.128 1.00 58.99 338  A 1 
ATOM 2632  N N   . CYS A 1 339  ? 37.720  7.036   -51.315 1.00 84.57 339  A 1 
ATOM 2633  C CA  . CYS A 1 339  ? 39.116  6.951   -50.889 1.00 83.85 339  A 1 
ATOM 2634  C C   . CYS A 1 339  ? 39.579  5.495   -50.747 1.00 84.41 339  A 1 
ATOM 2635  O O   . CYS A 1 339  ? 40.677  5.142   -51.175 1.00 81.94 339  A 1 
ATOM 2636  C CB  . CYS A 1 339  ? 39.287  7.699   -49.564 1.00 81.26 339  A 1 
ATOM 2637  S SG  . CYS A 1 339  ? 39.112  9.493   -49.821 1.00 69.43 339  A 1 
ATOM 2638  N N   . LEU A 1 340  ? 38.734  4.633   -50.171 1.00 83.59 340  A 1 
ATOM 2639  C CA  . LEU A 1 340  ? 39.054  3.222   -50.003 1.00 83.52 340  A 1 
ATOM 2640  C C   . LEU A 1 340  ? 39.083  2.473   -51.342 1.00 84.31 340  A 1 
ATOM 2641  O O   . LEU A 1 340  ? 39.975  1.658   -51.553 1.00 82.43 340  A 1 
ATOM 2642  C CB  . LEU A 1 340  ? 38.052  2.591   -49.023 1.00 82.33 340  A 1 
ATOM 2643  C CG  . LEU A 1 340  ? 38.473  1.172   -48.592 1.00 79.17 340  A 1 
ATOM 2644  C CD1 . LEU A 1 340  ? 39.696  1.190   -47.684 1.00 71.89 340  A 1 
ATOM 2645  C CD2 . LEU A 1 340  ? 37.339  0.496   -47.836 1.00 72.52 340  A 1 
ATOM 2646  N N   . VAL A 1 341  ? 38.142  2.755   -52.242 1.00 85.51 341  A 1 
ATOM 2647  C CA  . VAL A 1 341  ? 38.118  2.183   -53.596 1.00 84.67 341  A 1 
ATOM 2648  C C   . VAL A 1 341  ? 39.398  2.539   -54.338 1.00 85.12 341  A 1 
ATOM 2649  O O   . VAL A 1 341  ? 40.065  1.636   -54.828 1.00 83.47 341  A 1 
ATOM 2650  C CB  . VAL A 1 341  ? 36.873  2.635   -54.379 1.00 83.70 341  A 1 
ATOM 2651  C CG1 . VAL A 1 341  ? 36.942  2.279   -55.869 1.00 74.65 341  A 1 
ATOM 2652  C CG2 . VAL A 1 341  ? 35.618  1.964   -53.831 1.00 74.96 341  A 1 
ATOM 2653  N N   . ALA A 1 342  ? 39.798  3.808   -54.329 1.00 86.76 342  A 1 
ATOM 2654  C CA  . ALA A 1 342  ? 41.040  4.232   -54.961 1.00 85.90 342  A 1 
ATOM 2655  C C   . ALA A 1 342  ? 42.265  3.498   -54.383 1.00 86.27 342  A 1 
ATOM 2656  O O   . ALA A 1 342  ? 43.125  3.030   -55.129 1.00 83.48 342  A 1 
ATOM 2657  C CB  . ALA A 1 342  ? 41.167  5.749   -54.804 1.00 84.89 342  A 1 
ATOM 2658  N N   . ALA A 1 343  ? 42.328  3.330   -53.060 1.00 85.66 343  A 1 
ATOM 2659  C CA  . ALA A 1 343  ? 43.413  2.595   -52.412 1.00 84.41 343  A 1 
ATOM 2660  C C   . ALA A 1 343  ? 43.420  1.095   -52.765 1.00 85.26 343  A 1 
ATOM 2661  O O   . ALA A 1 343  ? 44.487  0.502   -52.917 1.00 82.83 343  A 1 
ATOM 2662  C CB  . ALA A 1 343  ? 43.310  2.813   -50.905 1.00 82.71 343  A 1 
ATOM 2663  N N   . LEU A 1 344  ? 42.248  0.471   -52.891 1.00 83.56 344  A 1 
ATOM 2664  C CA  . LEU A 1 344  ? 42.113  -0.943  -53.248 1.00 83.07 344  A 1 
ATOM 2665  C C   . LEU A 1 344  ? 42.386  -1.199  -54.736 1.00 83.41 344  A 1 
ATOM 2666  O O   . LEU A 1 344  ? 43.022  -2.198  -55.062 1.00 80.78 344  A 1 
ATOM 2667  C CB  . LEU A 1 344  ? 40.714  -1.437  -52.855 1.00 81.81 344  A 1 
ATOM 2668  C CG  . LEU A 1 344  ? 40.480  -1.570  -51.338 1.00 79.98 344  A 1 
ATOM 2669  C CD1 . LEU A 1 344  ? 39.013  -1.878  -51.073 1.00 72.55 344  A 1 
ATOM 2670  C CD2 . LEU A 1 344  ? 41.307  -2.692  -50.720 1.00 74.34 344  A 1 
ATOM 2671  N N   . GLU A 1 345  ? 41.970  -0.297  -55.620 1.00 84.23 345  A 1 
ATOM 2672  C CA  . GLU A 1 345  ? 42.263  -0.385  -57.057 1.00 83.29 345  A 1 
ATOM 2673  C C   . GLU A 1 345  ? 43.764  -0.282  -57.342 1.00 83.28 345  A 1 
ATOM 2674  O O   . GLU A 1 345  ? 44.281  -1.037  -58.160 1.00 80.79 345  A 1 
ATOM 2675  C CB  . GLU A 1 345  ? 41.513  0.711   -57.821 1.00 81.86 345  A 1 
ATOM 2676  C CG  . GLU A 1 345  ? 40.027  0.391   -58.000 1.00 76.77 345  A 1 
ATOM 2677  C CD  . GLU A 1 345  ? 39.268  1.447   -58.814 1.00 71.15 345  A 1 
ATOM 2678  O OE1 . GLU A 1 345  ? 38.099  1.163   -59.159 1.00 63.71 345  A 1 
ATOM 2679  O OE2 . GLU A 1 345  ? 39.845  2.521   -59.101 1.00 65.16 345  A 1 
ATOM 2680  N N   . VAL A 1 346  ? 44.479  0.576   -56.611 1.00 86.46 346  A 1 
ATOM 2681  C CA  . VAL A 1 346  ? 45.948  0.663   -56.705 1.00 85.71 346  A 1 
ATOM 2682  C C   . VAL A 1 346  ? 46.621  -0.670  -56.349 1.00 85.52 346  A 1 
ATOM 2683  O O   . VAL A 1 346  ? 47.673  -1.002  -56.895 1.00 81.54 346  A 1 
ATOM 2684  C CB  . VAL A 1 346  ? 46.473  1.808   -55.818 1.00 84.24 346  A 1 
ATOM 2685  C CG1 . VAL A 1 346  ? 47.998  1.837   -55.687 1.00 74.94 346  A 1 
ATOM 2686  C CG2 . VAL A 1 346  ? 46.075  3.172   -56.392 1.00 74.17 346  A 1 
ATOM 2687  N N   . GLN A 1 347  ? 46.010  -1.453  -55.462 1.00 82.72 347  A 1 
ATOM 2688  C CA  . GLN A 1 347  ? 46.466  -2.796  -55.069 1.00 81.73 347  A 1 
ATOM 2689  C C   . GLN A 1 347  ? 45.909  -3.917  -55.969 1.00 82.17 347  A 1 
ATOM 2690  O O   . GLN A 1 347  ? 46.016  -5.093  -55.624 1.00 76.97 347  A 1 
ATOM 2691  C CB  . GLN A 1 347  ? 46.130  -3.011  -53.588 1.00 80.13 347  A 1 
ATOM 2692  C CG  . GLN A 1 347  ? 46.934  -2.094  -52.645 1.00 77.29 347  A 1 
ATOM 2693  C CD  . GLN A 1 347  ? 48.235  -2.706  -52.111 1.00 74.03 347  A 1 
ATOM 2694  O OE1 . GLN A 1 347  ? 48.501  -3.890  -52.188 1.00 66.34 347  A 1 
ATOM 2695  N NE2 . GLN A 1 347  ? 49.081  -1.903  -51.509 1.00 63.95 347  A 1 
ATOM 2696  N N   . HIS A 1 348  ? 45.328  -3.569  -57.122 1.00 82.32 348  A 1 
ATOM 2697  C CA  . HIS A 1 348  ? 44.721  -4.474  -58.103 1.00 81.98 348  A 1 
ATOM 2698  C C   . HIS A 1 348  ? 43.522  -5.299  -57.604 1.00 82.02 348  A 1 
ATOM 2699  O O   . HIS A 1 348  ? 43.192  -6.337  -58.182 1.00 75.93 348  A 1 
ATOM 2700  C CB  . HIS A 1 348  ? 45.787  -5.343  -58.781 1.00 79.15 348  A 1 
ATOM 2701  C CG  . HIS A 1 348  ? 46.866  -4.548  -59.456 1.00 76.61 348  A 1 
ATOM 2702  N ND1 . HIS A 1 348  ? 46.689  -3.670  -60.494 1.00 67.08 348  A 1 
ATOM 2703  C CD2 . HIS A 1 348  ? 48.211  -4.579  -59.189 1.00 66.26 348  A 1 
ATOM 2704  C CE1 . HIS A 1 348  ? 47.891  -3.188  -60.840 1.00 63.61 348  A 1 
ATOM 2705  N NE2 . HIS A 1 348  ? 48.841  -3.718  -60.076 1.00 64.00 348  A 1 
ATOM 2706  N N   . TYR A 1 349  ? 42.812  -4.833  -56.559 1.00 80.46 349  A 1 
ATOM 2707  C CA  . TYR A 1 349  ? 41.538  -5.427  -56.160 1.00 80.40 349  A 1 
ATOM 2708  C C   . TYR A 1 349  ? 40.388  -4.852  -56.984 1.00 81.24 349  A 1 
ATOM 2709  O O   . TYR A 1 349  ? 40.253  -3.642  -57.149 1.00 76.96 349  A 1 
ATOM 2710  C CB  . TYR A 1 349  ? 41.299  -5.249  -54.664 1.00 78.82 349  A 1 
ATOM 2711  C CG  . TYR A 1 349  ? 42.227  -6.079  -53.805 1.00 79.37 349  A 1 
ATOM 2712  C CD1 . TYR A 1 349  ? 42.039  -7.470  -53.698 1.00 72.91 349  A 1 
ATOM 2713  C CD2 . TYR A 1 349  ? 43.307  -5.478  -53.130 1.00 73.07 349  A 1 
ATOM 2714  C CE1 . TYR A 1 349  ? 42.911  -8.252  -52.928 1.00 70.29 349  A 1 
ATOM 2715  C CE2 . TYR A 1 349  ? 44.187  -6.252  -52.359 1.00 70.59 349  A 1 
ATOM 2716  C CZ  . TYR A 1 349  ? 43.986  -7.639  -52.264 1.00 74.52 349  A 1 
ATOM 2717  O OH  . TYR A 1 349  ? 44.851  -8.406  -51.522 1.00 72.86 349  A 1 
ATOM 2718  N N   . SER A 1 350  ? 39.514  -5.732  -57.476 1.00 82.14 350  A 1 
ATOM 2719  C CA  . SER A 1 350  ? 38.289  -5.318  -58.162 1.00 81.47 350  A 1 
ATOM 2720  C C   . SER A 1 350  ? 37.236  -4.927  -57.129 1.00 82.18 350  A 1 
ATOM 2721  O O   . SER A 1 350  ? 36.860  -5.742  -56.291 1.00 77.29 350  A 1 
ATOM 2722  C CB  . SER A 1 350  ? 37.753  -6.394  -59.114 1.00 77.88 350  A 1 
ATOM 2723  O OG  . SER A 1 350  ? 38.557  -7.544  -59.194 1.00 67.87 350  A 1 
ATOM 2724  N N   . CYS A 1 351  ? 36.739  -3.699  -57.205 1.00 81.38 351  A 1 
ATOM 2725  C CA  . CYS A 1 351  ? 35.778  -3.156  -56.255 1.00 81.34 351  A 1 
ATOM 2726  C C   . CYS A 1 351  ? 34.443  -2.856  -56.934 1.00 81.81 351  A 1 
ATOM 2727  O O   . CYS A 1 351  ? 34.402  -2.317  -58.036 1.00 78.19 351  A 1 
ATOM 2728  C CB  . CYS A 1 351  ? 36.371  -1.912  -55.590 1.00 78.27 351  A 1 
ATOM 2729  S SG  . CYS A 1 351  ? 37.856  -2.365  -54.636 1.00 70.47 351  A 1 
ATOM 2730  N N   . LEU A 1 352  ? 33.345  -3.161  -56.251 1.00 81.79 352  A 1 
ATOM 2731  C CA  . LEU A 1 352  ? 31.996  -2.742  -56.619 1.00 81.31 352  A 1 
ATOM 2732  C C   . LEU A 1 352  ? 31.475  -1.775  -55.542 1.00 82.33 352  A 1 
ATOM 2733  O O   . LEU A 1 352  ? 30.873  -2.220  -54.560 1.00 79.03 352  A 1 
ATOM 2734  C CB  . LEU A 1 352  ? 31.114  -3.989  -56.800 1.00 79.02 352  A 1 
ATOM 2735  C CG  . LEU A 1 352  ? 29.669  -3.661  -57.230 1.00 75.38 352  A 1 
ATOM 2736  C CD1 . LEU A 1 352  ? 29.607  -3.058  -58.628 1.00 68.59 352  A 1 
ATOM 2737  C CD2 . LEU A 1 352  ? 28.832  -4.938  -57.235 1.00 68.91 352  A 1 
ATOM 2738  N N   . PRO A 1 353  ? 31.719  -0.470  -55.671 1.00 81.77 353  A 1 
ATOM 2739  C CA  . PRO A 1 353  ? 31.209  0.506   -54.720 1.00 81.29 353  A 1 
ATOM 2740  C C   . PRO A 1 353  ? 29.712  0.741   -54.939 1.00 81.77 353  A 1 
ATOM 2741  O O   . PRO A 1 353  ? 29.269  1.023   -56.056 1.00 77.88 353  A 1 
ATOM 2742  C CB  . PRO A 1 353  ? 32.048  1.761   -54.953 1.00 78.82 353  A 1 
ATOM 2743  C CG  . PRO A 1 353  ? 32.416  1.684   -56.428 1.00 77.31 353  A 1 
ATOM 2744  C CD  . PRO A 1 353  ? 32.530  0.183   -56.688 1.00 81.85 353  A 1 
ATOM 2745  N N   . TYR A 1 354  ? 28.931  0.664   -53.870 1.00 79.98 354  A 1 
ATOM 2746  C CA  . TYR A 1 354  ? 27.512  1.011   -53.865 1.00 78.86 354  A 1 
ATOM 2747  C C   . TYR A 1 354  ? 27.311  2.344   -53.143 1.00 78.84 354  A 1 
ATOM 2748  O O   . TYR A 1 354  ? 27.203  2.395   -51.915 1.00 74.04 354  A 1 
ATOM 2749  C CB  . TYR A 1 354  ? 26.697  -0.134  -53.260 1.00 76.58 354  A 1 
ATOM 2750  C CG  . TYR A 1 354  ? 25.207  0.043   -53.469 1.00 75.97 354  A 1 
ATOM 2751  C CD1 . TYR A 1 354  ? 24.402  0.632   -52.475 1.00 69.53 354  A 1 
ATOM 2752  C CD2 . TYR A 1 354  ? 24.620  -0.359  -54.686 1.00 69.06 354  A 1 
ATOM 2753  C CE1 . TYR A 1 354  ? 23.024  0.812   -52.690 1.00 65.66 354  A 1 
ATOM 2754  C CE2 . TYR A 1 354  ? 23.245  -0.184  -54.911 1.00 65.87 354  A 1 
ATOM 2755  C CZ  . TYR A 1 354  ? 22.448  0.401   -53.907 1.00 69.09 354  A 1 
ATOM 2756  O OH  . TYR A 1 354  ? 21.106  0.571   -54.125 1.00 67.37 354  A 1 
ATOM 2757  N N   . TYR A 1 355  ? 27.278  3.422   -53.906 1.00 77.38 355  A 1 
ATOM 2758  C CA  . TYR A 1 355  ? 27.042  4.772   -53.399 1.00 76.05 355  A 1 
ATOM 2759  C C   . TYR A 1 355  ? 25.550  5.015   -53.133 1.00 75.61 355  A 1 
ATOM 2760  O O   . TYR A 1 355  ? 24.685  4.339   -53.692 1.00 70.32 355  A 1 
ATOM 2761  C CB  . TYR A 1 355  ? 27.619  5.799   -54.382 1.00 73.29 355  A 1 
ATOM 2762  C CG  . TYR A 1 355  ? 29.105  5.641   -54.636 1.00 72.45 355  A 1 
ATOM 2763  C CD1 . TYR A 1 355  ? 30.030  5.890   -53.610 1.00 67.25 355  A 1 
ATOM 2764  C CD2 . TYR A 1 355  ? 29.575  5.232   -55.902 1.00 66.74 355  A 1 
ATOM 2765  C CE1 . TYR A 1 355  ? 31.409  5.736   -53.832 1.00 62.57 355  A 1 
ATOM 2766  C CE2 . TYR A 1 355  ? 30.952  5.074   -56.137 1.00 63.06 355  A 1 
ATOM 2767  C CZ  . TYR A 1 355  ? 31.867  5.328   -55.097 1.00 66.96 355  A 1 
ATOM 2768  O OH  . TYR A 1 355  ? 33.214  5.175   -55.317 1.00 63.46 355  A 1 
ATOM 2769  N N   . GLN A 1 356  ? 25.216  6.020   -52.307 1.00 74.23 356  A 1 
ATOM 2770  C CA  . GLN A 1 356  ? 23.815  6.418   -52.082 1.00 71.54 356  A 1 
ATOM 2771  C C   . GLN A 1 356  ? 23.123  6.891   -53.363 1.00 71.34 356  A 1 
ATOM 2772  O O   . GLN A 1 356  ? 21.912  6.735   -53.511 1.00 65.55 356  A 1 
ATOM 2773  C CB  . GLN A 1 356  ? 23.743  7.539   -51.035 1.00 67.31 356  A 1 
ATOM 2774  C CG  . GLN A 1 356  ? 24.140  7.039   -49.641 1.00 62.28 356  A 1 
ATOM 2775  C CD  . GLN A 1 356  ? 23.950  8.094   -48.549 1.00 56.63 356  A 1 
ATOM 2776  O OE1 . GLN A 1 356  ? 23.305  9.119   -48.694 1.00 51.75 356  A 1 
ATOM 2777  N NE2 . GLN A 1 356  ? 24.496  7.857   -47.381 1.00 49.35 356  A 1 
ATOM 2778  N N   . THR A 1 357  ? 23.883  7.438   -54.299 1.00 73.64 357  A 1 
ATOM 2779  C CA  . THR A 1 357  ? 23.419  7.889   -55.620 1.00 71.60 357  A 1 
ATOM 2780  C C   . THR A 1 357  ? 23.491  6.790   -56.688 1.00 71.68 357  A 1 
ATOM 2781  O O   . THR A 1 357  ? 23.476  7.099   -57.875 1.00 65.57 357  A 1 
ATOM 2782  C CB  . THR A 1 357  ? 24.215  9.122   -56.068 1.00 67.96 357  A 1 
ATOM 2783  O OG1 . THR A 1 357  ? 25.594  8.814   -56.094 1.00 62.43 357  A 1 
ATOM 2784  C CG2 . THR A 1 357  ? 24.028  10.304  -55.118 1.00 60.23 357  A 1 
ATOM 2785  N N   . ALA A 1 358  ? 23.636  5.533   -56.297 1.00 68.64 358  A 1 
ATOM 2786  C CA  . ALA A 1 358  ? 23.803  4.438   -57.240 1.00 67.38 358  A 1 
ATOM 2787  C C   . ALA A 1 358  ? 22.553  4.234   -58.114 1.00 68.37 358  A 1 
ATOM 2788  O O   . ALA A 1 358  ? 21.447  4.003   -57.620 1.00 63.54 358  A 1 
ATOM 2789  C CB  . ALA A 1 358  ? 24.179  3.168   -56.477 1.00 63.24 358  A 1 
ATOM 2790  N N   . ASP A 1 359  ? 22.768  4.251   -59.418 1.00 72.17 359  A 1 
ATOM 2791  C CA  . ASP A 1 359  ? 21.720  4.065   -60.413 1.00 71.86 359  A 1 
ATOM 2792  C C   . ASP A 1 359  ? 21.293  2.593   -60.551 1.00 73.47 359  A 1 
ATOM 2793  O O   . ASP A 1 359  ? 21.902  1.660   -60.023 1.00 68.37 359  A 1 
ATOM 2794  C CB  . ASP A 1 359  ? 22.192  4.647   -61.761 1.00 66.40 359  A 1 
ATOM 2795  C CG  . ASP A 1 359  ? 22.284  6.179   -61.755 1.00 59.90 359  A 1 
ATOM 2796  O OD1 . ASP A 1 359  ? 21.501  6.803   -61.008 1.00 52.95 359  A 1 
ATOM 2797  O OD2 . ASP A 1 359  ? 23.105  6.696   -62.534 1.00 53.53 359  A 1 
ATOM 2798  N N   . LEU A 1 360  ? 20.231  2.369   -61.336 1.00 73.87 360  A 1 
ATOM 2799  C CA  . LEU A 1 360  ? 19.701  1.037   -61.647 1.00 73.41 360  A 1 
ATOM 2800  C C   . LEU A 1 360  ? 20.752  0.082   -62.232 1.00 75.24 360  A 1 
ATOM 2801  O O   . LEU A 1 360  ? 20.707  -1.113  -61.943 1.00 71.32 360  A 1 
ATOM 2802  C CB  . LEU A 1 360  ? 18.522  1.198   -62.627 1.00 70.16 360  A 1 
ATOM 2803  C CG  . LEU A 1 360  ? 17.170  1.339   -61.904 1.00 64.35 360  A 1 
ATOM 2804  C CD1 . LEU A 1 360  ? 16.191  2.156   -62.730 1.00 57.46 360  A 1 
ATOM 2805  C CD2 . LEU A 1 360  ? 16.553  -0.032  -61.649 1.00 58.53 360  A 1 
ATOM 2806  N N   . GLU A 1 361  ? 21.697  0.592   -62.998 1.00 75.71 361  A 1 
ATOM 2807  C CA  . GLU A 1 361  ? 22.791  -0.215  -63.556 1.00 75.55 361  A 1 
ATOM 2808  C C   . GLU A 1 361  ? 23.681  -0.803  -62.459 1.00 76.79 361  A 1 
ATOM 2809  O O   . GLU A 1 361  ? 23.983  -1.996  -62.476 1.00 74.10 361  A 1 
ATOM 2810  C CB  . GLU A 1 361  ? 23.642  0.628   -64.509 1.00 73.85 361  A 1 
ATOM 2811  C CG  . GLU A 1 361  ? 22.879  1.021   -65.783 1.00 66.06 361  A 1 
ATOM 2812  C CD  . GLU A 1 361  ? 23.776  1.678   -66.835 1.00 58.53 361  A 1 
ATOM 2813  O OE1 . GLU A 1 361  ? 23.337  1.708   -68.009 1.00 50.93 361  A 1 
ATOM 2814  O OE2 . GLU A 1 361  ? 24.890  2.114   -66.482 1.00 51.73 361  A 1 
ATOM 2815  N N   . VAL A 1 362  ? 24.026  -0.002  -61.453 1.00 76.12 362  A 1 
ATOM 2816  C CA  . VAL A 1 362  ? 24.831  -0.466  -60.317 1.00 76.20 362  A 1 
ATOM 2817  C C   . VAL A 1 362  ? 24.064  -1.518  -59.516 1.00 77.60 362  A 1 
ATOM 2818  O O   . VAL A 1 362  ? 24.637  -2.528  -59.111 1.00 75.59 362  A 1 
ATOM 2819  C CB  . VAL A 1 362  ? 25.271  0.703   -59.418 1.00 74.62 362  A 1 
ATOM 2820  C CG1 . VAL A 1 362  ? 26.204  0.220   -58.304 1.00 67.00 362  A 1 
ATOM 2821  C CG2 . VAL A 1 362  ? 26.018  1.776   -60.215 1.00 67.93 362  A 1 
ATOM 2822  N N   . ARG A 1 363  ? 22.747  -1.365  -59.349 1.00 76.70 363  A 1 
ATOM 2823  C CA  . ARG A 1 363  ? 21.910  -2.406  -58.724 1.00 75.56 363  A 1 
ATOM 2824  C C   . ARG A 1 363  ? 21.919  -3.717  -59.508 1.00 76.57 363  A 1 
ATOM 2825  O O   . ARG A 1 363  ? 21.973  -4.782  -58.900 1.00 74.87 363  A 1 
ATOM 2826  C CB  . ARG A 1 363  ? 20.471  -1.921  -58.538 1.00 72.96 363  A 1 
ATOM 2827  C CG  . ARG A 1 363  ? 20.358  -0.880  -57.416 1.00 66.63 363  A 1 
ATOM 2828  C CD  . ARG A 1 363  ? 18.888  -0.544  -57.179 1.00 63.60 363  A 1 
ATOM 2829  N NE  . ARG A 1 363  ? 18.740  0.443   -56.094 1.00 57.99 363  A 1 
ATOM 2830  C CZ  . ARG A 1 363  ? 17.613  0.972   -55.659 1.00 52.48 363  A 1 
ATOM 2831  N NH1 . ARG A 1 363  ? 16.455  0.653   -56.177 1.00 49.73 363  A 1 
ATOM 2832  N NH2 . ARG A 1 363  ? 17.640  1.834   -54.688 1.00 46.82 363  A 1 
ATOM 2833  N N   . GLN A 1 364  ? 21.906  -3.670  -60.838 1.00 78.23 364  A 1 
ATOM 2834  C CA  . GLN A 1 364  ? 22.054  -4.868  -61.667 1.00 77.88 364  A 1 
ATOM 2835  C C   . GLN A 1 364  ? 23.434  -5.509  -61.490 1.00 78.71 364  A 1 
ATOM 2836  O O   . GLN A 1 364  ? 23.523  -6.737  -61.393 1.00 76.54 364  A 1 
ATOM 2837  C CB  . GLN A 1 364  ? 21.811  -4.542  -63.141 1.00 77.09 364  A 1 
ATOM 2838  C CG  . GLN A 1 364  ? 20.327  -4.292  -63.452 1.00 70.42 364  A 1 
ATOM 2839  C CD  . GLN A 1 364  ? 20.087  -4.025  -64.940 1.00 64.55 364  A 1 
ATOM 2840  O OE1 . GLN A 1 364  ? 20.983  -3.975  -65.762 1.00 58.19 364  A 1 
ATOM 2841  N NE2 . GLN A 1 364  ? 18.852  -3.863  -65.351 1.00 54.30 364  A 1 
ATOM 2842  N N   . GLN A 1 365  ? 24.490  -4.713  -61.369 1.00 79.04 365  A 1 
ATOM 2843  C CA  . GLN A 1 365  ? 25.825  -5.223  -61.053 1.00 78.65 365  A 1 
ATOM 2844  C C   . GLN A 1 365  ? 25.856  -5.902  -59.681 1.00 79.21 365  A 1 
ATOM 2845  O O   . GLN A 1 365  ? 26.421  -6.988  -59.561 1.00 77.07 365  A 1 
ATOM 2846  C CB  . GLN A 1 365  ? 26.863  -4.103  -61.117 1.00 78.21 365  A 1 
ATOM 2847  C CG  . GLN A 1 365  ? 27.112  -3.605  -62.550 1.00 75.04 365  A 1 
ATOM 2848  C CD  . GLN A 1 365  ? 28.121  -2.456  -62.590 1.00 72.05 365  A 1 
ATOM 2849  O OE1 . GLN A 1 365  ? 28.676  -2.028  -61.595 1.00 65.57 365  A 1 
ATOM 2850  N NE2 . GLN A 1 365  ? 28.401  -1.921  -63.757 1.00 62.86 365  A 1 
ATOM 2851  N N   . VAL A 1 366  ? 25.187  -5.348  -58.668 1.00 79.14 366  A 1 
ATOM 2852  C CA  . VAL A 1 366  ? 25.059  -5.986  -57.346 1.00 78.20 366  A 1 
ATOM 2853  C C   . VAL A 1 366  ? 24.304  -7.319  -57.435 1.00 78.61 366  A 1 
ATOM 2854  O O   . VAL A 1 366  ? 24.734  -8.305  -56.836 1.00 76.89 366  A 1 
ATOM 2855  C CB  . VAL A 1 366  ? 24.396  -5.043  -56.325 1.00 77.36 366  A 1 
ATOM 2856  C CG1 . VAL A 1 366  ? 24.126  -5.735  -54.983 1.00 70.05 366  A 1 
ATOM 2857  C CG2 . VAL A 1 366  ? 25.296  -3.841  -56.025 1.00 70.63 366  A 1 
ATOM 2858  N N   . HIS A 1 367  ? 23.234  -7.411  -58.231 1.00 80.80 367  A 1 
ATOM 2859  C CA  . HIS A 1 367  ? 22.551  -8.684  -58.471 1.00 79.23 367  A 1 
ATOM 2860  C C   . HIS A 1 367  ? 23.443  -9.710  -59.181 1.00 79.36 367  A 1 
ATOM 2861  O O   . HIS A 1 367  ? 23.427  -10.891 -58.825 1.00 75.72 367  A 1 
ATOM 2862  C CB  . HIS A 1 367  ? 21.263  -8.452  -59.272 1.00 76.76 367  A 1 
ATOM 2863  C CG  . HIS A 1 367  ? 20.109  -8.020  -58.417 1.00 70.19 367  A 1 
ATOM 2864  N ND1 . HIS A 1 367  ? 19.633  -8.682  -57.307 1.00 62.33 367  A 1 
ATOM 2865  C CD2 . HIS A 1 367  ? 19.297  -6.928  -58.596 1.00 60.64 367  A 1 
ATOM 2866  C CE1 . HIS A 1 367  ? 18.574  -8.004  -56.830 1.00 56.69 367  A 1 
ATOM 2867  N NE2 . HIS A 1 367  ? 18.335  -6.939  -57.591 1.00 57.18 367  A 1 
ATOM 2868  N N   . SER A 1 368  ? 24.254  -9.284  -60.141 1.00 81.18 368  A 1 
ATOM 2869  C CA  . SER A 1 368  ? 25.225  -10.169 -60.795 1.00 80.08 368  A 1 
ATOM 2870  C C   . SER A 1 368  ? 26.312  -10.638 -59.823 1.00 80.50 368  A 1 
ATOM 2871  O O   . SER A 1 368  ? 26.679  -11.817 -59.830 1.00 77.73 368  A 1 
ATOM 2872  C CB  . SER A 1 368  ? 25.824  -9.496  -62.036 1.00 78.59 368  A 1 
ATOM 2873  O OG  . SER A 1 368  ? 26.808  -8.538  -61.718 1.00 66.99 368  A 1 
ATOM 2874  N N   . TRP A 1 369  ? 26.743  -9.742  -58.913 1.00 79.16 369  A 1 
ATOM 2875  C CA  . TRP A 1 369  ? 27.679  -10.053 -57.839 1.00 78.19 369  A 1 
ATOM 2876  C C   . TRP A 1 369  ? 27.093  -11.067 -56.852 1.00 78.38 369  A 1 
ATOM 2877  O O   . TRP A 1 369  ? 27.785  -12.024 -56.485 1.00 75.26 369  A 1 
ATOM 2878  C CB  . TRP A 1 369  ? 28.097  -8.759  -57.134 1.00 76.98 369  A 1 
ATOM 2879  C CG  . TRP A 1 369  ? 29.110  -8.931  -56.048 1.00 77.30 369  A 1 
ATOM 2880  C CD1 . TRP A 1 369  ? 30.444  -8.819  -56.199 1.00 69.11 369  A 1 
ATOM 2881  C CD2 . TRP A 1 369  ? 28.883  -9.257  -54.636 1.00 75.55 369  A 1 
ATOM 2882  N NE1 . TRP A 1 369  ? 31.070  -9.042  -54.978 1.00 70.44 369  A 1 
ATOM 2883  C CE2 . TRP A 1 369  ? 30.146  -9.321  -54.000 1.00 73.68 369  A 1 
ATOM 2884  C CE3 . TRP A 1 369  ? 27.738  -9.504  -53.849 1.00 72.76 369  A 1 
ATOM 2885  C CZ2 . TRP A 1 369  ? 30.276  -9.632  -52.625 1.00 74.79 369  A 1 
ATOM 2886  C CZ3 . TRP A 1 369  ? 27.869  -9.816  -52.481 1.00 68.29 369  A 1 
ATOM 2887  C CH2 . TRP A 1 369  ? 29.127  -9.878  -51.882 1.00 69.90 369  A 1 
ATOM 2888  N N   . GLN A 1 370  ? 25.810  -10.953 -56.486 1.00 78.66 370  A 1 
ATOM 2889  C CA  . GLN A 1 370  ? 25.136  -11.955 -55.649 1.00 76.37 370  A 1 
ATOM 2890  C C   . GLN A 1 370  ? 25.133  -13.347 -56.291 1.00 76.08 370  A 1 
ATOM 2891  O O   . GLN A 1 370  ? 25.352  -14.344 -55.599 1.00 72.51 370  A 1 
ATOM 2892  C CB  . GLN A 1 370  ? 23.688  -11.536 -55.365 1.00 74.00 370  A 1 
ATOM 2893  C CG  . GLN A 1 370  ? 23.571  -10.524 -54.216 1.00 69.06 370  A 1 
ATOM 2894  C CD  . GLN A 1 370  ? 22.113  -10.184 -53.902 1.00 65.03 370  A 1 
ATOM 2895  O OE1 . GLN A 1 370  ? 21.218  -10.344 -54.711 1.00 59.91 370  A 1 
ATOM 2896  N NE2 . GLN A 1 370  ? 21.816  -9.707  -52.719 1.00 57.59 370  A 1 
ATOM 2897  N N   . ALA A 1 371  ? 24.945  -13.436 -57.598 1.00 78.34 371  A 1 
ATOM 2898  C CA  . ALA A 1 371  ? 24.981  -14.708 -58.316 1.00 76.45 371  A 1 
ATOM 2899  C C   . ALA A 1 371  ? 26.409  -15.280 -58.411 1.00 76.57 371  A 1 
ATOM 2900  O O   . ALA A 1 371  ? 26.639  -16.457 -58.118 1.00 71.75 371  A 1 
ATOM 2901  C CB  . ALA A 1 371  ? 24.347  -14.505 -59.692 1.00 74.21 371  A 1 
ATOM 2902  N N   . ARG A 1 372  ? 27.378  -14.463 -58.807 1.00 76.53 372  A 1 
ATOM 2903  C CA  . ARG A 1 372  ? 28.805  -14.805 -58.877 1.00 75.28 372  A 1 
ATOM 2904  C C   . ARG A 1 372  ? 29.647  -13.593 -58.496 1.00 76.03 372  A 1 
ATOM 2905  O O   . ARG A 1 372  ? 29.716  -12.642 -59.263 1.00 67.94 372  A 1 
ATOM 2906  C CB  . ARG A 1 372  ? 29.188  -15.270 -60.287 1.00 69.87 372  A 1 
ATOM 2907  C CG  . ARG A 1 372  ? 28.770  -16.719 -60.570 1.00 62.49 372  A 1 
ATOM 2908  C CD  . ARG A 1 372  ? 29.281  -17.159 -61.940 1.00 57.92 372  A 1 
ATOM 2909  N NE  . ARG A 1 372  ? 28.957  -18.570 -62.201 1.00 51.51 372  A 1 
ATOM 2910  C CZ  . ARG A 1 372  ? 29.194  -19.226 -63.330 1.00 44.21 372  A 1 
ATOM 2911  N NH1 . ARG A 1 372  ? 29.751  -18.643 -64.350 1.00 42.00 372  A 1 
ATOM 2912  N NH2 . ARG A 1 372  ? 28.868  -20.481 -63.440 1.00 39.56 372  A 1 
ATOM 2913  N N   . SER A 1 373  ? 30.319  -13.655 -57.343 1.00 71.78 373  A 1 
ATOM 2914  C CA  . SER A 1 373  ? 31.163  -12.548 -56.880 1.00 68.73 373  A 1 
ATOM 2915  C C   . SER A 1 373  ? 32.424  -12.345 -57.721 1.00 70.21 373  A 1 
ATOM 2916  O O   . SER A 1 373  ? 32.898  -11.222 -57.816 1.00 63.45 373  A 1 
ATOM 2917  C CB  . SER A 1 373  ? 31.544  -12.738 -55.409 1.00 63.66 373  A 1 
ATOM 2918  O OG  . SER A 1 373  ? 32.260  -13.935 -55.208 1.00 59.82 373  A 1 
ATOM 2919  N N   . ASN A 1 374  ? 32.957  -13.408 -58.336 1.00 72.24 374  A 1 
ATOM 2920  C CA  . ASN A 1 374  ? 34.158  -13.362 -59.180 1.00 71.17 374  A 1 
ATOM 2921  C C   . ASN A 1 374  ? 35.339  -12.583 -58.568 1.00 73.90 374  A 1 
ATOM 2922  O O   . ASN A 1 374  ? 36.029  -11.848 -59.266 1.00 65.02 374  A 1 
ATOM 2923  C CB  . ASN A 1 374  ? 33.790  -12.864 -60.592 1.00 64.52 374  A 1 
ATOM 2924  C CG  . ASN A 1 374  ? 32.981  -13.840 -61.425 1.00 59.68 374  A 1 
ATOM 2925  O OD1 . ASN A 1 374  ? 32.740  -14.984 -61.092 1.00 53.54 374  A 1 
ATOM 2926  N ND2 . ASN A 1 374  ? 32.554  -13.394 -62.587 1.00 53.03 374  A 1 
ATOM 2927  N N   . GLY A 1 375  ? 35.546  -12.683 -57.261 1.00 72.48 375  A 1 
ATOM 2928  C CA  . GLY A 1 375  ? 36.614  -11.958 -56.560 1.00 71.54 375  A 1 
ATOM 2929  C C   . GLY A 1 375  ? 36.382  -10.454 -56.390 1.00 75.53 375  A 1 
ATOM 2930  O O   . GLY A 1 375  ? 37.244  -9.763  -55.859 1.00 69.14 375  A 1 
ATOM 2931  N N   . VAL A 1 376  ? 35.234  -9.931  -56.805 1.00 78.20 376  A 1 
ATOM 2932  C CA  . VAL A 1 376  ? 34.890  -8.515  -56.639 1.00 78.93 376  A 1 
ATOM 2933  C C   . VAL A 1 376  ? 34.469  -8.249  -55.194 1.00 81.52 376  A 1 
ATOM 2934  O O   . VAL A 1 376  ? 33.659  -8.980  -54.622 1.00 78.72 376  A 1 
ATOM 2935  C CB  . VAL A 1 376  ? 33.802  -8.074  -57.631 1.00 74.78 376  A 1 
ATOM 2936  C CG1 . VAL A 1 376  ? 33.485  -6.585  -57.511 1.00 66.68 376  A 1 
ATOM 2937  C CG2 . VAL A 1 376  ? 34.234  -8.332  -59.076 1.00 67.57 376  A 1 
ATOM 2938  N N   . ILE A 1 377  ? 35.002  -7.176  -54.609 1.00 81.33 377  A 1 
ATOM 2939  C CA  . ILE A 1 377  ? 34.694  -6.723  -53.253 1.00 82.03 377  A 1 
ATOM 2940  C C   . ILE A 1 377  ? 33.543  -5.726  -53.324 1.00 82.76 377  A 1 
ATOM 2941  O O   . ILE A 1 377  ? 33.641  -4.719  -54.016 1.00 80.01 377  A 1 
ATOM 2942  C CB  . ILE A 1 377  ? 35.938  -6.102  -52.591 1.00 80.59 377  A 1 
ATOM 2943  C CG1 . ILE A 1 377  ? 37.121  -7.098  -52.563 1.00 75.32 377  A 1 
ATOM 2944  C CG2 . ILE A 1 377  ? 35.610  -5.644  -51.162 1.00 74.98 377  A 1 
ATOM 2945  C CD1 . ILE A 1 377  ? 38.458  -6.411  -52.286 1.00 70.00 377  A 1 
ATOM 2946  N N   . LEU A 1 378  ? 32.473  -5.973  -52.588 1.00 83.04 378  A 1 
ATOM 2947  C CA  . LEU A 1 378  ? 31.380  -5.020  -52.473 1.00 82.47 378  A 1 
ATOM 2948  C C   . LEU A 1 378  ? 31.673  -4.017  -51.356 1.00 83.16 378  A 1 
ATOM 2949  O O   . LEU A 1 378  ? 31.893  -4.410  -50.212 1.00 81.36 378  A 1 
ATOM 2950  C CB  . LEU A 1 378  ? 30.068  -5.778  -52.225 1.00 80.94 378  A 1 
ATOM 2951  C CG  . LEU A 1 378  ? 28.838  -4.848  -52.176 1.00 77.44 378  A 1 
ATOM 2952  C CD1 . LEU A 1 378  ? 28.445  -4.355  -53.563 1.00 70.53 378  A 1 
ATOM 2953  C CD2 . LEU A 1 378  ? 27.653  -5.589  -51.595 1.00 70.41 378  A 1 
ATOM 2954  N N   . LEU A 1 379  ? 31.618  -2.730  -51.673 1.00 83.31 379  A 1 
ATOM 2955  C CA  . LEU A 1 379  ? 31.682  -1.651  -50.691 1.00 83.07 379  A 1 
ATOM 2956  C C   . LEU A 1 379  ? 30.318  -0.990  -50.564 1.00 82.74 379  A 1 
ATOM 2957  O O   . LEU A 1 379  ? 29.667  -0.698  -51.563 1.00 80.21 379  A 1 
ATOM 2958  C CB  . LEU A 1 379  ? 32.776  -0.638  -51.050 1.00 81.58 379  A 1 
ATOM 2959  C CG  . LEU A 1 379  ? 34.200  -1.219  -51.047 1.00 80.02 379  A 1 
ATOM 2960  C CD1 . LEU A 1 379  ? 34.676  -1.575  -52.456 1.00 70.89 379  A 1 
ATOM 2961  C CD2 . LEU A 1 379  ? 35.183  -0.205  -50.478 1.00 71.28 379  A 1 
ATOM 2962  N N   . CYS A 1 380  ? 29.866  -0.752  -49.341 1.00 83.40 380  A 1 
ATOM 2963  C CA  . CYS A 1 380  ? 28.586  -0.105  -49.077 1.00 82.56 380  A 1 
ATOM 2964  C C   . CYS A 1 380  ? 28.615  0.714   -47.781 1.00 82.44 380  A 1 
ATOM 2965  O O   . CYS A 1 380  ? 29.565  0.643   -47.002 1.00 78.53 380  A 1 
ATOM 2966  C CB  . CYS A 1 380  ? 27.474  -1.166  -49.083 1.00 79.40 380  A 1 
ATOM 2967  S SG  . CYS A 1 380  ? 27.748  -2.450  -47.829 1.00 71.25 380  A 1 
ATOM 2968  N N   . THR A 1 381  ? 27.557  1.482   -47.538 1.00 81.29 381  A 1 
ATOM 2969  C CA  . THR A 1 381  ? 27.352  2.245   -46.303 1.00 79.45 381  A 1 
ATOM 2970  C C   . THR A 1 381  ? 26.180  1.680   -45.499 1.00 79.27 381  A 1 
ATOM 2971  O O   . THR A 1 381  ? 25.428  0.821   -45.968 1.00 74.65 381  A 1 
ATOM 2972  C CB  . THR A 1 381  ? 27.145  3.742   -46.591 1.00 76.75 381  A 1 
ATOM 2973  O OG1 . THR A 1 381  ? 25.938  3.947   -47.275 1.00 67.72 381  A 1 
ATOM 2974  C CG2 . THR A 1 381  ? 28.276  4.353   -47.418 1.00 67.70 381  A 1 
ATOM 2975  N N   . ASP A 1 382  ? 25.990  2.173   -44.268 1.00 77.18 382  A 1 
ATOM 2976  C CA  . ASP A 1 382  ? 24.837  1.793   -43.433 1.00 74.53 382  A 1 
ATOM 2977  C C   . ASP A 1 382  ? 23.489  2.355   -43.924 1.00 73.32 382  A 1 
ATOM 2978  O O   . ASP A 1 382  ? 22.445  1.997   -43.376 1.00 67.50 382  A 1 
ATOM 2979  C CB  . ASP A 1 382  ? 25.070  2.268   -41.993 1.00 72.59 382  A 1 
ATOM 2980  C CG  . ASP A 1 382  ? 26.123  1.467   -41.243 1.00 70.67 382  A 1 
ATOM 2981  O OD1 . ASP A 1 382  ? 26.185  0.233   -41.392 1.00 63.82 382  A 1 
ATOM 2982  O OD2 . ASP A 1 382  ? 26.853  2.076   -40.437 1.00 64.94 382  A 1 
ATOM 2983  N N   . ASN A 1 383  ? 23.501  3.243   -44.905 1.00 74.07 383  A 1 
ATOM 2984  C CA  . ASN A 1 383  ? 22.316  3.915   -45.440 1.00 71.03 383  A 1 
ATOM 2985  C C   . ASN A 1 383  ? 21.728  3.215   -46.676 1.00 70.34 383  A 1 
ATOM 2986  O O   . ASN A 1 383  ? 20.848  3.770   -47.325 1.00 63.28 383  A 1 
ATOM 2987  C CB  . ASN A 1 383  ? 22.649  5.392   -45.698 1.00 66.64 383  A 1 
ATOM 2988  C CG  . ASN A 1 383  ? 22.921  6.186   -44.431 1.00 61.87 383  A 1 
ATOM 2989  O OD1 . ASN A 1 383  ? 22.576  5.819   -43.319 1.00 55.09 383  A 1 
ATOM 2990  N ND2 . ASN A 1 383  ? 23.542  7.335   -44.580 1.00 54.86 383  A 1 
ATOM 2991  N N   . CYS A 1 384  ? 22.172  2.005   -46.991 1.00 69.65 384  A 1 
ATOM 2992  C CA  . CYS A 1 384  ? 21.739  1.223   -48.149 1.00 68.24 384  A 1 
ATOM 2993  C C   . CYS A 1 384  ? 20.897  0.002   -47.723 1.00 68.85 384  A 1 
ATOM 2994  O O   . CYS A 1 384  ? 21.345  -1.138  -47.880 1.00 64.25 384  A 1 
ATOM 2995  C CB  . CYS A 1 384  ? 22.976  0.843   -48.974 1.00 64.80 384  A 1 
ATOM 2996  S SG  . CYS A 1 384  ? 23.882  2.331   -49.504 1.00 59.63 384  A 1 
ATOM 2997  N N   . PRO A 1 385  ? 19.686  0.197   -47.158 1.00 68.16 385  A 1 
ATOM 2998  C CA  . PRO A 1 385  ? 18.850  -0.911  -46.686 1.00 65.84 385  A 1 
ATOM 2999  C C   . PRO A 1 385  ? 18.324  -1.802  -47.813 1.00 66.93 385  A 1 
ATOM 3000  O O   . PRO A 1 385  ? 17.932  -2.935  -47.559 1.00 62.73 385  A 1 
ATOM 3001  C CB  . PRO A 1 385  ? 17.712  -0.241  -45.914 1.00 62.25 385  A 1 
ATOM 3002  C CG  . PRO A 1 385  ? 17.564  1.118   -46.598 1.00 61.47 385  A 1 
ATOM 3003  C CD  . PRO A 1 385  ? 19.005  1.466   -46.963 1.00 63.41 385  A 1 
ATOM 3004  N N   . GLU A 1 386  ? 18.319  -1.314  -49.047 1.00 68.22 386  A 1 
ATOM 3005  C CA  . GLU A 1 386  ? 17.916  -2.071  -50.230 1.00 66.22 386  A 1 
ATOM 3006  C C   . GLU A 1 386  ? 18.894  -3.194  -50.628 1.00 67.83 386  A 1 
ATOM 3007  O O   . GLU A 1 386  ? 18.552  -4.045  -51.450 1.00 64.19 386  A 1 
ATOM 3008  C CB  . GLU A 1 386  ? 17.683  -1.115  -51.416 1.00 63.05 386  A 1 
ATOM 3009  C CG  . GLU A 1 386  ? 18.893  -0.256  -51.821 1.00 59.02 386  A 1 
ATOM 3010  C CD  . GLU A 1 386  ? 18.894  1.164   -51.254 1.00 53.35 386  A 1 
ATOM 3011  O OE1 . GLU A 1 386  ? 19.517  2.036   -51.892 1.00 47.92 386  A 1 
ATOM 3012  O OE2 . GLU A 1 386  ? 18.250  1.394   -50.208 1.00 47.78 386  A 1 
ATOM 3013  N N   . LEU A 1 387  ? 20.094  -3.221  -50.070 1.00 70.72 387  A 1 
ATOM 3014  C CA  . LEU A 1 387  ? 21.075  -4.280  -50.302 1.00 70.00 387  A 1 
ATOM 3015  C C   . LEU A 1 387  ? 20.748  -5.531  -49.482 1.00 71.14 387  A 1 
ATOM 3016  O O   . LEU A 1 387  ? 21.259  -5.727  -48.375 1.00 66.93 387  A 1 
ATOM 3017  C CB  . LEU A 1 387  ? 22.491  -3.757  -50.006 1.00 66.94 387  A 1 
ATOM 3018  C CG  . LEU A 1 387  ? 23.072  -2.866  -51.111 1.00 65.15 387  A 1 
ATOM 3019  C CD1 . LEU A 1 387  ? 24.330  -2.184  -50.583 1.00 60.31 387  A 1 
ATOM 3020  C CD2 . LEU A 1 387  ? 23.464  -3.681  -52.338 1.00 61.48 387  A 1 
ATOM 3021  N N   . ASP A 1 388  ? 19.948  -6.417  -50.056 1.00 72.49 388  A 1 
ATOM 3022  C CA  . ASP A 1 388  ? 19.578  -7.701  -49.455 1.00 72.45 388  A 1 
ATOM 3023  C C   . ASP A 1 388  ? 20.618  -8.800  -49.750 1.00 74.54 388  A 1 
ATOM 3024  O O   . ASP A 1 388  ? 20.398  -9.739  -50.510 1.00 69.96 388  A 1 
ATOM 3025  C CB  . ASP A 1 388  ? 18.142  -8.076  -49.863 1.00 66.98 388  A 1 
ATOM 3026  C CG  . ASP A 1 388  ? 17.572  -9.193  -48.984 1.00 60.04 388  A 1 
ATOM 3027  O OD1 . ASP A 1 388  ? 18.003  -9.309  -47.812 1.00 53.19 388  A 1 
ATOM 3028  O OD2 . ASP A 1 388  ? 16.673  -9.918  -49.449 1.00 52.97 388  A 1 
ATOM 3029  N N   . ILE A 1 389  ? 21.798  -8.650  -49.163 1.00 74.30 389  A 1 
ATOM 3030  C CA  . ILE A 1 389  ? 22.906  -9.607  -49.280 1.00 74.50 389  A 1 
ATOM 3031  C C   . ILE A 1 389  ? 23.024  -10.364 -47.967 1.00 75.44 389  A 1 
ATOM 3032  O O   . ILE A 1 389  ? 23.167  -9.742  -46.914 1.00 72.08 389  A 1 
ATOM 3033  C CB  . ILE A 1 389  ? 24.220  -8.896  -49.634 1.00 72.07 389  A 1 
ATOM 3034  C CG1 . ILE A 1 389  ? 24.094  -8.148  -50.977 1.00 68.02 389  A 1 
ATOM 3035  C CG2 . ILE A 1 389  ? 25.390  -9.897  -49.693 1.00 65.91 389  A 1 
ATOM 3036  C CD1 . ILE A 1 389  ? 25.155  -7.080  -51.147 1.00 60.97 389  A 1 
ATOM 3037  N N   . ARG A 1 390  ? 22.997  -11.696 -48.022 1.00 75.85 390  A 1 
ATOM 3038  C CA  . ARG A 1 390  ? 23.039  -12.568 -46.834 1.00 74.99 390  A 1 
ATOM 3039  C C   . ARG A 1 390  ? 24.073  -13.687 -46.898 1.00 75.82 390  A 1 
ATOM 3040  O O   . ARG A 1 390  ? 24.300  -14.368 -45.908 1.00 69.84 390  A 1 
ATOM 3041  C CB  . ARG A 1 390  ? 21.655  -13.148 -46.570 1.00 71.37 390  A 1 
ATOM 3042  C CG  . ARG A 1 390  ? 20.586  -12.059 -46.446 1.00 68.97 390  A 1 
ATOM 3043  C CD  . ARG A 1 390  ? 19.305  -12.652 -45.896 1.00 65.40 390  A 1 
ATOM 3044  N NE  . ARG A 1 390  ? 18.199  -11.724 -46.115 1.00 60.29 390  A 1 
ATOM 3045  C CZ  . ARG A 1 390  ? 16.951  -11.909 -45.788 1.00 54.33 390  A 1 
ATOM 3046  N NH1 . ARG A 1 390  ? 16.570  -12.889 -45.018 1.00 50.83 390  A 1 
ATOM 3047  N NH2 . ARG A 1 390  ? 16.061  -11.114 -46.279 1.00 49.65 390  A 1 
ATOM 3048  N N   . ASP A 1 391  ? 24.719  -13.846 -48.028 1.00 79.63 391  A 1 
ATOM 3049  C CA  . ASP A 1 391  ? 25.631  -14.952 -48.315 1.00 78.79 391  A 1 
ATOM 3050  C C   . ASP A 1 391  ? 27.113  -14.549 -48.317 1.00 80.15 391  A 1 
ATOM 3051  O O   . ASP A 1 391  ? 27.962  -15.271 -48.841 1.00 74.62 391  A 1 
ATOM 3052  C CB  . ASP A 1 391  ? 25.170  -15.625 -49.615 1.00 74.58 391  A 1 
ATOM 3053  C CG  . ASP A 1 391  ? 25.214  -14.718 -50.846 1.00 68.52 391  A 1 
ATOM 3054  O OD1 . ASP A 1 391  ? 25.378  -13.488 -50.715 1.00 59.00 391  A 1 
ATOM 3055  O OD2 . ASP A 1 391  ? 25.107  -15.285 -51.951 1.00 62.80 391  A 1 
ATOM 3056  N N   . ALA A 1 392  ? 27.444  -13.421 -47.710 1.00 79.58 392  A 1 
ATOM 3057  C CA  . ALA A 1 392  ? 28.827  -13.000 -47.535 1.00 79.79 392  A 1 
ATOM 3058  C C   . ALA A 1 392  ? 29.557  -13.867 -46.490 1.00 80.84 392  A 1 
ATOM 3059  O O   . ALA A 1 392  ? 28.961  -14.360 -45.536 1.00 78.35 392  A 1 
ATOM 3060  C CB  . ALA A 1 392  ? 28.863  -11.510 -47.177 1.00 78.16 392  A 1 
ATOM 3061  N N   . HIS A 1 393  ? 30.863  -14.040 -46.663 1.00 82.97 393  A 1 
ATOM 3062  C CA  . HIS A 1 393  ? 31.712  -14.794 -45.733 1.00 82.17 393  A 1 
ATOM 3063  C C   . HIS A 1 393  ? 32.561  -13.883 -44.852 1.00 82.20 393  A 1 
ATOM 3064  O O   . HIS A 1 393  ? 32.875  -14.233 -43.717 1.00 78.89 393  A 1 
ATOM 3065  C CB  . HIS A 1 393  ? 32.616  -15.741 -46.525 1.00 80.36 393  A 1 
ATOM 3066  C CG  . HIS A 1 393  ? 31.877  -16.745 -47.360 1.00 78.63 393  A 1 
ATOM 3067  N ND1 . HIS A 1 393  ? 31.247  -16.521 -48.551 1.00 68.45 393  A 1 
ATOM 3068  C CD2 . HIS A 1 393  ? 31.719  -18.081 -47.085 1.00 69.15 393  A 1 
ATOM 3069  C CE1 . HIS A 1 393  ? 30.715  -17.677 -48.979 1.00 68.21 393  A 1 
ATOM 3070  N NE2 . HIS A 1 393  ? 30.994  -18.653 -48.122 1.00 69.40 393  A 1 
ATOM 3071  N N   . THR A 1 394  ? 32.953  -12.729 -45.371 1.00 83.79 394  A 1 
ATOM 3072  C CA  . THR A 1 394  ? 33.814  -11.774 -44.676 1.00 83.64 394  A 1 
ATOM 3073  C C   . THR A 1 394  ? 33.168  -10.397 -44.688 1.00 84.14 394  A 1 
ATOM 3074  O O   . THR A 1 394  ? 32.807  -9.880  -45.742 1.00 82.28 394  A 1 
ATOM 3075  C CB  . THR A 1 394  ? 35.213  -11.719 -45.308 1.00 82.00 394  A 1 
ATOM 3076  O OG1 . THR A 1 394  ? 35.746  -13.020 -45.420 1.00 71.00 394  A 1 
ATOM 3077  C CG2 . THR A 1 394  ? 36.203  -10.924 -44.464 1.00 70.30 394  A 1 
ATOM 3078  N N   . ILE A 1 395  ? 33.044  -9.799  -43.515 1.00 85.18 395  A 1 
ATOM 3079  C CA  . ILE A 1 395  ? 32.607  -8.412  -43.358 1.00 85.61 395  A 1 
ATOM 3080  C C   . ILE A 1 395  ? 33.772  -7.620  -42.783 1.00 85.55 395  A 1 
ATOM 3081  O O   . ILE A 1 395  ? 34.300  -7.969  -41.728 1.00 83.28 395  A 1 
ATOM 3082  C CB  . ILE A 1 395  ? 31.352  -8.297  -42.473 1.00 84.34 395  A 1 
ATOM 3083  C CG1 . ILE A 1 395  ? 30.183  -9.131  -43.053 1.00 74.81 395  A 1 
ATOM 3084  C CG2 . ILE A 1 395  ? 30.931  -6.823  -42.347 1.00 73.61 395  A 1 
ATOM 3085  C CD1 . ILE A 1 395  ? 28.953  -9.152  -42.145 1.00 69.61 395  A 1 
ATOM 3086  N N   . ILE A 1 396  ? 34.149  -6.551  -43.438 1.00 85.72 396  A 1 
ATOM 3087  C CA  . ILE A 1 396  ? 35.165  -5.622  -42.957 1.00 85.44 396  A 1 
ATOM 3088  C C   . ILE A 1 396  ? 34.475  -4.305  -42.622 1.00 85.39 396  A 1 
ATOM 3089  O O   . ILE A 1 396  ? 33.884  -3.658  -43.486 1.00 83.01 396  A 1 
ATOM 3090  C CB  . ILE A 1 396  ? 36.315  -5.460  -43.972 1.00 84.70 396  A 1 
ATOM 3091  C CG1 . ILE A 1 396  ? 36.945  -6.839  -44.304 1.00 80.48 396  A 1 
ATOM 3092  C CG2 . ILE A 1 396  ? 37.366  -4.494  -43.401 1.00 80.46 396  A 1 
ATOM 3093  C CD1 . ILE A 1 396  ? 38.079  -6.790  -45.331 1.00 75.10 396  A 1 
ATOM 3094  N N   . HIS A 1 397  ? 34.543  -3.910  -41.363 1.00 85.87 397  A 1 
ATOM 3095  C CA  . HIS A 1 397  ? 34.063  -2.613  -40.912 1.00 84.59 397  A 1 
ATOM 3096  C C   . HIS A 1 397  ? 35.223  -1.620  -41.006 1.00 83.42 397  A 1 
ATOM 3097  O O   . HIS A 1 397  ? 35.988  -1.471  -40.056 1.00 79.97 397  A 1 
ATOM 3098  C CB  . HIS A 1 397  ? 33.489  -2.733  -39.496 1.00 83.84 397  A 1 
ATOM 3099  C CG  . HIS A 1 397  ? 32.454  -3.806  -39.330 1.00 82.88 397  A 1 
ATOM 3100  N ND1 . HIS A 1 397  ? 31.092  -3.667  -39.496 1.00 72.49 397  A 1 
ATOM 3101  C CD2 . HIS A 1 397  ? 32.681  -5.107  -38.969 1.00 73.58 397  A 1 
ATOM 3102  C CE1 . HIS A 1 397  ? 30.523  -4.847  -39.229 1.00 75.50 397  A 1 
ATOM 3103  N NE2 . HIS A 1 397  ? 31.457  -5.746  -38.908 1.00 76.08 397  A 1 
ATOM 3104  N N   . HIS A 1 398  ? 35.373  -0.961  -42.159 1.00 83.62 398  A 1 
ATOM 3105  C CA  . HIS A 1 398  ? 36.401  0.068   -42.353 1.00 82.49 398  A 1 
ATOM 3106  C C   . HIS A 1 398  ? 36.171  1.261   -41.426 1.00 81.58 398  A 1 
ATOM 3107  O O   . HIS A 1 398  ? 37.101  1.779   -40.811 1.00 76.91 398  A 1 
ATOM 3108  C CB  . HIS A 1 398  ? 36.393  0.518   -43.818 1.00 81.06 398  A 1 
ATOM 3109  C CG  . HIS A 1 398  ? 37.329  1.668   -44.077 1.00 80.89 398  A 1 
ATOM 3110  N ND1 . HIS A 1 398  ? 36.985  2.997   -44.187 1.00 69.89 398  A 1 
ATOM 3111  C CD2 . HIS A 1 398  ? 38.699  1.601   -44.185 1.00 69.30 398  A 1 
ATOM 3112  C CE1 . HIS A 1 398  ? 38.110  3.705   -44.371 1.00 70.74 398  A 1 
ATOM 3113  N NE2 . HIS A 1 398  ? 39.168  2.891   -44.368 1.00 71.71 398  A 1 
ATOM 3114  N N   . SER A 1 399  ? 34.925  1.644   -41.272 1.00 81.59 399  A 1 
ATOM 3115  C CA  . SER A 1 399  ? 34.476  2.593   -40.266 1.00 80.61 399  A 1 
ATOM 3116  C C   . SER A 1 399  ? 33.411  1.953   -39.383 1.00 80.92 399  A 1 
ATOM 3117  O O   . SER A 1 399  ? 32.595  1.138   -39.829 1.00 76.60 399  A 1 
ATOM 3118  C CB  . SER A 1 399  ? 33.976  3.883   -40.924 1.00 77.50 399  A 1 
ATOM 3119  O OG  . SER A 1 399  ? 32.931  3.603   -41.819 1.00 67.06 399  A 1 
ATOM 3120  N N   . MET A 1 400  ? 33.433  2.318   -38.103 1.00 79.87 400  A 1 
ATOM 3121  C CA  . MET A 1 400  ? 32.408  1.855   -37.185 1.00 78.35 400  A 1 
ATOM 3122  C C   . MET A 1 400  ? 31.085  2.567   -37.477 1.00 78.45 400  A 1 
ATOM 3123  O O   . MET A 1 400  ? 31.063  3.768   -37.741 1.00 73.69 400  A 1 
ATOM 3124  C CB  . MET A 1 400  ? 32.893  2.053   -35.743 1.00 75.42 400  A 1 
ATOM 3125  C CG  . MET A 1 400  ? 32.027  1.318   -34.719 1.00 71.15 400  A 1 
ATOM 3126  S SD  . MET A 1 400  ? 31.931  -0.471  -34.956 1.00 67.08 400  A 1 
ATOM 3127  C CE  . MET A 1 400  ? 30.936  -0.901  -33.519 1.00 59.56 400  A 1 
ATOM 3128  N N   . SER A 1 401  ? 29.991  1.829   -37.435 1.00 77.45 401  A 1 
ATOM 3129  C CA  . SER A 1 401  ? 28.668  2.414   -37.651 1.00 75.91 401  A 1 
ATOM 3130  C C   . SER A 1 401  ? 28.353  3.483   -36.606 1.00 76.33 401  A 1 
ATOM 3131  O O   . SER A 1 401  ? 28.685  3.338   -35.429 1.00 71.66 401  A 1 
ATOM 3132  C CB  . SER A 1 401  ? 27.590  1.336   -37.626 1.00 72.11 401  A 1 
ATOM 3133  O OG  . SER A 1 401  ? 27.636  0.604   -36.426 1.00 65.99 401  A 1 
ATOM 3134  N N   . HIS A 1 402  ? 27.587  4.509   -37.002 1.00 73.59 402  A 1 
ATOM 3135  C CA  . HIS A 1 402  ? 26.988  5.448   -36.063 1.00 71.78 402  A 1 
ATOM 3136  C C   . HIS A 1 402  ? 25.905  4.832   -35.181 1.00 72.55 402  A 1 
ATOM 3137  O O   . HIS A 1 402  ? 25.398  5.534   -34.312 1.00 66.79 402  A 1 
ATOM 3138  C CB  . HIS A 1 402  ? 26.400  6.651   -36.806 1.00 67.40 402  A 1 
ATOM 3139  C CG  . HIS A 1 402  ? 27.445  7.568   -37.349 1.00 61.87 402  A 1 
ATOM 3140  N ND1 . HIS A 1 402  ? 28.422  8.211   -36.616 1.00 55.02 402  A 1 
ATOM 3141  C CD2 . HIS A 1 402  ? 27.596  7.964   -38.649 1.00 53.09 402  A 1 
ATOM 3142  C CE1 . HIS A 1 402  ? 29.139  8.970   -37.460 1.00 47.68 402  A 1 
ATOM 3143  N NE2 . HIS A 1 402  ? 28.659  8.848   -38.693 1.00 48.50 402  A 1 
ATOM 3144  N N   . SER A 1 403  ? 25.533  3.582   -35.365 1.00 71.09 403  A 1 
ATOM 3145  C CA  . SER A 1 403  ? 24.569  2.908   -34.499 1.00 72.18 403  A 1 
ATOM 3146  C C   . SER A 1 403  ? 25.024  1.519   -34.074 1.00 75.50 403  A 1 
ATOM 3147  O O   . SER A 1 403  ? 25.398  0.712   -34.906 1.00 72.84 403  A 1 
ATOM 3148  C CB  . SER A 1 403  ? 23.142  2.949   -35.076 1.00 67.25 403  A 1 
ATOM 3149  O OG  . SER A 1 403  ? 22.250  2.333   -34.196 1.00 59.24 403  A 1 
ATOM 3150  N N   . TRP A 1 404  ? 24.952  1.206   -32.780 1.00 72.33 404  A 1 
ATOM 3151  C CA  . TRP A 1 404  ? 25.133  -0.168  -32.324 1.00 73.94 404  A 1 
ATOM 3152  C C   . TRP A 1 404  ? 24.100  -1.093  -32.967 1.00 75.81 404  A 1 
ATOM 3153  O O   . TRP A 1 404  ? 24.421  -2.210  -33.361 1.00 73.68 404  A 1 
ATOM 3154  C CB  . TRP A 1 404  ? 25.038  -0.232  -30.803 1.00 72.42 404  A 1 
ATOM 3155  C CG  . TRP A 1 404  ? 25.303  -1.592  -30.240 1.00 73.16 404  A 1 
ATOM 3156  C CD1 . TRP A 1 404  ? 24.393  -2.420  -29.695 1.00 67.11 404  A 1 
ATOM 3157  C CD2 . TRP A 1 404  ? 26.582  -2.303  -30.184 1.00 70.42 404  A 1 
ATOM 3158  N NE1 . TRP A 1 404  ? 25.023  -3.596  -29.289 1.00 65.94 404  A 1 
ATOM 3159  C CE2 . TRP A 1 404  ? 26.362  -3.563  -29.580 1.00 68.50 404  A 1 
ATOM 3160  C CE3 . TRP A 1 404  ? 27.897  -1.993  -30.587 1.00 68.38 404  A 1 
ATOM 3161  C CZ2 . TRP A 1 404  ? 27.404  -4.501  -29.391 1.00 68.20 404  A 1 
ATOM 3162  C CZ3 . TRP A 1 404  ? 28.936  -2.917  -30.399 1.00 63.37 404  A 1 
ATOM 3163  C CH2 . TRP A 1 404  ? 28.689  -4.158  -29.812 1.00 64.15 404  A 1 
ATOM 3164  N N   . SER A 1 405  ? 22.881  -0.606  -33.160 1.00 74.41 405  A 1 
ATOM 3165  C CA  . SER A 1 405  ? 21.832  -1.331  -33.879 1.00 73.94 405  A 1 
ATOM 3166  C C   . SER A 1 405  ? 22.201  -1.537  -35.352 1.00 75.89 405  A 1 
ATOM 3167  O O   . SER A 1 405  ? 22.102  -2.656  -35.848 1.00 74.30 405  A 1 
ATOM 3168  C CB  . SER A 1 405  ? 20.498  -0.581  -33.779 1.00 70.73 405  A 1 
ATOM 3169  O OG  . SER A 1 405  ? 20.242  -0.198  -32.441 1.00 62.58 405  A 1 
ATOM 3170  N N   . LYS A 1 406  ? 22.701  -0.514  -36.018 1.00 74.54 406  A 1 
ATOM 3171  C CA  . LYS A 1 406  ? 23.205  -0.624  -37.393 1.00 75.55 406  A 1 
ATOM 3172  C C   . LYS A 1 406  ? 24.408  -1.565  -37.471 1.00 77.69 406  A 1 
ATOM 3173  O O   . LYS A 1 406  ? 24.433  -2.419  -38.346 1.00 76.23 406  A 1 
ATOM 3174  C CB  . LYS A 1 406  ? 23.557  0.756   -37.969 1.00 73.40 406  A 1 
ATOM 3175  C CG  . LYS A 1 406  ? 22.331  1.621   -38.318 1.00 69.78 406  A 1 
ATOM 3176  C CD  . LYS A 1 406  ? 22.784  2.912   -39.013 1.00 65.45 406  A 1 
ATOM 3177  C CE  . LYS A 1 406  ? 21.623  3.774   -39.509 1.00 58.34 406  A 1 
ATOM 3178  N NZ  . LYS A 1 406  ? 22.088  4.867   -40.403 1.00 52.13 406  A 1 
ATOM 3179  N N   . PHE A 1 407  ? 25.337  -1.497  -36.521 1.00 77.56 407  A 1 
ATOM 3180  C CA  . PHE A 1 407  ? 26.473  -2.416  -36.452 1.00 79.01 407  A 1 
ATOM 3181  C C   . PHE A 1 407  ? 26.021  -3.875  -36.347 1.00 80.20 407  A 1 
ATOM 3182  O O   . PHE A 1 407  ? 26.509  -4.722  -37.089 1.00 78.89 407  A 1 
ATOM 3183  C CB  . PHE A 1 407  ? 27.380  -2.049  -35.273 1.00 78.39 407  A 1 
ATOM 3184  C CG  . PHE A 1 407  ? 28.522  -3.023  -35.077 1.00 78.90 407  A 1 
ATOM 3185  C CD1 . PHE A 1 407  ? 28.516  -3.933  -34.004 1.00 73.23 407  A 1 
ATOM 3186  C CD2 . PHE A 1 407  ? 29.578  -3.059  -36.001 1.00 72.86 407  A 1 
ATOM 3187  C CE1 . PHE A 1 407  ? 29.558  -4.858  -33.855 1.00 71.05 407  A 1 
ATOM 3188  C CE2 . PHE A 1 407  ? 30.621  -3.984  -35.857 1.00 71.05 407  A 1 
ATOM 3189  C CZ  . PHE A 1 407  ? 30.609  -4.882  -34.782 1.00 75.92 407  A 1 
ATOM 3190  N N   . LYS A 1 408  ? 25.042  -4.163  -35.498 1.00 78.87 408  A 1 
ATOM 3191  C CA  . LYS A 1 408  ? 24.452  -5.503  -35.417 1.00 78.54 408  A 1 
ATOM 3192  C C   . LYS A 1 408  ? 23.820  -5.924  -36.747 1.00 79.29 408  A 1 
ATOM 3193  O O   . LYS A 1 408  ? 24.067  -7.034  -37.206 1.00 77.75 408  A 1 
ATOM 3194  C CB  . LYS A 1 408  ? 23.416  -5.557  -34.287 1.00 76.58 408  A 1 
ATOM 3195  C CG  . LYS A 1 408  ? 24.073  -5.508  -32.898 1.00 73.54 408  A 1 
ATOM 3196  C CD  . LYS A 1 408  ? 23.016  -5.607  -31.808 1.00 71.65 408  A 1 
ATOM 3197  C CE  . LYS A 1 408  ? 23.690  -5.759  -30.446 1.00 64.59 408  A 1 
ATOM 3198  N NZ  . LYS A 1 408  ? 22.762  -6.289  -29.427 1.00 59.59 408  A 1 
ATOM 3199  N N   . LEU A 1 409  ? 23.064  -5.036  -37.389 1.00 78.48 409  A 1 
ATOM 3200  C CA  . LEU A 1 409  ? 22.408  -5.298  -38.674 1.00 78.18 409  A 1 
ATOM 3201  C C   . LEU A 1 409  ? 23.397  -5.585  -39.811 1.00 79.12 409  A 1 
ATOM 3202  O O   . LEU A 1 409  ? 23.059  -6.360  -40.700 1.00 77.29 409  A 1 
ATOM 3203  C CB  . LEU A 1 409  ? 21.504  -4.115  -39.042 1.00 75.96 409  A 1 
ATOM 3204  C CG  . LEU A 1 409  ? 20.173  -4.080  -38.266 1.00 71.32 409  A 1 
ATOM 3205  C CD1 . LEU A 1 409  ? 19.513  -2.718  -38.425 1.00 65.94 409  A 1 
ATOM 3206  C CD2 . LEU A 1 409  ? 19.201  -5.135  -38.785 1.00 65.18 409  A 1 
ATOM 3207  N N   . ARG A 1 410  ? 24.617  -5.057  -39.769 1.00 79.90 410  A 1 
ATOM 3208  C CA  . ARG A 1 410  ? 25.653  -5.387  -40.763 1.00 80.42 410  A 1 
ATOM 3209  C C   . ARG A 1 410  ? 25.916  -6.897  -40.848 1.00 80.73 410  A 1 
ATOM 3210  O O   . ARG A 1 410  ? 26.192  -7.409  -41.925 1.00 78.02 410  A 1 
ATOM 3211  C CB  . ARG A 1 410  ? 26.961  -4.646  -40.444 1.00 78.74 410  A 1 
ATOM 3212  C CG  . ARG A 1 410  ? 26.895  -3.127  -40.672 1.00 77.59 410  A 1 
ATOM 3213  C CD  . ARG A 1 410  ? 28.225  -2.489  -40.279 1.00 77.70 410  A 1 
ATOM 3214  N NE  . ARG A 1 410  ? 28.264  -1.042  -40.531 1.00 76.44 410  A 1 
ATOM 3215  C CZ  . ARG A 1 410  ? 29.316  -0.254  -40.421 1.00 75.66 410  A 1 
ATOM 3216  N NH1 . ARG A 1 410  ? 30.474  -0.679  -40.023 1.00 70.36 410  A 1 
ATOM 3217  N NH2 . ARG A 1 410  ? 29.230  0.999   -40.709 1.00 70.74 410  A 1 
ATOM 3218  N N   . HIS A 1 411  ? 25.764  -7.618  -39.744 1.00 81.25 411  A 1 
ATOM 3219  C CA  . HIS A 1 411  ? 25.987  -9.064  -39.699 1.00 81.18 411  A 1 
ATOM 3220  C C   . HIS A 1 411  ? 24.869  -9.886  -40.365 1.00 80.33 411  A 1 
ATOM 3221  O O   . HIS A 1 411  ? 25.034  -11.090 -40.543 1.00 77.16 411  A 1 
ATOM 3222  C CB  . HIS A 1 411  ? 26.239  -9.511  -38.254 1.00 80.30 411  A 1 
ATOM 3223  C CG  . HIS A 1 411  ? 27.446  -8.871  -37.628 1.00 82.59 411  A 1 
ATOM 3224  N ND1 . HIS A 1 411  ? 27.527  -7.591  -37.128 1.00 70.62 411  A 1 
ATOM 3225  C CD2 . HIS A 1 411  ? 28.702  -9.425  -37.485 1.00 71.21 411  A 1 
ATOM 3226  C CE1 . HIS A 1 411  ? 28.777  -7.378  -36.703 1.00 73.82 411  A 1 
ATOM 3227  N NE2 . HIS A 1 411  ? 29.518  -8.470  -36.897 1.00 74.95 411  A 1 
ATOM 3228  N N   . LEU A 1 412  ? 23.760  -9.265  -40.802 1.00 79.92 412  A 1 
ATOM 3229  C CA  . LEU A 1 412  ? 22.771  -9.939  -41.654 1.00 77.58 412  A 1 
ATOM 3230  C C   . LEU A 1 412  ? 23.390  -10.472 -42.943 1.00 77.71 412  A 1 
ATOM 3231  O O   . LEU A 1 412  ? 22.962  -11.510 -43.432 1.00 75.53 412  A 1 
ATOM 3232  C CB  . LEU A 1 412  ? 21.637  -8.969  -42.025 1.00 75.62 412  A 1 
ATOM 3233  C CG  . LEU A 1 412  ? 20.407  -9.095  -41.112 1.00 72.03 412  A 1 
ATOM 3234  C CD1 . LEU A 1 412  ? 19.553  -7.843  -41.229 1.00 66.70 412  A 1 
ATOM 3235  C CD2 . LEU A 1 412  ? 19.551  -10.301 -41.500 1.00 66.84 412  A 1 
ATOM 3236  N N   . LYS A 1 413  ? 24.402  -9.806  -43.459 1.00 78.17 413  A 1 
ATOM 3237  C CA  . LYS A 1 413  ? 25.039  -10.163 -44.733 1.00 76.33 413  A 1 
ATOM 3238  C C   . LYS A 1 413  ? 25.732  -11.528 -44.721 1.00 77.14 413  A 1 
ATOM 3239  O O   . LYS A 1 413  ? 26.030  -12.055 -45.784 1.00 73.19 413  A 1 
ATOM 3240  C CB  . LYS A 1 413  ? 26.007  -9.054  -45.165 1.00 74.05 413  A 1 
ATOM 3241  C CG  . LYS A 1 413  ? 25.271  -7.723  -45.362 1.00 72.70 413  A 1 
ATOM 3242  C CD  . LYS A 1 413  ? 26.020  -6.773  -46.286 1.00 67.12 413  A 1 
ATOM 3243  C CE  . LYS A 1 413  ? 25.149  -5.548  -46.529 1.00 62.92 413  A 1 
ATOM 3244  N NZ  . LYS A 1 413  ? 25.611  -4.702  -47.640 1.00 56.73 413  A 1 
ATOM 3245  N N   . ILE A 1 414  ? 25.957  -12.104 -43.558 1.00 79.38 414  A 1 
ATOM 3246  C CA  . ILE A 1 414  ? 26.517  -13.453 -43.394 1.00 78.06 414  A 1 
ATOM 3247  C C   . ILE A 1 414  ? 25.489  -14.456 -42.862 1.00 77.71 414  A 1 
ATOM 3248  O O   . ILE A 1 414  ? 25.848  -15.590 -42.576 1.00 72.90 414  A 1 
ATOM 3249  C CB  . ILE A 1 414  ? 27.802  -13.430 -42.538 1.00 75.78 414  A 1 
ATOM 3250  C CG1 . ILE A 1 414  ? 27.569  -12.804 -41.149 1.00 70.34 414  A 1 
ATOM 3251  C CG2 . ILE A 1 414  ? 28.918  -12.699 -43.299 1.00 66.61 414  A 1 
ATOM 3252  C CD1 . ILE A 1 414  ? 28.748  -12.946 -40.190 1.00 64.25 414  A 1 
ATOM 3253  N N   . SER A 1 415  ? 24.227  -14.065 -42.707 1.00 78.28 415  A 1 
ATOM 3254  C CA  . SER A 1 415  ? 23.222  -14.873 -42.011 1.00 75.21 415  A 1 
ATOM 3255  C C   . SER A 1 415  ? 22.941  -16.216 -42.682 1.00 75.41 415  A 1 
ATOM 3256  O O   . SER A 1 415  ? 22.828  -17.222 -41.989 1.00 71.61 415  A 1 
ATOM 3257  C CB  . SER A 1 415  ? 21.921  -14.083 -41.832 1.00 72.51 415  A 1 
ATOM 3258  O OG  . SER A 1 415  ? 21.310  -13.757 -43.057 1.00 67.04 415  A 1 
ATOM 3259  N N   . ASP A 1 416  ? 22.900  -16.262 -44.001 1.00 75.63 416  A 1 
ATOM 3260  C CA  . ASP A 1 416  ? 22.609  -17.491 -44.745 1.00 73.10 416  A 1 
ATOM 3261  C C   . ASP A 1 416  ? 23.751  -18.516 -44.673 1.00 73.10 416  A 1 
ATOM 3262  O O   . ASP A 1 416  ? 23.530  -19.719 -44.798 1.00 67.29 416  A 1 
ATOM 3263  C CB  . ASP A 1 416  ? 22.280  -17.143 -46.207 1.00 69.15 416  A 1 
ATOM 3264  C CG  . ASP A 1 416  ? 20.934  -16.428 -46.391 1.00 65.41 416  A 1 
ATOM 3265  O OD1 . ASP A 1 416  ? 20.223  -16.176 -45.390 1.00 58.81 416  A 1 
ATOM 3266  O OD2 . ASP A 1 416  ? 20.612  -16.127 -47.558 1.00 61.21 416  A 1 
ATOM 3267  N N   . ASN A 1 417  ? 24.961  -18.061 -44.388 1.00 73.63 417  A 1 
ATOM 3268  C CA  . ASN A 1 417  ? 26.130  -18.920 -44.208 1.00 72.65 417  A 1 
ATOM 3269  C C   . ASN A 1 417  ? 26.290  -19.444 -42.770 1.00 73.98 417  A 1 
ATOM 3270  O O   . ASN A 1 417  ? 27.208  -20.227 -42.499 1.00 68.58 417  A 1 
ATOM 3271  C CB  . ASN A 1 417  ? 27.377  -18.167 -44.699 1.00 68.33 417  A 1 
ATOM 3272  C CG  . ASN A 1 417  ? 27.439  -18.055 -46.214 1.00 67.51 417  A 1 
ATOM 3273  O OD1 . ASN A 1 417  ? 26.980  -18.901 -46.951 1.00 61.69 417  A 1 
ATOM 3274  N ND2 . ASN A 1 417  ? 28.077  -17.021 -46.712 1.00 62.39 417  A 1 
ATOM 3275  N N   . LEU A 1 418  ? 25.435  -19.031 -41.838 1.00 75.08 418  A 1 
ATOM 3276  C CA  . LEU A 1 418  ? 25.461  -19.516 -40.462 1.00 73.63 418  A 1 
ATOM 3277  C C   . LEU A 1 418  ? 25.035  -20.984 -40.398 1.00 74.30 418  A 1 
ATOM 3278  O O   . LEU A 1 418  ? 24.042  -21.404 -40.991 1.00 71.31 418  A 1 
ATOM 3279  C CB  . LEU A 1 418  ? 24.573  -18.648 -39.554 1.00 71.40 418  A 1 
ATOM 3280  C CG  . LEU A 1 418  ? 25.023  -17.182 -39.422 1.00 69.81 418  A 1 
ATOM 3281  C CD1 . LEU A 1 418  ? 23.981  -16.385 -38.643 1.00 65.57 418  A 1 
ATOM 3282  C CD2 . LEU A 1 418  ? 26.350  -17.047 -38.688 1.00 66.68 418  A 1 
ATOM 3283  N N   . CYS A 1 419  ? 25.774  -21.777 -39.625 1.00 72.46 419  A 1 
ATOM 3284  C CA  . CYS A 1 419  ? 25.441  -23.185 -39.442 1.00 71.73 419  A 1 
ATOM 3285  C C   . CYS A 1 419  ? 24.152  -23.345 -38.630 1.00 73.14 419  A 1 
ATOM 3286  O O   . CYS A 1 419  ? 24.056  -22.872 -37.498 1.00 68.11 419  A 1 
ATOM 3287  C CB  . CYS A 1 419  ? 26.617  -23.908 -38.784 1.00 66.32 419  A 1 
ATOM 3288  S SG  . CYS A 1 419  ? 26.360  -25.704 -38.919 1.00 58.27 419  A 1 
ATOM 3289  N N   . ASN A 1 420  ? 23.185  -24.068 -39.167 1.00 71.98 420  A 1 
ATOM 3290  C CA  . ASN A 1 420  ? 21.986  -24.427 -38.426 1.00 71.51 420  A 1 
ATOM 3291  C C   . ASN A 1 420  ? 22.287  -25.586 -37.465 1.00 72.23 420  A 1 
ATOM 3292  O O   . ASN A 1 420  ? 22.129  -26.759 -37.806 1.00 68.46 420  A 1 
ATOM 3293  C CB  . ASN A 1 420  ? 20.836  -24.717 -39.406 1.00 67.75 420  A 1 
ATOM 3294  C CG  . ASN A 1 420  ? 19.519  -24.967 -38.682 1.00 65.45 420  A 1 
ATOM 3295  O OD1 . ASN A 1 420  ? 19.447  -25.243 -37.506 1.00 60.19 420  A 1 
ATOM 3296  N ND2 . ASN A 1 420  ? 18.414  -24.875 -39.392 1.00 61.29 420  A 1 
ATOM 3297  N N   . MET A 1 421  ? 22.673  -25.242 -36.238 1.00 71.60 421  A 1 
ATOM 3298  C CA  . MET A 1 421  ? 22.966  -26.209 -35.173 1.00 69.62 421  A 1 
ATOM 3299  C C   . MET A 1 421  ? 21.721  -26.968 -34.681 1.00 70.01 421  A 1 
ATOM 3300  O O   . MET A 1 421  ? 21.855  -27.948 -33.950 1.00 65.20 421  A 1 
ATOM 3301  C CB  . MET A 1 421  ? 23.637  -25.473 -34.000 1.00 64.91 421  A 1 
ATOM 3302  C CG  . MET A 1 421  ? 25.010  -24.888 -34.357 1.00 61.63 421  A 1 
ATOM 3303  S SD  . MET A 1 421  ? 26.337  -26.121 -34.491 1.00 55.80 421  A 1 
ATOM 3304  C CE  . MET A 1 421  ? 26.836  -26.217 -32.756 1.00 49.52 421  A 1 
ATOM 3305  N N   . VAL A 1 422  ? 20.519  -26.535 -35.046 1.00 70.70 422  A 1 
ATOM 3306  C CA  . VAL A 1 422  ? 19.261  -27.170 -34.628 1.00 69.12 422  A 1 
ATOM 3307  C C   . VAL A 1 422  ? 18.967  -28.421 -35.451 1.00 69.24 422  A 1 
ATOM 3308  O O   . VAL A 1 422  ? 18.464  -29.406 -34.906 1.00 64.84 422  A 1 
ATOM 3309  C CB  . VAL A 1 422  ? 18.077  -26.186 -34.689 1.00 66.23 422  A 1 
ATOM 3310  C CG1 . VAL A 1 422  ? 16.811  -26.794 -34.087 1.00 61.60 422  A 1 
ATOM 3311  C CG2 . VAL A 1 422  ? 18.374  -24.890 -33.925 1.00 62.99 422  A 1 
ATOM 3312  N N   . LYS A 1 423  ? 19.308  -28.422 -36.724 1.00 69.41 423  A 1 
ATOM 3313  C CA  . LYS A 1 423  ? 19.171  -29.609 -37.575 1.00 67.52 423  A 1 
ATOM 3314  C C   . LYS A 1 423  ? 20.270  -30.622 -37.252 1.00 66.07 423  A 1 
ATOM 3315  O O   . LYS A 1 423  ? 21.441  -30.271 -37.316 1.00 59.88 423  A 1 
ATOM 3316  C CB  . LYS A 1 423  ? 19.197  -29.234 -39.063 1.00 62.87 423  A 1 
ATOM 3317  C CG  . LYS A 1 423  ? 17.845  -28.664 -39.522 1.00 59.40 423  A 1 
ATOM 3318  C CD  . LYS A 1 423  ? 17.846  -28.407 -41.031 1.00 56.05 423  A 1 
ATOM 3319  C CE  . LYS A 1 423  ? 16.472  -27.906 -41.468 1.00 50.05 423  A 1 
ATOM 3320  N NZ  . LYS A 1 423  ? 16.404  -27.630 -42.924 1.00 45.00 423  A 1 
ATOM 3321  N N   . PRO A 1 424  ? 19.925  -31.884 -36.993 1.00 60.61 424  A 1 
ATOM 3322  C CA  . PRO A 1 424  ? 20.918  -32.921 -36.684 1.00 57.86 424  A 1 
ATOM 3323  C C   . PRO A 1 424  ? 21.870  -33.208 -37.851 1.00 58.04 424  A 1 
ATOM 3324  O O   . PRO A 1 424  ? 23.026  -33.548 -37.645 1.00 53.18 424  A 1 
ATOM 3325  C CB  . PRO A 1 424  ? 20.091  -34.153 -36.295 1.00 52.10 424  A 1 
ATOM 3326  C CG  . PRO A 1 424  ? 18.745  -33.943 -36.990 1.00 52.07 424  A 1 
ATOM 3327  C CD  . PRO A 1 424  ? 18.576  -32.429 -36.974 1.00 54.81 424  A 1 
ATOM 3328  N N   . THR A 1 425  ? 21.399  -33.021 -39.076 1.00 56.44 425  A 1 
ATOM 3329  C CA  . THR A 1 425  ? 22.192  -33.190 -40.302 1.00 54.18 425  A 1 
ATOM 3330  C C   . THR A 1 425  ? 22.955  -31.932 -40.717 1.00 54.33 425  A 1 
ATOM 3331  O O   . THR A 1 425  ? 23.470  -31.876 -41.831 1.00 48.93 425  A 1 
ATOM 3332  C CB  . THR A 1 425  ? 21.295  -33.652 -41.456 1.00 47.88 425  A 1 
ATOM 3333  O OG1 . THR A 1 425  ? 20.205  -32.764 -41.593 1.00 44.21 425  A 1 
ATOM 3334  C CG2 . THR A 1 425  ? 20.716  -35.047 -41.211 1.00 42.77 425  A 1 
ATOM 3335  N N   . ALA A 1 426  ? 22.993  -30.904 -39.867 1.00 51.63 426  A 1 
ATOM 3336  C CA  . ALA A 1 426  ? 23.702  -29.679 -40.185 1.00 51.32 426  A 1 
ATOM 3337  C C   . ALA A 1 426  ? 25.194  -29.991 -40.346 1.00 52.48 426  A 1 
ATOM 3338  O O   . ALA A 1 426  ? 25.913  -30.208 -39.374 1.00 48.89 426  A 1 
ATOM 3339  C CB  . ALA A 1 426  ? 23.432  -28.623 -39.109 1.00 46.72 426  A 1 
ATOM 3340  N N   . SER A 1 427  ? 25.646  -30.016 -41.578 1.00 52.89 427  A 1 
ATOM 3341  C CA  . SER A 1 427  ? 27.068  -30.129 -41.868 1.00 52.14 427  A 1 
ATOM 3342  C C   . SER A 1 427  ? 27.805  -28.970 -41.213 1.00 53.07 427  A 1 
ATOM 3343  O O   . SER A 1 427  ? 27.348  -27.826 -41.300 1.00 49.27 427  A 1 
ATOM 3344  C CB  . SER A 1 427  ? 27.313  -30.122 -43.378 1.00 46.48 427  A 1 
ATOM 3345  O OG  . SER A 1 427  ? 26.764  -28.961 -43.966 1.00 42.89 427  A 1 
ATOM 3346  N N   . ILE A 1 428  ? 28.962  -29.258 -40.615 1.00 54.90 428  A 1 
ATOM 3347  C CA  . ILE A 1 428  ? 29.870  -28.250 -40.066 1.00 54.36 428  A 1 
ATOM 3348  C C   . ILE A 1 428  ? 30.085  -27.157 -41.118 1.00 55.90 428  A 1 
ATOM 3349  O O   . ILE A 1 428  ? 30.208  -27.456 -42.306 1.00 51.69 428  A 1 
ATOM 3350  C CB  . ILE A 1 428  ? 31.198  -28.910 -39.633 1.00 48.02 428  A 1 
ATOM 3351  C CG1 . ILE A 1 428  ? 30.941  -30.014 -38.571 1.00 44.00 428  A 1 
ATOM 3352  C CG2 . ILE A 1 428  ? 32.180  -27.869 -39.077 1.00 42.73 428  A 1 
ATOM 3353  C CD1 . ILE A 1 428  ? 32.163  -30.893 -38.274 1.00 38.37 428  A 1 
ATOM 3354  N N   . VAL A 1 429  ? 30.123  -25.900 -40.665 1.00 54.46 429  A 1 
ATOM 3355  C CA  . VAL A 1 429  ? 30.345  -24.741 -41.544 1.00 54.35 429  A 1 
ATOM 3356  C C   . VAL A 1 429  ? 31.596  -24.993 -42.384 1.00 56.39 429  A 1 
ATOM 3357  O O   . VAL A 1 429  ? 32.692  -25.104 -41.840 1.00 52.21 429  A 1 
ATOM 3358  C CB  . VAL A 1 429  ? 30.516  -23.438 -40.743 1.00 48.79 429  A 1 
ATOM 3359  C CG1 . VAL A 1 429  ? 30.501  -22.224 -41.670 1.00 44.14 429  A 1 
ATOM 3360  C CG2 . VAL A 1 429  ? 29.403  -23.231 -39.713 1.00 43.75 429  A 1 
ATOM 3361  N N   . LYS A 1 430  ? 31.432  -25.085 -43.704 1.00 61.80 430  A 1 
ATOM 3362  C CA  . LYS A 1 430  ? 32.556  -25.391 -44.598 1.00 62.49 430  A 1 
ATOM 3363  C C   . LYS A 1 430  ? 33.608  -24.291 -44.614 1.00 66.98 430  A 1 
ATOM 3364  O O   . LYS A 1 430  ? 34.794  -24.585 -44.688 1.00 62.14 430  A 1 
ATOM 3365  C CB  . LYS A 1 430  ? 32.067  -25.628 -46.033 1.00 54.17 430  A 1 
ATOM 3366  C CG  . LYS A 1 430  ? 31.411  -27.006 -46.220 1.00 47.18 430  A 1 
ATOM 3367  C CD  . LYS A 1 430  ? 31.079  -27.214 -47.699 1.00 42.68 430  A 1 
ATOM 3368  C CE  . LYS A 1 430  ? 30.524  -28.618 -47.941 1.00 37.20 430  A 1 
ATOM 3369  N NZ  . LYS A 1 430  ? 30.208  -28.850 -49.370 1.00 32.62 430  A 1 
ATOM 3370  N N   . LYS A 1 431  ? 33.166  -23.043 -44.594 1.00 67.40 431  A 1 
ATOM 3371  C CA  . LYS A 1 431  ? 34.045  -21.874 -44.633 1.00 69.65 431  A 1 
ATOM 3372  C C   . LYS A 1 431  ? 33.906  -21.072 -43.341 1.00 73.08 431  A 1 
ATOM 3373  O O   . LYS A 1 431  ? 32.783  -20.838 -42.902 1.00 68.99 431  A 1 
ATOM 3374  C CB  . LYS A 1 431  ? 33.760  -21.010 -45.869 1.00 64.40 431  A 1 
ATOM 3375  C CG  . LYS A 1 431  ? 34.206  -21.702 -47.169 1.00 61.08 431  A 1 
ATOM 3376  C CD  . LYS A 1 431  ? 34.115  -20.740 -48.353 1.00 57.79 431  A 1 
ATOM 3377  C CE  . LYS A 1 431  ? 34.680  -21.382 -49.622 1.00 52.54 431  A 1 
ATOM 3378  N NZ  . LYS A 1 431  ? 34.862  -20.387 -50.704 1.00 46.75 431  A 1 
ATOM 3379  N N   . PRO A 1 432  ? 35.019  -20.639 -42.731 1.00 74.08 432  A 1 
ATOM 3380  C CA  . PRO A 1 432  ? 34.971  -19.770 -41.563 1.00 74.60 432  A 1 
ATOM 3381  C C   . PRO A 1 432  ? 34.424  -18.393 -41.946 1.00 77.31 432  A 1 
ATOM 3382  O O   . PRO A 1 432  ? 34.712  -17.881 -43.026 1.00 73.69 432  A 1 
ATOM 3383  C CB  . PRO A 1 432  ? 36.410  -19.714 -41.041 1.00 70.06 432  A 1 
ATOM 3384  C CG  . PRO A 1 432  ? 37.251  -19.949 -42.290 1.00 67.86 432  A 1 
ATOM 3385  C CD  . PRO A 1 432  ? 36.393  -20.883 -43.135 1.00 71.11 432  A 1 
ATOM 3386  N N   . LEU A 1 433  ? 33.659  -17.797 -41.043 1.00 78.67 433  A 1 
ATOM 3387  C CA  . LEU A 1 433  ? 33.098  -16.461 -41.205 1.00 79.32 433  A 1 
ATOM 3388  C C   . LEU A 1 433  ? 33.919  -15.467 -40.386 1.00 80.53 433  A 1 
ATOM 3389  O O   . LEU A 1 433  ? 34.259  -15.740 -39.231 1.00 77.61 433  A 1 
ATOM 3390  C CB  . LEU A 1 433  ? 31.621  -16.464 -40.787 1.00 76.83 433  A 1 
ATOM 3391  C CG  . LEU A 1 433  ? 30.721  -17.414 -41.600 1.00 75.33 433  A 1 
ATOM 3392  C CD1 . LEU A 1 433  ? 29.320  -17.450 -41.002 1.00 69.46 433  A 1 
ATOM 3393  C CD2 . LEU A 1 433  ? 30.612  -16.987 -43.060 1.00 70.90 433  A 1 
ATOM 3394  N N   . TYR A 1 434  ? 34.227  -14.320 -40.966 1.00 81.42 434  A 1 
ATOM 3395  C CA  . TYR A 1 434  ? 35.034  -13.282 -40.335 1.00 81.85 434  A 1 
ATOM 3396  C C   . TYR A 1 434  ? 34.287  -11.951 -40.290 1.00 82.96 434  A 1 
ATOM 3397  O O   . TYR A 1 434  ? 33.701  -11.515 -41.275 1.00 80.66 434  A 1 
ATOM 3398  C CB  . TYR A 1 434  ? 36.378  -13.141 -41.059 1.00 78.99 434  A 1 
ATOM 3399  C CG  . TYR A 1 434  ? 37.254  -14.376 -40.980 1.00 77.36 434  A 1 
ATOM 3400  C CD1 . TYR A 1 434  ? 38.002  -14.650 -39.821 1.00 71.37 434  A 1 
ATOM 3401  C CD2 . TYR A 1 434  ? 37.323  -15.263 -42.072 1.00 70.21 434  A 1 
ATOM 3402  C CE1 . TYR A 1 434  ? 38.820  -15.790 -39.748 1.00 65.87 434  A 1 
ATOM 3403  C CE2 . TYR A 1 434  ? 38.137  -16.408 -42.010 1.00 65.81 434  A 1 
ATOM 3404  C CZ  . TYR A 1 434  ? 38.888  -16.666 -40.845 1.00 67.82 434  A 1 
ATOM 3405  O OH  . TYR A 1 434  ? 39.692  -17.783 -40.784 1.00 64.60 434  A 1 
ATOM 3406  N N   . SER A 1 435  ? 34.353  -11.278 -39.146 1.00 82.30 435  A 1 
ATOM 3407  C CA  . SER A 1 435  ? 33.912  -9.898  -38.968 1.00 82.10 435  A 1 
ATOM 3408  C C   . SER A 1 435  ? 35.066  -9.088  -38.396 1.00 82.02 435  A 1 
ATOM 3409  O O   . SER A 1 435  ? 35.522  -9.329  -37.279 1.00 79.46 435  A 1 
ATOM 3410  C CB  . SER A 1 435  ? 32.680  -9.838  -38.066 1.00 80.82 435  A 1 
ATOM 3411  O OG  . SER A 1 435  ? 32.245  -8.503  -37.908 1.00 72.79 435  A 1 
ATOM 3412  N N   . LEU A 1 436  ? 35.559  -8.145  -39.174 1.00 82.76 436  A 1 
ATOM 3413  C CA  . LEU A 1 436  ? 36.707  -7.319  -38.844 1.00 81.36 436  A 1 
ATOM 3414  C C   . LEU A 1 436  ? 36.274  -5.907  -38.546 1.00 82.01 436  A 1 
ATOM 3415  O O   . LEU A 1 436  ? 35.680  -5.257  -39.392 1.00 81.12 436  A 1 
ATOM 3416  C CB  . LEU A 1 436  ? 37.689  -7.356  -40.007 1.00 79.78 436  A 1 
ATOM 3417  C CG  . LEU A 1 436  ? 38.688  -8.485  -39.760 1.00 71.02 436  A 1 
ATOM 3418  C CD1 . LEU A 1 436  ? 39.000  -9.156  -41.082 1.00 64.07 436  A 1 
ATOM 3419  C CD2 . LEU A 1 436  ? 39.882  -7.934  -38.996 1.00 63.75 436  A 1 
ATOM 3420  N N   . VAL A 1 437  ? 36.578  -5.440  -37.355 1.00 81.99 437  A 1 
ATOM 3421  C CA  . VAL A 1 437  ? 36.210  -4.107  -36.899 1.00 81.05 437  A 1 
ATOM 3422  C C   . VAL A 1 437  ? 37.469  -3.269  -36.776 1.00 80.72 437  A 1 
ATOM 3423  O O   . VAL A 1 437  ? 38.335  -3.553  -35.950 1.00 78.68 437  A 1 
ATOM 3424  C CB  . VAL A 1 437  ? 35.427  -4.161  -35.581 1.00 79.95 437  A 1 
ATOM 3425  C CG1 . VAL A 1 437  ? 34.903  -2.768  -35.232 1.00 71.57 437  A 1 
ATOM 3426  C CG2 . VAL A 1 437  ? 34.231  -5.112  -35.668 1.00 72.26 437  A 1 
ATOM 3427  N N   . LEU A 1 438  ? 37.568  -2.237  -37.601 1.00 81.40 438  A 1 
ATOM 3428  C CA  . LEU A 1 438  ? 38.637  -1.252  -37.554 1.00 80.53 438  A 1 
ATOM 3429  C C   . LEU A 1 438  ? 38.144  -0.034  -36.779 1.00 79.79 438  A 1 
ATOM 3430  O O   . LEU A 1 438  ? 37.164  0.603   -37.169 1.00 76.92 438  A 1 
ATOM 3431  C CB  . LEU A 1 438  ? 39.081  -0.888  -38.982 1.00 79.39 438  A 1 
ATOM 3432  C CG  . LEU A 1 438  ? 39.505  -2.082  -39.860 1.00 77.75 438  A 1 
ATOM 3433  C CD1 . LEU A 1 438  ? 39.917  -1.585  -41.238 1.00 71.35 438  A 1 
ATOM 3434  C CD2 . LEU A 1 438  ? 40.677  -2.864  -39.273 1.00 72.00 438  A 1 
ATOM 3435  N N   . LEU A 1 439  ? 38.808  0.269   -35.667 1.00 80.32 439  A 1 
ATOM 3436  C CA  . LEU A 1 439  ? 38.525  1.429   -34.835 1.00 78.31 439  A 1 
ATOM 3437  C C   . LEU A 1 439  ? 39.658  2.441   -34.963 1.00 77.76 439  A 1 
ATOM 3438  O O   . LEU A 1 439  ? 40.828  2.065   -35.006 1.00 73.59 439  A 1 
ATOM 3439  C CB  . LEU A 1 439  ? 38.335  0.993   -33.375 1.00 76.04 439  A 1 
ATOM 3440  C CG  . LEU A 1 439  ? 37.148  0.042   -33.137 1.00 73.92 439  A 1 
ATOM 3441  C CD1 . LEU A 1 439  ? 37.152  -0.420  -31.689 1.00 67.84 439  A 1 
ATOM 3442  C CD2 . LEU A 1 439  ? 35.803  0.707   -33.403 1.00 69.18 439  A 1 
ATOM 3443  N N   . ASP A 1 440  ? 39.293  3.710   -35.011 1.00 78.31 440  A 1 
ATOM 3444  C CA  . ASP A 1 440  ? 40.222  4.835   -34.989 1.00 75.98 440  A 1 
ATOM 3445  C C   . ASP A 1 440  ? 39.993  5.716   -33.758 1.00 75.92 440  A 1 
ATOM 3446  O O   . ASP A 1 440  ? 39.167  5.413   -32.894 1.00 70.33 440  A 1 
ATOM 3447  C CB  . ASP A 1 440  ? 40.117  5.637   -36.301 1.00 72.09 440  A 1 
ATOM 3448  C CG  . ASP A 1 440  ? 38.725  6.216   -36.577 1.00 66.77 440  A 1 
ATOM 3449  O OD1 . ASP A 1 440  ? 37.917  6.347   -35.642 1.00 59.09 440  A 1 
ATOM 3450  O OD2 . ASP A 1 440  ? 38.444  6.471   -37.765 1.00 60.83 440  A 1 
ATOM 3451  N N   . ASP A 1 441  ? 40.723  6.824   -33.707 1.00 74.10 441  A 1 
ATOM 3452  C CA  . ASP A 1 441  ? 40.693  7.794   -32.616 1.00 71.18 441  A 1 
ATOM 3453  C C   . ASP A 1 441  ? 39.297  8.419   -32.432 1.00 71.40 441  A 1 
ATOM 3454  O O   . ASP A 1 441  ? 38.931  8.800   -31.322 1.00 66.19 441  A 1 
ATOM 3455  C CB  . ASP A 1 441  ? 41.763  8.875   -32.886 1.00 67.48 441  A 1 
ATOM 3456  C CG  . ASP A 1 441  ? 43.160  8.314   -33.220 1.00 61.88 441  A 1 
ATOM 3457  O OD1 . ASP A 1 441  ? 43.470  7.177   -32.814 1.00 53.76 441  A 1 
ATOM 3458  O OD2 . ASP A 1 441  ? 43.903  9.004   -33.949 1.00 55.09 441  A 1 
ATOM 3459  N N   . ASN A 1 442  ? 38.466  8.458   -33.466 1.00 71.43 442  A 1 
ATOM 3460  C CA  . ASN A 1 442  ? 37.106  8.994   -33.413 1.00 70.37 442  A 1 
ATOM 3461  C C   . ASN A 1 442  ? 36.088  8.000   -32.834 1.00 70.92 442  A 1 
ATOM 3462  O O   . ASN A 1 442  ? 34.977  8.382   -32.463 1.00 65.80 442  A 1 
ATOM 3463  C CB  . ASN A 1 442  ? 36.695  9.457   -34.816 1.00 67.61 442  A 1 
ATOM 3464  C CG  . ASN A 1 442  ? 37.550  10.609  -35.322 1.00 63.73 442  A 1 
ATOM 3465  O OD1 . ASN A 1 442  ? 38.006  11.450  -34.580 1.00 57.22 442  A 1 
ATOM 3466  N ND2 . ASN A 1 442  ? 37.764  10.680  -36.616 1.00 57.03 442  A 1 
ATOM 3467  N N   . ASN A 1 443  ? 36.454  6.727   -32.719 1.00 70.02 443  A 1 
ATOM 3468  C CA  . ASN A 1 443  ? 35.570  5.663   -32.248 1.00 69.84 443  A 1 
ATOM 3469  C C   . ASN A 1 443  ? 35.609  5.443   -30.723 1.00 71.76 443  A 1 
ATOM 3470  O O   . ASN A 1 443  ? 35.178  4.395   -30.233 1.00 67.38 443  A 1 
ATOM 3471  C CB  . ASN A 1 443  ? 35.849  4.394   -33.066 1.00 66.29 443  A 1 
ATOM 3472  C CG  . ASN A 1 443  ? 35.371  4.523   -34.507 1.00 65.34 443  A 1 
ATOM 3473  O OD1 . ASN A 1 443  ? 34.347  5.090   -34.814 1.00 58.94 443  A 1 
ATOM 3474  N ND2 . ASN A 1 443  ? 36.087  3.943   -35.436 1.00 60.59 443  A 1 
ATOM 3475  N N   . HIS A 1 444  ? 36.075  6.432   -29.958 1.00 72.98 444  A 1 
ATOM 3476  C CA  . HIS A 1 444  ? 36.138  6.354   -28.494 1.00 71.61 444  A 1 
ATOM 3477  C C   . HIS A 1 444  ? 34.777  6.061   -27.840 1.00 73.24 444  A 1 
ATOM 3478  O O   . HIS A 1 444  ? 34.718  5.388   -26.814 1.00 70.35 444  A 1 
ATOM 3479  C CB  . HIS A 1 444  ? 36.738  7.658   -27.943 1.00 68.47 444  A 1 
ATOM 3480  C CG  . HIS A 1 444  ? 35.935  8.889   -28.264 1.00 65.60 444  A 1 
ATOM 3481  N ND1 . HIS A 1 444  ? 35.957  9.600   -29.436 1.00 58.18 444  A 1 
ATOM 3482  C CD2 . HIS A 1 444  ? 35.007  9.496   -27.452 1.00 57.55 444  A 1 
ATOM 3483  C CE1 . HIS A 1 444  ? 35.071  10.606  -29.343 1.00 52.34 444  A 1 
ATOM 3484  N NE2 . HIS A 1 444  ? 34.472  10.573  -28.155 1.00 53.74 444  A 1 
ATOM 3485  N N   . ARG A 1 445  ? 33.666  6.494   -28.443 1.00 71.89 445  A 1 
ATOM 3486  C CA  . ARG A 1 445  ? 32.311  6.230   -27.934 1.00 71.00 445  A 1 
ATOM 3487  C C   . ARG A 1 445  ? 31.837  4.796   -28.174 1.00 72.71 445  A 1 
ATOM 3488  O O   . ARG A 1 445  ? 31.028  4.281   -27.403 1.00 69.70 445  A 1 
ATOM 3489  C CB  . ARG A 1 445  ? 31.316  7.219   -28.549 1.00 67.88 445  A 1 
ATOM 3490  C CG  . ARG A 1 445  ? 31.555  8.653   -28.053 1.00 62.39 445  A 1 
ATOM 3491  C CD  . ARG A 1 445  ? 30.439  9.568   -28.549 1.00 58.32 445  A 1 
ATOM 3492  N NE  . ARG A 1 445  ? 30.618  10.937  -28.043 1.00 52.23 445  A 1 
ATOM 3493  C CZ  . ARG A 1 445  ? 29.741  11.925  -28.128 1.00 46.53 445  A 1 
ATOM 3494  N NH1 . ARG A 1 445  ? 28.594  11.771  -28.731 1.00 43.82 445  A 1 
ATOM 3495  N NH2 . ARG A 1 445  ? 30.008  13.085  -27.602 1.00 41.14 445  A 1 
ATOM 3496  N N   . GLN A 1 446  ? 32.305  4.156   -29.221 1.00 73.70 446  A 1 
ATOM 3497  C CA  . GLN A 1 446  ? 31.887  2.813   -29.614 1.00 74.09 446  A 1 
ATOM 3498  C C   . GLN A 1 446  ? 32.711  1.735   -28.903 1.00 75.67 446  A 1 
ATOM 3499  O O   . GLN A 1 446  ? 32.166  0.689   -28.537 1.00 74.32 446  A 1 
ATOM 3500  C CB  . GLN A 1 446  ? 31.979  2.652   -31.139 1.00 72.95 446  A 1 
ATOM 3501  C CG  . GLN A 1 446  ? 31.054  3.587   -31.959 1.00 70.77 446  A 1 
ATOM 3502  C CD  . GLN A 1 446  ? 31.599  4.994   -32.200 1.00 66.62 446  A 1 
ATOM 3503  O OE1 . GLN A 1 446  ? 32.563  5.441   -31.610 1.00 60.83 446  A 1 
ATOM 3504  N NE2 . GLN A 1 446  ? 30.992  5.763   -33.081 1.00 58.76 446  A 1 
ATOM 3505  N N   . LEU A 1 447  ? 33.990  2.000   -28.670 1.00 76.59 447  A 1 
ATOM 3506  C CA  . LEU A 1 447  ? 34.943  1.042   -28.119 1.00 76.38 447  A 1 
ATOM 3507  C C   . LEU A 1 447  ? 34.475  0.368   -26.815 1.00 77.31 447  A 1 
ATOM 3508  O O   . LEU A 1 447  ? 34.464  -0.861  -26.779 1.00 75.44 447  A 1 
ATOM 3509  C CB  . LEU A 1 447  ? 36.322  1.721   -27.979 1.00 74.60 447  A 1 
ATOM 3510  C CG  . LEU A 1 447  ? 37.417  0.801   -27.403 1.00 71.79 447  A 1 
ATOM 3511  C CD1 . LEU A 1 447  ? 37.772  -0.330  -28.358 1.00 65.89 447  A 1 
ATOM 3512  C CD2 . LEU A 1 447  ? 38.687  1.601   -27.124 1.00 66.10 447  A 1 
ATOM 3513  N N   . PRO A 1 448  ? 34.034  1.080   -25.769 1.00 76.07 448  A 1 
ATOM 3514  C CA  . PRO A 1 448  ? 33.694  0.429   -24.505 1.00 75.18 448  A 1 
ATOM 3515  C C   . PRO A 1 448  ? 32.508  -0.524  -24.623 1.00 76.28 448  A 1 
ATOM 3516  O O   . PRO A 1 448  ? 32.515  -1.589  -24.013 1.00 74.05 448  A 1 
ATOM 3517  C CB  . PRO A 1 448  ? 33.425  1.555   -23.504 1.00 73.36 448  A 1 
ATOM 3518  C CG  . PRO A 1 448  ? 34.144  2.753   -24.106 1.00 71.74 448  A 1 
ATOM 3519  C CD  . PRO A 1 448  ? 33.986  2.514   -25.605 1.00 74.78 448  A 1 
ATOM 3520  N N   . ARG A 1 449  ? 31.515  -0.196  -25.438 1.00 76.37 449  A 1 
ATOM 3521  C CA  . ARG A 1 449  ? 30.361  -1.073  -25.679 1.00 76.20 449  A 1 
ATOM 3522  C C   . ARG A 1 449  ? 30.756  -2.327  -26.454 1.00 76.64 449  A 1 
ATOM 3523  O O   . ARG A 1 449  ? 30.217  -3.399  -26.209 1.00 74.27 449  A 1 
ATOM 3524  C CB  . ARG A 1 449  ? 29.269  -0.279  -26.403 1.00 73.72 449  A 1 
ATOM 3525  C CG  . ARG A 1 449  ? 27.934  -1.043  -26.413 1.00 68.11 449  A 1 
ATOM 3526  C CD  . ARG A 1 449  ? 26.823  -0.166  -26.989 1.00 66.27 449  A 1 
ATOM 3527  N NE  . ARG A 1 449  ? 25.502  -0.811  -26.875 1.00 60.85 449  A 1 
ATOM 3528  C CZ  . ARG A 1 449  ? 24.331  -0.190  -26.813 1.00 56.07 449  A 1 
ATOM 3529  N NH1 . ARG A 1 449  ? 24.221  1.101   -26.927 1.00 52.11 449  A 1 
ATOM 3530  N NH2 . ARG A 1 449  ? 23.235  -0.852  -26.627 1.00 49.96 449  A 1 
ATOM 3531  N N   . LEU A 1 450  ? 31.699  -2.194  -27.359 1.00 77.52 450  A 1 
ATOM 3532  C CA  . LEU A 1 450  ? 32.229  -3.307  -28.133 1.00 77.01 450  A 1 
ATOM 3533  C C   . LEU A 1 450  ? 33.073  -4.240  -27.257 1.00 77.35 450  A 1 
ATOM 3534  O O   . LEU A 1 450  ? 32.944  -5.456  -27.357 1.00 76.25 450  A 1 
ATOM 3535  C CB  . LEU A 1 450  ? 33.007  -2.719  -29.324 1.00 76.86 450  A 1 
ATOM 3536  C CG  . LEU A 1 450  ? 32.840  -3.582  -30.588 1.00 72.57 450  A 1 
ATOM 3537  C CD1 . LEU A 1 450  ? 32.309  -2.743  -31.750 1.00 66.46 450  A 1 
ATOM 3538  C CD2 . LEU A 1 450  ? 34.155  -4.191  -31.021 1.00 66.72 450  A 1 
ATOM 3539  N N   . VAL A 1 451  ? 33.865  -3.671  -26.353 1.00 78.43 451  A 1 
ATOM 3540  C CA  . VAL A 1 451  ? 34.638  -4.420  -25.356 1.00 77.17 451  A 1 
ATOM 3541  C C   . VAL A 1 451  ? 33.717  -5.172  -24.399 1.00 77.20 451  A 1 
ATOM 3542  O O   . VAL A 1 451  ? 33.922  -6.365  -24.207 1.00 75.51 451  A 1 
ATOM 3543  C CB  . VAL A 1 451  ? 35.605  -3.494  -24.599 1.00 76.70 451  A 1 
ATOM 3544  C CG1 . VAL A 1 451  ? 36.276  -4.191  -23.410 1.00 69.65 451  A 1 
ATOM 3545  C CG2 . VAL A 1 451  ? 36.723  -3.024  -25.534 1.00 70.17 451  A 1 
ATOM 3546  N N   . ASP A 1 452  ? 32.670  -4.541  -23.869 1.00 78.12 452  A 1 
ATOM 3547  C CA  . ASP A 1 452  ? 31.680  -5.213  -23.010 1.00 75.89 452  A 1 
ATOM 3548  C C   . ASP A 1 452  ? 31.035  -6.407  -23.706 1.00 75.28 452  A 1 
ATOM 3549  O O   . ASP A 1 452  ? 30.902  -7.480  -23.126 1.00 72.85 452  A 1 
ATOM 3550  C CB  . ASP A 1 452  ? 30.533  -4.263  -22.665 1.00 74.31 452  A 1 
ATOM 3551  C CG  . ASP A 1 452  ? 30.786  -3.253  -21.572 1.00 69.53 452  A 1 
ATOM 3552  O OD1 . ASP A 1 452  ? 31.911  -3.060  -21.073 1.00 62.40 452  A 1 
ATOM 3553  O OD2 . ASP A 1 452  ? 29.779  -2.588  -21.227 1.00 63.49 452  A 1 
ATOM 3554  N N   . PHE A 1 453  ? 30.634  -6.224  -24.955 1.00 77.22 453  A 1 
ATOM 3555  C CA  . PHE A 1 453  ? 30.031  -7.294  -25.738 1.00 75.66 453  A 1 
ATOM 3556  C C   . PHE A 1 453  ? 31.002  -8.462  -25.926 1.00 75.11 453  A 1 
ATOM 3557  O O   . PHE A 1 453  ? 30.631  -9.616  -25.719 1.00 72.89 453  A 1 
ATOM 3558  C CB  . PHE A 1 453  ? 29.558  -6.728  -27.079 1.00 74.53 453  A 1 
ATOM 3559  C CG  . PHE A 1 453  ? 29.015  -7.801  -27.995 1.00 73.73 453  A 1 
ATOM 3560  C CD1 . PHE A 1 453  ? 29.833  -8.358  -28.992 1.00 68.63 453  A 1 
ATOM 3561  C CD2 . PHE A 1 453  ? 27.723  -8.313  -27.781 1.00 67.25 453  A 1 
ATOM 3562  C CE1 . PHE A 1 453  ? 29.361  -9.427  -29.765 1.00 63.95 453  A 1 
ATOM 3563  C CE2 . PHE A 1 453  ? 27.248  -9.382  -28.554 1.00 63.65 453  A 1 
ATOM 3564  C CZ  . PHE A 1 453  ? 28.074  -9.940  -29.539 1.00 66.64 453  A 1 
ATOM 3565  N N   . LEU A 1 454  ? 32.251  -8.181  -26.257 1.00 77.46 454  A 1 
ATOM 3566  C CA  . LEU A 1 454  ? 33.248  -9.229  -26.437 1.00 75.22 454  A 1 
ATOM 3567  C C   . LEU A 1 454  ? 33.611  -9.931  -25.128 1.00 74.80 454  A 1 
ATOM 3568  O O   . LEU A 1 454  ? 33.794  -11.143 -25.141 1.00 72.68 454  A 1 
ATOM 3569  C CB  . LEU A 1 454  ? 34.498  -8.643  -27.090 1.00 73.96 454  A 1 
ATOM 3570  C CG  . LEU A 1 454  ? 34.323  -8.270  -28.569 1.00 69.72 454  A 1 
ATOM 3571  C CD1 . LEU A 1 454  ? 35.639  -7.660  -29.017 1.00 64.40 454  A 1 
ATOM 3572  C CD2 . LEU A 1 454  ? 34.033  -9.455  -29.480 1.00 64.16 454  A 1 
ATOM 3573  N N   . GLN A 1 455  ? 33.662  -9.212  -24.002 1.00 72.57 455  A 1 
ATOM 3574  C CA  . GLN A 1 455  ? 33.927  -9.810  -22.690 1.00 72.01 455  A 1 
ATOM 3575  C C   . GLN A 1 455  ? 32.879  -10.851 -22.295 1.00 71.07 455  A 1 
ATOM 3576  O O   . GLN A 1 455  ? 33.216  -11.809 -21.600 1.00 69.30 455  A 1 
ATOM 3577  C CB  . GLN A 1 455  ? 33.974  -8.724  -21.610 1.00 72.54 455  A 1 
ATOM 3578  C CG  . GLN A 1 455  ? 35.340  -8.031  -21.547 1.00 71.20 455  A 1 
ATOM 3579  C CD  . GLN A 1 455  ? 35.418  -7.054  -20.372 1.00 70.02 455  A 1 
ATOM 3580  O OE1 . GLN A 1 455  ? 34.457  -6.437  -19.956 1.00 63.46 455  A 1 
ATOM 3581  N NE2 . GLN A 1 455  ? 36.567  -6.895  -19.768 1.00 62.48 455  A 1 
ATOM 3582  N N   . LEU A 1 456  ? 31.638  -10.703 -22.744 1.00 72.66 456  A 1 
ATOM 3583  C CA  . LEU A 1 456  ? 30.582  -11.678 -22.479 1.00 70.23 456  A 1 
ATOM 3584  C C   . LEU A 1 456  ? 30.785  -13.006 -23.225 1.00 69.58 456  A 1 
ATOM 3585  O O   . LEU A 1 456  ? 30.304  -14.037 -22.761 1.00 65.32 456  A 1 
ATOM 3586  C CB  . LEU A 1 456  ? 29.224  -11.059 -22.860 1.00 67.88 456  A 1 
ATOM 3587  C CG  . LEU A 1 456  ? 28.720  -10.005 -21.853 1.00 63.64 456  A 1 
ATOM 3588  C CD1 . LEU A 1 456  ? 27.625  -9.155  -22.488 1.00 58.65 456  A 1 
ATOM 3589  C CD2 . LEU A 1 456  ? 28.146  -10.660 -20.598 1.00 58.01 456  A 1 
ATOM 3590  N N   . HIS A 1 457  ? 31.477  -12.985 -24.364 1.00 71.30 457  A 1 
ATOM 3591  C CA  . HIS A 1 457  ? 31.565  -14.146 -25.258 1.00 69.18 457  A 1 
ATOM 3592  C C   . HIS A 1 457  ? 32.978  -14.708 -25.436 1.00 68.08 457  A 1 
ATOM 3593  O O   . HIS A 1 457  ? 33.143  -15.890 -25.738 1.00 63.37 457  A 1 
ATOM 3594  C CB  . HIS A 1 457  ? 30.959  -13.766 -26.609 1.00 67.06 457  A 1 
ATOM 3595  C CG  . HIS A 1 457  ? 29.499  -13.438 -26.512 1.00 66.54 457  A 1 
ATOM 3596  N ND1 . HIS A 1 457  ? 28.466  -14.328 -26.320 1.00 59.16 457  A 1 
ATOM 3597  C CD2 . HIS A 1 457  ? 28.953  -12.184 -26.534 1.00 59.06 457  A 1 
ATOM 3598  C CE1 . HIS A 1 457  ? 27.326  -13.624 -26.223 1.00 57.72 457  A 1 
ATOM 3599  N NE2 . HIS A 1 457  ? 27.587  -12.319 -26.347 1.00 57.96 457  A 1 
ATOM 3600  N N   . GLN A 1 458  ? 34.008  -13.880 -25.260 1.00 70.68 458  A 1 
ATOM 3601  C CA  . GLN A 1 458  ? 35.395  -14.282 -25.433 1.00 70.33 458  A 1 
ATOM 3602  C C   . GLN A 1 458  ? 36.325  -13.508 -24.488 1.00 71.94 458  A 1 
ATOM 3603  O O   . GLN A 1 458  ? 35.984  -12.445 -23.973 1.00 68.59 458  A 1 
ATOM 3604  C CB  . GLN A 1 458  ? 35.816  -14.142 -26.907 1.00 66.58 458  A 1 
ATOM 3605  C CG  . GLN A 1 458  ? 35.727  -12.710 -27.455 1.00 61.09 458  A 1 
ATOM 3606  C CD  . GLN A 1 458  ? 36.133  -12.620 -28.931 1.00 58.27 458  A 1 
ATOM 3607  O OE1 . GLN A 1 458  ? 36.669  -13.535 -29.524 1.00 53.78 458  A 1 
ATOM 3608  N NE2 . GLN A 1 458  ? 35.910  -11.510 -29.582 1.00 51.10 458  A 1 
ATOM 3609  N N   . LYS A 1 459  ? 37.524  -14.039 -24.265 1.00 70.68 459  A 1 
ATOM 3610  C CA  . LYS A 1 459  ? 38.564  -13.314 -23.531 1.00 70.61 459  A 1 
ATOM 3611  C C   . LYS A 1 459  ? 39.051  -12.137 -24.367 1.00 71.51 459  A 1 
ATOM 3612  O O   . LYS A 1 459  ? 39.507  -12.330 -25.493 1.00 68.55 459  A 1 
ATOM 3613  C CB  . LYS A 1 459  ? 39.729  -14.233 -23.147 1.00 67.48 459  A 1 
ATOM 3614  C CG  . LYS A 1 459  ? 39.356  -15.180 -21.989 1.00 61.11 459  A 1 
ATOM 3615  C CD  . LYS A 1 459  ? 40.579  -15.988 -21.546 1.00 55.68 459  A 1 
ATOM 3616  C CE  . LYS A 1 459  ? 40.231  -16.863 -20.341 1.00 48.12 459  A 1 
ATOM 3617  N NZ  . LYS A 1 459  ? 41.403  -17.623 -19.847 1.00 41.39 459  A 1 
ATOM 3618  N N   . VAL A 1 460  ? 38.974  -10.952 -23.796 1.00 73.18 460  A 1 
ATOM 3619  C CA  . VAL A 1 460  ? 39.462  -9.712  -24.407 1.00 72.95 460  A 1 
ATOM 3620  C C   . VAL A 1 460  ? 40.826  -9.373  -23.819 1.00 73.98 460  A 1 
ATOM 3621  O O   . VAL A 1 460  ? 41.089  -9.665  -22.652 1.00 71.20 460  A 1 
ATOM 3622  C CB  . VAL A 1 460  ? 38.448  -8.569  -24.219 1.00 70.45 460  A 1 
ATOM 3623  C CG1 . VAL A 1 460  ? 38.852  -7.322  -25.006 1.00 64.37 460  A 1 
ATOM 3624  C CG2 . VAL A 1 460  ? 37.065  -8.983  -24.724 1.00 64.91 460  A 1 
ATOM 3625  N N   . ASP A 1 461  ? 41.684  -8.766  -24.622 1.00 75.08 461  A 1 
ATOM 3626  C CA  . ASP A 1 461  ? 42.999  -8.336  -24.157 1.00 74.28 461  A 1 
ATOM 3627  C C   . ASP A 1 461  ? 42.866  -7.289  -23.040 1.00 75.52 461  A 1 
ATOM 3628  O O   . ASP A 1 461  ? 42.079  -6.343  -23.135 1.00 72.95 461  A 1 
ATOM 3629  C CB  . ASP A 1 461  ? 43.833  -7.820  -25.343 1.00 71.10 461  A 1 
ATOM 3630  C CG  . ASP A 1 461  ? 45.319  -7.642  -25.017 1.00 65.35 461  A 1 
ATOM 3631  O OD1 . ASP A 1 461  ? 45.700  -7.809  -23.836 1.00 58.85 461  A 1 
ATOM 3632  O OD2 . ASP A 1 461  ? 46.082  -7.326  -25.953 1.00 58.25 461  A 1 
ATOM 3633  N N   . HIS A 1 462  ? 43.657  -7.465  -21.970 1.00 78.64 462  A 1 
ATOM 3634  C CA  . HIS A 1 462  ? 43.549  -6.646  -20.769 1.00 79.17 462  A 1 
ATOM 3635  C C   . HIS A 1 462  ? 43.786  -5.157  -21.045 1.00 80.34 462  A 1 
ATOM 3636  O O   . HIS A 1 462  ? 43.107  -4.300  -20.477 1.00 77.51 462  A 1 
ATOM 3637  C CB  . HIS A 1 462  ? 44.532  -7.177  -19.716 1.00 76.77 462  A 1 
ATOM 3638  C CG  . HIS A 1 462  ? 44.119  -6.846  -18.314 1.00 70.59 462  A 1 
ATOM 3639  N ND1 . HIS A 1 462  ? 43.777  -5.624  -17.801 1.00 62.19 462  A 1 
ATOM 3640  C CD2 . HIS A 1 462  ? 43.958  -7.754  -17.284 1.00 60.33 462  A 1 
ATOM 3641  C CE1 . HIS A 1 462  ? 43.429  -5.773  -16.519 1.00 54.84 462  A 1 
ATOM 3642  N NE2 . HIS A 1 462  ? 43.528  -7.059  -16.168 1.00 56.47 462  A 1 
ATOM 3643  N N   . ARG A 1 463  ? 44.678  -4.841  -21.988 1.00 78.71 463  A 1 
ATOM 3644  C CA  . ARG A 1 463  ? 44.944  -3.458  -22.423 1.00 77.62 463  A 1 
ATOM 3645  C C   . ARG A 1 463  ? 43.703  -2.796  -23.008 1.00 78.43 463  A 1 
ATOM 3646  O O   . ARG A 1 463  ? 43.426  -1.635  -22.728 1.00 76.89 463  A 1 
ATOM 3647  C CB  . ARG A 1 463  ? 46.060  -3.451  -23.473 1.00 76.82 463  A 1 
ATOM 3648  C CG  . ARG A 1 463  ? 47.405  -3.897  -22.877 1.00 72.45 463  A 1 
ATOM 3649  C CD  . ARG A 1 463  ? 48.474  -3.838  -23.970 1.00 69.42 463  A 1 
ATOM 3650  N NE  . ARG A 1 463  ? 49.777  -4.272  -23.450 1.00 62.17 463  A 1 
ATOM 3651  C CZ  . ARG A 1 463  ? 50.905  -4.325  -24.137 1.00 56.57 463  A 1 
ATOM 3652  N NH1 . ARG A 1 463  ? 50.951  -3.983  -25.398 1.00 52.68 463  A 1 
ATOM 3653  N NH2 . ARG A 1 463  ? 52.003  -4.724  -23.566 1.00 50.58 463  A 1 
ATOM 3654  N N   . LEU A 1 464  ? 42.938  -3.537  -23.802 1.00 79.00 464  A 1 
ATOM 3655  C CA  . LEU A 1 464  ? 41.714  -3.042  -24.423 1.00 77.83 464  A 1 
ATOM 3656  C C   . LEU A 1 464  ? 40.630  -2.770  -23.373 1.00 78.86 464  A 1 
ATOM 3657  O O   . LEU A 1 464  ? 39.913  -1.779  -23.471 1.00 77.58 464  A 1 
ATOM 3658  C CB  . LEU A 1 464  ? 41.255  -4.058  -25.485 1.00 75.97 464  A 1 
ATOM 3659  C CG  . LEU A 1 464  ? 41.024  -3.408  -26.864 1.00 70.46 464  A 1 
ATOM 3660  C CD1 . LEU A 1 464  ? 41.766  -4.178  -27.950 1.00 64.51 464  A 1 
ATOM 3661  C CD2 . LEU A 1 464  ? 39.547  -3.377  -27.225 1.00 64.64 464  A 1 
ATOM 3662  N N   . VAL A 1 465  ? 40.561  -3.614  -22.342 1.00 78.93 465  A 1 
ATOM 3663  C CA  . VAL A 1 465  ? 39.644  -3.445  -21.204 1.00 79.26 465  A 1 
ATOM 3664  C C   . VAL A 1 465  ? 39.996  -2.201  -20.388 1.00 80.03 465  A 1 
ATOM 3665  O O   . VAL A 1 465  ? 39.102  -1.421  -20.062 1.00 78.96 465  A 1 
ATOM 3666  C CB  . VAL A 1 465  ? 39.639  -4.695  -20.310 1.00 78.42 465  A 1 
ATOM 3667  C CG1 . VAL A 1 465  ? 38.701  -4.533  -19.107 1.00 70.20 465  A 1 
ATOM 3668  C CG2 . VAL A 1 465  ? 39.186  -5.930  -21.094 1.00 71.19 465  A 1 
ATOM 3669  N N   . GLU A 1 466  ? 41.278  -1.971  -20.092 1.00 79.89 466  A 1 
ATOM 3670  C CA  . GLU A 1 466  ? 41.716  -0.773  -19.374 1.00 79.74 466  A 1 
ATOM 3671  C C   . GLU A 1 466  ? 41.416  0.508   -20.150 1.00 80.42 466  A 1 
ATOM 3672  O O   . GLU A 1 466  ? 40.845  1.443   -19.590 1.00 80.07 466  A 1 
ATOM 3673  C CB  . GLU A 1 466  ? 43.216  -0.820  -19.069 1.00 79.25 466  A 1 
ATOM 3674  C CG  . GLU A 1 466  ? 43.522  -1.646  -17.818 1.00 71.84 466  A 1 
ATOM 3675  C CD  . GLU A 1 466  ? 44.969  -1.461  -17.356 1.00 64.71 466  A 1 
ATOM 3676  O OE1 . GLU A 1 466  ? 45.195  -1.593  -16.136 1.00 55.61 466  A 1 
ATOM 3677  O OE2 . GLU A 1 466  ? 45.837  -1.185  -18.219 1.00 56.36 466  A 1 
ATOM 3678  N N   . VAL A 1 467  ? 41.737  0.543   -21.441 1.00 80.16 467  A 1 
ATOM 3679  C CA  . VAL A 1 467  ? 41.435  1.698   -22.299 1.00 78.78 467  A 1 
ATOM 3680  C C   . VAL A 1 467  ? 39.927  1.959   -22.327 1.00 79.61 467  A 1 
ATOM 3681  O O   . VAL A 1 467  ? 39.500  3.095   -22.129 1.00 78.95 467  A 1 
ATOM 3682  C CB  . VAL A 1 467  ? 42.000  1.500   -23.716 1.00 77.21 467  A 1 
ATOM 3683  C CG1 . VAL A 1 467  ? 41.547  2.600   -24.684 1.00 70.31 467  A 1 
ATOM 3684  C CG2 . VAL A 1 467  ? 43.530  1.534   -23.698 1.00 69.63 467  A 1 
ATOM 3685  N N   . ALA A 1 468  ? 39.113  0.928   -22.484 1.00 78.29 468  A 1 
ATOM 3686  C CA  . ALA A 1 468  ? 37.663  1.061   -22.457 1.00 77.78 468  A 1 
ATOM 3687  C C   . ALA A 1 468  ? 37.146  1.594   -21.110 1.00 78.04 468  A 1 
ATOM 3688  O O   . ALA A 1 468  ? 36.268  2.459   -21.088 1.00 77.23 468  A 1 
ATOM 3689  C CB  . ALA A 1 468  ? 37.040  -0.293  -22.794 1.00 77.68 468  A 1 
ATOM 3690  N N   . LYS A 1 469  ? 37.709  1.118   -19.988 1.00 79.70 469  A 1 
ATOM 3691  C CA  . LYS A 1 469  ? 37.351  1.590   -18.643 1.00 78.36 469  A 1 
ATOM 3692  C C   . LYS A 1 469  ? 37.706  3.068   -18.461 1.00 77.75 469  A 1 
ATOM 3693  O O   . LYS A 1 469  ? 36.889  3.825   -17.947 1.00 76.33 469  A 1 
ATOM 3694  C CB  . LYS A 1 469  ? 38.016  0.693   -17.577 1.00 77.10 469  A 1 
ATOM 3695  C CG  . LYS A 1 469  ? 37.381  0.869   -16.181 1.00 69.07 469  A 1 
ATOM 3696  C CD  . LYS A 1 469  ? 38.054  -0.006  -15.108 1.00 65.61 469  A 1 
ATOM 3697  C CE  . LYS A 1 469  ? 37.380  0.220   -13.743 1.00 57.96 469  A 1 
ATOM 3698  N NZ  . LYS A 1 469  ? 38.076  -0.429  -12.593 1.00 51.87 469  A 1 
ATOM 3699  N N   . ARG A 1 470  ? 38.877  3.484   -18.945 1.00 78.82 470  A 1 
ATOM 3700  C CA  . ARG A 1 470  ? 39.355  4.867   -18.870 1.00 77.72 470  A 1 
ATOM 3701  C C   . ARG A 1 470  ? 38.484  5.818   -19.691 1.00 77.31 470  A 1 
ATOM 3702  O O   . ARG A 1 470  ? 37.999  6.806   -19.151 1.00 76.45 470  A 1 
ATOM 3703  C CB  . ARG A 1 470  ? 40.833  4.905   -19.294 1.00 77.65 470  A 1 
ATOM 3704  C CG  . ARG A 1 470  ? 41.602  6.018   -18.576 1.00 70.59 470  A 1 
ATOM 3705  C CD  . ARG A 1 470  ? 43.069  5.975   -18.995 1.00 68.72 470  A 1 
ATOM 3706  N NE  . ARG A 1 470  ? 43.903  6.824   -18.132 1.00 61.84 470  A 1 
ATOM 3707  C CZ  . ARG A 1 470  ? 45.218  6.944   -18.191 1.00 55.27 470  A 1 
ATOM 3708  N NH1 . ARG A 1 470  ? 45.925  6.329   -19.104 1.00 51.02 470  A 1 
ATOM 3709  N NH2 . ARG A 1 470  ? 45.847  7.688   -17.329 1.00 49.28 470  A 1 
ATOM 3710  N N   . ILE A 1 471  ? 38.180  5.461   -20.934 1.00 78.31 471  A 1 
ATOM 3711  C CA  . ILE A 1 471  ? 37.257  6.219   -21.797 1.00 76.17 471  A 1 
ATOM 3712  C C   . ILE A 1 471  ? 35.877  6.341   -21.140 1.00 75.54 471  A 1 
ATOM 3713  O O   . ILE A 1 471  ? 35.260  7.405   -21.152 1.00 73.54 471  A 1 
ATOM 3714  C CB  . ILE A 1 471  ? 37.153  5.556   -23.186 1.00 75.59 471  A 1 
ATOM 3715  C CG1 . ILE A 1 471  ? 38.491  5.667   -23.945 1.00 71.65 471  A 1 
ATOM 3716  C CG2 . ILE A 1 471  ? 36.031  6.192   -24.024 1.00 70.57 471  A 1 
ATOM 3717  C CD1 . ILE A 1 471  ? 38.570  4.769   -25.185 1.00 66.53 471  A 1 
ATOM 3718  N N   . ARG A 1 472  ? 35.394  5.272   -20.513 1.00 77.10 472  A 1 
ATOM 3719  C CA  . ARG A 1 472  ? 34.121  5.281   -19.788 1.00 75.08 472  A 1 
ATOM 3720  C C   . ARG A 1 472  ? 34.109  6.235   -18.603 1.00 73.37 472  A 1 
ATOM 3721  O O   . ARG A 1 472  ? 33.090  6.876   -18.371 1.00 71.77 472  A 1 
ATOM 3722  C CB  . ARG A 1 472  ? 33.810  3.864   -19.316 1.00 74.36 472  A 1 
ATOM 3723  C CG  . ARG A 1 472  ? 32.520  3.366   -19.952 1.00 70.25 472  A 1 
ATOM 3724  C CD  . ARG A 1 472  ? 32.265  1.920   -19.571 1.00 69.03 472  A 1 
ATOM 3725  N NE  . ARG A 1 472  ? 31.185  1.402   -20.406 1.00 63.88 472  A 1 
ATOM 3726  C CZ  . ARG A 1 472  ? 30.767  0.163   -20.445 1.00 59.75 472  A 1 
ATOM 3727  N NH1 . ARG A 1 472  ? 31.200  -0.758  -19.621 1.00 55.54 472  A 1 
ATOM 3728  N NH2 . ARG A 1 472  ? 29.916  -0.175  -21.347 1.00 55.27 472  A 1 
ATOM 3729  N N   . GLN A 1 473  ? 35.187  6.300   -17.845 1.00 77.56 473  A 1 
ATOM 3730  C CA  . GLN A 1 473  ? 35.323  7.230   -16.726 1.00 75.08 473  A 1 
ATOM 3731  C C   . GLN A 1 473  ? 35.364  8.683   -17.211 1.00 73.83 473  A 1 
ATOM 3732  O O   . GLN A 1 473  ? 34.658  9.514   -16.644 1.00 71.23 473  A 1 
ATOM 3733  C CB  . GLN A 1 473  ? 36.571  6.895   -15.900 1.00 73.98 473  A 1 
ATOM 3734  C CG  . GLN A 1 473  ? 36.348  5.718   -14.935 1.00 68.42 473  A 1 
ATOM 3735  C CD  . GLN A 1 473  ? 37.609  5.366   -14.132 1.00 64.99 473  A 1 
ATOM 3736  O OE1 . GLN A 1 473  ? 38.721  5.692   -14.506 1.00 59.75 473  A 1 
ATOM 3737  N NE2 . GLN A 1 473  ? 37.482  4.687   -13.011 1.00 56.98 473  A 1 
ATOM 3738  N N   . GLU A 1 474  ? 36.109  8.984   -18.272 1.00 75.15 474  A 1 
ATOM 3739  C CA  . GLU A 1 474  ? 36.176  10.336  -18.838 1.00 73.42 474  A 1 
ATOM 3740  C C   . GLU A 1 474  ? 34.830  10.792  -19.405 1.00 72.72 474  A 1 
ATOM 3741  O O   . GLU A 1 474  ? 34.359  11.878  -19.074 1.00 70.74 474  A 1 
ATOM 3742  C CB  . GLU A 1 474  ? 37.255  10.410  -19.921 1.00 72.64 474  A 1 
ATOM 3743  C CG  . GLU A 1 474  ? 38.655  10.400  -19.308 1.00 66.39 474  A 1 
ATOM 3744  C CD  . GLU A 1 474  ? 39.774  10.496  -20.350 1.00 60.94 474  A 1 
ATOM 3745  O OE1 . GLU A 1 474  ? 40.932  10.669  -19.907 1.00 55.31 474  A 1 
ATOM 3746  O OE2 . GLU A 1 474  ? 39.477  10.370  -21.559 1.00 55.32 474  A 1 
ATOM 3747  N N   . LEU A 1 475  ? 34.148  9.953   -20.171 1.00 73.38 475  A 1
[truncated: 1,103,396 more chars]
