# Supplementary material for: In silico screening by AlphaFold2 program revealed the potential binding partners of nuage-localizing proteins and piRNA-related proteins
Source: eLife. 2025 Apr 22;13:RP101967. doi: 10.7554/eLife.101967 (PMC12014135; doi:10.7554/eLife.101967)
Supplement: Figure 2—figure supplement 3—source data 1. [file elife-101967-fig2-figsupp3-data1.zip › Figure 2-figure supplement 3-Source Data 1/B_vas_tej_spne_model_0.cif]

# By using this file you agree to the legally binding terms of use found at alphafoldserver.com/output-terms
data_6da20aedd4a0852a
#
_entry.id 6da20aedd4a0852a
#
loop_
_atom_type.symbol
C 
N 
O 
S 
#
loop_
_audit_author.name
_audit_author.pdbx_ordinal
"Google DeepMind" 1 
"Isomorphic Labs" 2 
#
_audit_conform.dict_location https://raw.githubusercontent.com/ihmwg/ModelCIF/master/dist/mmcif_ma.dic
_audit_conform.dict_name     mmcif_ma.dic
_audit_conform.dict_version  1.4.5
#
loop_
_chem_comp.formula
_chem_comp.formula_weight
_chem_comp.id
_chem_comp.mon_nstd_flag
_chem_comp.name
_chem_comp.pdbx_smiles
_chem_comp.pdbx_synonyms
_chem_comp.type
"C3 H7 N O2"    89.093  ALA y ALANINE         C[C@H](N)C(O)=O                  ? "L-PEPTIDE LINKING" 
"C6 H15 N4 O2"  175.209 ARG y ARGININE        N[C@@H](CCCNC(N)=[NH2+])C(O)=O   ? "L-PEPTIDE LINKING" 
"C4 H8 N2 O3"   132.118 ASN y ASPARAGINE      N[C@@H](CC(N)=O)C(O)=O           ? "L-PEPTIDE LINKING" 
"C4 H7 N O4"    133.103 ASP y "ASPARTIC ACID" N[C@@H](CC(O)=O)C(O)=O           ? "L-PEPTIDE LINKING" 
"C3 H7 N O2 S"  121.158 CYS y CYSTEINE        N[C@@H](CS)C(O)=O                ? "L-PEPTIDE LINKING" 
"C5 H10 N2 O3"  146.144 GLN y GLUTAMINE       N[C@@H](CCC(N)=O)C(O)=O          ? "L-PEPTIDE LINKING" 
"C5 H9 N O4"    147.129 GLU y "GLUTAMIC ACID" N[C@@H](CCC(O)=O)C(O)=O          ? "L-PEPTIDE LINKING" 
"C2 H5 N O2"    75.067  GLY y GLYCINE         NCC(O)=O                         ? "PEPTIDE LINKING"   
"C6 H10 N3 O2"  156.162 HIS y HISTIDINE       N[C@@H](Cc1c[nH]c[nH+]1)C(O)=O   ? "L-PEPTIDE LINKING" 
"C6 H13 N O2"   131.173 ILE y ISOLEUCINE      CC[C@H](C)[C@H](N)C(O)=O         ? "L-PEPTIDE LINKING" 
"C6 H13 N O2"   131.173 LEU y LEUCINE         CC(C)C[C@H](N)C(O)=O             ? "L-PEPTIDE LINKING" 
"C6 H15 N2 O2"  147.195 LYS y LYSINE          N[C@@H](CCCC[NH3+])C(O)=O        ? "L-PEPTIDE LINKING" 
"C5 H11 N O2 S" 149.211 MET y METHIONINE      CSCC[C@H](N)C(O)=O               ? "L-PEPTIDE LINKING" 
"C9 H11 N O2"   165.189 PHE y PHENYLALANINE   N[C@@H](Cc1ccccc1)C(O)=O         ? "L-PEPTIDE LINKING" 
"C5 H9 N O2"    115.130 PRO y PROLINE         OC(=O)[C@@H]1CCCN1               ? "L-PEPTIDE LINKING" 
"C3 H7 N O3"    105.093 SER y SERINE          N[C@@H](CO)C(O)=O                ? "L-PEPTIDE LINKING" 
"C4 H9 N O3"    119.119 THR y THREONINE       C[C@@H](O)[C@H](N)C(O)=O         ? "L-PEPTIDE LINKING" 
"C11 H12 N2 O2" 204.225 TRP y TRYPTOPHAN      N[C@@H](Cc1c[nH]c2ccccc12)C(O)=O ? "L-PEPTIDE LINKING" 
"C9 H11 N O3"   181.189 TYR y TYROSINE        N[C@@H](Cc1ccc(O)cc1)C(O)=O      ? "L-PEPTIDE LINKING" 
"C5 H11 N O2"   117.146 VAL y VALINE          CC(C)[C@H](N)C(O)=O              ? "L-PEPTIDE LINKING" 
#
_citation.book_publisher          ?
_citation.country                 UK
_citation.id                      primary
_citation.journal_full            Nature
_citation.journal_id_ASTM         NATUAS
_citation.journal_id_CSD          0006
_citation.journal_id_ISSN         0028-0836
_citation.journal_volume          ?
_citation.page_first              ?
_citation.page_last               ?
_citation.pdbx_database_id_DOI    ?
_citation.pdbx_database_id_PubMed ?
_citation.title                   "Accurate structure prediction of biomolecular interactions with AlphaFold 3"
_citation.year                    2024
#
loop_
_citation_author.citation_id
_citation_author.name
_citation_author.ordinal
primary "Google DeepMind" 1 
primary "Isomorphic Labs" 2 
#
loop_
_entity.id
_entity.pdbx_description
_entity.type
1 . polymer 
2 . polymer 
3 . polymer 
#
loop_
_entity_poly.entity_id
_entity_poly.pdbx_strand_id
_entity_poly.type
1 A polypeptide(L) 
2 B polypeptide(L) 
3 C polypeptide(L) 
#
loop_
_entity_poly_seq.entity_id
_entity_poly_seq.hetero
_entity_poly_seq.mon_id
_entity_poly_seq.num
1 n MET 1    
1 n SER 2    
1 n ASP 3    
1 n ASP 4    
1 n TRP 5    
1 n ASP 6    
1 n ASP 7    
1 n GLU 8    
1 n PRO 9    
1 n ILE 10   
1 n VAL 11   
1 n ASP 12   
1 n THR 13   
1 n ARG 14   
1 n GLY 15   
1 n ALA 16   
1 n ARG 17   
1 n GLY 18   
1 n GLY 19   
1 n ASP 20   
1 n TRP 21   
1 n SER 22   
1 n ASP 23   
1 n ASP 24   
1 n GLU 25   
1 n ASP 26   
1 n THR 27   
1 n ALA 28   
1 n LYS 29   
1 n SER 30   
1 n PHE 31   
1 n SER 32   
1 n GLY 33   
1 n GLU 34   
1 n ALA 35   
1 n GLU 36   
1 n GLY 37   
1 n ASP 38   
1 n GLY 39   
1 n VAL 40   
1 n GLY 41   
1 n GLY 42   
1 n SER 43   
1 n GLY 44   
1 n GLY 45   
1 n GLU 46   
1 n GLY 47   
1 n GLY 48   
1 n GLY 49   
1 n TYR 50   
1 n GLN 51   
1 n GLY 52   
1 n GLY 53   
1 n ASN 54   
1 n ARG 55   
1 n ASP 56   
1 n VAL 57   
1 n PHE 58   
1 n GLY 59   
1 n ARG 60   
1 n ILE 61   
1 n GLY 62   
1 n GLY 63   
1 n GLY 64   
1 n ARG 65   
1 n GLY 66   
1 n GLY 67   
1 n GLY 68   
1 n ALA 69   
1 n GLY 70   
1 n GLY 71   
1 n TYR 72   
1 n ARG 73   
1 n GLY 74   
1 n GLY 75   
1 n ASN 76   
1 n ARG 77   
1 n ASP 78   
1 n GLY 79   
1 n GLY 80   
1 n GLY 81   
1 n PHE 82   
1 n HIS 83   
1 n GLY 84   
1 n GLY 85   
1 n ARG 86   
1 n ARG 87   
1 n GLU 88   
1 n GLY 89   
1 n GLU 90   
1 n ARG 91   
1 n ASP 92   
1 n PHE 93   
1 n ARG 94   
1 n GLY 95   
1 n GLY 96   
1 n GLU 97   
1 n GLY 98   
1 n GLY 99   
1 n PHE 100  
1 n ARG 101  
1 n GLY 102  
1 n GLY 103  
1 n GLN 104  
1 n GLY 105  
1 n GLY 106  
1 n SER 107  
1 n ARG 108  
1 n GLY 109  
1 n GLY 110  
1 n GLN 111  
1 n GLY 112  
1 n GLY 113  
1 n SER 114  
1 n ARG 115  
1 n GLY 116  
1 n GLY 117  
1 n GLN 118  
1 n GLY 119  
1 n GLY 120  
1 n PHE 121  
1 n ARG 122  
1 n GLY 123  
1 n GLY 124  
1 n GLU 125  
1 n GLY 126  
1 n GLY 127  
1 n PHE 128  
1 n ARG 129  
1 n GLY 130  
1 n ARG 131  
1 n LEU 132  
1 n TYR 133  
1 n GLU 134  
1 n ASN 135  
1 n GLU 136  
1 n ASP 137  
1 n GLY 138  
1 n ASP 139  
1 n GLU 140  
1 n ARG 141  
1 n ARG 142  
1 n GLY 143  
1 n ARG 144  
1 n LEU 145  
1 n ASP 146  
1 n ARG 147  
1 n GLU 148  
1 n GLU 149  
1 n ARG 150  
1 n GLY 151  
1 n GLY 152  
1 n GLU 153  
1 n ARG 154  
1 n ARG 155  
1 n GLY 156  
1 n ARG 157  
1 n LEU 158  
1 n ASP 159  
1 n ARG 160  
1 n GLU 161  
1 n GLU 162  
1 n ARG 163  
1 n GLY 164  
1 n GLY 165  
1 n GLU 166  
1 n ARG 167  
1 n GLY 168  
1 n GLU 169  
1 n ARG 170  
1 n GLY 171  
1 n ASP 172  
1 n GLY 173  
1 n GLY 174  
1 n PHE 175  
1 n ALA 176  
1 n ARG 177  
1 n ARG 178  
1 n ARG 179  
1 n ARG 180  
1 n ASN 181  
1 n GLU 182  
1 n ASP 183  
1 n ASP 184  
1 n ILE 185  
1 n ASN 186  
1 n ASN 187  
1 n ASN 188  
1 n ASN 189  
1 n ASN 190  
1 n ILE 191  
1 n VAL 192  
1 n GLU 193  
1 n ASP 194  
1 n VAL 195  
1 n GLU 196  
1 n ARG 197  
1 n LYS 198  
1 n ARG 199  
1 n GLU 200  
1 n PHE 201  
1 n TYR 202  
1 n ILE 203  
1 n PRO 204  
1 n PRO 205  
1 n GLU 206  
1 n PRO 207  
1 n SER 208  
1 n ASN 209  
1 n ASP 210  
1 n ALA 211  
1 n ILE 212  
1 n GLU 213  
1 n ILE 214  
1 n PHE 215  
1 n SER 216  
1 n SER 217  
1 n GLY 218  
1 n ILE 219  
1 n ALA 220  
1 n SER 221  
1 n GLY 222  
1 n ILE 223  
1 n HIS 224  
1 n PHE 225  
1 n SER 226  
1 n LYS 227  
1 n TYR 228  
1 n ASN 229  
1 n ASN 230  
1 n ILE 231  
1 n PRO 232  
1 n VAL 233  
1 n LYS 234  
1 n VAL 235  
1 n THR 236  
1 n GLY 237  
1 n SER 238  
1 n ASP 239  
1 n VAL 240  
1 n PRO 241  
1 n GLN 242  
1 n PRO 243  
1 n ILE 244  
1 n GLN 245  
1 n HIS 246  
1 n PHE 247  
1 n THR 248  
1 n SER 249  
1 n ALA 250  
1 n ASP 251  
1 n LEU 252  
1 n ARG 253  
1 n ASP 254  
1 n ILE 255  
1 n ILE 256  
1 n ILE 257  
1 n ASP 258  
1 n ASN 259  
1 n VAL 260  
1 n ASN 261  
1 n LYS 262  
1 n SER 263  
1 n GLY 264  
1 n TYR 265  
1 n LYS 266  
1 n ILE 267  
1 n PRO 268  
1 n THR 269  
1 n PRO 270  
1 n ILE 271  
1 n GLN 272  
1 n LYS 273  
1 n CYS 274  
1 n SER 275  
1 n ILE 276  
1 n PRO 277  
1 n VAL 278  
1 n ILE 279  
1 n SER 280  
1 n SER 281  
1 n GLY 282  
1 n ARG 283  
1 n ASP 284  
1 n LEU 285  
1 n MET 286  
1 n ALA 287  
1 n CYS 288  
1 n ALA 289  
1 n GLN 290  
1 n THR 291  
1 n GLY 292  
1 n SER 293  
1 n GLY 294  
1 n LYS 295  
1 n THR 296  
1 n ALA 297  
1 n ALA 298  
1 n PHE 299  
1 n LEU 300  
1 n LEU 301  
1 n PRO 302  
1 n ILE 303  
1 n LEU 304  
1 n SER 305  
1 n LYS 306  
1 n LEU 307  
1 n LEU 308  
1 n GLU 309  
1 n ASP 310  
1 n PRO 311  
1 n HIS 312  
1 n GLU 313  
1 n LEU 314  
1 n GLU 315  
1 n LEU 316  
1 n GLY 317  
1 n ARG 318  
1 n PRO 319  
1 n GLN 320  
1 n VAL 321  
1 n VAL 322  
1 n ILE 323  
1 n VAL 324  
1 n SER 325  
1 n PRO 326  
1 n THR 327  
1 n ARG 328  
1 n GLU 329  
1 n LEU 330  
1 n ALA 331  
1 n ILE 332  
1 n GLN 333  
1 n ILE 334  
1 n PHE 335  
1 n ASN 336  
1 n GLU 337  
1 n ALA 338  
1 n ARG 339  
1 n LYS 340  
1 n PHE 341  
1 n ALA 342  
1 n PHE 343  
1 n GLU 344  
1 n SER 345  
1 n TYR 346  
1 n LEU 347  
1 n LYS 348  
1 n ILE 349  
1 n GLY 350  
1 n ILE 351  
1 n VAL 352  
1 n TYR 353  
1 n GLY 354  
1 n GLY 355  
1 n THR 356  
1 n SER 357  
1 n PHE 358  
1 n ARG 359  
1 n HIS 360  
1 n GLN 361  
1 n ASN 362  
1 n GLU 363  
1 n CYS 364  
1 n ILE 365  
1 n THR 366  
1 n ARG 367  
1 n GLY 368  
1 n CYS 369  
1 n HIS 370  
1 n VAL 371  
1 n VAL 372  
1 n ILE 373  
1 n ALA 374  
1 n THR 375  
1 n PRO 376  
1 n GLY 377  
1 n ARG 378  
1 n LEU 379  
1 n LEU 380  
1 n ASP 381  
1 n PHE 382  
1 n VAL 383  
1 n ASP 384  
1 n ARG 385  
1 n THR 386  
1 n PHE 387  
1 n ILE 388  
1 n THR 389  
1 n PHE 390  
1 n GLU 391  
1 n ASP 392  
1 n THR 393  
1 n ARG 394  
1 n PHE 395  
1 n VAL 396  
1 n VAL 397  
1 n LEU 398  
1 n ASP 399  
1 n GLU 400  
1 n ALA 401  
1 n ASP 402  
1 n ARG 403  
1 n MET 404  
1 n LEU 405  
1 n ASP 406  
1 n MET 407  
1 n GLY 408  
1 n PHE 409  
1 n SER 410  
1 n GLU 411  
1 n ASP 412  
1 n MET 413  
1 n ARG 414  
1 n ARG 415  
1 n ILE 416  
1 n MET 417  
1 n THR 418  
1 n HIS 419  
1 n VAL 420  
1 n THR 421  
1 n MET 422  
1 n ARG 423  
1 n PRO 424  
1 n GLU 425  
1 n HIS 426  
1 n GLN 427  
1 n THR 428  
1 n LEU 429  
1 n MET 430  
1 n PHE 431  
1 n SER 432  
1 n ALA 433  
1 n THR 434  
1 n PHE 435  
1 n PRO 436  
1 n GLU 437  
1 n GLU 438  
1 n ILE 439  
1 n GLN 440  
1 n ARG 441  
1 n MET 442  
1 n ALA 443  
1 n GLY 444  
1 n GLU 445  
1 n PHE 446  
1 n LEU 447  
1 n LYS 448  
1 n ASN 449  
1 n TYR 450  
1 n VAL 451  
1 n PHE 452  
1 n VAL 453  
1 n ALA 454  
1 n ILE 455  
1 n GLY 456  
1 n ILE 457  
1 n VAL 458  
1 n GLY 459  
1 n GLY 460  
1 n ALA 461  
1 n CYS 462  
1 n SER 463  
1 n ASP 464  
1 n VAL 465  
1 n LYS 466  
1 n GLN 467  
1 n THR 468  
1 n ILE 469  
1 n TYR 470  
1 n GLU 471  
1 n VAL 472  
1 n ASN 473  
1 n LYS 474  
1 n TYR 475  
1 n ALA 476  
1 n LYS 477  
1 n ARG 478  
1 n SER 479  
1 n LYS 480  
1 n LEU 481  
1 n ILE 482  
1 n GLU 483  
1 n ILE 484  
1 n LEU 485  
1 n SER 486  
1 n GLU 487  
1 n GLN 488  
1 n ALA 489  
1 n ASP 490  
1 n GLY 491  
1 n THR 492  
1 n ILE 493  
1 n VAL 494  
1 n PHE 495  
1 n VAL 496  
1 n GLU 497  
1 n THR 498  
1 n LYS 499  
1 n ARG 500  
1 n GLY 501  
1 n ALA 502  
1 n ASP 503  
1 n PHE 504  
1 n LEU 505  
1 n ALA 506  
1 n SER 507  
1 n PHE 508  
1 n LEU 509  
1 n SER 510  
1 n GLU 511  
1 n LYS 512  
1 n GLU 513  
1 n PHE 514  
1 n PRO 515  
1 n THR 516  
1 n THR 517  
1 n SER 518  
1 n ILE 519  
1 n HIS 520  
1 n GLY 521  
1 n ASP 522  
1 n ARG 523  
1 n LEU 524  
1 n GLN 525  
1 n SER 526  
1 n GLN 527  
1 n ARG 528  
1 n GLU 529  
1 n GLN 530  
1 n ALA 531  
1 n LEU 532  
1 n ARG 533  
1 n ASP 534  
1 n PHE 535  
1 n LYS 536  
1 n ASN 537  
1 n GLY 538  
1 n SER 539  
1 n MET 540  
1 n LYS 541  
1 n VAL 542  
1 n LEU 543  
1 n ILE 544  
1 n ALA 545  
1 n THR 546  
1 n SER 547  
1 n VAL 548  
1 n ALA 549  
1 n SER 550  
1 n ARG 551  
1 n GLY 552  
1 n LEU 553  
1 n ASP 554  
1 n ILE 555  
1 n LYS 556  
1 n ASN 557  
1 n ILE 558  
1 n LYS 559  
1 n HIS 560  
1 n VAL 561  
1 n ILE 562  
1 n ASN 563  
1 n TYR 564  
1 n ASP 565  
1 n MET 566  
1 n PRO 567  
1 n SER 568  
1 n LYS 569  
1 n ILE 570  
1 n ASP 571  
1 n ASP 572  
1 n TYR 573  
1 n VAL 574  
1 n HIS 575  
1 n ARG 576  
1 n ILE 577  
1 n GLY 578  
1 n ARG 579  
1 n THR 580  
1 n GLY 581  
1 n ARG 582  
1 n VAL 583  
1 n GLY 584  
1 n ASN 585  
1 n ASN 586  
1 n GLY 587  
1 n ARG 588  
1 n ALA 589  
1 n THR 590  
1 n SER 591  
1 n PHE 592  
1 n PHE 593  
1 n ASP 594  
1 n PRO 595  
1 n GLU 596  
1 n LYS 597  
1 n ASP 598  
1 n ARG 599  
1 n ALA 600  
1 n ILE 601  
1 n ALA 602  
1 n ALA 603  
1 n ASP 604  
1 n LEU 605  
1 n VAL 606  
1 n LYS 607  
1 n ILE 608  
1 n LEU 609  
1 n GLU 610  
1 n GLY 611  
1 n SER 612  
1 n GLY 613  
1 n GLN 614  
1 n THR 615  
1 n VAL 616  
1 n PRO 617  
1 n ASP 618  
1 n PHE 619  
1 n LEU 620  
1 n ARG 621  
1 n THR 622  
1 n CYS 623  
1 n GLY 624  
1 n ALA 625  
1 n GLY 626  
1 n GLY 627  
1 n ASP 628  
1 n GLY 629  
1 n GLY 630  
1 n TYR 631  
1 n SER 632  
1 n ASN 633  
1 n GLN 634  
1 n ASN 635  
1 n PHE 636  
1 n GLY 637  
1 n GLY 638  
1 n VAL 639  
1 n ASP 640  
1 n VAL 641  
1 n ARG 642  
1 n GLY 643  
1 n ARG 644  
1 n GLY 645  
1 n ASN 646  
1 n TYR 647  
1 n VAL 648  
1 n GLY 649  
1 n ASP 650  
1 n ALA 651  
1 n THR 652  
1 n ASN 653  
1 n VAL 654  
1 n GLU 655  
1 n GLU 656  
1 n GLU 657  
1 n GLU 658  
1 n GLN 659  
1 n TRP 660  
1 n ASP 661  
2 n MET 1    
2 n ASP 2    
2 n ASP 3    
2 n GLY 4    
2 n GLY 5    
2 n GLU 6    
2 n LEU 7    
2 n SER 8    
2 n LEU 9    
2 n VAL 10   
2 n LYS 11   
2 n LYS 12   
2 n VAL 13   
2 n VAL 14   
2 n HIS 15   
2 n SER 16   
2 n LEU 17   
2 n VAL 18   
2 n VAL 19   
2 n SER 20   
2 n SER 21   
2 n PRO 22   
2 n GLY 23   
2 n LYS 24   
2 n LEU 25   
2 n THR 26   
2 n VAL 27   
2 n GLU 28   
2 n GLN 29   
2 n LEU 30   
2 n MET 31   
2 n ARG 32   
2 n ASP 33   
2 n TYR 34   
2 n ARG 35   
2 n SER 36   
2 n GLU 37   
2 n GLU 38   
2 n GLY 39   
2 n CYS 40   
2 n THR 41   
2 n LEU 42   
2 n PRO 43   
2 n TYR 44   
2 n SER 45   
2 n LYS 46   
2 n LEU 47   
2 n GLY 48   
2 n PHE 49   
2 n LYS 50   
2 n ASP 51   
2 n ALA 52   
2 n GLU 53   
2 n SER 54   
2 n PHE 55   
2 n LEU 56   
2 n ARG 57   
2 n SER 58   
2 n ILE 59   
2 n PRO 60   
2 n ASP 61   
2 n THR 62   
2 n VAL 63   
2 n THR 64   
2 n VAL 65   
2 n THR 66   
2 n GLY 67   
2 n HIS 68   
2 n GLY 69   
2 n GLN 70   
2 n MET 71   
2 n ALA 72   
2 n TRP 73   
2 n ILE 74   
2 n THR 75   
2 n ALA 76   
2 n VAL 77   
2 n ALA 78   
2 n THR 79   
2 n ALA 80   
2 n LYS 81   
2 n SER 82   
2 n ALA 83   
2 n HIS 84   
2 n ILE 85   
2 n GLN 86   
2 n LYS 87   
2 n LEU 88   
2 n VAL 89   
2 n ARG 90   
2 n CYS 91   
2 n GLN 92   
2 n LYS 93   
2 n LYS 94   
2 n SER 95   
2 n LYS 96   
2 n ASN 97   
2 n ARG 98   
2 n GLY 99   
2 n SER 100  
2 n HIS 101  
2 n LYS 102  
2 n PRO 103  
2 n LYS 104  
2 n TYR 105  
2 n CYS 106  
2 n TYR 107  
2 n ALA 108  
2 n SER 109  
2 n GLU 110  
2 n PRO 111  
2 n SER 112  
2 n ASN 113  
2 n LEU 114  
2 n VAL 115  
2 n PHE 116  
2 n ILE 117  
2 n ASN 118  
2 n GLU 119  
2 n SER 120  
2 n VAL 121  
2 n SER 122  
2 n LYS 123  
2 n MET 124  
2 n LYS 125  
2 n ASN 126  
2 n ARG 127  
2 n LYS 128  
2 n ALA 129  
2 n PRO 130  
2 n PHE 131  
2 n PRO 132  
2 n THR 133  
2 n TYR 134  
2 n GLN 135  
2 n VAL 136  
2 n PRO 137  
2 n ARG 138  
2 n ASN 139  
2 n LEU 140  
2 n LYS 141  
2 n LEU 142  
2 n PRO 143  
2 n VAL 144  
2 n SER 145  
2 n TYR 146  
2 n PRO 147  
2 n ASN 148  
2 n TYR 149  
2 n ASN 150  
2 n ARG 151  
2 n LEU 152  
2 n LEU 153  
2 n TYR 154  
2 n PRO 155  
2 n VAL 156  
2 n HIS 157  
2 n THR 158  
2 n PRO 159  
2 n HIS 160  
2 n ILE 161  
2 n ASP 162  
2 n GLN 163  
2 n MET 164  
2 n ILE 165  
2 n SER 166  
2 n THR 167  
2 n GLY 168  
2 n GLN 169  
2 n GLN 170  
2 n GLN 171  
2 n SER 172  
2 n THR 173  
2 n LEU 174  
2 n ARG 175  
2 n THR 176  
2 n GLN 177  
2 n ARG 178  
2 n PRO 179  
2 n SER 180  
2 n PHE 181  
2 n PRO 182  
2 n CYS 183  
2 n ASN 184  
2 n ALA 185  
2 n ASN 186  
2 n SER 187  
2 n LYS 188  
2 n SER 189  
2 n LEU 190  
2 n LYS 191  
2 n VAL 192  
2 n ASN 193  
2 n ASP 194  
2 n TRP 195  
2 n SER 196  
2 n GLN 197  
2 n LYS 198  
2 n ASP 199  
2 n ARG 200  
2 n LYS 201  
2 n GLN 202  
2 n GLU 203  
2 n PRO 204  
2 n SER 205  
2 n LYS 206  
2 n GLU 207  
2 n ARG 208  
2 n ASN 209  
2 n ASN 210  
2 n GLN 211  
2 n LYS 212  
2 n TYR 213  
2 n PRO 214  
2 n LYS 215  
2 n ILE 216  
2 n THR 217  
2 n THR 218  
2 n GLU 219  
2 n ASN 220  
2 n LYS 221  
2 n GLN 222  
2 n GLU 223  
2 n LYS 224  
2 n GLU 225  
2 n THR 226  
2 n GLU 227  
2 n GLU 228  
2 n LEU 229  
2 n ALA 230  
2 n GLN 231  
2 n ALA 232  
2 n PHE 233  
2 n GLU 234  
2 n ASN 235  
2 n LEU 236  
2 n SER 237  
2 n VAL 238  
2 n ASP 239  
2 n VAL 240  
2 n ALA 241  
2 n PRO 242  
2 n THR 243  
2 n ASP 244  
2 n HIS 245  
2 n GLN 246  
2 n GLU 247  
2 n LYS 248  
2 n LEU 249  
2 n LYS 250  
2 n CYS 251  
2 n GLU 252  
2 n ILE 253  
2 n TYR 254  
2 n GLU 255  
2 n ASP 256  
2 n ASN 257  
2 n GLU 258  
2 n ASP 259  
2 n GLU 260  
2 n PHE 261  
2 n VAL 262  
2 n ARG 263  
2 n ASP 264  
2 n PRO 265  
2 n PHE 266  
2 n ILE 267  
2 n TYR 268  
2 n GLY 269  
2 n GLU 270  
2 n VAL 271  
2 n LYS 272  
2 n GLU 273  
2 n LYS 274  
2 n GLU 275  
2 n ASP 276  
2 n GLU 277  
2 n ALA 278  
2 n VAL 279  
2 n VAL 280  
2 n LEU 281  
2 n ALA 282  
2 n PHE 283  
2 n ASP 284  
2 n ALA 285  
2 n VAL 286  
2 n SER 287  
2 n GLU 288  
2 n ASP 289  
2 n GLY 290  
2 n PHE 291  
2 n ASP 292  
2 n LEU 293  
2 n LEU 294  
2 n SER 295  
2 n MET 296  
2 n THR 297  
2 n THR 298  
2 n THR 299  
2 n GLN 300  
2 n GLN 301  
2 n ASN 302  
2 n ALA 303  
2 n VAL 304  
2 n LYS 305  
2 n PRO 306  
2 n LEU 307  
2 n ASP 308  
2 n PRO 309  
2 n PRO 310  
2 n GLU 311  
2 n ASP 312  
2 n CYS 313  
2 n LEU 314  
2 n HIS 315  
2 n TYR 316  
2 n ALA 317  
2 n SER 318  
2 n SER 319  
2 n ASP 320  
2 n ASP 321  
2 n GLY 322  
2 n GLU 323  
2 n ASP 324  
2 n GLU 325  
2 n ASN 326  
2 n ALA 327  
2 n ILE 328  
2 n PRO 329  
2 n ALA 330  
2 n TYR 331  
2 n ALA 332  
2 n VAL 333  
2 n ASP 334  
2 n HIS 335  
2 n ARG 336  
2 n VAL 337  
2 n LEU 338  
2 n ASP 339  
2 n VAL 340  
2 n ASP 341  
2 n TYR 342  
2 n PRO 343  
2 n ARG 344  
2 n ASP 345  
2 n ALA 346  
2 n VAL 347  
2 n ARG 348  
2 n SER 349  
2 n ALA 350  
2 n PHE 351  
2 n THR 352  
2 n LEU 353  
2 n PRO 354  
2 n ALA 355  
2 n ARG 356  
2 n ASP 357  
2 n ILE 358  
2 n GLU 359  
2 n SER 360  
2 n ILE 361  
2 n ILE 362  
2 n GLU 363  
2 n LEU 364  
2 n GLN 365  
2 n GLN 366  
2 n ARG 367  
2 n ILE 368  
2 n ARG 369  
2 n VAL 370  
2 n GLN 371  
2 n LEU 372  
2 n VAL 373  
2 n SER 374  
2 n LEU 375  
2 n VAL 376  
2 n ASN 377  
2 n PRO 378  
2 n HIS 379  
2 n ASN 380  
2 n PHE 381  
2 n ASN 382  
2 n PHE 383  
2 n TRP 384  
2 n ILE 385  
2 n TYR 386  
2 n ASN 387  
2 n ASP 388  
2 n ASP 389  
2 n PHE 390  
2 n LYS 391  
2 n ASP 392  
2 n TYR 393  
2 n GLU 394  
2 n ALA 395  
2 n GLN 396  
2 n PHE 397  
2 n ALA 398  
2 n ASN 399  
2 n MET 400  
2 n GLN 401  
2 n THR 402  
2 n PHE 403  
2 n TYR 404  
2 n GLU 405  
2 n SER 406  
2 n SER 407  
2 n GLU 408  
2 n SER 409  
2 n LYS 410  
2 n ASN 411  
2 n TYR 412  
2 n THR 413  
2 n MET 414  
2 n PRO 415  
2 n LEU 416  
2 n PHE 417  
2 n LEU 418  
2 n ILE 419  
2 n THR 420  
2 n THR 421  
2 n ASP 422  
2 n HIS 423  
2 n LEU 424  
2 n CYS 425  
2 n VAL 426  
2 n VAL 427  
2 n ARG 428  
2 n CYS 429  
2 n THR 430  
2 n SER 431  
2 n GLY 432  
2 n TRP 433  
2 n GLU 434  
2 n ARG 435  
2 n ALA 436  
2 n LYS 437  
2 n VAL 438  
2 n LEU 439  
2 n GLY 440  
2 n TYR 441  
2 n ARG 442  
2 n SER 443  
2 n SER 444  
2 n ASN 445  
2 n ASN 446  
2 n LYS 447  
2 n MET 448  
2 n THR 449  
2 n ILE 450  
2 n GLU 451  
2 n VAL 452  
2 n GLU 453  
2 n LEU 454  
2 n VAL 455  
2 n ASP 456  
2 n ILE 457  
2 n GLY 458  
2 n ASP 459  
2 n ILE 460  
2 n ILE 461  
2 n ARG 462  
2 n VAL 463  
2 n SER 464  
2 n GLN 465  
2 n GLN 466  
2 n ASN 467  
2 n VAL 468  
2 n LYS 469  
2 n PHE 470  
2 n LEU 471  
2 n ILE 472  
2 n LYS 473  
2 n PRO 474  
2 n PHE 475  
2 n ALA 476  
2 n LEU 477  
2 n LEU 478  
2 n PRO 479  
2 n ARG 480  
2 n GLN 481  
2 n CYS 482  
2 n LEU 483  
2 n ALA 484  
2 n GLY 485  
2 n ARG 486  
2 n LEU 487  
2 n ALA 488  
2 n PHE 489  
2 n ILE 490  
2 n THR 491  
2 n GLN 492  
2 n CYS 493  
2 n LYS 494  
2 n SER 495  
2 n PRO 496  
2 n ASN 497  
2 n TRP 498  
2 n THR 499  
2 n ALA 500  
2 n GLU 501  
2 n VAL 502  
2 n VAL 503  
2 n ASN 504  
2 n PHE 505  
2 n PHE 506  
2 n HIS 507  
2 n ASP 508  
2 n MET 509  
2 n ILE 510  
2 n LEU 511  
2 n LEU 512  
2 n ARG 513  
2 n LEU 514  
2 n LEU 515  
2 n TYR 516  
2 n ALA 517  
2 n LYS 518  
2 n VAL 519  
2 n GLU 520  
2 n ALA 521  
2 n ILE 522  
2 n LYS 523  
2 n ASN 524  
2 n ASN 525  
2 n THR 526  
2 n ALA 527  
2 n TYR 528  
2 n LEU 529  
2 n VAL 530  
2 n LEU 531  
2 n VAL 532  
2 n ASP 533  
2 n THR 534  
2 n GLU 535  
2 n SER 536  
2 n GLN 537  
2 n GLY 538  
2 n HIS 539  
2 n THR 540  
2 n VAL 541  
2 n ASN 542  
2 n LEU 543  
2 n ASN 544  
2 n ARG 545  
2 n SER 546  
2 n LEU 547  
2 n ILE 548  
2 n GLU 549  
2 n THR 550  
2 n GLY 551  
2 n TRP 552  
2 n VAL 553  
2 n ARG 554  
2 n ARG 555  
2 n CYS 556  
2 n THR 557  
2 n SER 558  
2 n ALA 559  
3 n MET 1    
3 n ASP 2    
3 n GLN 3    
3 n GLU 4    
3 n VAL 5    
3 n MET 6    
3 n ASP 7    
3 n PHE 8    
3 n PHE 9    
3 n ASP 10   
3 n PHE 11   
3 n SER 12   
3 n LYS 13   
3 n GLU 14   
3 n LEU 15   
3 n LYS 16   
3 n ARG 17   
3 n VAL 18   
3 n ALA 19   
3 n ALA 20   
3 n ALA 21   
3 n PRO 22   
3 n GLN 23   
3 n GLY 24   
3 n TYR 25   
3 n ILE 26   
3 n SER 27   
3 n SER 28   
3 n ASP 29   
3 n PRO 30   
3 n ARG 31   
3 n LEU 32   
3 n MET 33   
3 n ALA 34   
3 n THR 35   
3 n LYS 36   
3 n PHE 37   
3 n LYS 38   
3 n SER 39   
3 n SER 40   
3 n GLU 41   
3 n VAL 42   
3 n PRO 43   
3 n ASN 44   
3 n ARG 45   
3 n GLU 46   
3 n LEU 47   
3 n ILE 48   
3 n GLY 49   
3 n THR 50   
3 n ASP 51   
3 n TYR 52   
3 n VAL 53   
3 n SER 54   
3 n LYS 55   
3 n ILE 56   
3 n VAL 57   
3 n ALA 58   
3 n LYS 59   
3 n GLU 60   
3 n LYS 61   
3 n CYS 62   
3 n LEU 63   
3 n LEU 64   
3 n ASN 65   
3 n GLY 66   
3 n THR 67   
3 n LEU 68   
3 n LEU 69   
3 n ASN 70   
3 n GLU 71   
3 n GLN 72   
3 n PRO 73   
3 n GLN 74   
3 n GLY 75   
3 n LYS 76   
3 n ARG 77   
3 n ILE 78   
3 n ARG 79   
3 n THR 80   
3 n LEU 81   
3 n ASP 82   
3 n ASP 83   
3 n LEU 84   
3 n ASP 85   
3 n THR 86   
3 n ASP 87   
3 n ASP 88   
3 n GLU 89   
3 n GLY 90   
3 n GLU 91   
3 n GLU 92   
3 n THR 93   
3 n GLU 94   
3 n ILE 95   
3 n ARG 96   
3 n ARG 97   
3 n ASP 98   
3 n ASP 99   
3 n GLU 100  
3 n TYR 101  
3 n TYR 102  
3 n LYS 103  
3 n LYS 104  
3 n PHE 105  
3 n ARG 106  
3 n PHE 107  
3 n ASN 108  
3 n LEU 109  
3 n ASN 110  
3 n ARG 111  
3 n ASP 112  
3 n LYS 113  
3 n ASN 114  
3 n LEU 115  
3 n SER 116  
3 n ILE 117  
3 n TYR 118  
3 n ALA 119  
3 n LYS 120  
3 n ARG 121  
3 n GLU 122  
3 n GLU 123  
3 n ILE 124  
3 n LEU 125  
3 n ALA 126  
3 n ALA 127  
3 n ILE 128  
3 n ASN 129  
3 n ALA 130  
3 n HIS 131  
3 n PRO 132  
3 n VAL 133  
3 n VAL 134  
3 n ILE 135  
3 n ILE 136  
3 n LYS 137  
3 n GLY 138  
3 n GLU 139  
3 n THR 140  
3 n GLY 141  
3 n CYS 142  
3 n GLY 143  
3 n LYS 144  
3 n THR 145  
3 n THR 146  
3 n GLN 147  
3 n VAL 148  
3 n PRO 149  
3 n GLN 150  
3 n TYR 151  
3 n ILE 152  
3 n LEU 153  
3 n ASP 154  
3 n GLU 155  
3 n ALA 156  
3 n TYR 157  
3 n LYS 158  
3 n SER 159  
3 n GLY 160  
3 n LYS 161  
3 n TYR 162  
3 n CYS 163  
3 n ASN 164  
3 n ILE 165  
3 n VAL 166  
3 n VAL 167  
3 n THR 168  
3 n GLN 169  
3 n PRO 170  
3 n ARG 171  
3 n ARG 172  
3 n ILE 173  
3 n ALA 174  
3 n ALA 175  
3 n ILE 176  
3 n SER 177  
3 n ILE 178  
3 n ALA 179  
3 n ASN 180  
3 n ARG 181  
3 n VAL 182  
3 n CYS 183  
3 n GLN 184  
3 n GLU 185  
3 n ARG 186  
3 n GLU 187  
3 n TRP 188  
3 n GLN 189  
3 n GLN 190  
3 n ASN 191  
3 n THR 192  
3 n VAL 193  
3 n CYS 194  
3 n SER 195  
3 n PHE 196  
3 n GLN 197  
3 n VAL 198  
3 n GLY 199  
3 n LEU 200  
3 n HIS 201  
3 n ARG 202  
3 n PRO 203  
3 n ASN 204  
3 n SER 205  
3 n LEU 206  
3 n GLU 207  
3 n ASP 208  
3 n THR 209  
3 n ARG 210  
3 n LEU 211  
3 n LEU 212  
3 n TYR 213  
3 n CYS 214  
3 n THR 215  
3 n THR 216  
3 n GLY 217  
3 n VAL 218  
3 n LEU 219  
3 n LEU 220  
3 n ASN 221  
3 n ASN 222  
3 n LEU 223  
3 n ILE 224  
3 n ASN 225  
3 n ASN 226  
3 n LYS 227  
3 n THR 228  
3 n LEU 229  
3 n THR 230  
3 n HIS 231  
3 n TYR 232  
3 n THR 233  
3 n HIS 234  
3 n ILE 235  
3 n VAL 236  
3 n LEU 237  
3 n ASP 238  
3 n GLU 239  
3 n VAL 240  
3 n HIS 241  
3 n GLU 242  
3 n ARG 243  
3 n ASP 244  
3 n GLN 245  
3 n ASN 246  
3 n MET 247  
3 n ASP 248  
3 n PHE 249  
3 n LEU 250  
3 n LEU 251  
3 n ILE 252  
3 n VAL 253  
3 n VAL 254  
3 n ARG 255  
3 n ARG 256  
3 n LEU 257  
3 n LEU 258  
3 n ALA 259  
3 n THR 260  
3 n ASN 261  
3 n SER 262  
3 n ARG 263  
3 n HIS 264  
3 n VAL 265  
3 n LYS 266  
3 n ILE 267  
3 n ILE 268  
3 n LEU 269  
3 n MET 270  
3 n SER 271  
3 n ALA 272  
3 n THR 273  
3 n ILE 274  
3 n ASP 275  
3 n ALA 276  
3 n LYS 277  
3 n GLU 278  
3 n LEU 279  
3 n SER 280  
3 n ASP 281  
3 n TYR 282  
3 n PHE 283  
3 n THR 284  
3 n THR 285  
3 n THR 286  
3 n ASN 287  
3 n SER 288  
3 n ILE 289  
3 n PRO 290  
3 n PRO 291  
3 n VAL 292  
3 n ILE 293  
3 n THR 294  
3 n THR 295  
3 n ASN 296  
3 n HIS 297  
3 n ARG 298  
3 n ARG 299  
3 n LYS 300  
3 n HIS 301  
3 n SER 302  
3 n ILE 303  
3 n GLU 304  
3 n LYS 305  
3 n PHE 306  
3 n TYR 307  
3 n ARG 308  
3 n ASP 309  
3 n GLN 310  
3 n LEU 311  
3 n GLY 312  
3 n SER 313  
3 n ILE 314  
3 n ILE 315  
3 n TRP 316  
3 n ASN 317  
3 n GLU 318  
3 n GLU 319  
3 n ASP 320  
3 n VAL 321  
3 n GLY 322  
3 n HIS 323  
3 n GLN 324  
3 n GLN 325  
3 n VAL 326  
3 n PRO 327  
3 n GLU 328  
3 n ILE 329  
3 n ASN 330  
3 n LYS 331  
3 n HIS 332  
3 n GLY 333  
3 n TYR 334  
3 n ARG 335  
3 n ALA 336  
3 n ALA 337  
3 n VAL 338  
3 n LYS 339  
3 n ILE 340  
3 n ILE 341  
3 n VAL 342  
3 n ILE 343  
3 n ILE 344  
3 n ASP 345  
3 n ASN 346  
3 n MET 347  
3 n GLU 348  
3 n ARG 349  
3 n LYS 350  
3 n ALA 351  
3 n ALA 352  
3 n ILE 353  
3 n GLN 354  
3 n SER 355  
3 n ARG 356  
3 n GLN 357  
3 n SER 358  
3 n TYR 359  
3 n ASP 360  
3 n GLU 361  
3 n ALA 362  
3 n LEU 363  
3 n ARG 364  
3 n TYR 365  
3 n GLY 366  
3 n ALA 367  
3 n VAL 368  
3 n LEU 369  
3 n ILE 370  
3 n PHE 371  
3 n LEU 372  
3 n PRO 373  
3 n GLY 374  
3 n ILE 375  
3 n TYR 376  
3 n GLU 377  
3 n ILE 378  
3 n ASP 379  
3 n THR 380  
3 n MET 381  
3 n ALA 382  
3 n GLU 383  
3 n ASN 384  
3 n LEU 385  
3 n THR 386  
3 n CYS 387  
3 n MET 388  
3 n LEU 389  
3 n GLU 390  
3 n ASN 391  
3 n ASP 392  
3 n PRO 393  
3 n ASN 394  
3 n ILE 395  
3 n LYS 396  
3 n VAL 397  
3 n SER 398  
3 n ILE 399  
3 n VAL 400  
3 n ARG 401  
3 n CYS 402  
3 n PHE 403  
3 n SER 404  
3 n LEU 405  
3 n MET 406  
3 n THR 407  
3 n PRO 408  
3 n GLU 409  
3 n ASN 410  
3 n GLN 411  
3 n ARG 412  
3 n ASP 413  
3 n VAL 414  
3 n PHE 415  
3 n ASN 416  
3 n PRO 417  
3 n PRO 418  
3 n PRO 419  
3 n PRO 420  
3 n GLY 421  
3 n PHE 422  
3 n ARG 423  
3 n LYS 424  
3 n ILE 425  
3 n ILE 426  
3 n LEU 427  
3 n THR 428  
3 n THR 429  
3 n ASN 430  
3 n ILE 431  
3 n ALA 432  
3 n GLU 433  
3 n SER 434  
3 n SER 435  
3 n ILE 436  
3 n THR 437  
3 n VAL 438  
3 n PRO 439  
3 n ASP 440  
3 n VAL 441  
3 n SER 442  
3 n TYR 443  
3 n VAL 444  
3 n ILE 445  
3 n ASP 446  
3 n PHE 447  
3 n CYS 448  
3 n LEU 449  
3 n ALA 450  
3 n LYS 451  
3 n VAL 452  
3 n LYS 453  
3 n VAL 454  
3 n THR 455  
3 n ASP 456  
3 n THR 457  
3 n ALA 458  
3 n SER 459  
3 n SER 460  
3 n PHE 461  
3 n SER 462  
3 n SER 463  
3 n LEU 464  
3 n ARG 465  
3 n LEU 466  
3 n THR 467  
3 n TRP 468  
3 n ALA 469  
3 n SER 470  
3 n LYS 471  
3 n ALA 472  
3 n ASN 473  
3 n CYS 474  
3 n ARG 475  
3 n GLN 476  
3 n ARG 477  
3 n ALA 478  
3 n GLY 479  
3 n ARG 480  
3 n VAL 481  
3 n GLY 482  
3 n ARG 483  
3 n LEU 484  
3 n ARG 485  
3 n SER 486  
3 n GLY 487  
3 n ARG 488  
3 n VAL 489  
3 n TYR 490  
3 n ARG 491  
3 n MET 492  
3 n VAL 493  
3 n ASN 494  
3 n LYS 495  
3 n HIS 496  
3 n PHE 497  
3 n TYR 498  
3 n GLN 499  
3 n ARG 500  
3 n GLU 501  
3 n MET 502  
3 n PRO 503  
3 n GLU 504  
3 n PHE 505  
3 n GLY 506  
3 n ILE 507  
3 n PRO 508  
3 n GLU 509  
3 n MET 510  
3 n LEU 511  
3 n ARG 512  
3 n LEU 513  
3 n PRO 514  
3 n LEU 515  
3 n GLN 516  
3 n ASN 517  
3 n SER 518  
3 n VAL 519  
3 n LEU 520  
3 n LYS 521  
3 n ALA 522  
3 n LYS 523  
3 n VAL 524  
3 n LEU 525  
3 n ASN 526  
3 n MET 527  
3 n GLY 528  
3 n SER 529  
3 n PRO 530  
3 n VAL 531  
3 n GLU 532  
3 n ILE 533  
3 n LEU 534  
3 n ALA 535  
3 n LEU 536  
3 n ALA 537  
3 n LEU 538  
3 n SER 539  
3 n PRO 540  
3 n PRO 541  
3 n ASN 542  
3 n LEU 543  
3 n SER 544  
3 n ASP 545  
3 n ILE 546  
3 n HIS 547  
3 n ASN 548  
3 n THR 549  
3 n ILE 550  
3 n LEU 551  
3 n LEU 552  
3 n LEU 553  
3 n LYS 554  
3 n GLU 555  
3 n VAL 556  
3 n GLY 557  
3 n ALA 558  
3 n LEU 559  
3 n TYR 560  
3 n LEU 561  
3 n THR 562  
3 n VAL 563  
3 n ASP 564  
3 n GLY 565  
3 n ILE 566  
3 n TYR 567  
3 n ASP 568  
3 n PRO 569  
3 n LEU 570  
3 n ASP 571  
3 n GLY 572  
3 n ASP 573  
3 n LEU 574  
3 n THR 575  
3 n TYR 576  
3 n TRP 577  
3 n GLY 578  
3 n THR 579  
3 n ILE 580  
3 n MET 581  
3 n SER 582  
3 n ARG 583  
3 n LEU 584  
3 n PRO 585  
3 n LEU 586  
3 n ASP 587  
3 n THR 588  
3 n ARG 589  
3 n GLN 590  
3 n SER 591  
3 n ARG 592  
3 n LEU 593  
3 n ILE 594  
3 n ILE 595  
3 n LEU 596  
3 n GLY 597  
3 n TYR 598  
3 n ILE 599  
3 n PHE 600  
3 n ASN 601  
3 n MET 602  
3 n LEU 603  
3 n GLU 604  
3 n GLU 605  
3 n ALA 606  
3 n ILE 607  
3 n ILE 608  
3 n ILE 609  
3 n ALA 610  
3 n ALA 611  
3 n GLY 612  
3 n LEU 613  
3 n SER 614  
3 n THR 615  
3 n PRO 616  
3 n GLY 617  
3 n LEU 618  
3 n PHE 619  
3 n ALA 620  
3 n HIS 621  
3 n GLU 622  
3 n GLY 623  
3 n GLY 624  
3 n ARG 625  
3 n SER 626  
3 n GLN 627  
3 n LEU 628  
3 n GLY 629  
3 n ASP 630  
3 n SER 631  
3 n PHE 632  
3 n TRP 633  
3 n MET 634  
3 n HIS 635  
3 n TYR 636  
3 n ILE 637  
3 n PHE 638  
3 n SER 639  
3 n ASP 640  
3 n GLY 641  
3 n SER 642  
3 n GLY 643  
3 n SER 644  
3 n ASP 645  
3 n LEU 646  
3 n VAL 647  
3 n ALA 648  
3 n ILE 649  
3 n TRP 650  
3 n ARG 651  
3 n VAL 652  
3 n TYR 653  
3 n LEU 654  
3 n THR 655  
3 n TYR 656  
3 n LEU 657  
3 n ASN 658  
3 n ILE 659  
3 n VAL 660  
3 n GLU 661  
3 n ASN 662  
3 n GLY 663  
3 n HIS 664  
3 n ASP 665  
3 n GLN 666  
3 n GLU 667  
3 n SER 668  
3 n ALA 669  
3 n ILE 670  
3 n ARG 671  
3 n TRP 672  
3 n ALA 673  
3 n LYS 674  
3 n ARG 675  
3 n PHE 676  
3 n HIS 677  
3 n VAL 678  
3 n SER 679  
3 n LEU 680  
3 n ARG 681  
3 n SER 682  
3 n LEU 683  
3 n LYS 684  
3 n GLU 685  
3 n ILE 686  
3 n HIS 687  
3 n LEU 688  
3 n LEU 689  
3 n VAL 690  
3 n GLN 691  
3 n GLU 692  
3 n LEU 693  
3 n ARG 694  
3 n VAL 695  
3 n ARG 696  
3 n CYS 697  
3 n THR 698  
3 n HIS 699  
3 n LEU 700  
3 n GLY 701  
3 n LEU 702  
3 n ILE 703  
3 n PRO 704  
3 n PHE 705  
3 n PRO 706  
3 n VAL 707  
3 n ASN 708  
3 n PRO 709  
3 n ASN 710  
3 n GLN 711  
3 n MET 712  
3 n MET 713  
3 n ASP 714  
3 n ASP 715  
3 n ARG 716  
3 n GLU 717  
3 n LYS 718  
3 n ALA 719  
3 n ILE 720  
3 n MET 721  
3 n LEU 722  
3 n LYS 723  
3 n VAL 724  
3 n ILE 725  
3 n ILE 726  
3 n ALA 727  
3 n GLY 728  
3 n ALA 729  
3 n PHE 730  
3 n TYR 731  
3 n PRO 732  
3 n ASN 733  
3 n TYR 734  
3 n PHE 735  
3 n THR 736  
3 n ARG 737  
3 n SER 738  
3 n LYS 739  
3 n GLU 740  
3 n SER 741  
3 n CYS 742  
3 n ALA 743  
3 n ASP 744  
3 n THR 745  
3 n ASP 746  
3 n ARG 747  
3 n ASN 748  
3 n ILE 749  
3 n TYR 750  
3 n GLN 751  
3 n THR 752  
3 n ILE 753  
3 n SER 754  
3 n GLY 755  
3 n HIS 756  
3 n ASP 757  
3 n PRO 758  
3 n CYS 759  
3 n ARG 760  
3 n THR 761  
3 n VAL 762  
3 n TYR 763  
3 n PHE 764  
3 n THR 765  
3 n ASN 766  
3 n PHE 767  
3 n LYS 768  
3 n PRO 769  
3 n ALA 770  
3 n TYR 771  
3 n MET 772  
3 n GLY 773  
3 n GLU 774  
3 n LEU 775  
3 n TYR 776  
3 n THR 777  
3 n ARG 778  
3 n ARG 779  
3 n ILE 780  
3 n LYS 781  
3 n GLU 782  
3 n LEU 783  
3 n PHE 784  
3 n GLN 785  
3 n GLU 786  
3 n VAL 787  
3 n ARG 788  
3 n ILE 789  
3 n PRO 790  
3 n PRO 791  
3 n GLU 792  
3 n ASN 793  
3 n MET 794  
3 n ASP 795  
3 n VAL 796  
3 n THR 797  
3 n PHE 798  
3 n GLN 799  
3 n GLU 800  
3 n GLY 801  
3 n SER 802  
3 n GLN 803  
3 n LYS 804  
3 n VAL 805  
3 n PHE 806  
3 n VAL 807  
3 n THR 808  
3 n PHE 809  
3 n LYS 810  
3 n GLN 811  
3 n ASP 812  
3 n ASP 813  
3 n TRP 814  
3 n ILE 815  
3 n GLU 816  
3 n GLY 817  
3 n SER 818  
3 n SER 819  
3 n LYS 820  
3 n TYR 821  
3 n VAL 822  
3 n PRO 823  
3 n VAL 824  
3 n SER 825  
3 n GLY 826  
3 n ARG 827  
3 n VAL 828  
3 n GLN 829  
3 n SER 830  
3 n GLU 831  
3 n VAL 832  
3 n TYR 833  
3 n LYS 834  
3 n ALA 835  
3 n VAL 836  
3 n MET 837  
3 n MET 838  
3 n ARG 839  
3 n GLN 840  
3 n ASN 841  
3 n ARG 842  
3 n VAL 843  
3 n GLU 844  
3 n ARG 845  
3 n PRO 846  
3 n ILE 847  
3 n HIS 848  
3 n ILE 849  
3 n MET 850  
3 n ASN 851  
3 n PRO 852  
3 n SER 853  
3 n ALA 854  
3 n PHE 855  
3 n MET 856  
3 n SER 857  
3 n TYR 858  
3 n VAL 859  
3 n GLN 860  
3 n GLN 861  
3 n ARG 862  
3 n GLY 863  
3 n ILE 864  
3 n GLY 865  
3 n ASP 866  
3 n VAL 867  
3 n ILE 868  
3 n GLU 869  
3 n GLY 870  
3 n ARG 871  
3 n TRP 872  
3 n ILE 873  
3 n PRO 874  
3 n PRO 875  
3 n THR 876  
3 n LYS 877  
3 n PRO 878  
3 n LEU 879  
3 n ASN 880  
3 n VAL 881  
3 n GLU 882  
3 n LEU 883  
3 n LEU 884  
3 n ALA 885  
3 n LEU 886  
3 n PRO 887  
3 n SER 888  
3 n VAL 889  
3 n PHE 890  
3 n ASP 891  
3 n LYS 892  
3 n THR 893  
3 n ILE 894  
3 n SER 895  
3 n GLY 896  
3 n SER 897  
3 n ILE 898  
3 n THR 899  
3 n CYS 900  
3 n ILE 901  
3 n VAL 902  
3 n ASN 903  
3 n CYS 904  
3 n GLY 905  
3 n LYS 906  
3 n PHE 907  
3 n PHE 908  
3 n PHE 909  
3 n GLN 910  
3 n PRO 911  
3 n GLN 912  
3 n SER 913  
3 n PHE 914  
3 n GLU 915  
3 n GLU 916  
3 n CYS 917  
3 n ILE 918  
3 n ARG 919  
3 n ASN 920  
3 n MET 921  
3 n SER 922  
3 n GLU 923  
3 n ILE 924  
3 n PHE 925  
3 n ASN 926  
3 n ALA 927  
3 n PRO 928  
3 n GLN 929  
3 n GLN 930  
3 n LEU 931  
3 n ARG 932  
3 n ASN 933  
3 n TYR 934  
3 n VAL 935  
3 n THR 936  
3 n ASN 937  
3 n ALA 938  
3 n SER 939  
3 n ALA 940  
3 n ILE 941  
3 n ALA 942  
3 n LYS 943  
3 n GLY 944  
3 n MET 945  
3 n MET 946  
3 n VAL 947  
3 n LEU 948  
3 n ALA 949  
3 n LYS 950  
3 n ARG 951  
3 n ASP 952  
3 n SER 953  
3 n TYR 954  
3 n PHE 955  
3 n GLN 956  
3 n ARG 957  
3 n ALA 958  
3 n THR 959  
3 n VAL 960  
3 n ILE 961  
3 n ARG 962  
3 n PRO 963  
3 n GLU 964  
3 n ASN 965  
3 n GLN 966  
3 n SER 967  
3 n ASN 968  
3 n ARG 969  
3 n GLN 970  
3 n PRO 971  
3 n MET 972  
3 n PHE 973  
3 n TYR 974  
3 n VAL 975  
3 n ARG 976  
3 n PHE 977  
3 n ILE 978  
3 n ASP 979  
3 n TYR 980  
3 n GLY 981  
3 n ASN 982  
3 n CYS 983  
3 n THR 984  
3 n LEU 985  
3 n LEU 986  
3 n PRO 987  
3 n MET 988  
3 n GLN 989  
3 n LEU 990  
3 n MET 991  
3 n ARG 992  
3 n LEU 993  
3 n MET 994  
3 n PRO 995  
3 n ARG 996  
3 n GLU 997  
3 n LEU 998  
3 n THR 999  
3 n GLU 1000 
3 n GLN 1001 
3 n TYR 1002 
3 n GLY 1003 
3 n ASP 1004 
3 n LEU 1005 
3 n PRO 1006 
3 n PRO 1007 
3 n ARG 1008 
3 n VAL 1009 
3 n PHE 1010 
3 n GLU 1011 
3 n CYS 1012 
3 n ARG 1013 
3 n LEU 1014 
3 n ALA 1015 
3 n MET 1016 
3 n VAL 1017 
3 n GLN 1018 
3 n PRO 1019 
3 n SER 1020 
3 n SER 1021 
3 n VAL 1022 
3 n VAL 1023 
3 n SER 1024 
3 n GLY 1025 
3 n ASN 1026 
3 n ASN 1027 
3 n ARG 1028 
3 n TRP 1029 
3 n SER 1030 
3 n THR 1031 
3 n ALA 1032 
3 n ALA 1033 
3 n ASN 1034 
3 n ASP 1035 
3 n MET 1036 
3 n LEU 1037 
3 n LYS 1038 
3 n THR 1039 
3 n VAL 1040 
3 n ALA 1041 
3 n GLN 1042 
3 n CYS 1043 
3 n GLY 1044 
3 n LEU 1045 
3 n ILE 1046 
3 n ASP 1047 
3 n ILE 1048 
3 n GLU 1049 
3 n VAL 1050 
3 n TYR 1051 
3 n SER 1052 
3 n LEU 1053 
3 n PHE 1054 
3 n ASN 1055 
3 n ASN 1056 
3 n VAL 1057 
3 n ALA 1058 
3 n ALA 1059 
3 n VAL 1060 
3 n LEU 1061 
3 n ILE 1062 
3 n HIS 1063 
3 n MET 1064 
3 n ARG 1065 
3 n ASP 1066 
3 n GLY 1067 
3 n ILE 1068 
3 n ILE 1069 
3 n ASN 1070 
3 n ASP 1071 
3 n LYS 1072 
3 n LEU 1073 
3 n VAL 1074 
3 n GLU 1075 
3 n LEU 1076 
3 n MET 1077 
3 n LEU 1078 
3 n CYS 1079 
3 n ARG 1080 
3 n ARG 1081 
3 n SER 1082 
3 n ASP 1083 
3 n GLU 1084 
3 n ASP 1085 
3 n TYR 1086 
3 n MET 1087 
3 n SER 1088 
3 n ARG 1089 
3 n LYS 1090 
3 n ASP 1091 
3 n HIS 1092 
3 n ASP 1093 
3 n PHE 1094 
3 n ARG 1095 
3 n LEU 1096 
3 n ARG 1097 
3 n ARG 1098 
3 n GLN 1099 
3 n GLU 1100 
3 n SER 1101 
3 n ALA 1102 
3 n ARG 1103 
3 n ASN 1104 
3 n LEU 1105 
3 n SER 1106 
3 n THR 1107 
3 n ALA 1108 
3 n GLN 1109 
3 n ARG 1110 
3 n GLN 1111 
3 n GLN 1112 
3 n ILE 1113 
3 n ASN 1114 
3 n GLU 1115 
3 n GLU 1116 
3 n TYR 1117 
3 n LEU 1118 
3 n ARG 1119 
3 n SER 1120 
3 n CYS 1121 
3 n GLN 1122 
3 n LEU 1123 
3 n PRO 1124 
3 n GLN 1125 
3 n ASP 1126 
3 n HIS 1127 
3 n ASP 1128 
3 n LEU 1129 
3 n PRO 1130 
3 n PRO 1131 
3 n PRO 1132 
3 n PRO 1133 
3 n LEU 1134 
3 n GLU 1135 
3 n LYS 1136 
3 n CYS 1137 
3 n LYS 1138 
3 n THR 1139 
3 n VAL 1140 
3 n VAL 1141 
3 n MET 1142 
3 n LEU 1143 
3 n LYS 1144 
3 n GLY 1145 
3 n PRO 1146 
3 n ASN 1147 
3 n SER 1148 
3 n PRO 1149 
3 n LEU 1150 
3 n GLU 1151 
3 n CYS 1152 
3 n THR 1153 
3 n MET 1154 
3 n ARG 1155 
3 n SER 1156 
3 n ILE 1157 
3 n THR 1158 
3 n ARG 1159 
3 n VAL 1160 
3 n GLY 1161 
3 n LEU 1162 
3 n SER 1163 
3 n LYS 1164 
3 n ARG 1165 
3 n VAL 1166 
3 n ASN 1167 
3 n ILE 1168 
3 n ASP 1169 
3 n HIS 1170 
3 n LEU 1171 
3 n SER 1172 
3 n VAL 1173 
3 n ASN 1174 
3 n ALA 1175 
3 n LEU 1176 
3 n LEU 1177 
3 n LEU 1178 
3 n ASP 1179 
3 n ALA 1180 
3 n ASP 1181 
3 n PRO 1182 
3 n GLN 1183 
3 n ASP 1184 
3 n HIS 1185 
3 n HIS 1186 
3 n ASP 1187 
3 n HIS 1188 
3 n LEU 1189 
3 n ILE 1190 
3 n VAL 1191 
3 n ALA 1192 
3 n HIS 1193 
3 n GLU 1194 
3 n ILE 1195 
3 n ALA 1196 
3 n GLU 1197 
3 n SER 1198 
3 n ARG 1199 
3 n ASN 1200 
3 n GLY 1201 
3 n GLN 1202 
3 n THR 1203 
3 n LEU 1204 
3 n THR 1205 
3 n ALA 1206 
3 n ARG 1207 
3 n GLY 1208 
3 n THR 1209 
3 n THR 1210 
3 n LEU 1211 
3 n MET 1212 
3 n PRO 1213 
3 n ASN 1214 
3 n VAL 1215 
3 n GLN 1216 
3 n GLY 1217 
3 n PHE 1218 
3 n GLY 1219 
3 n ALA 1220 
3 n LEU 1221 
3 n MET 1222 
3 n VAL 1223 
3 n MET 1224 
3 n LEU 1225 
3 n PHE 1226 
3 n SER 1227 
3 n PRO 1228 
3 n THR 1229 
3 n MET 1230 
3 n GLN 1231 
3 n LEU 1232 
3 n LYS 1233 
3 n CYS 1234 
3 n ASN 1235 
3 n LYS 1236 
3 n GLU 1237 
3 n GLY 1238 
3 n THR 1239 
3 n SER 1240 
3 n TYR 1241 
3 n VAL 1242 
3 n SER 1243 
3 n VAL 1244 
3 n LEU 1245 
3 n GLY 1246 
3 n GLY 1247 
3 n LEU 1248 
3 n GLY 1249 
3 n CYS 1250 
3 n ASP 1251 
3 n PRO 1252 
3 n ASP 1253 
3 n THR 1254 
3 n ASN 1255 
3 n GLU 1256 
3 n PRO 1257 
3 n TYR 1258 
3 n PHE 1259 
3 n ALA 1260 
3 n GLU 1261 
3 n HIS 1262 
3 n ASP 1263 
3 n VAL 1264 
3 n LEU 1265 
3 n ILE 1266 
3 n ASN 1267 
3 n LEU 1268 
3 n ASP 1269 
3 n VAL 1270 
3 n ASN 1271 
3 n ILE 1272 
3 n LEU 1273 
3 n GLU 1274 
3 n ASP 1275 
3 n ASP 1276 
3 n VAL 1277 
3 n ILE 1278 
3 n LEU 1279 
3 n ILE 1280 
3 n ASN 1281 
3 n GLN 1282 
3 n ILE 1283 
3 n ARG 1284 
3 n TYR 1285 
3 n TYR 1286 
3 n ILE 1287 
3 n ASP 1288 
3 n SER 1289 
3 n VAL 1290 
3 n PHE 1291 
3 n PHE 1292 
3 n ASN 1293 
3 n PHE 1294 
3 n LYS 1295 
3 n GLU 1296 
3 n GLU 1297 
3 n ASN 1298 
3 n ASN 1299 
3 n PRO 1300 
3 n ALA 1301 
3 n VAL 1302 
3 n SER 1303 
3 n VAL 1304 
3 n ASN 1305 
3 n GLU 1306 
3 n ARG 1307 
3 n VAL 1308 
3 n SER 1309 
3 n ILE 1310 
3 n TYR 1311 
3 n THR 1312 
3 n GLN 1313 
3 n LEU 1314 
3 n ARG 1315 
3 n SER 1316 
3 n LEU 1317 
3 n ILE 1318 
3 n ASN 1319 
3 n ARG 1320 
3 n LEU 1321 
3 n LEU 1322 
3 n CYS 1323 
3 n LYS 1324 
3 n ASP 1325 
3 n ARG 1326 
3 n ARG 1327 
3 n TYR 1328 
3 n ILE 1329 
3 n GLU 1330 
3 n ARG 1331 
3 n ASN 1332 
3 n MET 1333 
3 n SER 1334 
3 n ASN 1335 
3 n ALA 1336 
3 n ASP 1337 
3 n PHE 1338 
3 n GLU 1339 
3 n TRP 1340 
3 n GLU 1341 
3 n THR 1342 
3 n ASN 1343 
3 n PRO 1344 
3 n GLU 1345 
3 n LEU 1346 
3 n PRO 1347 
3 n LEU 1348 
3 n PRO 1349 
3 n ASN 1350 
3 n GLU 1351 
3 n PRO 1352 
3 n PHE 1353 
3 n GLY 1354 
3 n LYS 1355 
3 n ARG 1356 
3 n ALA 1357 
3 n ILE 1358 
3 n PHE 1359 
3 n PRO 1360 
3 n MET 1361 
3 n HIS 1362 
3 n SER 1363 
3 n LEU 1364 
3 n THR 1365 
3 n GLU 1366 
3 n LEU 1367 
3 n GLN 1368 
3 n GLU 1369 
3 n GLU 1370 
3 n ASP 1371 
3 n THR 1372 
3 n GLY 1373 
3 n ARG 1374 
3 n LEU 1375 
3 n VAL 1376 
3 n GLN 1377 
3 n LEU 1378 
3 n ARG 1379 
3 n GLU 1380 
3 n ASN 1381 
3 n CYS 1382 
3 n SER 1383 
3 n MET 1384 
3 n LEU 1385 
3 n HIS 1386 
3 n LYS 1387 
3 n TRP 1388 
3 n ARG 1389 
3 n ASN 1390 
3 n PHE 1391 
3 n GLU 1392 
3 n GLY 1393 
3 n THR 1394 
3 n LEU 1395 
3 n PRO 1396 
3 n HIS 1397 
3 n MET 1398 
3 n THR 1399 
3 n CYS 1400 
3 n LYS 1401 
3 n LEU 1402 
3 n CYS 1403 
3 n ASN 1404 
3 n GLN 1405 
3 n LEU 1406 
3 n LEU 1407 
3 n GLU 1408 
3 n SER 1409 
3 n VAL 1410 
3 n PRO 1411 
3 n GLN 1412 
3 n LEU 1413 
3 n ARG 1414 
3 n LEU 1415 
3 n HIS 1416 
3 n LEU 1417 
3 n LEU 1418 
3 n THR 1419 
3 n ILE 1420 
3 n LEU 1421 
3 n HIS 1422 
3 n ARG 1423 
3 n ASP 1424 
3 n ARG 1425 
3 n GLU 1426 
3 n LYS 1427 
3 n GLN 1428 
3 n ILE 1429 
3 n ASP 1430 
3 n TYR 1431 
3 n CYS 1432 
3 n ASN 1433 
3 n GLN 1434 
#
_ma_data.content_type "model coordinates"
_ma_data.id           1
_ma_data.name         Model
#
_ma_model_list.data_id          1
_ma_model_list.model_group_id   1
_ma_model_list.model_group_name "AlphaFold-beta-20231127 (fb0b9d13-0bdd-4522-ba5f-0ee1f426d085 @ 2025-01-13 01:00:39)"
_ma_model_list.model_id         1
_ma_model_list.model_name       "Top ranked model"
_ma_model_list.model_type       "Ab initio model"
_ma_model_list.ordinal_id       1
#
loop_
_ma_protocol_step.method_type
_ma_protocol_step.ordinal_id
_ma_protocol_step.protocol_id
_ma_protocol_step.step_id
"coevolution MSA" 1 1 1 
"template search" 2 1 2 
modeling          3 1 3 
#
loop_
_ma_qa_metric.id
_ma_qa_metric.mode
_ma_qa_metric.name
_ma_qa_metric.software_group_id
_ma_qa_metric.type
1 global pLDDT 1 pLDDT 
2 local  pLDDT 1 pLDDT 
#
_ma_qa_metric_global.metric_id    1
_ma_qa_metric_global.metric_value 66.79
_ma_qa_metric_global.model_id     1
_ma_qa_metric_global.ordinal_id   1
#
_ma_software_group.group_id    1
_ma_software_group.ordinal_id  1
_ma_software_group.software_id 1
#
loop_
_ma_target_entity.data_id
_ma_target_entity.entity_id
_ma_target_entity.origin
1 1 . 
1 2 . 
1 3 . 
#
loop_
_ma_target_entity_instance.asym_id
_ma_target_entity_instance.details
_ma_target_entity_instance.entity_id
A . 1 
B . 2 
C . 3 
#
loop_
_pdbx_data_usage.details
_pdbx_data_usage.id
_pdbx_data_usage.type
_pdbx_data_usage.url
;NON-COMMERCIAL USE ONLY, BY USING THIS FILE YOU AGREE TO THE TERMS OF USE FOUND
AT alphafoldserver.com/output-terms.
;
1 license    ? 
;THE INFORMATION IS NOT INTENDED FOR, HAS NOT BEEN VALIDATED FOR, AND IS NOT
APPROVED FOR CLINICAL USE. IT SHOULD NOT BE USED FOR CLINICAL PURPOSE OR RELIED
ON FOR MEDICAL OR OTHER PROFESSIONAL ADVICE. IT IS THEORETICAL MODELLING ONLY
AND CAUTION SHOULD BE EXERCISED IN ITS USE. IT IS PROVIDED "AS-IS" WITHOUT ANY
WARRANTY OF ANY KIND, WHETHER EXPRESSED OR IMPLIED. NO WARRANTY IS GIVEN THAT
USE OF THE INFORMATION SHALL NOT INFRINGE THE RIGHTS OF ANY THIRD PARTY.
;
2 disclaimer ? 
#
loop_
_pdbx_poly_seq_scheme.asym_id
_pdbx_poly_seq_scheme.auth_seq_num
_pdbx_poly_seq_scheme.entity_id
_pdbx_poly_seq_scheme.hetero
_pdbx_poly_seq_scheme.mon_id
_pdbx_poly_seq_scheme.pdb_ins_code
_pdbx_poly_seq_scheme.pdb_seq_num
_pdbx_poly_seq_scheme.pdb_strand_id
_pdbx_poly_seq_scheme.seq_id
A 1    1 n MET . 1    A 1    
A 2    1 n SER . 2    A 2    
A 3    1 n ASP . 3    A 3    
A 4    1 n ASP . 4    A 4    
A 5    1 n TRP . 5    A 5    
A 6    1 n ASP . 6    A 6    
A 7    1 n ASP . 7    A 7    
A 8    1 n GLU . 8    A 8    
A 9    1 n PRO . 9    A 9    
A 10   1 n ILE . 10   A 10   
A 11   1 n VAL . 11   A 11   
A 12   1 n ASP . 12   A 12   
A 13   1 n THR . 13   A 13   
A 14   1 n ARG . 14   A 14   
A 15   1 n GLY . 15   A 15   
A 16   1 n ALA . 16   A 16   
A 17   1 n ARG . 17   A 17   
A 18   1 n GLY . 18   A 18   
A 19   1 n GLY . 19   A 19   
A 20   1 n ASP . 20   A 20   
A 21   1 n TRP . 21   A 21   
A 22   1 n SER . 22   A 22   
A 23   1 n ASP . 23   A 23   
A 24   1 n ASP . 24   A 24   
A 25   1 n GLU . 25   A 25   
A 26   1 n ASP . 26   A 26   
A 27   1 n THR . 27   A 27   
A 28   1 n ALA . 28   A 28   
A 29   1 n LYS . 29   A 29   
A 30   1 n SER . 30   A 30   
A 31   1 n PHE . 31   A 31   
A 32   1 n SER . 32   A 32   
A 33   1 n GLY . 33   A 33   
A 34   1 n GLU . 34   A 34   
A 35   1 n ALA . 35   A 35   
A 36   1 n GLU . 36   A 36   
A 37   1 n GLY . 37   A 37   
A 38   1 n ASP . 38   A 38   
A 39   1 n GLY . 39   A 39   
A 40   1 n VAL . 40   A 40   
A 41   1 n GLY . 41   A 41   
A 42   1 n GLY . 42   A 42   
A 43   1 n SER . 43   A 43   
A 44   1 n GLY . 44   A 44   
A 45   1 n GLY . 45   A 45   
A 46   1 n GLU . 46   A 46   
A 47   1 n GLY . 47   A 47   
A 48   1 n GLY . 48   A 48   
A 49   1 n GLY . 49   A 49   
A 50   1 n TYR . 50   A 50   
A 51   1 n GLN . 51   A 51   
A 52   1 n GLY . 52   A 52   
A 53   1 n GLY . 53   A 53   
A 54   1 n ASN . 54   A 54   
A 55   1 n ARG . 55   A 55   
A 56   1 n ASP . 56   A 56   
A 57   1 n VAL . 57   A 57   
A 58   1 n PHE . 58   A 58   
A 59   1 n GLY . 59   A 59   
A 60   1 n ARG . 60   A 60   
A 61   1 n ILE . 61   A 61   
A 62   1 n GLY . 62   A 62   
A 63   1 n GLY . 63   A 63   
A 64   1 n GLY . 64   A 64   
A 65   1 n ARG . 65   A 65   
A 66   1 n GLY . 66   A 66   
A 67   1 n GLY . 67   A 67   
A 68   1 n GLY . 68   A 68   
A 69   1 n ALA . 69   A 69   
A 70   1 n GLY . 70   A 70   
A 71   1 n GLY . 71   A 71   
A 72   1 n TYR . 72   A 72   
A 73   1 n ARG . 73   A 73   
A 74   1 n GLY . 74   A 74   
A 75   1 n GLY . 75   A 75   
A 76   1 n ASN . 76   A 76   
A 77   1 n ARG . 77   A 77   
A 78   1 n ASP . 78   A 78   
A 79   1 n GLY . 79   A 79   
A 80   1 n GLY . 80   A 80   
A 81   1 n GLY . 81   A 81   
A 82   1 n PHE . 82   A 82   
A 83   1 n HIS . 83   A 83   
A 84   1 n GLY . 84   A 84   
A 85   1 n GLY . 85   A 85   
A 86   1 n ARG . 86   A 86   
A 87   1 n ARG . 87   A 87   
A 88   1 n GLU . 88   A 88   
A 89   1 n GLY . 89   A 89   
A 90   1 n GLU . 90   A 90   
A 91   1 n ARG . 91   A 91   
A 92   1 n ASP . 92   A 92   
A 93   1 n PHE . 93   A 93   
A 94   1 n ARG . 94   A 94   
A 95   1 n GLY . 95   A 95   
A 96   1 n GLY . 96   A 96   
A 97   1 n GLU . 97   A 97   
A 98   1 n GLY . 98   A 98   
A 99   1 n GLY . 99   A 99   
A 100  1 n PHE . 100  A 100  
A 101  1 n ARG . 101  A 101  
A 102  1 n GLY . 102  A 102  
A 103  1 n GLY . 103  A 103  
A 104  1 n GLN . 104  A 104  
A 105  1 n GLY . 105  A 105  
A 106  1 n GLY . 106  A 106  
A 107  1 n SER . 107  A 107  
A 108  1 n ARG . 108  A 108  
A 109  1 n GLY . 109  A 109  
A 110  1 n GLY . 110  A 110  
A 111  1 n GLN . 111  A 111  
A 112  1 n GLY . 112  A 112  
A 113  1 n GLY . 113  A 113  
A 114  1 n SER . 114  A 114  
A 115  1 n ARG . 115  A 115  
A 116  1 n GLY . 116  A 116  
A 117  1 n GLY . 117  A 117  
A 118  1 n GLN . 118  A 118  
A 119  1 n GLY . 119  A 119  
A 120  1 n GLY . 120  A 120  
A 121  1 n PHE . 121  A 121  
A 122  1 n ARG . 122  A 122  
A 123  1 n GLY . 123  A 123  
A 124  1 n GLY . 124  A 124  
A 125  1 n GLU . 125  A 125  
A 126  1 n GLY . 126  A 126  
A 127  1 n GLY . 127  A 127  
A 128  1 n PHE . 128  A 128  
A 129  1 n ARG . 129  A 129  
A 130  1 n GLY . 130  A 130  
A 131  1 n ARG . 131  A 131  
A 132  1 n LEU . 132  A 132  
A 133  1 n TYR . 133  A 133  
A 134  1 n GLU . 134  A 134  
A 135  1 n ASN . 135  A 135  
A 136  1 n GLU . 136  A 136  
A 137  1 n ASP . 137  A 137  
A 138  1 n GLY . 138  A 138  
A 139  1 n ASP . 139  A 139  
A 140  1 n GLU . 140  A 140  
A 141  1 n ARG . 141  A 141  
A 142  1 n ARG . 142  A 142  
A 143  1 n GLY . 143  A 143  
A 144  1 n ARG . 144  A 144  
A 145  1 n LEU . 145  A 145  
A 146  1 n ASP . 146  A 146  
A 147  1 n ARG . 147  A 147  
A 148  1 n GLU . 148  A 148  
A 149  1 n GLU . 149  A 149  
A 150  1 n ARG . 150  A 150  
A 151  1 n GLY . 151  A 151  
A 152  1 n GLY . 152  A 152  
A 153  1 n GLU . 153  A 153  
A 154  1 n ARG . 154  A 154  
A 155  1 n ARG . 155  A 155  
A 156  1 n GLY . 156  A 156  
A 157  1 n ARG . 157  A 157  
A 158  1 n LEU . 158  A 158  
A 159  1 n ASP . 159  A 159  
A 160  1 n ARG . 160  A 160  
A 161  1 n GLU . 161  A 161  
A 162  1 n GLU . 162  A 162  
A 163  1 n ARG . 163  A 163  
A 164  1 n GLY . 164  A 164  
A 165  1 n GLY . 165  A 165  
A 166  1 n GLU . 166  A 166  
A 167  1 n ARG . 167  A 167  
A 168  1 n GLY . 168  A 168  
A 169  1 n GLU . 169  A 169  
A 170  1 n ARG . 170  A 170  
A 171  1 n GLY . 171  A 171  
A 172  1 n ASP . 172  A 172  
A 173  1 n GLY . 173  A 173  
A 174  1 n GLY . 174  A 174  
A 175  1 n PHE . 175  A 175  
A 176  1 n ALA . 176  A 176  
A 177  1 n ARG . 177  A 177  
A 178  1 n ARG . 178  A 178  
A 179  1 n ARG . 179  A 179  
A 180  1 n ARG . 180  A 180  
A 181  1 n ASN . 181  A 181  
A 182  1 n GLU . 182  A 182  
A 183  1 n ASP . 183  A 183  
A 184  1 n ASP . 184  A 184  
A 185  1 n ILE . 185  A 185  
A 186  1 n ASN . 186  A 186  
A 187  1 n ASN . 187  A 187  
A 188  1 n ASN . 188  A 188  
A 189  1 n ASN . 189  A 189  
A 190  1 n ASN . 190  A 190  
A 191  1 n ILE . 191  A 191  
A 192  1 n VAL . 192  A 192  
A 193  1 n GLU . 193  A 193  
A 194  1 n ASP . 194  A 194  
A 195  1 n VAL . 195  A 195  
A 196  1 n GLU . 196  A 196  
A 197  1 n ARG . 197  A 197  
A 198  1 n LYS . 198  A 198  
A 199  1 n ARG . 199  A 199  
A 200  1 n GLU . 200  A 200  
A 201  1 n PHE . 201  A 201  
A 202  1 n TYR . 202  A 202  
A 203  1 n ILE . 203  A 203  
A 204  1 n PRO . 204  A 204  
A 205  1 n PRO . 205  A 205  
A 206  1 n GLU . 206  A 206  
A 207  1 n PRO . 207  A 207  
A 208  1 n SER . 208  A 208  
A 209  1 n ASN . 209  A 209  
A 210  1 n ASP . 210  A 210  
A 211  1 n ALA . 211  A 211  
A 212  1 n ILE . 212  A 212  
A 213  1 n GLU . 213  A 213  
A 214  1 n ILE . 214  A 214  
A 215  1 n PHE . 215  A 215  
A 216  1 n SER . 216  A 216  
A 217  1 n SER . 217  A 217  
A 218  1 n GLY . 218  A 218  
A 219  1 n ILE . 219  A 219  
A 220  1 n ALA . 220  A 220  
A 221  1 n SER . 221  A 221  
A 222  1 n GLY . 222  A 222  
A 223  1 n ILE . 223  A 223  
A 224  1 n HIS . 224  A 224  
A 225  1 n PHE . 225  A 225  
A 226  1 n SER . 226  A 226  
A 227  1 n LYS . 227  A 227  
A 228  1 n TYR . 228  A 228  
A 229  1 n ASN . 229  A 229  
A 230  1 n ASN . 230  A 230  
A 231  1 n ILE . 231  A 231  
A 232  1 n PRO . 232  A 232  
A 233  1 n VAL . 233  A 233  
A 234  1 n LYS . 234  A 234  
A 235  1 n VAL . 235  A 235  
A 236  1 n THR . 236  A 236  
A 237  1 n GLY . 237  A 237  
A 238  1 n SER . 238  A 238  
A 239  1 n ASP . 239  A 239  
A 240  1 n VAL . 240  A 240  
A 241  1 n PRO . 241  A 241  
A 242  1 n GLN . 242  A 242  
A 243  1 n PRO . 243  A 243  
A 244  1 n ILE . 244  A 244  
A 245  1 n GLN . 245  A 245  
A 246  1 n HIS . 246  A 246  
A 247  1 n PHE . 247  A 247  
A 248  1 n THR . 248  A 248  
A 249  1 n SER . 249  A 249  
A 250  1 n ALA . 250  A 250  
A 251  1 n ASP . 251  A 251  
A 252  1 n LEU . 252  A 252  
A 253  1 n ARG . 253  A 253  
A 254  1 n ASP . 254  A 254  
A 255  1 n ILE . 255  A 255  
A 256  1 n ILE . 256  A 256  
A 257  1 n ILE . 257  A 257  
A 258  1 n ASP . 258  A 258  
A 259  1 n ASN . 259  A 259  
A 260  1 n VAL . 260  A 260  
A 261  1 n ASN . 261  A 261  
A 262  1 n LYS . 262  A 262  
A 263  1 n SER . 263  A 263  
A 264  1 n GLY . 264  A 264  
A 265  1 n TYR . 265  A 265  
A 266  1 n LYS . 266  A 266  
A 267  1 n ILE . 267  A 267  
A 268  1 n PRO . 268  A 268  
A 269  1 n THR . 269  A 269  
A 270  1 n PRO . 270  A 270  
A 271  1 n ILE . 271  A 271  
A 272  1 n GLN . 272  A 272  
A 273  1 n LYS . 273  A 273  
A 274  1 n CYS . 274  A 274  
A 275  1 n SER . 275  A 275  
A 276  1 n ILE . 276  A 276  
A 277  1 n PRO . 277  A 277  
A 278  1 n VAL . 278  A 278  
A 279  1 n ILE . 279  A 279  
A 280  1 n SER . 280  A 280  
A 281  1 n SER . 281  A 281  
A 282  1 n GLY . 282  A 282  
A 283  1 n ARG . 283  A 283  
A 284  1 n ASP . 284  A 284  
A 285  1 n LEU . 285  A 285  
A 286  1 n MET . 286  A 286  
A 287  1 n ALA . 287  A 287  
A 288  1 n CYS . 288  A 288  
A 289  1 n ALA . 289  A 289  
A 290  1 n GLN . 290  A 290  
A 291  1 n THR . 291  A 291  
A 292  1 n GLY . 292  A 292  
A 293  1 n SER . 293  A 293  
A 294  1 n GLY . 294  A 294  
A 295  1 n LYS . 295  A 295  
A 296  1 n THR . 296  A 296  
A 297  1 n ALA . 297  A 297  
A 298  1 n ALA . 298  A 298  
A 299  1 n PHE . 299  A 299  
A 300  1 n LEU . 300  A 300  
A 301  1 n LEU . 301  A 301  
A 302  1 n PRO . 302  A 302  
A 303  1 n ILE . 303  A 303  
A 304  1 n LEU . 304  A 304  
A 305  1 n SER . 305  A 305  
A 306  1 n LYS . 306  A 306  
A 307  1 n LEU . 307  A 307  
A 308  1 n LEU . 308  A 308  
A 309  1 n GLU . 309  A 309  
A 310  1 n ASP . 310  A 310  
A 311  1 n PRO . 311  A 311  
A 312  1 n HIS . 312  A 312  
A 313  1 n GLU . 313  A 313  
A 314  1 n LEU . 314  A 314  
A 315  1 n GLU . 315  A 315  
A 316  1 n LEU . 316  A 316  
A 317  1 n GLY . 317  A 317  
A 318  1 n ARG . 318  A 318  
A 319  1 n PRO . 319  A 319  
A 320  1 n GLN . 320  A 320  
A 321  1 n VAL . 321  A 321  
A 322  1 n VAL . 322  A 322  
A 323  1 n ILE . 323  A 323  
A 324  1 n VAL . 324  A 324  
A 325  1 n SER . 325  A 325  
A 326  1 n PRO . 326  A 326  
A 327  1 n THR . 327  A 327  
A 328  1 n ARG . 328  A 328  
A 329  1 n GLU . 329  A 329  
A 330  1 n LEU . 330  A 330  
A 331  1 n ALA . 331  A 331  
A 332  1 n ILE . 332  A 332  
A 333  1 n GLN . 333  A 333  
A 334  1 n ILE . 334  A 334  
A 335  1 n PHE . 335  A 335  
A 336  1 n ASN . 336  A 336  
A 337  1 n GLU . 337  A 337  
A 338  1 n ALA . 338  A 338  
A 339  1 n ARG . 339  A 339  
A 340  1 n LYS . 340  A 340  
A 341  1 n PHE . 341  A 341  
A 342  1 n ALA . 342  A 342  
A 343  1 n PHE . 343  A 343  
A 344  1 n GLU . 344  A 344  
A 345  1 n SER . 345  A 345  
A 346  1 n TYR . 346  A 346  
A 347  1 n LEU . 347  A 347  
A 348  1 n LYS . 348  A 348  
A 349  1 n ILE . 349  A 349  
A 350  1 n GLY . 350  A 350  
A 351  1 n ILE . 351  A 351  
A 352  1 n VAL . 352  A 352  
A 353  1 n TYR . 353  A 353  
A 354  1 n GLY . 354  A 354  
A 355  1 n GLY . 355  A 355  
A 356  1 n THR . 356  A 356  
A 357  1 n SER . 357  A 357  
A 358  1 n PHE . 358  A 358  
A 359  1 n ARG . 359  A 359  
A 360  1 n HIS . 360  A 360  
A 361  1 n GLN . 361  A 361  
A 362  1 n ASN . 362  A 362  
A 363  1 n GLU . 363  A 363  
A 364  1 n CYS . 364  A 364  
A 365  1 n ILE . 365  A 365  
A 366  1 n THR . 366  A 366  
A 367  1 n ARG . 367  A 367  
A 368  1 n GLY . 368  A 368  
A 369  1 n CYS . 369  A 369  
A 370  1 n HIS . 370  A 370  
A 371  1 n VAL . 371  A 371  
A 372  1 n VAL . 372  A 372  
A 373  1 n ILE . 373  A 373  
A 374  1 n ALA . 374  A 374  
A 375  1 n THR . 375  A 375  
A 376  1 n PRO . 376  A 376  
A 377  1 n GLY . 377  A 377  
A 378  1 n ARG . 378  A 378  
A 379  1 n LEU . 379  A 379  
A 380  1 n LEU . 380  A 380  
A 381  1 n ASP . 381  A 381  
A 382  1 n PHE . 382  A 382  
A 383  1 n VAL . 383  A 383  
A 384  1 n ASP . 384  A 384  
A 385  1 n ARG . 385  A 385  
A 386  1 n THR . 386  A 386  
A 387  1 n PHE . 387  A 387  
A 388  1 n ILE . 388  A 388  
A 389  1 n THR . 389  A 389  
A 390  1 n PHE . 390  A 390  
A 391  1 n GLU . 391  A 391  
A 392  1 n ASP . 392  A 392  
A 393  1 n THR . 393  A 393  
A 394  1 n ARG . 394  A 394  
A 395  1 n PHE . 395  A 395  
A 396  1 n VAL . 396  A 396  
A 397  1 n VAL . 397  A 397  
A 398  1 n LEU . 398  A 398  
A 399  1 n ASP . 399  A 399  
A 400  1 n GLU . 400  A 400  
A 401  1 n ALA . 401  A 401  
A 402  1 n ASP . 402  A 402  
A 403  1 n ARG . 403  A 403  
A 404  1 n MET . 404  A 404  
A 405  1 n LEU . 405  A 405  
A 406  1 n ASP . 406  A 406  
A 407  1 n MET . 407  A 407  
A 408  1 n GLY . 408  A 408  
A 409  1 n PHE . 409  A 409  
A 410  1 n SER . 410  A 410  
A 411  1 n GLU . 411  A 411  
A 412  1 n ASP . 412  A 412  
A 413  1 n MET . 413  A 413  
A 414  1 n ARG . 414  A 414  
A 415  1 n ARG . 415  A 415  
A 416  1 n ILE . 416  A 416  
A 417  1 n MET . 417  A 417  
A 418  1 n THR . 418  A 418  
A 419  1 n HIS . 419  A 419  
A 420  1 n VAL . 420  A 420  
A 421  1 n THR . 421  A 421  
A 422  1 n MET . 422  A 422  
A 423  1 n ARG . 423  A 423  
A 424  1 n PRO . 424  A 424  
A 425  1 n GLU . 425  A 425  
A 426  1 n HIS . 426  A 426  
A 427  1 n GLN . 427  A 427  
A 428  1 n THR . 428  A 428  
A 429  1 n LEU . 429  A 429  
A 430  1 n MET . 430  A 430  
A 431  1 n PHE . 431  A 431  
A 432  1 n SER . 432  A 432  
A 433  1 n ALA . 433  A 433  
A 434  1 n THR . 434  A 434  
A 435  1 n PHE . 435  A 435  
A 436  1 n PRO . 436  A 436  
A 437  1 n GLU . 437  A 437  
A 438  1 n GLU . 438  A 438  
A 439  1 n ILE . 439  A 439  
A 440  1 n GLN . 440  A 440  
A 441  1 n ARG . 441  A 441  
A 442  1 n MET . 442  A 442  
A 443  1 n ALA . 443  A 443  
A 444  1 n GLY . 444  A 444  
A 445  1 n GLU . 445  A 445  
A 446  1 n PHE . 446  A 446  
A 447  1 n LEU . 447  A 447  
A 448  1 n LYS . 448  A 448  
A 449  1 n ASN . 449  A 449  
A 450  1 n TYR . 450  A 450  
A 451  1 n VAL . 451  A 451  
A 452  1 n PHE . 452  A 452  
A 453  1 n VAL . 453  A 453  
A 454  1 n ALA . 454  A 454  
A 455  1 n ILE . 455  A 455  
A 456  1 n GLY . 456  A 456  
A 457  1 n ILE . 457  A 457  
A 458  1 n VAL . 458  A 458  
A 459  1 n GLY . 459  A 459  
A 460  1 n GLY . 460  A 460  
A 461  1 n ALA . 461  A 461  
A 462  1 n CYS . 462  A 462  
A 463  1 n SER . 463  A 463  
A 464  1 n ASP . 464  A 464  
A 465  1 n VAL . 465  A 465  
A 466  1 n LYS . 466  A 466  
A 467  1 n GLN . 467  A 467  
A 468  1 n THR . 468  A 468  
A 469  1 n ILE . 469  A 469  
A 470  1 n TYR . 470  A 470  
A 471  1 n GLU . 471  A 471  
A 472  1 n VAL . 472  A 472  
A 473  1 n ASN . 473  A 473  
A 474  1 n LYS . 474  A 474  
A 475  1 n TYR . 475  A 475  
A 476  1 n ALA . 476  A 476  
A 477  1 n LYS . 477  A 477  
A 478  1 n ARG . 478  A 478  
A 479  1 n SER . 479  A 479  
A 480  1 n LYS . 480  A 480  
A 481  1 n LEU . 481  A 481  
A 482  1 n ILE . 482  A 482  
A 483  1 n GLU . 483  A 483  
A 484  1 n ILE . 484  A 484  
A 485  1 n LEU . 485  A 485  
A 486  1 n SER . 486  A 486  
A 487  1 n GLU . 487  A 487  
A 488  1 n GLN . 488  A 488  
A 489  1 n ALA . 489  A 489  
A 490  1 n ASP . 490  A 490  
A 491  1 n GLY . 491  A 491  
A 492  1 n THR . 492  A 492  
A 493  1 n ILE . 493  A 493  
A 494  1 n VAL . 494  A 494  
A 495  1 n PHE . 495  A 495  
A 496  1 n VAL . 496  A 496  
A 497  1 n GLU . 497  A 497  
A 498  1 n THR . 498  A 498  
A 499  1 n LYS . 499  A 499  
A 500  1 n ARG . 500  A 500  
A 501  1 n GLY . 501  A 501  
A 502  1 n ALA . 502  A 502  
A 503  1 n ASP . 503  A 503  
A 504  1 n PHE . 504  A 504  
A 505  1 n LEU . 505  A 505  
A 506  1 n ALA . 506  A 506  
A 507  1 n SER . 507  A 507  
A 508  1 n PHE . 508  A 508  
A 509  1 n LEU . 509  A 509  
A 510  1 n SER . 510  A 510  
A 511  1 n GLU . 511  A 511  
A 512  1 n LYS . 512  A 512  
A 513  1 n GLU . 513  A 513  
A 514  1 n PHE . 514  A 514  
A 515  1 n PRO . 515  A 515  
A 516  1 n THR . 516  A 516  
A 517  1 n THR . 517  A 517  
A 518  1 n SER . 518  A 518  
A 519  1 n ILE . 519  A 519  
A 520  1 n HIS . 520  A 520  
A 521  1 n GLY . 521  A 521  
A 522  1 n ASP . 522  A 522  
A 523  1 n ARG . 523  A 523  
A 524  1 n LEU . 524  A 524  
A 525  1 n GLN . 525  A 525  
A 526  1 n SER . 526  A 526  
A 527  1 n GLN . 527  A 527  
A 528  1 n ARG . 528  A 528  
A 529  1 n GLU . 529  A 529  
A 530  1 n GLN . 530  A 530  
A 531  1 n ALA . 531  A 531  
A 532  1 n LEU . 532  A 532  
A 533  1 n ARG . 533  A 533  
A 534  1 n ASP . 534  A 534  
A 535  1 n PHE . 535  A 535  
A 536  1 n LYS . 536  A 536  
A 537  1 n ASN . 537  A 537  
A 538  1 n GLY . 538  A 538  
A 539  1 n SER . 539  A 539  
A 540  1 n MET . 540  A 540  
A 541  1 n LYS . 541  A 541  
A 542  1 n VAL . 542  A 542  
A 543  1 n LEU . 543  A 543  
A 544  1 n ILE . 544  A 544  
A 545  1 n ALA . 545  A 545  
A 546  1 n THR . 546  A 546  
A 547  1 n SER . 547  A 547  
A 548  1 n VAL . 548  A 548  
A 549  1 n ALA . 549  A 549  
A 550  1 n SER . 550  A 550  
A 551  1 n ARG . 551  A 551  
A 552  1 n GLY . 552  A 552  
A 553  1 n LEU . 553  A 553  
A 554  1 n ASP . 554  A 554  
A 555  1 n ILE . 555  A 555  
A 556  1 n LYS . 556  A 556  
A 557  1 n ASN . 557  A 557  
A 558  1 n ILE . 558  A 558  
A 559  1 n LYS . 559  A 559  
A 560  1 n HIS . 560  A 560  
A 561  1 n VAL . 561  A 561  
A 562  1 n ILE . 562  A 562  
A 563  1 n ASN . 563  A 563  
A 564  1 n TYR . 564  A 564  
A 565  1 n ASP . 565  A 565  
A 566  1 n MET . 566  A 566  
A 567  1 n PRO . 567  A 567  
A 568  1 n SER . 568  A 568  
A 569  1 n LYS . 569  A 569  
A 570  1 n ILE . 570  A 570  
A 571  1 n ASP . 571  A 571  
A 572  1 n ASP . 572  A 572  
A 573  1 n TYR . 573  A 573  
A 574  1 n VAL . 574  A 574  
A 575  1 n HIS . 575  A 575  
A 576  1 n ARG . 576  A 576  
A 577  1 n ILE . 577  A 577  
A 578  1 n GLY . 578  A 578  
A 579  1 n ARG . 579  A 579  
A 580  1 n THR . 580  A 580  
A 581  1 n GLY . 581  A 581  
A 582  1 n ARG . 582  A 582  
A 583  1 n VAL . 583  A 583  
A 584  1 n GLY . 584  A 584  
A 585  1 n ASN . 585  A 585  
A 586  1 n ASN . 586  A 586  
A 587  1 n GLY . 587  A 587  
A 588  1 n ARG . 588  A 588  
A 589  1 n ALA . 589  A 589  
A 590  1 n THR . 590  A 590  
A 591  1 n SER . 591  A 591  
A 592  1 n PHE . 592  A 592  
A 593  1 n PHE . 593  A 593  
A 594  1 n ASP . 594  A 594  
A 595  1 n PRO . 595  A 595  
A 596  1 n GLU . 596  A 596  
A 597  1 n LYS . 597  A 597  
A 598  1 n ASP . 598  A 598  
A 599  1 n ARG . 599  A 599  
A 600  1 n ALA . 600  A 600  
A 601  1 n ILE . 601  A 601  
A 602  1 n ALA . 602  A 602  
A 603  1 n ALA . 603  A 603  
A 604  1 n ASP . 604  A 604  
A 605  1 n LEU . 605  A 605  
A 606  1 n VAL . 606  A 606  
A 607  1 n LYS . 607  A 607  
A 608  1 n ILE . 608  A 608  
A 609  1 n LEU . 609  A 609  
A 610  1 n GLU . 610  A 610  
A 611  1 n GLY . 611  A 611  
A 612  1 n SER . 612  A 612  
A 613  1 n GLY . 613  A 613  
A 614  1 n GLN . 614  A 614  
A 615  1 n THR . 615  A 615  
A 616  1 n VAL . 616  A 616  
A 617  1 n PRO . 617  A 617  
A 618  1 n ASP . 618  A 618  
A 619  1 n PHE . 619  A 619  
A 620  1 n LEU . 620  A 620  
A 621  1 n ARG . 621  A 621  
A 622  1 n THR . 622  A 622  
A 623  1 n CYS . 623  A 623  
A 624  1 n GLY . 624  A 624  
A 625  1 n ALA . 625  A 625  
A 626  1 n GLY . 626  A 626  
A 627  1 n GLY . 627  A 627  
A 628  1 n ASP . 628  A 628  
A 629  1 n GLY . 629  A 629  
A 630  1 n GLY . 630  A 630  
A 631  1 n TYR . 631  A 631  
A 632  1 n SER . 632  A 632  
A 633  1 n ASN . 633  A 633  
A 634  1 n GLN . 634  A 634  
A 635  1 n ASN . 635  A 635  
A 636  1 n PHE . 636  A 636  
A 637  1 n GLY . 637  A 637  
A 638  1 n GLY . 638  A 638  
A 639  1 n VAL . 639  A 639  
A 640  1 n ASP . 640  A 640  
A 641  1 n VAL . 641  A 641  
A 642  1 n ARG . 642  A 642  
A 643  1 n GLY . 643  A 643  
A 644  1 n ARG . 644  A 644  
A 645  1 n GLY . 645  A 645  
A 646  1 n ASN . 646  A 646  
A 647  1 n TYR . 647  A 647  
A 648  1 n VAL . 648  A 648  
A 649  1 n GLY . 649  A 649  
A 650  1 n ASP . 650  A 650  
A 651  1 n ALA . 651  A 651  
A 652  1 n THR . 652  A 652  
A 653  1 n ASN . 653  A 653  
A 654  1 n VAL . 654  A 654  
A 655  1 n GLU . 655  A 655  
A 656  1 n GLU . 656  A 656  
A 657  1 n GLU . 657  A 657  
A 658  1 n GLU . 658  A 658  
A 659  1 n GLN . 659  A 659  
A 660  1 n TRP . 660  A 660  
A 661  1 n ASP . 661  A 661  
B 1    2 n MET . 1    B 1    
B 2    2 n ASP . 2    B 2    
B 3    2 n ASP . 3    B 3    
B 4    2 n GLY . 4    B 4    
B 5    2 n GLY . 5    B 5    
B 6    2 n GLU . 6    B 6    
B 7    2 n LEU . 7    B 7    
B 8    2 n SER . 8    B 8    
B 9    2 n LEU . 9    B 9    
B 10   2 n VAL . 10   B 10   
B 11   2 n LYS . 11   B 11   
B 12   2 n LYS . 12   B 12   
B 13   2 n VAL . 13   B 13   
B 14   2 n VAL . 14   B 14   
B 15   2 n HIS . 15   B 15   
B 16   2 n SER . 16   B 16   
B 17   2 n LEU . 17   B 17   
B 18   2 n VAL . 18   B 18   
B 19   2 n VAL . 19   B 19   
B 20   2 n SER . 20   B 20   
B 21   2 n SER . 21   B 21   
B 22   2 n PRO . 22   B 22   
B 23   2 n GLY . 23   B 23   
B 24   2 n LYS . 24   B 24   
B 25   2 n LEU . 25   B 25   
B 26   2 n THR . 26   B 26   
B 27   2 n VAL . 27   B 27   
B 28   2 n GLU . 28   B 28   
B 29   2 n GLN . 29   B 29   
B 30   2 n LEU . 30   B 30   
B 31   2 n MET . 31   B 31   
B 32   2 n ARG . 32   B 32   
B 33   2 n ASP . 33   B 33   
B 34   2 n TYR . 34   B 34   
B 35   2 n ARG . 35   B 35   
B 36   2 n SER . 36   B 36   
B 37   2 n GLU . 37   B 37   
B 38   2 n GLU . 38   B 38   
B 39   2 n GLY . 39   B 39   
B 40   2 n CYS . 40   B 40   
B 41   2 n THR . 41   B 41   
B 42   2 n LEU . 42   B 42   
B 43   2 n PRO . 43   B 43   
B 44   2 n TYR . 44   B 44   
B 45   2 n SER . 45   B 45   
B 46   2 n LYS . 46   B 46   
B 47   2 n LEU . 47   B 47   
B 48   2 n GLY . 48   B 48   
B 49   2 n PHE . 49   B 49   
B 50   2 n LYS . 50   B 50   
B 51   2 n ASP . 51   B 51   
B 52   2 n ALA . 52   B 52   
B 53   2 n GLU . 53   B 53   
B 54   2 n SER . 54   B 54   
B 55   2 n PHE . 55   B 55   
B 56   2 n LEU . 56   B 56   
B 57   2 n ARG . 57   B 57   
B 58   2 n SER . 58   B 58   
B 59   2 n ILE . 59   B 59   
B 60   2 n PRO . 60   B 60   
B 61   2 n ASP . 61   B 61   
B 62   2 n THR . 62   B 62   
B 63   2 n VAL . 63   B 63   
B 64   2 n THR . 64   B 64   
B 65   2 n VAL . 65   B 65   
B 66   2 n THR . 66   B 66   
B 67   2 n GLY . 67   B 67   
B 68   2 n HIS . 68   B 68   
B 69   2 n GLY . 69   B 69   
B 70   2 n GLN . 70   B 70   
B 71   2 n MET . 71   B 71   
B 72   2 n ALA . 72   B 72   
B 73   2 n TRP . 73   B 73   
B 74   2 n ILE . 74   B 74   
B 75   2 n THR . 75   B 75   
B 76   2 n ALA . 76   B 76   
B 77   2 n VAL . 77   B 77   
B 78   2 n ALA . 78   B 78   
B 79   2 n THR . 79   B 79   
B 80   2 n ALA . 80   B 80   
B 81   2 n LYS . 81   B 81   
B 82   2 n SER . 82   B 82   
B 83   2 n ALA . 83   B 83   
B 84   2 n HIS . 84   B 84   
B 85   2 n ILE . 85   B 85   
B 86   2 n GLN . 86   B 86   
B 87   2 n LYS . 87   B 87   
B 88   2 n LEU . 88   B 88   
B 89   2 n VAL . 89   B 89   
B 90   2 n ARG . 90   B 90   
B 91   2 n CYS . 91   B 91   
B 92   2 n GLN . 92   B 92   
B 93   2 n LYS . 93   B 93   
B 94   2 n LYS . 94   B 94   
B 95   2 n SER . 95   B 95   
B 96   2 n LYS . 96   B 96   
B 97   2 n ASN . 97   B 97   
B 98   2 n ARG . 98   B 98   
B 99   2 n GLY . 99   B 99   
B 100  2 n SER . 100  B 100  
B 101  2 n HIS . 101  B 101  
B 102  2 n LYS . 102  B 102  
B 103  2 n PRO . 103  B 103  
B 104  2 n LYS . 104  B 104  
B 105  2 n TYR . 105  B 105  
B 106  2 n CYS . 106  B 106  
B 107  2 n TYR . 107  B 107  
B 108  2 n ALA . 108  B 108  
B 109  2 n SER . 109  B 109  
B 110  2 n GLU . 110  B 110  
B 111  2 n PRO . 111  B 111  
B 112  2 n SER . 112  B 112  
B 113  2 n ASN . 113  B 113  
B 114  2 n LEU . 114  B 114  
B 115  2 n VAL . 115  B 115  
B 116  2 n PHE . 116  B 116  
B 117  2 n ILE . 117  B 117  
B 118  2 n ASN . 118  B 118  
B 119  2 n GLU . 119  B 119  
B 120  2 n SER . 120  B 120  
B 121  2 n VAL . 121  B 121  
B 122  2 n SER . 122  B 122  
B 123  2 n LYS . 123  B 123  
B 124  2 n MET . 124  B 124  
B 125  2 n LYS . 125  B 125  
B 126  2 n ASN . 126  B 126  
B 127  2 n ARG . 127  B 127  
B 128  2 n LYS . 128  B 128  
B 129  2 n ALA . 129  B 129  
B 130  2 n PRO . 130  B 130  
B 131  2 n PHE . 131  B 131  
B 132  2 n PRO . 132  B 132  
B 133  2 n THR . 133  B 133  
B 134  2 n TYR . 134  B 134  
B 135  2 n GLN . 135  B 135  
B 136  2 n VAL . 136  B 136  
B 137  2 n PRO . 137  B 137  
B 138  2 n ARG . 138  B 138  
B 139  2 n ASN . 139  B 139  
B 140  2 n LEU . 140  B 140  
B 141  2 n LYS . 141  B 141  
B 142  2 n LEU . 142  B 142  
B 143  2 n PRO . 143  B 143  
B 144  2 n VAL . 144  B 144  
B 145  2 n SER . 145  B 145  
B 146  2 n TYR . 146  B 146  
B 147  2 n PRO . 147  B 147  
B 148  2 n ASN . 148  B 148  
B 149  2 n TYR . 149  B 149  
B 150  2 n ASN . 150  B 150  
B 151  2 n ARG . 151  B 151  
B 152  2 n LEU . 152  B 152  
B 153  2 n LEU . 153  B 153  
B 154  2 n TYR . 154  B 154  
B 155  2 n PRO . 155  B 155  
B 156  2 n VAL . 156  B 156  
B 157  2 n HIS . 157  B 157  
B 158  2 n THR . 158  B 158  
B 159  2 n PRO . 159  B 159  
B 160  2 n HIS . 160  B 160  
B 161  2 n ILE . 161  B 161  
B 162  2 n ASP . 162  B 162  
B 163  2 n GLN . 163  B 163  
B 164  2 n MET . 164  B 164  
B 165  2 n ILE . 165  B 165  
B 166  2 n SER . 166  B 166  
B 167  2 n THR . 167  B 167  
B 168  2 n GLY . 168  B 168  
B 169  2 n GLN . 169  B 169  
B 170  2 n GLN . 170  B 170  
B 171  2 n GLN . 171  B 171  
B 172  2 n SER . 172  B 172  
B 173  2 n THR . 173  B 173  
B 174  2 n LEU . 174  B 174  
B 175  2 n ARG . 175  B 175  
B 176  2 n THR . 176  B 176  
B 177  2 n GLN . 177  B 177  
B 178  2 n ARG . 178  B 178  
B 179  2 n PRO . 179  B 179  
B 180  2 n SER . 180  B 180  
B 181  2 n PHE . 181  B 181  
B 182  2 n PRO . 182  B 182  
B 183  2 n CYS . 183  B 183  
B 184  2 n ASN . 184  B 184  
B 185  2 n ALA . 185  B 185  
B 186  2 n ASN . 186  B 186  
B 187  2 n SER . 187  B 187  
B 188  2 n LYS . 188  B 188  
B 189  2 n SER . 189  B 189  
B 190  2 n LEU . 190  B 190  
B 191  2 n LYS . 191  B 191  
B 192  2 n VAL . 192  B 192  
B 193  2 n ASN . 193  B 193  
B 194  2 n ASP . 194  B 194  
B 195  2 n TRP . 195  B 195  
B 196  2 n SER . 196  B 196  
B 197  2 n GLN . 197  B 197  
B 198  2 n LYS . 198  B 198  
B 199  2 n ASP . 199  B 199  
B 200  2 n ARG . 200  B 200  
B 201  2 n LYS . 201  B 201  
B 202  2 n GLN . 202  B 202  
B 203  2 n GLU . 203  B 203  
B 204  2 n PRO . 204  B 204  
B 205  2 n SER . 205  B 205  
B 206  2 n LYS . 206  B 206  
B 207  2 n GLU . 207  B 207  
B 208  2 n ARG . 208  B 208  
B 209  2 n ASN . 209  B 209  
B 210  2 n ASN . 210  B 210  
B 211  2 n GLN . 211  B 211  
B 212  2 n LYS . 212  B 212  
B 213  2 n TYR . 213  B 213  
B 214  2 n PRO . 214  B 214  
B 215  2 n LYS . 215  B 215  
B 216  2 n ILE . 216  B 216  
B 217  2 n THR . 217  B 217  
B 218  2 n THR . 218  B 218  
B 219  2 n GLU . 219  B 219  
B 220  2 n ASN . 220  B 220  
B 221  2 n LYS . 221  B 221  
B 222  2 n GLN . 222  B 222  
B 223  2 n GLU . 223  B 223  
B 224  2 n LYS . 224  B 224  
B 225  2 n GLU . 225  B 225  
B 226  2 n THR . 226  B 226  
B 227  2 n GLU . 227  B 227  
B 228  2 n GLU . 228  B 228  
B 229  2 n LEU . 229  B 229  
B 230  2 n ALA . 230  B 230  
B 231  2 n GLN . 231  B 231  
B 232  2 n ALA . 232  B 232  
B 233  2 n PHE . 233  B 233  
B 234  2 n GLU . 234  B 234  
B 235  2 n ASN . 235  B 235  
B 236  2 n LEU . 236  B 236  
B 237  2 n SER . 237  B 237  
B 238  2 n VAL . 238  B 238  
B 239  2 n ASP . 239  B 239  
B 240  2 n VAL . 240  B 240  
B 241  2 n ALA . 241  B 241  
B 242  2 n PRO . 242  B 242  
B 243  2 n THR . 243  B 243  
B 244  2 n ASP . 244  B 244  
B 245  2 n HIS . 245  B 245  
B 246  2 n GLN . 246  B 246  
B 247  2 n GLU . 247  B 247  
B 248  2 n LYS . 248  B 248  
B 249  2 n LEU . 249  B 249  
B 250  2 n LYS . 250  B 250  
B 251  2 n CYS . 251  B 251  
B 252  2 n GLU . 252  B 252  
B 253  2 n ILE . 253  B 253  
B 254  2 n TYR . 254  B 254  
B 255  2 n GLU . 255  B 255  
B 256  2 n ASP . 256  B 256  
B 257  2 n ASN . 257  B 257  
B 258  2 n GLU . 258  B 258  
B 259  2 n ASP . 259  B 259  
B 260  2 n GLU . 260  B 260  
B 261  2 n PHE . 261  B 261  
B 262  2 n VAL . 262  B 262  
B 263  2 n ARG . 263  B 263  
B 264  2 n ASP . 264  B 264  
B 265  2 n PRO . 265  B 265  
B 266  2 n PHE . 266  B 266  
B 267  2 n ILE . 267  B 267  
B 268  2 n TYR . 268  B 268  
B 269  2 n GLY . 269  B 269  
B 270  2 n GLU . 270  B 270  
B 271  2 n VAL . 271  B 271  
B 272  2 n LYS . 272  B 272  
B 273  2 n GLU . 273  B 273  
B 274  2 n LYS . 274  B 274  
B 275  2 n GLU . 275  B 275  
B 276  2 n ASP . 276  B 276  
B 277  2 n GLU . 277  B 277  
B 278  2 n ALA . 278  B 278  
B 279  2 n VAL . 279  B 279  
B 280  2 n VAL . 280  B 280  
B 281  2 n LEU . 281  B 281  
B 282  2 n ALA . 282  B 282  
B 283  2 n PHE . 283  B 283  
B 284  2 n ASP . 284  B 284  
B 285  2 n ALA . 285  B 285  
B 286  2 n VAL . 286  B 286  
B 287  2 n SER . 287  B 287  
B 288  2 n GLU . 288  B 288  
B 289  2 n ASP . 289  B 289  
B 290  2 n GLY . 290  B 290  
B 291  2 n PHE . 291  B 291  
B 292  2 n ASP . 292  B 292  
B 293  2 n LEU . 293  B 293  
B 294  2 n LEU . 294  B 294  
B 295  2 n SER . 295  B 295  
B 296  2 n MET . 296  B 296  
B 297  2 n THR . 297  B 297  
B 298  2 n THR . 298  B 298  
B 299  2 n THR . 299  B 299  
B 300  2 n GLN . 300  B 300  
B 301  2 n GLN . 301  B 301  
B 302  2 n ASN . 302  B 302  
B 303  2 n ALA . 303  B 303  
B 304  2 n VAL . 304  B 304  
B 305  2 n LYS . 305  B 305  
B 306  2 n PRO . 306  B 306  
B 307  2 n LEU . 307  B 307  
B 308  2 n ASP . 308  B 308  
B 309  2 n PRO . 309  B 309  
B 310  2 n PRO . 310  B 310  
B 311  2 n GLU . 311  B 311  
B 312  2 n ASP . 312  B 312  
B 313  2 n CYS . 313  B 313  
B 314  2 n LEU . 314  B 314  
B 315  2 n HIS . 315  B 315  
B 316  2 n TYR . 316  B 316  
B 317  2 n ALA . 317  B 317  
B 318  2 n SER . 318  B 318  
B 319  2 n SER . 319  B 319  
B 320  2 n ASP . 320  B 320  
B 321  2 n ASP . 321  B 321  
B 322  2 n GLY . 322  B 322  
B 323  2 n GLU . 323  B 323  
B 324  2 n ASP . 324  B 324  
B 325  2 n GLU . 325  B 325  
B 326  2 n ASN . 326  B 326  
B 327  2 n ALA . 327  B 327  
B 328  2 n ILE . 328  B 328  
B 329  2 n PRO . 329  B 329  
B 330  2 n ALA . 330  B 330  
B 331  2 n TYR . 331  B 331  
B 332  2 n ALA . 332  B 332  
B 333  2 n VAL . 333  B 333  
B 334  2 n ASP . 334  B 334  
B 335  2 n HIS . 335  B 335  
B 336  2 n ARG . 336  B 336  
B 337  2 n VAL . 337  B 337  
B 338  2 n LEU . 338  B 338  
B 339  2 n ASP . 339  B 339  
B 340  2 n VAL . 340  B 340  
B 341  2 n ASP . 341  B 341  
B 342  2 n TYR . 342  B 342  
B 343  2 n PRO . 343  B 343  
B 344  2 n ARG . 344  B 344  
B 345  2 n ASP . 345  B 345  
B 346  2 n ALA . 346  B 346  
B 347  2 n VAL . 347  B 347  
B 348  2 n ARG . 348  B 348  
B 349  2 n SER . 349  B 349  
B 350  2 n ALA . 350  B 350  
B 351  2 n PHE . 351  B 351  
B 352  2 n THR . 352  B 352  
B 353  2 n LEU . 353  B 353  
B 354  2 n PRO . 354  B 354  
B 355  2 n ALA . 355  B 355  
B 356  2 n ARG . 356  B 356  
B 357  2 n ASP . 357  B 357  
B 358  2 n ILE . 358  B 358  
B 359  2 n GLU . 359  B 359  
B 360  2 n SER . 360  B 360  
B 361  2 n ILE . 361  B 361  
B 362  2 n ILE . 362  B 362  
B 363  2 n GLU . 363  B 363  
B 364  2 n LEU . 364  B 364  
B 365  2 n GLN . 365  B 365  
B 366  2 n GLN . 366  B 366  
B 367  2 n ARG . 367  B 367  
B 368  2 n ILE . 368  B 368  
B 369  2 n ARG . 369  B 369  
B 370  2 n VAL . 370  B 370  
B 371  2 n GLN . 371  B 371  
B 372  2 n LEU . 372  B 372  
B 373  2 n VAL . 373  B 373  
B 374  2 n SER . 374  B 374  
B 375  2 n LEU . 375  B 375  
B 376  2 n VAL . 376  B 376  
B 377  2 n ASN . 377  B 377  
B 378  2 n PRO . 378  B 378  
B 379  2 n HIS . 379  B 379  
B 380  2 n ASN . 380  B 380  
B 381  2 n PHE . 381  B 381  
B 382  2 n ASN . 382  B 382  
B 383  2 n PHE . 383  B 383  
B 384  2 n TRP . 384  B 384  
B 385  2 n ILE . 385  B 385  
B 386  2 n TYR . 386  B 386  
B 387  2 n ASN . 387  B 387  
B 388  2 n ASP . 388  B 388  
B 389  2 n ASP . 389  B 389  
B 390  2 n PHE . 390  B 390  
B 391  2 n LYS . 391  B 391  
B 392  2 n ASP . 392  B 392  
B 393  2 n TYR . 393  B 393  
B 394  2 n GLU . 394  B 394  
B 395  2 n ALA . 395  B 395  
B 396  2 n GLN . 396  B 396  
B 397  2 n PHE . 397  B 397  
B 398  2 n ALA . 398  B 398  
B 399  2 n ASN . 399  B 399  
B 400  2 n MET . 400  B 400  
B 401  2 n GLN . 401  B 401  
B 402  2 n THR . 402  B 402  
B 403  2 n PHE . 403  B 403  
B 404  2 n TYR . 404  B 404  
B 405  2 n GLU . 405  B 405  
B 406  2 n SER . 406  B 406  
B 407  2 n SER . 407  B 407  
B 408  2 n GLU . 408  B 408  
B 409  2 n SER . 409  B 409  
B 410  2 n LYS . 410  B 410  
B 411  2 n ASN . 411  B 411  
B 412  2 n TYR . 412  B 412  
B 413  2 n THR . 413  B 413  
B 414  2 n MET . 414  B 414  
B 415  2 n PRO . 415  B 415  
B 416  2 n LEU . 416  B 416  
B 417  2 n PHE . 417  B 417  
B 418  2 n LEU . 418  B 418  
B 419  2 n ILE . 419  B 419  
B 420  2 n THR . 420  B 420  
B 421  2 n THR . 421  B 421  
B 422  2 n ASP . 422  B 422  
B 423  2 n HIS . 423  B 423  
B 424  2 n LEU . 424  B 424  
B 425  2 n CYS . 425  B 425  
B 426  2 n VAL . 426  B 426  
B 427  2 n VAL . 427  B 427  
B 428  2 n ARG . 428  B 428  
B 429  2 n CYS . 429  B 429  
B 430  2 n THR . 430  B 430  
B 431  2 n SER . 431  B 431  
B 432  2 n GLY . 432  B 432  
B 433  2 n TRP . 433  B 433  
B 434  2 n GLU . 434  B 434  
B 435  2 n ARG . 435  B 435  
B 436  2 n ALA . 436  B 436  
B 437  2 n LYS . 437  B 437  
B 438  2 n VAL . 438  B 438  
B 439  2 n LEU . 439  B 439  
B 440  2 n GLY . 440  B 440  
B 441  2 n TYR . 441  B 441  
B 442  2 n ARG . 442  B 442  
B 443  2 n SER . 443  B 443  
B 444  2 n SER . 444  B 444  
B 445  2 n ASN . 445  B 445  
B 446  2 n ASN . 446  B 446  
B 447  2 n LYS . 447  B 447  
B 448  2 n MET . 448  B 448  
B 449  2 n THR . 449  B 449  
B 450  2 n ILE . 450  B 450  
B 451  2 n GLU . 451  B 451  
B 452  2 n VAL . 452  B 452  
B 453  2 n GLU . 453  B 453  
B 454  2 n LEU . 454  B 454  
B 455  2 n VAL . 455  B 455  
B 456  2 n ASP . 456  B 456  
B 457  2 n ILE . 457  B 457  
B 458  2 n GLY . 458  B 458  
B 459  2 n ASP . 459  B 459  
B 460  2 n ILE . 460  B 460  
B 461  2 n ILE . 461  B 461  
B 462  2 n ARG . 462  B 462  
B 463  2 n VAL . 463  B 463  
B 464  2 n SER . 464  B 464  
B 465  2 n GLN . 465  B 465  
B 466  2 n GLN . 466  B 466  
B 467  2 n ASN . 467  B 467  
B 468  2 n VAL . 468  B 468  
B 469  2 n LYS . 469  B 469  
B 470  2 n PHE . 470  B 470  
B 471  2 n LEU . 471  B 471  
B 472  2 n ILE . 472  B 472  
B 473  2 n LYS . 473  B 473  
B 474  2 n PRO . 474  B 474  
B 475  2 n PHE . 475  B 475  
B 476  2 n ALA . 476  B 476  
B 477  2 n LEU . 477  B 477  
B 478  2 n LEU . 478  B 478  
B 479  2 n PRO . 479  B 479  
B 480  2 n ARG . 480  B 480  
B 481  2 n GLN . 481  B 481  
B 482  2 n CYS . 482  B 482  
B 483  2 n LEU . 483  B 483  
B 484  2 n ALA . 484  B 484  
B 485  2 n GLY . 485  B 485  
B 486  2 n ARG . 486  B 486  
B 487  2 n LEU . 487  B 487  
B 488  2 n ALA . 488  B 488  
B 489  2 n PHE . 489  B 489  
B 490  2 n ILE . 490  B 490  
B 491  2 n THR . 491  B 491  
B 492  2 n GLN . 492  B 492  
B 493  2 n CYS . 493  B 493  
B 494  2 n LYS . 494  B 494  
B 495  2 n SER . 495  B 495  
B 496  2 n PRO . 496  B 496  
B 497  2 n ASN . 497  B 497  
B 498  2 n TRP . 498  B 498  
B 499  2 n THR . 499  B 499  
B 500  2 n ALA . 500  B 500  
B 501  2 n GLU . 501  B 501  
B 502  2 n VAL . 502  B 502  
B 503  2 n VAL . 503  B 503  
B 504  2 n ASN . 504  B 504  
B 505  2 n PHE . 505  B 505  
B 506  2 n PHE . 506  B 506  
B 507  2 n HIS . 507  B 507  
B 508  2 n ASP . 508  B 508  
B 509  2 n MET . 509  B 509  
B 510  2 n ILE . 510  B 510  
B 511  2 n LEU . 511  B 511  
B 512  2 n LEU . 512  B 512  
B 513  2 n ARG . 513  B 513  
B 514  2 n LEU . 514  B 514  
B 515  2 n LEU . 515  B 515  
B 516  2 n TYR . 516  B 516  
B 517  2 n ALA . 517  B 517  
B 518  2 n LYS . 518  B 518  
B 519  2 n VAL . 519  B 519  
B 520  2 n GLU . 520  B 520  
B 521  2 n ALA . 521  B 521  
B 522  2 n ILE . 522  B 522  
B 523  2 n LYS . 523  B 523  
B 524  2 n ASN . 524  B 524  
B 525  2 n ASN . 525  B 525  
B 526  2 n THR . 526  B 526  
B 527  2 n ALA . 527  B 527  
B 528  2 n TYR . 528  B 528  
B 529  2 n LEU . 529  B 529  
B 530  2 n VAL . 530  B 530  
B 531  2 n LEU . 531  B 531  
B 532  2 n VAL . 532  B 532  
B 533  2 n ASP . 533  B 533  
B 534  2 n THR . 534  B 534  
B 535  2 n GLU . 535  B 535  
B 536  2 n SER . 536  B 536  
B 537  2 n GLN . 537  B 537  
B 538  2 n GLY . 538  B 538  
B 539  2 n HIS . 539  B 539  
B 540  2 n THR . 540  B 540  
B 541  2 n VAL . 541  B 541  
B 542  2 n ASN . 542  B 542  
B 543  2 n LEU . 543  B 543  
B 544  2 n ASN . 544  B 544  
B 545  2 n ARG . 545  B 545  
B 546  2 n SER . 546  B 546  
B 547  2 n LEU . 547  B 547  
B 548  2 n ILE . 548  B 548  
B 549  2 n GLU . 549  B 549  
B 550  2 n THR . 550  B 550  
B 551  2 n GLY . 551  B 551  
B 552  2 n TRP . 552  B 552  
B 553  2 n VAL . 553  B 553  
B 554  2 n ARG . 554  B 554  
B 555  2 n ARG . 555  B 555  
B 556  2 n CYS . 556  B 556  
B 557  2 n THR . 557  B 557  
B 558  2 n SER . 558  B 558  
B 559  2 n ALA . 559  B 559  
C 1    3 n MET . 1    C 1    
C 2    3 n ASP . 2    C 2    
C 3    3 n GLN . 3    C 3    
C 4    3 n GLU . 4    C 4    
C 5    3 n VAL . 5    C 5    
C 6    3 n MET . 6    C 6    
C 7    3 n ASP . 7    C 7    
C 8    3 n PHE . 8    C 8    
C 9    3 n PHE . 9    C 9    
C 10   3 n ASP . 10   C 10   
C 11   3 n PHE . 11   C 11   
C 12   3 n SER . 12   C 12   
C 13   3 n LYS . 13   C 13   
C 14   3 n GLU . 14   C 14   
C 15   3 n LEU . 15   C 15   
C 16   3 n LYS . 16   C 16   
C 17   3 n ARG . 17   C 17   
C 18   3 n VAL . 18   C 18   
C 19   3 n ALA . 19   C 19   
C 20   3 n ALA . 20   C 20   
C 21   3 n ALA . 21   C 21   
C 22   3 n PRO . 22   C 22   
C 23   3 n GLN . 23   C 23   
C 24   3 n GLY . 24   C 24   
C 25   3 n TYR . 25   C 25   
C 26   3 n ILE . 26   C 26   
C 27   3 n SER . 27   C 27   
C 28   3 n SER . 28   C 28   
C 29   3 n ASP . 29   C 29   
C 30   3 n PRO . 30   C 30   
C 31   3 n ARG . 31   C 31   
C 32   3 n LEU . 32   C 32   
C 33   3 n MET . 33   C 33   
C 34   3 n ALA . 34   C 34   
C 35   3 n THR . 35   C 35   
C 36   3 n LYS . 36   C 36   
C 37   3 n PHE . 37   C 37   
C 38   3 n LYS . 38   C 38   
C 39   3 n SER . 39   C 39   
C 40   3 n SER . 40   C 40   
C 41   3 n GLU . 41   C 41   
C 42   3 n VAL . 42   C 42   
C 43   3 n PRO . 43   C 43   
C 44   3 n ASN . 44   C 44   
C 45   3 n ARG . 45   C 45   
C 46   3 n GLU . 46   C 46   
C 47   3 n LEU . 47   C 47   
C 48   3 n ILE . 48   C 48   
C 49   3 n GLY . 49   C 49   
C 50   3 n THR . 50   C 50   
C 51   3 n ASP . 51   C 51   
C 52   3 n TYR . 52   C 52   
C 53   3 n VAL . 53   C 53   
C 54   3 n SER . 54   C 54   
C 55   3 n LYS . 55   C 55   
C 56   3 n ILE . 56   C 56   
C 57   3 n VAL . 57   C 57   
C 58   3 n ALA . 58   C 58   
C 59   3 n LYS . 59   C 59   
C 60   3 n GLU . 60   C 60   
C 61   3 n LYS . 61   C 61   
C 62   3 n CYS . 62   C 62   
C 63   3 n LEU . 63   C 63   
C 64   3 n LEU . 64   C 64   
C 65   3 n ASN . 65   C 65   
C 66   3 n GLY . 66   C 66   
C 67   3 n THR . 67   C 67   
C 68   3 n LEU . 68   C 68   
C 69   3 n LEU . 69   C 69   
C 70   3 n ASN . 70   C 70   
C 71   3 n GLU . 71   C 71   
C 72   3 n GLN . 72   C 72   
C 73   3 n PRO . 73   C 73   
C 74   3 n GLN . 74   C 74   
C 75   3 n GLY . 75   C 75   
C 76   3 n LYS . 76   C 76   
C 77   3 n ARG . 77   C 77   
C 78   3 n ILE . 78   C 78   
C 79   3 n ARG . 79   C 79   
C 80   3 n THR . 80   C 80   
C 81   3 n LEU . 81   C 81   
C 82   3 n ASP . 82   C 82   
C 83   3 n ASP . 83   C 83   
C 84   3 n LEU . 84   C 84   
C 85   3 n ASP . 85   C 85   
C 86   3 n THR . 86   C 86   
C 87   3 n ASP . 87   C 87   
C 88   3 n ASP . 88   C 88   
C 89   3 n GLU . 89   C 89   
C 90   3 n GLY . 90   C 90   
C 91   3 n GLU . 91   C 91   
C 92   3 n GLU . 92   C 92   
C 93   3 n THR . 93   C 93   
C 94   3 n GLU . 94   C 94   
C 95   3 n ILE . 95   C 95   
C 96   3 n ARG . 96   C 96   
C 97   3 n ARG . 97   C 97   
C 98   3 n ASP . 98   C 98   
C 99   3 n ASP . 99   C 99   
C 100  3 n GLU . 100  C 100  
C 101  3 n TYR . 101  C 101  
C 102  3 n TYR . 102  C 102  
C 103  3 n LYS . 103  C 103  
C 104  3 n LYS . 104  C 104  
C 105  3 n PHE . 105  C 105  
C 106  3 n ARG . 106  C 106  
C 107  3 n PHE . 107  C 107  
C 108  3 n ASN . 108  C 108  
C 109  3 n LEU . 109  C 109  
C 110  3 n ASN . 110  C 110  
C 111  3 n ARG . 111  C 111  
C 112  3 n ASP . 112  C 112  
C 113  3 n LYS . 113  C 113  
C 114  3 n ASN . 114  C 114  
C 115  3 n LEU . 115  C 115  
C 116  3 n SER . 116  C 116  
C 117  3 n ILE . 117  C 117  
C 118  3 n TYR . 118  C 118  
C 119  3 n ALA . 119  C 119  
C 120  3 n LYS . 120  C 120  
C 121  3 n ARG . 121  C 121  
C 122  3 n GLU . 122  C 122  
C 123  3 n GLU . 123  C 123  
C 124  3 n ILE . 124  C 124  
C 125  3 n LEU . 125  C 125  
C 126  3 n ALA . 126  C 126  
C 127  3 n ALA . 127  C 127  
C 128  3 n ILE . 128  C 128  
C 129  3 n ASN . 129  C 129  
C 130  3 n ALA . 130  C 130  
C 131  3 n HIS . 131  C 131  
C 132  3 n PRO . 132  C 132  
C 133  3 n VAL . 133  C 133  
C 134  3 n VAL . 134  C 134  
C 135  3 n ILE . 135  C 135  
C 136  3 n ILE . 136  C 136  
C 137  3 n LYS . 137  C 137  
C 138  3 n GLY . 138  C 138  
C 139  3 n GLU . 139  C 139  
C 140  3 n THR . 140  C 140  
C 141  3 n GLY . 141  C 141  
C 142  3 n CYS . 142  C 142  
C 143  3 n GLY . 143  C 143  
C 144  3 n LYS . 144  C 144  
C 145  3 n THR . 145  C 145  
C 146  3 n THR . 146  C 146  
C 147  3 n GLN . 147  C 147  
C 148  3 n VAL . 148  C 148  
C 149  3 n PRO . 149  C 149  
C 150  3 n GLN . 150  C 150  
C 151  3 n TYR . 151  C 151  
C 152  3 n ILE . 152  C 152  
C 153  3 n LEU . 153  C 153  
C 154  3 n ASP . 154  C 154  
C 155  3 n GLU . 155  C 155  
C 156  3 n ALA . 156  C 156  
C 157  3 n TYR . 157  C 157  
C 158  3 n LYS . 158  C 158  
C 159  3 n SER . 159  C 159  
C 160  3 n GLY . 160  C 160  
C 161  3 n LYS . 161  C 161  
C 162  3 n TYR . 162  C 162  
C 163  3 n CYS . 163  C 163  
C 164  3 n ASN . 164  C 164  
C 165  3 n ILE . 165  C 165  
C 166  3 n VAL . 166  C 166  
C 167  3 n VAL . 167  C 167  
C 168  3 n THR . 168  C 168  
C 169  3 n GLN . 169  C 169  
C 170  3 n PRO . 170  C 170  
C 171  3 n ARG . 171  C 171  
C 172  3 n ARG . 172  C 172  
C 173  3 n ILE . 173  C 173  
C 174  3 n ALA . 174  C 174  
C 175  3 n ALA . 175  C 175  
C 176  3 n ILE . 176  C 176  
C 177  3 n SER . 177  C 177  
C 178  3 n ILE . 178  C 178  
C 179  3 n ALA . 179  C 179  
C 180  3 n ASN . 180  C 180  
C 181  3 n ARG . 181  C 181  
C 182  3 n VAL . 182  C 182  
C 183  3 n CYS . 183  C 183  
C 184  3 n GLN . 184  C 184  
C 185  3 n GLU . 185  C 185  
C 186  3 n ARG . 186  C 186  
C 187  3 n GLU . 187  C 187  
C 188  3 n TRP . 188  C 188  
C 189  3 n GLN . 189  C 189  
C 190  3 n GLN . 190  C 190  
C 191  3 n ASN . 191  C 191  
C 192  3 n THR . 192  C 192  
C 193  3 n VAL . 193  C 193  
C 194  3 n CYS . 194  C 194  
C 195  3 n SER . 195  C 195  
C 196  3 n PHE . 196  C 196  
C 197  3 n GLN . 197  C 197  
C 198  3 n VAL . 198  C 198  
C 199  3 n GLY . 199  C 199  
C 200  3 n LEU . 200  C 200  
C 201  3 n HIS . 201  C 201  
C 202  3 n ARG . 202  C 202  
C 203  3 n PRO . 203  C 203  
C 204  3 n ASN . 204  C 204  
C 205  3 n SER . 205  C 205  
C 206  3 n LEU . 206  C 206  
C 207  3 n GLU . 207  C 207  
C 208  3 n ASP . 208  C 208  
C 209  3 n THR . 209  C 209  
C 210  3 n ARG . 210  C 210  
C 211  3 n LEU . 211  C 211  
C 212  3 n LEU . 212  C 212  
C 213  3 n TYR . 213  C 213  
C 214  3 n CYS . 214  C 214  
C 215  3 n THR . 215  C 215  
C 216  3 n THR . 216  C 216  
C 217  3 n GLY . 217  C 217  
C 218  3 n VAL . 218  C 218  
C 219  3 n LEU . 219  C 219  
C 220  3 n LEU . 220  C 220  
C 221  3 n ASN . 221  C 221  
C 222  3 n ASN . 222  C 222  
C 223  3 n LEU . 223  C 223  
C 224  3 n ILE . 224  C 224  
C 225  3 n ASN . 225  C 225  
C 226  3 n ASN . 226  C 226  
C 227  3 n LYS . 227  C 227  
C 228  3 n THR . 228  C 228  
C 229  3 n LEU . 229  C 229  
C 230  3 n THR . 230  C 230  
C 231  3 n HIS . 231  C 231  
C 232  3 n TYR . 232  C 232  
C 233  3 n THR . 233  C 233  
C 234  3 n HIS . 234  C 234  
C 235  3 n ILE . 235  C 235  
C 236  3 n VAL . 236  C 236  
C 237  3 n LEU . 237  C 237  
C 238  3 n ASP . 238  C 238  
C 239  3 n GLU . 239  C 239  
C 240  3 n VAL . 240  C 240  
C 241  3 n HIS . 241  C 241  
C 242  3 n GLU . 242  C 242  
C 243  3 n ARG . 243  C 243  
C 244  3 n ASP . 244  C 244  
C 245  3 n GLN . 245  C 245  
C 246  3 n ASN . 246  C 246  
C 247  3 n MET . 247  C 247  
C 248  3 n ASP . 248  C 248  
C 249  3 n PHE . 249  C 249  
C 250  3 n LEU . 250  C 250  
C 251  3 n LEU . 251  C 251  
C 252  3 n ILE . 252  C 252  
C 253  3 n VAL . 253  C 253  
C 254  3 n VAL . 254  C 254  
C 255  3 n ARG . 255  C 255  
C 256  3 n ARG . 256  C 256  
C 257  3 n LEU . 257  C 257  
C 258  3 n LEU . 258  C 258  
C 259  3 n ALA . 259  C 259  
C 260  3 n THR . 260  C 260  
C 261  3 n ASN . 261  C 261  
C 262  3 n SER . 262  C 262  
C 263  3 n ARG . 263  C 263  
C 264  3 n HIS . 264  C 264  
C 265  3 n VAL . 265  C 265  
C 266  3 n LYS . 266  C 266  
C 267  3 n ILE . 267  C 267  
C 268  3 n ILE . 268  C 268  
C 269  3 n LEU . 269  C 269  
C 270  3 n MET . 270  C 270  
C 271  3 n SER . 271  C 271  
C 272  3 n ALA . 272  C 272  
C 273  3 n THR . 273  C 273  
C 274  3 n ILE . 274  C 274  
C 275  3 n ASP . 275  C 275  
C 276  3 n ALA . 276  C 276  
C 277  3 n LYS . 277  C 277  
C 278  3 n GLU . 278  C 278  
C 279  3 n LEU . 279  C 279  
C 280  3 n SER . 280  C 280  
C 281  3 n ASP . 281  C 281  
C 282  3 n TYR . 282  C 282  
C 283  3 n PHE . 283  C 283  
C 284  3 n THR . 284  C 284  
C 285  3 n THR . 285  C 285  
C 286  3 n THR . 286  C 286  
C 287  3 n ASN . 287  C 287  
C 288  3 n SER . 288  C 288  
C 289  3 n ILE . 289  C 289  
C 290  3 n PRO . 290  C 290  
C 291  3 n PRO . 291  C 291  
C 292  3 n VAL . 292  C 292  
C 293  3 n ILE . 293  C 293  
C 294  3 n THR . 294  C 294  
C 295  3 n THR . 295  C 295  
C 296  3 n ASN . 296  C 296  
C 297  3 n HIS . 297  C 297  
C 298  3 n ARG . 298  C 298  
C 299  3 n ARG . 299  C 299  
C 300  3 n LYS . 300  C 300  
C 301  3 n HIS . 301  C 301  
C 302  3 n SER . 302  C 302  
C 303  3 n ILE . 303  C 303  
C 304  3 n GLU . 304  C 304  
C 305  3 n LYS . 305  C 305  
C 306  3 n PHE . 306  C 306  
C 307  3 n TYR . 307  C 307  
C 308  3 n ARG . 308  C 308  
C 309  3 n ASP . 309  C 309  
C 310  3 n GLN . 310  C 310  
C 311  3 n LEU . 311  C 311  
C 312  3 n GLY . 312  C 312  
C 313  3 n SER . 313  C 313  
C 314  3 n ILE . 314  C 314  
C 315  3 n ILE . 315  C 315  
C 316  3 n TRP . 316  C 316  
C 317  3 n ASN . 317  C 317  
C 318  3 n GLU . 318  C 318  
C 319  3 n GLU . 319  C 319  
C 320  3 n ASP . 320  C 320  
C 321  3 n VAL . 321  C 321  
C 322  3 n GLY . 322  C 322  
C 323  3 n HIS . 323  C 323  
C 324  3 n GLN . 324  C 324  
C 325  3 n GLN . 325  C 325  
C 326  3 n VAL . 326  C 326  
C 327  3 n PRO . 327  C 327  
C 328  3 n GLU . 328  C 328  
C 329  3 n ILE . 329  C 329  
C 330  3 n ASN . 330  C 330  
C 331  3 n LYS . 331  C 331  
C 332  3 n HIS . 332  C 332  
C 333  3 n GLY . 333  C 333  
C 334  3 n TYR . 334  C 334  
C 335  3 n ARG . 335  C 335  
C 336  3 n ALA . 336  C 336  
C 337  3 n ALA . 337  C 337  
C 338  3 n VAL . 338  C 338  
C 339  3 n LYS . 339  C 339  
C 340  3 n ILE . 340  C 340  
C 341  3 n ILE . 341  C 341  
C 342  3 n VAL . 342  C 342  
C 343  3 n ILE . 343  C 343  
C 344  3 n ILE . 344  C 344  
C 345  3 n ASP . 345  C 345  
C 346  3 n ASN . 346  C 346  
C 347  3 n MET . 347  C 347  
C 348  3 n GLU . 348  C 348  
C 349  3 n ARG . 349  C 349  
C 350  3 n LYS . 350  C 350  
C 351  3 n ALA . 351  C 351  
C 352  3 n ALA . 352  C 352  
C 353  3 n ILE . 353  C 353  
C 354  3 n GLN . 354  C 354  
C 355  3 n SER . 355  C 355  
C 356  3 n ARG . 356  C 356  
C 357  3 n GLN . 357  C 357  
C 358  3 n SER . 358  C 358  
C 359  3 n TYR . 359  C 359  
C 360  3 n ASP . 360  C 360  
C 361  3 n GLU . 361  C 361  
C 362  3 n ALA . 362  C 362  
C 363  3 n LEU . 363  C 363  
C 364  3 n ARG . 364  C 364  
C 365  3 n TYR . 365  C 365  
C 366  3 n GLY . 366  C 366  
C 367  3 n ALA . 367  C 367  
C 368  3 n VAL . 368  C 368  
C 369  3 n LEU . 369  C 369  
C 370  3 n ILE . 370  C 370  
C 371  3 n PHE . 371  C 371  
C 372  3 n LEU . 372  C 372  
C 373  3 n PRO . 373  C 373  
C 374  3 n GLY . 374  C 374  
C 375  3 n ILE . 375  C 375  
C 376  3 n TYR . 376  C 376  
C 377  3 n GLU . 377  C 377  
C 378  3 n ILE . 378  C 378  
C 379  3 n ASP . 379  C 379  
C 380  3 n THR . 380  C 380  
C 381  3 n MET . 381  C 381  
C 382  3 n ALA . 382  C 382  
C 383  3 n GLU . 383  C 383  
C 384  3 n ASN . 384  C 384  
C 385  3 n LEU . 385  C 385  
C 386  3 n THR . 386  C 386  
C 387  3 n CYS . 387  C 387  
C 388  3 n MET . 388  C 388  
C 389  3 n LEU . 389  C 389  
C 390  3 n GLU . 390  C 390  
C 391  3 n ASN . 391  C 391  
C 392  3 n ASP . 392  C 392  
C 393  3 n PRO . 393  C 393  
C 394  3 n ASN . 394  C 394  
C 395  3 n ILE . 395  C 395  
C 396  3 n LYS . 396  C 396  
C 397  3 n VAL . 397  C 397  
C 398  3 n SER . 398  C 398  
C 399  3 n ILE . 399  C 399  
C 400  3 n VAL . 400  C 400  
C 401  3 n ARG . 401  C 401  
C 402  3 n CYS . 402  C 402  
C 403  3 n PHE . 403  C 403  
C 404  3 n SER . 404  C 404  
C 405  3 n LEU . 405  C 405  
C 406  3 n MET . 406  C 406  
C 407  3 n THR . 407  C 407  
C 408  3 n PRO . 408  C 408  
C 409  3 n GLU . 409  C 409  
C 410  3 n ASN . 410  C 410  
C 411  3 n GLN . 411  C 411  
C 412  3 n ARG . 412  C 412  
C 413  3 n ASP . 413  C 413  
C 414  3 n VAL . 414  C 414  
C 415  3 n PHE . 415  C 415  
C 416  3 n ASN . 416  C 416  
C 417  3 n PRO . 417  C 417  
C 418  3 n PRO . 418  C 418  
C 419  3 n PRO . 419  C 419  
C 420  3 n PRO . 420  C 420  
C 421  3 n GLY . 421  C 421  
C 422  3 n PHE . 422  C 422  
C 423  3 n ARG . 423  C 423  
C 424  3 n LYS . 424  C 424  
C 425  3 n ILE . 425  C 425  
C 426  3 n ILE . 426  C 426  
C 427  3 n LEU . 427  C 427  
C 428  3 n THR . 428  C 428  
C 429  3 n THR . 429  C 429  
C 430  3 n ASN . 430  C 430  
C 431  3 n ILE . 431  C 431  
C 432  3 n ALA . 432  C 432  
C 433  3 n GLU . 433  C 433  
C 434  3 n SER . 434  C 434  
C 435  3 n SER . 435  C 435  
C 436  3 n ILE . 436  C 436  
C 437  3 n THR . 437  C 437  
C 438  3 n VAL . 438  C 438  
C 439  3 n PRO . 439  C 439  
C 440  3 n ASP . 440  C 440  
C 441  3 n VAL . 441  C 441  
C 442  3 n SER . 442  C 442  
C 443  3 n TYR . 443  C 443  
C 444  3 n VAL . 444  C 444  
C 445  3 n ILE . 445  C 445  
C 446  3 n ASP . 446  C 446  
C 447  3 n PHE . 447  C 447  
C 448  3 n CYS . 448  C 448  
C 449  3 n LEU . 449  C 449  
C 450  3 n ALA . 450  C 450  
C 451  3 n LYS . 451  C 451  
C 452  3 n VAL . 452  C 452  
C 453  3 n LYS . 453  C 453  
C 454  3 n VAL . 454  C 454  
C 455  3 n THR . 455  C 455  
C 456  3 n ASP . 456  C 456  
C 457  3 n THR . 457  C 457  
C 458  3 n ALA . 458  C 458  
C 459  3 n SER . 459  C 459  
C 460  3 n SER . 460  C 460  
C 461  3 n PHE . 461  C 461  
C 462  3 n SER . 462  C 462  
C 463  3 n SER . 463  C 463  
C 464  3 n LEU . 464  C 464  
C 465  3 n ARG . 465  C 465  
C 466  3 n LEU . 466  C 466  
C 467  3 n THR . 467  C 467  
C 468  3 n TRP . 468  C 468  
C 469  3 n ALA . 469  C 469  
C 470  3 n SER . 470  C 470  
C 471  3 n LYS . 471  C 471  
C 472  3 n ALA . 472  C 472  
C 473  3 n ASN . 473  C 473  
C 474  3 n CYS . 474  C 474  
C 475  3 n ARG . 475  C 475  
C 476  3 n GLN . 476  C 476  
C 477  3 n ARG . 477  C 477  
C 478  3 n ALA . 478  C 478  
C 479  3 n GLY . 479  C 479  
C 480  3 n ARG . 480  C 480  
C 481  3 n VAL . 481  C 481  
C 482  3 n GLY . 482  C 482  
C 483  3 n ARG . 483  C 483  
C 484  3 n LEU . 484  C 484  
C 485  3 n ARG . 485  C 485  
C 486  3 n SER . 486  C 486  
C 487  3 n GLY . 487  C 487  
C 488  3 n ARG . 488  C 488  
C 489  3 n VAL . 489  C 489  
C 490  3 n TYR . 490  C 490  
C 491  3 n ARG . 491  C 491  
C 492  3 n MET . 492  C 492  
C 493  3 n VAL . 493  C 493  
C 494  3 n ASN . 494  C 494  
C 495  3 n LYS . 495  C 495  
C 496  3 n HIS . 496  C 496  
C 497  3 n PHE . 497  C 497  
C 498  3 n TYR . 498  C 498  
C 499  3 n GLN . 499  C 499  
C 500  3 n ARG . 500  C 500  
C 501  3 n GLU . 501  C 501  
C 502  3 n MET . 502  C 502  
C 503  3 n PRO . 503  C 503  
C 504  3 n GLU . 504  C 504  
C 505  3 n PHE . 505  C 505  
C 506  3 n GLY . 506  C 506  
C 507  3 n ILE . 507  C 507  
C 508  3 n PRO . 508  C 508  
C 509  3 n GLU . 509  C 509  
C 510  3 n MET . 510  C 510  
C 511  3 n LEU . 511  C 511  
C 512  3 n ARG . 512  C 512  
C 513  3 n LEU . 513  C 513  
C 514  3 n PRO . 514  C 514  
C 515  3 n LEU . 515  C 515  
C 516  3 n GLN . 516  C 516  
C 517  3 n ASN . 517  C 517  
C 518  3 n SER . 518  C 518  
C 519  3 n VAL . 519  C 519  
C 520  3 n LEU . 520  C 520  
C 521  3 n LYS . 521  C 521  
C 522  3 n ALA . 522  C 522  
C 523  3 n LYS . 523  C 523  
C 524  3 n VAL . 524  C 524  
C 525  3 n LEU . 525  C 525  
C 526  3 n ASN . 526  C 526  
C 527  3 n MET . 527  C 527  
C 528  3 n GLY . 528  C 528  
C 529  3 n SER . 529  C 529  
C 530  3 n PRO . 530  C 530  
C 531  3 n VAL . 531  C 531  
C 532  3 n GLU . 532  C 532  
C 533  3 n ILE . 533  C 533  
C 534  3 n LEU . 534  C 534  
C 535  3 n ALA . 535  C 535  
C 536  3 n LEU . 536  C 536  
C 537  3 n ALA . 537  C 537  
C 538  3 n LEU . 538  C 538  
C 539  3 n SER . 539  C 539  
C 540  3 n PRO . 540  C 540  
C 541  3 n PRO . 541  C 541  
C 542  3 n ASN . 542  C 542  
C 543  3 n LEU . 543  C 543  
C 544  3 n SER . 544  C 544  
C 545  3 n ASP . 545  C 545  
C 546  3 n ILE . 546  C 546  
C 547  3 n HIS . 547  C 547  
C 548  3 n ASN . 548  C 548  
C 549  3 n THR . 549  C 549  
C 550  3 n ILE . 550  C 550  
C 551  3 n LEU . 551  C 551  
C 552  3 n LEU . 552  C 552  
C 553  3 n LEU . 553  C 553  
C 554  3 n LYS . 554  C 554  
C 555  3 n GLU . 555  C 555  
C 556  3 n VAL . 556  C 556  
C 557  3 n GLY . 557  C 557  
C 558  3 n ALA . 558  C 558  
C 559  3 n LEU . 559  C 559  
C 560  3 n TYR . 560  C 560  
C 561  3 n LEU . 561  C 561  
C 562  3 n THR . 562  C 562  
C 563  3 n VAL . 563  C 563  
C 564  3 n ASP . 564  C 564  
C 565  3 n GLY . 565  C 565  
C 566  3 n ILE . 566  C 566  
C 567  3 n TYR . 567  C 567  
C 568  3 n ASP . 568  C 568  
C 569  3 n PRO . 569  C 569  
C 570  3 n LEU . 570  C 570  
C 571  3 n ASP . 571  C 571  
C 572  3 n GLY . 572  C 572  
C 573  3 n ASP . 573  C 573  
C 574  3 n LEU . 574  C 574  
C 575  3 n THR . 575  C 575  
C 576  3 n TYR . 576  C 576  
C 577  3 n TRP . 577  C 577  
C 578  3 n GLY . 578  C 578  
C 579  3 n THR . 579  C 579  
C 580  3 n ILE . 580  C 580  
C 581  3 n MET . 581  C 581  
C 582  3 n SER . 582  C 582  
C 583  3 n ARG . 583  C 583  
C 584  3 n LEU . 584  C 584  
C 585  3 n PRO . 585  C 585  
C 586  3 n LEU . 586  C 586  
C 587  3 n ASP . 587  C 587  
C 588  3 n THR . 588  C 588  
C 589  3 n ARG . 589  C 589  
C 590  3 n GLN . 590  C 590  
C 591  3 n SER . 591  C 591  
C 592  3 n ARG . 592  C 592  
C 593  3 n LEU . 593  C 593  
C 594  3 n ILE . 594  C 594  
C 595  3 n ILE . 595  C 595  
C 596  3 n LEU . 596  C 596  
C 597  3 n GLY . 597  C 597  
C 598  3 n TYR . 598  C 598  
C 599  3 n ILE . 599  C 599  
C 600  3 n PHE . 600  C 600  
C 601  3 n ASN . 601  C 601  
C 602  3 n MET . 602  C 602  
C 603  3 n LEU . 603  C 603  
C 604  3 n GLU . 604  C 604  
C 605  3 n GLU . 605  C 605  
C 606  3 n ALA . 606  C 606  
C 607  3 n ILE . 607  C 607  
C 608  3 n ILE . 608  C 608  
C 609  3 n ILE . 609  C 609  
C 610  3 n ALA . 610  C 610  
C 611  3 n ALA . 611  C 611  
C 612  3 n GLY . 612  C 612  
C 613  3 n LEU . 613  C 613  
C 614  3 n SER . 614  C 614  
C 615  3 n THR . 615  C 615  
C 616  3 n PRO . 616  C 616  
C 617  3 n GLY . 617  C 617  
C 618  3 n LEU . 618  C 618  
C 619  3 n PHE . 619  C 619  
C 620  3 n ALA . 620  C 620  
C 621  3 n HIS . 621  C 621  
C 622  3 n GLU . 622  C 622  
C 623  3 n GLY . 623  C 623  
C 624  3 n GLY . 624  C 624  
C 625  3 n ARG . 625  C 625  
C 626  3 n SER . 626  C 626  
C 627  3 n GLN . 627  C 627  
C 628  3 n LEU . 628  C 628  
C 629  3 n GLY . 629  C 629  
C 630  3 n ASP . 630  C 630  
C 631  3 n SER . 631  C 631  
C 632  3 n PHE . 632  C 632  
C 633  3 n TRP . 633  C 633  
C 634  3 n MET . 634  C 634  
C 635  3 n HIS . 635  C 635  
C 636  3 n TYR . 636  C 636  
C 637  3 n ILE . 637  C 637  
C 638  3 n PHE . 638  C 638  
C 639  3 n SER . 639  C 639  
C 640  3 n ASP . 640  C 640  
C 641  3 n GLY . 641  C 641  
C 642  3 n SER . 642  C 642  
C 643  3 n GLY . 643  C 643  
C 644  3 n SER . 644  C 644  
C 645  3 n ASP . 645  C 645  
C 646  3 n LEU . 646  C 646  
C 647  3 n VAL . 647  C 647  
C 648  3 n ALA . 648  C 648  
C 649  3 n ILE . 649  C 649  
C 650  3 n TRP . 650  C 650  
C 651  3 n ARG . 651  C 651  
C 652  3 n VAL . 652  C 652  
C 653  3 n TYR . 653  C 653  
C 654  3 n LEU . 654  C 654  
C 655  3 n THR . 655  C 655  
C 656  3 n TYR . 656  C 656  
C 657  3 n LEU . 657  C 657  
C 658  3 n ASN . 658  C 658  
C 659  3 n ILE . 659  C 659  
C 660  3 n VAL . 660  C 660  
C 661  3 n GLU . 661  C 661  
C 662  3 n ASN . 662  C 662  
C 663  3 n GLY . 663  C 663  
C 664  3 n HIS . 664  C 664  
C 665  3 n ASP . 665  C 665  
C 666  3 n GLN . 666  C 666  
C 667  3 n GLU . 667  C 667  
C 668  3 n SER . 668  C 668  
C 669  3 n ALA . 669  C 669  
C 670  3 n ILE . 670  C 670  
C 671  3 n ARG . 671  C 671  
C 672  3 n TRP . 672  C 672  
C 673  3 n ALA . 673  C 673  
C 674  3 n LYS . 674  C 674  
C 675  3 n ARG . 675  C 675  
C 676  3 n PHE . 676  C 676  
C 677  3 n HIS . 677  C 677  
C 678  3 n VAL . 678  C 678  
C 679  3 n SER . 679  C 679  
C 680  3 n LEU . 680  C 680  
C 681  3 n ARG . 681  C 681  
C 682  3 n SER . 682  C 682  
C 683  3 n LEU . 683  C 683  
C 684  3 n LYS . 684  C 684  
C 685  3 n GLU . 685  C 685  
C 686  3 n ILE . 686  C 686  
C 687  3 n HIS . 687  C 687  
C 688  3 n LEU . 688  C 688  
C 689  3 n LEU . 689  C 689  
C 690  3 n VAL . 690  C 690  
C 691  3 n GLN . 691  C 691  
C 692  3 n GLU . 692  C 692  
C 693  3 n LEU . 693  C 693  
C 694  3 n ARG . 694  C 694  
C 695  3 n VAL . 695  C 695  
C 696  3 n ARG . 696  C 696  
C 697  3 n CYS . 697  C 697  
C 698  3 n THR . 698  C 698  
C 699  3 n HIS . 699  C 699  
C 700  3 n LEU . 700  C 700  
C 701  3 n GLY . 701  C 701  
C 702  3 n LEU . 702  C 702  
C 703  3 n ILE . 703  C 703  
C 704  3 n PRO . 704  C 704  
C 705  3 n PHE . 705  C 705  
C 706  3 n PRO . 706  C 706  
C 707  3 n VAL . 707  C 707  
C 708  3 n ASN . 708  C 708  
C 709  3 n PRO . 709  C 709  
C 710  3 n ASN . 710  C 710  
C 711  3 n GLN . 711  C 711  
C 712  3 n MET . 712  C 712  
C 713  3 n MET . 713  C 713  
C 714  3 n ASP . 714  C 714  
C 715  3 n ASP . 715  C 715  
C 716  3 n ARG . 716  C 716  
C 717  3 n GLU . 717  C 717  
C 718  3 n LYS . 718  C 718  
C 719  3 n ALA . 719  C 719  
C 720  3 n ILE . 720  C 720  
C 721  3 n MET . 721  C 721  
C 722  3 n LEU . 722  C 722  
C 723  3 n LYS . 723  C 723  
C 724  3 n VAL . 724  C 724  
C 725  3 n ILE . 725  C 725  
C 726  3 n ILE . 726  C 726  
C 727  3 n ALA . 727  C 727  
C 728  3 n GLY . 728  C 728  
C 729  3 n ALA . 729  C 729  
C 730  3 n PHE . 730  C 730  
C 731  3 n TYR . 731  C 731  
C 732  3 n PRO . 732  C 732  
C 733  3 n ASN . 733  C 733  
C 734  3 n TYR . 734  C 734  
C 735  3 n PHE . 735  C 735  
C 736  3 n THR . 736  C 736  
C 737  3 n ARG . 737  C 737  
C 738  3 n SER . 738  C 738  
C 739  3 n LYS . 739  C 739  
C 740  3 n GLU . 740  C 740  
C 741  3 n SER . 741  C 741  
C 742  3 n CYS . 742  C 742  
C 743  3 n ALA . 743  C 743  
C 744  3 n ASP . 744  C 744  
C 745  3 n THR . 745  C 745  
C 746  3 n ASP . 746  C 746  
C 747  3 n ARG . 747  C 747  
C 748  3 n ASN . 748  C 748  
C 749  3 n ILE . 749  C 749  
C 750  3 n TYR . 750  C 750  
C 751  3 n GLN . 751  C 751  
C 752  3 n THR . 752  C 752  
C 753  3 n ILE . 753  C 753  
C 754  3 n SER . 754  C 754  
C 755  3 n GLY . 755  C 755  
C 756  3 n HIS . 756  C 756  
C 757  3 n ASP . 757  C 757  
C 758  3 n PRO . 758  C 758  
C 759  3 n CYS . 759  C 759  
C 760  3 n ARG . 760  C 760  
C 761  3 n THR . 761  C 761  
C 762  3 n VAL . 762  C 762  
C 763  3 n TYR . 763  C 763  
C 764  3 n PHE . 764  C 764  
C 765  3 n THR . 765  C 765  
C 766  3 n ASN . 766  C 766  
C 767  3 n PHE . 767  C 767  
C 768  3 n LYS . 768  C 768  
C 769  3 n PRO . 769  C 769  
C 770  3 n ALA . 770  C 770  
C 771  3 n TYR . 771  C 771  
C 772  3 n MET . 772  C 772  
C 773  3 n GLY . 773  C 773  
C 774  3 n GLU . 774  C 774  
C 775  3 n LEU . 775  C 775  
C 776  3 n TYR . 776  C 776  
C 777  3 n THR . 777  C 777  
C 778  3 n ARG . 778  C 778  
C 779  3 n ARG . 779  C 779  
C 780  3 n ILE . 780  C 780  
C 781  3 n LYS . 781  C 781  
C 782  3 n GLU . 782  C 782  
C 783  3 n LEU . 783  C 783  
C 784  3 n PHE . 784  C 784  
C 785  3 n GLN . 785  C 785  
C 786  3 n GLU . 786  C 786  
C 787  3 n VAL . 787  C 787  
C 788  3 n ARG . 788  C 788  
C 789  3 n ILE . 789  C 789  
C 790  3 n PRO . 790  C 790  
C 791  3 n PRO . 791  C 791  
C 792  3 n GLU . 792  C 792  
C 793  3 n ASN . 793  C 793  
C 794  3 n MET . 794  C 794  
C 795  3 n ASP . 795  C 795  
C 796  3 n VAL . 796  C 796  
C 797  3 n THR . 797  C 797  
C 798  3 n PHE . 798  C 798  
C 799  3 n GLN . 799  C 799  
C 800  3 n GLU . 800  C 800  
C 801  3 n GLY . 801  C 801  
C 802  3 n SER . 802  C 802  
C 803  3 n GLN . 803  C 803  
C 804  3 n LYS . 804  C 804  
C 805  3 n VAL . 805  C 805  
C 806  3 n PHE . 806  C 806  
C 807  3 n VAL . 807  C 807  
C 808  3 n THR . 808  C 808  
C 809  3 n PHE . 809  C 809  
C 810  3 n LYS . 810  C 810  
C 811  3 n GLN . 811  C 811  
C 812  3 n ASP . 812  C 812  
C 813  3 n ASP . 813  C 813  
C 814  3 n TRP . 814  C 814  
C 815  3 n ILE . 815  C 815  
C 816  3 n GLU . 816  C 816  
C 817  3 n GLY . 817  C 817  
C 818  3 n SER . 818  C 818  
C 819  3 n SER . 819  C 819  
C 820  3 n LYS . 820  C 820  
C 821  3 n TYR . 821  C 821  
C 822  3 n VAL . 822  C 822  
C 823  3 n PRO . 823  C 823  
C 824  3 n VAL . 824  C 824  
C 825  3 n SER . 825  C 825  
C 826  3 n GLY . 826  C 826  
C 827  3 n ARG . 827  C 827  
C 828  3 n VAL . 828  C 828  
C 829  3 n GLN . 829  C 829  
C 830  3 n SER . 830  C 830  
C 831  3 n GLU . 831  C 831  
C 832  3 n VAL . 832  C 832  
C 833  3 n TYR . 833  C 833  
C 834  3 n LYS . 834  C 834  
C 835  3 n ALA . 835  C 835  
C 836  3 n VAL . 836  C 836  
C 837  3 n MET . 837  C 837  
C 838  3 n MET . 838  C 838  
C 839  3 n ARG . 839  C 839  
C 840  3 n GLN . 840  C 840  
C 841  3 n ASN . 841  C 841  
C 842  3 n ARG . 842  C 842  
C 843  3 n VAL . 843  C 843  
C 844  3 n GLU . 844  C 844  
C 845  3 n ARG . 845  C 845  
C 846  3 n PRO . 846  C 846  
C 847  3 n ILE . 847  C 847  
C 848  3 n HIS . 848  C 848  
C 849  3 n ILE . 849  C 849  
C 850  3 n MET . 850  C 850  
C 851  3 n ASN . 851  C 851  
C 852  3 n PRO . 852  C 852  
C 853  3 n SER . 853  C 853  
C 854  3 n ALA . 854  C 854  
C 855  3 n PHE . 855  C 855  
C 856  3 n MET . 856  C 856  
C 857  3 n SER . 857  C 857  
C 858  3 n TYR . 858  C 858  
C 859  3 n VAL . 859  C 859  
C 860  3 n GLN . 860  C 860  
C 861  3 n GLN . 861  C 861  
C 862  3 n ARG . 862  C 862  
C 863  3 n GLY . 863  C 863  
C 864  3 n ILE . 864  C 864  
C 865  3 n GLY . 865  C 865  
C 866  3 n ASP . 866  C 866  
C 867  3 n VAL . 867  C 867  
C 868  3 n ILE . 868  C 868  
C 869  3 n GLU . 869  C 869  
C 870  3 n GLY . 870  C 870  
C 871  3 n ARG . 871  C 871  
C 872  3 n TRP . 872  C 872  
C 873  3 n ILE . 873  C 873  
C 874  3 n PRO . 874  C 874  
C 875  3 n PRO . 875  C 875  
C 876  3 n THR . 876  C 876  
C 877  3 n LYS . 877  C 877  
C 878  3 n PRO . 878  C 878  
C 879  3 n LEU . 879  C 879  
C 880  3 n ASN . 880  C 880  
C 881  3 n VAL . 881  C 881  
C 882  3 n GLU . 882  C 882  
C 883  3 n LEU . 883  C 883  
C 884  3 n LEU . 884  C 884  
C 885  3 n ALA . 885  C 885  
C 886  3 n LEU . 886  C 886  
C 887  3 n PRO . 887  C 887  
C 888  3 n SER . 888  C 888  
C 889  3 n VAL . 889  C 889  
C 890  3 n PHE . 890  C 890  
C 891  3 n ASP . 891  C 891  
C 892  3 n LYS . 892  C 892  
C 893  3 n THR . 893  C 893  
C 894  3 n ILE . 894  C 894  
C 895  3 n SER . 895  C 895  
C 896  3 n GLY . 896  C 896  
C 897  3 n SER . 897  C 897  
C 898  3 n ILE . 898  C 898  
C 899  3 n THR . 899  C 899  
C 900  3 n CYS . 900  C 900  
C 901  3 n ILE . 901  C 901  
C 902  3 n VAL . 902  C 902  
C 903  3 n ASN . 903  C 903  
C 904  3 n CYS . 904  C 904  
C 905  3 n GLY . 905  C 905  
C 906  3 n LYS . 906  C 906  
C 907  3 n PHE . 907  C 907  
C 908  3 n PHE . 908  C 908  
C 909  3 n PHE . 909  C 909  
C 910  3 n GLN . 910  C 910  
C 911  3 n PRO . 911  C 911  
C 912  3 n GLN . 912  C 912  
C 913  3 n SER . 913  C 913  
C 914  3 n PHE . 914  C 914  
C 915  3 n GLU . 915  C 915  
C 916  3 n GLU . 916  C 916  
C 917  3 n CYS . 917  C 917  
C 918  3 n ILE . 918  C 918  
C 919  3 n ARG . 919  C 919  
C 920  3 n ASN . 920  C 920  
C 921  3 n MET . 921  C 921  
C 922  3 n SER . 922  C 922  
C 923  3 n GLU . 923  C 923  
C 924  3 n ILE . 924  C 924  
C 925  3 n PHE . 925  C 925  
C 926  3 n ASN . 926  C 926  
C 927  3 n ALA . 927  C 927  
C 928  3 n PRO . 928  C 928  
C 929  3 n GLN . 929  C 929  
C 930  3 n GLN . 930  C 930  
C 931  3 n LEU . 931  C 931  
C 932  3 n ARG . 932  C 932  
C 933  3 n ASN . 933  C 933  
C 934  3 n TYR . 934  C 934  
C 935  3 n VAL . 935  C 935  
C 936  3 n THR . 936  C 936  
C 937  3 n ASN . 937  C 937  
C 938  3 n ALA . 938  C 938  
C 939  3 n SER . 939  C 939  
C 940  3 n ALA . 940  C 940  
C 941  3 n ILE . 941  C 941  
C 942  3 n ALA . 942  C 942  
C 943  3 n LYS . 943  C 943  
C 944  3 n GLY . 944  C 944  
C 945  3 n MET . 945  C 945  
C 946  3 n MET . 946  C 946  
C 947  3 n VAL . 947  C 947  
C 948  3 n LEU . 948  C 948  
C 949  3 n ALA . 949  C 949  
C 950  3 n LYS . 950  C 950  
C 951  3 n ARG . 951  C 951  
C 952  3 n ASP . 952  C 952  
C 953  3 n SER . 953  C 953  
C 954  3 n TYR . 954  C 954  
C 955  3 n PHE . 955  C 955  
C 956  3 n GLN . 956  C 956  
C 957  3 n ARG . 957  C 957  
C 958  3 n ALA . 958  C 958  
C 959  3 n THR . 959  C 959  
C 960  3 n VAL . 960  C 960  
C 961  3 n ILE . 961  C 961  
C 962  3 n ARG . 962  C 962  
C 963  3 n PRO . 963  C 963  
C 964  3 n GLU . 964  C 964  
C 965  3 n ASN . 965  C 965  
C 966  3 n GLN . 966  C 966  
C 967  3 n SER . 967  C 967  
C 968  3 n ASN . 968  C 968  
C 969  3 n ARG . 969  C 969  
C 970  3 n GLN . 970  C 970  
C 971  3 n PRO . 971  C 971  
C 972  3 n MET . 972  C 972  
C 973  3 n PHE . 973  C 973  
C 974  3 n TYR . 974  C 974  
C 975  3 n VAL . 975  C 975  
C 976  3 n ARG . 976  C 976  
C 977  3 n PHE . 977  C 977  
C 978  3 n ILE . 978  C 978  
C 979  3 n ASP . 979  C 979  
C 980  3 n TYR . 980  C 980  
C 981  3 n GLY . 981  C 981  
C 982  3 n ASN . 982  C 982  
C 983  3 n CYS . 983  C 983  
C 984  3 n THR . 984  C 984  
C 985  3 n LEU . 985  C 985  
C 986  3 n LEU . 986  C 986  
C 987  3 n PRO . 987  C 987  
C 988  3 n MET . 988  C 988  
C 989  3 n GLN . 989  C 989  
C 990  3 n LEU . 990  C 990  
C 991  3 n MET . 991  C 991  
C 992  3 n ARG . 992  C 992  
C 993  3 n LEU . 993  C 993  
C 994  3 n MET . 994  C 994  
C 995  3 n PRO . 995  C 995  
C 996  3 n ARG . 996  C 996  
C 997  3 n GLU . 997  C 997  
C 998  3 n LEU . 998  C 998  
C 999  3 n THR . 999  C 999  
C 1000 3 n GLU . 1000 C 1000 
C 1001 3 n GLN . 1001 C 1001 
C 1002 3 n TYR . 1002 C 1002 
C 1003 3 n GLY . 1003 C 1003 
C 1004 3 n ASP . 1004 C 1004 
C 1005 3 n LEU . 1005 C 1005 
C 1006 3 n PRO . 1006 C 1006 
C 1007 3 n PRO . 1007 C 1007 
C 1008 3 n ARG . 1008 C 1008 
C 1009 3 n VAL . 1009 C 1009 
C 1010 3 n PHE . 1010 C 1010 
C 1011 3 n GLU . 1011 C 1011 
C 1012 3 n CYS . 1012 C 1012 
C 1013 3 n ARG . 1013 C 1013 
C 1014 3 n LEU . 1014 C 1014 
C 1015 3 n ALA . 1015 C 1015 
C 1016 3 n MET . 1016 C 1016 
C 1017 3 n VAL . 1017 C 1017 
C 1018 3 n GLN . 1018 C 1018 
C 1019 3 n PRO . 1019 C 1019 
C 1020 3 n SER . 1020 C 1020 
C 1021 3 n SER . 1021 C 1021 
C 1022 3 n VAL . 1022 C 1022 
C 1023 3 n VAL . 1023 C 1023 
C 1024 3 n SER . 1024 C 1024 
C 1025 3 n GLY . 1025 C 1025 
C 1026 3 n ASN . 1026 C 1026 
C 1027 3 n ASN . 1027 C 1027 
C 1028 3 n ARG . 1028 C 1028 
C 1029 3 n TRP . 1029 C 1029 
C 1030 3 n SER . 1030 C 1030 
C 1031 3 n THR . 1031 C 1031 
C 1032 3 n ALA . 1032 C 1032 
C 1033 3 n ALA . 1033 C 1033 
C 1034 3 n ASN . 1034 C 1034 
C 1035 3 n ASP . 1035 C 1035 
C 1036 3 n MET . 1036 C 1036 
C 1037 3 n LEU . 1037 C 1037 
C 1038 3 n LYS . 1038 C 1038 
C 1039 3 n THR . 1039 C 1039 
C 1040 3 n VAL . 1040 C 1040 
C 1041 3 n ALA . 1041 C 1041 
C 1042 3 n GLN . 1042 C 1042 
C 1043 3 n CYS . 1043 C 1043 
C 1044 3 n GLY . 1044 C 1044 
C 1045 3 n LEU . 1045 C 1045 
C 1046 3 n ILE . 1046 C 1046 
C 1047 3 n ASP . 1047 C 1047 
C 1048 3 n ILE . 1048 C 1048 
C 1049 3 n GLU . 1049 C 1049 
C 1050 3 n VAL . 1050 C 1050 
C 1051 3 n TYR . 1051 C 1051 
C 1052 3 n SER . 1052 C 1052 
C 1053 3 n LEU . 1053 C 1053 
C 1054 3 n PHE . 1054 C 1054 
C 1055 3 n ASN . 1055 C 1055 
C 1056 3 n ASN . 1056 C 1056 
C 1057 3 n VAL . 1057 C 1057 
C 1058 3 n ALA . 1058 C 1058 
C 1059 3 n ALA . 1059 C 1059 
C 1060 3 n VAL . 1060 C 1060 
C 1061 3 n LEU . 1061 C 1061 
C 1062 3 n ILE . 1062 C 1062 
C 1063 3 n HIS . 1063 C 1063 
C 1064 3 n MET . 1064 C 1064 
C 1065 3 n ARG . 1065 C 1065 
C 1066 3 n ASP . 1066 C 1066 
C 1067 3 n GLY . 1067 C 1067 
C 1068 3 n ILE . 1068 C 1068 
C 1069 3 n ILE . 1069 C 1069 
C 1070 3 n ASN . 1070 C 1070 
C 1071 3 n ASP . 1071 C 1071 
C 1072 3 n LYS . 1072 C 1072 
C 1073 3 n LEU . 1073 C 1073 
C 1074 3 n VAL . 1074 C 1074 
C 1075 3 n GLU . 1075 C 1075 
C 1076 3 n LEU . 1076 C 1076 
C 1077 3 n MET . 1077 C 1077 
C 1078 3 n LEU . 1078 C 1078 
C 1079 3 n CYS . 1079 C 1079 
C 1080 3 n ARG . 1080 C 1080 
C 1081 3 n ARG . 1081 C 1081 
C 1082 3 n SER . 1082 C 1082 
C 1083 3 n ASP . 1083 C 1083 
C 1084 3 n GLU . 1084 C 1084 
C 1085 3 n ASP . 1085 C 1085 
C 1086 3 n TYR . 1086 C 1086 
C 1087 3 n MET . 1087 C 1087 
C 1088 3 n SER . 1088 C 1088 
C 1089 3 n ARG . 1089 C 1089 
C 1090 3 n LYS . 1090 C 1090 
C 1091 3 n ASP . 1091 C 1091 
C 1092 3 n HIS . 1092 C 1092 
C 1093 3 n ASP . 1093 C 1093 
C 1094 3 n PHE . 1094 C 1094 
C 1095 3 n ARG . 1095 C 1095 
C 1096 3 n LEU . 1096 C 1096 
C 1097 3 n ARG . 1097 C 1097 
C 1098 3 n ARG . 1098 C 1098 
C 1099 3 n GLN . 1099 C 1099 
C 1100 3 n GLU . 1100 C 1100 
C 1101 3 n SER . 1101 C 1101 
C 1102 3 n ALA . 1102 C 1102 
C 1103 3 n ARG . 1103 C 1103 
C 1104 3 n ASN . 1104 C 1104 
C 1105 3 n LEU . 1105 C 1105 
C 1106 3 n SER . 1106 C 1106 
C 1107 3 n THR . 1107 C 1107 
C 1108 3 n ALA . 1108 C 1108 
C 1109 3 n GLN . 1109 C 1109 
C 1110 3 n ARG . 1110 C 1110 
C 1111 3 n GLN . 1111 C 1111 
C 1112 3 n GLN . 1112 C 1112 
C 1113 3 n ILE . 1113 C 1113 
C 1114 3 n ASN . 1114 C 1114 
C 1115 3 n GLU . 1115 C 1115 
C 1116 3 n GLU . 1116 C 1116 
C 1117 3 n TYR . 1117 C 1117 
C 1118 3 n LEU . 1118 C 1118 
C 1119 3 n ARG . 1119 C 1119 
C 1120 3 n SER . 1120 C 1120 
C 1121 3 n CYS . 1121 C 1121 
C 1122 3 n GLN . 1122 C 1122 
C 1123 3 n LEU . 1123 C 1123 
C 1124 3 n PRO . 1124 C 1124 
C 1125 3 n GLN . 1125 C 1125 
C 1126 3 n ASP . 1126 C 1126 
C 1127 3 n HIS . 1127 C 1127 
C 1128 3 n ASP . 1128 C 1128 
C 1129 3 n LEU . 1129 C 1129 
C 1130 3 n PRO . 1130 C 1130 
C 1131 3 n PRO . 1131 C 1131 
C 1132 3 n PRO . 1132 C 1132 
C 1133 3 n PRO . 1133 C 1133 
C 1134 3 n LEU . 1134 C 1134 
C 1135 3 n GLU . 1135 C 1135 
C 1136 3 n LYS . 1136 C 1136 
C 1137 3 n CYS . 1137 C 1137 
C 1138 3 n LYS . 1138 C 1138 
C 1139 3 n THR . 1139 C 1139 
C 1140 3 n VAL . 1140 C 1140 
C 1141 3 n VAL . 1141 C 1141 
C 1142 3 n MET . 1142 C 1142 
C 1143 3 n LEU . 1143 C 1143 
C 1144 3 n LYS . 1144 C 1144 
C 1145 3 n GLY . 1145 C 1145 
C 1146 3 n PRO . 1146 C 1146 
C 1147 3 n ASN . 1147 C 1147 
C 1148 3 n SER . 1148 C 1148 
C 1149 3 n PRO . 1149 C 1149 
C 1150 3 n LEU . 1150 C 1150 
C 1151 3 n GLU . 1151 C 1151 
C 1152 3 n CYS . 1152 C 1152 
C 1153 3 n THR . 1153 C 1153 
C 1154 3 n MET . 1154 C 1154 
C 1155 3 n ARG . 1155 C 1155 
C 1156 3 n SER . 1156 C 1156 
C 1157 3 n ILE . 1157 C 1157 
C 1158 3 n THR . 1158 C 1158 
C 1159 3 n ARG . 1159 C 1159 
C 1160 3 n VAL . 1160 C 1160 
C 1161 3 n GLY . 1161 C 1161 
C 1162 3 n LEU . 1162 C 1162 
C 1163 3 n SER . 1163 C 1163 
C 1164 3 n LYS . 1164 C 1164 
C 1165 3 n ARG . 1165 C 1165 
C 1166 3 n VAL . 1166 C 1166 
C 1167 3 n ASN . 1167 C 1167 
C 1168 3 n ILE . 1168 C 1168 
C 1169 3 n ASP . 1169 C 1169 
C 1170 3 n HIS . 1170 C 1170 
C 1171 3 n LEU . 1171 C 1171 
C 1172 3 n SER . 1172 C 1172 
C 1173 3 n VAL . 1173 C 1173 
C 1174 3 n ASN . 1174 C 1174 
C 1175 3 n ALA . 1175 C 1175 
C 1176 3 n LEU . 1176 C 1176 
C 1177 3 n LEU . 1177 C 1177 
C 1178 3 n LEU . 1178 C 1178 
C 1179 3 n ASP . 1179 C 1179 
C 1180 3 n ALA . 1180 C 1180 
C 1181 3 n ASP . 1181 C 1181 
C 1182 3 n PRO . 1182 C 1182 
C 1183 3 n GLN . 1183 C 1183 
C 1184 3 n ASP . 1184 C 1184 
C 1185 3 n HIS . 1185 C 1185 
C 1186 3 n HIS . 1186 C 1186 
C 1187 3 n ASP . 1187 C 1187 
C 1188 3 n HIS . 1188 C 1188 
C 1189 3 n LEU . 1189 C 1189 
C 1190 3 n ILE . 1190 C 1190 
C 1191 3 n VAL . 1191 C 1191 
C 1192 3 n ALA . 1192 C 1192 
C 1193 3 n HIS . 1193 C 1193 
C 1194 3 n GLU . 1194 C 1194 
C 1195 3 n ILE . 1195 C 1195 
C 1196 3 n ALA . 1196 C 1196 
C 1197 3 n GLU . 1197 C 1197 
C 1198 3 n SER . 1198 C 1198 
C 1199 3 n ARG . 1199 C 1199 
C 1200 3 n ASN . 1200 C 1200 
C 1201 3 n GLY . 1201 C 1201 
C 1202 3 n GLN . 1202 C 1202 
C 1203 3 n THR . 1203 C 1203 
C 1204 3 n LEU . 1204 C 1204 
C 1205 3 n THR . 1205 C 1205 
C 1206 3 n ALA . 1206 C 1206 
C 1207 3 n ARG . 1207 C 1207 
C 1208 3 n GLY . 1208 C 1208 
C 1209 3 n THR . 1209 C 1209 
C 1210 3 n THR . 1210 C 1210 
C 1211 3 n LEU . 1211 C 1211 
C 1212 3 n MET . 1212 C 1212 
C 1213 3 n PRO . 1213 C 1213 
C 1214 3 n ASN . 1214 C 1214 
C 1215 3 n VAL . 1215 C 1215 
C 1216 3 n GLN . 1216 C 1216 
C 1217 3 n GLY . 1217 C 1217 
C 1218 3 n PHE . 1218 C 1218 
C 1219 3 n GLY . 1219 C 1219 
C 1220 3 n ALA . 1220 C 1220 
C 1221 3 n LEU . 1221 C 1221 
C 1222 3 n MET . 1222 C 1222 
C 1223 3 n VAL . 1223 C 1223 
C 1224 3 n MET . 1224 C 1224 
C 1225 3 n LEU . 1225 C 1225 
C 1226 3 n PHE . 1226 C 1226 
C 1227 3 n SER . 1227 C 1227 
C 1228 3 n PRO . 1228 C 1228 
C 1229 3 n THR . 1229 C 1229 
C 1230 3 n MET . 1230 C 1230 
C 1231 3 n GLN . 1231 C 1231 
C 1232 3 n LEU . 1232 C 1232 
C 1233 3 n LYS . 1233 C 1233 
C 1234 3 n CYS . 1234 C 1234 
C 1235 3 n ASN . 1235 C 1235 
C 1236 3 n LYS . 1236 C 1236 
C 1237 3 n GLU . 1237 C 1237 
C 1238 3 n GLY . 1238 C 1238 
C 1239 3 n THR . 1239 C 1239 
C 1240 3 n SER . 1240 C 1240 
C 1241 3 n TYR . 1241 C 1241 
C 1242 3 n VAL . 1242 C 1242 
C 1243 3 n SER . 1243 C 1243 
C 1244 3 n VAL . 1244 C 1244 
C 1245 3 n LEU . 1245 C 1245 
C 1246 3 n GLY . 1246 C 1246 
C 1247 3 n GLY . 1247 C 1247 
C 1248 3 n LEU . 1248 C 1248 
C 1249 3 n GLY . 1249 C 1249 
C 1250 3 n CYS . 1250 C 1250 
C 1251 3 n ASP . 1251 C 1251 
C 1252 3 n PRO . 1252 C 1252 
C 1253 3 n ASP . 1253 C 1253 
C 1254 3 n THR . 1254 C 1254 
C 1255 3 n ASN . 1255 C 1255 
C 1256 3 n GLU . 1256 C 1256 
C 1257 3 n PRO . 1257 C 1257 
C 1258 3 n TYR . 1258 C 1258 
C 1259 3 n PHE . 1259 C 1259 
C 1260 3 n ALA . 1260 C 1260 
C 1261 3 n GLU . 1261 C 1261 
C 1262 3 n HIS . 1262 C 1262 
C 1263 3 n ASP . 1263 C 1263 
C 1264 3 n VAL . 1264 C 1264 
C 1265 3 n LEU . 1265 C 1265 
C 1266 3 n ILE . 1266 C 1266 
C 1267 3 n ASN . 1267 C 1267 
C 1268 3 n LEU . 1268 C 1268 
C 1269 3 n ASP . 1269 C 1269 
C 1270 3 n VAL . 1270 C 1270 
C 1271 3 n ASN . 1271 C 1271 
C 1272 3 n ILE . 1272 C 1272 
C 1273 3 n LEU . 1273 C 1273 
C 1274 3 n GLU . 1274 C 1274 
C 1275 3 n ASP . 1275 C 1275 
C 1276 3 n ASP . 1276 C 1276 
C 1277 3 n VAL . 1277 C 1277 
C 1278 3 n ILE . 1278 C 1278 
C 1279 3 n LEU . 1279 C 1279 
C 1280 3 n ILE . 1280 C 1280 
C 1281 3 n ASN . 1281 C 1281 
C 1282 3 n GLN . 1282 C 1282 
C 1283 3 n ILE . 1283 C 1283 
C 1284 3 n ARG . 1284 C 1284 
C 1285 3 n TYR . 1285 C 1285 
C 1286 3 n TYR . 1286 C 1286 
C 1287 3 n ILE . 1287 C 1287 
C 1288 3 n ASP . 1288 C 1288 
C 1289 3 n SER . 1289 C 1289 
C 1290 3 n VAL . 1290 C 1290 
C 1291 3 n PHE . 1291 C 1291 
C 1292 3 n PHE . 1292 C 1292 
C 1293 3 n ASN . 1293 C 1293 
C 1294 3 n PHE . 1294 C 1294 
C 1295 3 n LYS . 1295 C 1295 
C 1296 3 n GLU . 1296 C 1296 
C 1297 3 n GLU . 1297 C 1297 
C 1298 3 n ASN . 1298 C 1298 
C 1299 3 n ASN . 1299 C 1299 
C 1300 3 n PRO . 1300 C 1300 
C 1301 3 n ALA . 1301 C 1301 
C 1302 3 n VAL . 1302 C 1302 
C 1303 3 n SER . 1303 C 1303 
C 1304 3 n VAL . 1304 C 1304 
C 1305 3 n ASN . 1305 C 1305 
C 1306 3 n GLU . 1306 C 1306 
C 1307 3 n ARG . 1307 C 1307 
C 1308 3 n VAL . 1308 C 1308 
C 1309 3 n SER . 1309 C 1309 
C 1310 3 n ILE . 1310 C 1310 
C 1311 3 n TYR . 1311 C 1311 
C 1312 3 n THR . 1312 C 1312 
C 1313 3 n GLN . 1313 C 1313 
C 1314 3 n LEU . 1314 C 1314 
C 1315 3 n ARG . 1315 C 1315 
C 1316 3 n SER . 1316 C 1316 
C 1317 3 n LEU . 1317 C 1317 
C 1318 3 n ILE . 1318 C 1318 
C 1319 3 n ASN . 1319 C 1319 
C 1320 3 n ARG . 1320 C 1320 
C 1321 3 n LEU . 1321 C 1321 
C 1322 3 n LEU . 1322 C 1322 
C 1323 3 n CYS . 1323 C 1323 
C 1324 3 n LYS . 1324 C 1324 
C 1325 3 n ASP . 1325 C 1325 
C 1326 3 n ARG . 1326 C 1326 
C 1327 3 n ARG . 1327 C 1327 
C 1328 3 n TYR . 1328 C 1328 
C 1329 3 n ILE . 1329 C 1329 
C 1330 3 n GLU . 1330 C 1330 
C 1331 3 n ARG . 1331 C 1331 
C 1332 3 n ASN . 1332 C 1332 
C 1333 3 n MET . 1333 C 1333 
C 1334 3 n SER . 1334 C 1334 
C 1335 3 n ASN . 1335 C 1335 
C 1336 3 n ALA . 1336 C 1336 
C 1337 3 n ASP . 1337 C 1337 
C 1338 3 n PHE . 1338 C 1338 
C 1339 3 n GLU . 1339 C 1339 
C 1340 3 n TRP . 1340 C 1340 
C 1341 3 n GLU . 1341 C 1341 
C 1342 3 n THR . 1342 C 1342 
C 1343 3 n ASN . 1343 C 1343 
C 1344 3 n PRO . 1344 C 1344 
C 1345 3 n GLU . 1345 C 1345 
C 1346 3 n LEU . 1346 C 1346 
C 1347 3 n PRO . 1347 C 1347 
C 1348 3 n LEU . 1348 C 1348 
C 1349 3 n PRO . 1349 C 1349 
C 1350 3 n ASN . 1350 C 1350 
C 1351 3 n GLU . 1351 C 1351 
C 1352 3 n PRO . 1352 C 1352 
C 1353 3 n PHE . 1353 C 1353 
C 1354 3 n GLY . 1354 C 1354 
C 1355 3 n LYS . 1355 C 1355 
C 1356 3 n ARG . 1356 C 1356 
C 1357 3 n ALA . 1357 C 1357 
C 1358 3 n ILE . 1358 C 1358 
C 1359 3 n PHE . 1359 C 1359 
C 1360 3 n PRO . 1360 C 1360 
C 1361 3 n MET . 1361 C 1361 
C 1362 3 n HIS . 1362 C 1362 
C 1363 3 n SER . 1363 C 1363 
C 1364 3 n LEU . 1364 C 1364 
C 1365 3 n THR . 1365 C 1365 
C 1366 3 n GLU . 1366 C 1366 
C 1367 3 n LEU . 1367 C 1367 
C 1368 3 n GLN . 1368 C 1368 
C 1369 3 n GLU . 1369 C 1369 
C 1370 3 n GLU . 1370 C 1370 
C 1371 3 n ASP . 1371 C 1371 
C 1372 3 n THR . 1372 C 1372 
C 1373 3 n GLY . 1373 C 1373 
C 1374 3 n ARG . 1374 C 1374 
C 1375 3 n LEU . 1375 C 1375 
C 1376 3 n VAL . 1376 C 1376 
C 1377 3 n GLN . 1377 C 1377 
C 1378 3 n LEU . 1378 C 1378 
C 1379 3 n ARG . 1379 C 1379 
C 1380 3 n GLU . 1380 C 1380 
C 1381 3 n ASN . 1381 C 1381 
C 1382 3 n CYS . 1382 C 1382 
C 1383 3 n SER . 1383 C 1383 
C 1384 3 n MET . 1384 C 1384 
C 1385 3 n LEU . 1385 C 1385 
C 1386 3 n HIS . 1386 C 1386 
C 1387 3 n LYS . 1387 C 1387 
C 1388 3 n TRP . 1388 C 1388 
C 1389 3 n ARG . 1389 C 1389 
C 1390 3 n ASN . 1390 C 1390 
C 1391 3 n PHE . 1391 C 1391 
C 1392 3 n GLU . 1392 C 1392 
C 1393 3 n GLY . 1393 C 1393 
C 1394 3 n THR . 1394 C 1394 
C 1395 3 n LEU . 1395 C 1395 
C 1396 3 n PRO . 1396 C 1396 
C 1397 3 n HIS . 1397 C 1397 
C 1398 3 n MET . 1398 C 1398 
C 1399 3 n THR . 1399 C 1399 
C 1400 3 n CYS . 1400 C 1400 
C 1401 3 n LYS . 1401 C 1401 
C 1402 3 n LEU . 1402 C 1402 
C 1403 3 n CYS . 1403 C 1403 
C 1404 3 n ASN . 1404 C 1404 
C 1405 3 n GLN . 1405 C 1405 
C 1406 3 n LEU . 1406 C 1406 
C 1407 3 n LEU . 1407 C 1407 
C 1408 3 n GLU . 1408 C 1408 
C 1409 3 n SER . 1409 C 1409 
C 1410 3 n VAL . 1410 C 1410 
C 1411 3 n PRO . 1411 C 1411 
C 1412 3 n GLN . 1412 C 1412 
C 1413 3 n LEU . 1413 C 1413 
C 1414 3 n ARG . 1414 C 1414 
C 1415 3 n LEU . 1415 C 1415 
C 1416 3 n HIS . 1416 C 1416 
C 1417 3 n LEU . 1417 C 1417 
C 1418 3 n LEU . 1418 C 1418 
C 1419 3 n THR . 1419 C 1419 
C 1420 3 n ILE . 1420 C 1420 
C 1421 3 n LEU . 1421 C 1421 
C 1422 3 n HIS . 1422 C 1422 
C 1423 3 n ARG . 1423 C 1423 
C 1424 3 n ASP . 1424 C 1424 
C 1425 3 n ARG . 1425 C 1425 
C 1426 3 n GLU . 1426 C 1426 
C 1427 3 n LYS . 1427 C 1427 
C 1428 3 n GLN . 1428 C 1428 
C 1429 3 n ILE . 1429 C 1429 
C 1430 3 n ASP . 1430 C 1430 
C 1431 3 n TYR . 1431 C 1431 
C 1432 3 n CYS . 1432 C 1432 
C 1433 3 n ASN . 1433 C 1433 
C 1434 3 n GLN . 1434 C 1434 
#
_software.classification other
_software.date           ?
_software.description    "Structure prediction"
_software.name           AlphaFold
_software.pdbx_ordinal   1
_software.type           package
_software.version        "AlphaFold-beta-20231127 (fb0b9d13-0bdd-4522-ba5f-0ee1f426d085 @ 2025-01-13 01:00:39)"
#
loop_
_struct_asym.entity_id
_struct_asym.id
1 A 
2 B 
3 C 
#
loop_
_atom_site.group_PDB
_atom_site.id
_atom_site.type_symbol
_atom_site.label_atom_id
_atom_site.label_alt_id
_atom_site.label_comp_id
_atom_site.label_asym_id
_atom_site.label_entity_id
_atom_site.label_seq_id
_atom_site.pdbx_PDB_ins_code
_atom_site.Cartn_x
_atom_site.Cartn_y
_atom_site.Cartn_z
_atom_site.occupancy
_atom_site.B_iso_or_equiv
_atom_site.auth_seq_id
_atom_site.auth_asym_id
_atom_site.pdbx_PDB_model_num
ATOM 1     N N   . MET A 1 1    ? -13.932 -0.731  -21.995 1.00 18.37 1    A 1 
ATOM 2     C CA  . MET A 1 1    ? -14.694 -1.677  -21.166 1.00 19.16 1    A 1 
ATOM 3     C C   . MET A 1 1    ? -15.788 -0.870  -20.481 1.00 20.25 1    A 1 
ATOM 4     O O   . MET A 1 1    ? -15.531 -0.281  -19.443 1.00 18.65 1    A 1 
ATOM 5     C CB  . MET A 1 1    ? -13.803 -2.371  -20.125 1.00 18.29 1    A 1 
ATOM 6     C CG  . MET A 1 1    ? -12.791 -3.338  -20.750 1.00 17.08 1    A 1 
ATOM 7     S SD  . MET A 1 1    ? -11.633 -4.009  -19.522 1.00 16.22 1    A 1 
ATOM 8     C CE  . MET A 1 1    ? -10.663 -5.129  -20.567 1.00 14.96 1    A 1 
ATOM 9     N N   . SER A 1 2    ? -16.929 -0.742  -21.127 1.00 23.94 2    A 1 
ATOM 10    C CA  . SER A 1 2    ? -18.118 -0.212  -20.477 1.00 25.68 2    A 1 
ATOM 11    C C   . SER A 1 2    ? -18.687 -1.298  -19.566 1.00 25.88 2    A 1 
ATOM 12    O O   . SER A 1 2    ? -18.525 -2.487  -19.844 1.00 24.57 2    A 1 
ATOM 13    C CB  . SER A 1 2    ? -19.140 0.258   -21.522 1.00 24.52 2    A 1 
ATOM 14    O OG  . SER A 1 2    ? -19.344 -0.725  -22.506 1.00 23.39 2    A 1 
ATOM 15    N N   . ASP A 1 3    ? -19.316 -0.905  -18.481 1.00 26.41 3    A 1 
ATOM 16    C CA  . ASP A 1 3    ? -20.042 -1.813  -17.584 1.00 27.87 3    A 1 
ATOM 17    C C   . ASP A 1 3    ? -21.367 -2.297  -18.213 1.00 27.91 3    A 1 
ATOM 18    O O   . ASP A 1 3    ? -22.347 -2.548  -17.520 1.00 25.58 3    A 1 
ATOM 19    C CB  . ASP A 1 3    ? -20.247 -1.136  -16.209 1.00 25.50 3    A 1 
ATOM 20    C CG  . ASP A 1 3    ? -19.052 -1.214  -15.258 1.00 23.05 3    A 1 
ATOM 21    O OD1 . ASP A 1 3    ? -18.286 -2.198  -15.337 1.00 22.11 3    A 1 
ATOM 22    O OD2 . ASP A 1 3    ? -18.956 -0.325  -14.387 1.00 22.41 3    A 1 
ATOM 23    N N   . ASP A 1 4    ? -21.415 -2.438  -19.548 1.00 26.63 4    A 1 
ATOM 24    C CA  . ASP A 1 4    ? -22.594 -2.801  -20.342 1.00 27.66 4    A 1 
ATOM 25    C C   . ASP A 1 4    ? -22.970 -4.288  -20.216 1.00 27.23 4    A 1 
ATOM 26    O O   . ASP A 1 4    ? -23.317 -4.967  -21.183 1.00 25.34 4    A 1 
ATOM 27    C CB  . ASP A 1 4    ? -22.396 -2.414  -21.825 1.00 25.80 4    A 1 
ATOM 28    C CG  . ASP A 1 4    ? -22.272 -0.920  -22.100 1.00 23.70 4    A 1 
ATOM 29    O OD1 . ASP A 1 4    ? -22.659 -0.101  -21.239 1.00 23.15 4    A 1 
ATOM 30    O OD2 . ASP A 1 4    ? -21.735 -0.608  -23.187 1.00 23.28 4    A 1 
ATOM 31    N N   . TRP A 1 5    ? -22.905 -4.818  -19.032 1.00 27.65 5    A 1 
ATOM 32    C CA  . TRP A 1 5    ? -23.499 -6.110  -18.698 1.00 28.00 5    A 1 
ATOM 33    C C   . TRP A 1 5    ? -25.018 -5.972  -18.601 1.00 27.36 5    A 1 
ATOM 34    O O   . TRP A 1 5    ? -25.618 -6.094  -17.536 1.00 25.19 5    A 1 
ATOM 35    C CB  . TRP A 1 5    ? -22.870 -6.668  -17.426 1.00 26.30 5    A 1 
ATOM 36    C CG  . TRP A 1 5    ? -21.762 -7.633  -17.625 1.00 25.12 5    A 1 
ATOM 37    C CD1 . TRP A 1 5    ? -20.731 -7.539  -18.488 1.00 22.75 5    A 1 
ATOM 38    C CD2 . TRP A 1 5    ? -21.595 -8.895  -16.920 1.00 24.00 5    A 1 
ATOM 39    N NE1 . TRP A 1 5    ? -19.926 -8.665  -18.372 1.00 23.44 5    A 1 
ATOM 40    C CE2 . TRP A 1 5    ? -20.428 -9.518  -17.414 1.00 24.43 5    A 1 
ATOM 41    C CE3 . TRP A 1 5    ? -22.318 -9.552  -15.904 1.00 25.79 5    A 1 
ATOM 42    C CZ2 . TRP A 1 5    ? -19.994 -10.766 -16.920 1.00 24.68 5    A 1 
ATOM 43    C CZ3 . TRP A 1 5    ? -21.881 -10.779 -15.410 1.00 24.23 5    A 1 
ATOM 44    C CH2 . TRP A 1 5    ? -20.734 -11.382 -15.915 1.00 24.46 5    A 1 
ATOM 45    N N   . ASP A 1 6    ? -25.635 -5.693  -19.712 1.00 25.31 6    A 1 
ATOM 46    C CA  . ASP A 1 6    ? -27.039 -5.297  -19.757 1.00 26.28 6    A 1 
ATOM 47    C C   . ASP A 1 6    ? -28.006 -6.418  -20.029 1.00 26.08 6    A 1 
ATOM 48    O O   . ASP A 1 6    ? -29.212 -6.264  -19.846 1.00 24.47 6    A 1 
ATOM 49    C CB  . ASP A 1 6    ? -27.189 -4.272  -20.850 1.00 24.82 6    A 1 
ATOM 50    C CG  . ASP A 1 6    ? -26.503 -3.018  -20.397 1.00 22.60 6    A 1 
ATOM 51    O OD1 . ASP A 1 6    ? -26.830 -2.565  -19.267 1.00 22.04 6    A 1 
ATOM 52    O OD2 . ASP A 1 6    ? -25.727 -2.474  -21.190 1.00 22.37 6    A 1 
ATOM 53    N N   . ASP A 1 7    ? -27.475 -7.513  -20.508 1.00 25.84 7    A 1 
ATOM 54    C CA  . ASP A 1 7    ? -28.288 -8.620  -20.929 1.00 27.19 7    A 1 
ATOM 55    C C   . ASP A 1 7    ? -29.059 -9.163  -19.730 1.00 26.84 7    A 1 
ATOM 56    O O   . ASP A 1 7    ? -28.466 -9.708  -18.804 1.00 25.35 7    A 1 
ATOM 57    C CB  . ASP A 1 7    ? -27.388 -9.670  -21.565 1.00 25.89 7    A 1 
ATOM 58    C CG  . ASP A 1 7    ? -26.768 -9.247  -22.895 1.00 23.55 7    A 1 
ATOM 59    O OD1 . ASP A 1 7    ? -27.118 -8.176  -23.421 1.00 22.76 7    A 1 
ATOM 60    O OD2 . ASP A 1 7    ? -25.989 -10.068 -23.422 1.00 23.43 7    A 1 
ATOM 61    N N   . GLU A 1 8    ? -30.377 -9.032  -19.768 1.00 26.03 8    A 1 
ATOM 62    C CA  . GLU A 1 8    ? -31.229 -9.662  -18.765 1.00 26.37 8    A 1 
ATOM 63    C C   . GLU A 1 8    ? -30.885 -11.153 -18.714 1.00 25.91 8    A 1 
ATOM 64    O O   . GLU A 1 8    ? -31.032 -11.853 -19.719 1.00 25.07 8    A 1 
ATOM 65    C CB  . GLU A 1 8    ? -32.720 -9.479  -19.087 1.00 26.03 8    A 1 
ATOM 66    C CG  . GLU A 1 8    ? -33.240 -8.067  -18.773 1.00 24.20 8    A 1 
ATOM 67    C CD  . GLU A 1 8    ? -34.758 -7.926  -18.980 1.00 23.06 8    A 1 
ATOM 68    O OE1 . GLU A 1 8    ? -35.347 -7.022  -18.345 1.00 21.71 8    A 1 
ATOM 69    O OE2 . GLU A 1 8    ? -35.343 -8.707  -19.763 1.00 23.55 8    A 1 
ATOM 70    N N   . PRO A 1 9    ? -30.414 -11.667 -17.578 1.00 25.47 9    A 1 
ATOM 71    C CA  . PRO A 1 9    ? -30.238 -13.095 -17.452 1.00 26.56 9    A 1 
ATOM 72    C C   . PRO A 1 9    ? -31.620 -13.728 -17.587 1.00 27.00 9    A 1 
ATOM 73    O O   . PRO A 1 9    ? -32.518 -13.448 -16.793 1.00 25.64 9    A 1 
ATOM 74    C CB  . PRO A 1 9    ? -29.582 -13.315 -16.085 1.00 24.91 9    A 1 
ATOM 75    C CG  . PRO A 1 9    ? -30.006 -12.092 -15.280 1.00 24.93 9    A 1 
ATOM 76    C CD  . PRO A 1 9    ? -30.128 -10.991 -16.332 1.00 27.10 9    A 1 
ATOM 77    N N   . ILE A 1 10   ? -31.800 -14.576 -18.604 1.00 24.72 10   A 1 
ATOM 78    C CA  . ILE A 1 10   ? -33.011 -15.385 -18.714 1.00 25.79 10   A 1 
ATOM 79    C C   . ILE A 1 10   ? -33.021 -16.294 -17.490 1.00 25.28 10   A 1 
ATOM 80    O O   . ILE A 1 10   ? -32.290 -17.279 -17.423 1.00 24.36 10   A 1 
ATOM 81    C CB  . ILE A 1 10   ? -33.062 -16.159 -20.050 1.00 25.02 10   A 1 
ATOM 82    C CG1 . ILE A 1 10   ? -33.024 -15.184 -21.250 1.00 23.53 10   A 1 
ATOM 83    C CG2 . ILE A 1 10   ? -34.332 -17.026 -20.095 1.00 24.74 10   A 1 
ATOM 84    C CD1 . ILE A 1 10   ? -32.912 -15.870 -22.613 1.00 23.13 10   A 1 
ATOM 85    N N   . VAL A 1 11   ? -33.822 -15.914 -16.505 1.00 24.07 11   A 1 
ATOM 86    C CA  . VAL A 1 11   ? -33.996 -16.677 -15.269 1.00 25.35 11   A 1 
ATOM 87    C C   . VAL A 1 11   ? -34.870 -17.878 -15.601 1.00 25.20 11   A 1 
ATOM 88    O O   . VAL A 1 11   ? -36.076 -17.862 -15.385 1.00 24.19 11   A 1 
ATOM 89    C CB  . VAL A 1 11   ? -34.576 -15.812 -14.125 1.00 24.11 11   A 1 
ATOM 90    C CG1 . VAL A 1 11   ? -34.581 -16.584 -12.806 1.00 21.86 11   A 1 
ATOM 91    C CG2 . VAL A 1 11   ? -33.757 -14.536 -13.898 1.00 23.49 11   A 1 
ATOM 92    N N   . ASP A 1 12   ? -34.271 -18.917 -16.175 1.00 24.60 12   A 1 
ATOM 93    C CA  . ASP A 1 12   ? -34.970 -20.189 -16.273 1.00 26.04 12   A 1 
ATOM 94    C C   . ASP A 1 12   ? -35.052 -20.780 -14.863 1.00 25.70 12   A 1 
ATOM 95    O O   . ASP A 1 12   ? -34.055 -21.176 -14.255 1.00 24.70 12   A 1 
ATOM 96    C CB  . ASP A 1 12   ? -34.327 -21.102 -17.334 1.00 24.77 12   A 1 
ATOM 97    C CG  . ASP A 1 12   ? -35.294 -22.174 -17.858 1.00 22.15 12   A 1 
ATOM 98    O OD1 . ASP A 1 12   ? -36.474 -22.179 -17.431 1.00 21.38 12   A 1 
ATOM 99    O OD2 . ASP A 1 12   ? -34.852 -23.010 -18.675 1.00 22.03 12   A 1 
ATOM 100   N N   . THR A 1 13   ? -36.265 -20.754 -14.311 1.00 23.52 13   A 1 
ATOM 101   C CA  . THR A 1 13   ? -36.558 -20.994 -12.889 1.00 24.69 13   A 1 
ATOM 102   C C   . THR A 1 13   ? -36.414 -22.449 -12.452 1.00 24.71 13   A 1 
ATOM 103   O O   . THR A 1 13   ? -36.822 -22.788 -11.341 1.00 23.10 13   A 1 
ATOM 104   C CB  . THR A 1 13   ? -37.973 -20.503 -12.531 1.00 22.39 13   A 1 
ATOM 105   O OG1 . THR A 1 13   ? -38.906 -20.879 -13.518 1.00 21.25 13   A 1 
ATOM 106   C CG2 . THR A 1 13   ? -38.045 -18.987 -12.395 1.00 22.05 13   A 1 
ATOM 107   N N   . ARG A 1 14   ? -35.890 -23.335 -13.283 1.00 19.62 14   A 1 
ATOM 108   C CA  . ARG A 1 14   ? -35.785 -24.745 -12.907 1.00 22.43 14   A 1 
ATOM 109   C C   . ARG A 1 14   ? -34.837 -24.902 -11.720 1.00 21.81 14   A 1 
ATOM 110   O O   . ARG A 1 14   ? -33.646 -24.640 -11.807 1.00 20.92 14   A 1 
ATOM 111   C CB  . ARG A 1 14   ? -35.391 -25.629 -14.101 1.00 21.44 14   A 1 
ATOM 112   C CG  . ARG A 1 14   ? -36.572 -25.789 -15.066 1.00 20.18 14   A 1 
ATOM 113   C CD  . ARG A 1 14   ? -36.249 -26.830 -16.137 1.00 19.18 14   A 1 
ATOM 114   N NE  . ARG A 1 14   ? -37.363 -26.982 -17.081 1.00 17.42 14   A 1 
ATOM 115   C CZ  . ARG A 1 14   ? -37.474 -27.917 -18.017 1.00 17.92 14   A 1 
ATOM 116   N NH1 . ARG A 1 14   ? -36.563 -28.833 -18.179 1.00 17.06 14   A 1 
ATOM 117   N NH2 . ARG A 1 14   ? -38.507 -27.933 -18.809 1.00 15.80 14   A 1 
ATOM 118   N N   . GLY A 1 15   ? -35.425 -25.333 -10.619 1.00 23.60 15   A 1 
ATOM 119   C CA  . GLY A 1 15   ? -34.743 -25.538 -9.345  1.00 24.16 15   A 1 
ATOM 120   C C   . GLY A 1 15   ? -33.756 -26.704 -9.393  1.00 24.68 15   A 1 
ATOM 121   O O   . GLY A 1 15   ? -34.106 -27.819 -9.019  1.00 23.40 15   A 1 
ATOM 122   N N   . ALA A 1 16   ? -32.553 -26.439 -9.840  1.00 22.62 16   A 1 
ATOM 123   C CA  . ALA A 1 16   ? -31.476 -27.411 -9.778  1.00 24.20 16   A 1 
ATOM 124   C C   . ALA A 1 16   ? -31.134 -27.705 -8.306  1.00 24.56 16   A 1 
ATOM 125   O O   . ALA A 1 16   ? -30.639 -26.841 -7.583  1.00 23.21 16   A 1 
ATOM 126   C CB  . ALA A 1 16   ? -30.278 -26.891 -10.577 1.00 22.36 16   A 1 
ATOM 127   N N   . ARG A 1 17   ? -31.432 -28.923 -7.855  1.00 19.68 17   A 1 
ATOM 128   C CA  . ARG A 1 17   ? -31.004 -29.418 -6.545  1.00 22.48 17   A 1 
ATOM 129   C C   . ARG A 1 17   ? -29.479 -29.528 -6.542  1.00 21.92 17   A 1 
ATOM 130   O O   . ARG A 1 17   ? -28.901 -30.040 -7.492  1.00 21.14 17   A 1 
ATOM 131   C CB  . ARG A 1 17   ? -31.645 -30.781 -6.220  1.00 21.53 17   A 1 
ATOM 132   C CG  . ARG A 1 17   ? -33.128 -30.659 -5.823  1.00 20.29 17   A 1 
ATOM 133   C CD  . ARG A 1 17   ? -33.679 -32.038 -5.449  1.00 19.22 17   A 1 
ATOM 134   N NE  . ARG A 1 17   ? -35.066 -31.964 -4.958  1.00 18.10 17   A 1 
ATOM 135   C CZ  . ARG A 1 17   ? -35.813 -32.993 -4.567  1.00 18.49 17   A 1 
ATOM 136   N NH1 . ARG A 1 17   ? -35.371 -34.215 -4.610  1.00 17.73 17   A 1 
ATOM 137   N NH2 . ARG A 1 17   ? -37.024 -32.798 -4.122  1.00 16.47 17   A 1 
ATOM 138   N N   . GLY A 1 18   ? -28.866 -29.086 -5.474  1.00 22.94 18   A 1 
ATOM 139   C CA  . GLY A 1 18   ? -27.425 -29.205 -5.255  1.00 23.39 18   A 1 
ATOM 140   C C   . GLY A 1 18   ? -27.005 -30.662 -5.073  1.00 23.62 18   A 1 
ATOM 141   O O   . GLY A 1 18   ? -27.073 -31.181 -3.964  1.00 22.65 18   A 1 
ATOM 142   N N   . GLY A 1 19   ? -26.641 -31.314 -6.166  1.00 23.25 19   A 1 
ATOM 143   C CA  . GLY A 1 19   ? -26.046 -32.651 -6.121  1.00 24.35 19   A 1 
ATOM 144   C C   . GLY A 1 19   ? -24.627 -32.613 -5.554  1.00 24.54 19   A 1 
ATOM 145   O O   . GLY A 1 19   ? -23.934 -31.608 -5.706  1.00 23.24 19   A 1 
ATOM 146   N N   . ASP A 1 20   ? -24.231 -33.714 -4.933  1.00 20.37 20   A 1 
ATOM 147   C CA  . ASP A 1 20   ? -22.893 -33.871 -4.370  1.00 22.51 20   A 1 
ATOM 148   C C   . ASP A 1 20   ? -21.820 -33.728 -5.454  1.00 22.54 20   A 1 
ATOM 149   O O   . ASP A 1 20   ? -21.795 -34.461 -6.444  1.00 21.26 20   A 1 
ATOM 150   C CB  . ASP A 1 20   ? -22.755 -35.237 -3.664  1.00 21.14 20   A 1 
ATOM 151   C CG  . ASP A 1 20   ? -23.379 -35.272 -2.263  1.00 19.49 20   A 1 
ATOM 152   O OD1 . ASP A 1 20   ? -23.336 -34.229 -1.575  1.00 19.14 20   A 1 
ATOM 153   O OD2 . ASP A 1 20   ? -23.910 -36.342 -1.898  1.00 19.42 20   A 1 
ATOM 154   N N   . TRP A 1 21   ? -20.946 -32.778 -5.262  1.00 20.93 21   A 1 
ATOM 155   C CA  . TRP A 1 21   ? -19.773 -32.583 -6.104  1.00 21.51 21   A 1 
ATOM 156   C C   . TRP A 1 21   ? -18.713 -33.607 -5.690  1.00 20.66 21   A 1 
ATOM 157   O O   . TRP A 1 21   ? -17.928 -33.359 -4.780  1.00 19.52 21   A 1 
ATOM 158   C CB  . TRP A 1 21   ? -19.281 -31.132 -5.997  1.00 20.10 21   A 1 
ATOM 159   C CG  . TRP A 1 21   ? -20.130 -30.088 -6.662  1.00 18.95 21   A 1 
ATOM 160   C CD1 . TRP A 1 21   ? -21.470 -29.944 -6.555  1.00 17.34 21   A 1 
ATOM 161   C CD2 . TRP A 1 21   ? -19.688 -29.022 -7.567  1.00 18.62 21   A 1 
ATOM 162   N NE1 . TRP A 1 21   ? -21.900 -28.875 -7.331  1.00 18.45 21   A 1 
ATOM 163   C CE2 . TRP A 1 21   ? -20.836 -28.284 -7.972  1.00 19.64 21   A 1 
ATOM 164   C CE3 . TRP A 1 21   ? -18.432 -28.626 -8.070  1.00 21.47 21   A 1 
ATOM 165   C CZ2 . TRP A 1 21   ? -20.741 -27.203 -8.870  1.00 20.60 21   A 1 
ATOM 166   C CZ3 . TRP A 1 21   ? -18.341 -27.541 -8.954  1.00 20.61 21   A 1 
ATOM 167   C CH2 . TRP A 1 21   ? -19.486 -26.845 -9.357  1.00 20.91 21   A 1 
ATOM 168   N N   . SER A 1 22   ? -18.718 -34.767 -6.326  1.00 21.07 22   A 1 
ATOM 169   C CA  . SER A 1 22   ? -17.615 -35.710 -6.170  1.00 23.98 22   A 1 
ATOM 170   C C   . SER A 1 22   ? -16.330 -35.098 -6.738  1.00 23.45 22   A 1 
ATOM 171   O O   . SER A 1 22   ? -16.342 -34.502 -7.819  1.00 22.56 22   A 1 
ATOM 172   C CB  . SER A 1 22   ? -17.932 -37.060 -6.829  1.00 22.67 22   A 1 
ATOM 173   O OG  . SER A 1 22   ? -18.318 -36.899 -8.176  1.00 21.51 22   A 1 
ATOM 174   N N   . ASP A 1 23   ? -15.246 -35.257 -6.010  1.00 21.03 23   A 1 
ATOM 175   C CA  . ASP A 1 23   ? -13.901 -34.741 -6.301  1.00 22.96 23   A 1 
ATOM 176   C C   . ASP A 1 23   ? -13.211 -35.418 -7.511  1.00 22.52 23   A 1 
ATOM 177   O O   . ASP A 1 23   ? -11.989 -35.592 -7.506  1.00 20.79 23   A 1 
ATOM 178   C CB  . ASP A 1 23   ? -13.021 -34.876 -5.037  1.00 21.27 23   A 1 
ATOM 179   C CG  . ASP A 1 23   ? -13.188 -33.784 -3.981  1.00 19.26 23   A 1 
ATOM 180   O OD1 . ASP A 1 23   ? -13.506 -32.634 -4.351  1.00 18.98 23   A 1 
ATOM 181   O OD2 . ASP A 1 23   ? -12.908 -34.092 -2.797  1.00 19.09 23   A 1 
ATOM 182   N N   . ASP A 1 24   ? -13.941 -35.813 -8.549  1.00 21.54 24   A 1 
ATOM 183   C CA  . ASP A 1 24   ? -13.326 -36.460 -9.706  1.00 23.36 24   A 1 
ATOM 184   C C   . ASP A 1 24   ? -12.430 -35.481 -10.476 1.00 22.70 24   A 1 
ATOM 185   O O   . ASP A 1 24   ? -12.865 -34.649 -11.278 1.00 21.34 24   A 1 
ATOM 186   C CB  . ASP A 1 24   ? -14.370 -37.158 -10.598 1.00 22.04 24   A 1 
ATOM 187   C CG  . ASP A 1 24   ? -14.810 -38.530 -10.080 1.00 20.11 24   A 1 
ATOM 188   O OD1 . ASP A 1 24   ? -14.048 -39.152 -9.306  1.00 20.05 24   A 1 
ATOM 189   O OD2 . ASP A 1 24   ? -15.908 -38.972 -10.497 1.00 20.31 24   A 1 
ATOM 190   N N   . GLU A 1 25   ? -11.154 -35.595 -10.194 1.00 21.97 25   A 1 
ATOM 191   C CA  . GLU A 1 25   ? -10.091 -34.696 -10.641 1.00 23.61 25   A 1 
ATOM 192   C C   . GLU A 1 25   ? -9.689  -34.872 -12.117 1.00 22.98 25   A 1 
ATOM 193   O O   . GLU A 1 25   ? -9.182  -33.926 -12.717 1.00 22.23 25   A 1 
ATOM 194   C CB  . GLU A 1 25   ? -8.863  -34.909 -9.732  1.00 23.13 25   A 1 
ATOM 195   C CG  . GLU A 1 25   ? -9.002  -34.399 -8.286  1.00 22.09 25   A 1 
ATOM 196   C CD  . GLU A 1 25   ? -7.668  -34.448 -7.508  1.00 21.68 25   A 1 
ATOM 197   O OE1 . GLU A 1 25   ? -7.433  -33.551 -6.670  1.00 20.35 25   A 1 
ATOM 198   O OE2 . GLU A 1 25   ? -6.811  -35.332 -7.753  1.00 23.95 25   A 1 
ATOM 199   N N   . ASP A 1 26   ? -9.854  -36.050 -12.712 1.00 22.21 26   A 1 
ATOM 200   C CA  . ASP A 1 26   ? -9.017  -36.506 -13.833 1.00 24.08 26   A 1 
ATOM 201   C C   . ASP A 1 26   ? -9.331  -35.935 -15.228 1.00 23.35 26   A 1 
ATOM 202   O O   . ASP A 1 26   ? -8.446  -35.905 -16.089 1.00 21.72 26   A 1 
ATOM 203   C CB  . ASP A 1 26   ? -9.066  -38.045 -13.903 1.00 22.86 26   A 1 
ATOM 204   C CG  . ASP A 1 26   ? -8.042  -38.754 -13.016 1.00 20.71 26   A 1 
ATOM 205   O OD1 . ASP A 1 26   ? -6.963  -38.175 -12.764 1.00 20.65 26   A 1 
ATOM 206   O OD2 . ASP A 1 26   ? -8.309  -39.918 -12.649 1.00 20.73 26   A 1 
ATOM 207   N N   . THR A 1 27   ? -10.558 -35.539 -15.531 1.00 24.58 27   A 1 
ATOM 208   C CA  . THR A 1 27   ? -11.045 -35.473 -16.925 1.00 25.63 27   A 1 
ATOM 209   C C   . THR A 1 27   ? -10.544 -34.305 -17.786 1.00 24.89 27   A 1 
ATOM 210   O O   . THR A 1 27   ? -11.069 -34.090 -18.876 1.00 23.48 27   A 1 
ATOM 211   C CB  . THR A 1 27   ? -12.575 -35.549 -16.986 1.00 24.40 27   A 1 
ATOM 212   O OG1 . THR A 1 27   ? -13.149 -34.605 -16.117 1.00 23.41 27   A 1 
ATOM 213   C CG2 . THR A 1 27   ? -13.085 -36.925 -16.571 1.00 24.46 27   A 1 
ATOM 214   N N   . ALA A 1 28   ? -9.544  -33.572 -17.371 1.00 23.54 28   A 1 
ATOM 215   C CA  . ALA A 1 28   ? -9.060  -32.403 -18.122 1.00 24.73 28   A 1 
ATOM 216   C C   . ALA A 1 28   ? -8.334  -32.719 -19.450 1.00 24.66 28   A 1 
ATOM 217   O O   . ALA A 1 28   ? -7.944  -31.794 -20.162 1.00 23.64 28   A 1 
ATOM 218   C CB  . ALA A 1 28   ? -8.187  -31.562 -17.185 1.00 23.86 28   A 1 
ATOM 219   N N   . LYS A 1 29   ? -8.126  -33.991 -19.802 1.00 22.73 29   A 1 
ATOM 220   C CA  . LYS A 1 29   ? -7.236  -34.363 -20.912 1.00 24.71 29   A 1 
ATOM 221   C C   . LYS A 1 29   ? -7.728  -33.984 -22.309 1.00 24.06 29   A 1 
ATOM 222   O O   . LYS A 1 29   ? -6.964  -33.410 -23.074 1.00 23.02 29   A 1 
ATOM 223   C CB  . LYS A 1 29   ? -6.939  -35.873 -20.891 1.00 24.06 29   A 1 
ATOM 224   C CG  . LYS A 1 29   ? -5.852  -36.263 -19.879 1.00 22.52 29   A 1 
ATOM 225   C CD  . LYS A 1 29   ? -5.498  -37.746 -20.040 1.00 21.89 29   A 1 
ATOM 226   C CE  . LYS A 1 29   ? -4.349  -38.102 -19.102 1.00 19.67 29   A 1 
ATOM 227   N NZ  . LYS A 1 29   ? -3.980  -39.533 -19.182 1.00 19.22 29   A 1 
ATOM 228   N N   . SER A 1 30   ? -8.916  -34.453 -22.700 1.00 22.44 30   A 1 
ATOM 229   C CA  . SER A 1 30   ? -9.055  -34.971 -24.065 1.00 24.40 30   A 1 
ATOM 230   C C   . SER A 1 30   ? -9.630  -34.032 -25.123 1.00 23.92 30   A 1 
ATOM 231   O O   . SER A 1 30   ? -9.935  -34.507 -26.214 1.00 22.98 30   A 1 
ATOM 232   C CB  . SER A 1 30   ? -9.869  -36.274 -24.050 1.00 23.18 30   A 1 
ATOM 233   O OG  . SER A 1 30   ? -11.217 -35.998 -23.760 1.00 22.01 30   A 1 
ATOM 234   N N   . PHE A 1 31   ? -9.847  -32.768 -24.855 1.00 21.15 31   A 1 
ATOM 235   C CA  . PHE A 1 31   ? -10.557 -31.868 -25.774 1.00 24.72 31   A 1 
ATOM 236   C C   . PHE A 1 31   ? -9.702  -31.391 -26.968 1.00 24.47 31   A 1 
ATOM 237   O O   . PHE A 1 31   ? -9.626  -30.205 -27.266 1.00 22.89 31   A 1 
ATOM 238   C CB  . PHE A 1 31   ? -11.214 -30.732 -24.984 1.00 22.93 31   A 1 
ATOM 239   C CG  . PHE A 1 31   ? -12.463 -31.126 -24.222 1.00 21.89 31   A 1 
ATOM 240   C CD1 . PHE A 1 31   ? -13.675 -31.302 -24.914 1.00 21.14 31   A 1 
ATOM 241   C CD2 . PHE A 1 31   ? -12.436 -31.285 -22.828 1.00 22.45 31   A 1 
ATOM 242   C CE1 . PHE A 1 31   ? -14.850 -31.624 -24.221 1.00 21.47 31   A 1 
ATOM 243   C CE2 . PHE A 1 31   ? -13.614 -31.610 -22.132 1.00 21.44 31   A 1 
ATOM 244   C CZ  . PHE A 1 31   ? -14.823 -31.779 -22.826 1.00 21.65 31   A 1 
ATOM 245   N N   . SER A 1 32   ? -9.086  -32.306 -27.675 1.00 21.87 32   A 1 
ATOM 246   C CA  . SER A 1 32   ? -8.361  -32.086 -28.929 1.00 23.93 32   A 1 
ATOM 247   C C   . SER A 1 32   ? -9.261  -32.255 -30.165 1.00 23.41 32   A 1 
ATOM 248   O O   . SER A 1 32   ? -8.840  -32.837 -31.158 1.00 22.90 32   A 1 
ATOM 249   C CB  . SER A 1 32   ? -7.139  -33.020 -28.989 1.00 22.88 32   A 1 
ATOM 250   O OG  . SER A 1 32   ? -7.550  -34.366 -29.084 1.00 21.81 32   A 1 
ATOM 251   N N   . GLY A 1 33   ? -10.526 -31.859 -30.080 1.00 22.86 33   A 1 
ATOM 252   C CA  . GLY A 1 33   ? -11.497 -32.093 -31.150 1.00 25.02 33   A 1 
ATOM 253   C C   . GLY A 1 33   ? -11.106 -31.411 -32.465 1.00 24.88 33   A 1 
ATOM 254   O O   . GLY A 1 33   ? -11.004 -30.192 -32.525 1.00 23.33 33   A 1 
ATOM 255   N N   . GLU A 1 34   ? -10.931 -32.202 -33.506 1.00 21.86 34   A 1 
ATOM 256   C CA  . GLU A 1 34   ? -10.728 -31.759 -34.886 1.00 23.13 34   A 1 
ATOM 257   C C   . GLU A 1 34   ? -12.028 -31.144 -35.427 1.00 22.32 34   A 1 
ATOM 258   O O   . GLU A 1 34   ? -12.999 -31.852 -35.682 1.00 21.45 34   A 1 
ATOM 259   C CB  . GLU A 1 34   ? -10.295 -32.949 -35.763 1.00 22.24 34   A 1 
ATOM 260   C CG  . GLU A 1 34   ? -8.900  -33.499 -35.416 1.00 21.31 34   A 1 
ATOM 261   C CD  . GLU A 1 34   ? -8.490  -34.722 -36.257 1.00 21.09 34   A 1 
ATOM 262   O OE1 . GLU A 1 34   ? -7.265  -34.925 -36.430 1.00 19.59 34   A 1 
ATOM 263   O OE2 . GLU A 1 34   ? -9.384  -35.476 -36.695 1.00 23.49 34   A 1 
ATOM 264   N N   . ALA A 1 35   ? -12.068 -29.827 -35.581 1.00 21.63 35   A 1 
ATOM 265   C CA  . ALA A 1 35   ? -13.212 -29.165 -36.195 1.00 24.52 35   A 1 
ATOM 266   C C   . ALA A 1 35   ? -13.199 -29.391 -37.719 1.00 24.46 35   A 1 
ATOM 267   O O   . ALA A 1 35   ? -12.327 -28.876 -38.420 1.00 23.26 35   A 1 
ATOM 268   C CB  . ALA A 1 35   ? -13.195 -27.682 -35.808 1.00 23.12 35   A 1 
ATOM 269   N N   . GLU A 1 36   ? -14.179 -30.130 -38.236 1.00 22.00 36   A 1 
ATOM 270   C CA  . GLU A 1 36   ? -14.402 -30.306 -39.671 1.00 23.02 36   A 1 
ATOM 271   C C   . GLU A 1 36   ? -14.829 -28.979 -40.314 1.00 22.35 36   A 1 
ATOM 272   O O   . GLU A 1 36   ? -15.870 -28.411 -39.995 1.00 21.69 36   A 1 
ATOM 273   C CB  . GLU A 1 36   ? -15.451 -31.403 -39.938 1.00 22.16 36   A 1 
ATOM 274   C CG  . GLU A 1 36   ? -14.938 -32.822 -39.638 1.00 21.09 36   A 1 
ATOM 275   C CD  . GLU A 1 36   ? -15.947 -33.924 -40.009 1.00 20.55 36   A 1 
ATOM 276   O OE1 . GLU A 1 36   ? -15.492 -35.044 -40.337 1.00 19.27 36   A 1 
ATOM 277   O OE2 . GLU A 1 36   ? -17.166 -33.659 -39.962 1.00 23.27 36   A 1 
ATOM 278   N N   . GLY A 1 37   ? -14.012 -28.464 -41.213 1.00 24.45 37   A 1 
ATOM 279   C CA  . GLY A 1 37   ? -14.329 -27.260 -41.977 1.00 25.70 37   A 1 
ATOM 280   C C   . GLY A 1 37   ? -15.212 -27.571 -43.182 1.00 25.31 37   A 1 
ATOM 281   O O   . GLY A 1 37   ? -14.709 -28.051 -44.193 1.00 24.19 37   A 1 
ATOM 282   N N   . ASP A 1 38   ? -16.508 -27.257 -43.108 1.00 22.97 38   A 1 
ATOM 283   C CA  . ASP A 1 38   ? -17.436 -27.398 -44.233 1.00 24.03 38   A 1 
ATOM 284   C C   . ASP A 1 38   ? -17.082 -26.452 -45.393 1.00 23.54 38   A 1 
ATOM 285   O O   . ASP A 1 38   ? -17.070 -25.224 -45.268 1.00 22.28 38   A 1 
ATOM 286   C CB  . ASP A 1 38   ? -18.884 -27.180 -43.768 1.00 22.22 38   A 1 
ATOM 287   C CG  . ASP A 1 38   ? -19.651 -28.458 -43.433 1.00 20.21 38   A 1 
ATOM 288   O OD1 . ASP A 1 38   ? -19.282 -29.523 -43.975 1.00 20.08 38   A 1 
ATOM 289   O OD2 . ASP A 1 38   ? -20.665 -28.331 -42.714 1.00 20.52 38   A 1 
ATOM 290   N N   . GLY A 1 39   ? -16.811 -27.027 -46.552 1.00 23.88 39   A 1 
ATOM 291   C CA  . GLY A 1 39   ? -16.472 -26.309 -47.778 1.00 25.45 39   A 1 
ATOM 292   C C   . GLY A 1 39   ? -17.707 -25.815 -48.527 1.00 25.09 39   A 1 
ATOM 293   O O   . GLY A 1 39   ? -18.394 -26.595 -49.175 1.00 23.79 39   A 1 
ATOM 294   N N   . VAL A 1 40   ? -17.973 -24.512 -48.501 1.00 20.97 40   A 1 
ATOM 295   C CA  . VAL A 1 40   ? -19.079 -23.906 -49.261 1.00 23.23 40   A 1 
ATOM 296   C C   . VAL A 1 40   ? -18.776 -23.936 -50.768 1.00 22.91 40   A 1 
ATOM 297   O O   . VAL A 1 40   ? -17.722 -23.490 -51.219 1.00 21.99 40   A 1 
ATOM 298   C CB  . VAL A 1 40   ? -19.396 -22.484 -48.764 1.00 21.62 40   A 1 
ATOM 299   C CG1 . VAL A 1 40   ? -20.595 -21.883 -49.500 1.00 19.93 40   A 1 
ATOM 300   C CG2 . VAL A 1 40   ? -19.728 -22.484 -47.265 1.00 22.11 40   A 1 
ATOM 301   N N   . GLY A 1 41   ? -19.719 -24.461 -51.560 1.00 24.23 41   A 1 
ATOM 302   C CA  . GLY A 1 41   ? -19.562 -24.686 -52.999 1.00 25.90 41   A 1 
ATOM 303   C C   . GLY A 1 41   ? -19.582 -23.412 -53.842 1.00 25.87 41   A 1 
ATOM 304   O O   . GLY A 1 41   ? -20.507 -22.611 -53.767 1.00 24.88 41   A 1 
ATOM 305   N N   . GLY A 1 42   ? -18.581 -23.264 -54.688 1.00 25.01 42   A 1 
ATOM 306   C CA  . GLY A 1 42   ? -18.457 -22.142 -55.615 1.00 27.12 42   A 1 
ATOM 307   C C   . GLY A 1 42   ? -19.321 -22.271 -56.869 1.00 26.81 42   A 1 
ATOM 308   O O   . GLY A 1 42   ? -19.545 -23.360 -57.387 1.00 25.44 42   A 1 
ATOM 309   N N   . SER A 1 43   ? -19.778 -21.126 -57.387 1.00 21.20 43   A 1 
ATOM 310   C CA  . SER A 1 43   ? -20.610 -20.998 -58.591 1.00 24.29 43   A 1 
ATOM 311   C C   . SER A 1 43   ? -19.786 -21.158 -59.877 1.00 23.90 43   A 1 
ATOM 312   O O   . SER A 1 43   ? -19.297 -20.179 -60.439 1.00 22.88 43   A 1 
ATOM 313   C CB  . SER A 1 43   ? -21.313 -19.636 -58.551 1.00 22.44 43   A 1 
ATOM 314   O OG  . SER A 1 43   ? -20.365 -18.593 -58.509 1.00 21.49 43   A 1 
ATOM 315   N N   . GLY A 1 44   ? -19.621 -22.375 -60.367 1.00 24.16 44   A 1 
ATOM 316   C CA  . GLY A 1 44   ? -18.950 -22.631 -61.645 1.00 26.36 44   A 1 
ATOM 317   C C   . GLY A 1 44   ? -19.779 -22.172 -62.848 1.00 26.12 44   A 1 
ATOM 318   O O   . GLY A 1 44   ? -20.925 -22.582 -63.002 1.00 24.94 44   A 1 
ATOM 319   N N   . GLY A 1 45   ? -19.195 -21.337 -63.706 1.00 24.29 45   A 1 
ATOM 320   C CA  . GLY A 1 45   ? -19.813 -20.862 -64.945 1.00 26.88 45   A 1 
ATOM 321   C C   . GLY A 1 45   ? -19.827 -21.894 -66.081 1.00 26.55 45   A 1 
ATOM 322   O O   . GLY A 1 45   ? -19.103 -22.880 -66.063 1.00 25.13 45   A 1 
ATOM 323   N N   . GLU A 1 46   ? -20.660 -21.622 -67.114 1.00 23.41 46   A 1 
ATOM 324   C CA  . GLU A 1 46   ? -21.113 -22.580 -68.141 1.00 25.86 46   A 1 
ATOM 325   C C   . GLU A 1 46   ? -20.113 -23.008 -69.236 1.00 24.98 46   A 1 
ATOM 326   O O   . GLU A 1 46   ? -20.421 -23.941 -69.969 1.00 24.04 46   A 1 
ATOM 327   C CB  . GLU A 1 46   ? -22.292 -21.943 -68.897 1.00 24.58 46   A 1 
ATOM 328   C CG  . GLU A 1 46   ? -23.590 -21.791 -68.095 1.00 23.80 46   A 1 
ATOM 329   C CD  . GLU A 1 46   ? -24.723 -21.256 -68.981 1.00 23.40 46   A 1 
ATOM 330   O OE1 . GLU A 1 46   ? -25.874 -21.714 -68.800 1.00 21.95 46   A 1 
ATOM 331   O OE2 . GLU A 1 46   ? -24.438 -20.391 -69.837 1.00 26.10 46   A 1 
ATOM 332   N N   . GLY A 1 47   ? -19.027 -22.304 -69.471 1.00 24.93 47   A 1 
ATOM 333   C CA  . GLY A 1 47   ? -18.380 -22.254 -70.796 1.00 27.27 47   A 1 
ATOM 334   C C   . GLY A 1 47   ? -18.143 -23.604 -71.499 1.00 26.72 47   A 1 
ATOM 335   O O   . GLY A 1 47   ? -17.451 -24.475 -70.988 1.00 25.65 47   A 1 
ATOM 336   N N   . GLY A 1 48   ? -18.691 -23.745 -72.709 1.00 25.59 48   A 1 
ATOM 337   C CA  . GLY A 1 48   ? -18.909 -25.029 -73.376 1.00 27.57 48   A 1 
ATOM 338   C C   . GLY A 1 48   ? -17.897 -25.514 -74.419 1.00 27.06 48   A 1 
ATOM 339   O O   . GLY A 1 48   ? -18.328 -26.060 -75.431 1.00 25.82 48   A 1 
ATOM 340   N N   . GLY A 1 49   ? -16.636 -25.304 -74.263 1.00 25.13 49   A 1 
ATOM 341   C CA  . GLY A 1 49   ? -15.623 -25.535 -75.303 1.00 27.95 49   A 1 
ATOM 342   C C   . GLY A 1 49   ? -15.588 -26.913 -75.995 1.00 27.46 49   A 1 
ATOM 343   O O   . GLY A 1 49   ? -16.041 -27.927 -75.485 1.00 26.27 49   A 1 
ATOM 344   N N   . TYR A 1 50   ? -14.998 -26.873 -77.200 1.00 19.18 50   A 1 
ATOM 345   C CA  . TYR A 1 50   ? -15.201 -27.813 -78.314 1.00 24.51 50   A 1 
ATOM 346   C C   . TYR A 1 50   ? -14.700 -29.278 -78.230 1.00 23.72 50   A 1 
ATOM 347   O O   . TYR A 1 50   ? -15.493 -30.197 -78.120 1.00 22.42 50   A 1 
ATOM 348   C CB  . TYR A 1 50   ? -14.567 -27.140 -79.555 1.00 23.10 50   A 1 
ATOM 349   C CG  . TYR A 1 50   ? -15.484 -26.507 -80.573 1.00 22.60 50   A 1 
ATOM 350   C CD1 . TYR A 1 50   ? -15.838 -27.240 -81.723 1.00 22.86 50   A 1 
ATOM 351   C CD2 . TYR A 1 50   ? -15.911 -25.176 -80.423 1.00 25.02 50   A 1 
ATOM 352   C CE1 . TYR A 1 50   ? -16.608 -26.636 -82.730 1.00 24.39 50   A 1 
ATOM 353   C CE2 . TYR A 1 50   ? -16.686 -24.568 -81.424 1.00 25.70 50   A 1 
ATOM 354   C CZ  . TYR A 1 50   ? -17.026 -25.297 -82.583 1.00 26.81 50   A 1 
ATOM 355   O OH  . TYR A 1 50   ? -17.765 -24.703 -83.575 1.00 25.31 50   A 1 
ATOM 356   N N   . GLN A 1 51   ? -13.413 -29.511 -78.562 1.00 23.25 51   A 1 
ATOM 357   C CA  . GLN A 1 51   ? -13.138 -30.370 -79.729 1.00 27.32 51   A 1 
ATOM 358   C C   . GLN A 1 51   ? -12.752 -31.859 -79.545 1.00 26.43 51   A 1 
ATOM 359   O O   . GLN A 1 51   ? -13.551 -32.743 -79.821 1.00 25.90 51   A 1 
ATOM 360   C CB  . GLN A 1 51   ? -12.092 -29.686 -80.652 1.00 26.57 51   A 1 
ATOM 361   C CG  . GLN A 1 51   ? -12.678 -29.114 -81.944 1.00 25.80 51   A 1 
ATOM 362   C CD  . GLN A 1 51   ? -11.600 -28.582 -82.906 1.00 24.41 51   A 1 
ATOM 363   O OE1 . GLN A 1 51   ? -10.405 -28.738 -82.725 1.00 25.07 51   A 1 
ATOM 364   N NE2 . GLN A 1 51   ? -11.994 -27.924 -83.977 1.00 26.35 51   A 1 
ATOM 365   N N   . GLY A 1 52   ? -11.472 -32.104 -79.352 1.00 26.09 52   A 1 
ATOM 366   C CA  . GLY A 1 52   ? -10.782 -33.121 -80.159 1.00 28.89 52   A 1 
ATOM 367   C C   . GLY A 1 52   ? -10.753 -34.600 -79.738 1.00 28.48 52   A 1 
ATOM 368   O O   . GLY A 1 52   ? -11.399 -35.022 -78.794 1.00 27.24 52   A 1 
ATOM 369   N N   . GLY A 1 53   ? -9.993  -35.365 -80.547 1.00 25.94 53   A 1 
ATOM 370   C CA  . GLY A 1 53   ? -9.970  -36.837 -80.625 1.00 28.90 53   A 1 
ATOM 371   C C   . GLY A 1 53   ? -9.252  -37.600 -79.482 1.00 28.67 53   A 1 
ATOM 372   O O   . GLY A 1 53   ? -9.266  -37.146 -78.371 1.00 26.99 53   A 1 
ATOM 373   N N   . ASN A 1 54   ? -8.593  -38.722 -79.603 1.00 21.52 54   A 1 
ATOM 374   C CA  . ASN A 1 54   ? -8.458  -39.645 -80.733 1.00 25.92 54   A 1 
ATOM 375   C C   . ASN A 1 54   ? -8.437  -41.136 -80.275 1.00 25.68 54   A 1 
ATOM 376   O O   . ASN A 1 54   ? -9.442  -41.824 -80.327 1.00 24.47 54   A 1 
ATOM 377   C CB  . ASN A 1 54   ? -7.164  -39.287 -81.513 1.00 24.85 54   A 1 
ATOM 378   C CG  . ASN A 1 54   ? -7.116  -39.821 -82.938 1.00 22.79 54   A 1 
ATOM 379   O OD1 . ASN A 1 54   ? -8.004  -40.483 -83.432 1.00 23.16 54   A 1 
ATOM 380   N ND2 . ASN A 1 54   ? -6.052  -39.523 -83.655 1.00 24.83 54   A 1 
ATOM 381   N N   . ARG A 1 55   ? -7.287  -41.649 -79.926 1.00 22.72 55   A 1 
ATOM 382   C CA  . ARG A 1 55   ? -6.911  -43.084 -79.801 1.00 26.94 55   A 1 
ATOM 383   C C   . ARG A 1 55   ? -7.039  -43.616 -78.366 1.00 25.36 55   A 1 
ATOM 384   O O   . ARG A 1 55   ? -7.336  -42.827 -77.479 1.00 24.78 55   A 1 
ATOM 385   C CB  . ARG A 1 55   ? -5.450  -43.212 -80.273 1.00 26.88 55   A 1 
ATOM 386   C CG  . ARG A 1 55   ? -5.202  -42.953 -81.755 1.00 26.61 55   A 1 
ATOM 387   C CD  . ARG A 1 55   ? -3.721  -43.216 -82.045 1.00 26.21 55   A 1 
ATOM 388   N NE  . ARG A 1 55   ? -3.407  -43.039 -83.468 1.00 25.45 55   A 1 
ATOM 389   C CZ  . ARG A 1 55   ? -2.206  -43.150 -84.014 1.00 25.56 55   A 1 
ATOM 390   N NH1 . ARG A 1 55   ? -1.155  -43.433 -83.290 1.00 24.05 55   A 1 
ATOM 391   N NH2 . ARG A 1 55   ? -2.040  -42.981 -85.294 1.00 22.93 55   A 1 
ATOM 392   N N   . ASP A 1 56   ? -6.707  -44.806 -77.999 1.00 24.07 56   A 1 
ATOM 393   C CA  . ASP A 1 56   ? -6.546  -46.205 -78.435 1.00 27.71 56   A 1 
ATOM 394   C C   . ASP A 1 56   ? -6.500  -47.033 -77.111 1.00 26.56 56   A 1 
ATOM 395   O O   . ASP A 1 56   ? -6.610  -46.453 -76.042 1.00 25.15 56   A 1 
ATOM 396   C CB  . ASP A 1 56   ? -5.221  -46.381 -79.212 1.00 25.92 56   A 1 
ATOM 397   C CG  . ASP A 1 56   ? -5.341  -46.700 -80.697 1.00 23.54 56   A 1 
ATOM 398   O OD1 . ASP A 1 56   ? -6.464  -46.983 -81.168 1.00 23.75 56   A 1 
ATOM 399   O OD2 . ASP A 1 56   ? -4.276  -46.687 -81.363 1.00 24.42 56   A 1 
ATOM 400   N N   . VAL A 1 57   ? -6.193  -48.221 -76.917 1.00 22.19 57   A 1 
ATOM 401   C CA  . VAL A 1 57   ? -6.574  -49.564 -77.340 1.00 26.11 57   A 1 
ATOM 402   C C   . VAL A 1 57   ? -6.910  -50.468 -76.138 1.00 25.18 57   A 1 
ATOM 403   O O   . VAL A 1 57   ? -8.035  -50.910 -75.984 1.00 23.87 57   A 1 
ATOM 404   C CB  . VAL A 1 57   ? -5.428  -50.302 -78.089 1.00 24.76 57   A 1 
ATOM 405   C CG1 . VAL A 1 57   ? -5.884  -51.657 -78.633 1.00 23.14 57   A 1 
ATOM 406   C CG2 . VAL A 1 57   ? -4.789  -49.555 -79.249 1.00 26.23 57   A 1 
ATOM 407   N N   . PHE A 1 58   ? -5.903  -50.868 -75.388 1.00 20.87 58   A 1 
ATOM 408   C CA  . PHE A 1 58   ? -5.844  -52.166 -74.687 1.00 25.45 58   A 1 
ATOM 409   C C   . PHE A 1 58   ? -6.465  -52.180 -73.270 1.00 24.71 58   A 1 
ATOM 410   O O   . PHE A 1 58   ? -6.377  -51.207 -72.550 1.00 23.89 58   A 1 
ATOM 411   C CB  . PHE A 1 58   ? -4.370  -52.606 -74.615 1.00 24.25 58   A 1 
ATOM 412   C CG  . PHE A 1 58   ? -3.766  -53.117 -75.906 1.00 23.45 58   A 1 
ATOM 413   C CD1 . PHE A 1 58   ? -3.984  -54.448 -76.303 1.00 23.20 58   A 1 
ATOM 414   C CD2 . PHE A 1 58   ? -2.971  -52.277 -76.705 1.00 25.09 58   A 1 
ATOM 415   C CE1 . PHE A 1 58   ? -3.426  -54.931 -77.500 1.00 23.51 58   A 1 
ATOM 416   C CE2 . PHE A 1 58   ? -2.415  -52.756 -77.905 1.00 23.99 58   A 1 
ATOM 417   C CZ  . PHE A 1 58   ? -2.647  -54.081 -78.307 1.00 24.84 58   A 1 
ATOM 418   N N   . GLY A 1 59   ? -7.015  -53.265 -72.740 1.00 25.34 59   A 1 
ATOM 419   C CA  . GLY A 1 59   ? -7.167  -54.613 -73.285 1.00 28.70 59   A 1 
ATOM 420   C C   . GLY A 1 59   ? -7.621  -55.678 -72.273 1.00 28.51 59   A 1 
ATOM 421   O O   . GLY A 1 59   ? -8.770  -56.113 -72.285 1.00 27.46 59   A 1 
ATOM 422   N N   . ARG A 1 60   ? -6.710  -56.152 -71.495 1.00 21.15 60   A 1 
ATOM 423   C CA  . ARG A 1 60   ? -6.797  -57.482 -70.843 1.00 25.61 60   A 1 
ATOM 424   C C   . ARG A 1 60   ? -7.474  -57.494 -69.461 1.00 24.35 60   A 1 
ATOM 425   O O   . ARG A 1 60   ? -7.503  -56.478 -68.807 1.00 23.28 60   A 1 
ATOM 426   C CB  . ARG A 1 60   ? -5.362  -58.028 -70.699 1.00 24.99 60   A 1 
ATOM 427   C CG  . ARG A 1 60   ? -4.823  -58.705 -71.956 1.00 24.81 60   A 1 
ATOM 428   C CD  . ARG A 1 60   ? -3.470  -59.351 -71.649 1.00 24.52 60   A 1 
ATOM 429   N NE  . ARG A 1 60   ? -2.933  -60.080 -72.806 1.00 22.83 60   A 1 
ATOM 430   C CZ  . ARG A 1 60   ? -1.799  -60.775 -72.844 1.00 22.61 60   A 1 
ATOM 431   N NH1 . ARG A 1 60   ? -1.017  -60.872 -71.795 1.00 21.20 60   A 1 
ATOM 432   N NH2 . ARG A 1 60   ? -1.426  -61.384 -73.937 1.00 20.02 60   A 1 
ATOM 433   N N   . ILE A 1 61   ? -7.812  -58.618 -68.908 1.00 23.40 61   A 1 
ATOM 434   C CA  . ILE A 1 61   ? -8.546  -59.860 -69.257 1.00 27.85 61   A 1 
ATOM 435   C C   . ILE A 1 61   ? -9.191  -60.400 -67.972 1.00 26.97 61   A 1 
ATOM 436   O O   . ILE A 1 61   ? -10.340 -60.770 -67.978 1.00 25.78 61   A 1 
ATOM 437   C CB  . ILE A 1 61   ? -7.625  -60.992 -69.836 1.00 26.27 61   A 1 
ATOM 438   C CG1 . ILE A 1 61   ? -7.536  -60.940 -71.375 1.00 25.36 61   A 1 
ATOM 439   C CG2 . ILE A 1 61   ? -8.081  -62.428 -69.452 1.00 27.79 61   A 1 
ATOM 440   C CD1 . ILE A 1 61   ? -6.462  -61.876 -71.981 1.00 26.64 61   A 1 
ATOM 441   N N   . GLY A 1 62   ? -8.404  -60.560 -66.929 1.00 24.65 62   A 1 
ATOM 442   C CA  . GLY A 1 62   ? -8.349  -61.812 -66.178 1.00 28.26 62   A 1 
ATOM 443   C C   . GLY A 1 62   ? -9.582  -62.281 -65.397 1.00 28.15 62   A 1 
ATOM 444   O O   . GLY A 1 62   ? -10.449 -61.510 -65.008 1.00 26.70 62   A 1 
ATOM 445   N N   . GLY A 1 63   ? -9.609  -63.587 -65.202 1.00 26.28 63   A 1 
ATOM 446   C CA  . GLY A 1 63   ? -10.690 -64.353 -64.572 1.00 29.27 63   A 1 
ATOM 447   C C   . GLY A 1 63   ? -10.736 -64.282 -63.027 1.00 29.09 63   A 1 
ATOM 448   O O   . GLY A 1 63   ? -10.209 -63.362 -62.441 1.00 27.50 63   A 1 
ATOM 449   N N   . GLY A 1 64   ? -11.337 -65.182 -62.299 1.00 24.99 64   A 1 
ATOM 450   C CA  . GLY A 1 64   ? -11.811 -66.495 -62.711 1.00 28.83 64   A 1 
ATOM 451   C C   . GLY A 1 64   ? -12.576 -67.239 -61.595 1.00 28.59 64   A 1 
ATOM 452   O O   . GLY A 1 64   ? -13.788 -67.360 -61.674 1.00 26.76 64   A 1 
ATOM 453   N N   . ARG A 1 65   ? -11.872 -67.811 -60.632 1.00 23.48 65   A 1 
ATOM 454   C CA  . ARG A 1 65   ? -12.380 -69.035 -59.976 1.00 27.14 65   A 1 
ATOM 455   C C   . ARG A 1 65   ? -13.391 -68.854 -58.828 1.00 26.02 65   A 1 
ATOM 456   O O   . ARG A 1 65   ? -13.513 -67.800 -58.243 1.00 25.23 65   A 1 
ATOM 457   C CB  . ARG A 1 65   ? -11.203 -69.924 -59.537 1.00 25.64 65   A 1 
ATOM 458   C CG  . ARG A 1 65   ? -10.681 -70.815 -60.673 1.00 24.76 65   A 1 
ATOM 459   C CD  . ARG A 1 65   ? -9.623  -71.784 -60.129 1.00 24.18 65   A 1 
ATOM 460   N NE  . ARG A 1 65   ? -9.188  -72.747 -61.151 1.00 23.11 65   A 1 
ATOM 461   C CZ  . ARG A 1 65   ? -8.340  -73.753 -60.968 1.00 23.37 65   A 1 
ATOM 462   N NH1 . ARG A 1 65   ? -7.769  -73.964 -59.808 1.00 22.00 65   A 1 
ATOM 463   N NH2 . ARG A 1 65   ? -8.046  -74.569 -61.946 1.00 21.56 65   A 1 
ATOM 464   N N   . GLY A 1 66   ? -14.069 -69.967 -58.570 1.00 25.62 66   A 1 
ATOM 465   C CA  . GLY A 1 66   ? -15.259 -70.224 -57.756 1.00 28.67 66   A 1 
ATOM 466   C C   . GLY A 1 66   ? -15.077 -70.240 -56.208 1.00 28.30 66   A 1 
ATOM 467   O O   . GLY A 1 66   ? -14.398 -69.395 -55.705 1.00 27.00 66   A 1 
ATOM 468   N N   . GLY A 1 67   ? -15.639 -71.083 -55.384 1.00 25.79 67   A 1 
ATOM 469   C CA  . GLY A 1 67   ? -16.537 -72.221 -55.563 1.00 28.78 67   A 1 
ATOM 470   C C   . GLY A 1 67   ? -17.201 -72.685 -54.244 1.00 28.37 67   A 1 
ATOM 471   O O   . GLY A 1 67   ? -18.403 -72.814 -54.194 1.00 26.76 67   A 1 
ATOM 472   N N   . GLY A 1 68   ? -16.427 -72.982 -53.198 1.00 25.67 68   A 1 
ATOM 473   C CA  . GLY A 1 68   ? -16.798 -73.979 -52.180 1.00 29.09 68   A 1 
ATOM 474   C C   . GLY A 1 68   ? -17.976 -73.705 -51.219 1.00 28.53 68   A 1 
ATOM 475   O O   . GLY A 1 68   ? -18.320 -72.569 -50.940 1.00 26.96 68   A 1 
ATOM 476   N N   . ALA A 1 69   ? -18.562 -74.801 -50.729 1.00 24.02 69   A 1 
ATOM 477   C CA  . ALA A 1 69   ? -19.978 -74.892 -50.355 1.00 27.87 69   A 1 
ATOM 478   C C   . ALA A 1 69   ? -20.355 -75.082 -48.867 1.00 27.23 69   A 1 
ATOM 479   O O   . ALA A 1 69   ? -21.419 -74.627 -48.464 1.00 26.15 69   A 1 
ATOM 480   C CB  . ALA A 1 69   ? -20.540 -76.081 -51.152 1.00 26.37 69   A 1 
ATOM 481   N N   . GLY A 1 70   ? -19.636 -75.887 -48.130 1.00 25.47 70   A 1 
ATOM 482   C CA  . GLY A 1 70   ? -20.214 -76.635 -46.995 1.00 28.67 70   A 1 
ATOM 483   C C   . GLY A 1 70   ? -20.651 -75.824 -45.749 1.00 28.12 70   A 1 
ATOM 484   O O   . GLY A 1 70   ? -20.322 -74.663 -45.631 1.00 26.86 70   A 1 
ATOM 485   N N   . GLY A 1 71   ? -21.385 -76.350 -44.772 1.00 26.64 71   A 1 
ATOM 486   C CA  . GLY A 1 71   ? -21.929 -77.701 -44.651 1.00 29.85 71   A 1 
ATOM 487   C C   . GLY A 1 71   ? -22.779 -77.957 -43.379 1.00 29.28 71   A 1 
ATOM 488   O O   . GLY A 1 71   ? -24.000 -77.962 -43.433 1.00 27.94 71   A 1 
ATOM 489   N N   . TYR A 1 72   ? -22.135 -78.240 -42.287 1.00 19.28 72   A 1 
ATOM 490   C CA  . TYR A 1 72   ? -22.693 -79.027 -41.162 1.00 25.88 72   A 1 
ATOM 491   C C   . TYR A 1 72   ? -23.375 -78.193 -40.035 1.00 24.99 72   A 1 
ATOM 492   O O   . TYR A 1 72   ? -23.206 -76.987 -40.012 1.00 23.63 72   A 1 
ATOM 493   C CB  . TYR A 1 72   ? -21.514 -79.826 -40.591 1.00 24.33 72   A 1 
ATOM 494   C CG  . TYR A 1 72   ? -21.110 -81.074 -41.352 1.00 24.20 72   A 1 
ATOM 495   C CD1 . TYR A 1 72   ? -21.897 -82.232 -41.260 1.00 24.46 72   A 1 
ATOM 496   C CD2 . TYR A 1 72   ? -19.915 -81.093 -42.099 1.00 26.48 72   A 1 
ATOM 497   C CE1 . TYR A 1 72   ? -21.496 -83.413 -41.916 1.00 25.62 72   A 1 
ATOM 498   C CE2 . TYR A 1 72   ? -19.512 -82.273 -42.757 1.00 27.11 72   A 1 
ATOM 499   C CZ  . TYR A 1 72   ? -20.306 -83.434 -42.657 1.00 28.09 72   A 1 
ATOM 500   O OH  . TYR A 1 72   ? -19.911 -84.595 -43.281 1.00 26.23 72   A 1 
ATOM 501   N N   . ARG A 1 73   ? -24.103 -78.728 -39.032 1.00 22.93 73   A 1 
ATOM 502   C CA  . ARG A 1 73   ? -24.807 -80.016 -38.793 1.00 27.74 73   A 1 
ATOM 503   C C   . ARG A 1 73   ? -25.990 -79.917 -37.794 1.00 26.45 73   A 1 
ATOM 504   O O   . ARG A 1 73   ? -27.123 -79.793 -38.232 1.00 25.94 73   A 1 
ATOM 505   C CB  . ARG A 1 73   ? -23.843 -81.116 -38.279 1.00 27.30 73   A 1 
ATOM 506   C CG  . ARG A 1 73   ? -24.200 -82.530 -38.772 1.00 26.78 73   A 1 
ATOM 507   C CD  . ARG A 1 73   ? -23.269 -83.581 -38.141 1.00 26.13 73   A 1 
ATOM 508   N NE  . ARG A 1 73   ? -23.273 -84.843 -38.895 1.00 25.21 73   A 1 
ATOM 509   C CZ  . ARG A 1 73   ? -22.676 -85.976 -38.537 1.00 24.58 73   A 1 
ATOM 510   N NH1 . ARG A 1 73   ? -22.044 -86.098 -37.393 1.00 23.23 73   A 1 
ATOM 511   N NH2 . ARG A 1 73   ? -22.704 -87.014 -39.318 1.00 22.22 73   A 1 
ATOM 512   N N   . GLY A 1 74   ? -25.765 -80.142 -36.535 1.00 26.13 74   A 1 
ATOM 513   C CA  . GLY A 1 74   ? -26.793 -80.607 -35.574 1.00 29.77 74   A 1 
ATOM 514   C C   . GLY A 1 74   ? -27.275 -79.579 -34.532 1.00 29.30 74   A 1 
ATOM 515   O O   . GLY A 1 74   ? -26.965 -78.416 -34.674 1.00 28.05 74   A 1 
ATOM 516   N N   . GLY A 1 75   ? -27.990 -79.871 -33.473 1.00 27.23 75   A 1 
ATOM 517   C CA  . GLY A 1 75   ? -28.712 -81.080 -33.092 1.00 30.44 75   A 1 
ATOM 518   C C   . GLY A 1 75   ? -29.694 -80.876 -31.906 1.00 29.85 75   A 1 
ATOM 519   O O   . GLY A 1 75   ? -30.622 -80.088 -31.992 1.00 27.84 75   A 1 
ATOM 520   N N   . ASN A 1 76   ? -29.489 -81.619 -30.847 1.00 22.53 76   A 1 
ATOM 521   C CA  . ASN A 1 76   ? -30.458 -82.011 -29.789 1.00 27.00 76   A 1 
ATOM 522   C C   . ASN A 1 76   ? -30.520 -81.061 -28.553 1.00 26.58 76   A 1 
ATOM 523   O O   . ASN A 1 76   ? -29.776 -80.099 -28.525 1.00 25.00 76   A 1 
ATOM 524   C CB  . ASN A 1 76   ? -29.999 -83.427 -29.385 1.00 25.34 76   A 1 
ATOM 525   C CG  . ASN A 1 76   ? -30.446 -84.552 -30.297 1.00 23.19 76   A 1 
ATOM 526   O OD1 . ASN A 1 76   ? -31.279 -84.414 -31.163 1.00 23.43 76   A 1 
ATOM 527   N ND2 . ASN A 1 76   ? -29.906 -85.738 -30.096 1.00 25.23 76   A 1 
ATOM 528   N N   . ARG A 1 77   ? -31.270 -81.273 -27.483 1.00 23.53 77   A 1 
ATOM 529   C CA  . ARG A 1 77   ? -32.459 -82.106 -27.179 1.00 28.30 77   A 1 
ATOM 530   C C   . ARG A 1 77   ? -33.276 -81.626 -25.952 1.00 27.06 77   A 1 
ATOM 531   O O   . ARG A 1 77   ? -34.382 -81.150 -26.137 1.00 25.71 77   A 1 
ATOM 532   C CB  . ARG A 1 77   ? -32.054 -83.573 -26.900 1.00 27.03 77   A 1 
ATOM 533   C CG  . ARG A 1 77   ? -33.076 -84.617 -27.371 1.00 26.46 77   A 1 
ATOM 534   C CD  . ARG A 1 77   ? -32.647 -86.000 -26.862 1.00 25.54 77   A 1 
ATOM 535   N NE  . ARG A 1 77   ? -33.306 -87.094 -27.584 1.00 24.73 77   A 1 
ATOM 536   C CZ  . ARG A 1 77   ? -33.175 -88.380 -27.310 1.00 24.91 77   A 1 
ATOM 537   N NH1 . ARG A 1 77   ? -32.440 -88.801 -26.308 1.00 24.10 77   A 1 
ATOM 538   N NH2 . ARG A 1 77   ? -33.780 -89.279 -28.024 1.00 23.67 77   A 1 
ATOM 539   N N   . ASP A 1 78   ? -32.811 -81.907 -24.749 1.00 25.39 78   A 1 
ATOM 540   C CA  . ASP A 1 78   ? -33.655 -82.347 -23.611 1.00 29.19 78   A 1 
ATOM 541   C C   . ASP A 1 78   ? -33.968 -81.314 -22.492 1.00 27.93 78   A 1 
ATOM 542   O O   . ASP A 1 78   ? -33.727 -80.131 -22.641 1.00 26.12 78   A 1 
ATOM 543   C CB  . ASP A 1 78   ? -33.033 -83.633 -23.003 1.00 26.64 78   A 1 
ATOM 544   C CG  . ASP A 1 78   ? -33.219 -84.907 -23.825 1.00 24.29 78   A 1 
ATOM 545   O OD1 . ASP A 1 78   ? -34.203 -85.005 -24.588 1.00 24.33 78   A 1 
ATOM 546   O OD2 . ASP A 1 78   ? -32.368 -85.817 -23.697 1.00 25.14 78   A 1 
ATOM 547   N N   . GLY A 1 79   ? -34.489 -81.732 -21.381 1.00 26.92 79   A 1 
ATOM 548   C CA  . GLY A 1 79   ? -35.731 -81.597 -20.701 1.00 29.48 79   A 1 
ATOM 549   C C   . GLY A 1 79   ? -35.923 -81.155 -19.235 1.00 28.52 79   A 1 
ATOM 550   O O   . GLY A 1 79   ? -36.915 -80.475 -18.988 1.00 27.06 79   A 1 
ATOM 551   N N   . GLY A 1 80   ? -35.171 -81.666 -18.274 1.00 27.05 80   A 1 
ATOM 552   C CA  . GLY A 1 80   ? -35.708 -81.975 -16.935 1.00 29.78 80   A 1 
ATOM 553   C C   . GLY A 1 80   ? -36.090 -80.842 -15.968 1.00 29.17 80   A 1 
ATOM 554   O O   . GLY A 1 80   ? -35.660 -79.712 -16.106 1.00 27.57 80   A 1 
ATOM 555   N N   . GLY A 1 81   ? -36.881 -81.173 -14.964 1.00 25.45 81   A 1 
ATOM 556   C CA  . GLY A 1 81   ? -37.682 -80.253 -14.170 1.00 28.78 81   A 1 
ATOM 557   C C   . GLY A 1 81   ? -37.775 -80.408 -12.636 1.00 28.15 81   A 1 
ATOM 558   O O   . GLY A 1 81   ? -38.901 -80.457 -12.152 1.00 26.91 81   A 1 
ATOM 559   N N   . PHE A 1 82   ? -36.696 -80.492 -11.901 1.00 19.99 82   A 1 
ATOM 560   C CA  . PHE A 1 82   ? -36.785 -80.963 -10.504 1.00 26.35 82   A 1 
ATOM 561   C C   . PHE A 1 82   ? -37.435 -80.021 -9.451  1.00 25.67 82   A 1 
ATOM 562   O O   . PHE A 1 82   ? -37.626 -78.833 -9.657  1.00 23.97 82   A 1 
ATOM 563   C CB  . PHE A 1 82   ? -35.417 -81.493 -10.041 1.00 24.45 82   A 1 
ATOM 564   C CG  . PHE A 1 82   ? -35.375 -83.001 -9.924  1.00 24.03 82   A 1 
ATOM 565   C CD1 . PHE A 1 82   ? -35.792 -83.646 -8.746  1.00 23.72 82   A 1 
ATOM 566   C CD2 . PHE A 1 82   ? -34.935 -83.775 -11.019 1.00 25.82 82   A 1 
ATOM 567   C CE1 . PHE A 1 82   ? -35.762 -85.053 -8.658  1.00 23.73 82   A 1 
ATOM 568   C CE2 . PHE A 1 82   ? -34.908 -85.175 -10.932 1.00 24.90 82   A 1 
ATOM 569   C CZ  . PHE A 1 82   ? -35.318 -85.822 -9.750  1.00 25.60 82   A 1 
ATOM 570   N N   . HIS A 1 83   ? -37.750 -80.608 -8.309  1.00 22.83 83   A 1 
ATOM 571   C CA  . HIS A 1 83   ? -38.897 -80.342 -7.421  1.00 28.28 83   A 1 
ATOM 572   C C   . HIS A 1 83   ? -38.779 -79.396 -6.198  1.00 27.04 83   A 1 
ATOM 573   O O   . HIS A 1 83   ? -39.674 -78.591 -5.960  1.00 25.79 83   A 1 
ATOM 574   C CB  . HIS A 1 83   ? -39.270 -81.702 -6.807  1.00 27.09 83   A 1 
ATOM 575   C CG  . HIS A 1 83   ? -40.347 -82.492 -7.494  1.00 25.84 83   A 1 
ATOM 576   N ND1 . HIS A 1 83   ? -41.687 -82.175 -7.496  1.00 25.77 83   A 1 
ATOM 577   C CD2 . HIS A 1 83   ? -40.238 -83.735 -8.062  1.00 26.65 83   A 1 
ATOM 578   C CE1 . HIS A 1 83   ? -42.359 -83.190 -8.065  1.00 26.07 83   A 1 
ATOM 579   N NE2 . HIS A 1 83   ? -41.514 -84.158 -8.413  1.00 26.21 83   A 1 
ATOM 580   N N   . GLY A 1 84   ? -37.882 -79.721 -5.304  1.00 26.81 84   A 1 
ATOM 581   C CA  . GLY A 1 84   ? -38.181 -79.683 -3.854  1.00 30.43 84   A 1 
ATOM 582   C C   . GLY A 1 84   ? -38.034 -78.337 -3.104  1.00 29.82 84   A 1 
ATOM 583   O O   . GLY A 1 84   ? -38.106 -77.294 -3.708  1.00 28.34 84   A 1 
ATOM 584   N N   . GLY A 1 85   ? -37.820 -78.223 -1.872  1.00 25.75 85   A 1 
ATOM 585   C CA  . GLY A 1 85   ? -38.174 -78.803 -0.602  1.00 29.64 85   A 1 
ATOM 586   C C   . GLY A 1 85   ? -38.071 -77.787 0.547   1.00 29.05 85   A 1 
ATOM 587   O O   . GLY A 1 85   ? -38.153 -76.598 0.310   1.00 27.39 85   A 1 
ATOM 588   N N   . ARG A 1 86   ? -37.924 -78.205 1.748   1.00 21.27 86   A 1 
ATOM 589   C CA  . ARG A 1 86   ? -38.780 -77.912 2.906   1.00 26.20 86   A 1 
ATOM 590   C C   . ARG A 1 86   ? -38.440 -76.841 3.974   1.00 24.98 86   A 1 
ATOM 591   O O   . ARG A 1 86   ? -39.374 -76.151 4.353   1.00 24.14 86   A 1 
ATOM 592   C CB  . ARG A 1 86   ? -38.948 -79.249 3.661   1.00 25.63 86   A 1 
ATOM 593   C CG  . ARG A 1 86   ? -40.172 -80.106 3.323   1.00 25.26 86   A 1 
ATOM 594   C CD  . ARG A 1 86   ? -40.201 -81.279 4.307   1.00 25.84 86   A 1 
ATOM 595   N NE  . ARG A 1 86   ? -41.391 -82.127 4.129   1.00 24.03 86   A 1 
ATOM 596   C CZ  . ARG A 1 86   ? -41.670 -83.228 4.817   1.00 24.95 86   A 1 
ATOM 597   N NH1 . ARG A 1 86   ? -40.854 -83.693 5.733   1.00 23.68 86   A 1 
ATOM 598   N NH2 . ARG A 1 86   ? -42.775 -83.887 4.612   1.00 23.41 86   A 1 
ATOM 599   N N   . ARG A 1 87   ? -37.300 -76.881 4.649   1.00 21.88 87   A 1 
ATOM 600   C CA  . ARG A 1 87   ? -37.368 -77.270 6.089   1.00 27.43 87   A 1 
ATOM 601   C C   . ARG A 1 87   ? -37.349 -76.196 7.212   1.00 25.97 87   A 1 
ATOM 602   O O   . ARG A 1 87   ? -38.321 -75.464 7.370   1.00 25.03 87   A 1 
ATOM 603   C CB  . ARG A 1 87   ? -36.352 -78.405 6.361   1.00 26.51 87   A 1 
ATOM 604   C CG  . ARG A 1 87   ? -36.990 -79.751 6.709   1.00 25.67 87   A 1 
ATOM 605   C CD  . ARG A 1 87   ? -35.888 -80.687 7.227   1.00 25.20 87   A 1 
ATOM 606   N NE  . ARG A 1 87   ? -36.332 -82.089 7.345   1.00 24.07 87   A 1 
ATOM 607   C CZ  . ARG A 1 87   ? -35.623 -83.064 7.900   1.00 24.54 87   A 1 
ATOM 608   N NH1 . ARG A 1 87   ? -34.445 -82.849 8.419   1.00 23.08 87   A 1 
ATOM 609   N NH2 . ARG A 1 87   ? -36.077 -84.283 7.945   1.00 22.40 87   A 1 
ATOM 610   N N   . GLU A 1 88   ? -36.354 -76.247 8.067   1.00 24.71 88   A 1 
ATOM 611   C CA  . GLU A 1 88   ? -36.366 -76.059 9.551   1.00 27.96 88   A 1 
ATOM 612   C C   . GLU A 1 88   ? -35.873 -74.664 10.052  1.00 26.28 88   A 1 
ATOM 613   O O   . GLU A 1 88   ? -35.620 -73.803 9.228   1.00 25.76 88   A 1 
ATOM 614   C CB  . GLU A 1 88   ? -35.465 -77.199 10.104  1.00 27.24 88   A 1 
ATOM 615   C CG  . GLU A 1 88   ? -36.133 -78.576 10.174  1.00 26.69 88   A 1 
ATOM 616   C CD  . GLU A 1 88   ? -35.150 -79.757 10.329  1.00 26.34 88   A 1 
ATOM 617   O OE1 . GLU A 1 88   ? -35.644 -80.903 10.409  1.00 24.92 88   A 1 
ATOM 618   O OE2 . GLU A 1 88   ? -33.927 -79.551 10.245  1.00 28.75 88   A 1 
ATOM 619   N N   . GLY A 1 89   ? -35.675 -74.289 11.272  1.00 27.88 89   A 1 
ATOM 620   C CA  . GLY A 1 89   ? -36.015 -74.753 12.619  1.00 31.40 89   A 1 
ATOM 621   C C   . GLY A 1 89   ? -35.599 -73.796 13.758  1.00 30.50 89   A 1 
ATOM 622   O O   . GLY A 1 89   ? -36.131 -72.700 13.879  1.00 28.99 89   A 1 
ATOM 623   N N   . GLU A 1 90   ? -34.702 -74.222 14.602  1.00 24.84 90   A 1 
ATOM 624   C CA  . GLU A 1 90   ? -34.532 -73.872 16.040  1.00 27.71 90   A 1 
ATOM 625   C C   . GLU A 1 90   ? -33.439 -72.794 16.370  1.00 26.03 90   A 1 
ATOM 626   O O   . GLU A 1 90   ? -32.775 -72.343 15.454  1.00 25.54 90   A 1 
ATOM 627   C CB  . GLU A 1 90   ? -34.179 -75.209 16.729  1.00 27.38 90   A 1 
ATOM 628   C CG  . GLU A 1 90   ? -35.287 -76.276 16.752  1.00 26.97 90   A 1 
ATOM 629   C CD  . GLU A 1 90   ? -34.913 -77.500 17.615  1.00 26.95 90   A 1 
ATOM 630   O OE1 . GLU A 1 90   ? -35.837 -78.252 17.992  1.00 25.28 90   A 1 
ATOM 631   O OE2 . GLU A 1 90   ? -33.724 -77.670 17.964  1.00 29.21 90   A 1 
ATOM 632   N N   . ARG A 1 91   ? -33.099 -72.331 17.561  1.00 21.91 91   A 1 
ATOM 633   C CA  . ARG A 1 91   ? -33.615 -72.464 18.948  1.00 26.32 91   A 1 
ATOM 634   C C   . ARG A 1 91   ? -33.278 -71.293 19.924  1.00 24.43 91   A 1 
ATOM 635   O O   . ARG A 1 91   ? -34.176 -70.506 20.194  1.00 23.72 91   A 1 
ATOM 636   C CB  . ARG A 1 91   ? -33.106 -73.784 19.573  1.00 26.16 91   A 1 
ATOM 637   C CG  . ARG A 1 91   ? -34.193 -74.608 20.254  1.00 25.75 91   A 1 
ATOM 638   C CD  . ARG A 1 91   ? -33.571 -75.826 20.951  1.00 25.46 91   A 1 
ATOM 639   N NE  . ARG A 1 91   ? -34.525 -76.938 20.993  1.00 24.47 91   A 1 
ATOM 640   C CZ  . ARG A 1 91   ? -34.368 -78.088 21.614  1.00 25.05 91   A 1 
ATOM 641   N NH1 . ARG A 1 91   ? -33.336 -78.329 22.378  1.00 23.96 91   A 1 
ATOM 642   N NH2 . ARG A 1 91   ? -35.251 -79.018 21.463  1.00 23.07 91   A 1 
ATOM 643   N N   . ASP A 1 92   ? -32.074 -71.215 20.548  1.00 26.65 92   A 1 
ATOM 644   C CA  . ASP A 1 92   ? -32.041 -71.303 22.040  1.00 29.45 92   A 1 
ATOM 645   C C   . ASP A 1 92   ? -31.651 -70.091 22.959  1.00 27.88 92   A 1 
ATOM 646   O O   . ASP A 1 92   ? -32.512 -69.442 23.551  1.00 26.43 92   A 1 
ATOM 647   C CB  . ASP A 1 92   ? -31.170 -72.527 22.428  1.00 27.60 92   A 1 
ATOM 648   C CG  . ASP A 1 92   ? -31.906 -73.652 23.154  1.00 25.36 92   A 1 
ATOM 649   O OD1 . ASP A 1 92   ? -33.069 -73.489 23.549  1.00 25.99 92   A 1 
ATOM 650   O OD2 . ASP A 1 92   ? -31.278 -74.727 23.322  1.00 26.77 92   A 1 
ATOM 651   N N   . PHE A 1 93   ? -30.386 -69.921 23.233  1.00 21.68 93   A 1 
ATOM 652   C CA  . PHE A 1 93   ? -29.854 -69.553 24.583  1.00 28.28 93   A 1 
ATOM 653   C C   . PHE A 1 93   ? -29.753 -68.041 24.975  1.00 26.96 93   A 1 
ATOM 654   O O   . PHE A 1 93   ? -29.764 -67.188 24.122  1.00 25.52 93   A 1 
ATOM 655   C CB  . PHE A 1 93   ? -28.464 -70.191 24.687  1.00 26.72 93   A 1 
ATOM 656   C CG  . PHE A 1 93   ? -28.406 -71.623 25.169  1.00 27.02 93   A 1 
ATOM 657   C CD1 . PHE A 1 93   ? -28.418 -71.902 26.548  1.00 26.83 93   A 1 
ATOM 658   C CD2 . PHE A 1 93   ? -28.290 -72.679 24.252  1.00 29.26 93   A 1 
ATOM 659   C CE1 . PHE A 1 93   ? -28.331 -73.227 27.007  1.00 26.23 93   A 1 
ATOM 660   C CE2 . PHE A 1 93   ? -28.203 -74.007 24.708  1.00 26.95 93   A 1 
ATOM 661   C CZ  . PHE A 1 93   ? -28.230 -74.285 26.088  1.00 27.35 93   A 1 
ATOM 662   N N   . ARG A 1 94   ? -29.513 -67.593 26.194  1.00 25.07 94   A 1 
ATOM 663   C CA  . ARG A 1 94   ? -30.002 -67.887 27.562  1.00 28.09 94   A 1 
ATOM 664   C C   . ARG A 1 94   ? -29.858 -66.727 28.577  1.00 26.27 94   A 1 
ATOM 665   O O   . ARG A 1 94   ? -30.873 -66.159 28.965  1.00 25.52 94   A 1 
ATOM 666   C CB  . ARG A 1 94   ? -29.288 -69.110 28.183  1.00 27.62 94   A 1 
ATOM 667   C CG  . ARG A 1 94   ? -30.214 -70.007 29.015  1.00 27.05 94   A 1 
ATOM 668   C CD  . ARG A 1 94   ? -29.415 -71.124 29.695  1.00 26.15 94   A 1 
ATOM 669   N NE  . ARG A 1 94   ? -30.276 -72.255 30.080  1.00 25.22 94   A 1 
ATOM 670   C CZ  . ARG A 1 94   ? -29.939 -73.270 30.872  1.00 24.44 94   A 1 
ATOM 671   N NH1 . ARG A 1 94   ? -28.769 -73.332 31.459  1.00 23.24 94   A 1 
ATOM 672   N NH2 . ARG A 1 94   ? -30.773 -74.242 31.090  1.00 22.22 94   A 1 
ATOM 673   N N   . GLY A 1 95   ? -28.690 -66.505 29.129  1.00 25.72 95   A 1 
ATOM 674   C CA  . GLY A 1 95   ? -28.524 -65.841 30.446  1.00 28.98 95   A 1 
ATOM 675   C C   . GLY A 1 95   ? -28.077 -64.369 30.431  1.00 28.42 95   A 1 
ATOM 676   O O   . GLY A 1 95   ? -27.965 -63.790 29.371  1.00 27.27 95   A 1 
ATOM 677   N N   . GLY A 1 96   ? -27.781 -63.636 31.473  1.00 25.67 96   A 1 
ATOM 678   C CA  . GLY A 1 96   ? -27.688 -63.975 32.892  1.00 29.39 96   A 1 
ATOM 679   C C   . GLY A 1 96   ? -27.672 -62.747 33.832  1.00 28.77 96   A 1 
ATOM 680   O O   . GLY A 1 96   ? -28.676 -62.053 33.917  1.00 27.06 96   A 1 
ATOM 681   N N   . GLU A 1 97   ? -26.590 -62.498 34.602  1.00 24.82 97   A 1 
ATOM 682   C CA  . GLU A 1 97   ? -26.713 -62.029 35.990  1.00 28.05 97   A 1 
ATOM 683   C C   . GLU A 1 97   ? -26.586 -60.531 36.381  1.00 26.87 97   A 1 
ATOM 684   O O   . GLU A 1 97   ? -27.486 -59.733 36.136  1.00 25.99 97   A 1 
ATOM 685   C CB  . GLU A 1 97   ? -25.751 -62.859 36.871  1.00 27.14 97   A 1 
ATOM 686   C CG  . GLU A 1 97   ? -26.110 -64.333 37.020  1.00 26.24 97   A 1 
ATOM 687   C CD  . GLU A 1 97   ? -25.266 -64.976 38.132  1.00 25.61 97   A 1 
ATOM 688   O OE1 . GLU A 1 97   ? -25.818 -65.893 38.781  1.00 24.29 97   A 1 
ATOM 689   O OE2 . GLU A 1 97   ? -24.121 -64.521 38.351  1.00 27.92 97   A 1 
ATOM 690   N N   . GLY A 1 98   ? -25.615 -60.214 37.169  1.00 25.51 98   A 1 
ATOM 691   C CA  . GLY A 1 98   ? -25.771 -59.399 38.382  1.00 28.77 98   A 1 
ATOM 692   C C   . GLY A 1 98   ? -25.304 -57.934 38.418  1.00 28.20 98   A 1 
ATOM 693   O O   . GLY A 1 98   ? -25.016 -57.329 37.406  1.00 26.84 98   A 1 
ATOM 694   N N   . GLY A 1 99   ? -25.266 -57.286 39.508  1.00 26.06 99   A 1 
ATOM 695   C CA  . GLY A 1 99   ? -25.940 -56.158 40.028  1.00 28.97 99   A 1 
ATOM 696   C C   . GLY A 1 99   ? -25.369 -55.055 40.910  1.00 28.47 99   A 1 
ATOM 697   O O   . GLY A 1 99   ? -26.233 -54.327 41.390  1.00 27.22 99   A 1 
ATOM 698   N N   . PHE A 1 100  ? -24.094 -54.929 41.286  1.00 19.45 100  A 1 
ATOM 699   C CA  . PHE A 1 100  ? -23.744 -54.234 42.547  1.00 25.87 100  A 1 
ATOM 700   C C   . PHE A 1 100  ? -23.827 -52.683 42.605  1.00 25.07 100  A 1 
ATOM 701   O O   . PHE A 1 100  ? -24.042 -51.988 41.631  1.00 23.71 100  A 1 
ATOM 702   C CB  . PHE A 1 100  ? -22.418 -54.775 43.105  1.00 24.50 100  A 1 
ATOM 703   C CG  . PHE A 1 100  ? -22.611 -55.721 44.269  1.00 24.32 100  A 1 
ATOM 704   C CD1 . PHE A 1 100  ? -22.780 -55.235 45.578  1.00 24.39 100  A 1 
ATOM 705   C CD2 . PHE A 1 100  ? -22.647 -57.111 44.040  1.00 26.68 100  A 1 
ATOM 706   C CE1 . PHE A 1 100  ? -22.973 -56.130 46.648  1.00 24.55 100  A 1 
ATOM 707   C CE2 . PHE A 1 100  ? -22.842 -58.003 45.103  1.00 25.43 100  A 1 
ATOM 708   C CZ  . PHE A 1 100  ? -23.002 -57.518 46.413  1.00 26.03 100  A 1 
ATOM 709   N N   . ARG A 1 101  ? -23.675 -52.171 43.831  1.00 24.37 101  A 1 
ATOM 710   C CA  . ARG A 1 101  ? -24.343 -50.992 44.426  1.00 27.25 101  A 1 
ATOM 711   C C   . ARG A 1 101  ? -23.755 -49.574 44.276  1.00 25.78 101  A 1 
ATOM 712   O O   . ARG A 1 101  ? -24.531 -48.634 44.173  1.00 25.24 101  A 1 
ATOM 713   C CB  . ARG A 1 101  ? -24.383 -51.220 45.957  1.00 26.91 101  A 1 
ATOM 714   C CG  . ARG A 1 101  ? -25.394 -52.237 46.500  1.00 26.17 101  A 1 
ATOM 715   C CD  . ARG A 1 101  ? -25.209 -52.293 48.023  1.00 25.48 101  A 1 
ATOM 716   N NE  . ARG A 1 101  ? -26.258 -53.095 48.683  1.00 24.72 101  A 1 
ATOM 717   C CZ  . ARG A 1 101  ? -26.339 -53.343 49.986  1.00 23.85 101  A 1 
ATOM 718   N NH1 . ARG A 1 101  ? -25.434 -52.914 50.831  1.00 22.47 101  A 1 
ATOM 719   N NH2 . ARG A 1 101  ? -27.335 -54.027 50.474  1.00 21.41 101  A 1 
ATOM 720   N N   . GLY A 1 102  ? -22.495 -49.395 44.607  1.00 25.82 102  A 1 
ATOM 721   C CA  . GLY A 1 102  ? -22.149 -48.337 45.578  1.00 29.06 102  A 1 
ATOM 722   C C   . GLY A 1 102  ? -22.100 -46.881 45.089  1.00 28.72 102  A 1 
ATOM 723   O O   . GLY A 1 102  ? -21.815 -46.617 43.932  1.00 27.44 102  A 1 
ATOM 724   N N   . GLY A 1 103  ? -22.361 -45.949 46.003  1.00 25.50 103  A 1 
ATOM 725   C CA  . GLY A 1 103  ? -22.817 -44.607 45.650  1.00 28.71 103  A 1 
ATOM 726   C C   . GLY A 1 103  ? -22.007 -43.359 46.013  1.00 28.22 103  A 1 
ATOM 727   O O   . GLY A 1 103  ? -22.580 -42.281 45.880  1.00 26.47 103  A 1 
ATOM 728   N N   . GLN A 1 104  ? -20.778 -43.413 46.520  1.00 24.53 104  A 1 
ATOM 729   C CA  . GLN A 1 104  ? -20.177 -42.237 47.171  1.00 28.43 104  A 1 
ATOM 730   C C   . GLN A 1 104  ? -19.901 -41.081 46.198  1.00 27.66 104  A 1 
ATOM 731   O O   . GLN A 1 104  ? -19.088 -41.182 45.287  1.00 26.43 104  A 1 
ATOM 732   C CB  . GLN A 1 104  ? -18.921 -42.620 47.968  1.00 26.63 104  A 1 
ATOM 733   C CG  . GLN A 1 104  ? -19.278 -43.182 49.348  1.00 25.81 104  A 1 
ATOM 734   C CD  . GLN A 1 104  ? -18.048 -43.446 50.225  1.00 24.49 104  A 1 
ATOM 735   O OE1 . GLN A 1 104  ? -16.917 -43.448 49.781  1.00 25.24 104  A 1 
ATOM 736   N NE2 . GLN A 1 104  ? -18.237 -43.697 51.501  1.00 27.18 104  A 1 
ATOM 737   N N   . GLY A 1 105  ? -20.561 -39.963 46.443  1.00 27.35 105  A 1 
ATOM 738   C CA  . GLY A 1 105  ? -20.572 -38.757 45.619  1.00 29.85 105  A 1 
ATOM 739   C C   . GLY A 1 105  ? -19.452 -37.763 45.900  1.00 29.48 105  A 1 
ATOM 740   O O   . GLY A 1 105  ? -19.731 -36.649 46.328  1.00 27.87 105  A 1 
ATOM 741   N N   . GLY A 1 106  ? -18.208 -38.140 45.692  1.00 27.80 106  A 1 
ATOM 742   C CA  . GLY A 1 106  ? -17.071 -37.271 45.987  1.00 29.93 106  A 1 
ATOM 743   C C   . GLY A 1 106  ? -17.116 -35.928 45.247  1.00 29.44 106  A 1 
ATOM 744   O O   . GLY A 1 106  ? -17.253 -35.877 44.030  1.00 27.99 106  A 1 
ATOM 745   N N   . SER A 1 107  ? -16.957 -34.845 46.000  1.00 23.49 107  A 1 
ATOM 746   C CA  . SER A 1 107  ? -17.162 -33.445 45.596  1.00 27.58 107  A 1 
ATOM 747   C C   . SER A 1 107  ? -16.020 -32.838 44.777  1.00 27.27 107  A 1 
ATOM 748   O O   . SER A 1 107  ? -15.518 -31.774 45.133  1.00 25.60 107  A 1 
ATOM 749   C CB  . SER A 1 107  ? -17.396 -32.615 46.865  1.00 25.39 107  A 1 
ATOM 750   O OG  . SER A 1 107  ? -16.237 -32.624 47.664  1.00 24.54 107  A 1 
ATOM 751   N N   . ARG A 1 108  ? -15.539 -33.474 43.720  1.00 24.59 108  A 1 
ATOM 752   C CA  . ARG A 1 108  ? -14.396 -32.954 42.961  1.00 27.75 108  A 1 
ATOM 753   C C   . ARG A 1 108  ? -14.691 -31.554 42.425  1.00 26.26 108  A 1 
ATOM 754   O O   . ARG A 1 108  ? -15.432 -31.397 41.458  1.00 25.03 108  A 1 
ATOM 755   C CB  . ARG A 1 108  ? -13.971 -33.910 41.834  1.00 25.98 108  A 1 
ATOM 756   C CG  . ARG A 1 108  ? -13.046 -35.014 42.353  1.00 25.14 108  A 1 
ATOM 757   C CD  . ARG A 1 108  ? -12.498 -35.844 41.184  1.00 24.59 108  A 1 
ATOM 758   N NE  . ARG A 1 108  ? -11.498 -36.830 41.638  1.00 23.74 108  A 1 
ATOM 759   C CZ  . ARG A 1 108  ? -10.805 -37.658 40.862  1.00 23.78 108  A 1 
ATOM 760   N NH1 . ARG A 1 108  ? -10.978 -37.690 39.567  1.00 22.17 108  A 1 
ATOM 761   N NH2 . ARG A 1 108  ? -9.921  -38.470 41.382  1.00 21.68 108  A 1 
ATOM 762   N N   . GLY A 1 109  ? -14.089 -30.556 43.063  1.00 26.50 109  A 1 
ATOM 763   C CA  . GLY A 1 109  ? -14.157 -29.160 42.654  1.00 28.99 109  A 1 
ATOM 764   C C   . GLY A 1 109  ? -13.578 -28.999 41.257  1.00 28.51 109  A 1 
ATOM 765   O O   . GLY A 1 109  ? -12.382 -29.189 41.053  1.00 27.04 109  A 1 
ATOM 766   N N   . GLY A 1 110  ? -14.445 -28.687 40.307  1.00 25.70 110  A 1 
ATOM 767   C CA  . GLY A 1 110  ? -14.035 -28.458 38.932  1.00 28.53 110  A 1 
ATOM 768   C C   . GLY A 1 110  ? -13.217 -27.174 38.845  1.00 28.04 110  A 1 
ATOM 769   O O   . GLY A 1 110  ? -13.787 -26.091 38.834  1.00 26.29 110  A 1 
ATOM 770   N N   . GLN A 1 111  ? -11.895 -27.296 38.772  1.00 24.53 111  A 1 
ATOM 771   C CA  . GLN A 1 111  ? -11.034 -26.169 38.442  1.00 27.21 111  A 1 
ATOM 772   C C   . GLN A 1 111  ? -11.408 -25.690 37.039  1.00 26.39 111  A 1 
ATOM 773   O O   . GLN A 1 111  ? -11.173 -26.383 36.051  1.00 25.19 111  A 1 
ATOM 774   C CB  . GLN A 1 111  ? -9.550  -26.555 38.529  1.00 25.30 111  A 1 
ATOM 775   C CG  . GLN A 1 111  ? -9.033  -26.577 39.974  1.00 24.56 111  A 1 
ATOM 776   C CD  . GLN A 1 111  ? -7.542  -26.916 40.062  1.00 23.11 111  A 1 
ATOM 777   O OE1 . GLN A 1 111  ? -6.946  -27.473 39.156  1.00 23.74 111  A 1 
ATOM 778   N NE2 . GLN A 1 111  ? -6.895  -26.612 41.166  1.00 25.62 111  A 1 
ATOM 779   N N   . GLY A 1 112  ? -12.037 -24.533 36.975  1.00 27.26 112  A 1 
ATOM 780   C CA  . GLY A 1 112  ? -12.423 -23.894 35.726  1.00 29.07 112  A 1 
ATOM 781   C C   . GLY A 1 112  ? -11.179 -23.476 34.960  1.00 28.59 112  A 1 
ATOM 782   O O   . GLY A 1 112  ? -10.636 -22.404 35.201  1.00 26.90 112  A 1 
ATOM 783   N N   . GLY A 1 113  ? -10.721 -24.343 34.075  1.00 26.73 113  A 1 
ATOM 784   C CA  . GLY A 1 113  ? -9.585  -24.046 33.220  1.00 28.41 113  A 1 
ATOM 785   C C   . GLY A 1 113  ? -9.881  -22.799 32.397  1.00 28.13 113  A 1 
ATOM 786   O O   . GLY A 1 113  ? -10.841 -22.771 31.629  1.00 26.62 113  A 1 
ATOM 787   N N   . SER A 1 114  ? -9.059  -21.771 32.578  1.00 22.09 114  A 1 
ATOM 788   C CA  . SER A 1 114  ? -9.146  -20.518 31.838  1.00 25.76 114  A 1 
ATOM 789   C C   . SER A 1 114  ? -8.827  -20.781 30.370  1.00 25.55 114  A 1 
ATOM 790   O O   . SER A 1 114  ? -7.674  -20.716 29.951  1.00 24.07 114  A 1 
ATOM 791   C CB  . SER A 1 114  ? -8.189  -19.484 32.449  1.00 23.61 114  A 1 
ATOM 792   O OG  . SER A 1 114  ? -6.874  -19.986 32.499  1.00 22.65 114  A 1 
ATOM 793   N N   . ARG A 1 115  ? -9.850  -21.096 29.574  1.00 22.99 115  A 1 
ATOM 794   C CA  . ARG A 1 115  ? -9.733  -21.156 28.117  1.00 25.87 115  A 1 
ATOM 795   C C   . ARG A 1 115  ? -9.386  -19.756 27.625  1.00 24.59 115  A 1 
ATOM 796   O O   . ARG A 1 115  ? -10.273 -18.940 27.406  1.00 23.44 115  A 1 
ATOM 797   C CB  . ARG A 1 115  ? -11.021 -21.683 27.464  1.00 24.35 115  A 1 
ATOM 798   C CG  . ARG A 1 115  ? -11.130 -23.213 27.517  1.00 23.42 115  A 1 
ATOM 799   C CD  . ARG A 1 115  ? -12.381 -23.664 26.747  1.00 22.76 115  A 1 
ATOM 800   N NE  . ARG A 1 115  ? -12.458 -25.132 26.637  1.00 22.01 115  A 1 
ATOM 801   C CZ  . ARG A 1 115  ? -13.415 -25.820 26.023  1.00 22.20 115  A 1 
ATOM 802   N NH1 . ARG A 1 115  ? -14.434 -25.228 25.459  1.00 20.72 115  A 1 
ATOM 803   N NH2 . ARG A 1 115  ? -13.361 -27.125 25.967  1.00 20.22 115  A 1 
ATOM 804   N N   . GLY A 1 116  ? -8.100  -19.484 27.496  1.00 26.04 116  A 1 
ATOM 805   C CA  . GLY A 1 116  ? -7.610  -18.277 26.856  1.00 27.98 116  A 1 
ATOM 806   C C   . GLY A 1 116  ? -8.200  -18.205 25.456  1.00 27.53 116  A 1 
ATOM 807   O O   . GLY A 1 116  ? -7.923  -19.063 24.619  1.00 26.26 116  A 1 
ATOM 808   N N   . GLY A 1 117  ? -9.080  -17.229 25.242  1.00 24.43 117  A 1 
ATOM 809   C CA  . GLY A 1 117  ? -9.741  -17.066 23.960  1.00 26.84 117  A 1 
ATOM 810   C C   . GLY A 1 117  ? -8.691  -16.779 22.893  1.00 26.43 117  A 1 
ATOM 811   O O   . GLY A 1 117  ? -8.060  -15.729 22.914  1.00 24.80 117  A 1 
ATOM 812   N N   . GLN A 1 118  ? -8.528  -17.704 21.953  1.00 22.42 118  A 1 
ATOM 813   C CA  . GLN A 1 118  ? -7.780  -17.460 20.725  1.00 25.24 118  A 1 
ATOM 814   C C   . GLN A 1 118  ? -8.541  -16.417 19.904  1.00 24.35 118  A 1 
ATOM 815   O O   . GLN A 1 118  ? -9.336  -16.753 19.031  1.00 23.60 118  A 1 
ATOM 816   C CB  . GLN A 1 118  ? -7.588  -18.765 19.929  1.00 23.99 118  A 1 
ATOM 817   C CG  . GLN A 1 118  ? -6.533  -19.707 20.522  1.00 23.14 118  A 1 
ATOM 818   C CD  . GLN A 1 118  ? -6.357  -20.980 19.681  1.00 21.99 118  A 1 
ATOM 819   O OE1 . GLN A 1 118  ? -7.181  -21.346 18.863  1.00 22.70 118  A 1 
ATOM 820   N NE2 . GLN A 1 118  ? -5.279  -21.712 19.865  1.00 24.10 118  A 1 
ATOM 821   N N   . GLY A 1 119  ? -8.335  -15.156 20.218  1.00 24.76 119  A 1 
ATOM 822   C CA  . GLY A 1 119  ? -8.802  -14.047 19.404  1.00 26.66 119  A 1 
ATOM 823   C C   . GLY A 1 119  ? -8.083  -14.085 18.065  1.00 26.25 119  A 1 
ATOM 824   O O   . GLY A 1 119  ? -7.033  -13.477 17.903  1.00 25.12 119  A 1 
ATOM 825   N N   . GLY A 1 120  ? -8.627  -14.873 17.131  1.00 25.89 120  A 1 
ATOM 826   C CA  . GLY A 1 120  ? -8.067  -14.975 15.800  1.00 27.77 120  A 1 
ATOM 827   C C   . GLY A 1 120  ? -8.125  -13.608 15.129  1.00 27.38 120  A 1 
ATOM 828   O O   . GLY A 1 120  ? -9.210  -13.093 14.875  1.00 26.14 120  A 1 
ATOM 829   N N   . PHE A 1 121  ? -6.965  -13.062 14.809  1.00 18.15 121  A 1 
ATOM 830   C CA  . PHE A 1 121  ? -6.811  -11.859 13.990  1.00 23.67 121  A 1 
ATOM 831   C C   . PHE A 1 121  ? -7.250  -12.144 12.541  1.00 23.06 121  A 1 
ATOM 832   O O   . PHE A 1 121  ? -6.434  -12.151 11.628  1.00 21.71 121  A 1 
ATOM 833   C CB  . PHE A 1 121  ? -5.355  -11.372 14.062  1.00 22.41 121  A 1 
ATOM 834   C CG  . PHE A 1 121  ? -4.979  -10.563 15.287  1.00 21.96 121  A 1 
ATOM 835   C CD1 . PHE A 1 121  ? -5.074  -9.161  15.248  1.00 21.77 121  A 1 
ATOM 836   C CD2 . PHE A 1 121  ? -4.471  -11.195 16.432  1.00 23.59 121  A 1 
ATOM 837   C CE1 . PHE A 1 121  ? -4.660  -8.399  16.351  1.00 22.10 121  A 1 
ATOM 838   C CE2 . PHE A 1 121  ? -4.058  -10.434 17.538  1.00 22.85 121  A 1 
ATOM 839   C CZ  . PHE A 1 121  ? -4.144  -9.030  17.500  1.00 23.05 121  A 1 
ATOM 840   N N   . ARG A 1 122  ? -8.526  -12.424 12.310  1.00 23.59 122  A 1 
ATOM 841   C CA  . ARG A 1 122  ? -9.068  -12.650 10.962  1.00 26.15 122  A 1 
ATOM 842   C C   . ARG A 1 122  ? -9.189  -11.365 10.153  1.00 24.86 122  A 1 
ATOM 843   O O   . ARG A 1 122  ? -9.113  -11.416 8.937   1.00 24.31 122  A 1 
ATOM 844   C CB  . ARG A 1 122  ? -10.438 -13.347 11.026  1.00 25.46 122  A 1 
ATOM 845   C CG  . ARG A 1 122  ? -10.324 -14.873 11.156  1.00 24.32 122  A 1 
ATOM 846   C CD  . ARG A 1 122  ? -11.714 -15.493 10.973  1.00 23.22 122  A 1 
ATOM 847   N NE  . ARG A 1 122  ? -11.670 -16.962 10.998  1.00 22.40 122  A 1 
ATOM 848   C CZ  . ARG A 1 122  ? -12.703 -17.764 10.774  1.00 21.72 122  A 1 
ATOM 849   N NH1 . ARG A 1 122  ? -13.893 -17.296 10.515  1.00 20.56 122  A 1 
ATOM 850   N NH2 . ARG A 1 122  ? -12.552 -19.060 10.805  1.00 19.44 122  A 1 
ATOM 851   N N   . GLY A 1 123  ? -9.373  -10.238 10.816  1.00 24.92 123  A 1 
ATOM 852   C CA  . GLY A 1 123  ? -9.789  -9.010  10.128  1.00 27.17 123  A 1 
ATOM 853   C C   . GLY A 1 123  ? -8.832  -8.484  9.060   1.00 26.70 123  A 1 
ATOM 854   O O   . GLY A 1 123  ? -9.271  -7.827  8.125   1.00 25.66 123  A 1 
ATOM 855   N N   . GLY A 1 124  ? -7.547  -8.778  9.162   1.00 24.46 124  A 1 
ATOM 856   C CA  . GLY A 1 124  ? -6.557  -8.233  8.227   1.00 26.59 124  A 1 
ATOM 857   C C   . GLY A 1 124  ? -6.515  -8.878  6.841   1.00 26.16 124  A 1 
ATOM 858   O O   . GLY A 1 124  ? -5.847  -8.349  5.959   1.00 24.68 124  A 1 
ATOM 859   N N   . GLU A 1 125  ? -7.192  -10.013 6.617   1.00 22.83 125  A 1 
ATOM 860   C CA  . GLU A 1 125  ? -7.077  -10.767 5.356   1.00 25.05 125  A 1 
ATOM 861   C C   . GLU A 1 125  ? -7.629  -10.010 4.148   1.00 24.17 125  A 1 
ATOM 862   O O   . GLU A 1 125  ? -6.997  -9.979  3.094   1.00 23.47 125  A 1 
ATOM 863   C CB  . GLU A 1 125  ? -7.816  -12.117 5.443   1.00 24.21 125  A 1 
ATOM 864   C CG  . GLU A 1 125  ? -7.054  -13.140 6.281   1.00 23.03 125  A 1 
ATOM 865   C CD  . GLU A 1 125  ? -7.701  -14.530 6.267   1.00 22.18 125  A 1 
ATOM 866   O OE1 . GLU A 1 125  ? -6.985  -15.477 6.662   1.00 21.03 125  A 1 
ATOM 867   O OE2 . GLU A 1 125  ? -8.904  -14.630 5.916   1.00 23.97 125  A 1 
ATOM 868   N N   . GLY A 1 126  ? -8.819  -9.439  4.313   1.00 23.91 126  A 1 
ATOM 869   C CA  . GLY A 1 126  ? -9.552  -8.916  3.166   1.00 25.59 126  A 1 
ATOM 870   C C   . GLY A 1 126  ? -8.843  -7.756  2.485   1.00 25.21 126  A 1 
ATOM 871   O O   . GLY A 1 126  ? -8.781  -7.689  1.259   1.00 24.19 126  A 1 
ATOM 872   N N   . GLY A 1 127  ? -8.270  -6.860  3.272   1.00 25.18 127  A 1 
ATOM 873   C CA  . GLY A 1 127  ? -7.825  -5.554  2.781   1.00 26.99 127  A 1 
ATOM 874   C C   . GLY A 1 127  ? -6.810  -5.577  1.640   1.00 26.58 127  A 1 
ATOM 875   O O   . GLY A 1 127  ? -6.791  -4.652  0.830   1.00 25.38 127  A 1 
ATOM 876   N N   . PHE A 1 128  ? -5.983  -6.610  1.570   1.00 17.99 128  A 1 
ATOM 877   C CA  . PHE A 1 128  ? -4.877  -6.600  0.608   1.00 22.95 128  A 1 
ATOM 878   C C   . PHE A 1 128  ? -5.303  -6.976  -0.815  1.00 22.78 128  A 1 
ATOM 879   O O   . PHE A 1 128  ? -4.876  -6.340  -1.773  1.00 21.61 128  A 1 
ATOM 880   C CB  . PHE A 1 128  ? -3.727  -7.483  1.119   1.00 22.32 128  A 1 
ATOM 881   C CG  . PHE A 1 128  ? -2.391  -6.791  0.964   1.00 21.60 128  A 1 
ATOM 882   C CD1 . PHE A 1 128  ? -1.671  -6.871  -0.235  1.00 20.72 128  A 1 
ATOM 883   C CD2 . PHE A 1 128  ? -1.905  -5.991  2.022   1.00 22.06 128  A 1 
ATOM 884   C CE1 . PHE A 1 128  ? -0.484  -6.148  -0.399  1.00 20.92 128  A 1 
ATOM 885   C CE2 . PHE A 1 128  ? -0.720  -5.264  1.857   1.00 21.18 128  A 1 
ATOM 886   C CZ  . PHE A 1 128  ? -0.005  -5.334  0.642   1.00 21.14 128  A 1 
ATOM 887   N N   . ARG A 1 129  ? -6.156  -7.972  -0.969  1.00 22.48 129  A 1 
ATOM 888   C CA  . ARG A 1 129  ? -6.530  -8.472  -2.306  1.00 24.49 129  A 1 
ATOM 889   C C   . ARG A 1 129  ? -7.393  -7.490  -3.101  1.00 23.37 129  A 1 
ATOM 890   O O   . ARG A 1 129  ? -7.224  -7.393  -4.305  1.00 23.02 129  A 1 
ATOM 891   C CB  . ARG A 1 129  ? -7.221  -9.833  -2.194  1.00 24.49 129  A 1 
ATOM 892   C CG  . ARG A 1 129  ? -6.232  -11.008 -2.218  1.00 23.38 129  A 1 
ATOM 893   C CD  . ARG A 1 129  ? -7.026  -12.312 -2.199  1.00 22.65 129  A 1 
ATOM 894   N NE  . ARG A 1 129  ? -6.177  -13.504 -2.399  1.00 21.96 129  A 1 
ATOM 895   C CZ  . ARG A 1 129  ? -6.599  -14.753 -2.285  1.00 21.14 129  A 1 
ATOM 896   N NH1 . ARG A 1 129  ? -7.806  -15.049 -1.925  1.00 19.84 129  A 1 
ATOM 897   N NH2 . ARG A 1 129  ? -5.816  -15.745 -2.548  1.00 18.61 129  A 1 
ATOM 898   N N   . GLY A 1 130  ? -8.284  -6.770  -2.453  1.00 24.23 130  A 1 
ATOM 899   C CA  . GLY A 1 130  ? -9.167  -5.849  -3.192  1.00 26.19 130  A 1 
ATOM 900   C C   . GLY A 1 130  ? -8.453  -4.645  -3.779  1.00 25.73 130  A 1 
ATOM 901   O O   . GLY A 1 130  ? -8.902  -4.109  -4.780  1.00 24.66 130  A 1 
ATOM 902   N N   . ARG A 1 131  ? -7.317  -4.264  -3.223  1.00 22.31 131  A 1 
ATOM 903   C CA  . ARG A 1 131  ? -6.483  -3.212  -3.826  1.00 24.21 131  A 1 
ATOM 904   C C   . ARG A 1 131  ? -5.943  -3.603  -5.201  1.00 22.70 131  A 1 
ATOM 905   O O   . ARG A 1 131  ? -5.578  -2.721  -5.960  1.00 21.73 131  A 1 
ATOM 906   C CB  . ARG A 1 131  ? -5.299  -2.857  -2.924  1.00 23.90 131  A 1 
ATOM 907   C CG  . ARG A 1 131  ? -5.686  -1.869  -1.822  1.00 23.87 131  A 1 
ATOM 908   C CD  . ARG A 1 131  ? -4.413  -1.497  -1.081  1.00 23.65 131  A 1 
ATOM 909   N NE  . ARG A 1 131  ? -4.654  -0.484  -0.037  1.00 22.01 131  A 1 
ATOM 910   C CZ  . ARG A 1 131  ? -3.702  -0.069  0.780   1.00 21.92 131  A 1 
ATOM 911   N NH1 . ARG A 1 131  ? -2.511  -0.574  0.734   1.00 20.81 131  A 1 
ATOM 912   N NH2 . ARG A 1 131  ? -3.922  0.870   1.650   1.00 19.07 131  A 1 
ATOM 913   N N   . LEU A 1 132  ? -5.860  -4.868  -5.504  1.00 20.75 132  A 1 
ATOM 914   C CA  . LEU A 1 132  ? -5.368  -5.319  -6.791  1.00 24.09 132  A 1 
ATOM 915   C C   . LEU A 1 132  ? -6.394  -5.064  -7.902  1.00 22.90 132  A 1 
ATOM 916   O O   . LEU A 1 132  ? -5.968  -4.758  -9.003  1.00 22.21 132  A 1 
ATOM 917   C CB  . LEU A 1 132  ? -4.974  -6.802  -6.701  1.00 23.33 132  A 1 
ATOM 918   C CG  . LEU A 1 132  ? -3.648  -7.041  -5.961  1.00 21.87 132  A 1 
ATOM 919   C CD1 . LEU A 1 132  ? -3.566  -8.491  -5.501  1.00 22.09 132  A 1 
ATOM 920   C CD2 . LEU A 1 132  ? -2.441  -6.748  -6.851  1.00 23.71 132  A 1 
ATOM 921   N N   . TYR A 1 133  ? -7.694  -5.159  -7.640  1.00 21.51 133  A 1 
ATOM 922   C CA  . TYR A 1 133  ? -8.696  -5.160  -8.715  1.00 24.69 133  A 1 
ATOM 923   C C   . TYR A 1 133  ? -8.759  -3.887  -9.540  1.00 23.55 133  A 1 
ATOM 924   O O   . TYR A 1 133  ? -8.348  -3.860  -10.696 1.00 22.03 133  A 1 
ATOM 925   C CB  . TYR A 1 133  ? -10.093 -5.520  -8.176  1.00 23.52 133  A 1 
ATOM 926   C CG  . TYR A 1 133  ? -10.405 -6.962  -8.447  1.00 22.44 133  A 1 
ATOM 927   C CD1 . TYR A 1 133  ? -10.929 -7.351  -9.690  1.00 21.40 133  A 1 
ATOM 928   C CD2 . TYR A 1 133  ? -10.072 -7.928  -7.490  1.00 22.42 133  A 1 
ATOM 929   C CE1 . TYR A 1 133  ? -11.050 -8.706  -10.016 1.00 21.93 133  A 1 
ATOM 930   C CE2 . TYR A 1 133  ? -10.174 -9.284  -7.813  1.00 22.60 133  A 1 
ATOM 931   C CZ  . TYR A 1 133  ? -10.641 -9.670  -9.091  1.00 22.31 133  A 1 
ATOM 932   O OH  . TYR A 1 133  ? -10.618 -10.986 -9.431  1.00 22.28 133  A 1 
ATOM 933   N N   . GLU A 1 134  ? -9.319  -2.857  -8.960  1.00 21.83 134  A 1 
ATOM 934   C CA  . GLU A 1 134  ? -9.630  -1.627  -9.702  1.00 23.78 134  A 1 
ATOM 935   C C   . GLU A 1 134  ? -8.830  -0.421  -9.224  1.00 22.78 134  A 1 
ATOM 936   O O   . GLU A 1 134  ? -8.834  0.607   -9.887  1.00 21.85 134  A 1 
ATOM 937   C CB  . GLU A 1 134  ? -11.111 -1.290  -9.572  1.00 23.11 134  A 1 
ATOM 938   C CG  . GLU A 1 134  ? -12.045 -2.219  -10.323 1.00 22.19 134  A 1 
ATOM 939   C CD  . GLU A 1 134  ? -13.485 -1.700  -10.259 1.00 21.67 134  A 1 
ATOM 940   O OE1 . GLU A 1 134  ? -14.334 -2.277  -10.962 1.00 20.58 134  A 1 
ATOM 941   O OE2 . GLU A 1 134  ? -13.728 -0.726  -9.508  1.00 23.49 134  A 1 
ATOM 942   N N   . ASN A 1 135  ? -8.178  -0.527  -8.098  1.00 20.92 135  A 1 
ATOM 943   C CA  . ASN A 1 135  ? -7.242  0.509   -7.694  1.00 23.34 135  A 1 
ATOM 944   C C   . ASN A 1 135  ? -5.974  0.388   -8.545  1.00 22.31 135  A 1 
ATOM 945   O O   . ASN A 1 135  ? -4.945  -0.108  -8.097  1.00 21.24 135  A 1 
ATOM 946   C CB  . ASN A 1 135  ? -6.957  0.502   -6.182  1.00 22.14 135  A 1 
ATOM 947   C CG  . ASN A 1 135  ? -7.840  1.422   -5.372  1.00 20.14 135  A 1 
ATOM 948   O OD1 . ASN A 1 135  ? -8.745  2.068   -5.843  1.00 20.04 135  A 1 
ATOM 949   N ND2 . ASN A 1 135  ? -7.573  1.531   -4.091  1.00 21.08 135  A 1 
ATOM 950   N N   . GLU A 1 136  ? -6.073  0.902   -9.735  1.00 20.15 136  A 1 
ATOM 951   C CA  . GLU A 1 136  ? -4.899  1.365   -10.478 1.00 22.12 136  A 1 
ATOM 952   C C   . GLU A 1 136  ? -4.099  2.376   -9.640  1.00 21.35 136  A 1 
ATOM 953   O O   . GLU A 1 136  ? -2.872  2.372   -9.654  1.00 20.45 136  A 1 
ATOM 954   C CB  . GLU A 1 136  ? -5.344  2.008   -11.802 1.00 21.16 136  A 1 
ATOM 955   C CG  . GLU A 1 136  ? -5.984  1.007   -12.767 1.00 20.14 136  A 1 
ATOM 956   C CD  . GLU A 1 136  ? -6.374  1.629   -14.115 1.00 19.38 136  A 1 
ATOM 957   O OE1 . GLU A 1 136  ? -6.638  0.841   -15.050 1.00 18.39 136  A 1 
ATOM 958   O OE2 . GLU A 1 136  ? -6.426  2.876   -14.223 1.00 21.55 136  A 1 
ATOM 959   N N   . ASP A 1 137  ? -4.808  3.162   -8.839  1.00 20.83 137  A 1 
ATOM 960   C CA  . ASP A 1 137  ? -4.216  3.995   -7.791  1.00 22.26 137  A 1 
ATOM 961   C C   . ASP A 1 137  ? -3.765  3.148   -6.589  1.00 21.65 137  A 1 
ATOM 962   O O   . ASP A 1 137  ? -4.216  3.315   -5.455  1.00 20.47 137  A 1 
ATOM 963   C CB  . ASP A 1 137  ? -5.186  5.114   -7.365  1.00 20.80 137  A 1 
ATOM 964   C CG  . ASP A 1 137  ? -5.273  6.269   -8.345  1.00 19.00 137  A 1 
ATOM 965   O OD1 . ASP A 1 137  ? -4.305  6.478   -9.103  1.00 18.52 137  A 1 
ATOM 966   O OD2 . ASP A 1 137  ? -6.276  7.002   -8.268  1.00 18.43 137  A 1 
ATOM 967   N N   . GLY A 1 138  ? -2.844  2.241   -6.848  1.00 23.48 138  A 1 
ATOM 968   C CA  . GLY A 1 138  ? -2.101  1.550   -5.797  1.00 24.79 138  A 1 
ATOM 969   C C   . GLY A 1 138  ? -1.181  2.449   -4.972  1.00 24.31 138  A 1 
ATOM 970   O O   . GLY A 1 138  ? -0.396  1.943   -4.166  1.00 23.11 138  A 1 
ATOM 971   N N   . ASP A 1 139  ? -1.286  3.770   -5.182  1.00 21.82 139  A 1 
ATOM 972   C CA  . ASP A 1 139  ? -0.450  4.725   -4.464  1.00 23.52 139  A 1 
ATOM 973   C C   . ASP A 1 139  ? -1.003  4.926   -3.038  1.00 23.28 139  A 1 
ATOM 974   O O   . ASP A 1 139  ? -1.731  5.865   -2.735  1.00 21.78 139  A 1 
ATOM 975   C CB  . ASP A 1 139  ? -0.266  6.012   -5.300  1.00 22.24 139  A 1 
ATOM 976   C CG  . ASP A 1 139  ? 1.176   6.535   -5.301  1.00 20.20 139  A 1 
ATOM 977   O OD1 . ASP A 1 139  ? 2.026   5.964   -4.576  1.00 19.57 139  A 1 
ATOM 978   O OD2 . ASP A 1 139  ? 1.436   7.502   -6.038  1.00 19.51 139  A 1 
ATOM 979   N N   . GLU A 1 140  ? -0.594  4.063   -2.151  1.00 22.81 140  A 1 
ATOM 980   C CA  . GLU A 1 140  ? -0.819  4.175   -0.699  1.00 24.76 140  A 1 
ATOM 981   C C   . GLU A 1 140  ? -0.386  5.536   -0.111  1.00 23.70 140  A 1 
ATOM 982   O O   . GLU A 1 140  ? -0.703  5.852   1.035   1.00 22.92 140  A 1 
ATOM 983   C CB  . GLU A 1 140  ? 0.014   3.117   0.049   1.00 24.04 140  A 1 
ATOM 984   C CG  . GLU A 1 140  ? -0.429  1.673   -0.108  1.00 22.74 140  A 1 
ATOM 985   C CD  . GLU A 1 140  ? 0.251   0.802   0.959   1.00 21.88 140  A 1 
ATOM 986   O OE1 . GLU A 1 140  ? -0.482  0.038   1.621   1.00 20.33 140  A 1 
ATOM 987   O OE2 . GLU A 1 140  ? 1.475   0.943   1.174   1.00 23.13 140  A 1 
ATOM 988   N N   . ARG A 1 141  ? 0.374   6.300   -0.846  1.00 23.73 141  A 1 
ATOM 989   C CA  . ARG A 1 141  ? 1.002   7.528   -0.360  1.00 25.94 141  A 1 
ATOM 990   C C   . ARG A 1 141  ? 0.017   8.675   -0.149  1.00 24.48 141  A 1 
ATOM 991   O O   . ARG A 1 141  ? 0.301   9.519   0.697   1.00 23.16 141  A 1 
ATOM 992   C CB  . ARG A 1 141  ? 2.111   7.961   -1.327  1.00 24.94 141  A 1 
ATOM 993   C CG  . ARG A 1 141  ? 3.323   7.028   -1.252  1.00 23.72 141  A 1 
ATOM 994   C CD  . ARG A 1 141  ? 4.363   7.511   -2.263  1.00 22.90 141  A 1 
ATOM 995   N NE  . ARG A 1 141  ? 5.611   6.734   -2.154  1.00 21.27 141  A 1 
ATOM 996   C CZ  . ARG A 1 141  ? 6.638   6.853   -2.975  1.00 21.42 141  A 1 
ATOM 997   N NH1 . ARG A 1 141  ? 6.596   7.648   -4.003  1.00 20.32 141  A 1 
ATOM 998   N NH2 . ARG A 1 141  ? 7.733   6.182   -2.766  1.00 19.29 141  A 1 
ATOM 999   N N   . ARG A 1 142  ? -1.092  8.703   -0.847  1.00 25.47 142  A 1 
ATOM 1000  C CA  . ARG A 1 142  ? -2.056  9.815   -0.756  1.00 26.35 142  A 1 
ATOM 1001  C C   . ARG A 1 142  ? -2.497  10.124  0.671   1.00 24.78 142  A 1 
ATOM 1002  O O   . ARG A 1 142  ? -2.615  11.285  1.037   1.00 24.13 142  A 1 
ATOM 1003  C CB  . ARG A 1 142  ? -3.293  9.528   -1.619  1.00 25.71 142  A 1 
ATOM 1004  C CG  . ARG A 1 142  ? -3.111  10.091  -3.029  1.00 24.75 142  A 1 
ATOM 1005  C CD  . ARG A 1 142  ? -4.408  9.940   -3.819  1.00 24.01 142  A 1 
ATOM 1006  N NE  . ARG A 1 142  ? -4.338  10.721  -5.067  1.00 23.20 142  A 1 
ATOM 1007  C CZ  . ARG A 1 142  ? -5.357  11.268  -5.680  1.00 22.52 142  A 1 
ATOM 1008  N NH1 . ARG A 1 142  ? -6.586  11.006  -5.332  1.00 21.46 142  A 1 
ATOM 1009  N NH2 . ARG A 1 142  ? -5.152  12.122  -6.636  1.00 20.14 142  A 1 
ATOM 1010  N N   . GLY A 1 143  ? -2.675  9.105   1.487   1.00 25.90 143  A 1 
ATOM 1011  C CA  . GLY A 1 143  ? -3.149  9.297   2.860   1.00 27.38 143  A 1 
ATOM 1012  C C   . GLY A 1 143  ? -2.269  10.169  3.770   1.00 26.71 143  A 1 
ATOM 1013  O O   . GLY A 1 143  ? -2.653  10.417  4.912   1.00 25.49 143  A 1 
ATOM 1014  N N   . ARG A 1 144  ? -1.100  10.605  3.313   1.00 22.93 144  A 1 
ATOM 1015  C CA  . ARG A 1 144  ? -0.264  11.556  4.055   1.00 24.31 144  A 1 
ATOM 1016  C C   . ARG A 1 144  ? -0.547  13.015  3.705   1.00 22.94 144  A 1 
ATOM 1017  O O   . ARG A 1 144  ? -0.534  13.829  4.622   1.00 22.10 144  A 1 
ATOM 1018  C CB  . ARG A 1 144  ? 1.230   11.250  3.869   1.00 23.91 144  A 1 
ATOM 1019  C CG  . ARG A 1 144  ? 1.804   10.506  5.072   1.00 23.95 144  A 1 
ATOM 1020  C CD  . ARG A 1 144  ? 3.321   10.388  4.929   1.00 23.75 144  A 1 
ATOM 1021  N NE  . ARG A 1 144  ? 3.923   9.738   6.110   1.00 22.30 144  A 1 
ATOM 1022  C CZ  . ARG A 1 144  ? 5.209   9.465   6.261   1.00 22.28 144  A 1 
ATOM 1023  N NH1 . ARG A 1 144  ? 6.082   9.768   5.342   1.00 21.38 144  A 1 
ATOM 1024  N NH2 . ARG A 1 144  ? 5.634   8.880   7.343   1.00 19.79 144  A 1 
ATOM 1025  N N   . LEU A 1 145  ? -0.734  13.324  2.431   1.00 22.35 145  A 1 
ATOM 1026  C CA  . LEU A 1 145  ? -0.798  14.711  1.957   1.00 24.21 145  A 1 
ATOM 1027  C C   . LEU A 1 145  ? -2.057  15.443  2.437   1.00 23.28 145  A 1 
ATOM 1028  O O   . LEU A 1 145  ? -1.963  16.589  2.865   1.00 22.31 145  A 1 
ATOM 1029  C CB  . LEU A 1 145  ? -0.653  14.733  0.425   1.00 22.95 145  A 1 
ATOM 1030  C CG  . LEU A 1 145  ? 0.817   14.696  -0.023  1.00 21.36 145  A 1 
ATOM 1031  C CD1 . LEU A 1 145  ? 0.919   14.259  -1.476  1.00 21.38 145  A 1 
ATOM 1032  C CD2 . LEU A 1 145  ? 1.483   16.064  0.126   1.00 23.88 145  A 1 
ATOM 1033  N N   . ASP A 1 146  ? -3.182  14.742  2.509   1.00 24.49 146  A 1 
ATOM 1034  C CA  . ASP A 1 146  ? -4.464  15.317  2.942   1.00 26.36 146  A 1 
ATOM 1035  C C   . ASP A 1 146  ? -4.452  16.026  4.312   1.00 25.20 146  A 1 
ATOM 1036  O O   . ASP A 1 146  ? -5.427  16.673  4.692   1.00 23.67 146  A 1 
ATOM 1037  C CB  . ASP A 1 146  ? -5.511  14.197  3.032   1.00 24.85 146  A 1 
ATOM 1038  C CG  . ASP A 1 146  ? -6.070  13.704  1.705   1.00 22.64 146  A 1 
ATOM 1039  O OD1 . ASP A 1 146  ? -5.865  14.380  0.683   1.00 22.43 146  A 1 
ATOM 1040  O OD2 . ASP A 1 146  ? -6.717  12.631  1.758   1.00 22.47 146  A 1 
ATOM 1041  N N   . ARG A 1 147  ? -3.405  15.879  5.097   1.00 23.05 147  A 1 
ATOM 1042  C CA  . ARG A 1 147  ? -3.355  16.500  6.421   1.00 25.29 147  A 1 
ATOM 1043  C C   . ARG A 1 147  ? -3.031  17.987  6.404   1.00 23.95 147  A 1 
ATOM 1044  O O   . ARG A 1 147  ? -3.580  18.705  7.235   1.00 22.78 147  A 1 
ATOM 1045  C CB  . ARG A 1 147  ? -2.368  15.771  7.331   1.00 24.57 147  A 1 
ATOM 1046  C CG  . ARG A 1 147  ? -3.088  14.815  8.273   1.00 23.89 147  A 1 
ATOM 1047  C CD  . ARG A 1 147  ? -2.085  14.279  9.286   1.00 23.66 147  A 1 
ATOM 1048  N NE  . ARG A 1 147  ? -2.752  13.367  10.233  1.00 22.70 147  A 1 
ATOM 1049  C CZ  . ARG A 1 147  ? -2.134  12.565  11.078  1.00 22.41 147  A 1 
ATOM 1050  N NH1 . ARG A 1 147  ? -0.838  12.541  11.195  1.00 21.29 147  A 1 
ATOM 1051  N NH2 . ARG A 1 147  ? -2.827  11.764  11.830  1.00 20.21 147  A 1 
ATOM 1052  N N   . GLU A 1 148  ? -2.080  18.406  5.598   1.00 22.89 148  A 1 
ATOM 1053  C CA  . GLU A 1 148  ? -1.504  19.748  5.758   1.00 24.75 148  A 1 
ATOM 1054  C C   . GLU A 1 148  ? -2.297  20.841  5.031   1.00 23.77 148  A 1 
ATOM 1055  O O   . GLU A 1 148  ? -2.674  21.828  5.658   1.00 22.97 148  A 1 
ATOM 1056  C CB  . GLU A 1 148  ? -0.010  19.773  5.371   1.00 23.80 148  A 1 
ATOM 1057  C CG  . GLU A 1 148  ? 0.872   19.158  6.466   1.00 22.56 148  A 1 
ATOM 1058  C CD  . GLU A 1 148  ? 2.385   19.362  6.255   1.00 21.71 148  A 1 
ATOM 1059  O OE1 . GLU A 1 148  ? 3.119   19.269  7.271   1.00 19.74 148  A 1 
ATOM 1060  O OE2 . GLU A 1 148  ? 2.823   19.566  5.105   1.00 23.22 148  A 1 
ATOM 1061  N N   . GLU A 1 149  ? -2.573  20.669  3.752   1.00 23.53 149  A 1 
ATOM 1062  C CA  . GLU A 1 149  ? -3.032  21.767  2.887   1.00 25.45 149  A 1 
ATOM 1063  C C   . GLU A 1 149  ? -4.526  22.138  3.010   1.00 24.43 149  A 1 
ATOM 1064  O O   . GLU A 1 149  ? -5.067  22.816  2.141   1.00 23.58 149  A 1 
ATOM 1065  C CB  . GLU A 1 149  ? -2.630  21.524  1.430   1.00 24.52 149  A 1 
ATOM 1066  C CG  . GLU A 1 149  ? -1.120  21.659  1.209   1.00 23.12 149  A 1 
ATOM 1067  C CD  . GLU A 1 149  ? -0.772  21.894  -0.265  1.00 22.29 149  A 1 
ATOM 1068  O OE1 . GLU A 1 149  ? 0.284   22.529  -0.500  1.00 20.49 149  A 1 
ATOM 1069  O OE2 . GLU A 1 149  ? -1.576  21.486  -1.129  1.00 23.50 149  A 1 
ATOM 1070  N N   . ARG A 1 150  ? -5.190  21.795  4.081   1.00 23.88 150  A 1 
ATOM 1071  C CA  . ARG A 1 150  ? -6.614  22.131  4.282   1.00 25.18 150  A 1 
ATOM 1072  C C   . ARG A 1 150  ? -6.974  23.615  4.123   1.00 23.68 150  A 1 
ATOM 1073  O O   . ARG A 1 150  ? -8.144  23.929  3.953   1.00 22.62 150  A 1 
ATOM 1074  C CB  . ARG A 1 150  ? -7.061  21.687  5.683   1.00 24.07 150  A 1 
ATOM 1075  C CG  . ARG A 1 150  ? -7.387  20.194  5.765   1.00 23.28 150  A 1 
ATOM 1076  C CD  . ARG A 1 150  ? -8.066  19.935  7.105   1.00 22.55 150  A 1 
ATOM 1077  N NE  . ARG A 1 150  ? -8.465  18.527  7.247   1.00 21.71 150  A 1 
ATOM 1078  C CZ  . ARG A 1 150  ? -9.275  18.069  8.184   1.00 21.52 150  A 1 
ATOM 1079  N NH1 . ARG A 1 150  ? -9.769  18.845  9.109   1.00 20.42 150  A 1 
ATOM 1080  N NH2 . ARG A 1 150  ? -9.615  16.810  8.203   1.00 19.53 150  A 1 
ATOM 1081  N N   . GLY A 1 151  ? -6.015  24.503  4.259   1.00 24.63 151  A 1 
ATOM 1082  C CA  . GLY A 1 151  ? -6.328  25.902  4.551   1.00 25.96 151  A 1 
ATOM 1083  C C   . GLY A 1 151  ? -6.896  26.761  3.420   1.00 25.62 151  A 1 
ATOM 1084  O O   . GLY A 1 151  ? -7.644  27.700  3.687   1.00 24.34 151  A 1 
ATOM 1085  N N   . GLY A 1 152  ? -6.505  26.515  2.170   1.00 24.89 152  A 1 
ATOM 1086  C CA  . GLY A 1 152  ? -6.746  27.487  1.102   1.00 26.27 152  A 1 
ATOM 1087  C C   . GLY A 1 152  ? -8.157  27.462  0.509   1.00 25.85 152  A 1 
ATOM 1088  O O   . GLY A 1 152  ? -8.493  26.550  -0.233  1.00 24.26 152  A 1 
ATOM 1089  N N   . GLU A 1 153  ? -8.937  28.519  0.731   1.00 22.32 153  A 1 
ATOM 1090  C CA  . GLU A 1 153  ? -10.323 28.687  0.233   1.00 24.32 153  A 1 
ATOM 1091  C C   . GLU A 1 153  ? -10.511 28.772  -1.298  1.00 23.62 153  A 1 
ATOM 1092  O O   . GLU A 1 153  ? -11.642 28.972  -1.741  1.00 22.75 153  A 1 
ATOM 1093  C CB  . GLU A 1 153  ? -10.910 30.006  0.779   1.00 23.35 153  A 1 
ATOM 1094  C CG  . GLU A 1 153  ? -11.336 29.998  2.249   1.00 22.17 153  A 1 
ATOM 1095  C CD  . GLU A 1 153  ? -12.070 31.302  2.607   1.00 21.35 153  A 1 
ATOM 1096  O OE1 . GLU A 1 153  ? -12.955 31.251  3.489   1.00 19.68 153  A 1 
ATOM 1097  O OE2 . GLU A 1 153  ? -11.757 32.355  1.995   1.00 22.94 153  A 1 
ATOM 1098  N N   . ARG A 1 154  ? -9.480  28.791  -2.113  1.00 21.23 154  A 1 
ATOM 1099  C CA  . ARG A 1 154  ? -9.594  29.304  -3.488  1.00 23.72 154  A 1 
ATOM 1100  C C   . ARG A 1 154  ? -10.572 28.498  -4.360  1.00 22.57 154  A 1 
ATOM 1101  O O   . ARG A 1 154  ? -10.211 27.506  -4.975  1.00 21.60 154  A 1 
ATOM 1102  C CB  . ARG A 1 154  ? -8.221  29.473  -4.155  1.00 22.82 154  A 1 
ATOM 1103  C CG  . ARG A 1 154  ? -7.528  30.772  -3.725  1.00 21.73 154  A 1 
ATOM 1104  C CD  . ARG A 1 154  ? -6.263  30.998  -4.563  1.00 21.05 154  A 1 
ATOM 1105  N NE  . ARG A 1 154  ? -5.608  32.281  -4.238  1.00 19.64 154  A 1 
ATOM 1106  C CZ  . ARG A 1 154  ? -4.525  32.775  -4.829  1.00 19.61 154  A 1 
ATOM 1107  N NH1 . ARG A 1 154  ? -3.919  32.133  -5.788  1.00 18.30 154  A 1 
ATOM 1108  N NH2 . ARG A 1 154  ? -4.031  33.922  -4.458  1.00 17.50 154  A 1 
ATOM 1109  N N   . ARG A 1 155  ? -11.789 29.027  -4.471  1.00 23.47 155  A 1 
ATOM 1110  C CA  . ARG A 1 155  ? -12.943 28.476  -5.214  1.00 24.88 155  A 1 
ATOM 1111  C C   . ARG A 1 155  ? -12.800 28.343  -6.737  1.00 23.46 155  A 1 
ATOM 1112  O O   . ARG A 1 155  ? -13.692 27.786  -7.354  1.00 22.77 155  A 1 
ATOM 1113  C CB  . ARG A 1 155  ? -14.144 29.419  -5.000  1.00 24.02 155  A 1 
ATOM 1114  C CG  . ARG A 1 155  ? -14.849 29.304  -3.653  1.00 23.29 155  A 1 
ATOM 1115  C CD  . ARG A 1 155  ? -16.032 30.273  -3.669  1.00 22.65 155  A 1 
ATOM 1116  N NE  . ARG A 1 155  ? -16.877 30.118  -2.474  1.00 21.87 155  A 1 
ATOM 1117  C CZ  . ARG A 1 155  ? -17.962 30.828  -2.199  1.00 21.65 155  A 1 
ATOM 1118  N NH1 . ARG A 1 155  ? -18.378 31.785  -2.980  1.00 20.26 155  A 1 
ATOM 1119  N NH2 . ARG A 1 155  ? -18.647 30.577  -1.121  1.00 19.41 155  A 1 
ATOM 1120  N N   . GLY A 1 156  ? -11.840 29.007  -7.348  1.00 24.04 156  A 1 
ATOM 1121  C CA  . GLY A 1 156  ? -11.994 29.484  -8.724  1.00 26.05 156  A 1 
ATOM 1122  C C   . GLY A 1 156  ? -12.033 28.415  -9.826  1.00 25.50 156  A 1 
ATOM 1123  O O   . GLY A 1 156  ? -11.623 27.277  -9.638  1.00 24.12 156  A 1 
ATOM 1124  N N   . ARG A 1 157  ? -12.467 28.858  -11.010 1.00 20.94 157  A 1 
ATOM 1125  C CA  . ARG A 1 157  ? -12.711 28.092  -12.257 1.00 22.50 157  A 1 
ATOM 1126  C C   . ARG A 1 157  ? -11.533 27.294  -12.854 1.00 21.40 157  A 1 
ATOM 1127  O O   . ARG A 1 157  ? -11.664 26.840  -13.990 1.00 20.67 157  A 1 
ATOM 1128  C CB  . ARG A 1 157  ? -13.188 29.079  -13.338 1.00 22.12 157  A 1 
ATOM 1129  C CG  . ARG A 1 157  ? -14.695 29.267  -13.423 1.00 22.49 157  A 1 
ATOM 1130  C CD  . ARG A 1 157  ? -14.977 30.217  -14.591 1.00 22.49 157  A 1 
ATOM 1131  N NE  . ARG A 1 157  ? -16.416 30.366  -14.836 1.00 21.02 157  A 1 
ATOM 1132  C CZ  . ARG A 1 157  ? -16.965 31.201  -15.711 1.00 21.17 157  A 1 
ATOM 1133  N NH1 . ARG A 1 157  ? -16.243 31.999  -16.448 1.00 20.19 157  A 1 
ATOM 1134  N NH2 . ARG A 1 157  ? -18.256 31.239  -15.853 1.00 18.79 157  A 1 
ATOM 1135  N N   . LEU A 1 158  ? -10.408 27.183  -12.211 1.00 20.99 158  A 1 
ATOM 1136  C CA  . LEU A 1 158  ? -9.155  26.678  -12.785 1.00 23.51 158  A 1 
ATOM 1137  C C   . LEU A 1 158  ? -9.136  25.157  -13.064 1.00 22.65 158  A 1 
ATOM 1138  O O   . LEU A 1 158  ? -8.062  24.568  -13.175 1.00 21.78 158  A 1 
ATOM 1139  C CB  . LEU A 1 158  ? -7.969  27.162  -11.925 1.00 22.13 158  A 1 
ATOM 1140  C CG  . LEU A 1 158  ? -7.531  28.601  -12.241 1.00 20.63 158  A 1 
ATOM 1141  C CD1 . LEU A 1 158  ? -6.723  29.176  -11.084 1.00 20.58 158  A 1 
ATOM 1142  C CD2 . LEU A 1 158  ? -6.664  28.658  -13.503 1.00 23.12 158  A 1 
ATOM 1143  N N   . ASP A 1 159  ? -10.294 24.538  -13.265 1.00 23.87 159  A 1 
ATOM 1144  C CA  . ASP A 1 159  ? -10.441 23.109  -13.581 1.00 25.88 159  A 1 
ATOM 1145  C C   . ASP A 1 159  ? -9.572  22.612  -14.747 1.00 24.93 159  A 1 
ATOM 1146  O O   . ASP A 1 159  ? -9.175  21.445  -14.780 1.00 23.44 159  A 1 
ATOM 1147  C CB  . ASP A 1 159  ? -11.895 22.820  -13.982 1.00 24.26 159  A 1 
ATOM 1148  C CG  . ASP A 1 159  ? -12.902 22.785  -12.840 1.00 21.89 159  A 1 
ATOM 1149  O OD1 . ASP A 1 159  ? -12.477 22.719  -11.670 1.00 21.58 159  A 1 
ATOM 1150  O OD2 . ASP A 1 159  ? -14.112 22.825  -13.173 1.00 21.50 159  A 1 
ATOM 1151  N N   . ARG A 1 160  ? -9.325  23.462  -15.758 1.00 21.09 160  A 1 
ATOM 1152  C CA  . ARG A 1 160  ? -8.629  23.026  -16.971 1.00 23.66 160  A 1 
ATOM 1153  C C   . ARG A 1 160  ? -7.124  22.898  -16.792 1.00 22.69 160  A 1 
ATOM 1154  O O   . ARG A 1 160  ? -6.544  21.958  -17.331 1.00 21.61 160  A 1 
ATOM 1155  C CB  . ARG A 1 160  ? -8.943  23.948  -18.159 1.00 22.84 160  A 1 
ATOM 1156  C CG  . ARG A 1 160  ? -10.089 23.408  -19.019 1.00 22.16 160  A 1 
ATOM 1157  C CD  . ARG A 1 160  ? -10.236 24.271  -20.274 1.00 21.88 160  A 1 
ATOM 1158  N NE  . ARG A 1 160  ? -11.238 23.717  -21.209 1.00 20.87 160  A 1 
ATOM 1159  C CZ  . ARG A 1 160  ? -11.554 24.228  -22.391 1.00 20.77 160  A 1 
ATOM 1160  N NH1 . ARG A 1 160  ? -11.009 25.327  -22.840 1.00 19.77 160  A 1 
ATOM 1161  N NH2 . ARG A 1 160  ? -12.427 23.633  -23.152 1.00 18.90 160  A 1 
ATOM 1162  N N   . GLU A 1 161  ? -6.500  23.832  -16.114 1.00 21.85 161  A 1 
ATOM 1163  C CA  . GLU A 1 161  ? -5.035  23.895  -16.033 1.00 23.47 161  A 1 
ATOM 1164  C C   . GLU A 1 161  ? -4.450  22.879  -15.046 1.00 22.65 161  A 1 
ATOM 1165  O O   . GLU A 1 161  ? -3.329  22.421  -15.244 1.00 21.86 161  A 1 
ATOM 1166  C CB  . GLU A 1 161  ? -4.568  25.316  -15.698 1.00 22.34 161  A 1 
ATOM 1167  C CG  . GLU A 1 161  ? -4.653  26.232  -16.927 1.00 21.06 161  A 1 
ATOM 1168  C CD  . GLU A 1 161  ? -4.042  27.623  -16.687 1.00 20.17 161  A 1 
ATOM 1169  O OE1 . GLU A 1 161  ? -3.698  28.271  -17.699 1.00 18.11 161  A 1 
ATOM 1170  O OE2 . GLU A 1 161  ? -3.960  28.039  -15.508 1.00 21.69 161  A 1 
ATOM 1171  N N   . GLU A 1 162  ? -5.214  22.459  -14.056 1.00 22.84 162  A 1 
ATOM 1172  C CA  . GLU A 1 162  ? -4.747  21.529  -13.019 1.00 24.45 162  A 1 
ATOM 1173  C C   . GLU A 1 162  ? -4.283  20.154  -13.539 1.00 23.52 162  A 1 
ATOM 1174  O O   . GLU A 1 162  ? -3.564  19.442  -12.839 1.00 22.68 162  A 1 
ATOM 1175  C CB  . GLU A 1 162  ? -5.812  21.333  -11.937 1.00 23.47 162  A 1 
ATOM 1176  C CG  . GLU A 1 162  ? -5.882  22.518  -10.966 1.00 22.13 162  A 1 
ATOM 1177  C CD  . GLU A 1 162  ? -6.731  22.202  -9.722  1.00 21.35 162  A 1 
ATOM 1178  O OE1 . GLU A 1 162  ? -6.523  22.893  -8.701  1.00 19.57 162  A 1 
ATOM 1179  O OE2 . GLU A 1 162  ? -7.569  21.269  -9.804  1.00 22.35 162  A 1 
ATOM 1180  N N   . ARG A 1 163  ? -4.575  19.801  -14.786 1.00 23.67 163  A 1 
ATOM 1181  C CA  . ARG A 1 163  ? -3.964  18.623  -15.419 1.00 24.38 163  A 1 
ATOM 1182  C C   . ARG A 1 163  ? -2.434  18.665  -15.411 1.00 23.17 163  A 1 
ATOM 1183  O O   . ARG A 1 163  ? -1.801  17.611  -15.370 1.00 22.29 163  A 1 
ATOM 1184  C CB  . ARG A 1 163  ? -4.436  18.469  -16.877 1.00 23.18 163  A 1 
ATOM 1185  C CG  . ARG A 1 163  ? -5.821  17.826  -17.008 1.00 22.31 163  A 1 
ATOM 1186  C CD  . ARG A 1 163  ? -6.078  17.514  -18.491 1.00 21.57 163  A 1 
ATOM 1187  N NE  . ARG A 1 163  ? -7.371  16.838  -18.703 1.00 20.81 163  A 1 
ATOM 1188  C CZ  . ARG A 1 163  ? -7.803  16.343  -19.859 1.00 20.38 163  A 1 
ATOM 1189  N NH1 . ARG A 1 163  ? -7.083  16.393  -20.942 1.00 19.41 163  A 1 
ATOM 1190  N NH2 . ARG A 1 163  ? -8.981  15.788  -19.945 1.00 18.50 163  A 1 
ATOM 1191  N N   . GLY A 1 164  ? -1.851  19.838  -15.521 1.00 24.41 164  A 1 
ATOM 1192  C CA  . GLY A 1 164  ? -0.402  19.988  -15.606 1.00 24.87 164  A 1 
ATOM 1193  C C   . GLY A 1 164  ? 0.297   19.940  -14.253 1.00 24.64 164  A 1 
ATOM 1194  O O   . GLY A 1 164  ? 1.358   19.329  -14.133 1.00 23.60 164  A 1 
ATOM 1195  N N   . GLY A 1 165  ? -0.304  20.553  -13.247 1.00 25.37 165  A 1 
ATOM 1196  C CA  . GLY A 1 165  ? 0.352   20.810  -11.965 1.00 26.26 165  A 1 
ATOM 1197  C C   . GLY A 1 165  ? 0.602   19.578  -11.100 1.00 25.97 165  A 1 
ATOM 1198  O O   . GLY A 1 165  ? 1.649   19.485  -10.468 1.00 24.50 165  A 1 
ATOM 1199  N N   . GLU A 1 166  ? -0.293  18.600  -11.115 1.00 22.32 166  A 1 
ATOM 1200  C CA  . GLU A 1 166  ? -0.174  17.393  -10.269 1.00 23.71 166  A 1 
ATOM 1201  C C   . GLU A 1 166  ? 1.075   16.532  -10.571 1.00 23.12 166  A 1 
ATOM 1202  O O   . GLU A 1 166  ? 1.451   15.667  -9.778  1.00 21.95 166  A 1 
ATOM 1203  C CB  . GLU A 1 166  ? -1.431  16.509  -10.375 1.00 22.57 166  A 1 
ATOM 1204  C CG  . GLU A 1 166  ? -2.657  17.018  -9.601  1.00 21.34 166  A 1 
ATOM 1205  C CD  . GLU A 1 166  ? -3.768  15.944  -9.491  1.00 20.37 166  A 1 
ATOM 1206  O OE1 . GLU A 1 166  ? -4.608  16.032  -8.573  1.00 18.90 166  A 1 
ATOM 1207  O OE2 . GLU A 1 166  ? -3.771  14.994  -10.318 1.00 21.68 166  A 1 
ATOM 1208  N N   . ARG A 1 167  ? 1.776   16.779  -11.671 1.00 22.29 167  A 1 
ATOM 1209  C CA  . ARG A 1 167  ? 3.101   16.183  -11.886 1.00 23.38 167  A 1 
ATOM 1210  C C   . ARG A 1 167  ? 4.110   16.610  -10.814 1.00 22.27 167  A 1 
ATOM 1211  O O   . ARG A 1 167  ? 5.056   15.864  -10.564 1.00 21.49 167  A 1 
ATOM 1212  C CB  . ARG A 1 167  ? 3.643   16.532  -13.282 1.00 22.23 167  A 1 
ATOM 1213  C CG  . ARG A 1 167  ? 3.044   15.652  -14.387 1.00 21.52 167  A 1 
ATOM 1214  C CD  . ARG A 1 167  ? 3.730   15.971  -15.722 1.00 21.17 167  A 1 
ATOM 1215  N NE  . ARG A 1 167  ? 3.312   15.049  -16.794 1.00 20.40 167  A 1 
ATOM 1216  C CZ  . ARG A 1 167  ? 3.719   15.099  -18.062 1.00 20.37 167  A 1 
ATOM 1217  N NH1 . ARG A 1 167  ? 4.553   16.005  -18.483 1.00 19.27 167  A 1 
ATOM 1218  N NH2 . ARG A 1 167  ? 3.282   14.231  -18.933 1.00 18.36 167  A 1 
ATOM 1219  N N   . GLY A 1 168  ? 3.927   17.768  -10.220 1.00 25.29 168  A 1 
ATOM 1220  C CA  . GLY A 1 168  ? 4.860   18.331  -9.242  1.00 25.95 168  A 1 
ATOM 1221  C C   . GLY A 1 168  ? 4.953   17.541  -7.940  1.00 25.64 168  A 1 
ATOM 1222  O O   . GLY A 1 168  ? 6.044   17.394  -7.393  1.00 24.13 168  A 1 
ATOM 1223  N N   . GLU A 1 169  ? 3.860   16.949  -7.491  1.00 22.93 169  A 1 
ATOM 1224  C CA  . GLU A 1 169  ? 3.814   16.167  -6.241  1.00 23.94 169  A 1 
ATOM 1225  C C   . GLU A 1 169  ? 4.641   14.862  -6.270  1.00 23.30 169  A 1 
ATOM 1226  O O   . GLU A 1 169  ? 4.733   14.141  -5.276  1.00 22.09 169  A 1 
ATOM 1227  C CB  . GLU A 1 169  ? 2.371   15.856  -5.838  1.00 22.64 169  A 1 
ATOM 1228  C CG  . GLU A 1 169  ? 1.583   17.079  -5.352  1.00 21.45 169  A 1 
ATOM 1229  C CD  . GLU A 1 169  ? 0.291   16.655  -4.632  1.00 20.29 169  A 1 
ATOM 1230  O OE1 . GLU A 1 169  ? -0.180  17.438  -3.787  1.00 18.52 169  A 1 
ATOM 1231  O OE2 . GLU A 1 169  ? -0.187  15.522  -4.902  1.00 21.51 169  A 1 
ATOM 1232  N N   . ARG A 1 170  ? 5.337   14.585  -7.357  1.00 24.37 170  A 1 
ATOM 1233  C CA  . ARG A 1 170  ? 6.368   13.538  -7.393  1.00 24.75 170  A 1 
ATOM 1234  C C   . ARG A 1 170  ? 7.403   13.687  -6.271  1.00 23.65 170  A 1 
ATOM 1235  O O   . ARG A 1 170  ? 7.980   12.687  -5.851  1.00 22.97 170  A 1 
ATOM 1236  C CB  . ARG A 1 170  ? 7.101   13.558  -8.746  1.00 23.46 170  A 1 
ATOM 1237  C CG  . ARG A 1 170  ? 6.299   12.884  -9.867  1.00 22.66 170  A 1 
ATOM 1238  C CD  . ARG A 1 170  ? 7.143   12.850  -11.145 1.00 21.94 170  A 1 
ATOM 1239  N NE  . ARG A 1 170  ? 6.449   12.140  -12.232 1.00 21.23 170  A 1 
ATOM 1240  C CZ  . ARG A 1 170  ? 6.971   11.820  -13.410 1.00 20.88 170  A 1 
ATOM 1241  N NH1 . ARG A 1 170  ? 8.195   12.124  -13.732 1.00 20.20 170  A 1 
ATOM 1242  N NH2 . ARG A 1 170  ? 6.259   11.176  -14.295 1.00 19.30 170  A 1 
ATOM 1243  N N   . GLY A 1 171  ? 7.651   14.899  -5.826  1.00 24.67 171  A 1 
ATOM 1244  C CA  . GLY A 1 171  ? 8.706   15.192  -4.857  1.00 25.06 171  A 1 
ATOM 1245  C C   . GLY A 1 171  ? 8.531   14.473  -3.522  1.00 24.85 171  A 1 
ATOM 1246  O O   . GLY A 1 171  ? 9.493   13.915  -2.990  1.00 23.28 171  A 1 
ATOM 1247  N N   . ASP A 1 172  ? 7.318   14.429  -3.015  1.00 23.65 172  A 1 
ATOM 1248  C CA  . ASP A 1 172  ? 7.073   13.955  -1.648  1.00 24.31 172  A 1 
ATOM 1249  C C   . ASP A 1 172  ? 7.277   12.438  -1.487  1.00 24.12 172  A 1 
ATOM 1250  O O   . ASP A 1 172  ? 7.656   11.920  -0.430  1.00 22.73 172  A 1 
ATOM 1251  C CB  . ASP A 1 172  ? 5.671   14.417  -1.209  1.00 22.44 172  A 1 
ATOM 1252  C CG  . ASP A 1 172  ? 5.682   15.135  0.145   1.00 20.62 172  A 1 
ATOM 1253  O OD1 . ASP A 1 172  ? 6.782   15.539  0.587   1.00 19.61 172  A 1 
ATOM 1254  O OD2 . ASP A 1 172  ? 4.602   15.193  0.757   1.00 19.49 172  A 1 
ATOM 1255  N N   . GLY A 1 173  ? 7.137   11.713  -2.583  1.00 25.84 173  A 1 
ATOM 1256  C CA  . GLY A 1 173  ? 7.495   10.300  -2.606  1.00 25.89 173  A 1 
ATOM 1257  C C   . GLY A 1 173  ? 8.974   10.022  -2.313  1.00 25.83 173  A 1 
ATOM 1258  O O   . GLY A 1 173  ? 9.315   8.952   -1.790  1.00 24.77 173  A 1 
ATOM 1259  N N   . GLY A 1 174  ? 9.837   10.987  -2.630  1.00 26.07 174  A 1 
ATOM 1260  C CA  . GLY A 1 174  ? 11.266  10.900  -2.335  1.00 26.65 174  A 1 
ATOM 1261  C C   . GLY A 1 174  ? 11.564  10.926  -0.839  1.00 26.65 174  A 1 
ATOM 1262  O O   . GLY A 1 174  ? 12.388  10.144  -0.359  1.00 24.90 174  A 1 
ATOM 1263  N N   . PHE A 1 175  ? 10.842  11.749  -0.095  1.00 22.70 175  A 1 
ATOM 1264  C CA  . PHE A 1 175  ? 11.048  11.892  1.347   1.00 24.97 175  A 1 
ATOM 1265  C C   . PHE A 1 175  ? 10.767  10.612  2.131   1.00 24.69 175  A 1 
ATOM 1266  O O   . PHE A 1 175  ? 11.530  10.248  3.034   1.00 23.26 175  A 1 
ATOM 1267  C CB  . PHE A 1 175  ? 10.189  13.045  1.878   1.00 23.44 175  A 1 
ATOM 1268  C CG  . PHE A 1 175  ? 10.942  14.352  1.862   1.00 22.23 175  A 1 
ATOM 1269  C CD1 . PHE A 1 175  ? 11.804  14.662  2.928   1.00 20.91 175  A 1 
ATOM 1270  C CD2 . PHE A 1 175  ? 10.825  15.229  0.769   1.00 21.55 175  A 1 
ATOM 1271  C CE1 . PHE A 1 175  ? 12.564  15.839  2.893   1.00 20.43 175  A 1 
ATOM 1272  C CE2 . PHE A 1 175  ? 11.591  16.406  0.729   1.00 20.29 175  A 1 
ATOM 1273  C CZ  . PHE A 1 175  ? 12.462  16.711  1.790   1.00 19.95 175  A 1 
ATOM 1274  N N   . ALA A 1 176  ? 9.715   9.884   1.773   1.00 25.20 176  A 1 
ATOM 1275  C CA  . ALA A 1 176  ? 9.397   8.620   2.429   1.00 26.32 176  A 1 
ATOM 1276  C C   . ALA A 1 176  ? 10.487  7.551   2.219   1.00 26.31 176  A 1 
ATOM 1277  O O   . ALA A 1 176  ? 10.759  6.756   3.122   1.00 25.35 176  A 1 
ATOM 1278  C CB  . ALA A 1 176  ? 8.030   8.137   1.927   1.00 25.30 176  A 1 
ATOM 1279  N N   . ARG A 1 177  ? 11.131  7.553   1.044   1.00 24.74 177  A 1 
ATOM 1280  C CA  . ARG A 1 177  ? 12.282  6.674   0.780   1.00 25.81 177  A 1 
ATOM 1281  C C   . ARG A 1 177  ? 13.522  7.125   1.551   1.00 25.35 177  A 1 
ATOM 1282  O O   . ARG A 1 177  ? 14.203  6.272   2.107   1.00 23.98 177  A 1 
ATOM 1283  C CB  . ARG A 1 177  ? 12.580  6.573   -0.728  1.00 24.54 177  A 1 
ATOM 1284  C CG  . ARG A 1 177  ? 11.981  5.302   -1.350  1.00 23.62 177  A 1 
ATOM 1285  C CD  . ARG A 1 177  ? 12.384  5.186   -2.825  1.00 22.75 177  A 1 
ATOM 1286  N NE  . ARG A 1 177  ? 11.907  3.929   -3.438  1.00 21.30 177  A 1 
ATOM 1287  C CZ  . ARG A 1 177  ? 12.089  3.562   -4.706  1.00 20.94 177  A 1 
ATOM 1288  N NH1 . ARG A 1 177  ? 12.706  4.330   -5.564  1.00 19.08 177  A 1 
ATOM 1289  N NH2 . ARG A 1 177  ? 11.658  2.410   -5.138  1.00 17.76 177  A 1 
ATOM 1290  N N   . ARG A 1 178  ? 13.799  8.424   1.629   1.00 26.62 178  A 1 
ATOM 1291  C CA  . ARG A 1 178  ? 14.933  8.944   2.407   1.00 27.82 178  A 1 
ATOM 1292  C C   . ARG A 1 178  ? 14.819  8.563   3.878   1.00 26.90 178  A 1 
ATOM 1293  O O   . ARG A 1 178  ? 15.765  7.991   4.401   1.00 25.54 178  A 1 
ATOM 1294  C CB  . ARG A 1 178  ? 15.087  10.470  2.270   1.00 26.31 178  A 1 
ATOM 1295  C CG  . ARG A 1 178  ? 15.852  10.895  1.008   1.00 25.33 178  A 1 
ATOM 1296  C CD  . ARG A 1 178  ? 16.210  12.389  1.117   1.00 24.40 178  A 1 
ATOM 1297  N NE  . ARG A 1 178  ? 16.836  12.916  -0.117  1.00 22.75 178  A 1 
ATOM 1298  C CZ  . ARG A 1 178  ? 17.303  14.148  -0.279  1.00 22.02 178  A 1 
ATOM 1299  N NH1 . ARG A 1 178  ? 17.360  15.016  0.689   1.00 20.46 178  A 1 
ATOM 1300  N NH2 . ARG A 1 178  ? 17.705  14.548  -1.440  1.00 19.44 178  A 1 
ATOM 1301  N N   . ARG A 1 179  ? 13.661  8.755   4.499   1.00 26.74 179  A 1 
ATOM 1302  C CA  . ARG A 1 179  ? 13.456  8.351   5.901   1.00 28.13 179  A 1 
ATOM 1303  C C   . ARG A 1 179  ? 13.645  6.854   6.119   1.00 27.41 179  A 1 
ATOM 1304  O O   . ARG A 1 179  ? 14.265  6.478   7.104   1.00 25.81 179  A 1 
ATOM 1305  C CB  . ARG A 1 179  ? 12.080  8.796   6.424   1.00 26.39 179  A 1 
ATOM 1306  C CG  . ARG A 1 179  ? 12.134  10.227  6.971   1.00 25.06 179  A 1 
ATOM 1307  C CD  . ARG A 1 179  ? 10.819  10.578  7.672   1.00 24.09 179  A 1 
ATOM 1308  N NE  . ARG A 1 179  ? 10.893  11.908  8.294   1.00 21.96 179  A 1 
ATOM 1309  C CZ  . ARG A 1 179  ? 9.909   12.540  8.926   1.00 21.49 179  A 1 
ATOM 1310  N NH1 . ARG A 1 179  ? 8.725   12.014  9.064   1.00 20.01 179  A 1 
ATOM 1311  N NH2 . ARG A 1 179  ? 10.106  13.727  9.431   1.00 18.66 179  A 1 
ATOM 1312  N N   . ARG A 1 180  ? 13.183  6.009   5.209   1.00 26.65 180  A 1 
ATOM 1313  C CA  . ARG A 1 180  ? 13.443  4.565   5.319   1.00 27.34 180  A 1 
ATOM 1314  C C   . ARG A 1 180  ? 14.934  4.246   5.253   1.00 26.72 180  A 1 
ATOM 1315  O O   . ARG A 1 180  ? 15.395  3.435   6.042   1.00 25.11 180  A 1 
ATOM 1316  C CB  . ARG A 1 180  ? 12.682  3.766   4.248   1.00 25.47 180  A 1 
ATOM 1317  C CG  . ARG A 1 180  ? 11.351  3.241   4.789   1.00 24.35 180  A 1 
ATOM 1318  C CD  . ARG A 1 180  ? 10.694  2.327   3.752   1.00 23.63 180  A 1 
ATOM 1319  N NE  . ARG A 1 180  ? 9.446   1.736   4.271   1.00 22.10 180  A 1 
ATOM 1320  C CZ  . ARG A 1 180  ? 8.621   0.949   3.594   1.00 21.91 180  A 1 
ATOM 1321  N NH1 . ARG A 1 180  ? 8.854   0.615   2.358   1.00 20.85 180  A 1 
ATOM 1322  N NH2 . ARG A 1 180  ? 7.542   0.482   4.160   1.00 19.39 180  A 1 
ATOM 1323  N N   . ASN A 1 181  ? 15.668  4.890   4.361   1.00 30.28 181  A 1 
ATOM 1324  C CA  . ASN A 1 181  ? 17.110  4.673   4.274   1.00 31.21 181  A 1 
ATOM 1325  C C   . ASN A 1 181  ? 17.852  5.211   5.508   1.00 30.86 181  A 1 
ATOM 1326  O O   . ASN A 1 181  ? 18.783  4.562   5.970   1.00 28.71 181  A 1 
ATOM 1327  C CB  . ASN A 1 181  ? 17.658  5.289   2.977   1.00 28.50 181  A 1 
ATOM 1328  C CG  . ASN A 1 181  ? 17.416  4.432   1.743   1.00 25.73 181  A 1 
ATOM 1329  O OD1 . ASN A 1 181  ? 16.856  3.355   1.764   1.00 24.81 181  A 1 
ATOM 1330  N ND2 . ASN A 1 181  ? 17.869  4.899   0.599   1.00 24.83 181  A 1 
ATOM 1331  N N   . GLU A 1 182  ? 17.441  6.339   6.057   1.00 28.38 182  A 1 
ATOM 1332  C CA  . GLU A 1 182  ? 17.993  6.839   7.319   1.00 28.90 182  A 1 
ATOM 1333  C C   . GLU A 1 182  ? 17.757  5.856   8.469   1.00 28.56 182  A 1 
ATOM 1334  O O   . GLU A 1 182  ? 18.677  5.570   9.233   1.00 27.23 182  A 1 
ATOM 1335  C CB  . GLU A 1 182  ? 17.365  8.181   7.718   1.00 27.17 182  A 1 
ATOM 1336  C CG  . GLU A 1 182  ? 17.931  9.376   6.950   1.00 25.56 182  A 1 
ATOM 1337  C CD  . GLU A 1 182  ? 17.473  10.696  7.591   1.00 23.90 182  A 1 
ATOM 1338  O OE1 . GLU A 1 182  ? 18.318  11.609  7.692   1.00 22.43 182  A 1 
ATOM 1339  O OE2 . GLU A 1 182  ? 16.301  10.775  8.040   1.00 24.47 182  A 1 
ATOM 1340  N N   . ASP A 1 183  ? 16.551  5.316   8.563   1.00 29.99 183  A 1 
ATOM 1341  C CA  . ASP A 1 183  ? 16.211  4.331   9.580   1.00 30.53 183  A 1 
ATOM 1342  C C   . ASP A 1 183  ? 17.013  3.038   9.387   1.00 30.59 183  A 1 
ATOM 1343  O O   . ASP A 1 183  ? 17.541  2.507   10.362  1.00 28.28 183  A 1 
ATOM 1344  C CB  . ASP A 1 183  ? 14.699  4.053   9.590   1.00 27.94 183  A 1 
ATOM 1345  C CG  . ASP A 1 183  ? 13.849  5.145   10.253  1.00 25.19 183  A 1 
ATOM 1346  O OD1 . ASP A 1 183  ? 14.389  5.901   11.099  1.00 23.82 183  A 1 
ATOM 1347  O OD2 . ASP A 1 183  ? 12.627  5.170   9.971   1.00 23.73 183  A 1 
ATOM 1348  N N   . ASP A 1 184  ? 17.194  2.566   8.158   1.00 31.55 184  A 1 
ATOM 1349  C CA  . ASP A 1 184  ? 17.978  1.356   7.888   1.00 32.15 184  A 1 
ATOM 1350  C C   . ASP A 1 184  ? 19.462  1.515   8.239   1.00 32.24 184  A 1 
ATOM 1351  O O   . ASP A 1 184  ? 20.060  0.615   8.829   1.00 29.95 184  A 1 
ATOM 1352  C CB  . ASP A 1 184  ? 17.833  0.921   6.415   1.00 29.64 184  A 1 
ATOM 1353  C CG  . ASP A 1 184  ? 16.711  -0.092  6.157   1.00 26.91 184  A 1 
ATOM 1354  O OD1 . ASP A 1 184  ? 16.272  -0.764  7.119   1.00 25.55 184  A 1 
ATOM 1355  O OD2 . ASP A 1 184  ? 16.343  -0.236  4.968   1.00 25.04 184  A 1 
ATOM 1356  N N   . ILE A 1 185  ? 20.063  2.652   7.927   1.00 34.77 185  A 1 
ATOM 1357  C CA  . ILE A 1 185  ? 21.470  2.908   8.263   1.00 35.60 185  A 1 
ATOM 1358  C C   . ILE A 1 185  ? 21.647  3.028   9.781   1.00 35.92 185  A 1 
ATOM 1359  O O   . ILE A 1 185  ? 22.614  2.509   10.338  1.00 34.01 185  A 1 
ATOM 1360  C CB  . ILE A 1 185  ? 22.002  4.141   7.499   1.00 32.97 185  A 1 
ATOM 1361  C CG1 . ILE A 1 185  ? 22.016  3.863   5.979   1.00 31.68 185  A 1 
ATOM 1362  C CG2 . ILE A 1 185  ? 23.423  4.505   7.961   1.00 32.24 185  A 1 
ATOM 1363  C CD1 . ILE A 1 185  ? 22.233  5.120   5.132   1.00 30.33 185  A 1 
ATOM 1364  N N   . ASN A 1 186  ? 20.703  3.658   10.473  1.00 35.91 186  A 1 
ATOM 1365  C CA  . ASN A 1 186  ? 20.744  3.796   11.926  1.00 36.97 186  A 1 
ATOM 1366  C C   . ASN A 1 186  ? 20.338  2.523   12.691  1.00 37.57 186  A 1 
ATOM 1367  O O   . ASN A 1 186  ? 20.635  2.417   13.880  1.00 35.18 186  A 1 
ATOM 1368  C CB  . ASN A 1 186  ? 19.896  5.008   12.336  1.00 34.44 186  A 1 
ATOM 1369  C CG  . ASN A 1 186  ? 20.611  6.328   12.111  1.00 31.43 186  A 1 
ATOM 1370  O OD1 . ASN A 1 186  ? 21.811  6.463   12.245  1.00 30.13 186  A 1 
ATOM 1371  N ND2 . ASN A 1 186  ? 19.869  7.372   11.818  1.00 30.46 186  A 1 
ATOM 1372  N N   . ASN A 1 187  ? 19.720  1.554   12.027  1.00 37.23 187  A 1 
ATOM 1373  C CA  . ASN A 1 187  ? 19.204  0.329   12.654  1.00 38.06 187  A 1 
ATOM 1374  C C   . ASN A 1 187  ? 20.269  -0.628  13.211  1.00 38.62 187  A 1 
ATOM 1375  O O   . ASN A 1 187  ? 19.909  -1.595  13.881  1.00 35.97 187  A 1 
ATOM 1376  C CB  . ASN A 1 187  ? 18.255  -0.398  11.687  1.00 35.00 187  A 1 
ATOM 1377  C CG  . ASN A 1 187  ? 16.792  -0.079  11.907  1.00 32.25 187  A 1 
ATOM 1378  O OD1 . ASN A 1 187  ? 16.361  0.354   12.958  1.00 30.77 187  A 1 
ATOM 1379  N ND2 . ASN A 1 187  ? 15.970  -0.341  10.918  1.00 30.40 187  A 1 
ATOM 1380  N N   . ASN A 1 188  ? 21.552  -0.360  13.034  1.00 40.93 188  A 1 
ATOM 1381  C CA  . ASN A 1 188  ? 22.614  -1.147  13.670  1.00 41.35 188  A 1 
ATOM 1382  C C   . ASN A 1 188  ? 22.604  -1.093  15.212  1.00 41.64 188  A 1 
ATOM 1383  O O   . ASN A 1 188  ? 23.385  -1.783  15.862  1.00 38.75 188  A 1 
ATOM 1384  C CB  . ASN A 1 188  ? 23.980  -0.742  13.085  1.00 38.39 188  A 1 
ATOM 1385  C CG  . ASN A 1 188  ? 24.213  -1.293  11.690  1.00 35.29 188  A 1 
ATOM 1386  O OD1 . ASN A 1 188  ? 23.469  -2.094  11.158  1.00 34.19 188  A 1 
ATOM 1387  N ND2 . ASN A 1 188  ? 25.282  -0.877  11.049  1.00 34.68 188  A 1 
ATOM 1388  N N   . ASN A 1 189  ? 21.700  -0.341  15.794  1.00 37.94 189  A 1 
ATOM 1389  C CA  . ASN A 1 189  ? 21.511  -0.247  17.237  1.00 38.56 189  A 1 
ATOM 1390  C C   . ASN A 1 189  ? 20.976  -1.523  17.910  1.00 38.33 189  A 1 
ATOM 1391  O O   . ASN A 1 189  ? 20.798  -1.513  19.124  1.00 36.25 189  A 1 
ATOM 1392  C CB  . ASN A 1 189  ? 20.607  0.961   17.520  1.00 36.03 189  A 1 
ATOM 1393  C CG  . ASN A 1 189  ? 21.355  2.272   17.465  1.00 33.25 189  A 1 
ATOM 1394  O OD1 . ASN A 1 189  ? 22.519  2.364   17.780  1.00 32.43 189  A 1 
ATOM 1395  N ND2 . ASN A 1 189  ? 20.697  3.354   17.112  1.00 32.10 189  A 1 
ATOM 1396  N N   . ASN A 1 190  ? 20.705  -2.597  17.176  1.00 35.81 190  A 1 
ATOM 1397  C CA  . ASN A 1 190  ? 20.003  -3.756  17.736  1.00 36.64 190  A 1 
ATOM 1398  C C   . ASN A 1 190  ? 20.735  -4.470  18.879  1.00 36.12 190  A 1 
ATOM 1399  O O   . ASN A 1 190  ? 20.118  -4.757  19.899  1.00 33.56 190  A 1 
ATOM 1400  C CB  . ASN A 1 190  ? 19.634  -4.741  16.618  1.00 34.04 190  A 1 
ATOM 1401  C CG  . ASN A 1 190  ? 18.262  -4.487  16.027  1.00 31.33 190  A 1 
ATOM 1402  O OD1 . ASN A 1 190  ? 17.398  -3.849  16.594  1.00 29.91 190  A 1 
ATOM 1403  N ND2 . ASN A 1 190  ? 18.006  -5.044  14.862  1.00 29.27 190  A 1 
ATOM 1404  N N   . ILE A 1 191  ? 22.009  -4.790  18.725  1.00 33.28 191  A 1 
ATOM 1405  C CA  . ILE A 1 191  ? 22.755  -5.535  19.753  1.00 33.45 191  A 1 
ATOM 1406  C C   . ILE A 1 191  ? 23.356  -4.567  20.778  1.00 32.99 191  A 1 
ATOM 1407  O O   . ILE A 1 191  ? 24.551  -4.548  21.054  1.00 31.17 191  A 1 
ATOM 1408  C CB  . ILE A 1 191  ? 23.767  -6.542  19.168  1.00 31.07 191  A 1 
ATOM 1409  C CG1 . ILE A 1 191  ? 23.203  -7.291  17.933  1.00 29.40 191  A 1 
ATOM 1410  C CG2 . ILE A 1 191  ? 24.144  -7.563  20.261  1.00 30.37 191  A 1 
ATOM 1411  C CD1 . ILE A 1 191  ? 24.226  -8.214  17.259  1.00 27.99 191  A 1 
ATOM 1412  N N   . VAL A 1 192  ? 22.511  -3.708  21.311  1.00 33.86 192  A 1 
ATOM 1413  C CA  . VAL A 1 192  ? 22.853  -2.993  22.526  1.00 34.42 192  A 1 
ATOM 1414  C C   . VAL A 1 192  ? 22.660  -3.991  23.653  1.00 34.38 192  A 1 
ATOM 1415  O O   . VAL A 1 192  ? 21.535  -4.306  24.011  1.00 32.73 192  A 1 
ATOM 1416  C CB  . VAL A 1 192  ? 22.002  -1.728  22.702  1.00 32.26 192  A 1 
ATOM 1417  C CG1 . VAL A 1 192  ? 22.340  -1.023  24.006  1.00 29.54 192  A 1 
ATOM 1418  C CG2 . VAL A 1 192  ? 22.274  -0.746  21.550  1.00 30.53 192  A 1 
ATOM 1419  N N   . GLU A 1 193  ? 23.770  -4.482  24.186  1.00 31.83 193  A 1 
ATOM 1420  C CA  . GLU A 1 193  ? 23.731  -5.144  25.486  1.00 32.45 193  A 1 
ATOM 1421  C C   . GLU A 1 193  ? 22.945  -4.264  26.450  1.00 32.28 193  A 1 
ATOM 1422  O O   . GLU A 1 193  ? 23.091  -3.036  26.448  1.00 30.54 193  A 1 
ATOM 1423  C CB  . GLU A 1 193  ? 25.149  -5.367  26.033  1.00 30.75 193  A 1 
ATOM 1424  C CG  . GLU A 1 193  ? 25.852  -6.561  25.385  1.00 28.70 193  A 1 
ATOM 1425  C CD  . GLU A 1 193  ? 27.339  -6.663  25.737  1.00 26.18 193  A 1 
ATOM 1426  O OE1 . GLU A 1 193  ? 27.997  -7.558  25.160  1.00 24.07 193  A 1 
ATOM 1427  O OE2 . GLU A 1 193  ? 27.859  -5.786  26.449  1.00 26.33 193  A 1 
ATOM 1428  N N   . ASP A 1 194  ? 22.152  -4.911  27.275  1.00 31.34 194  A 1 
ATOM 1429  C CA  . ASP A 1 194  ? 21.355  -4.303  28.342  1.00 31.57 194  A 1 
ATOM 1430  C C   . ASP A 1 194  ? 22.256  -3.749  29.466  1.00 31.52 194  A 1 
ATOM 1431  O O   . ASP A 1 194  ? 22.049  -3.985  30.649  1.00 29.19 194  A 1 
ATOM 1432  C CB  . ASP A 1 194  ? 20.320  -5.333  28.845  1.00 29.01 194  A 1 
ATOM 1433  C CG  . ASP A 1 194  ? 18.867  -5.020  28.493  1.00 26.48 194  A 1 
ATOM 1434  O OD1 . ASP A 1 194  ? 18.592  -3.942  27.920  1.00 25.54 194  A 1 
ATOM 1435  O OD2 . ASP A 1 194  ? 18.006  -5.825  28.894  1.00 24.62 194  A 1 
ATOM 1436  N N   . VAL A 1 195  ? 23.291  -3.029  29.084  1.00 34.71 195  A 1 
ATOM 1437  C CA  . VAL A 1 195  ? 24.023  -2.219  30.039  1.00 35.48 195  A 1 
ATOM 1438  C C   . VAL A 1 195  ? 23.039  -1.151  30.476  1.00 35.61 195  A 1 
ATOM 1439  O O   . VAL A 1 195  ? 22.770  -0.200  29.736  1.00 33.92 195  A 1 
ATOM 1440  C CB  . VAL A 1 195  ? 25.315  -1.622  29.461  1.00 32.81 195  A 1 
ATOM 1441  C CG1 . VAL A 1 195  ? 26.091  -0.888  30.558  1.00 29.83 195  A 1 
ATOM 1442  C CG2 . VAL A 1 195  ? 26.232  -2.708  28.893  1.00 31.17 195  A 1 
ATOM 1443  N N   . GLU A 1 196  ? 22.521  -1.314  31.685  1.00 32.72 196  A 1 
ATOM 1444  C CA  . GLU A 1 196  ? 21.760  -0.301  32.402  1.00 33.25 196  A 1 
ATOM 1445  C C   . GLU A 1 196  ? 22.620  0.950   32.561  1.00 33.45 196  A 1 
ATOM 1446  O O   . GLU A 1 196  ? 23.280  1.168   33.578  1.00 32.00 196  A 1 
ATOM 1447  C CB  . GLU A 1 196  ? 21.337  -0.824  33.781  1.00 31.56 196  A 1 
ATOM 1448  C CG  . GLU A 1 196  ? 20.183  -1.812  33.698  1.00 29.27 196  A 1 
ATOM 1449  C CD  . GLU A 1 196  ? 19.704  -2.287  35.070  1.00 27.43 196  A 1 
ATOM 1450  O OE1 . GLU A 1 196  ? 18.610  -2.881  35.090  1.00 24.75 196  A 1 
ATOM 1451  O OE2 . GLU A 1 196  ? 20.412  -2.065  36.071  1.00 27.49 196  A 1 
ATOM 1452  N N   . ARG A 1 197  ? 22.659  1.773   31.522  1.00 36.83 197  A 1 
ATOM 1453  C CA  . ARG A 1 197  ? 23.266  3.080   31.653  1.00 37.89 197  A 1 
ATOM 1454  C C   . ARG A 1 197  ? 22.336  3.902   32.517  1.00 37.63 197  A 1 
ATOM 1455  O O   . ARG A 1 197  ? 21.288  4.346   32.056  1.00 36.01 197  A 1 
ATOM 1456  C CB  . ARG A 1 197  ? 23.557  3.720   30.296  1.00 35.96 197  A 1 
ATOM 1457  C CG  . ARG A 1 197  ? 24.821  3.094   29.687  1.00 34.08 197  A 1 
ATOM 1458  C CD  . ARG A 1 197  ? 25.229  3.870   28.435  1.00 32.31 197  A 1 
ATOM 1459  N NE  . ARG A 1 197  ? 26.489  3.338   27.885  1.00 29.58 197  A 1 
ATOM 1460  C CZ  . ARG A 1 197  ? 27.116  3.823   26.825  1.00 27.90 197  A 1 
ATOM 1461  N NH1 . ARG A 1 197  ? 26.634  4.826   26.151  1.00 26.54 197  A 1 
ATOM 1462  N NH2 . ARG A 1 197  ? 28.243  3.307   26.431  1.00 24.95 197  A 1 
ATOM 1463  N N   . LYS A 1 198  ? 22.760  4.097   33.760  1.00 38.63 198  A 1 
ATOM 1464  C CA  . LYS A 1 198  ? 22.169  5.052   34.689  1.00 38.92 198  A 1 
ATOM 1465  C C   . LYS A 1 198  ? 21.996  6.382   33.963  1.00 39.39 198  A 1 
ATOM 1466  O O   . LYS A 1 198  ? 22.848  6.771   33.159  1.00 37.79 198  A 1 
ATOM 1467  C CB  . LYS A 1 198  ? 23.038  5.186   35.957  1.00 36.46 198  A 1 
ATOM 1468  C CG  . LYS A 1 198  ? 23.015  3.894   36.797  1.00 34.09 198  A 1 
ATOM 1469  C CD  . LYS A 1 198  ? 23.792  4.001   38.120  1.00 32.05 198  A 1 
ATOM 1470  C CE  . LYS A 1 198  ? 23.648  2.669   38.871  1.00 28.01 198  A 1 
ATOM 1471  N NZ  . LYS A 1 198  ? 24.312  2.622   40.196  1.00 25.71 198  A 1 
ATOM 1472  N N   . ARG A 1 199  ? 20.883  7.042   34.218  1.00 41.94 199  A 1 
ATOM 1473  C CA  . ARG A 1 199  ? 20.577  8.340   33.620  1.00 43.58 199  A 1 
ATOM 1474  C C   . ARG A 1 199  ? 21.718  9.299   33.938  1.00 43.46 199  A 1 
ATOM 1475  O O   . ARG A 1 199  ? 22.127  9.400   35.090  1.00 42.63 199  A 1 
ATOM 1476  C CB  . ARG A 1 199  ? 19.220  8.831   34.151  1.00 42.41 199  A 1 
ATOM 1477  C CG  . ARG A 1 199  ? 18.511  9.826   33.223  1.00 40.50 199  A 1 
ATOM 1478  C CD  . ARG A 1 199  ? 17.151  10.182  33.829  1.00 38.02 199  A 1 
ATOM 1479  N NE  . ARG A 1 199  ? 16.270  10.902  32.889  1.00 34.31 199  A 1 
ATOM 1480  C CZ  . ARG A 1 199  ? 15.024  11.285  33.144  1.00 31.46 199  A 1 
ATOM 1481  N NH1 . ARG A 1 199  ? 14.461  11.074  34.300  1.00 29.54 199  A 1 
ATOM 1482  N NH2 . ARG A 1 199  ? 14.316  11.894  32.237  1.00 27.84 199  A 1 
ATOM 1483  N N   . GLU A 1 200  ? 22.268  9.950   32.923  1.00 46.27 200  A 1 
ATOM 1484  C CA  . GLU A 1 200  ? 23.385  10.857  33.147  1.00 47.50 200  A 1 
ATOM 1485  C C   . GLU A 1 200  ? 22.878  12.092  33.898  1.00 47.37 200  A 1 
ATOM 1486  O O   . GLU A 1 200  ? 22.080  12.869  33.374  1.00 46.53 200  A 1 
ATOM 1487  C CB  . GLU A 1 200  ? 24.073  11.218  31.816  1.00 46.25 200  A 1 
ATOM 1488  C CG  . GLU A 1 200  ? 25.399  11.967  32.030  1.00 43.29 200  A 1 
ATOM 1489  C CD  . GLU A 1 200  ? 26.030  12.488  30.725  1.00 40.50 200  A 1 
ATOM 1490  O OE1 . GLU A 1 200  ? 27.248  12.740  30.701  1.00 37.08 200  A 1 
ATOM 1491  O OE2 . GLU A 1 200  ? 25.306  12.701  29.734  1.00 39.83 200  A 1 
ATOM 1492  N N   . PHE A 1 201  ? 23.361  12.275  35.122  1.00 53.57 201  A 1 
ATOM 1493  C CA  . PHE A 1 201  ? 23.213  13.525  35.848  1.00 55.97 201  A 1 
ATOM 1494  C C   . PHE A 1 201  ? 24.316  14.469  35.392  1.00 57.56 201  A 1 
ATOM 1495  O O   . PHE A 1 201  ? 25.424  14.470  35.921  1.00 54.43 201  A 1 
ATOM 1496  C CB  . PHE A 1 201  ? 23.252  13.266  37.350  1.00 52.18 201  A 1 
ATOM 1497  C CG  . PHE A 1 201  ? 22.008  12.580  37.861  1.00 49.36 201  A 1 
ATOM 1498  C CD1 . PHE A 1 201  ? 20.874  13.342  38.191  1.00 44.78 201  A 1 
ATOM 1499  C CD2 . PHE A 1 201  ? 21.984  11.186  38.026  1.00 43.13 201  A 1 
ATOM 1500  C CE1 . PHE A 1 201  ? 19.733  12.718  38.709  1.00 36.71 201  A 1 
ATOM 1501  C CE2 . PHE A 1 201  ? 20.842  10.558  38.540  1.00 36.48 201  A 1 
ATOM 1502  C CZ  . PHE A 1 201  ? 19.718  11.327  38.891  1.00 36.58 201  A 1 
ATOM 1503  N N   . TYR A 1 202  ? 24.021  15.254  34.373  1.00 60.13 202  A 1 
ATOM 1504  C CA  . TYR A 1 202  ? 24.944  16.274  33.911  1.00 64.66 202  A 1 
ATOM 1505  C C   . TYR A 1 202  ? 24.777  17.551  34.732  1.00 65.35 202  A 1 
ATOM 1506  O O   . TYR A 1 202  ? 23.725  18.185  34.707  1.00 64.15 202  A 1 
ATOM 1507  C CB  . TYR A 1 202  ? 24.761  16.516  32.412  1.00 63.10 202  A 1 
ATOM 1508  C CG  . TYR A 1 202  ? 25.654  17.615  31.880  1.00 60.91 202  A 1 
ATOM 1509  C CD1 . TYR A 1 202  ? 25.100  18.745  31.250  1.00 55.73 202  A 1 
ATOM 1510  C CD2 . TYR A 1 202  ? 27.047  17.532  32.044  1.00 52.98 202  A 1 
ATOM 1511  C CE1 . TYR A 1 202  ? 25.930  19.770  30.782  1.00 49.11 202  A 1 
ATOM 1512  C CE2 . TYR A 1 202  ? 27.886  18.558  31.586  1.00 51.45 202  A 1 
ATOM 1513  C CZ  . TYR A 1 202  ? 27.326  19.678  30.953  1.00 54.13 202  A 1 
ATOM 1514  O OH  . TYR A 1 202  ? 28.147  20.677  30.506  1.00 54.58 202  A 1 
ATOM 1515  N N   . ILE A 1 203  ? 25.838  17.907  35.423  1.00 61.86 203  A 1 
ATOM 1516  C CA  . ILE A 1 203  ? 25.982  19.210  36.062  1.00 66.26 203  A 1 
ATOM 1517  C C   . ILE A 1 203  ? 26.853  20.046  35.126  1.00 67.41 203  A 1 
ATOM 1518  O O   . ILE A 1 203  ? 28.030  19.713  34.951  1.00 65.94 203  A 1 
ATOM 1519  C CB  . ILE A 1 203  ? 26.563  19.070  37.480  1.00 65.10 203  A 1 
ATOM 1520  C CG1 . ILE A 1 203  ? 25.633  18.190  38.354  1.00 61.28 203  A 1 
ATOM 1521  C CG2 . ILE A 1 203  ? 26.742  20.462  38.101  1.00 61.44 203  A 1 
ATOM 1522  C CD1 . ILE A 1 203  ? 26.189  17.876  39.748  1.00 55.09 203  A 1 
ATOM 1523  N N   . PRO A 1 204  ? 26.298  21.082  34.477  1.00 62.98 204  A 1 
ATOM 1524  C CA  . PRO A 1 204  ? 27.102  21.960  33.645  1.00 65.65 204  A 1 
ATOM 1525  C C   . PRO A 1 204  ? 28.154  22.664  34.508  1.00 67.80 204  A 1 
ATOM 1526  O O   . PRO A 1 204  ? 27.899  22.932  35.686  1.00 66.89 204  A 1 
ATOM 1527  C CB  . PRO A 1 204  ? 26.113  22.936  32.992  1.00 63.28 204  A 1 
ATOM 1528  C CG  . PRO A 1 204  ? 24.942  22.959  33.969  1.00 63.59 204  A 1 
ATOM 1529  C CD  . PRO A 1 204  ? 24.936  21.550  34.563  1.00 67.79 204  A 1 
ATOM 1530  N N   . PRO A 1 205  ? 29.334  22.958  33.957  1.00 64.56 205  A 1 
ATOM 1531  C CA  . PRO A 1 205  ? 30.361  23.689  34.686  1.00 67.13 205  A 1 
ATOM 1532  C C   . PRO A 1 205  ? 29.823  25.053  35.115  1.00 69.18 205  A 1 
ATOM 1533  O O   . PRO A 1 205  ? 29.081  25.694  34.364  1.00 67.03 205  A 1 
ATOM 1534  C CB  . PRO A 1 205  ? 31.550  23.794  33.729  1.00 64.66 205  A 1 
ATOM 1535  C CG  . PRO A 1 205  ? 30.900  23.696  32.350  1.00 64.70 205  A 1 
ATOM 1536  C CD  . PRO A 1 205  ? 29.727  22.749  32.579  1.00 68.92 205  A 1 
ATOM 1537  N N   . GLU A 1 206  ? 30.209  25.493  36.308  1.00 64.56 206  A 1 
ATOM 1538  C CA  . GLU A 1 206  ? 29.807  26.813  36.777  1.00 65.50 206  A 1 
ATOM 1539  C C   . GLU A 1 206  ? 30.312  27.890  35.812  1.00 65.42 206  A 1 
ATOM 1540  O O   . GLU A 1 206  ? 31.456  27.835  35.349  1.00 62.11 206  A 1 
ATOM 1541  C CB  . GLU A 1 206  ? 30.278  27.095  38.210  1.00 61.95 206  A 1 
ATOM 1542  C CG  . GLU A 1 206  ? 29.472  26.299  39.248  1.00 57.15 206  A 1 
ATOM 1543  C CD  . GLU A 1 206  ? 29.692  26.782  40.693  1.00 51.19 206  A 1 
ATOM 1544  O OE1 . GLU A 1 206  ? 28.781  26.546  41.527  1.00 46.06 206  A 1 
ATOM 1545  O OE2 . GLU A 1 206  ? 30.737  27.404  40.961  1.00 47.32 206  A 1 
ATOM 1546  N N   . PRO A 1 207  ? 29.473  28.863  35.479  1.00 65.58 207  A 1 
ATOM 1547  C CA  . PRO A 1 207  ? 29.870  29.913  34.563  1.00 66.88 207  A 1 
ATOM 1548  C C   . PRO A 1 207  ? 30.965  30.770  35.202  1.00 68.37 207  A 1 
ATOM 1549  O O   . PRO A 1 207  ? 30.828  31.226  36.340  1.00 65.04 207  A 1 
ATOM 1550  C CB  . PRO A 1 207  ? 28.579  30.675  34.265  1.00 63.99 207  A 1 
ATOM 1551  C CG  . PRO A 1 207  ? 27.718  30.443  35.504  1.00 63.34 207  A 1 
ATOM 1552  C CD  . PRO A 1 207  ? 28.111  29.038  35.940  1.00 65.76 207  A 1 
ATOM 1553  N N   . SER A 1 208  ? 32.031  30.997  34.458  1.00 65.81 208  A 1 
ATOM 1554  C CA  . SER A 1 208  ? 33.160  31.807  34.909  1.00 66.47 208  A 1 
ATOM 1555  C C   . SER A 1 208  ? 32.711  33.212  35.322  1.00 68.67 208  A 1 
ATOM 1556  O O   . SER A 1 208  ? 31.884  33.828  34.650  1.00 64.12 208  A 1 
ATOM 1557  C CB  . SER A 1 208  ? 34.203  31.905  33.800  1.00 61.30 208  A 1 
ATOM 1558  O OG  . SER A 1 208  ? 35.290  32.683  34.232  1.00 55.98 208  A 1 
ATOM 1559  N N   . ASN A 1 209  ? 33.272  33.717  36.412  1.00 67.10 209  A 1 
ATOM 1560  C CA  . ASN A 1 209  ? 33.063  35.092  36.864  1.00 68.11 209  A 1 
ATOM 1561  C C   . ASN A 1 209  ? 34.180  36.033  36.400  1.00 69.21 209  A 1 
ATOM 1562  O O   . ASN A 1 209  ? 34.168  37.207  36.752  1.00 63.56 209  A 1 
ATOM 1563  C CB  . ASN A 1 209  ? 32.882  35.103  38.390  1.00 63.87 209  A 1 
ATOM 1564  C CG  . ASN A 1 209  ? 31.547  34.532  38.841  1.00 60.45 209  A 1 
ATOM 1565  O OD1 . ASN A 1 209  ? 30.567  34.476  38.125  1.00 54.93 209  A 1 
ATOM 1566  N ND2 . ASN A 1 209  ? 31.469  34.115  40.091  1.00 54.53 209  A 1 
ATOM 1567  N N   . ASP A 1 210  ? 35.134  35.524  35.624  1.00 70.19 210  A 1 
ATOM 1568  C CA  . ASP A 1 210  ? 36.218  36.353  35.110  1.00 71.44 210  A 1 
ATOM 1569  C C   . ASP A 1 210  ? 35.717  37.262  33.980  1.00 72.15 210  A 1 
ATOM 1570  O O   . ASP A 1 210  ? 35.176  36.807  32.970  1.00 67.53 210  A 1 
ATOM 1571  C CB  . ASP A 1 210  ? 37.401  35.476  34.674  1.00 66.95 210  A 1 
ATOM 1572  C CG  . ASP A 1 210  ? 38.669  36.285  34.386  1.00 61.79 210  A 1 
ATOM 1573  O OD1 . ASP A 1 210  ? 38.586  37.534  34.356  1.00 55.23 210  A 1 
ATOM 1574  O OD2 . ASP A 1 210  ? 39.722  35.651  34.185  1.00 55.22 210  A 1 
ATOM 1575  N N   . ALA A 1 211  ? 35.913  38.558  34.165  1.00 70.17 211  A 1 
ATOM 1576  C CA  . ALA A 1 211  ? 35.501  39.567  33.198  1.00 70.75 211  A 1 
ATOM 1577  C C   . ALA A 1 211  ? 36.092  39.312  31.808  1.00 72.46 211  A 1 
ATOM 1578  O O   . ALA A 1 211  ? 35.406  39.469  30.800  1.00 69.59 211  A 1 
ATOM 1579  C CB  . ALA A 1 211  ? 35.930  40.939  33.728  1.00 67.46 211  A 1 
ATOM 1580  N N   . ILE A 1 212  ? 37.341  38.866  31.751  1.00 70.85 212  A 1 
ATOM 1581  C CA  . ILE A 1 212  ? 38.024  38.607  30.485  1.00 70.32 212  A 1 
ATOM 1582  C C   . ILE A 1 212  ? 37.327  37.474  29.727  1.00 71.56 212  A 1 
ATOM 1583  O O   . ILE A 1 212  ? 37.053  37.611  28.536  1.00 67.80 212  A 1 
ATOM 1584  C CB  . ILE A 1 212  ? 39.521  38.310  30.721  1.00 67.86 212  A 1 
ATOM 1585  C CG1 . ILE A 1 212  ? 40.207  39.499  31.435  1.00 65.25 212  A 1 
ATOM 1586  C CG2 . ILE A 1 212  ? 40.221  38.016  29.385  1.00 62.27 212  A 1 
ATOM 1587  C CD1 . ILE A 1 212  ? 41.667  39.238  31.838  1.00 56.19 212  A 1 
ATOM 1588  N N   . GLU A 1 213  ? 36.973  36.387  30.409  1.00 70.08 213  A 1 
ATOM 1589  C CA  . GLU A 1 213  ? 36.260  35.269  29.782  1.00 68.83 213  A 1 
ATOM 1590  C C   . GLU A 1 213  ? 34.821  35.631  29.404  1.00 69.13 213  A 1 
ATOM 1591  O O   . GLU A 1 213  ? 34.340  35.232  28.343  1.00 67.20 213  A 1 
ATOM 1592  C CB  . GLU A 1 213  ? 36.260  34.038  30.692  1.00 66.41 213  A 1 
ATOM 1593  C CG  . GLU A 1 213  ? 37.634  33.368  30.785  1.00 61.75 213  A 1 
ATOM 1594  C CD  . GLU A 1 213  ? 37.577  32.014  31.501  1.00 55.47 213  A 1 
ATOM 1595  O OE1 . GLU A 1 213  ? 38.448  31.160  31.208  1.00 49.84 213  A 1 
ATOM 1596  O OE2 . GLU A 1 213  ? 36.651  31.806  32.307  1.00 51.34 213  A 1 
ATOM 1597  N N   . ILE A 1 214  ? 34.143  36.413  30.221  1.00 72.64 214  A 1 
ATOM 1598  C CA  . ILE A 1 214  ? 32.769  36.839  29.949  1.00 73.20 214  A 1 
ATOM 1599  C C   . ILE A 1 214  ? 32.716  37.692  28.679  1.00 73.69 214  A 1 
ATOM 1600  O O   . ILE A 1 214  ? 31.916  37.405  27.788  1.00 70.98 214  A 1 
ATOM 1601  C CB  . ILE A 1 214  ? 32.160  37.554  31.176  1.00 72.37 214  A 1 
ATOM 1602  C CG1 . ILE A 1 214  ? 31.972  36.550  32.332  1.00 69.57 214  A 1 
ATOM 1603  C CG2 . ILE A 1 214  ? 30.802  38.193  30.833  1.00 68.82 214  A 1 
ATOM 1604  C CD1 . ILE A 1 214  ? 31.654  37.203  33.677  1.00 63.68 214  A 1 
ATOM 1605  N N   . PHE A 1 215  ? 33.578  38.700  28.572  1.00 76.35 215  A 1 
ATOM 1606  C CA  . PHE A 1 215  ? 33.540  39.640  27.447  1.00 75.50 215  A 1 
ATOM 1607  C C   . PHE A 1 215  ? 34.299  39.168  26.200  1.00 74.09 215  A 1 
ATOM 1608  O O   . PHE A 1 215  ? 33.947  39.581  25.097  1.00 69.38 215  A 1 
ATOM 1609  C CB  . PHE A 1 215  ? 33.983  41.025  27.922  1.00 74.13 215  A 1 
ATOM 1610  C CG  . PHE A 1 215  ? 33.012  41.665  28.896  1.00 74.88 215  A 1 
ATOM 1611  C CD1 . PHE A 1 215  ? 31.748  42.099  28.455  1.00 70.62 215  A 1 
ATOM 1612  C CD2 . PHE A 1 215  ? 33.349  41.812  30.251  1.00 69.80 215  A 1 
ATOM 1613  C CE1 . PHE A 1 215  ? 30.835  42.668  29.356  1.00 67.40 215  A 1 
ATOM 1614  C CE2 . PHE A 1 215  ? 32.438  42.379  31.156  1.00 68.54 215  A 1 
ATOM 1615  C CZ  . PHE A 1 215  ? 31.179  42.803  30.708  1.00 73.69 215  A 1 
ATOM 1616  N N   . SER A 1 216  ? 35.268  38.255  26.328  1.00 67.24 216  A 1 
ATOM 1617  C CA  . SER A 1 216  ? 36.042  37.734  25.183  1.00 64.37 216  A 1 
ATOM 1618  C C   . SER A 1 216  ? 35.192  37.028  24.127  1.00 63.33 216  A 1 
ATOM 1619  O O   . SER A 1 216  ? 35.525  37.034  22.943  1.00 58.07 216  A 1 
ATOM 1620  C CB  . SER A 1 216  ? 37.118  36.755  25.660  1.00 60.39 216  A 1 
ATOM 1621  O OG  . SER A 1 216  ? 36.526  35.633  26.279  1.00 56.00 216  A 1 
ATOM 1622  N N   . SER A 1 217  ? 34.049  36.466  24.531  1.00 56.35 217  A 1 
ATOM 1623  C CA  . SER A 1 217  ? 33.134  35.764  23.627  1.00 54.72 217  A 1 
ATOM 1624  C C   . SER A 1 217  ? 32.331  36.683  22.696  1.00 54.99 217  A 1 
ATOM 1625  O O   . SER A 1 217  ? 31.510  36.196  21.921  1.00 50.59 217  A 1 
ATOM 1626  C CB  . SER A 1 217  ? 32.210  34.858  24.448  1.00 50.14 217  A 1 
ATOM 1627  O OG  . SER A 1 217  ? 31.327  35.616  25.244  1.00 47.95 217  A 1 
ATOM 1628  N N   . GLY A 1 218  ? 32.515  37.999  22.773  1.00 52.14 218  A 1 
ATOM 1629  C CA  . GLY A 1 218  ? 31.817  38.976  21.938  1.00 51.18 218  A 1 
ATOM 1630  C C   . GLY A 1 218  ? 32.169  38.852  20.452  1.00 51.11 218  A 1 
ATOM 1631  O O   . GLY A 1 218  ? 33.317  38.620  20.100  1.00 48.48 218  A 1 
ATOM 1632  N N   . ILE A 1 219  ? 31.177  39.033  19.581  1.00 52.97 219  A 1 
ATOM 1633  C CA  . ILE A 1 219  ? 31.434  39.198  18.145  1.00 52.05 219  A 1 
ATOM 1634  C C   . ILE A 1 219  ? 31.845  40.651  17.940  1.00 52.57 219  A 1 
ATOM 1635  O O   . ILE A 1 219  ? 31.038  41.549  18.160  1.00 48.68 219  A 1 
ATOM 1636  C CB  . ILE A 1 219  ? 30.220  38.825  17.268  1.00 47.53 219  A 1 
ATOM 1637  C CG1 . ILE A 1 219  ? 29.685  37.412  17.577  1.00 44.29 219  A 1 
ATOM 1638  C CG2 . ILE A 1 219  ? 30.619  38.910  15.786  1.00 43.99 219  A 1 
ATOM 1639  C CD1 . ILE A 1 219  ? 28.388  37.055  16.835  1.00 40.20 219  A 1 
ATOM 1640  N N   . ALA A 1 220  ? 33.073  40.878  17.494  1.00 47.38 220  A 1 
ATOM 1641  C CA  . ALA A 1 220  ? 33.461  42.201  17.035  1.00 47.89 220  A 1 
ATOM 1642  C C   . ALA A 1 220  ? 32.610  42.577  15.814  1.00 49.49 220  A 1 
ATOM 1643  O O   . ALA A 1 220  ? 32.429  41.765  14.903  1.00 46.53 220  A 1 
ATOM 1644  C CB  . ALA A 1 220  ? 34.960  42.209  16.722  1.00 43.13 220  A 1 
ATOM 1645  N N   . SER A 1 221  ? 32.085  43.799  15.795  1.00 48.34 221  A 1 
ATOM 1646  C CA  . SER A 1 221  ? 31.347  44.314  14.643  1.00 48.39 221  A 1 
ATOM 1647  C C   . SER A 1 221  ? 32.244  44.296  13.406  1.00 49.08 221  A 1 
ATOM 1648  O O   . SER A 1 221  ? 33.318  44.903  13.413  1.00 46.86 221  A 1 
ATOM 1649  C CB  . SER A 1 221  ? 30.849  45.731  14.921  1.00 45.40 221  A 1 
ATOM 1650  O OG  . SER A 1 221  ? 31.926  46.556  15.311  1.00 43.85 221  A 1 
ATOM 1651  N N   . GLY A 1 222  ? 31.808  43.624  12.366  1.00 46.01 222  A 1 
ATOM 1652  C CA  . GLY A 1 222  ? 32.545  43.550  11.113  1.00 46.87 222  A 1 
ATOM 1653  C C   . GLY A 1 222  ? 32.486  44.839  10.291  1.00 48.33 222  A 1 
ATOM 1654  O O   . GLY A 1 222  ? 31.776  45.793  10.610  1.00 46.61 222  A 1 
ATOM 1655  N N   . ILE A 1 223  ? 33.230  44.843  9.203   1.00 44.20 223  A 1 
ATOM 1656  C CA  . ILE A 1 223  ? 33.444  46.021  8.344   1.00 42.83 223  A 1 
ATOM 1657  C C   . ILE A 1 223  ? 32.135  46.526  7.722   1.00 44.44 223  A 1 
ATOM 1658  O O   . ILE A 1 223  ? 31.936  47.729  7.583   1.00 42.32 223  A 1 
ATOM 1659  C CB  . ILE A 1 223  ? 34.497  45.676  7.261   1.00 39.25 223  A 1 
ATOM 1660  C CG1 . ILE A 1 223  ? 35.823  45.192  7.901   1.00 37.28 223  A 1 
ATOM 1661  C CG2 . ILE A 1 223  ? 34.765  46.882  6.348   1.00 37.65 223  A 1 
ATOM 1662  C CD1 . ILE A 1 223  ? 36.814  44.574  6.902   1.00 33.73 223  A 1 
ATOM 1663  N N   . HIS A 1 224  ? 31.235  45.618  7.379   1.00 45.50 224  A 1 
ATOM 1664  C CA  . HIS A 1 224  ? 30.005  45.956  6.659   1.00 46.87 224  A 1 
ATOM 1665  C C   . HIS A 1 224  ? 28.796  46.233  7.570   1.00 48.14 224  A 1 
ATOM 1666  O O   . HIS A 1 224  ? 27.651  46.095  7.145   1.00 45.82 224  A 1 
ATOM 1667  C CB  . HIS A 1 224  ? 29.731  44.899  5.583   1.00 43.63 224  A 1 
ATOM 1668  C CG  . HIS A 1 224  ? 30.808  44.858  4.539   1.00 42.77 224  A 1 
ATOM 1669  N ND1 . HIS A 1 224  ? 31.208  45.911  3.746   1.00 39.91 224  A 1 
ATOM 1670  C CD2 . HIS A 1 224  ? 31.594  43.792  4.199   1.00 39.25 224  A 1 
ATOM 1671  C CE1 . HIS A 1 224  ? 32.201  45.490  2.960   1.00 37.16 224  A 1 
ATOM 1672  N NE2 . HIS A 1 224  ? 32.467  44.207  3.205   1.00 38.33 224  A 1 
ATOM 1673  N N   . PHE A 1 225  ? 29.029  46.660  8.803   1.00 54.95 225  A 1 
ATOM 1674  C CA  . PHE A 1 225  ? 27.937  46.955  9.741   1.00 54.66 225  A 1 
ATOM 1675  C C   . PHE A 1 225  ? 27.001  48.069  9.241   1.00 54.96 225  A 1 
ATOM 1676  O O   . PHE A 1 225  ? 25.812  48.072  9.553   1.00 52.51 225  A 1 
ATOM 1677  C CB  . PHE A 1 225  ? 28.535  47.303  11.109  1.00 51.60 225  A 1 
ATOM 1678  C CG  . PHE A 1 225  ? 27.531  47.198  12.236  1.00 51.76 225  A 1 
ATOM 1679  C CD1 . PHE A 1 225  ? 26.835  48.329  12.694  1.00 49.09 225  A 1 
ATOM 1680  C CD2 . PHE A 1 225  ? 27.261  45.945  12.818  1.00 48.60 225  A 1 
ATOM 1681  C CE1 . PHE A 1 225  ? 25.882  48.209  13.721  1.00 43.72 225  A 1 
ATOM 1682  C CE2 . PHE A 1 225  ? 26.312  45.821  13.846  1.00 43.73 225  A 1 
ATOM 1683  C CZ  . PHE A 1 225  ? 25.618  46.953  14.298  1.00 43.50 225  A 1 
ATOM 1684  N N   . SER A 1 226  ? 27.508  48.977  8.410   1.00 52.24 226  A 1 
ATOM 1685  C CA  . SER A 1 226  ? 26.725  50.045  7.781   1.00 51.68 226  A 1 
ATOM 1686  C C   . SER A 1 226  ? 25.542  49.538  6.952   1.00 51.86 226  A 1 
ATOM 1687  O O   . SER A 1 226  ? 24.521  50.214  6.877   1.00 49.26 226  A 1 
ATOM 1688  C CB  . SER A 1 226  ? 27.642  50.882  6.883   1.00 48.18 226  A 1 
ATOM 1689  O OG  . SER A 1 226  ? 28.297  50.057  5.941   1.00 46.65 226  A 1 
ATOM 1690  N N   . LYS A 1 227  ? 25.621  48.339  6.384   1.00 51.63 227  A 1 
ATOM 1691  C CA  . LYS A 1 227  ? 24.511  47.753  5.617   1.00 51.31 227  A 1 
ATOM 1692  C C   . LYS A 1 227  ? 23.261  47.510  6.464   1.00 52.40 227  A 1 
ATOM 1693  O O   . LYS A 1 227  ? 22.165  47.501  5.925   1.00 49.78 227  A 1 
ATOM 1694  C CB  . LYS A 1 227  ? 24.944  46.440  4.958   1.00 48.31 227  A 1 
ATOM 1695  C CG  . LYS A 1 227  ? 25.957  46.640  3.819   1.00 45.94 227  A 1 
ATOM 1696  C CD  . LYS A 1 227  ? 26.223  45.279  3.178   1.00 43.55 227  A 1 
ATOM 1697  C CE  . LYS A 1 227  ? 27.222  45.336  2.030   1.00 39.01 227  A 1 
ATOM 1698  N NZ  . LYS A 1 227  ? 27.497  43.970  1.532   1.00 35.97 227  A 1 
ATOM 1699  N N   . TYR A 1 228  ? 23.404  47.346  7.776   1.00 56.80 228  A 1 
ATOM 1700  C CA  . TYR A 1 228  ? 22.253  47.181  8.664   1.00 56.28 228  A 1 
ATOM 1701  C C   . TYR A 1 228  ? 21.409  48.457  8.778   1.00 56.76 228  A 1 
ATOM 1702  O O   . TYR A 1 228  ? 20.237  48.367  9.118   1.00 53.85 228  A 1 
ATOM 1703  C CB  . TYR A 1 228  ? 22.719  46.710  10.048  1.00 53.02 228  A 1 
ATOM 1704  C CG  . TYR A 1 228  ? 23.065  45.236  10.111  1.00 53.05 228  A 1 
ATOM 1705  C CD1 . TYR A 1 228  ? 22.094  44.299  10.521  1.00 50.30 228  A 1 
ATOM 1706  C CD2 . TYR A 1 228  ? 24.349  44.785  9.759   1.00 49.92 228  A 1 
ATOM 1707  C CE1 . TYR A 1 228  ? 22.400  42.929  10.578  1.00 46.94 228  A 1 
ATOM 1708  C CE2 . TYR A 1 228  ? 24.665  43.415  9.804   1.00 46.66 228  A 1 
ATOM 1709  C CZ  . TYR A 1 228  ? 23.686  42.487  10.217  1.00 46.17 228  A 1 
ATOM 1710  O OH  . TYR A 1 228  ? 23.990  41.149  10.260  1.00 42.03 228  A 1 
ATOM 1711  N N   . ASN A 1 229  ? 21.958  49.616  8.481   1.00 54.36 229  A 1 
ATOM 1712  C CA  . ASN A 1 229  ? 21.211  50.873  8.556   1.00 53.75 229  A 1 
ATOM 1713  C C   . ASN A 1 229  ? 20.149  51.001  7.457   1.00 55.96 229  A 1 
ATOM 1714  O O   . ASN A 1 229  ? 19.140  51.657  7.676   1.00 51.95 229  A 1 
ATOM 1715  C CB  . ASN A 1 229  ? 22.191  52.052  8.516   1.00 48.74 229  A 1 
ATOM 1716  C CG  . ASN A 1 229  ? 23.003  52.206  9.791   1.00 45.81 229  A 1 
ATOM 1717  O OD1 . ASN A 1 229  ? 22.730  51.637  10.833  1.00 42.29 229  A 1 
ATOM 1718  N ND2 . ASN A 1 229  ? 24.030  53.027  9.742   1.00 42.74 229  A 1 
ATOM 1719  N N   . ASN A 1 230  ? 20.355  50.353  6.325   1.00 59.30 230  A 1 
ATOM 1720  C CA  . ASN A 1 230  ? 19.443  50.429  5.180   1.00 59.32 230  A 1 
ATOM 1721  C C   . ASN A 1 230  ? 18.354  49.345  5.200   1.00 62.04 230  A 1 
ATOM 1722  O O   . ASN A 1 230  ? 17.676  49.130  4.199   1.00 57.50 230  A 1 
ATOM 1723  C CB  . ASN A 1 230  ? 20.262  50.396  3.879   1.00 52.92 230  A 1 
ATOM 1724  C CG  . ASN A 1 230  ? 21.139  51.623  3.684   1.00 48.53 230  A 1 
ATOM 1725  O OD1 . ASN A 1 230  ? 21.133  52.575  4.430   1.00 43.54 230  A 1 
ATOM 1726  N ND2 . ASN A 1 230  ? 21.944  51.625  2.650   1.00 42.78 230  A 1 
ATOM 1727  N N   . ILE A 1 231  ? 18.206  48.634  6.300   1.00 64.93 231  A 1 
ATOM 1728  C CA  . ILE A 1 231  ? 17.185  47.594  6.407   1.00 66.78 231  A 1 
ATOM 1729  C C   . ILE A 1 231  ? 15.834  48.264  6.637   1.00 69.73 231  A 1 
ATOM 1730  O O   . ILE A 1 231  ? 15.680  48.970  7.636   1.00 67.61 231  A 1 
ATOM 1731  C CB  . ILE A 1 231  ? 17.516  46.588  7.522   1.00 63.18 231  A 1 
ATOM 1732  C CG1 . ILE A 1 231  ? 18.872  45.911  7.251   1.00 59.46 231  A 1 
ATOM 1733  C CG2 . ILE A 1 231  ? 16.400  45.538  7.626   1.00 58.28 231  A 1 
ATOM 1734  C CD1 . ILE A 1 231  ? 19.419  45.151  8.458   1.00 55.02 231  A 1 
ATOM 1735  N N   . PRO A 1 232  ? 14.839  48.016  5.781   1.00 70.20 232  A 1 
ATOM 1736  C CA  . PRO A 1 232  ? 13.508  48.543  6.011   1.00 71.71 232  A 1 
ATOM 1737  C C   . PRO A 1 232  ? 12.912  47.912  7.269   1.00 74.14 232  A 1 
ATOM 1738  O O   . PRO A 1 232  ? 12.895  46.692  7.433   1.00 72.28 232  A 1 
ATOM 1739  C CB  . PRO A 1 232  ? 12.718  48.230  4.735   1.00 67.72 232  A 1 
ATOM 1740  C CG  . PRO A 1 232  ? 13.428  47.008  4.152   1.00 65.17 232  A 1 
ATOM 1741  C CD  . PRO A 1 232  ? 14.881  47.213  4.565   1.00 68.39 232  A 1 
ATOM 1742  N N   . VAL A 1 233  ? 12.408  48.759  8.158   1.00 77.57 233  A 1 
ATOM 1743  C CA  . VAL A 1 233  ? 11.706  48.351  9.375   1.00 78.47 233  A 1 
ATOM 1744  C C   . VAL A 1 233  ? 10.270  48.828  9.277   1.00 79.34 233  A 1 
ATOM 1745  O O   . VAL A 1 233  ? 10.012  50.003  9.041   1.00 77.56 233  A 1 
ATOM 1746  C CB  . VAL A 1 233  ? 12.391  48.888  10.641  1.00 76.51 233  A 1 
ATOM 1747  C CG1 . VAL A 1 233  ? 11.707  48.337  11.895  1.00 68.30 233  A 1 
ATOM 1748  C CG2 . VAL A 1 233  ? 13.866  48.484  10.706  1.00 69.56 233  A 1 
ATOM 1749  N N   . LYS A 1 234  ? 9.320   47.922  9.470   1.00 80.98 234  A 1 
ATOM 1750  C CA  . LYS A 1 234  ? 7.902   48.254  9.509   1.00 81.23 234  A 1 
ATOM 1751  C C   . LYS A 1 234  ? 7.417   48.159  10.944  1.00 82.63 234  A 1 
ATOM 1752  O O   . LYS A 1 234  ? 7.483   47.093  11.543  1.00 80.76 234  A 1 
ATOM 1753  C CB  . LYS A 1 234  ? 7.140   47.356  8.522   1.00 77.39 234  A 1 
ATOM 1754  C CG  . LYS A 1 234  ? 5.751   47.929  8.209   1.00 68.97 234  A 1 
ATOM 1755  C CD  . LYS A 1 234  ? 5.071   47.125  7.098   1.00 64.09 234  A 1 
ATOM 1756  C CE  . LYS A 1 234  ? 3.776   47.828  6.694   1.00 55.63 234  A 1 
ATOM 1757  N NZ  . LYS A 1 234  ? 3.117   47.188  5.533   1.00 48.74 234  A 1 
ATOM 1758  N N   . VAL A 1 235  ? 6.939   49.265  11.489  1.00 84.03 235  A 1 
ATOM 1759  C CA  . VAL A 1 235  ? 6.407   49.338  12.853  1.00 84.19 235  A 1 
ATOM 1760  C C   . VAL A 1 235  ? 4.928   49.684  12.771  1.00 84.01 235  A 1 
ATOM 1761  O O   . VAL A 1 235  ? 4.550   50.658  12.123  1.00 81.15 235  A 1 
ATOM 1762  C CB  . VAL A 1 235  ? 7.188   50.334  13.724  1.00 82.72 235  A 1 
ATOM 1763  C CG1 . VAL A 1 235  ? 6.746   50.212  15.181  1.00 73.90 235  A 1 
ATOM 1764  C CG2 . VAL A 1 235  ? 8.697   50.082  13.681  1.00 74.96 235  A 1 
ATOM 1765  N N   . THR A 1 236  ? 4.085   48.874  13.399  1.00 84.21 236  A 1 
ATOM 1766  C CA  . THR A 1 236  ? 2.632   49.063  13.409  1.00 83.17 236  A 1 
ATOM 1767  C C   . THR A 1 236  ? 2.081   48.948  14.826  1.00 83.92 236  A 1 
ATOM 1768  O O   . THR A 1 236  ? 2.447   48.062  15.583  1.00 80.18 236  A 1 
ATOM 1769  C CB  . THR A 1 236  ? 1.899   48.088  12.467  1.00 79.11 236  A 1 
ATOM 1770  O OG1 . THR A 1 236  ? 2.327   46.762  12.629  1.00 68.97 236  A 1 
ATOM 1771  C CG2 . THR A 1 236  ? 2.131   48.417  10.995  1.00 67.44 236  A 1 
ATOM 1772  N N   . GLY A 1 237  ? 1.182   49.851  15.184  1.00 81.53 237  A 1 
ATOM 1773  C CA  . GLY A 1 237  ? 0.560   49.907  16.503  1.00 81.54 237  A 1 
ATOM 1774  C C   . GLY A 1 237  ? -0.010  51.294  16.792  1.00 83.46 237  A 1 
ATOM 1775  O O   . GLY A 1 237  ? 0.152   52.221  16.004  1.00 78.54 237  A 1 
ATOM 1776  N N   . SER A 1 238  ? -0.678  51.431  17.929  1.00 83.38 238  A 1 
ATOM 1777  C CA  . SER A 1 238  ? -1.108  52.740  18.421  1.00 82.85 238  A 1 
ATOM 1778  C C   . SER A 1 238  ? 0.007   53.394  19.237  1.00 83.87 238  A 1 
ATOM 1779  O O   . SER A 1 238  ? 0.744   52.681  19.904  1.00 78.10 238  A 1 
ATOM 1780  C CB  . SER A 1 238  ? -2.393  52.605  19.253  1.00 79.27 238  A 1 
ATOM 1781  O OG  . SER A 1 238  ? -2.284  51.612  20.247  1.00 70.39 238  A 1 
ATOM 1782  N N   . ASP A 1 239  ? 0.144   54.725  19.198  1.00 82.59 239  A 1 
ATOM 1783  C CA  . ASP A 1 239  ? 1.131   55.494  19.981  1.00 82.66 239  A 1 
ATOM 1784  C C   . ASP A 1 239  ? 2.509   54.830  20.085  1.00 84.41 239  A 1 
ATOM 1785  O O   . ASP A 1 239  ? 3.001   54.516  21.166  1.00 79.10 239  A 1 
ATOM 1786  C CB  . ASP A 1 239  ? 0.553   55.881  21.355  1.00 79.01 239  A 1 
ATOM 1787  C CG  . ASP A 1 239  ? -0.519  56.963  21.259  1.00 70.74 239  A 1 
ATOM 1788  O OD1 . ASP A 1 239  ? -0.499  57.708  20.258  1.00 62.27 239  A 1 
ATOM 1789  O OD2 . ASP A 1 239  ? -1.341  57.024  22.197  1.00 62.05 239  A 1 
ATOM 1790  N N   . VAL A 1 240  ? 3.122   54.562  18.929  1.00 83.78 240  A 1 
ATOM 1791  C CA  . VAL A 1 240  ? 4.422   53.891  18.856  1.00 83.94 240  A 1 
ATOM 1792  C C   . VAL A 1 240  ? 5.524   54.843  19.323  1.00 85.12 240  A 1 
ATOM 1793  O O   . VAL A 1 240  ? 5.646   55.936  18.771  1.00 81.77 240  A 1 
ATOM 1794  C CB  . VAL A 1 240  ? 4.708   53.378  17.435  1.00 80.73 240  A 1 
ATOM 1795  C CG1 . VAL A 1 240  ? 6.038   52.627  17.377  1.00 71.98 240  A 1 
ATOM 1796  C CG2 . VAL A 1 240  ? 3.614   52.413  16.960  1.00 72.70 240  A 1 
ATOM 1797  N N   . PRO A 1 241  ? 6.359   54.454  20.306  1.00 85.03 241  A 1 
ATOM 1798  C CA  . PRO A 1 241  ? 7.503   55.253  20.729  1.00 84.70 241  A 1 
ATOM 1799  C C   . PRO A 1 241  ? 8.502   55.460  19.588  1.00 85.48 241  A 1 
ATOM 1800  O O   . PRO A 1 241  ? 8.699   54.570  18.762  1.00 82.19 241  A 1 
ATOM 1801  C CB  . PRO A 1 241  ? 8.144   54.499  21.896  1.00 82.49 241  A 1 
ATOM 1802  C CG  . PRO A 1 241  ? 7.061   53.539  22.368  1.00 80.29 241  A 1 
ATOM 1803  C CD  . PRO A 1 241  ? 6.259   53.249  21.106  1.00 83.31 241  A 1 
ATOM 1804  N N   . GLN A 1 242  ? 9.176   56.613  19.569  1.00 84.59 242  A 1 
ATOM 1805  C CA  . GLN A 1 242  ? 10.180  56.885  18.545  1.00 84.45 242  A 1 
ATOM 1806  C C   . GLN A 1 242  ? 11.402  55.973  18.691  1.00 85.97 242  A 1 
ATOM 1807  O O   . GLN A 1 242  ? 11.842  55.712  19.810  1.00 82.33 242  A 1 
ATOM 1808  C CB  . GLN A 1 242  ? 10.610  58.356  18.553  1.00 80.82 242  A 1 
ATOM 1809  C CG  . GLN A 1 242  ? 9.518   59.268  17.967  1.00 73.73 242  A 1 
ATOM 1810  C CD  . GLN A 1 242  ? 10.045  60.657  17.587  1.00 66.21 242  A 1 
ATOM 1811  O OE1 . GLN A 1 242  ? 11.174  61.022  17.828  1.00 57.81 242  A 1 
ATOM 1812  N NE2 . GLN A 1 242  ? 9.238   61.478  16.949  1.00 54.64 242  A 1 
ATOM 1813  N N   . PRO A 1 243  ? 11.995  55.509  17.577  1.00 85.47 243  A 1 
ATOM 1814  C CA  . PRO A 1 243  ? 13.201  54.692  17.613  1.00 85.19 243  A 1 
ATOM 1815  C C   . PRO A 1 243  ? 14.403  55.499  18.110  1.00 86.16 243  A 1 
ATOM 1816  O O   . PRO A 1 243  ? 14.537  56.692  17.838  1.00 83.51 243  A 1 
ATOM 1817  C CB  . PRO A 1 243  ? 13.393  54.179  16.186  1.00 82.66 243  A 1 
ATOM 1818  C CG  . PRO A 1 243  ? 12.740  55.252  15.324  1.00 78.88 243  A 1 
ATOM 1819  C CD  . PRO A 1 243  ? 11.581  55.735  16.198  1.00 82.60 243  A 1 
ATOM 1820  N N   . ILE A 1 244  ? 15.326  54.838  18.798  1.00 85.24 244  A 1 
ATOM 1821  C CA  . ILE A 1 244  ? 16.596  55.415  19.242  1.00 84.97 244  A 1 
ATOM 1822  C C   . ILE A 1 244  ? 17.683  55.251  18.169  1.00 85.06 244  A 1 
ATOM 1823  O O   . ILE A 1 244  ? 17.689  54.285  17.406  1.00 81.50 244  A 1 
ATOM 1824  C CB  . ILE A 1 244  ? 17.039  54.838  20.604  1.00 83.51 244  A 1 
ATOM 1825  C CG1 . ILE A 1 244  ? 17.148  53.302  20.574  1.00 76.35 244  A 1 
ATOM 1826  C CG2 . ILE A 1 244  ? 16.064  55.314  21.698  1.00 72.81 244  A 1 
ATOM 1827  C CD1 . ILE A 1 244  ? 17.848  52.695  21.777  1.00 70.35 244  A 1 
ATOM 1828  N N   . GLN A 1 245  ? 18.633  56.170  18.139  1.00 85.41 245  A 1 
ATOM 1829  C CA  . GLN A 1 245  ? 19.793  56.107  17.239  1.00 84.21 245  A 1 
ATOM 1830  C C   . GLN A 1 245  ? 21.019  55.491  17.912  1.00 85.11 245  A 1 
ATOM 1831  O O   . GLN A 1 245  ? 21.751  54.717  17.301  1.00 81.60 245  A 1 
ATOM 1832  C CB  . GLN A 1 245  ? 20.099  57.523  16.724  1.00 81.68 245  A 1 
ATOM 1833  C CG  . GLN A 1 245  ? 19.039  58.055  15.733  1.00 76.13 245  A 1 
ATOM 1834  C CD  . GLN A 1 245  ? 19.085  57.375  14.364  1.00 69.25 245  A 1 
ATOM 1835  O OE1 . GLN A 1 245  ? 19.944  56.565  14.059  1.00 60.50 245  A 1 
ATOM 1836  N NE2 . GLN A 1 245  ? 18.152  57.680  13.490  1.00 57.71 245  A 1 
ATOM 1837  N N   . HIS A 1 246  ? 21.239  55.811  19.185  1.00 86.00 246  A 1 
ATOM 1838  C CA  . HIS A 1 246  ? 22.402  55.390  19.965  1.00 86.12 246  A 1 
ATOM 1839  C C   . HIS A 1 246  ? 21.981  54.742  21.287  1.00 86.77 246  A 1 
ATOM 1840  O O   . HIS A 1 246  ? 20.919  55.037  21.827  1.00 83.04 246  A 1 
ATOM 1841  C CB  . HIS A 1 246  ? 23.315  56.601  20.209  1.00 83.18 246  A 1 
ATOM 1842  C CG  . HIS A 1 246  ? 23.836  57.207  18.935  1.00 79.40 246  A 1 
ATOM 1843  N ND1 . HIS A 1 246  ? 24.743  56.643  18.068  1.00 68.55 246  A 1 
ATOM 1844  C CD2 . HIS A 1 246  ? 23.467  58.405  18.389  1.00 68.41 246  A 1 
ATOM 1845  C CE1 . HIS A 1 246  ? 24.914  57.474  17.034  1.00 64.68 246  A 1 
ATOM 1846  N NE2 . HIS A 1 246  ? 24.158  58.556  17.194  1.00 66.01 246  A 1 
ATOM 1847  N N   . PHE A 1 247  ? 22.829  53.881  21.849  1.00 85.81 247  A 1 
ATOM 1848  C CA  . PHE A 1 247  ? 22.560  53.291  23.168  1.00 85.86 247  A 1 
ATOM 1849  C C   . PHE A 1 247  ? 22.532  54.334  24.293  1.00 85.69 247  A 1 
ATOM 1850  O O   . PHE A 1 247  ? 21.807  54.164  25.268  1.00 81.97 247  A 1 
ATOM 1851  C CB  . PHE A 1 247  ? 23.597  52.207  23.476  1.00 84.52 247  A 1 
ATOM 1852  C CG  . PHE A 1 247  ? 23.444  50.946  22.659  1.00 84.90 247  A 1 
ATOM 1853  C CD1 . PHE A 1 247  ? 22.309  50.130  22.828  1.00 77.84 247  A 1 
ATOM 1854  C CD2 . PHE A 1 247  ? 24.435  50.563  21.740  1.00 77.92 247  A 1 
ATOM 1855  C CE1 . PHE A 1 247  ? 22.170  48.943  22.091  1.00 75.96 247  A 1 
ATOM 1856  C CE2 . PHE A 1 247  ? 24.299  49.376  21.004  1.00 76.31 247  A 1 
ATOM 1857  C CZ  . PHE A 1 247  ? 23.166  48.564  21.181  1.00 81.76 247  A 1 
ATOM 1858  N N   . THR A 1 248  ? 23.288  55.423  24.160  1.00 85.45 248  A 1 
ATOM 1859  C CA  . THR A 1 248  ? 23.310  56.531  25.127  1.00 83.80 248  A 1 
ATOM 1860  C C   . THR A 1 248  ? 21.997  57.313  25.177  1.00 83.86 248  A 1 
ATOM 1861  O O   . THR A 1 248  ? 21.662  57.855  26.223  1.00 79.47 248  A 1 
ATOM 1862  C CB  . THR A 1 248  ? 24.445  57.505  24.791  1.00 81.58 248  A 1 
ATOM 1863  O OG1 . THR A 1 248  ? 24.402  57.842  23.418  1.00 73.52 248  A 1 
ATOM 1864  C CG2 . THR A 1 248  ? 25.819  56.882  25.037  1.00 70.56 248  A 1 
ATOM 1865  N N   . SER A 1 249  ? 21.251  57.347  24.094  1.00 84.79 249  A 1 
ATOM 1866  C CA  . SER A 1 249  ? 19.942  58.011  24.024  1.00 83.04 249  A 1 
ATOM 1867  C C   . SER A 1 249  ? 18.767  57.103  24.396  1.00 83.46 249  A 1 
ATOM 1868  O O   . SER A 1 249  ? 17.615  57.487  24.221  1.00 77.75 249  A 1 
ATOM 1869  C CB  . SER A 1 249  ? 19.743  58.630  22.637  1.00 80.13 249  A 1 
ATOM 1870  O OG  . SER A 1 249  ? 19.781  57.652  21.623  1.00 71.20 249  A 1 
ATOM 1871  N N   . ALA A 1 250  ? 19.047  55.896  24.875  1.00 80.59 250  A 1 
ATOM 1872  C CA  . ALA A 1 250  ? 18.028  54.902  25.190  1.00 77.87 250  A 1 
ATOM 1873  C C   . ALA A 1 250  ? 17.513  54.952  26.641  1.00 79.29 250  A 1 
ATOM 1874  O O   . ALA A 1 250  ? 16.780  54.053  27.037  1.00 73.31 250  A 1 
ATOM 1875  C CB  . ALA A 1 250  ? 18.580  53.521  24.817  1.00 74.05 250  A 1 
ATOM 1876  N N   . ASP A 1 251  ? 17.929  55.936  27.440  1.00 81.77 251  A 1 
ATOM 1877  C CA  . ASP A 1 251  ? 17.640  56.030  28.885  1.00 81.95 251  A 1 
ATOM 1878  C C   . ASP A 1 251  ? 17.948  54.738  29.662  1.00 83.85 251  A 1 
ATOM 1879  O O   . ASP A 1 251  ? 17.270  54.347  30.613  1.00 78.10 251  A 1 
ATOM 1880  C CB  . ASP A 1 251  ? 16.232  56.606  29.149  1.00 76.90 251  A 1 
ATOM 1881  C CG  . ASP A 1 251  ? 16.165  58.139  29.091  1.00 67.92 251  A 1 
ATOM 1882  O OD1 . ASP A 1 251  ? 17.226  58.787  29.225  1.00 60.06 251  A 1 
ATOM 1883  O OD2 . ASP A 1 251  ? 15.038  58.656  28.940  1.00 59.07 251  A 1 
ATOM 1884  N N   . LEU A 1 252  ? 19.010  54.039  29.248  1.00 84.26 252  A 1 
ATOM 1885  C CA  . LEU A 1 252  ? 19.510  52.864  29.953  1.00 84.50 252  A 1 
ATOM 1886  C C   . LEU A 1 252  ? 20.400  53.303  31.118  1.00 85.46 252  A 1 
ATOM 1887  O O   . LEU A 1 252  ? 21.147  54.274  31.012  1.00 81.99 252  A 1 
ATOM 1888  C CB  . LEU A 1 252  ? 20.279  51.952  28.986  1.00 82.97 252  A 1 
ATOM 1889  C CG  . LEU A 1 252  ? 19.458  51.417  27.805  1.00 82.41 252  A 1 
ATOM 1890  C CD1 . LEU A 1 252  ? 20.368  50.656  26.847  1.00 74.96 252  A 1 
ATOM 1891  C CD2 . LEU A 1 252  ? 18.348  50.468  28.246  1.00 75.78 252  A 1 
ATOM 1892  N N   . ARG A 1 253  ? 20.384  52.536  32.216  1.00 85.90 253  A 1 
ATOM 1893  C CA  . ARG A 1 253  ? 21.293  52.793  33.342  1.00 86.24 253  A 1 
ATOM 1894  C C   . ARG A 1 253  ? 22.758  52.716  32.924  1.00 87.43 253  A 1 
ATOM 1895  O O   . ARG A 1 253  ? 23.145  51.839  32.160  1.00 84.29 253  A 1 
ATOM 1896  C CB  . ARG A 1 253  ? 21.036  51.819  34.491  1.00 84.10 253  A 1 
ATOM 1897  C CG  . ARG A 1 253  ? 19.921  52.324  35.419  1.00 79.19 253  A 1 
ATOM 1898  C CD  . ARG A 1 253  ? 20.037  51.625  36.767  1.00 76.27 253  A 1 
ATOM 1899  N NE  . ARG A 1 253  ? 19.149  52.236  37.759  1.00 72.19 253  A 1 
ATOM 1900  C CZ  . ARG A 1 253  ? 19.234  52.118  39.071  1.00 67.16 253  A 1 
ATOM 1901  N NH1 . ARG A 1 253  ? 20.136  51.373  39.643  1.00 59.94 253  A 1 
ATOM 1902  N NH2 . ARG A 1 253  ? 18.401  52.755  39.832  1.00 62.47 253  A 1 
ATOM 1903  N N   . ASP A 1 254  ? 23.588  53.556  33.546  1.00 86.42 254  A 1 
ATOM 1904  C CA  . ASP A 1 254  ? 25.023  53.650  33.252  1.00 86.16 254  A 1 
ATOM 1905  C C   . ASP A 1 254  ? 25.739  52.296  33.287  1.00 87.10 254  A 1 
ATOM 1906  O O   . ASP A 1 254  ? 26.510  51.978  32.385  1.00 84.71 254  A 1 
ATOM 1907  C CB  . ASP A 1 254  ? 25.696  54.592  34.262  1.00 84.18 254  A 1 
ATOM 1908  C CG  . ASP A 1 254  ? 25.197  56.035  34.173  1.00 78.32 254  A 1 
ATOM 1909  O OD1 . ASP A 1 254  ? 24.775  56.436  33.069  1.00 69.37 254  A 1 
ATOM 1910  O OD2 . ASP A 1 254  ? 25.231  56.704  35.226  1.00 69.34 254  A 1 
ATOM 1911  N N   . ILE A 1 255  ? 25.440  51.454  34.276  1.00 87.45 255  A 1 
ATOM 1912  C CA  . ILE A 1 255  ? 26.054  50.126  34.390  1.00 87.50 255  A 1 
ATOM 1913  C C   . ILE A 1 255  ? 25.722  49.222  33.187  1.00 88.38 255  A 1 
ATOM 1914  O O   . ILE A 1 255  ? 26.552  48.415  32.766  1.00 86.22 255  A 1 
ATOM 1915  C CB  . ILE A 1 255  ? 25.666  49.485  35.742  1.00 86.29 255  A 1 
ATOM 1916  C CG1 . ILE A 1 255  ? 26.691  48.404  36.142  1.00 75.76 255  A 1 
ATOM 1917  C CG2 . ILE A 1 255  ? 24.231  48.918  35.730  1.00 74.16 255  A 1 
ATOM 1918  C CD1 . ILE A 1 255  ? 26.566  47.953  37.601  1.00 68.27 255  A 1 
ATOM 1919  N N   . ILE A 1 256  ? 24.535  49.371  32.613  1.00 88.28 256  A 1 
ATOM 1920  C CA  . ILE A 1 256  ? 24.126  48.635  31.419  1.00 88.45 256  A 1 
ATOM 1921  C C   . ILE A 1 256  ? 24.841  49.193  30.188  1.00 88.62 256  A 1 
ATOM 1922  O O   . ILE A 1 256  ? 25.365  48.418  29.394  1.00 87.04 256  A 1 
ATOM 1923  C CB  . ILE A 1 256  ? 22.590  48.651  31.248  1.00 88.36 256  A 1 
ATOM 1924  C CG1 . ILE A 1 256  ? 21.843  48.049  32.464  1.00 84.35 256  A 1 
ATOM 1925  C CG2 . ILE A 1 256  ? 22.162  47.928  29.965  1.00 82.93 256  A 1 
ATOM 1926  C CD1 . ILE A 1 256  ? 22.107  46.560  32.736  1.00 75.58 256  A 1 
ATOM 1927  N N   . ILE A 1 257  ? 24.936  50.513  30.062  1.00 89.19 257  A 1 
ATOM 1928  C CA  . ILE A 1 257  ? 25.670  51.171  28.971  1.00 88.71 257  A 1 
ATOM 1929  C C   . ILE A 1 257  ? 27.146  50.770  29.006  1.00 88.70 257  A 1 
ATOM 1930  O O   . ILE A 1 257  ? 27.722  50.422  27.973  1.00 86.89 257  A 1 
ATOM 1931  C CB  . ILE A 1 257  ? 25.488  52.706  29.039  1.00 87.98 257  A 1 
ATOM 1932  C CG1 . ILE A 1 257  ? 23.997  53.076  28.850  1.00 82.40 257  A 1 
ATOM 1933  C CG2 . ILE A 1 257  ? 26.356  53.408  27.981  1.00 79.60 257  A 1 
ATOM 1934  C CD1 . ILE A 1 257  ? 23.683  54.562  29.049  1.00 71.44 257  A 1 
ATOM 1935  N N   . ASP A 1 258  ? 27.745  50.732  30.193  1.00 88.99 258  A 1 
ATOM 1936  C CA  . ASP A 1 258  ? 29.139  50.341  30.367  1.00 88.05 258  A 1 
ATOM 1937  C C   . ASP A 1 258  ? 29.369  48.869  29.973  1.00 88.14 258  A 1 
ATOM 1938  O O   . ASP A 1 258  ? 30.310  48.536  29.251  1.00 86.60 258  A 1 
ATOM 1939  C CB  . ASP A 1 258  ? 29.558  50.638  31.819  1.00 87.35 258  A 1 
ATOM 1940  C CG  . ASP A 1 258  ? 31.035  50.984  31.930  1.00 79.49 258  A 1 
ATOM 1941  O OD1 . ASP A 1 258  ? 31.507  51.790  31.101  1.00 71.45 258  A 1 
ATOM 1942  O OD2 . ASP A 1 258  ? 31.697  50.396  32.815  1.00 70.02 258  A 1 
ATOM 1943  N N   . ASN A 1 259  ? 28.450  47.983  30.339  1.00 88.67 259  A 1 
ATOM 1944  C CA  . ASN A 1 259  ? 28.491  46.578  29.921  1.00 88.38 259  A 1 
ATOM 1945  C C   . ASN A 1 259  ? 28.244  46.391  28.413  1.00 88.13 259  A 1 
ATOM 1946  O O   . ASN A 1 259  ? 28.838  45.503  27.794  1.00 85.75 259  A 1 
ATOM 1947  C CB  . ASN A 1 259  ? 27.488  45.778  30.762  1.00 88.24 259  A 1 
ATOM 1948  C CG  . ASN A 1 259  ? 27.953  45.588  32.199  1.00 87.58 259  A 1 
ATOM 1949  O OD1 . ASN A 1 259  ? 29.125  45.616  32.520  1.00 79.05 259  A 1 
ATOM 1950  N ND2 . ASN A 1 259  ? 27.025  45.331  33.095  1.00 79.23 259  A 1 
ATOM 1951  N N   . VAL A 1 260  ? 27.416  47.225  27.799  1.00 88.09 260  A 1 
ATOM 1952  C CA  . VAL A 1 260  ? 27.229  47.252  26.340  1.00 87.16 260  A 1 
ATOM 1953  C C   . VAL A 1 260  ? 28.530  47.640  25.636  1.00 86.68 260  A 1 
ATOM 1954  O O   . VAL A 1 260  ? 28.941  46.962  24.694  1.00 84.33 260  A 1 
ATOM 1955  C CB  . VAL A 1 260  ? 26.074  48.197  25.958  1.00 86.78 260  A 1 
ATOM 1956  C CG1 . VAL A 1 260  ? 26.006  48.501  24.461  1.00 77.80 260  A 1 
ATOM 1957  C CG2 . VAL A 1 260  ? 24.732  47.578  26.335  1.00 77.54 260  A 1 
ATOM 1958  N N   . ASN A 1 261  ? 29.221  48.661  26.131  1.00 87.63 261  A 1 
ATOM 1959  C CA  . ASN A 1 261  ? 30.513  49.082  25.592  1.00 86.39 261  A 1 
ATOM 1960  C C   . ASN A 1 261  ? 31.589  48.003  25.768  1.00 85.71 261  A 1 
ATOM 1961  O O   . ASN A 1 261  ? 32.286  47.669  24.804  1.00 83.46 261  A 1 
ATOM 1962  C CB  . ASN A 1 261  ? 30.929  50.401  26.261  1.00 85.11 261  A 1 
ATOM 1963  C CG  . ASN A 1 261  ? 30.123  51.588  25.760  1.00 79.32 261  A 1 
ATOM 1964  O OD1 . ASN A 1 261  ? 29.686  51.642  24.629  1.00 71.39 261  A 1 
ATOM 1965  N ND2 . ASN A 1 261  ? 29.959  52.599  26.587  1.00 70.44 261  A 1 
ATOM 1966  N N   . LYS A 1 262  ? 31.683  47.385  26.957  1.00 86.10 262  A 1 
ATOM 1967  C CA  . LYS A 1 262  ? 32.583  46.250  27.220  1.00 85.06 262  A 1 
ATOM 1968  C C   . LYS A 1 262  ? 32.285  45.042  26.322  1.00 84.42 262  A 1 
ATOM 1969  O O   . LYS A 1 262  ? 33.199  44.310  25.947  1.00 81.16 262  A 1 
ATOM 1970  C CB  . LYS A 1 262  ? 32.481  45.841  28.700  1.00 84.80 262  A 1 
ATOM 1971  C CG  . LYS A 1 262  ? 33.155  46.845  29.654  1.00 81.77 262  A 1 
ATOM 1972  C CD  . LYS A 1 262  ? 32.833  46.505  31.119  1.00 79.29 262  A 1 
ATOM 1973  C CE  . LYS A 1 262  ? 33.387  47.583  32.051  1.00 72.79 262  A 1 
ATOM 1974  N NZ  . LYS A 1 262  ? 32.760  47.554  33.400  1.00 66.21 262  A 1 
ATOM 1975  N N   . SER A 1 263  ? 31.032  44.854  25.941  1.00 84.40 263  A 1 
ATOM 1976  C CA  . SER A 1 263  ? 30.610  43.786  25.018  1.00 82.12 263  A 1 
ATOM 1977  C C   . SER A 1 263  ? 30.909  44.082  23.544  1.00 80.77 263  A 1 
ATOM 1978  O O   . SER A 1 263  ? 30.691  43.216  22.696  1.00 75.63 263  A 1 
ATOM 1979  C CB  . SER A 1 263  ? 29.124  43.472  25.196  1.00 81.49 263  A 1 
ATOM 1980  O OG  . SER A 1 263  ? 28.849  43.112  26.536  1.00 73.35 263  A 1 
ATOM 1981  N N   . GLY A 1 264  ? 31.397  45.272  23.223  1.00 82.11 264  A 1 
ATOM 1982  C CA  . GLY A 1 264  ? 31.765  45.682  21.865  1.00 79.79 264  A 1 
ATOM 1983  C C   . GLY A 1 264  ? 30.604  46.188  21.002  1.00 80.06 264  A 1 
ATOM 1984  O O   . GLY A 1 264  ? 30.785  46.387  19.798  1.00 74.88 264  A 1 
ATOM 1985  N N   . TYR A 1 265  ? 29.425  46.410  21.582  1.00 81.01 265  A 1 
ATOM 1986  C CA  . TYR A 1 265  ? 28.300  47.021  20.874  1.00 81.06 265  A 1 
ATOM 1987  C C   . TYR A 1 265  ? 28.503  48.536  20.778  1.00 81.03 265  A 1 
ATOM 1988  O O   . TYR A 1 265  ? 28.510  49.233  21.787  1.00 77.73 265  A 1 
ATOM 1989  C CB  . TYR A 1 265  ? 26.981  46.688  21.573  1.00 79.08 265  A 1 
ATOM 1990  C CG  . TYR A 1 265  ? 26.560  45.239  21.457  1.00 77.75 265  A 1 
ATOM 1991  C CD1 . TYR A 1 265  ? 25.661  44.836  20.451  1.00 69.82 265  A 1 
ATOM 1992  C CD2 . TYR A 1 265  ? 27.052  44.279  22.361  1.00 69.97 265  A 1 
ATOM 1993  C CE1 . TYR A 1 265  ? 25.258  43.498  20.348  1.00 67.83 265  A 1 
ATOM 1994  C CE2 . TYR A 1 265  ? 26.661  42.935  22.262  1.00 67.22 265  A 1 
ATOM 1995  C CZ  . TYR A 1 265  ? 25.756  42.548  21.257  1.00 71.11 265  A 1 
ATOM 1996  O OH  . TYR A 1 265  ? 25.363  41.238  21.164  1.00 69.30 265  A 1 
ATOM 1997  N N   . LYS A 1 266  ? 28.645  49.048  19.548  1.00 80.86 266  A 1 
ATOM 1998  C CA  . LYS A 1 266  ? 28.814  50.490  19.302  1.00 79.91 266  A 1 
ATOM 1999  C C   . LYS A 1 266  ? 27.524  51.165  18.846  1.00 81.18 266  A 1 
ATOM 2000  O O   . LYS A 1 266  ? 27.158  52.210  19.367  1.00 76.47 266  A 1 
ATOM 2001  C CB  . LYS A 1 266  ? 29.931  50.730  18.277  1.00 75.96 266  A 1 
ATOM 2002  C CG  . LYS A 1 266  ? 31.315  50.339  18.820  1.00 68.78 266  A 1 
ATOM 2003  C CD  . LYS A 1 266  ? 32.398  50.747  17.820  1.00 61.94 266  A 1 
ATOM 2004  C CE  . LYS A 1 266  ? 33.783  50.406  18.370  1.00 54.76 266  A 1 
ATOM 2005  N NZ  . LYS A 1 266  ? 34.857  50.846  17.452  1.00 46.80 266  A 1 
ATOM 2006  N N   . ILE A 1 267  ? 26.864  50.563  17.879  1.00 81.27 267  A 1 
ATOM 2007  C CA  . ILE A 1 267  ? 25.661  51.108  17.251  1.00 81.43 267  A 1 
ATOM 2008  C C   . ILE A 1 267  ? 24.536  50.086  17.419  1.00 83.08 267  A 1 
ATOM 2009  O O   . ILE A 1 267  ? 24.753  48.906  17.132  1.00 80.92 267  A 1 
ATOM 2010  C CB  . ILE A 1 267  ? 25.916  51.459  15.765  1.00 78.31 267  A 1 
ATOM 2011  C CG1 . ILE A 1 267  ? 27.111  52.435  15.619  1.00 70.34 267  A 1 
ATOM 2012  C CG2 . ILE A 1 267  ? 24.656  52.071  15.132  1.00 67.54 267  A 1 
ATOM 2013  C CD1 . ILE A 1 267  ? 27.495  52.756  14.168  1.00 61.85 267  A 1 
ATOM 2014  N N   . PRO A 1 268  ? 23.346  50.505  17.874  1.00 83.81 268  A 1 
ATOM 2015  C CA  . PRO A 1 268  ? 22.211  49.596  17.970  1.00 84.84 268  A 1 
ATOM 2016  C C   . PRO A 1 268  ? 21.766  49.112  16.586  1.00 84.97 268  A 1 
ATOM 2017  O O   . PRO A 1 268  ? 21.710  49.877  15.620  1.00 82.47 268  A 1 
ATOM 2018  C CB  . PRO A 1 268  ? 21.121  50.371  18.714  1.00 83.95 268  A 1 
ATOM 2019  C CG  . PRO A 1 268  ? 21.467  51.836  18.455  1.00 80.99 268  A 1 
ATOM 2020  C CD  . PRO A 1 268  ? 22.991  51.827  18.332  1.00 83.99 268  A 1 
ATOM 2021  N N   . THR A 1 269  ? 21.417  47.838  16.501  1.00 83.70 269  A 1 
ATOM 2022  C CA  . THR A 1 269  ? 20.842  47.255  15.280  1.00 83.28 269  A 1 
ATOM 2023  C C   . THR A 1 269  ? 19.412  47.770  15.055  1.00 84.28 269  A 1 
ATOM 2024  O O   . THR A 1 269  ? 18.783  48.238  16.009  1.00 82.74 269  A 1 
ATOM 2025  C CB  . THR A 1 269  ? 20.858  45.718  15.325  1.00 81.03 269  A 1 
ATOM 2026  O OG1 . THR A 1 269  ? 20.063  45.237  16.383  1.00 73.41 269  A 1 
ATOM 2027  C CG2 . THR A 1 269  ? 22.258  45.135  15.494  1.00 72.53 269  A 1 
ATOM 2028  N N   . PRO A 1 270  ? 18.843  47.651  13.847  1.00 83.44 270  A 1 
ATOM 2029  C CA  . PRO A 1 270  ? 17.488  48.138  13.571  1.00 83.21 270  A 1 
ATOM 2030  C C   . PRO A 1 270  ? 16.421  47.618  14.538  1.00 84.66 270  A 1 
ATOM 2031  O O   . PRO A 1 270  ? 15.574  48.383  14.996  1.00 83.56 270  A 1 
ATOM 2032  C CB  . PRO A 1 270  ? 17.198  47.708  12.132  1.00 81.21 270  A 1 
ATOM 2033  C CG  . PRO A 1 270  ? 18.581  47.695  11.491  1.00 77.74 270  A 1 
ATOM 2034  C CD  . PRO A 1 270  ? 19.483  47.213  12.624  1.00 80.16 270  A 1 
ATOM 2035  N N   . ILE A 1 271  ? 16.488  46.340  14.928  1.00 85.63 271  A 1 
ATOM 2036  C CA  . ILE A 1 271  ? 15.555  45.797  15.918  1.00 86.76 271  A 1 
ATOM 2037  C C   . ILE A 1 271  ? 15.771  46.401  17.303  1.00 87.49 271  A 1 
ATOM 2038  O O   . ILE A 1 271  ? 14.800  46.635  18.018  1.00 86.18 271  A 1 
ATOM 2039  C CB  . ILE A 1 271  ? 15.582  44.257  15.954  1.00 85.55 271  A 1 
ATOM 2040  C CG1 . ILE A 1 271  ? 14.379  43.727  16.769  1.00 78.12 271  A 1 
ATOM 2041  C CG2 . ILE A 1 271  ? 16.896  43.683  16.498  1.00 76.83 271  A 1 
ATOM 2042  C CD1 . ILE A 1 271  ? 13.996  42.297  16.417  1.00 70.30 271  A 1 
ATOM 2043  N N   . GLN A 1 272  ? 17.009  46.675  17.689  1.00 87.53 272  A 1 
ATOM 2044  C CA  . GLN A 1 272  ? 17.325  47.312  18.965  1.00 88.03 272  A 1 
ATOM 2045  C C   . GLN A 1 272  ? 16.824  48.759  18.976  1.00 88.79 272  A 1 
ATOM 2046  O O   . GLN A 1 272  ? 16.143  49.149  19.924  1.00 87.74 272  A 1 
ATOM 2047  C CB  . GLN A 1 272  ? 18.834  47.235  19.241  1.00 87.31 272  A 1 
ATOM 2048  C CG  . GLN A 1 272  ? 19.315  45.806  19.536  1.00 85.29 272  A 1 
ATOM 2049  C CD  . GLN A 1 272  ? 20.828  45.640  19.409  1.00 86.60 272  A 1 
ATOM 2050  O OE1 . GLN A 1 272  ? 21.574  46.547  19.086  1.00 78.31 272  A 1 
ATOM 2051  N NE2 . GLN A 1 272  ? 21.338  44.449  19.623  1.00 77.39 272  A 1 
ATOM 2052  N N   . LYS A 1 273  ? 17.057  49.498  17.900  1.00 87.74 273  A 1 
ATOM 2053  C CA  . LYS A 1 273  ? 16.574  50.877  17.741  1.00 87.42 273  A 1 
ATOM 2054  C C   . LYS A 1 273  ? 15.064  50.999  17.945  1.00 88.04 273  A 1 
ATOM 2055  O O   . LYS A 1 273  ? 14.623  51.925  18.616  1.00 86.66 273  A 1 
ATOM 2056  C CB  . LYS A 1 273  ? 16.949  51.427  16.351  1.00 86.17 273  A 1 
ATOM 2057  C CG  . LYS A 1 273  ? 18.454  51.667  16.167  1.00 82.08 273  A 1 
ATOM 2058  C CD  . LYS A 1 273  ? 18.752  52.300  14.800  1.00 79.80 273  A 1 
ATOM 2059  C CE  . LYS A 1 273  ? 20.251  52.558  14.638  1.00 72.58 273  A 1 
ATOM 2060  N NZ  . LYS A 1 273  ? 20.571  53.339  13.416  1.00 65.96 273  A 1 
ATOM 2061  N N   . CYS A 1 274  ? 14.291  50.076  17.403  1.00 88.41 274  A 1 
ATOM 2062  C CA  . CYS A 1 274  ? 12.836  50.112  17.502  1.00 88.38 274  A 1 
ATOM 2063  C C   . CYS A 1 274  ? 12.297  49.443  18.776  1.00 89.22 274  A 1 
ATOM 2064  O O   . CYS A 1 274  ? 11.337  49.929  19.362  1.00 87.57 274  A 1 
ATOM 2065  C CB  . CYS A 1 274  ? 12.232  49.471  16.248  1.00 86.39 274  A 1 
ATOM 2066  S SG  . CYS A 1 274  ? 12.707  50.426  14.769  1.00 77.40 274  A 1 
ATOM 2067  N N   . SER A 1 275  ? 12.889  48.337  19.214  1.00 90.03 275  A 1 
ATOM 2068  C CA  . SER A 1 275  ? 12.340  47.543  20.322  1.00 90.48 275  A 1 
ATOM 2069  C C   . SER A 1 275  ? 12.668  48.116  21.700  1.00 91.10 275  A 1 
ATOM 2070  O O   . SER A 1 275  ? 11.819  48.074  22.583  1.00 89.44 275  A 1 
ATOM 2071  C CB  . SER A 1 275  ? 12.813  46.089  20.266  1.00 89.30 275  A 1 
ATOM 2072  O OG  . SER A 1 275  ? 12.600  45.536  18.988  1.00 77.47 275  A 1 
ATOM 2073  N N   . ILE A 1 276  ? 13.868  48.662  21.902  1.00 90.79 276  A 1 
ATOM 2074  C CA  . ILE A 1 276  ? 14.291  49.201  23.201  1.00 91.12 276  A 1 
ATOM 2075  C C   . ILE A 1 276  ? 13.317  50.271  23.722  1.00 91.17 276  A 1 
ATOM 2076  O O   . ILE A 1 276  ? 12.811  50.100  24.830  1.00 89.59 276  A 1 
ATOM 2077  C CB  . ILE A 1 276  ? 15.763  49.678  23.174  1.00 90.66 276  A 1 
ATOM 2078  C CG1 . ILE A 1 276  ? 16.716  48.469  23.045  1.00 87.05 276  A 1 
ATOM 2079  C CG2 . ILE A 1 276  ? 16.118  50.481  24.440  1.00 86.33 276  A 1 
ATOM 2080  C CD1 . ILE A 1 276  ? 18.164  48.848  22.719  1.00 82.38 276  A 1 
ATOM 2081  N N   . PRO A 1 277  ? 12.969  51.318  22.960  1.00 91.20 277  A 1 
ATOM 2082  C CA  . PRO A 1 277  ? 12.026  52.329  23.444  1.00 90.64 277  A 1 
ATOM 2083  C C   . PRO A 1 277  ? 10.618  51.772  23.666  1.00 90.91 277  A 1 
ATOM 2084  O O   . PRO A 1 277  ? 9.944   52.181  24.610  1.00 88.61 277  A 1 
ATOM 2085  C CB  . PRO A 1 277  ? 12.049  53.439  22.389  1.00 89.21 277  A 1 
ATOM 2086  C CG  . PRO A 1 277  ? 12.516  52.736  21.121  1.00 86.30 277  A 1 
ATOM 2087  C CD  . PRO A 1 277  ? 13.482  51.691  21.662  1.00 89.82 277  A 1 
ATOM 2088  N N   . VAL A 1 278  ? 10.172  50.806  22.869  1.00 90.56 278  A 1 
ATOM 2089  C CA  . VAL A 1 278  ? 8.868   50.152  23.062  1.00 90.56 278  A 1 
ATOM 2090  C C   . VAL A 1 278  ? 8.831   49.394  24.388  1.00 90.73 278  A 1 
ATOM 2091  O O   . VAL A 1 278  ? 7.896   49.562  25.171  1.00 89.10 278  A 1 
ATOM 2092  C CB  . VAL A 1 278  ? 8.529   49.222  21.884  1.00 89.72 278  A 1 
ATOM 2093  C CG1 . VAL A 1 278  ? 7.247   48.420  22.132  1.00 81.14 278  A 1 
ATOM 2094  C CG2 . VAL A 1 278  ? 8.314   50.017  20.596  1.00 81.11 278  A 1 
ATOM 2095  N N   . ILE A 1 279  ? 9.861   48.602  24.677  1.00 91.14 279  A 1 
ATOM 2096  C CA  . ILE A 1 279  ? 9.960   47.845  25.929  1.00 91.49 279  A 1 
ATOM 2097  C C   . ILE A 1 279  ? 10.094  48.798  27.121  1.00 91.03 279  A 1 
ATOM 2098  O O   . ILE A 1 279  ? 9.391   48.634  28.124  1.00 89.03 279  A 1 
ATOM 2099  C CB  . ILE A 1 279  ? 11.118  46.829  25.855  1.00 91.31 279  A 1 
ATOM 2100  C CG1 . ILE A 1 279  ? 10.858  45.782  24.746  1.00 87.40 279  A 1 
ATOM 2101  C CG2 . ILE A 1 279  ? 11.289  46.112  27.203  1.00 86.73 279  A 1 
ATOM 2102  C CD1 . ILE A 1 279  ? 12.095  44.972  24.355  1.00 82.93 279  A 1 
ATOM 2103  N N   . SER A 1 280  ? 10.917  49.828  26.998  1.00 90.81 280  A 1 
ATOM 2104  C CA  . SER A 1 280  ? 11.094  50.848  28.034  1.00 89.63 280  A 1 
ATOM 2105  C C   . SER A 1 280  ? 9.805   51.615  28.341  1.00 89.25 280  A 1 
ATOM 2106  O O   . SER A 1 280  ? 9.564   51.955  29.498  1.00 86.14 280  A 1 
ATOM 2107  C CB  . SER A 1 280  ? 12.206  51.822  27.641  1.00 88.46 280  A 1 
ATOM 2108  O OG  . SER A 1 280  ? 13.435  51.132  27.597  1.00 76.73 280  A 1 
ATOM 2109  N N   . SER A 1 281  ? 8.934   51.793  27.356  1.00 89.89 281  A 1 
ATOM 2110  C CA  . SER A 1 281  ? 7.611   52.412  27.551  1.00 88.43 281  A 1 
ATOM 2111  C C   . SER A 1 281  ? 6.607   51.536  28.315  1.00 88.39 281  A 1 
ATOM 2112  O O   . SER A 1 281  ? 5.554   52.020  28.722  1.00 84.66 281  A 1 
ATOM 2113  C CB  . SER A 1 281  ? 7.025   52.847  26.209  1.00 87.07 281  A 1 
ATOM 2114  O OG  . SER A 1 281  ? 6.461   51.765  25.495  1.00 76.64 281  A 1 
ATOM 2115  N N   . GLY A 1 282  ? 6.917   50.248  28.541  1.00 88.34 282  A 1 
ATOM 2116  C CA  . GLY A 1 282  ? 6.045   49.305  29.237  1.00 87.64 282  A 1 
ATOM 2117  C C   . GLY A 1 282  ? 4.990   48.648  28.356  1.00 88.59 282  A 1 
ATOM 2118  O O   . GLY A 1 282  ? 4.065   48.033  28.876  1.00 84.08 282  A 1 
ATOM 2119  N N   . ARG A 1 283  ? 5.116   48.761  27.037  1.00 89.26 283  A 1 
ATOM 2120  C CA  . ARG A 1 283  ? 4.182   48.145  26.092  1.00 89.75 283  A 1 
ATOM 2121  C C   . ARG A 1 283  ? 4.617   46.750  25.680  1.00 90.73 283  A 1 
ATOM 2122  O O   . ARG A 1 283  ? 5.806   46.477  25.547  1.00 88.20 283  A 1 
ATOM 2123  C CB  . ARG A 1 283  ? 3.975   49.031  24.865  1.00 87.19 283  A 1 
ATOM 2124  C CG  . ARG A 1 283  ? 3.305   50.355  25.262  1.00 80.71 283  A 1 
ATOM 2125  C CD  . ARG A 1 283  ? 2.816   51.113  24.037  1.00 79.36 283  A 1 
ATOM 2126  N NE  . ARG A 1 283  ? 1.683   50.422  23.404  1.00 79.23 283  A 1 
ATOM 2127  C CZ  . ARG A 1 283  ? 1.036   50.842  22.337  1.00 76.83 283  A 1 
ATOM 2128  N NH1 . ARG A 1 283  ? 1.362   51.941  21.732  1.00 68.19 283  A 1 
ATOM 2129  N NH2 . ARG A 1 283  ? 0.043   50.170  21.867  1.00 71.38 283  A 1 
ATOM 2130  N N   . ASP A 1 284  ? 3.633   45.908  25.428  1.00 90.53 284  A 1 
ATOM 2131  C CA  . ASP A 1 284  ? 3.867   44.593  24.850  1.00 91.35 284  A 1 
ATOM 2132  C C   . ASP A 1 284  ? 4.398   44.725  23.414  1.00 91.38 284  A 1 
ATOM 2133  O O   . ASP A 1 284  ? 4.008   45.623  22.666  1.00 89.15 284  A 1 
ATOM 2134  C CB  . ASP A 1 284  ? 2.581   43.753  24.902  1.00 90.33 284  A 1 
ATOM 2135  C CG  . ASP A 1 284  ? 2.168   43.303  26.309  1.00 89.09 284  A 1 
ATOM 2136  O OD1 . ASP A 1 284  ? 2.901   43.583  27.279  1.00 81.27 284  A 1 
ATOM 2137  O OD2 . ASP A 1 284  ? 1.109   42.648  26.406  1.00 82.32 284  A 1 
ATOM 2138  N N   . LEU A 1 285  ? 5.293   43.819  23.037  1.00 90.85 285  A 1 
ATOM 2139  C CA  . LEU A 1 285  ? 5.985   43.859  21.754  1.00 91.45 285  A 1 
ATOM 2140  C C   . LEU A 1 285  ? 5.864   42.522  21.028  1.00 91.75 285  A 1 
ATOM 2141  O O   . LEU A 1 285  ? 6.238   41.481  21.570  1.00 89.99 285  A 1 
ATOM 2142  C CB  . LEU A 1 285  ? 7.460   44.239  22.005  1.00 90.16 285  A 1 
ATOM 2143  C CG  . LEU A 1 285  ? 8.345   44.268  20.743  1.00 89.02 285  A 1 
ATOM 2144  C CD1 . LEU A 1 285  ? 8.005   45.443  19.837  1.00 78.38 285  A 1 
ATOM 2145  C CD2 . LEU A 1 285  ? 9.811   44.395  21.136  1.00 78.53 285  A 1 
ATOM 2146  N N   . MET A 1 286  ? 5.456   42.574  19.766  1.00 90.96 286  A 1 
ATOM 2147  C CA  . MET A 1 286  ? 5.634   41.484  18.820  1.00 90.62 286  A 1 
ATOM 2148  C C   . MET A 1 286  ? 6.696   41.890  17.798  1.00 90.73 286  A 1 
ATOM 2149  O O   . MET A 1 286  ? 6.469   42.787  16.986  1.00 89.23 286  A 1 
ATOM 2150  C CB  . MET A 1 286  ? 4.293   41.144  18.154  1.00 89.67 286  A 1 
ATOM 2151  C CG  . MET A 1 286  ? 4.425   39.976  17.166  1.00 84.56 286  A 1 
ATOM 2152  S SD  . MET A 1 286  ? 4.921   38.409  17.931  1.00 81.14 286  A 1 
ATOM 2153  C CE  . MET A 1 286  ? 5.392   37.470  16.469  1.00 71.47 286  A 1 
ATOM 2154  N N   . ALA A 1 287  ? 7.854   41.250  17.838  1.00 90.19 287  A 1 
ATOM 2155  C CA  . ALA A 1 287  ? 8.950   41.537  16.924  1.00 89.97 287  A 1 
ATOM 2156  C C   . ALA A 1 287  ? 9.180   40.369  15.960  1.00 89.64 287  A 1 
ATOM 2157  O O   . ALA A 1 287  ? 9.489   39.254  16.376  1.00 87.31 287  A 1 
ATOM 2158  C CB  . ALA A 1 287  ? 10.198  41.897  17.727  1.00 89.09 287  A 1 
ATOM 2159  N N   . CYS A 1 288  ? 9.077   40.642  14.674  1.00 87.68 288  A 1 
ATOM 2160  C CA  . CYS A 1 288  ? 9.397   39.702  13.612  1.00 86.42 288  A 1 
ATOM 2161  C C   . CYS A 1 288  ? 10.752  40.063  12.991  1.00 85.26 288  A 1 
ATOM 2162  O O   . CYS A 1 288  ? 10.887  41.076  12.305  1.00 82.25 288  A 1 
ATOM 2163  C CB  . CYS A 1 288  ? 8.253   39.684  12.593  1.00 84.18 288  A 1 
ATOM 2164  S SG  . CYS A 1 288  ? 8.566   38.374  11.380  1.00 71.62 288  A 1 
ATOM 2165  N N   . ALA A 1 289  ? 11.766  39.250  13.254  1.00 81.51 289  A 1 
ATOM 2166  C CA  . ALA A 1 289  ? 13.101  39.437  12.707  1.00 79.61 289  A 1 
ATOM 2167  C C   . ALA A 1 289  ? 13.821  38.092  12.582  1.00 78.17 289  A 1 
ATOM 2168  O O   . ALA A 1 289  ? 13.534  37.149  13.317  1.00 73.50 289  A 1 
ATOM 2169  C CB  . ALA A 1 289  ? 13.886  40.401  13.601  1.00 77.10 289  A 1 
ATOM 2170  N N   . GLN A 1 290  ? 14.810  38.004  11.702  1.00 75.28 290  A 1 
ATOM 2171  C CA  . GLN A 1 290  ? 15.615  36.796  11.570  1.00 72.39 290  A 1 
ATOM 2172  C C   . GLN A 1 290  ? 16.630  36.634  12.711  1.00 72.59 290  A 1 
ATOM 2173  O O   . GLN A 1 290  ? 16.970  37.581  13.430  1.00 67.83 290  A 1 
ATOM 2174  C CB  . GLN A 1 290  ? 16.288  36.763  10.193  1.00 67.14 290  A 1 
ATOM 2175  C CG  . GLN A 1 290  ? 15.264  36.516  9.074   1.00 60.11 290  A 1 
ATOM 2176  C CD  . GLN A 1 290  ? 15.938  36.316  7.720   1.00 55.50 290  A 1 
ATOM 2177  O OE1 . GLN A 1 290  ? 17.101  36.619  7.531   1.00 49.66 290  A 1 
ATOM 2178  N NE2 . GLN A 1 290  ? 15.235  35.790  6.745   1.00 46.36 290  A 1 
ATOM 2179  N N   . THR A 1 291  ? 17.132  35.418  12.894  1.00 66.05 291  A 1 
ATOM 2180  C CA  . THR A 1 291  ? 18.225  35.148  13.833  1.00 64.21 291  A 1 
ATOM 2181  C C   . THR A 1 291  ? 19.487  35.904  13.423  1.00 65.32 291  A 1 
ATOM 2182  O O   . THR A 1 291  ? 19.819  35.990  12.251  1.00 60.44 291  A 1 
ATOM 2183  C CB  . THR A 1 291  ? 18.534  33.647  13.958  1.00 58.58 291  A 1 
ATOM 2184  O OG1 . THR A 1 291  ? 17.678  32.862  13.168  1.00 53.83 291  A 1 
ATOM 2185  C CG2 . THR A 1 291  ? 18.378  33.172  15.394  1.00 51.63 291  A 1 
ATOM 2186  N N   . GLY A 1 292  ? 20.210  36.461  14.409  1.00 65.24 292  A 1 
ATOM 2187  C CA  . GLY A 1 292  ? 21.401  37.282  14.155  1.00 64.21 292  A 1 
ATOM 2188  C C   . GLY A 1 292  ? 21.136  38.780  13.997  1.00 66.56 292  A 1 
ATOM 2189  O O   . GLY A 1 292  ? 22.091  39.553  13.969  1.00 62.31 292  A 1 
ATOM 2190  N N   . SER A 1 293  ? 19.887  39.213  13.991  1.00 72.00 293  A 1 
ATOM 2191  C CA  . SER A 1 293  ? 19.506  40.634  13.969  1.00 72.95 293  A 1 
ATOM 2192  C C   . SER A 1 293  ? 19.782  41.399  15.273  1.00 75.44 293  A 1 
ATOM 2193  O O   . SER A 1 293  ? 19.582  42.608  15.331  1.00 72.21 293  A 1 
ATOM 2194  C CB  . SER A 1 293  ? 18.026  40.750  13.606  1.00 69.40 293  A 1 
ATOM 2195  O OG  . SER A 1 293  ? 17.237  40.090  14.572  1.00 64.65 293  A 1 
ATOM 2196  N N   . GLY A 1 294  ? 20.225  40.724  16.334  1.00 79.42 294  A 1 
ATOM 2197  C CA  . GLY A 1 294  ? 20.495  41.337  17.639  1.00 81.23 294  A 1 
ATOM 2198  C C   . GLY A 1 294  ? 19.302  41.347  18.596  1.00 83.81 294  A 1 
ATOM 2199  O O   . GLY A 1 294  ? 19.295  42.122  19.552  1.00 81.07 294  A 1 
ATOM 2200  N N   . LYS A 1 295  ? 18.313  40.472  18.380  1.00 84.14 295  A 1 
ATOM 2201  C CA  . LYS A 1 295  ? 17.111  40.366  19.226  1.00 85.50 295  A 1 
ATOM 2202  C C   . LYS A 1 295  ? 17.415  40.218  20.712  1.00 87.13 295  A 1 
ATOM 2203  O O   . LYS A 1 295  ? 16.773  40.859  21.530  1.00 85.59 295  A 1 
ATOM 2204  C CB  . LYS A 1 295  ? 16.268  39.145  18.831  1.00 82.53 295  A 1 
ATOM 2205  C CG  . LYS A 1 295  ? 15.856  39.074  17.367  1.00 75.69 295  A 1 
ATOM 2206  C CD  . LYS A 1 295  ? 14.876  37.916  17.220  1.00 72.71 295  A 1 
ATOM 2207  C CE  . LYS A 1 295  ? 14.910  37.269  15.864  1.00 64.26 295  A 1 
ATOM 2208  N NZ  . LYS A 1 295  ? 14.044  36.076  15.836  1.00 60.27 295  A 1 
ATOM 2209  N N   . THR A 1 296  ? 18.391  39.379  21.055  1.00 87.40 296  A 1 
ATOM 2210  C CA  . THR A 1 296  ? 18.708  39.082  22.457  1.00 88.22 296  A 1 
ATOM 2211  C C   . THR A 1 296  ? 19.074  40.342  23.239  1.00 89.39 296  A 1 
ATOM 2212  O O   . THR A 1 296  ? 18.546  40.567  24.323  1.00 88.22 296  A 1 
ATOM 2213  C CB  . THR A 1 296  ? 19.850  38.060  22.544  1.00 87.05 296  A 1 
ATOM 2214  O OG1 . THR A 1 296  ? 19.616  36.994  21.653  1.00 76.81 296  A 1 
ATOM 2215  C CG2 . THR A 1 296  ? 19.994  37.466  23.937  1.00 74.34 296  A 1 
ATOM 2216  N N   . ALA A 1 297  ? 19.914  41.202  22.682  1.00 88.89 297  A 1 
ATOM 2217  C CA  . ALA A 1 297  ? 20.221  42.486  23.306  1.00 88.95 297  A 1 
ATOM 2218  C C   . ALA A 1 297  ? 19.012  43.434  23.298  1.00 90.00 297  A 1 
ATOM 2219  O O   . ALA A 1 297  ? 18.811  44.173  24.257  1.00 88.49 297  A 1 
ATOM 2220  C CB  . ALA A 1 297  ? 21.433  43.093  22.602  1.00 87.30 297  A 1 
ATOM 2221  N N   . ALA A 1 298  ? 18.176  43.382  22.265  1.00 90.00 298  A 1 
ATOM 2222  C CA  . ALA A 1 298  ? 17.011  44.249  22.140  1.00 90.34 298  A 1 
ATOM 2223  C C   . ALA A 1 298  ? 16.000  44.085  23.281  1.00 91.49 298  A 1 
ATOM 2224  O O   . ALA A 1 298  ? 15.410  45.075  23.701  1.00 89.62 298  A 1 
ATOM 2225  C CB  . ALA A 1 298  ? 16.340  44.013  20.783  1.00 89.20 298  A 1 
ATOM 2226  N N   . PHE A 1 299  ? 15.820  42.878  23.811  1.00 91.38 299  A 1 
ATOM 2227  C CA  . PHE A 1 299  ? 14.957  42.675  24.970  1.00 92.12 299  A 1 
ATOM 2228  C C   . PHE A 1 299  ? 15.714  42.667  26.300  1.00 92.92 299  A 1 
ATOM 2229  O O   . PHE A 1 299  ? 15.178  43.136  27.297  1.00 91.54 299  A 1 
ATOM 2230  C CB  . PHE A 1 299  ? 14.084  41.427  24.786  1.00 91.27 299  A 1 
ATOM 2231  C CG  . PHE A 1 299  ? 14.806  40.096  24.733  1.00 92.13 299  A 1 
ATOM 2232  C CD1 . PHE A 1 299  ? 14.916  39.399  23.516  1.00 81.35 299  A 1 
ATOM 2233  C CD2 . PHE A 1 299  ? 15.298  39.503  25.904  1.00 81.01 299  A 1 
ATOM 2234  C CE1 . PHE A 1 299  ? 15.518  38.131  23.475  1.00 80.47 299  A 1 
ATOM 2235  C CE2 . PHE A 1 299  ? 15.911  38.237  25.866  1.00 78.87 299  A 1 
ATOM 2236  C CZ  . PHE A 1 299  ? 16.017  37.547  24.650  1.00 87.33 299  A 1 
ATOM 2237  N N   . LEU A 1 300  ? 16.960  42.178  26.345  1.00 92.35 300  A 1 
ATOM 2238  C CA  . LEU A 1 300  ? 17.703  42.129  27.605  1.00 92.46 300  A 1 
ATOM 2239  C C   . LEU A 1 300  ? 18.050  43.516  28.143  1.00 92.87 300  A 1 
ATOM 2240  O O   . LEU A 1 300  ? 17.849  43.762  29.327  1.00 91.73 300  A 1 
ATOM 2241  C CB  . LEU A 1 300  ? 18.979  41.287  27.457  1.00 91.77 300  A 1 
ATOM 2242  C CG  . LEU A 1 300  ? 18.747  39.765  27.433  1.00 89.86 300  A 1 
ATOM 2243  C CD1 . LEU A 1 300  ? 20.077  39.062  27.169  1.00 80.75 300  A 1 
ATOM 2244  C CD2 . LEU A 1 300  ? 18.196  39.235  28.759  1.00 81.56 300  A 1 
ATOM 2245  N N   . LEU A 1 301  ? 18.543  44.420  27.304  1.00 92.01 301  A 1 
ATOM 2246  C CA  . LEU A 1 301  ? 19.009  45.736  27.742  1.00 91.75 301  A 1 
ATOM 2247  C C   . LEU A 1 301  ? 17.915  46.550  28.453  1.00 91.95 301  A 1 
ATOM 2248  O O   . LEU A 1 301  ? 18.136  46.944  29.599  1.00 90.39 301  A 1 
ATOM 2249  C CB  . LEU A 1 301  ? 19.625  46.509  26.563  1.00 90.67 301  A 1 
ATOM 2250  C CG  . LEU A 1 301  ? 20.917  45.902  25.988  1.00 88.98 301  A 1 
ATOM 2251  C CD1 . LEU A 1 301  ? 21.347  46.687  24.748  1.00 80.91 301  A 1 
ATOM 2252  C CD2 . LEU A 1 301  ? 22.051  45.912  27.000  1.00 81.74 301  A 1 
ATOM 2253  N N   . PRO A 1 302  ? 16.730  46.761  27.860  1.00 92.53 302  A 1 
ATOM 2254  C CA  . PRO A 1 302  ? 15.686  47.537  28.523  1.00 92.38 302  A 1 
ATOM 2255  C C   . PRO A 1 302  ? 15.109  46.830  29.749  1.00 92.54 302  A 1 
ATOM 2256  O O   . PRO A 1 302  ? 14.806  47.491  30.737  1.00 90.37 302  A 1 
ATOM 2257  C CB  . PRO A 1 302  ? 14.621  47.782  27.450  1.00 91.32 302  A 1 
ATOM 2258  C CG  . PRO A 1 302  ? 14.818  46.628  26.474  1.00 89.29 302  A 1 
ATOM 2259  C CD  . PRO A 1 302  ? 16.323  46.403  26.525  1.00 91.75 302  A 1 
ATOM 2260  N N   . ILE A 1 303  ? 14.996  45.493  29.732  1.00 92.66 303  A 1 
ATOM 2261  C CA  . ILE A 1 303  ? 14.499  44.732  30.886  1.00 92.89 303  A 1 
ATOM 2262  C C   . ILE A 1 303  ? 15.453  44.864  32.076  1.00 92.52 303  A 1 
ATOM 2263  O O   . ILE A 1 303  ? 15.019  45.198  33.177  1.00 90.86 303  A 1 
ATOM 2264  C CB  . ILE A 1 303  ? 14.262  43.250  30.516  1.00 92.73 303  A 1 
ATOM 2265  C CG1 . ILE A 1 303  ? 13.043  43.125  29.575  1.00 87.90 303  A 1 
ATOM 2266  C CG2 . ILE A 1 303  ? 14.041  42.389  31.769  1.00 87.67 303  A 1 
ATOM 2267  C CD1 . ILE A 1 303  ? 12.877  41.725  28.973  1.00 85.48 303  A 1 
ATOM 2268  N N   . LEU A 1 304  ? 16.751  44.617  31.854  1.00 92.24 304  A 1 
ATOM 2269  C CA  . LEU A 1 304  ? 17.753  44.703  32.915  1.00 91.68 304  A 1 
ATOM 2270  C C   . LEU A 1 304  ? 17.876  46.131  33.448  1.00 91.42 304  A 1 
ATOM 2271  O O   . LEU A 1 304  ? 17.962  46.313  34.661  1.00 89.58 304  A 1 
ATOM 2272  C CB  . LEU A 1 304  ? 19.108  44.192  32.401  1.00 91.29 304  A 1 
ATOM 2273  C CG  . LEU A 1 304  ? 19.161  42.688  32.059  1.00 90.21 304  A 1 
ATOM 2274  C CD1 . LEU A 1 304  ? 20.512  42.356  31.430  1.00 81.18 304  A 1 
ATOM 2275  C CD2 . LEU A 1 304  ? 18.981  41.793  33.279  1.00 82.04 304  A 1 
ATOM 2276  N N   . SER A 1 305  ? 17.810  47.131  32.581  1.00 91.93 305  A 1 
ATOM 2277  C CA  . SER A 1 305  ? 17.791  48.535  32.992  1.00 91.03 305  A 1 
ATOM 2278  C C   . SER A 1 305  ? 16.602  48.832  33.901  1.00 90.74 305  A 1 
ATOM 2279  O O   . SER A 1 305  ? 16.784  49.347  35.000  1.00 88.53 305  A 1 
ATOM 2280  C CB  . SER A 1 305  ? 17.759  49.448  31.770  1.00 90.27 305  A 1 
ATOM 2281  O OG  . SER A 1 305  ? 18.148  50.749  32.137  1.00 78.51 305  A 1 
ATOM 2282  N N   . LYS A 1 306  ? 15.410  48.390  33.512  1.00 91.00 306  A 1 
ATOM 2283  C CA  . LYS A 1 306  ? 14.180  48.618  34.279  1.00 90.58 306  A 1 
ATOM 2284  C C   . LYS A 1 306  ? 14.171  47.889  35.626  1.00 90.50 306  A 1 
ATOM 2285  O O   . LYS A 1 306  ? 13.675  48.425  36.610  1.00 88.26 306  A 1 
ATOM 2286  C CB  . LYS A 1 306  ? 12.982  48.228  33.405  1.00 89.59 306  A 1 
ATOM 2287  C CG  . LYS A 1 306  ? 11.808  49.192  33.558  1.00 81.53 306  A 1 
ATOM 2288  C CD  . LYS A 1 306  ? 10.728  48.870  32.517  1.00 76.32 306  A 1 
ATOM 2289  C CE  . LYS A 1 306  ? 9.657   49.952  32.494  1.00 69.46 306  A 1 
ATOM 2290  N NZ  . LYS A 1 306  ? 8.665   49.741  31.418  1.00 61.69 306  A 1 
ATOM 2291  N N   . LEU A 1 307  ? 14.762  46.689  35.691  1.00 90.02 307  A 1 
ATOM 2292  C CA  . LEU A 1 307  ? 14.937  45.964  36.956  1.00 89.22 307  A 1 
ATOM 2293  C C   . LEU A 1 307  ? 15.878  46.693  37.923  1.00 88.90 307  A 1 
ATOM 2294  O O   . LEU A 1 307  ? 15.671  46.634  39.135  1.00 86.55 307  A 1 
ATOM 2295  C CB  . LEU A 1 307  ? 15.495  44.557  36.684  1.00 89.40 307  A 1 
ATOM 2296  C CG  . LEU A 1 307  ? 14.516  43.565  36.035  1.00 88.80 307  A 1 
ATOM 2297  C CD1 . LEU A 1 307  ? 15.267  42.275  35.724  1.00 78.04 307  A 1 
ATOM 2298  C CD2 . LEU A 1 307  ? 13.341  43.222  36.940  1.00 78.53 307  A 1 
ATOM 2299  N N   . LEU A 1 308  ? 16.906  47.362  37.401  1.00 89.57 308  A 1 
ATOM 2300  C CA  . LEU A 1 308  ? 17.831  48.163  38.203  1.00 87.95 308  A 1 
ATOM 2301  C C   . LEU A 1 308  ? 17.242  49.525  38.585  1.00 87.47 308  A 1 
ATOM 2302  O O   . LEU A 1 308  ? 17.604  50.079  39.621  1.00 84.47 308  A 1 
ATOM 2303  C CB  . LEU A 1 308  ? 19.135  48.356  37.412  1.00 87.23 308  A 1 
ATOM 2304  C CG  . LEU A 1 308  ? 19.973  47.080  37.210  1.00 85.95 308  A 1 
ATOM 2305  C CD1 . LEU A 1 308  ? 21.109  47.367  36.240  1.00 79.19 308  A 1 
ATOM 2306  C CD2 . LEU A 1 308  ? 20.588  46.588  38.513  1.00 79.80 308  A 1 
ATOM 2307  N N   . GLU A 1 309  ? 16.359  50.063  37.759  1.00 88.42 309  A 1 
ATOM 2308  C CA  . GLU A 1 309  ? 15.689  51.345  37.982  1.00 86.82 309  A 1 
ATOM 2309  C C   . GLU A 1 309  ? 14.610  51.254  39.056  1.00 86.51 309  A 1 
ATOM 2310  O O   . GLU A 1 309  ? 14.560  52.087  39.954  1.00 82.27 309  A 1 
ATOM 2311  C CB  . GLU A 1 309  ? 15.084  51.826  36.664  1.00 84.97 309  A 1 
ATOM 2312  C CG  . GLU A 1 309  ? 15.532  53.231  36.323  1.00 76.07 309  A 1 
ATOM 2313  C CD  . GLU A 1 309  ? 15.083  53.678  34.935  1.00 71.29 309  A 1 
ATOM 2314  O OE1 . GLU A 1 309  ? 15.575  54.749  34.521  1.00 62.89 309  A 1 
ATOM 2315  O OE2 . GLU A 1 309  ? 14.282  52.948  34.302  1.00 63.12 309  A 1 
ATOM 2316  N N   . ASP A 1 310  ? 13.805  50.220  38.984  1.00 84.94 310  A 1 
ATOM 2317  C CA  . ASP A 1 310  ? 12.697  49.949  39.895  1.00 83.82 310  A 1 
ATOM 2318  C C   . ASP A 1 310  ? 12.918  48.598  40.597  1.00 84.51 310  A 1 
ATOM 2319  O O   . ASP A 1 310  ? 12.355  47.576  40.191  1.00 79.33 310  A 1 
ATOM 2320  C CB  . ASP A 1 310  ? 11.390  50.047  39.097  1.00 80.92 310  A 1 
ATOM 2321  C CG  . ASP A 1 310  ? 10.146  49.835  39.949  1.00 74.40 310  A 1 
ATOM 2322  O OD1 . ASP A 1 310  ? 10.192  50.107  41.163  1.00 66.15 310  A 1 
ATOM 2323  O OD2 . ASP A 1 310  ? 9.149   49.362  39.362  1.00 66.79 310  A 1 
ATOM 2324  N N   . PRO A 1 311  ? 13.808  48.548  41.600  1.00 83.34 311  A 1 
ATOM 2325  C CA  . PRO A 1 311  ? 14.153  47.316  42.287  1.00 81.52 311  A 1 
ATOM 2326  C C   . PRO A 1 311  ? 13.004  46.844  43.176  1.00 81.93 311  A 1 
ATOM 2327  O O   . PRO A 1 311  ? 12.593  47.529  44.111  1.00 76.89 311  A 1 
ATOM 2328  C CB  . PRO A 1 311  ? 15.424  47.636  43.075  1.00 78.45 311  A 1 
ATOM 2329  C CG  . PRO A 1 311  ? 15.323  49.130  43.347  1.00 75.15 311  A 1 
ATOM 2330  C CD  . PRO A 1 311  ? 14.603  49.658  42.113  1.00 78.56 311  A 1 
ATOM 2331  N N   . HIS A 1 312  ? 12.548  45.631  42.927  1.00 82.03 312  A 1 
ATOM 2332  C CA  . HIS A 1 312  ? 11.619  44.928  43.801  1.00 81.10 312  A 1 
ATOM 2333  C C   . HIS A 1 312  ? 12.364  43.945  44.708  1.00 81.08 312  A 1 
ATOM 2334  O O   . HIS A 1 312  ? 13.425  43.433  44.354  1.00 74.48 312  A 1 
ATOM 2335  C CB  . HIS A 1 312  ? 10.535  44.222  42.972  1.00 77.75 312  A 1 
ATOM 2336  C CG  . HIS A 1 312  ? 9.541   45.155  42.343  1.00 76.49 312  A 1 
ATOM 2337  N ND1 . HIS A 1 312  ? 8.200   45.245  42.656  1.00 66.04 312  A 1 
ATOM 2338  C CD2 . HIS A 1 312  ? 9.781   46.069  41.366  1.00 65.93 312  A 1 
ATOM 2339  C CE1 . HIS A 1 312  ? 7.661   46.193  41.881  1.00 66.39 312  A 1 
ATOM 2340  N NE2 . HIS A 1 312  ? 8.584   46.715  41.089  1.00 68.56 312  A 1 
ATOM 2341  N N   . GLU A 1 313  ? 11.796  43.659  45.882  1.00 79.09 313  A 1 
ATOM 2342  C CA  . GLU A 1 313  ? 12.322  42.595  46.734  1.00 77.93 313  A 1 
ATOM 2343  C C   . GLU A 1 313  ? 12.321  41.258  45.991  1.00 79.51 313  A 1 
ATOM 2344  O O   . GLU A 1 313  ? 11.336  40.873  45.364  1.00 74.66 313  A 1 
ATOM 2345  C CB  . GLU A 1 313  ? 11.544  42.457  48.053  1.00 72.56 313  A 1 
ATOM 2346  C CG  . GLU A 1 313  ? 11.814  43.600  49.039  1.00 63.90 313  A 1 
ATOM 2347  C CD  . GLU A 1 313  ? 11.278  43.333  50.460  1.00 55.92 313  A 1 
ATOM 2348  O OE1 . GLU A 1 313  ? 11.672  44.085  51.370  1.00 48.22 313  A 1 
ATOM 2349  O OE2 . GLU A 1 313  ? 10.513  42.359  50.660  1.00 49.65 313  A 1 
ATOM 2350  N N   . LEU A 1 314  ? 13.446  40.543  46.073  1.00 78.47 314  A 1 
ATOM 2351  C CA  . LEU A 1 314  ? 13.566  39.224  45.481  1.00 78.59 314  A 1 
ATOM 2352  C C   . LEU A 1 314  ? 13.033  38.171  46.449  1.00 79.34 314  A 1 
ATOM 2353  O O   . LEU A 1 314  ? 13.666  37.877  47.465  1.00 74.60 314  A 1 
ATOM 2354  C CB  . LEU A 1 314  ? 15.034  38.971  45.096  1.00 75.25 314  A 1 
ATOM 2355  C CG  . LEU A 1 314  ? 15.235  37.645  44.339  1.00 71.84 314  A 1 
ATOM 2356  C CD1 . LEU A 1 314  ? 14.635  37.691  42.938  1.00 65.04 314  A 1 
ATOM 2357  C CD2 . LEU A 1 314  ? 16.719  37.332  44.211  1.00 65.61 314  A 1 
ATOM 2358  N N   . GLU A 1 315  ? 11.914  37.559  46.105  1.00 78.61 315  A 1 
ATOM 2359  C CA  . GLU A 1 315  ? 11.450  36.367  46.804  1.00 78.30 315  A 1 
ATOM 2360  C C   . GLU A 1 315  ? 12.020  35.092  46.168  1.00 79.70 315  A 1 
ATOM 2361  O O   . GLU A 1 315  ? 12.206  34.980  44.955  1.00 76.30 315  A 1 
ATOM 2362  C CB  . GLU A 1 315  ? 9.924   36.316  46.921  1.00 74.46 315  A 1 
ATOM 2363  C CG  . GLU A 1 315  ? 9.352   37.408  47.838  1.00 67.21 315  A 1 
ATOM 2364  C CD  . GLU A 1 315  ? 8.045   36.995  48.546  1.00 61.74 315  A 1 
ATOM 2365  O OE1 . GLU A 1 315  ? 7.738   37.580  49.609  1.00 53.50 315  A 1 
ATOM 2366  O OE2 . GLU A 1 315  ? 7.390   36.015  48.129  1.00 54.83 315  A 1 
ATOM 2367  N N   . LEU A 1 316  ? 12.307  34.107  47.011  1.00 80.06 316  A 1 
ATOM 2368  C CA  . LEU A 1 316  ? 12.814  32.817  46.561  1.00 79.81 316  A 1 
ATOM 2369  C C   . LEU A 1 316  ? 11.766  32.083  45.720  1.00 81.23 316  A 1 
ATOM 2370  O O   . LEU A 1 316  ? 10.618  31.942  46.127  1.00 75.65 316  A 1 
ATOM 2371  C CB  . LEU A 1 316  ? 13.240  31.973  47.776  1.00 75.32 316  A 1 
ATOM 2372  C CG  . LEU A 1 316  ? 14.576  32.436  48.384  1.00 67.31 316  A 1 
ATOM 2373  C CD1 . LEU A 1 316  ? 14.713  31.927  49.809  1.00 60.12 316  A 1 
ATOM 2374  C CD2 . LEU A 1 316  ? 15.764  31.902  47.588  1.00 60.35 316  A 1 
ATOM 2375  N N   . GLY A 1 317  ? 12.188  31.602  44.565  1.00 81.02 317  A 1 
ATOM 2376  C CA  . GLY A 1 317  ? 11.320  30.893  43.620  1.00 81.76 317  A 1 
ATOM 2377  C C   . GLY A 1 317  ? 10.345  31.783  42.842  1.00 84.81 317  A 1 
ATOM 2378  O O   . GLY A 1 317  ? 9.524   31.266  42.093  1.00 81.11 317  A 1 
ATOM 2379  N N   . ARG A 1 318  ? 10.453  33.092  42.973  1.00 84.55 318  A 1 
ATOM 2380  C CA  . ARG A 1 318  ? 9.613   34.098  42.317  1.00 85.99 318  A 1 
ATOM 2381  C C   . ARG A 1 318  ? 10.454  35.010  41.417  1.00 87.48 318  A 1 
ATOM 2382  O O   . ARG A 1 318  ? 10.790  36.126  41.801  1.00 84.69 318  A 1 
ATOM 2383  C CB  . ARG A 1 318  ? 8.862   34.903  43.384  1.00 82.91 318  A 1 
ATOM 2384  C CG  . ARG A 1 318  ? 7.811   34.070  44.119  1.00 78.93 318  A 1 
ATOM 2385  C CD  . ARG A 1 318  ? 7.189   34.960  45.190  1.00 76.09 318  A 1 
ATOM 2386  N NE  . ARG A 1 318  ? 5.884   34.467  45.639  1.00 70.72 318  A 1 
ATOM 2387  C CZ  . ARG A 1 318  ? 5.045   35.174  46.372  1.00 65.76 318  A 1 
ATOM 2388  N NH1 . ARG A 1 318  ? 5.387   36.295  46.936  1.00 61.21 318  A 1 
ATOM 2389  N NH2 . ARG A 1 318  ? 3.830   34.780  46.523  1.00 59.56 318  A 1 
ATOM 2390  N N   . PRO A 1 319  ? 10.854  34.542  40.228  1.00 88.99 319  A 1 
ATOM 2391  C CA  . PRO A 1 319  ? 11.615  35.369  39.298  1.00 89.98 319  A 1 
ATOM 2392  C C   . PRO A 1 319  ? 10.787  36.566  38.819  1.00 90.73 319  A 1 
ATOM 2393  O O   . PRO A 1 319  ? 9.586   36.451  38.568  1.00 88.69 319  A 1 
ATOM 2394  C CB  . PRO A 1 319  ? 12.006  34.439  38.148  1.00 88.73 319  A 1 
ATOM 2395  C CG  . PRO A 1 319  ? 10.898  33.391  38.143  1.00 85.44 319  A 1 
ATOM 2396  C CD  . PRO A 1 319  ? 10.562  33.248  39.630  1.00 87.79 319  A 1 
ATOM 2397  N N   . GLN A 1 320  ? 11.457  37.698  38.627  1.00 91.37 320  A 1 
ATOM 2398  C CA  . GLN A 1 320  ? 10.832  38.920  38.108  1.00 91.67 320  A 1 
ATOM 2399  C C   . GLN A 1 320  ? 10.760  38.940  36.575  1.00 92.30 320  A 1 
ATOM 2400  O O   . GLN A 1 320  ? 9.927   39.630  35.994  1.00 90.35 320  A 1 
ATOM 2401  C CB  . GLN A 1 320  ? 11.600  40.144  38.619  1.00 90.63 320  A 1 
ATOM 2402  C CG  . GLN A 1 320  ? 11.583  40.244  40.153  1.00 88.71 320  A 1 
ATOM 2403  C CD  . GLN A 1 320  ? 12.298  41.491  40.675  1.00 86.64 320  A 1 
ATOM 2404  O OE1 . GLN A 1 320  ? 12.652  42.402  39.948  1.00 78.32 320  A 1 
ATOM 2405  N NE2 . GLN A 1 320  ? 12.534  41.573  41.963  1.00 75.36 320  A 1 
ATOM 2406  N N   . VAL A 1 321  ? 11.632  38.174  35.926  1.00 93.23 321  A 1 
ATOM 2407  C CA  . VAL A 1 321  ? 11.686  38.045  34.467  1.00 93.94 321  A 1 
ATOM 2408  C C   . VAL A 1 321  ? 11.758  36.573  34.089  1.00 93.92 321  A 1 
ATOM 2409  O O   . VAL A 1 321  ? 12.609  35.842  34.591  1.00 92.16 321  A 1 
ATOM 2410  C CB  . VAL A 1 321  ? 12.881  38.809  33.867  1.00 93.23 321  A 1 
ATOM 2411  C CG1 . VAL A 1 321  ? 12.870  38.769  32.338  1.00 82.21 321  A 1 
ATOM 2412  C CG2 . VAL A 1 321  ? 12.903  40.276  34.299  1.00 81.52 321  A 1 
ATOM 2413  N N   . VAL A 1 322  ? 10.908  36.147  33.172  1.00 93.83 322  A 1 
ATOM 2414  C CA  . VAL A 1 322  ? 10.891  34.792  32.615  1.00 93.71 322  A 1 
ATOM 2415  C C   . VAL A 1 322  ? 11.134  34.874  31.115  1.00 93.80 322  A 1 
ATOM 2416  O O   . VAL A 1 322  ? 10.338  35.461  30.388  1.00 92.15 322  A 1 
ATOM 2417  C CB  . VAL A 1 322  ? 9.565   34.073  32.932  1.00 92.65 322  A 1 
ATOM 2418  C CG1 . VAL A 1 322  ? 9.553   32.651  32.359  1.00 82.56 322  A 1 
ATOM 2419  C CG2 . VAL A 1 322  ? 9.346   33.961  34.443  1.00 80.95 322  A 1 
ATOM 2420  N N   . ILE A 1 323  ? 12.225  34.277  30.647  1.00 94.56 323  A 1 
ATOM 2421  C CA  . ILE A 1 323  ? 12.572  34.204  29.228  1.00 94.64 323  A 1 
ATOM 2422  C C   . ILE A 1 323  ? 12.448  32.751  28.782  1.00 94.29 323  A 1 
ATOM 2423  O O   . ILE A 1 323  ? 13.162  31.882  29.280  1.00 92.54 323  A 1 
ATOM 2424  C CB  . ILE A 1 323  ? 13.973  34.787  28.956  1.00 94.12 323  A 1 
ATOM 2425  C CG1 . ILE A 1 323  ? 14.075  36.243  29.474  1.00 89.55 323  A 1 
ATOM 2426  C CG2 . ILE A 1 323  ? 14.284  34.715  27.452  1.00 89.33 323  A 1 
ATOM 2427  C CD1 . ILE A 1 323  ? 15.466  36.871  29.343  1.00 85.05 323  A 1 
ATOM 2428  N N   . VAL A 1 324  ? 11.559  32.485  27.846  1.00 93.82 324  A 1 
ATOM 2429  C CA  . VAL A 1 324  ? 11.301  31.143  27.321  1.00 93.39 324  A 1 
ATOM 2430  C C   . VAL A 1 324  ? 11.935  31.003  25.943  1.00 92.87 324  A 1 
ATOM 2431  O O   . VAL A 1 324  ? 11.708  31.826  25.059  1.00 91.08 324  A 1 
ATOM 2432  C CB  . VAL A 1 324  ? 9.796   30.814  27.294  1.00 92.50 324  A 1 
ATOM 2433  C CG1 . VAL A 1 324  ? 9.570   29.339  26.952  1.00 82.67 324  A 1 
ATOM 2434  C CG2 . VAL A 1 324  ? 9.138   31.063  28.657  1.00 80.92 324  A 1 
ATOM 2435  N N   . SER A 1 325  ? 12.718  29.952  25.759  1.00 92.04 325  A 1 
ATOM 2436  C CA  . SER A 1 325  ? 13.438  29.642  24.523  1.00 91.14 325  A 1 
ATOM 2437  C C   . SER A 1 325  ? 13.155  28.201  24.078  1.00 90.94 325  A 1 
ATOM 2438  O O   . SER A 1 325  ? 13.097  27.308  24.929  1.00 87.97 325  A 1 
ATOM 2439  C CB  . SER A 1 325  ? 14.934  29.852  24.767  1.00 88.82 325  A 1 
ATOM 2440  O OG  . SER A 1 325  ? 15.697  29.301  23.722  1.00 73.39 325  A 1 
ATOM 2441  N N   . PRO A 1 326  ? 13.027  27.926  22.761  1.00 87.70 326  A 1 
ATOM 2442  C CA  . PRO A 1 326  ? 12.686  26.585  22.276  1.00 86.13 326  A 1 
ATOM 2443  C C   . PRO A 1 326  ? 13.798  25.553  22.473  1.00 85.38 326  A 1 
ATOM 2444  O O   . PRO A 1 326  ? 13.528  24.360  22.635  1.00 81.18 326  A 1 
ATOM 2445  C CB  . PRO A 1 326  ? 12.370  26.785  20.790  1.00 84.17 326  A 1 
ATOM 2446  C CG  . PRO A 1 326  ? 13.173  28.022  20.400  1.00 80.91 326  A 1 
ATOM 2447  C CD  . PRO A 1 326  ? 13.116  28.866  21.668  1.00 83.32 326  A 1 
ATOM 2448  N N   . THR A 1 327  ? 15.058  25.981  22.444  1.00 84.37 327  A 1 
ATOM 2449  C CA  . THR A 1 327  ? 16.214  25.081  22.477  1.00 83.14 327  A 1 
ATOM 2450  C C   . THR A 1 327  ? 17.137  25.378  23.653  1.00 84.39 327  A 1 
ATOM 2451  O O   . THR A 1 327  ? 17.230  26.498  24.143  1.00 83.12 327  A 1 
ATOM 2452  C CB  . THR A 1 327  ? 17.004  25.084  21.159  1.00 79.14 327  A 1 
ATOM 2453  O OG1 . THR A 1 327  ? 17.657  26.313  20.972  1.00 71.05 327  A 1 
ATOM 2454  C CG2 . THR A 1 327  ? 16.139  24.816  19.934  1.00 68.03 327  A 1 
ATOM 2455  N N   . ARG A 1 328  ? 17.852  24.347  24.077  1.00 83.22 328  A 1 
ATOM 2456  C CA  . ARG A 1 328  ? 18.815  24.440  25.184  1.00 83.24 328  A 1 
ATOM 2457  C C   . ARG A 1 328  ? 19.987  25.348  24.838  1.00 84.38 328  A 1 
ATOM 2458  O O   . ARG A 1 328  ? 20.435  26.124  25.668  1.00 83.34 328  A 1 
ATOM 2459  C CB  . ARG A 1 328  ? 19.338  23.039  25.531  1.00 80.83 328  A 1 
ATOM 2460  C CG  . ARG A 1 328  ? 18.213  22.077  25.922  1.00 73.27 328  A 1 
ATOM 2461  C CD  . ARG A 1 328  ? 18.789  20.682  26.148  1.00 70.21 328  A 1 
ATOM 2462  N NE  . ARG A 1 328  ? 17.717  19.701  26.362  1.00 62.69 328  A 1 
ATOM 2463  C CZ  . ARG A 1 328  ? 17.880  18.413  26.597  1.00 56.58 328  A 1 
ATOM 2464  N NH1 . ARG A 1 328  ? 19.066  17.868  26.654  1.00 51.11 328  A 1 
ATOM 2465  N NH2 . ARG A 1 328  ? 16.846  17.652  26.782  1.00 50.28 328  A 1 
ATOM 2466  N N   . GLU A 1 329  ? 20.446  25.256  23.607  1.00 81.75 329  A 1 
ATOM 2467  C CA  . GLU A 1 329  ? 21.568  26.030  23.089  1.00 81.02 329  A 1 
ATOM 2468  C C   . GLU A 1 329  ? 21.237  27.527  23.051  1.00 82.72 329  A 1 
ATOM 2469  O O   . GLU A 1 329  ? 22.042  28.343  23.501  1.00 82.17 329  A 1 
ATOM 2470  C CB  . GLU A 1 329  ? 21.928  25.515  21.686  1.00 78.52 329  A 1 
ATOM 2471  C CG  . GLU A 1 329  ? 22.445  24.069  21.651  1.00 70.48 329  A 1 
ATOM 2472  C CD  . GLU A 1 329  ? 21.376  22.971  21.842  1.00 60.49 329  A 1 
ATOM 2473  O OE1 . GLU A 1 329  ? 21.770  21.809  22.077  1.00 53.87 329  A 1 
ATOM 2474  O OE2 . GLU A 1 329  ? 20.159  23.230  21.765  1.00 53.26 329  A 1 
ATOM 2475  N N   . LEU A 1 330  ? 20.041  27.881  22.603  1.00 83.82 330  A 1 
ATOM 2476  C CA  . LEU A 1 330  ? 19.584  29.264  22.626  1.00 85.14 330  A 1 
ATOM 2477  C C   . LEU A 1 330  ? 19.384  29.767  24.062  1.00 86.80 330  A 1 
ATOM 2478  O O   . LEU A 1 330  ? 19.754  30.895  24.367  1.00 86.89 330  A 1 
ATOM 2479  C CB  . LEU A 1 330  ? 18.304  29.390  21.782  1.00 84.10 330  A 1 
ATOM 2480  C CG  . LEU A 1 330  ? 17.796  30.839  21.632  1.00 79.84 330  A 1 
ATOM 2481  C CD1 . LEU A 1 330  ? 18.796  31.734  20.897  1.00 71.41 330  A 1 
ATOM 2482  C CD2 . LEU A 1 330  ? 16.500  30.846  20.826  1.00 72.08 330  A 1 
ATOM 2483  N N   . ALA A 1 331  ? 18.884  28.932  24.968  1.00 88.41 331  A 1 
ATOM 2484  C CA  . ALA A 1 331  ? 18.765  29.290  26.379  1.00 89.85 331  A 1 
ATOM 2485  C C   . ALA A 1 331  ? 20.136  29.590  27.007  1.00 90.49 331  A 1 
ATOM 2486  O O   . ALA A 1 331  ? 20.288  30.593  27.702  1.00 89.57 331  A 1 
ATOM 2487  C CB  . ALA A 1 331  ? 18.030  28.169  27.125  1.00 89.90 331  A 1 
ATOM 2488  N N   . ILE A 1 332  ? 21.155  28.777  26.709  1.00 88.32 332  A 1 
ATOM 2489  C CA  . ILE A 1 332  ? 22.533  29.006  27.166  1.00 88.09 332  A 1 
ATOM 2490  C C   . ILE A 1 332  ? 23.105  30.296  26.565  1.00 88.21 332  A 1 
ATOM 2491  O O   . ILE A 1 332  ? 23.784  31.053  27.262  1.00 87.37 332  A 1 
ATOM 2492  C CB  . ILE A 1 332  ? 23.426  27.784  26.836  1.00 87.09 332  A 1 
ATOM 2493  C CG1 . ILE A 1 332  ? 22.992  26.553  27.670  1.00 82.76 332  A 1 
ATOM 2494  C CG2 . ILE A 1 332  ? 24.913  28.078  27.103  1.00 81.29 332  A 1 
ATOM 2495  C CD1 . ILE A 1 332  ? 23.533  25.217  27.131  1.00 75.37 332  A 1 
ATOM 2496  N N   . GLN A 1 333  ? 22.815  30.576  25.296  1.00 87.08 333  A 1 
ATOM 2497  C CA  . GLN A 1 333  ? 23.221  31.828  24.662  1.00 85.53 333  A 1 
ATOM 2498  C C   . GLN A 1 333  ? 22.618  33.044  25.370  1.00 86.80 333  A 1 
ATOM 2499  O O   . GLN A 1 333  ? 23.352  33.959  25.745  1.00 86.12 333  A 1 
ATOM 2500  C CB  . GLN A 1 333  ? 22.844  31.795  23.173  1.00 82.96 333  A 1 
ATOM 2501  C CG  . GLN A 1 333  ? 23.112  33.152  22.508  1.00 74.76 333  A 1 
ATOM 2502  C CD  . GLN A 1 333  ? 22.857  33.165  21.007  1.00 71.16 333  A 1 
ATOM 2503  O OE1 . GLN A 1 333  ? 22.312  32.255  20.404  1.00 63.68 333  A 1 
ATOM 2504  N NE2 . GLN A 1 333  ? 23.279  34.216  20.342  1.00 60.16 333  A 1 
ATOM 2505  N N   . ILE A 1 334  ? 21.310  33.050  25.570  1.00 88.85 334  A 1 
ATOM 2506  C CA  . ILE A 1 334  ? 20.613  34.152  26.240  1.00 90.38 334  A 1 
ATOM 2507  C C   . ILE A 1 334  ? 21.134  34.319  27.670  1.00 90.96 334  A 1 
ATOM 2508  O O   . ILE A 1 334  ? 21.357  35.444  28.109  1.00 90.10 334  A 1 
ATOM 2509  C CB  . ILE A 1 334  ? 19.085  33.930  26.212  1.00 90.58 334  A 1 
ATOM 2510  C CG1 . ILE A 1 334  ? 18.540  33.944  24.764  1.00 86.54 334  A 1 
ATOM 2511  C CG2 . ILE A 1 334  ? 18.356  35.022  27.021  1.00 85.36 334  A 1 
ATOM 2512  C CD1 . ILE A 1 334  ? 17.142  33.335  24.647  1.00 81.37 334  A 1 
ATOM 2513  N N   . PHE A 1 335  ? 21.405  33.211  28.365  1.00 90.58 335  A 1 
ATOM 2514  C CA  . PHE A 1 335  ? 21.996  33.235  29.699  1.00 90.85 335  A 1 
ATOM 2515  C C   . PHE A 1 335  ? 23.371  33.908  29.713  1.00 90.97 335  A 1 
ATOM 2516  O O   . PHE A 1 335  ? 23.625  34.771  30.554  1.00 90.06 335  A 1 
ATOM 2517  C CB  . PHE A 1 335  ? 22.091  31.801  30.227  1.00 90.59 335  A 1 
ATOM 2518  C CG  . PHE A 1 335  ? 22.770  31.681  31.571  1.00 90.53 335  A 1 
ATOM 2519  C CD1 . PHE A 1 335  ? 24.064  31.140  31.672  1.00 79.26 335  A 1 
ATOM 2520  C CD2 . PHE A 1 335  ? 22.106  32.106  32.732  1.00 79.76 335  A 1 
ATOM 2521  C CE1 . PHE A 1 335  ? 24.677  31.009  32.927  1.00 80.47 335  A 1 
ATOM 2522  C CE2 . PHE A 1 335  ? 22.715  31.977  33.987  1.00 79.87 335  A 1 
ATOM 2523  C CZ  . PHE A 1 335  ? 23.999  31.423  34.085  1.00 87.03 335  A 1 
ATOM 2524  N N   . ASN A 1 336  ? 24.243  33.564  28.771  1.00 90.12 336  A 1 
ATOM 2525  C CA  . ASN A 1 336  ? 25.569  34.166  28.680  1.00 88.76 336  A 1 
ATOM 2526  C C   . ASN A 1 336  ? 25.512  35.659  28.323  1.00 88.74 336  A 1 
ATOM 2527  O O   . ASN A 1 336  ? 26.243  36.451  28.917  1.00 87.17 336  A 1 
ATOM 2528  C CB  . ASN A 1 336  ? 26.404  33.376  27.658  1.00 87.17 336  A 1 
ATOM 2529  C CG  . ASN A 1 336  ? 26.822  32.007  28.174  1.00 83.42 336  A 1 
ATOM 2530  O OD1 . ASN A 1 336  ? 26.966  31.759  29.354  1.00 75.04 336  A 1 
ATOM 2531  N ND2 . ASN A 1 336  ? 27.085  31.080  27.279  1.00 74.89 336  A 1 
ATOM 2532  N N   . GLU A 1 337  ? 24.636  36.054  27.408  1.00 89.25 337  A 1 
ATOM 2533  C CA  . GLU A 1 337  ? 24.427  37.471  27.080  1.00 88.98 337  A 1 
ATOM 2534  C C   . GLU A 1 337  ? 23.825  38.237  28.270  1.00 89.94 337  A 1 
ATOM 2535  O O   . GLU A 1 337  ? 24.302  39.316  28.619  1.00 88.78 337  A 1 
ATOM 2536  C CB  . GLU A 1 337  ? 23.540  37.595  25.831  1.00 87.26 337  A 1 
ATOM 2537  C CG  . GLU A 1 337  ? 24.242  37.184  24.521  1.00 80.28 337  A 1 
ATOM 2538  C CD  . GLU A 1 337  ? 25.370  38.132  24.076  1.00 75.26 337  A 1 
ATOM 2539  O OE1 . GLU A 1 337  ? 26.435  37.631  23.631  1.00 66.32 337  A 1 
ATOM 2540  O OE2 . GLU A 1 337  ? 25.192  39.357  24.156  1.00 65.62 337  A 1 
ATOM 2541  N N   . ALA A 1 338  ? 22.861  37.666  28.971  1.00 90.02 338  A 1 
ATOM 2542  C CA  . ALA A 1 338  ? 22.282  38.280  30.158  1.00 90.91 338  A 1 
ATOM 2543  C C   . ALA A 1 338  ? 23.324  38.481  31.262  1.00 91.18 338  A 1 
ATOM 2544  O O   . ALA A 1 338  ? 23.370  39.549  31.870  1.00 89.43 338  A 1 
ATOM 2545  C CB  . ALA A 1 338  ? 21.099  37.435  30.632  1.00 91.16 338  A 1 
ATOM 2546  N N   . ARG A 1 339  ? 24.219  37.505  31.475  1.00 90.20 339  A 1 
ATOM 2547  C CA  . ARG A 1 339  ? 25.329  37.650  32.426  1.00 89.51 339  A 1 
ATOM 2548  C C   . ARG A 1 339  ? 26.306  38.749  32.020  1.00 89.45 339  A 1 
ATOM 2549  O O   . ARG A 1 339  ? 26.811  39.426  32.910  1.00 87.21 339  A 1 
ATOM 2550  C CB  . ARG A 1 339  ? 26.092  36.331  32.604  1.00 88.25 339  A 1 
ATOM 2551  C CG  . ARG A 1 339  ? 25.312  35.344  33.476  1.00 82.30 339  A 1 
ATOM 2552  C CD  . ARG A 1 339  ? 26.142  34.101  33.800  1.00 80.06 339  A 1 
ATOM 2553  N NE  . ARG A 1 339  ? 27.181  34.377  34.808  1.00 74.93 339  A 1 
ATOM 2554  C CZ  . ARG A 1 339  ? 28.480  34.110  34.725  1.00 71.32 339  A 1 
ATOM 2555  N NH1 . ARG A 1 339  ? 29.017  33.578  33.666  1.00 63.26 339  A 1 
ATOM 2556  N NH2 . ARG A 1 339  ? 29.269  34.368  35.720  1.00 65.33 339  A 1 
ATOM 2557  N N   . LYS A 1 340  ? 26.563  38.945  30.727  1.00 89.75 340  A 1 
ATOM 2558  C CA  . LYS A 1 340  ? 27.389  40.067  30.260  1.00 89.19 340  A 1 
ATOM 2559  C C   . LYS A 1 340  ? 26.753  41.411  30.589  1.00 89.55 340  A 1 
ATOM 2560  O O   . LYS A 1 340  ? 27.408  42.256  31.177  1.00 87.49 340  A 1 
ATOM 2561  C CB  . LYS A 1 340  ? 27.593  40.008  28.747  1.00 86.78 340  A 1 
ATOM 2562  C CG  . LYS A 1 340  ? 28.573  38.929  28.305  1.00 79.72 340  A 1 
ATOM 2563  C CD  . LYS A 1 340  ? 28.573  38.967  26.786  1.00 78.54 340  A 1 
ATOM 2564  C CE  . LYS A 1 340  ? 29.668  38.101  26.217  1.00 69.93 340  A 1 
ATOM 2565  N NZ  . LYS A 1 340  ? 29.713  38.328  24.759  1.00 64.48 340  A 1 
ATOM 2566  N N   . PHE A 1 341  ? 25.499  41.593  30.233  1.00 89.59 341  A 1 
ATOM 2567  C CA  . PHE A 1 341  ? 24.827  42.877  30.435  1.00 89.54 341  A 1 
ATOM 2568  C C   . PHE A 1 341  ? 24.518  43.177  31.908  1.00 89.41 341  A 1 
ATOM 2569  O O   . PHE A 1 341  ? 24.471  44.342  32.294  1.00 86.36 341  A 1 
ATOM 2570  C CB  . PHE A 1 341  ? 23.562  42.923  29.571  1.00 89.13 341  A 1 
ATOM 2571  C CG  . PHE A 1 341  ? 23.798  42.790  28.080  1.00 89.32 341  A 1 
ATOM 2572  C CD1 . PHE A 1 341  ? 24.824  43.513  27.439  1.00 80.41 341  A 1 
ATOM 2573  C CD2 . PHE A 1 341  ? 22.988  41.931  27.315  1.00 80.65 341  A 1 
ATOM 2574  C CE1 . PHE A 1 341  ? 25.050  43.363  26.059  1.00 79.61 341  A 1 
ATOM 2575  C CE2 . PHE A 1 341  ? 23.205  41.782  25.936  1.00 79.33 341  A 1 
ATOM 2576  C CZ  . PHE A 1 341  ? 24.241  42.493  25.311  1.00 85.27 341  A 1 
ATOM 2577  N N   . ALA A 1 342  ? 24.372  42.145  32.737  1.00 88.65 342  A 1 
ATOM 2578  C CA  . ALA A 1 342  ? 24.186  42.272  34.178  1.00 87.99 342  A 1 
ATOM 2579  C C   . ALA A 1 342  ? 25.497  42.212  34.983  1.00 87.89 342  A 1 
ATOM 2580  O O   . ALA A 1 342  ? 25.455  42.110  36.208  1.00 84.24 342  A 1 
ATOM 2581  C CB  . ALA A 1 342  ? 23.179  41.211  34.631  1.00 87.12 342  A 1 
ATOM 2582  N N   . PHE A 1 343  ? 26.653  42.225  34.312  1.00 87.30 343  A 1 
ATOM 2583  C CA  . PHE A 1 343  ? 27.947  42.142  34.985  1.00 86.11 343  A 1 
ATOM 2584  C C   . PHE A 1 343  ? 28.124  43.300  35.975  1.00 85.75 343  A 1 
ATOM 2585  O O   . PHE A 1 343  ? 27.723  44.427  35.692  1.00 82.08 343  A 1 
ATOM 2586  C CB  . PHE A 1 343  ? 29.066  42.092  33.940  1.00 84.34 343  A 1 
ATOM 2587  C CG  . PHE A 1 343  ? 30.434  41.843  34.533  1.00 83.20 343  A 1 
ATOM 2588  C CD1 . PHE A 1 343  ? 31.367  42.887  34.639  1.00 74.28 343  A 1 
ATOM 2589  C CD2 . PHE A 1 343  ? 30.764  40.568  35.023  1.00 73.69 343  A 1 
ATOM 2590  C CE1 . PHE A 1 343  ? 32.618  42.658  35.229  1.00 71.11 343  A 1 
ATOM 2591  C CE2 . PHE A 1 343  ? 32.012  40.335  35.617  1.00 71.01 343  A 1 
ATOM 2592  C CZ  . PHE A 1 343  ? 32.938  41.380  35.722  1.00 75.90 343  A 1 
ATOM 2593  N N   . GLU A 1 344  ? 28.703  42.989  37.147  1.00 84.40 344  A 1 
ATOM 2594  C CA  . GLU A 1 344  ? 28.847  43.912  38.294  1.00 84.03 344  A 1 
ATOM 2595  C C   . GLU A 1 344  ? 27.529  44.453  38.886  1.00 84.95 344  A 1 
ATOM 2596  O O   . GLU A 1 344  ? 27.551  45.242  39.831  1.00 79.09 344  A 1 
ATOM 2597  C CB  . GLU A 1 344  ? 29.861  45.027  37.994  1.00 80.82 344  A 1 
ATOM 2598  C CG  . GLU A 1 344  ? 31.275  44.488  37.742  1.00 75.98 344  A 1 
ATOM 2599  C CD  . GLU A 1 344  ? 32.304  45.573  37.388  1.00 68.45 344  A 1 
ATOM 2600  O OE1 . GLU A 1 344  ? 33.499  45.203  37.306  1.00 60.52 344  A 1 
ATOM 2601  O OE2 . GLU A 1 344  ? 31.920  46.738  37.179  1.00 61.19 344  A 1 
ATOM 2602  N N   . SER A 1 345  ? 26.384  44.009  38.409  1.00 84.94 345  A 1 
ATOM 2603  C CA  . SER A 1 345  ? 25.095  44.334  39.021  1.00 84.30 345  A 1 
ATOM 2604  C C   . SER A 1 345  ? 24.708  43.322  40.105  1.00 84.43 345  A 1 
ATOM 2605  O O   . SER A 1 345  ? 25.251  42.223  40.192  1.00 80.40 345  A 1 
ATOM 2606  C CB  . SER A 1 345  ? 24.012  44.461  37.941  1.00 82.92 345  A 1 
ATOM 2607  O OG  . SER A 1 345  ? 23.547  43.191  37.541  1.00 75.98 345  A 1 
ATOM 2608  N N   . TYR A 1 346  ? 23.732  43.679  40.931  1.00 85.62 346  A 1 
ATOM 2609  C CA  . TYR A 1 346  ? 23.165  42.761  41.920  1.00 85.30 346  A 1 
ATOM 2610  C C   . TYR A 1 346  ? 22.196  41.732  41.317  1.00 86.50 346  A 1 
ATOM 2611  O O   . TYR A 1 346  ? 21.689  40.875  42.037  1.00 83.52 346  A 1 
ATOM 2612  C CB  . TYR A 1 346  ? 22.496  43.565  43.050  1.00 82.55 346  A 1 
ATOM 2613  C CG  . TYR A 1 346  ? 21.255  44.323  42.623  1.00 79.62 346  A 1 
ATOM 2614  C CD1 . TYR A 1 346  ? 21.336  45.692  42.289  1.00 71.80 346  A 1 
ATOM 2615  C CD2 . TYR A 1 346  ? 20.008  43.677  42.562  1.00 70.92 346  A 1 
ATOM 2616  C CE1 . TYR A 1 346  ? 20.189  46.393  41.897  1.00 65.68 346  A 1 
ATOM 2617  C CE2 . TYR A 1 346  ? 18.857  44.364  42.163  1.00 65.19 346  A 1 
ATOM 2618  C CZ  . TYR A 1 346  ? 18.948  45.727  41.835  1.00 69.23 346  A 1 
ATOM 2619  O OH  . TYR A 1 346  ? 17.824  46.412  41.455  1.00 66.41 346  A 1 
ATOM 2620  N N   . LEU A 1 347  ? 21.912  41.821  40.025  1.00 85.99 347  A 1 
ATOM 2621  C CA  . LEU A 1 347  ? 20.946  40.953  39.361  1.00 87.38 347  A 1 
ATOM 2622  C C   . LEU A 1 347  ? 21.473  39.522  39.275  1.00 87.86 347  A 1 
ATOM 2623  O O   . LEU A 1 347  ? 22.549  39.255  38.740  1.00 85.81 347  A 1 
ATOM 2624  C CB  . LEU A 1 347  ? 20.589  41.496  37.966  1.00 86.88 347  A 1 
ATOM 2625  C CG  . LEU A 1 347  ? 19.885  42.865  37.968  1.00 86.48 347  A 1 
ATOM 2626  C CD1 . LEU A 1 347  ? 19.678  43.335  36.533  1.00 78.00 347  A 1 
ATOM 2627  C CD2 . LEU A 1 347  ? 18.518  42.821  38.649  1.00 78.86 347  A 1 
ATOM 2628  N N   . LYS A 1 348  ? 20.677  38.590  39.773  1.00 87.98 348  A 1 
ATOM 2629  C CA  . LYS A 1 348  ? 20.962  37.161  39.694  1.00 87.93 348  A 1 
ATOM 2630  C C   . LYS A 1 348  ? 20.226  36.554  38.509  1.00 89.01 348  A 1 
ATOM 2631  O O   . LYS A 1 348  ? 19.005  36.648  38.420  1.00 87.27 348  A 1 
ATOM 2632  C CB  . LYS A 1 348  ? 20.587  36.466  40.998  1.00 85.71 348  A 1 
ATOM 2633  C CG  . LYS A 1 348  ? 21.452  36.941  42.174  1.00 81.32 348  A 1 
ATOM 2634  C CD  . LYS A 1 348  ? 21.069  36.154  43.421  1.00 75.38 348  A 1 
ATOM 2635  C CE  . LYS A 1 348  ? 21.900  36.561  44.628  1.00 67.51 348  A 1 
ATOM 2636  N NZ  . LYS A 1 348  ? 21.541  35.735  45.799  1.00 59.67 348  A 1 
ATOM 2637  N N   . ILE A 1 349  ? 20.979  35.908  37.636  1.00 89.79 349  A 1 
ATOM 2638  C CA  . ILE A 1 349  ? 20.465  35.282  36.419  1.00 90.45 349  A 1 
ATOM 2639  C C   . ILE A 1 349  ? 20.578  33.772  36.566  1.00 90.48 349  A 1 
ATOM 2640  O O   . ILE A 1 349  ? 21.663  33.250  36.817  1.00 87.79 349  A 1 
ATOM 2641  C CB  . ILE A 1 349  ? 21.182  35.835  35.175  1.00 89.67 349  A 1 
ATOM 2642  C CG1 . ILE A 1 349  ? 21.051  37.381  35.148  1.00 83.61 349  A 1 
ATOM 2643  C CG2 . ILE A 1 349  ? 20.592  35.216  33.898  1.00 81.76 349  A 1 
ATOM 2644  C CD1 . ILE A 1 349  ? 21.802  38.054  34.015  1.00 75.20 349  A 1 
ATOM 2645  N N   . GLY A 1 350  ? 19.459  33.087  36.419  1.00 90.21 350  A 1 
ATOM 2646  C CA  . GLY A 1 350  ? 19.370  31.636  36.456  1.00 90.10 350  A 1 
ATOM 2647  C C   . GLY A 1 350  ? 18.977  31.050  35.105  1.00 91.33 350  A 1 
ATOM 2648  O O   . GLY A 1 350  ? 18.353  31.710  34.280  1.00 89.38 350  A 1 
ATOM 2649  N N   . ILE A 1 351  ? 19.333  29.789  34.882  1.00 90.36 351  A 1 
ATOM 2650  C CA  . ILE A 1 351  ? 18.962  29.052  33.672  1.00 90.88 351  A 1 
ATOM 2651  C C   . ILE A 1 351  ? 18.337  27.705  34.029  1.00 90.48 351  A 1 
ATOM 2652  O O   . ILE A 1 351  ? 18.824  26.993  34.907  1.00 88.17 351  A 1 
ATOM 2653  C CB  . ILE A 1 351  ? 20.149  28.939  32.694  1.00 89.35 351  A 1 
ATOM 2654  C CG1 . ILE A 1 351  ? 19.678  28.364  31.342  1.00 81.33 351  A 1 
ATOM 2655  C CG2 . ILE A 1 351  ? 21.313  28.124  33.285  1.00 79.34 351  A 1 
ATOM 2656  C CD1 . ILE A 1 351  ? 20.733  28.432  30.235  1.00 76.72 351  A 1 
ATOM 2657  N N   . VAL A 1 352  ? 17.267  27.345  33.333  1.00 89.91 352  A 1 
ATOM 2658  C CA  . VAL A 1 352  ? 16.505  26.117  33.552  1.00 89.85 352  A 1 
ATOM 2659  C C   . VAL A 1 352  ? 16.256  25.432  32.216  1.00 89.84 352  A 1 
ATOM 2660  O O   . VAL A 1 352  ? 15.402  25.846  31.438  1.00 87.19 352  A 1 
ATOM 2661  C CB  . VAL A 1 352  ? 15.178  26.419  34.272  1.00 88.38 352  A 1 
ATOM 2662  C CG1 . VAL A 1 352  ? 14.400  25.136  34.545  1.00 76.89 352  A 1 
ATOM 2663  C CG2 . VAL A 1 352  ? 15.405  27.096  35.618  1.00 75.53 352  A 1 
ATOM 2664  N N   . TYR A 1 353  ? 16.971  24.353  31.929  1.00 87.57 353  A 1 
ATOM 2665  C CA  . TYR A 1 353  ? 16.804  23.600  30.688  1.00 87.17 353  A 1 
ATOM 2666  C C   . TYR A 1 353  ? 16.871  22.087  30.901  1.00 86.01 353  A 1 
ATOM 2667  O O   . TYR A 1 353  ? 17.443  21.581  31.870  1.00 81.29 353  A 1 
ATOM 2668  C CB  . TYR A 1 353  ? 17.802  24.090  29.626  1.00 84.87 353  A 1 
ATOM 2669  C CG  . TYR A 1 353  ? 19.263  23.913  29.978  1.00 84.99 353  A 1 
ATOM 2670  C CD1 . TYR A 1 353  ? 19.927  24.879  30.769  1.00 75.99 353  A 1 
ATOM 2671  C CD2 . TYR A 1 353  ? 19.989  22.816  29.492  1.00 75.90 353  A 1 
ATOM 2672  C CE1 . TYR A 1 353  ? 21.290  24.747  31.065  1.00 74.40 353  A 1 
ATOM 2673  C CE2 . TYR A 1 353  ? 21.355  22.675  29.783  1.00 73.87 353  A 1 
ATOM 2674  C CZ  . TYR A 1 353  ? 22.009  23.646  30.565  1.00 79.43 353  A 1 
ATOM 2675  O OH  . TYR A 1 353  ? 23.349  23.524  30.841  1.00 76.01 353  A 1 
ATOM 2676  N N   . GLY A 1 354  ? 16.256  21.340  29.996  1.00 82.07 354  A 1 
ATOM 2677  C CA  . GLY A 1 354  ? 16.207  19.889  30.078  1.00 79.75 354  A 1 
ATOM 2678  C C   . GLY A 1 354  ? 17.570  19.218  29.874  1.00 79.05 354  A 1 
ATOM 2679  O O   . GLY A 1 354  ? 18.458  19.755  29.229  1.00 73.84 354  A 1 
ATOM 2680  N N   . GLY A 1 355  ? 17.719  17.994  30.379  1.00 76.40 355  A 1 
ATOM 2681  C CA  . GLY A 1 355  ? 18.936  17.182  30.194  1.00 75.47 355  A 1 
ATOM 2682  C C   . GLY A 1 355  ? 20.063  17.454  31.187  1.00 76.94 355  A 1 
ATOM 2683  O O   . GLY A 1 355  ? 21.069  16.753  31.132  1.00 71.79 355  A 1 
ATOM 2684  N N   . THR A 1 356  ? 19.893  18.406  32.083  1.00 77.63 356  A 1 
ATOM 2685  C CA  . THR A 1 356  ? 20.775  18.651  33.229  1.00 77.64 356  A 1 
ATOM 2686  C C   . THR A 1 356  ? 20.152  18.128  34.525  1.00 78.45 356  A 1 
ATOM 2687  O O   . THR A 1 356  ? 18.962  17.801  34.562  1.00 74.67 356  A 1 
ATOM 2688  C CB  . THR A 1 356  ? 21.076  20.145  33.362  1.00 75.15 356  A 1 
ATOM 2689  O OG1 . THR A 1 356  ? 19.862  20.827  33.587  1.00 66.21 356  A 1 
ATOM 2690  C CG2 . THR A 1 356  ? 21.718  20.737  32.109  1.00 65.69 356  A 1 
ATOM 2691  N N   . SER A 1 357  ? 20.960  18.060  35.593  1.00 78.64 357  A 1 
ATOM 2692  C CA  . SER A 1 357  ? 20.457  17.705  36.922  1.00 78.91 357  A 1 
ATOM 2693  C C   . SER A 1 357  ? 19.404  18.711  37.386  1.00 80.46 357  A 1 
ATOM 2694  O O   . SER A 1 357  ? 19.657  19.910  37.464  1.00 77.93 357  A 1 
ATOM 2695  C CB  . SER A 1 357  ? 21.596  17.623  37.942  1.00 75.30 357  A 1 
ATOM 2696  O OG  . SER A 1 357  ? 21.055  17.459  39.243  1.00 65.74 357  A 1 
ATOM 2697  N N   . PHE A 1 358  ? 18.231  18.188  37.737  1.00 79.66 358  A 1 
ATOM 2698  C CA  . PHE A 1 358  ? 17.156  18.998  38.296  1.00 79.84 358  A 1 
ATOM 2699  C C   . PHE A 1 358  ? 17.578  19.639  39.618  1.00 81.18 358  A 1 
ATOM 2700  O O   . PHE A 1 358  ? 17.347  20.819  39.835  1.00 79.00 358  A 1 
ATOM 2701  C CB  . PHE A 1 358  ? 15.918  18.113  38.479  1.00 76.70 358  A 1 
ATOM 2702  C CG  . PHE A 1 358  ? 14.683  18.869  38.904  1.00 74.13 358  A 1 
ATOM 2703  C CD1 . PHE A 1 358  ? 14.486  19.208  40.245  1.00 65.56 358  A 1 
ATOM 2704  C CD2 . PHE A 1 358  ? 13.723  19.243  37.949  1.00 64.97 358  A 1 
ATOM 2705  C CE1 . PHE A 1 358  ? 13.347  19.935  40.632  1.00 60.83 358  A 1 
ATOM 2706  C CE2 . PHE A 1 358  ? 12.580  19.960  38.330  1.00 59.54 358  A 1 
ATOM 2707  C CZ  . PHE A 1 358  ? 12.396  20.314  39.673  1.00 63.85 358  A 1 
ATOM 2708  N N   . ARG A 1 359  ? 18.269  18.867  40.462  1.00 78.34 359  A 1 
ATOM 2709  C CA  . ARG A 1 359  ? 18.747  19.325  41.769  1.00 78.47 359  A 1 
ATOM 2710  C C   . ARG A 1 359  ? 19.689  20.521  41.646  1.00 80.20 359  A 1 
ATOM 2711  O O   . ARG A 1 359  ? 19.485  21.523  42.321  1.00 77.55 359  A 1 
ATOM 2712  C CB  . ARG A 1 359  ? 19.407  18.146  42.490  1.00 75.72 359  A 1 
ATOM 2713  C CG  . ARG A 1 359  ? 19.888  18.548  43.883  1.00 66.99 359  A 1 
ATOM 2714  C CD  . ARG A 1 359  ? 20.505  17.351  44.595  1.00 62.84 359  A 1 
ATOM 2715  N NE  . ARG A 1 359  ? 21.122  17.789  45.842  1.00 54.58 359  A 1 
ATOM 2716  C CZ  . ARG A 1 359  ? 21.585  17.024  46.810  1.00 47.14 359  A 1 
ATOM 2717  N NH1 . ARG A 1 359  ? 21.545  15.719  46.742  1.00 42.77 359  A 1 
ATOM 2718  N NH2 . ARG A 1 359  ? 22.097  17.581  47.854  1.00 41.38 359  A 1 
ATOM 2719  N N   . HIS A 1 360  ? 20.669  20.448  40.748  1.00 82.52 360  A 1 
ATOM 2720  C CA  . HIS A 1 360  ? 21.612  21.546  40.531  1.00 82.46 360  A 1 
ATOM 2721  C C   . HIS A 1 360  ? 20.912  22.828  40.057  1.00 83.59 360  A 1 
ATOM 2722  O O   . HIS A 1 360  ? 21.183  23.915  40.565  1.00 81.60 360  A 1 
ATOM 2723  C CB  . HIS A 1 360  ? 22.665  21.095  39.509  1.00 80.81 360  A 1 
ATOM 2724  C CG  . HIS A 1 360  ? 23.619  22.187  39.124  1.00 77.27 360  A 1 
ATOM 2725  N ND1 . HIS A 1 360  ? 23.498  23.039  38.050  1.00 66.78 360  A 1 
ATOM 2726  C CD2 . HIS A 1 360  ? 24.755  22.558  39.803  1.00 67.55 360  A 1 
ATOM 2727  C CE1 . HIS A 1 360  ? 24.533  23.893  38.077  1.00 65.80 360  A 1 
ATOM 2728  N NE2 . HIS A 1 360  ? 25.316  23.630  39.125  1.00 66.91 360  A 1 
ATOM 2729  N N   . GLN A 1 361  ? 19.981  22.712  39.122  1.00 83.86 361  A 1 
ATOM 2730  C CA  . GLN A 1 361  ? 19.215  23.873  38.658  1.00 83.71 361  A 1 
ATOM 2731  C C   . GLN A 1 361  ? 18.327  24.448  39.768  1.00 83.64 361  A 1 
ATOM 2732  O O   . GLN A 1 361  ? 18.235  25.664  39.906  1.00 81.74 361  A 1 
ATOM 2733  C CB  . GLN A 1 361  ? 18.381  23.496  37.430  1.00 83.40 361  A 1 
ATOM 2734  C CG  . GLN A 1 361  ? 19.275  23.291  36.201  1.00 80.96 361  A 1 
ATOM 2735  C CD  . GLN A 1 361  ? 18.497  22.974  34.929  1.00 80.71 361  A 1 
ATOM 2736  O OE1 . GLN A 1 361  ? 17.341  22.588  34.921  1.00 71.83 361  A 1 
ATOM 2737  N NE2 . GLN A 1 361  ? 19.125  23.115  33.784  1.00 70.33 361  A 1 
ATOM 2738  N N   . ASN A 1 362  ? 17.727  23.590  40.576  1.00 83.95 362  A 1 
ATOM 2739  C CA  . ASN A 1 362  ? 16.921  24.024  41.708  1.00 82.82 362  A 1 
ATOM 2740  C C   . ASN A 1 362  ? 17.763  24.742  42.775  1.00 82.23 362  A 1 
ATOM 2741  O O   . ASN A 1 362  ? 17.360  25.787  43.267  1.00 80.08 362  A 1 
ATOM 2742  C CB  . ASN A 1 362  ? 16.181  22.807  42.279  1.00 81.77 362  A 1 
ATOM 2743  C CG  . ASN A 1 362  ? 15.081  23.224  43.236  1.00 77.43 362  A 1 
ATOM 2744  O OD1 . ASN A 1 362  ? 14.496  24.276  43.129  1.00 68.64 362  A 1 
ATOM 2745  N ND2 . ASN A 1 362  ? 14.758  22.380  44.191  1.00 68.86 362  A 1 
ATOM 2746  N N   . GLU A 1 363  ? 18.967  24.248  43.081  1.00 82.86 363  A 1 
ATOM 2747  C CA  . GLU A 1 363  ? 19.903  24.927  43.986  1.00 81.46 363  A 1 
ATOM 2748  C C   . GLU A 1 363  ? 20.302  26.314  43.464  1.00 81.84 363  A 1 
ATOM 2749  O O   . GLU A 1 363  ? 20.409  27.260  44.243  1.00 79.16 363  A 1 
ATOM 2750  C CB  . GLU A 1 363  ? 21.160  24.064  44.195  1.00 80.27 363  A 1 
ATOM 2751  C CG  . GLU A 1 363  ? 20.923  22.877  45.143  1.00 72.17 363  A 1 
ATOM 2752  C CD  . GLU A 1 363  ? 22.143  21.945  45.279  1.00 65.66 363  A 1 
ATOM 2753  O OE1 . GLU A 1 363  ? 22.001  20.881  45.933  1.00 58.02 363  A 1 
ATOM 2754  O OE2 . GLU A 1 363  ? 23.223  22.272  44.733  1.00 58.48 363  A 1 
ATOM 2755  N N   . CYS A 1 364  ? 20.484  26.472  42.157  1.00 82.30 364  A 1 
ATOM 2756  C CA  . CYS A 1 364  ? 20.746  27.784  41.569  1.00 81.48 364  A 1 
ATOM 2757  C C   . CYS A 1 364  ? 19.558  28.745  41.728  1.00 82.01 364  A 1 
ATOM 2758  O O   . CYS A 1 364  ? 19.756  29.920  42.033  1.00 79.92 364  A 1 
ATOM 2759  C CB  . CYS A 1 364  ? 21.123  27.626  40.088  1.00 79.33 364  A 1 
ATOM 2760  S SG  . CYS A 1 364  ? 22.761  26.830  39.932  1.00 67.85 364  A 1 
ATOM 2761  N N   . ILE A 1 365  ? 18.337  28.262  41.552  1.00 82.91 365  A 1 
ATOM 2762  C CA  . ILE A 1 365  ? 17.124  29.082  41.676  1.00 82.76 365  A 1 
ATOM 2763  C C   . ILE A 1 365  ? 16.831  29.424  43.137  1.00 82.09 365  A 1 
ATOM 2764  O O   . ILE A 1 365  ? 16.489  30.564  43.446  1.00 78.89 365  A 1 
ATOM 2765  C CB  . ILE A 1 365  ? 15.938  28.370  40.996  1.00 82.85 365  A 1 
ATOM 2766  C CG1 . ILE A 1 365  ? 16.182  28.315  39.473  1.00 77.23 365  A 1 
ATOM 2767  C CG2 . ILE A 1 365  ? 14.599  29.077  41.282  1.00 74.58 365  A 1 
ATOM 2768  C CD1 . ILE A 1 365  ? 15.280  27.304  38.779  1.00 68.07 365  A 1 
ATOM 2769  N N   . THR A 1 366  ? 17.023  28.473  44.050  1.00 82.50 366  A 1 
ATOM 2770  C CA  . THR A 1 366  ? 16.799  28.687  45.490  1.00 80.06 366  A 1 
ATOM 2771  C C   . THR A 1 366  ? 17.819  29.635  46.123  1.00 80.72 366  A 1 
ATOM 2772  O O   . THR A 1 366  ? 17.546  30.200  47.180  1.00 77.22 366  A 1 
ATOM 2773  C CB  . THR A 1 366  ? 16.775  27.369  46.277  1.00 76.98 366  A 1 
ATOM 2774  O OG1 . THR A 1 366  ? 17.922  26.609  46.006  1.00 68.11 366  A 1 
ATOM 2775  C CG2 . THR A 1 366  ? 15.554  26.515  45.953  1.00 65.27 366  A 1 
ATOM 2776  N N   . ARG A 1 367  ? 18.963  29.901  45.469  1.00 80.41 367  A 1 
ATOM 2777  C CA  . ARG A 1 367  ? 19.883  30.993  45.852  1.00 79.24 367  A 1 
ATOM 2778  C C   . ARG A 1 367  ? 19.345  32.392  45.509  1.00 79.63 367  A 1 
ATOM 2779  O O   . ARG A 1 367  ? 19.945  33.387  45.910  1.00 73.53 367  A 1 
ATOM 2780  C CB  . ARG A 1 367  ? 21.267  30.766  45.220  1.00 76.77 367  A 1 
ATOM 2781  C CG  . ARG A 1 367  ? 22.035  29.612  45.886  1.00 70.83 367  A 1 
ATOM 2782  C CD  . ARG A 1 367  ? 23.332  29.334  45.121  1.00 66.95 367  A 1 
ATOM 2783  N NE  . ARG A 1 367  ? 24.035  28.142  45.636  1.00 59.79 367  A 1 
ATOM 2784  C CZ  . ARG A 1 367  ? 25.182  27.648  45.166  1.00 53.64 367  A 1 
ATOM 2785  N NH1 . ARG A 1 367  ? 25.868  28.249  44.232  1.00 49.61 367  A 1 
ATOM 2786  N NH2 . ARG A 1 367  ? 25.651  26.524  45.626  1.00 47.47 367  A 1 
ATOM 2787  N N   . GLY A 1 368  ? 18.247  32.466  44.827  1.00 82.41 368  A 1 
ATOM 2788  C CA  . GLY A 1 368  ? 17.621  33.689  44.335  1.00 82.52 368  A 1 
ATOM 2789  C C   . GLY A 1 368  ? 17.903  33.930  42.858  1.00 84.72 368  A 1 
ATOM 2790  O O   . GLY A 1 368  ? 19.037  33.818  42.399  1.00 80.73 368  A 1 
ATOM 2791  N N   . CYS A 1 369  ? 16.862  34.269  42.133  1.00 86.52 369  A 1 
ATOM 2792  C CA  . CYS A 1 369  ? 16.924  34.476  40.695  1.00 88.10 369  A 1 
ATOM 2793  C C   . CYS A 1 369  ? 15.980  35.612  40.291  1.00 89.13 369  A 1 
ATOM 2794  O O   . CYS A 1 369  ? 14.772  35.485  40.463  1.00 86.32 369  A 1 
ATOM 2795  C CB  . CYS A 1 369  ? 16.554  33.146  40.021  1.00 85.15 369  A 1 
ATOM 2796  S SG  . CYS A 1 369  ? 16.879  33.241  38.246  1.00 77.01 369  A 1 
ATOM 2797  N N   . HIS A 1 370  ? 16.531  36.704  39.763  1.00 90.73 370  A 1 
ATOM 2798  C CA  . HIS A 1 370  ? 15.725  37.800  39.223  1.00 90.81 370  A 1 
ATOM 2799  C C   . HIS A 1 370  ? 15.234  37.479  37.812  1.00 91.52 370  A 1 
ATOM 2800  O O   . HIS A 1 370  ? 14.077  37.719  37.485  1.00 90.30 370  A 1 
ATOM 2801  C CB  . HIS A 1 370  ? 16.547  39.097  39.186  1.00 90.17 370  A 1 
ATOM 2802  C CG  . HIS A 1 370  ? 17.019  39.580  40.523  1.00 89.37 370  A 1 
ATOM 2803  N ND1 . HIS A 1 370  ? 18.158  39.187  41.185  1.00 77.11 370  A 1 
ATOM 2804  C CD2 . HIS A 1 370  ? 16.434  40.551  41.299  1.00 77.83 370  A 1 
ATOM 2805  C CE1 . HIS A 1 370  ? 18.253  39.896  42.322  1.00 79.25 370  A 1 
ATOM 2806  N NE2 . HIS A 1 370  ? 17.233  40.738  42.422  1.00 80.60 370  A 1 
ATOM 2807  N N   . VAL A 1 371  ? 16.121  36.924  36.998  1.00 92.27 371  A 1 
ATOM 2808  C CA  . VAL A 1 371  ? 15.857  36.566  35.605  1.00 92.81 371  A 1 
ATOM 2809  C C   . VAL A 1 371  ? 16.039  35.066  35.452  1.00 92.73 371  A 1 
ATOM 2810  O O   . VAL A 1 371  ? 17.132  34.553  35.678  1.00 90.74 371  A 1 
ATOM 2811  C CB  . VAL A 1 371  ? 16.787  37.326  34.641  1.00 92.16 371  A 1 
ATOM 2812  C CG1 . VAL A 1 371  ? 16.436  37.029  33.183  1.00 83.03 371  A 1 
ATOM 2813  C CG2 . VAL A 1 371  ? 16.716  38.842  34.848  1.00 82.12 371  A 1 
ATOM 2814  N N   . VAL A 1 372  ? 14.999  34.369  35.044  1.00 92.93 372  A 1 
ATOM 2815  C CA  . VAL A 1 372  ? 15.089  32.951  34.696  1.00 93.02 372  A 1 
ATOM 2816  C C   . VAL A 1 372  ? 14.987  32.775  33.191  1.00 93.23 372  A 1 
ATOM 2817  O O   . VAL A 1 372  ? 14.082  33.310  32.552  1.00 92.04 372  A 1 
ATOM 2818  C CB  . VAL A 1 372  ? 14.080  32.102  35.498  1.00 91.86 372  A 1 
ATOM 2819  C CG1 . VAL A 1 372  ? 12.761  31.797  34.795  1.00 79.26 372  A 1 
ATOM 2820  C CG2 . VAL A 1 372  ? 14.731  30.769  35.870  1.00 77.85 372  A 1 
ATOM 2821  N N   . ILE A 1 373  ? 15.925  32.038  32.622  1.00 93.39 373  A 1 
ATOM 2822  C CA  . ILE A 1 373  ? 15.923  31.657  31.213  1.00 93.59 373  A 1 
ATOM 2823  C C   . ILE A 1 373  ? 15.640  30.167  31.154  1.00 92.94 373  A 1 
ATOM 2824  O O   . ILE A 1 373  ? 16.347  29.381  31.778  1.00 90.96 373  A 1 
ATOM 2825  C CB  . ILE A 1 373  ? 17.251  32.037  30.544  1.00 93.02 373  A 1 
ATOM 2826  C CG1 . ILE A 1 373  ? 17.496  33.563  30.637  1.00 86.66 373  A 1 
ATOM 2827  C CG2 . ILE A 1 373  ? 17.246  31.601  29.070  1.00 85.61 373  A 1 
ATOM 2828  C CD1 . ILE A 1 373  ? 18.969  33.918  30.528  1.00 79.39 373  A 1 
ATOM 2829  N N   . ALA A 1 374  ? 14.602  29.768  30.438  1.00 92.82 374  A 1 
ATOM 2830  C CA  . ALA A 1 374  ? 14.108  28.406  30.510  1.00 92.66 374  A 1 
ATOM 2831  C C   . ALA A 1 374  ? 13.651  27.854  29.160  1.00 92.64 374  A 1 
ATOM 2832  O O   . ALA A 1 374  ? 13.224  28.582  28.269  1.00 90.67 374  A 1 
ATOM 2833  C CB  . ALA A 1 374  ? 12.984  28.358  31.549  1.00 90.97 374  A 1 
ATOM 2834  N N   . THR A 1 375  ? 13.704  26.536  29.031  1.00 91.43 375  A 1 
ATOM 2835  C CA  . THR A 1 375  ? 12.968  25.826  27.976  1.00 90.75 375  A 1 
ATOM 2836  C C   . THR A 1 375  ? 11.563  25.469  28.475  1.00 90.72 375  A 1 
ATOM 2837  O O   . THR A 1 375  ? 11.438  25.124  29.655  1.00 89.35 375  A 1 
ATOM 2838  C CB  . THR A 1 375  ? 13.703  24.559  27.514  1.00 89.15 375  A 1 
ATOM 2839  O OG1 . THR A 1 375  ? 13.956  23.695  28.602  1.00 78.13 375  A 1 
ATOM 2840  C CG2 . THR A 1 375  ? 15.043  24.881  26.861  1.00 76.01 375  A 1 
ATOM 2841  N N   . PRO A 1 376  ? 10.527  25.456  27.609  1.00 90.41 376  A 1 
ATOM 2842  C CA  . PRO A 1 376  ? 9.128   25.362  28.047  1.00 89.79 376  A 1 
ATOM 2843  C C   . PRO A 1 376  ? 8.829   24.149  28.928  1.00 89.45 376  A 1 
ATOM 2844  O O   . PRO A 1 376  ? 8.346   24.293  30.049  1.00 86.88 376  A 1 
ATOM 2845  C CB  . PRO A 1 376  ? 8.291   25.335  26.757  1.00 88.32 376  A 1 
ATOM 2846  C CG  . PRO A 1 376  ? 9.183   25.990  25.717  1.00 84.19 376  A 1 
ATOM 2847  C CD  . PRO A 1 376  ? 10.596  25.648  26.175  1.00 86.79 376  A 1 
ATOM 2848  N N   . GLY A 1 377  ? 9.195   22.947  28.457  1.00 87.17 377  A 1 
ATOM 2849  C CA  . GLY A 1 377  ? 8.935   21.709  29.196  1.00 85.69 377  A 1 
ATOM 2850  C C   . GLY A 1 377  ? 9.640   21.646  30.554  1.00 86.20 377  A 1 
ATOM 2851  O O   . GLY A 1 377  ? 9.083   21.139  31.521  1.00 84.24 377  A 1 
ATOM 2852  N N   . ARG A 1 378  ? 10.859  22.184  30.656  1.00 87.73 378  A 1 
ATOM 2853  C CA  . ARG A 1 378  ? 11.579  22.197  31.938  1.00 88.30 378  A 1 
ATOM 2854  C C   . ARG A 1 378  ? 11.036  23.266  32.881  1.00 89.11 378  A 1 
ATOM 2855  O O   . ARG A 1 378  ? 10.960  23.013  34.071  1.00 87.65 378  A 1 
ATOM 2856  C CB  . ARG A 1 378  ? 13.085  22.355  31.693  1.00 86.33 378  A 1 
ATOM 2857  C CG  . ARG A 1 378  ? 13.944  22.082  32.938  1.00 79.50 378  A 1 
ATOM 2858  C CD  . ARG A 1 378  ? 13.822  20.627  33.434  1.00 76.72 378  A 1 
ATOM 2859  N NE  . ARG A 1 378  ? 14.988  20.249  34.252  1.00 73.62 378  A 1 
ATOM 2860  C CZ  . ARG A 1 378  ? 15.321  19.017  34.631  1.00 69.03 378  A 1 
ATOM 2861  N NH1 . ARG A 1 378  ? 14.568  17.984  34.388  1.00 60.54 378  A 1 
ATOM 2862  N NH2 . ARG A 1 378  ? 16.437  18.810  35.262  1.00 62.52 378  A 1 
ATOM 2863  N N   . LEU A 1 379  ? 10.654  24.417  32.360  1.00 88.91 379  A 1 
ATOM 2864  C CA  . LEU A 1 379  ? 10.010  25.463  33.147  1.00 89.77 379  A 1 
ATOM 2865  C C   . LEU A 1 379  ? 8.700   24.957  33.748  1.00 89.80 379  A 1 
ATOM 2866  O O   . LEU A 1 379  ? 8.507   25.098  34.951  1.00 88.56 379  A 1 
ATOM 2867  C CB  . LEU A 1 379  ? 9.798   26.701  32.267  1.00 89.78 379  A 1 
ATOM 2868  C CG  . LEU A 1 379  ? 9.142   27.886  33.005  1.00 89.75 379  A 1 
ATOM 2869  C CD1 . LEU A 1 379  ? 10.005  28.397  34.157  1.00 77.83 379  A 1 
ATOM 2870  C CD2 . LEU A 1 379  ? 8.933   29.035  32.027  1.00 78.95 379  A 1 
ATOM 2871  N N   . LEU A 1 380  ? 7.860   24.306  32.948  1.00 89.04 380  A 1 
ATOM 2872  C CA  . LEU A 1 380  ? 6.615   23.713  33.434  1.00 88.60 380  A 1 
ATOM 2873  C C   . LEU A 1 380  ? 6.853   22.636  34.489  1.00 88.26 380  A 1 
ATOM 2874  O O   . LEU A 1 380  ? 6.130   22.608  35.476  1.00 86.46 380  A 1 
ATOM 2875  C CB  . LEU A 1 380  ? 5.817   23.139  32.259  1.00 87.63 380  A 1 
ATOM 2876  C CG  . LEU A 1 380  ? 5.034   24.220  31.501  1.00 83.32 380  A 1 
ATOM 2877  C CD1 . LEU A 1 380  ? 4.463   23.612  30.231  1.00 72.97 380  A 1 
ATOM 2878  C CD2 . LEU A 1 380  ? 3.863   24.762  32.323  1.00 74.34 380  A 1 
ATOM 2879  N N   . ASP A 1 381  ? 7.892   21.814  34.347  1.00 87.46 381  A 1 
ATOM 2880  C CA  . ASP A 1 381  ? 8.240   20.811  35.363  1.00 85.21 381  A 1 
ATOM 2881  C C   . ASP A 1 381  ? 8.633   21.468  36.706  1.00 85.24 381  A 1 
ATOM 2882  O O   . ASP A 1 381  ? 8.323   20.948  37.774  1.00 83.65 381  A 1 
ATOM 2883  C CB  . ASP A 1 381  ? 9.355   19.915  34.791  1.00 83.60 381  A 1 
ATOM 2884  C CG  . ASP A 1 381  ? 9.643   18.623  35.573  1.00 75.18 381  A 1 
ATOM 2885  O OD1 . ASP A 1 381  ? 8.722   18.000  36.133  1.00 67.12 381  A 1 
ATOM 2886  O OD2 . ASP A 1 381  ? 10.824  18.200  35.595  1.00 66.99 381  A 1 
ATOM 2887  N N   . PHE A 1 382  ? 9.274   22.647  36.676  1.00 86.59 382  A 1 
ATOM 2888  C CA  . PHE A 1 382  ? 9.550   23.432  37.883  1.00 86.57 382  A 1 
ATOM 2889  C C   . PHE A 1 382  ? 8.289   24.111  38.440  1.00 86.06 382  A 1 
ATOM 2890  O O   . PHE A 1 382  ? 8.110   24.165  39.654  1.00 82.78 382  A 1 
ATOM 2891  C CB  . PHE A 1 382  ? 10.640  24.478  37.595  1.00 86.17 382  A 1 
ATOM 2892  C CG  . PHE A 1 382  ? 12.054  23.991  37.805  1.00 85.82 382  A 1 
ATOM 2893  C CD1 . PHE A 1 382  ? 12.813  24.478  38.883  1.00 73.87 382  A 1 
ATOM 2894  C CD2 . PHE A 1 382  ? 12.639  23.069  36.928  1.00 74.32 382  A 1 
ATOM 2895  C CE1 . PHE A 1 382  ? 14.138  24.052  39.068  1.00 73.70 382  A 1 
ATOM 2896  C CE2 . PHE A 1 382  ? 13.963  22.633  37.112  1.00 73.05 382  A 1 
ATOM 2897  C CZ  . PHE A 1 382  ? 14.714  23.127  38.183  1.00 81.06 382  A 1 
ATOM 2898  N N   . VAL A 1 383  ? 7.427   24.613  37.570  1.00 86.57 383  A 1 
ATOM 2899  C CA  . VAL A 1 383  ? 6.182   25.291  37.955  1.00 85.46 383  A 1 
ATOM 2900  C C   . VAL A 1 383  ? 5.165   24.307  38.526  1.00 84.14 383  A 1 
ATOM 2901  O O   . VAL A 1 383  ? 4.598   24.575  39.582  1.00 81.37 383  A 1 
ATOM 2902  C CB  . VAL A 1 383  ? 5.613   26.071  36.761  1.00 85.68 383  A 1 
ATOM 2903  C CG1 . VAL A 1 383  ? 4.227   26.642  37.049  1.00 75.27 383  A 1 
ATOM 2904  C CG2 . VAL A 1 383  ? 6.517   27.253  36.417  1.00 74.49 383  A 1 
ATOM 2905  N N   . ASP A 1 384  ? 4.999   23.146  37.900  1.00 84.32 384  A 1 
ATOM 2906  C CA  . ASP A 1 384  ? 4.088   22.094  38.370  1.00 81.34 384  A 1 
ATOM 2907  C C   . ASP A 1 384  ? 4.506   21.546  39.747  1.00 79.41 384  A 1 
ATOM 2908  O O   . ASP A 1 384  ? 3.668   21.123  40.538  1.00 75.87 384  A 1 
ATOM 2909  C CB  . ASP A 1 384  ? 4.030   20.953  37.334  1.00 80.36 384  A 1 
ATOM 2910  C CG  . ASP A 1 384  ? 3.201   21.257  36.076  1.00 75.30 384  A 1 
ATOM 2911  O OD1 . ASP A 1 384  ? 2.402   22.217  36.062  1.00 68.44 384  A 1 
ATOM 2912  O OD2 . ASP A 1 384  ? 3.255   20.473  35.102  1.00 68.84 384  A 1 
ATOM 2913  N N   . ARG A 1 385  ? 5.796   21.616  40.061  1.00 81.31 385  A 1 
ATOM 2914  C CA  . ARG A 1 385  ? 6.341   21.290  41.390  1.00 78.38 385  A 1 
ATOM 2915  C C   . ARG A 1 385  ? 6.439   22.497  42.322  1.00 77.18 385  A 1 
ATOM 2916  O O   . ARG A 1 385  ? 7.026   22.385  43.393  1.00 72.72 385  A 1 
ATOM 2917  C CB  . ARG A 1 385  ? 7.697   20.608  41.241  1.00 76.65 385  A 1 
ATOM 2918  C CG  . ARG A 1 385  ? 7.595   19.294  40.474  1.00 72.93 385  A 1 
ATOM 2919  C CD  . ARG A 1 385  ? 8.997   18.723  40.351  1.00 70.25 385  A 1 
ATOM 2920  N NE  . ARG A 1 385  ? 9.068   17.725  39.297  1.00 64.69 385  A 1 
ATOM 2921  C CZ  . ARG A 1 385  ? 9.874   16.694  39.255  1.00 59.51 385  A 1 
ATOM 2922  N NH1 . ARG A 1 385  ? 10.648  16.380  40.252  1.00 54.41 385  A 1 
ATOM 2923  N NH2 . ARG A 1 385  ? 9.913   15.978  38.181  1.00 53.55 385  A 1 
ATOM 2924  N N   . THR A 1 386  ? 5.902   23.628  41.924  1.00 80.31 386  A 1 
ATOM 2925  C CA  . THR A 1 386  ? 5.905   24.886  42.689  1.00 79.52 386  A 1 
ATOM 2926  C C   . THR A 1 386  ? 7.295   25.396  43.090  1.00 80.81 386  A 1 
ATOM 2927  O O   . THR A 1 386  ? 7.417   26.200  44.003  1.00 76.60 386  A 1 
ATOM 2928  C CB  . THR A 1 386  ? 4.922   24.859  43.872  1.00 75.99 386  A 1 
ATOM 2929  O OG1 . THR A 1 386  ? 5.287   23.914  44.843  1.00 67.29 386  A 1 
ATOM 2930  C CG2 . THR A 1 386  ? 3.496   24.512  43.444  1.00 65.02 386  A 1 
ATOM 2931  N N   . PHE A 1 387  ? 8.361   24.981  42.393  1.00 83.42 387  A 1 
ATOM 2932  C CA  . PHE A 1 387  ? 9.708   25.533  42.591  1.00 82.74 387  A 1 
ATOM 2933  C C   . PHE A 1 387  ? 9.866   26.933  42.005  1.00 83.93 387  A 1 
ATOM 2934  O O   . PHE A 1 387  ? 10.689  27.713  42.476  1.00 80.78 387  A 1 
ATOM 2935  C CB  . PHE A 1 387  ? 10.744  24.613  41.954  1.00 80.11 387  A 1 
ATOM 2936  C CG  . PHE A 1 387  ? 10.970  23.330  42.698  1.00 76.59 387  A 1 
ATOM 2937  C CD1 . PHE A 1 387  ? 11.732  23.344  43.873  1.00 69.49 387  A 1 
ATOM 2938  C CD2 . PHE A 1 387  ? 10.460  22.118  42.214  1.00 68.35 387  A 1 
ATOM 2939  C CE1 . PHE A 1 387  ? 12.001  22.144  44.547  1.00 65.17 387  A 1 
ATOM 2940  C CE2 . PHE A 1 387  ? 10.725  20.918  42.886  1.00 64.17 387  A 1 
ATOM 2941  C CZ  . PHE A 1 387  ? 11.500  20.930  44.050  1.00 66.38 387  A 1 
ATOM 2942  N N   . ILE A 1 388  ? 9.101   27.230  40.984  1.00 84.19 388  A 1 
ATOM 2943  C CA  . ILE A 1 388  ? 9.012   28.548  40.371  1.00 85.96 388  A 1 
ATOM 2944  C C   . ILE A 1 388  ? 7.544   28.947  40.356  1.00 85.63 388  A 1 
ATOM 2945  O O   . ILE A 1 388  ? 6.688   28.164  39.948  1.00 83.20 388  A 1 
ATOM 2946  C CB  . ILE A 1 388  ? 9.637   28.552  38.959  1.00 85.84 388  A 1 
ATOM 2947  C CG1 . ILE A 1 388  ? 11.149  28.244  39.037  1.00 80.27 388  A 1 
ATOM 2948  C CG2 . ILE A 1 388  ? 9.404   29.905  38.261  1.00 78.28 388  A 1 
ATOM 2949  C CD1 . ILE A 1 388  ? 11.821  28.076  37.672  1.00 75.35 388  A 1 
ATOM 2950  N N   . THR A 1 389  ? 7.267   30.177  40.764  1.00 86.99 389  A 1 
ATOM 2951  C CA  . THR A 1 389  ? 5.947   30.796  40.615  1.00 86.64 389  A 1 
ATOM 2952  C C   . THR A 1 389  ? 6.085   32.110  39.862  1.00 87.75 389  A 1 
ATOM 2953  O O   . THR A 1 389  ? 7.144   32.735  39.875  1.00 86.01 389  A 1 
ATOM 2954  C CB  . THR A 1 389  ? 5.235   31.002  41.961  1.00 83.57 389  A 1 
ATOM 2955  O OG1 . THR A 1 389  ? 5.936   31.897  42.789  1.00 72.64 389  A 1 
ATOM 2956  C CG2 . THR A 1 389  ? 5.070   29.705  42.741  1.00 70.87 389  A 1 
ATOM 2957  N N   . PHE A 1 390  ? 5.024   32.535  39.180  1.00 86.82 390  A 1 
ATOM 2958  C CA  . PHE A 1 390  ? 5.021   33.756  38.379  1.00 87.79 390  A 1 
ATOM 2959  C C   . PHE A 1 390  ? 4.401   34.957  39.105  1.00 87.95 390  A 1 
ATOM 2960  O O   . PHE A 1 390  ? 4.077   35.957  38.481  1.00 84.14 390  A 1 
ATOM 2961  C CB  . PHE A 1 390  ? 4.341   33.469  37.037  1.00 87.01 390  A 1 
ATOM 2962  C CG  . PHE A 1 390  ? 4.930   32.325  36.241  1.00 87.67 390  A 1 
ATOM 2963  C CD1 . PHE A 1 390  ? 6.307   32.290  35.947  1.00 76.65 390  A 1 
ATOM 2964  C CD2 . PHE A 1 390  ? 4.097   31.300  35.761  1.00 76.77 390  A 1 
ATOM 2965  C CE1 . PHE A 1 390  ? 6.839   31.254  35.168  1.00 77.08 390  A 1 
ATOM 2966  C CE2 . PHE A 1 390  ? 4.624   30.266  34.980  1.00 75.92 390  A 1 
ATOM 2967  C CZ  . PHE A 1 390  ? 5.996   30.244  34.679  1.00 85.01 390  A 1 
ATOM 2968  N N   . GLU A 1 391  ? 4.247   34.873  40.420  1.00 87.04 391  A 1 
ATOM 2969  C CA  . GLU A 1 391  ? 3.550   35.886  41.225  1.00 86.06 391  A 1 
ATOM 2970  C C   . GLU A 1 391  ? 4.238   37.253  41.196  1.00 86.61 391  A 1 
ATOM 2971  O O   . GLU A 1 391  ? 3.564   38.278  41.233  1.00 82.66 391  A 1 
ATOM 2972  C CB  . GLU A 1 391  ? 3.441   35.380  42.671  1.00 83.27 391  A 1 
ATOM 2973  C CG  . GLU A 1 391  ? 2.521   34.160  42.802  1.00 75.02 391  A 1 
ATOM 2974  C CD  . GLU A 1 391  ? 2.584   33.461  44.168  1.00 68.44 391  A 1 
ATOM 2975  O OE1 . GLU A 1 391  ? 1.924   32.411  44.329  1.00 59.09 391  A 1 
ATOM 2976  O OE2 . GLU A 1 391  ? 3.326   33.915  45.056  1.00 59.90 391  A 1 
ATOM 2977  N N   . ASP A 1 392  ? 5.566   37.269  41.066  1.00 87.92 392  A 1 
ATOM 2978  C CA  . ASP A 1 392  ? 6.364   38.493  40.999  1.00 87.85 392  A 1 
ATOM 2979  C C   . ASP A 1 392  ? 6.924   38.753  39.588  1.00 89.09 392  A 1 
ATOM 2980  O O   . ASP A 1 392  ? 7.797   39.597  39.390  1.00 85.97 392  A 1 
ATOM 2981  C CB  . ASP A 1 392  ? 7.464   38.459  42.076  1.00 85.16 392  A 1 
ATOM 2982  C CG  . ASP A 1 392  ? 6.922   38.325  43.506  1.00 80.24 392  A 1 
ATOM 2983  O OD1 . ASP A 1 392  ? 5.790   38.767  43.782  1.00 71.89 392  A 1 
ATOM 2984  O OD2 . ASP A 1 392  ? 7.638   37.737  44.341  1.00 71.84 392  A 1 
ATOM 2985  N N   . THR A 1 393  ? 6.441   38.029  38.586  1.00 89.54 393  A 1 
ATOM 2986  C CA  . THR A 1 393  ? 6.934   38.142  37.209  1.00 90.45 393  A 1 
ATOM 2987  C C   . THR A 1 393  ? 6.470   39.444  36.572  1.00 90.33 393  A 1 
ATOM 2988  O O   . THR A 1 393  ? 5.288   39.642  36.312  1.00 88.04 393  A 1 
ATOM 2989  C CB  . THR A 1 393  ? 6.527   36.938  36.356  1.00 89.68 393  A 1 
ATOM 2990  O OG1 . THR A 1 393  ? 7.081   35.767  36.912  1.00 76.58 393  A 1 
ATOM 2991  C CG2 . THR A 1 393  ? 7.068   37.019  34.934  1.00 74.76 393  A 1 
ATOM 2992  N N   . ARG A 1 394  ? 7.436   40.317  36.270  1.00 91.84 394  A 1 
ATOM 2993  C CA  . ARG A 1 394  ? 7.202   41.610  35.609  1.00 91.71 394  A 1 
ATOM 2994  C C   . ARG A 1 394  ? 7.286   41.518  34.092  1.00 92.20 394  A 1 
ATOM 2995  O O   . ARG A 1 394  ? 6.548   42.212  33.409  1.00 89.65 394  A 1 
ATOM 2996  C CB  . ARG A 1 394  ? 8.215   42.646  36.127  1.00 89.05 394  A 1 
ATOM 2997  C CG  . ARG A 1 394  ? 8.060   42.912  37.635  1.00 83.18 394  A 1 
ATOM 2998  C CD  . ARG A 1 394  ? 9.171   43.819  38.169  1.00 83.49 394  A 1 
ATOM 2999  N NE  . ARG A 1 394  ? 9.095   45.192  37.650  1.00 80.68 394  A 1 
ATOM 3000  C CZ  . ARG A 1 394  ? 9.912   46.183  37.995  1.00 79.89 394  A 1 
ATOM 3001  N NH1 . ARG A 1 394  ? 10.928  45.998  38.785  1.00 71.52 394  A 1 
ATOM 3002  N NH2 . ARG A 1 394  ? 9.719   47.390  37.569  1.00 72.67 394  A 1 
ATOM 3003  N N   . PHE A 1 395  ? 8.181   40.689  33.581  1.00 93.08 395  A 1 
ATOM 3004  C CA  . PHE A 1 395  ? 8.431   40.536  32.154  1.00 93.36 395  A 1 
ATOM 3005  C C   . PHE A 1 395  ? 8.400   39.064  31.753  1.00 93.70 395  A 1 
ATOM 3006  O O   . PHE A 1 395  ? 9.071   38.234  32.367  1.00 91.81 395  A 1 
ATOM 3007  C CB  . PHE A 1 395  ? 9.779   41.159  31.783  1.00 92.43 395  A 1 
ATOM 3008  C CG  . PHE A 1 395  ? 9.898   42.639  32.077  1.00 91.78 395  A 1 
ATOM 3009  C CD1 . PHE A 1 395  ? 9.486   43.582  31.124  1.00 80.25 395  A 1 
ATOM 3010  C CD2 . PHE A 1 395  ? 10.419  43.078  33.307  1.00 80.25 395  A 1 
ATOM 3011  C CE1 . PHE A 1 395  ? 9.596   44.954  31.392  1.00 79.61 395  A 1 
ATOM 3012  C CE2 . PHE A 1 395  ? 10.527  44.449  33.583  1.00 78.59 395  A 1 
ATOM 3013  C CZ  . PHE A 1 395  ? 10.115  45.387  32.621  1.00 86.80 395  A 1 
ATOM 3014  N N   . VAL A 1 396  ? 7.684   38.754  30.684  1.00 93.51 396  A 1 
ATOM 3015  C CA  . VAL A 1 396  ? 7.712   37.447  30.026  1.00 93.55 396  A 1 
ATOM 3016  C C   . VAL A 1 396  ? 8.196   37.636  28.598  1.00 93.56 396  A 1 
ATOM 3017  O O   . VAL A 1 396  ? 7.636   38.434  27.853  1.00 91.87 396  A 1 
ATOM 3018  C CB  . VAL A 1 396  ? 6.343   36.742  30.061  1.00 92.45 396  A 1 
ATOM 3019  C CG1 . VAL A 1 396  ? 6.433   35.349  29.430  1.00 82.86 396  A 1 
ATOM 3020  C CG2 . VAL A 1 396  ? 5.847   36.569  31.498  1.00 81.64 396  A 1 
ATOM 3021  N N   . VAL A 1 397  ? 9.233   36.914  28.212  1.00 94.28 397  A 1 
ATOM 3022  C CA  . VAL A 1 397  ? 9.791   36.952  26.859  1.00 94.30 397  A 1 
ATOM 3023  C C   . VAL A 1 397  ? 9.656   35.577  26.225  1.00 93.92 397  A 1 
ATOM 3024  O O   . VAL A 1 397  ? 10.153  34.590  26.763  1.00 92.25 397  A 1 
ATOM 3025  C CB  . VAL A 1 397  ? 11.257  37.427  26.851  1.00 93.61 397  A 1 
ATOM 3026  C CG1 . VAL A 1 397  ? 11.778  37.580  25.418  1.00 83.54 397  A 1 
ATOM 3027  C CG2 . VAL A 1 397  ? 11.424  38.773  27.560  1.00 82.66 397  A 1 
ATOM 3028  N N   . LEU A 1 398  ? 9.018   35.514  25.066  1.00 93.35 398  A 1 
ATOM 3029  C CA  . LEU A 1 398  ? 8.917   34.320  24.236  1.00 92.49 398  A 1 
ATOM 3030  C C   . LEU A 1 398  ? 9.842   34.501  23.029  1.00 91.72 398  A 1 
ATOM 3031  O O   . LEU A 1 398  ? 9.496   35.210  22.081  1.00 89.46 398  A 1 
ATOM 3032  C CB  . LEU A 1 398  ? 7.448   34.099  23.818  1.00 91.44 398  A 1 
ATOM 3033  C CG  . LEU A 1 398  ? 6.444   33.939  24.979  1.00 89.30 398  A 1 
ATOM 3034  C CD1 . LEU A 1 398  ? 5.029   33.778  24.422  1.00 79.56 398  A 1 
ATOM 3035  C CD2 . LEU A 1 398  ? 6.744   32.720  25.846  1.00 80.01 398  A 1 
ATOM 3036  N N   . ASP A 1 399  ? 11.026  33.899  23.070  1.00 91.04 399  A 1 
ATOM 3037  C CA  . ASP A 1 399  ? 12.012  34.012  21.991  1.00 90.24 399  A 1 
ATOM 3038  C C   . ASP A 1 399  ? 11.900  32.848  20.997  1.00 89.12 399  A 1 
ATOM 3039  O O   . ASP A 1 399  ? 11.704  31.701  21.392  1.00 85.54 399  A 1 
ATOM 3040  C CB  . ASP A 1 399  ? 13.428  34.146  22.574  1.00 88.78 399  A 1 
ATOM 3041  C CG  . ASP A 1 399  ? 14.466  34.589  21.535  1.00 86.78 399  A 1 
ATOM 3042  O OD1 . ASP A 1 399  ? 14.071  35.155  20.487  1.00 78.13 399  A 1 
ATOM 3043  O OD2 . ASP A 1 399  ? 15.672  34.393  21.795  1.00 79.02 399  A 1 
ATOM 3044  N N   . GLU A 1 400  ? 12.013  33.136  19.708  1.00 87.90 400  A 1 
ATOM 3045  C CA  . GLU A 1 400  ? 11.764  32.197  18.603  1.00 87.26 400  A 1 
ATOM 3046  C C   . GLU A 1 400  ? 10.415  31.449  18.726  1.00 87.54 400  A 1 
ATOM 3047  O O   . GLU A 1 400  ? 10.348  30.222  18.673  1.00 84.78 400  A 1 
ATOM 3048  C CB  . GLU A 1 400  ? 12.964  31.264  18.346  1.00 84.41 400  A 1 
ATOM 3049  C CG  . GLU A 1 400  ? 14.255  31.985  17.920  1.00 78.27 400  A 1 
ATOM 3050  C CD  . GLU A 1 400  ? 15.349  31.039  17.369  1.00 72.44 400  A 1 
ATOM 3051  O OE1 . GLU A 1 400  ? 16.346  31.541  16.804  1.00 64.30 400  A 1 
ATOM 3052  O OE2 . GLU A 1 400  ? 15.225  29.797  17.456  1.00 64.42 400  A 1 
ATOM 3053  N N   . ALA A 1 401  ? 9.327   32.189  18.891  1.00 87.24 401  A 1 
ATOM 3054  C CA  . ALA A 1 401  ? 7.991   31.637  19.119  1.00 87.49 401  A 1 
ATOM 3055  C C   . ALA A 1 401  ? 7.485   30.732  17.982  1.00 87.12 401  A 1 
ATOM 3056  O O   . ALA A 1 401  ? 6.827   29.725  18.244  1.00 84.70 401  A 1 
ATOM 3057  C CB  . ALA A 1 401  ? 7.034   32.804  19.360  1.00 87.30 401  A 1 
ATOM 3058  N N   . ASP A 1 402  ? 7.831   31.043  16.730  1.00 84.85 402  A 1 
ATOM 3059  C CA  . ASP A 1 402  ? 7.560   30.198  15.564  1.00 82.83 402  A 1 
ATOM 3060  C C   . ASP A 1 402  ? 8.198   28.816  15.709  1.00 82.34 402  A 1 
ATOM 3061  O O   . ASP A 1 402  ? 7.566   27.785  15.462  1.00 79.44 402  A 1 
ATOM 3062  C CB  . ASP A 1 402  ? 8.071   30.891  14.283  1.00 79.67 402  A 1 
ATOM 3063  C CG  . ASP A 1 402  ? 9.564   31.260  14.260  1.00 76.12 402  A 1 
ATOM 3064  O OD1 . ASP A 1 402  ? 10.207  31.344  15.331  1.00 67.06 402  A 1 
ATOM 3065  O OD2 . ASP A 1 402  ? 10.058  31.517  13.144  1.00 69.77 402  A 1 
ATOM 3066  N N   . ARG A 1 403  ? 9.419   28.774  16.196  1.00 82.41 403  A 1 
ATOM 3067  C CA  . ARG A 1 403  ? 10.138  27.532  16.425  1.00 81.44 403  A 1 
ATOM 3068  C C   . ARG A 1 403  ? 9.586   26.757  17.616  1.00 82.26 403  A 1 
ATOM 3069  O O   . ARG A 1 403  ? 9.595   25.536  17.591  1.00 80.17 403  A 1 
ATOM 3070  C CB  . ARG A 1 403  ? 11.624  27.863  16.570  1.00 78.12 403  A 1 
ATOM 3071  C CG  . ARG A 1 403  ? 12.454  26.627  16.287  1.00 68.64 403  A 1 
ATOM 3072  C CD  . ARG A 1 403  ? 13.928  27.014  16.332  1.00 64.35 403  A 1 
ATOM 3073  N NE  . ARG A 1 403  ? 14.671  26.236  15.343  1.00 57.54 403  A 1 
ATOM 3074  C CZ  . ARG A 1 403  ? 15.797  26.607  14.783  1.00 50.84 403  A 1 
ATOM 3075  N NH1 . ARG A 1 403  ? 16.501  27.596  15.232  1.00 46.93 403  A 1 
ATOM 3076  N NH2 . ARG A 1 403  ? 16.213  25.993  13.727  1.00 44.75 403  A 1 
ATOM 3077  N N   . MET A 1 404  ? 9.090   27.437  18.635  1.00 83.18 404  A 1 
ATOM 3078  C CA  . MET A 1 404  ? 8.363   26.789  19.726  1.00 83.88 404  A 1 
ATOM 3079  C C   . MET A 1 404  ? 7.070   26.133  19.230  1.00 83.59 404  A 1 
ATOM 3080  O O   . MET A 1 404  ? 6.768   25.017  19.646  1.00 82.34 404  A 1 
ATOM 3081  C CB  . MET A 1 404  ? 8.080   27.783  20.859  1.00 83.90 404  A 1 
ATOM 3082  C CG  . MET A 1 404  ? 9.343   28.092  21.660  1.00 81.08 404  A 1 
ATOM 3083  S SD  . MET A 1 404  ? 9.067   28.932  23.244  1.00 78.66 404  A 1 
ATOM 3084  C CE  . MET A 1 404  ? 8.959   30.640  22.683  1.00 69.07 404  A 1 
ATOM 3085  N N   . LEU A 1 405  ? 6.359   26.777  18.309  1.00 81.17 405  A 1 
ATOM 3086  C CA  . LEU A 1 405  ? 5.192   26.197  17.634  1.00 79.21 405  A 1 
ATOM 3087  C C   . LEU A 1 405  ? 5.558   24.960  16.814  1.00 78.73 405  A 1 
ATOM 3088  O O   . LEU A 1 405  ? 4.959   23.905  17.014  1.00 75.60 405  A 1 
ATOM 3089  C CB  . LEU A 1 405  ? 4.531   27.272  16.750  1.00 77.86 405  A 1 
ATOM 3090  C CG  . LEU A 1 405  ? 3.341   27.930  17.450  1.00 71.68 405  A 1 
ATOM 3091  C CD1 . LEU A 1 405  ? 3.047   29.285  16.842  1.00 64.42 405  A 1 
ATOM 3092  C CD2 . LEU A 1 405  ? 2.086   27.076  17.280  1.00 65.47 405  A 1 
ATOM 3093  N N   . ASP A 1 406  ? 6.579   25.050  15.969  1.00 77.12 406  A 1 
ATOM 3094  C CA  . ASP A 1 406  ? 7.074   23.933  15.158  1.00 73.07 406  A 1 
ATOM 3095  C C   . ASP A 1 406  ? 7.515   22.725  15.998  1.00 72.77 406  A 1 
ATOM 3096  O O   . ASP A 1 406  ? 7.368   21.572  15.594  1.00 70.46 406  A 1 
ATOM 3097  C CB  . ASP A 1 406  ? 8.293   24.391  14.337  1.00 69.85 406  A 1 
ATOM 3098  C CG  . ASP A 1 406  ? 7.985   24.985  12.965  1.00 63.66 406  A 1 
ATOM 3099  O OD1 . ASP A 1 406  ? 6.798   25.076  12.596  1.00 57.14 406  A 1 
ATOM 3100  O OD2 . ASP A 1 406  ? 8.993   25.232  12.256  1.00 57.04 406  A 1 
ATOM 3101  N N   . MET A 1 407  ? 8.063   22.972  17.173  1.00 76.67 407  A 1 
ATOM 3102  C CA  . MET A 1 407  ? 8.482   21.935  18.114  1.00 75.73 407  A 1 
ATOM 3103  C C   . MET A 1 407  ? 7.328   21.383  18.964  1.00 75.25 407  A 1 
ATOM 3104  O O   . MET A 1 407  ? 7.550   20.469  19.758  1.00 71.44 407  A 1 
ATOM 3105  C CB  . MET A 1 407  ? 9.643   22.452  18.975  1.00 74.11 407  A 1 
ATOM 3106  C CG  . MET A 1 407  ? 10.930  22.631  18.153  1.00 70.86 407  A 1 
ATOM 3107  S SD  . MET A 1 407  ? 12.372  23.234  19.082  1.00 65.31 407  A 1 
ATOM 3108  C CE  . MET A 1 407  ? 12.696  21.801  20.135  1.00 58.51 407  A 1 
ATOM 3109  N N   . GLY A 1 408  ? 6.118   21.906  18.807  1.00 78.17 408  A 1 
ATOM 3110  C CA  . GLY A 1 408  ? 4.936   21.462  19.544  1.00 76.50 408  A 1 
ATOM 3111  C C   . GLY A 1 408  ? 4.808   22.032  20.959  1.00 78.57 408  A 1 
ATOM 3112  O O   . GLY A 1 408  ? 4.039   21.497  21.753  1.00 74.53 408  A 1 
ATOM 3113  N N   . PHE A 1 409  ? 5.523   23.112  21.281  1.00 82.23 409  A 1 
ATOM 3114  C CA  . PHE A 1 409  ? 5.437   23.775  22.587  1.00 83.35 409  A 1 
ATOM 3115  C C   . PHE A 1 409  ? 4.297   24.796  22.695  1.00 84.02 409  A 1 
ATOM 3116  O O   . PHE A 1 409  ? 4.249   25.545  23.669  1.00 81.53 409  A 1 
ATOM 3117  C CB  . PHE A 1 409  ? 6.789   24.405  22.943  1.00 81.61 409  A 1 
ATOM 3118  C CG  . PHE A 1 409  ? 7.929   23.433  23.129  1.00 79.73 409  A 1 
ATOM 3119  C CD1 . PHE A 1 409  ? 7.816   22.366  24.043  1.00 71.35 409  A 1 
ATOM 3120  C CD2 . PHE A 1 409  ? 9.133   23.610  22.424  1.00 71.59 409  A 1 
ATOM 3121  C CE1 . PHE A 1 409  ? 8.887   21.481  24.239  1.00 69.31 409  A 1 
ATOM 3122  C CE2 . PHE A 1 409  ? 10.205  22.731  22.620  1.00 68.99 409  A 1 
ATOM 3123  C CZ  . PHE A 1 409  ? 10.085  21.662  23.525  1.00 75.78 409  A 1 
ATOM 3124  N N   . SER A 1 410  ? 3.375   24.844  21.733  1.00 82.66 410  A 1 
ATOM 3125  C CA  . SER A 1 410  ? 2.254   25.788  21.764  1.00 81.95 410  A 1 
ATOM 3126  C C   . SER A 1 410  ? 1.427   25.665  23.038  1.00 83.66 410  A 1 
ATOM 3127  O O   . SER A 1 410  ? 1.094   26.663  23.674  1.00 82.74 410  A 1 
ATOM 3128  C CB  . SER A 1 410  ? 1.350   25.577  20.547  1.00 79.05 410  A 1 
ATOM 3129  O OG  . SER A 1 410  ? 0.888   24.246  20.454  1.00 68.14 410  A 1 
ATOM 3130  N N   . GLU A 1 411  ? 1.168   24.420  23.448  1.00 82.62 411  A 1 
ATOM 3131  C CA  . GLU A 1 411  ? 0.402   24.167  24.660  1.00 82.79 411  A 1 
ATOM 3132  C C   . GLU A 1 411  ? 1.175   24.526  25.925  1.00 84.51 411  A 1 
ATOM 3133  O O   . GLU A 1 411  ? 0.613   25.075  26.872  1.00 82.60 411  A 1 
ATOM 3134  C CB  . GLU A 1 411  ? -0.037  22.698  24.686  1.00 80.58 411  A 1 
ATOM 3135  C CG  . GLU A 1 411  ? -1.045  22.385  25.802  1.00 70.88 411  A 1 
ATOM 3136  C CD  . GLU A 1 411  ? -2.331  23.214  25.729  1.00 61.02 411  A 1 
ATOM 3137  O OE1 . GLU A 1 411  ? -3.284  22.895  26.457  1.00 54.36 411  A 1 
ATOM 3138  O OE2 . GLU A 1 411  ? -2.403  24.170  24.934  1.00 52.56 411  A 1 
ATOM 3139  N N   . ASP A 1 412  ? 2.463   24.265  25.922  1.00 86.02 412  A 1 
ATOM 3140  C CA  . ASP A 1 412  ? 3.330   24.616  27.039  1.00 86.67 412  A 1 
ATOM 3141  C C   . ASP A 1 412  ? 3.419   26.141  27.209  1.00 87.93 412  A 1 
ATOM 3142  O O   . ASP A 1 412  ? 3.264   26.645  28.321  1.00 86.96 412  A 1 
ATOM 3143  C CB  . ASP A 1 412  ? 4.716   23.990  26.828  1.00 84.64 412  A 1 
ATOM 3144  C CG  . ASP A 1 412  ? 4.757   22.464  26.942  1.00 80.99 412  A 1 
ATOM 3145  O OD1 . ASP A 1 412  ? 3.883   21.876  27.618  1.00 70.07 412  A 1 
ATOM 3146  O OD2 . ASP A 1 412  ? 5.729   21.884  26.410  1.00 71.83 412  A 1 
ATOM 3147  N N   . MET A 1 413  ? 3.572   26.878  26.109  1.00 86.60 413  A 1 
ATOM 3148  C CA  . MET A 1 413  ? 3.549   28.344  26.130  1.00 86.71 413  A 1 
ATOM 3149  C C   . MET A 1 413  ? 2.226   28.878  26.667  1.00 87.57 413  A 1 
ATOM 3150  O O   . MET A 1 413  ? 2.225   29.737  27.545  1.00 85.89 413  A 1 
ATOM 3151  C CB  . MET A 1 413  ? 3.786   28.912  24.728  1.00 85.05 413  A 1 
ATOM 3152  C CG  . MET A 1 413  ? 5.240   28.783  24.285  1.00 77.92 413  A 1 
ATOM 3153  S SD  . MET A 1 413  ? 5.595   29.700  22.758  1.00 71.60 413  A 1 
ATOM 3154  C CE  . MET A 1 413  ? 4.808   28.642  21.530  1.00 61.65 413  A 1 
ATOM 3155  N N   . ARG A 1 414  ? 1.120   28.341  26.191  1.00 86.29 414  A 1 
ATOM 3156  C CA  . ARG A 1 414  ? -0.200  28.746  26.666  1.00 86.26 414  A 1 
ATOM 3157  C C   . ARG A 1 414  ? -0.356  28.470  28.154  1.00 86.48 414  A 1 
ATOM 3158  O O   . ARG A 1 414  ? -0.794  29.336  28.897  1.00 85.23 414  A 1 
ATOM 3159  C CB  . ARG A 1 414  ? -1.272  28.039  25.831  1.00 84.51 414  A 1 
ATOM 3160  C CG  . ARG A 1 414  ? -2.611  28.763  25.932  1.00 76.40 414  A 1 
ATOM 3161  C CD  . ARG A 1 414  ? -3.647  28.058  25.065  1.00 75.68 414  A 1 
ATOM 3162  N NE  . ARG A 1 414  ? -4.405  29.013  24.268  1.00 69.97 414  A 1 
ATOM 3163  C CZ  . ARG A 1 414  ? -5.248  28.718  23.310  1.00 63.86 414  A 1 
ATOM 3164  N NH1 . ARG A 1 414  ? -5.562  27.494  23.015  1.00 56.14 414  A 1 
ATOM 3165  N NH2 . ARG A 1 414  ? -5.778  29.660  22.610  1.00 59.03 414  A 1 
ATOM 3166  N N   . ARG A 1 415  ? 0.079   27.306  28.605  1.00 87.19 415  A 1 
ATOM 3167  C CA  . ARG A 1 415  ? 0.018   26.924  30.016  1.00 87.55 415  A 1 
ATOM 3168  C C   . ARG A 1 415  ? 0.901   27.801  30.910  1.00 88.18 415  A 1 
ATOM 3169  O O   . ARG A 1 415  ? 0.521   28.053  32.049  1.00 86.51 415  A 1 
ATOM 3170  C CB  . ARG A 1 415  ? 0.377   25.437  30.130  1.00 86.36 415  A 1 
ATOM 3171  C CG  . ARG A 1 415  ? 0.011   24.862  31.502  1.00 79.27 415  A 1 
ATOM 3172  C CD  . ARG A 1 415  ? 0.324   23.369  31.541  1.00 77.80 415  A 1 
ATOM 3173  N NE  . ARG A 1 415  ? -0.021  22.781  32.848  1.00 71.21 415  A 1 
ATOM 3174  C CZ  . ARG A 1 415  ? 0.466   21.660  33.348  1.00 65.52 415  A 1 
ATOM 3175  N NH1 . ARG A 1 415  ? 1.235   20.865  32.664  1.00 59.32 415  A 1 
ATOM 3176  N NH2 . ARG A 1 415  ? 0.196   21.322  34.567  1.00 57.92 415  A 1 
ATOM 3177  N N   . ILE A 1 416  ? 2.039   28.261  30.409  1.00 88.50 416  A 1 
ATOM 3178  C CA  . ILE A 1 416  ? 2.888   29.232  31.111  1.00 88.30 416  A 1 
ATOM 3179  C C   . ILE A 1 416  ? 2.174   30.583  31.205  1.00 88.27 416  A 1 
ATOM 3180  O O   . ILE A 1 416  ? 2.055   31.130  32.298  1.00 86.70 416  A 1 
ATOM 3181  C CB  . ILE A 1 416  ? 4.272   29.344  30.425  1.00 88.27 416  A 1 
ATOM 3182  C CG1 . ILE A 1 416  ? 5.079   28.042  30.629  1.00 83.99 416  A 1 
ATOM 3183  C CG2 . ILE A 1 416  ? 5.083   30.535  30.967  1.00 82.15 416  A 1 
ATOM 3184  C CD1 . ILE A 1 416  ? 6.243   27.883  29.642  1.00 77.02 416  A 1 
ATOM 3185  N N   . MET A 1 417  ? 1.668   31.081  30.079  1.00 88.02 417  A 1 
ATOM 3186  C CA  . MET A 1 417  ? 1.032   32.401  30.019  1.00 87.69 417  A 1 
ATOM 3187  C C   . MET A 1 417  ? -0.295  32.473  30.784  1.00 87.30 417  A 1 
ATOM 3188  O O   . MET A 1 417  ? -0.604  33.501  31.384  1.00 84.98 417  A 1 
ATOM 3189  C CB  . MET A 1 417  ? 0.821   32.789  28.551  1.00 87.44 417  A 1 
ATOM 3190  C CG  . MET A 1 417  ? 2.136   33.075  27.810  1.00 83.99 417  A 1 
ATOM 3191  S SD  . MET A 1 417  ? 3.158   34.420  28.489  1.00 82.30 417  A 1 
ATOM 3192  C CE  . MET A 1 417  ? 2.015   35.804  28.295  1.00 72.72 417  A 1 
ATOM 3193  N N   . THR A 1 418  ? -1.054  31.393  30.811  1.00 86.71 418  A 1 
ATOM 3194  C CA  . THR A 1 418  ? -2.335  31.303  31.527  1.00 84.99 418  A 1 
ATOM 3195  C C   . THR A 1 418  ? -2.200  30.689  32.920  1.00 85.10 418  A 1 
ATOM 3196  O O   . THR A 1 418  ? -3.197  30.276  33.510  1.00 81.70 418  A 1 
ATOM 3197  C CB  . THR A 1 418  ? -3.405  30.565  30.703  1.00 82.63 418  A 1 
ATOM 3198  O OG1 . THR A 1 418  ? -3.050  29.219  30.504  1.00 74.24 418  A 1 
ATOM 3199  C CG2 . THR A 1 418  ? -3.633  31.203  29.335  1.00 71.41 418  A 1 
ATOM 3200  N N   . HIS A 1 419  ? -0.974  30.585  33.440  1.00 85.19 419  A 1 
ATOM 3201  C CA  . HIS A 1 419  ? -0.764  29.968  34.743  1.00 84.75 419  A 1 
ATOM 3202  C C   . HIS A 1 419  ? -1.430  30.785  35.855  1.00 84.64 419  A 1 
ATOM 3203  O O   . HIS A 1 419  ? -1.387  32.011  35.861  1.00 82.39 419  A 1 
ATOM 3204  C CB  . HIS A 1 419  ? 0.730   29.761  35.006  1.00 84.24 419  A 1 
ATOM 3205  C CG  . HIS A 1 419  ? 0.971   28.870  36.190  1.00 84.53 419  A 1 
ATOM 3206  N ND1 . HIS A 1 419  ? 1.200   29.265  37.482  1.00 74.12 419  A 1 
ATOM 3207  C CD2 . HIS A 1 419  ? 0.914   27.496  36.212  1.00 74.93 419  A 1 
ATOM 3208  C CE1 . HIS A 1 419  ? 1.288   28.172  38.259  1.00 75.95 419  A 1 
ATOM 3209  N NE2 . HIS A 1 419  ? 1.113   27.077  37.518  1.00 77.70 419  A 1 
ATOM 3210  N N   . VAL A 1 420  ? -1.996  30.089  36.823  1.00 82.51 420  A 1 
ATOM 3211  C CA  . VAL A 1 420  ? -2.749  30.690  37.936  1.00 80.20 420  A 1 
ATOM 3212  C C   . VAL A 1 420  ? -1.932  31.731  38.706  1.00 81.43 420  A 1 
ATOM 3213  O O   . VAL A 1 420  ? -2.471  32.733  39.161  1.00 77.42 420  A 1 
ATOM 3214  C CB  . VAL A 1 420  ? -3.209  29.574  38.894  1.00 76.96 420  A 1 
ATOM 3215  C CG1 . VAL A 1 420  ? -3.996  30.099  40.091  1.00 68.01 420  A 1 
ATOM 3216  C CG2 . VAL A 1 420  ? -4.094  28.547  38.171  1.00 67.09 420  A 1 
ATOM 3217  N N   . THR A 1 421  ? -0.627  31.491  38.844  1.00 82.43 421  A 1 
ATOM 3218  C CA  . THR A 1 421  ? 0.272   32.386  39.578  1.00 81.82 421  A 1 
ATOM 3219  C C   . THR A 1 421  ? 0.806   33.547  38.736  1.00 83.82 421  A 1 
ATOM 3220  O O   . THR A 1 421  ? 1.566   34.352  39.262  1.00 81.39 421  A 1 
ATOM 3221  C CB  . THR A 1 421  ? 1.452   31.612  40.183  1.00 79.47 421  A 1 
ATOM 3222  O OG1 . THR A 1 421  ? 2.245   31.036  39.166  1.00 71.60 421  A 1 
ATOM 3223  C CG2 . THR A 1 421  ? 1.001   30.481  41.109  1.00 70.32 421  A 1 
ATOM 3224  N N   . MET A 1 422  ? 0.465   33.628  37.445  1.00 85.67 422  A 1 
ATOM 3225  C CA  . MET A 1 422  ? 0.981   34.685  36.580  1.00 86.43 422  A 1 
ATOM 3226  C C   . MET A 1 422  ? 0.470   36.047  37.043  1.00 86.60 422  A 1 
ATOM 3227  O O   . MET A 1 422  ? -0.737  36.267  37.162  1.00 84.27 422  A 1 
ATOM 3228  C CB  . MET A 1 422  ? 0.613   34.413  35.114  1.00 85.70 422  A 1 
ATOM 3229  C CG  . MET A 1 422  ? 1.251   35.424  34.144  1.00 83.79 422  A 1 
ATOM 3230  S SD  . MET A 1 422  ? 3.071   35.421  34.075  1.00 82.27 422  A 1 
ATOM 3231  C CE  . MET A 1 422  ? 3.345   33.895  33.156  1.00 74.65 422  A 1 
ATOM 3232  N N   . ARG A 1 423  ? 1.411   36.969  37.267  1.00 85.86 423  A 1 
ATOM 3233  C CA  . ARG A 1 423  ? 1.076   38.330  37.672  1.00 86.67 423  A 1 
ATOM 3234  C C   . ARG A 1 423  ? 0.263   39.024  36.573  1.00 86.71 423  A 1 
ATOM 3235  O O   . ARG A 1 423  ? 0.694   39.024  35.429  1.00 83.55 423  A 1 
ATOM 3236  C CB  . ARG A 1 423  ? 2.367   39.083  38.017  1.00 84.74 423  A 1 
ATOM 3237  C CG  . ARG A 1 423  ? 2.048   40.466  38.588  1.00 81.61 423  A 1 
ATOM 3238  C CD  . ARG A 1 423  ? 3.315   41.214  38.966  1.00 79.51 423  A 1 
ATOM 3239  N NE  . ARG A 1 423  ? 2.962   42.554  39.434  1.00 77.02 423  A 1 
ATOM 3240  C CZ  . ARG A 1 423  ? 3.770   43.578  39.599  1.00 73.89 423  A 1 
ATOM 3241  N NH1 . ARG A 1 423  ? 5.059   43.472  39.425  1.00 66.71 423  A 1 
ATOM 3242  N NH2 . ARG A 1 423  ? 3.270   44.726  39.933  1.00 70.02 423  A 1 
ATOM 3243  N N   . PRO A 1 424  ? -0.883  39.648  36.894  1.00 83.46 424  A 1 
ATOM 3244  C CA  . PRO A 1 424  ? -1.733  40.256  35.870  1.00 81.19 424  A 1 
ATOM 3245  C C   . PRO A 1 424  ? -1.119  41.486  35.200  1.00 82.00 424  A 1 
ATOM 3246  O O   . PRO A 1 424  ? -1.424  41.757  34.039  1.00 78.98 424  A 1 
ATOM 3247  C CB  . PRO A 1 424  ? -3.050  40.584  36.583  1.00 79.45 424  A 1 
ATOM 3248  C CG  . PRO A 1 424  ? -2.655  40.703  38.055  1.00 77.40 424  A 1 
ATOM 3249  C CD  . PRO A 1 424  ? -1.512  39.699  38.194  1.00 80.81 424  A 1 
ATOM 3250  N N   . GLU A 1 425  ? -0.220  42.209  35.882  1.00 82.84 425  A 1 
ATOM 3251  C CA  . GLU A 1 425  ? 0.449   43.390  35.331  1.00 82.13 425  A 1 
ATOM 3252  C C   . GLU A 1 425  ? 1.819   43.076  34.693  1.00 84.56 425  A 1 
ATOM 3253  O O   . GLU A 1 425  ? 2.724   43.911  34.710  1.00 79.70 425  A 1 
ATOM 3254  C CB  . GLU A 1 425  ? 0.572   44.534  36.355  1.00 77.59 425  A 1 
ATOM 3255  C CG  . GLU A 1 425  ? -0.676  44.844  37.206  1.00 69.12 425  A 1 
ATOM 3256  C CD  . GLU A 1 425  ? -0.733  44.068  38.532  1.00 59.89 425  A 1 
ATOM 3257  O OE1 . GLU A 1 425  ? -1.798  44.109  39.177  1.00 51.92 425  A 1 
ATOM 3258  O OE2 . GLU A 1 425  ? 0.302   43.448  38.905  1.00 52.98 425  A 1 
ATOM 3259  N N   . HIS A 1 426  ? 2.019   41.880  34.170  1.00 87.84 426  A 1 
ATOM 3260  C CA  . HIS A 1 426  ? 3.252   41.555  33.459  1.00 88.41 426  A 1 
ATOM 3261  C C   . HIS A 1 426  ? 3.264   42.153  32.048  1.00 89.20 426  A 1 
ATOM 3262  O O   . HIS A 1 426  ? 2.227   42.295  31.399  1.00 86.13 426  A 1 
ATOM 3263  C CB  . HIS A 1 426  ? 3.489   40.035  33.435  1.00 86.10 426  A 1 
ATOM 3264  C CG  . HIS A 1 426  ? 2.523   39.279  32.571  1.00 86.73 426  A 1 
ATOM 3265  N ND1 . HIS A 1 426  ? 1.251   38.897  32.928  1.00 76.59 426  A 1 
ATOM 3266  C CD2 . HIS A 1 426  ? 2.715   38.852  31.285  1.00 76.28 426  A 1 
ATOM 3267  C CE1 . HIS A 1 426  ? 0.694   38.257  31.885  1.00 77.83 426  A 1 
ATOM 3268  N NE2 . HIS A 1 426  ? 1.552   38.207  30.874  1.00 78.81 426  A 1 
ATOM 3269  N N   . GLN A 1 427  ? 4.462   42.467  31.566  1.00 91.24 427  A 1 
ATOM 3270  C CA  . GLN A 1 427  ? 4.698   42.881  30.188  1.00 92.18 427  A 1 
ATOM 3271  C C   . GLN A 1 427  ? 5.173   41.671  29.384  1.00 92.62 427  A 1 
ATOM 3272  O O   . GLN A 1 427  ? 6.109   40.985  29.794  1.00 90.05 427  A 1 
ATOM 3273  C CB  . GLN A 1 427  ? 5.708   44.036  30.183  1.00 90.88 427  A 1 
ATOM 3274  C CG  . GLN A 1 427  ? 5.985   44.605  28.785  1.00 88.33 427  A 1 
ATOM 3275  C CD  . GLN A 1 427  ? 6.960   45.790  28.808  1.00 89.41 427  A 1 
ATOM 3276  O OE1 . GLN A 1 427  ? 7.434   46.242  29.836  1.00 82.23 427  A 1 
ATOM 3277  N NE2 . GLN A 1 427  ? 7.302   46.327  27.663  1.00 79.77 427  A 1 
ATOM 3278  N N   . THR A 1 428  ? 4.559   41.415  28.232  1.00 92.53 428  A 1 
ATOM 3279  C CA  . THR A 1 428  ? 4.888   40.268  27.387  1.00 92.50 428  A 1 
ATOM 3280  C C   . THR A 1 428  ? 5.578   40.713  26.107  1.00 92.57 428  A 1 
ATOM 3281  O O   . THR A 1 428  ? 5.101   41.598  25.401  1.00 90.40 428  A 1 
ATOM 3282  C CB  . THR A 1 428  ? 3.652   39.417  27.071  1.00 91.01 428  A 1 
ATOM 3283  O OG1 . THR A 1 428  ? 2.950   39.120  28.260  1.00 76.91 428  A 1 
ATOM 3284  C CG2 . THR A 1 428  ? 4.035   38.083  26.447  1.00 75.76 428  A 1 
ATOM 3285  N N   . LEU A 1 429  ? 6.701   40.087  25.806  1.00 93.17 429  A 1 
ATOM 3286  C CA  . LEU A 1 429  ? 7.489   40.341  24.606  1.00 93.10 429  A 1 
ATOM 3287  C C   . LEU A 1 429  ? 7.587   39.049  23.798  1.00 93.12 429  A 1 
ATOM 3288  O O   . LEU A 1 429  ? 8.033   38.024  24.310  1.00 91.16 429  A 1 
ATOM 3289  C CB  . LEU A 1 429  ? 8.891   40.851  24.986  1.00 92.43 429  A 1 
ATOM 3290  C CG  . LEU A 1 429  ? 8.936   42.036  25.969  1.00 91.13 429  A 1 
ATOM 3291  C CD1 . LEU A 1 429  ? 10.386  42.382  26.292  1.00 80.82 429  A 1 
ATOM 3292  C CD2 . LEU A 1 429  ? 8.275   43.286  25.402  1.00 81.56 429  A 1 
ATOM 3293  N N   . MET A 1 430  ? 7.216   39.102  22.534  1.00 92.13 430  A 1 
ATOM 3294  C CA  . MET A 1 430  ? 7.225   37.938  21.665  1.00 92.02 430  A 1 
ATOM 3295  C C   . MET A 1 430  ? 8.143   38.186  20.466  1.00 91.76 430  A 1 
ATOM 3296  O O   . MET A 1 430  ? 7.981   39.169  19.743  1.00 89.87 430  A 1 
ATOM 3297  C CB  . MET A 1 430  ? 5.778   37.612  21.286  1.00 90.68 430  A 1 
ATOM 3298  C CG  . MET A 1 430  ? 5.609   36.185  20.769  1.00 83.25 430  A 1 
ATOM 3299  S SD  . MET A 1 430  ? 3.859   35.774  20.523  1.00 82.24 430  A 1 
ATOM 3300  C CE  . MET A 1 430  ? 4.007   34.128  19.830  1.00 72.91 430  A 1 
ATOM 3301  N N   . PHE A 1 431  ? 9.118   37.308  20.265  1.00 91.00 431  A 1 
ATOM 3302  C CA  . PHE A 1 431  ? 10.064  37.376  19.158  1.00 90.67 431  A 1 
ATOM 3303  C C   . PHE A 1 431  ? 9.911   36.143  18.270  1.00 89.88 431  A 1 
ATOM 3304  O O   . PHE A 1 431  ? 9.910   35.015  18.754  1.00 87.06 431  A 1 
ATOM 3305  C CB  . PHE A 1 431  ? 11.496  37.533  19.681  1.00 90.20 431  A 1 
ATOM 3306  C CG  . PHE A 1 431  ? 11.784  38.867  20.345  1.00 90.32 431  A 1 
ATOM 3307  C CD1 . PHE A 1 431  ? 12.388  39.909  19.623  1.00 79.62 431  A 1 
ATOM 3308  C CD2 . PHE A 1 431  ? 11.427  39.083  21.686  1.00 79.04 431  A 1 
ATOM 3309  C CE1 . PHE A 1 431  ? 12.625  41.152  20.227  1.00 79.48 431  A 1 
ATOM 3310  C CE2 . PHE A 1 431  ? 11.654  40.328  22.295  1.00 78.43 431  A 1 
ATOM 3311  C CZ  . PHE A 1 431  ? 12.250  41.365  21.563  1.00 86.26 431  A 1 
ATOM 3312  N N   . SER A 1 432  ? 9.810   36.362  16.968  1.00 87.63 432  A 1 
ATOM 3313  C CA  . SER A 1 432  ? 9.676   35.293  15.983  1.00 86.38 432  A 1 
ATOM 3314  C C   . SER A 1 432  ? 10.438  35.653  14.705  1.00 84.84 432  A 1 
ATOM 3315  O O   . SER A 1 432  ? 10.600  36.832  14.394  1.00 81.11 432  A 1 
ATOM 3316  C CB  . SER A 1 432  ? 8.193   35.058  15.693  1.00 84.83 432  A 1 
ATOM 3317  O OG  . SER A 1 432  ? 8.032   34.023  14.755  1.00 74.58 432  A 1 
ATOM 3318  N N   . ALA A 1 433  ? 10.932  34.654  13.975  1.00 81.97 433  A 1 
ATOM 3319  C CA  . ALA A 1 433  ? 11.533  34.875  12.658  1.00 78.72 433  A 1 
ATOM 3320  C C   . ALA A 1 433  ? 10.472  35.010  11.556  1.00 77.43 433  A 1 
ATOM 3321  O O   . ALA A 1 433  ? 10.672  35.733  10.583  1.00 73.19 433  A 1 
ATOM 3322  C CB  . ALA A 1 433  ? 12.510  33.736  12.364  1.00 75.32 433  A 1 
ATOM 3323  N N   . THR A 1 434  ? 9.347   34.335  11.736  1.00 76.11 434  A 1 
ATOM 3324  C CA  . THR A 1 434  ? 8.209   34.336  10.814  1.00 73.86 434  A 1 
ATOM 3325  C C   . THR A 1 434  ? 6.947   34.773  11.553  1.00 74.01 434  A 1 
ATOM 3326  O O   . THR A 1 434  ? 6.867   34.680  12.779  1.00 70.90 434  A 1 
ATOM 3327  C CB  . THR A 1 434  ? 8.029   32.954  10.159  1.00 69.68 434  A 1 
ATOM 3328  O OG1 . THR A 1 434  ? 7.791   31.961  11.128  1.00 64.05 434  A 1 
ATOM 3329  C CG2 . THR A 1 434  ? 9.258   32.527  9.367   1.00 62.33 434  A 1 
ATOM 3330  N N   . PHE A 1 435  ? 5.960   35.264  10.820  1.00 74.55 435  A 1 
ATOM 3331  C CA  . PHE A 1 435  ? 4.695   35.724  11.396  1.00 74.34 435  A 1 
ATOM 3332  C C   . PHE A 1 435  ? 3.479   35.026  10.759  1.00 75.45 435  A 1 
ATOM 3333  O O   . PHE A 1 435  ? 2.599   35.690  10.206  1.00 71.99 435  A 1 
ATOM 3334  C CB  . PHE A 1 435  ? 4.645   37.255  11.354  1.00 71.01 435  A 1 
ATOM 3335  C CG  . PHE A 1 435  ? 3.689   37.877  12.354  1.00 69.63 435  A 1 
ATOM 3336  C CD1 . PHE A 1 435  ? 2.734   38.824  11.939  1.00 63.14 435  A 1 
ATOM 3337  C CD2 . PHE A 1 435  ? 3.785   37.554  13.713  1.00 61.76 435  A 1 
ATOM 3338  C CE1 . PHE A 1 435  ? 1.895   39.446  12.879  1.00 58.23 435  A 1 
ATOM 3339  C CE2 . PHE A 1 435  ? 2.942   38.164  14.656  1.00 58.51 435  A 1 
ATOM 3340  C CZ  . PHE A 1 435  ? 2.000   39.114  14.241  1.00 62.41 435  A 1 
ATOM 3341  N N   . PRO A 1 436  ? 3.429   33.679  10.784  1.00 72.30 436  A 1 
ATOM 3342  C CA  . PRO A 1 436  ? 2.297   32.931  10.257  1.00 70.43 436  A 1 
ATOM 3343  C C   . PRO A 1 436  ? 1.040   33.161  11.104  1.00 71.81 436  A 1 
ATOM 3344  O O   . PRO A 1 436  ? 1.104   33.663  12.226  1.00 70.53 436  A 1 
ATOM 3345  C CB  . PRO A 1 436  ? 2.748   31.469  10.267  1.00 67.62 436  A 1 
ATOM 3346  C CG  . PRO A 1 436  ? 3.689   31.406  11.465  1.00 66.05 436  A 1 
ATOM 3347  C CD  . PRO A 1 436  ? 4.382   32.765  11.403  1.00 69.07 436  A 1 
ATOM 3348  N N   . GLU A 1 437  ? -0.107  32.753  10.584  1.00 70.39 437  A 1 
ATOM 3349  C CA  . GLU A 1 437  ? -1.403  33.008  11.223  1.00 69.39 437  A 1 
ATOM 3350  C C   . GLU A 1 437  ? -1.502  32.441  12.651  1.00 72.18 437  A 1 
ATOM 3351  O O   . GLU A 1 437  ? -2.049  33.086  13.544  1.00 70.44 437  A 1 
ATOM 3352  C CB  . GLU A 1 437  ? -2.506  32.431  10.329  1.00 66.05 437  A 1 
ATOM 3353  C CG  . GLU A 1 437  ? -3.870  33.041  10.649  1.00 58.39 437  A 1 
ATOM 3354  C CD  . GLU A 1 437  ? -5.035  32.335  9.947   1.00 51.60 437  A 1 
ATOM 3355  O OE1 . GLU A 1 437  ? -6.175  32.562  10.412  1.00 45.26 437  A 1 
ATOM 3356  O OE2 . GLU A 1 437  ? -4.792  31.531  9.032   1.00 46.48 437  A 1 
ATOM 3357  N N   . GLU A 1 438  ? -0.917  31.264  12.908  1.00 72.82 438  A 1 
ATOM 3358  C CA  . GLU A 1 438  ? -0.857  30.691  14.259  1.00 73.64 438  A 1 
ATOM 3359  C C   . GLU A 1 438  ? -0.091  31.594  15.240  1.00 77.05 438  A 1 
ATOM 3360  O O   . GLU A 1 438  ? -0.528  31.771  16.378  1.00 76.73 438  A 1 
ATOM 3361  C CB  . GLU A 1 438  ? -0.224  29.279  14.239  1.00 71.11 438  A 1 
ATOM 3362  C CG  . GLU A 1 438  ? -1.255  28.144  14.102  1.00 63.09 438  A 1 
ATOM 3363  C CD  . GLU A 1 438  ? -0.635  26.735  14.251  1.00 55.83 438  A 1 
ATOM 3364  O OE1 . GLU A 1 438  ? -1.369  25.771  14.592  1.00 49.51 438  A 1 
ATOM 3365  O OE2 . GLU A 1 438  ? 0.583   26.578  14.059  1.00 49.04 438  A 1 
ATOM 3366  N N   . ILE A 1 439  ? 1.014   32.209  14.811  1.00 80.46 439  A 1 
ATOM 3367  C CA  . ILE A 1 439  ? 1.771   33.169  15.626  1.00 82.14 439  A 1 
ATOM 3368  C C   . ILE A 1 439  ? 0.960   34.443  15.835  1.00 82.86 439  A 1 
ATOM 3369  O O   . ILE A 1 439  ? 0.958   34.983  16.936  1.00 81.52 439  A 1 
ATOM 3370  C CB  . ILE A 1 439  ? 3.143   33.482  14.990  1.00 81.68 439  A 1 
ATOM 3371  C CG1 . ILE A 1 439  ? 4.072   32.248  14.972  1.00 76.77 439  A 1 
ATOM 3372  C CG2 . ILE A 1 439  ? 3.849   34.662  15.676  1.00 75.60 439  A 1 
ATOM 3373  C CD1 . ILE A 1 439  ? 4.784   31.943  16.294  1.00 69.66 439  A 1 
ATOM 3374  N N   . GLN A 1 440  ? 0.245   34.910  14.821  1.00 80.82 440  A 1 
ATOM 3375  C CA  . GLN A 1 440  ? -0.608  36.093  14.943  1.00 78.54 440  A 1 
ATOM 3376  C C   . GLN A 1 440  ? -1.735  35.876  15.949  1.00 79.60 440  A 1 
ATOM 3377  O O   . GLN A 1 440  ? -1.991  36.745  16.780  1.00 78.81 440  A 1 
ATOM 3378  C CB  . GLN A 1 440  ? -1.199  36.495  13.584  1.00 76.54 440  A 1 
ATOM 3379  C CG  . GLN A 1 440  ? -0.129  36.818  12.543  1.00 71.91 440  A 1 
ATOM 3380  C CD  . GLN A 1 440  ? -0.699  37.454  11.285  1.00 69.24 440  A 1 
ATOM 3381  O OE1 . GLN A 1 440  ? -1.762  38.039  11.288  1.00 63.34 440  A 1 
ATOM 3382  N NE2 . GLN A 1 440  ? -0.000  37.385  10.175  1.00 60.61 440  A 1 
ATOM 3383  N N   . ARG A 1 441  ? -2.377  34.711  15.914  1.00 77.03 441  A 1 
ATOM 3384  C CA  . ARG A 1 441  ? -3.403  34.342  16.899  1.00 77.73 441  A 1 
ATOM 3385  C C   . ARG A 1 441  ? -2.814  34.259  18.303  1.00 80.03 441  A 1 
ATOM 3386  O O   . ARG A 1 441  ? -3.394  34.812  19.233  1.00 79.25 441  A 1 
ATOM 3387  C CB  . ARG A 1 441  ? -4.062  33.012  16.513  1.00 75.59 441  A 1 
ATOM 3388  C CG  . ARG A 1 441  ? -4.971  33.141  15.284  1.00 68.24 441  A 1 
ATOM 3389  C CD  . ARG A 1 441  ? -5.575  31.775  14.955  1.00 66.51 441  A 1 
ATOM 3390  N NE  . ARG A 1 441  ? -6.332  31.789  13.695  1.00 58.01 441  A 1 
ATOM 3391  C CZ  . ARG A 1 441  ? -7.106  30.818  13.238  1.00 51.08 441  A 1 
ATOM 3392  N NH1 . ARG A 1 441  ? -7.361  29.753  13.944  1.00 45.97 441  A 1 
ATOM 3393  N NH2 . ARG A 1 441  ? -7.627  30.894  12.050  1.00 44.81 441  A 1 
ATOM 3394  N N   . MET A 1 442  ? -1.649  33.632  18.443  1.00 82.68 442  A 1 
ATOM 3395  C CA  . MET A 1 442  ? -0.961  33.538  19.725  1.00 83.52 442  A 1 
ATOM 3396  C C   . MET A 1 442  ? -0.535  34.919  20.245  1.00 84.98 442  A 1 
ATOM 3397  O O   . MET A 1 442  ? -0.700  35.204  21.428  1.00 84.08 442  A 1 
ATOM 3398  C CB  . MET A 1 442  ? 0.235   32.588  19.565  1.00 83.09 442  A 1 
ATOM 3399  C CG  . MET A 1 442  ? 0.853   32.218  20.910  1.00 77.55 442  A 1 
ATOM 3400  S SD  . MET A 1 442  ? 2.209   31.011  20.818  1.00 72.97 442  A 1 
ATOM 3401  C CE  . MET A 1 442  ? 1.277   29.525  20.376  1.00 64.30 442  A 1 
ATOM 3402  N N   . ALA A 1 443  ? -0.057  35.799  19.369  1.00 85.42 443  A 1 
ATOM 3403  C CA  . ALA A 1 443  ? 0.244   37.180  19.719  1.00 85.12 443  A 1 
ATOM 3404  C C   . ALA A 1 443  ? -1.012  37.939  20.167  1.00 85.66 443  A 1 
ATOM 3405  O O   . ALA A 1 443  ? -0.982  38.634  21.176  1.00 84.06 443  A 1 
ATOM 3406  C CB  . ALA A 1 443  ? 0.923   37.859  18.526  1.00 84.70 443  A 1 
ATOM 3407  N N   . GLY A 1 444  ? -2.131  37.766  19.463  1.00 84.97 444  A 1 
ATOM 3408  C CA  . GLY A 1 444  ? -3.405  38.364  19.854  1.00 84.33 444  A 1 
ATOM 3409  C C   . GLY A 1 444  ? -3.941  37.864  21.196  1.00 85.28 444  A 1 
ATOM 3410  O O   . GLY A 1 444  ? -4.624  38.607  21.899  1.00 82.45 444  A 1 
ATOM 3411  N N   . GLU A 1 445  ? -3.605  36.639  21.566  1.00 84.88 445  A 1 
ATOM 3412  C CA  . GLU A 1 445  ? -4.026  36.038  22.831  1.00 84.23 445  A 1 
ATOM 3413  C C   . GLU A 1 445  ? -3.130  36.443  24.013  1.00 85.38 445  A 1 
ATOM 3414  O O   . GLU A 1 445  ? -3.629  36.706  25.107  1.00 83.14 445  A 1 
ATOM 3415  C CB  . GLU A 1 445  ? -4.061  34.513  22.640  1.00 82.30 445  A 1 
ATOM 3416  C CG  . GLU A 1 445  ? -4.694  33.791  23.832  1.00 73.39 445  A 1 
ATOM 3417  C CD  . GLU A 1 445  ? -4.773  32.272  23.619  1.00 70.65 445  A 1 
ATOM 3418  O OE1 . GLU A 1 445  ? -5.426  31.592  24.439  1.00 62.62 445  A 1 
ATOM 3419  O OE2 . GLU A 1 445  ? -4.215  31.718  22.646  1.00 64.57 445  A 1 
ATOM 3420  N N   . PHE A 1 446  ? -1.806  36.501  23.794  1.00 87.18 446  A 1 
ATOM 3421  C CA  . PHE A 1 446  ? -0.847  36.730  24.874  1.00 87.28 446  A 1 
ATOM 3422  C C   . PHE A 1 446  ? -0.440  38.191  25.061  1.00 87.72 446  A 1 
ATOM 3423  O O   . PHE A 1 446  ? -0.014  38.568  26.154  1.00 84.77 446  A 1 
ATOM 3424  C CB  . PHE A 1 446  ? 0.402   35.860  24.645  1.00 86.14 446  A 1 
ATOM 3425  C CG  . PHE A 1 446  ? 0.197   34.357  24.636  1.00 85.94 446  A 1 
ATOM 3426  C CD1 . PHE A 1 446  ? -0.930  33.746  25.219  1.00 76.20 446  A 1 
ATOM 3427  C CD2 . PHE A 1 446  ? 1.187   33.540  24.050  1.00 76.04 446  A 1 
ATOM 3428  C CE1 . PHE A 1 446  ? -1.080  32.351  25.204  1.00 75.12 446  A 1 
ATOM 3429  C CE2 . PHE A 1 446  ? 1.043   32.149  24.035  1.00 74.79 446  A 1 
ATOM 3430  C CZ  . PHE A 1 446  ? -0.090  31.552  24.606  1.00 81.77 446  A 1 
ATOM 3431  N N   . LEU A 1 447  ? -0.548  39.010  24.017  1.00 87.70 447  A 1 
ATOM 3432  C CA  . LEU A 1 447  ? -0.094  40.392  24.017  1.00 87.94 447  A 1 
ATOM 3433  C C   . LEU A 1 447  ? -1.285  41.346  24.096  1.00 87.62 447  A 1 
ATOM 3434  O O   . LEU A 1 447  ? -2.272  41.204  23.370  1.00 85.25 447  A 1 
ATOM 3435  C CB  . LEU A 1 447  ? 0.765   40.672  22.771  1.00 87.11 447  A 1 
ATOM 3436  C CG  . LEU A 1 447  ? 1.941   39.705  22.531  1.00 86.67 447  A 1 
ATOM 3437  C CD1 . LEU A 1 447  ? 2.611   40.008  21.195  1.00 75.57 447  A 1 
ATOM 3438  C CD2 . LEU A 1 447  ? 3.009   39.823  23.603  1.00 76.14 447  A 1 
ATOM 3439  N N   . LYS A 1 448  ? -1.165  42.364  24.928  1.00 86.60 448  A 1 
ATOM 3440  C CA  . LYS A 1 448  ? -2.174  43.408  25.079  1.00 85.92 448  A 1 
ATOM 3441  C C   . LYS A 1 448  ? -1.707  44.689  24.410  1.00 86.00 448  A 1 
ATOM 3442  O O   . LYS A 1 448  ? -0.669  45.238  24.761  1.00 81.17 448  A 1 
ATOM 3443  C CB  . LYS A 1 448  ? -2.485  43.635  26.559  1.00 82.71 448  A 1 
ATOM 3444  C CG  . LYS A 1 448  ? -3.208  42.429  27.179  1.00 74.60 448  A 1 
ATOM 3445  C CD  . LYS A 1 448  ? -3.489  42.689  28.658  1.00 70.36 448  A 1 
ATOM 3446  C CE  . LYS A 1 448  ? -4.181  41.475  29.269  1.00 59.73 448  A 1 
ATOM 3447  N NZ  . LYS A 1 448  ? -4.347  41.621  30.737  1.00 52.25 448  A 1 
ATOM 3448  N N   . ASN A 1 449  ? -2.489  45.187  23.479  1.00 86.24 449  A 1 
ATOM 3449  C CA  . ASN A 1 449  ? -2.215  46.435  22.761  1.00 86.57 449  A 1 
ATOM 3450  C C   . ASN A 1 449  ? -0.751  46.543  22.281  1.00 87.49 449  A 1 
ATOM 3451  O O   . ASN A 1 449  ? -0.078  47.555  22.488  1.00 83.25 449  A 1 
ATOM 3452  C CB  . ASN A 1 449  ? -2.699  47.614  23.631  1.00 83.91 449  A 1 
ATOM 3453  C CG  . ASN A 1 449  ? -2.871  48.899  22.837  1.00 78.29 449  A 1 
ATOM 3454  O OD1 . ASN A 1 449  ? -2.873  48.929  21.621  1.00 69.29 449  A 1 
ATOM 3455  N ND2 . ASN A 1 449  ? -3.055  50.010  23.521  1.00 69.81 449  A 1 
ATOM 3456  N N   . TYR A 1 450  ? -0.247  45.460  21.718  1.00 87.58 450  A 1 
ATOM 3457  C CA  . TYR A 1 450  ? 1.154   45.304  21.364  1.00 88.22 450  A 1 
ATOM 3458  C C   . TYR A 1 450  ? 1.555   46.157  20.160  1.00 88.28 450  A 1 
ATOM 3459  O O   . TYR A 1 450  ? 0.759   46.401  19.251  1.00 85.90 450  A 1 
ATOM 3460  C CB  . TYR A 1 450  ? 1.485   43.823  21.136  1.00 86.56 450  A 1 
ATOM 3461  C CG  . TYR A 1 450  ? 0.846   43.162  19.937  1.00 86.39 450  A 1 
ATOM 3462  C CD1 . TYR A 1 450  ? -0.366  42.450  20.081  1.00 78.65 450  A 1 
ATOM 3463  C CD2 . TYR A 1 450  ? 1.480   43.177  18.689  1.00 78.91 450  A 1 
ATOM 3464  C CE1 . TYR A 1 450  ? -0.928  41.772  18.993  1.00 77.48 450  A 1 
ATOM 3465  C CE2 . TYR A 1 450  ? 0.922   42.503  17.590  1.00 76.81 450  A 1 
ATOM 3466  C CZ  . TYR A 1 450  ? -0.283  41.795  17.744  1.00 82.80 450  A 1 
ATOM 3467  O OH  . TYR A 1 450  ? -0.831  41.131  16.675  1.00 80.71 450  A 1 
ATOM 3468  N N   . VAL A 1 451  ? 2.811   46.553  20.145  1.00 89.16 451  A 1 
ATOM 3469  C CA  . VAL A 1 451  ? 3.473   47.150  18.986  1.00 89.50 451  A 1 
ATOM 3470  C C   . VAL A 1 451  ? 4.071   46.029  18.148  1.00 89.77 451  A 1 
ATOM 3471  O O   . VAL A 1 451  ? 4.770   45.171  18.671  1.00 88.12 451  A 1 
ATOM 3472  C CB  . VAL A 1 451  ? 4.541   48.163  19.420  1.00 88.68 451  A 1 
ATOM 3473  C CG1 . VAL A 1 451  ? 5.231   48.808  18.218  1.00 79.11 451  A 1 
ATOM 3474  C CG2 . VAL A 1 451  ? 3.907   49.288  20.246  1.00 79.66 451  A 1 
ATOM 3475  N N   . PHE A 1 452  ? 3.806   46.038  16.844  1.00 88.41 452  A 1 
ATOM 3476  C CA  . PHE A 1 452  ? 4.405   45.094  15.910  1.00 87.59 452  A 1 
ATOM 3477  C C   . PHE A 1 452  ? 5.618   45.725  15.229  1.00 87.79 452  A 1 
ATOM 3478  O O   . PHE A 1 452  ? 5.507   46.794  14.633  1.00 86.02 452  A 1 
ATOM 3479  C CB  . PHE A 1 452  ? 3.350   44.634  14.898  1.00 84.94 452  A 1 
ATOM 3480  C CG  . PHE A 1 452  ? 3.881   43.669  13.861  1.00 82.27 452  A 1 
ATOM 3481  C CD1 . PHE A 1 452  ? 4.086   44.087  12.536  1.00 73.22 452  A 1 
ATOM 3482  C CD2 . PHE A 1 452  ? 4.163   42.341  14.220  1.00 72.17 452  A 1 
ATOM 3483  C CE1 . PHE A 1 452  ? 4.549   43.175  11.571  1.00 69.97 452  A 1 
ATOM 3484  C CE2 . PHE A 1 452  ? 4.629   41.428  13.261  1.00 68.21 452  A 1 
ATOM 3485  C CZ  . PHE A 1 452  ? 4.816   41.842  11.932  1.00 73.67 452  A 1 
ATOM 3486  N N   . VAL A 1 453  ? 6.755   45.062  15.315  1.00 87.35 453  A 1 
ATOM 3487  C CA  . VAL A 1 453  ? 8.000   45.468  14.658  1.00 87.54 453  A 1 
ATOM 3488  C C   . VAL A 1 453  ? 8.413   44.360  13.700  1.00 86.88 453  A 1 
ATOM 3489  O O   . VAL A 1 453  ? 8.825   43.291  14.130  1.00 84.43 453  A 1 
ATOM 3490  C CB  . VAL A 1 453  ? 9.107   45.778  15.680  1.00 86.98 453  A 1 
ATOM 3491  C CG1 . VAL A 1 453  ? 10.404  46.204  14.984  1.00 76.99 453  A 1 
ATOM 3492  C CG2 . VAL A 1 453  ? 8.702   46.913  16.626  1.00 77.16 453  A 1 
ATOM 3493  N N   . ALA A 1 454  ? 8.332   44.620  12.404  1.00 85.15 454  A 1 
ATOM 3494  C CA  . ALA A 1 454  ? 8.837   43.723  11.381  1.00 83.84 454  A 1 
ATOM 3495  C C   . ALA A 1 454  ? 10.115  44.295  10.781  1.00 83.71 454  A 1 
ATOM 3496  O O   . ALA A 1 454  ? 10.125  45.413  10.270  1.00 81.02 454  A 1 
ATOM 3497  C CB  . ALA A 1 454  ? 7.764   43.480  10.316  1.00 80.73 454  A 1
[truncated: 1,393,089 more chars]
