# Supplementary material for: In silico screening by AlphaFold2 program revealed the potential binding partners of nuage-localizing proteins and piRNA-related proteins
Source: eLife. 2025 Apr 22;13:RP101967. doi: 10.7554/eLife.101967 (PMC12014135; doi:10.7554/eLife.101967)
Supplement: Figure 3—source data 2. [file elife-101967-fig3-data2.zip]

Archive with 3 entries (2 files):
- Figure 3-Source Data 2/
- Figure 3-Source Data 2/Squ and Tubulin.tif
- __MACOSX/Figure 3-Source Data 2/._Squ and Tubulin.tif
