# Supplementary material for: In silico screening by AlphaFold2 program revealed the potential binding partners of nuage-localizing proteins and piRNA-related proteins
Source: eLife. 2025 Apr 22;13:RP101967. doi: 10.7554/eLife.101967 (PMC12014135; doi:10.7554/eLife.101967)
Supplement: Figure 3—source data 3. [file elife-101967-fig3-data3.zip]

Archive with 72 entries (58 files):
- Figure 3-Source Data 3/
- __MACOSX/._Figure 3-Source Data 3
- Figure 3-Source Data 3/Figure 3B confocol raw data/
- __MACOSX/Figure 3-Source Data 3/._Figure 3B confocol raw data
- Figure 3-Source Data 3/.DS_Store
- __MACOSX/Figure 3-Source Data 3/._.DS_Store
- Figure 3-Source Data 3/Figure 3B confocol raw data/Fig3B_DAPI/
- __MACOSX/Figure 3-Source Data 3/Figure 3B confocol raw data/._Fig3B_DAPI
- Figure 3-Source Data 3/Figure 3B confocol raw data/Fig3B_Squ/
- __MACOSX/Figure 3-Source Data 3/Figure 3B confocol raw data/._Fig3B_Squ
- Figure 3-Source Data 3/Figure 3B confocol raw data/.DS_Store
- __MACOSX/Figure 3-Source Data 3/Figure 3B confocol raw data/._.DS_Store
- Figure 3-Source Data 3/Figure 3B confocol raw data/Fig3B_Merge/
- __MACOSX/Figure 3-Source Data 3/Figure 3B confocol raw data/._Fig3B_Merge
- Figure 3-Source Data 3/Figure 3B confocol raw data/Fig3B_Spn-E_mk2/
- __MACOSX/Figure 3-Source Data 3/Figure 3B confocol raw data/._Fig3B_Spn-E_mk2
- Figure 3-Source Data 3/Figure 3B confocol raw data/Fig3B_DAPI/.DS_Store
- __MACOSX/Figure 3-Source Data 3/Figure 3B confocol raw data/Fig3B_DAPI/._.DS_Store
- Figure 3-Source Data 3/Figure 3B confocol raw data/Fig3B_DAPI/Cropped image/
- __MACOSX/Figure 3-Source Data 3/Figure 3B confocol raw data/Fig3B_DAPI/._Cropped image
- Figure 3-Source Data 3/Figure 3B confocol raw data/Fig3B_DAPI/Original files/
- __MACOSX/Figure 3-Source Data 3/Figure 3B confocol raw data/Fig3B_DAPI/._Original files
- Figure 3-Source Data 3/Figure 3B confocol raw data/Fig3B_Squ/.DS_Store
- __MACOSX/Figure 3-Source Data 3/Figure 3B confocol raw data/Fig3B_Squ/._.DS_Store
- Figure 3-Source Data 3/Figure 3B confocol raw data/Fig3B_Squ/Cropped images/
- __MACOSX/Figure 3-Source Data 3/Figure 3B confocol raw data/Fig3B_Squ/._Cropped images
- Figure 3-Source Data 3/Figure 3B confocol raw data/Fig3B_Squ/Original files/
- __MACOSX/Figure 3-Source Data 3/Figure 3B confocol raw data/Fig3B_Squ/._Original files
- Figure 3-Source Data 3/Figure 3B confocol raw data/Fig3B_Merge/.DS_Store
- __MACOSX/Figure 3-Source Data 3/Figure 3B confocol raw data/Fig3B_Merge/._.DS_Store
- Figure 3-Source Data 3/Figure 3B confocol raw data/Fig3B_Merge/Cropped images/
- __MACOSX/Figure 3-Source Data 3/Figure 3B confocol raw data/Fig3B_Merge/._Cropped images
- Figure 3-Source Data 3/Figure 3B confocol raw data/Fig3B_Merge/Original files/
- __MACOSX/Figure 3-Source Data 3/Figure 3B confocol raw data/Fig3B_Merge/._Original files
- Figure 3-Source Data 3/Figure 3B confocol raw data/Fig3B_Spn-E_mk2/.DS_Store
- __MACOSX/Figure 3-Source Data 3/Figure 3B confocol raw data/Fig3B_Spn-E_mk2/._.DS_Store
- Figure 3-Source Data 3/Figure 3B confocol raw data/Fig3B_Spn-E_mk2/Cropped images/
- __MACOSX/Figure 3-Source Data 3/Figure 3B confocol raw data/Fig3B_Spn-E_mk2/._Cropped images
- Figure 3-Source Data 3/Figure 3B confocol raw data/Fig3B_Spn-E_mk2/Original files/
- __MACOSX/Figure 3-Source Data 3/Figure 3B confocol raw data/Fig3B_Spn-E_mk2/._Original files
- Figure 3-Source Data 3/Figure 3B confocol raw data/Fig3B_DAPI/Cropped image/dapi crop 2.tif
- __MACOSX/Figure 3-Source Data 3/Figure 3B confocol raw data/Fig3B_DAPI/Cropped image/._dapi crop 2.tif
- Figure 3-Source Data 3/Figure 3B confocol raw data/Fig3B_DAPI/Cropped image/dapi crop 3.tif
- __MACOSX/Figure 3-Source Data 3/Figure 3B confocol raw data/Fig3B_DAPI/Cropped image/._dapi crop 3.tif
- Figure 3-Source Data 3/Figure 3B confocol raw data/Fig3B_DAPI/Cropped image/dapi crop 1.tif
- __MACOSX/Figure 3-Source Data 3/Figure 3B confocol raw data/Fig3B_DAPI/Cropped image/._dapi crop 1.tif
- Figure 3-Source Data 3/Figure 3B confocol raw data/Fig3B_DAPI/Original files/DAPI.tif
- __MACOSX/Figure 3-Source Data 3/Figure 3B confocol raw data/Fig3B_DAPI/Original files/._DAPI.tif
- Figure 3-Source Data 3/Figure 3B confocol raw data/Fig3B_Squ/Cropped images/squ crop 1.tif
- __MACOSX/Figure 3-Source Data 3/Figure 3B confocol raw data/Fig3B_Squ/Cropped images/._squ crop 1.tif
- Figure 3-Source Data 3/Figure 3B confocol raw data/Fig3B_Squ/Cropped images/squ crop 2.tif
- __MACOSX/Figure 3-Source Data 3/Figure 3B confocol raw data/Fig3B_Squ/Cropped images/._squ crop 2.tif
- Figure 3-Source Data 3/Figure 3B confocol raw data/Fig3B_Squ/Cropped images/squ crop 3.tif
- __MACOSX/Figure 3-Source Data 3/Figure 3B confocol raw data/Fig3B_Squ/Cropped images/._squ crop 3.tif
- Figure 3-Source Data 3/Figure 3B confocol raw data/Fig3B_Squ/Original files/Squ.tif
- __MACOSX/Figure 3-Source Data 3/Figure 3B confocol raw data/Fig3B_Squ/Original files/._Squ.tif
- Figure 3-Source Data 3/Figure 3B confocol raw data/Fig3B_Merge/Cropped images/merge crop 3.tif
- __MACOSX/Figure 3-Source Data 3/Figure 3B confocol raw data/Fig3B_Merge/Cropped images/._merge crop 3.tif
- Figure 3-Source Data 3/Figure 3B confocol raw data/Fig3B_Merge/Cropped images/merge crop 2.tif
- __MACOSX/Figure 3-Source Data 3/Figure 3B confocol raw data/Fig3B_Merge/Cropped images/._merge crop 2.tif
- Figure 3-Source Data 3/Figure 3B confocol raw data/Fig3B_Merge/Cropped images/merge crop 1.tif
- __MACOSX/Figure 3-Source Data 3/Figure 3B confocol raw data/Fig3B_Merge/Cropped images/._merge crop 1.tif
- Figure 3-Source Data 3/Figure 3B confocol raw data/Fig3B_Merge/Original files/Merge.tif
- __MACOSX/Figure 3-Source Data 3/Figure 3B confocol raw data/Fig3B_Merge/Original files/._Merge.tif
- Figure 3-Source Data 3/Figure 3B confocol raw data/Fig3B_Spn-E_mk2/Cropped images/Spn-E_mk2 crop 2.tif
- __MACOSX/Figure 3-Source Data 3/Figure 3B confocol raw data/Fig3B_Spn-E_mk2/Cropped images/._Spn-E_mk2 crop 2.tif
- Figure 3-Source Data 3/Figure 3B confocol raw data/Fig3B_Spn-E_mk2/Cropped images/Spn-E_mk2 crop 3.tif
- __MACOSX/Figure 3-Source Data 3/Figure 3B confocol raw data/Fig3B_Spn-E_mk2/Cropped images/._Spn-E_mk2 crop 3.tif
- Figure 3-Source Data 3/Figure 3B confocol raw data/Fig3B_Spn-E_mk2/Cropped images/Spn-E_mk2 crop 1.tif
- __MACOSX/Figure 3-Source Data 3/Figure 3B confocol raw data/Fig3B_Spn-E_mk2/Cropped images/._Spn-E_mk2 crop 1.tif
- Figure 3-Source Data 3/Figure 3B confocol raw data/Fig3B_Spn-E_mk2/Original files/Spn-E_mk2.tif
- __MACOSX/Figure 3-Source Data 3/Figure 3B confocol raw data/Fig3B_Spn-E_mk2/Original files/._Spn-E_mk2.tif
