# Supplementary material for: In silico screening by AlphaFold2 program revealed the potential binding partners of nuage-localizing proteins and piRNA-related proteins
Source: eLife. 2025 Apr 22;13:RP101967. doi: 10.7554/eLife.101967 (PMC12014135; doi:10.7554/eLife.101967)
Supplement: Figure 3—source data 4. [file elife-101967-fig3-data4.zip]

Archive with 11 entries (10 files):
- Figure 3-Source Data 4/
- Figure 3-Source Data 4/Squ in Squ ip with label.tif
- __MACOSX/Figure 3-Source Data 4/._Squ in Squ ip with label.tif
- Figure 3-Source Data 4/Spn-E in Squ ip with label.tif
- __MACOSX/Figure 3-Source Data 4/._Spn-E in Squ ip with label.tif
- Figure 3-Source Data 4/Piwi in Squ ip with label.tif
- __MACOSX/Figure 3-Source Data 4/._Piwi in Squ ip with label.tif
- Figure 3-Source Data 4/AGO3 in Squ ip with label.tif
- __MACOSX/Figure 3-Source Data 4/._AGO3 in Squ ip with label.tif
- Figure 3-Source Data 4/Aub in Squ ip with label.tif
- __MACOSX/Figure 3-Source Data 4/._Aub in Squ ip with label.tif
