# Supplementary material for: In silico screening by AlphaFold2 program revealed the potential binding partners of nuage-localizing proteins and piRNA-related proteins
Source: eLife. 2025 Apr 22;13:RP101967. doi: 10.7554/eLife.101967 (PMC12014135; doi:10.7554/eLife.101967)
Supplement: Figure 3—source data 5. [file elife-101967-fig3-data5.zip]

Archive with 11 entries (10 files):
- Figure 3-Source Data 5/
- Figure 3-Source Data 5/Piwi in Squ ip.tif
- __MACOSX/Figure 3-Source Data 5/._Piwi in Squ ip.tif
- Figure 3-Source Data 5/Aub in Squ ip.tif
- __MACOSX/Figure 3-Source Data 5/._Aub in Squ ip.tif
- Figure 3-Source Data 5/Spn-E in Squ ip.tif
- __MACOSX/Figure 3-Source Data 5/._Spn-E in Squ ip.tif
- Figure 3-Source Data 5/AGO3 in Squ ip.tif
- __MACOSX/Figure 3-Source Data 5/._AGO3 in Squ ip.tif
- Figure 3-Source Data 5/Squ in Squ ip.tif
- __MACOSX/Figure 3-Source Data 5/._Squ in Squ ip.tif
