# Supplementary material for: In silico screening by AlphaFold2 program revealed the potential binding partners of nuage-localizing proteins and piRNA-related proteins
Source: eLife. 2025 Apr 22;13:RP101967. doi: 10.7554/eLife.101967 (PMC12014135; doi:10.7554/eLife.101967)
Supplement: Figure 4—source data 1. [file elife-101967-fig4-data1.zip]

Archive with 7 entries (6 files):
- Figure 4-Source Data 1/
- Figure 4-Source Data 1/i_Mei-W68_squ_relaxed_model_2_multimer_v2_pred_0.pdb
- __MACOSX/Figure 4-Source Data 1/._i_Mei-W68_squ_relaxed_model_2_multimer_v2_pred_0.pdb
- Figure 4-Source Data 1/ii_CSN3_squ_relaxed_model_3_multimer_v2_pred_0.pdb
- __MACOSX/Figure 4-Source Data 1/._ii_CSN3_squ_relaxed_model_3_multimer_v2_pred_0.pdb
- Figure 4-Source Data 1/iii_Pka-C1_tej_relaxed_model_4_multimer_v2_pred_0.pdb
- __MACOSX/Figure 4-Source Data 1/._iii_Pka-C1_tej_relaxed_model_4_multimer_v2_pred_0.pdb
