# Supplementary material for: In silico screening by AlphaFold2 program revealed the potential binding partners of nuage-localizing proteins and piRNA-related proteins
Source: eLife. 2025 Apr 22;13:RP101967. doi: 10.7554/eLife.101967 (PMC12014135; doi:10.7554/eLife.101967)
Supplement: Figure 4—source data 1. [file elife-101967-fig4-data1.zip › Figure 4-Source Data 1/i_Mei-W68_squ_relaxed_model_2_multimer_v2_pred_0.pdb]

ATOM      1  N   MET A   1      23.003 -16.411   4.721  1.00 46.63           N  
ATOM      2  H   MET A   1      23.706 -17.088   4.460  1.00 46.63           H  
ATOM      3  H2  MET A   1      22.188 -16.921   5.033  1.00 46.63           H  
ATOM      4  H3  MET A   1      23.295 -15.845   5.504  1.00 46.63           H  
ATOM      5  CA  MET A   1      22.612 -15.540   3.587  1.00 46.63           C  
ATOM      6  HA  MET A   1      23.483 -15.003   3.212  1.00 46.63           H  
ATOM      7  C   MET A   1      21.638 -14.502   4.136  1.00 46.63           C  
ATOM      8  CB  MET A   1      22.002 -16.382   2.452  1.00 46.63           C  
ATOM      9  HB2 MET A   1      21.190 -16.987   2.854  1.00 46.63           H  
ATOM     10  HB3 MET A   1      21.590 -15.729   1.682  1.00 46.63           H  
ATOM     11  O   MET A   1      21.565 -14.378   5.354  1.00 46.63           O  
ATOM     12  CG  MET A   1      23.035 -17.296   1.783  1.00 46.63           C  
ATOM     13  HG2 MET A   1      23.603 -17.834   2.542  1.00 46.63           H  
ATOM     14  HG3 MET A   1      23.723 -16.683   1.201  1.00 46.63           H  
ATOM     15  SD  MET A   1      22.275 -18.522   0.695  1.00 46.63           S  
ATOM     16  CE  MET A   1      23.727 -19.192  -0.155  1.00 46.63           C  
ATOM     17  HE1 MET A   1      23.409 -19.977  -0.840  1.00 46.63           H  
ATOM     18  HE2 MET A   1      24.420 -19.611   0.575  1.00 46.63           H  
ATOM     19  HE3 MET A   1      24.220 -18.400  -0.719  1.00 46.63           H  
ATOM     20  N   ASP A   2      20.907 -13.759   3.302  1.00 70.67           N  
ATOM     21  H   ASP A   2      21.028 -13.812   2.300  1.00 70.67           H  
ATOM     22  CA  ASP A   2      19.706 -13.074   3.795  1.00 70.67           C  
ATOM     23  HA  ASP A   2      19.964 -12.495   4.682  1.00 70.67           H  
ATOM     24  C   ASP A   2      18.656 -14.111   4.205  1.00 70.67           C  
ATOM     25  CB  ASP A   2      19.119 -12.119   2.743  1.00 70.67           C  
ATOM     26  HB2 ASP A   2      19.103 -12.616   1.773  1.00 70.67           H  
ATOM     27  HB3 ASP A   2      18.090 -11.888   3.016  1.00 70.67           H  
ATOM     28  O   ASP A   2      18.419 -15.085   3.480  1.00 70.67           O  
ATOM     29  CG  ASP A   2      19.880 -10.795   2.649  1.00 70.67           C  
ATOM     30  OD1 ASP A   2      20.383 -10.342   3.701  1.00 70.67           O  
ATOM     31  OD2 ASP A   2      19.946 -10.259   1.524  1.00 70.67           O  
ATOM     32  N   GLU A   3      17.988 -13.876   5.338  1.00 85.47           N  
ATOM     33  H   GLU A   3      18.258 -13.074   5.888  1.00 85.47           H  
ATOM     34  CA  GLU A   3      16.959 -14.769   5.891  1.00 85.47           C  
ATOM     35  HA  GLU A   3      17.424 -15.710   6.184  1.00 85.47           H  
ATOM     36  C   GLU A   3      15.856 -15.068   4.859  1.00 85.47           C  
ATOM     37  CB  GLU A   3      16.343 -14.095   7.133  1.00 85.47           C  
ATOM     38  HB2 GLU A   3      17.125 -13.597   7.708  1.00 85.47           H  
ATOM     39  HB3 GLU A   3      15.634 -13.337   6.801  1.00 85.47           H  
ATOM     40  O   GLU A   3      15.332 -16.178   4.770  1.00 85.47           O  
ATOM     41  CG  GLU A   3      15.639 -15.101   8.056  1.00 85.47           C  
ATOM     42  HG2 GLU A   3      16.371 -15.521   8.745  1.00 85.47           H  
ATOM     43  HG3 GLU A   3      15.252 -15.927   7.459  1.00 85.47           H  
ATOM     44  CD  GLU A   3      14.482 -14.470   8.845  1.00 85.47           C  
ATOM     45  OE1 GLU A   3      13.377 -15.066   8.789  1.00 85.47           O  
ATOM     46  OE2 GLU A   3      14.696 -13.410   9.471  1.00 85.47           O  
ATOM     47  N   PHE A   4      15.530 -14.089   4.011  1.00 87.86           N  
ATOM     48  H   PHE A   4      15.990 -13.196   4.121  1.00 87.86           H  
ATOM     49  CA  PHE A   4      14.544 -14.243   2.946  1.00 87.86           C  
ATOM     50  HA  PHE A   4      13.649 -14.692   3.378  1.00 87.86           H  
ATOM     51  C   PHE A   4      15.007 -15.187   1.823  1.00 87.86           C  
ATOM     52  CB  PHE A   4      14.157 -12.860   2.410  1.00 87.86           C  
ATOM     53  HB2 PHE A   4      15.037 -12.445   1.919  1.00 87.86           H  
ATOM     54  HB3 PHE A   4      13.375 -12.974   1.659  1.00 87.86           H  
ATOM     55  O   PHE A   4      14.157 -15.874   1.259  1.00 87.86           O  
ATOM     56  CG  PHE A   4      13.671 -11.882   3.471  1.00 87.86           C  
ATOM     57  CD1 PHE A   4      12.605 -12.232   4.324  1.00 87.86           C  
ATOM     58  HD1 PHE A   4      12.105 -13.183   4.213  1.00 87.86           H  
ATOM     59  CD2 PHE A   4      14.319 -10.644   3.651  1.00 87.86           C  
ATOM     60  HD2 PHE A   4      15.154 -10.366   3.024  1.00 87.86           H  
ATOM     61  CE1 PHE A   4      12.220 -11.372   5.367  1.00 87.86           C  
ATOM     62  HE1 PHE A   4      11.445 -11.678   6.054  1.00 87.86           H  
ATOM     63  CE2 PHE A   4      13.918  -9.773   4.678  1.00 87.86           C  
ATOM     64  HE2 PHE A   4      14.449  -8.844   4.827  1.00 87.86           H  
ATOM     65  CZ  PHE A   4      12.878 -10.142   5.548  1.00 87.86           C  
ATOM     66  HZ  PHE A   4      12.615  -9.506   6.379  1.00 87.86           H  
ATOM     67  N   SER A   5      16.309 -15.294   1.521  1.00 85.94           N  
ATOM     68  H   SER A   5      16.980 -14.808   2.098  1.00 85.94           H  
ATOM     69  CA  SER A   5      16.811 -16.284   0.547  1.00 85.94           C  
ATOM     70  HA  SER A   5      16.244 -16.181  -0.378  1.00 85.94           H  
ATOM     71  C   SER A   5      16.603 -17.700   1.076  1.00 85.94           C  
ATOM     72  CB  SER A   5      18.294 -16.064   0.216  1.00 85.94           C  
ATOM     73  HB2 SER A   5      18.472 -14.997   0.084  1.00 85.94           H  
ATOM     74  HB3 SER A   5      18.926 -16.423   1.029  1.00 85.94           H  
ATOM     75  O   SER A   5      15.963 -18.520   0.421  1.00 85.94           O  
ATOM     76  OG  SER A   5      18.632 -16.720  -0.995  1.00 85.94           O  
ATOM     77  HG  SER A   5      18.756 -17.664  -0.869  1.00 85.94           H  
ATOM     78  N   GLU A   6      17.039 -17.950   2.312  1.00 87.92           N  
ATOM     79  H   GLU A   6      17.516 -17.210   2.807  1.00 87.92           H  
ATOM     80  CA  GLU A   6      16.927 -19.252   2.983  1.00 87.92           C  
ATOM     81  HA  GLU A   6      17.394 -20.016   2.362  1.00 87.92           H  
ATOM     82  C   GLU A   6      15.457 -19.660   3.188  1.00 87.92           C  
ATOM     83  CB  GLU A   6      17.681 -19.186   4.325  1.00 87.92           C  
ATOM     84  HB2 GLU A   6      17.283 -18.363   4.918  1.00 87.92           H  
ATOM     85  HB3 GLU A   6      17.519 -20.119   4.866  1.00 87.92           H  
ATOM     86  O   GLU A   6      15.080 -20.812   2.957  1.00 87.92           O  
ATOM     87  CG  GLU A   6      19.193 -18.985   4.111  1.00 87.92           C  
ATOM     88  HG2 GLU A   6      19.592 -19.861   3.599  1.00 87.92           H  
ATOM     89  HG3 GLU A   6      19.342 -18.124   3.460  1.00 87.92           H  
ATOM     90  CD  GLU A   6      19.990 -18.748   5.402  1.00 87.92           C  
ATOM     91  OE1 GLU A   6      21.118 -18.207   5.276  1.00 87.92           O  
ATOM     92  OE2 GLU A   6      19.495 -19.092   6.496  1.00 87.92           O  
ATOM     93  N   ASN A   7      14.587 -18.703   3.530  1.00 90.29           N  
ATOM     94  H   ASN A   7      14.957 -17.793   3.765  1.00 90.29           H  
ATOM     95  CA  ASN A   7      13.143 -18.919   3.606  1.00 90.29           C  
ATOM     96  HA  ASN A   7      12.963 -19.779   4.252  1.00 90.29           H  
ATOM     97  C   ASN A   7      12.523 -19.279   2.235  1.00 90.29           C  
ATOM     98  CB  ASN A   7      12.476 -17.681   4.242  1.00 90.29           C  
ATOM     99  HB2 ASN A   7      11.410 -17.700   4.016  1.00 90.29           H  
ATOM    100  HB3 ASN A   7      12.891 -16.778   3.794  1.00 90.29           H  
ATOM    101  O   ASN A   7      11.680 -20.179   2.183  1.00 90.29           O  
ATOM    102  CG  ASN A   7      12.590 -17.602   5.763  1.00 90.29           C  
ATOM    103  ND2 ASN A   7      12.801 -16.427   6.305  1.00 90.29           N  
ATOM    104 HD21 ASN A   7      12.894 -16.318   7.305  1.00 90.29           H  
ATOM    105 HD22 ASN A   7      13.164 -15.673   5.739  1.00 90.29           H  
ATOM    106  OD1 ASN A   7      12.380 -18.586   6.465  1.00 90.29           O  
ATOM    107  N   ILE A   8      12.928 -18.641   1.125  1.00 90.37           N  
ATOM    108  H   ILE A   8      13.637 -17.926   1.209  1.00 90.37           H  
ATOM    109  CA  ILE A   8      12.436 -18.989  -0.228  1.00 90.37           C  
ATOM    110  HA  ILE A   8      11.351 -19.082  -0.183  1.00 90.37           H  
ATOM    111  C   ILE A   8      12.973 -20.351  -0.682  1.00 90.37           C  
ATOM    112  CB  ILE A   8      12.770 -17.893  -1.269  1.00 90.37           C  
ATOM    113  HB  ILE A   8      13.844 -17.710  -1.249  1.00 90.37           H  
ATOM    114  O   ILE A   8      12.225 -21.142  -1.256  1.00 90.37           O  
ATOM    115  CG1 ILE A   8      12.027 -16.579  -0.954  1.00 90.37           C  
ATOM    116 HG12 ILE A   8      10.981 -16.666  -1.247  1.00 90.37           H  
ATOM    117 HG13 ILE A   8      12.047 -16.393   0.120  1.00 90.37           H  
ATOM    118  CG2 ILE A   8      12.366 -18.350  -2.689  1.00 90.37           C  
ATOM    119 HG21 ILE A   8      11.360 -18.770  -2.675  1.00 90.37           H  
ATOM    120 HG22 ILE A   8      12.382 -17.517  -3.391  1.00 90.37           H  
ATOM    121 HG23 ILE A   8      13.064 -19.107  -3.047  1.00 90.37           H  
ATOM    122  CD1 ILE A   8      12.650 -15.358  -1.641  1.00 90.37           C  
ATOM    123 HD11 ILE A   8      12.205 -14.458  -1.219  1.00 90.37           H  
ATOM    124 HD12 ILE A   8      13.725 -15.331  -1.460  1.00 90.37           H  
ATOM    125 HD13 ILE A   8      12.459 -15.379  -2.714  1.00 90.37           H  
ATOM    126  N   GLU A   9      14.237 -20.658  -0.402  1.00 87.30           N  
ATOM    127  H   GLU A   9      14.823 -19.958   0.030  1.00 87.30           H  
ATOM    128  CA  GLU A   9      14.845 -21.946  -0.745  1.00 87.30           C  
ATOM    129  HA  GLU A   9      14.664 -22.147  -1.801  1.00 87.30           H  
ATOM    130  C   GLU A   9      14.186 -23.096   0.026  1.00 87.30           C  
ATOM    131  CB  GLU A   9      16.365 -21.871  -0.536  1.00 87.30           C  
ATOM    132  HB2 GLU A   9      16.786 -22.875  -0.589  1.00 87.30           H  
ATOM    133  HB3 GLU A   9      16.585 -21.442   0.441  1.00 87.30           H  
ATOM    134  O   GLU A   9      13.876 -24.128  -0.571  1.00 87.30           O  
ATOM    135  CG  GLU A   9      16.981 -21.010  -1.650  1.00 87.30           C  
ATOM    136  HG2 GLU A   9      16.849 -21.526  -2.601  1.00 87.30           H  
ATOM    137  HG3 GLU A   9      16.442 -20.065  -1.723  1.00 87.30           H  
ATOM    138  CD  GLU A   9      18.468 -20.724  -1.440  1.00 87.30           C  
ATOM    139  OE1 GLU A   9      18.823 -19.518  -1.435  1.00 87.30           O  
ATOM    140  OE2 GLU A   9      19.234 -21.712  -1.411  1.00 87.30           O  
ATOM    141  N   ARG A  10      13.827 -22.891   1.302  1.00 88.76           N  
ATOM    142  H   ARG A  10      14.151 -22.048   1.754  1.00 88.76           H  
ATOM    143  CA  ARG A  10      13.002 -23.841   2.067  1.00 88.76           C  
ATOM    144  HA  ARG A  10      13.503 -24.809   2.041  1.00 88.76           H  
ATOM    145  C   ARG A  10      11.622 -24.055   1.432  1.00 88.76           C  
ATOM    146  CB  ARG A  10      12.907 -23.378   3.530  1.00 88.76           C  
ATOM    147  HB2 ARG A  10      13.912 -23.176   3.900  1.00 88.76           H  
ATOM    148  HB3 ARG A  10      12.330 -22.454   3.579  1.00 88.76           H  
ATOM    149  O   ARG A  10      11.194 -25.199   1.316  1.00 88.76           O  
ATOM    150  CG  ARG A  10      12.262 -24.450   4.427  1.00 88.76           C  
ATOM    151  HG2 ARG A  10      12.844 -25.368   4.348  1.00 88.76           H  
ATOM    152  HG3 ARG A  10      11.247 -24.658   4.090  1.00 88.76           H  
ATOM    153  CD  ARG A  10      12.219 -24.029   5.902  1.00 88.76           C  
ATOM    154  HD2 ARG A  10      13.230 -23.782   6.226  1.00 88.76           H  
ATOM    155  HD3 ARG A  10      11.879 -24.880   6.492  1.00 88.76           H  
ATOM    156  NE  ARG A  10      11.291 -22.901   6.117  1.00 88.76           N  
ATOM    157  HE  ARG A  10      10.341 -23.047   5.809  1.00 88.76           H  
ATOM    158  NH1 ARG A  10      12.755 -21.352   7.026  1.00 88.76           N  
ATOM    159 HH11 ARG A  10      12.933 -20.371   7.189  1.00 88.76           H  
ATOM    160 HH12 ARG A  10      13.524 -22.006   7.020  1.00 88.76           H  
ATOM    161  NH2 ARG A  10      10.692 -20.752   6.537  1.00 88.76           N  
ATOM    162 HH21 ARG A  10      11.026 -19.818   6.727  1.00 88.76           H  
ATOM    163 HH22 ARG A  10       9.784 -20.902   6.121  1.00 88.76           H  
ATOM    164  CZ  ARG A  10      11.586 -21.692   6.567  1.00 88.76           C  
ATOM    165  N   ILE A  11      10.952 -22.992   0.975  1.00 90.65           N  
ATOM    166  H   ILE A  11      11.371 -22.082   1.107  1.00 90.65           H  
ATOM    167  CA  ILE A  11       9.657 -23.084   0.265  1.00 90.65           C  
ATOM    168  HA  ILE A  11       8.963 -23.654   0.881  1.00 90.65           H  
ATOM    169  C   ILE A  11       9.804 -23.858  -1.058  1.00 90.65           C  
ATOM    170  CB  ILE A  11       9.065 -21.665   0.055  1.00 90.65           C  
ATOM    171  HB  ILE A  11       9.843 -21.027  -0.363  1.00 90.65           H  
ATOM    172  O   ILE A  11       8.942 -24.670  -1.397  1.00 90.65           O  
ATOM    173  CG1 ILE A  11       8.610 -21.063   1.407  1.00 90.65           C  
ATOM    174 HG12 ILE A  11       7.659 -21.506   1.701  1.00 90.65           H  
ATOM    175 HG13 ILE A  11       9.333 -21.312   2.184  1.00 90.65           H  
ATOM    176  CG2 ILE A  11       7.879 -21.660  -0.932  1.00 90.65           C  
ATOM    177 HG21 ILE A  11       7.100 -22.336  -0.578  1.00 90.65           H  
ATOM    178 HG22 ILE A  11       8.206 -21.982  -1.921  1.00 90.65           H  
ATOM    179 HG23 ILE A  11       7.473 -20.654  -1.035  1.00 90.65           H  
ATOM    180  CD1 ILE A  11       8.471 -19.533   1.387  1.00 90.65           C  
ATOM    181 HD11 ILE A  11       9.421 -19.076   1.110  1.00 90.65           H  
ATOM    182 HD12 ILE A  11       7.705 -19.219   0.678  1.00 90.65           H  
ATOM    183 HD13 ILE A  11       8.191 -19.185   2.381  1.00 90.65           H  
ATOM    184  N   ALA A  12      10.899 -23.653  -1.796  1.00 86.26           N  
ATOM    185  H   ALA A  12      11.560 -22.953  -1.492  1.00 86.26           H  
ATOM    186  CA  ALA A  12      11.182 -24.389  -3.026  1.00 86.26           C  
ATOM    187  HA  ALA A  12      10.304 -24.332  -3.670  1.00 86.26           H  
ATOM    188  C   ALA A  12      11.457 -25.881  -2.760  1.00 86.26           C  
ATOM    189  CB  ALA A  12      12.347 -23.705  -3.753  1.00 86.26           C  
ATOM    190  HB1 ALA A  12      12.109 -22.656  -3.928  1.00 86.26           H  
ATOM    191  HB2 ALA A  12      12.519 -24.197  -4.710  1.00 86.26           H  
ATOM    192  HB3 ALA A  12      13.254 -23.768  -3.152  1.00 86.26           H  
ATOM    193  O   ALA A  12      10.941 -26.731  -3.485  1.00 86.26           O  
ATOM    194  N   LEU A  13      12.212 -26.214  -1.707  1.00 84.10           N  
ATOM    195  H   LEU A  13      12.633 -25.469  -1.172  1.00 84.10           H  
ATOM    196  CA  LEU A  13      12.479 -27.598  -1.292  1.00 84.10           C  
ATOM    197  HA  LEU A  13      12.823 -28.164  -2.158  1.00 84.10           H  
ATOM    198  C   LEU A  13      11.214 -28.311  -0.785  1.00 84.10           C  
ATOM    199  CB  LEU A  13      13.584 -27.601  -0.219  1.00 84.10           C  
ATOM    200  HB2 LEU A  13      13.626 -28.589   0.238  1.00 84.10           H  
ATOM    201  HB3 LEU A  13      13.307 -26.891   0.561  1.00 84.10           H  
ATOM    202  O   LEU A  13      10.981 -29.466  -1.143  1.00 84.10           O  
ATOM    203  CG  LEU A  13      14.992 -27.250  -0.742  1.00 84.10           C  
ATOM    204  HG  LEU A  13      14.957 -26.329  -1.324  1.00 84.10           H  
ATOM    205  CD1 LEU A  13      15.938 -27.044   0.440  1.00 84.10           C  
ATOM    206 HD11 LEU A  13      15.996 -27.950   1.043  1.00 84.10           H  
ATOM    207 HD12 LEU A  13      15.581 -26.219   1.055  1.00 84.10           H  
ATOM    208 HD13 LEU A  13      16.934 -26.791   0.076  1.00 84.10           H  
ATOM    209  CD2 LEU A  13      15.571 -28.353  -1.632  1.00 84.10           C  
ATOM    210 HD21 LEU A  13      14.970 -28.468  -2.534  1.00 84.10           H  
ATOM    211 HD22 LEU A  13      16.587 -28.087  -1.926  1.00 84.10           H  
ATOM    212 HD23 LEU A  13      15.597 -29.297  -1.087  1.00 84.10           H  
ATOM    213  N   GLU A  14      10.362 -27.628  -0.016  1.00 87.22           N  
ATOM    214  H   GLU A  14      10.624 -26.703   0.293  1.00 87.22           H  
ATOM    215  CA  GLU A  14       9.060 -28.156   0.415  1.00 87.22           C  
ATOM    216  HA  GLU A  14       9.221 -29.097   0.941  1.00 87.22           H  
ATOM    217  C   GLU A  14       8.157 -28.448  -0.794  1.00 87.22           C  
ATOM    218  CB  GLU A  14       8.393 -27.164   1.387  1.00 87.22           C  
ATOM    219  HB2 GLU A  14       9.102 -26.912   2.176  1.00 87.22           H  
ATOM    220  HB3 GLU A  14       8.134 -26.253   0.847  1.00 87.22           H  
ATOM    221  O   GLU A  14       7.556 -29.522  -0.879  1.00 87.22           O  
ATOM    222  CG  GLU A  14       7.128 -27.754   2.034  1.00 87.22           C  
ATOM    223  HG2 GLU A  14       6.478 -28.129   1.243  1.00 87.22           H  
ATOM    224  HG3 GLU A  14       7.414 -28.599   2.660  1.00 87.22           H  
ATOM    225  CD  GLU A  14       6.322 -26.744   2.868  1.00 87.22           C  
ATOM    226  OE1 GLU A  14       5.097 -26.976   3.002  1.00 87.22           O  
ATOM    227  OE2 GLU A  14       6.909 -25.749   3.350  1.00 87.22           O  
ATOM    228  N   LEU A  15       8.099 -27.536  -1.771  1.00 88.40           N  
ATOM    229  H   LEU A  15       8.583 -26.659  -1.640  1.00 88.40           H  
ATOM    230  CA  LEU A  15       7.346 -27.746  -3.007  1.00 88.40           C  
ATOM    231  HA  LEU A  15       6.325 -28.012  -2.733  1.00 88.40           H  
ATOM    232  C   LEU A  15       7.911 -28.910  -3.838  1.00 88.40           C  
ATOM    233  CB  LEU A  15       7.305 -26.428  -3.796  1.00 88.40           C  
ATOM    234  HB2 LEU A  15       8.329 -26.109  -3.992  1.00 88.40           H  
ATOM    235  HB3 LEU A  15       6.827 -25.666  -3.179  1.00 88.40           H  
ATOM    236  O   LEU A  15       7.133 -29.719  -4.334  1.00 88.40           O  
ATOM    237  CG  LEU A  15       6.561 -26.526  -5.140  1.00 88.40           C  
ATOM    238  HG  LEU A  15       7.076 -27.233  -5.790  1.00 88.40           H  
ATOM    239  CD1 LEU A  15       5.096 -26.954  -4.995  1.00 88.40           C  
ATOM    240 HD11 LEU A  15       5.045 -27.975  -4.615  1.00 88.40           H  
ATOM    241 HD12 LEU A  15       4.608 -26.934  -5.969  1.00 88.40           H  
ATOM    242 HD13 LEU A  15       4.580 -26.289  -4.302  1.00 88.40           H  
ATOM    243  CD2 LEU A  15       6.581 -25.162  -5.823  1.00 88.40           C  
ATOM    244 HD21 LEU A  15       6.243 -25.269  -6.854  1.00 88.40           H  
ATOM    245 HD22 LEU A  15       5.933 -24.467  -5.290  1.00 88.40           H  
ATOM    246 HD23 LEU A  15       7.598 -24.771  -5.835  1.00 88.40           H  
ATOM    247  N   LEU A  16       9.236 -29.045  -3.955  1.00 81.54           N  
ATOM    248  H   LEU A  16       9.826 -28.337  -3.543  1.00 81.54           H  
ATOM    249  CA  LEU A  16       9.872 -30.172  -4.655  1.00 81.54           C  
ATOM    250  HA  LEU A  16       9.448 -30.246  -5.656  1.00 81.54           H  
ATOM    251  C   LEU A  16       9.578 -31.517  -3.973  1.00 81.54           C  
ATOM    252  CB  LEU A  16      11.388 -29.922  -4.773  1.00 81.54           C  
ATOM    253  HB2 LEU A  16      11.766 -29.621  -3.796  1.00 81.54           H  
ATOM    254  HB3 LEU A  16      11.882 -30.855  -5.042  1.00 81.54           H  
ATOM    255  O   LEU A  16       9.255 -32.485  -4.658  1.00 81.54           O  
ATOM    256  CG  LEU A  16      11.764 -28.854  -5.818  1.00 81.54           C  
ATOM    257  HG  LEU A  16      11.141 -27.970  -5.682  1.00 81.54           H  
ATOM    258  CD1 LEU A  16      13.230 -28.447  -5.653  1.00 81.54           C  
ATOM    259 HD11 LEU A  16      13.879 -29.312  -5.789  1.00 81.54           H  
ATOM    260 HD12 LEU A  16      13.482 -27.676  -6.381  1.00 81.54           H  
ATOM    261 HD13 LEU A  16      13.378 -28.039  -4.653  1.00 81.54           H  
ATOM    262  CD2 LEU A  16      11.576 -29.349  -7.253  1.00 81.54           C  
ATOM    263 HD21 LEU A  16      10.527 -29.583  -7.432  1.00 81.54           H  
ATOM    264 HD22 LEU A  16      11.873 -28.566  -7.951  1.00 81.54           H  
ATOM    265 HD23 LEU A  16      12.177 -30.242  -7.424  1.00 81.54           H  
ATOM    266  N   SER A  17       9.610 -31.574  -2.640  1.00 81.51           N  
ATOM    267  H   SER A  17       9.909 -30.751  -2.136  1.00 81.51           H  
ATOM    268  CA  SER A  17       9.230 -32.770  -1.872  1.00 81.51           C  
ATOM    269  HA  SER A  17       9.840 -33.611  -2.200  1.00 81.51           H  
ATOM    270  C   SER A  17       7.756 -33.147  -2.087  1.00 81.51           C  
ATOM    271  CB  SER A  17       9.515 -32.514  -0.390  1.00 81.51           C  
ATOM    272  HB2 SER A  17      10.555 -32.207  -0.274  1.00 81.51           H  
ATOM    273  HB3 SER A  17       8.869 -31.717  -0.023  1.00 81.51           H  
ATOM    274  O   SER A  17       7.420 -34.313  -2.302  1.00 81.51           O  
ATOM    275  OG  SER A  17       9.295 -33.688   0.363  1.00 81.51           O  
ATOM    276  HG  SER A  17       9.493 -33.505   1.284  1.00 81.51           H  
ATOM    277  N   ASN A  18       6.863 -32.154  -2.117  1.00 84.66           N  
ATOM    278  H   ASN A  18       7.183 -31.216  -1.924  1.00 84.66           H  
ATOM    279  CA  ASN A  18       5.448 -32.366  -2.421  1.00 84.66           C  
ATOM    280  HA  ASN A  18       5.077 -33.191  -1.813  1.00 84.66           H  
ATOM    281  C   ASN A  18       5.202 -32.770  -3.892  1.00 84.66           C  
ATOM    282  CB  ASN A  18       4.673 -31.099  -2.038  1.00 84.66           C  
ATOM    283  HB2 ASN A  18       5.186 -30.208  -2.401  1.00 84.66           H  
ATOM    284  HB3 ASN A  18       3.694 -31.139  -2.515  1.00 84.66           H  
ATOM    285  O   ASN A  18       4.315 -33.584  -4.153  1.00 84.66           O  
ATOM    286  CG  ASN A  18       4.389 -30.989  -0.555  1.00 84.66           C  
ATOM    287  ND2 ASN A  18       4.948 -30.020   0.121  1.00 84.66           N  
ATOM    288 HD21 ASN A  18       5.724 -29.519  -0.288  1.00 84.66           H  
ATOM    289 HD22 ASN A  18       4.743 -29.936   1.106  1.00 84.66           H  
ATOM    290  OD1 ASN A  18       3.603 -31.749  -0.011  1.00 84.66           O  
ATOM    291  N   LEU A  19       5.995 -32.266  -4.845  1.00 81.29           N  
ATOM    292  H   LEU A  19       6.670 -31.565  -4.577  1.00 81.29           H  
ATOM    293  CA  LEU A  19       5.911 -32.628  -6.267  1.00 81.29           C  
ATOM    294  HA  LEU A  19       4.884 -32.478  -6.600  1.00 81.29           H  
ATOM    295  C   LEU A  19       6.217 -34.111  -6.521  1.00 81.29           C  
ATOM    296  CB  LEU A  19       6.849 -31.726  -7.097  1.00 81.29           C  
ATOM    297  HB2 LEU A  19       7.094 -32.231  -8.031  1.00 81.29           H  
ATOM    298  HB3 LEU A  19       7.783 -31.589  -6.551  1.00 81.29           H  
ATOM    299  O   LEU A  19       5.531 -34.715  -7.333  1.00 81.29           O  
ATOM    300  CG  LEU A  19       6.250 -30.351  -7.439  1.00 81.29           C  
ATOM    301  HG  LEU A  19       5.766 -29.920  -6.563  1.00 81.29           H  
ATOM    302  CD1 LEU A  19       7.337 -29.390  -7.927  1.00 81.29           C  
ATOM    303 HD11 LEU A  19       6.893 -28.435  -8.207  1.00 81.29           H  
ATOM    304 HD12 LEU A  19       7.855 -29.815  -8.786  1.00 81.29           H  
ATOM    305 HD13 LEU A  19       8.051 -29.213  -7.122  1.00 81.29           H  
ATOM    306  CD2 LEU A  19       5.221 -30.465  -8.562  1.00 81.29           C  
ATOM    307 HD21 LEU A  19       5.697 -30.845  -9.465  1.00 81.29           H  
ATOM    308 HD22 LEU A  19       4.799 -29.480  -8.763  1.00 81.29           H  
ATOM    309 HD23 LEU A  19       4.420 -31.146  -8.273  1.00 81.29           H  
ATOM    310  N   VAL A  20       7.145 -34.724  -5.773  1.00 74.67           N  
ATOM    311  H   VAL A  20       7.693 -34.154  -5.144  1.00 74.67           H  
ATOM    312  CA  VAL A  20       7.410 -36.185  -5.814  1.00 74.67           C  
ATOM    313  HA  VAL A  20       7.655 -36.463  -6.839  1.00 74.67           H  
ATOM    314  C   VAL A  20       6.176 -37.025  -5.428  1.00 74.67           C  
ATOM    315  CB  VAL A  20       8.627 -36.523  -4.916  1.00 74.67           C  
ATOM    316  HB  VAL A  20       8.451 -36.125  -3.916  1.00 74.67           H  
ATOM    317  O   VAL A  20       6.099 -38.209  -5.744  1.00 74.67           O  
ATOM    318  CG1 VAL A  20       8.931 -38.022  -4.773  1.00 74.67           C  
ATOM    319 HG11 VAL A  20       8.134 -38.509  -4.211  1.00 74.67           H  
ATOM    320 HG12 VAL A  20       9.013 -38.482  -5.757  1.00 74.67           H  
ATOM    321 HG13 VAL A  20       9.859 -38.166  -4.219  1.00 74.67           H  
ATOM    322  CG2 VAL A  20       9.903 -35.876  -5.477  1.00 74.67           C  
ATOM    323 HG21 VAL A  20       9.807 -34.791  -5.493  1.00 74.67           H  
ATOM    324 HG22 VAL A  20      10.758 -36.128  -4.850  1.00 74.67           H  
ATOM    325 HG23 VAL A  20      10.083 -36.228  -6.493  1.00 74.67           H  
ATOM    326  N   HIS A  21       5.190 -36.409  -4.772  1.00 80.30           N  
ATOM    327  H   HIS A  21       5.300 -35.421  -4.590  1.00 80.30           H  
ATOM    328  CA  HIS A  21       3.917 -37.014  -4.376  1.00 80.30           C  
ATOM    329  HA  HIS A  21       3.962 -38.086  -4.566  1.00 80.30           H  
ATOM    330  C   HIS A  21       2.727 -36.473  -5.203  1.00 80.30           C  
ATOM    331  CB  HIS A  21       3.729 -36.809  -2.863  1.00 80.30           C  
ATOM    332  HB2 HIS A  21       2.801 -37.292  -2.556  1.00 80.30           H  
ATOM    333  HB3 HIS A  21       3.629 -35.743  -2.657  1.00 80.30           H  
ATOM    334  O   HIS A  21       1.583 -36.522  -4.745  1.00 80.30           O  
ATOM    335  CG  HIS A  21       4.849 -37.361  -2.012  1.00 80.30           C  
ATOM    336  CD2 HIS A  21       4.878 -38.590  -1.409  1.00 80.30           C  
ATOM    337  HD2 HIS A  21       4.106 -39.342  -1.474  1.00 80.30           H  
ATOM    338  ND1 HIS A  21       6.023 -36.723  -1.673  1.00 80.30           N  
ATOM    339  HD1 HIS A  21       6.344 -35.819  -1.989  1.00 80.30           H  
ATOM    340  CE1 HIS A  21       6.733 -37.546  -0.887  1.00 80.30           C  
ATOM    341  HE1 HIS A  21       7.706 -37.317  -0.479  1.00 80.30           H  
ATOM    342  NE2 HIS A  21       6.072 -38.698  -0.688  1.00 80.30           N  
ATOM    343  N   GLY A  22       2.982 -35.883  -6.379  1.00 78.87           N  
ATOM    344  H   GLY A  22       3.929 -35.896  -6.729  1.00 78.87           H  
ATOM    345  CA  GLY A  22       1.971 -35.284  -7.262  1.00 78.87           C  
ATOM    346  HA2 GLY A  22       1.193 -36.018  -7.470  1.00 78.87           H  
ATOM    347  HA3 GLY A  22       2.456 -35.029  -8.204  1.00 78.87           H  
ATOM    348  C   GLY A  22       1.314 -33.999  -6.748  1.00 78.87           C  
ATOM    349  O   GLY A  22       0.415 -33.451  -7.390  1.00 78.87           O  
ATOM    350  N   ASN A  23       1.745 -33.477  -5.597  1.00 83.18           N  
ATOM    351  H   ASN A  23       2.529 -33.926  -5.146  1.00 83.18           H  
ATOM    352  CA  ASN A  23       1.106 -32.361  -4.907  1.00 83.18           C  
ATOM    353  HA  ASN A  23       0.072 -32.288  -5.243  1.00 83.18           H  
ATOM    354  C   ASN A  23       1.778 -31.020  -5.250  1.00 83.18           C  
ATOM    355  CB  ASN A  23       1.076 -32.684  -3.401  1.00 83.18           C  
ATOM    356  HB2 ASN A  23       0.520 -33.607  -3.240  1.00 83.18           H  
ATOM    357  HB3 ASN A  23       2.095 -32.844  -3.049  1.00 83.18           H  
ATOM    358  O   ASN A  23       2.487 -30.431  -4.436  1.00 83.18           O  
ATOM    359  CG  ASN A  23       0.438 -31.586  -2.567  1.00 83.18           C  
ATOM    360  ND2 ASN A  23       0.895 -31.395  -1.351  1.00 83.18           N  
ATOM    361 HD21 ASN A  23       1.708 -31.900  -1.028  1.00 83.18           H  
ATOM    362 HD22 ASN A  23       0.559 -30.606  -0.818  1.00 83.18           H  
ATOM    363  OD1 ASN A  23      -0.484 -30.888  -2.982  1.00 83.18           O  
ATOM    364  N   ALA A  24       1.511 -30.478  -6.437  1.00 86.48           N  
ATOM    365  H   ALA A  24       0.906 -30.978  -7.073  1.00 86.48           H  
ATOM    366  CA  ALA A  24       1.967 -29.143  -6.821  1.00 86.48           C  
ATOM    367  HA  ALA A  24       3.005 -29.028  -6.508  1.00 86.48           H  
ATOM    368  C   ALA A  24       1.135 -28.051  -6.106  1.00 86.48           C  
ATOM    369  CB  ALA A  24       1.929 -29.043  -8.350  1.00 86.48           C  
ATOM    370  HB1 ALA A  24       0.899 -29.115  -8.700  1.00 86.48           H  
ATOM    371  HB2 ALA A  24       2.361 -28.094  -8.669  1.00 86.48           H  
ATOM    372  HB3 ALA A  24       2.490 -29.863  -8.798  1.00 86.48           H  
ATOM    373  O   ALA A  24       0.305 -27.381  -6.724  1.00 86.48           O  
ATOM    374  N   THR A  25       1.313 -27.886  -4.790  1.00 90.79           N  
ATOM    375  H   THR A  25       1.986 -28.494  -4.345  1.00 90.79           H  
ATOM    376  CA  THR A  25       0.609 -26.902  -3.943  1.00 90.79           C  
ATOM    377  HA  THR A  25      -0.033 -26.278  -4.564  1.00 90.79           H  
ATOM    378  C   THR A  25       1.589 -25.988  -3.208  1.00 90.79           C  
ATOM    379  CB  THR A  25      -0.284 -27.586  -2.889  1.00 90.79           C  
ATOM    380  HB  THR A  25       0.330 -28.241  -2.270  1.00 90.79           H  
ATOM    381  O   THR A  25       2.481 -26.465  -2.520  1.00 90.79           O  
ATOM    382  CG2 THR A  25      -1.014 -26.595  -1.978  1.00 90.79           C  
ATOM    383 HG21 THR A  25      -1.642 -25.930  -2.570  1.00 90.79           H  
ATOM    384 HG22 THR A  25      -0.295 -26.011  -1.404  1.00 90.79           H  
ATOM    385 HG23 THR A  25      -1.606 -27.151  -1.251  1.00 90.79           H  
ATOM    386  OG1 THR A  25      -1.316 -28.350  -3.475  1.00 90.79           O  
ATOM    387  HG1 THR A  25      -0.910 -29.193  -3.689  1.00 90.79           H  
ATOM    388  N   LEU A  26       1.334 -24.679  -3.250  1.00 92.82           N  
ATOM    389  H   LEU A  26       0.585 -24.364  -3.849  1.00 92.82           H  
ATOM    390  CA  LEU A  26       1.872 -23.692  -2.311  1.00 92.82           C  
ATOM    391  HA  LEU A  26       2.718 -24.125  -1.778  1.00 92.82           H  
ATOM    392  C   LEU A  26       0.820 -23.308  -1.258  1.00 92.82           C  
ATOM    393  CB  LEU A  26       2.354 -22.451  -3.084  1.00 92.82           C  
ATOM    394  HB2 LEU A  26       2.540 -21.647  -2.373  1.00 92.82           H  
ATOM    395  HB3 LEU A  26       1.554 -22.126  -3.749  1.00 92.82           H  
ATOM    396  O   LEU A  26      -0.365 -23.136  -1.570  1.00 92.82           O  
ATOM    397  CG  LEU A  26       3.637 -22.670  -3.907  1.00 92.82           C  
ATOM    398  HG  LEU A  26       3.505 -23.512  -4.588  1.00 92.82           H  
ATOM    399  CD1 LEU A  26       3.908 -21.414  -4.734  1.00 92.82           C  
ATOM    400 HD11 LEU A  26       3.076 -21.230  -5.415  1.00 92.82           H  
ATOM    401 HD12 LEU A  26       4.815 -21.555  -5.321  1.00 92.82           H  
ATOM    402 HD13 LEU A  26       4.050 -20.558  -4.075  1.00 92.82           H  
ATOM    403  CD2 LEU A  26       4.852 -22.925  -3.012  1.00 92.82           C  
ATOM    404 HD21 LEU A  26       4.778 -23.908  -2.547  1.00 92.82           H  
ATOM    405 HD22 LEU A  26       4.926 -22.163  -2.236  1.00 92.82           H  
ATOM    406 HD23 LEU A  26       5.768 -22.906  -3.602  1.00 92.82           H  
ATOM    407  N   SER A  27       1.265 -23.124  -0.015  1.00 92.08           N  
ATOM    408  H   SER A  27       2.239 -23.312   0.174  1.00 92.08           H  
ATOM    409  CA  SER A  27       0.441 -22.670   1.111  1.00 92.08           C  
ATOM    410  HA  SER A  27      -0.614 -22.828   0.887  1.00 92.08           H  
ATOM    411  C   SER A  27       0.662 -21.179   1.362  1.00 92.08           C  
ATOM    412  CB  SER A  27       0.770 -23.489   2.364  1.00 92.08           C  
ATOM    413  HB2 SER A  27       1.845 -23.476   2.543  1.00 92.08           H  
ATOM    414  HB3 SER A  27       0.262 -23.062   3.229  1.00 92.08           H  
ATOM    415  O   SER A  27       1.690 -20.776   1.896  1.00 92.08           O  
ATOM    416  OG  SER A  27       0.327 -24.820   2.177  1.00 92.08           O  
ATOM    417  HG  SER A  27       0.969 -25.398   2.596  1.00 92.08           H  
ATOM    418  N   VAL A  28      -0.310 -20.345   0.986  1.00 92.58           N  
ATOM    419  H   VAL A  28      -1.137 -20.726   0.549  1.00 92.58           H  
ATOM    420  CA  VAL A  28      -0.239 -18.887   1.177  1.00 92.58           C  
ATOM    421  HA  VAL A  28       0.805 -18.588   1.269  1.00 92.58           H  
ATOM    422  C   VAL A  28      -1.001 -18.507   2.450  1.00 92.58           C  
ATOM    423  CB  VAL A  28      -0.817 -18.140  -0.040  1.00 92.58           C  
ATOM    424  HB  VAL A  28      -1.889 -18.320  -0.108  1.00 92.58           H  
ATOM    425  O   VAL A  28      -2.195 -18.812   2.513  1.00 92.58           O  
ATOM    426  CG1 VAL A  28      -0.587 -16.632   0.079  1.00 92.58           C  
ATOM    427 HG11 VAL A  28       0.481 -16.411   0.088  1.00 92.58           H  
ATOM    428 HG12 VAL A  28      -1.037 -16.242   0.992  1.00 92.58           H  
ATOM    429 HG13 VAL A  28      -1.055 -16.120  -0.763  1.00 92.58           H  
ATOM    430  CG2 VAL A  28      -0.177 -18.610  -1.351  1.00 92.58           C  
ATOM    431 HG21 VAL A  28      -0.493 -17.978  -2.181  1.00 92.58           H  
ATOM    432 HG22 VAL A  28       0.908 -18.559  -1.262  1.00 92.58           H  
ATOM    433 HG23 VAL A  28      -0.458 -19.641  -1.564  1.00 92.58           H  
ATOM    434  N   PRO A  29      -0.396 -17.841   3.451  1.00 88.74           N  
ATOM    435  CA  PRO A  29      -1.144 -17.330   4.599  1.00 88.74           C  
ATOM    436  HA  PRO A  29      -1.591 -18.169   5.133  1.00 88.74           H  
ATOM    437  C   PRO A  29      -2.241 -16.359   4.146  1.00 88.74           C  
ATOM    438  CB  PRO A  29      -0.121 -16.647   5.514  1.00 88.74           C  
ATOM    439  HB2 PRO A  29      -0.111 -15.571   5.338  1.00 88.74           H  
ATOM    440  HB3 PRO A  29      -0.330 -16.850   6.565  1.00 88.74           H  
ATOM    441  O   PRO A  29      -2.052 -15.584   3.207  1.00 88.74           O  
ATOM    442  CG  PRO A  29       1.216 -17.250   5.083  1.00 88.74           C  
ATOM    443  HG2 PRO A  29       2.045 -16.564   5.256  1.00 88.74           H  
ATOM    444  HG3 PRO A  29       1.383 -18.183   5.621  1.00 88.74           H  
ATOM    445  CD  PRO A  29       1.019 -17.544   3.597  1.00 88.74           C  
ATOM    446  HD2 PRO A  29       1.641 -18.389   3.304  1.00 88.74           H  
ATOM    447  HD3 PRO A  29       1.269 -16.662   3.007  1.00 88.74           H  
ATOM    448  N   ARG A  30      -3.404 -16.388   4.793  1.00 82.85           N  
ATOM    449  H   ARG A  30      -3.492 -17.025   5.572  1.00 82.85           H  
ATOM    450  CA  ARG A  30      -4.478 -15.408   4.570  1.00 82.85           C  
ATOM    451  HA  ARG A  30      -4.482 -15.128   3.517  1.00 82.85           H  
ATOM    452  C   ARG A  30      -4.192 -14.135   5.371  1.00 82.85           C  
ATOM    453  CB  ARG A  30      -5.840 -16.024   4.934  1.00 82.85           C  
ATOM    454  HB2 ARG A  30      -6.621 -15.283   4.760  1.00 82.85           H  
ATOM    455  HB3 ARG A  30      -5.845 -16.282   5.993  1.00 82.85           H  
ATOM    456  O   ARG A  30      -3.398 -14.140   6.305  1.00 82.85           O  
ATOM    457  CG  ARG A  30      -6.150 -17.279   4.104  1.00 82.85           C  
ATOM    458  HG2 ARG A  30      -5.436 -18.062   4.359  1.00 82.85           H  
ATOM    459  HG3 ARG A  30      -6.059 -17.052   3.042  1.00 82.85           H  
ATOM    460  CD  ARG A  30      -7.566 -17.782   4.395  1.00 82.85           C  
ATOM    461  HD2 ARG A  30      -7.712 -17.775   5.476  1.00 82.85           H  
ATOM    462  HD3 ARG A  30      -8.286 -17.105   3.936  1.00 82.85           H  
ATOM    463  NE  ARG A  30      -7.741 -19.163   3.918  1.00 82.85           N  
ATOM    464  HE  ARG A  30      -7.016 -19.803   4.206  1.00 82.85           H  
ATOM    465  NH1 ARG A  30      -9.920 -19.118   3.171  1.00 82.85           N  
ATOM    466 HH11 ARG A  30      -9.984 -18.151   3.454  1.00 82.85           H  
ATOM    467 HH12 ARG A  30     -10.732 -19.617   2.838  1.00 82.85           H  
ATOM    468  NH2 ARG A  30      -8.741 -21.026   3.171  1.00 82.85           N  
ATOM    469 HH21 ARG A  30      -9.549 -21.555   2.875  1.00 82.85           H  
ATOM    470 HH22 ARG A  30      -7.890 -21.493   3.452  1.00 82.85           H  
ATOM    471  CZ  ARG A  30      -8.806 -19.752   3.421  1.00 82.85           C  
ATOM    472  N   ASN A  31      -4.883 -13.041   5.049  1.00 66.00           N  
ATOM    473  H   ASN A  31      -5.552 -13.100   4.294  1.00 66.00           H  
ATOM    474  CA  ASN A  31      -5.008 -11.947   6.016  1.00 66.00           C  
ATOM    475  HA  ASN A  31      -4.018 -11.636   6.349  1.00 66.00           H  
ATOM    476  C   ASN A  31      -5.801 -12.475   7.222  1.00 66.00           C  
ATOM    477  CB  ASN A  31      -5.743 -10.741   5.396  1.00 66.00           C  
ATOM    478  HB2 ASN A  31      -6.739 -11.057   5.086  1.00 66.00           H  
ATOM    479  HB3 ASN A  31      -5.861  -9.971   6.158  1.00 66.00           H  
ATOM    480  O   ASN A  31      -6.869 -13.054   7.019  1.00 66.00           O  
ATOM    481  CG  ASN A  31      -5.039 -10.096   4.217  1.00 66.00           C  
ATOM    482  ND2 ASN A  31      -5.786  -9.469   3.338  1.00 66.00           N  
ATOM    483 HD21 ASN A  31      -6.780  -9.380   3.494  1.00 66.00           H  
ATOM    484 HD22 ASN A  31      -5.316  -9.079   2.533  1.00 66.00           H  
ATOM    485  OD1 ASN A  31      -3.835 -10.151   4.039  1.00 66.00           O  
ATOM    486  N   SER A  32      -5.352 -12.205   8.450  1.00 57.64           N  
ATOM    487  H   SER A  32      -4.417 -11.837   8.550  1.00 57.64           H  
ATOM    488  CA  SER A  32      -5.992 -12.624   9.716  1.00 57.64           C  
ATOM    489  HA  SER A  32      -6.191 -13.694   9.649  1.00 57.64           H  
ATOM    490  C   SER A  32      -7.342 -11.933  10.007  1.00 57.64           C  
ATOM    491  CB  SER A  32      -5.022 -12.407  10.891  1.00 57.64           C  
ATOM    492  HB2 SER A  32      -5.096 -11.377  11.239  1.00 57.64           H  
ATOM    493  HB3 SER A  32      -5.297 -13.072  11.710  1.00 57.64           H  
ATOM    494  O   SER A  32      -7.765 -11.800  11.151  1.00 57.64           O  
ATOM    495  OG  SER A  32      -3.679 -12.649  10.501  1.00 57.64           O  
ATOM    496  HG  SER A  32      -3.197 -12.977  11.263  1.00 57.64           H  
ATOM    497  N   SER A  33      -8.005 -11.411   8.975  1.00 50.02           N  
ATOM    498  H   SER A  33      -7.700 -11.706   8.058  1.00 50.02           H  
ATOM    499  CA  SER A  33      -9.226 -10.610   9.057  1.00 50.02           C  
ATOM    500  HA  SER A  33      -9.220 -10.041   9.986  1.00 50.02           H  
ATOM    501  C   SER A  33     -10.477 -11.497   9.069  1.00 50.02           C  
ATOM    502  CB  SER A  33      -9.257  -9.606   7.896  1.00 50.02           C  
ATOM    503  HB2 SER A  33      -9.218 -10.146   6.950  1.00 50.02           H  
ATOM    504  HB3 SER A  33     -10.182  -9.031   7.936  1.00 50.02           H  
ATOM    505  O   SER A  33     -11.128 -11.669   8.039  1.00 50.02           O  
ATOM    506  OG  SER A  33      -8.153  -8.721   7.976  1.00 50.02           O  
ATOM    507  HG  SER A  33      -7.477  -9.139   8.516  1.00 50.02           H  
ATOM    508  N   GLY A  34     -10.821 -12.027  10.246  1.00 48.63           N  
ATOM    509  H   GLY A  34     -10.152 -11.962  11.000  1.00 48.63           H  
ATOM    510  CA  GLY A  34     -12.100 -12.696  10.527  1.00 48.63           C  
ATOM    511  HA2 GLY A  34     -12.761 -12.613   9.664  1.00 48.63           H  
ATOM    512  HA3 GLY A  34     -12.581 -12.183  11.360  1.00 48.63           H  
ATOM    513  C   GLY A  34     -11.986 -14.179  10.897  1.00 48.63           C  
ATOM    514  O   GLY A  34     -10.898 -14.749  10.895  1.00 48.63           O  
ATOM    515  N   ASN A  35     -13.134 -14.807  11.183  1.00 48.44           N  
ATOM    516  H   ASN A  35     -13.974 -14.246  11.193  1.00 48.44           H  
ATOM    517  CA  ASN A  35     -13.275 -16.206  11.630  1.00 48.44           C  
ATOM    518  HA  ASN A  35     -12.523 -16.390  12.397  1.00 48.44           H  
ATOM    519  C   ASN A  35     -13.003 -17.238  10.511  1.00 48.44           C  
ATOM    520  CB  ASN A  35     -14.669 -16.405  12.272  1.00 48.44           C  
ATOM    521  HB2 ASN A  35     -14.817 -17.466  12.474  1.00 48.44           H  
ATOM    522  HB3 ASN A  35     -15.444 -16.084  11.577  1.00 48.44           H  
ATOM    523  O   ASN A  35     -13.815 -18.125  10.238  1.00 48.44           O  
ATOM    524  CG  ASN A  35     -14.859 -15.693  13.599  1.00 48.44           C  
ATOM    525  ND2 ASN A  35     -16.051 -15.722  14.146  1.00 48.44           N  
ATOM    526 HD21 ASN A  35     -16.132 -15.262  15.041  1.00 48.44           H  
ATOM    527 HD22 ASN A  35     -16.810 -16.236  13.722  1.00 48.44           H  
ATOM    528  OD1 ASN A  35     -13.958 -15.102  14.159  1.00 48.44           O  
ATOM    529  N   VAL A  36     -11.876 -17.115   9.813  1.00 54.44           N  
ATOM    530  H   VAL A  36     -11.220 -16.401  10.099  1.00 54.44           H  
ATOM    531  CA  VAL A  36     -11.496 -18.027   8.734  1.00 54.44           C  
ATOM    532  HA  VAL A  36     -12.408 -18.363   8.240  1.00 54.44           H  
ATOM    533  C   VAL A  36     -10.803 -19.248   9.335  1.00 54.44           C  
ATOM    534  CB  VAL A  36     -10.636 -17.329   7.663  1.00 54.44           C  
ATOM    535  HB  VAL A  36      -9.644 -17.105   8.055  1.00 54.44           H  
ATOM    536  O   VAL A  36      -9.630 -19.193   9.679  1.00 54.44           O  
ATOM    537  CG1 VAL A  36     -10.508 -18.252   6.444  1.00 54.44           C  
ATOM    538 HG11 VAL A  36      -9.985 -17.717   5.651  1.00 54.44           H  
ATOM    539 HG12 VAL A  36     -11.495 -18.548   6.089  1.00 54.44           H  
ATOM    540 HG13 VAL A  36      -9.930 -19.136   6.712  1.00 54.44           H  
ATOM    541  CG2 VAL A  36     -11.268 -16.018   7.169  1.00 54.44           C  
ATOM    542 HG21 VAL A  36     -12.282 -16.196   6.811  1.00 54.44           H  
ATOM    543 HG22 VAL A  36     -10.664 -15.587   6.370  1.00 54.44           H  
ATOM    544 HG23 VAL A  36     -11.299 -15.293   7.982  1.00 54.44           H  
ATOM    545  N   ILE A  37     -11.536 -20.364   9.411  1.00 58.99           N  
ATOM    546  H   ILE A  37     -12.518 -20.257   9.200  1.00 58.99           H  
ATOM    547  CA  ILE A  37     -11.130 -21.645  10.036  1.00 58.99           C  
ATOM    548  HA  ILE A  37     -11.070 -21.502  11.115  1.00 58.99           H  
ATOM    549  C   ILE A  37      -9.746 -22.148   9.572  1.00 58.99           C  
ATOM    550  CB  ILE A  37     -12.218 -22.713   9.733  1.00 58.99           C  
ATOM    551  HB  ILE A  37     -12.289 -22.812   8.650  1.00 58.99           H  
ATOM    552  O   ILE A  37      -9.062 -22.857  10.302  1.00 58.99           O  
ATOM    553  CG1 ILE A  37     -13.610 -22.290  10.268  1.00 58.99           C  
ATOM    554 HG12 ILE A  37     -13.625 -22.377  11.354  1.00 58.99           H  
ATOM    555 HG13 ILE A  37     -13.812 -21.247  10.022  1.00 58.99           H  
ATOM    556  CG2 ILE A  37     -11.854 -24.098  10.307  1.00 58.99           C  
ATOM    557 HG21 ILE A  37     -12.650 -24.821  10.131  1.00 58.99           H  
ATOM    558 HG22 ILE A  37     -10.957 -24.494   9.832  1.00 58.99           H  
ATOM    559 HG23 ILE A  37     -11.677 -24.021  11.380  1.00 58.99           H  
ATOM    560  CD1 ILE A  37     -14.772 -23.102   9.678  1.00 58.99           C  
ATOM    561 HD11 ILE A  37     -15.715 -22.664  10.005  1.00 58.99           H  
ATOM    562 HD12 ILE A  37     -14.732 -23.078   8.589  1.00 58.99           H  
ATOM    563 HD13 ILE A  37     -14.740 -24.136  10.023  1.00 58.99           H  
ATOM    564  N   SER A  38      -9.329 -21.797   8.353  1.00 66.08           N  
ATOM    565  H   SER A  38      -9.876 -21.099   7.868  1.00 66.08           H  
ATOM    566  CA  SER A  38      -8.014 -22.136   7.814  1.00 66.08           C  
ATOM    567  HA  SER A  38      -7.485 -22.781   8.516  1.00 66.08           H  
ATOM    568  C   SER A  38      -7.180 -20.874   7.612  1.00 66.08           C  
ATOM    569  CB  SER A  38      -8.187 -22.917   6.511  1.00 66.08           C  
ATOM    570  HB2 SER A  38      -8.670 -22.281   5.769  1.00 66.08           H  
ATOM    571  HB3 SER A  38      -8.821 -23.784   6.695  1.00 66.08           H  
ATOM    572  O   SER A  38      -7.473 -20.074   6.721  1.00 66.08           O  
ATOM    573  OG  SER A  38      -6.942 -23.357   6.010  1.00 66.08           O  
ATOM    574  HG  SER A  38      -6.592 -24.023   6.606  1.00 66.08           H  
ATOM    575  N   GLU A  39      -6.104 -20.743   8.389  1.00 80.84           N  
ATOM    576  H   GLU A  39      -5.994 -21.381   9.165  1.00 80.84           H  
ATOM    577  CA  GLU A  39      -5.118 -19.654   8.297  1.00 80.84           C  
ATOM    578  HA  GLU A  39      -5.598 -18.702   8.524  1.00 80.84           H  
ATOM    579  C   GLU A  39      -4.464 -19.543   6.908  1.00 80.84           C  
ATOM    580  CB  GLU A  39      -4.000 -19.900   9.319  1.00 80.84           C  
ATOM    581  HB2 GLU A  39      -3.258 -19.107   9.217  1.00 80.84           H  
ATOM    582  HB3 GLU A  39      -3.528 -20.852   9.077  1.00 80.84           H  
ATOM    583  O   GLU A  39      -3.960 -18.484   6.542  1.00 80.84           O  
ATOM    584  CG  GLU A  39      -4.461 -19.949  10.782  1.00 80.84           C  
ATOM    585  HG2 GLU A  39      -5.151 -20.783  10.914  1.00 80.84           H  
ATOM    586  HG3 GLU A  39      -4.992 -19.024  11.008  1.00 80.84           H  
ATOM    587  CD  GLU A  39      -3.270 -20.120  11.740  1.00 80.84           C  
ATOM    588  OE1 GLU A  39      -3.386 -19.632  12.882  1.00 80.84           O  
ATOM    589  OE2 GLU A  39      -2.257 -20.728  11.315  1.00 80.84           O  
ATOM    590  N   TYR A  40      -4.495 -20.614   6.107  1.00 87.75           N  
ATOM    591  H   TYR A  40      -4.979 -21.432   6.452  1.00 87.75           H  
ATOM    592  CA  TYR A  40      -3.830 -20.711   4.809  1.00 87.75           C  
ATOM    593  HA  TYR A  40      -3.284 -19.784   4.630  1.00 87.75           H  
ATOM    594  C   TYR A  40      -4.831 -20.871   3.657  1.00 87.75           C  
ATOM    595  CB  TYR A  40      -2.780 -21.837   4.829  1.00 87.75           C  
ATOM    596  HB2 TYR A  40      -3.277 -22.784   5.042  1.00 87.75           H  
ATOM    597  HB3 TYR A  40      -2.331 -21.918   3.839  1.00 87.75           H  
ATOM    598  O   TYR A  40      -5.947 -21.384   3.794  1.00 87.75           O  
ATOM    599  CG  TYR A  40      -1.666 -21.626   5.843  1.00 87.75           C  
ATOM    600  CD1 TYR A  40      -0.434 -21.059   5.454  1.00 87.75           C  
ATOM    601  HD1 TYR A  40      -0.245 -20.811   4.420  1.00 87.75           H  
ATOM    602  CD2 TYR A  40      -1.879 -21.966   7.194  1.00 87.75           C  
ATOM    603  HD2 TYR A  40      -2.810 -22.416   7.504  1.00 87.75           H  
ATOM    604  CE1 TYR A  40       0.562 -20.811   6.421  1.00 87.75           C  
ATOM    605  HE1 TYR A  40       1.518 -20.397   6.137  1.00 87.75           H  
ATOM    606  CE2 TYR A  40      -0.907 -21.674   8.167  1.00 87.75           C  
ATOM    607  HE2 TYR A  40      -1.105 -21.876   9.209  1.00 87.75           H  
ATOM    608  OH  TYR A  40       1.237 -20.775   8.731  1.00 87.75           O  
ATOM    609  HH  TYR A  40       0.888 -20.986   9.601  1.00 87.75           H  
ATOM    610  CZ  TYR A  40       0.316 -21.087   7.783  1.00 87.75           C  
ATOM    611  N   ARG A  41      -4.429 -20.423   2.471  1.00 89.36           N  
ATOM    612  H   ARG A  41      -3.533 -19.957   2.449  1.00 89.36           H  
ATOM    613  CA  ARG A  41      -5.090 -20.648   1.185  1.00 89.36           C  
ATOM    614  HA  ARG A  41      -6.016 -21.202   1.332  1.00 89.36           H  
ATOM    615  C   ARG A  41      -4.144 -21.481   0.325  1.00 89.36           C  
ATOM    616  CB  ARG A  41      -5.415 -19.285   0.549  1.00 89.36           C  
ATOM    617  HB2 ARG A  41      -6.038 -18.711   1.234  1.00 89.36           H  
ATOM    618  HB3 ARG A  41      -4.480 -18.741   0.416  1.00 89.36           H  
ATOM    619  O   ARG A  41      -3.067 -21.011  -0.041  1.00 89.36           O  
ATOM    620  CG  ARG A  41      -6.153 -19.405  -0.799  1.00 89.36           C  
ATOM    621  HG2 ARG A  41      -7.177 -19.729  -0.614  1.00 89.36           H  
ATOM    622  HG3 ARG A  41      -5.669 -20.148  -1.432  1.00 89.36           H  
ATOM    623  CD  ARG A  41      -6.176 -18.070  -1.560  1.00 89.36           C  
ATOM    624  HD2 ARG A  41      -6.590 -17.294  -0.916  1.00 89.36           H  
ATOM    625  HD3 ARG A  41      -6.811 -18.178  -2.439  1.00 89.36           H  
ATOM    626  NE  ARG A  41      -4.815 -17.703  -1.986  1.00 89.36           N  
ATOM    627  HE  ARG A  41      -4.094 -18.385  -1.800  1.00 89.36           H  
ATOM    628  NH1 ARG A  41      -5.157 -15.585  -2.869  1.00 89.36           N  
ATOM    629 HH11 ARG A  41      -4.702 -14.756  -3.224  1.00 89.36           H  
ATOM    630 HH12 ARG A  41      -6.154 -15.620  -2.707  1.00 89.36           H  
ATOM    631  NH2 ARG A  41      -3.125 -16.460  -2.778  1.00 89.36           N  
ATOM    632 HH21 ARG A  41      -2.454 -17.154  -2.481  1.00 89.36           H  
ATOM    633 HH22 ARG A  41      -2.755 -15.585  -3.121  1.00 89.36           H  
ATOM    634  CZ  ARG A  41      -4.389 -16.583  -2.540  1.00 89.36           C  
ATOM    635  N   ARG A  42      -4.564 -22.697  -0.029  1.00 90.63           N  
ATOM    636  H   ARG A  42      -5.459 -23.014   0.314  1.00 90.63           H  
ATOM    637  CA  ARG A  42      -3.855 -23.529  -1.010  1.00 90.63           C  
ATOM    638  HA  ARG A  42      -2.801 -23.586  -0.735  1.00 90.63           H  
ATOM    639  C   ARG A  42      -3.931 -22.872  -2.390  1.00 90.63           C  
ATOM    640  CB  ARG A  42      -4.433 -24.956  -1.044  1.00 90.63           C  
ATOM    641  HB2 ARG A  42      -5.508 -24.908  -1.220  1.00 90.63           H  
ATOM    642  HB3 ARG A  42      -3.978 -25.487  -1.880  1.00 90.63           H  
ATOM    643  O   ARG A  42      -5.016 -22.506  -2.838  1.00 90.63           O  
ATOM    644  CG  ARG A  42      -4.159 -25.741   0.253  1.00 90.63           C  
ATOM    645  HG2 ARG A  42      -4.634 -25.228   1.089  1.00 90.63           H  
ATOM    646  HG3 ARG A  42      -3.086 -25.770   0.438  1.00 90.63           H  
ATOM    647  CD  ARG A  42      -4.700 -27.181   0.202  1.00 90.63           C  
ATOM    648  HD2 ARG A  42      -4.553 -27.629   1.185  1.00 90.63           H  
ATOM    649  HD3 ARG A  42      -5.768 -27.157  -0.014  1.00 90.63           H  
ATOM    650  NE  ARG A  42      -4.007 -28.001  -0.814  1.00 90.63           N  
ATOM    651  HE  ARG A  42      -3.417 -27.517  -1.475  1.00 90.63           H  
ATOM    652  NH1 ARG A  42      -4.679 -30.098  -0.140  1.00 90.63           N  
ATOM    653 HH11 ARG A  42      -5.249 -29.696   0.590  1.00 90.63           H  
ATOM    654 HH12 ARG A  42      -4.610 -31.100  -0.248  1.00 90.63           H  
ATOM    655  NH2 ARG A  42      -3.224 -29.876  -1.819  1.00 90.63           N  
ATOM    656 HH21 ARG A  42      -2.620 -29.325  -2.412  1.00 90.63           H  
ATOM    657 HH22 ARG A  42      -3.127 -30.878  -1.893  1.00 90.63           H  
ATOM    658  CZ  ARG A  42      -3.979 -29.319  -0.917  1.00 90.63           C  
ATOM    659  N   VAL A  43      -2.790 -22.749  -3.055  1.00 93.87           N  
ATOM    660  H   VAL A  43      -1.938 -23.010  -2.579  1.00 93.87           H  
ATOM    661  CA  VAL A  43      -2.656 -22.337  -4.458  1.00 93.87           C  
ATOM    662  HA  VAL A  43      -3.639 -22.195  -4.907  1.00 93.87           H  
ATOM    663  C   VAL A  43      -1.949 -23.484  -5.166  1.00 93.87           C  
ATOM    664  CB  VAL A  43      -1.863 -21.017  -4.568  1.00 93.87           C  
ATOM    665  HB  VAL A  43      -0.879 -21.147  -4.117  1.00 93.87           H  
ATOM    666  O   VAL A  43      -0.809 -23.784  -4.834  1.00 93.87           O  
ATOM    667  CG1 VAL A  43      -1.676 -20.589  -6.028  1.00 93.87           C  
ATOM    668 HG11 VAL A  43      -1.094 -19.668  -6.070  1.00 93.87           H  
ATOM    669 HG12 VAL A  43      -2.643 -20.428  -6.504  1.00 93.87           H  
ATOM    670 HG13 VAL A  43      -1.126 -21.356  -6.572  1.00 93.87           H  
ATOM    671  CG2 VAL A  43      -2.582 -19.872  -3.839  1.00 93.87           C  
ATOM    672 HG21 VAL A  43      -2.023 -18.948  -3.983  1.00 93.87           H  
ATOM    673 HG22 VAL A  43      -2.629 -20.090  -2.772  1.00 93.87           H  
ATOM    674 HG23 VAL A  43      -3.592 -19.755  -4.233  1.00 93.87           H  
ATOM    675  N   SER A  44      -2.628 -24.171  -6.083  1.00 90.59           N  
ATOM    676  H   SER A  44      -3.554 -23.869  -6.350  1.00 90.59           H  
ATOM    677  CA  SER A  44      -2.137 -25.423  -6.672  1.00 90.59           C  
ATOM    678  HA  SER A  44      -1.106 -25.575  -6.352  1.00 90.59           H  
ATOM    679  C   SER A  44      -2.123 -25.385  -8.198  1.00 90.59           C  
ATOM    680  CB  SER A  44      -2.971 -26.595  -6.141  1.00 90.59           C  
ATOM    681  HB2 SER A  44      -2.768 -26.729  -5.078  1.00 90.59           H  
ATOM    682  HB3 SER A  44      -4.027 -26.358  -6.265  1.00 90.59           H  
ATOM    683  O   SER A  44      -3.013 -24.786  -8.807  1.00 90.59           O  
ATOM    684  OG  SER A  44      -2.710 -27.801  -6.826  1.00 90.59           O  
ATOM    685  HG  SER A  44      -1.820 -28.106  -6.635  1.00 90.59           H  
ATOM    686  N   TYR A  45      -1.125 -26.037  -8.799  1.00 88.39           N  
ATOM    687  H   TYR A  45      -0.440 -26.496  -8.216  1.00 88.39           H  
ATOM    688  CA  TYR A  45      -1.047 -26.260 -10.242  1.00 88.39           C  
ATOM    689  HA  TYR A  45      -1.289 -25.325 -10.749  1.00 88.39           H  
ATOM    690  C   TYR A  45      -2.058 -27.316 -10.718  1.00 88.39           C  
ATOM    691  CB  TYR A  45       0.385 -26.642 -10.634  1.00 88.39           C  
ATOM    692  HB2 TYR A  45       0.584 -27.666 -10.316  1.00 88.39           H  
ATOM    693  HB3 TYR A  45       1.093 -25.986 -10.127  1.00 88.39           H  
ATOM    694  O   TYR A  45      -2.683 -27.128 -11.762  1.00 88.39           O  
ATOM    695  CG  TYR A  45       0.614 -26.550 -12.124  1.00 88.39           C  
ATOM    696  CD1 TYR A  45       0.345 -27.662 -12.943  1.00 88.39           C  
ATOM    697  HD1 TYR A  45       0.070 -28.608 -12.502  1.00 88.39           H  
ATOM    698  CD2 TYR A  45       0.995 -25.326 -12.701  1.00 88.39           C  
ATOM    699  HD2 TYR A  45       1.185 -24.467 -12.075  1.00 88.39           H  
ATOM    700  CE1 TYR A  45       0.381 -27.534 -14.344  1.00 88.39           C  
ATOM    701  HE1 TYR A  45       0.134 -28.362 -14.991  1.00 88.39           H  
ATOM    702  CE2 TYR A  45       1.069 -25.207 -14.100  1.00 88.39           C  
ATOM    703  HE2 TYR A  45       1.331 -24.266 -14.561  1.00 88.39           H  
ATOM    704  OH  TYR A  45       0.651 -26.125 -16.258  1.00 88.39           O  
ATOM    705  HH  TYR A  45       1.039 -25.301 -16.563  1.00 88.39           H  
ATOM    706  CZ  TYR A  45       0.726 -26.299 -14.920  1.00 88.39           C  
ATOM    707  N   ASN A  46      -2.276 -28.370  -9.913  1.00 82.14           N  
ATOM    708  H   ASN A  46      -1.709 -28.473  -9.084  1.00 82.14           H  
ATOM    709  CA  ASN A  46      -3.272 -29.415 -10.176  1.00 82.14           C  
ATOM    710  HA  ASN A  46      -3.028 -29.909 -11.116  1.00 82.14           H  
ATOM    711  C   ASN A  46      -4.677 -28.812 -10.322  1.00 82.14           C  
ATOM    712  CB  ASN A  46      -3.284 -30.454  -9.032  1.00 82.14           C  
ATOM    713  HB2 ASN A  46      -3.915 -31.289  -9.335  1.00 82.14           H  
ATOM    714  HB3 ASN A  46      -3.739 -30.015  -8.144  1.00 82.14           H  
ATOM    715  O   ASN A  46      -5.405 -29.112 -11.260  1.00 82.14           O  
ATOM    716  CG  ASN A  46      -1.928 -30.988  -8.608  1.00 82.14           C  
ATOM    717  ND2 ASN A  46      -1.596 -32.202  -8.975  1.00 82.14           N  
ATOM    718 HD21 ASN A  46      -2.224 -32.761  -9.534  1.00 82.14           H  
ATOM    719 HD22 ASN A  46      -0.768 -32.615  -8.570  1.00 82.14           H  
ATOM    720  OD1 ASN A  46      -1.184 -30.314  -7.907  1.00 82.14           O  
ATOM    721  N   ASN A  47      -5.051 -27.900  -9.418  1.00 83.29           N  
ATOM    722  H   ASN A  47      -4.399 -27.661  -8.684  1.00 83.29           H  
ATOM    723  CA  ASN A  47      -6.339 -27.222  -9.505  1.00 83.29           C  
ATOM    724  HA  ASN A  47      -7.086 -27.963  -9.789  1.00 83.29           H  
ATOM    725  C   ASN A  47      -6.320 -26.150 -10.609  1.00 83.29           C  
ATOM    726  CB  ASN A  47      -6.743 -26.696  -8.118  1.00 83.29           C  
ATOM    727  HB2 ASN A  47      -6.791 -27.543  -7.433  1.00 83.29           H  
ATOM    728  HB3 ASN A  47      -5.980 -26.007  -7.755  1.00 83.29           H  
ATOM    729  O   ASN A  47      -5.804 -25.044 -10.421  1.00 83.29           O  
ATOM    730  CG  ASN A  47      -8.091 -25.984  -8.092  1.00 83.29           C  
ATOM    731  ND2 ASN A  47      -8.663 -25.811  -6.925  1.00 83.29           N  
ATOM    732 HD21 ASN A  47      -9.587 -25.403  -6.940  1.00 83.29           H  
ATOM    733 HD22 ASN A  47      -8.233 -26.180  -6.090  1.00 83.29           H  
ATOM    734  OD1 ASN A  47      -8.658 -25.564  -9.089  1.00 83.29           O  
ATOM    735  N   ARG A  48      -7.000 -26.457 -11.719  1.00 75.20           N  
ATOM    736  H   ARG A  48      -7.231 -27.435 -11.817  1.00 75.20           H  
ATOM    737  CA  ARG A  48      -7.359 -25.574 -12.844  1.00 75.20           C  
ATOM    738  HA  ARG A  48      -6.548 -25.583 -13.572  1.00 75.20           H  
ATOM    739  C   ARG A  48      -7.639 -24.108 -12.472  1.00 75.20           C  
ATOM    740  CB  ARG A  48      -8.613 -26.202 -13.479  1.00 75.20           C  
ATOM    741  HB2 ARG A  48      -9.427 -26.182 -12.755  1.00 75.20           H  
ATOM    742  HB3 ARG A  48      -8.402 -27.242 -13.726  1.00 75.20           H  
ATOM    743  O   ARG A  48      -7.209 -23.204 -13.188  1.00 75.20           O  
ATOM    744  CG  ARG A  48      -9.057 -25.490 -14.759  1.00 75.20           C  
ATOM    745  HG2 ARG A  48      -8.282 -25.645 -15.509  1.00 75.20           H  
ATOM    746  HG3 ARG A  48      -9.200 -24.426 -14.575  1.00 75.20           H  
ATOM    747  CD  ARG A  48     -10.373 -26.079 -15.263  1.00 75.20           C  
ATOM    748  HD2 ARG A  48     -10.176 -27.111 -15.555  1.00 75.20           H  
ATOM    749  HD3 ARG A  48     -11.102 -26.080 -14.452  1.00 75.20           H  
ATOM    750  NE  ARG A  48     -10.923 -25.320 -16.406  1.00 75.20           N  
ATOM    751  HE  ARG A  48     -10.585 -24.380 -16.560  1.00 75.20           H  
ATOM    752  NH1 ARG A  48     -12.220 -27.028 -17.186  1.00 75.20           N  
ATOM    753 HH11 ARG A  48     -11.919 -27.619 -16.424  1.00 75.20           H  
ATOM    754 HH12 ARG A  48     -12.555 -27.502 -18.013  1.00 75.20           H  
ATOM    755  NH2 ARG A  48     -12.032 -25.222 -18.417  1.00 75.20           N  
ATOM    756 HH21 ARG A  48     -11.657 -24.311 -18.640  1.00 75.20           H  
ATOM    757 HH22 ARG A  48     -12.499 -25.795 -19.105  1.00 75.20           H  
ATOM    758  CZ  ARG A  48     -11.717 -25.845 -17.322  1.00 75.20           C  
ATOM    759  N   GLY A  49      -8.369 -23.859 -11.382  1.00 78.61           N  
ATOM    760  H   GLY A  49      -8.631 -24.647 -10.807  1.00 78.61           H  
ATOM    761  CA  GLY A  49      -8.747 -22.515 -10.922  1.00 78.61           C  
ATOM    762  HA2 GLY A  49      -9.125 -21.937 -11.765  1.00 78.61           H  
ATOM    763  HA3 GLY A  49      -9.545 -22.616 -10.187  1.00 78.61           H  
ATOM    764  C   GLY A  49      -7.609 -21.719 -10.270  1.00 78.61           C  
ATOM    765  O   GLY A  49      -7.678 -20.493 -10.215  1.00 78.61           O  
ATOM    766  N   SER A  50      -6.549 -22.391  -9.813  1.00 86.79           N  
ATOM    767  H   SER A  50      -6.568 -23.400  -9.867  1.00 86.79           H  
ATOM    768  CA  SER A  50      -5.337 -21.779  -9.258  1.00 86.79           C  
ATOM    769  HA  SER A  50      -5.480 -20.698  -9.240  1.00 86.79           H  
ATOM    770  C   SER A  50      -4.073 -21.993 -10.099  1.00 86.79           C  
ATOM    771  CB  SER A  50      -5.127 -22.206  -7.802  1.00 86.79           C  
ATOM    772  HB2 SER A  50      -4.171 -21.820  -7.450  1.00 86.79           H  
ATOM    773  HB3 SER A  50      -5.923 -21.772  -7.196  1.00 86.79           H  
ATOM    774  O   SER A  50      -3.068 -21.353  -9.795  1.00 86.79           O  
ATOM    775  OG  SER A  50      -5.142 -23.606  -7.620  1.00 86.79           O  
ATOM    776  HG  SER A  50      -4.579 -24.018  -8.280  1.00 86.79           H  
ATOM    777  N   ARG A  51      -4.117 -22.796 -11.175  1.00 83.73           N  
ATOM    778  H   ARG A  51      -4.934 -23.383 -11.273  1.00 83.73           H  
ATOM    779  CA  ARG A  51      -2.977 -23.081 -12.072  1.00 83.73           C  
ATOM    780  HA  ARG A  51      -2.234 -23.631 -11.495  1.00 83.73           H  
ATOM    781  C   ARG A  51      -2.272 -21.803 -12.552  1.00 83.73           C  
ATOM    782  CB  ARG A  51      -3.456 -24.003 -13.225  1.00 83.73           C  
ATOM    783  HB2 ARG A  51      -4.010 -24.838 -12.797  1.00 83.73           H  
ATOM    784  HB3 ARG A  51      -4.134 -23.448 -13.874  1.00 83.73           H  
ATOM    785  O   ARG A  51      -1.053 -21.706 -12.461  1.00 83.73           O  
ATOM    786  CG  ARG A  51      -2.307 -24.587 -14.072  1.00 83.73           C  
ATOM    787  HG2 ARG A  51      -1.648 -25.162 -13.421  1.00 83.73           H  
ATOM    788  HG3 ARG A  51      -1.732 -23.760 -14.488  1.00 83.73           H  
ATOM    789  CD  ARG A  51      -2.755 -25.483 -15.247  1.00 83.73           C  
ATOM    790  HD2 ARG A  51      -1.961 -25.478 -15.994  1.00 83.73           H  
ATOM    791  HD3 ARG A  51      -3.647 -25.062 -15.710  1.00 83.73           H  
ATOM    792  NE  ARG A  51      -3.004 -26.889 -14.862  1.00 83.73           N  
ATOM    793  HE  ARG A  51      -2.877 -27.145 -13.893  1.00 83.73           H  
ATOM    794  NH1 ARG A  51      -3.438 -27.752 -16.975  1.00 83.73           N  
ATOM    795 HH11 ARG A  51      -3.059 -26.933 -17.428  1.00 83.73           H  
ATOM    796 HH12 ARG A  51      -3.588 -28.576 -17.541  1.00 83.73           H  
ATOM    797  NH2 ARG A  51      -3.486 -29.083 -15.211  1.00 83.73           N  
ATOM    798 HH21 ARG A  51      -3.703 -29.844 -15.838  1.00 83.73           H  
ATOM    799 HH22 ARG A  51      -3.060 -29.334 -14.330  1.00 83.73           H  
ATOM    800  CZ  ARG A  51      -3.310 -27.891 -15.683  1.00 83.73           C  
ATOM    801  N   HIS A  52      -3.027 -20.768 -12.948  1.00 85.96           N  
ATOM    802  H   HIS A  52      -4.027 -20.905 -12.970  1.00 85.96           H  
ATOM    803  CA  HIS A  52      -2.458 -19.448 -13.286  1.00 85.96           C  
ATOM    804  HA  HIS A  52      -1.677 -19.598 -14.031  1.00 85.96           H  
ATOM    805  C   HIS A  52      -1.773 -18.772 -12.088  1.00 85.96           C  
ATOM    806  CB  HIS A  52      -3.540 -18.527 -13.885  1.00 85.96           C  
ATOM    807  HB2 HIS A  52      -4.364 -18.437 -13.177  1.00 85.96           H  
ATOM    808  HB3 HIS A  52      -3.923 -18.978 -14.800  1.00 85.96           H  
ATOM    809  O   HIS A  52      -0.606 -18.394 -12.180  1.00 85.96           O  
ATOM    810  CG  HIS A  52      -3.040 -17.136 -14.216  1.00 85.96           C  
ATOM    811  CD2 HIS A  52      -1.831 -16.848 -14.777  1.00 85.96           C  
ATOM    812  HD2 HIS A  52      -1.057 -17.550 -15.051  1.00 85.96           H  
ATOM    813  ND1 HIS A  52      -3.706 -15.932 -13.949  1.00 85.96           N  
ATOM    814  CE1 HIS A  52      -2.870 -14.956 -14.343  1.00 85.96           C  
ATOM    815  HE1 HIS A  52      -3.068 -13.897 -14.274  1.00 85.96           H  
ATOM    816  NE2 HIS A  52      -1.751 -15.482 -14.859  1.00 85.96           N  
ATOM    817  HE2 HIS A  52      -0.966 -14.972 -15.239  1.00 85.96           H  
ATOM    818  N   SER A  53      -2.472 -18.655 -10.956  1.00 91.67           N  
ATOM    819  H   SER A  53      -3.429 -18.979 -10.939  1.00 91.67           H  
ATOM    820  CA  SER A  53      -1.959 -18.014  -9.739  1.00 91.67           C  
ATOM    821  HA  SER A  53      -1.694 -16.983  -9.972  1.00 91.67           H  
ATOM    822  C   SER A  53      -0.709 -18.705  -9.188  1.00 91.67           C  
ATOM    823  CB  SER A  53      -3.039 -17.998  -8.653  1.00 91.67           C  
ATOM    824  HB2 SER A  53      -2.687 -17.407  -7.808  1.00 91.67           H  
ATOM    825  HB3 SER A  53      -3.234 -19.018  -8.319  1.00 91.67           H  
ATOM    826  O   SER A  53       0.188 -18.024  -8.702  1.00 91.67           O  
ATOM    827  OG  SER A  53      -4.239 -17.441  -9.157  1.00 91.67           O  
ATOM    828  HG  SER A  53      -4.829 -17.250  -8.424  1.00 91.67           H  
ATOM    829  N   PHE A  54      -0.617 -20.034  -9.308  1.00 92.43           N  
ATOM    830  H   PHE A  54      -1.401 -20.531  -9.704  1.00 92.43           H  
ATOM    831  CA  PHE A  54       0.577 -20.810  -8.970  1.00 92.43           C  
ATOM    832  HA  PHE A  54       0.834 -20.636  -7.926  1.00 92.43           H  
ATOM    833  C   PHE A  54       1.772 -20.355  -9.814  1.00 92.43           C  
ATOM    834  CB  PHE A  54       0.280 -22.308  -9.155  1.00 92.43           C  
ATOM    835  HB2 PHE A  54      -0.575 -22.579  -8.536  1.00 92.43           H  
ATOM    836  HB3 PHE A  54      -0.008 -22.493 -10.189  1.00 92.43           H  
ATOM    837  O   PHE A  54       2.791 -19.957  -9.258  1.00 92.43           O  
ATOM    838  CG  PHE A  54       1.438 -23.229  -8.813  1.00 92.43           C  
ATOM    839  CD1 PHE A  54       2.419 -23.519  -9.781  1.00 92.43           C  
ATOM    840  HD1 PHE A  54       2.372 -23.064 -10.759  1.00 92.43           H  
ATOM    841  CD2 PHE A  54       1.522 -23.822  -7.539  1.00 92.43           C  
ATOM    842  HD2 PHE A  54       0.782 -23.601  -6.785  1.00 92.43           H  
ATOM    843  CE1 PHE A  54       3.456 -24.423  -9.490  1.00 92.43           C  
ATOM    844  HE1 PHE A  54       4.196 -24.664 -10.239  1.00 92.43           H  
ATOM    845  CE2 PHE A  54       2.563 -24.721  -7.245  1.00 92.43           C  
ATOM    846  HE2 PHE A  54       2.622 -25.187  -6.272  1.00 92.43           H  
ATOM    847  CZ  PHE A  54       3.522 -25.029  -8.225  1.00 92.43           C  
ATOM    848  HZ  PHE A  54       4.311 -25.736  -8.012  1.00 92.43           H  
ATOM    849  N   CYS A  55       1.640 -20.314 -11.144  1.00 89.07           N  
ATOM    850  H   CYS A  55       0.784 -20.645 -11.566  1.00 89.07           H  
ATOM    851  CA  CYS A  55       2.730 -19.887 -12.025  1.00 89.07           C  
ATOM    852  HA  CYS A  55       3.592 -20.530 -11.848  1.00 89.07           H  
ATOM    853  C   CYS A  55       3.189 -18.442 -11.759  1.00 89.07           C  
ATOM    854  CB  CYS A  55       2.291 -20.044 -13.483  1.00 89.07           C  
ATOM    855  HB2 CYS A  55       1.425 -19.411 -13.679  1.00 89.07           H  
ATOM    856  HB3 CYS A  55       3.112 -19.744 -14.133  1.00 89.07           H  
ATOM    857  O   CYS A  55       4.388 -18.168 -11.821  1.00 89.07           O  
ATOM    858  SG  CYS A  55       1.877 -21.762 -13.855  1.00 89.07           S  
ATOM    859  HG  CYS A  55       3.056 -22.315 -13.554  1.00 89.07           H  
ATOM    860  N   VAL A  56       2.266 -17.527 -11.434  1.00 93.54           N  
ATOM    861  H   VAL A  56       1.296 -17.807 -11.426  1.00 93.54           H  
ATOM    862  CA  VAL A  56       2.617 -16.141 -11.066  1.00 93.54           C  
ATOM    863  HA  VAL A  56       3.358 -15.785 -11.782  1.00 93.54           H  
ATOM    864  C   VAL A  56       3.287 -16.078  -9.682  1.00 93.54           C  
ATOM    865  CB  VAL A  56       1.403 -15.190 -11.165  1.00 93.54           C  
ATOM    866  HB  VAL A  56       0.653 -15.484 -10.431  1.00 93.54           H  
ATOM    867  O   VAL A  56       4.212 -15.285  -9.508  1.00 93.54           O  
ATOM    868  CG1 VAL A  56       1.795 -13.724 -10.926  1.00 93.54           C  
ATOM    869 HG11 VAL A  56       2.509 -13.397 -11.682  1.00 93.54           H  
ATOM    870 HG12 VAL A  56       2.259 -13.612  -9.946  1.00 93.54           H  
ATOM    871 HG13 VAL A  56       0.910 -13.090 -10.959  1.00 93.54           H  
ATOM    872  CG2 VAL A  56       0.768 -15.208 -12.564  1.00 93.54           C  
ATOM    873 HG21 VAL A  56       0.421 -16.210 -12.816  1.00 93.54           H  
ATOM    874 HG22 VAL A  56       1.495 -14.892 -13.312  1.00 93.54           H  
ATOM    875 HG23 VAL A  56      -0.091 -14.536 -12.588  1.00 93.54           H  
ATOM    876  N   LEU A  57       2.908 -16.934  -8.721  1.00 94.64           N  
ATOM    877  H   LEU A  57       2.130 -17.555  -8.895  1.00 94.64           H  
ATOM    878  CA  LEU A  57       3.616 -17.056  -7.438  1.00 94.64           C  
ATOM    879  HA  LEU A  57       3.713 -16.057  -7.013  1.00 94.64           H  
ATOM    880  C   LEU A  57       5.046 -17.581  -7.613  1.00 94.64           C  
ATOM    881  CB  LEU A  57       2.854 -17.956  -6.439  1.00 94.64           C  
ATOM    882  HB2 LEU A  57       2.062 -18.516  -6.936  1.00 94.64           H  
ATOM    883  HB3 LEU A  57       3.553 -18.691  -6.042  1.00 94.64           H  
ATOM    884  O   LEU A  57       5.965 -16.994  -7.051  1.00 94.64           O  
ATOM    885  CG  LEU A  57       2.283 -17.167  -5.247  1.00 94.64           C  
ATOM    886  HG  LEU A  57       2.975 -16.374  -4.965  1.00 94.64           H  
ATOM    887  CD1 LEU A  57       0.928 -16.550  -5.591  1.00 94.64           C  
ATOM    888 HD11 LEU A  57       1.039 -15.885  -6.447  1.00 94.64           H  
ATOM    889 HD12 LEU A  57       0.212 -17.332  -5.842  1.00 94.64           H  
ATOM    890 HD13 LEU A  57       0.556 -15.972  -4.745  1.00 94.64           H  
ATOM    891  CD2 LEU A  57       2.105 -18.076  -4.036  1.00 94.64           C  
ATOM    892 HD21 LEU A  57       1.714 -17.487  -3.206  1.00 94.64           H  
ATOM    893 HD22 LEU A  57       3.074 -18.472  -3.734  1.00 94.64           H  
ATOM    894 HD23 LEU A  57       1.427 -18.898  -4.268  1.00 94.64           H  
ATOM    895  N   ILE A  58       5.249 -18.641  -8.406  1.00 91.45           N  
ATOM    896  H   ILE A  58       4.439 -19.099  -8.799  1.00 91.45           H  
ATOM    897  CA  ILE A  58       6.586 -19.200  -8.685  1.00 91.45           C  
ATOM    898  HA  ILE A  58       7.053 -19.460  -7.735  1.00 91.45           H  
ATOM    899  C   ILE A  58       7.483 -18.137  -9.340  1.00 91.45           C  
ATOM    900  CB  ILE A  58       6.473 -20.482  -9.550  1.00 91.45           C  
ATOM    901  HB  ILE A  58       5.922 -20.221 -10.453  1.00 91.45           H  
ATOM    902  O   ILE A  58       8.631 -17.959  -8.938  1.00 91.45           O  
ATOM    903  CG1 ILE A  58       5.695 -21.620  -8.848  1.00 91.45           C  
ATOM    904 HG12 ILE A  58       4.711 -21.259  -8.549  1.00 91.45           H  
ATOM    905 HG13 ILE A  58       5.536 -22.424  -9.566  1.00 91.45           H  
ATOM    906  CG2 ILE A  58       7.840 -21.033  -9.997  1.00 91.45           C  
ATOM    907 HG21 ILE A  58       7.697 -21.905 -10.635  1.00 91.45           H  
ATOM    908 HG22 ILE A  58       8.403 -20.287 -10.557  1.00 91.45           H  
ATOM    909 HG23 ILE A  58       8.438 -21.324  -9.133  1.00 91.45           H  
ATOM    910  CD1 ILE A  58       6.349 -22.221  -7.599  1.00 91.45           C  
ATOM    911 HD11 ILE A  58       7.241 -22.788  -7.863  1.00 91.45           H  
ATOM    912 HD12 ILE A  58       5.633 -22.900  -7.135  1.00 91.45           H  
ATOM    913 HD13 ILE A  58       6.609 -21.443  -6.882  1.00 91.45           H  
ATOM    914  N   TYR A  59       6.944 -17.372 -10.292  1.00 92.50           N  
ATOM    915  H   TYR A  59       6.005 -17.577 -10.599  1.00 92.50           H  
ATOM    916  CA  TYR A  59       7.647 -16.247 -10.911  1.00 92.50           C  
ATOM    917  HA  TYR A  59       8.596 -16.602 -11.314  1.00 92.50           H  
ATOM    918  C   TYR A  59       7.979 -15.117  -9.920  1.00 92.50           C  
ATOM    919  CB  TYR A  59       6.788 -15.747 -12.073  1.00 92.50           C  
ATOM    920  HB2 TYR A  59       5.766 -15.597 -11.724  1.00 92.50           H  
ATOM    921  HB3 TYR A  59       6.770 -16.531 -12.830  1.00 92.50           H  
ATOM    922  O   TYR A  59       9.100 -14.610  -9.931  1.00 92.50           O  
ATOM    923  CG  TYR A  59       7.271 -14.467 -12.717  1.00 92.50           C  
ATOM    924  CD1 TYR A  59       6.621 -13.251 -12.427  1.00 92.50           C  
ATOM    925  HD1 TYR A  59       5.777 -13.233 -11.752  1.00 92.50           H  
ATOM    926  CD2 TYR A  59       8.370 -14.494 -13.598  1.00 92.50           C  
ATOM    927  HD2 TYR A  59       8.853 -15.433 -13.824  1.00 92.50           H  
ATOM    928  CE1 TYR A  59       7.089 -12.056 -13.000  1.00 92.50           C  
ATOM    929  HE1 TYR A  59       6.614 -11.108 -12.793  1.00 92.50           H  
ATOM    930  CE2 TYR A  59       8.836 -13.296 -14.174  1.00 92.50           C  
ATOM    931  HE2 TYR A  59       9.675 -13.300 -14.854  1.00 92.50           H  
ATOM    932  OH  TYR A  59       8.683 -10.904 -14.341  1.00 92.50           O  
ATOM    933  HH  TYR A  59       9.413 -11.011 -14.954  1.00 92.50           H  
ATOM    934  CZ  TYR A  59       8.206 -12.074 -13.856  1.00 92.50           C  
ATOM    935  N   MET A  60       7.052 -14.742  -9.029  1.00 94.95           N  
ATOM    936  H   MET A  60       6.140 -15.174  -9.064  1.00 94.95           H  
ATOM    937  CA  MET A  60       7.323 -13.744  -7.985  1.00 94.95           C  
ATOM    938  HA  MET A  60       7.699 -12.840  -8.463  1.00 94.95           H  
ATOM    939  C   MET A  60       8.411 -14.232  -7.020  1.00 94.95           C  
ATOM    940  CB  MET A  60       6.028 -13.390  -7.236  1.00 94.95           C  
ATOM    941  HB2 MET A  60       5.627 -14.289  -6.768  1.00 94.95           H  
ATOM    942  HB3 MET A  60       5.286 -13.032  -7.951  1.00 94.95           H  
ATOM    943  O   MET A  60       9.370 -13.507  -6.776  1.00 94.95           O  
ATOM    944  CG  MET A  60       6.235 -12.326  -6.142  1.00 94.95           C  
ATOM    945  HG2 MET A  60       5.286 -12.190  -5.623  1.00 94.95           H  
ATOM    946  HG3 MET A  60       6.946 -12.711  -5.411  1.00 94.95           H  
ATOM    947  SD  MET A  60       6.833 -10.690  -6.657  1.00 94.95           S  
ATOM    948  CE  MET A  60       5.466 -10.185  -7.718  1.00 94.95           C  
ATOM    949  HE1 MET A  60       5.443 -10.852  -8.580  1.00 94.95           H  
ATOM    950  HE2 MET A  60       4.522 -10.266  -7.178  1.00 94.95           H  
ATOM    951  HE3 MET A  60       5.616  -9.156  -8.045  1.00 94.95           H  
ATOM    952  N   LEU A  61       8.306 -15.466  -6.518  1.00 94.26           N  
ATOM    953  H   LEU A  61       7.504 -16.021  -6.781  1.00 94.26           H  
ATOM    954  CA  LEU A  61       9.288 -16.071  -5.613  1.00 94.26           C  
ATOM    955  HA  LEU A  61       9.366 -15.461  -4.713  1.00 94.26           H  
ATOM    956  C   LEU A  61      10.692 -16.111  -6.235  1.00 94.26           C  
ATOM    957  CB  LEU A  61       8.820 -17.489  -5.232  1.00 94.26           C  
ATOM    958  HB2 LEU A  61       9.669 -18.051  -4.844  1.00 94.26           H  
ATOM    959  HB3 LEU A  61       8.476 -17.976  -6.144  1.00 94.26           H  
ATOM    960  O   LEU A  61      11.651 -15.738  -5.566  1.00 94.26           O  
ATOM    961  CG  LEU A  61       7.690 -17.557  -4.192  1.00 94.26           C  
ATOM    962  HG  LEU A  61       6.896 -16.867  -4.478  1.00 94.26           H  
ATOM    963  CD1 LEU A  61       7.103 -18.969  -4.147  1.00 94.26           C  
ATOM    964 HD11 LEU A  61       7.875 -19.689  -3.875  1.00 94.26           H  
ATOM    965 HD12 LEU A  61       6.697 -19.228  -5.124  1.00 94.26           H  
ATOM    966 HD13 LEU A  61       6.299 -19.008  -3.412  1.00 94.26           H  
ATOM    967  CD2 LEU A  61       8.183 -17.208  -2.786  1.00 94.26           C  
ATOM    968 HD21 LEU A  61       7.350 -17.235  -2.084  1.00 94.26           H  
ATOM    969 HD22 LEU A  61       8.620 -16.209  -2.772  1.00 94.26           H  
ATOM    970 HD23 LEU A  61       8.939 -17.925  -2.465  1.00 94.26           H  
ATOM    971  N   SER A  62      10.832 -16.484  -7.514  1.00 91.19           N  
ATOM    972  H   SER A  62      10.022 -16.785  -8.036  1.00 91.19           H  
ATOM    973  CA  SER A  62      12.154 -16.516  -8.161  1.00 91.19           C  
ATOM    974  HA  SER A  62      12.850 -16.990  -7.468  1.00 91.19           H  
ATOM    975  C   SER A  62      12.710 -15.119  -8.463  1.00 91.19           C  
ATOM    976  CB  SER A  62      12.133 -17.381  -9.421  1.00 91.19           C  
ATOM    977  HB2 SER A  62      13.124 -17.817  -9.545  1.00 91.19           H  
ATOM    978  HB3 SER A  62      11.413 -18.192  -9.310  1.00 91.19           H  
ATOM    979  O   SER A  62      13.921 -14.900  -8.392  1.00 91.19           O  
ATOM    980  OG  SER A  62      11.835 -16.632 -10.581  1.00 91.19           O  
ATOM    981  HG  SER A  62      12.375 -17.028 -11.269  1.00 91.19           H  
ATOM    982  N   ARG A  63      11.842 -14.144  -8.772  1.00 92.19           N  
ATOM    983  H   ARG A  63      10.870 -14.395  -8.874  1.00 92.19           H  
ATOM    984  CA  ARG A  63      12.239 -12.738  -8.944  1.00 92.19           C  
ATOM    985  HA  ARG A  63      13.134 -12.707  -9.566  1.00 92.19           H  
ATOM    986  C   ARG A  63      12.679 -12.120  -7.615  1.00 92.19           C  
ATOM    987  CB  ARG A  63      11.111 -11.947  -9.633  1.00 92.19           C  
ATOM    988  HB2 ARG A  63      11.302 -10.879  -9.528  1.00 92.19           H  
ATOM    989  HB3 ARG A  63      10.168 -12.161  -9.129  1.00 92.19           H  
ATOM    990  O   ARG A  63      13.689 -11.425  -7.616  1.00 92.19           O  
ATOM    991  CG  ARG A  63      10.967 -12.283 -11.133  1.00 92.19           C  
ATOM    992  HG2 ARG A  63      11.008 -13.362 -11.278  1.00 92.19           H  
ATOM    993  HG3 ARG A  63       9.993 -11.936 -11.478  1.00 92.19           H  
ATOM    994  CD  ARG A  63      12.059 -11.604 -11.977  1.00 92.19           C  
ATOM    995  HD2 ARG A  63      11.950 -10.524 -11.876  1.00 92.19           H  
ATOM    996  HD3 ARG A  63      13.042 -11.871 -11.587  1.00 92.19           H  
ATOM    997  NE  ARG A  63      11.987 -11.953 -13.413  1.00 92.19           N  
ATOM    998  HE  ARG A  63      11.519 -11.306 -14.032  1.00 92.19           H  
ATOM    999  NH1 ARG A  63      13.093 -13.969 -13.372  1.00 92.19           N  
ATOM   1000 HH11 ARG A  63      13.398 -14.795 -13.866  1.00 92.19           H  
ATOM   1001 HH12 ARG A  63      12.948 -14.013 -12.374  1.00 92.19           H  
ATOM   1002  NH2 ARG A  63      12.503 -13.035 -15.323  1.00 92.19           N  
ATOM   1003 HH21 ARG A  63      12.032 -12.278 -15.798  1.00 92.19           H  
ATOM   1004 HH22 ARG A  63      12.876 -13.804 -15.861  1.00 92.19           H  
ATOM   1005  CZ  ARG A  63      12.527 -12.988 -14.025  1.00 92.19           C  
ATOM   1006  N   VAL A  64      12.009 -12.427  -6.502  1.00 93.05           N  
ATOM   1007  H   VAL A  64      11.172 -12.985  -6.590  1.00 93.05           H  
ATOM   1008  CA  VAL A  64      12.444 -12.028  -5.151  1.00 93.05           C  
ATOM   1009  HA  VAL A  64      12.645 -10.956  -5.152  1.00 93.05           H  
ATOM   1010  C   VAL A  64      13.758 -12.717  -4.772  1.00 93.05           C  
ATOM   1011  CB  VAL A  64      11.347 -12.290  -4.100  1.00 93.05           C  
ATOM   1012  HB  VAL A  64      11.039 -13.334  -4.151  1.00 93.05           H  
ATOM   1013  O   VAL A  64      14.696 -12.023  -4.398  1.00 93.05           O  
ATOM   1014  CG1 VAL A  64      11.831 -11.982  -2.679  1.00 93.05           C  
ATOM   1015 HG11 VAL A  64      11.035 -12.194  -1.965  1.00 93.05           H  
ATOM   1016 HG12 VAL A  64      12.690 -12.599  -2.416  1.00 93.05           H  
ATOM   1017 HG13 VAL A  64      12.128 -10.937  -2.602  1.00 93.05           H  
ATOM   1018  CG2 VAL A  64      10.122 -11.393  -4.328  1.00 93.05           C  
ATOM   1019 HG21 VAL A  64       9.322 -11.682  -3.647  1.00 93.05           H  
ATOM   1020 HG22 VAL A  64      10.388 -10.354  -4.137  1.00 93.05           H  
ATOM   1021 HG23 VAL A  64       9.758 -11.479  -5.352  1.00 93.05           H  
ATOM   1022  N   HIS A  65      13.882 -14.040  -4.938  1.00 90.45           N  
ATOM   1023  H   HIS A  65      13.071 -14.572  -5.221  1.00 90.45           H  
ATOM   1024  CA  HIS A  65      15.125 -14.783  -4.657  1.00 90.45           C  
ATOM   1025  HA  HIS A  65      15.355 -14.720  -3.593  1.00 90.45           H  
ATOM   1026  C   HIS A  65      16.326 -14.194  -5.405  1.00 90.45           C  
ATOM   1027  CB  HIS A  65      14.934 -16.260  -5.028  1.00 90.45           C  
ATOM   1028  HB2 HIS A  65      14.714 -16.345  -6.092  1.00 90.45           H  
ATOM   1029  HB3 HIS A  65      14.085 -16.657  -4.472  1.00 90.45           H  
ATOM   1030  O   HIS A  65      17.354 -13.897  -4.801  1.00 90.45           O  
ATOM   1031  CG  HIS A  65      16.136 -17.112  -4.717  1.00 90.45           C  
ATOM   1032  CD2 HIS A  65      16.497 -17.543  -3.476  1.00 90.45           C  
ATOM   1033  HD2 HIS A  65      15.994 -17.351  -2.540  1.00 90.45           H  
ATOM   1034  ND1 HIS A  65      17.079 -17.549  -5.651  1.00 90.45           N  
ATOM   1035  CE1 HIS A  65      17.989 -18.239  -4.938  1.00 90.45           C  
ATOM   1036  HE1 HIS A  65      18.871 -18.713  -5.345  1.00 90.45           H  
ATOM   1037  NE2 HIS A  65      17.668 -18.243  -3.636  1.00 90.45           N  
ATOM   1038  HE2 HIS A  65      18.215 -18.648  -2.890  1.00 90.45           H  
ATOM   1039  N   ARG A  66      16.158 -13.884  -6.698  1.00 85.74           N  
ATOM   1040  H   ARG A  66      15.299 -14.178  -7.141  1.00 85.74           H  
ATOM   1041  CA  ARG A  66      17.178 -13.189  -7.495  1.00 85.74           C  
ATOM   1042  HA  ARG A  66      18.079 -13.803  -7.479  1.00 85.74           H  
ATOM   1043  C   ARG A  66      17.591 -11.835  -6.899  1.00 85.74           C  
ATOM   1044  CB  ARG A  66      16.683 -13.052  -8.945  1.00 85.74           C  
ATOM   1045  HB2 ARG A  66      16.558 -14.048  -9.370  1.00 85.74           H  
ATOM   1046  HB3 ARG A  66      15.716 -12.550  -8.947  1.00 85.74           H  
ATOM   1047  O   ARG A  66      18.765 -11.496  -7.027  1.00 85.74           O  
ATOM   1048  CG  ARG A  66      17.663 -12.245  -9.811  1.00 85.74           C  
ATOM   1049  HG2 ARG A  66      17.733 -11.232  -9.415  1.00 85.74           H  
ATOM   1050  HG3 ARG A  66      18.649 -12.708  -9.777  1.00 85.74           H  
ATOM   1051  CD  ARG A  66      17.203 -12.134 -11.264  1.00 85.74           C  
ATOM   1052  HD2 ARG A  66      16.149 -11.856 -11.275  1.00 85.74           H  
ATOM   1053  HD3 ARG A  66      17.324 -13.102 -11.751  1.00 85.74           H  
ATOM   1054  NE  ARG A  66      17.988 -11.097 -11.964  1.00 85.74           N  
ATOM   1055  HE  ARG A  66      18.628 -10.569 -11.388  1.00 85.74           H  
ATOM   1056  NH1 ARG A  66      16.988 -11.254 -14.025  1.00 85.74           N  
ATOM   1057 HH11 ARG A  66      16.861 -10.905 -14.964  1.00 85.74           H  
ATOM   1058 HH12 ARG A  66      16.420 -12.016 -13.683  1.00 85.74           H  
ATOM   1059  NH2 ARG A  66      18.561  -9.709 -13.673  1.00 85.74           N  
ATOM   1060 HH21 ARG A  66      18.430  -9.382 -14.619  1.00 85.74           H  
ATOM   1061 HH22 ARG A  66      19.171  -9.193 -13.056  1.00 85.74           H  
ATOM   1062  CZ  ARG A  66      17.845 -10.697 -13.214  1.00 85.74           C  
ATOM   1063  N   LEU A  67      16.675 -11.067  -6.301  1.00 87.08           N  
ATOM   1064  H   LEU A  67      15.739 -11.430  -6.184  1.00 87.08           H  
ATOM   1065  CA  LEU A  67      17.019  -9.808  -5.628  1.00 87.08           C  
ATOM   1066  HA  LEU A  67      17.707  -9.243  -6.258  1.00 87.08           H  
ATOM   1067  C   LEU A  67      17.771 -10.045  -4.315  1.00 87.08           C  
ATOM   1068  CB  LEU A  67      15.775  -8.939  -5.369  1.00 87.08           C  
ATOM   1069  HB2 LEU A  67      16.088  -8.104  -4.743  1.00 87.08           H  
ATOM   1070  HB3 LEU A  67      15.045  -9.512  -4.798  1.00 87.08           H  
ATOM   1071  O   LEU A  67      18.733  -9.337  -4.061  1.00 87.08           O  
ATOM   1072  CG  LEU A  67      15.085  -8.352  -6.611  1.00 87.08           C  
ATOM   1073  HG  LEU A  67      14.658  -9.158  -7.208  1.00 87.08           H  
ATOM   1074  CD1 LEU A  67      13.954  -7.438  -6.146  1.00 87.08           C  
ATOM   1075 HD11 LEU A  67      13.242  -8.021  -5.562  1.00 87.08           H  
ATOM   1076 HD12 LEU A  67      14.358  -6.652  -5.508  1.00 87.08           H  
ATOM   1077 HD13 LEU A  67      13.445  -6.987  -6.998  1.00 87.08           H  
ATOM   1078  CD2 LEU A  67      16.025  -7.542  -7.504  1.00 87.08           C  
ATOM   1079 HD21 LEU A  67      16.747  -8.204  -7.983  1.00 87.08           H  
ATOM   1080 HD22 LEU A  67      16.569  -6.821  -6.894  1.00 87.08           H  
ATOM   1081 HD23 LEU A  67      15.461  -7.017  -8.276  1.00 87.08           H  
ATOM   1082  N   GLN A  68      17.406 -11.054  -3.521  1.00 84.52           N  
ATOM   1083  H   GLN A  68      16.618 -11.629  -3.785  1.00 84.52           H  
ATOM   1084  CA  GLN A  68      18.142 -11.377  -2.286  1.00 84.52           C  
ATOM   1085  HA  GLN A  68      18.256 -10.471  -1.691  1.00 84.52           H  
ATOM   1086  C   GLN A  68      19.569 -11.882  -2.589  1.00 84.52           C  
ATOM   1087  CB  GLN A  68      17.354 -12.400  -1.448  1.00 84.52           C  
ATOM   1088  HB2 GLN A  68      17.887 -12.554  -0.509  1.00 84.52           H  
ATOM   1089  HB3 GLN A  68      17.332 -13.353  -1.976  1.00 84.52           H  
ATOM   1090  O   GLN A  68      20.517 -11.544  -1.894  1.00 84.52           O  
ATOM   1091  CG  GLN A  68      15.904 -11.995  -1.119  1.00 84.52           C  
ATOM   1092  HG2 GLN A  68      15.306 -11.977  -2.030  1.00 84.52           H  
ATOM   1093  HG3 GLN A  68      15.474 -12.759  -0.471  1.00 84.52           H  
ATOM   1094  CD  GLN A  68      15.782 -10.647  -0.416  1.00 84.52           C  
ATOM   1095  NE2 GLN A  68      15.364  -9.591  -1.081  1.00 84.52           N  
ATOM   1096 HE21 GLN A  68      15.218  -9.620  -2.080  1.00 84.52           H  
ATOM   1097 HE22 GLN A  68      15.377  -8.735  -0.544  1.00 84.52           H  
ATOM   1098  OE1 GLN A  68      16.022 -10.523   0.764  1.00 84.52           O  
ATOM   1099  N   VAL A  69      19.759 -12.634  -3.681  1.00 82.27           N  
ATOM   1100  H   VAL A  69      18.936 -12.972  -4.158  1.00 82.27           H  
ATOM   1101  CA  VAL A  69      21.079 -13.173  -4.071  1.00 82.27           C  
ATOM   1102  HA  VAL A  69      21.630 -13.415  -3.163  1.00 82.27           H  
ATOM   1103  C   VAL A  69      21.956 -12.165  -4.837  1.00 82.27           C  
ATOM   1104  CB  VAL A  69      20.888 -14.493  -4.853  1.00 82.27           C  
ATOM   1105  HB  VAL A  69      20.224 -14.307  -5.698  1.00 82.27           H  
ATOM   1106  O   VAL A  69      23.176 -12.317  -4.860  1.00 82.27           O  
ATOM   1107  CG1 VAL A  69      22.188 -15.099  -5.403  1.00 82.27           C  
ATOM   1108 HG11 VAL A  69      21.991 -16.077  -5.842  1.00 82.27           H  
ATOM   1109 HG12 VAL A  69      22.616 -14.455  -6.172  1.00 82.27           H  
ATOM   1110 HG13 VAL A  69      22.908 -15.215  -4.593  1.00 82.27           H  
ATOM   1111  CG2 VAL A  69      20.254 -15.565  -3.958  1.00 82.27           C  
ATOM   1112 HG21 VAL A  69      20.891 -15.765  -3.096  1.00 82.27           H  
ATOM   1113 HG22 VAL A  69      19.277 -15.246  -3.595  1.00 82.27           H  
ATOM   1114 HG23 VAL A  69      20.119 -16.492  -4.516  1.00 82.27           H  
ATOM   1115  N   ARG A  70      21.379 -11.156  -5.511  1.00 79.18           N  
ATOM   1116  H   ARG A  70      20.373 -11.075  -5.457  1.00 79.18           H  
ATOM   1117  CA  ARG A  70      22.130 -10.222  -6.389  1.00 79.18           C  
ATOM   1118  HA  ARG A  70      23.196 -10.389  -6.238  1.00 79.18           H  
ATOM   1119  C   ARG A  70      21.949  -8.733  -6.078  1.00 79.18           C  
ATOM   1120  CB  ARG A  70      21.815 -10.490  -7.871  1.00 79.18           C  
ATOM   1121  HB2 ARG A  70      22.449  -9.840  -8.473  1.00 79.18           H  
ATOM   1122  HB3 ARG A  70      20.777 -10.225  -8.073  1.00 79.18           H  
ATOM   1123  O   ARG A  70      22.539  -7.907  -6.773  1.00 79.18           O  
ATOM   1124  CG  ARG A  70      22.067 -11.941  -8.301  1.00 79.18           C  
ATOM   1125  HG2 ARG A  70      21.327 -12.596  -7.841  1.00 79.18           H  
ATOM   1126  HG3 ARG A  70      23.064 -12.246  -7.983  1.00 79.18           H  
ATOM   1127  CD  ARG A  70      21.966 -12.042  -9.827  1.00 79.18           C  
ATOM   1128  HD2 ARG A  70      22.735 -11.401 -10.258  1.00 79.18           H  
ATOM   1129  HD3 ARG A  70      20.984 -11.681 -10.135  1.00 79.18           H  
ATOM   1130  NE  ARG A  70      22.147 -13.430 -10.290  1.00 79.18           N  
ATOM   1131  HE  ARG A  70      22.101 -14.140  -9.572  1.00 79.18           H  
ATOM   1132  NH1 ARG A  70      22.582 -12.982 -12.501  1.00 79.18           N  
ATOM   1133 HH11 ARG A  70      22.623 -12.000 -12.270  1.00 79.18           H  
ATOM   1134 HH12 ARG A  70      22.892 -13.309 -13.405  1.00 79.18           H  
ATOM   1135  NH2 ARG A  70      22.562 -15.096 -11.783  1.00 79.18           N  
ATOM   1136 HH21 ARG A  70      22.825 -15.411 -12.706  1.00 79.18           H  
ATOM   1137 HH22 ARG A  70      22.505 -15.771 -11.034  1.00 79.18           H  
ATOM   1138  CZ  ARG A  70      22.426 -13.828 -11.518  1.00 79.18           C  
ATOM   1139  N   GLY A  71      21.136  -8.387  -5.085  1.00 80.89           N  
ATOM   1140  H   GLY A  71      20.671  -9.114  -4.561  1.00 80.89           H  
ATOM   1141  CA  GLY A  71      20.736  -7.017  -4.781  1.00 80.89           C  
ATOM   1142  HA2 GLY A  71      21.630  -6.407  -4.650  1.00 80.89           H  
ATOM   1143  HA3 GLY A  71      20.191  -7.013  -3.837  1.00 80.89           H  
ATOM   1144  C   GLY A  71      19.849  -6.366  -5.853  1.00 80.89           C  
ATOM   1145  O   GLY A  71      19.430  -6.981  -6.840  1.00 80.89           O  
ATOM   1146  N   GLY A  72      19.589  -5.072  -5.655  1.00 81.15           N  
ATOM   1147  H   GLY A  72      19.912  -4.664  -4.789  1.00 81.15           H  
ATOM   1148  CA  GLY A  72      18.762  -4.241  -6.533  1.00 81.15           C  
ATOM   1149  HA2 GLY A  72      19.088  -3.205  -6.449  1.00 81.15           H  
ATOM   1150  HA3 GLY A  72      18.903  -4.561  -7.565  1.00 81.15           H  
ATOM   1151  C   GLY A  72      17.266  -4.297  -6.208  1.00 81.15           C  
ATOM   1152  O   GLY A  72      16.853  -4.794  -5.164  1.00 81.15           O  
ATOM   1153  N   SER A  73      16.440  -3.767  -7.111  1.00 87.46           N  
ATOM   1154  H   SER A  73      16.817  -3.365  -7.957  1.00 87.46           H  
ATOM   1155  CA  SER A  73      14.982  -3.745  -6.959  1.00 87.46           C  
ATOM   1156  HA  SER A  73      14.694  -4.610  -6.361  1.00 87.46           H  
ATOM   1157  C   SER A  73      14.251  -3.900  -8.299  1.00 87.46           C  
ATOM   1158  CB  SER A  73      14.530  -2.505  -6.160  1.00 87.46           C  
ATOM   1159  HB2 SER A  73      13.443  -2.424  -6.201  1.00 87.46           H  
ATOM   1160  HB3 SER A  73      14.809  -2.667  -5.119  1.00 87.46           H  
ATOM   1161  O   SER A  73      14.774  -3.559  -9.362  1.00 87.46           O  
ATOM   1162  OG  SER A  73      15.099  -1.268  -6.573  1.00 87.46           O  
ATOM   1163  HG  SER A  73      14.990  -0.674  -5.827  1.00 87.46           H  
ATOM   1164  N   PHE A  74      13.026  -4.427  -8.255  1.00 91.12           N  
ATOM   1165  H   PHE A  74      12.653  -4.648  -7.342  1.00 91.12           H  
ATOM   1166  CA  PHE A  74      12.107  -4.519  -9.392  1.00 91.12           C  
ATOM   1167  HA  PHE A  74      12.594  -4.130 -10.286  1.00 91.12           H  
ATOM   1168  C   PHE A  74      10.862  -3.673  -9.123  1.00 91.12           C  
ATOM   1169  CB  PHE A  74      11.683  -5.975  -9.655  1.00 91.12           C  
ATOM   1170  HB2 PHE A  74      11.286  -6.395  -8.731  1.00 91.12           H  
ATOM   1171  HB3 PHE A  74      10.864  -5.954 -10.375  1.00 91.12           H  
ATOM   1172  O   PHE A  74      10.289  -3.726  -8.038  1.00 91.12           O  
ATOM   1173  CG  PHE A  74      12.736  -6.908 -10.226  1.00 91.12           C  
ATOM   1174  CD1 PHE A  74      13.369  -6.600 -11.445  1.00 91.12           C  
ATOM   1175  HD1 PHE A  74      13.137  -5.679 -11.959  1.00 91.12           H  
ATOM   1176  CD2 PHE A  74      13.039  -8.121  -9.578  1.00 91.12           C  
ATOM   1177  HD2 PHE A  74      12.551  -8.378  -8.648  1.00 91.12           H  
ATOM   1178  CE1 PHE A  74      14.317  -7.481 -11.996  1.00 91.12           C  
ATOM   1179  HE1 PHE A  74      14.807  -7.226 -12.924  1.00 91.12           H  
ATOM   1180  CE2 PHE A  74      13.995  -8.998 -10.121  1.00 91.12           C  
ATOM   1181  HE2 PHE A  74      14.249  -9.903  -9.591  1.00 91.12           H  
ATOM   1182  CZ  PHE A  74      14.637  -8.677 -11.329  1.00 91.12           C  
ATOM   1183  HZ  PHE A  74      15.383  -9.342 -11.738  1.00 91.12           H  
ATOM   1184  N   THR A  75      10.363  -2.952 -10.128  1.00 89.18           N  
ATOM   1185  H   THR A  75      10.834  -2.952 -11.022  1.00 89.18           H  
ATOM   1186  CA  THR A  75       9.032  -2.338 -10.023  1.00 89.18           C  
ATOM   1187  HA  THR A  75       8.880  -2.049  -8.983  1.00 89.18           H  
ATOM   1188  C   THR A  75       7.942  -3.350 -10.386  1.00 89.18           C  
ATOM   1189  CB  THR A  75       8.885  -1.048 -10.844  1.00 89.18           C  
ATOM   1190  HB  THR A  75       7.898  -0.630 -10.648  1.00 89.18           H  
ATOM   1191  O   THR A  75       8.116  -4.164 -11.295  1.00 89.18           O  
ATOM   1192  CG2 THR A  75       9.930   0.008 -10.489  1.00 89.18           C  
ATOM   1193 HG21 THR A  75       9.870   0.233  -9.424  1.00 89.18           H  
ATOM   1194 HG22 THR A  75       9.735   0.925 -11.044  1.00 89.18           H  
ATOM   1195 HG23 THR A  75      10.935  -0.346 -10.716  1.00 89.18           H  
ATOM   1196  OG1 THR A  75       8.992  -1.296 -12.226  1.00 89.18           O  
ATOM   1197  HG1 THR A  75       9.721  -0.754 -12.538  1.00 89.18           H  
ATOM   1198  N   VAL A  76       6.771  -3.263  -9.746  1.00 90.54           N  
ATOM   1199  H   VAL A  76       6.730  -2.652  -8.943  1.00 90.54           H  
ATOM   1200  CA  VAL A  76       5.580  -4.078 -10.085  1.00 90.54           C  
ATOM   1201  HA  VAL A  76       5.802  -5.127  -9.893  1.00 90.54           H  
ATOM   1202  C   VAL A  76       5.219  -3.957 -11.575  1.00 90.54           C  
ATOM   1203  CB  VAL A  76       4.384  -3.653  -9.201  1.00 90.54           C  
ATOM   1204  HB  VAL A  76       4.241  -2.576  -9.287  1.00 90.54           H  
ATOM   1205  O   VAL A  76       4.820  -4.931 -12.212  1.00 90.54           O  
ATOM   1206  CG1 VAL A  76       3.069  -4.349  -9.570  1.00 90.54           C  
ATOM   1207 HG11 VAL A  76       2.273  -4.026  -8.899  1.00 90.54           H  
ATOM   1208 HG12 VAL A  76       2.768  -4.102 -10.588  1.00 90.54           H  
ATOM   1209 HG13 VAL A  76       3.194  -5.428  -9.480  1.00 90.54           H  
ATOM   1210  CG2 VAL A  76       4.641  -4.005  -7.731  1.00 90.54           C  
ATOM   1211 HG21 VAL A  76       4.752  -5.086  -7.639  1.00 90.54           H  
ATOM   1212 HG22 VAL A  76       5.553  -3.532  -7.369  1.00 90.54           H  
ATOM   1213 HG23 VAL A  76       3.809  -3.668  -7.113  1.00 90.54           H  
ATOM   1214  N   ARG A  77       5.416  -2.765 -12.154  1.00 87.55           N  
ATOM   1215  H   ARG A  77       5.787  -2.029 -11.570  1.00 87.55           H  
ATOM   1216  CA  ARG A  77       5.218  -2.497 -13.583  1.00 87.55           C  
ATOM   1217  HA  ARG A  77       4.264  -2.931 -13.882  1.00 87.55           H  
ATOM   1218  C   ARG A  77       6.282  -3.182 -14.451  1.00 87.55           C  
ATOM   1219  CB  ARG A  77       5.152  -0.973 -13.781  1.00 87.55           C  
ATOM   1220  HB2 ARG A  77       4.424  -0.568 -13.079  1.00 87.55           H  
ATOM   1221  HB3 ARG A  77       6.124  -0.534 -13.559  1.00 87.55           H  
ATOM   1222  O   ARG A  77       5.929  -3.741 -15.484  1.00 87.55           O  
ATOM   1223  CG  ARG A  77       4.725  -0.576 -15.200  1.00 87.55           C  
ATOM   1224  HG2 ARG A  77       5.512  -0.859 -15.899  1.00 87.55           H  
ATOM   1225  HG3 ARG A  77       3.804  -1.097 -15.460  1.00 87.55           H  
ATOM   1226  CD  ARG A  77       4.492   0.940 -15.284  1.00 87.55           C  
ATOM   1227  HD2 ARG A  77       3.753   1.236 -14.540  1.00 87.55           H  
ATOM   1228  HD3 ARG A  77       5.425   1.448 -15.037  1.00 87.55           H  
ATOM   1229  NE  ARG A  77       4.062   1.369 -16.631  1.00 87.55           N  
ATOM   1230  HE  ARG A  77       4.799   1.655 -17.260  1.00 87.55           H  
ATOM   1231  NH1 ARG A  77       1.775   1.231 -16.346  1.00 87.55           N  
ATOM   1232 HH11 ARG A  77       1.900   0.895 -15.401  1.00 87.55           H  
ATOM   1233 HH12 ARG A  77       0.850   1.487 -16.657  1.00 87.55           H  
ATOM   1234  NH2 ARG A  77       2.614   2.003 -18.264  1.00 87.55           N  
ATOM   1235 HH21 ARG A  77       3.393   2.256 -18.854  1.00 87.55           H  
ATOM   1236 HH22 ARG A  77       1.674   2.148 -18.602  1.00 87.55           H  
ATOM   1237  CZ  ARG A  77       2.824   1.530 -17.068  1.00 87.55           C  
ATOM   1238  N   GLY A  78       7.546  -3.196 -14.023  1.00 89.83           N  
ATOM   1239  H   GLY A  78       7.773  -2.730 -13.156  1.00 89.83           H  
ATOM   1240  CA  GLY A  78       8.626  -3.937 -14.681  1.00 89.83           C  
ATOM   1241  HA2 GLY A  78       8.739  -3.591 -15.708  1.00 89.83           H  
ATOM   1242  HA3 GLY A  78       9.558  -3.756 -14.146  1.00 89.83           H  
ATOM   1243  C   GLY A  78       8.376  -5.447 -14.701  1.00 89.83           C  
ATOM   1244  O   GLY A  78       8.438  -6.050 -15.766  1.00 89.83           O  
ATOM   1245  N   LEU A  79       7.981  -6.039 -13.568  1.00 91.96           N  
ATOM   1246  H   LEU A  79       7.957  -5.484 -12.724  1.00 91.96           H  
ATOM   1247  CA  LEU A  79       7.627  -7.467 -13.477  1.00 91.96           C  
ATOM   1248  HA  LEU A  79       8.477  -8.071 -13.797  1.00 91.96           H  
ATOM   1249  C   LEU A  79       6.453  -7.863 -14.390  1.00 91.96           C  
ATOM   1250  CB  LEU A  79       7.272  -7.814 -12.022  1.00 91.96           C  
ATOM   1251  HB2 LEU A  79       6.483  -7.138 -11.690  1.00 91.96           H  
ATOM   1252  HB3 LEU A  79       6.875  -8.829 -12.007  1.00 91.96           H  
ATOM   1253  O   LEU A  79       6.403  -8.980 -14.892  1.00 91.96           O  
ATOM   1254  CG  LEU A  79       8.429  -7.748 -11.016  1.00 91.96           C  
ATOM   1255  HG  LEU A  79       8.833  -6.736 -10.993  1.00 91.96           H  
ATOM   1256  CD1 LEU A  79       7.888  -8.090  -9.631  1.00 91.96           C  
ATOM   1257 HD11 LEU A  79       7.106  -7.385  -9.350  1.00 91.96           H  
ATOM   1258 HD12 LEU A  79       8.700  -8.027  -8.907  1.00 91.96           H  
ATOM   1259 HD13 LEU A  79       7.493  -9.106  -9.624  1.00 91.96           H  
ATOM   1260  CD2 LEU A  79       9.550  -8.735 -11.343  1.00 91.96           C  
ATOM   1261 HD21 LEU A  79      10.049  -8.443 -12.267  1.00 91.96           H  
ATOM   1262 HD22 LEU A  79      10.290  -8.734 -10.542  1.00 91.96           H  
ATOM   1263 HD23 LEU A  79       9.139  -9.737 -11.458  1.00 91.96           H  
ATOM   1264  N   TYR A  80       5.508  -6.951 -14.636  1.00 91.78           N  
ATOM   1265  H   TYR A  80       5.560  -6.062 -14.160  1.00 91.78           H  
ATOM   1266  CA  TYR A  80       4.448  -7.177 -15.622  1.00 91.78           C  
ATOM   1267  HA  TYR A  80       4.001  -8.153 -15.437  1.00 91.78           H  
ATOM   1268  C   TYR A  80       4.983  -7.210 -17.065  1.00 91.78           C  
ATOM   1269  CB  TYR A  80       3.358  -6.111 -15.445  1.00 91.78           C  
ATOM   1270  HB2 TYR A  80       3.821  -5.127 -15.370  1.00 91.78           H  
ATOM   1271  HB3 TYR A  80       2.837  -6.295 -14.505  1.00 91.78           H  
ATOM   1272  O   TYR A  80       4.560  -8.061 -17.843  1.00 91.78           O  
ATOM   1273  CG  TYR A  80       2.343  -6.077 -16.570  1.00 91.78           C  
ATOM   1274  CD1 TYR A  80       2.444  -5.103 -17.583  1.00 91.78           C  
ATOM   1275  HD1 TYR A  80       3.248  -4.383 -17.556  1.00 91.78           H  
ATOM   1276  CD2 TYR A  80       1.344  -7.063 -16.640  1.00 91.78           C  
ATOM   1277  HD2 TYR A  80       1.291  -7.821 -15.873  1.00 91.78           H  
ATOM   1278  CE1 TYR A  80       1.546  -5.123 -18.667  1.00 91.78           C  
ATOM   1279  HE1 TYR A  80       1.642  -4.399 -19.463  1.00 91.78           H  
ATOM   1280  CE2 TYR A  80       0.456  -7.097 -17.730  1.00 91.78           C  
ATOM   1281  HE2 TYR A  80      -0.281  -7.880 -17.826  1.00 91.78           H  
ATOM   1282  OH  TYR A  80      -0.291  -6.175 -19.805  1.00 91.78           O  
ATOM   1283  HH  TYR A  80      -0.071  -5.530 -20.481  1.00 91.78           H  
ATOM   1284  CZ  TYR A  80       0.559  -6.130 -18.748  1.00 91.78           C  
ATOM   1285  N   TYR A  81       5.901  -6.309 -17.433  1.00 89.04           N  
ATOM   1286  H   TYR A  81       6.246  -5.657 -16.743  1.00 89.04           H  
ATOM   1287  CA  TYR A  81       6.446  -6.236 -18.797  1.00 89.04           C  
ATOM   1288  HA  TYR A  81       5.649  -6.495 -19.494  1.00 89.04           H  
ATOM   1289  C   TYR A  81       7.573  -7.245 -19.084  1.00 89.04           C  
ATOM   1290  CB  TYR A  81       6.880  -4.797 -19.113  1.00 89.04           C  
ATOM   1291  HB2 TYR A  81       7.556  -4.451 -18.331  1.00 89.04           H  
ATOM   1292  HB3 TYR A  81       7.443  -4.803 -20.047  1.00 89.04           H  
ATOM   1293  O   TYR A  81       7.792  -7.568 -20.247  1.00 89.04           O  
ATOM   1294  CG  TYR A  81       5.732  -3.814 -19.283  1.00 89.04           C  
ATOM   1295  CD1 TYR A  81       4.812  -3.981 -20.338  1.00 89.04           C  
ATOM   1296  HD1 TYR A  81       4.933  -4.809 -21.022  1.00 89.04           H  
ATOM   1297  CD2 TYR A  81       5.603  -2.712 -18.418  1.00 89.04           C  
ATOM   1298  HD2 TYR A  81       6.331  -2.565 -17.635  1.00 89.04           H  
ATOM   1299  CE1 TYR A  81       3.759  -3.062 -20.521  1.00 89.04           C  
ATOM   1300  HE1 TYR A  81       3.076  -3.190 -21.347  1.00 89.04           H  
ATOM   1301  CE2 TYR A  81       4.539  -1.805 -18.582  1.00 89.04           C  
ATOM   1302  HE2 TYR A  81       4.437  -0.953 -17.926  1.00 89.04           H  
ATOM   1303  OH  TYR A  81       2.592  -1.092 -19.774  1.00 89.04           O  
ATOM   1304  HH  TYR A  81       2.109  -1.259 -20.587  1.00 89.04           H  
ATOM   1305  CZ  TYR A  81       3.615  -1.977 -19.630  1.00 89.04           C  
ATOM   1306  N   ASP A  82       8.235  -7.783 -18.057  1.00 87.52           N  
ATOM   1307  H   ASP A  82       8.085  -7.391 -17.139  1.00 87.52           H  
ATOM   1308  CA  ASP A  82       9.215  -8.878 -18.169  1.00 87.52           C  
ATOM   1309  HA  ASP A  82       9.929  -8.642 -18.959  1.00 87.52           H  
ATOM   1310  C   ASP A  82       8.550 -10.219 -18.549  1.00 87.52           C  
ATOM   1311  CB  ASP A  82       9.986  -8.939 -16.837  1.00 87.52           C  
ATOM   1312  HB2 ASP A  82      10.501  -7.989 -16.696  1.00 87.52           H  
ATOM   1313  HB3 ASP A  82       9.261  -9.026 -16.027  1.00 87.52           H  
ATOM   1314  O   ASP A  82       9.161 -11.032 -19.239  1.00 87.52           O  
ATOM   1315  CG  ASP A  82      11.023 -10.067 -16.711  1.00 87.52           C  
ATOM   1316  OD1 ASP A  82      12.102  -9.987 -17.328  1.00 87.52           O  
ATOM   1317  OD2 ASP A  82      10.807 -10.981 -15.872  1.00 87.52           O  
ATOM   1318  N   ASN A  83       7.280 -10.450 -18.175  1.00 85.84           N  
ATOM   1319  H   ASN A  83       6.824  -9.771 -17.582  1.00 85.84           H  
ATOM   1320  CA  ASN A  83       6.506 -11.595 -18.676  1.00 85.84           C  
ATOM   1321  HA  ASN A  83       6.841 -11.790 -19.695  1.00 85.84           H  
ATOM   1322  C   ASN A  83       4.979 -11.332 -18.757  1.00 85.84           C  
ATOM   1323  CB  ASN A  83       6.868 -12.847 -17.854  1.00 85.84           C  
ATOM   1324  HB2 ASN A  83       7.946 -12.865 -17.693  1.00 85.84           H  
ATOM   1325  HB3 ASN A  83       6.383 -12.821 -16.879  1.00 85.84           H  
ATOM   1326  O   ASN A  83       4.200 -11.875 -17.964  1.00 85.84           O  
ATOM   1327  CG  ASN A  83       6.488 -14.125 -18.582  1.00 85.84           C  
ATOM   1328  ND2 ASN A  83       7.131 -15.220 -18.251  1.00 85.84           N  
ATOM   1329 HD21 ASN A  83       7.875 -15.174 -17.569  1.00 85.84           H  
ATOM   1330 HD22 ASN A  83       6.945 -16.046 -18.802  1.00 85.84           H  
ATOM   1331  OD1 ASN A  83       5.617 -14.171 -19.443  1.00 85.84           O  
ATOM   1332  N   PRO A  84       4.502 -10.531 -19.730  1.00 85.11           N  
ATOM   1333  CA  PRO A  84       3.093 -10.138 -19.812  1.00 85.11           C  
ATOM   1334  HA  PRO A  84       2.771  -9.740 -18.849  1.00 85.11           H  
ATOM   1335  C   PRO A  84       2.159 -11.301 -20.176  1.00 85.11           C  
ATOM   1336  CB  PRO A  84       3.050  -9.010 -20.850  1.00 85.11           C  
ATOM   1337  HB2 PRO A  84       3.192  -8.054 -20.346  1.00 85.11           H  
ATOM   1338  HB3 PRO A  84       2.119  -9.002 -21.416  1.00 85.11           H  
ATOM   1339  O   PRO A  84       0.999 -11.296 -19.763  1.00 85.11           O  
ATOM   1340  CG  PRO A  84       4.258  -9.294 -21.744  1.00 85.11           C  
ATOM   1341  HG2 PRO A  84       4.002 -10.052 -22.484  1.00 85.11           H  
ATOM   1342  HG3 PRO A  84       4.627  -8.390 -22.229  1.00 85.11           H  
ATOM   1343  CD  PRO A  84       5.279  -9.859 -20.759  1.00 85.11           C  
ATOM   1344  HD2 PRO A  84       5.960 -10.540 -21.270  1.00 85.11           H  
ATOM   1345  HD3 PRO A  84       5.834  -9.041 -20.301  1.00 85.11           H  
ATOM   1346  N   LEU A  85       2.657 -12.315 -20.898  1.00 79.35           N  
ATOM   1347  H   LEU A  85       3.633 -12.273 -21.154  1.00 79.35           H  
ATOM   1348  CA  LEU A  85       1.900 -13.525 -21.252  1.00 79.35           C  
ATOM   1349  HA  LEU A  85       0.945 -13.238 -21.691  1.00 79.35           H  
ATOM   1350  C   LEU A  85       1.576 -14.369 -20.014  1.00 79.35           C  
ATOM   1351  CB  LEU A  85       2.702 -14.363 -22.267  1.00 79.35           C  
ATOM   1352  HB2 LEU A  85       2.178 -15.307 -22.420  1.00 79.35           H  
ATOM   1353  HB3 LEU A  85       3.675 -14.596 -21.834  1.00 79.35           H  
ATOM   1354  O   LEU A  85       0.436 -14.800 -19.836  1.00 79.35           O  
ATOM   1355  CG  LEU A  85       2.919 -13.705 -23.641  1.00 79.35           C  
ATOM   1356  HG  LEU A  85       3.453 -12.763 -23.514  1.00 79.35           H  
ATOM   1357  CD1 LEU A  85       3.767 -14.625 -24.518  1.00 79.35           C  
ATOM   1358 HD11 LEU A  85       4.723 -14.820 -24.032  1.00 79.35           H  
ATOM   1359 HD12 LEU A  85       3.252 -15.572 -24.679  1.00 79.35           H  
ATOM   1360 HD13 LEU A  85       3.957 -14.150 -25.480  1.00 79.35           H  
ATOM   1361  CD2 LEU A  85       1.600 -13.435 -24.365  1.00 79.35           C  
ATOM   1362 HD21 LEU A  85       1.011 -14.351 -24.413  1.00 79.35           H  
ATOM   1363 HD22 LEU A  85       1.031 -12.669 -23.837  1.00 79.35           H  
ATOM   1364 HD23 LEU A  85       1.798 -13.080 -25.376  1.00 79.35           H  
ATOM   1365  N   LEU A  86       2.561 -14.557 -19.129  1.00 85.61           N  
ATOM   1366  H   LEU A  86       3.482 -14.203 -19.344  1.00 85.61           H  
ATOM   1367  CA  LEU A  86       2.357 -15.199 -17.834  1.00 85.61           C  
ATOM   1368  HA  LEU A  86       1.902 -16.178 -17.986  1.00 85.61           H  
ATOM   1369  C   LEU A  86       1.429 -14.371 -16.945  1.00 85.61           C  
ATOM   1370  CB  LEU A  86       3.722 -15.368 -17.154  1.00 85.61           C  
ATOM   1371  HB2 LEU A  86       4.205 -14.392 -17.113  1.00 85.61           H  
ATOM   1372  HB3 LEU A  86       4.342 -16.034 -17.754  1.00 85.61           H  
ATOM   1373  O   LEU A  86       0.476 -14.895 -16.374  1.00 85.61           O  
ATOM   1374  CG  LEU A  86       3.642 -15.902 -15.717  1.00 85.61           C  
ATOM   1375  HG  LEU A  86       2.937 -15.316 -15.127  1.00 85.61           H  
ATOM   1376  CD1 LEU A  86       3.203 -17.360 -15.680  1.00 85.61           C  
ATOM   1377 HD11 LEU A  86       3.888 -17.975 -16.263  1.00 85.61           H  
ATOM   1378 HD12 LEU A  86       3.205 -17.683 -14.639  1.00 85.61           H  
ATOM   1379 HD13 LEU A  86       2.190 -17.454 -16.071  1.00 85.61           H  
ATOM   1380  CD2 LEU A  86       4.996 -15.754 -15.046  1.00 85.61           C  
ATOM   1381 HD21 LEU A  86       4.975 -16.270 -14.087  1.00 85.61           H  
ATOM   1382 HD22 LEU A  86       5.206 -14.698 -14.875  1.00 85.61           H  
ATOM   1383 HD23 LEU A  86       5.784 -16.165 -15.677  1.00 85.61           H  
ATOM   1384  N   VAL A  87       1.742 -13.088 -16.774  1.00 88.50           N  
ATOM   1385  H   VAL A  87       2.553 -12.731 -17.258  1.00 88.50           H  
ATOM   1386  CA  VAL A  87       1.147 -12.264 -15.717  1.00 88.50           C  
ATOM   1387  HA  VAL A  87       1.087 -12.860 -14.806  1.00 88.50           H  
ATOM   1388  C   VAL A  87      -0.290 -11.842 -16.050  1.00 88.50           C  
ATOM   1389  CB  VAL A  87       2.075 -11.071 -15.427  1.00 88.50           C  
ATOM   1390  HB  VAL A  87       2.294 -10.545 -16.356  1.00 88.50           H  
ATOM   1391  O   VAL A  87      -1.126 -11.766 -15.149  1.00 88.50           O  
ATOM   1392  CG1 VAL A  87       1.425 -10.089 -14.461  1.00 88.50           C  
ATOM   1393 HG11 VAL A  87       1.119 -10.610 -13.554  1.00 88.50           H  
ATOM   1394 HG12 VAL A  87       2.128  -9.288 -14.229  1.00 88.50           H  
ATOM   1395 HG13 VAL A  87       0.543  -9.647 -14.923  1.00 88.50           H  
ATOM   1396  CG2 VAL A  87       3.389 -11.540 -14.783  1.00 88.50           C  
ATOM   1397 HG21 VAL A  87       3.192 -12.030 -13.830  1.00 88.50           H  
ATOM   1398 HG22 VAL A  87       3.910 -12.242 -15.435  1.00 88.50           H  
ATOM   1399 HG23 VAL A  87       4.050 -10.688 -14.623  1.00 88.50           H  
ATOM   1400  N   ARG A  88      -0.602 -11.612 -17.333  1.00 84.66           N  
ATOM   1401  H   ARG A  88       0.142 -11.740 -18.003  1.00 84.66           H  
ATOM   1402  CA  ARG A  88      -1.892 -11.144 -17.889  1.00 84.66           C  
ATOM   1403  HA  ARG A  88      -1.750 -11.062 -18.967  1.00 84.66           H  
ATOM   1404  C   ARG A  88      -2.366  -9.751 -17.448  1.00 84.66           C  
ATOM   1405  CB  ARG A  88      -3.010 -12.178 -17.662  1.00 84.66           C  
ATOM   1406  HB2 ARG A  88      -3.891 -11.845 -18.210  1.00 84.66           H  
ATOM   1407  HB3 ARG A  88      -3.269 -12.185 -16.603  1.00 84.66           H  
ATOM   1408  O   ARG A  88      -2.941  -9.040 -18.268  1.00 84.66           O  
ATOM   1409  CG  ARG A  88      -2.687 -13.618 -18.095  1.00 84.66           C  
ATOM   1410  HG2 ARG A  88      -2.465 -13.649 -19.162  1.00 84.66           H  
ATOM   1411  HG3 ARG A  88      -1.833 -13.997 -17.534  1.00 84.66           H  
ATOM   1412  CD  ARG A  88      -3.917 -14.479 -17.789  1.00 84.66           C  
ATOM   1413  HD2 ARG A  88      -4.744 -14.138 -18.412  1.00 84.66           H  
ATOM   1414  HD3 ARG A  88      -4.198 -14.338 -16.746  1.00 84.66           H  
ATOM   1415  NE  ARG A  88      -3.684 -15.913 -18.016  1.00 84.66           N  
ATOM   1416  HE  ARG A  88      -2.724 -16.221 -18.074  1.00 84.66           H  
ATOM   1417  NH1 ARG A  88      -5.903 -16.547 -18.078  1.00 84.66           N  
ATOM   1418 HH11 ARG A  88      -6.199 -15.582 -18.107  1.00 84.66           H  
ATOM   1419 HH12 ARG A  88      -6.573 -17.292 -18.197  1.00 84.66           H  
ATOM   1420  NH2 ARG A  88      -4.337 -18.095 -18.070  1.00 84.66           N  
ATOM   1421 HH21 ARG A  88      -5.091 -18.761 -18.150  1.00 84.66           H  
ATOM   1422 HH22 ARG A  88      -3.375 -18.390 -18.160  1.00 84.66           H  
ATOM   1423  CZ  ARG A  88      -4.631 -16.833 -18.054  1.00 84.66           C  
ATOM   1424  N   SER A  89      -2.150  -9.328 -16.199  1.00 85.11           N  
ATOM   1425  H   SER A  89      -1.739  -9.978 -15.544  1.00 85.11           H  
ATOM   1426  CA  SER A  89      -2.529  -7.988 -15.716  1.00 85.11           C  
ATOM   1427  HA  SER A  89      -2.398  -7.287 -16.541  1.00 85.11           H  
ATOM   1428  C   SER A  89      -1.668  -7.483 -14.551  1.00 85.11           C  
ATOM   1429  CB  SER A  89      -4.013  -7.958 -15.321  1.00 85.11           C  
ATOM   1430  HB2 SER A  89      -4.605  -8.423 -16.110  1.00 85.11           H  
ATOM   1431  HB3 SER A  89      -4.333  -6.920 -15.221  1.00 85.11           H  
ATOM   1432  O   SER A  89      -1.161  -8.258 -13.741  1.00 85.11           O  
ATOM   1433  OG  SER A  89      -4.251  -8.625 -14.094  1.00 85.11           O  
ATOM   1434  HG  SER A  89      -5.193  -8.798 -14.027  1.00 85.11           H  
ATOM   1435  N   GLN A  90      -1.544  -6.156 -14.417  1.00 85.76           N  
ATOM   1436  H   GLN A  90      -1.967  -5.554 -15.109  1.00 85.76           H  
ATOM   1437  CA  GLN A  90      -0.786  -5.537 -13.317  1.00 85.76           C  
ATOM   1438  HA  GLN A  90       0.211  -5.976 -13.316  1.00 85.76           H  
ATOM   1439  C   GLN A  90      -1.393  -5.849 -11.932  1.00 85.76           C  
ATOM   1440  CB  GLN A  90      -0.605  -4.026 -13.572  1.00 85.76           C  
ATOM   1441  HB2 GLN A  90      -1.570  -3.561 -13.774  1.00 85.76           H  
ATOM   1442  HB3 GLN A  90      -0.168  -3.564 -12.686  1.00 85.76           H  
ATOM   1443  O   GLN A  90      -0.660  -5.946 -10.950  1.00 85.76           O  
ATOM   1444  CG  GLN A  90       0.349  -3.811 -14.763  1.00 85.76           C  
ATOM   1445  HG2 GLN A  90      -0.062  -4.309 -15.641  1.00 85.76           H  
ATOM   1446  HG3 GLN A  90       1.304  -4.282 -14.531  1.00 85.76           H  
ATOM   1447  CD  GLN A  90       0.642  -2.360 -15.144  1.00 85.76           C  
ATOM   1448  NE2 GLN A  90       1.103  -2.141 -16.357  1.00 85.76           N  
ATOM   1449 HE21 GLN A  90       1.284  -1.186 -16.628  1.00 85.76           H  
ATOM   1450 HE22 GLN A  90       1.269  -2.921 -16.977  1.00 85.76           H  
ATOM   1451  OE1 GLN A  90       0.509  -1.409 -14.391  1.00 85.76           O  
ATOM   1452  N   SER A  91      -2.702  -6.117 -11.855  1.00 88.34           N  
ATOM   1453  H   SER A  91      -3.288  -5.967 -12.664  1.00 88.34           H  
ATOM   1454  CA  SER A  91      -3.365  -6.570 -10.625  1.00 88.34           C  
ATOM   1455  HA  SER A  91      -3.145  -5.858  -9.830  1.00 88.34           H  
ATOM   1456  C   SER A  91      -2.872  -7.946 -10.166  1.00 88.34           C  
ATOM   1457  CB  SER A  91      -4.888  -6.614 -10.808  1.00 88.34           C  
ATOM   1458  HB2 SER A  91      -5.361  -6.696  -9.829  1.00 88.34           H  
ATOM   1459  HB3 SER A  91      -5.161  -7.484 -11.404  1.00 88.34           H  
ATOM   1460  O   SER A  91      -2.598  -8.121  -8.984  1.00 88.34           O  
ATOM   1461  OG  SER A  91      -5.344  -5.447 -11.469  1.00 88.34           O  
ATOM   1462  HG  SER A  91      -6.255  -5.286 -11.211  1.00 88.34           H  
ATOM   1463  N   ARG A  92      -2.682  -8.909 -11.082  1.00 90.15           N  
ATOM   1464  H   ARG A  92      -2.849  -8.687 -12.053  1.00 90.15           H  
ATOM   1465  CA  ARG A  92      -2.250 -10.282 -10.745  1.00 90.15           C  
ATOM   1466  HA  ARG A  92      -2.895 -10.677  -9.960  1.00 90.15           H  
ATOM   1467  C   ARG A  92      -0.836 -10.337 -10.164  1.00 90.15           C  
ATOM   1468  CB  ARG A  92      -2.359 -11.174 -11.996  1.00 90.15           C  
ATOM   1469  HB2 ARG A  92      -1.947 -10.638 -12.851  1.00 90.15           H  
ATOM   1470  HB3 ARG A  92      -1.760 -12.074 -11.859  1.00 90.15           H  
ATOM   1471  O   ARG A  92      -0.587 -11.087  -9.225  1.00 90.15           O  
ATOM   1472  CG  ARG A  92      -3.803 -11.592 -12.318  1.00 90.15           C  
ATOM   1473  HG2 ARG A  92      -3.841 -11.938 -13.351  1.00 90.15           H  
ATOM   1474  HG3 ARG A  92      -4.471 -10.737 -12.217  1.00 90.15           H  
ATOM   1475  CD  ARG A  92      -4.275 -12.728 -11.397  1.00 90.15           C  
ATOM   1476  HD2 ARG A  92      -3.591 -13.570 -11.503  1.00 90.15           H  
ATOM   1477  HD3 ARG A  92      -4.221 -12.398 -10.359  1.00 90.15           H  
ATOM   1478  NE  ARG A  92      -5.636 -13.191 -11.736  1.00 90.15           N  
ATOM   1479  HE  ARG A  92      -5.728 -13.684 -12.613  1.00 90.15           H  
ATOM   1480  NH1 ARG A  92      -6.730 -12.654  -9.765  1.00 90.15           N  
ATOM   1481 HH11 ARG A  92      -7.573 -12.518  -9.226  1.00 90.15           H  
ATOM   1482 HH12 ARG A  92      -5.901 -12.249  -9.355  1.00 90.15           H  
ATOM   1483  NH2 ARG A  92      -7.840 -13.628 -11.420  1.00 90.15           N  
ATOM   1484 HH21 ARG A  92      -7.894 -14.033 -12.344  1.00 90.15           H  
ATOM   1485 HH22 ARG A  92      -8.655 -13.602 -10.824  1.00 90.15           H  
ATOM   1486  CZ  ARG A  92      -6.713 -13.151 -10.968  1.00 90.15           C  
ATOM   1487  N   ILE A  93       0.085  -9.517 -10.673  1.00 93.11           N  
ATOM   1488  H   ILE A  93      -0.175  -8.938 -11.459  1.00 93.11           H  
ATOM   1489  CA  ILE A  93       1.441  -9.409 -10.108  1.00 93.11           C  
ATOM   1490  HA  ILE A  93       1.767 -10.420  -9.861  1.00 93.11           H  
ATOM   1491  C   ILE A  93       1.455  -8.627  -8.782  1.00 93.11           C  
ATOM   1492  CB  ILE A  93       2.420  -8.873 -11.175  1.00 93.11           C  
ATOM   1493  HB  ILE A  93       2.292  -9.512 -12.049  1.00 93.11           H  
ATOM   1494  O   ILE A  93       2.251  -8.942  -7.900  1.00 93.11           O  
ATOM   1495  CG1 ILE A  93       3.909  -8.989 -10.810  1.00 93.11           C  
ATOM   1496 HG12 ILE A  93       4.090  -8.606  -9.806  1.00 93.11           H  
ATOM   1497 HG13 ILE A  93       4.491  -8.391 -11.512  1.00 93.11           H  
ATOM   1498  CG2 ILE A  93       2.076  -7.453 -11.633  1.00 93.11           C  
ATOM   1499 HG21 ILE A  93       2.829  -7.088 -12.331  1.00 93.11           H  
ATOM   1500 HG22 ILE A  93       2.020  -6.772 -10.784  1.00 93.11           H  
ATOM   1501 HG23 ILE A  93       1.114  -7.478 -12.144  1.00 93.11           H  
ATOM   1502  CD1 ILE A  93       4.401 -10.437 -10.933  1.00 93.11           C  
ATOM   1503 HD11 ILE A  93       3.882 -11.081 -10.223  1.00 93.11           H  
ATOM   1504 HD12 ILE A  93       4.228 -10.805 -11.944  1.00 93.11           H  
ATOM   1505 HD13 ILE A  93       5.472 -10.471 -10.736  1.00 93.11           H  
ATOM   1506  N   ALA A  94       0.537  -7.673  -8.583  1.00 90.19           N  
ATOM   1507  H   ALA A  94      -0.087  -7.428  -9.339  1.00 90.19           H  
ATOM   1508  CA  ALA A  94       0.356  -6.992  -7.298  1.00 90.19           C  
ATOM   1509  HA  ALA A  94       1.336  -6.680  -6.938  1.00 90.19           H  
ATOM   1510  C   ALA A  94      -0.251  -7.913  -6.217  1.00 90.19           C  
ATOM   1511  CB  ALA A  94      -0.486  -5.731  -7.523  1.00 90.19           C  
ATOM   1512  HB1 ALA A  94      -0.014  -5.098  -8.274  1.00 90.19           H  
ATOM   1513  HB2 ALA A  94      -0.571  -5.176  -6.589  1.00 90.19           H  
ATOM   1514  HB3 ALA A  94      -1.486  -6.002  -7.863  1.00 90.19           H  
ATOM   1515  O   ALA A  94       0.195  -7.872  -5.069  1.00 90.19           O  
ATOM   1516  N   GLU A  95      -1.206  -8.777  -6.582  1.00 91.30           N  
ATOM   1517  H   GLU A  95      -1.585  -8.701  -7.515  1.00 91.30           H  
ATOM   1518  CA  GLU A  95      -1.727  -9.858  -5.731  1.00 91.30           C  
ATOM   1519  HA  GLU A  95      -2.136  -9.439  -4.811  1.00 91.30           H  
ATOM   1520  C   GLU A  95      -0.604 -10.825  -5.332  1.00 91.30           C  
ATOM   1521  CB  GLU A  95      -2.841 -10.632  -6.463  1.00 91.30           C  
ATOM   1522  HB2 GLU A  95      -2.483 -10.875  -7.463  1.00 91.30           H  
ATOM   1523  HB3 GLU A  95      -3.024 -11.567  -5.933  1.00 91.30           H  
ATOM   1524  O   GLU A  95      -0.343 -10.999  -4.142  1.00 91.30           O  
ATOM   1525  CG  GLU A  95      -4.180  -9.880  -6.566  1.00 91.30           C  
ATOM   1526  HG2 GLU A  95      -4.598  -9.787  -5.564  1.00 91.30           H  
ATOM   1527  HG3 GLU A  95      -4.005  -8.872  -6.942  1.00 91.30           H  
ATOM   1528  CD  GLU A  95      -5.195 -10.589  -7.487  1.00 91.30           C  
ATOM   1529  OE1 GLU A  95      -6.393 -10.240  -7.448  1.00 91.30           O  
ATOM   1530  OE2 GLU A  95      -4.803 -11.482  -8.275  1.00 91.30           O  
ATOM   1531  N   ALA A  96       0.122 -11.377  -6.313  1.00 94.22           N  
ATOM   1532  H   ALA A  96      -0.157 -11.213  -7.270  1.00 94.22           H  
ATOM   1533  CA  ALA A  96       1.220 -12.314  -6.071  1.00 94.22           C  
ATOM   1534  HA  ALA A  96       0.824 -13.171  -5.525  1.00 94.22           H  
ATOM   1535  C   ALA A  96       2.350 -11.707  -5.223  1.00 94.22           C  
ATOM   1536  CB  ALA A  96       1.745 -12.808  -7.420  1.00 94.22           C  
ATOM   1537  HB1 ALA A  96       0.932 -13.276  -7.975  1.00 94.22           H  
ATOM   1538  HB2 ALA A  96       2.532 -13.545  -7.258  1.00 94.22           H  
ATOM   1539  HB3 ALA A  96       2.147 -11.974  -7.994  1.00 94.22           H  
ATOM   1540  O   ALA A  96       2.923 -12.399  -4.384  1.00 94.22           O  
ATOM   1541  N   ARG A  97       2.637 -10.404  -5.377  1.00 93.75           N  
ATOM   1542  H   ARG A  97       2.177  -9.905  -6.125  1.00 93.75           H  
ATOM   1543  CA  ARG A  97       3.578  -9.679  -4.510  1.00 93.75           C  
ATOM   1544  HA  ARG A  97       4.550 -10.172  -4.550  1.00 93.75           H  
ATOM   1545  C   ARG A  97       3.126  -9.730  -3.056  1.00 93.75           C  
ATOM   1546  CB  ARG A  97       3.732  -8.227  -4.988  1.00 93.75           C  
ATOM   1547  HB2 ARG A  97       2.765  -7.726  -4.941  1.00 93.75           H  
ATOM   1548  HB3 ARG A  97       4.069  -8.223  -6.024  1.00 93.75           H  
ATOM   1549  O   ARG A  97       3.919 -10.086  -2.192  1.00 93.75           O  
ATOM   1550  CG  ARG A  97       4.749  -7.449  -4.138  1.00 93.75           C  
ATOM   1551  HG2 ARG A  97       4.488  -7.481  -3.081  1.00 93.75           H  
ATOM   1552  HG3 ARG A  97       5.730  -7.910  -4.261  1.00 93.75           H  
ATOM   1553  CD  ARG A  97       4.830  -5.986  -4.576  1.00 93.75           C  
ATOM   1554  HD2 ARG A  97       5.751  -5.577  -4.160  1.00 93.75           H  
ATOM   1555  HD3 ARG A  97       4.897  -5.949  -5.664  1.00 93.75           H  
ATOM   1556  NE  ARG A  97       3.671  -5.191  -4.123  1.00 93.75           N  
ATOM   1557  HE  ARG A  97       2.807  -5.694  -3.981  1.00 93.75           H  
ATOM   1558  NH1 ARG A  97       4.730  -3.143  -3.989  1.00 93.75           N  
ATOM   1559 HH11 ARG A  97       5.615  -3.560  -4.237  1.00 93.75           H  
ATOM   1560 HH12 ARG A  97       4.722  -2.161  -3.752  1.00 93.75           H  
ATOM   1561  NH2 ARG A  97       2.584  -3.318  -3.428  1.00 93.75           N  
ATOM   1562 HH21 ARG A  97       2.603  -2.341  -3.174  1.00 93.75           H  
ATOM   1563 HH22 ARG A  97       1.749  -3.864  -3.272  1.00 93.75           H  
ATOM   1564  CZ  ARG A  97       3.673  -3.895  -3.855  1.00 93.75           C  
ATOM   1565  N   LEU A  98       1.867  -9.381  -2.783  1.00 91.18           N  
ATOM   1566  H   LEU A  98       1.248  -9.180  -3.556  1.00 91.18           H  
ATOM   1567  CA  LEU A  98       1.321  -9.405  -1.424  1.00 91.18           C  
ATOM   1568  HA  LEU A  98       1.993  -8.852  -0.767  1.00 91.18           H  
ATOM   1569  C   LEU A  98       1.253 -10.831  -0.859  1.00 91.18           C  
ATOM   1570  CB  LEU A  98      -0.065  -8.742  -1.401  1.00 91.18           C  
ATOM   1571  HB2 LEU A  98      -0.503  -8.922  -0.420  1.00 91.18           H  
ATOM   1572  HB3 LEU A  98      -0.694  -9.225  -2.149  1.00 91.18           H  
ATOM   1573  O   LEU A  98       1.464 -11.012   0.334  1.00 91.18           O  
ATOM   1574  CG  LEU A  98      -0.067  -7.222  -1.643  1.00 91.18           C  
ATOM   1575  HG  LEU A  98       0.439  -6.990  -2.580  1.00 91.18           H  
ATOM   1576  CD1 LEU A  98      -1.514  -6.732  -1.730  1.00 91.18           C  
ATOM   1577 HD11 LEU A  98      -2.032  -6.908  -0.787  1.00 91.18           H  
ATOM   1578 HD12 LEU A  98      -1.526  -5.663  -1.944  1.00 91.18           H  
ATOM   1579 HD13 LEU A  98      -2.028  -7.250  -2.540  1.00 91.18           H  
ATOM   1580  CD2 LEU A  98       0.622  -6.456  -0.511  1.00 91.18           C  
ATOM   1581 HD21 LEU A  98       1.685  -6.698  -0.480  1.00 91.18           H  
ATOM   1582 HD22 LEU A  98       0.171  -6.718   0.446  1.00 91.18           H  
ATOM   1583 HD23 LEU A  98       0.518  -5.382  -0.665  1.00 91.18           H  
ATOM   1584  N   ASP A  99       1.003 -11.837  -1.694  1.00 93.24           N  
ATOM   1585  H   ASP A  99       0.774 -11.622  -2.654  1.00 93.24           H  
ATOM   1586  CA  ASP A  99       1.006 -13.241  -1.279  1.00 93.24           C  
ATOM   1587  HA  ASP A  99       0.410 -13.342  -0.372  1.00 93.24           H  
ATOM   1588  C   ASP A  99       2.412 -13.744  -0.908  1.00 93.24           C  
ATOM   1589  CB  ASP A  99       0.349 -14.088  -2.379  1.00 93.24           C  
ATOM   1590  HB2 ASP A  99       0.566 -15.140  -2.190  1.00 93.24           H  
ATOM   1591  HB3 ASP A  99       0.788 -13.833  -3.344  1.00 93.24           H  
ATOM   1592  O   ASP A  99       2.566 -14.390   0.127  1.00 93.24           O  
ATOM   1593  CG  ASP A  99      -1.176 -13.915  -2.438  1.00 93.24           C  
ATOM   1594  OD1 ASP A  99      -1.796 -13.562  -1.407  1.00 93.24           O  
ATOM   1595  OD2 ASP A  99      -1.776 -14.255  -3.483  1.00 93.24           O  
ATOM   1596  N   VAL A 100       3.454 -13.376  -1.660  1.00 93.97           N  
ATOM   1597  H   VAL A 100       3.281 -12.877  -2.521  1.00 93.97           H  
ATOM   1598  CA  VAL A 100       4.848 -13.676  -1.280  1.00 93.97           C  
ATOM   1599  HA  VAL A 100       4.902 -14.728  -0.997  1.00 93.97           H  
ATOM   1600  C   VAL A 100       5.274 -12.891  -0.034  1.00 93.97           C  
ATOM   1601  CB  VAL A 100       5.801 -13.478  -2.475  1.00 93.97           C  
ATOM   1602  HB  VAL A 100       5.633 -12.498  -2.922  1.00 93.97           H  
ATOM   1603  O   VAL A 100       5.908 -13.458   0.852  1.00 93.97           O  
ATOM   1604  CG1 VAL A 100       7.279 -13.583  -2.082  1.00 93.97           C  
ATOM   1605 HG11 VAL A 100       7.454 -14.506  -1.530  1.00 93.97           H  
ATOM   1606 HG12 VAL A 100       7.909 -13.570  -2.972  1.00 93.97           H  
ATOM   1607 HG13 VAL A 100       7.560 -12.737  -1.455  1.00 93.97           H  
ATOM   1608  CG2 VAL A 100       5.513 -14.565  -3.520  1.00 93.97           C  
ATOM   1609 HG21 VAL A 100       5.553 -15.548  -3.050  1.00 93.97           H  
ATOM   1610 HG22 VAL A 100       4.522 -14.424  -3.950  1.00 93.97           H  
ATOM   1611 HG23 VAL A 100       6.252 -14.532  -4.320  1.00 93.97           H  
ATOM   1612  N   CYS A 101       4.841 -11.635   0.112  1.00 91.30           N  
ATOM   1613  H   CYS A 101       4.340 -11.207  -0.654  1.00 91.30           H  
ATOM   1614  CA  CYS A 101       5.037 -10.855   1.340  1.00 91.30           C  
ATOM   1615  HA  CYS A 101       6.103 -10.767   1.550  1.00 91.30           H  
ATOM   1616  C   CYS A 101       4.393 -11.525   2.574  1.00 91.30           C  
ATOM   1617  CB  CYS A 101       4.474  -9.446   1.128  1.00 91.30           C  
ATOM   1618  HB2 CYS A 101       4.528  -8.914   2.078  1.00 91.30           H  
ATOM   1619  HB3 CYS A 101       3.429  -9.503   0.823  1.00 91.30           H  
ATOM   1620  O   CYS A 101       4.992 -11.530   3.647  1.00 91.30           O  
ATOM   1621  SG  CYS A 101       5.441  -8.508  -0.088  1.00 91.30           S  
ATOM   1622  HG  CYS A 101       5.286  -9.382  -1.088  1.00 91.30           H  
ATOM   1623  N   ARG A 102       3.218 -12.164   2.425  1.00 89.89           N  
ATOM   1624  H   ARG A 102       2.755 -12.087   1.530  1.00 89.89           H  
ATOM   1625  CA  ARG A 102       2.590 -12.987   3.481  1.00 89.89           C  
ATOM   1626  HA  ARG A 102       2.554 -12.407   4.403  1.00 89.89           H  
ATOM   1627  C   ARG A 102       3.415 -14.230   3.803  1.00 89.89           C  
ATOM   1628  CB  ARG A 102       1.161 -13.409   3.089  1.00 89.89           C  
ATOM   1629  HB2 ARG A 102       0.811 -14.180   3.776  1.00 89.89           H  
ATOM   1630  HB3 ARG A 102       1.163 -13.834   2.085  1.00 89.89           H  
ATOM   1631  O   ARG A 102       3.648 -14.508   4.976  1.00 89.89           O  
ATOM   1632  CG  ARG A 102       0.178 -12.243   3.145  1.00 89.89           C  
ATOM   1633  HG2 ARG A 102       0.592 -11.398   2.595  1.00 89.89           H  
ATOM   1634  HG3 ARG A 102       0.040 -11.951   4.186  1.00 89.89           H  
ATOM   1635  CD  ARG A 102      -1.186 -12.601   2.549  1.00 89.89           C  
ATOM   1636  HD2 ARG A 102      -1.050 -13.131   1.607  1.00 89.89           H  
ATOM   1637  HD3 ARG A 102      -1.708 -13.250   3.252  1.00 89.89           H  
ATOM   1638  NE  ARG A 102      -1.980 -11.381   2.356  1.00 89.89           N  
ATOM   1639  HE  ARG A 102      -2.330 -10.931   3.190  1.00 89.89           H  
ATOM   1640  NH1 ARG A 102      -2.063 -11.262   0.045  1.00 89.89           N  
ATOM   1641 HH11 ARG A 102      -2.232 -10.746  -0.806  1.00 89.89           H  
ATOM   1642 HH12 ARG A 102      -1.842 -12.240  -0.083  1.00 89.89           H  
ATOM   1643  NH2 ARG A 102      -2.578  -9.490   1.293  1.00 89.89           N  
ATOM   1644 HH21 ARG A 102      -2.507  -9.023   2.186  1.00 89.89           H  
ATOM   1645 HH22 ARG A 102      -2.643  -8.946   0.444  1.00 89.89           H  
ATOM   1646  CZ  ARG A 102      -2.201 -10.736   1.231  1.00 89.89           C  
ATOM   1647  N   MET A 103       3.857 -14.966   2.781  1.00 91.57           N  
ATOM   1648  H   MET A 103       3.617 -14.667   1.846  1.00 91.57           H  
ATOM   1649  CA  MET A 103       4.660 -16.190   2.941  1.00 91.57           C  
ATOM   1650  HA  MET A 103       4.116 -16.894   3.571  1.00 91.57           H  
ATOM   1651  C   MET A 103       6.004 -15.924   3.635  1.00 91.57           C  
ATOM   1652  CB  MET A 103       4.894 -16.844   1.570  1.00 91.57           C  
ATOM   1653  HB2 MET A 103       5.312 -16.107   0.884  1.00 91.57           H  
ATOM   1654  HB3 MET A 103       5.615 -17.654   1.681  1.00 91.57           H  
ATOM   1655  O   MET A 103       6.440 -16.742   4.439  1.00 91.57           O  
ATOM   1656  CG  MET A 103       3.603 -17.420   0.974  1.00 91.57           C  
ATOM   1657  HG2 MET A 103       3.309 -18.295   1.554  1.00 91.57           H  
ATOM   1658  HG3 MET A 103       2.809 -16.679   1.066  1.00 91.57           H  
ATOM   1659  SD  MET A 103       3.706 -17.889  -0.776  1.00 91.57           S  
ATOM   1660  CE  MET A 103       4.767 -19.352  -0.654  1.00 91.57           C  
ATOM   1661  HE1 MET A 103       5.751 -19.058  -0.291  1.00 91.57           H  
ATOM   1662  HE2 MET A 103       4.327 -20.073   0.034  1.00 91.57           H  
ATOM   1663  HE3 MET A 103       4.872 -19.809  -1.638  1.00 91.57           H  
ATOM   1664  N   LEU A 104       6.623 -14.772   3.363  1.00 90.37           N  
ATOM   1665  H   LEU A 104       6.227 -14.187   2.642  1.00 90.37           H  
ATOM   1666  CA  LEU A 104       7.910 -14.348   3.929  1.00 90.37           C  
ATOM   1667  HA  LEU A 104       8.425 -15.222   4.329  1.00 90.37           H  
ATOM   1668  C   LEU A 104       7.777 -13.382   5.125  1.00 90.37           C  
ATOM   1669  CB  LEU A 104       8.774 -13.762   2.793  1.00 90.37           C  
ATOM   1670  HB2 LEU A 104       9.728 -13.438   3.209  1.00 90.37           H  
ATOM   1671  HB3 LEU A 104       8.261 -12.885   2.397  1.00 90.37           H  
ATOM   1672  O   LEU A 104       8.786 -12.886   5.612  1.00 90.37           O  
ATOM   1673  CG  LEU A 104       9.056 -14.717   1.619  1.00 90.37           C  
ATOM   1674  HG  LEU A 104       8.114 -15.033   1.170  1.00 90.37           H  
ATOM   1675  CD1 LEU A 104       9.859 -13.979   0.549  1.00 90.37           C  
ATOM   1676 HD11 LEU A 104       9.963 -14.614  -0.330  1.00 90.37           H  
ATOM   1677 HD12 LEU A 104       9.338 -13.066   0.261  1.00 90.37           H  
ATOM   1678 HD13 LEU A 104      10.847 -13.723   0.933  1.00 90.37           H  
ATOM   1679  CD2 LEU A 104       9.831 -15.966   2.038  1.00 90.37           C  
ATOM   1680 HD21 LEU A 104       9.994 -16.605   1.170  1.00 90.37           H  
ATOM   1681 HD22 LEU A 104       9.263 -16.537   2.773  1.00 90.37           H  
ATOM   1682 HD23 LEU A 104      10.794 -15.682   2.463  1.00 90.37           H  
ATOM   1683  N   ARG A 105       6.547 -13.103   5.590  1.00 86.26           N  
ATOM   1684  H   ARG A 105       5.776 -13.543   5.108  1.00 86.26           H  
ATOM   1685  CA  ARG A 105       6.216 -12.215   6.729  1.00 86.26           C  
ATOM   1686  HA  ARG A 105       5.157 -11.970   6.655  1.00 86.26           H  
ATOM   1687  C   ARG A 105       6.932 -10.852   6.700  1.00 86.26           C  
ATOM   1688  CB  ARG A 105       6.439 -12.954   8.060  1.00 86.26           C  
ATOM   1689  HB2 ARG A 105       7.495 -13.209   8.151  1.00 86.26           H  
ATOM   1690  HB3 ARG A 105       6.181 -12.283   8.880  1.00 86.26           H  
ATOM   1691  O   ARG A 105       7.403 -10.366   7.721  1.00 86.26           O  
ATOM   1692  CG  ARG A 105       5.593 -14.225   8.203  1.00 86.26           C  
ATOM   1693  HG2 ARG A 105       4.536 -13.965   8.142  1.00 86.26           H  
ATOM   1694  HG3 ARG A 105       5.838 -14.932   7.410  1.00 86.26           H  
ATOM   1695  CD  ARG A 105       5.892 -14.868   9.560  1.00 86.26           C  
ATOM   1696  HD2 ARG A 105       5.712 -14.132  10.344  1.00 86.26           H  
ATOM   1697  HD3 ARG A 105       6.944 -15.152   9.582  1.00 86.26           H  
ATOM   1698  NE  ARG A 105       5.050 -16.055   9.800  1.00 86.26           N  
ATOM   1699  HE  ARG A 105       4.385 -16.293   9.078  1.00 86.26           H  
ATOM   1700  NH1 ARG A 105       5.967 -16.639  11.821  1.00 86.26           N  
ATOM   1701 HH11 ARG A 105       6.013 -17.251  12.623  1.00 86.26           H  
ATOM   1702 HH12 ARG A 105       6.633 -15.887  11.720  1.00 86.26           H  
ATOM   1703  NH2 ARG A 105       4.279 -17.841  10.988  1.00 86.26           N  
ATOM   1704 HH21 ARG A 105       3.598 -18.038  10.269  1.00 86.26           H  
ATOM   1705 HH22 ARG A 105       4.319 -18.429  11.809  1.00 86.26           H  
ATOM   1706  CZ  ARG A 105       5.102 -16.837  10.864  1.00 86.26           C  
ATOM   1707  N   THR A 106       7.031 -10.237   5.524  1.00 86.51           N  
ATOM   1708  H   THR A 106       6.561 -10.652   4.731  1.00 86.51           H  
ATOM   1709  CA  THR A 106       7.879  -9.054   5.299  1.00 86.51           C  
ATOM   1710  HA  THR A 106       7.949  -8.490   6.230  1.00 86.51           H  
ATOM   1711  C   THR A 106       7.290  -8.115   4.247  1.00 86.51           C  
ATOM   1712  CB  THR A 106       9.304  -9.495   4.946  1.00 86.51           C  
ATOM   1713  HB  THR A 106       9.653 -10.191   5.708  1.00 86.51           H  
ATOM   1714  O   THR A 106       6.368  -8.483   3.519  1.00 86.51           O  
ATOM   1715  CG2 THR A 106       9.392 -10.163   3.581  1.00 86.51           C  
ATOM   1716 HG21 THR A 106       9.097  -9.461   2.801  1.00 86.51           H  
ATOM   1717 HG22 THR A 106       8.727 -11.027   3.557  1.00 86.51           H  
ATOM   1718 HG23 THR A 106      10.415 -10.498   3.412  1.00 86.51           H  
ATOM   1719  OG1 THR A 106      10.171  -8.390   4.925  1.00 86.51           O  
ATOM   1720  HG1 THR A 106      11.060  -8.754   4.912  1.00 86.51           H  
ATOM   1721  N   SER A 107       7.778  -6.875   4.183  1.00 86.27           N  
ATOM   1722  H   SER A 107       8.636  -6.683   4.679  1.00 86.27           H  
ATOM   1723  CA  SER A 107       7.153  -5.822   3.377  1.00 86.27           C  
ATOM   1724  HA  SER A 107       6.078  -5.988   3.445  1.00 86.27           H  
ATOM   1725  C   SER A 107       7.549  -5.875   1.890  1.00 86.27           C  
ATOM   1726  CB  SER A 107       7.414  -4.438   3.984  1.00 86.27           C  
ATOM   1727  HB2 SER A 107       7.446  -4.497   5.072  1.00 86.27           H  
ATOM   1728  HB3 SER A 107       6.591  -3.778   3.707  1.00 86.27           H  
ATOM   1729  O   SER A 107       8.640  -6.338   1.549  1.00 86.27           O  
ATOM   1730  OG  SER A 107       8.610  -3.876   3.490  1.00 86.27           O  
ATOM   1731  HG  SER A 107       9.348  -4.236   3.987  1.00 86.27           H  
ATOM   1732  N   PRO A 108       6.732  -5.309   0.977  1.00 88.68           N  
ATOM   1733  CA  PRO A 108       7.117  -5.164  -0.428  1.00 88.68           C  
ATOM   1734  HA  PRO A 108       7.274  -6.156  -0.851  1.00 88.68           H  
ATOM   1735  C   PRO A 108       8.384  -4.326  -0.660  1.00 88.68           C  
ATOM   1736  CB  PRO A 108       5.918  -4.498  -1.106  1.00 88.68           C  
ATOM   1737  HB2 PRO A 108       6.050  -3.416  -1.130  1.00 88.68           H  
ATOM   1738  HB3 PRO A 108       5.787  -4.889  -2.115  1.00 88.68           H  
ATOM   1739  O   PRO A 108       9.044  -4.510  -1.679  1.00 88.68           O  
ATOM   1740  CG  PRO A 108       4.730  -4.845  -0.212  1.00 88.68           C  
ATOM   1741  HG2 PRO A 108       3.938  -4.099  -0.276  1.00 88.68           H  
ATOM   1742  HG3 PRO A 108       4.347  -5.832  -0.472  1.00 88.68           H  
ATOM   1743  CD  PRO A 108       5.355  -4.882   1.181  1.00 88.68           C  
ATOM   1744  HD2 PRO A 108       5.342  -3.886   1.623  1.00 88.68           H  
ATOM   1745  HD3 PRO A 108       4.804  -5.585   1.806  1.00 88.68           H  
ATOM   1746  N   LEU A 109       8.704  -3.408   0.262  1.00 84.90           N  
ATOM   1747  H   LEU A 109       8.166  -3.386   1.116  1.00 84.90           H  
ATOM   1748  CA  LEU A 109       9.929  -2.602   0.236  1.00 84.90           C  
ATOM   1749  HA  LEU A 109      10.102  -2.222  -0.771  1.00 84.90           H  
ATOM   1750  C   LEU A 109      11.145  -3.460   0.597  1.00 84.90           C  
ATOM   1751  CB  LEU A 109       9.772  -1.420   1.214  1.00 84.90           C  
ATOM   1752  HB2 LEU A 109      10.759  -1.031   1.464  1.00 84.90           H  
ATOM   1753  HB3 LEU A 109       9.329  -1.779   2.142  1.00 84.90           H  
ATOM   1754  O   LEU A 109      12.112  -3.492  -0.152  1.00 84.90           O  
ATOM   1755  CG  LEU A 109       8.919  -0.271   0.652  1.00 84.90           C  
ATOM   1756  HG  LEU A 109       8.055  -0.671   0.121  1.00 84.90           H  
ATOM   1757  CD1 LEU A 109       8.411   0.623   1.777  1.00 84.90           C  
ATOM   1758 HD11 LEU A 109       9.250   0.969   2.381  1.00 84.90           H  
ATOM   1759 HD12 LEU A 109       7.893   1.491   1.370  1.00 84.90           H  
ATOM   1760 HD13 LEU A 109       7.727   0.049   2.402  1.00 84.90           H  
ATOM   1761  CD2 LEU A 109       9.736   0.591  -0.299  1.00 84.90           C  
ATOM   1762 HD21 LEU A 109      10.085  -0.005  -1.141  1.00 84.90           H  
ATOM   1763 HD22 LEU A 109      10.609   0.969   0.233  1.00 84.90           H  
ATOM   1764 HD23 LEU A 109       9.143   1.427  -0.670  1.00 84.90           H  
ATOM   1765  N   SER A 110      11.037  -4.236   1.677  1.00 83.85           N  
ATOM   1766  H   SER A 110      10.199  -4.152   2.235  1.00 83.85           H  
ATOM   1767  CA  SER A 110      12.070  -5.157   2.171  1.00 83.85           C  
ATOM   1768  HA  SER A 110      12.971  -4.591   2.407  1.00 83.85           H  
ATOM   1769  C   SER A 110      12.454  -6.238   1.150  1.00 83.85           C  
ATOM   1770  CB  SER A 110      11.561  -5.838   3.449  1.00 83.85           C  
ATOM   1771  HB2 SER A 110      10.773  -6.540   3.179  1.00 83.85           H  
ATOM   1772  HB3 SER A 110      12.374  -6.392   3.919  1.00 83.85           H  
ATOM   1773  O   SER A 110      13.598  -6.670   1.109  1.00 83.85           O  
ATOM   1774  OG  SER A 110      11.026  -4.888   4.364  1.00 83.85           O  
ATOM   1775  HG  SER A 110      11.765  -4.517   4.852  1.00 83.85           H  
ATOM   1776  N   LEU A 111      11.516  -6.653   0.288  1.00 87.89           N  
ATOM   1777  H   LEU A 111      10.574  -6.316   0.429  1.00 87.89           H  
ATOM   1778  CA  LEU A 111      11.781  -7.578  -0.825  1.00 87.89           C  
ATOM   1779  HA  LEU A 111      12.579  -8.258  -0.529  1.00 87.89           H  
ATOM   1780  C   LEU A 111      12.282  -6.892  -2.111  1.00 87.89           C  
ATOM   1781  CB  LEU A 111      10.516  -8.407  -1.116  1.00 87.89           C  
ATOM   1782  HB2 LEU A 111       9.710  -7.727  -1.391  1.00 87.89           H  
ATOM   1783  HB3 LEU A 111      10.718  -9.052  -1.971  1.00 87.89           H  
ATOM   1784  O   LEU A 111      12.465  -7.567  -3.125  1.00 87.89           O  
ATOM   1785  CG  LEU A 111      10.039  -9.298   0.041  1.00 87.89           C  
ATOM   1786  HG  LEU A 111       9.696  -8.660   0.855  1.00 87.89           H  
ATOM   1787  CD1 LEU A 111       8.856 -10.142  -0.439  1.00 87.89           C  
ATOM   1788 HD11 LEU A 111       8.451 -10.704   0.402  1.00 87.89           H  
ATOM   1789 HD12 LEU A 111       8.079  -9.486  -0.832  1.00 87.89           H  
ATOM   1790 HD13 LEU A 111       9.183 -10.832  -1.217  1.00 87.89           H  
ATOM   1791  CD2 LEU A 111      11.134 -10.230   0.565  1.00 87.89           C  
ATOM   1792 HD21 LEU A 111      11.846  -9.661   1.163  1.00 87.89           H  
ATOM   1793 HD22 LEU A 111      10.706 -11.009   1.196  1.00 87.89           H  
ATOM   1794 HD23 LEU A 111      11.673 -10.700  -0.258  1.00 87.89           H  
ATOM   1795  N   GLY A 112      12.430  -5.564  -2.123  1.00 87.80           N  
ATOM   1796  H   GLY A 112      12.339  -5.062  -1.251  1.00 87.80           H  
ATOM   1797  CA  GLY A 112      12.800  -4.789  -3.309  1.00 87.80           C  
ATOM   1798  HA2 GLY A 112      12.979  -3.759  -2.999  1.00 87.80           H  
ATOM   1799  HA3 GLY A 112      13.728  -5.187  -3.719  1.00 87.80           H  
ATOM   1800  C   GLY A 112      11.741  -4.773  -4.422  1.00 87.80           C  
ATOM   1801  O   GLY A 112      12.080  -4.491  -5.571  1.00 87.80           O  
ATOM   1802  N   ILE A 113      10.466  -5.075  -4.129  1.00 91.92           N  
ATOM   1803  H   ILE A 113      10.235  -5.207  -3.154  1.00 91.92           H  
ATOM   1804  CA  ILE A 113       9.373  -5.132  -5.120  1.00 91.92           C  
ATOM   1805  HA  ILE A 113       9.835  -5.138  -6.108  1.00 91.92           H  
ATOM   1806  C   ILE A 113       8.515  -3.860  -5.052  1.00 91.92           C  
ATOM   1807  CB  ILE A 113       8.552  -6.438  -5.041  1.00 91.92           C  
ATOM   1808  HB  ILE A 113       7.913  -6.392  -4.159  1.00 91.92           H  
ATOM   1809  O   ILE A 113       7.395  -3.825  -4.520  1.00 91.92           O  
ATOM   1810  CG1 ILE A 113       9.396  -7.726  -4.917  1.00 91.92           C  
ATOM   1811 HG12 ILE A 113       9.969  -7.681  -3.990  1.00 91.92           H  
ATOM   1812 HG13 ILE A 113       8.721  -8.577  -4.828  1.00 91.92           H  
ATOM   1813  CG2 ILE A 113       7.669  -6.527  -6.303  1.00 91.92           C  
ATOM   1814 HG21 ILE A 113       6.985  -5.679  -6.356  1.00 91.92           H  
ATOM   1815 HG22 ILE A 113       7.101  -7.457  -6.299  1.00 91.92           H  
ATOM   1816 HG23 ILE A 113       8.296  -6.496  -7.193  1.00 91.92           H  
ATOM   1817  CD1 ILE A 113      10.368  -8.002  -6.074  1.00 91.92           C  
ATOM   1818 HD11 ILE A 113      11.000  -8.853  -5.821  1.00 91.92           H  
ATOM   1819 HD12 ILE A 113      11.004  -7.136  -6.253  1.00 91.92           H  
ATOM   1820 HD13 ILE A 113       9.817  -8.248  -6.982  1.00 91.92           H  
ATOM   1821  N   LEU A 114       9.054  -2.788  -5.621  1.00 90.36           N  
ATOM   1822  H   LEU A 114       9.925  -2.931  -6.113  1.00 90.36           H  
ATOM   1823  CA  LEU A 114       8.553  -1.422  -5.496  1.00 90.36           C  
ATOM   1824  HA  LEU A 114       8.339  -1.240  -4.443  1.00 90.36           H  
ATOM   1825  C   LEU A 114       7.254  -1.196  -6.288  1.00 90.36           C  
ATOM   1826  CB  LEU A 114       9.658  -0.439  -5.926  1.00 90.36           C  
ATOM   1827  HB2 LEU A 114       9.310   0.577  -5.742  1.00 90.36           H  
ATOM   1828  HB3 LEU A 114       9.818  -0.550  -6.998  1.00 90.36           H  
ATOM   1829  O   LEU A 114       7.123  -1.579  -7.454  1.00 90.36           O  
ATOM   1830  CG  LEU A 114      11.013  -0.634  -5.213  1.00 90.36           C  
ATOM   1831  HG  LEU A 114      11.390  -1.636  -5.414  1.00 90.36           H  
ATOM   1832  CD1 LEU A 114      12.022   0.359  -5.772  1.00 90.36           C  
ATOM   1833 HD11 LEU A 114      12.129   0.228  -6.849  1.00 90.36           H  
ATOM   1834 HD12 LEU A 114      11.704   1.377  -5.547  1.00 90.36           H  
ATOM   1835 HD13 LEU A 114      12.987   0.180  -5.299  1.00 90.36           H  
ATOM   1836  CD2 LEU A 114      10.915  -0.441  -3.702  1.00 90.36           C  
ATOM   1837 HD21 LEU A 114      10.498   0.541  -3.479  1.00 90.36           H  
ATOM   1838 HD22 LEU A 114      11.910  -0.498  -3.260  1.00 90.36           H  
ATOM   1839 HD23 LEU A 114      10.302  -1.225  -3.257  1.00 90.36           H  
ATOM   1840  N   ALA A 115       6.286  -0.524  -5.665  1.00 86.15           N  
ATOM   1841  H   ALA A 115       6.536  -0.109  -4.779  1.00 86.15           H  
ATOM   1842  CA  ALA A 115       5.197   0.128  -6.395  1.00 86.15           C  
ATOM   1843  HA  ALA A 115       4.976  -0.427  -7.307  1.00 86.15           H  
ATOM   1844  C   ALA A 115       5.649   1.540  -6.797  1.00 86.15           C  
ATOM   1845  CB  ALA A 115       3.934   0.142  -5.526  1.00 86.15           C  
ATOM   1846  HB1 ALA A 115       3.133   0.661  -6.052  1.00 86.15           H  
ATOM   1847  HB2 ALA A 115       3.615  -0.879  -5.316  1.00 86.15           H  
ATOM   1848  HB3 ALA A 115       4.134   0.670  -4.594  1.00 86.15           H  
ATOM   1849  O   ALA A 115       6.551   2.081  -6.169  1.00 86.15           O  
ATOM   1850  N   ALA A 116       5.028   2.142  -7.814  1.00 83.91           N  
ATOM   1851  H   ALA A 116       4.234   1.699  -8.254  1.00 83.91           H  
ATOM   1852  CA  ALA A 116       5.273   3.554  -8.100  1.00 83.91           C  
ATOM   1853  HA  ALA A 116       6.340   3.706  -8.260  1.00 83.91           H  
ATOM   1854  C   ALA A 116       4.839   4.408  -6.897  1.00 83.91           C  
ATOM   1855  CB  ALA A 116       4.529   3.952  -9.381  1.00 83.91           C  
ATOM   1856  HB1 ALA A 116       4.720   5.004  -9.593  1.00 83.91           H  
ATOM   1857  HB2 ALA A 116       3.456   3.813  -9.248  1.00 83.91           H  
ATOM   1858  HB3 ALA A 116       4.881   3.352 -10.221  1.00 83.91           H  
ATOM   1859  O   ALA A 116       3.722   4.230  -6.400  1.00 83.91           O  
ATOM   1860  N   SER A 117       5.719   5.310  -6.455  1.00 86.06           N  
ATOM   1861  H   SER A 117       6.618   5.379  -6.910  1.00 86.06           H  
ATOM   1862  CA  SER A 117       5.370   6.353  -5.488  1.00 86.06           C  
ATOM   1863  HA  SER A 117       5.033   5.892  -4.559  1.00 86.06           H  
ATOM   1864  C   SER A 117       4.245   7.227  -6.046  1.00 86.06           C  
ATOM   1865  CB  SER A 117       6.599   7.210  -5.179  1.00 86.06           C  
ATOM   1866  HB2 SER A 117       7.363   6.592  -4.705  1.00 86.06           H  
ATOM   1867  HB3 SER A 117       6.995   7.626  -6.105  1.00 86.06           H  
ATOM   1868  O   SER A 117       4.173   7.455  -7.259  1.00 86.06           O  
ATOM   1869  OG  SER A 117       6.268   8.263  -4.309  1.00 86.06           O  
ATOM   1870  HG  SER A 117       6.991   8.893  -4.354  1.00 86.06           H  
ATOM   1871  N   LYS A 118       3.356   7.691  -5.167  1.00 91.13           N  
ATOM   1872  H   LYS A 118       3.470   7.426  -4.199  1.00 91.13           H  
ATOM   1873  CA  LYS A 118       2.317   8.675  -5.503  1.00 91.13           C  
ATOM   1874  HA  LYS A 118       2.377   8.953  -6.555  1.00 91.13           H  
ATOM   1875  C   LYS A 118       2.450   9.970  -4.717  1.00 91.13           C  
ATOM   1876  CB  LYS A 118       0.938   8.095  -5.202  1.00 91.13           C  
ATOM   1877  HB2 LYS A 118       0.914   7.765  -4.163  1.00 91.13           H  
ATOM   1878  HB3 LYS A 118       0.207   8.897  -5.309  1.00 91.13           H  
ATOM   1879  O   LYS A 118       1.913  10.981  -5.165  1.00 91.13           O  
ATOM   1880  CG  LYS A 118       0.529   6.940  -6.117  1.00 91.13           C  
ATOM   1881  HG2 LYS A 118       0.564   7.257  -7.159  1.00 91.13           H  
ATOM   1882  HG3 LYS A 118       1.182   6.081  -5.964  1.00 91.13           H  
ATOM   1883  CD  LYS A 118      -0.905   6.596  -5.718  1.00 91.13           C  
ATOM   1884  HD2 LYS A 118      -0.915   6.308  -4.667  1.00 91.13           H  
ATOM   1885  HD3 LYS A 118      -1.521   7.488  -5.829  1.00 91.13           H  
ATOM   1886  CE  LYS A 118      -1.513   5.475  -6.549  1.00 91.13           C  
ATOM   1887  HE2 LYS A 118      -0.929   4.567  -6.395  1.00 91.13           H  
ATOM   1888  HE3 LYS A 118      -1.467   5.754  -7.602  1.00 91.13           H  
ATOM   1889  NZ  LYS A 118      -2.918   5.291  -6.112  1.00 91.13           N  
ATOM   1890  HZ1 LYS A 118      -3.387   4.556  -6.623  1.00 91.13           H  
ATOM   1891  HZ2 LYS A 118      -3.427   6.155  -6.233  1.00 91.13           H  
ATOM   1892  HZ3 LYS A 118      -2.947   5.095  -5.122  1.00 91.13           H  
ATOM   1893  N   GLY A 119       3.074   9.918  -3.542  1.00 96.01           N  
ATOM   1894  H   GLY A 119       3.495   9.053  -3.234  1.00 96.01           H  
ATOM   1895  CA  GLY A 119       3.057  11.034  -2.617  1.00 96.01           C  
ATOM   1896  HA2 GLY A 119       2.014  11.322  -2.489  1.00 96.01           H  
ATOM   1897  HA3 GLY A 119       3.455  10.743  -1.645  1.00 96.01           H  
ATOM   1898  C   GLY A 119       3.833  12.244  -3.119  1.00 96.01           C  
ATOM   1899  O   GLY A 119       4.852  12.115  -3.806  1.00 96.01           O  
ATOM   1900  N   LEU A 120       3.338  13.420  -2.746  1.00 96.44           N  
ATOM   1901  H   LEU A 120       2.558  13.410  -2.106  1.00 96.44           H  
ATOM   1902  CA  LEU A 120       4.020  14.695  -2.942  1.00 96.44           C  
ATOM   1903  HA  LEU A 120       4.911  14.541  -3.551  1.00 96.44           H  
ATOM   1904  C   LEU A 120       4.474  15.245  -1.594  1.00 96.44           C  
ATOM   1905  CB  LEU A 120       3.120  15.716  -3.656  1.00 96.44           C  
ATOM   1906  HB2 LEU A 120       2.291  15.967  -2.995  1.00 96.44           H  
ATOM   1907  HB3 LEU A 120       3.699  16.626  -3.807  1.00 96.44           H  
ATOM   1908  O   LEU A 120       3.872  14.949  -0.558  1.00 96.44           O  
ATOM   1909  CG  LEU A 120       2.541  15.280  -5.009  1.00 96.44           C  
ATOM   1910  HG  LEU A 120       1.918  14.398  -4.859  1.00 96.44           H  
ATOM   1911  CD1 LEU A 120       1.665  16.400  -5.564  1.00 96.44           C  
ATOM   1912 HD11 LEU A 120       1.226  16.114  -6.520  1.00 96.44           H  
ATOM   1913 HD12 LEU A 120       2.255  17.304  -5.715  1.00 96.44           H  
ATOM   1914 HD13 LEU A 120       0.855  16.623  -4.870  1.00 96.44           H  
ATOM   1915  CD2 LEU A 120       3.625  14.948  -6.035  1.00 96.44           C  
ATOM   1916 HD21 LEU A 120       3.175  14.769  -7.011  1.00 96.44           H  
ATOM   1917 HD22 LEU A 120       4.327  15.778  -6.112  1.00 96.44           H  
ATOM   1918 HD23 LEU A 120       4.154  14.046  -5.727  1.00 96.44           H  
ATOM   1919  N   VAL A 121       5.509  16.075  -1.631  1.00 96.56           N  
ATOM   1920  H   VAL A 121       5.957  16.248  -2.520  1.00 96.56           H  
ATOM   1921  CA  VAL A 121       6.024  16.813  -0.482  1.00 96.56           C  
ATOM   1922  HA  VAL A 121       5.226  16.860   0.258  1.00 96.56           H  
ATOM   1923  C   VAL A 121       6.374  18.250  -0.862  1.00 96.56           C  
ATOM   1924  CB  VAL A 121       7.198  16.057   0.157  1.00 96.56           C  
ATOM   1925  HB  VAL A 121       6.860  15.033   0.321  1.00 96.56           H  
ATOM   1926  O   VAL A 121       6.696  18.535  -2.016  1.00 96.56           O  
ATOM   1927  CG1 VAL A 121       8.460  16.008  -0.713  1.00 96.56           C  
ATOM   1928 HG11 VAL A 121       9.222  15.402  -0.225  1.00 96.56           H  
ATOM   1929 HG12 VAL A 121       8.227  15.572  -1.685  1.00 96.56           H  
ATOM   1930 HG13 VAL A 121       8.853  17.015  -0.855  1.00 96.56           H  
ATOM   1931  CG2 VAL A 121       7.563  16.624   1.526  1.00 96.56           C  
ATOM   1932 HG21 VAL A 121       8.098  15.863   2.093  1.00 96.56           H  
ATOM   1933 HG22 VAL A 121       6.660  16.878   2.081  1.00 96.56           H  
ATOM   1934 HG23 VAL A 121       8.175  17.521   1.426  1.00 96.56           H  
ATOM   1935  N   ALA A 122       6.275  19.150   0.108  1.00 95.36           N  
ATOM   1936  H   ALA A 122       5.940  18.843   1.010  1.00 95.36           H  
ATOM   1937  CA  ALA A 122       6.669  20.547   0.008  1.00 95.36           C  
ATOM   1938  HA  ALA A 122       7.480  20.648  -0.713  1.00 95.36           H  
ATOM   1939  C   ALA A 122       7.154  21.064   1.378  1.00 95.36           C  
ATOM   1940  CB  ALA A 122       5.473  21.337  -0.522  1.00 95.36           C  
ATOM   1941  HB1 ALA A 122       4.640  21.243   0.174  1.00 95.36           H  
ATOM   1942  HB2 ALA A 122       5.749  22.385  -0.638  1.00 95.36           H  
ATOM   1943  HB3 ALA A 122       5.174  20.947  -1.495  1.00 95.36           H  
ATOM   1944  O   ALA A 122       6.768  20.521   2.416  1.00 95.36           O  
ATOM   1945  N   GLY A 123       7.945  22.140   1.391  1.00 93.47           N  
ATOM   1946  H   GLY A 123       8.286  22.507   0.514  1.00 93.47           H  
ATOM   1947  CA  GLY A 123       8.408  22.806   2.616  1.00 93.47           C  
ATOM   1948  HA2 GLY A 123       7.794  22.502   3.463  1.00 93.47           H  
ATOM   1949  HA3 GLY A 123       8.290  23.883   2.503  1.00 93.47           H  
ATOM   1950  C   GLY A 123       9.873  22.523   2.955  1.00 93.47           C  
ATOM   1951  O   GLY A 123      10.677  22.196   2.083  1.00 93.47           O  
ATOM   1952  N   ASP A 124      10.228  22.675   4.232  1.00 91.71           N  
ATOM   1953  H   ASP A 124       9.508  22.886   4.908  1.00 91.71           H  
ATOM   1954  CA  ASP A 124      11.607  22.542   4.723  1.00 91.71           C  
ATOM   1955  HA  ASP A 124      12.274  23.032   4.014  1.00 91.71           H  
ATOM   1956  C   ASP A 124      12.022  21.059   4.794  1.00 91.71           C  
ATOM   1957  CB  ASP A 124      11.736  23.296   6.062  1.00 91.71           C  
ATOM   1958  HB2 ASP A 124      11.225  22.743   6.850  1.00 91.71           H  
ATOM   1959  HB3 ASP A 124      11.233  24.258   5.963  1.00 91.71           H  
ATOM   1960  O   ASP A 124      11.940  20.418   5.841  1.00 91.71           O  
ATOM   1961  CG  ASP A 124      13.189  23.556   6.477  1.00 91.71           C  
ATOM   1962  OD1 ASP A 124      14.001  22.607   6.480  1.00 91.71           O  
ATOM   1963  OD2 ASP A 124      13.492  24.720   6.832  1.00 91.71           O  
ATOM   1964  N   LEU A 125      12.394  20.478   3.649  1.00 94.38           N  
ATOM   1965  H   LEU A 125      12.324  21.028   2.805  1.00 94.38           H  
ATOM   1966  CA  LEU A 125      12.825  19.084   3.532  1.00 94.38           C  
ATOM   1967  HA  LEU A 125      13.246  18.775   4.489  1.00 94.38           H  
ATOM   1968  C   LEU A 125      13.900  18.907   2.461  1.00 94.38           C  
ATOM   1969  CB  LEU A 125      11.613  18.192   3.209  1.00 94.38           C  
ATOM   1970  HB2 LEU A 125      10.882  18.287   4.013  1.00 94.38           H  
ATOM   1971  HB3 LEU A 125      11.149  18.552   2.291  1.00 94.38           H  
ATOM   1972  O   LEU A 125      13.712  19.284   1.304  1.00 94.38           O  
ATOM   1973  CG  LEU A 125      11.975  16.705   3.032  1.00 94.38           C  
ATOM   1974  HG  LEU A 125      12.700  16.582   2.228  1.00 94.38           H  
ATOM   1975  CD1 LEU A 125      12.545  16.097   4.309  1.00 94.38           C  
ATOM   1976 HD11 LEU A 125      12.575  15.012   4.214  1.00 94.38           H  
ATOM   1977 HD12 LEU A 125      11.926  16.365   5.165  1.00 94.38           H  
ATOM   1978 HD13 LEU A 125      13.555  16.468   4.483  1.00 94.38           H  
ATOM   1979  CD2 LEU A 125      10.736  15.910   2.645  1.00 94.38           C  
ATOM   1980 HD21 LEU A 125      10.992  14.861   2.494  1.00 94.38           H  
ATOM   1981 HD22 LEU A 125       9.988  15.995   3.433  1.00 94.38           H  
ATOM   1982 HD23 LEU A 125      10.349  16.314   1.710  1.00 94.38           H  
ATOM   1983  N   ARG A 126      14.977  18.214   2.825  1.00 93.29           N  
ATOM   1984  H   ARG A 126      15.082  17.997   3.806  1.00 93.29           H  
ATOM   1985  CA  ARG A 126      16.105  17.889   1.960  1.00 93.29           C  
ATOM   1986  HA  ARG A 126      15.848  18.102   0.922  1.00 93.29           H  
ATOM   1987  C   ARG A 126      16.446  16.406   2.086  1.00 93.29           C  
ATOM   1988  CB  ARG A 126      17.231  18.829   2.390  1.00 93.29           C  
ATOM   1989  HB2 ARG A 126      17.530  18.590   3.410  1.00 93.29           H  
ATOM   1990  HB3 ARG A 126      16.833  19.843   2.392  1.00 93.29           H  
ATOM   1991  O   ARG A 126      16.845  15.934   3.148  1.00 93.29           O  
ATOM   1992  CG  ARG A 126      18.456  18.810   1.484  1.00 93.29           C  
ATOM   1993  HG2 ARG A 126      18.919  17.823   1.474  1.00 93.29           H  
ATOM   1994  HG3 ARG A 126      18.160  19.093   0.474  1.00 93.29           H  
ATOM   1995  CD  ARG A 126      19.427  19.842   2.063  1.00 93.29           C  
ATOM   1996  HD2 ARG A 126      19.873  19.448   2.976  1.00 93.29           H  
ATOM   1997  HD3 ARG A 126      18.872  20.743   2.322  1.00 93.29           H  
ATOM   1998  NE  ARG A 126      20.435  20.229   1.075  1.00 93.29           N  
ATOM   1999  HE  ARG A 126      20.063  20.796   0.327  1.00 93.29           H  
ATOM   2000  NH1 ARG A 126      22.300  19.365   2.140  1.00 93.29           N  
ATOM   2001 HH11 ARG A 126      21.766  19.058   2.940  1.00 93.29           H  
ATOM   2002 HH12 ARG A 126      23.289  19.165   2.165  1.00 93.29           H  
ATOM   2003  NH2 ARG A 126      22.488  20.377   0.152  1.00 93.29           N  
ATOM   2004 HH21 ARG A 126      22.053  20.862  -0.620  1.00 93.29           H  
ATOM   2005 HH22 ARG A 126      23.478  20.180   0.172  1.00 93.29           H  
ATOM   2006  CZ  ARG A 126      21.728  19.985   1.137  1.00 93.29           C  
ATOM   2007  N   LEU A 127      16.263  15.658   1.001  1.00 94.45           N  
ATOM   2008  H   LEU A 127      15.949  16.118   0.158  1.00 94.45           H  
ATOM   2009  CA  LEU A 127      16.567  14.227   0.936  1.00 94.45           C  
ATOM   2010  HA  LEU A 127      16.604  13.812   1.943  1.00 94.45           H  
ATOM   2011  C   LEU A 127      17.946  14.039   0.302  1.00 94.45           C  
ATOM   2012  CB  LEU A 127      15.477  13.474   0.149  1.00 94.45           C  
ATOM   2013  HB2 LEU A 127      15.707  12.409   0.189  1.00 94.45           H  
ATOM   2014  HB3 LEU A 127      15.539  13.777  -0.896  1.00 94.45           H  
ATOM   2015  O   LEU A 127      18.143  14.399  -0.860  1.00 94.45           O  
ATOM   2016  CG  LEU A 127      14.030  13.691   0.629  1.00 94.45           C  
ATOM   2017  HG  LEU A 127      13.771  14.748   0.563  1.00 94.45           H  
ATOM   2018  CD1 LEU A 127      13.065  12.910  -0.267  1.00 94.45           C  
ATOM   2019 HD11 LEU A 127      13.168  13.257  -1.295  1.00 94.45           H  
ATOM   2020 HD12 LEU A 127      12.040  13.084   0.060  1.00 94.45           H  
ATOM   2021 HD13 LEU A 127      13.291  11.845  -0.218  1.00 94.45           H  
ATOM   2022  CD2 LEU A 127      13.835  13.221   2.070  1.00 94.45           C  
ATOM   2023 HD21 LEU A 127      14.422  13.847   2.742  1.00 94.45           H  
ATOM   2024 HD22 LEU A 127      12.785  13.301   2.352  1.00 94.45           H  
ATOM   2025 HD23 LEU A 127      14.158  12.185   2.169  1.00 94.45           H  
ATOM   2026  N   LEU A 128      18.888  13.475   1.056  1.00 95.25           N  
ATOM   2027  H   LEU A 128      18.654  13.190   1.997  1.00 95.25           H  
ATOM   2028  CA  LEU A 128      20.212  13.110   0.565  1.00 95.25           C  
ATOM   2029  HA  LEU A 128      20.454  13.702  -0.318  1.00 95.25           H  
ATOM   2030  C   LEU A 128      20.159  11.643   0.151  1.00 95.25           C  
ATOM   2031  CB  LEU A 128      21.299  13.371   1.624  1.00 95.25           C  
ATOM   2032  HB2 LEU A 128      22.229  12.963   1.228  1.00 95.25           H  
ATOM   2033  HB3 LEU A 128      21.066  12.822   2.537  1.00 95.25           H  
ATOM   2034  O   LEU A 128      19.822  10.774   0.955  1.00 95.25           O  
ATOM   2035  CG  LEU A 128      21.524  14.860   1.951  1.00 95.25           C  
ATOM   2036  HG  LEU A 128      21.455  15.447   1.035  1.00 95.25           H  
ATOM   2037  CD1 LEU A 128      20.524  15.410   2.969  1.00 95.25           C  
ATOM   2038 HD11 LEU A 128      19.501  15.356   2.595  1.00 95.25           H  
ATOM   2039 HD12 LEU A 128      20.593  14.851   3.903  1.00 95.25           H  
ATOM   2040 HD13 LEU A 128      20.741  16.463   3.150  1.00 95.25           H  
ATOM   2041  CD2 LEU A 128      22.921  15.060   2.540  1.00 95.25           C  
ATOM   2042 HD21 LEU A 128      23.675  14.766   1.811  1.00 95.25           H  
ATOM   2043 HD22 LEU A 128      23.034  14.455   3.440  1.00 95.25           H  
ATOM   2044 HD23 LEU A 128      23.067  16.108   2.803  1.00 95.25           H  
ATOM   2045  N   MET A 129      20.451  11.369  -1.114  1.00 92.57           N  
ATOM   2046  H   MET A 129      20.738  12.122  -1.722  1.00 92.57           H  
ATOM   2047  CA  MET A 129      20.316  10.043  -1.706  1.00 92.57           C  
ATOM   2048  HA  MET A 129      19.577   9.478  -1.138  1.00 92.57           H  
ATOM   2049  C   MET A 129      21.644   9.278  -1.648  1.00 92.57           C  
ATOM   2050  CB  MET A 129      19.798  10.176  -3.144  1.00 92.57           C  
ATOM   2051  HB2 MET A 129      19.664   9.180  -3.567  1.00 92.57           H  
ATOM   2052  HB3 MET A 129      20.559  10.692  -3.728  1.00 92.57           H  
ATOM   2053  O   MET A 129      22.720   9.862  -1.766  1.00 92.57           O  
ATOM   2054  CG  MET A 129      18.481  10.960  -3.279  1.00 92.57           C  
ATOM   2055  HG2 MET A 129      18.648  11.979  -2.930  1.00 92.57           H  
ATOM   2056  HG3 MET A 129      18.233  11.026  -4.339  1.00 92.57           H  
ATOM   2057  SD  MET A 129      17.034  10.298  -2.397  1.00 92.57           S  
ATOM   2058  CE  MET A 129      16.762   8.756  -3.306  1.00 92.57           C  
ATOM   2059  HE1 MET A 129      15.925   8.217  -2.860  1.00 92.57           H  
ATOM   2060  HE2 MET A 129      16.541   8.984  -4.349  1.00 92.57           H  
ATOM   2061  HE3 MET A 129      17.656   8.134  -3.254  1.00 92.57           H  
ATOM   2062  N   THR A 130      21.590   7.948  -1.544  1.00 89.55           N  
ATOM   2063  H   THR A 130      20.682   7.516  -1.458  1.00 89.55           H  
ATOM   2064  CA  THR A 130      22.776   7.071  -1.431  1.00 89.55           C  
ATOM   2065  HA  THR A 130      23.373   7.408  -0.583  1.00 89.55           H  
ATOM   2066  C   THR A 130      23.699   7.093  -2.659  1.00 89.55           C  
ATOM   2067  CB  THR A 130      22.358   5.613  -1.167  1.00 89.55           C  
ATOM   2068  HB  THR A 130      23.249   4.986  -1.163  1.00 89.55           H  
ATOM   2069  O   THR A 130      24.794   6.541  -2.615  1.00 89.55           O  
ATOM   2070  CG2 THR A 130      21.657   5.416   0.175  1.00 89.55           C  
ATOM   2071 HG21 THR A 130      20.788   6.068   0.261  1.00 89.55           H  
ATOM   2072 HG22 THR A 130      21.333   4.380   0.273  1.00 89.55           H  
ATOM   2073 HG23 THR A 130      22.349   5.641   0.986  1.00 89.55           H  
ATOM   2074  OG1 THR A 130      21.497   5.153  -2.192  1.00 89.55           O  
ATOM   2075  HG1 THR A 130      22.058   4.963  -2.948  1.00 89.55           H  
ATOM   2076  N   ASN A 131      23.270   7.690  -3.776  1.00 86.51           N  
ATOM   2077  H   ASN A 131      22.369   8.147  -3.747  1.00 86.51           H  
ATOM   2078  CA  ASN A 131      24.083   7.926  -4.973  1.00 86.51           C  
ATOM   2079  HA  ASN A 131      24.924   7.233  -4.962  1.00 86.51           H  
ATOM   2080  C   ASN A 131      24.710   9.336  -5.032  1.00 86.51           C  
ATOM   2081  CB  ASN A 131      23.244   7.624  -6.229  1.00 86.51           C  
ATOM   2082  HB2 ASN A 131      22.812   6.626  -6.157  1.00 86.51           H  
ATOM   2083  HB3 ASN A 131      23.906   7.651  -7.095  1.00 86.51           H  
ATOM   2084  O   ASN A 131      25.393   9.639  -6.007  1.00 86.51           O  
ATOM   2085  CG  ASN A 131      22.121   8.621  -6.455  1.00 86.51           C  
ATOM   2086  ND2 ASN A 131      21.747   8.845  -7.689  1.00 86.51           N  
ATOM   2087 HD21 ASN A 131      21.135   9.637  -7.822  1.00 86.51           H  
ATOM   2088 HD22 ASN A 131      22.332   8.561  -8.461  1.00 86.51           H  
ATOM   2089  OD1 ASN A 131      21.558   9.169  -5.523  1.00 86.51           O  
ATOM   2090  N   GLY A 132      24.482  10.184  -4.024  1.00 88.63           N  
ATOM   2091  H   GLY A 132      23.905   9.877  -3.254  1.00 88.63           H  
ATOM   2092  CA  GLY A 132      24.966  11.566  -3.961  1.00 88.63           C  
ATOM   2093  HA2 GLY A 132      25.904  11.649  -4.510  1.00 88.63           H  
ATOM   2094  HA3 GLY A 132      25.158  11.816  -2.918  1.00 88.63           H  
ATOM   2095  C   GLY A 132      24.003  12.622  -4.516  1.00 88.63           C  
ATOM   2096  O   GLY A 132      24.305  13.809  -4.401  1.00 88.63           O  
ATOM   2097  N   ASP A 133      22.851  12.232  -5.077  1.00 88.50           N  
ATOM   2098  H   ASP A 133      22.636  11.247  -5.136  1.00 88.50           H  
ATOM   2099  CA  ASP A 133      21.814  13.194  -5.469  1.00 88.50           C  
ATOM   2100  HA  ASP A 133      22.279  13.972  -6.074  1.00 88.50           H  
ATOM   2101  C   ASP A 133      21.198  13.865  -4.229  1.00 88.50           C  
ATOM   2102  CB  ASP A 133      20.700  12.541  -6.312  1.00 88.50           C  
ATOM   2103  HB2 ASP A 133      19.884  13.256  -6.413  1.00 88.50           H  
ATOM   2104  HB3 ASP A 133      20.308  11.675  -5.778  1.00 88.50           H  
ATOM   2105  O   ASP A 133      21.076  13.261  -3.160  1.00 88.50           O  
ATOM   2106  CG  ASP A 133      21.108  12.119  -7.728  1.00 88.50           C  
ATOM   2107  OD1 ASP A 133      22.039  12.723  -8.299  1.00 88.50           O  
ATOM   2108  OD2 ASP A 133      20.453  11.186  -8.252  1.00 88.50           O  
ATOM   2109  N   VAL A 134      20.751  15.113  -4.384  1.00 89.71           N  
ATOM   2110  H   VAL A 134      20.854  15.551  -5.288  1.00 89.71           H  
ATOM   2111  CA  VAL A 134      20.048  15.868  -3.337  1.00 89.71           C  
ATOM   2112  HA  VAL A 134      19.834  15.207  -2.497  1.00 89.71           H  
ATOM   2113  C   VAL A 134      18.720  16.369  -3.890  1.00 89.71           C  
ATOM   2114  CB  VAL A 134      20.909  17.029  -2.800  1.00 89.71           C  
ATOM   2115  HB  VAL A 134      21.151  17.710  -3.616  1.00 89.71           H  
ATOM   2116  O   VAL A 134      18.695  17.126  -4.860  1.00 89.71           O  
ATOM   2117  CG1 VAL A 134      20.169  17.816  -1.710  1.00 89.71           C  
ATOM   2118 HG11 VAL A 134      20.811  18.613  -1.334  1.00 89.71           H  
ATOM   2119 HG12 VAL A 134      19.267  18.273  -2.117  1.00 89.71           H  
ATOM   2120 HG13 VAL A 134      19.897  17.152  -0.890  1.00 89.71           H  
ATOM   2121  CG2 VAL A 134      22.222  16.522  -2.186  1.00 89.71           C  
ATOM   2122 HG21 VAL A 134      22.010  15.799  -1.398  1.00 89.71           H  
ATOM   2123 HG22 VAL A 134      22.792  17.354  -1.773  1.00 89.71           H  
ATOM   2124 HG23 VAL A 134      22.829  16.036  -2.950  1.00 89.71           H  
ATOM   2125  N   LEU A 135      17.615  15.968  -3.261  1.00 89.85           N  
ATOM   2126  H   LEU A 135      17.723  15.363  -2.460  1.00 89.85           H  
ATOM   2127  CA  LEU A 135      16.275  16.461  -3.580  1.00 89.85           C  
ATOM   2128  HA  LEU A 135      16.294  16.980  -4.537  1.00 89.85           H  
ATOM   2129  C   LEU A 135      15.863  17.475  -2.508  1.00 89.85           C  
ATOM   2130  CB  LEU A 135      15.278  15.294  -3.706  1.00 89.85           C  
ATOM   2131  HB2 LEU A 135      15.113  14.870  -2.715  1.00 89.85           H  
ATOM   2132  HB3 LEU A 135      14.332  15.709  -4.053  1.00 89.85           H  
ATOM   2133  O   LEU A 135      15.518  17.099  -1.388  1.00 89.85           O  
ATOM   2134  CG  LEU A 135      15.683  14.153  -4.657  1.00 89.85           C  
ATOM   2135  HG  LEU A 135      16.638  13.730  -4.344  1.00 89.85           H  
ATOM   2136  CD1 LEU A 135      14.632  13.040  -4.597  1.00 89.85           C  
ATOM   2137 HD11 LEU A 135      14.563  12.665  -3.576  1.00 89.85           H  
ATOM   2138 HD12 LEU A 135      14.934  12.221  -5.250  1.00 89.85           H  
ATOM   2139 HD13 LEU A 135      13.661  13.422  -4.912  1.00 89.85           H  
ATOM   2140  CD2 LEU A 135      15.797  14.627  -6.107  1.00 89.85           C  
ATOM   2141 HD21 LEU A 135      16.594  15.367  -6.189  1.00 89.85           H  
ATOM   2142 HD22 LEU A 135      16.053  13.785  -6.750  1.00 89.85           H  
ATOM   2143 HD23 LEU A 135      14.857  15.069  -6.438  1.00 89.85           H  
ATOM   2144  N   ASP A 136      15.943  18.762  -2.845  1.00 87.90           N  
ATOM   2145  H   ASP A 136      16.257  18.997  -3.776  1.00 87.90           H  
ATOM   2146  CA  ASP A 136      15.749  19.869  -1.905  1.00 87.90           C  
ATOM   2147  HA  ASP A 136      15.748  19.482  -0.886  1.00 87.90           H  
ATOM   2148  C   ASP A 136      14.400  20.568  -2.129  1.00 87.90           C  
ATOM   2149  CB  ASP A 136      16.943  20.824  -2.005  1.00 87.90           C  
ATOM   2150  HB2 ASP A 136      17.858  20.239  -2.095  1.00 87.90           H  
ATOM   2151  HB3 ASP A 136      16.856  21.443  -2.898  1.00 87.90           H  
ATOM   2152  O   ASP A 136      14.239  21.412  -3.013  1.00 87.90           O  
ATOM   2153  CG  ASP A 136      17.054  21.707  -0.764  1.00 87.90           C  
ATOM   2154  OD1 ASP A 136      15.999  22.216  -0.311  1.00 87.90           O  
ATOM   2155  OD2 ASP A 136      18.201  21.821  -0.267  1.00 87.90           O  
ATOM   2156  N   SER A 137      13.408  20.197  -1.322  1.00 86.74           N  
ATOM   2157  H   SER A 137      13.627  19.588  -0.547  1.00 86.74           H  
ATOM   2158  CA  SER A 137      12.042  20.715  -1.411  1.00 86.74           C  
ATOM   2159  HA  SER A 137      11.743  20.697  -2.459  1.00 86.74           H  
ATOM   2160  C   SER A 137      11.892  22.159  -0.916  1.00 86.74           C  
ATOM   2161  CB  SER A 137      11.095  19.807  -0.628  1.00 86.74           C  
ATOM   2162  HB2 SER A 137      11.300  18.762  -0.857  1.00 86.74           H  
ATOM   2163  HB3 SER A 137      11.219  19.981   0.441  1.00 86.74           H  
ATOM   2164  O   SER A 137      10.809  22.722  -1.079  1.00 86.74           O  
ATOM   2165  OG  SER A 137       9.779  20.117  -1.015  1.00 86.74           O  
ATOM   2166  HG  SER A 137       9.754  21.072  -1.105  1.00 86.74           H  
ATOM   2167  N   SER A 138      12.943  22.753  -0.336  1.00 77.29           N  
ATOM   2168  H   SER A 138      13.803  22.233  -0.239  1.00 77.29           H  
ATOM   2169  CA  SER A 138      12.956  24.166   0.061  1.00 77.29           C  
ATOM   2170  HA  SER A 138      11.946  24.452   0.357  1.00 77.29           H  
ATOM   2171  C   SER A 138      13.371  25.096  -1.086  1.00 77.29           C  
ATOM   2172  CB  SER A 138      13.859  24.358   1.286  1.00 77.29           C  
ATOM   2173  HB2 SER A 138      13.615  25.315   1.747  1.00 77.29           H  
ATOM   2174  HB3 SER A 138      13.658  23.571   2.013  1.00 77.29           H  
ATOM   2175  O   SER A 138      12.980  26.262  -1.112  1.00 77.29           O  
ATOM   2176  OG  SER A 138      15.239  24.366   0.964  1.00 77.29           O  
ATOM   2177  HG  SER A 138      15.502  23.531   0.570  1.00 77.29           H  
ATOM   2178  N   LEU A 139      14.132  24.573  -2.057  1.00 71.01           N  
ATOM   2179  H   LEU A 139      14.439  23.619  -1.938  1.00 71.01           H  
ATOM   2180  CA  LEU A 139      14.586  25.307  -3.244  1.00 71.01           C  
ATOM   2181  HA  LEU A 139      14.678  26.364  -2.994  1.00 71.01           H  
ATOM   2182  C   LEU A 139      13.588  25.231  -4.409  1.00 71.01           C  
ATOM   2183  CB  LEU A 139      15.965  24.770  -3.667  1.00 71.01           C  
ATOM   2184  HB2 LEU A 139      15.867  23.709  -3.894  1.00 71.01           H  
ATOM   2185  HB3 LEU A 139      16.265  25.280  -4.582  1.00 71.01           H  
ATOM   2186  O   LEU A 139      13.502  26.161  -5.213  1.00 71.01           O  
ATOM   2187  CG  LEU A 139      17.080  24.950  -2.618  1.00 71.01           C  
ATOM   2188  HG  LEU A 139      16.815  24.421  -1.702  1.00 71.01           H  
ATOM   2189  CD1 LEU A 139      18.384  24.358  -3.157  1.00 71.01           C  
ATOM   2190 HD11 LEU A 139      19.150  24.412  -2.383  1.00 71.01           H  
ATOM   2191 HD12 LEU A 139      18.711  24.905  -4.042  1.00 71.01           H  
ATOM   2192 HD13 LEU A 139      18.231  23.309  -3.412  1.00 71.01           H  
ATOM   2193  CD2 LEU A 139      17.339  26.421  -2.281  1.00 71.01           C  
ATOM   2194 HD21 LEU A 139      18.189  26.494  -1.603  1.00 71.01           H  
ATOM   2195 HD22 LEU A 139      17.538  26.989  -3.190  1.00 71.01           H  
ATOM   2196 HD23 LEU A 139      16.469  26.835  -1.771  1.00 71.01           H  
ATOM   2197  N   TYR A 140      12.814  24.148  -4.506  1.00 62.84           N  
ATOM   2198  H   TYR A 140      12.936  23.408  -3.829  1.00 62.84           H  
ATOM   2199  CA  TYR A 140      11.688  24.071  -5.434  1.00 62.84           C  
ATOM   2200  HA  TYR A 140      11.964  24.576  -6.360  1.00 62.84           H  
ATOM   2201  C   TYR A 140      10.472  24.800  -4.848  1.00 62.84           C  
ATOM   2202  CB  TYR A 140      11.371  22.608  -5.787  1.00 62.84           C  
ATOM   2203  HB2 TYR A 140      10.438  22.582  -6.350  1.00 62.84           H  
ATOM   2204  HB3 TYR A 140      11.209  22.045  -4.868  1.00 62.84           H  
ATOM   2205  O   TYR A 140       9.839  24.317  -3.915  1.00 62.84           O  
ATOM   2206  CG  TYR A 140      12.442  21.931  -6.625  1.00 62.84           C  
ATOM   2207  CD1 TYR A 140      12.636  22.320  -7.966  1.00 62.84           C  
ATOM   2208  HD1 TYR A 140      12.007  23.085  -8.397  1.00 62.84           H  
ATOM   2209  CD2 TYR A 140      13.256  20.929  -6.064  1.00 62.84           C  
ATOM   2210  HD2 TYR A 140      13.104  20.628  -5.038  1.00 62.84           H  
ATOM   2211  CE1 TYR A 140      13.657  21.728  -8.736  1.00 62.84           C  
ATOM   2212  HE1 TYR A 140      13.811  22.040  -9.759  1.00 62.84           H  
ATOM   2213  CE2 TYR A 140      14.279  20.335  -6.827  1.00 62.84           C  
ATOM   2214  HE2 TYR A 140      14.919  19.580  -6.394  1.00 62.84           H  
ATOM   2215  OH  TYR A 140      15.482  20.175  -8.893  1.00 62.84           O  
ATOM   2216  HH  TYR A 140      15.545  20.565  -9.769  1.00 62.84           H  
ATOM   2217  CZ  TYR A 140      14.486  20.739  -8.161  1.00 62.84           C  
ATOM   2218  N   GLY A 141      10.086  25.932  -5.447  1.00 61.32           N  
ATOM   2219  H   GLY A 141      10.704  26.324  -6.143  1.00 61.32           H  
ATOM   2220  CA  GLY A 141       8.854  26.675  -5.118  1.00 61.32           C  
ATOM   2221  HA2 GLY A 141       8.813  26.818  -4.038  1.00 61.32           H  
ATOM   2222  HA3 GLY A 141       8.886  27.657  -5.590  1.00 61.32           H  
ATOM   2223  C   GLY A 141       7.551  25.976  -5.545  1.00 61.32           C  
ATOM   2224  O   GLY A 141       6.600  26.636  -5.952  1.00 61.32           O  
ATOM   2225  N   GLY A 142       7.531  24.644  -5.529  1.00 74.03           N  
ATOM   2226  H   GLY A 142       8.307  24.184  -5.075  1.00 74.03           H  
ATOM   2227  CA  GLY A 142       6.454  23.771  -5.982  1.00 74.03           C  
ATOM   2228  HA2 GLY A 142       6.374  23.812  -7.068  1.00 74.03           H  
ATOM   2229  HA3 GLY A 142       5.515  24.105  -5.543  1.00 74.03           H  
ATOM   2230  C   GLY A 142       6.727  22.323  -5.551  1.00 74.03           C  
ATOM   2231  O   GLY A 142       7.837  22.012  -5.117  1.00 74.03           O  
ATOM   2232  N   PRO A 143       5.732  21.428  -5.627  1.00 88.17           N  
ATOM   2233  CA  PRO A 143       5.798  20.141  -4.947  1.00 88.17           C  
ATOM   2234  HA  PRO A 143       6.117  20.304  -3.918  1.00 88.17           H  
ATOM   2235  C   PRO A 143       6.765  19.141  -5.593  1.00 88.17           C  
ATOM   2236  CB  PRO A 143       4.362  19.632  -4.926  1.00 88.17           C  
ATOM   2237  HB2 PRO A 143       4.306  18.544  -4.952  1.00 88.17           H  
ATOM   2238  HB3 PRO A 143       3.884  20.028  -4.030  1.00 88.17           H  
ATOM   2239  O   PRO A 143       6.732  18.881  -6.797  1.00 88.17           O  
ATOM   2240  CG  PRO A 143       3.729  20.271  -6.163  1.00 88.17           C  
ATOM   2241  HG2 PRO A 143       3.983  19.689  -7.049  1.00 88.17           H  
ATOM   2242  HG3 PRO A 143       2.649  20.370  -6.063  1.00 88.17           H  
ATOM   2243  CD  PRO A 143       4.420  21.633  -6.224  1.00 88.17           C  
ATOM   2244  HD2 PRO A 143       4.503  21.969  -7.257  1.00 88.17           H  
ATOM   2245  HD3 PRO A 143       3.857  22.356  -5.634  1.00 88.17           H  
ATOM   2246  N   LEU A 144       7.574  18.506  -4.748  1.00 91.44           N  
ATOM   2247  H   LEU A 144       7.493  18.737  -3.769  1.00 91.44           H  
ATOM   2248  CA  LEU A 144       8.455  17.398  -5.096  1.00 91.44           C  
ATOM   2249  HA  LEU A 144       8.819  17.547  -6.113  1.00 91.44           H  
ATOM   2250  C   LEU A 144       7.677  16.072  -5.033  1.00 91.44           C  
ATOM   2251  CB  LEU A 144       9.652  17.449  -4.128  1.00 91.44           C  
ATOM   2252  HB2 LEU A 144      10.183  18.390  -4.273  1.00 91.44           H  
ATOM   2253  HB3 LEU A 144       9.258  17.456  -3.111  1.00 91.44           H  
ATOM   2254  O   LEU A 144       6.935  15.818  -4.087  1.00 91.44           O  
ATOM   2255  CG  LEU A 144      10.654  16.289  -4.246  1.00 91.44           C  
ATOM   2256  HG  LEU A 144      10.123  15.342  -4.143  1.00 91.44           H  
ATOM   2257  CD1 LEU A 144      11.399  16.302  -5.583  1.00 91.44           C  
ATOM   2258 HD11 LEU A 144      10.698  16.178  -6.409  1.00 91.44           H  
ATOM   2259 HD12 LEU A 144      11.932  17.245  -5.701  1.00 91.44           H  
ATOM   2260 HD13 LEU A 144      12.114  15.480  -5.608  1.00 91.44           H  
ATOM   2261  CD2 LEU A 144      11.676  16.370  -3.113  1.00 91.44           C  
ATOM   2262 HD21 LEU A 144      12.297  15.474  -3.116  1.00 91.44           H  
ATOM   2263 HD22 LEU A 144      12.300  17.256  -3.227  1.00 91.44           H  
ATOM   2264 HD23 LEU A 144      11.162  16.423  -2.154  1.00 91.44           H  
ATOM   2265  N   THR A 145       7.867  15.185  -6.013  1.00 92.40           N  
ATOM   2266  H   THR A 145       8.530  15.413  -6.740  1.00 92.40           H  
ATOM   2267  CA  THR A 145       7.358  13.802  -5.924  1.00 92.40           C  
ATOM   2268  HA  THR A 145       6.381  13.809  -5.441  1.00 92.40           H  
ATOM   2269  C   THR A 145       8.297  12.955  -5.069  1.00 92.40           C  
ATOM   2270  CB  THR A 145       7.187  13.172  -7.312  1.00 92.40           C  
ATOM   2271  HB  THR A 145       8.154  13.130  -7.812  1.00 92.40           H  
ATOM   2272  O   THR A 145       9.502  12.930  -5.320  1.00 92.40           O  
ATOM   2273  CG2 THR A 145       6.577  11.770  -7.267  1.00 92.40           C  
ATOM   2274 HG21 THR A 145       7.274  11.074  -6.800  1.00 92.40           H  
ATOM   2275 HG22 THR A 145       6.374  11.431  -8.283  1.00 92.40           H  
ATOM   2276 HG23 THR A 145       5.647  11.787  -6.700  1.00 92.40           H  
ATOM   2277  OG1 THR A 145       6.309  13.958  -8.083  1.00 92.40           O  
ATOM   2278  HG1 THR A 145       6.396  14.868  -7.791  1.00 92.40           H  
ATOM   2279  N   LEU A 146       7.757  12.230  -4.085  1.00 93.40           N  
ATOM   2280  H   LEU A 146       6.758  12.267  -3.947  1.00 93.40           H  
ATOM   2281  CA  LEU A 146       8.551  11.358  -3.217  1.00 93.40           C  
ATOM   2282  HA  LEU A 146       9.337  11.970  -2.774  1.00 93.40           H  
ATOM   2283  C   LEU A 146       9.231  10.236  -4.030  1.00 93.40           C  
ATOM   2284  CB  LEU A 146       7.659  10.785  -2.098  1.00 93.40           C  
ATOM   2285  HB2 LEU A 146       6.791  10.308  -2.551  1.00 93.40           H  
ATOM   2286  HB3 LEU A 146       8.219  10.014  -1.568  1.00 93.40           H  
ATOM   2287  O   LEU A 146       8.591   9.667  -4.925  1.00 93.40           O  
ATOM   2288  CG  LEU A 146       7.166  11.825  -1.072  1.00 93.40           C  
ATOM   2289  HG  LEU A 146       6.579  12.593  -1.576  1.00 93.40           H  
ATOM   2290  CD1 LEU A 146       6.278  11.142  -0.032  1.00 93.40           C  
ATOM   2291 HD11 LEU A 146       6.862  10.432   0.554  1.00 93.40           H  
ATOM   2292 HD12 LEU A 146       5.850  11.894   0.631  1.00 93.40           H  
ATOM   2293 HD13 LEU A 146       5.465  10.616  -0.533  1.00 93.40           H  
ATOM   2294  CD2 LEU A 146       8.327  12.488  -0.330  1.00 93.40           C  
ATOM   2295 HD21 LEU A 146       7.949  13.075   0.507  1.00 93.40           H  
ATOM   2296 HD22 LEU A 146       9.015  11.735   0.054  1.00 93.40           H  
ATOM   2297 HD23 LEU A 146       8.864  13.156  -1.004  1.00 93.40           H  
ATOM   2298  N   PRO A 147      10.497   9.874  -3.734  1.00 89.55           N  
ATOM   2299  CA  PRO A 147      11.237   8.870  -4.499  1.00 89.55           C  
ATOM   2300  HA  PRO A 147      11.330   9.208  -5.531  1.00 89.55           H  
ATOM   2301  C   PRO A 147      10.525   7.510  -4.491  1.00 89.55           C  
ATOM   2302  CB  PRO A 147      12.634   8.808  -3.865  1.00 89.55           C  
ATOM   2303  HB2 PRO A 147      13.298   9.500  -4.383  1.00 89.55           H  
ATOM   2304  HB3 PRO A 147      13.056   7.803  -3.875  1.00 89.55           H  
ATOM   2305  O   PRO A 147       9.777   7.183  -3.581  1.00 89.55           O  
ATOM   2306  CG  PRO A 147      12.406   9.305  -2.439  1.00 89.55           C  
ATOM   2307  HG2 PRO A 147      13.310   9.742  -2.016  1.00 89.55           H  
ATOM   2308  HG3 PRO A 147      12.042   8.485  -1.820  1.00 89.55           H  
ATOM   2309  CD  PRO A 147      11.303  10.347  -2.616  1.00 89.55           C  
ATOM   2310  HD2 PRO A 147      10.717  10.428  -1.701  1.00 89.55           H  
ATOM   2311  HD3 PRO A 147      11.743  11.312  -2.869  1.00 89.55           H  
ATOM   2312  N   THR A 148      10.757   6.669  -5.502  1.00 86.82           N  
ATOM   2313  H   THR A 148      11.404   6.955  -6.223  1.00 86.82           H  
ATOM   2314  CA  THR A 148      10.119   5.331  -5.572  1.00 86.82           C  
ATOM   2315  HA  THR A 148       9.077   5.423  -5.266  1.00 86.82           H  
ATOM   2316  C   THR A 148      10.736   4.311  -4.598  1.00 86.82           C  
ATOM   2317  CB  THR A 148      10.122   4.844  -7.031  1.00 86.82           C  
ATOM   2318  HB  THR A 148      11.136   4.897  -7.426  1.00 86.82           H  
ATOM   2319  O   THR A 148      10.157   3.253  -4.364  1.00 86.82           O  
ATOM   2320  CG2 THR A 148       9.570   3.443  -7.282  1.00 86.82           C  
ATOM   2321 HG21 THR A 148       9.429   3.286  -8.351  1.00 86.82           H  
ATOM   2322 HG22 THR A 148       8.616   3.335  -6.765  1.00 86.82           H  
ATOM   2323 HG23 THR A 148      10.271   2.697  -6.909  1.00 86.82           H  
ATOM   2324  OG1 THR A 148       9.289   5.701  -7.782  1.00 86.82           O  
ATOM   2325  HG1 THR A 148       9.493   6.606  -7.536  1.00 86.82           H  
ATOM   2326  N   ASP A 149      11.897   4.628  -4.024  1.00 87.93           N  
ATOM   2327  H   ASP A 149      12.267   5.556  -4.168  1.00 87.93           H  
ATOM   2328  CA  ASP A 149      12.701   3.735  -3.188  1.00 87.93           C  
ATOM   2329  HA  ASP A 149      12.098   2.887  -2.865  1.00 87.93           H  
ATOM   2330  C   ASP A 149      13.219   4.513  -1.953  1.00 87.93           C  
ATOM   2331  CB  ASP A 149      13.831   3.182  -4.076  1.00 87.93           C  
ATOM   2332  HB2 ASP A 149      14.602   3.940  -4.214  1.00 87.93           H  
ATOM   2333  HB3 ASP A 149      13.424   2.964  -5.064  1.00 87.93           H  
ATOM   2334  O   ASP A 149      14.206   5.243  -2.066  1.00 87.93           O  
ATOM   2335  CG  ASP A 149      14.463   1.895  -3.552  1.00 87.93           C  
ATOM   2336  OD1 ASP A 149      14.277   1.592  -2.357  1.00 87.93           O  
ATOM   2337  OD2 ASP A 149      15.100   1.218  -4.406  1.00 87.93           O  
ATOM   2338  N   PRO A 150      12.534   4.447  -0.794  1.00 88.55           N  
ATOM   2339  CA  PRO A 150      12.873   5.228   0.401  1.00 88.55           C  
ATOM   2340  HA  PRO A 150      13.036   6.271   0.130  1.00 88.55           H  
ATOM   2341  C   PRO A 150      14.129   4.729   1.127  1.00 88.55           C  
ATOM   2342  CB  PRO A 150      11.649   5.128   1.312  1.00 88.55           C  
ATOM   2343  HB2 PRO A 150      11.916   5.182   2.368  1.00 88.55           H  
ATOM   2344  HB3 PRO A 150      10.944   5.922   1.064  1.00 88.55           H  
ATOM   2345  O   PRO A 150      14.705   5.477   1.914  1.00 88.55           O  
ATOM   2346  CG  PRO A 150      11.060   3.767   0.941  1.00 88.55           C  
ATOM   2347  HG2 PRO A 150       9.992   3.711   1.152  1.00 88.55           H  
ATOM   2348  HG3 PRO A 150      11.597   2.980   1.470  1.00 88.55           H  
ATOM   2349  CD  PRO A 150      11.348   3.649  -0.553  1.00 88.55           C  
ATOM   2350  HD2 PRO A 150      11.535   2.609  -0.819  1.00 88.55           H  
ATOM   2351  HD3 PRO A 150      10.514   4.045  -1.133  1.00 88.55           H  
ATOM   2352  N   GLU A 151      14.583   3.503   0.848  1.00 85.87           N  
ATOM   2353  H   GLU A 151      14.068   2.921   0.203  1.00 85.87           H  
ATOM   2354  CA  GLU A 151      15.847   2.970   1.376  1.00 85.87           C  
ATOM   2355  HA  GLU A 151      15.990   3.345   2.389  1.00 85.87           H  
ATOM   2356  C   GLU A 151      17.063   3.456   0.558  1.00 85.87           C  
ATOM   2357  CB  GLU A 151      15.803   1.432   1.468  1.00 85.87           C  
ATOM   2358  HB2 GLU A 151      15.934   1.022   0.467  1.00 85.87           H  
ATOM   2359  HB3 GLU A 151      16.649   1.103   2.072  1.00 85.87           H  
ATOM   2360  O   GLU A 151      18.202   3.192   0.927  1.00 85.87           O  
ATOM   2361  CG  GLU A 151      14.517   0.821   2.058  1.00 85.87           C  
ATOM   2362  HG2 GLU A 151      13.719   0.935   1.325  1.00 85.87           H  
ATOM   2363  HG3 GLU A 151      14.672  -0.251   2.184  1.00 85.87           H  
ATOM   2364  CD  GLU A 151      14.064   1.420   3.401  1.00 85.87           C  
ATOM   2365  OE1 GLU A 151      12.902   1.883   3.479  1.00 85.87           O  
ATOM   2366  OE2 GLU A 151      14.809   1.385   4.403  1.00 85.87           O  
ATOM   2367  N   LYS A 152      16.837   4.197  -0.542  1.00 88.50           N  
ATOM   2368  H   LYS A 152      15.875   4.332  -0.820  1.00 88.50           H  
ATOM   2369  CA  LYS A 152      17.876   4.964  -1.257  1.00 88.50           C  
ATOM   2370  HA  LYS A 152      18.847   4.508  -1.062  1.00 88.50           H  
ATOM   2371  C   LYS A 152      18.023   6.402  -0.762  1.00 88.50           C  
ATOM   2372  CB  LYS A 152      17.631   4.947  -2.770  1.00 88.50           C  
ATOM   2373  HB2 LYS A 152      18.339   5.623  -3.250  1.00 88.50           H  
ATOM   2374  HB3 LYS A 152      16.622   5.295  -2.989  1.00 88.50           H  
ATOM   2375  O   LYS A 152      18.886   7.118  -1.262  1.00 88.50           O  
ATOM   2376  CG  LYS A 152      17.851   3.551  -3.346  1.00 88.50           C  
ATOM   2377  HG2 LYS A 152      18.851   3.208  -3.084  1.00 88.50           H  
ATOM   2378  HG3 LYS A 152      17.118   2.861  -2.927  1.00 88.50           H  
ATOM   2379  CD  LYS A 152      17.712   3.590  -4.866  1.00 88.50           C  
ATOM   2380  HD2 LYS A 152      18.433   4.292  -5.286  1.00 88.50           H  
ATOM   2381  HD3 LYS A 152      16.705   3.920  -5.120  1.00 88.50           H  
ATOM   2382  CE  LYS A 152      17.988   2.187  -5.407  1.00 88.50           C  
ATOM   2383  HE2 LYS A 152      18.973   2.174  -5.873  1.00 88.50           H  
ATOM   2384  HE3 LYS A 152      18.004   1.496  -4.564  1.00 88.50           H  
ATOM   2385  NZ  LYS A 152      16.938   1.759  -6.349  1.00 88.50           N  
ATOM   2386  HZ1 LYS A 152      16.787   2.441  -7.079  1.00 88.50           H  
ATOM   2387  HZ2 LYS A 152      17.135   0.843  -6.724  1.00 88.50           H  
ATOM   2388  HZ3 LYS A 152      16.099   1.654  -5.796  1.00 88.50           H  
ATOM   2389  N   ILE A 153      17.194   6.839   0.185  1.00 93.09           N  
ATOM   2390  H   ILE A 153      16.544   6.178   0.585  1.00 93.09           H  
ATOM   2391  CA  ILE A 153      17.471   8.052   0.955  1.00 93.09           C  
ATOM   2392  HA  ILE A 153      17.919   8.811   0.314  1.00 93.09           H  
ATOM   2393  C   ILE A 153      18.481   7.636   2.025  1.00 93.09           C  
ATOM   2394  CB  ILE A 153      16.180   8.637   1.571  1.00 93.09           C  
ATOM   2395  HB  ILE A 153      15.777   7.903   2.269  1.00 93.09           H  
ATOM   2396  O   ILE A 153      18.157   6.811   2.877  1.00 93.09           O  
ATOM   2397  CG1 ILE A 153      15.083   8.933   0.523  1.00 93.09           C  
ATOM   2398 HG12 ILE A 153      15.334   9.843  -0.023  1.00 93.09           H  
ATOM   2399 HG13 ILE A 153      15.016   8.116  -0.196  1.00 93.09           H  
ATOM   2400  CG2 ILE A 153      16.526   9.914   2.358  1.00 93.09           C  
ATOM   2401 HG21 ILE A 153      17.231   9.691   3.158  1.00 93.09           H  
ATOM   2402 HG22 ILE A 153      15.632  10.334   2.819  1.00 93.09           H  
ATOM   2403 HG23 ILE A 153      16.974  10.657   1.698  1.00 93.09           H  
ATOM   2404  CD1 ILE A 153      13.692   9.087   1.153  1.00 93.09           C  
ATOM   2405 HD11 ILE A 153      13.425   8.178   1.692  1.00 93.09           H  
ATOM   2406 HD12 ILE A 153      12.956   9.262   0.368  1.00 93.09           H  
ATOM   2407 HD13 ILE A 153      13.666   9.931   1.843  1.00 93.09           H  
ATOM   2408  N   ASP A 154      19.688   8.184   1.986  1.00 94.12           N  
ATOM   2409  H   ASP A 154      19.859   8.924   1.320  1.00 94.12           H  
ATOM   2410  CA  ASP A 154      20.676   8.003   3.049  1.00 94.12           C  
ATOM   2411  HA  ASP A 154      20.767   6.947   3.304  1.00 94.12           H  
ATOM   2412  C   ASP A 154      20.194   8.755   4.298  1.00 94.12           C  
ATOM   2413  CB  ASP A 154      22.040   8.500   2.541  1.00 94.12           C  
ATOM   2414  HB2 ASP A 154      22.321   7.931   1.655  1.00 94.12           H  
ATOM   2415  HB3 ASP A 154      21.965   9.546   2.245  1.00 94.12           H  
ATOM   2416  O   ASP A 154      19.791   8.155   5.300  1.00 94.12           O  
ATOM   2417  CG  ASP A 154      23.135   8.345   3.596  1.00 94.12           C  
ATOM   2418  OD1 ASP A 154      23.504   7.181   3.863  1.00 94.12           O  
ATOM   2419  OD2 ASP A 154      23.586   9.392   4.110  1.00 94.12           O  
ATOM   2420  N   ARG A 155      20.081  10.082   4.171  1.00 95.28           N  
ATOM   2421  H   ARG A 155      20.326  10.480   3.276  1.00 95.28           H  
ATOM   2422  CA  ARG A 155      19.735  10.996   5.260  1.00 95.28           C  
ATOM   2423  HA  ARG A 155      19.403  10.400   6.110  1.00 95.28           H  
ATOM   2424  C   ARG A 155      18.601  11.942   4.881  1.00 95.28           C  
ATOM   2425  CB  ARG A 155      21.007  11.756   5.670  1.00 95.28           C  
ATOM   2426  HB2 ARG A 155      21.823  11.043   5.788  1.00 95.28           H  
ATOM   2427  HB3 ARG A 155      21.280  12.459   4.884  1.00 95.28           H  
ATOM   2428  O   ARG A 155      18.507  12.413   3.748  1.00 95.28           O  
ATOM   2429  CG  ARG A 155      20.826  12.509   6.992  1.00 95.28           C  
ATOM   2430  HG2 ARG A 155      20.592  11.790   7.777  1.00 95.28           H  
ATOM   2431  HG3 ARG A 155      20.011  13.229   6.911  1.00 95.28           H  
ATOM   2432  CD  ARG A 155      22.093  13.278   7.363  1.00 95.28           C  
ATOM   2433  HD2 ARG A 155      22.241  14.079   6.639  1.00 95.28           H  
ATOM   2434  HD3 ARG A 155      22.948  12.602   7.320  1.00 95.28           H  
ATOM   2435  NE  ARG A 155      21.968  13.819   8.727  1.00 95.28           N  
ATOM   2436  HE  ARG A 155      21.423  13.263   9.371  1.00 95.28           H  
ATOM   2437  NH1 ARG A 155      23.178  15.772   8.472  1.00 95.28           N  
ATOM   2438 HH11 ARG A 155      23.073  15.769   7.468  1.00 95.28           H  
ATOM   2439 HH12 ARG A 155      23.525  16.642   8.850  1.00 95.28           H  
ATOM   2440  NH2 ARG A 155      22.378  15.206  10.465  1.00 95.28           N  
ATOM   2441 HH21 ARG A 155      22.760  16.070  10.822  1.00 95.28           H  
ATOM   2442 HH22 ARG A 155      21.827  14.602  11.058  1.00 95.28           H  
ATOM   2443  CZ  ARG A 155      22.510  14.924   9.199  1.00 95.28           C  
ATOM   2444  N   ILE A 156      17.780  12.267   5.875  1.00 96.58           N  
ATOM   2445  H   ILE A 156      17.913  11.819   6.770  1.00 96.58           H  
ATOM   2446  CA  ILE A 156      16.781  13.330   5.807  1.00 96.58           C  
ATOM   2447  HA  ILE A 156      16.663  13.649   4.771  1.00 96.58           H  
ATOM   2448  C   ILE A 156      17.278  14.538   6.614  1.00 96.58           C  
ATOM   2449  CB  ILE A 156      15.415  12.801   6.291  1.00 96.58           C  
ATOM   2450  HB  ILE A 156      15.504  12.486   7.331  1.00 96.58           H  
ATOM   2451  O   ILE A 156      17.494  14.441   7.824  1.00 96.58           O  
ATOM   2452  CG1 ILE A 156      14.954  11.581   5.453  1.00 96.58           C  
ATOM   2453 HG12 ILE A 156      14.899  11.872   4.404  1.00 96.58           H  
ATOM   2454 HG13 ILE A 156      15.694  10.786   5.545  1.00 96.58           H  
ATOM   2455  CG2 ILE A 156      14.414  13.956   6.195  1.00 96.58           C  
ATOM   2456 HG21 ILE A 156      13.406  13.599   6.405  1.00 96.58           H  
ATOM   2457 HG22 ILE A 156      14.459  14.387   5.195  1.00 96.58           H  
ATOM   2458 HG23 ILE A 156      14.646  14.725   6.933  1.00 96.58           H  
ATOM   2459  CD1 ILE A 156      13.605  10.977   5.869  1.00 96.58           C  
ATOM   2460 HD11 ILE A 156      13.589  10.820   6.948  1.00 96.58           H  
ATOM   2461 HD12 ILE A 156      13.471  10.018   5.367  1.00 96.58           H  
ATOM   2462 HD13 ILE A 156      12.785  11.634   5.582  1.00 96.58           H  
ATOM   2463  N   GLU A 157      17.460  15.676   5.946  1.00 96.37           N  
ATOM   2464  H   GLU A 157      17.245  15.691   4.959  1.00 96.37           H  
ATOM   2465  CA  GLU A 157      17.802  16.969   6.548  1.00 96.37           C  
ATOM   2466  HA  GLU A 157      18.046  16.823   7.600  1.00 96.37           H  
ATOM   2467  C   GLU A 157      16.590  17.911   6.495  1.00 96.37           C  
ATOM   2468  CB  GLU A 157      19.042  17.578   5.862  1.00 96.37           C  
ATOM   2469  HB2 GLU A 157      18.929  17.512   4.780  1.00 96.37           H  
ATOM   2470  HB3 GLU A 157      19.126  18.627   6.146  1.00 96.37           H  
ATOM   2471  O   GLU A 157      15.878  17.977   5.494  1.00 96.37           O  
ATOM   2472  CG  GLU A 157      20.329  16.854   6.285  1.00 96.37           C  
ATOM   2473  HG2 GLU A 157      20.437  16.958   7.365  1.00 96.37           H  
ATOM   2474  HG3 GLU A 157      20.225  15.790   6.074  1.00 96.37           H  
ATOM   2475  CD  GLU A 157      21.618  17.363   5.612  1.00 96.37           C  
ATOM   2476  OE1 GLU A 157      22.678  16.845   6.041  1.00 96.37           O  
ATOM   2477  OE2 GLU A 157      21.574  18.229   4.698  1.00 96.37           O  
ATOM   2478  N   THR A 158      16.325  18.613   7.597  1.00 96.26           N  
ATOM   2479  H   THR A 158      16.919  18.516   8.407  1.00 96.26           H  
ATOM   2480  CA  THR A 158      15.171  19.511   7.755  1.00 96.26           C  
ATOM   2481  HA  THR A 158      15.101  20.166   6.887  1.00 96.26           H  
ATOM   2482  C   THR A 158      15.351  20.388   8.999  1.00 96.26           C  
ATOM   2483  CB  THR A 158      13.861  18.700   7.844  1.00 96.26           C  
ATOM   2484  HB  THR A 158      13.673  18.235   6.876  1.00 96.26           H  
ATOM   2485  O   THR A 158      15.968  19.957   9.977  1.00 96.26           O  
ATOM   2486  CG2 THR A 158      13.844  17.597   8.904  1.00 96.26           C  
ATOM   2487 HG21 THR A 158      13.961  18.027   9.898  1.00 96.26           H  
ATOM   2488 HG22 THR A 158      12.893  17.068   8.850  1.00 96.26           H  
ATOM   2489 HG23 THR A 158      14.644  16.882   8.711  1.00 96.26           H  
ATOM   2490  OG1 THR A 158      12.783  19.542   8.138  1.00 96.26           O  
ATOM   2491  HG1 THR A 158      12.479  19.906   7.304  1.00 96.26           H  
ATOM   2492  N   LEU A 159      14.818  21.610   8.959  1.00 94.54           N  
ATOM   2493  H   LEU A 159      14.430  21.908   8.075  1.00 94.54           H  
ATOM   2494  CA  LEU A 159      14.635  22.521  10.098  1.00 94.54           C  
ATOM   2495  HA  LEU A 159      15.077  22.066  10.984  1.00 94.54           H  
ATOM   2496  C   LEU A 159      13.142  22.718  10.439  1.00 94.54           C  
ATOM   2497  CB  LEU A 159      15.351  23.857   9.820  1.00 94.54           C  
ATOM   2498  HB2 LEU A 159      14.891  24.309   8.941  1.00 94.54           H  
ATOM   2499  HB3 LEU A 159      15.183  24.527  10.664  1.00 94.54           H  
ATOM   2500  O   LEU A 159      12.768  23.704  11.075  1.00 94.54           O  
ATOM   2501  CG  LEU A 159      16.867  23.754   9.580  1.00 94.54           C  
ATOM   2502  HG  LEU A 159      17.071  23.077   8.751  1.00 94.54           H  
ATOM   2503  CD1 LEU A 159      17.413  25.136   9.212  1.00 94.54           C  
ATOM   2504 HD11 LEU A 159      17.210  25.845  10.015  1.00 94.54           H  
ATOM   2505 HD12 LEU A 159      18.487  25.071   9.039  1.00 94.54           H  
ATOM   2506 HD13 LEU A 159      16.931  25.472   8.294  1.00 94.54           H  
ATOM   2507  CD2 LEU A 159      17.620  23.264  10.820  1.00 94.54           C  
ATOM   2508 HD21 LEU A 159      17.398  23.905  11.673  1.00 94.54           H  
ATOM   2509 HD22 LEU A 159      17.318  22.242  11.049  1.00 94.54           H  
ATOM   2510 HD23 LEU A 159      18.692  23.267  10.626  1.00 94.54           H  
ATOM   2511  N   ALA A 160      12.281  21.800   9.995  1.00 96.02           N  
ATOM   2512  H   ALA A 160      12.645  21.019   9.468  1.00 96.02           H  
ATOM   2513  CA  ALA A 160      10.874  21.755  10.361  1.00 96.02           C  
ATOM   2514  HA  ALA A 160      10.441  22.742  10.201  1.00 96.02           H  
ATOM   2515  C   ALA A 160      10.664  21.378  11.835  1.00 96.02           C  
ATOM   2516  CB  ALA A 160      10.166  20.757   9.443  1.00 96.02           C  
ATOM   2517  HB1 ALA A 160      10.624  19.773   9.545  1.00 96.02           H  
ATOM   2518  HB2 ALA A 160       9.118  20.662   9.727  1.00 96.02           H  
ATOM   2519  HB3 ALA A 160      10.244  21.094   8.409  1.00 96.02           H  
ATOM   2520  O   ALA A 160      11.442  20.641  12.433  1.00 96.02           O  
ATOM   2521  N   GLU A 161       9.551  21.837  12.399  1.00 95.26           N  
ATOM   2522  H   GLU A 161       9.007  22.513  11.884  1.00 95.26           H  
ATOM   2523  CA  GLU A 161       9.085  21.487  13.744  1.00 95.26           C  
ATOM   2524  HA  GLU A 161       9.923  21.167  14.364  1.00 95.26           H  
ATOM   2525  C   GLU A 161       8.045  20.354  13.721  1.00 95.26           C  
ATOM   2526  CB  GLU A 161       8.443  22.730  14.366  1.00 95.26           C  
ATOM   2527  HB2 GLU A 161       7.595  23.022  13.747  1.00 95.26           H  
ATOM   2528  HB3 GLU A 161       8.063  22.464  15.353  1.00 95.26           H  
ATOM   2529  O   GLU A 161       7.822  19.675  14.726  1.00 95.26           O  
ATOM   2530  CG  GLU A 161       9.376  23.941  14.511  1.00 95.26           C  
ATOM   2531  HG2 GLU A 161      10.130  23.732  15.270  1.00 95.26           H  
ATOM   2532  HG3 GLU A 161       9.882  24.147  13.567  1.00 95.26           H  
ATOM   2533  CD  GLU A 161       8.536  25.152  14.913  1.00 95.26           C  
ATOM   2534  OE1 GLU A 161       8.460  26.120  14.127  1.00 95.26           O  
ATOM   2535  OE2 GLU A 161       7.852  25.056  15.963  1.00 95.26           O  
ATOM   2536  N   PHE A 162       7.363  20.171  12.585  1.00 97.06           N  
ATOM   2537  H   PHE A 162       7.591  20.758  11.796  1.00 97.06           H  
ATOM   2538  CA  PHE A 162       6.328  19.159  12.399  1.00 97.06           C  
ATOM   2539  HA  PHE A 162       6.637  18.261  12.935  1.00 97.06           H  
ATOM   2540  C   PHE A 162       6.141  18.755  10.929  1.00 97.06           C  
ATOM   2541  CB  PHE A 162       5.004  19.639  13.027  1.00 97.06           C  
ATOM   2542  HB2 PHE A 162       5.175  19.830  14.087  1.00 97.06           H  
ATOM   2543  HB3 PHE A 162       4.283  18.824  12.973  1.00 97.06           H  
ATOM   2544  O   PHE A 162       6.573  19.445  10.002  1.00 97.06           O  
ATOM   2545  CG  PHE A 162       4.332  20.858  12.424  1.00 97.06           C  
ATOM   2546  CD1 PHE A 162       4.642  22.145  12.904  1.00 97.06           C  
ATOM   2547  HD1 PHE A 162       5.407  22.272  13.655  1.00 97.06           H  
ATOM   2548  CD2 PHE A 162       3.333  20.702  11.442  1.00 97.06           C  
ATOM   2549  HD2 PHE A 162       3.083  19.720  11.070  1.00 97.06           H  
ATOM   2550  CE1 PHE A 162       3.964  23.270  12.402  1.00 97.06           C  
ATOM   2551  HE1 PHE A 162       4.224  24.258  12.751  1.00 97.06           H  
ATOM   2552  CE2 PHE A 162       2.657  21.828  10.939  1.00 97.06           C  
ATOM   2553  HE2 PHE A 162       1.905  21.718  10.172  1.00 97.06           H  
ATOM   2554  CZ  PHE A 162       2.971  23.111  11.419  1.00 97.06           C  
ATOM   2555  HZ  PHE A 162       2.468  23.976  11.011  1.00 97.06           H  
ATOM   2556  N   VAL A 163       5.448  17.635  10.726  1.00 98.02           N  
ATOM   2557  H   VAL A 163       5.127  17.140  11.546  1.00 98.02           H  
ATOM   2558  CA  VAL A 163       4.933  17.186   9.426  1.00 98.02           C  
ATOM   2559  HA  VAL A 163       5.337  17.817   8.635  1.00 98.02           H  
ATOM   2560  C   VAL A 163       3.414  17.322   9.435  1.00 98.02           C  
ATOM   2561  CB  VAL A 163       5.333  15.728   9.125  1.00 98.02           C  
ATOM   2562  HB  VAL A 163       4.849  15.068   9.845  1.00 98.02           H  
ATOM   2563  O   VAL A 163       2.764  16.860  10.372  1.00 98.02           O  
ATOM   2564  CG1 VAL A 163       4.902  15.300   7.715  1.00 98.02           C  
ATOM   2565 HG11 VAL A 163       5.361  15.949   6.969  1.00 98.02           H  
ATOM   2566 HG12 VAL A 163       3.818  15.350   7.615  1.00 98.02           H  
ATOM   2567 HG13 VAL A 163       5.212  14.270   7.539  1.00 98.02           H  
ATOM   2568  CG2 VAL A 163       6.845  15.509   9.231  1.00 98.02           C  
ATOM   2569 HG21 VAL A 163       7.179  15.700  10.251  1.00 98.02           H  
ATOM   2570 HG22 VAL A 163       7.372  16.178   8.550  1.00 98.02           H  
ATOM   2571 HG23 VAL A 163       7.081  14.473   8.989  1.00 98.02           H  
ATOM   2572  N   LEU A 164       2.841  17.913   8.391  1.00 97.82           N  
ATOM   2573  H   LEU A 164       3.441  18.265   7.658  1.00 97.82           H  
ATOM   2574  CA  LEU A 164       1.404  17.931   8.137  1.00 97.82           C  
ATOM   2575  HA  LEU A 164       0.884  17.499   8.992  1.00 97.82           H  
ATOM   2576  C   LEU A 164       1.091  17.076   6.909  1.00 97.82           C  
ATOM   2577  CB  LEU A 164       0.924  19.382   7.979  1.00 97.82           C  
ATOM   2578  HB2 LEU A 164       1.110  19.915   8.911  1.00 97.82           H  
ATOM   2579  HB3 LEU A 164       1.507  19.857   7.190  1.00 97.82           H  
ATOM   2580  O   LEU A 164       1.493  17.391   5.791  1.00 97.82           O  
ATOM   2581  CG  LEU A 164      -0.570  19.499   7.621  1.00 97.82           C  
ATOM   2582  HG  LEU A 164      -0.763  18.992   6.676  1.00 97.82           H  
ATOM   2583  CD1 LEU A 164      -1.489  18.901   8.691  1.00 97.82           C  
ATOM   2584 HD11 LEU A 164      -2.527  19.069   8.403  1.00 97.82           H  
ATOM   2585 HD12 LEU A 164      -1.298  19.371   9.656  1.00 97.82           H  
ATOM   2586 HD13 LEU A 164      -1.336  17.824   8.767  1.00 97.82           H  
ATOM   2587  CD2 LEU A 164      -0.930  20.969   7.449  1.00 97.82           C  
ATOM   2588 HD21 LEU A 164      -0.755  21.508   8.380  1.00 97.82           H  
ATOM   2589 HD22 LEU A 164      -1.978  21.054   7.161  1.00 97.82           H  
ATOM   2590 HD23 LEU A 164      -0.318  21.412   6.663  1.00 97.82           H  
ATOM   2591  N   ILE A 165       0.345  16.000   7.123  1.00 98.57           N  
ATOM   2592  H   ILE A 165       0.073  15.793   8.073  1.00 98.57           H  
ATOM   2593  CA  ILE A 165      -0.165  15.128   6.070  1.00 98.57           C  
ATOM   2594  HA  ILE A 165       0.490  15.204   5.202  1.00 98.57           H  
ATOM   2595  C   ILE A 165      -1.571  15.598   5.684  1.00 98.57           C  
ATOM   2596  CB  ILE A 165      -0.159  13.659   6.537  1.00 98.57           C  
ATOM   2597  HB  ILE A 165      -0.864  13.575   7.364  1.00 98.57           H  
ATOM   2598  O   ILE A 165      -2.407  15.829   6.556  1.00 98.57           O  
ATOM   2599  CG1 ILE A 165       1.219  13.213   7.072  1.00 98.57           C  
ATOM   2600 HG12 ILE A 165       1.566  13.915   7.831  1.00 98.57           H  
ATOM   2601 HG13 ILE A 165       1.952  13.197   6.265  1.00 98.57           H  
ATOM   2602  CG2 ILE A 165      -0.621  12.731   5.397  1.00 98.57           C  
ATOM   2603 HG21 ILE A 165      -1.617  13.008   5.054  1.00 98.57           H  
ATOM   2604 HG22 ILE A 165      -0.674  11.705   5.760  1.00 98.57           H  
ATOM   2605 HG23 ILE A 165       0.079  12.790   4.563  1.00 98.57           H  
ATOM   2606  CD1 ILE A 165       1.164  11.841   7.748  1.00 98.57           C  
ATOM   2607 HD11 ILE A 165       1.173  11.047   7.001  1.00 98.57           H  
ATOM   2608 HD12 ILE A 165       0.264  11.752   8.356  1.00 98.57           H  
ATOM   2609 HD13 ILE A 165       2.032  11.746   8.400  1.00 98.57           H  
ATOM   2610  N   VAL A 166      -1.856  15.690   4.389  1.00 98.25           N  
ATOM   2611  H   VAL A 166      -1.101  15.556   3.732  1.00 98.25           H  
ATOM   2612  CA  VAL A 166      -3.178  16.024   3.844  1.00 98.25           C  
ATOM   2613  HA  VAL A 166      -3.902  16.077   4.657  1.00 98.25           H  
ATOM   2614  C   VAL A 166      -3.632  14.921   2.891  1.00 98.25           C  
ATOM   2615  CB  VAL A 166      -3.155  17.402   3.158  1.00 98.25           C  
ATOM   2616  HB  VAL A 166      -2.435  17.385   2.340  1.00 98.25           H  
ATOM   2617  O   VAL A 166      -2.869  14.468   2.034  1.00 98.25           O  
ATOM   2618  CG1 VAL A 166      -4.526  17.782   2.591  1.00 98.25           C  
ATOM   2619 HG11 VAL A 166      -5.278  17.788   3.381  1.00 98.25           H  
ATOM   2620 HG12 VAL A 166      -4.821  17.085   1.807  1.00 98.25           H  
ATOM   2621 HG13 VAL A 166      -4.462  18.774   2.143  1.00 98.25           H  
ATOM   2622  CG2 VAL A 166      -2.746  18.501   4.148  1.00 98.25           C  
ATOM   2623 HG21 VAL A 166      -3.407  18.498   5.014  1.00 98.25           H  
ATOM   2624 HG22 VAL A 166      -1.720  18.342   4.480  1.00 98.25           H  
ATOM   2625 HG23 VAL A 166      -2.801  19.476   3.663  1.00 98.25           H  
ATOM   2626  N   GLU A 167      -4.875  14.467   3.031  1.00 97.02           N  
ATOM   2627  H   GLU A 167      -5.424  14.801   3.810  1.00 97.02           H  
ATOM   2628  CA  GLU A 167      -5.432  13.397   2.199  1.00 97.02           C  
ATOM   2629  HA  GLU A 167      -4.787  12.522   2.279  1.00 97.02           H  
ATOM   2630  C   GLU A 167      -5.507  13.768   0.710  1.00 97.02           C  
ATOM   2631  CB  GLU A 167      -6.812  13.013   2.743  1.00 97.02           C  
ATOM   2632  HB2 GLU A 167      -6.688  12.691   3.777  1.00 97.02           H  
ATOM   2633  HB3 GLU A 167      -7.476  13.878   2.715  1.00 97.02           H  
ATOM   2634  O   GLU A 167      -4.920  13.076  -0.130  1.00 97.02           O  
ATOM   2635  CG  GLU A 167      -7.422  11.866   1.930  1.00 97.02           C  
ATOM   2636  HG2 GLU A 167      -7.548  12.180   0.894  1.00 97.02           H  
ATOM   2637  HG3 GLU A 167      -6.719  11.033   1.946  1.00 97.02           H  
ATOM   2638  CD  GLU A 167      -8.774  11.388   2.459  1.00 97.02           C  
ATOM   2639  OE1 GLU A 167      -9.363  10.555   1.737  1.00 97.02           O  
ATOM   2640  OE2 GLU A 167      -9.150  11.782   3.587  1.00 97.02           O  
ATOM   2641  N   LYS A 168      -6.231  14.848   0.387  1.00 96.26           N  
ATOM   2642  H   LYS A 168      -6.673  15.360   1.137  1.00 96.26           H  
ATOM   2643  CA  LYS A 168      -6.499  15.272  -0.991  1.00 96.26           C  
ATOM   2644  HA  LYS A 168      -6.650  14.378  -1.596  1.00 96.26           H  
ATOM   2645  C   LYS A 168      -5.329  16.048  -1.598  1.00 96.26           C  
ATOM   2646  CB  LYS A 168      -7.783  16.116  -1.075  1.00 96.26           C  
ATOM   2647  HB2 LYS A 168      -7.673  16.993  -0.438  1.00 96.26           H  
ATOM   2648  HB3 LYS A 168      -7.877  16.463  -2.104  1.00 96.26           H  
ATOM   2649  O   LYS A 168      -4.767  16.944  -0.971  1.00 96.26           O  
ATOM   2650  CG  LYS A 168      -9.082  15.383  -0.692  1.00 96.26           C  
ATOM   2651  HG2 LYS A 168      -9.151  15.303   0.393  1.00 96.26           H  
ATOM   2652  HG3 LYS A 168      -9.083  14.384  -1.128  1.00 96.26           H  
ATOM   2653  CD  LYS A 168     -10.283  16.169  -1.243  1.00 96.26           C  
ATOM   2654  HD2 LYS A 168     -10.231  16.167  -2.332  1.00 96.26           H  
ATOM   2655  HD3 LYS A 168     -10.231  17.202  -0.898  1.00 96.26           H  
ATOM   2656  CE  LYS A 168     -11.629  15.585  -0.805  1.00 96.26           C  
ATOM   2657  HE2 LYS A 168     -11.592  14.496  -0.819  1.00 96.26           H  
ATOM   2658  HE3 LYS A 168     -11.818  15.865   0.232  1.00 96.26           H  
ATOM   2659  NZ  LYS A 168     -12.726  16.067  -1.674  1.00 96.26           N  
ATOM   2660  HZ1 LYS A 168     -13.648  15.920  -1.289  1.00 96.26           H  
ATOM   2661  HZ2 LYS A 168     -12.689  17.062  -1.842  1.00 96.26           H  
ATOM   2662  HZ3 LYS A 168     -12.720  15.656  -2.597  1.00 96.26           H  
ATOM   2663  N   GLU A 169      -5.041  15.763  -2.868  1.00 96.45           N  
ATOM   2664  H   GLU A 169      -5.565  15.031  -3.326  1.00 96.45           H  
ATOM   2665  CA  GLU A 169      -4.075  16.527  -3.669  1.00 96.45           C  
ATOM   2666  HA  GLU A 169      -3.130  16.579  -3.126  1.00 96.45           H  
ATOM   2667  C   GLU A 169      -4.533  17.975  -3.901  1.00 96.45           C  
ATOM   2668  CB  GLU A 169      -3.821  15.782  -4.990  1.00 96.45           C  
ATOM   2669  HB2 GLU A 169      -3.406  14.806  -4.741  1.00 96.45           H  
ATOM   2670  HB3 GLU A 169      -4.765  15.630  -5.514  1.00 96.45           H  
ATOM   2671  O   GLU A 169      -3.739  18.890  -3.737  1.00 96.45           O  
ATOM   2672  CG  GLU A 169      -2.844  16.522  -5.920  1.00 96.45           C  
ATOM   2673  HG2 GLU A 169      -2.010  16.882  -5.318  1.00 96.45           H  
ATOM   2674  HG3 GLU A 169      -3.351  17.383  -6.357  1.00 96.45           H  
ATOM   2675  CD  GLU A 169      -2.284  15.636  -7.042  1.00 96.45           C  
ATOM   2676  OE1 GLU A 169      -1.207  15.962  -7.587  1.00 96.45           O  
ATOM   2677  OE2 GLU A 169      -2.752  14.490  -7.265  1.00 96.45           O  
ATOM   2678  N   SER A 170      -5.818  18.201  -4.178  1.00 95.69           N  
ATOM   2679  H   SER A 170      -6.457  17.422  -4.249  1.00 95.69           H  
ATOM   2680  CA  SER A 170      -6.394  19.537  -4.390  1.00 95.69           C  
ATOM   2681  HA  SER A 170      -5.886  20.019  -5.226  1.00 95.69           H  
ATOM   2682  C   SER A 170      -6.265  20.460  -3.172  1.00 95.69           C  
ATOM   2683  CB  SER A 170      -7.873  19.375  -4.745  1.00 95.69           C  
ATOM   2684  HB2 SER A 170      -8.364  20.348  -4.711  1.00 95.69           H  
ATOM   2685  HB3 SER A 170      -7.963  18.973  -5.754  1.00 95.69           H  
ATOM   2686  O   SER A 170      -5.943  21.639  -3.305  1.00 95.69           O  
ATOM   2687  OG  SER A 170      -8.500  18.489  -3.832  1.00 95.69           O  
ATOM   2688  HG  SER A 170      -9.392  18.830  -3.735  1.00 95.69           H  
ATOM   2689  N   VAL A 171      -6.451  19.924  -1.961  1.00 96.13           N  
ATOM   2690  H   VAL A 171      -6.769  18.967  -1.923  1.00 96.13           H  
ATOM   2691  CA  VAL A 171      -6.241  20.674  -0.711  1.00 96.13           C  
ATOM   2692  HA  VAL A 171      -6.760  21.630  -0.786  1.00 96.13           H  
ATOM   2693  C   VAL A 171      -4.756  20.970  -0.509  1.00 96.13           C  
ATOM   2694  CB  VAL A 171      -6.808  19.913   0.498  1.00 96.13           C  
ATOM   2695  HB  VAL A 171      -6.320  18.941   0.562  1.00 96.13           H  
ATOM   2696  O   VAL A 171      -4.400  22.092  -0.160  1.00 96.13           O  
ATOM   2697  CG1 VAL A 171      -6.578  20.672   1.813  1.00 96.13           C  
ATOM   2698 HG11 VAL A 171      -5.521  20.882   1.971  1.00 96.13           H  
ATOM   2699 HG12 VAL A 171      -7.125  21.615   1.801  1.00 96.13           H  
ATOM   2700 HG13 VAL A 171      -6.918  20.060   2.648  1.00 96.13           H  
ATOM   2701  CG2 VAL A 171      -8.317  19.688   0.351  1.00 96.13           C  
ATOM   2702 HG21 VAL A 171      -8.550  19.198  -0.594  1.00 96.13           H  
ATOM   2703 HG22 VAL A 171      -8.846  20.640   0.386  1.00 96.13           H  
ATOM   2704 HG23 VAL A 171      -8.664  19.049   1.162  1.00 96.13           H  
ATOM   2705  N   PHE A 172      -3.882  19.994  -0.768  1.00 96.45           N  
ATOM   2706  H   PHE A 172      -4.237  19.102  -1.081  1.00 96.45           H  
ATOM   2707  CA  PHE A 172      -2.432  20.180  -0.735  1.00 96.45           C  
ATOM   2708  HA  PHE A 172      -2.143  20.517   0.261  1.00 96.45           H  
ATOM   2709  C   PHE A 172      -1.985  21.286  -1.716  1.00 96.45           C  
ATOM   2710  CB  PHE A 172      -1.788  18.802  -0.975  1.00 96.45           C  
ATOM   2711  HB2 PHE A 172      -2.001  18.174  -0.109  1.00 96.45           H  
ATOM   2712  HB3 PHE A 172      -2.267  18.322  -1.828  1.00 96.45           H  
ATOM   2713  O   PHE A 172      -1.287  22.212  -1.308  1.00 96.45           O  
ATOM   2714  CG  PHE A 172      -0.298  18.789  -1.238  1.00 96.45           C  
ATOM   2715  CD1 PHE A 172       0.176  19.055  -2.533  1.00 96.45           C  
ATOM   2716  HD1 PHE A 172      -0.516  19.285  -3.330  1.00 96.45           H  
ATOM   2717  CD2 PHE A 172       0.608  18.443  -0.220  1.00 96.45           C  
ATOM   2718  HD2 PHE A 172       0.239  18.194   0.764  1.00 96.45           H  
ATOM   2719  CE1 PHE A 172       1.551  19.012  -2.801  1.00 96.45           C  
ATOM   2720  HE1 PHE A 172       1.887  19.213  -3.807  1.00 96.45           H  
ATOM   2721  CE2 PHE A 172       1.990  18.411  -0.486  1.00 96.45           C  
ATOM   2722  HE2 PHE A 172       2.689  18.156   0.296  1.00 96.45           H  
ATOM   2723  CZ  PHE A 172       2.465  18.707  -1.775  1.00 96.45           C  
ATOM   2724  HZ  PHE A 172       3.525  18.684  -1.978  1.00 96.45           H  
ATOM   2725  N   GLU A 173      -2.464  21.278  -2.964  1.00 94.16           N  
ATOM   2726  H   GLU A 173      -3.031  20.495  -3.257  1.00 94.16           H  
ATOM   2727  CA  GLU A 173      -2.207  22.335  -3.957  1.00 94.16           C  
ATOM   2728  HA  GLU A 173      -1.130  22.472  -4.061  1.00 94.16           H  
ATOM   2729  C   GLU A 173      -2.791  23.697  -3.540  1.00 94.16           C  
ATOM   2730  CB  GLU A 173      -2.776  21.923  -5.326  1.00 94.16           C  
ATOM   2731  HB2 GLU A 173      -2.745  22.790  -5.986  1.00 94.16           H  
ATOM   2732  HB3 GLU A 173      -3.816  21.623  -5.203  1.00 94.16           H  
ATOM   2733  O   GLU A 173      -2.140  24.727  -3.723  1.00 94.16           O  
ATOM   2734  CG  GLU A 173      -1.981  20.789  -5.997  1.00 94.16           C  
ATOM   2735  HG2 GLU A 173      -0.939  21.101  -6.065  1.00 94.16           H  
ATOM   2736  HG3 GLU A 173      -2.013  19.896  -5.373  1.00 94.16           H  
ATOM   2737  CD  GLU A 173      -2.504  20.446  -7.404  1.00 94.16           C  
ATOM   2738  OE1 GLU A 173      -1.670  20.014  -8.232  1.00 94.16           O  
ATOM   2739  OE2 GLU A 173      -3.719  20.626  -7.656  1.00 94.16           O  
ATOM   2740  N   SER A 174      -3.979  23.726  -2.925  1.00 93.24           N  
ATOM   2741  H   SER A 174      -4.503  22.865  -2.864  1.00 93.24           H  
ATOM   2742  CA  SER A 174      -4.581  24.956  -2.390  1.00 93.24           C  
ATOM   2743  HA  SER A 174      -4.612  25.701  -3.185  1.00 93.24           H  
ATOM   2744  C   SER A 174      -3.781  25.550  -1.227  1.00 93.24           C  
ATOM   2745  CB  SER A 174      -6.024  24.701  -1.948  1.00 93.24           C  
ATOM   2746  HB2 SER A 174      -6.614  24.386  -2.809  1.00 93.24           H  
ATOM   2747  HB3 SER A 174      -6.038  23.908  -1.201  1.00 93.24           H  
ATOM   2748  O   SER A 174      -3.671  26.769  -1.122  1.00 93.24           O  
ATOM   2749  OG  SER A 174      -6.591  25.880  -1.393  1.00 93.24           O  
ATOM   2750  HG  SER A 174      -6.084  26.094  -0.605  1.00 93.24           H  
ATOM   2751  N   LEU A 175      -3.215  24.730  -0.340  1.00 92.70           N  
ATOM   2752  H   LEU A 175      -3.359  23.735  -0.437  1.00 92.70           H  
ATOM   2753  CA  LEU A 175      -2.351  25.222   0.740  1.00 92.70           C  
ATOM   2754  HA  LEU A 175      -2.865  26.025   1.270  1.00 92.70           H  
ATOM   2755  C   LEU A 175      -1.061  25.838   0.171  1.00 92.70           C  
ATOM   2756  CB  LEU A 175      -2.061  24.078   1.728  1.00 92.70           C  
ATOM   2757  HB2 LEU A 175      -1.698  23.219   1.163  1.00 92.70           H  
ATOM   2758  HB3 LEU A 175      -1.264  24.391   2.402  1.00 92.70           H  
ATOM   2759  O   LEU A 175      -0.619  26.887   0.641  1.00 92.70           O  
ATOM   2760  CG  LEU A 175      -3.270  23.647   2.584  1.00 92.70           C  
ATOM   2761  HG  LEU A 175      -4.132  23.451   1.947  1.00 92.70           H  
ATOM   2762  CD1 LEU A 175      -2.923  22.362   3.336  1.00 92.70           C  
ATOM   2763 HD11 LEU A 175      -3.784  22.035   3.920  1.00 92.70           H  
ATOM   2764 HD12 LEU A 175      -2.076  22.533   4.001  1.00 92.70           H  
ATOM   2765 HD13 LEU A 175      -2.673  21.585   2.614  1.00 92.70           H  
ATOM   2766  CD2 LEU A 175      -3.670  24.702   3.615  1.00 92.70           C  
ATOM   2767 HD21 LEU A 175      -4.021  25.603   3.111  1.00 92.70           H  
ATOM   2768 HD22 LEU A 175      -2.824  24.956   4.253  1.00 92.70           H  
ATOM   2769 HD23 LEU A 175      -4.485  24.325   4.232  1.00 92.70           H  
ATOM   2770  N   LEU A 176      -0.494  25.244  -0.885  1.00 91.40           N  
ATOM   2771  H   LEU A 176      -0.897  24.381  -1.223  1.00 91.40           H  
ATOM   2772  CA  LEU A 176       0.665  25.808  -1.582  1.00 91.40           C  
ATOM   2773  HA  LEU A 176       1.419  26.074  -0.841  1.00 91.40           H  
ATOM   2774  C   LEU A 176       0.335  27.120  -2.306  1.00 91.40           C  
ATOM   2775  CB  LEU A 176       1.264  24.767  -2.547  1.00 91.40           C  
ATOM   2776  HB2 LEU A 176       0.499  24.467  -3.264  1.00 91.40           H  
ATOM   2777  HB3 LEU A 176       2.071  25.245  -3.103  1.00 91.40           H  
ATOM   2778  O   LEU A 176       1.081  28.087  -2.164  1.00 91.40           O  
ATOM   2779  CG  LEU A 176       1.823  23.507  -1.865  1.00 91.40           C  
ATOM   2780  HG  LEU A 176       1.024  22.974  -1.350  1.00 91.40           H  
ATOM   2781  CD1 LEU A 176       2.434  22.572  -2.909  1.00 91.40           C  
ATOM   2782 HD11 LEU A 176       2.786  21.664  -2.419  1.00 91.40           H  
ATOM   2783 HD12 LEU A 176       1.673  22.299  -3.640  1.00 91.40           H  
ATOM   2784 HD13 LEU A 176       3.267  23.063  -3.411  1.00 91.40           H  
ATOM   2785  CD2 LEU A 176       2.899  23.834  -0.834  1.00 91.40           C  
ATOM   2786 HD21 LEU A 176       3.268  22.903  -0.403  1.00 91.40           H  
ATOM   2787 HD22 LEU A 176       3.714  24.384  -1.305  1.00 91.40           H  
ATOM   2788 HD23 LEU A 176       2.478  24.418  -0.016  1.00 91.40           H  
ATOM   2789  N   SER A 177      -0.789  27.199  -3.025  1.00 87.69           N  
ATOM   2790  H   SER A 177      -1.372  26.379  -3.114  1.00 87.69           H  
ATOM   2791  CA  SER A 177      -1.188  28.429  -3.731  1.00 87.69           C  
ATOM   2792  HA  SER A 177      -0.326  28.778  -4.301  1.00 87.69           H  
ATOM   2793  C   SER A 177      -1.572  29.574  -2.784  1.00 87.69           C  
ATOM   2794  CB  SER A 177      -2.303  28.142  -4.737  1.00 87.69           C  
ATOM   2795  HB2 SER A 177      -2.458  29.023  -5.360  1.00 87.69           H  
ATOM   2796  HB3 SER A 177      -2.002  27.311  -5.376  1.00 87.69           H  
ATOM   2797  O   SER A 177      -1.353  30.738  -3.117  1.00 87.69           O  
ATOM   2798  OG  SER A 177      -3.515  27.819  -4.091  1.00 87.69           O  
ATOM   2799  HG  SER A 177      -3.886  27.045  -4.521  1.00 87.69           H  
ATOM   2800  N   ARG A 178      -2.048  29.256  -1.571  1.00 86.33           N  
ATOM   2801  H   ARG A 178      -2.291  28.288  -1.419  1.00 86.33           H  
ATOM   2802  CA  ARG A 178      -2.256  30.203  -0.457  1.00 86.33           C  
ATOM   2803  HA  ARG A 178      -2.582  31.157  -0.873  1.00 86.33           H  
ATOM   2804  C   ARG A 178      -0.977  30.537   0.331  1.00 86.33           C  
ATOM   2805  CB  ARG A 178      -3.370  29.681   0.472  1.00 86.33           C  
ATOM   2806  HB2 ARG A 178      -3.436  30.317   1.355  1.00 86.33           H  
ATOM   2807  HB3 ARG A 178      -3.114  28.674   0.800  1.00 86.33           H  
ATOM   2808  O   ARG A 178      -1.069  31.200   1.357  1.00 86.33           O  
ATOM   2809  CG  ARG A 178      -4.754  29.674  -0.197  1.00 86.33           C  
ATOM   2810  HG2 ARG A 178      -4.722  29.092  -1.119  1.00 86.33           H  
ATOM   2811  HG3 ARG A 178      -5.042  30.696  -0.444  1.00 86.33           H  
ATOM   2812  CD  ARG A 178      -5.797  29.066   0.749  1.00 86.33           C  
ATOM   2813  HD2 ARG A 178      -5.437  28.097   1.094  1.00 86.33           H  
ATOM   2814  HD3 ARG A 178      -5.907  29.709   1.623  1.00 86.33           H  
ATOM   2815  NE  ARG A 178      -7.091  28.868   0.069  1.00 86.33           N  
ATOM   2816  HE  ARG A 178      -7.120  28.150  -0.641  1.00 86.33           H  
ATOM   2817  NH1 ARG A 178      -8.385  30.464   1.153  1.00 86.33           N  
ATOM   2818 HH11 ARG A 178      -9.310  30.856   1.263  1.00 86.33           H  
ATOM   2819 HH12 ARG A 178      -7.660  30.691   1.818  1.00 86.33           H  
ATOM   2820  NH2 ARG A 178      -9.279  29.181  -0.413  1.00 86.33           N  
ATOM   2821 HH21 ARG A 178     -10.160  29.625  -0.199  1.00 86.33           H  
ATOM   2822 HH22 ARG A 178      -9.265  28.403  -1.056  1.00 86.33           H  
ATOM   2823  CZ  ARG A 178      -8.232  29.505   0.284  1.00 86.33           C  
ATOM   2824  N   ASN A 179       0.201  30.096  -0.124  1.00 84.66           N  
ATOM   2825  H   ASN A 179       0.201  29.546  -0.971  1.00 84.66           H  
ATOM   2826  CA  ASN A 179       1.498  30.332   0.522  1.00 84.66           C  
ATOM   2827  HA  ASN A 179       2.214  29.681   0.020  1.00 84.66           H  
ATOM   2828  C   ASN A 179       1.535  29.919   2.012  1.00 84.66           C  
ATOM   2829  CB  ASN A 179       1.948  31.784   0.263  1.00 84.66           C  
ATOM   2830  HB2 ASN A 179       1.879  32.007  -0.802  1.00 84.66           H  
ATOM   2831  HB3 ASN A 179       1.285  32.459   0.803  1.00 84.66           H  
ATOM   2832  O   ASN A 179       2.027  30.662   2.862  1.00 84.66           O  
ATOM   2833  CG  ASN A 179       3.381  32.043   0.703  1.00 84.66           C  
ATOM   2834  ND2 ASN A 179       3.686  33.243   1.140  1.00 84.66           N  
ATOM   2835 HD21 ASN A 179       2.951  33.920   1.289  1.00 84.66           H  
ATOM   2836 HD22 ASN A 179       4.635  33.371   1.459  1.00 84.66           H  
ATOM   2837  OD1 ASN A 179       4.247  31.186   0.650  1.00 84.66           O  
ATOM   2838  N   VAL A 180       1.033  28.721   2.343  1.00 88.24           N  
ATOM   2839  H   VAL A 180       0.585  28.179   1.618  1.00 88.24           H  
ATOM   2840  CA  VAL A 180       0.932  28.227   3.734  1.00 88.24           C  
ATOM   2841  HA  VAL A 180       0.199  28.853   4.243  1.00 88.24           H  
ATOM   2842  C   VAL A 180       2.239  28.352   4.540  1.00 88.24           C  
ATOM   2843  CB  VAL A 180       0.393  26.779   3.743  1.00 88.24           C  
ATOM   2844  HB  VAL A 180      -0.531  26.767   3.166  1.00 88.24           H  
ATOM   2845  O   VAL A 180       2.186  28.656   5.726  1.00 88.24           O  
ATOM   2846  CG1 VAL A 180       1.363  25.772   3.098  1.00 88.24           C  
ATOM   2847 HG11 VAL A 180       0.913  24.780   3.085  1.00 88.24           H  
ATOM   2848 HG12 VAL A 180       2.297  25.719   3.657  1.00 88.24           H  
ATOM   2849 HG13 VAL A 180       1.580  26.064   2.070  1.00 88.24           H  
ATOM   2850  CG2 VAL A 180       0.013  26.295   5.147  1.00 88.24           C  
ATOM   2851 HG21 VAL A 180      -0.782  26.919   5.555  1.00 88.24           H  
ATOM   2852 HG22 VAL A 180      -0.353  25.269   5.102  1.00 88.24           H  
ATOM   2853 HG23 VAL A 180       0.866  26.350   5.823  1.00 88.24           H  
ATOM   2854  N   PHE A 181       3.410  28.194   3.908  1.00 88.19           N  
ATOM   2855  H   PHE A 181       3.388  27.968   2.924  1.00 88.19           H  
ATOM   2856  CA  PHE A 181       4.726  28.325   4.557  1.00 88.19           C  
ATOM   2857  HA  PHE A 181       4.699  27.801   5.513  1.00 88.19           H  
ATOM   2858  C   PHE A 181       5.151  29.770   4.866  1.00 88.19           C  
ATOM   2859  CB  PHE A 181       5.801  27.678   3.674  1.00 88.19           C  
ATOM   2860  HB2 PHE A 181       5.902  28.269   2.764  1.00 88.19           H  
ATOM   2861  HB3 PHE A 181       6.756  27.725   4.198  1.00 88.19           H  
ATOM   2862  O   PHE A 181       6.090  29.968   5.629  1.00 88.19           O  
ATOM   2863  CG  PHE A 181       5.549  26.232   3.304  1.00 88.19           C  
ATOM   2864  CD1 PHE A 181       5.466  25.249   4.307  1.00 88.19           C  
ATOM   2865  HD1 PHE A 181       5.581  25.521   5.346  1.00 88.19           H  
ATOM   2866  CD2 PHE A 181       5.425  25.866   1.952  1.00 88.19           C  
ATOM   2867  HD2 PHE A 181       5.511  26.611   1.174  1.00 88.19           H  
ATOM   2868  CE1 PHE A 181       5.232  23.907   3.963  1.00 88.19           C  
ATOM   2869  HE1 PHE A 181       5.170  23.158   4.738  1.00 88.19           H  
ATOM   2870  CE2 PHE A 181       5.209  24.522   1.609  1.00 88.19           C  
ATOM   2871  HE2 PHE A 181       5.144  24.243   0.568  1.00 88.19           H  
ATOM   2872  CZ  PHE A 181       5.095  23.546   2.613  1.00 88.19           C  
ATOM   2873  HZ  PHE A 181       4.929  22.513   2.348  1.00 88.19           H  
ATOM   2874  N   GLY A 182       4.504  30.767   4.255  1.00 81.96           N  
ATOM   2875  H   GLY A 182       3.756  30.532   3.619  1.00 81.96           H  
ATOM   2876  CA  GLY A 182       4.673  32.182   4.594  1.00 81.96           C  
ATOM   2877  HA2 GLY A 182       5.663  32.353   5.016  1.00 81.96           H  
ATOM   2878  HA3 GLY A 182       4.577  32.773   3.683  1.00 81.96           H  
ATOM   2879  C   GLY A 182       3.632  32.692   5.593  1.00 81.96           C  
ATOM   2880  O   GLY A 182       3.907  33.657   6.299  1.00 81.96           O  
ATOM   2881  N   THR A 183       2.459  32.051   5.665  1.00 77.77           N  
ATOM   2882  H   THR A 183       2.245  31.359   4.961  1.00 77.77           H  
ATOM   2883  CA  THR A 183       1.400  32.395   6.632  1.00 77.77           C  
ATOM   2884  HA  THR A 183       1.425  33.471   6.803  1.00 77.77           H  
ATOM   2885  C   THR A 183       1.611  31.722   7.992  1.00 77.77           C  
ATOM   2886  CB  THR A 183       0.009  32.045   6.080  1.00 77.77           C  
ATOM   2887  HB  THR A 183      -0.126  30.964   6.088  1.00 77.77           H  
ATOM   2888  O   THR A 183       1.319  32.319   9.025  1.00 77.77           O  
ATOM   2889  CG2 THR A 183      -1.111  32.705   6.881  1.00 77.77           C  
ATOM   2890 HG21 THR A 183      -1.166  32.268   7.878  1.00 77.77           H  
ATOM   2891 HG22 THR A 183      -0.931  33.776   6.967  1.00 77.77           H  
ATOM   2892 HG23 THR A 183      -2.069  32.548   6.385  1.00 77.77           H  
ATOM   2893  OG1 THR A 183      -0.125  32.503   4.754  1.00 77.77           O  
ATOM   2894  HG1 THR A 183      -1.051  32.416   4.517  1.00 77.77           H  
ATOM   2895  N   PHE A 184       2.157  30.501   8.026  1.00 77.41           N  
ATOM   2896  H   PHE A 184       2.377  30.037   7.157  1.00 77.41           H  
ATOM   2897  CA  PHE A 184       2.613  29.885   9.273  1.00 77.41           C  
ATOM   2898  HA  PHE A 184       1.875  30.080  10.051  1.00 77.41           H  
ATOM   2899  C   PHE A 184       3.943  30.496   9.730  1.00 77.41           C  
ATOM   2900  CB  PHE A 184       2.749  28.359   9.121  1.00 77.41           C  
ATOM   2901  HB2 PHE A 184       2.965  28.102   8.084  1.00 77.41           H  
ATOM   2902  HB3 PHE A 184       3.611  28.025   9.699  1.00 77.41           H  
ATOM   2903  O   PHE A 184       4.959  30.367   9.056  1.00 77.41           O  
ATOM   2904  CG  PHE A 184       1.544  27.576   9.602  1.00 77.41           C  
ATOM   2905  CD1 PHE A 184       1.609  26.879  10.825  1.00 77.41           C  
ATOM   2906  HD1 PHE A 184       2.520  26.892  11.404  1.00 77.41           H  
ATOM   2907  CD2 PHE A 184       0.356  27.563   8.849  1.00 77.41           C  
ATOM   2908  HD2 PHE A 184       0.298  28.114   7.922  1.00 77.41           H  
ATOM   2909  CE1 PHE A 184       0.491  26.170  11.296  1.00 77.41           C  
ATOM   2910  HE1 PHE A 184       0.536  25.642  12.236  1.00 77.41           H  
ATOM   2911  CE2 PHE A 184      -0.762  26.854   9.317  1.00 77.41           C  
ATOM   2912  HE2 PHE A 184      -1.683  26.872   8.753  1.00 77.41           H  
ATOM   2913  CZ  PHE A 184      -0.691  26.160  10.538  1.00 77.41           C  
ATOM   2914  HZ  PHE A 184      -1.561  25.636  10.906  1.00 77.41           H  
ATOM   2915  N   GLU A 185       3.975  31.037  10.951  1.00 76.21           N  
ATOM   2916  H   GLU A 185       3.095  31.235  11.406  1.00 76.21           H  
ATOM   2917  CA  GLU A 185       5.209  31.493  11.623  1.00 76.21           C  
ATOM   2918  HA  GLU A 185       5.724  32.204  10.977  1.00 76.21           H  
ATOM   2919  C   GLU A 185       6.202  30.350  11.939  1.00 76.21           C  
ATOM   2920  CB  GLU A 185       4.840  32.195  12.943  1.00 76.21           C  
ATOM   2921  HB2 GLU A 185       4.369  31.463  13.599  1.00 76.21           H  
ATOM   2922  HB3 GLU A 185       5.758  32.540  13.418  1.00 76.21           H  
ATOM   2923  O   GLU A 185       7.326  30.593  12.380  1.00 76.21           O  
ATOM   2924  CG  GLU A 185       3.901  33.403  12.782  1.00 76.21           C  
ATOM   2925  HG2 GLU A 185       2.947  33.065  12.378  1.00 76.21           H  
ATOM   2926  HG3 GLU A 185       4.348  34.095  12.069  1.00 76.21           H  
ATOM   2927  CD  GLU A 185       3.646  34.127  14.117  1.00 76.21           C  
ATOM   2928  OE1 GLU A 185       3.395  35.352  14.074  1.00 76.21           O  
ATOM   2929  OE2 GLU A 185       3.695  33.456  15.176  1.00 76.21           O  
ATOM   2930  N   ARG A 186       5.777  29.094  11.748  1.00 85.13           N  
ATOM   2931  H   ARG A 186       4.912  28.997  11.236  1.00 85.13           H  
ATOM   2932  CA  ARG A 186       6.466  27.864  12.156  1.00 85.13           C  
ATOM   2933  HA  ARG A 186       7.370  28.115  12.711  1.00 85.13           H  
ATOM   2934  C   ARG A 186       6.884  27.049  10.940  1.00 85.13           C  
ATOM   2935  CB  ARG A 186       5.552  27.042  13.071  1.00 85.13           C  
ATOM   2936  HB2 ARG A 186       4.611  26.842  12.558  1.00 85.13           H  
ATOM   2937  HB3 ARG A 186       6.032  26.086  13.278  1.00 85.13           H  
ATOM   2938  O   ARG A 186       6.093  26.870  10.013  1.00 85.13           O  
ATOM   2939  CG  ARG A 186       5.271  27.777  14.391  1.00 85.13           C  
ATOM   2940  HG2 ARG A 186       4.730  28.701  14.186  1.00 85.13           H  
ATOM   2941  HG3 ARG A 186       6.213  28.030  14.877  1.00 85.13           H  
ATOM   2942  CD  ARG A 186       4.424  26.925  15.340  1.00 85.13           C  
ATOM   2943  HD2 ARG A 186       4.147  27.536  16.199  1.00 85.13           H  
ATOM   2944  HD3 ARG A 186       3.517  26.612  14.823  1.00 85.13           H  
ATOM   2945  NE  ARG A 186       5.184  25.757  15.803  1.00 85.13           N  
ATOM   2946  HE  ARG A 186       6.188  25.802  15.704  1.00 85.13           H  
ATOM   2947  NH1 ARG A 186       3.462  24.441  16.569  1.00 85.13           N  
ATOM   2948 HH11 ARG A 186       3.144  23.577  16.982  1.00 85.13           H  
ATOM   2949 HH12 ARG A 186       2.815  25.203  16.425  1.00 85.13           H  
ATOM   2950  NH2 ARG A 186       5.591  23.716  16.616  1.00 85.13           N  
ATOM   2951 HH21 ARG A 186       5.341  22.829  17.030  1.00 85.13           H  
ATOM   2952 HH22 ARG A 186       6.553  23.979  16.461  1.00 85.13           H  
ATOM   2953  CZ  ARG A 186       4.730  24.643  16.324  1.00 85.13           C  
ATOM   2954  N   ARG A 187       8.100  26.498  10.953  1.00 91.91           N  
ATOM   2955  H   ARG A 187       8.615  26.539  11.821  1.00 91.91           H  
ATOM   2956  CA  ARG A 187       8.594  25.677   9.834  1.00 91.91           C  
ATOM   2957  HA  ARG A 187       8.277  26.142   8.901  1.00 91.91           H  
ATOM   2958  C   ARG A 187       7.971  24.290   9.882  1.00 91.91           C  
ATOM   2959  CB  ARG A 187      10.121  25.577   9.833  1.00 91.91           C  
ATOM   2960  HB2 ARG A 187      10.463  25.201  10.797  1.00 91.91           H  
ATOM   2961  HB3 ARG A 187      10.416  24.866   9.062  1.00 91.91           H  
ATOM   2962  O   ARG A 187       7.972  23.643  10.928  1.00 91.91           O  
ATOM   2963  CG  ARG A 187      10.792  26.921   9.540  1.00 91.91           C  
ATOM   2964  HG2 ARG A 187      10.645  27.600  10.380  1.00 91.91           H  
ATOM   2965  HG3 ARG A 187      10.363  27.358   8.638  1.00 91.91           H  
ATOM   2966  CD  ARG A 187      12.284  26.675   9.319  1.00 91.91           C  
ATOM   2967  HD2 ARG A 187      12.387  25.979   8.487  1.00 91.91           H  
ATOM   2968  HD3 ARG A 187      12.707  26.211  10.210  1.00 91.91           H  
ATOM   2969  NE  ARG A 187      13.002  27.929   9.033  1.00 91.91           N  
ATOM   2970  HE  ARG A 187      12.652  28.754   9.499  1.00 91.91           H  
ATOM   2971  NH1 ARG A 187      14.587  27.076   7.584  1.00 91.91           N  
ATOM   2972 HH11 ARG A 187      14.095  26.197   7.513  1.00 91.91           H  
ATOM   2973 HH12 ARG A 187      15.368  27.192   6.954  1.00 91.91           H  
ATOM   2974  NH2 ARG A 187      14.661  29.215   8.180  1.00 91.91           N  
ATOM   2975 HH21 ARG A 187      14.276  30.010   8.671  1.00 91.91           H  
ATOM   2976 HH22 ARG A 187      15.464  29.309   7.574  1.00 91.91           H  
ATOM   2977  CZ  ARG A 187      14.072  28.055   8.270  1.00 91.91           C  
ATOM   2978  N   PHE A 188       7.490  23.799   8.746  1.00 94.39           N  
ATOM   2979  H   PHE A 188       7.521  24.357   7.905  1.00 94.39           H  
ATOM   2980  CA  PHE A 188       6.905  22.465   8.656  1.00 94.39           C  
ATOM   2981  HA  PHE A 188       7.424  21.813   9.358  1.00 94.39           H  
ATOM   2982  C   PHE A 188       7.071  21.845   7.264  1.00 94.39           C  
ATOM   2983  CB  PHE A 188       5.442  22.515   9.117  1.00 94.39           C  
ATOM   2984  HB2 PHE A 188       5.382  23.105  10.032  1.00 94.39           H  
ATOM   2985  HB3 PHE A 188       5.135  21.503   9.379  1.00 94.39           H  
ATOM   2986  O   PHE A 188       7.434  22.523   6.300  1.00 94.39           O  
ATOM   2987  CG  PHE A 188       4.450  23.063   8.118  1.00 94.39           C  
ATOM   2988  CD1 PHE A 188       4.271  24.451   7.963  1.00 94.39           C  
ATOM   2989  HD1 PHE A 188       4.843  25.145   8.562  1.00 94.39           H  
ATOM   2990  CD2 PHE A 188       3.680  22.165   7.357  1.00 94.39           C  
ATOM   2991  HD2 PHE A 188       3.799  21.100   7.492  1.00 94.39           H  
ATOM   2992  CE1 PHE A 188       3.339  24.937   7.030  1.00 94.39           C  
ATOM   2993  HE1 PHE A 188       3.201  26.001   6.907  1.00 94.39           H  
ATOM   2994  CE2 PHE A 188       2.753  22.649   6.426  1.00 94.39           C  
ATOM   2995  HE2 PHE A 188       2.166  21.956   5.841  1.00 94.39           H  
ATOM   2996  CZ  PHE A 188       2.591  24.032   6.256  1.00 94.39           C  
ATOM   2997  HZ  PHE A 188       1.882  24.392   5.525  1.00 94.39           H  
ATOM   2998  N   ILE A 189       6.798  20.543   7.176  1.00 96.50           N  
ATOM   2999  H   ILE A 189       6.553  20.061   8.029  1.00 96.50           H  
ATOM   3000  CA  ILE A 189       6.763  19.781   5.923  1.00 96.50           C  
ATOM   3001  HA  ILE A 189       7.167  20.387   5.111  1.00 96.50           H  
ATOM   3002  C   ILE A 189       5.306  19.446   5.604  1.00 96.50           C  
ATOM   3003  CB  ILE A 189       7.618  18.500   6.037  1.00 96.50           C  
ATOM   3004  HB  ILE A 189       7.183  17.868   6.811  1.00 96.50           H  
ATOM   3005  O   ILE A 189       4.623  18.840   6.429  1.00 96.50           O  
ATOM   3006  CG1 ILE A 189       9.076  18.819   6.426  1.00 96.50           C  
ATOM   3007 HG12 ILE A 189       9.089  19.493   7.283  1.00 96.50           H  
ATOM   3008 HG13 ILE A 189       9.569  19.326   5.596  1.00 96.50           H  
ATOM   3009  CG2 ILE A 189       7.598  17.732   4.703  1.00 96.50           C  
ATOM   3010 HG21 ILE A 189       8.106  18.314   3.934  1.00 96.50           H  
ATOM   3011 HG22 ILE A 189       6.573  17.550   4.381  1.00 96.50           H  
ATOM   3012 HG23 ILE A 189       8.086  16.763   4.810  1.00 96.50           H  
ATOM   3013  CD1 ILE A 189       9.881  17.583   6.835  1.00 96.50           C  
ATOM   3014 HD11 ILE A 189       9.420  17.127   7.712  1.00 96.50           H  
ATOM   3015 HD12 ILE A 189      10.899  17.880   7.085  1.00 96.50           H  
ATOM   3016 HD13 ILE A 189       9.915  16.855   6.025  1.00 96.50           H  
ATOM   3017  N   LEU A 190       4.836  19.791   4.407  1.00 96.97           N  
ATOM   3018  H   LEU A 190       5.479  20.218   3.755  1.00 96.97           H  
ATOM   3019  CA  LEU A 190       3.524  19.392   3.899  1.00 96.97           C  
ATOM   3020  HA  LEU A 190       2.868  19.175   4.743  1.00 96.97           H  
ATOM   3021  C   LEU A 190       3.673  18.123   3.046  1.00 96.97           C  
ATOM   3022  CB  LEU A 190       2.927  20.565   3.099  1.00 96.97           C  
ATOM   3023  HB2 LEU A 190       3.007  21.483   3.680  1.00 96.97           H  
ATOM   3024  HB3 LEU A 190       3.523  20.688   2.195  1.00 96.97           H  
ATOM   3025  O   LEU A 190       4.474  18.110   2.115  1.00 96.97           O  
ATOM   3026  CG  LEU A 190       1.458  20.365   2.689  1.00 96.97           C  
ATOM   3027  HG  LEU A 190       1.345  19.370   2.257  1.00 96.97           H  
ATOM   3028  CD1 LEU A 190       0.491  20.490   3.864  1.00 96.97           C  
ATOM   3029 HD11 LEU A 190      -0.526  20.318   3.511  1.00 96.97           H  
ATOM   3030 HD12 LEU A 190       0.722  19.747   4.628  1.00 96.97           H  
ATOM   3031 HD13 LEU A 190       0.548  21.492   4.290  1.00 96.97           H  
ATOM   3032  CD2 LEU A 190       1.059  21.405   1.641  1.00 96.97           C  
ATOM   3033 HD21 LEU A 190       0.018  21.266   1.351  1.00 96.97           H  
ATOM   3034 HD22 LEU A 190       1.192  22.413   2.037  1.00 96.97           H  
ATOM   3035 HD23 LEU A 190       1.677  21.286   0.751  1.00 96.97           H  
ATOM   3036  N   ILE A 191       2.901  17.070   3.322  1.00 98.04           N  
ATOM   3037  H   ILE A 191       2.268  17.150   4.105  1.00 98.04           H  
ATOM   3038  CA  ILE A 191       2.886  15.808   2.557  1.00 98.04           C  
ATOM   3039  HA  ILE A 191       3.474  15.937   1.649  1.00 98.04           H  
ATOM   3040  C   ILE A 191       1.457  15.483   2.116  1.00 98.04           C  
ATOM   3041  CB  ILE A 191       3.528  14.652   3.379  1.00 98.04           C  
ATOM   3042  HB  ILE A 191       3.104  14.665   4.383  1.00 98.04           H  
ATOM   3043  O   ILE A 191       0.511  15.687   2.871  1.00 98.04           O  
ATOM   3044  CG1 ILE A 191       5.050  14.894   3.482  1.00 98.04           C  
ATOM   3045 HG12 ILE A 191       5.208  15.862   3.957  1.00 98.04           H  
ATOM   3046 HG13 ILE A 191       5.465  14.932   2.475  1.00 98.04           H  
ATOM   3047  CG2 ILE A 191       3.260  13.256   2.774  1.00 98.04           C  
ATOM   3048 HG21 ILE A 191       2.192  13.039   2.770  1.00 98.04           H  
ATOM   3049 HG22 ILE A 191       3.647  13.207   1.757  1.00 98.04           H  
ATOM   3050 HG23 ILE A 191       3.731  12.480   3.377  1.00 98.04           H  
ATOM   3051  CD1 ILE A 191       5.852  13.863   4.286  1.00 98.04           C  
ATOM   3052 HD11 ILE A 191       6.864  14.239   4.437  1.00 98.04           H  
ATOM   3053 HD12 ILE A 191       5.914  12.919   3.745  1.00 98.04           H  
ATOM   3054 HD13 ILE A 191       5.382  13.701   5.256  1.00 98.04           H  
ATOM   3055  N   THR A 192       1.284  14.889   0.935  1.00 98.44           N  
ATOM   3056  H   THR A 192       2.093  14.764   0.343  1.00 98.44           H  
ATOM   3057  CA  THR A 192       0.050  14.159   0.594  1.00 98.44           C  
ATOM   3058  HA  THR A 192      -0.523  14.026   1.511  1.00 98.44           H  
ATOM   3059  C   THR A 192       0.354  12.757   0.082  1.00 98.44           C  
ATOM   3060  CB  THR A 192      -0.866  14.930  -0.372  1.00 98.44           C  
ATOM   3061  HB  THR A 192      -1.167  15.866   0.099  1.00 98.44           H  
ATOM   3062  O   THR A 192       1.331  12.548  -0.631  1.00 98.44           O  
ATOM   3063  CG2 THR A 192      -0.235  15.244  -1.724  1.00 98.44           C  
ATOM   3064 HG21 THR A 192       0.634  15.884  -1.566  1.00 98.44           H  
ATOM   3065 HG22 THR A 192       0.064  14.330  -2.237  1.00 98.44           H  
ATOM   3066 HG23 THR A 192      -0.952  15.785  -2.342  1.00 98.44           H  
ATOM   3067  OG1 THR A 192      -2.019  14.155  -0.619  1.00 98.44           O  
ATOM   3068  HG1 THR A 192      -2.625  14.344   0.101  1.00 98.44           H  
ATOM   3069  N   GLY A 193      -0.503  11.793   0.436  1.00 96.96           N  
ATOM   3070  H   GLY A 193      -1.299  12.077   0.989  1.00 96.96           H  
ATOM   3071  CA  GLY A 193      -0.495  10.433  -0.118  1.00 96.96           C  
ATOM   3072  HA2 GLY A 193      -0.814   9.734   0.655  1.00 96.96           H  
ATOM   3073  HA3 GLY A 193       0.514  10.167  -0.431  1.00 96.96           H  
ATOM   3074  C   GLY A 193      -1.414  10.243  -1.330  1.00 96.96           C  
ATOM   3075  O   GLY A 193      -1.438   9.146  -1.891  1.00 96.96           O  
ATOM   3076  N   LYS A 194      -2.154  11.291  -1.732  1.00 96.29           N  
ATOM   3077  H   LYS A 194      -2.028  12.166  -1.243  1.00 96.29           H  
ATOM   3078  CA  LYS A 194      -3.202  11.264  -2.767  1.00 96.29           C  
ATOM   3079  HA  LYS A 194      -3.697  12.235  -2.739  1.00 96.29           H  
ATOM   3080  C   LYS A 194      -4.295  10.231  -2.452  1.00 96.29           C  
ATOM   3081  CB  LYS A 194      -2.583  11.112  -4.168  1.00 96.29           C  
ATOM   3082  HB2 LYS A 194      -3.379  11.240  -4.902  1.00 96.29           H  
ATOM   3083  HB3 LYS A 194      -2.172  10.108  -4.281  1.00 96.29           H  
ATOM   3084  O   LYS A 194      -4.486   9.250  -3.180  1.00 96.29           O  
ATOM   3085  CG  LYS A 194      -1.471  12.134  -4.448  1.00 96.29           C  
ATOM   3086  HG2 LYS A 194      -1.839  13.134  -4.215  1.00 96.29           H  
ATOM   3087  HG3 LYS A 194      -0.600  11.924  -3.828  1.00 96.29           H  
ATOM   3088  CD  LYS A 194      -1.064  12.075  -5.921  1.00 96.29           C  
ATOM   3089  HD2 LYS A 194      -0.619  11.108  -6.154  1.00 96.29           H  
ATOM   3090  HD3 LYS A 194      -1.959  12.211  -6.529  1.00 96.29           H  
ATOM   3091  CE  LYS A 194      -0.064  13.192  -6.217  1.00 96.29           C  
ATOM   3092  HE2 LYS A 194      -0.327  14.049  -5.596  1.00 96.29           H  
ATOM   3093  HE3 LYS A 194       0.946  12.878  -5.955  1.00 96.29           H  
ATOM   3094  NZ  LYS A 194      -0.151  13.620  -7.626  1.00 96.29           N  
ATOM   3095  HZ1 LYS A 194       0.173  14.572  -7.720  1.00 96.29           H  
ATOM   3096  HZ2 LYS A 194       0.263  12.995  -8.301  1.00 96.29           H  
ATOM   3097  HZ3 LYS A 194      -1.123  13.815  -7.821  1.00 96.29           H  
ATOM   3098  N   GLY A 195      -4.985  10.441  -1.331  1.00 96.02           N  
ATOM   3099  H   GLY A 195      -4.812  11.297  -0.824  1.00 96.02           H  
ATOM   3100  CA  GLY A 195      -5.896   9.468  -0.727  1.00 96.02           C  
ATOM   3101  HA2 GLY A 195      -6.549   9.970  -0.013  1.00 96.02           H  
ATOM   3102  HA3 GLY A 195      -6.528   9.035  -1.503  1.00 96.02           H  
ATOM   3103  C   GLY A 195      -5.135   8.355   0.000  1.00 96.02           C  
ATOM   3104  O   GLY A 195      -4.223   8.618   0.785  1.00 96.02           O  
ATOM   3105  N   TYR A 196      -5.496   7.096  -0.272  1.00 94.85           N  
ATOM   3106  H   TYR A 196      -6.271   6.960  -0.905  1.00 94.85           H  
ATOM   3107  CA  TYR A 196      -4.851   5.915   0.318  1.00 94.85           C  
ATOM   3108  HA  TYR A 196      -5.019   5.953   1.394  1.00 94.85           H  
ATOM   3109  C   TYR A 196      -3.333   5.875   0.056  1.00 94.85           C  
ATOM   3110  CB  TYR A 196      -5.508   4.632  -0.204  1.00 94.85           C  
ATOM   3111  HB2 TYR A 196      -5.700   4.727  -1.273  1.00 94.85           H  
ATOM   3112  HB3 TYR A 196      -4.808   3.806  -0.076  1.00 94.85           H  
ATOM   3113  O   TYR A 196      -2.922   5.674  -1.095  1.00 94.85           O  
ATOM   3114  CG  TYR A 196      -6.782   4.255   0.519  1.00 94.85           C  
ATOM   3115  CD1 TYR A 196      -6.701   3.547   1.735  1.00 94.85           C  
ATOM   3116  HD1 TYR A 196      -5.737   3.315   2.162  1.00 94.85           H  
ATOM   3117  CD2 TYR A 196      -8.040   4.605  -0.011  1.00 94.85           C  
ATOM   3118  HD2 TYR A 196      -8.112   5.185  -0.919  1.00 94.85           H  
ATOM   3119  CE1 TYR A 196      -7.876   3.153   2.400  1.00 94.85           C  
ATOM   3120  HE1 TYR A 196      -7.823   2.613   3.334  1.00 94.85           H  
ATOM   3121  CE2 TYR A 196      -9.218   4.216   0.658  1.00 94.85           C  
ATOM   3122  HE2 TYR A 196     -10.188   4.492   0.271  1.00 94.85           H  
ATOM   3123  OH  TYR A 196     -10.260   3.019   2.469  1.00 94.85           O  
ATOM   3124  HH  TYR A 196     -10.019   2.498   3.238  1.00 94.85           H  
ATOM   3125  CZ  TYR A 196      -9.137   3.476   1.856  1.00 94.85           C  
ATOM   3126  N   PRO A 197      -2.495   5.983   1.105  1.00 94.90           N  
ATOM   3127  CA  PRO A 197      -1.070   6.216   0.941  1.00 94.90           C  
ATOM   3128  HA  PRO A 197      -0.914   6.979   0.179  1.00 94.90           H  
ATOM   3129  C   PRO A 197      -0.322   4.948   0.535  1.00 94.90           C  
ATOM   3130  CB  PRO A 197      -0.599   6.764   2.286  1.00 94.90           C  
ATOM   3131  HB2 PRO A 197      -0.811   7.833   2.313  1.00 94.90           H  
ATOM   3132  HB3 PRO A 197       0.459   6.577   2.468  1.00 94.90           H  
ATOM   3133  O   PRO A 197      -0.565   3.845   1.041  1.00 94.90           O  
ATOM   3134  CG  PRO A 197      -1.513   6.039   3.273  1.00 94.90           C  
ATOM   3135  HG2 PRO A 197      -1.581   6.545   4.235  1.00 94.90           H  
ATOM   3136  HG3 PRO A 197      -1.176   5.011   3.402  1.00 94.90           H  
ATOM   3137  CD  PRO A 197      -2.841   6.057   2.521  1.00 94.90           C  
ATOM   3138  HD2 PRO A 197      -3.351   7.001   2.714  1.00 94.90           H  
ATOM   3139  HD3 PRO A 197      -3.462   5.217   2.830  1.00 94.90           H  
ATOM   3140  N   ASP A 198       0.639   5.117  -0.368  1.00 91.06           N  
ATOM   3141  H   ASP A 198       0.807   6.044  -0.730  1.00 91.06           H  
ATOM   3142  CA  ASP A 198       1.554   4.054  -0.761  1.00 91.06           C  
ATOM   3143  HA  ASP A 198       0.968   3.143  -0.881  1.00 91.06           H  
ATOM   3144  C   ASP A 198       2.615   3.770   0.325  1.00 91.06           C  
ATOM   3145  CB  ASP A 198       2.154   4.387  -2.133  1.00 91.06           C  
ATOM   3146  HB2 ASP A 198       2.613   3.488  -2.544  1.00 91.06           H  
ATOM   3147  HB3 ASP A 198       1.365   4.699  -2.818  1.00 91.06           H  
ATOM   3148  O   ASP A 198       2.770   4.503   1.308  1.00 91.06           O  
ATOM   3149  CG  ASP A 198       3.212   5.477  -2.021  1.00 91.06           C  
ATOM   3150  OD1 ASP A 198       2.872   6.667  -2.187  1.00 91.06           O  
ATOM   3151  OD2 ASP A 198       4.359   5.099  -1.715  1.00 91.06           O  
ATOM   3152  N   CYS A 199       3.353   2.667   0.166  1.00 89.73           N  
ATOM   3153  H   CYS A 199       3.228   2.109  -0.666  1.00 89.73           H  
ATOM   3154  CA  CYS A 199       4.337   2.242   1.161  1.00 89.73           C  
ATOM   3155  HA  CYS A 199       3.848   2.210   2.135  1.00 89.73           H  
ATOM   3156  C   CYS A 199       5.519   3.213   1.307  1.00 89.73           C  
ATOM   3157  CB  CYS A 199       4.854   0.833   0.835  1.00 89.73           C  
ATOM   3158  HB2 CYS A 199       5.422   0.857  -0.095  1.00 89.73           H  
ATOM   3159  HB3 CYS A 199       5.526   0.530   1.638  1.00 89.73           H  
ATOM   3160  O   CYS A 199       6.060   3.300   2.404  1.00 89.73           O  
ATOM   3161  SG  CYS A 199       3.499  -0.375   0.713  1.00 89.73           S  
ATOM   3162  HG  CYS A 199       4.243  -1.455   0.968  1.00 89.73           H  
ATOM   3163  N   CYS A 200       5.921   3.929   0.252  1.00 91.54           N  
ATOM   3164  H   CYS A 200       5.339   3.978  -0.572  1.00 91.54           H  
ATOM   3165  CA  CYS A 200       7.004   4.906   0.336  1.00 91.54           C  
ATOM   3166  HA  CYS A 200       7.838   4.468   0.884  1.00 91.54           H  
ATOM   3167  C   CYS A 200       6.559   6.147   1.112  1.00 91.54           C  
ATOM   3168  CB  CYS A 200       7.495   5.277  -1.065  1.00 91.54           C  
ATOM   3169  HB2 CYS A 200       6.719   5.807  -1.617  1.00 91.54           H  
ATOM   3170  HB3 CYS A 200       7.803   4.389  -1.617  1.00 91.54           H  
ATOM   3171  O   CYS A 200       7.220   6.523   2.077  1.00 91.54           O  
ATOM   3172  SG  CYS A 200       8.912   6.369  -0.817  1.00 91.54           S  
ATOM   3173  HG  CYS A 200       9.026   6.793  -2.079  1.00 91.54           H  
ATOM   3174  N   THR A 201       5.394   6.714   0.781  1.00 95.76           N  
ATOM   3175  H   THR A 201       4.926   6.397  -0.057  1.00 95.76           H  
ATOM   3176  CA  THR A 201       4.838   7.860   1.523  1.00 95.76           C  
ATOM   3177  HA  THR A 201       5.524   8.701   1.422  1.00 95.76           H  
ATOM   3178  C   THR A 201       4.719   7.547   3.021  1.00 95.76           C  
ATOM   3179  CB  THR A 201       3.481   8.290   0.942  1.00 95.76           C  
ATOM   3180  HB  THR A 201       2.742   7.502   1.086  1.00 95.76           H  
ATOM   3181  O   THR A 201       5.153   8.334   3.861  1.00 95.76           O  
ATOM   3182  CG2 THR A 201       2.988   9.583   1.593  1.00 95.76           C  
ATOM   3183 HG21 THR A 201       2.056   9.900   1.125  1.00 95.76           H  
ATOM   3184 HG22 THR A 201       2.806   9.432   2.657  1.00 95.76           H  
ATOM   3185 HG23 THR A 201       3.729  10.372   1.462  1.00 95.76           H  
ATOM   3186  OG1 THR A 201       3.609   8.565  -0.435  1.00 95.76           O  
ATOM   3187  HG1 THR A 201       3.344   7.811  -0.967  1.00 95.76           H  
ATOM   3188  N   ARG A 202       4.236   6.345   3.373  1.00 94.86           N  
ATOM   3189  H   ARG A 202       3.898   5.743   2.636  1.00 94.86           H  
ATOM   3190  CA  ARG A 202       4.205   5.862   4.767  1.00 94.86           C  
ATOM   3191  HA  ARG A 202       3.704   6.603   5.389  1.00 94.86           H  
ATOM   3192  C   ARG A 202       5.595   5.690   5.392  1.00 94.86           C  
ATOM   3193  CB  ARG A 202       3.436   4.540   4.843  1.00 94.86           C  
ATOM   3194  HB2 ARG A 202       3.637   4.087   5.813  1.00 94.86           H  
ATOM   3195  HB3 ARG A 202       3.797   3.862   4.069  1.00 94.86           H  
ATOM   3196  O   ARG A 202       5.780   6.070   6.543  1.00 94.86           O  
ATOM   3197  CG  ARG A 202       1.921   4.744   4.697  1.00 94.86           C  
ATOM   3198  HG2 ARG A 202       1.555   5.356   5.520  1.00 94.86           H  
ATOM   3199  HG3 ARG A 202       1.716   5.260   3.759  1.00 94.86           H  
ATOM   3200  CD  ARG A 202       1.173   3.407   4.687  1.00 94.86           C  
ATOM   3201  HD2 ARG A 202       1.501   2.844   3.814  1.00 94.86           H  
ATOM   3202  HD3 ARG A 202       0.106   3.608   4.593  1.00 94.86           H  
ATOM   3203  NE  ARG A 202       1.412   2.642   5.926  1.00 94.86           N  
ATOM   3204  HE  ARG A 202       1.680   3.177   6.740  1.00 94.86           H  
ATOM   3205  NH1 ARG A 202       1.090   0.523   5.121  1.00 94.86           N  
ATOM   3206 HH11 ARG A 202       0.871   0.957   4.236  1.00 94.86           H  
ATOM   3207 HH12 ARG A 202       1.321  -0.456   5.211  1.00 94.86           H  
ATOM   3208  NH2 ARG A 202       1.770   0.816   7.221  1.00 94.86           N  
ATOM   3209 HH21 ARG A 202       2.162   1.467   7.887  1.00 94.86           H  
ATOM   3210 HH22 ARG A 202       1.898  -0.175   7.366  1.00 94.86           H  
ATOM   3211  CZ  ARG A 202       1.408   1.337   6.088  1.00 94.86           C  
ATOM   3212  N   ARG A 203       6.565   5.134   4.656  1.00 93.85           N  
ATOM   3213  H   ARG A 203       6.340   4.842   3.715  1.00 93.85           H  
ATOM   3214  CA  ARG A 203       7.953   4.963   5.122  1.00 93.85           C  
ATOM   3215  HA  ARG A 203       7.942   4.415   6.064  1.00 93.85           H  
ATOM   3216  C   ARG A 203       8.612   6.310   5.414  1.00 93.85           C  
ATOM   3217  CB  ARG A 203       8.754   4.157   4.081  1.00 93.85           C  
ATOM   3218  HB2 ARG A 203       8.251   3.206   3.905  1.00 93.85           H  
ATOM   3219  HB3 ARG A 203       8.759   4.704   3.138  1.00 93.85           H  
ATOM   3220  O   ARG A 203       9.241   6.441   6.453  1.00 93.85           O  
ATOM   3221  CG  ARG A 203      10.216   3.860   4.453  1.00 93.85           C  
ATOM   3222  HG2 ARG A 203      10.778   4.792   4.517  1.00 93.85           H  
ATOM   3223  HG3 ARG A 203      10.642   3.264   3.646  1.00 93.85           H  
ATOM   3224  CD  ARG A 203      10.392   3.080   5.758  1.00 93.85           C  
ATOM   3225  HD2 ARG A 203       9.707   2.231   5.760  1.00 93.85           H  
ATOM   3226  HD3 ARG A 203      10.156   3.740   6.592  1.00 93.85           H  
ATOM   3227  NE  ARG A 203      11.767   2.570   5.874  1.00 93.85           N  
ATOM   3228  HE  ARG A 203      12.234   2.331   5.010  1.00 93.85           H  
ATOM   3229  NH1 ARG A 203      12.032   2.675   8.145  1.00 93.85           N  
ATOM   3230 HH11 ARG A 203      12.647   2.681   8.945  1.00 93.85           H  
ATOM   3231 HH12 ARG A 203      11.064   2.952   8.231  1.00 93.85           H  
ATOM   3232  NH2 ARG A 203      13.745   2.056   6.844  1.00 93.85           N  
ATOM   3233 HH21 ARG A 203      14.124   1.861   5.928  1.00 93.85           H  
ATOM   3234 HH22 ARG A 203      14.379   2.048   7.630  1.00 93.85           H  
ATOM   3235  CZ  ARG A 203      12.507   2.433   6.953  1.00 93.85           C  
ATOM   3236  N   ILE A 204       8.437   7.309   4.550  1.00 96.00           N  
ATOM   3237  H   ILE A 204       7.915   7.119   3.706  1.00 96.00           H  
ATOM   3238  CA  ILE A 204       9.039   8.641   4.715  1.00 96.00           C  
ATOM   3239  HA  ILE A 204      10.087   8.511   4.984  1.00 96.00           H  
ATOM   3240  C   ILE A 204       8.405   9.395   5.892  1.00 96.00           C  
ATOM   3241  CB  ILE A 204       9.004   9.408   3.371  1.00 96.00           C  
ATOM   3242  HB  ILE A 204       7.993   9.366   2.967  1.00 96.00           H  
ATOM   3243  O   ILE A 204       9.135   9.949   6.705  1.00 96.00           O  
ATOM   3244  CG1 ILE A 204       9.971   8.693   2.393  1.00 96.00           C  
ATOM   3245 HG12 ILE A 204      10.982   8.724   2.799  1.00 96.00           H  
ATOM   3246 HG13 ILE A 204       9.684   7.646   2.303  1.00 96.00           H  
ATOM   3247  CG2 ILE A 204       9.391  10.889   3.543  1.00 96.00           C  
ATOM   3248 HG21 ILE A 204       9.358  11.409   2.585  1.00 96.00           H  
ATOM   3249 HG22 ILE A 204       8.688  11.396   4.205  1.00 96.00           H  
ATOM   3250 HG23 ILE A 204      10.394  10.972   3.962  1.00 96.00           H  
ATOM   3251  CD1 ILE A 204      10.005   9.265   0.975  1.00 96.00           C  
ATOM   3252 HD11 ILE A 204      10.589   8.603   0.336  1.00 96.00           H  
ATOM   3253 HD12 ILE A 204       8.991   9.332   0.581  1.00 96.00           H  
ATOM   3254 HD13 ILE A 204      10.481  10.246   0.975  1.00 96.00           H  
ATOM   3255  N   VAL A 205       7.079   9.332   6.066  1.00 97.48           N  
ATOM   3256  H   VAL A 205       6.519   8.893   5.349  1.00 97.48           H  
ATOM   3257  CA  VAL A 205       6.397   9.863   7.266  1.00 97.48           C  
ATOM   3258  HA  VAL A 205       6.621  10.925   7.361  1.00 97.48           H  
ATOM   3259  C   VAL A 205       6.901   9.195   8.554  1.00 97.48           C  
ATOM   3260  CB  VAL A 205       4.871   9.702   7.109  1.00 97.48           C  
ATOM   3261  HB  VAL A 205       4.657   8.694   6.753  1.00 97.48           H  
ATOM   3262  O   VAL A 205       7.132   9.876   9.554  1.00 97.48           O  
ATOM   3263  CG1 VAL A 205       4.086   9.911   8.408  1.00 97.48           C  
ATOM   3264 HG11 VAL A 205       4.382   9.177   9.158  1.00 97.48           H  
ATOM   3265 HG12 VAL A 205       4.264  10.912   8.800  1.00 97.48           H  
ATOM   3266 HG13 VAL A 205       3.024   9.761   8.216  1.00 97.48           H  
ATOM   3267  CG2 VAL A 205       4.337  10.708   6.081  1.00 97.48           C  
ATOM   3268 HG21 VAL A 205       4.474  11.725   6.449  1.00 97.48           H  
ATOM   3269 HG22 VAL A 205       4.863  10.604   5.132  1.00 97.48           H  
ATOM   3270 HG23 VAL A 205       3.275  10.536   5.907  1.00 97.48           H  
ATOM   3271  N   HIS A 206       7.110   7.876   8.538  1.00 96.43           N  
ATOM   3272  H   HIS A 206       6.855   7.352   7.714  1.00 96.43           H  
ATOM   3273  CA  HIS A 206       7.695   7.148   9.664  1.00 96.43           C  
ATOM   3274  HA  HIS A 206       7.132   7.383  10.567  1.00 96.43           H  
ATOM   3275  C   HIS A 206       9.146   7.589   9.937  1.00 96.43           C  
ATOM   3276  CB  HIS A 206       7.544   5.642   9.408  1.00 96.43           C  
ATOM   3277  HB2 HIS A 206       6.483   5.391   9.416  1.00 96.43           H  
ATOM   3278  HB3 HIS A 206       7.934   5.401   8.420  1.00 96.43           H  
ATOM   3279  O   HIS A 206       9.446   7.968  11.065  1.00 96.43           O  
ATOM   3280  CG  HIS A 206       8.253   4.775  10.412  1.00 96.43           C  
ATOM   3281  CD2 HIS A 206       9.494   4.227  10.259  1.00 96.43           C  
ATOM   3282  HD2 HIS A 206      10.137   4.366   9.403  1.00 96.43           H  
ATOM   3283  ND1 HIS A 206       7.794   4.391  11.649  1.00 96.43           N  
ATOM   3284  HD1 HIS A 206       6.923   4.659  12.084  1.00 96.43           H  
ATOM   3285  CE1 HIS A 206       8.740   3.635  12.228  1.00 96.43           C  
ATOM   3286  HE1 HIS A 206       8.686   3.244  13.234  1.00 96.43           H  
ATOM   3287  NE2 HIS A 206       9.777   3.459  11.391  1.00 96.43           N  
ATOM   3288  N   ARG A 207      10.018   7.653   8.917  1.00 96.54           N  
ATOM   3289  H   ARG A 207       9.704   7.360   8.002  1.00 96.54           H  
ATOM   3290  CA  ARG A 207      11.405   8.147   9.062  1.00 96.54           C  
ATOM   3291  HA  ARG A 207      11.926   7.534   9.797  1.00 96.54           H  
ATOM   3292  C   ARG A 207      11.451   9.573   9.628  1.00 96.54           C  
ATOM   3293  CB  ARG A 207      12.185   8.057   7.734  1.00 96.54           C  
ATOM   3294  HB2 ARG A 207      11.637   8.579   6.949  1.00 96.54           H  
ATOM   3295  HB3 ARG A 207      13.133   8.575   7.881  1.00 96.54           H  
ATOM   3296  O   ARG A 207      12.178   9.812  10.581  1.00 96.54           O  
ATOM   3297  CG  ARG A 207      12.490   6.615   7.278  1.00 96.54           C  
ATOM   3298  HG2 ARG A 207      12.912   6.048   8.108  1.00 96.54           H  
ATOM   3299  HG3 ARG A 207      11.564   6.114   6.995  1.00 96.54           H  
ATOM   3300  CD  ARG A 207      13.454   6.555   6.079  1.00 96.54           C  
ATOM   3301  HD2 ARG A 207      13.058   7.164   5.266  1.00 96.54           H  
ATOM   3302  HD3 ARG A 207      13.525   5.521   5.741  1.00 96.54           H  
ATOM   3303  NE  ARG A 207      14.797   7.031   6.445  1.00 96.54           N  
ATOM   3304  HE  ARG A 207      14.948   7.240   7.422  1.00 96.54           H  
ATOM   3305  NH1 ARG A 207      15.979   6.584   4.527  1.00 96.54           N  
ATOM   3306 HH11 ARG A 207      15.191   6.145   4.074  1.00 96.54           H  
ATOM   3307 HH12 ARG A 207      16.871   6.601   4.053  1.00 96.54           H  
ATOM   3308  NH2 ARG A 207      16.976   7.576   6.262  1.00 96.54           N  
ATOM   3309 HH21 ARG A 207      16.889   7.920   7.207  1.00 96.54           H  
ATOM   3310 HH22 ARG A 207      17.871   7.583   5.795  1.00 96.54           H  
ATOM   3311  CZ  ARG A 207      15.906   7.059   5.736  1.00 96.54           C  
ATOM   3312  N   LEU A 208      10.609  10.489   9.141  1.00 97.65           N  
ATOM   3313  H   LEU A 208      10.040  10.235   8.346  1.00 97.65           H  
ATOM   3314  CA  LEU A 208      10.502  11.857   9.675  1.00 97.65           C  
ATOM   3315  HA  LEU A 208      11.481  12.334   9.614  1.00 97.65           H  
ATOM   3316  C   LEU A 208      10.087  11.908  11.159  1.00 97.65           C  
ATOM   3317  CB  LEU A 208       9.490  12.645   8.821  1.00 97.65           C  
ATOM   3318  HB2 LEU A 208       9.209  13.549   9.361  1.00 97.65           H  
ATOM   3319  HB3 LEU A 208       8.590  12.041   8.703  1.00 97.65           H  
ATOM   3320  O   LEU A 208      10.481  12.827  11.875  1.00 97.65           O  
ATOM   3321  CG  LEU A 208      10.017  13.056   7.434  1.00 97.65           C  
ATOM   3322  HG  LEU A 208      10.513  12.211   6.956  1.00 97.65           H  
ATOM   3323  CD1 LEU A 208       8.868  13.514   6.533  1.00 97.65           C  
ATOM   3324 HD11 LEU A 208       9.258  13.758   5.544  1.00 97.65           H  
ATOM   3325 HD12 LEU A 208       8.389  14.398   6.953  1.00 97.65           H  
ATOM   3326 HD13 LEU A 208       8.137  12.711   6.435  1.00 97.65           H  
ATOM   3327  CD2 LEU A 208      11.006  14.213   7.544  1.00 97.65           C  
ATOM   3328 HD21 LEU A 208      11.882  13.907   8.116  1.00 97.65           H  
ATOM   3329 HD22 LEU A 208      10.542  15.063   8.045  1.00 97.65           H  
ATOM   3330 HD23 LEU A 208      11.324  14.522   6.548  1.00 97.65           H  
ATOM   3331  N   THR A 209       9.313  10.928  11.633  1.00 97.25           N  
ATOM   3332  H   THR A 209       9.078  10.162  11.017  1.00 97.25           H  
ATOM   3333  CA  THR A 209       8.884  10.858  13.040  1.00 97.25           C  
ATOM   3334  HA  THR A 209       8.718  11.871  13.408  1.00 97.25           H  
ATOM   3335  C   THR A 209       9.953  10.225  13.937  1.00 97.25           C  
ATOM   3336  CB  THR A 209       7.557  10.096  13.184  1.00 97.25           C  
ATOM   3337  HB  THR A 209       7.726   9.039  12.980  1.00 97.25           H  
ATOM   3338  O   THR A 209      10.169  10.704  15.043  1.00 97.25           O  
ATOM   3339  CG2 THR A 209       6.959  10.244  14.585  1.00 97.25           C  
ATOM   3340 HG21 THR A 209       6.883  11.299  14.845  1.00 97.25           H  
ATOM   3341 HG22 THR A 209       7.595   9.739  15.313  1.00 97.25           H  
ATOM   3342 HG23 THR A 209       5.966   9.796  14.623  1.00 97.25           H  
ATOM   3343  OG1 THR A 209       6.591  10.574  12.266  1.00 97.25           O  
ATOM   3344  HG1 THR A 209       6.979  10.526  11.389  1.00 97.25           H  
ATOM   3345  N   GLU A 210      10.644   9.177  13.478  1.00 94.79           N  
ATOM   3346  H   GLU A 210      10.405   8.801  12.571  1.00 94.79           H  
ATOM   3347  CA  GLU A 210      11.629   8.442  14.292  1.00 94.79           C  
ATOM   3348  HA  GLU A 210      11.335   8.479  15.340  1.00 94.79           H  
ATOM   3349  C   GLU A 210      13.052   9.035  14.204  1.00 94.79           C  
ATOM   3350  CB  GLU A 210      11.656   6.961  13.873  1.00 94.79           C  
ATOM   3351  HB2 GLU A 210      12.390   6.439  14.487  1.00 94.79           H  
ATOM   3352  HB3 GLU A 210      12.004   6.907  12.841  1.00 94.79           H  
ATOM   3353  O   GLU A 210      13.722   9.197  15.222  1.00 94.79           O  
ATOM   3354  CG  GLU A 210      10.320   6.198  13.947  1.00 94.79           C  
ATOM   3355  HG2 GLU A 210      10.502   5.204  13.539  1.00 94.79           H  
ATOM   3356  HG3 GLU A 210       9.588   6.682  13.300  1.00 94.79           H  
ATOM   3357  CD  GLU A 210       9.725   6.022  15.353  1.00 94.79           C  
ATOM   3358  OE1 GLU A 210       8.476   6.099  15.458  1.00 94.79           O  
ATOM   3359  OE2 GLU A 210      10.495   5.718  16.291  1.00 94.79           O  
ATOM   3360  N   GLU A 211      13.528   9.381  13.000  1.00 95.43           N  
ATOM   3361  H   GLU A 211      12.920   9.283  12.200  1.00 95.43           H  
ATOM   3362  CA  GLU A 211      14.904   9.853  12.749  1.00 95.43           C  
ATOM   3363  HA  GLU A 211      15.583   9.361  13.445  1.00 95.43           H  
ATOM   3364  C   GLU A 211      15.047  11.362  12.978  1.00 95.43           C  
ATOM   3365  CB  GLU A 211      15.354   9.510  11.312  1.00 95.43           C  
ATOM   3366  HB2 GLU A 211      14.681   9.984  10.598  1.00 95.43           H  
ATOM   3367  HB3 GLU A 211      16.349   9.924  11.151  1.00 95.43           H  
ATOM   3368  O   GLU A 211      16.045  11.812  13.542  1.00 95.43           O  
ATOM   3369  CG  GLU A 211      15.414   7.999  11.038  1.00 95.43           C  
ATOM   3370  HG2 GLU A 211      16.240   7.572  11.607  1.00 95.43           H  
ATOM   3371  HG3 GLU A 211      14.494   7.535  11.394  1.00 95.43           H  
ATOM   3372  CD  GLU A 211      15.581   7.649   9.551  1.00 95.43           C  
ATOM   3373  OE1 GLU A 211      15.087   6.575   9.146  1.00 95.43           O  
ATOM   3374  OE2 GLU A 211      16.168   8.418   8.754  1.00 95.43           O  
ATOM   3375  N   ASN A 212      14.045  12.147  12.565  1.00 96.79           N  
ATOM   3376  H   ASN A 212      13.283  11.709  12.068  1.00 96.79           H  
ATOM   3377  CA  ASN A 212      14.024  13.605  12.734  1.00 96.79           C  
ATOM   3378  HA  ASN A 212      15.038  13.943  12.947  1.00 96.79           H  
ATOM   3379  C   ASN A 212      13.183  14.068  13.940  1.00 96.79           C  
ATOM   3380  CB  ASN A 212      13.592  14.274  11.415  1.00 96.79           C  
ATOM   3381  HB2 ASN A 212      12.580  13.961  11.156  1.00 96.79           H  
ATOM   3382  HB3 ASN A 212      13.583  15.356  11.545  1.00 96.79           H  
ATOM   3383  O   ASN A 212      13.123  15.265  14.203  1.00 96.79           O  
ATOM   3384  CG  ASN A 212      14.497  13.936  10.248  1.00 96.79           C  
ATOM   3385  ND2 ASN A 212      15.597  14.638  10.090  1.00 96.79           N  
ATOM   3386 HD21 ASN A 212      16.191  14.399   9.309  1.00 96.79           H  
ATOM   3387 HD22 ASN A 212      15.814  15.386  10.732  1.00 96.79           H  
ATOM   3388  OD1 ASN A 212      14.216  13.046   9.465  1.00 96.79           O  
ATOM   3389  N   GLN A 213      12.557  13.141  14.681  1.00 96.95           N  
ATOM   3390  H   GLN A 213      12.663  12.176  14.403  1.00 96.95           H  
ATOM   3391  CA  GLN A 213      11.753  13.406  15.888  1.00 96.95           C  
ATOM   3392  HA  GLN A 213      11.267  12.466  16.148  1.00 96.95           H  
ATOM   3393  C   GLN A 213      10.581  14.389  15.687  1.00 96.95           C  
ATOM   3394  CB  GLN A 213      12.660  13.739  17.091  1.00 96.95           C  
ATOM   3395  HB2 GLN A 213      12.038  13.880  17.975  1.00 96.95           H  
ATOM   3396  HB3 GLN A 213      13.210  14.660  16.901  1.00 96.95           H  
ATOM   3397  O   GLN A 213      10.097  15.000  16.644  1.00 96.95           O  
ATOM   3398  CG  GLN A 213      13.645  12.591  17.371  1.00 96.95           C  
ATOM   3399  HG2 GLN A 213      13.086  11.657  17.441  1.00 96.95           H  
ATOM   3400  HG3 GLN A 213      14.346  12.499  16.542  1.00 96.95           H  
ATOM   3401  CD  GLN A 213      14.454  12.756  18.653  1.00 96.95           C  
ATOM   3402  NE2 GLN A 213      15.177  11.730  19.046  1.00 96.95           N  
ATOM   3403 HE21 GLN A 213      15.715  11.861  19.891  1.00 96.95           H  
ATOM   3404 HE22 GLN A 213      15.186  10.888  18.488  1.00 96.95           H  
ATOM   3405  OE1 GLN A 213      14.470  13.771  19.331  1.00 96.95           O  
ATOM   3406  N   LEU A 214      10.098  14.544  14.449  1.00 97.93           N  
ATOM   3407  H   LEU A 214      10.486  13.987  13.701  1.00 97.93           H  
ATOM   3408  CA  LEU A 214       9.046  15.507  14.129  1.00 97.93           C  
ATOM   3409  HA  LEU A 214       9.271  16.437  14.652  1.00 97.93           H  
ATOM   3410  C   LEU A 214       7.678  15.030  14.617  1.00 97.93           C  
ATOM   3411  CB  LEU A 214       9.007  15.804  12.621  1.00 97.93           C  
ATOM   3412  HB2 LEU A 214       8.213  16.530  12.445  1.00 97.93           H  
ATOM   3413  HB3 LEU A 214       8.745  14.888  12.091  1.00 97.93           H  
ATOM   3414  O   LEU A 214       7.274  13.889  14.391  1.00 97.93           O  
ATOM   3415  CG  LEU A 214      10.312  16.358  12.026  1.00 97.93           C  
ATOM   3416  HG  LEU A 214      11.078  15.582  12.046  1.00 97.93           H  
ATOM   3417  CD1 LEU A 214      10.060  16.761  10.574  1.00 97.93           C  
ATOM   3418 HD11 LEU A 214       9.710  15.893  10.015  1.00 97.93           H  
ATOM   3419 HD12 LEU A 214       9.317  17.557  10.525  1.00 97.93           H  
ATOM   3420 HD13 LEU A 214      10.988  17.120  10.130  1.00 97.93           H  
ATOM   3421  CD2 LEU A 214      10.832  17.582  12.773  1.00 97.93           C  
ATOM   3422 HD21 LEU A 214      10.057  18.345  12.842  1.00 97.93           H  
ATOM   3423 HD22 LEU A 214      11.163  17.300  13.772  1.00 97.93           H  
ATOM   3424 HD23 LEU A 214      11.694  17.995  12.249  1.00 97.93           H  
ATOM   3425  N   ALA A 215       6.905  15.943  15.207  1.00 97.30           N  
ATOM   3426  H   ALA A 215       7.274  16.872  15.347  1.00 97.30           H  
ATOM   3427  CA  ALA A 215       5.493  15.687  15.455  1.00 97.30           C  
ATOM   3428  HA  ALA A 215       5.400  14.748  16.000  1.00 97.30           H  
ATOM   3429  C   ALA A 215       4.759  15.551  14.111  1.00 97.30           C  
ATOM   3430  CB  ALA A 215       4.915  16.814  16.321  1.00 97.30           C  
ATOM   3431  HB1 ALA A 215       5.445  16.852  17.273  1.00 97.30           H  
ATOM   3432  HB2 ALA A 215       3.856  16.629  16.501  1.00 97.30           H  
ATOM   3433  HB3 ALA A 215       5.032  17.768  15.808  1.00 97.30           H  
ATOM   3434  O   ALA A 215       4.771  16.475  13.301  1.00 97.30           O  
ATOM   3435  N   ALA A 216       4.106  14.417  13.872  1.00 98.23           N  
ATOM   3436  H   ALA A 216       4.196  13.649  14.522  1.00 98.23           H  
ATOM   3437  CA  ALA A 216       3.288  14.221  12.682  1.00 98.23           C  
ATOM   3438  HA  ALA A 216       3.617  14.912  11.905  1.00 98.23           H  
ATOM   3439  C   ALA A 216       1.813  14.533  12.986  1.00 98.23           C  
ATOM   3440  CB  ALA A 216       3.530  12.808  12.140  1.00 98.23           C  
ATOM   3441  HB1 ALA A 216       3.153  12.063  12.841  1.00 98.23           H  
ATOM   3442  HB2 ALA A 216       4.599  12.650  11.995  1.00 98.23           H  
ATOM   3443  HB3 ALA A 216       3.031  12.699  11.177  1.00 98.23           H  
ATOM   3444  O   ALA A 216       1.253  14.027  13.963  1.00 98.23           O  
ATOM   3445  N   TYR A 217       1.176  15.315  12.118  1.00 98.29           N  
ATOM   3446  H   TYR A 217       1.716  15.719  11.366  1.00 98.29           H  
ATOM   3447  CA  TYR A 217      -0.255  15.624  12.122  1.00 98.29           C  
ATOM   3448  HA  TYR A 217      -0.733  15.085  12.941  1.00 98.29           H  
ATOM   3449  C   TYR A 217      -0.893  15.178  10.802  1.00 98.29           C  
ATOM   3450  CB  TYR A 217      -0.475  17.128  12.346  1.00 98.29           C  
ATOM   3451  HB2 TYR A 217      -0.035  17.675  11.513  1.00 98.29           H  
ATOM   3452  HB3 TYR A 217      -1.546  17.331  12.336  1.00 98.29           H  
ATOM   3453  O   TYR A 217      -0.221  15.160   9.770  1.00 98.29           O  
ATOM   3454  CG  TYR A 217       0.104  17.663  13.643  1.00 98.29           C  
ATOM   3455  CD1 TYR A 217      -0.632  17.577  14.841  1.00 98.29           C  
ATOM   3456  HD1 TYR A 217      -1.615  17.128  14.839  1.00 98.29           H  
ATOM   3457  CD2 TYR A 217       1.388  18.238  13.653  1.00 98.29           C  
ATOM   3458  HD2 TYR A 217       1.955  18.295  12.736  1.00 98.29           H  
ATOM   3459  CE1 TYR A 217      -0.090  18.058  16.045  1.00 98.29           C  
ATOM   3460  HE1 TYR A 217      -0.660  18.009  16.961  1.00 98.29           H  
ATOM   3461  CE2 TYR A 217       1.939  18.716  14.856  1.00 98.29           C  
ATOM   3462  HE2 TYR A 217       2.929  19.147  14.859  1.00 98.29           H  
ATOM   3463  OH  TYR A 217       1.757  19.024  17.225  1.00 98.29           O  
ATOM   3464  HH  TYR A 217       2.593  19.466  17.060  1.00 98.29           H  
ATOM   3465  CZ  TYR A 217       1.204  18.614  16.054  1.00 98.29           C  
ATOM   3466  N   ILE A 218      -2.185  14.845  10.805  1.00 98.46           N  
ATOM   3467  H   ILE A 218      -2.671  14.809  11.690  1.00 98.46           H  
ATOM   3468  CA  ILE A 218      -2.934  14.525   9.583  1.00 98.46           C  
ATOM   3469  HA  ILE A 218      -2.369  14.953   8.754  1.00 98.46           H  
ATOM   3470  C   ILE A 218      -4.317  15.176   9.526  1.00 98.46           C  
ATOM   3471  CB  ILE A 218      -2.985  13.005   9.322  1.00 98.46           C  
ATOM   3472  HB  ILE A 218      -1.956  12.645   9.318  1.00 98.46           H  
ATOM   3473  O   ILE A 218      -5.066  15.173  10.508  1.00 98.46           O  
ATOM   3474  CG1 ILE A 218      -3.561  12.713   7.920  1.00 98.46           C  
ATOM   3475 HG12 ILE A 218      -4.612  13.002   7.896  1.00 98.46           H  
ATOM   3476 HG13 ILE A 218      -3.049  13.329   7.180  1.00 98.46           H  
ATOM   3477  CG2 ILE A 218      -3.745  12.246  10.423  1.00 98.46           C  
ATOM   3478 HG21 ILE A 218      -3.351  12.507  11.405  1.00 98.46           H  
ATOM   3479 HG22 ILE A 218      -4.809  12.481  10.384  1.00 98.46           H  
ATOM   3480 HG23 ILE A 218      -3.608  11.174  10.280  1.00 98.46           H  
ATOM   3481  CD1 ILE A 218      -3.433  11.253   7.480  1.00 98.46           C  
ATOM   3482 HD11 ILE A 218      -3.738  11.163   6.438  1.00 98.46           H  
ATOM   3483 HD12 ILE A 218      -2.399  10.924   7.582  1.00 98.46           H  
ATOM   3484 HD13 ILE A 218      -4.085  10.628   8.090  1.00 98.46           H  
ATOM   3485  N   LEU A 219      -4.630  15.683   8.332  1.00 97.96           N  
ATOM   3486  H   LEU A 219      -3.909  15.658   7.625  1.00 97.96           H  
ATOM   3487  CA  LEU A 219      -5.911  16.213   7.889  1.00 97.96           C  
ATOM   3488  HA  LEU A 219      -6.581  16.273   8.747  1.00 97.96           H  
ATOM   3489  C   LEU A 219      -6.515  15.269   6.825  1.00 97.96           C  
ATOM   3490  CB  LEU A 219      -5.644  17.634   7.358  1.00 97.96           C  
ATOM   3491  HB2 LEU A 219      -5.031  18.172   8.080  1.00 97.96           H  
ATOM   3492  HB3 LEU A 219      -5.066  17.546   6.438  1.00 97.96           H  
ATOM   3493  O   LEU A 219      -5.931  15.078   5.754  1.00 97.96           O  
ATOM   3494  CG  LEU A 219      -6.897  18.477   7.075  1.00 97.96           C  
ATOM   3495  HG  LEU A 219      -7.586  17.912   6.447  1.00 97.96           H  
ATOM   3496  CD1 LEU A 219      -7.609  18.899   8.360  1.00 97.96           C  
ATOM   3497 HD11 LEU A 219      -8.483  19.502   8.113  1.00 97.96           H  
ATOM   3498 HD12 LEU A 219      -6.936  19.478   8.992  1.00 97.96           H  
ATOM   3499 HD13 LEU A 219      -7.951  18.019   8.904  1.00 97.96           H  
ATOM   3500  CD2 LEU A 219      -6.477  19.747   6.336  1.00 97.96           C  
ATOM   3501 HD21 LEU A 219      -6.060  19.487   5.363  1.00 97.96           H  
ATOM   3502 HD22 LEU A 219      -5.730  20.294   6.912  1.00 97.96           H  
ATOM   3503 HD23 LEU A 219      -7.347  20.384   6.181  1.00 97.96           H  
ATOM   3504  N   VAL A 220      -7.666  14.671   7.135  1.00 98.08           N  
ATOM   3505  H   VAL A 220      -8.099  14.930   8.010  1.00 98.08           H  
ATOM   3506  CA  VAL A 220      -8.457  13.761   6.275  1.00 98.08           C  
ATOM   3507  HA  VAL A 220      -8.039  13.751   5.269  1.00 98.08           H  
ATOM   3508  C   VAL A 220      -9.897  14.264   6.139  1.00 98.08           C  
ATOM   3509  CB  VAL A 220      -8.453  12.306   6.791  1.00 98.08           C  
ATOM   3510  HB  VAL A 220      -9.070  11.698   6.129  1.00 98.08           H  
ATOM   3511  O   VAL A 220     -10.329  15.107   6.930  1.00 98.08           O  
ATOM   3512  CG1 VAL A 220      -7.044  11.703   6.800  1.00 98.08           C  
ATOM   3513 HG11 VAL A 220      -6.488  12.104   7.648  1.00 98.08           H  
ATOM   3514 HG12 VAL A 220      -6.530  11.939   5.869  1.00 98.08           H  
ATOM   3515 HG13 VAL A 220      -7.112  10.620   6.898  1.00 98.08           H  
ATOM   3516  CG2 VAL A 220      -9.013  12.171   8.211  1.00 98.08           C  
ATOM   3517 HG21 VAL A 220      -8.383  12.737   8.897  1.00 98.08           H  
ATOM   3518 HG22 VAL A 220     -10.034  12.551   8.247  1.00 98.08           H  
ATOM   3519 HG23 VAL A 220      -9.022  11.123   8.510  1.00 98.08           H  
ATOM   3520  N   ASP A 221     -10.642  13.763   5.154  1.00 96.37           N  
ATOM   3521  H   ASP A 221     -10.244  13.067   4.539  1.00 96.37           H  
ATOM   3522  CA  ASP A 221     -12.079  14.048   5.046  1.00 96.37           C  
ATOM   3523  HA  ASP A 221     -12.223  15.128   5.067  1.00 96.37           H  
ATOM   3524  C   ASP A 221     -12.844  13.474   6.261  1.00 96.37           C  
ATOM   3525  CB  ASP A 221     -12.637  13.529   3.705  1.00 96.37           C  
ATOM   3526  HB2 ASP A 221     -13.725  13.569   3.752  1.00 96.37           H  
ATOM   3527  HB3 ASP A 221     -12.351  12.485   3.580  1.00 96.37           H  
ATOM   3528  O   ASP A 221     -12.491  12.418   6.801  1.00 96.37           O  
ATOM   3529  CG  ASP A 221     -12.199  14.338   2.470  1.00 96.37           C  
ATOM   3530  OD1 ASP A 221     -11.935  15.558   2.597  1.00 96.37           O  
ATOM   3531  OD2 ASP A 221     -12.213  13.784   1.351  1.00 96.37           O  
ATOM   3532  N   ALA A 222     -13.912  14.154   6.701  1.00 95.31           N  
ATOM   3533  H   ALA A 222     -14.222  14.957   6.173  1.00 95.31           H  
ATOM   3534  CA  ALA A 222     -14.763  13.721   7.817  1.00 95.31           C  
ATOM   3535  HA  ALA A 222     -14.121  13.260   8.568  1.00 95.31           H  
ATOM   3536  C   ALA A 222     -15.761  12.649   7.353  1.00 95.31           C  
ATOM   3537  CB  ALA A 222     -15.428  14.927   8.483  1.00 95.31           C  
ATOM   3538  HB1 ALA A 222     -15.979  14.596   9.363  1.00 95.31           H  
ATOM   3539  HB2 ALA A 222     -14.652  15.618   8.813  1.00 95.31           H  
ATOM   3540  HB3 ALA A 222     -16.102  15.429   7.789  1.00 95.31           H  
ATOM   3541  O   ALA A 222     -16.976  12.853   7.300  1.00 95.31           O  
ATOM   3542  N   ASP A 223     -15.204  11.512   6.956  1.00 97.24           N  
ATOM   3543  H   ASP A 223     -14.195  11.481   6.994  1.00 97.24           H  
ATOM   3544  CA  ASP A 223     -15.845  10.404   6.258  1.00 97.24           C  
ATOM   3545  HA  ASP A 223     -16.876  10.323   6.603  1.00 97.24           H  
ATOM   3546  C   ASP A 223     -15.108   9.089   6.630  1.00 97.24           C  
ATOM   3547  CB  ASP A 223     -15.863  10.783   4.753  1.00 97.24           C  
ATOM   3548  HB2 ASP A 223     -16.797  11.311   4.558  1.00 97.24           H  
ATOM   3549  HB3 ASP A 223     -15.058  11.487   4.545  1.00 97.24           H  
ATOM   3550  O   ASP A 223     -13.948   9.108   7.059  1.00 97.24           O  
ATOM   3551  CG  ASP A 223     -15.716   9.649   3.744  1.00 97.24           C  
ATOM   3552  OD1 ASP A 223     -14.681   8.958   3.832  1.00 97.24           O  
ATOM   3553  OD2 ASP A 223     -16.657   9.418   2.939  1.00 97.24           O  
ATOM   3554  N   PRO A 224     -15.754   7.910   6.538  1.00 97.51           N  
ATOM   3555  CA  PRO A 224     -15.164   6.660   7.025  1.00 97.51           C  
ATOM   3556  HA  PRO A 224     -14.706   6.838   7.998  1.00 97.51           H  
ATOM   3557  C   PRO A 224     -14.072   6.057   6.117  1.00 97.51           C  
ATOM   3558  CB  PRO A 224     -16.364   5.743   7.220  1.00 97.51           C  
ATOM   3559  HB2 PRO A 224     -16.110   4.684   7.169  1.00 97.51           H  
ATOM   3560  HB3 PRO A 224     -16.804   5.974   8.190  1.00 97.51           H  
ATOM   3561  O   PRO A 224     -13.470   5.039   6.474  1.00 97.51           O  
ATOM   3562  CG  PRO A 224     -17.317   6.180   6.109  1.00 97.51           C  
ATOM   3563  HG2 PRO A 224     -18.349   5.914   6.337  1.00 97.51           H  
ATOM   3564  HG3 PRO A 224     -17.003   5.754   5.156  1.00 97.51           H  
ATOM   3565  CD  PRO A 224     -17.123   7.693   6.091  1.00 97.51           C  
ATOM   3566  HD2 PRO A 224     -17.816   8.162   6.790  1.00 97.51           H  
ATOM   3567  HD3 PRO A 224     -17.293   8.076   5.084  1.00 97.51           H  
ATOM   3568  N   PHE A 225     -13.792   6.648   4.957  1.00 97.55           N  
ATOM   3569  H   PHE A 225     -14.311   7.476   4.700  1.00 97.55           H  
ATOM   3570  CA  PHE A 225     -12.604   6.379   4.147  1.00 97.55           C  
ATOM   3571  HA  PHE A 225     -12.280   5.352   4.321  1.00 97.55           H  
ATOM   3572  C   PHE A 225     -11.444   7.282   4.576  1.00 97.55           C  
ATOM   3573  CB  PHE A 225     -12.927   6.504   2.652  1.00 97.55           C  
ATOM   3574  HB2 PHE A 225     -13.246   7.520   2.418  1.00 97.55           H  
ATOM   3575  HB3 PHE A 225     -12.012   6.326   2.087  1.00 97.55           H  
ATOM   3576  O   PHE A 225     -10.359   6.748   4.813  1.00 97.55           O  
ATOM   3577  CG  PHE A 225     -13.986   5.521   2.188  1.00 97.55           C  
ATOM   3578  CD1 PHE A 225     -13.603   4.250   1.721  1.00 97.55           C  
ATOM   3579  HD1 PHE A 225     -12.553   4.004   1.656  1.00 97.55           H  
ATOM   3580  CD2 PHE A 225     -15.350   5.858   2.252  1.00 97.55           C  
ATOM   3581  HD2 PHE A 225     -15.647   6.839   2.594  1.00 97.55           H  
ATOM   3582  CE1 PHE A 225     -14.578   3.316   1.325  1.00 97.55           C  
ATOM   3583  HE1 PHE A 225     -14.278   2.351   0.943  1.00 97.55           H  
ATOM   3584  CE2 PHE A 225     -16.326   4.924   1.865  1.00 97.55           C  
ATOM   3585  HE2 PHE A 225     -17.369   5.201   1.911  1.00 97.55           H  
ATOM   3586  CZ  PHE A 225     -15.942   3.652   1.403  1.00 97.55           C  
ATOM   3587  HZ  PHE A 225     -16.701   2.949   1.093  1.00 97.55           H  
ATOM   3588  N   GLY A 226     -11.685   8.576   4.811  1.00 97.92           N  
ATOM   3589  H   GLY A 226     -12.590   8.952   4.566  1.00 97.92           H  
ATOM   3590  CA  GLY A 226     -10.691   9.496   5.385  1.00 97.92           C  
ATOM   3591  HA2 GLY A 226      -9.849   9.594   4.700  1.00 97.92           H  
ATOM   3592  HA3 GLY A 226     -11.145  10.479   5.505  1.00 97.92           H  
ATOM   3593  C   GLY A 226     -10.175   9.020   6.751  1.00 97.92           C  
ATOM   3594  O   GLY A 226      -8.968   8.866   6.964  1.00 97.92           O  
ATOM   3595  N   VAL A 227     -11.081   8.619   7.653  1.00 97.65           N  
ATOM   3596  H   VAL A 227     -12.052   8.813   7.455  1.00 97.65           H  
ATOM   3597  CA  VAL A 227     -10.705   8.000   8.942  1.00 97.65           C  
ATOM   3598  HA  VAL A 227     -10.049   8.696   9.465  1.00 97.65           H  
ATOM   3599  C   VAL A 227      -9.905   6.702   8.747  1.00 97.65           C  
ATOM   3600  CB  VAL A 227     -11.942   7.765   9.835  1.00 97.65           C  
ATOM   3601  HB  VAL A 227     -12.665   7.151   9.297  1.00 97.65           H  
ATOM   3602  O   VAL A 227      -8.964   6.441   9.498  1.00 97.65           O  
ATOM   3603  CG1 VAL A 227     -11.585   7.056  11.151  1.00 97.65           C  
ATOM   3604 HG11 VAL A 227     -11.253   6.035  10.959  1.00 97.65           H  
ATOM   3605 HG12 VAL A 227     -12.457   7.020  11.803  1.00 97.65           H  
ATOM   3606 HG13 VAL A 227     -10.791   7.603  11.661  1.00 97.65           H  
ATOM   3607  CG2 VAL A 227     -12.605   9.093  10.221  1.00 97.65           C  
ATOM   3608 HG21 VAL A 227     -12.906   9.647   9.332  1.00 97.65           H  
ATOM   3609 HG22 VAL A 227     -11.900   9.706  10.782  1.00 97.65           H  
ATOM   3610 HG23 VAL A 227     -13.493   8.913  10.827  1.00 97.65           H  
ATOM   3611  N   GLU A 228     -10.199   5.884   7.727  1.00 97.18           N  
ATOM   3612  H   GLU A 228     -10.898   6.172   7.058  1.00 97.18           H  
ATOM   3613  CA  GLU A 228      -9.355   4.715   7.442  1.00 97.18           C  
ATOM   3614  HA  GLU A 228      -9.183   4.207   8.391  1.00 97.18           H  
ATOM   3615  C   GLU A 228      -7.971   5.103   6.908  1.00 97.18           C  
ATOM   3616  CB  GLU A 228     -10.034   3.704   6.503  1.00 97.18           C  
ATOM   3617  HB2 GLU A 228     -11.007   3.430   6.910  1.00 97.18           H  
ATOM   3618  HB3 GLU A 228     -10.173   4.135   5.512  1.00 97.18           H  
ATOM   3619  O   GLU A 228      -6.992   4.442   7.253  1.00 97.18           O  
ATOM   3620  CG  GLU A 228      -9.150   2.446   6.402  1.00 97.18           C  
ATOM   3621  HG2 GLU A 228      -8.863   2.126   7.404  1.00 97.18           H  
ATOM   3622  HG3 GLU A 228      -8.239   2.679   5.851  1.00 97.18           H  
ATOM   3623  CD  GLU A 228      -9.837   1.294   5.688  1.00 97.18           C  
ATOM   3624  OE1 GLU A 228     -10.395   0.395   6.367  1.00 97.18           O  
ATOM   3625  OE2 GLU A 228      -9.841   1.288   4.435  1.00 97.18           O  
ATOM   3626  N   ILE A 229      -7.864   6.155   6.100  1.00 97.56           N  
ATOM   3627  H   ILE A 229      -8.704   6.658   5.852  1.00 97.56           H  
ATOM   3628  CA  ILE A 229      -6.592   6.648   5.560  1.00 97.56           C  
ATOM   3629  HA  ILE A 229      -6.082   5.820   5.068  1.00 97.56           H  
ATOM   3630  C   ILE A 229      -5.665   7.097   6.695  1.00 97.56           C  
ATOM   3631  CB  ILE A 229      -6.890   7.724   4.490  1.00 97.56           C  
ATOM   3632  HB  ILE A 229      -7.703   8.364   4.832  1.00 97.56           H  
ATOM   3633  O   ILE A 229      -4.499   6.692   6.717  1.00 97.56           O  
ATOM   3634  CG1 ILE A 229      -7.352   6.969   3.222  1.00 97.56           C  
ATOM   3635 HG12 ILE A 229      -8.051   6.178   3.493  1.00 97.56           H  
ATOM   3636 HG13 ILE A 229      -6.487   6.494   2.759  1.00 97.56           H  
ATOM   3637  CG2 ILE A 229      -5.676   8.626   4.206  1.00 97.56           C  
ATOM   3638 HG21 ILE A 229      -5.457   9.240   5.080  1.00 97.56           H  
ATOM   3639 HG22 ILE A 229      -4.802   8.026   3.951  1.00 97.56           H  
ATOM   3640 HG23 ILE A 229      -5.899   9.307   3.384  1.00 97.56           H  
ATOM   3641  CD1 ILE A 229      -8.063   7.838   2.190  1.00 97.56           C  
ATOM   3642 HD11 ILE A 229      -8.972   8.242   2.636  1.00 97.56           H  
ATOM   3643 HD12 ILE A 229      -7.417   8.651   1.858  1.00 97.56           H  
ATOM   3644 HD13 ILE A 229      -8.338   7.231   1.328  1.00 97.56           H  
ATOM   3645  N   MET A 230      -6.196   7.797   7.701  1.00 97.86           N  
ATOM   3646  H   MET A 230      -7.152   8.109   7.603  1.00 97.86           H  
ATOM   3647  CA  MET A 230      -5.481   8.096   8.949  1.00 97.86           C  
ATOM   3648  HA  MET A 230      -4.570   8.639   8.699  1.00 97.86           H  
ATOM   3649  C   MET A 230      -5.029   6.817   9.679  1.00 97.86           C  
ATOM   3650  CB  MET A 230      -6.364   9.018   9.809  1.00 97.86           C  
ATOM   3651  HB2 MET A 230      -7.346   8.568   9.955  1.00 97.86           H  
ATOM   3652  HB3 MET A 230      -6.506   9.952   9.265  1.00 97.86           H  
ATOM   3653  O   MET A 230      -3.839   6.661   9.974  1.00 97.86           O  
ATOM   3654  CG  MET A 230      -5.750   9.357  11.172  1.00 97.86           C  
ATOM   3655  HG2 MET A 230      -4.679   9.510  11.044  1.00 97.86           H  
ATOM   3656  HG3 MET A 230      -6.186  10.293  11.521  1.00 97.86           H  
ATOM   3657  SD  MET A 230      -5.971   8.118  12.475  1.00 97.86           S  
ATOM   3658  CE  MET A 230      -7.728   8.351  12.847  1.00 97.86           C  
ATOM   3659  HE1 MET A 230      -8.333   8.115  11.972  1.00 97.86           H  
ATOM   3660  HE2 MET A 230      -7.905   9.383  13.148  1.00 97.86           H  
ATOM   3661  HE3 MET A 230      -8.005   7.686  13.666  1.00 97.86           H  
ATOM   3662  N   LEU A 231      -5.928   5.846   9.884  1.00 96.23           N  
ATOM   3663  H   LEU A 231      -6.890   6.037   9.644  1.00 96.23           H  
ATOM   3664  CA  LEU A 231      -5.596   4.572  10.543  1.00 96.23           C  
ATOM   3665  HA  LEU A 231      -5.146   4.798  11.510  1.00 96.23           H  
ATOM   3666  C   LEU A 231      -4.562   3.738   9.756  1.00 96.23           C  
ATOM   3667  CB  LEU A 231      -6.892   3.773  10.779  1.00 96.23           C  
ATOM   3668  HB2 LEU A 231      -6.630   2.770  11.116  1.00 96.23           H  
ATOM   3669  HB3 LEU A 231      -7.412   3.680   9.825  1.00 96.23           H  
ATOM   3670  O   LEU A 231      -3.793   2.976  10.349  1.00 96.23           O  
ATOM   3671  CG  LEU A 231      -7.848   4.396  11.818  1.00 96.23           C  
ATOM   3672  HG  LEU A 231      -7.991   5.456  11.611  1.00 96.23           H  
ATOM   3673  CD1 LEU A 231      -9.207   3.693  11.740  1.00 96.23           C  
ATOM   3674 HD11 LEU A 231      -9.624   3.817  10.741  1.00 96.23           H  
ATOM   3675 HD12 LEU A 231      -9.885   4.165  12.451  1.00 96.23           H  
ATOM   3676 HD13 LEU A 231      -9.100   2.636  11.985  1.00 96.23           H  
ATOM   3677  CD2 LEU A 231      -7.320   4.252  13.244  1.00 96.23           C  
ATOM   3678 HD21 LEU A 231      -6.366   4.766  13.355  1.00 96.23           H  
ATOM   3679 HD22 LEU A 231      -8.009   4.717  13.949  1.00 96.23           H  
ATOM   3680 HD23 LEU A 231      -7.194   3.205  13.519  1.00 96.23           H  
ATOM   3681  N   VAL A 232      -4.501   3.884   8.427  1.00 94.84           N  
ATOM   3682  H   VAL A 232      -5.189   4.487   8.000  1.00 94.84           H  
ATOM   3683  CA  VAL A 232      -3.498   3.240   7.560  1.00 94.84           C  
ATOM   3684  HA  VAL A 232      -3.389   2.208   7.892  1.00 94.84           H  
ATOM   3685  C   VAL A 232      -2.112   3.875   7.712  1.00 94.84           C  
ATOM   3686  CB  VAL A 232      -3.978   3.208   6.091  1.00 94.84           C  
ATOM   3687  HB  VAL A 232      -4.378   4.183   5.813  1.00 94.84           H  
ATOM   3688  O   VAL A 232      -1.123   3.153   7.567  1.00 94.84           O  
ATOM   3689  CG1 VAL A 232      -2.881   2.837   5.081  1.00 94.84           C  
ATOM   3690 HG11 VAL A 232      -2.132   3.629   5.061  1.00 94.84           H  
ATOM   3691 HG12 VAL A 232      -2.407   1.896   5.363  1.00 94.84           H  
ATOM   3692 HG13 VAL A 232      -3.306   2.758   4.081  1.00 94.84           H  
ATOM   3693  CG2 VAL A 232      -5.075   2.147   5.918  1.00 94.84           C  
ATOM   3694 HG21 VAL A 232      -5.872   2.316   6.642  1.00 94.84           H  
ATOM   3695 HG22 VAL A 232      -4.663   1.152   6.084  1.00 94.84           H  
ATOM   3696 HG23 VAL A 232      -5.502   2.219   4.918  1.00 94.84           H  
ATOM   3697  N   TYR A 233      -2.001   5.158   8.066  1.00 95.95           N  
ATOM   3698  H   TYR A 233      -2.835   5.721   8.152  1.00 95.95           H  
ATOM   3699  CA  TYR A 233      -0.726   5.721   8.524  1.00 95.95           C  
ATOM   3700  HA  TYR A 233       0.077   5.349   7.887  1.00 95.95           H  
ATOM   3701  C   TYR A 233      -0.388   5.281   9.962  1.00 95.95           C  
ATOM   3702  CB  TYR A 233      -0.720   7.247   8.413  1.00 95.95           C  
ATOM   3703  HB2 TYR A 233      -1.631   7.649   8.857  1.00 95.95           H  
ATOM   3704  HB3 TYR A 233       0.123   7.594   9.010  1.00 95.95           H  
ATOM   3705  O   TYR A 233       0.745   4.859  10.200  1.00 95.95           O  
ATOM   3706  CG  TYR A 233      -0.526   7.841   7.029  1.00 95.95           C  
ATOM   3707  CD1 TYR A 233       0.774   7.943   6.492  1.00 95.95           C  
ATOM   3708  HD1 TYR A 233       1.617   7.551   7.041  1.00 95.95           H  
ATOM   3709  CD2 TYR A 233      -1.616   8.407   6.340  1.00 95.95           C  
ATOM   3710  HD2 TYR A 233      -2.608   8.352   6.762  1.00 95.95           H  
ATOM   3711  CE1 TYR A 233       0.984   8.620   5.275  1.00 95.95           C  
ATOM   3712  HE1 TYR A 233       1.980   8.738   4.874  1.00 95.95           H  
ATOM   3713  CE2 TYR A 233      -1.408   9.100   5.131  1.00 95.95           C  
ATOM   3714  HE2 TYR A 233      -2.245   9.560   4.626  1.00 95.95           H  
ATOM   3715  OH  TYR A 233       0.113   9.934   3.472  1.00 95.95           O  
ATOM   3716  HH  TYR A 233      -0.683  10.387   3.185  1.00 95.95           H  
ATOM   3717  CZ  TYR A 233      -0.103   9.222   4.608  1.00 95.95           C  
ATOM   3718  N   ARG A 234      -1.347   5.312  10.905  1.00 94.37           N  
ATOM   3719  H   ARG A 234      -2.243   5.705  10.656  1.00 94.37           H  
ATOM   3720  CA  ARG A 234      -1.104   4.943  12.319  1.00 94.37           C  
ATOM   3721  HA  ARG A 234      -0.279   5.545  12.701  1.00 94.37           H  
ATOM   3722  C   ARG A 234      -0.677   3.494  12.523  1.00 94.37           C  
ATOM   3723  CB  ARG A 234      -2.333   5.202  13.206  1.00 94.37           C  
ATOM   3724  HB2 ARG A 234      -2.191   4.646  14.132  1.00 94.37           H  
ATOM   3725  HB3 ARG A 234      -3.240   4.840  12.722  1.00 94.37           H  
ATOM   3726  O   ARG A 234       0.391   3.246  13.071  1.00 94.37           O  
ATOM   3727  CG  ARG A 234      -2.500   6.663  13.598  1.00 94.37           C  
ATOM   3728  HG2 ARG A 234      -1.542   7.043  13.951  1.00 94.37           H  
ATOM   3729  HG3 ARG A 234      -2.825   7.243  12.734  1.00 94.37           H  
ATOM   3730  CD  ARG A 234      -3.518   6.800  14.735  1.00 94.37           C  
ATOM   3731  HD2 ARG A 234      -4.503   6.472  14.404  1.00 94.37           H  
ATOM   3732  HD3 ARG A 234      -3.214   6.185  15.582  1.00 94.37           H  
ATOM   3733  NE  ARG A 234      -3.551   8.199  15.143  1.00 94.37           N  
ATOM   3734  HE  ARG A 234      -2.797   8.791  14.824  1.00 94.37           H  
ATOM   3735  NH1 ARG A 234      -5.317   8.263  16.653  1.00 94.37           N  
ATOM   3736 HH11 ARG A 234      -5.755   8.868  17.333  1.00 94.37           H  
ATOM   3737 HH12 ARG A 234      -5.299   7.260  16.772  1.00 94.37           H  
ATOM   3738  NH2 ARG A 234      -4.229  10.079  16.062  1.00 94.37           N  
ATOM   3739 HH21 ARG A 234      -3.356  10.470  15.738  1.00 94.37           H  
ATOM   3740 HH22 ARG A 234      -4.731  10.560  16.795  1.00 94.37           H  
ATOM   3741  CZ  ARG A 234      -4.385   8.811  15.946  1.00 94.37           C  
ATOM   3742  N   HIS A 235      -1.513   2.546  12.099  1.00 91.29           N  
ATOM   3743  H   HIS A 235      -2.385   2.858  11.694  1.00 91.29           H  
ATOM   3744  CA  HIS A 235      -1.371   1.114  12.413  1.00 91.29           C  
ATOM   3745  HA  HIS A 235      -0.498   0.976  13.050  1.00 91.29           H  
ATOM   3746  C   HIS A 235      -1.157   0.251  11.160  1.00 91.29           C  
ATOM   3747  CB  HIS A 235      -2.597   0.617  13.200  1.00 91.29           C  
ATOM   3748  HB2 HIS A 235      -2.327  -0.284  13.750  1.00 91.29           H  
ATOM   3749  HB3 HIS A 235      -3.379   0.345  12.491  1.00 91.29           H  
ATOM   3750  O   HIS A 235      -0.760  -0.912  11.252  1.00 91.29           O  
ATOM   3751  CG  HIS A 235      -3.183   1.621  14.159  1.00 91.29           C  
ATOM   3752  CD2 HIS A 235      -4.312   2.352  13.924  1.00 91.29           C  
ATOM   3753  HD2 HIS A 235      -4.938   2.293  13.046  1.00 91.29           H  
ATOM   3754  ND1 HIS A 235      -2.679   2.033  15.377  1.00 91.29           N  
ATOM   3755  HD1 HIS A 235      -1.866   1.671  15.855  1.00 91.29           H  
ATOM   3756  CE1 HIS A 235      -3.502   2.984  15.862  1.00 91.29           C  
ATOM   3757  HE1 HIS A 235      -3.394   3.504  16.803  1.00 91.29           H  
ATOM   3758  NE2 HIS A 235      -4.488   3.223  14.988  1.00 91.29           N  
ATOM   3759  N   GLY A 236      -1.379   0.820   9.973  1.00 88.76           N  
ATOM   3760  H   GLY A 236      -1.752   1.759   9.969  1.00 88.76           H  
ATOM   3761  CA  GLY A 236      -1.160   0.153   8.695  1.00 88.76           C  
ATOM   3762  HA2 GLY A 236      -0.722   0.868   7.999  1.00 88.76           H  
ATOM   3763  HA3 GLY A 236      -0.443  -0.658   8.823  1.00 88.76           H  
ATOM   3764  C   GLY A 236      -2.421  -0.421   8.052  1.00 88.76           C  
ATOM   3765  O   GLY A 236      -3.522  -0.425   8.600  1.00 88.76           O  
ATOM   3766  N   SER A 237      -2.260  -0.922   6.827  1.00 83.13           N  
ATOM   3767  H   SER A 237      -1.331  -0.917   6.430  1.00 83.13           H  
ATOM   3768  CA  SER A 237      -3.346  -1.598   6.116  1.00 83.13           C  
ATOM   3769  HA  SER A 237      -4.266  -1.034   6.268  1.00 83.13           H  
ATOM   3770  C   SER A 237      -3.555  -3.016   6.648  1.00 83.13           C  
ATOM   3771  CB  SER A 237      -3.058  -1.642   4.613  1.00 83.13           C  
ATOM   3772  HB2 SER A 237      -2.168  -2.244   4.432  1.00 83.13           H  
ATOM   3773  HB3 SER A 237      -2.881  -0.632   4.244  1.00 83.13           H  
ATOM   3774  O   SER A 237      -2.610  -3.804   6.673  1.00 83.13           O  
ATOM   3775  OG  SER A 237      -4.159  -2.213   3.924  1.00 83.13           O  
ATOM   3776  HG  SER A 237      -4.744  -1.493   3.675  1.00 83.13           H  
ATOM   3777  N   LYS A 238      -4.818  -3.395   6.908  1.00 75.58           N  
ATOM   3778  H   LYS A 238      -5.521  -2.670   6.932  1.00 75.58           H  
ATOM   3779  CA  LYS A 238      -5.243  -4.790   7.166  1.00 75.58           C  
ATOM   3780  HA  LYS A 238      -4.808  -5.125   8.107  1.00 75.58           H  
ATOM   3781  C   LYS A 238      -4.749  -5.783   6.092  1.00 75.58           C  
ATOM   3782  CB  LYS A 238      -6.787  -4.867   7.273  1.00 75.58           C  
ATOM   3783  HB2 LYS A 238      -7.227  -4.407   6.388  1.00 75.58           H  
ATOM   3784  HB3 LYS A 238      -7.072  -5.919   7.273  1.00 75.58           H  
ATOM   3785  O   LYS A 238      -4.619  -6.970   6.365  1.00 75.58           O  
ATOM   3786  CG  LYS A 238      -7.398  -4.224   8.537  1.00 75.58           C  
ATOM   3787  HG2 LYS A 238      -6.975  -4.709   9.417  1.00 75.58           H  
ATOM   3788  HG3 LYS A 238      -7.142  -3.165   8.567  1.00 75.58           H  
ATOM   3789  CD  LYS A 238      -8.937  -4.372   8.570  1.00 75.58           C  
ATOM   3790  HD2 LYS A 238      -9.357  -3.829   7.723  1.00 75.58           H  
ATOM   3791  HD3 LYS A 238      -9.193  -5.427   8.470  1.00 75.58           H  
ATOM   3792  CE  LYS A 238      -9.554  -3.830   9.876  1.00 75.58           C  
ATOM   3793  HE2 LYS A 238      -9.205  -2.808  10.023  1.00 75.58           H  
ATOM   3794  HE3 LYS A 238      -9.171  -4.416  10.712  1.00 75.58           H  
ATOM   3795  NZ  LYS A 238     -11.051  -3.854   9.882  1.00 75.58           N  
ATOM   3796  HZ1 LYS A 238     -11.414  -4.793   9.796  1.00 75.58           H  
ATOM   3797  HZ2 LYS A 238     -11.430  -3.472  10.736  1.00 75.58           H  
ATOM   3798  HZ3 LYS A 238     -11.451  -3.296   9.141  1.00 75.58           H  
ATOM   3799  N   SER A 239      -4.451  -5.315   4.873  1.00 73.45           N  
ATOM   3800  H   SER A 239      -4.546  -4.321   4.721  1.00 73.45           H  
ATOM   3801  CA  SER A 239      -3.897  -6.143   3.786  1.00 73.45           C  
ATOM   3802  HA  SER A 239      -4.440  -7.088   3.776  1.00 73.45           H  
ATOM   3803  C   SER A 239      -2.408  -6.497   3.936  1.00 73.45           C  
ATOM   3804  CB  SER A 239      -4.125  -5.457   2.435  1.00 73.45           C  
ATOM   3805  HB2 SER A 239      -3.871  -6.156   1.638  1.00 73.45           H  
ATOM   3806  HB3 SER A 239      -5.176  -5.186   2.332  1.00 73.45           H  
ATOM   3807  O   SER A 239      -1.940  -7.402   3.241  1.00 73.45           O  
ATOM   3808  OG  SER A 239      -3.317  -4.304   2.294  1.00 73.45           O  
ATOM   3809  HG  SER A 239      -3.676  -3.586   2.821  1.00 73.45           H  
ATOM   3810  N   MET A 240      -1.691  -5.789   4.819  1.00 76.95           N  
ATOM   3811  H   MET A 240      -2.183  -5.094   5.361  1.00 76.95           H  
ATOM   3812  CA  MET A 240      -0.250  -5.888   5.093  1.00 76.95           C  
ATOM   3813  HA  MET A 240       0.123  -6.813   4.653  1.00 76.95           H  
ATOM   3814  C   MET A 240       0.045  -5.992   6.603  1.00 76.95           C  
ATOM   3815  CB  MET A 240       0.515  -4.723   4.436  1.00 76.95           C  
ATOM   3816  HB2 MET A 240       0.117  -3.778   4.807  1.00 76.95           H  
ATOM   3817  HB3 MET A 240       1.568  -4.786   4.709  1.00 76.95           H  
ATOM   3818  O   MET A 240       1.094  -5.555   7.073  1.00 76.95           O  
ATOM   3819  CG  MET A 240       0.439  -4.757   2.905  1.00 76.95           C  
ATOM   3820  HG2 MET A 240      -0.600  -4.651   2.591  1.00 76.95           H  
ATOM   3821  HG3 MET A 240       0.791  -5.734   2.574  1.00 76.95           H  
ATOM   3822  SD  MET A 240       1.431  -3.494   2.057  1.00 76.95           S  
ATOM   3823  CE  MET A 240       0.503  -2.000   2.497  1.00 76.95           C  
ATOM   3824  HE1 MET A 240       0.516  -1.864   3.578  1.00 76.95           H  
ATOM   3825  HE2 MET A 240       0.962  -1.134   2.019  1.00 76.95           H  
ATOM   3826  HE3 MET A 240      -0.526  -2.096   2.153  1.00 76.95           H  
ATOM   3827  N   SER A 241      -0.868  -6.591   7.378  1.00 70.95           N  
ATOM   3828  H   SER A 241      -1.705  -6.959   6.950  1.00 70.95           H  
ATOM   3829  CA  SER A 241      -0.734  -6.771   8.837  1.00 70.95           C  
ATOM   3830  HA  SER A 241      -0.591  -5.793   9.295  1.00 70.95           H  
ATOM   3831  C   SER A 241       0.459  -7.642   9.265  1.00 70.95           C  
ATOM   3832  CB  SER A 241      -2.030  -7.372   9.392  1.00 70.95           C  
ATOM   3833  HB2 SER A 241      -1.961  -7.462  10.476  1.00 70.95           H  
ATOM   3834  HB3 SER A 241      -2.860  -6.707   9.152  1.00 70.95           H  
ATOM   3835  O   SER A 241       0.757  -7.735  10.448  1.00 70.95           O  
ATOM   3836  OG  SER A 241      -2.276  -8.647   8.818  1.00 70.95           O  
ATOM   3837  HG  SER A 241      -1.894  -9.306   9.401  1.00 70.95           H  
ATOM   3838  N   PHE A 242       1.128  -8.289   8.309  1.00 66.77           N  
ATOM   3839  H   PHE A 242       0.821  -8.154   7.357  1.00 66.77           H  
ATOM   3840  CA  PHE A 242       2.336  -9.093   8.496  1.00 66.77           C  
ATOM   3841  HA  PHE A 242       2.282  -9.601   9.459  1.00 66.77           H  
ATOM   3842  C   PHE A 242       3.639  -8.268   8.515  1.00 66.77           C  
ATOM   3843  CB  PHE A 242       2.366 -10.160   7.387  1.00 66.77           C  
ATOM   3844  HB2 PHE A 242       3.299 -10.720   7.454  1.00 66.77           H  
ATOM   3845  HB3 PHE A 242       1.555 -10.866   7.564  1.00 66.77           H  
ATOM   3846  O   PHE A 242       4.678  -8.827   8.840  1.00 66.77           O  
ATOM   3847  CG  PHE A 242       2.229  -9.589   5.985  1.00 66.77           C  
ATOM   3848  CD1 PHE A 242       1.000  -9.664   5.301  1.00 66.77           C  
ATOM   3849  HD1 PHE A 242       0.162 -10.171   5.757  1.00 66.77           H  
ATOM   3850  CD2 PHE A 242       3.307  -8.909   5.393  1.00 66.77           C  
ATOM   3851  HD2 PHE A 242       4.260  -8.853   5.898  1.00 66.77           H  
ATOM   3852  CE1 PHE A 242       0.866  -9.091   4.024  1.00 66.77           C  
ATOM   3853  HE1 PHE A 242      -0.071  -9.169   3.491  1.00 66.77           H  
ATOM   3854  CE2 PHE A 242       3.146  -8.269   4.155  1.00 66.77           C  
ATOM   3855  HE2 PHE A 242       3.967  -7.697   3.750  1.00 66.77           H  
ATOM   3856  CZ  PHE A 242       1.936  -8.382   3.452  1.00 66.77           C  
ATOM   3857  HZ  PHE A 242       1.829  -7.918   2.483  1.00 66.77           H  
ATOM   3858  N   SER A 243       3.618  -6.978   8.147  1.00 64.33           N  
ATOM   3859  H   SER A 243       2.742  -6.573   7.850  1.00 64.33           H  
ATOM   3860  CA  SER A 243       4.821  -6.127   8.092  1.00 64.33           C  
ATOM   3861  HA  SER A 243       5.516  -6.464   8.861  1.00 64.33           H  
ATOM   3862  C   SER A 243       4.501  -4.656   8.400  1.00 64.33           C  
ATOM   3863  CB  SER A 243       5.538  -6.286   6.741  1.00 64.33           C  
ATOM   3864  HB2 SER A 243       5.718  -7.343   6.542  1.00 64.33           H  
ATOM   3865  HB3 SER A 243       6.502  -5.780   6.797  1.00 64.33           H  
ATOM   3866  O   SER A 243       4.615  -3.780   7.538  1.00 64.33           O  
ATOM   3867  OG  SER A 243       4.779  -5.713   5.689  1.00 64.33           O  
ATOM   3868  HG  SER A 243       4.583  -4.826   6.001  1.00 64.33           H  
ATOM   3869  N   SER A 244       4.035  -4.376   9.618  1.00 63.11           N  
ATOM   3870  H   SER A 244       3.913  -5.120  10.290  1.00 63.11           H  
ATOM   3871  CA  SER A 244       3.786  -3.005  10.093  1.00 63.11           C  
ATOM   3872  HA  SER A 244       3.245  -2.454   9.324  1.00 63.11           H  
ATOM   3873  C   SER A 244       5.077  -2.224  10.372  1.00 63.11           C  
ATOM   3874  CB  SER A 244       2.907  -3.038  11.349  1.00 63.11           C  
ATOM   3875  HB2 SER A 244       2.937  -2.067  11.843  1.00 63.11           H  
ATOM   3876  HB3 SER A 244       1.878  -3.256  11.061  1.00 63.11           H  
ATOM   3877  O   SER A 244       5.123  -1.025  10.099  1.00 63.11           O  
ATOM   3878  OG  SER A 244       3.356  -4.047  12.238  1.00 63.11           O  
ATOM   3879  HG  SER A 244       2.878  -3.957  13.066  1.00 63.11           H  
ATOM   3880  N   GLN A 245       6.126  -2.901  10.857  1.00 70.11           N  
ATOM   3881  H   GLN A 245       6.002  -3.885  11.046  1.00 70.11           H  
ATOM   3882  CA  GLN A 245       7.429  -2.302  11.175  1.00 70.11           C  
ATOM   3883  HA  GLN A 245       7.301  -1.649  12.038  1.00 70.11           H  
ATOM   3884  C   GLN A 245       7.975  -1.445  10.021  1.00 70.11           C  
ATOM   3885  CB  GLN A 245       8.445  -3.398  11.543  1.00 70.11           C  
ATOM   3886  HB2 GLN A 245       8.453  -4.157  10.761  1.00 70.11           H  
ATOM   3887  HB3 GLN A 245       9.437  -2.950  11.590  1.00 70.11           H  
ATOM   3888  O   GLN A 245       7.922  -1.838   8.856  1.00 70.11           O  
ATOM   3889  CG  GLN A 245       8.156  -4.054  12.905  1.00 70.11           C  
ATOM   3890  HG2 GLN A 245       7.177  -4.533  12.885  1.00 70.11           H  
ATOM   3891  HG3 GLN A 245       8.145  -3.282  13.674  1.00 70.11           H  
ATOM   3892  CD  GLN A 245       9.197  -5.106  13.286  1.00 70.11           C  
ATOM   3893  NE2 GLN A 245       9.276  -5.498  14.539  1.00 70.11           N  
ATOM   3894 HE21 GLN A 245      10.005  -6.170  14.729  1.00 70.11           H  
ATOM   3895 HE22 GLN A 245       8.709  -5.078  15.261  1.00 70.11           H  
ATOM   3896  OE1 GLN A 245       9.948  -5.611  12.474  1.00 70.11           O  
ATOM   3897  N   GLY A 246       8.480  -0.254  10.353  1.00 83.96           N  
ATOM   3898  H   GLY A 246       8.509   0.009  11.327  1.00 83.96           H  
ATOM   3899  CA  GLY A 246       9.028   0.706   9.391  1.00 83.96           C  
ATOM   3900  HA2 GLY A 246       9.682   1.398   9.921  1.00 83.96           H  
ATOM   3901  HA3 GLY A 246       9.642   0.165   8.670  1.00 83.96           H  
ATOM   3902  C   GLY A 246       7.998   1.522   8.596  1.00 83.96           C  
ATOM   3903  O   GLY A 246       8.393   2.466   7.918  1.00 83.96           O  
ATOM   3904  N   LEU A 247       6.701   1.183   8.647  1.00 89.60           N  
ATOM   3905  H   LEU A 247       6.450   0.380   9.206  1.00 89.60           H  
ATOM   3906  CA  LEU A 247       5.650   1.780   7.799  1.00 89.60           C  
ATOM   3907  HA  LEU A 247       6.077   2.605   7.229  1.00 89.60           H  
ATOM   3908  C   LEU A 247       4.488   2.398   8.593  1.00 89.60           C  
ATOM   3909  CB  LEU A 247       5.123   0.714   6.814  1.00 89.60           C  
ATOM   3910  HB2 LEU A 247       4.609  -0.055   7.392  1.00 89.60           H  
ATOM   3911  HB3 LEU A 247       4.399   1.190   6.152  1.00 89.60           H  
ATOM   3912  O   LEU A 247       3.473   2.782   8.008  1.00 89.60           O  
ATOM   3913  CG  LEU A 247       6.177   0.021   5.936  1.00 89.60           C  
ATOM   3914  HG  LEU A 247       6.898  -0.502   6.563  1.00 89.60           H  
ATOM   3915  CD1 LEU A 247       5.492  -1.003   5.024  1.00 89.60           C  
ATOM   3916 HD11 LEU A 247       4.761  -0.511   4.383  1.00 89.60           H  
ATOM   3917 HD12 LEU A 247       5.007  -1.759   5.641  1.00 89.60           H  
ATOM   3918 HD13 LEU A 247       6.251  -1.490   4.412  1.00 89.60           H  
ATOM   3919  CD2 LEU A 247       6.919   1.010   5.043  1.00 89.60           C  
ATOM   3920 HD21 LEU A 247       7.357   1.807   5.644  1.00 89.60           H  
ATOM   3921 HD22 LEU A 247       6.250   1.451   4.303  1.00 89.60           H  
ATOM   3922 HD23 LEU A 247       7.745   0.493   4.555  1.00 89.60           H  
ATOM   3923  N   THR A 248       4.572   2.420   9.916  1.00 93.49           N  
ATOM   3924  H   THR A 248       5.427   2.097  10.347  1.00 93.49           H  
ATOM   3925  CA  THR A 248       3.500   2.863  10.815  1.00 93.49           C  
ATOM   3926  HA  THR A 248       2.651   3.234  10.242  1.00 93.49           H  
ATOM   3927  C   THR A 248       3.982   3.996  11.695  1.00 93.49           C  
ATOM   3928  CB  THR A 248       3.012   1.716  11.710  1.00 93.49           C  
ATOM   3929  HB  THR A 248       2.385   2.119  12.506  1.00 93.49           H  
ATOM   3930  O   THR A 248       5.081   3.910  12.240  1.00 93.49           O  
ATOM   3931  CG2 THR A 248       2.199   0.709  10.901  1.00 93.49           C  
ATOM   3932 HG21 THR A 248       2.833   0.226  10.157  1.00 93.49           H  
ATOM   3933 HG22 THR A 248       1.380   1.230  10.404  1.00 93.49           H  
ATOM   3934 HG23 THR A 248       1.795  -0.042  11.579  1.00 93.49           H  
ATOM   3935  OG1 THR A 248       4.091   1.033  12.306  1.00 93.49           O  
ATOM   3936  HG1 THR A 248       4.634   1.692  12.745  1.00 93.49           H  
ATOM   3937  N   THR A 249       3.137   4.999  11.899  1.00 96.03           N  
ATOM   3938  H   THR A 249       2.261   5.004  11.396  1.00 96.03           H  
ATOM   3939  CA  THR A 249       3.427   6.143  12.770  1.00 96.03           C  
ATOM   3940  HA  THR A 249       4.399   6.016  13.245  1.00 96.03           H  
ATOM   3941  C   THR A 249       2.368   6.211  13.874  1.00 96.03           C  
ATOM   3942  CB  THR A 249       3.501   7.436  11.939  1.00 96.03           C  
ATOM   3943  HB  THR A 249       2.522   7.677  11.525  1.00 96.03           H  
ATOM   3944  O   THR A 249       1.415   6.980  13.752  1.00 96.03           O  
ATOM   3945  CG2 THR A 249       4.028   8.614  12.748  1.00 96.03           C  
ATOM   3946 HG21 THR A 249       5.026   8.383  13.119  1.00 96.03           H  
ATOM   3947 HG22 THR A 249       4.070   9.505  12.121  1.00 96.03           H  
ATOM   3948 HG23 THR A 249       3.373   8.822  13.594  1.00 96.03           H  
ATOM   3949  OG1 THR A 249       4.417   7.274  10.882  1.00 96.03           O  
ATOM   3950  HG1 THR A 249       5.023   8.015  10.941  1.00 96.03           H  
ATOM   3951  N   PRO A 250       2.477   5.409  14.955  1.00 93.20           N  
ATOM   3952  CA  PRO A 250       1.456   5.367  16.008  1.00 93.20           C  
ATOM   3953  HA  PRO A 250       0.506   5.075  15.561  1.00 93.20           H  
ATOM   3954  C   PRO A 250       1.267   6.708  16.730  1.00 93.20           C  
ATOM   3955  CB  PRO A 250       1.910   4.275  16.984  1.00 93.20           C  
ATOM   3956  HB2 PRO A 250       2.502   4.711  17.789  1.00 93.20           H  
ATOM   3957  HB3 PRO A 250       1.061   3.726  17.393  1.00 93.20           H  
ATOM   3958  O   PRO A 250       0.186   6.983  17.233  1.00 93.20           O  
ATOM   3959  CG  PRO A 250       2.805   3.379  16.132  1.00 93.20           C  
ATOM   3960  HG2 PRO A 250       3.531   2.835  16.737  1.00 93.20           H  
ATOM   3961  HG3 PRO A 250       2.192   2.693  15.548  1.00 93.20           H  
ATOM   3962  CD  PRO A 250       3.479   4.382  15.203  1.00 93.20           C  
ATOM   3963  HD2 PRO A 250       4.346   4.825  15.693  1.00 93.20           H  
ATOM   3964  HD3 PRO A 250       3.782   3.866  14.292  1.00 93.20           H  
ATOM   3965  N   ALA A 251       2.302   7.555  16.747  1.00 94.82           N  
ATOM   3966  H   ALA A 251       3.174   7.247  16.342  1.00 94.82           H  
ATOM   3967  CA  ALA A 251       2.271   8.899  17.325  1.00 94.82           C  
ATOM   3968  HA  ALA A 251       1.652   8.869  18.221  1.00 94.82           H  
ATOM   3969  C   ALA A 251       1.654   9.979  16.403  1.00 94.82           C  
ATOM   3970  CB  ALA A 251       3.703   9.251  17.751  1.00 94.82           C  
ATOM   3971  HB1 ALA A 251       4.090   8.493  18.431  1.00 94.82           H  
ATOM   3972  HB2 ALA A 251       4.351   9.313  16.876  1.00 94.82           H  
ATOM   3973  HB3 ALA A 251       3.710  10.214  18.261  1.00 94.82           H  
ATOM   3974  O   ALA A 251       1.639  11.152  16.778  1.00 94.82           O  
ATOM   3975  N   LEU A 252       1.169   9.613  15.207  1.00 97.33           N  
ATOM   3976  H   LEU A 252       1.179   8.631  14.968  1.00 97.33           H  
ATOM   3977  CA  LEU A 252       0.521  10.527  14.261  1.00 97.33           C  
ATOM   3978  HA  LEU A 252       1.200  11.354  14.053  1.00 97.33           H  
ATOM   3979  C   LEU A 252      -0.775  11.088  14.850  1.00 97.33           C  
ATOM   3980  CB  LEU A 252       0.216   9.764  12.958  1.00 97.33           C  
ATOM   3981  HB2 LEU A 252      -0.371   8.881  13.211  1.00 97.33           H  
ATOM   3982  HB3 LEU A 252       1.155   9.431  12.517  1.00 97.33           H  
ATOM   3983  O   LEU A 252      -1.665  10.320  15.199  1.00 97.33           O  
ATOM   3984  CG  LEU A 252      -0.572  10.568  11.907  1.00 97.33           C  
ATOM   3985  HG  LEU A 252      -1.496  10.962  12.331  1.00 97.33           H  
ATOM   3986  CD1 LEU A 252       0.272  11.710  11.361  1.00 97.33           C  
ATOM   3987 HD11 LEU A 252       1.194  11.323  10.927  1.00 97.33           H  
ATOM   3988 HD12 LEU A 252      -0.279  12.263  10.600  1.00 97.33           H  
ATOM   3989 HD13 LEU A 252       0.503  12.404  12.169  1.00 97.33           H  
ATOM   3990  CD2 LEU A 252      -0.929   9.660  10.740  1.00 97.33           C  
ATOM   3991 HD21 LEU A 252      -1.477  10.222   9.983  1.00 97.33           H  
ATOM   3992 HD22 LEU A 252      -0.003   9.286  10.304  1.00 97.33           H  
ATOM   3993 HD23 LEU A 252      -1.546   8.832  11.089  1.00 97.33           H  
ATOM   3994  N   ARG A 253      -0.925  12.410  14.886  1.00 97.32           N  
ATOM   3995  H   ARG A 253      -0.153  12.970  14.554  1.00 97.32           H  
ATOM   3996  CA  ARG A 253      -2.044  13.124  15.522  1.00 97.32           C  
ATOM   3997  HA  ARG A 253      -2.508  12.504  16.289  1.00 97.32           H  
ATOM   3998  C   ARG A 253      -3.120  13.492  14.504  1.00 97.32           C  
ATOM   3999  CB  ARG A 253      -1.471  14.372  16.199  1.00 97.32           C  
ATOM   4000  HB2 ARG A 253      -2.281  14.993  16.582  1.00 97.32           H  
ATOM   4001  HB3 ARG A 253      -0.921  14.942  15.450  1.00 97.32           H  
ATOM   4002  O   ARG A 253      -2.820  14.119  13.489  1.00 97.32           O  
ATOM   4003  CG  ARG A 253      -0.527  14.000  17.349  1.00 97.32           C  
ATOM   4004  HG2 ARG A 253      -1.106  13.662  18.208  1.00 97.32           H  
ATOM   4005  HG3 ARG A 253       0.138  13.192  17.043  1.00 97.32           H  
ATOM   4006  CD  ARG A 253       0.349  15.189  17.733  1.00 97.32           C  
ATOM   4007  HD2 ARG A 253       0.824  15.578  16.833  1.00 97.32           H  
ATOM   4008  HD3 ARG A 253      -0.279  15.964  18.174  1.00 97.32           H  
ATOM   4009  NE  ARG A 253       1.397  14.767  18.674  1.00 97.32           N  
ATOM   4010  HE  ARG A 253       1.516  13.770  18.778  1.00 97.32           H  
ATOM   4011  NH1 ARG A 253       2.190  16.856  19.221  1.00 97.32           N  
ATOM   4012 HH11 ARG A 253       1.534  17.285  18.584  1.00 97.32           H  
ATOM   4013 HH12 ARG A 253       2.790  17.448  19.777  1.00 97.32           H  
ATOM   4014  NH2 ARG A 253       3.132  15.041  20.108  1.00 97.32           N  
ATOM   4015 HH21 ARG A 253       3.214  14.037  20.184  1.00 97.32           H  
ATOM   4016 HH22 ARG A 253       3.796  15.642  20.576  1.00 97.32           H  
ATOM   4017  CZ  ARG A 253       2.226  15.557  19.327  1.00 97.32           C  
ATOM   4018  N   TRP A 254      -4.372  13.135  14.760  1.00 97.88           N  
ATOM   4019  H   TRP A 254      -4.584  12.726  15.659  1.00 97.88           H  
ATOM   4020  CA  TRP A 254      -5.479  13.466  13.861  1.00 97.88           C  
ATOM   4021  HA  TRP A 254      -5.110  13.522  12.837  1.00 97.88           H  
ATOM   4022  C   TRP A 254      -6.047  14.839  14.232  1.00 97.88           C  
ATOM   4023  CB  TRP A 254      -6.526  12.346  13.905  1.00 97.88           C  
ATOM   4024  HB2 TRP A 254      -6.874  12.237  14.932  1.00 97.88           H  
ATOM   4025  HB3 TRP A 254      -6.044  11.410  13.626  1.00 97.88           H  
ATOM   4026  O   TRP A 254      -6.728  14.968  15.249  1.00 97.88           O  
ATOM   4027  CG  TRP A 254      -7.724  12.535  13.021  1.00 97.88           C  
ATOM   4028  CD1 TRP A 254      -7.750  13.198  11.842  1.00 97.88           C  
ATOM   4029  HD1 TRP A 254      -6.911  13.681  11.363  1.00 97.88           H  
ATOM   4030  CD2 TRP A 254      -9.088  12.045  13.222  1.00 97.88           C  
ATOM   4031  CE2 TRP A 254      -9.895  12.479  12.129  1.00 97.88           C  
ATOM   4032  CE3 TRP A 254      -9.725  11.271  14.215  1.00 97.88           C  
ATOM   4033  HE3 TRP A 254      -9.149  10.928  15.063  1.00 97.88           H  
ATOM   4034  NE1 TRP A 254      -9.032  13.192  11.337  1.00 97.88           N  
ATOM   4035  HE1 TRP A 254      -9.283  13.660  10.478  1.00 97.88           H  
ATOM   4036  CH2 TRP A 254     -11.857  11.394  13.023  1.00 97.88           C  
ATOM   4037  HH2 TRP A 254     -12.904  11.139  12.953  1.00 97.88           H  
ATOM   4038  CZ2 TRP A 254     -11.257  12.173  12.021  1.00 97.88           C  
ATOM   4039  HZ2 TRP A 254     -11.828  12.531  11.177  1.00 97.88           H  
ATOM   4040  CZ3 TRP A 254     -11.092  10.947  14.116  1.00 97.88           C  
ATOM   4041  HZ3 TRP A 254     -11.563  10.361  14.891  1.00 97.88           H  
ATOM   4042  N   ILE A 255      -5.766  15.865  13.418  1.00 94.76           N  
ATOM   4043  H   ILE A 255      -5.231  15.689  12.580  1.00 94.76           H  
ATOM   4044  CA  ILE A 255      -6.270  17.235  13.648  1.00 94.76           C  
ATOM   4045  HA  ILE A 255      -6.373  17.385  14.723  1.00 94.76           H  
ATOM   4046  C   ILE A 255      -7.673  17.461  13.079  1.00 94.76           C  
ATOM   4047  CB  ILE A 255      -5.297  18.322  13.139  1.00 94.76           C  
ATOM   4048  HB  ILE A 255      -5.788  19.285  13.284  1.00 94.76           H  
ATOM   4049  O   ILE A 255      -8.315  18.444  13.434  1.00 94.76           O  
ATOM   4050  CG1 ILE A 255      -4.953  18.207  11.639  1.00 94.76           C  
ATOM   4051 HG12 ILE A 255      -4.242  17.395  11.487  1.00 94.76           H  
ATOM   4052 HG13 ILE A 255      -5.859  17.988  11.073  1.00 94.76           H  
ATOM   4053  CG2 ILE A 255      -4.032  18.314  14.006  1.00 94.76           C  
ATOM   4054 HG21 ILE A 255      -3.555  17.336  13.935  1.00 94.76           H  
ATOM   4055 HG22 ILE A 255      -4.299  18.520  15.042  1.00 94.76           H  
ATOM   4056 HG23 ILE A 255      -3.334  19.086  13.680  1.00 94.76           H  
ATOM   4057  CD1 ILE A 255      -4.351  19.499  11.070  1.00 94.76           C  
ATOM   4058 HD11 ILE A 255      -5.009  20.342  11.278  1.00 94.76           H  
ATOM   4059 HD12 ILE A 255      -4.245  19.401   9.989  1.00 94.76           H  
ATOM   4060 HD13 ILE A 255      -3.368  19.688  11.501  1.00 94.76           H  
ATOM   4061  N   GLY A 256      -8.151  16.563  12.219  1.00 86.43           N  
ATOM   4062  H   GLY A 256      -7.552  15.805  11.925  1.00 86.43           H  
ATOM   4063  CA  GLY A 256      -9.489  16.612  11.645  1.00 86.43           C  
ATOM   4064  HA2 GLY A 256     -10.141  15.946  12.210  1.00 86.43           H  
ATOM   4065  HA3 GLY A 256      -9.877  17.626  11.729  1.00 86.43           H  
ATOM   4066  C   GLY A 256      -9.521  16.190  10.171  1.00 86.43           C  
ATOM   4067  O   GLY A 256      -8.611  15.506   9.709  1.00 86.43           O  
ATOM   4068  N   LEU A 257     -10.551  16.550   9.412  1.00 90.72           N  
ATOM   4069  H   LEU A 257     -10.562  16.189   8.469  1.00 90.72           H  
ATOM   4070  CA  LEU A 257     -11.778  17.173   9.912  1.00 90.72           C  
ATOM   4071  HA  LEU A 257     -11.524  18.069  10.477  1.00 90.72           H  
ATOM   4072  C   LEU A 257     -12.500  16.188  10.850  1.00 90.72           C  
ATOM   4073  CB  LEU A 257     -12.614  17.611   8.701  1.00 90.72           C  
ATOM   4074  HB2 LEU A 257     -12.026  18.307   8.101  1.00 90.72           H  
ATOM   4075  HB3 LEU A 257     -12.807  16.733   8.086  1.00 90.72           H  
ATOM   4076  O   LEU A 257     -12.672  15.020  10.499  1.00 90.72           O  
ATOM   4077  CG  LEU A 257     -13.950  18.282   9.063  1.00 90.72           C  
ATOM   4078  HG  LEU A 257     -14.525  17.629   9.719  1.00 90.72           H  
ATOM   4079  CD1 LEU A 257     -13.764  19.623   9.774  1.00 90.72           C  
ATOM   4080 HD11 LEU A 257     -13.227  19.478  10.712  1.00 90.72           H  
ATOM   4081 HD12 LEU A 257     -13.212  20.318   9.141  1.00 90.72           H  
ATOM   4082 HD13 LEU A 257     -14.737  20.045  10.024  1.00 90.72           H  
ATOM   4083  CD2 LEU A 257     -14.745  18.498   7.778  1.00 90.72           C  
ATOM   4084 HD21 LEU A 257     -15.772  18.757   8.035  1.00 90.72           H  
ATOM   4085 HD22 LEU A 257     -14.769  17.583   7.187  1.00 90.72           H  
ATOM   4086 HD23 LEU A 257     -14.301  19.294   7.180  1.00 90.72           H  
ATOM   4087  N   HIS A 258     -12.844  16.604  12.074  1.00 91.88           N  
ATOM   4088  H   HIS A 258     -12.763  17.577  12.332  1.00 91.88           H  
ATOM   4089  CA  HIS A 258     -13.477  15.691  13.033  1.00 91.88           C  
ATOM   4090  HA  HIS A 258     -13.052  14.698  12.890  1.00 91.88           H  
ATOM   4091  C   HIS A 258     -14.991  15.622  12.758  1.00 91.88           C  
ATOM   4092  CB  HIS A 258     -13.154  16.086  14.487  1.00 91.88           C  
ATOM   4093  HB2 HIS A 258     -13.730  15.446  15.156  1.00 91.88           H  
ATOM   4094  HB3 HIS A 258     -13.477  17.112  14.659  1.00 91.88           H  
ATOM   4095  O   HIS A 258     -15.629  16.665  12.629  1.00 91.88           O  
ATOM   4096  CG  HIS A 258     -11.696  15.970  14.886  1.00 91.88           C  
ATOM   4097  CD2 HIS A 258     -10.877  14.904  14.643  1.00 91.88           C  
ATOM   4098  HD2 HIS A 258     -11.153  13.996  14.128  1.00 91.88           H  
ATOM   4099  ND1 HIS A 258     -10.973  16.924  15.615  1.00 91.88           N  
ATOM   4100  CE1 HIS A 258      -9.748  16.407  15.794  1.00 91.88           C  
ATOM   4101  HE1 HIS A 258      -8.942  16.902  16.314  1.00 91.88           H  
ATOM   4102  NE2 HIS A 258      -9.655  15.204  15.206  1.00 91.88           N  
ATOM   4103  HE2 HIS A 258      -8.815  14.644  15.184  1.00 91.88           H  
ATOM   4104  N   PRO A 259     -15.605  14.428  12.668  1.00 93.15           N  
ATOM   4105  CA  PRO A 259     -17.054  14.260  12.543  1.00 93.15           C  
ATOM   4106  HA  PRO A 259     -17.338  14.545  11.530  1.00 93.15           H  
ATOM   4107  C   PRO A 259     -17.914  15.058  13.537  1.00 93.15           C  
ATOM   4108  CB  PRO A 259     -17.279  12.762  12.713  1.00 93.15           C  
ATOM   4109  HB2 PRO A 259     -18.201  12.447  12.225  1.00 93.15           H  
ATOM   4110  HB3 PRO A 259     -17.297  12.502  13.771  1.00 93.15           H  
ATOM   4111  O   PRO A 259     -18.989  15.534  13.173  1.00 93.15           O  
ATOM   4112  CG  PRO A 259     -16.028  12.165  12.072  1.00 93.15           C  
ATOM   4113  HG2 PRO A 259     -15.820  11.159  12.438  1.00 93.15           H  
ATOM   4114  HG3 PRO A 259     -16.131  12.169  10.987  1.00 93.15           H  
ATOM   4115  CD  PRO A 259     -14.939  13.152  12.480  1.00 93.15           C  
ATOM   4116  HD2 PRO A 259     -14.475  12.851  13.420  1.00 93.15           H  
ATOM   4117  HD3 PRO A 259     -14.188  13.211  11.692  1.00 93.15           H  
ATOM   4118  N   SER A 260     -17.437  15.258  14.766  1.00 87.62           N  
ATOM   4119  H   SER A 260     -16.590  14.774  15.028  1.00 87.62           H  
ATOM   4120  CA  SER A 260     -18.054  16.119  15.783  1.00 87.62           C  
ATOM   4121  HA  SER A 260     -19.078  15.777  15.937  1.00 87.62           H  
ATOM   4122  C   SER A 260     -18.143  17.602  15.389  1.00 87.62           C  
ATOM   4123  CB  SER A 260     -17.303  15.962  17.112  1.00 87.62           C  
ATOM   4124  HB2 SER A 260     -17.454  14.949  17.486  1.00 87.62           H  
ATOM   4125  HB3 SER A 260     -17.708  16.662  17.843  1.00 87.62           H  
ATOM   4126  O   SER A 260     -18.970  18.325  15.944  1.00 87.62           O  
ATOM   4127  OG  SER A 260     -15.914  16.181  16.971  1.00 87.62           O  
ATOM   4128  HG  SER A 260     -15.473  15.352  17.170  1.00 87.62           H  
ATOM   4129  N   GLU A 261     -17.362  18.053  14.404  1.00 84.20           N  
ATOM   4130  H   GLU A 261     -16.690  17.412  14.007  1.00 84.20           H  
ATOM   4131  CA  GLU A 261     -17.372  19.420  13.868  1.00 84.20           C  
ATOM   4132  HA  GLU A 261     -17.673  20.105  14.661  1.00 84.20           H  
ATOM   4133  C   GLU A 261     -18.377  19.605  12.720  1.00 84.20           C  
ATOM   4134  CB  GLU A 261     -15.957  19.829  13.410  1.00 84.20           C  
ATOM   4135  HB2 GLU A 261     -15.985  20.860  13.056  1.00 84.20           H  
ATOM   4136  HB3 GLU A 261     -15.644  19.200  12.577  1.00 84.20           H  
ATOM   4137  O   GLU A 261     -18.795  20.734  12.466  1.00 84.20           O  
ATOM   4138  CG  GLU A 261     -14.929  19.736  14.547  1.00 84.20           C  
ATOM   4139  HG2 GLU A 261     -15.233  20.419  15.340  1.00 84.20           H  
ATOM   4140  HG3 GLU A 261     -14.930  18.731  14.970  1.00 84.20           H  
ATOM   4141  CD  GLU A 261     -13.504  20.073  14.094  1.00 84.20           C  
ATOM   4142  OE1 GLU A 261     -12.899  21.010  14.653  1.00 84.20           O  
ATOM   4143  OE2 GLU A 261     -12.896  19.364  13.253  1.00 84.20           O  
ATOM   4144  N   ILE A 262     -18.825  18.526  12.056  1.00 87.39           N  
ATOM   4145  H   ILE A 262     -18.494  17.620  12.357  1.00 87.39           H  
ATOM   4146  CA  ILE A 262     -19.745  18.593  10.900  1.00 87.39           C  
ATOM   4147  HA  ILE A 262     -19.213  19.108  10.100  1.00 87.39           H  
ATOM   4148  C   ILE A 262     -21.004  19.441  11.186  1.00 87.39           C  
ATOM   4149  CB  ILE A 262     -20.115  17.182  10.368  1.00 87.39           C  
ATOM   4150  HB  ILE A 262     -20.583  16.608  11.168  1.00 87.39           H  
ATOM   4151  O   ILE A 262     -21.344  20.270  10.338  1.00 87.39           O  
ATOM   4152  CG1 ILE A 262     -18.865  16.410   9.889  1.00 87.39           C  
ATOM   4153 HG12 ILE A 262     -18.094  16.450  10.659  1.00 87.39           H  
ATOM   4154 HG13 ILE A 262     -18.461  16.886   8.995  1.00 87.39           H  
ATOM   4155  CG2 ILE A 262     -21.126  17.292   9.207  1.00 87.39           C  
ATOM   4156 HG21 ILE A 262     -22.057  17.750   9.539  1.00 87.39           H  
ATOM   4157 HG22 ILE A 262     -20.696  17.892   8.405  1.00 87.39           H  
ATOM   4158 HG23 ILE A 262     -21.381  16.307   8.815  1.00 87.39           H  
ATOM   4159  CD1 ILE A 262     -19.153  14.932   9.589  1.00 87.39           C  
ATOM   4160 HD11 ILE A 262     -19.826  14.837   8.737  1.00 87.39           H  
ATOM   4161 HD12 ILE A 262     -19.603  14.454  10.459  1.00 87.39           H  
ATOM   4162 HD13 ILE A 262     -18.226  14.414   9.342  1.00 87.39           H  
ATOM   4163  N   PRO A 263     -21.684  19.335  12.351  1.00 78.70           N  
ATOM   4164  CA  PRO A 263     -22.859  20.161  12.647  1.00 78.70           C  
ATOM   4165  HA  PRO A 263     -23.615  19.964  11.887  1.00 78.70           H  
ATOM   4166  C   PRO A 263     -22.586  21.675  12.675  1.00 78.70           C  
ATOM   4167  CB  PRO A 263     -23.377  19.671  14.005  1.00 78.70           C  
ATOM   4168  HB2 PRO A 263     -24.465  19.711  14.058  1.00 78.70           H  
ATOM   4169  HB3 PRO A 263     -22.937  20.261  14.809  1.00 78.70           H  
ATOM   4170  O   PRO A 263     -23.513  22.458  12.477  1.00 78.70           O  
ATOM   4171  CG  PRO A 263     -22.859  18.238  14.094  1.00 78.70           C  
ATOM   4172  HG2 PRO A 263     -22.767  17.899  15.126  1.00 78.70           H  
ATOM   4173  HG3 PRO A 263     -23.504  17.572  13.521  1.00 78.70           H  
ATOM   4174  CD  PRO A 263     -21.501  18.354  13.414  1.00 78.70           C  
ATOM   4175  HD2 PRO A 263     -21.190  17.377  13.042  1.00 78.70           H  
ATOM   4176  HD3 PRO A 263     -20.767  18.730  14.128  1.00 78.70           H  
ATOM   4177  N   ALA A 264     -21.337  22.099  12.898  1.00 72.65           N  
ATOM   4178  H   ALA A 264     -20.597  21.416  12.985  1.00 72.65           H  
ATOM   4179  CA  ALA A 264     -20.938  23.507  12.882  1.00 72.65           C  
ATOM   4180  HA  ALA A 264     -21.764  24.107  13.264  1.00 72.65           H  
ATOM   4181  C   ALA A 264     -20.624  24.038  11.468  1.00 72.65           C  
ATOM   4182  CB  ALA A 264     -19.753  23.687  13.841  1.00 72.65           C  
ATOM   4183  HB1 ALA A 264     -20.013  23.314  14.831  1.00 72.65           H  
ATOM   4184  HB2 ALA A 264     -18.883  23.147  13.467  1.00 72.65           H  
ATOM   4185  HB3 ALA A 264     -19.502  24.745  13.913  1.00 72.65           H  
ATOM   4186  O   ALA A 264     -20.591  25.251  11.273  1.00 72.65           O  
ATOM   4187  N   LEU A 265     -20.434  23.158  10.475  1.00 72.13           N  
ATOM   4188  H   LEU A 265     -20.481  22.173  10.695  1.00 72.13           H  
ATOM   4189  CA  LEU A 265     -20.126  23.533   9.085  1.00 72.13           C  
ATOM   4190  HA  LEU A 265     -19.509  24.432   9.094  1.00 72.13           H  
ATOM   4191  C   LEU A 265     -21.363  23.879   8.240  1.00 72.13           C  
ATOM   4192  CB  LEU A 265     -19.329  22.405   8.410  1.00 72.13           C  
ATOM   4193  HB2 LEU A 265     -19.961  21.520   8.337  1.00 72.13           H  
ATOM   4194  HB3 LEU A 265     -19.091  22.725   7.395  1.00 72.13           H  
ATOM   4195  O   LEU A 265     -21.235  24.339   7.104  1.00 72.13           O  
ATOM   4196  CG  LEU A 265     -18.019  22.017   9.112  1.00 72.13           C  
ATOM   4197  HG  LEU A 265     -18.240  21.540  10.067  1.00 72.13           H  
ATOM   4198  CD1 LEU A 265     -17.293  21.009   8.231  1.00 72.13           C  
ATOM   4199 HD11 LEU A 265     -16.333  20.772   8.691  1.00 72.13           H  
ATOM   4200 HD12 LEU A 265     -17.111  21.427   7.241  1.00 72.13           H  
ATOM   4201 HD13 LEU A 265     -17.889  20.101   8.139  1.00 72.13           H  
ATOM   4202  CD2 LEU A 265     -17.095  23.211   9.360  1.00 72.13           C  
ATOM   4203 HD21 LEU A 265     -16.960  23.771   8.435  1.00 72.13           H  
ATOM   4204 HD22 LEU A 265     -16.129  22.865   9.727  1.00 72.13           H  
ATOM   4205 HD23 LEU A 265     -17.531  23.863  10.117  1.00 72.13           H  
ATOM   4206  N   GLY A 266     -22.569  23.646   8.765  1.00 61.50           N  
ATOM   4207  H   GLY A 266     -22.605  23.228   9.684  1.00 61.50           H  
ATOM   4208  CA  GLY A 266     -23.824  23.983   8.097  1.00 61.50           C  
ATOM   4209  HA2 GLY A 266     -24.656  23.665   8.725  1.00 61.50           H  
ATOM   4210  HA3 GLY A 266     -23.882  25.064   7.975  1.00 61.50           H  
ATOM   4211  C   GLY A 266     -23.979  23.308   6.729  1.00 61.50           C  
ATOM   4212  O   GLY A 266     -24.183  22.101   6.637  1.00 61.50           O  
ATOM   4213  N   THR A 267     -23.923  24.095   5.652  1.00 63.03           N  
ATOM   4214  H   THR A 267     -23.663  25.063   5.773  1.00 63.03           H  
ATOM   4215  CA  THR A 267     -24.228  23.647   4.279  1.00 63.03           C  
ATOM   4216  HA  THR A 267     -25.071  22.958   4.330  1.00 63.03           H  
ATOM   4217  C   THR A 267     -23.111  22.863   3.584  1.00 63.03           C  
ATOM   4218  CB  THR A 267     -24.657  24.833   3.400  1.00 63.03           C  
ATOM   4219  HB  THR A 267     -24.709  24.526   2.355  1.00 63.03           H  
ATOM   4220  O   THR A 267     -23.329  22.389   2.474  1.00 63.03           O  
ATOM   4221  CG2 THR A 267     -26.032  25.363   3.808  1.00 63.03           C  
ATOM   4222 HG21 THR A 267     -26.771  24.567   3.723  1.00 63.03           H  
ATOM   4223 HG22 THR A 267     -26.006  25.730   4.834  1.00 63.03           H  
ATOM   4224 HG23 THR A 267     -26.313  26.181   3.145  1.00 63.03           H  
ATOM   4225  OG1 THR A 267     -23.754  25.909   3.528  1.00 63.03           O  
ATOM   4226  HG1 THR A 267     -22.961  25.701   3.029  1.00 63.03           H  
ATOM   4227  N   GLY A 268     -21.931  22.710   4.196  1.00 74.63           N  
ATOM   4228  H   GLY A 268     -21.797  23.141   5.100  1.00 74.63           H  
ATOM   4229  CA  GLY A 268     -20.813  21.941   3.624  1.00 74.63           C  
ATOM   4230  HA2 GLY A 268     -20.687  22.213   2.576  1.00 74.63           H  
ATOM   4231  HA3 GLY A 268     -19.901  22.210   4.158  1.00 74.63           H  
ATOM   4232  C   GLY A 268     -20.956  20.411   3.699  1.00 74.63           C  
ATOM   4233  O   GLY A 268     -20.089  19.694   3.204  1.00 74.63           O  
ATOM   4234  N   ALA A 269     -22.015  19.905   4.338  1.00 85.53           N  
ATOM   4235  H   ALA A 269     -22.716  20.546   4.681  1.00 85.53           H  
ATOM   4236  CA  ALA A 269     -22.175  18.494   4.679  1.00 85.53           C  
ATOM   4237  HA  ALA A 269     -21.195  18.020   4.629  1.00 85.53           H  
ATOM   4238  C   ALA A 269     -23.111  17.724   3.723  1.00 85.53           C  
ATOM   4239  CB  ALA A 269     -22.638  18.422   6.135  1.00 85.53           C  
ATOM   4240  HB1 ALA A 269     -21.969  19.009   6.765  1.00 85.53           H  
ATOM   4241  HB2 ALA A 269     -23.649  18.820   6.223  1.00 85.53           H  
ATOM   4242  HB3 ALA A 269     -22.618  17.385   6.470  1.00 85.53           H  
ATOM   4243  O   ALA A 269     -24.135  18.235   3.270  1.00 85.53           O  
ATOM   4244  N   VAL A 270     -22.785  16.454   3.466  1.00 89.45           N  
ATOM   4245  H   VAL A 270     -21.957  16.096   3.918  1.00 89.45           H  
ATOM   4246  CA  VAL A 270     -23.509  15.533   2.569  1.00 89.45           C  
ATOM   4247  HA  VAL A 270     -24.399  16.035   2.190  1.00 89.45           H  
ATOM   4248  C   VAL A 270     -23.957  14.293   3.348  1.00 89.45           C  
ATOM   4249  CB  VAL A 270     -22.626  15.147   1.360  1.00 89.45           C  
ATOM   4250  HB  VAL A 270     -21.741  14.622   1.719  1.00 89.45           H  
ATOM   4251  O   VAL A 270     -23.242  13.819   4.225  1.00 89.45           O  
ATOM   4252  CG1 VAL A 270     -23.361  14.232   0.369  1.00 89.45           C  
ATOM   4253 HG11 VAL A 270     -23.582  13.271   0.833  1.00 89.45           H  
ATOM   4254 HG12 VAL A 270     -22.723  14.042  -0.494  1.00 89.45           H  
ATOM   4255 HG13 VAL A 270     -24.284  14.705   0.033  1.00 89.45           H  
ATOM   4256  CG2 VAL A 270     -22.171  16.386   0.577  1.00 89.45           C  
ATOM   4257 HG21 VAL A 270     -23.034  16.966   0.249  1.00 89.45           H  
ATOM   4258 HG22 VAL A 270     -21.539  17.017   1.203  1.00 89.45           H  
ATOM   4259 HG23 VAL A 270     -21.580  16.088  -0.290  1.00 89.45           H  
ATOM   4260  N   ALA A 271     -25.132  13.742   3.039  1.00 92.02           N  
ATOM   4261  H   ALA A 271     -25.682  14.153   2.298  1.00 92.02           H  
ATOM   4262  CA  ALA A 271     -25.650  12.547   3.711  1.00 92.02           C  
ATOM   4263  HA  ALA A 271     -25.653  12.736   4.785  1.00 92.02           H  
ATOM   4264  C   ALA A 271     -24.781  11.294   3.481  1.00 92.02           C  
ATOM   4265  CB  ALA A 271     -27.101  12.318   3.273  1.00 92.02           C  
ATOM   4266  HB1 ALA A 271     -27.140  12.122   2.202  1.00 92.02           H  
ATOM   4267  HB2 ALA A 271     -27.701  13.197   3.508  1.00 92.02           H  
ATOM   4268  HB3 ALA A 271     -27.509  11.461   3.808  1.00 92.02           H  
ATOM   4269  O   ALA A 271     -24.290  11.057   2.374  1.00 92.02           O  
ATOM   4270  N   LEU A 272     -24.643  10.460   4.517  1.00 93.20           N  
ATOM   4271  H   LEU A 272     -25.075  10.711   5.395  1.00 93.20           H  
ATOM   4272  CA  LEU A 272     -23.980   9.159   4.414  1.00 93.20           C  
ATOM   4273  HA  LEU A 272     -23.022   9.300   3.914  1.00 93.20           H  
ATOM   4274  C   LEU A 272     -24.793   8.175   3.566  1.00 93.20           C  
ATOM   4275  CB  LEU A 272     -23.733   8.545   5.803  1.00 93.20           C  
ATOM   4276  HB2 LEU A 272     -23.371   7.527   5.655  1.00 93.20           H  
ATOM   4277  HB3 LEU A 272     -24.687   8.481   6.325  1.00 93.20           H  
ATOM   4278  O   LEU A 272     -26.009   8.037   3.700  1.00 93.20           O  
ATOM   4279  CG  LEU A 272     -22.731   9.273   6.711  1.00 93.20           C  
ATOM   4280  HG  LEU A 272     -23.138  10.240   7.006  1.00 93.20           H  
ATOM   4281  CD1 LEU A 272     -22.502   8.417   7.953  1.00 93.20           C  
ATOM   4282 HD11 LEU A 272     -21.855   8.957   8.645  1.00 93.20           H  
ATOM   4283 HD12 LEU A 272     -23.450   8.218   8.452  1.00 93.20           H  
ATOM   4284 HD13 LEU A 272     -22.045   7.468   7.675  1.00 93.20           H  
ATOM   4285  CD2 LEU A 272     -21.368   9.499   6.064  1.00 93.20           C  
ATOM   4286 HD21 LEU A 272     -20.944   8.556   5.721  1.00 93.20           H  
ATOM   4287 HD22 LEU A 272     -20.701   9.959   6.793  1.00 93.20           H  
ATOM   4288 HD23 LEU A 272     -21.479  10.183   5.223  1.00 93.20           H  
ATOM   4289  N   VAL A 273     -24.092   7.407   2.738  1.00 93.72           N  
ATOM   4290  H   VAL A 273     -23.101   7.589   2.666  1.00 93.72           H  
ATOM   4291  CA  VAL A 273     -24.666   6.337   1.913  1.00 93.72           C  
ATOM   4292  HA  VAL A 273     -25.731   6.536   1.793  1.00 93.72           H  
ATOM   4293  C   VAL A 273     -24.527   4.988   2.638  1.00 93.72           C  
ATOM   4294  CB  VAL A 273     -24.034   6.372   0.501  1.00 93.72           C  
ATOM   4295  HB  VAL A 273     -22.981   6.102   0.572  1.00 93.72           H  
ATOM   4296  O   VAL A 273     -23.734   4.823   3.567  1.00 93.72           O  
ATOM   4297  CG1 VAL A 273     -24.716   5.407  -0.485  1.00 93.72           C  
ATOM   4298 HG11 VAL A 273     -24.506   4.371  -0.221  1.00 93.72           H  
ATOM   4299 HG12 VAL A 273     -24.321   5.571  -1.487  1.00 93.72           H  
ATOM   4300 HG13 VAL A 273     -25.791   5.586  -0.499  1.00 93.72           H  
ATOM   4301  CG2 VAL A 273     -24.143   7.773  -0.126  1.00 93.72           C  
ATOM   4302 HG21 VAL A 273     -23.567   8.493   0.454  1.00 93.72           H  
ATOM   4303 HG22 VAL A 273     -23.735   7.772  -1.137  1.00 93.72           H  
ATOM   4304 HG23 VAL A 273     -25.183   8.098  -0.152  1.00 93.72           H  
ATOM   4305  N   ALA A 274     -25.273   3.964   2.212  1.00 92.35           N  
ATOM   4306  H   ALA A 274     -25.965   4.146   1.500  1.00 92.35           H  
ATOM   4307  CA  ALA A 274     -25.170   2.605   2.763  1.00 92.35           C  
ATOM   4308  HA  ALA A 274     -25.472   2.634   3.809  1.00 92.35           H  
ATOM   4309  C   ALA A 274     -23.737   2.017   2.711  1.00 92.35           C  
ATOM   4310  CB  ALA A 274     -26.157   1.713   2.000  1.00 92.35           C  
ATOM   4311  HB1 ALA A 274     -27.168   2.110   2.100  1.00 92.35           H  
ATOM   4312  HB2 ALA A 274     -25.889   1.668   0.945  1.00 92.35           H  
ATOM   4313  HB3 ALA A 274     -26.136   0.707   2.418  1.00 92.35           H  
ATOM   4314  O   ALA A 274     -23.364   1.223   3.576  1.00 92.35           O  
ATOM   4315  N   GLY A 275     -22.923   2.422   1.727  1.00 94.53           N  
ATOM   4316  H   GLY A 275     -23.278   3.104   1.072  1.00 94.53           H  
ATOM   4317  CA  GLY A 275     -21.502   2.063   1.650  1.00 94.53           C  
ATOM   4318  HA2 GLY A 275     -21.092   2.433   0.710  1.00 94.53           H  
ATOM   4319  HA3 GLY A 275     -21.396   0.979   1.679  1.00 94.53           H  
ATOM   4320  C   GLY A 275     -20.673   2.663   2.790  1.00 94.53           C  
ATOM   4321  O   GLY A 275     -19.886   1.949   3.410  1.00 94.53           O  
ATOM   4322  N   ASP A 276     -20.918   3.933   3.118  1.00 94.69           N  
ATOM   4323  H   ASP A 276     -21.598   4.457   2.586  1.00 94.69           H  
ATOM   4324  CA  ASP A 276     -20.262   4.648   4.217  1.00 94.69           C  
ATOM   4325  HA  ASP A 276     -19.181   4.565   4.102  1.00 94.69           H  
ATOM   4326  C   ASP A 276     -20.665   4.038   5.568  1.00 94.69           C  
ATOM   4327  CB  ASP A 276     -20.638   6.140   4.183  1.00 94.69           C  
ATOM   4328  HB2 ASP A 276     -21.680   6.252   4.483  1.00 94.69           H  
ATOM   4329  HB3 ASP A 276     -20.025   6.661   4.920  1.00 94.69           H  
ATOM   4330  O   ASP A 276     -19.817   3.681   6.382  1.00 94.69           O  
ATOM   4331  CG  ASP A 276     -20.445   6.827   2.829  1.00 94.69           C  
ATOM   4332  OD1 ASP A 276     -19.480   6.516   2.106  1.00 94.69           O  
ATOM   4333  OD2 ASP A 276     -21.273   7.692   2.478  1.00 94.69           O  
ATOM   4334  N   ASN A 277     -21.963   3.799   5.776  1.00 95.30           N  
ATOM   4335  H   ASN A 277     -22.616   4.142   5.087  1.00 95.30           H  
ATOM   4336  CA  ASN A 277     -22.474   3.154   6.990  1.00 95.30           C  
ATOM   4337  HA  ASN A 277     -22.154   3.735   7.855  1.00 95.30           H  
ATOM   4338  C   ASN A 277     -21.910   1.739   7.198  1.00 95.30           C  
ATOM   4339  CB  ASN A 277     -24.007   3.154   6.943  1.00 95.30           C  
ATOM   4340  HB2 ASN A 277     -24.390   2.346   7.566  1.00 95.30           H  
ATOM   4341  HB3 ASN A 277     -24.369   3.006   5.925  1.00 95.30           H  
ATOM   4342  O   ASN A 277     -21.558   1.364   8.320  1.00 95.30           O  
ATOM   4343  CG  ASN A 277     -24.560   4.439   7.520  1.00 95.30           C  
ATOM   4344  ND2 ASN A 277     -25.065   5.333   6.707  1.00 95.30           N  
ATOM   4345 HD21 ASN A 277     -25.015   5.253   5.702  1.00 95.30           H  
ATOM   4346 HD22 ASN A 277     -25.481   6.146   7.139  1.00 95.30           H  
ATOM   4347  OD1 ASN A 277     -24.522   4.630   8.723  1.00 95.30           O  
ATOM   4348  N   LYS A 278     -21.752   0.949   6.126  1.00 96.37           N  
ATOM   4349  H   LYS A 278     -22.081   1.281   5.231  1.00 96.37           H  
ATOM   4350  CA  LYS A 278     -21.027  -0.327   6.207  1.00 96.37           C  
ATOM   4351  HA  LYS A 278     -21.478  -0.933   6.993  1.00 96.37           H  
ATOM   4352  C   LYS A 278     -19.566  -0.106   6.615  1.00 96.37           C  
ATOM   4353  CB  LYS A 278     -21.137  -1.088   4.878  1.00 96.37           C  
ATOM   4354  HB2 LYS A 278     -22.186  -1.235   4.624  1.00 96.37           H  
ATOM   4355  HB3 LYS A 278     -20.657  -0.514   4.086  1.00 96.37           H  
ATOM   4356  O   LYS A 278     -19.075  -0.810   7.495  1.00 96.37           O  
ATOM   4357  CG  LYS A 278     -20.448  -2.451   5.023  1.00 96.37           C  
ATOM   4358  HG2 LYS A 278     -19.424  -2.304   5.368  1.00 96.37           H  
ATOM   4359  HG3 LYS A 278     -20.979  -3.047   5.765  1.00 96.37           H  
ATOM   4360  CD  LYS A 278     -20.368  -3.225   3.713  1.00 96.37           C  
ATOM   4361  HD2 LYS A 278     -19.914  -2.594   2.949  1.00 96.37           H  
ATOM   4362  HD3 LYS A 278     -21.363  -3.541   3.402  1.00 96.37           H  
ATOM   4363  CE  LYS A 278     -19.469  -4.428   4.007  1.00 96.37           C  
ATOM   4364  HE2 LYS A 278     -18.541  -4.064   4.447  1.00 96.37           H  
ATOM   4365  HE3 LYS A 278     -19.948  -5.052   4.761  1.00 96.37           H  
ATOM   4366  NZ  LYS A 278     -19.179  -5.203   2.783  1.00 96.37           N  
ATOM   4367  HZ1 LYS A 278     -18.565  -5.968   3.023  1.00 96.37           H  
ATOM   4368  HZ2 LYS A 278     -20.035  -5.560   2.384  1.00 96.37           H  
ATOM   4369  HZ3 LYS A 278     -18.710  -4.606   2.118  1.00 96.37           H  
ATOM   4370  N   LYS A 279     -18.889   0.873   6.008  1.00 96.26           N  
ATOM   4371  H   LYS A 279     -19.372   1.427   5.315  1.00 96.26           H  
ATOM   4372  CA  LYS A 279     -17.486   1.193   6.292  1.00 96.26           C  
ATOM   4373  HA  LYS A 279     -16.900   0.292   6.110  1.00 96.26           H  
ATOM   4374  C   LYS A 279     -17.269   1.567   7.760  1.00 96.26           C  
ATOM   4375  CB  LYS A 279     -17.030   2.308   5.334  1.00 96.26           C  
ATOM   4376  HB2 LYS A 279     -17.547   3.237   5.577  1.00 96.26           H  
ATOM   4377  HB3 LYS A 279     -17.304   2.040   4.313  1.00 96.26           H  
ATOM   4378  O   LYS A 279     -16.325   1.061   8.361  1.00 96.26           O  
ATOM   4379  CG  LYS A 279     -15.528   2.595   5.369  1.00 96.26           C  
ATOM   4380  HG2 LYS A 279     -15.332   3.431   4.698  1.00 96.26           H  
ATOM   4381  HG3 LYS A 279     -15.219   2.873   6.376  1.00 96.26           H  
ATOM   4382  CD  LYS A 279     -14.705   1.389   4.932  1.00 96.26           C  
ATOM   4383  HD2 LYS A 279     -14.697   0.646   5.729  1.00 96.26           H  
ATOM   4384  HD3 LYS A 279     -15.132   0.960   4.025  1.00 96.26           H  
ATOM   4385  CE  LYS A 279     -13.290   1.872   4.651  1.00 96.26           C  
ATOM   4386  HE2 LYS A 279     -12.914   2.417   5.517  1.00 96.26           H  
ATOM   4387  HE3 LYS A 279     -13.319   2.572   3.816  1.00 96.26           H  
ATOM   4388  NZ  LYS A 279     -12.418   0.726   4.338  1.00 96.26           N  
ATOM   4389  HZ1 LYS A 279     -12.818   0.110   3.645  1.00 96.26           H  
ATOM   4390  HZ2 LYS A 279     -11.523   1.064   4.013  1.00 96.26           H  
ATOM   4391  HZ3 LYS A 279     -12.159   0.238   5.183  1.00 96.26           H  
ATOM   4392  N   ILE A 280     -18.166   2.353   8.361  1.00 96.67           N  
ATOM   4393  H   ILE A 280     -18.883   2.774   7.787  1.00 96.67           H  
ATOM   4394  CA  ILE A 280     -18.111   2.689   9.793  1.00 96.67           C  
ATOM   4395  HA  ILE A 280     -17.146   3.153   9.994  1.00 96.67           H  
ATOM   4396  C   ILE A 280     -18.193   1.424  10.657  1.00 96.67           C  
ATOM   4397  CB  ILE A 280     -19.211   3.701  10.186  1.00 96.67           C  
ATOM   4398  HB  ILE A 280     -20.188   3.269   9.967  1.00 96.67           H  
ATOM   4399  O   ILE A 280     -17.383   1.258  11.565  1.00 96.67           O  
ATOM   4400  CG1 ILE A 280     -19.073   5.038   9.433  1.00 96.67           C  
ATOM   4401 HG12 ILE A 280     -18.254   5.613   9.865  1.00 96.67           H  
ATOM   4402 HG13 ILE A 280     -18.837   4.845   8.386  1.00 96.67           H  
ATOM   4403  CG2 ILE A 280     -19.108   3.979  11.693  1.00 96.67           C  
ATOM   4404 HG21 ILE A 280     -19.489   3.134  12.265  1.00 96.67           H  
ATOM   4405 HG22 ILE A 280     -19.689   4.864  11.955  1.00 96.67           H  
ATOM   4406 HG23 ILE A 280     -18.075   4.176  11.979  1.00 96.67           H  
ATOM   4407  CD1 ILE A 280     -20.340   5.896   9.448  1.00 96.67           C  
ATOM   4408 HD11 ILE A 280     -20.166   6.777   8.830  1.00 96.67           H  
ATOM   4409 HD12 ILE A 280     -21.181   5.338   9.038  1.00 96.67           H  
ATOM   4410 HD13 ILE A 280     -20.583   6.220  10.460  1.00 96.67           H  
ATOM   4411  N   ASN A 281     -19.092   0.485  10.346  1.00 95.95           N  
ATOM   4412  H   ASN A 281     -19.732   0.663   9.586  1.00 95.95           H  
ATOM   4413  CA  ASN A 281     -19.178  -0.790  11.071  1.00 95.95           C  
ATOM   4414  HA  ASN A 281     -19.270  -0.575  12.135  1.00 95.95           H  
ATOM   4415  C   ASN A 281     -17.897  -1.645  10.912  1.00 95.95           C  
ATOM   4416  CB  ASN A 281     -20.450  -1.532  10.623  1.00 95.95           C  
ATOM   4417  HB2 ASN A 281     -20.460  -1.632   9.538  1.00 95.95           H  
ATOM   4418  HB3 ASN A 281     -20.444  -2.534  11.053  1.00 95.95           H  
ATOM   4419  O   ASN A 281     -17.383  -2.169  11.902  1.00 95.95           O  
ATOM   4420  CG  ASN A 281     -21.723  -0.848  11.098  1.00 95.95           C  
ATOM   4421  ND2 ASN A 281     -22.693  -0.651  10.239  1.00 95.95           N  
ATOM   4422 HD21 ASN A 281     -22.503  -0.717   9.249  1.00 95.95           H  
ATOM   4423 HD22 ASN A 281     -23.492  -0.146  10.596  1.00 95.95           H  
ATOM   4424  OD1 ASN A 281     -21.871  -0.482  12.250  1.00 95.95           O  
ATOM   4425  N   ASP A 282     -17.321  -1.714   9.704  1.00 94.16           N  
ATOM   4426  H   ASP A 282     -17.809  -1.287   8.929  1.00 94.16           H  
ATOM   4427  CA  ASP A 282     -16.044  -2.403   9.417  1.00 94.16           C  
ATOM   4428  HA  ASP A 282     -16.119  -3.429   9.778  1.00 94.16           H  
ATOM   4429  C   ASP A 282     -14.821  -1.755  10.126  1.00 94.16           C  
ATOM   4430  CB  ASP A 282     -15.802  -2.445   7.888  1.00 94.16           C  
ATOM   4431  HB2 ASP A 282     -15.902  -1.438   7.484  1.00 94.16           H  
ATOM   4432  HB3 ASP A 282     -14.771  -2.755   7.718  1.00 94.16           H  
ATOM   4433  O   ASP A 282     -13.762  -2.394  10.278  1.00 94.16           O  
ATOM   4434  CG  ASP A 282     -16.693  -3.405   7.073  1.00 94.16           C  
ATOM   4435  OD1 ASP A 282     -17.186  -4.403   7.640  1.00 94.16           O  
ATOM   4436  OD2 ASP A 282     -16.795  -3.207   5.836  1.00 94.16           O  
ATOM   4437  N   LEU A 283     -14.949  -0.492  10.562  1.00 95.33           N  
ATOM   4438  H   LEU A 283     -15.806  -0.013  10.326  1.00 95.33           H  
ATOM   4439  CA  LEU A 283     -13.989   0.222  11.410  1.00 95.33           C  
ATOM   4440  HA  LEU A 283     -12.998  -0.205  11.255  1.00 95.33           H  
ATOM   4441  C   LEU A 283     -14.278   0.043  12.906  1.00 95.33           C  
ATOM   4442  CB  LEU A 283     -13.932   1.718  11.040  1.00 95.33           C  
ATOM   4443  HB2 LEU A 283     -14.935   2.141  11.107  1.00 95.33           H  
ATOM   4444  HB3 LEU A 283     -13.318   2.218  11.789  1.00 95.33           H  
ATOM   4445  O   LEU A 283     -13.360  -0.295  13.643  1.00 95.33           O  
ATOM   4446  CG  LEU A 283     -13.350   2.059   9.655  1.00 95.33           C  
ATOM   4447  HG  LEU A 283     -13.993   1.668   8.866  1.00 95.33           H  
ATOM   4448  CD1 LEU A 283     -13.263   3.574   9.507  1.00 95.33           C  
ATOM   4449 HD11 LEU A 283     -12.793   3.834   8.558  1.00 95.33           H  
ATOM   4450 HD12 LEU A 283     -14.267   3.999   9.512  1.00 95.33           H  
ATOM   4451 HD13 LEU A 283     -12.678   4.010  10.317  1.00 95.33           H  
ATOM   4452  CD2 LEU A 283     -11.953   1.474   9.444  1.00 95.33           C  
ATOM   4453 HD21 LEU A 283     -11.549   1.853   8.505  1.00 95.33           H  
ATOM   4454 HD22 LEU A 283     -12.035   0.390   9.364  1.00 95.33           H  
ATOM   4455 HD23 LEU A 283     -11.305   1.783  10.265  1.00 95.33           H  
ATOM   4456  N   LEU A 284     -15.520   0.191  13.371  1.00 95.29           N  
ATOM   4457  H   LEU A 284     -16.238   0.479  12.722  1.00 95.29           H  
ATOM   4458  CA  LEU A 284     -15.886   0.023  14.785  1.00 95.29           C  
ATOM   4459  HA  LEU A 284     -15.232   0.655  15.386  1.00 95.29           H  
ATOM   4460  C   LEU A 284     -15.669  -1.413  15.294  1.00 95.29           C  
ATOM   4461  CB  LEU A 284     -17.345   0.470  14.991  1.00 95.29           C  
ATOM   4462  HB2 LEU A 284     -17.964  -0.011  14.233  1.00 95.29           H  
ATOM   4463  HB3 LEU A 284     -17.687   0.119  15.964  1.00 95.29           H  
ATOM   4464  O   LEU A 284     -15.398  -1.600  16.481  1.00 95.29           O  
ATOM   4465  CG  LEU A 284     -17.561   1.995  14.927  1.00 95.29           C  
ATOM   4466  HG  LEU A 284     -17.166   2.391  13.992  1.00 95.29           H  
ATOM   4467  CD1 LEU A 284     -19.054   2.287  14.997  1.00 95.29           C  
ATOM   4468 HD11 LEU A 284     -19.574   1.773  14.188  1.00 95.29           H  
ATOM   4469 HD12 LEU A 284     -19.228   3.358  14.886  1.00 95.29           H  
ATOM   4470 HD13 LEU A 284     -19.476   1.959  15.947  1.00 95.29           H  
ATOM   4471  CD2 LEU A 284     -16.898   2.722  16.100  1.00 95.29           C  
ATOM   4472 HD21 LEU A 284     -15.812   2.669  16.012  1.00 95.29           H  
ATOM   4473 HD22 LEU A 284     -17.184   3.774  16.084  1.00 95.29           H  
ATOM   4474 HD23 LEU A 284     -17.227   2.288  17.044  1.00 95.29           H  
ATOM   4475  N   ALA A 285     -15.703  -2.411  14.406  1.00 92.47           N  
ATOM   4476  H   ALA A 285     -16.037  -2.200  13.477  1.00 92.47           H  
ATOM   4477  CA  ALA A 285     -15.331  -3.798  14.699  1.00 92.47           C  
ATOM   4478  HA  ALA A 285     -15.819  -4.091  15.628  1.00 92.47           H  
ATOM   4479  C   ALA A 285     -13.812  -4.028  14.905  1.00 92.47           C  
ATOM   4480  CB  ALA A 285     -15.892  -4.676  13.573  1.00 92.47           C  
ATOM   4481  HB1 ALA A 285     -15.690  -5.726  13.787  1.00 92.47           H  
ATOM   4482  HB2 ALA A 285     -15.431  -4.407  12.623  1.00 92.47           H  
ATOM   4483  HB3 ALA A 285     -16.970  -4.535  13.496  1.00 92.47           H  
ATOM   4484  O   ALA A 285     -13.392  -5.152  15.189  1.00 92.47           O  
ATOM   4485  N   ARG A 286     -12.964  -3.000  14.749  1.00 88.25           N  
ATOM   4486  H   ARG A 286     -13.355  -2.097  14.522  1.00 88.25           H  
ATOM   4487  CA  ARG A 286     -11.529  -3.051  15.083  1.00 88.25           C  
ATOM   4488  HA  ARG A 286     -11.094  -3.965  14.679  1.00 88.25           H  
ATOM   4489  C   ARG A 286     -11.307  -3.077  16.598  1.00 88.25           C  
ATOM   4490  CB  ARG A 286     -10.806  -1.841  14.477  1.00 88.25           C  
ATOM   4491  HB2 ARG A 286      -9.814  -1.750  14.920  1.00 88.25           H  
ATOM   4492  HB3 ARG A 286     -11.338  -0.935  14.767  1.00 88.25           H  
ATOM   4493  O   ARG A 286     -12.039  -2.436  17.353  1.00 88.25           O  
ATOM   4494  CG  ARG A 286     -10.664  -1.910  12.949  1.00 88.25           C  
ATOM   4495  HG2 ARG A 286     -10.030  -2.757  12.685  1.00 88.25           H  
ATOM   4496  HG3 ARG A 286     -11.645  -2.027  12.489  1.00 88.25           H  
ATOM   4497  CD  ARG A 286     -10.015  -0.612  12.457  1.00 88.25           C  
ATOM   4498  HD2 ARG A 286      -9.039  -0.514  12.932  1.00 88.25           H  
ATOM   4499  HD3 ARG A 286     -10.622   0.224  12.804  1.00 88.25           H  
ATOM   4500  NE  ARG A 286      -9.916  -0.528  10.980  1.00 88.25           N  
ATOM   4501  HE  ARG A 286     -10.781  -0.341  10.493  1.00 88.25           H  
ATOM   4502  NH1 ARG A 286      -7.631  -0.289  10.860  1.00 88.25           N  
ATOM   4503 HH11 ARG A 286      -6.795   0.019  10.385  1.00 88.25           H  
ATOM   4504 HH12 ARG A 286      -7.534  -0.525  11.837  1.00 88.25           H  
ATOM   4505  NH2 ARG A 286      -8.875   0.021   9.025  1.00 88.25           N  
ATOM   4506 HH21 ARG A 286      -9.746   0.153   8.532  1.00 88.25           H  
ATOM   4507 HH22 ARG A 286      -8.046   0.383   8.575  1.00 88.25           H  
ATOM   4508  CZ  ARG A 286      -8.813  -0.259  10.302  1.00 88.25           C  
ATOM   4509  N   HIS A 287     -10.253  -3.772  17.023  1.00 84.69           N  
ATOM   4510  H   HIS A 287      -9.645  -4.174  16.323  1.00 84.69           H  
ATOM   4511  CA  HIS A 287      -9.774  -3.791  18.414  1.00 84.69           C  
ATOM   4512  HA  HIS A 287     -10.578  -3.483  19.082  1.00 84.69           H  
ATOM   4513  C   HIS A 287      -8.612  -2.806  18.631  1.00 84.69           C  
ATOM   4514  CB  HIS A 287      -9.379  -5.226  18.793  1.00 84.69           C  
ATOM   4515  HB2 HIS A 287      -9.073  -5.238  19.839  1.00 84.69           H  
ATOM   4516  HB3 HIS A 287     -10.251  -5.872  18.697  1.00 84.69           H  
ATOM   4517  O   HIS A 287      -8.438  -2.299  19.731  1.00 84.69           O  
ATOM   4518  CG  HIS A 287      -8.256  -5.791  17.956  1.00 84.69           C  
ATOM   4519  CD2 HIS A 287      -6.913  -5.667  18.199  1.00 84.69           C  
ATOM   4520  HD2 HIS A 287      -6.462  -5.148  19.032  1.00 84.69           H  
ATOM   4521  ND1 HIS A 287      -8.393  -6.501  16.785  1.00 84.69           N  
ATOM   4522  HD1 HIS A 287      -9.263  -6.791  16.362  1.00 84.69           H  
ATOM   4523  CE1 HIS A 287      -7.161  -6.791  16.331  1.00 84.69           C  
ATOM   4524  HE1 HIS A 287      -6.941  -7.347  15.432  1.00 84.69           H  
ATOM   4525  NE2 HIS A 287      -6.229  -6.312  17.164  1.00 84.69           N  
ATOM   4526  N   ASP A 288      -7.882  -2.502  17.557  1.00 81.87           N  
ATOM   4527  H   ASP A 288      -8.079  -3.002  16.702  1.00 81.87           H  
ATOM   4528  CA  ASP A 288      -6.792  -1.528  17.418  1.00 81.87           C  
ATOM   4529  HA  ASP A 288      -6.087  -1.679  18.236  1.00 81.87           H  
ATOM   4530  C   ASP A 288      -7.235  -0.051  17.510  1.00 81.87           C  
ATOM   4531  CB  ASP A 288      -6.049  -1.829  16.083  1.00 81.87           C  
ATOM   4532  HB2 ASP A 288      -5.339  -1.027  15.879  1.00 81.87           H  
ATOM   4533  HB3 ASP A 288      -5.463  -2.736  16.232  1.00 81.87           H  
ATOM   4534  O   ASP A 288      -6.393   0.836  17.520  1.00 81.87           O  
ATOM   4535  CG  ASP A 288      -6.940  -2.058  14.833  1.00 81.87           C  
ATOM   4536  OD1 ASP A 288      -7.775  -3.000  14.868  1.00 81.87           O  
ATOM   4537  OD2 ASP A 288      -6.809  -1.348  13.802  1.00 81.87           O  
ATOM   4538  N   LEU A 289      -8.545   0.212  17.579  1.00 91.06           N  
ATOM   4539  H   LEU A 289      -9.162  -0.582  17.672  1.00 91.06           H  
ATOM   4540  CA  LEU A 289      -9.146   1.543  17.453  1.00 91.06           C  
ATOM   4541  HA  LEU A 289      -8.511   2.148  16.806  1.00 91.06           H  
ATOM   4542  C   LEU A 289      -9.279   2.272  18.802  1.00 91.06           C  
ATOM   4543  CB  LEU A 289     -10.510   1.349  16.774  1.00 91.06           C  
ATOM   4544  HB2 LEU A 289     -11.140   0.769  17.449  1.00 91.06           H  
ATOM   4545  HB3 LEU A 289     -10.367   0.760  15.868  1.00 91.06           H  
ATOM   4546  O   LEU A 289     -10.006   1.809  19.694  1.00 91.06           O  
ATOM   4547  CG  LEU A 289     -11.233   2.651  16.401  1.00 91.06           C  
ATOM   4548  HG  LEU A 289     -11.137   3.389  17.198  1.00 91.06           H  
ATOM   4549  CD1 LEU A 289     -10.661   3.213  15.102  1.00 91.06           C  
ATOM   4550 HD11 LEU A 289     -11.207   4.114  14.824  1.00 91.06           H  
ATOM   4551 HD12 LEU A 289      -9.616   3.482  15.254  1.00 91.06           H  
ATOM   4552 HD13 LEU A 289     -10.739   2.482  14.297  1.00 91.06           H  
ATOM   4553  CD2 LEU A 289     -12.720   2.360  16.194  1.00 91.06           C  
ATOM   4554 HD21 LEU A 289     -13.239   3.291  15.966  1.00 91.06           H  
ATOM   4555 HD22 LEU A 289     -12.852   1.658  15.371  1.00 91.06           H  
ATOM   4556 HD23 LEU A 289     -13.145   1.943  17.107  1.00 91.06           H  
ATOM   4557  N   GLU A 290      -8.647   3.440  18.909  1.00 91.89           N  
ATOM   4558  H   GLU A 290      -8.123   3.771  18.112  1.00 91.89           H  
ATOM   4559  CA  GLU A 290      -8.550   4.254  20.124  1.00 91.89           C  
ATOM   4560  HA  GLU A 290      -8.207   3.584  20.912  1.00 91.89           H  
ATOM   4561  C   GLU A 290      -9.903   4.872  20.542  1.00 91.89           C  
ATOM   4562  CB  GLU A 290      -7.498   5.374  19.970  1.00 91.89           C  
ATOM   4563  HB2 GLU A 290      -7.311   5.784  20.963  1.00 91.89           H  
ATOM   4564  HB3 GLU A 290      -7.910   6.185  19.369  1.00 91.89           H  
ATOM   4565  O   GLU A 290     -10.776   5.094  19.696  1.00 91.89           O  
ATOM   4566  CG  GLU A 290      -6.143   4.936  19.384  1.00 91.89           C  
ATOM   4567  HG2 GLU A 290      -5.367   5.531  19.866  1.00 91.89           H  
ATOM   4568  HG3 GLU A 290      -5.951   3.892  19.632  1.00 91.89           H  
ATOM   4569  CD  GLU A 290      -6.063   5.154  17.864  1.00 91.89           C  
ATOM   4570  OE1 GLU A 290      -5.012   5.653  17.405  1.00 91.89           O  
ATOM   4571  OE2 GLU A 290      -7.078   4.897  17.177  1.00 91.89           O  
ATOM   4572  N   PRO A 291     -10.107   5.209  21.835  1.00 92.11           N  
ATOM   4573  CA  PRO A 291     -11.393   5.716  22.325  1.00 92.11           C  
ATOM   4574  HA  PRO A 291     -12.141   4.936  22.179  1.00 92.11           H  
ATOM   4575  C   PRO A 291     -11.891   6.991  21.629  1.00 92.11           C  
ATOM   4576  CB  PRO A 291     -11.203   5.940  23.830  1.00 92.11           C  
ATOM   4577  HB2 PRO A 291     -12.123   5.755  24.384  1.00 92.11           H  
ATOM   4578  HB3 PRO A 291     -10.841   6.950  24.020  1.00 92.11           H  
ATOM   4579  O   PRO A 291     -13.086   7.094  21.361  1.00 92.11           O  
ATOM   4580  CG  PRO A 291     -10.111   4.938  24.196  1.00 92.11           C  
ATOM   4581  HG2 PRO A 291      -9.570   5.236  25.094  1.00 92.11           H  
ATOM   4582  HG3 PRO A 291     -10.546   3.946  24.318  1.00 92.11           H  
ATOM   4583  CD  PRO A 291      -9.214   4.958  22.961  1.00 92.11           C  
ATOM   4584  HD2 PRO A 291      -8.697   4.003  22.877  1.00 92.11           H  
ATOM   4585  HD3 PRO A 291      -8.494   5.772  23.042  1.00 92.11           H  
ATOM   4586  N   GLY A 292     -10.993   7.929  21.302  1.00 90.21           N  
ATOM   4587  H   GLY A 292     -10.024   7.773  21.541  1.00 90.21           H  
ATOM   4588  CA  GLY A 292     -11.338   9.167  20.591  1.00 90.21           C  
ATOM   4589  HA2 GLY A 292     -10.457   9.806  20.536  1.00 90.21           H  
ATOM   4590  HA3 GLY A 292     -12.121   9.698  21.131  1.00 90.21           H  
ATOM   4591  C   GLY A 292     -11.825   8.900  19.167  1.00 90.21           C  
ATOM   4592  O   GLY A 292     -12.940   9.272  18.812  1.00 90.21           O  
ATOM   4593  N   VAL A 293     -11.045   8.153  18.377  1.00 94.42           N  
ATOM   4594  H   VAL A 293     -10.143   7.858  18.723  1.00 94.42           H  
ATOM   4595  CA  VAL A 293     -11.415   7.770  17.002  1.00 94.42           C  
ATOM   4596  HA  VAL A 293     -11.608   8.683  16.437  1.00 94.42           H  
ATOM   4597  C   VAL A 293     -12.705   6.938  16.984  1.00 94.42           C  
ATOM   4598  CB  VAL A 293     -10.270   7.002  16.306  1.00 94.42           C  
ATOM   4599  HB  VAL A 293     -10.206   6.000  16.730  1.00 94.42           H  
ATOM   4600  O   VAL A 293     -13.553   7.107  16.109  1.00 94.42           O  
ATOM   4601  CG1 VAL A 293     -10.538   6.888  14.799  1.00 94.42           C  
ATOM   4602 HG11 VAL A 293     -11.501   6.415  14.608  1.00 94.42           H  
ATOM   4603 HG12 VAL A 293     -10.542   7.880  14.345  1.00 94.42           H  
ATOM   4604 HG13 VAL A 293      -9.758   6.286  14.334  1.00 94.42           H  
ATOM   4605  CG2 VAL A 293      -8.908   7.689  16.474  1.00 94.42           C  
ATOM   4606 HG21 VAL A 293      -8.602   7.699  17.521  1.00 94.42           H  
ATOM   4607 HG22 VAL A 293      -8.146   7.130  15.931  1.00 94.42           H  
ATOM   4608 HG23 VAL A 293      -8.943   8.711  16.096  1.00 94.42           H  
ATOM   4609  N   ARG A 294     -12.911   6.078  17.991  1.00 95.67           N  
ATOM   4610  H   ARG A 294     -12.159   5.950  18.654  1.00 95.67           H  
ATOM   4611  CA  ARG A 294     -14.162   5.329  18.186  1.00 95.67           C  
ATOM   4612  HA  ARG A 294     -14.403   4.820  17.252  1.00 95.67           H  
ATOM   4613  C   ARG A 294     -15.360   6.232  18.490  1.00 95.67           C  
ATOM   4614  CB  ARG A 294     -13.942   4.285  19.290  1.00 95.67           C  
ATOM   4615  HB2 ARG A 294     -13.738   4.793  20.233  1.00 95.67           H  
ATOM   4616  HB3 ARG A 294     -13.068   3.689  19.027  1.00 95.67           H  
ATOM   4617  O   ARG A 294     -16.467   5.886  18.082  1.00 95.67           O  
ATOM   4618  CG  ARG A 294     -15.152   3.355  19.470  1.00 95.67           C  
ATOM   4619  HG2 ARG A 294     -15.387   2.882  18.517  1.00 95.67           H  
ATOM   4620  HG3 ARG A 294     -16.015   3.937  19.795  1.00 95.67           H  
ATOM   4621  CD  ARG A 294     -14.889   2.273  20.524  1.00 95.67           C  
ATOM   4622  HD2 ARG A 294     -14.624   2.760  21.462  1.00 95.67           H  
ATOM   4623  HD3 ARG A 294     -15.805   1.706  20.690  1.00 95.67           H  
ATOM   4624  NE  ARG A 294     -13.798   1.362  20.128  1.00 95.67           N  
ATOM   4625  HE  ARG A 294     -12.870   1.603  20.446  1.00 95.67           H  
ATOM   4626  NH1 ARG A 294     -14.981  -0.057  18.758  1.00 95.67           N  
ATOM   4627 HH11 ARG A 294     -14.971  -0.800  18.073  1.00 95.67           H  
ATOM   4628 HH12 ARG A 294     -15.812   0.505  18.877  1.00 95.67           H  
ATOM   4629  NH2 ARG A 294     -12.794  -0.371  19.088  1.00 95.67           N  
ATOM   4630 HH21 ARG A 294     -11.906  -0.059  19.455  1.00 95.67           H  
ATOM   4631 HH22 ARG A 294     -12.800  -1.152  18.448  1.00 95.67           H  
ATOM   4632  CZ  ARG A 294     -13.870   0.312  19.330  1.00 95.67           C  
ATOM   4633  N   GLN A 295     -15.168   7.346  19.195  1.00 93.62           N  
ATOM   4634  H   GLN A 295     -14.236   7.576  19.509  1.00 93.62           H  
ATOM   4635  CA  GLN A 295     -16.240   8.305  19.455  1.00 93.62           C  
ATOM   4636  HA  GLN A 295     -17.135   7.734  19.705  1.00 93.62           H  
ATOM   4637  C   GLN A 295     -16.581   9.112  18.198  1.00 93.62           C  
ATOM   4638  CB  GLN A 295     -15.885   9.189  20.663  1.00 93.62           C  
ATOM   4639  HB2 GLN A 295     -15.635   8.550  21.510  1.00 93.62           H  
ATOM   4640  HB3 GLN A 295     -15.013   9.798  20.426  1.00 93.62           H  
ATOM   4641  O   GLN A 295     -17.754   9.217  17.860  1.00 93.62           O  
ATOM   4642  CG  GLN A 295     -17.042  10.118  21.071  1.00 93.62           C  
ATOM   4643  HG2 GLN A 295     -16.749  10.681  21.957  1.00 93.62           H  
ATOM   4644  HG3 GLN A 295     -17.216  10.837  20.271  1.00 93.62           H  
ATOM   4645  CD  GLN A 295     -18.351   9.383  21.377  1.00 93.62           C  
ATOM   4646  NE2 GLN A 295     -19.478  10.017  21.137  1.00 93.62           N  
ATOM   4647 HE21 GLN A 295     -20.347   9.516  21.258  1.00 93.62           H  
ATOM   4648 HE22 GLN A 295     -19.472  10.921  20.687  1.00 93.62           H  
ATOM   4649  OE1 GLN A 295     -18.386   8.232  21.812  1.00 93.62           O  
ATOM   4650  N   GLU A 296     -15.589   9.581  17.445  1.00 94.20           N  
ATOM   4651  H   GLU A 296     -14.642   9.519  17.791  1.00 94.20           H  
ATOM   4652  CA  GLU A 296     -15.815  10.265  16.163  1.00 94.20           C  
ATOM   4653  HA  GLU A 296     -16.480  11.116  16.316  1.00 94.20           H  
ATOM   4654  C   GLU A 296     -16.499   9.366  15.118  1.00 94.20           C  
ATOM   4655  CB  GLU A 296     -14.469  10.769  15.629  1.00 94.20           C  
ATOM   4656  HB2 GLU A 296     -13.757   9.944  15.623  1.00 94.20           H  
ATOM   4657  HB3 GLU A 296     -14.605  11.090  14.596  1.00 94.20           H  
ATOM   4658  O   GLU A 296     -17.419   9.788  14.419  1.00 94.20           O  
ATOM   4659  CG  GLU A 296     -13.882  11.932  16.446  1.00 94.20           C  
ATOM   4660  HG2 GLU A 296     -13.628  11.568  17.442  1.00 94.20           H  
ATOM   4661  HG3 GLU A 296     -12.965  12.260  15.956  1.00 94.20           H  
ATOM   4662  CD  GLU A 296     -14.832  13.130  16.563  1.00 94.20           C  
ATOM   4663  OE1 GLU A 296     -14.820  13.822  17.602  1.00 94.20           O  
ATOM   4664  OE2 GLU A 296     -15.614  13.354  15.618  1.00 94.20           O  
ATOM   4665  N   LEU A 297     -16.138   8.079  15.063  1.00 97.07           N  
ATOM   4666  H   LEU A 297     -15.337   7.782  15.602  1.00 97.07           H  
ATOM   4667  CA  LEU A 297     -16.842   7.109  14.219  1.00 97.07           C  
ATOM   4668  HA  LEU A 297     -16.898   7.521  13.212  1.00 97.07           H  
ATOM   4669  C   LEU A 297     -18.300   6.886  14.651  1.00 97.07           C  
ATOM   4670  CB  LEU A 297     -16.055   5.789  14.181  1.00 97.07           C  
ATOM   4671  HB2 LEU A 297     -15.682   5.575  15.183  1.00 97.07           H  
ATOM   4672  HB3 LEU A 297     -16.722   4.977  13.892  1.00 97.07           H  
ATOM   4673  O   LEU A 297     -19.124   6.592  13.791  1.00 97.07           O  
ATOM   4674  CG  LEU A 297     -14.884   5.835  13.184  1.00 97.07           C  
ATOM   4675  HG  LEU A 297     -14.361   6.787  13.273  1.00 97.07           H  
ATOM   4676  CD1 LEU A 297     -13.901   4.707  13.487  1.00 97.07           C  
ATOM   4677 HD11 LEU A 297     -13.459   4.900  14.465  1.00 97.07           H  
ATOM   4678 HD12 LEU A 297     -14.414   3.746  13.490  1.00 97.07           H  
ATOM   4679 HD13 LEU A 297     -13.101   4.707  12.746  1.00 97.07           H  
ATOM   4680  CD2 LEU A 297     -15.357   5.650  11.740  1.00 97.07           C  
ATOM   4681 HD21 LEU A 297     -14.522   5.822  11.061  1.00 97.07           H  
ATOM   4682 HD22 LEU A 297     -16.138   6.373  11.504  1.00 97.07           H  
ATOM   4683 HD23 LEU A 297     -15.751   4.644  11.595  1.00 97.07           H  
ATOM   4684  N   ARG A 298     -18.645   7.055  15.936  1.00 94.86           N  
ATOM   4685  H   ARG A 298     -17.926   7.349  16.583  1.00 94.86           H  
ATOM   4686  CA  ARG A 298     -20.048   7.075  16.391  1.00 94.86           C  
ATOM   4687  HA  ARG A 298     -20.610   6.287  15.890  1.00 94.86           H  
ATOM   4688  C   ARG A 298     -20.751   8.373  16.017  1.00 94.86           C  
ATOM   4689  CB  ARG A 298     -20.157   6.862  17.900  1.00 94.86           C  
ATOM   4690  HB2 ARG A 298     -21.173   7.100  18.216  1.00 94.86           H  
ATOM   4691  HB3 ARG A 298     -19.481   7.545  18.415  1.00 94.86           H  
ATOM   4692  O   ARG A 298     -21.875   8.297  15.545  1.00 94.86           O  
ATOM   4693  CG  ARG A 298     -19.858   5.420  18.305  1.00 94.86           C  
ATOM   4694  HG2 ARG A 298     -18.927   5.077  17.854  1.00 94.86           H  
ATOM   4695  HG3 ARG A 298     -20.676   4.775  17.986  1.00 94.86           H  
ATOM   4696  CD  ARG A 298     -19.729   5.412  19.825  1.00 94.86           C  
ATOM   4697  HD2 ARG A 298     -18.877   6.039  20.090  1.00 94.86           H  
ATOM   4698  HD3 ARG A 298     -20.629   5.849  20.257  1.00 94.86           H  
ATOM   4699  NE  ARG A 298     -19.550   4.050  20.354  1.00 94.86           N  
ATOM   4700  HE  ARG A 298     -19.950   3.307  19.800  1.00 94.86           H  
ATOM   4701  NH1 ARG A 298     -18.516   4.691  22.297  1.00 94.86           N  
ATOM   4702 HH11 ARG A 298     -18.155   4.496  23.220  1.00 94.86           H  
ATOM   4703 HH12 ARG A 298     -18.564   5.651  21.989  1.00 94.86           H  
ATOM   4704  NH2 ARG A 298     -19.003   2.532  21.951  1.00 94.86           N  
ATOM   4705 HH21 ARG A 298     -18.677   2.339  22.887  1.00 94.86           H  
ATOM   4706 HH22 ARG A 298     -19.488   1.824  21.418  1.00 94.86           H  
ATOM   4707  CZ  ARG A 298     -19.022   3.766  21.527  1.00 94.86           C  
ATOM   4708  N   MET A 299     -20.080   9.525  16.109  1.00 92.32           N  
ATOM   4709  H   MET A 299     -19.159   9.518  16.523  1.00 92.32           H  
ATOM   4710  CA  MET A 299     -20.641  10.798  15.637  1.00 92.32           C  
ATOM   4711  HA  MET A 299     -21.548  11.003  16.206  1.00 92.32           H  
ATOM   4712  C   MET A 299     -21.058  10.716  14.159  1.00 92.32           C  
ATOM   4713  CB  MET A 299     -19.658  11.961  15.860  1.00 92.32           C  
ATOM   4714  HB2 MET A 299     -18.716  11.741  15.358  1.00 92.32           H  
ATOM   4715  HB3 MET A 299     -20.067  12.860  15.399  1.00 92.32           H  
ATOM   4716  O   MET A 299     -22.132  11.198  13.817  1.00 92.32           O  
ATOM   4717  CG  MET A 299     -19.355  12.263  17.335  1.00 92.32           C  
ATOM   4718  HG2 MET A 299     -18.837  11.406  17.765  1.00 92.32           H  
ATOM   4719  HG3 MET A 299     -18.662  13.104  17.366  1.00 92.32           H  
ATOM   4720  SD  MET A 299     -20.769  12.653  18.409  1.00 92.32           S  
ATOM   4721  CE  MET A 299     -21.443  14.112  17.565  1.00 92.32           C  
ATOM   4722  HE1 MET A 299     -21.800  13.835  16.573  1.00 92.32           H  
ATOM   4723  HE2 MET A 299     -22.278  14.509  18.142  1.00 92.32           H  
ATOM   4724  HE3 MET A 299     -20.671  14.876  17.475  1.00 92.32           H  
ATOM   4725  N   LEU A 300     -20.303  10.018  13.296  1.00 94.55           N  
ATOM   4726  H   LEU A 300     -19.396   9.696  13.603  1.00 94.55           H  
ATOM   4727  CA  LEU A 300     -20.759   9.720  11.926  1.00 94.55           C  
ATOM   4728  HA  LEU A 300     -21.016  10.659  11.437  1.00 94.55           H  
ATOM   4729  C   LEU A 300     -22.043   8.863  11.888  1.00 94.55           C  
ATOM   4730  CB  LEU A 300     -19.647   9.024  11.115  1.00 94.55           C  
ATOM   4731  HB2 LEU A 300     -20.092   8.662  10.188  1.00 94.55           H  
ATOM   4732  HB3 LEU A 300     -19.294   8.159  11.677  1.00 94.55           H  
ATOM   4733  O   LEU A 300     -22.925   9.135  11.074  1.00 94.55           O  
ATOM   4734  CG  LEU A 300     -18.443   9.895  10.728  1.00 94.55           C  
ATOM   4735  HG  LEU A 300     -17.985  10.280  11.639  1.00 94.55           H  
ATOM   4736  CD1 LEU A 300     -17.403   9.047   9.994  1.00 94.55           C  
ATOM   4737 HD11 LEU A 300     -17.063   8.245  10.651  1.00 94.55           H  
ATOM   4738 HD12 LEU A 300     -17.838   8.624   9.089  1.00 94.55           H  
ATOM   4739 HD13 LEU A 300     -16.547   9.667   9.727  1.00 94.55           H  
ATOM   4740  CD2 LEU A 300     -18.827  11.048   9.799  1.00 94.55           C  
ATOM   4741 HD21 LEU A 300     -19.498  11.743  10.305  1.00 94.55           H  
ATOM   4742 HD22 LEU A 300     -17.939  11.605   9.499  1.00 94.55           H  
ATOM   4743 HD23 LEU A 300     -19.324  10.674   8.905  1.00 94.55           H  
ATOM   4744  N   GLN A 301     -22.180   7.847  12.751  1.00 93.81           N  
ATOM   4745  H   GLN A 301     -21.481   7.729  13.471  1.00 93.81           H  
ATOM   4746  CA  GLN A 301     -23.403   7.028  12.818  1.00 93.81           C  
ATOM   4747  HA  GLN A 301     -23.642   6.704  11.805  1.00 93.81           H  
ATOM   4748  C   GLN A 301     -24.614   7.814  13.330  1.00 93.81           C  
ATOM   4749  CB  GLN A 301     -23.233   5.767  13.690  1.00 93.81           C  
ATOM   4750  HB2 GLN A 301     -24.161   5.198  13.644  1.00 93.81           H  
ATOM   4751  HB3 GLN A 301     -23.059   6.046  14.729  1.00 93.81           H  
ATOM   4752  O   GLN A 301     -25.714   7.602  12.823  1.00 93.81           O  
ATOM   4753  CG  GLN A 301     -22.092   4.873  13.208  1.00 93.81           C  
ATOM   4754  HG2 GLN A 301     -22.095   4.853  12.118  1.00 93.81           H  
ATOM   4755  HG3 GLN A 301     -21.154   5.310  13.551  1.00 93.81           H  
ATOM   4756  CD  GLN A 301     -22.154   3.441  13.732  1.00 93.81           C  
ATOM   4757  NE2 GLN A 301     -22.263   2.470  12.846  1.00 93.81           N  
ATOM   4758 HE21 GLN A 301     -22.259   1.519  13.184  1.00 93.81           H  
ATOM   4759 HE22 GLN A 301     -22.368   2.698  11.868  1.00 93.81           H  
ATOM   4760  OE1 GLN A 301     -22.057   3.160  14.916  1.00 93.81           O  
ATOM   4761  N   ASP A 302     -24.414   8.707  14.298  1.00 91.07           N  
ATOM   4762  H   ASP A 302     -23.494   8.752  14.713  1.00 91.07           H  
ATOM   4763  CA  ASP A 302     -25.484   9.465  14.949  1.00 91.07           C  
ATOM   4764  HA  ASP A 302     -26.352   8.818  15.078  1.00 91.07           H  
ATOM   4765  C   ASP A 302     -25.933  10.671  14.102  1.00 91.07           C  
ATOM   4766  CB  ASP A 302     -25.011   9.905  16.350  1.00 91.07           C  
ATOM   4767  HB2 ASP A 302     -25.783  10.535  16.792  1.00 91.07           H  
ATOM   4768  HB3 ASP A 302     -24.111  10.510  16.243  1.00 91.07           H  
ATOM   4769  O   ASP A 302     -27.128  10.947  13.999  1.00 91.07           O  
ATOM   4770  CG  ASP A 302     -24.731   8.744  17.323  1.00 91.07           C  
ATOM   4771  OD1 ASP A 302     -25.400   7.690  17.212  1.00 91.07           O  
ATOM   4772  OD2 ASP A 302     -23.863   8.925  18.210  1.00 91.07           O  
ATOM   4773  N   VAL A 303     -24.993  11.375  13.458  1.00 88.17           N  
ATOM   4774  H   VAL A 303     -24.028  11.116  13.607  1.00 88.17           H  
ATOM   4775  CA  VAL A 303     -25.269  12.566  12.629  1.00 88.17           C  
ATOM   4776  HA  VAL A 303     -26.107  13.104  13.072  1.00 88.17           H  
ATOM   4777  C   VAL A 303     -25.705  12.190  11.203  1.00 88.17           C  
ATOM   4778  CB  VAL A 303     -24.050  13.522  12.632  1.00 88.17           C  
ATOM   4779  HB  VAL A 303     -23.188  12.996  12.222  1.00 88.17           H  
ATOM   4780  O   VAL A 303     -26.444  12.945  10.577  1.00 88.17           O  
ATOM   4781  CG1 VAL A 303     -24.263  14.792  11.800  1.00 88.17           C  
ATOM   4782 HG11 VAL A 303     -24.423  14.526  10.755  1.00 88.17           H  
ATOM   4783 HG12 VAL A 303     -23.380  15.428  11.855  1.00 88.17           H  
ATOM   4784 HG13 VAL A 303     -25.134  15.339  12.163  1.00 88.17           H  
ATOM   4785  CG2 VAL A 303     -23.714  14.011  14.052  1.00 88.17           C  
ATOM   4786 HG21 VAL A 303     -23.516  13.166  14.712  1.00 88.17           H  
ATOM   4787 HG22 VAL A 303     -24.548  14.582  14.458  1.00 88.17           H  
ATOM   4788 HG23 VAL A 303     -22.821  14.636  14.025  1.00 88.17           H  
ATOM   4789  N   GLN A 304     -25.279  11.032  10.676  1.00 93.35           N  
ATOM   4790  H   GLN A 304     -24.683  10.451  11.247  1.00 93.35           H  
ATOM   4791  CA  GLN A 304     -25.559  10.570   9.300  1.00 93.35           C  
ATOM   4792  HA  GLN A 304     -24.909   9.708   9.146  1.00 93.35           H  
ATOM   4793  C   GLN A 304     -25.137  11.546   8.182  1.00 93.35           C  
ATOM   4794  CB  GLN A 304     -27.012  10.066   9.159  1.00 93.35           C  
ATOM   4795  HB2 GLN A 304     -27.699  10.824   9.536  1.00 93.35           H  
ATOM   4796  HB3 GLN A 304     -27.250   9.899   8.109  1.00 93.35           H  
ATOM   4797  O   GLN A 304     -25.631  11.473   7.054  1.00 93.35           O  
ATOM   4798  CG  GLN A 304     -27.256   8.749   9.906  1.00 93.35           C  
ATOM   4799  HG2 GLN A 304     -28.317   8.504   9.854  1.00 93.35           H  
ATOM   4800  HG3 GLN A 304     -27.001   8.882  10.957  1.00 93.35           H  
ATOM   4801  CD  GLN A 304     -26.469   7.580   9.314  1.00 93.35           C  
ATOM   4802  NE2 GLN A 304     -25.820   6.784  10.126  1.00 93.35           N  
ATOM   4803 HE21 GLN A 304     -25.297   6.020   9.723  1.00 93.35           H  
ATOM   4804 HE22 GLN A 304     -25.832   6.990  11.115  1.00 93.35           H  
ATOM   4805  OE1 GLN A 304     -26.428   7.348   8.113  1.00 93.35           O  
ATOM   4806  N   LEU A 305     -24.159  12.409   8.464  1.00 92.42           N  
ATOM   4807  H   LEU A 305     -23.751  12.366   9.387  1.00 92.42           H  
ATOM   4808  CA  LEU A 305     -23.518  13.301   7.499  1.00 92.42           C  
ATOM   4809  HA  LEU A 305     -23.936  13.127   6.507  1.00 92.42           H  
ATOM   4810  C   LEU A 305     -22.011  13.023   7.418  1.00 92.42           C  
ATOM   4811  CB  LEU A 305     -23.770  14.771   7.882  1.00 92.42           C  
ATOM   4812  HB2 LEU A 305     -23.266  15.396   7.145  1.00 92.42           H  
ATOM   4813  HB3 LEU A 305     -23.292  14.951   8.845  1.00 92.42           H  
ATOM   4814  O   LEU A 305     -21.409  12.528   8.370  1.00 92.42           O  
ATOM   4815  CG  LEU A 305     -25.240  15.224   7.971  1.00 92.42           C  
ATOM   4816  HG  LEU A 305     -25.781  14.593   8.676  1.00 92.42           H  
ATOM   4817  CD1 LEU A 305     -25.306  16.664   8.480  1.00 92.42           C  
ATOM   4818 HD11 LEU A 305     -24.823  17.338   7.773  1.00 92.42           H  
ATOM   4819 HD12 LEU A 305     -26.347  16.961   8.607  1.00 92.42           H  
ATOM   4820 HD13 LEU A 305     -24.806  16.738   9.446  1.00 92.42           H  
ATOM   4821  CD2 LEU A 305     -25.950  15.166   6.619  1.00 92.42           C  
ATOM   4822 HD21 LEU A 305     -26.072  14.122   6.331  1.00 92.42           H  
ATOM   4823 HD22 LEU A 305     -25.372  15.701   5.865  1.00 92.42           H  
ATOM   4824 HD23 LEU A 305     -26.941  15.612   6.704  1.00 92.42           H  
ATOM   4825  N   LYS A 306     -21.410  13.409   6.294  1.00 95.15           N  
ATOM   4826  H   LYS A 306     -22.007  13.766   5.562  1.00 95.15           H  
ATOM   4827  CA  LYS A 306     -19.968  13.578   6.086  1.00 95.15           C  
ATOM   4828  HA  LYS A 306     -19.455  13.490   7.043  1.00 95.15           H  
ATOM   4829  C   LYS A 306     -19.656  14.964   5.536  1.00 95.15           C  
ATOM   4830  CB  LYS A 306     -19.403  12.486   5.175  1.00 95.15           C  
ATOM   4831  HB2 LYS A 306     -19.423  11.549   5.732  1.00 95.15           H  
ATOM   4832  HB3 LYS A 306     -18.356  12.732   4.997  1.00 95.15           H  
ATOM   4833  O   LYS A 306     -20.529  15.600   4.946  1.00 95.15           O  
ATOM   4834  CG  LYS A 306     -20.086  12.290   3.807  1.00 95.15           C  
ATOM   4835  HG2 LYS A 306     -21.137  12.027   3.934  1.00 95.15           H  
ATOM   4836  HG3 LYS A 306     -20.006  13.196   3.207  1.00 95.15           H  
ATOM   4837  CD  LYS A 306     -19.339  11.140   3.127  1.00 95.15           C  
ATOM   4838  HD2 LYS A 306     -18.318  11.471   2.940  1.00 95.15           H  
ATOM   4839  HD3 LYS A 306     -19.305  10.294   3.814  1.00 95.15           H  
ATOM   4840  CE  LYS A 306     -19.903  10.646   1.802  1.00 95.15           C  
ATOM   4841  HE2 LYS A 306     -20.967  10.432   1.905  1.00 95.15           H  
ATOM   4842  HE3 LYS A 306     -19.761  11.427   1.055  1.00 95.15           H  
ATOM   4843  NZ  LYS A 306     -19.160   9.416   1.429  1.00 95.15           N  
ATOM   4844  HZ1 LYS A 306     -19.073   9.305   0.429  1.00 95.15           H  
ATOM   4845  HZ2 LYS A 306     -19.622   8.596   1.796  1.00 95.15           H  
ATOM   4846  HZ3 LYS A 306     -18.236   9.430   1.836  1.00 95.15           H  
ATOM   4847  N   ALA A 307     -18.416  15.412   5.691  1.00 93.03           N  
ATOM   4848  H   ALA A 307     -17.745  14.822   6.161  1.00 93.03           H  
ATOM   4849  CA  ALA A 307     -17.930  16.651   5.088  1.00 93.03           C  
ATOM   4850  HA  ALA A 307     -18.563  16.914   4.241  1.00 93.03           H  
ATOM   4851  C   ALA A 307     -16.504  16.471   4.555  1.00 93.03           C  
ATOM   4852  CB  ALA A 307     -18.027  17.786   6.112  1.00 93.03           C  
ATOM   4853  HB1 ALA A 307     -19.066  17.930   6.409  1.00 93.03           H  
ATOM   4854  HB2 ALA A 307     -17.429  17.540   6.989  1.00 93.03           H  
ATOM   4855  HB3 ALA A 307     -17.655  18.711   5.672  1.00 93.03           H  
ATOM   4856  O   ALA A 307     -15.670  15.815   5.178  1.00 93.03           O  
ATOM   4857  N   GLU A 308     -16.229  17.059   3.396  1.00 93.11           N  
ATOM   4858  H   GLU A 308     -16.945  17.614   2.951  1.00 93.11           H  
ATOM   4859  CA  GLU A 308     -14.910  17.021   2.760  1.00 93.11           C  
ATOM   4860  HA  GLU A 308     -14.384  16.117   3.065  1.00 93.11           H  
ATOM   4861  C   GLU A 308     -14.077  18.228   3.219  1.00 93.11           C  
ATOM   4862  CB  GLU A 308     -15.072  16.972   1.230  1.00 93.11           C  
ATOM   4863  HB2 GLU A 308     -15.544  17.893   0.889  1.00 93.11           H  
ATOM   4864  HB3 GLU A 308     -14.078  16.905   0.786  1.00 93.11           H  
ATOM   4865  O   GLU A 308     -14.631  19.302   3.464  1.00 93.11           O  
ATOM   4866  CG  GLU A 308     -15.921  15.764   0.772  1.00 93.11           C  
ATOM   4867  HG2 GLU A 308     -16.926  15.855   1.185  1.00 93.11           H  
ATOM   4868  HG3 GLU A 308     -15.475  14.856   1.178  1.00 93.11           H  
ATOM   4869  CD  GLU A 308     -16.044  15.616  -0.754  1.00 93.11           C  
ATOM   4870  OE1 GLU A 308     -16.799  14.726  -1.205  1.00 93.11           O  
ATOM   4871  OE2 GLU A 308     -15.339  16.350  -1.481  1.00 93.11           O  
ATOM   4872  N   ILE A 309     -12.750  18.099   3.299  1.00 92.71           N  
ATOM   4873  H   ILE A 309     -12.353  17.195   3.086  1.00 92.71           H  
ATOM   4874  CA  ILE A 309     -11.832  19.187   3.695  1.00 92.71           C  
ATOM   4875  HA  ILE A 309     -12.057  19.480   4.721  1.00 92.71           H  
ATOM   4876  C   ILE A 309     -12.006  20.428   2.796  1.00 92.71           C  
ATOM   4877  CB  ILE A 309     -10.370  18.690   3.623  1.00 92.71           C  
ATOM   4878  HB  ILE A 309     -10.193  18.369   2.597  1.00 92.71           H  
ATOM   4879  O   ILE A 309     -11.816  21.563   3.228  1.00 92.71           O  
ATOM   4880  CG1 ILE A 309     -10.029  17.508   4.551  1.00 92.71           C  
ATOM   4881 HG12 ILE A 309     -10.869  16.815   4.608  1.00 92.71           H  
ATOM   4882 HG13 ILE A 309      -9.832  17.867   5.561  1.00 92.71           H  
ATOM   4883  CG2 ILE A 309      -9.409  19.841   3.962  1.00 92.71           C  
ATOM   4884 HG21 ILE A 309      -8.403  19.474   4.164  1.00 92.71           H  
ATOM   4885 HG22 ILE A 309      -9.358  20.529   3.118  1.00 92.71           H  
ATOM   4886 HG23 ILE A 309      -9.762  20.371   4.846  1.00 92.71           H  
ATOM   4887  CD1 ILE A 309      -8.810  16.735   4.015  1.00 92.71           C  
ATOM   4888 HD11 ILE A 309      -8.489  15.998   4.750  1.00 92.71           H  
ATOM   4889 HD12 ILE A 309      -9.078  16.221   3.092  1.00 92.71           H  
ATOM   4890 HD13 ILE A 309      -7.964  17.395   3.821  1.00 92.71           H  
ATOM   4891  N   GLU A 310     -12.416  20.233   1.543  1.00 87.56           N  
ATOM   4892  H   GLU A 310     -12.584  19.284   1.241  1.00 87.56           H  
ATOM   4893  CA  GLU A 310     -12.677  21.321   0.596  1.00 87.56           C  
ATOM   4894  HA  GLU A 310     -11.795  21.960   0.564  1.00 87.56           H  
ATOM   4895  C   GLU A 310     -13.847  22.229   1.029  1.00 87.56           C  
ATOM   4896  CB  GLU A 310     -12.865  20.736  -0.814  1.00 87.56           C  
ATOM   4897  HB2 GLU A 310     -13.194  21.520  -1.495  1.00 87.56           H  
ATOM   4898  HB3 GLU A 310     -13.624  19.954  -0.781  1.00 87.56           H  
ATOM   4899  O   GLU A 310     -13.881  23.393   0.641  1.00 87.56           O  
ATOM   4900  CG  GLU A 310     -11.526  20.167  -1.319  1.00 87.56           C  
ATOM   4901  HG2 GLU A 310     -11.125  19.477  -0.577  1.00 87.56           H  
ATOM   4902  HG3 GLU A 310     -10.815  20.986  -1.431  1.00 87.56           H  
ATOM   4903  CD  GLU A 310     -11.636  19.405  -2.639  1.00 87.56           C  
ATOM   4904  OE1 GLU A 310     -10.763  19.599  -3.511  1.00 87.56           O  
ATOM   4905  OE2 GLU A 310     -12.485  18.496  -2.724  1.00 87.56           O  
ATOM   4906  N   SER A 311     -14.743  21.761   1.909  1.00 82.32           N  
ATOM   4907  H   SER A 311     -14.630  20.815   2.246  1.00 82.32           H  
ATOM   4908  CA  SER A 311     -15.806  22.586   2.512  1.00 82.32           C  
ATOM   4909  HA  SER A 311     -16.281  23.155   1.712  1.00 82.32           H  
ATOM   4910  C   SER A 311     -15.303  23.613   3.538  1.00 82.32           C  
ATOM   4911  CB  SER A 311     -16.886  21.703   3.152  1.00 82.32           C  
ATOM   4912  HB2 SER A 311     -17.233  20.966   2.428  1.00 82.32           H  
ATOM   4913  HB3 SER A 311     -17.730  22.335   3.429  1.00 82.32           H  
ATOM   4914  O   SER A 311     -16.023  24.558   3.852  1.00 82.32           O  
ATOM   4915  OG  SER A 311     -16.422  21.042   4.314  1.00 82.32           O  
ATOM   4916  HG  SER A 311     -15.771  20.386   4.054  1.00 82.32           H  
ATOM   4917  N   VAL A 312     -14.072  23.454   4.043  1.00 82.06           N  
ATOM   4918  H   VAL A 312     -13.540  22.651   3.739  1.00 82.06           H  
ATOM   4919  CA  VAL A 312     -13.443  24.346   5.039  1.00 82.06           C  
ATOM   4920  HA  VAL A 312     -14.160  25.126   5.296  1.00 82.06           H  
ATOM   4921  C   VAL A 312     -12.226  25.101   4.486  1.00 82.06           C  
ATOM   4922  CB  VAL A 312     -13.131  23.593   6.351  1.00 82.06           C  
ATOM   4923  HB  VAL A 312     -12.705  24.302   7.061  1.00 82.06           H  
ATOM   4924  O   VAL A 312     -11.516  25.787   5.221  1.00 82.06           O  
ATOM   4925  CG1 VAL A 312     -14.414  23.017   6.963  1.00 82.06           C  
ATOM   4926 HG11 VAL A 312     -14.215  22.669   7.977  1.00 82.06           H  
ATOM   4927 HG12 VAL A 312     -14.785  22.185   6.366  1.00 82.06           H  
ATOM   4928 HG13 VAL A 312     -15.183  23.789   6.986  1.00 82.06           H  
ATOM   4929  CG2 VAL A 312     -12.141  22.433   6.204  1.00 82.06           C  
ATOM   4930 HG21 VAL A 312     -11.838  22.088   7.192  1.00 82.06           H  
ATOM   4931 HG22 VAL A 312     -11.260  22.765   5.656  1.00 82.06           H  
ATOM   4932 HG23 VAL A 312     -12.609  21.606   5.669  1.00 82.06           H  
ATOM   4933  N   ILE A 313     -11.979  24.990   3.176  1.00 84.90           N  
ATOM   4934  H   ILE A 313     -12.643  24.464   2.627  1.00 84.90           H  
ATOM   4935  CA  ILE A 313     -10.711  25.359   2.529  1.00 84.90           C  
ATOM   4936  HA  ILE A 313      -9.931  24.787   3.031  1.00 84.90           H  
ATOM   4937  C   ILE A 313     -10.324  26.835   2.674  1.00 84.90           C  
ATOM   4938  CB  ILE A 313     -10.755  24.904   1.056  1.00 84.90           C
[truncated: 334,702 more chars]
