# Supplementary material for: In silico screening by AlphaFold2 program revealed the potential binding partners of nuage-localizing proteins and piRNA-related proteins
Source: eLife. 2025 Apr 22;13:RP101967. doi: 10.7554/eLife.101967 (PMC12014135; doi:10.7554/eLife.101967)
Supplement: Figure 4—source data 1. [file elife-101967-fig4-data1.zip › Figure 4-Source Data 1/ii_CSN3_squ_relaxed_model_3_multimer_v2_pred_0.pdb]

ATOM      1  N   MET A   1       0.519  30.179  34.172  1.00 46.52           N  
ATOM      2  H   MET A   1       0.586  31.103  33.771  1.00 46.52           H  
ATOM      3  H2  MET A   1      -0.155  30.195  34.924  1.00 46.52           H  
ATOM      4  H3  MET A   1       1.423  29.923  34.543  1.00 46.52           H  
ATOM      5  CA  MET A   1       0.111  29.212  33.127  1.00 46.52           C  
ATOM      6  HA  MET A   1       0.853  29.243  32.329  1.00 46.52           H  
ATOM      7  C   MET A   1      -1.186  29.631  32.454  1.00 46.52           C  
ATOM      8  CB  MET A   1       0.046  27.757  33.602  1.00 46.52           C  
ATOM      9  HB2 MET A   1      -0.443  27.177  32.819  1.00 46.52           H  
ATOM     10  HB3 MET A   1      -0.552  27.673  34.510  1.00 46.52           H  
ATOM     11  O   MET A   1      -1.147  29.771  31.243  1.00 46.52           O  
ATOM     12  CG  MET A   1       1.440  27.160  33.831  1.00 46.52           C  
ATOM     13  HG2 MET A   1       2.167  27.656  33.189  1.00 46.52           H  
ATOM     14  HG3 MET A   1       1.726  27.318  34.871  1.00 46.52           H  
ATOM     15  SD  MET A   1       1.489  25.394  33.451  1.00 46.52           S  
ATOM     16  CE  MET A   1       2.727  24.789  34.623  1.00 46.52           C  
ATOM     17  HE1 MET A   1       2.388  24.968  35.643  1.00 46.52           H  
ATOM     18  HE2 MET A   1       3.676  25.297  34.454  1.00 46.52           H  
ATOM     19  HE3 MET A   1       2.863  23.717  34.477  1.00 46.52           H  
ATOM     20  N   GLY A   2      -2.269  29.910  33.201  1.00 62.09           N  
ATOM     21  H   GLY A   2      -2.302  29.661  34.179  1.00 62.09           H  
ATOM     22  CA  GLY A   2      -3.534  30.415  32.629  1.00 62.09           C  
ATOM     23  HA2 GLY A   2      -4.191  30.758  33.428  1.00 62.09           H  
ATOM     24  HA3 GLY A   2      -4.042  29.609  32.099  1.00 62.09           H  
ATOM     25  C   GLY A   2      -3.348  31.579  31.648  1.00 62.09           C  
ATOM     26  O   GLY A   2      -3.845  31.509  30.533  1.00 62.09           O  
ATOM     27  N   SER A   3      -2.474  32.539  31.977  1.00 78.82           N  
ATOM     28  H   SER A   3      -2.169  32.609  32.937  1.00 78.82           H  
ATOM     29  CA  SER A   3      -2.224  33.697  31.105  1.00 78.82           C  
ATOM     30  HA  SER A   3      -3.178  34.195  30.937  1.00 78.82           H  
ATOM     31  C   SER A   3      -1.644  33.356  29.726  1.00 78.82           C  
ATOM     32  CB  SER A   3      -1.304  34.707  31.798  1.00 78.82           C  
ATOM     33  HB2 SER A   3      -1.374  35.659  31.272  1.00 78.82           H  
ATOM     34  HB3 SER A   3      -1.641  34.861  32.823  1.00 78.82           H  
ATOM     35  O   SER A   3      -1.898  34.074  28.770  1.00 78.82           O  
ATOM     36  OG  SER A   3       0.049  34.277  31.791  1.00 78.82           O  
ATOM     37  HG  SER A   3       0.473  34.722  31.054  1.00 78.82           H  
ATOM     38  N   ALA A   4      -0.852  32.287  29.589  1.00 86.37           N  
ATOM     39  H   ALA A   4      -0.763  31.643  30.362  1.00 86.37           H  
ATOM     40  CA  ALA A   4      -0.239  31.946  28.303  1.00 86.37           C  
ATOM     41  HA  ALA A   4       0.126  32.858  27.830  1.00 86.37           H  
ATOM     42  C   ALA A   4      -1.266  31.325  27.342  1.00 86.37           C  
ATOM     43  CB  ALA A   4       0.965  31.030  28.550  1.00 86.37           C  
ATOM     44  HB1 ALA A   4       1.469  30.836  27.603  1.00 86.37           H  
ATOM     45  HB2 ALA A   4       0.634  30.086  28.981  1.00 86.37           H  
ATOM     46  HB3 ALA A   4       1.670  31.518  29.224  1.00 86.37           H  
ATOM     47  O   ALA A   4      -1.268  31.633  26.155  1.00 86.37           O  
ATOM     48  N   LEU A   5      -2.173  30.497  27.869  1.00 91.04           N  
ATOM     49  H   LEU A   5      -2.165  30.344  28.867  1.00 91.04           H  
ATOM     50  CA  LEU A   5      -3.292  29.948  27.098  1.00 91.04           C  
ATOM     51  HA  LEU A   5      -2.930  29.591  26.134  1.00 91.04           H  
ATOM     52  C   LEU A   5      -4.351  31.012  26.800  1.00 91.04           C  
ATOM     53  CB  LEU A   5      -3.925  28.784  27.872  1.00 91.04           C  
ATOM     54  HB2 LEU A   5      -4.165  29.128  28.878  1.00 91.04           H  
ATOM     55  HB3 LEU A   5      -4.862  28.515  27.386  1.00 91.04           H  
ATOM     56  O   LEU A   5      -4.907  31.029  25.708  1.00 91.04           O  
ATOM     57  CG  LEU A   5      -3.049  27.526  27.957  1.00 91.04           C  
ATOM     58  HG  LEU A   5      -2.070  27.782  28.362  1.00 91.04           H  
ATOM     59  CD1 LEU A   5      -3.721  26.544  28.911  1.00 91.04           C  
ATOM     60 HD11 LEU A   5      -3.095  25.657  29.014  1.00 91.04           H  
ATOM     61 HD12 LEU A   5      -4.696  26.250  28.522  1.00 91.04           H  
ATOM     62 HD13 LEU A   5      -3.847  27.001  29.893  1.00 91.04           H  
ATOM     63  CD2 LEU A   5      -2.869  26.843  26.599  1.00 91.04           C  
ATOM     64 HD21 LEU A   5      -2.310  27.490  25.923  1.00 91.04           H  
ATOM     65 HD22 LEU A   5      -2.312  25.914  26.722  1.00 91.04           H  
ATOM     66 HD23 LEU A   5      -3.840  26.622  26.157  1.00 91.04           H  
ATOM     67  N   GLU A   6      -4.603  31.927  27.736  1.00 92.39           N  
ATOM     68  H   GLU A   6      -4.199  31.823  28.656  1.00 92.39           H  
ATOM     69  CA  GLU A   6      -5.465  33.089  27.494  1.00 92.39           C  
ATOM     70  HA  GLU A   6      -6.457  32.757  27.188  1.00 92.39           H  
ATOM     71  C   GLU A   6      -4.909  33.960  26.362  1.00 92.39           C  
ATOM     72  CB  GLU A   6      -5.590  33.917  28.778  1.00 92.39           C  
ATOM     73  HB2 GLU A   6      -5.999  34.897  28.534  1.00 92.39           H  
ATOM     74  HB3 GLU A   6      -4.591  34.057  29.192  1.00 92.39           H  
ATOM     75  O   GLU A   6      -5.657  34.359  25.471  1.00 92.39           O  
ATOM     76  CG  GLU A   6      -6.506  33.258  29.823  1.00 92.39           C  
ATOM     77  HG2 GLU A   6      -7.540  33.365  29.493  1.00 92.39           H  
ATOM     78  HG3 GLU A   6      -6.289  32.191  29.875  1.00 92.39           H  
ATOM     79  CD  GLU A   6      -6.348  33.867  31.227  1.00 92.39           C  
ATOM     80  OE1 GLU A   6      -6.824  33.224  32.190  1.00 92.39           O  
ATOM     81  OE2 GLU A   6      -5.700  34.931  31.362  1.00 92.39           O  
ATOM     82  N   ASN A   7      -3.593  34.192  26.340  1.00 93.67           N  
ATOM     83  H   ASN A   7      -3.037  33.914  27.136  1.00 93.67           H  
ATOM     84  CA  ASN A   7      -2.940  34.906  25.245  1.00 93.67           C  
ATOM     85  HA  ASN A   7      -3.419  35.878  25.127  1.00 93.67           H  
ATOM     86  C   ASN A   7      -3.110  34.177  23.907  1.00 93.67           C  
ATOM     87  CB  ASN A   7      -1.458  35.132  25.578  1.00 93.67           C  
ATOM     88  HB2 ASN A   7      -0.947  35.468  24.676  1.00 93.67           H  
ATOM     89  HB3 ASN A   7      -1.001  34.194  25.895  1.00 93.67           H  
ATOM     90  O   ASN A   7      -3.476  34.820  22.928  1.00 93.67           O  
ATOM     91  CG  ASN A   7      -1.231  36.187  26.645  1.00 93.67           C  
ATOM     92  ND2 ASN A   7      -0.004  36.337  27.087  1.00 93.67           N  
ATOM     93 HD21 ASN A   7       0.131  37.120  27.711  1.00 93.67           H  
ATOM     94 HD22 ASN A   7       0.747  35.824  26.648  1.00 93.67           H  
ATOM     95  OD1 ASN A   7      -2.108  36.921  27.068  1.00 93.67           O  
ATOM     96  N   TYR A   8      -2.934  32.851  23.879  1.00 95.40           N  
ATOM     97  H   TYR A   8      -2.601  32.389  24.713  1.00 95.40           H  
ATOM     98  CA  TYR A   8      -3.187  32.037  22.686  1.00 95.40           C  
ATOM     99  HA  TYR A   8      -2.515  32.357  21.889  1.00 95.40           H  
ATOM    100  C   TYR A   8      -4.624  32.211  22.164  1.00 95.40           C  
ATOM    101  CB  TYR A   8      -2.890  30.567  23.013  1.00 95.40           C  
ATOM    102  HB2 TYR A   8      -3.428  30.268  23.913  1.00 95.40           H  
ATOM    103  HB3 TYR A   8      -1.825  30.463  23.224  1.00 95.40           H  
ATOM    104  O   TYR A   8      -4.832  32.516  20.991  1.00 95.40           O  
ATOM    105  CG  TYR A   8      -3.269  29.615  21.904  1.00 95.40           C  
ATOM    106  CD1 TYR A   8      -4.537  28.995  21.893  1.00 95.40           C  
ATOM    107  HD1 TYR A   8      -5.241  29.182  22.691  1.00 95.40           H  
ATOM    108  CD2 TYR A   8      -2.355  29.383  20.865  1.00 95.40           C  
ATOM    109  HD2 TYR A   8      -1.393  29.873  20.867  1.00 95.40           H  
ATOM    110  CE1 TYR A   8      -4.895  28.153  20.824  1.00 95.40           C  
ATOM    111  HE1 TYR A   8      -5.865  27.679  20.787  1.00 95.40           H  
ATOM    112  CE2 TYR A   8      -2.700  28.523  19.813  1.00 95.40           C  
ATOM    113  HE2 TYR A   8      -1.979  28.322  19.034  1.00 95.40           H  
ATOM    114  OH  TYR A   8      -4.307  27.116  18.753  1.00 95.40           O  
ATOM    115  HH  TYR A   8      -3.613  27.067  18.092  1.00 95.40           H  
ATOM    116  CZ  TYR A   8      -3.975  27.926  19.782  1.00 95.40           C  
ATOM    117  N   VAL A   9      -5.628  32.085  23.041  1.00 96.22           N  
ATOM    118  H   VAL A   9      -5.398  31.852  23.997  1.00 96.22           H  
ATOM    119  CA  VAL A   9      -7.046  32.249  22.672  1.00 96.22           C  
ATOM    120  HA  VAL A   9      -7.282  31.551  21.869  1.00 96.22           H  
ATOM    121  C   VAL A   9      -7.320  33.654  22.134  1.00 96.22           C  
ATOM    122  CB  VAL A   9      -7.959  31.940  23.876  1.00 96.22           C  
ATOM    123  HB  VAL A   9      -7.613  32.498  24.746  1.00 96.22           H  
ATOM    124  O   VAL A   9      -8.004  33.809  21.120  1.00 96.22           O  
ATOM    125  CG1 VAL A   9      -9.430  32.302  23.625  1.00 96.22           C  
ATOM    126 HG11 VAL A   9      -9.539  33.383  23.533  1.00 96.22           H  
ATOM    127 HG12 VAL A   9     -10.035  31.975  24.470  1.00 96.22           H  
ATOM    128 HG13 VAL A   9      -9.790  31.814  22.719  1.00 96.22           H  
ATOM    129  CG2 VAL A   9      -7.917  30.445  24.202  1.00 96.22           C  
ATOM    130 HG21 VAL A   9      -8.335  29.888  23.364  1.00 96.22           H  
ATOM    131 HG22 VAL A   9      -6.894  30.116  24.383  1.00 96.22           H  
ATOM    132 HG23 VAL A   9      -8.511  30.243  25.093  1.00 96.22           H  
ATOM    133  N   ASN A  10      -6.776  34.684  22.783  1.00 95.11           N  
ATOM    134  H   ASN A  10      -6.230  34.495  23.612  1.00 95.11           H  
ATOM    135  CA  ASN A  10      -6.958  36.073  22.367  1.00 95.11           C  
ATOM    136  HA  ASN A  10      -8.023  36.270  22.245  1.00 95.11           H  
ATOM    137  C   ASN A  10      -6.307  36.358  21.009  1.00 95.11           C  
ATOM    138  CB  ASN A  10      -6.406  36.997  23.463  1.00 95.11           C  
ATOM    139  HB2 ASN A  10      -5.396  36.685  23.728  1.00 95.11           H  
ATOM    140  HB3 ASN A  10      -6.358  38.018  23.084  1.00 95.11           H  
ATOM    141  O   ASN A  10      -6.915  37.030  20.175  1.00 95.11           O  
ATOM    142  CG  ASN A  10      -7.275  37.020  24.708  1.00 95.11           C  
ATOM    143  ND2 ASN A  10      -6.696  37.316  25.847  1.00 95.11           N  
ATOM    144 HD21 ASN A  10      -7.272  37.248  26.674  1.00 95.11           H  
ATOM    145 HD22 ASN A  10      -5.689  37.383  25.896  1.00 95.11           H  
ATOM    146  OD1 ASN A  10      -8.479  36.811  24.672  1.00 95.11           O  
ATOM    147  N   GLN A  11      -5.111  35.825  20.762  1.00 95.38           N  
ATOM    148  H   GLN A  11      -4.653  35.300  21.494  1.00 95.38           H  
ATOM    149  CA  GLN A  11      -4.398  35.962  19.493  1.00 95.38           C  
ATOM    150  HA  GLN A  11      -4.298  37.020  19.250  1.00 95.38           H  
ATOM    151  C   GLN A  11      -5.162  35.287  18.351  1.00 95.38           C  
ATOM    152  CB  GLN A  11      -3.000  35.375  19.690  1.00 95.38           C  
ATOM    153  HB2 GLN A  11      -2.553  35.875  20.549  1.00 95.38           H  
ATOM    154  HB3 GLN A  11      -3.083  34.313  19.924  1.00 95.38           H  
ATOM    155  O   GLN A  11      -5.452  35.934  17.344  1.00 95.38           O  
ATOM    156  CG  GLN A  11      -2.047  35.550  18.500  1.00 95.38           C  
ATOM    157  HG2 GLN A  11      -2.369  34.934  17.661  1.00 95.38           H  
ATOM    158  HG3 GLN A  11      -2.035  36.594  18.189  1.00 95.38           H  
ATOM    159  CD  GLN A  11      -0.631  35.139  18.902  1.00 95.38           C  
ATOM    160  NE2 GLN A  11       0.387  35.561  18.206  1.00 95.38           N  
ATOM    161 HE21 GLN A  11       0.274  35.902  17.262  1.00 95.38           H  
ATOM    162 HE22 GLN A  11       1.303  35.219  18.458  1.00 95.38           H  
ATOM    163  OE1 GLN A  11      -0.410  34.460  19.894  1.00 95.38           O  
ATOM    164  N   VAL A  12      -5.601  34.039  18.553  1.00 97.12           N  
ATOM    165  H   VAL A  12      -5.315  33.567  19.399  1.00 97.12           H  
ATOM    166  CA  VAL A  12      -6.432  33.301  17.589  1.00 97.12           C  
ATOM    167  HA  VAL A  12      -5.871  33.183  16.661  1.00 97.12           H  
ATOM    168  C   VAL A  12      -7.700  34.082  17.251  1.00 97.12           C  
ATOM    169  CB  VAL A  12      -6.782  31.902  18.132  1.00 97.12           C  
ATOM    170  HB  VAL A  12      -7.145  32.000  19.155  1.00 97.12           H  
ATOM    171  O   VAL A  12      -7.998  34.273  16.073  1.00 97.12           O  
ATOM    172  CG1 VAL A  12      -7.869  31.197  17.311  1.00 97.12           C  
ATOM    173 HG11 VAL A  12      -8.066  30.217  17.747  1.00 97.12           H  
ATOM    174 HG12 VAL A  12      -7.555  31.088  16.273  1.00 97.12           H  
ATOM    175 HG13 VAL A  12      -8.802  31.758  17.354  1.00 97.12           H  
ATOM    176  CG2 VAL A  12      -5.555  30.986  18.131  1.00 97.12           C  
ATOM    177 HG21 VAL A  12      -4.719  31.458  18.645  1.00 97.12           H  
ATOM    178 HG22 VAL A  12      -5.259  30.764  17.105  1.00 97.12           H  
ATOM    179 HG23 VAL A  12      -5.790  30.054  18.646  1.00 97.12           H  
ATOM    180  N   ARG A  13      -8.442  34.562  18.257  1.00 96.82           N  
ATOM    181  H   ARG A  13      -8.139  34.370  19.201  1.00 96.82           H  
ATOM    182  CA  ARG A  13      -9.682  35.329  18.045  1.00 96.82           C  
ATOM    183  HA  ARG A  13     -10.360  34.767  17.403  1.00 96.82           H  
ATOM    184  C   ARG A  13      -9.430  36.646  17.309  1.00 96.82           C  
ATOM    185  CB  ARG A  13     -10.374  35.577  19.390  1.00 96.82           C  
ATOM    186  HB2 ARG A  13     -11.122  36.359  19.257  1.00 96.82           H  
ATOM    187  HB3 ARG A  13      -9.639  35.933  20.112  1.00 96.82           H  
ATOM    188  O   ARG A  13     -10.169  36.973  16.386  1.00 96.82           O  
ATOM    189  CG  ARG A  13     -11.086  34.329  19.941  1.00 96.82           C  
ATOM    190  HG2 ARG A  13     -11.931  34.085  19.298  1.00 96.82           H  
ATOM    191  HG3 ARG A  13     -10.405  33.479  19.979  1.00 96.82           H  
ATOM    192  CD  ARG A  13     -11.597  34.645  21.347  1.00 96.82           C  
ATOM    193  HD2 ARG A  13     -12.098  35.612  21.316  1.00 96.82           H  
ATOM    194  HD3 ARG A  13     -10.736  34.723  22.011  1.00 96.82           H  
ATOM    195  NE  ARG A  13     -12.545  33.642  21.877  1.00 96.82           N  
ATOM    196  HE  ARG A  13     -12.716  32.804  21.341  1.00 96.82           H  
ATOM    197  NH1 ARG A  13     -12.983  34.769  23.824  1.00 96.82           N  
ATOM    198 HH11 ARG A  13     -13.471  34.835  24.706  1.00 96.82           H  
ATOM    199 HH12 ARG A  13     -12.202  35.374  23.618  1.00 96.82           H  
ATOM    200  NH2 ARG A  13     -14.166  32.969  23.349  1.00 96.82           N  
ATOM    201 HH21 ARG A  13     -14.685  33.082  24.208  1.00 96.82           H  
ATOM    202 HH22 ARG A  13     -14.311  32.162  22.760  1.00 96.82           H  
ATOM    203  CZ  ARG A  13     -13.221  33.787  23.004  1.00 96.82           C  
ATOM    204  N   THR A  14      -8.383  37.379  17.685  1.00 96.77           N  
ATOM    205  H   THR A  14      -7.800  37.029  18.431  1.00 96.77           H  
ATOM    206  CA  THR A  14      -8.067  38.693  17.103  1.00 96.77           C  
ATOM    207  HA  THR A  14      -8.963  39.314  17.137  1.00 96.77           H  
ATOM    208  C   THR A  14      -7.661  38.574  15.636  1.00 96.77           C  
ATOM    209  CB  THR A  14      -6.972  39.406  17.910  1.00 96.77           C  
ATOM    210  HB  THR A  14      -6.052  38.822  17.876  1.00 96.77           H  
ATOM    211  O   THR A  14      -8.254  39.241  14.789  1.00 96.77           O  
ATOM    212  CG2 THR A  14      -6.691  40.818  17.406  1.00 96.77           C  
ATOM    213 HG21 THR A  14      -5.965  41.297  18.063  1.00 96.77           H  
ATOM    214 HG22 THR A  14      -6.276  40.783  16.398  1.00 96.77           H  
ATOM    215 HG23 THR A  14      -7.612  41.401  17.401  1.00 96.77           H  
ATOM    216  OG1 THR A  14      -7.380  39.537  19.254  1.00 96.77           O  
ATOM    217  HG1 THR A  14      -7.207  38.692  19.674  1.00 96.77           H  
ATOM    218  N   LEU A  15      -6.714  37.685  15.318  1.00 96.68           N  
ATOM    219  H   LEU A  15      -6.275  37.145  16.051  1.00 96.68           H  
ATOM    220  CA  LEU A  15      -6.235  37.488  13.946  1.00 96.68           C  
ATOM    221  HA  LEU A  15      -6.035  38.462  13.498  1.00 96.68           H  
ATOM    222  C   LEU A  15      -7.286  36.814  13.051  1.00 96.68           C  
ATOM    223  CB  LEU A  15      -4.931  36.672  13.967  1.00 96.68           C  
ATOM    224  HB2 LEU A  15      -5.116  35.739  14.499  1.00 96.68           H  
ATOM    225  HB3 LEU A  15      -4.665  36.424  12.940  1.00 96.68           H  
ATOM    226  O   LEU A  15      -7.371  37.112  11.861  1.00 96.68           O  
ATOM    227  CG  LEU A  15      -3.727  37.385  14.611  1.00 96.68           C  
ATOM    228  HG  LEU A  15      -3.988  37.703  15.621  1.00 96.68           H  
ATOM    229  CD1 LEU A  15      -2.550  36.420  14.703  1.00 96.68           C  
ATOM    230 HD11 LEU A  15      -2.802  35.566  15.331  1.00 96.68           H  
ATOM    231 HD12 LEU A  15      -2.258  36.074  13.711  1.00 96.68           H  
ATOM    232 HD13 LEU A  15      -1.690  36.922  15.146  1.00 96.68           H  
ATOM    233  CD2 LEU A  15      -3.276  38.608  13.812  1.00 96.68           C  
ATOM    234 HD21 LEU A  15      -4.066  39.357  13.759  1.00 96.68           H  
ATOM    235 HD22 LEU A  15      -2.407  39.058  14.292  1.00 96.68           H  
ATOM    236 HD23 LEU A  15      -2.981  38.315  12.804  1.00 96.68           H  
ATOM    237  N   SER A  16      -8.133  35.942  13.611  1.00 96.23           N  
ATOM    238  H   SER A  16      -8.007  35.691  14.581  1.00 96.23           H  
ATOM    239  CA  SER A  16      -9.242  35.349  12.848  1.00 96.23           C  
ATOM    240  HA  SER A  16      -8.846  34.960  11.910  1.00 96.23           H  
ATOM    241  C   SER A  16     -10.313  36.384  12.500  1.00 96.23           C  
ATOM    242  CB  SER A  16      -9.901  34.189  13.596  1.00 96.23           C  
ATOM    243  HB2 SER A  16     -10.699  33.780  12.977  1.00 96.23           H  
ATOM    244  HB3 SER A  16     -10.335  34.554  14.527  1.00 96.23           H  
ATOM    245  O   SER A  16     -10.858  36.341  11.398  1.00 96.23           O  
ATOM    246  OG  SER A  16      -8.964  33.169  13.876  1.00 96.23           O  
ATOM    247  HG  SER A  16      -8.425  33.494  14.600  1.00 96.23           H  
ATOM    248  N   ALA A  17     -10.599  37.327  13.407  1.00 95.89           N  
ATOM    249  H   ALA A  17     -10.136  37.299  14.304  1.00 95.89           H  
ATOM    250  CA  ALA A  17     -11.565  38.401  13.177  1.00 95.89           C  
ATOM    251  HA  ALA A  17     -12.478  37.965  12.770  1.00 95.89           H  
ATOM    252  C   ALA A  17     -11.072  39.446  12.161  1.00 95.89           C  
ATOM    253  CB  ALA A  17     -11.903  39.051  14.524  1.00 95.89           C  
ATOM    254  HB1 ALA A  17     -11.005  39.488  14.963  1.00 95.89           H  
ATOM    255  HB2 ALA A  17     -12.307  38.302  15.204  1.00 95.89           H  
ATOM    256  HB3 ALA A  17     -12.646  39.834  14.375  1.00 95.89           H  
ATOM    257  O   ALA A  17     -11.888  40.011  11.434  1.00 95.89           O  
ATOM    258  N   SER A  18      -9.759  39.691  12.079  1.00 96.31           N  
ATOM    259  H   SER A  18      -9.129  39.252  12.736  1.00 96.31           H  
ATOM    260  CA  SER A  18      -9.165  40.565  11.056  1.00 96.31           C  
ATOM    261  HA  SER A  18      -9.833  41.411  10.896  1.00 96.31           H  
ATOM    262  C   SER A  18      -8.986  39.887   9.692  1.00 96.31           C  
ATOM    263  CB  SER A  18      -7.822  41.126  11.537  1.00 96.31           C  
ATOM    264  HB2 SER A  18      -7.970  41.641  12.486  1.00 96.31           H  
ATOM    265  HB3 SER A  18      -7.445  41.842  10.807  1.00 96.31           H  
ATOM    266  O   SER A  18      -8.672  40.569   8.719  1.00 96.31           O  
ATOM    267  OG  SER A  18      -6.872  40.096  11.714  1.00 96.31           O  
ATOM    268  HG  SER A  18      -6.170  40.183  11.064  1.00 96.31           H  
ATOM    269  N   GLY A  19      -9.169  38.565   9.602  1.00 94.76           N  
ATOM    270  H   GLY A  19      -9.426  38.061  10.438  1.00 94.76           H  
ATOM    271  CA  GLY A  19      -8.883  37.787   8.392  1.00 94.76           C  
ATOM    272  HA2 GLY A  19      -9.355  36.809   8.487  1.00 94.76           H  
ATOM    273  HA3 GLY A  19      -9.307  38.295   7.525  1.00 94.76           H  
ATOM    274  C   GLY A  19      -7.385  37.567   8.135  1.00 94.76           C  
ATOM    275  O   GLY A  19      -7.005  37.162   7.036  1.00 94.76           O  
ATOM    276  N   SER A  20      -6.527  37.805   9.133  1.00 96.39           N  
ATOM    277  H   SER A  20      -6.911  38.067  10.030  1.00 96.39           H  
ATOM    278  CA  SER A  20      -5.065  37.654   9.057  1.00 96.39           C  
ATOM    279  HA  SER A  20      -4.735  38.016   8.083  1.00 96.39           H  
ATOM    280  C   SER A  20      -4.624  36.185   9.168  1.00 96.39           C  
ATOM    281  CB  SER A  20      -4.363  38.511  10.119  1.00 96.39           C  
ATOM    282  HB2 SER A  20      -3.290  38.327  10.061  1.00 96.39           H  
ATOM    283  HB3 SER A  20      -4.708  38.218  11.111  1.00 96.39           H  
ATOM    284  O   SER A  20      -3.766  35.829   9.973  1.00 96.39           O  
ATOM    285  OG  SER A  20      -4.579  39.897   9.932  1.00 96.39           O  
ATOM    286  HG  SER A  20      -3.728  40.298  10.124  1.00 96.39           H  
ATOM    287  N   TYR A  21      -5.208  35.294   8.360  1.00 95.23           N  
ATOM    288  H   TYR A  21      -5.934  35.628   7.742  1.00 95.23           H  
ATOM    289  CA  TYR A  21      -4.975  33.845   8.467  1.00 95.23           C  
ATOM    290  HA  TYR A  21      -5.174  33.543   9.495  1.00 95.23           H  
ATOM    291  C   TYR A  21      -3.535  33.428   8.163  1.00 95.23           C  
ATOM    292  CB  TYR A  21      -5.936  33.093   7.541  1.00 95.23           C  
ATOM    293  HB2 TYR A  21      -5.708  33.357   6.508  1.00 95.23           H  
ATOM    294  HB3 TYR A  21      -5.768  32.022   7.652  1.00 95.23           H  
ATOM    295  O   TYR A  21      -3.055  32.445   8.721  1.00 95.23           O  
ATOM    296  CG  TYR A  21      -7.397  33.371   7.822  1.00 95.23           C  
ATOM    297  CD1 TYR A  21      -7.914  33.154   9.113  1.00 95.23           C  
ATOM    298  HD1 TYR A  21      -7.280  32.765   9.897  1.00 95.23           H  
ATOM    299  CD2 TYR A  21      -8.231  33.870   6.803  1.00 95.23           C  
ATOM    300  HD2 TYR A  21      -7.838  34.040   5.811  1.00 95.23           H  
ATOM    301  CE1 TYR A  21      -9.254  33.469   9.399  1.00 95.23           C  
ATOM    302  HE1 TYR A  21      -9.644  33.314  10.394  1.00 95.23           H  
ATOM    303  CE2 TYR A  21      -9.582  34.155   7.077  1.00 95.23           C  
ATOM    304  HE2 TYR A  21     -10.229  34.540   6.303  1.00 95.23           H  
ATOM    305  OH  TYR A  21     -11.383  34.276   8.658  1.00 95.23           O  
ATOM    306  HH  TYR A  21     -11.510  34.401   9.601  1.00 95.23           H  
ATOM    307  CZ  TYR A  21     -10.090  33.969   8.379  1.00 95.23           C  
ATOM    308  N   ARG A  22      -2.835  34.182   7.309  1.00 93.70           N  
ATOM    309  H   ARG A  22      -3.298  34.987   6.911  1.00 93.70           H  
ATOM    310  CA  ARG A  22      -1.425  33.932   6.998  1.00 93.70           C  
ATOM    311  HA  ARG A  22      -1.301  32.877   6.754  1.00 93.70           H  
ATOM    312  C   ARG A  22      -0.525  34.174   8.210  1.00 93.70           C  
ATOM    313  CB  ARG A  22      -1.007  34.777   5.793  1.00 93.70           C  
ATOM    314  HB2 ARG A  22      -1.648  34.532   4.946  1.00 93.70           H  
ATOM    315  HB3 ARG A  22      -1.120  35.836   6.029  1.00 93.70           H  
ATOM    316  O   ARG A  22       0.241  33.289   8.561  1.00 93.70           O  
ATOM    317  CG  ARG A  22       0.452  34.493   5.424  1.00 93.70           C  
ATOM    318  HG2 ARG A  22       0.581  33.429   5.225  1.00 93.70           H  
ATOM    319  HG3 ARG A  22       1.106  34.781   6.247  1.00 93.70           H  
ATOM    320  CD  ARG A  22       0.845  35.296   4.193  1.00 93.70           C  
ATOM    321  HD2 ARG A  22       0.216  34.989   3.358  1.00 93.70           H  
ATOM    322  HD3 ARG A  22       0.693  36.355   4.399  1.00 93.70           H  
ATOM    323  NE  ARG A  22       2.258  35.059   3.887  1.00 93.70           N  
ATOM    324  HE  ARG A  22       2.815  34.696   4.648  1.00 93.70           H  
ATOM    325  NH1 ARG A  22       2.233  35.875   1.740  1.00 93.70           N  
ATOM    326 HH11 ARG A  22       1.270  36.147   1.881  1.00 93.70           H  
ATOM    327 HH12 ARG A  22       2.717  36.048   0.870  1.00 93.70           H  
ATOM    328  NH2 ARG A  22       4.109  34.999   2.600  1.00 93.70           N  
ATOM    329 HH21 ARG A  22       4.612  35.165   1.740  1.00 93.70           H  
ATOM    330 HH22 ARG A  22       4.571  34.599   3.404  1.00 93.70           H  
ATOM    331  CZ  ARG A  22       2.857  35.313   2.743  1.00 93.70           C  
ATOM    332  N   GLU A  23      -0.660  35.334   8.851  1.00 94.31           N  
ATOM    333  H   GLU A  23      -1.343  36.002   8.523  1.00 94.31           H  
ATOM    334  CA  GLU A  23       0.094  35.677  10.067  1.00 94.31           C  
ATOM    335  HA  GLU A  23       1.166  35.646   9.871  1.00 94.31           H  
ATOM    336  C   GLU A  23      -0.202  34.661  11.174  1.00 94.31           C  
ATOM    337  CB  GLU A  23      -0.294  37.091  10.536  1.00 94.31           C  
ATOM    338  HB2 GLU A  23       0.180  37.290  11.497  1.00 94.31           H  
ATOM    339  HB3 GLU A  23      -1.375  37.124  10.672  1.00 94.31           H  
ATOM    340  O   GLU A  23       0.707  34.113  11.788  1.00 94.31           O  
ATOM    341  CG  GLU A  23       0.133  38.185   9.541  1.00 94.31           C  
ATOM    342  HG2 GLU A  23       1.221  38.210   9.497  1.00 94.31           H  
ATOM    343  HG3 GLU A  23      -0.233  37.921   8.548  1.00 94.31           H  
ATOM    344  CD  GLU A  23      -0.403  39.590   9.879  1.00 94.31           C  
ATOM    345  OE1 GLU A  23      -0.016  40.532   9.151  1.00 94.31           O  
ATOM    346  OE2 GLU A  23      -1.283  39.721  10.762  1.00 94.31           O  
ATOM    347  N   LEU A  24      -1.481  34.308  11.342  1.00 95.31           N  
ATOM    348  H   LEU A  24      -2.191  34.808  10.826  1.00 95.31           H  
ATOM    349  CA  LEU A  24      -1.887  33.301  12.313  1.00 95.31           C  
ATOM    350  HA  LEU A  24      -1.531  33.636  13.287  1.00 95.31           H  
ATOM    351  C   LEU A  24      -1.230  31.933  12.039  1.00 95.31           C  
ATOM    352  CB  LEU A  24      -3.425  33.244  12.321  1.00 95.31           C  
ATOM    353  HB2 LEU A  24      -3.808  34.247  12.509  1.00 95.31           H  
ATOM    354  HB3 LEU A  24      -3.767  32.932  11.333  1.00 95.31           H  
ATOM    355  O   LEU A  24      -0.734  31.298  12.964  1.00 95.31           O  
ATOM    356  CG  LEU A  24      -4.017  32.288  13.365  1.00 95.31           C  
ATOM    357  HG  LEU A  24      -3.681  31.277  13.134  1.00 95.31           H  
ATOM    358  CD1 LEU A  24      -3.628  32.643  14.801  1.00 95.31           C  
ATOM    359 HD11 LEU A  24      -3.990  33.639  15.054  1.00 95.31           H  
ATOM    360 HD12 LEU A  24      -2.544  32.618  14.918  1.00 95.31           H  
ATOM    361 HD13 LEU A  24      -4.054  31.913  15.490  1.00 95.31           H  
ATOM    362  CD2 LEU A  24      -5.546  32.306  13.299  1.00 95.31           C  
ATOM    363 HD21 LEU A  24      -5.917  33.298  13.557  1.00 95.31           H  
ATOM    364 HD22 LEU A  24      -5.956  31.574  13.995  1.00 95.31           H  
ATOM    365 HD23 LEU A  24      -5.878  32.064  12.290  1.00 95.31           H  
ATOM    366  N   ALA A  25      -1.191  31.473  10.786  1.00 92.49           N  
ATOM    367  H   ALA A  25      -1.584  32.036  10.045  1.00 92.49           H  
ATOM    368  CA  ALA A  25      -0.558  30.201  10.431  1.00 92.49           C  
ATOM    369  HA  ALA A  25      -0.958  29.423  11.081  1.00 92.49           H  
ATOM    370  C   ALA A  25       0.971  30.198  10.629  1.00 92.49           C  
ATOM    371  CB  ALA A  25      -0.933  29.857   8.987  1.00 92.49           C  
ATOM    372  HB1 ALA A  25      -2.017  29.801   8.889  1.00 92.49           H  
ATOM    373  HB2 ALA A  25      -0.500  28.892   8.725  1.00 92.49           H  
ATOM    374  HB3 ALA A  25      -0.544  30.616   8.310  1.00 92.49           H  
ATOM    375  O   ALA A  25       1.541  29.137  10.876  1.00 92.49           O  
ATOM    376  N   GLU A  26       1.627  31.358  10.548  1.00 89.89           N  
ATOM    377  H   GLU A  26       1.107  32.194  10.323  1.00 89.89           H  
ATOM    378  CA  GLU A  26       3.066  31.510  10.800  1.00 89.89           C  
ATOM    379  HA  GLU A  26       3.594  30.663  10.360  1.00 89.89           H  
ATOM    380  C   GLU A  26       3.396  31.473  12.309  1.00 89.89           C  
ATOM    381  CB  GLU A  26       3.578  32.795  10.103  1.00 89.89           C  
ATOM    382  HB2 GLU A  26       2.938  33.632  10.381  1.00 89.89           H  
ATOM    383  HB3 GLU A  26       4.588  33.005  10.456  1.00 89.89           H  
ATOM    384  O   GLU A  26       4.412  30.898  12.694  1.00 89.89           O  
ATOM    385  CG  GLU A  26       3.621  32.665   8.559  1.00 89.89           C  
ATOM    386  HG2 GLU A  26       4.371  31.918   8.302  1.00 89.89           H  
ATOM    387  HG3 GLU A  26       2.663  32.283   8.206  1.00 89.89           H  
ATOM    388  CD  GLU A  26       3.936  33.971   7.785  1.00 89.89           C  
ATOM    389  OE1 GLU A  26       3.761  33.985   6.530  1.00 89.89           O  
ATOM    390  OE2 GLU A  26       4.373  34.959   8.410  1.00 89.89           O  
ATOM    391  N   GLU A  27       2.521  31.998  13.175  1.00 91.40           N  
ATOM    392  H   GLU A  27       1.748  32.524  12.791  1.00 91.40           H  
ATOM    393  CA  GLU A  27       2.749  32.076  14.633  1.00 91.40           C  
ATOM    394  HA  GLU A  27       3.813  32.211  14.824  1.00 91.40           H  
ATOM    395  C   GLU A  27       2.307  30.818  15.409  1.00 91.40           C  
ATOM    396  CB  GLU A  27       2.001  33.300  15.186  1.00 91.40           C  
ATOM    397  HB2 GLU A  27       0.951  33.220  14.907  1.00 91.40           H  
ATOM    398  HB3 GLU A  27       2.068  33.287  16.274  1.00 91.40           H  
ATOM    399  O   GLU A  27       2.893  30.445  16.432  1.00 91.40           O  
ATOM    400  CG  GLU A  27       2.574  34.639  14.685  1.00 91.40           C  
ATOM    401  HG2 GLU A  27       2.528  34.679  13.597  1.00 91.40           H  
ATOM    402  HG3 GLU A  27       3.623  34.691  14.977  1.00 91.40           H  
ATOM    403  CD  GLU A  27       1.824  35.851  15.262  1.00 91.40           C  
ATOM    404  OE1 GLU A  27       2.457  36.912  15.452  1.00 91.40           O  
ATOM    405  OE2 GLU A  27       0.618  35.720  15.581  1.00 91.40           O  
ATOM    406  N   LEU A  28       1.265  30.125  14.941  1.00 93.90           N  
ATOM    407  H   LEU A  28       0.811  30.476  14.110  1.00 93.90           H  
ATOM    408  CA  LEU A  28       0.700  28.956  15.628  1.00 93.90           C  
ATOM    409  HA  LEU A  28       0.398  29.289  16.621  1.00 93.90           H  
ATOM    410  C   LEU A  28       1.681  27.785  15.882  1.00 93.90           C  
ATOM    411  CB  LEU A  28      -0.543  28.476  14.866  1.00 93.90           C  
ATOM    412  HB2 LEU A  28      -0.323  28.461  13.798  1.00 93.90           H  
ATOM    413  HB3 LEU A  28      -0.757  27.453  15.175  1.00 93.90           H  
ATOM    414  O   LEU A  28       1.578  27.181  16.958  1.00 93.90           O  
ATOM    415  CG  LEU A  28      -1.809  29.314  15.111  1.00 93.90           C  
ATOM    416  HG  LEU A  28      -1.615  30.375  14.954  1.00 93.90           H  
ATOM    417  CD1 LEU A  28      -2.919  28.846  14.174  1.00 93.90           C  
ATOM    418 HD11 LEU A  28      -2.600  29.002  13.143  1.00 93.90           H  
ATOM    419 HD12 LEU A  28      -3.129  27.789  14.338  1.00 93.90           H  
ATOM    420 HD13 LEU A  28      -3.827  29.419  14.364  1.00 93.90           H  
ATOM    421  CD2 LEU A  28      -2.332  29.167  16.534  1.00 93.90           C  
ATOM    422 HD21 LEU A  28      -3.291  29.676  16.630  1.00 93.90           H  
ATOM    423 HD22 LEU A  28      -1.634  29.641  17.223  1.00 93.90           H  
ATOM    424 HD23 LEU A  28      -2.447  28.108  16.768  1.00 93.90           H  
ATOM    425  N   PRO A  29       2.640  27.447  14.988  1.00 91.39           N  
ATOM    426  CA  PRO A  29       3.634  26.397  15.231  1.00 91.39           C  
ATOM    427  HA  PRO A  29       3.135  25.428  15.265  1.00 91.39           H  
ATOM    428  C   PRO A  29       4.423  26.550  16.532  1.00 91.39           C  
ATOM    429  CB  PRO A  29       4.577  26.433  14.024  1.00 91.39           C  
ATOM    430  HB2 PRO A  29       4.960  25.442  13.781  1.00 91.39           H  
ATOM    431  HB3 PRO A  29       5.401  27.121  14.212  1.00 91.39           H  
ATOM    432  O   PRO A  29       4.715  25.550  17.192  1.00 91.39           O  
ATOM    433  CG  PRO A  29       3.718  26.997  12.899  1.00 91.39           C  
ATOM    434  HG2 PRO A  29       4.318  27.522  12.156  1.00 91.39           H  
ATOM    435  HG3 PRO A  29       3.157  26.189  12.429  1.00 91.39           H  
ATOM    436  CD  PRO A  29       2.780  27.953  13.628  1.00 91.39           C  
ATOM    437  HD2 PRO A  29       1.818  27.998  13.116  1.00 91.39           H  
ATOM    438  HD3 PRO A  29       3.240  28.940  13.657  1.00 91.39           H  
ATOM    439  N   GLU A  30       4.744  27.779  16.937  1.00 90.26           N  
ATOM    440  H   GLU A  30       4.468  28.572  16.375  1.00 90.26           H  
ATOM    441  CA  GLU A  30       5.504  28.045  18.165  1.00 90.26           C  
ATOM    442  HA  GLU A  30       6.398  27.421  18.181  1.00 90.26           H  
ATOM    443  C   GLU A  30       4.688  27.721  19.425  1.00 90.26           C  
ATOM    444  CB  GLU A  30       5.943  29.514  18.194  1.00 90.26           C  
ATOM    445  HB2 GLU A  30       5.062  30.155  18.219  1.00 90.26           H  
ATOM    446  HB3 GLU A  30       6.510  29.668  19.112  1.00 90.26           H  
ATOM    447  O   GLU A  30       5.216  27.263  20.444  1.00 90.26           O  
ATOM    448  CG  GLU A  30       6.825  29.899  16.994  1.00 90.26           C  
ATOM    449  HG2 GLU A  30       7.618  29.156  16.902  1.00 90.26           H  
ATOM    450  HG3 GLU A  30       6.226  29.870  16.084  1.00 90.26           H  
ATOM    451  CD  GLU A  30       7.457  31.292  17.145  1.00 90.26           C  
ATOM    452  OE1 GLU A  30       8.387  31.581  16.360  1.00 90.26           O  
ATOM    453  OE2 GLU A  30       7.077  32.022  18.091  1.00 90.26           O  
ATOM    454  N   SER A  31       3.366  27.878  19.330  1.00 93.00           N  
ATOM    455  H   SER A  31       3.002  28.188  18.440  1.00 93.00           H  
ATOM    456  CA  SER A  31       2.427  27.613  20.421  1.00 93.00           C  
ATOM    457  HA  SER A  31       2.834  28.041  21.338  1.00 93.00           H  
ATOM    458  C   SER A  31       2.198  26.120  20.675  1.00 93.00           C  
ATOM    459  CB  SER A  31       1.094  28.305  20.138  1.00 93.00           C  
ATOM    460  HB2 SER A  31       0.683  27.959  19.189  1.00 93.00           H  
ATOM    461  HB3 SER A  31       0.390  28.059  20.932  1.00 93.00           H  
ATOM    462  O   SER A  31       1.685  25.752  21.734  1.00 93.00           O  
ATOM    463  OG  SER A  31       1.264  29.707  20.104  1.00 93.00           O  
ATOM    464  HG  SER A  31       1.782  29.959  19.336  1.00 93.00           H  
ATOM    465  N   LEU A  32       2.594  25.230  19.757  1.00 93.38           N  
ATOM    466  H   LEU A  32       3.022  25.580  18.912  1.00 93.38           H  
ATOM    467  CA  LEU A  32       2.294  23.797  19.849  1.00 93.38           C  
ATOM    468  HA  LEU A  32       1.210  23.696  19.885  1.00 93.38           H  
ATOM    469  C   LEU A  32       2.857  23.154  21.130  1.00 93.38           C  
ATOM    470  CB  LEU A  32       2.827  23.105  18.579  1.00 93.38           C  
ATOM    471  HB2 LEU A  32       3.916  23.160  18.583  1.00 93.38           H  
ATOM    472  HB3 LEU A  32       2.473  23.648  17.702  1.00 93.38           H  
ATOM    473  O   LEU A  32       2.172  22.381  21.802  1.00 93.38           O  
ATOM    474  CG  LEU A  32       2.404  21.631  18.443  1.00 93.38           C  
ATOM    475  HG  LEU A  32       2.675  21.088  19.349  1.00 93.38           H  
ATOM    476  CD1 LEU A  32       0.898  21.490  18.212  1.00 93.38           C  
ATOM    477 HD11 LEU A  32       0.620  21.944  17.261  1.00 93.38           H  
ATOM    478 HD12 LEU A  32       0.332  21.965  19.014  1.00 93.38           H  
ATOM    479 HD13 LEU A  32       0.639  20.431  18.197  1.00 93.38           H  
ATOM    480  CD2 LEU A  32       3.126  20.981  17.265  1.00 93.38           C  
ATOM    481 HD21 LEU A  32       4.205  21.035  17.409  1.00 93.38           H  
ATOM    482 HD22 LEU A  32       2.871  21.489  16.335  1.00 93.38           H  
ATOM    483 HD23 LEU A  32       2.843  19.932  17.182  1.00 93.38           H  
ATOM    484  N   SER A  33       4.081  23.526  21.519  1.00 92.44           N  
ATOM    485  H   SER A  33       4.568  24.189  20.933  1.00 92.44           H  
ATOM    486  CA  SER A  33       4.733  23.010  22.732  1.00 92.44           C  
ATOM    487  HA  SER A  33       4.706  21.921  22.695  1.00 92.44           H  
ATOM    488  C   SER A  33       4.024  23.445  24.022  1.00 92.44           C  
ATOM    489  CB  SER A  33       6.202  23.447  22.762  1.00 92.44           C  
ATOM    490  HB2 SER A  33       6.705  22.914  23.568  1.00 92.44           H  
ATOM    491  HB3 SER A  33       6.685  23.183  21.821  1.00 92.44           H  
ATOM    492  O   SER A  33       3.911  22.665  24.973  1.00 92.44           O  
ATOM    493  OG  SER A  33       6.333  24.840  22.993  1.00 92.44           O  
ATOM    494  HG  SER A  33       6.279  25.324  22.166  1.00 92.44           H  
ATOM    495  N   LEU A  34       3.513  24.681  24.048  1.00 93.83           N  
ATOM    496  H   LEU A  34       3.619  25.249  23.220  1.00 93.83           H  
ATOM    497  CA  LEU A  34       2.724  25.218  25.151  1.00 93.83           C  
ATOM    498  HA  LEU A  34       3.280  25.085  26.079  1.00 93.83           H  
ATOM    499  C   LEU A  34       1.404  24.456  25.280  1.00 93.83           C  
ATOM    500  CB  LEU A  34       2.488  26.723  24.911  1.00 93.83           C  
ATOM    501  HB2 LEU A  34       3.445  27.245  24.937  1.00 93.83           H  
ATOM    502  HB3 LEU A  34       2.071  26.856  23.913  1.00 93.83           H  
ATOM    503  O   LEU A  34       1.042  24.051  26.386  1.00 93.83           O  
ATOM    504  CG  LEU A  34       1.518  27.382  25.910  1.00 93.83           C  
ATOM    505  HG  LEU A  34       0.590  26.812  25.962  1.00 93.83           H  
ATOM    506  CD1 LEU A  34       2.121  27.465  27.314  1.00 93.83           C  
ATOM    507 HD11 LEU A  34       3.027  28.071  27.289  1.00 93.83           H  
ATOM    508 HD12 LEU A  34       2.359  26.464  27.675  1.00 93.83           H  
ATOM    509 HD13 LEU A  34       1.395  27.919  27.988  1.00 93.83           H  
ATOM    510  CD2 LEU A  34       1.156  28.786  25.439  1.00 93.83           C  
ATOM    511 HD21 LEU A  34       0.721  28.740  24.441  1.00 93.83           H  
ATOM    512 HD22 LEU A  34       2.043  29.419  25.400  1.00 93.83           H  
ATOM    513 HD23 LEU A  34       0.414  29.225  26.106  1.00 93.83           H  
ATOM    514  N   LEU A  35       0.704  24.246  24.163  1.00 95.14           N  
ATOM    515  H   LEU A  35       1.063  24.620  23.296  1.00 95.14           H  
ATOM    516  CA  LEU A  35      -0.570  23.533  24.136  1.00 95.14           C  
ATOM    517  HA  LEU A  35      -1.262  24.015  24.827  1.00 95.14           H  
ATOM    518  C   LEU A  35      -0.401  22.087  24.617  1.00 95.14           C  
ATOM    519  CB  LEU A  35      -1.160  23.588  22.716  1.00 95.14           C  
ATOM    520  HB2 LEU A  35      -0.422  23.183  22.024  1.00 95.14           H  
ATOM    521  HB3 LEU A  35      -2.040  22.945  22.681  1.00 95.14           H  
ATOM    522  O   LEU A  35      -1.106  21.663  25.531  1.00 95.14           O  
ATOM    523  CG  LEU A  35      -1.571  24.988  22.226  1.00 95.14           C  
ATOM    524  HG  LEU A  35      -0.734  25.679  22.322  1.00 95.14           H  
ATOM    525  CD1 LEU A  35      -1.963  24.900  20.753  1.00 95.14           C  
ATOM    526 HD11 LEU A  35      -1.136  24.498  20.169  1.00 95.14           H  
ATOM    527 HD12 LEU A  35      -2.837  24.260  20.629  1.00 95.14           H  
ATOM    528 HD13 LEU A  35      -2.194  25.897  20.379  1.00 95.14           H  
ATOM    529  CD2 LEU A  35      -2.747  25.558  23.018  1.00 95.14           C  
ATOM    530 HD21 LEU A  35      -3.600  24.880  22.966  1.00 95.14           H  
ATOM    531 HD22 LEU A  35      -2.459  25.711  24.058  1.00 95.14           H  
ATOM    532 HD23 LEU A  35      -3.032  26.521  22.595  1.00 95.14           H  
ATOM    533  N   ALA A  36       0.587  21.359  24.086  1.00 92.66           N  
ATOM    534  H   ALA A  36       1.128  21.764  23.336  1.00 92.66           H  
ATOM    535  CA  ALA A  36       0.840  19.959  24.437  1.00 92.66           C  
ATOM    536  HA  ALA A  36      -0.035  19.364  24.178  1.00 92.66           H  
ATOM    537  C   ALA A  36       1.098  19.762  25.944  1.00 92.66           C  
ATOM    538  CB  ALA A  36       2.023  19.476  23.588  1.00 92.66           C  
ATOM    539  HB1 ALA A  36       2.904  20.088  23.784  1.00 92.66           H  
ATOM    540  HB2 ALA A  36       1.770  19.545  22.530  1.00 92.66           H  
ATOM    541  HB3 ALA A  36       2.250  18.437  23.828  1.00 92.66           H  
ATOM    542  O   ALA A  36       0.580  18.833  26.561  1.00 92.66           O  
ATOM    543  N   ARG A  37       1.834  20.684  26.582  1.00 91.82           N  
ATOM    544  H   ARG A  37       2.217  21.436  26.028  1.00 91.82           H  
ATOM    545  CA  ARG A  37       2.111  20.637  28.031  1.00 91.82           C  
ATOM    546  HA  ARG A  37       2.450  19.635  28.293  1.00 91.82           H  
ATOM    547  C   ARG A  37       0.886  20.886  28.911  1.00 91.82           C  
ATOM    548  CB  ARG A  37       3.203  21.655  28.375  1.00 91.82           C  
ATOM    549  HB2 ARG A  37       2.955  22.617  27.927  1.00 91.82           H  
ATOM    550  HB3 ARG A  37       3.249  21.781  29.456  1.00 91.82           H  
ATOM    551  O   ARG A  37       0.901  20.496  30.075  1.00 91.82           O  
ATOM    552  CG  ARG A  37       4.578  21.189  27.888  1.00 91.82           C  
ATOM    553  HG2 ARG A  37       4.553  20.987  26.817  1.00 91.82           H  
ATOM    554  HG3 ARG A  37       4.854  20.274  28.412  1.00 91.82           H  
ATOM    555  CD  ARG A  37       5.608  22.280  28.180  1.00 91.82           C  
ATOM    556  HD2 ARG A  37       5.323  23.180  27.634  1.00 91.82           H  
ATOM    557  HD3 ARG A  37       5.598  22.490  29.249  1.00 91.82           H  
ATOM    558  NE  ARG A  37       6.957  21.864  27.761  1.00 91.82           N  
ATOM    559  HE  ARG A  37       7.004  21.076  27.130  1.00 91.82           H  
ATOM    560  NH1 ARG A  37       8.127  23.529  28.819  1.00 91.82           N  
ATOM    561 HH11 ARG A  37       8.999  24.010  28.989  1.00 91.82           H  
ATOM    562 HH12 ARG A  37       7.249  23.919  29.129  1.00 91.82           H  
ATOM    563  NH2 ARG A  37       9.222  22.016  27.595  1.00 91.82           N  
ATOM    564 HH21 ARG A  37      10.086  22.505  27.781  1.00 91.82           H  
ATOM    565 HH22 ARG A  37       9.225  21.223  26.969  1.00 91.82           H  
ATOM    566  CZ  ARG A  37       8.092  22.468  28.061  1.00 91.82           C  
ATOM    567  N   ASN A  38      -0.153  21.534  28.387  1.00 92.49           N  
ATOM    568  H   ASN A  38      -0.125  21.759  27.403  1.00 92.49           H  
ATOM    569  CA  ASN A  38      -1.360  21.892  29.134  1.00 92.49           C  
ATOM    570  HA  ASN A  38      -1.209  21.656  30.187  1.00 92.49           H  
ATOM    571  C   ASN A  38      -2.578  21.060  28.709  1.00 92.49           C  
ATOM    572  CB  ASN A  38      -1.603  23.401  29.048  1.00 92.49           C  
ATOM    573  HB2 ASN A  38      -1.684  23.705  28.005  1.00 92.49           H  
ATOM    574  HB3 ASN A  38      -2.546  23.622  29.549  1.00 92.49           H  
ATOM    575  O   ASN A  38      -3.706  21.552  28.734  1.00 92.49           O  
ATOM    576  CG  ASN A  38      -0.536  24.212  29.751  1.00 92.49           C  
ATOM    577  ND2 ASN A  38       0.416  24.751  29.033  1.00 92.49           N  
ATOM    578 HD21 ASN A  38       0.476  24.547  28.045  1.00 92.49           H  
ATOM    579 HD22 ASN A  38       1.126  25.267  29.532  1.00 92.49           H  
ATOM    580  OD1 ASN A  38      -0.541  24.382  30.958  1.00 92.49           O  
ATOM    581  N   TRP A  39      -2.350  19.795  28.342  1.00 91.60           N  
ATOM    582  H   TRP A  39      -1.389  19.490  28.289  1.00 91.60           H  
ATOM    583  CA  TRP A  39      -3.361  18.891  27.789  1.00 91.60           C  
ATOM    584  HA  TRP A  39      -3.576  19.205  26.768  1.00 91.60           H  
ATOM    585  C   TRP A  39      -4.697  18.883  28.555  1.00 91.60           C  
ATOM    586  CB  TRP A  39      -2.760  17.482  27.722  1.00 91.60           C  
ATOM    587  HB2 TRP A  39      -2.597  17.105  28.731  1.00 91.60           H  
ATOM    588  HB3 TRP A  39      -1.790  17.533  27.227  1.00 91.60           H  
ATOM    589  O   TRP A  39      -5.759  18.920  27.937  1.00 91.60           O  
ATOM    590  CG  TRP A  39      -3.610  16.512  26.973  1.00 91.60           C  
ATOM    591  CD1 TRP A  39      -3.513  16.256  25.652  1.00 91.60           C  
ATOM    592  HD1 TRP A  39      -2.785  16.714  24.999  1.00 91.60           H  
ATOM    593  CD2 TRP A  39      -4.752  15.744  27.451  1.00 91.60           C  
ATOM    594  CE2 TRP A  39      -5.326  15.072  26.332  1.00 91.60           C  
ATOM    595  CE3 TRP A  39      -5.388  15.584  28.702  1.00 91.60           C  
ATOM    596  HE3 TRP A  39      -4.972  16.067  29.574  1.00 91.60           H  
ATOM    597  NE1 TRP A  39      -4.479  15.347  25.278  1.00 91.60           N  
ATOM    598  HE1 TRP A  39      -4.517  14.930  24.358  1.00 91.60           H  
ATOM    599  CH2 TRP A  39      -7.136  14.217  27.690  1.00 91.60           C  
ATOM    600  HH2 TRP A  39      -8.061  13.668  27.790  1.00 91.60           H  
ATOM    601  CZ2 TRP A  39      -6.514  14.347  26.434  1.00 91.60           C  
ATOM    602  HZ2 TRP A  39      -6.948  13.920  25.542  1.00 91.60           H  
ATOM    603  CZ3 TRP A  39      -6.564  14.821  28.823  1.00 91.60           C  
ATOM    604  HZ3 TRP A  39      -7.050  14.721  29.782  1.00 91.60           H  
ATOM    605  N   SER A  40      -4.652  18.909  29.893  1.00 89.92           N  
ATOM    606  H   SER A  40      -3.749  18.982  30.338  1.00 89.92           H  
ATOM    607  CA  SER A  40      -5.831  18.843  30.773  1.00 89.92           C  
ATOM    608  HA  SER A  40      -6.429  17.978  30.488  1.00 89.92           H  
ATOM    609  C   SER A  40      -6.762  20.058  30.711  1.00 89.92           C  
ATOM    610  CB  SER A  40      -5.377  18.659  32.225  1.00 89.92           C  
ATOM    611  HB2 SER A  40      -6.250  18.662  32.878  1.00 89.92           H  
ATOM    612  HB3 SER A  40      -4.873  17.698  32.323  1.00 89.92           H  
ATOM    613  O   SER A  40      -7.898  19.963  31.164  1.00 89.92           O  
ATOM    614  OG  SER A  40      -4.487  19.695  32.612  1.00 89.92           O  
ATOM    615  HG  SER A  40      -4.390  19.670  33.566  1.00 89.92           H  
ATOM    616  N   ILE A  41      -6.298  21.193  30.183  1.00 93.04           N  
ATOM    617  H   ILE A  41      -5.352  21.196  29.827  1.00 93.04           H  
ATOM    618  CA  ILE A  41      -7.074  22.442  30.088  1.00 93.04           C  
ATOM    619  HA  ILE A  41      -7.996  22.329  30.659  1.00 93.04           H  
ATOM    620  C   ILE A  41      -7.510  22.700  28.634  1.00 93.04           C  
ATOM    621  CB  ILE A  41      -6.280  23.616  30.727  1.00 93.04           C  
ATOM    622  HB  ILE A  41      -5.378  23.774  30.137  1.00 93.04           H  
ATOM    623  O   ILE A  41      -8.305  23.600  28.373  1.00 93.04           O  
ATOM    624  CG1 ILE A  41      -5.859  23.287  32.184  1.00 93.04           C  
ATOM    625 HG12 ILE A  41      -5.388  22.305  32.223  1.00 93.04           H  
ATOM    626 HG13 ILE A  41      -6.743  23.255  32.820  1.00 93.04           H  
ATOM    627  CG2 ILE A  41      -7.096  24.927  30.732  1.00 93.04           C  
ATOM    628 HG21 ILE A  41      -8.072  24.757  31.188  1.00 93.04           H  
ATOM    629 HG22 ILE A  41      -6.577  25.718  31.272  1.00 93.04           H  
ATOM    630 HG23 ILE A  41      -7.232  25.295  29.715  1.00 93.04           H  
ATOM    631  CD1 ILE A  41      -4.837  24.263  32.784  1.00 93.04           C  
ATOM    632 HD11 ILE A  41      -3.981  24.360  32.116  1.00 93.04           H  
ATOM    633 HD12 ILE A  41      -4.493  23.873  33.742  1.00 93.04           H  
ATOM    634 HD13 ILE A  41      -5.283  25.243  32.956  1.00 93.04           H  
ATOM    635  N   LEU A  42      -7.040  21.902  27.666  1.00 94.97           N  
ATOM    636  H   LEU A  42      -6.440  21.130  27.921  1.00 94.97           H  
ATOM    637  CA  LEU A  42      -7.318  22.134  26.245  1.00 94.97           C  
ATOM    638  HA  LEU A  42      -7.040  23.160  26.006  1.00 94.97           H  
ATOM    639  C   LEU A  42      -8.805  22.030  25.886  1.00 94.97           C  
ATOM    640  CB  LEU A  42      -6.484  21.179  25.372  1.00 94.97           C  
ATOM    641  HB2 LEU A  42      -6.823  21.282  24.342  1.00 94.97           H  
ATOM    642  HB3 LEU A  42      -6.682  20.153  25.682  1.00 94.97           H  
ATOM    643  O   LEU A  42      -9.231  22.689  24.945  1.00 94.97           O  
ATOM    644  CG  LEU A  42      -4.966  21.430  25.404  1.00 94.97           C  
ATOM    645  HG  LEU A  42      -4.597  21.224  26.409  1.00 94.97           H  
ATOM    646  CD1 LEU A  42      -4.270  20.474  24.435  1.00 94.97           C  
ATOM    647 HD11 LEU A  42      -4.581  20.681  23.411  1.00 94.97           H  
ATOM    648 HD12 LEU A  42      -3.189  20.599  24.504  1.00 94.97           H  
ATOM    649 HD13 LEU A  42      -4.512  19.444  24.697  1.00 94.97           H  
ATOM    650  CD2 LEU A  42      -4.577  22.863  25.030  1.00 94.97           C  
ATOM    651 HD21 LEU A  42      -5.028  23.142  24.077  1.00 94.97           H  
ATOM    652 HD22 LEU A  42      -4.905  23.553  25.807  1.00 94.97           H  
ATOM    653 HD23 LEU A  42      -3.493  22.937  24.954  1.00 94.97           H  
ATOM    654  N   ASP A  43      -9.605  21.272  26.637  1.00 93.93           N  
ATOM    655  H   ASP A  43      -9.219  20.755  27.414  1.00 93.93           H  
ATOM    656  CA  ASP A  43     -11.059  21.237  26.424  1.00 93.93           C  
ATOM    657  HA  ASP A  43     -11.255  21.052  25.367  1.00 93.93           H  
ATOM    658  C   ASP A  43     -11.711  22.590  26.736  1.00 93.93           C  
ATOM    659  CB  ASP A  43     -11.673  20.076  27.219  1.00 93.93           C  
ATOM    660  HB2 ASP A  43     -12.759  20.118  27.135  1.00 93.93           H  
ATOM    661  HB3 ASP A  43     -11.400  20.164  28.271  1.00 93.93           H  
ATOM    662  O   ASP A  43     -12.509  23.083  25.943  1.00 93.93           O  
ATOM    663  CG  ASP A  43     -11.188  18.740  26.652  1.00 93.93           C  
ATOM    664  OD1 ASP A  43     -11.194  18.584  25.408  1.00 93.93           O  
ATOM    665  OD2 ASP A  43     -10.625  17.907  27.393  1.00 93.93           O  
ATOM    666  N   ASN A  44     -11.263  23.274  27.793  1.00 93.80           N  
ATOM    667  H   ASN A  44     -10.596  22.831  28.409  1.00 93.80           H  
ATOM    668  CA  ASN A  44     -11.721  24.630  28.106  1.00 93.80           C  
ATOM    669  HA  ASN A  44     -12.809  24.631  28.158  1.00 93.80           H  
ATOM    670  C   ASN A  44     -11.298  25.626  27.013  1.00 93.80           C  
ATOM    671  CB  ASN A  44     -11.150  25.083  29.462  1.00 93.80           C  
ATOM    672  HB2 ASN A  44     -11.545  26.075  29.681  1.00 93.80           H  
ATOM    673  HB3 ASN A  44     -10.066  25.161  29.390  1.00 93.80           H  
ATOM    674  O   ASN A  44     -12.035  26.554  26.694  1.00 93.80           O  
ATOM    675  CG  ASN A  44     -11.489  24.188  30.641  1.00 93.80           C  
ATOM    676  ND2 ASN A  44     -10.890  24.440  31.780  1.00 93.80           N  
ATOM    677 HD21 ASN A  44     -11.161  23.829  32.538  1.00 93.80           H  
ATOM    678 HD22 ASN A  44     -10.282  25.241  31.871  1.00 93.80           H  
ATOM    679  OD1 ASN A  44     -12.255  23.248  30.589  1.00 93.80           O  
ATOM    680  N   VAL A  45     -10.112  25.441  26.418  1.00 95.25           N  
ATOM    681  H   VAL A  45      -9.555  24.652  26.715  1.00 95.25           H  
ATOM    682  CA  VAL A  45      -9.661  26.258  25.278  1.00 95.25           C  
ATOM    683  HA  VAL A  45      -9.730  27.310  25.555  1.00 95.25           H  
ATOM    684  C   VAL A  45     -10.593  26.052  24.083  1.00 95.25           C  
ATOM    685  CB  VAL A  45      -8.193  25.957  24.910  1.00 95.25           C  
ATOM    686  HB  VAL A  45      -8.075  24.891  24.714  1.00 95.25           H  
ATOM    687  O   VAL A  45     -11.034  27.033  23.486  1.00 95.25           O  
ATOM    688  CG1 VAL A  45      -7.727  26.707  23.657  1.00 95.25           C  
ATOM    689 HG11 VAL A  45      -8.312  26.401  22.790  1.00 95.25           H  
ATOM    690 HG12 VAL A  45      -6.679  26.485  23.457  1.00 95.25           H  
ATOM    691 HG13 VAL A  45      -7.845  27.780  23.807  1.00 95.25           H  
ATOM    692  CG2 VAL A  45      -7.251  26.342  26.060  1.00 95.25           C  
ATOM    693 HG21 VAL A  45      -7.349  27.406  26.279  1.00 95.25           H  
ATOM    694 HG22 VAL A  45      -6.221  26.124  25.780  1.00 95.25           H  
ATOM    695 HG23 VAL A  45      -7.495  25.767  26.953  1.00 95.25           H  
ATOM    696  N   LEU A  46     -10.955  24.806  23.769  1.00 96.46           N  
ATOM    697  H   LEU A  46     -10.596  24.044  24.326  1.00 96.46           H  
ATOM    698  CA  LEU A  46     -11.882  24.485  22.679  1.00 96.46           C  
ATOM    699  HA  LEU A  46     -11.510  24.939  21.759  1.00 96.46           H  
ATOM    700  C   LEU A  46     -13.278  25.074  22.900  1.00 96.46           C  
ATOM    701  CB  LEU A  46     -11.966  22.961  22.496  1.00 96.46           C  
ATOM    702  HB2 LEU A  46     -12.797  22.731  21.829  1.00 96.46           H  
ATOM    703  HB3 LEU A  46     -12.186  22.503  23.461  1.00 96.46           H  
ATOM    704  O   LEU A  46     -13.866  25.572  21.949  1.00 96.46           O  
ATOM    705  CG  LEU A  46     -10.690  22.333  21.919  1.00 96.46           C  
ATOM    706  HG  LEU A  46      -9.829  22.661  22.502  1.00 96.46           H  
ATOM    707  CD1 LEU A  46     -10.771  20.811  22.008  1.00 96.46           C  
ATOM    708 HD11 LEU A  46     -10.872  20.514  23.052  1.00 96.46           H  
ATOM    709 HD12 LEU A  46     -11.639  20.454  21.454  1.00 96.46           H  
ATOM    710 HD13 LEU A  46      -9.859  20.371  21.603  1.00 96.46           H  
ATOM    711  CD2 LEU A  46     -10.470  22.726  20.457  1.00 96.46           C  
ATOM    712 HD21 LEU A  46     -11.368  22.499  19.883  1.00 96.46           H  
ATOM    713 HD22 LEU A  46      -9.628  22.173  20.042  1.00 96.46           H  
ATOM    714 HD23 LEU A  46     -10.251  23.792  20.383  1.00 96.46           H  
ATOM    715  N   GLU A  47     -13.784  25.104  24.135  1.00 94.94           N  
ATOM    716  H   GLU A  47     -13.301  24.605  24.869  1.00 94.94           H  
ATOM    717  CA  GLU A  47     -15.068  25.749  24.455  1.00 94.94           C  
ATOM    718  HA  GLU A  47     -15.851  25.321  23.828  1.00 94.94           H  
ATOM    719  C   GLU A  47     -15.063  27.263  24.188  1.00 94.94           C  
ATOM    720  CB  GLU A  47     -15.426  25.496  25.925  1.00 94.94           C  
ATOM    721  HB2 GLU A  47     -14.572  25.754  26.552  1.00 94.94           H  
ATOM    722  HB3 GLU A  47     -16.259  26.146  26.194  1.00 94.94           H  
ATOM    723  O   GLU A  47     -16.104  27.854  23.895  1.00 94.94           O  
ATOM    724  CG  GLU A  47     -15.849  24.044  26.193  1.00 94.94           C  
ATOM    725  HG2 GLU A  47     -16.733  23.829  25.593  1.00 94.94           H  
ATOM    726  HG3 GLU A  47     -15.059  23.367  25.869  1.00 94.94           H  
ATOM    727  CD  GLU A  47     -16.170  23.777  27.674  1.00 94.94           C  
ATOM    728  OE1 GLU A  47     -16.498  22.609  27.982  1.00 94.94           O  
ATOM    729  OE2 GLU A  47     -16.137  24.735  28.483  1.00 94.94           O  
ATOM    730  N   THR A  48     -13.893  27.909  24.250  1.00 94.82           N  
ATOM    731  H   THR A  48     -13.080  27.376  24.524  1.00 94.82           H  
ATOM    732  CA  THR A  48     -13.755  29.336  23.923  1.00 94.82           C  
ATOM    733  HA  THR A  48     -14.681  29.831  24.217  1.00 94.82           H  
ATOM    734  C   THR A  48     -13.586  29.608  22.426  1.00 94.82           C  
ATOM    735  CB  THR A  48     -12.626  30.013  24.711  1.00 94.82           C  
ATOM    736  HB  THR A  48     -12.651  31.078  24.480  1.00 94.82           H  
ATOM    737  O   THR A  48     -13.678  30.760  21.999  1.00 94.82           O  
ATOM    738  CG2 THR A  48     -12.795  29.896  26.224  1.00 94.82           C  
ATOM    739 HG21 THR A  48     -12.829  28.850  26.528  1.00 94.82           H  
ATOM    740 HG22 THR A  48     -11.959  30.385  26.724  1.00 94.82           H  
ATOM    741 HG23 THR A  48     -13.726  30.375  26.527  1.00 94.82           H  
ATOM    742  OG1 THR A  48     -11.348  29.556  24.347  1.00 94.82           O  
ATOM    743  HG1 THR A  48     -11.383  28.622  24.128  1.00 94.82           H  
ATOM    744  N   LEU A  49     -13.354  28.597  21.597  1.00 96.84           N  
ATOM    745  H   LEU A  49     -13.403  27.650  21.945  1.00 96.84           H  
ATOM    746  CA  LEU A  49     -13.123  28.781  20.169  1.00 96.84           C  
ATOM    747  HA  LEU A  49     -13.045  29.843  19.933  1.00 96.84           H  
ATOM    748  C   LEU A  49     -14.308  28.248  19.364  1.00 96.84           C  
ATOM    749  CB  LEU A  49     -11.790  28.128  19.773  1.00 96.84           C  
ATOM    750  HB2 LEU A  49     -11.682  28.193  18.690  1.00 96.84           H  
ATOM    751  HB3 LEU A  49     -11.835  27.072  20.039  1.00 96.84           H  
ATOM    752  O   LEU A  49     -14.762  27.126  19.547  1.00 96.84           O  
ATOM    753  CG  LEU A  49     -10.542  28.754  20.432  1.00 96.84           C  
ATOM    754  HG  LEU A  49     -10.613  28.673  21.516  1.00 96.84           H  
ATOM    755  CD1 LEU A  49      -9.297  27.991  19.975  1.00 96.84           C  
ATOM    756 HD11 LEU A  49      -8.412  28.407  20.456  1.00 96.84           H  
ATOM    757 HD12 LEU A  49      -9.190  28.059  18.893  1.00 96.84           H  
ATOM    758 HD13 LEU A  49      -9.389  26.943  20.262  1.00 96.84           H  
ATOM    759  CD2 LEU A  49     -10.357  30.233  20.073  1.00 96.84           C  
ATOM    760 HD21 LEU A  49     -11.149  30.826  20.531  1.00 96.84           H  
ATOM    761 HD22 LEU A  49      -9.401  30.589  20.457  1.00 96.84           H  
ATOM    762 HD23 LEU A  49     -10.381  30.362  18.991  1.00 96.84           H  
ATOM    763  N   ASP A  50     -14.792  29.048  18.418  1.00 96.80           N  
ATOM    764  H   ASP A  50     -14.441  29.993  18.358  1.00 96.80           H  
ATOM    765  CA  ASP A  50     -15.709  28.537  17.398  1.00 96.80           C  
ATOM    766  HA  ASP A  50     -16.379  27.818  17.869  1.00 96.80           H  
ATOM    767  C   ASP A  50     -14.941  27.799  16.292  1.00 96.80           C  
ATOM    768  CB  ASP A  50     -16.601  29.639  16.830  1.00 96.80           C  
ATOM    769  HB2 ASP A  50     -15.989  30.434  16.403  1.00 96.80           H  
ATOM    770  HB3 ASP A  50     -17.217  30.059  17.624  1.00 96.80           H  
ATOM    771  O   ASP A  50     -13.983  28.328  15.730  1.00 96.80           O  
ATOM    772  CG  ASP A  50     -17.491  29.017  15.755  1.00 96.80           C  
ATOM    773  OD1 ASP A  50     -17.113  29.124  14.567  1.00 96.80           O  
ATOM    774  OD2 ASP A  50     -18.433  28.283  16.127  1.00 96.80           O  
ATOM    775  N   MET A  51     -15.390  26.592  15.957  1.00 95.11           N  
ATOM    776  H   MET A  51     -16.204  26.253  16.450  1.00 95.11           H  
ATOM    777  CA  MET A  51     -14.692  25.676  15.051  1.00 95.11           C  
ATOM    778  HA  MET A  51     -13.663  25.580  15.396  1.00 95.11           H  
ATOM    779  C   MET A  51     -14.629  26.157  13.598  1.00 95.11           C  
ATOM    780  CB  MET A  51     -15.383  24.315  15.166  1.00 95.11           C  
ATOM    781  HB2 MET A  51     -15.579  24.138  16.224  1.00 95.11           H  
ATOM    782  HB3 MET A  51     -16.339  24.340  14.645  1.00 95.11           H  
ATOM    783  O   MET A  51     -13.692  25.797  12.886  1.00 95.11           O  
ATOM    784  CG  MET A  51     -14.547  23.140  14.651  1.00 95.11           C  
ATOM    785  HG2 MET A  51     -13.493  23.420  14.657  1.00 95.11           H  
ATOM    786  HG3 MET A  51     -14.830  22.913  13.623  1.00 95.11           H  
ATOM    787  SD  MET A  51     -14.732  21.662  15.685  1.00 95.11           S  
ATOM    788  CE  MET A  51     -16.507  21.372  15.563  1.00 95.11           C  
ATOM    789  HE1 MET A  51     -17.051  22.317  15.544  1.00 95.11           H  
ATOM    790  HE2 MET A  51     -16.722  20.796  14.664  1.00 95.11           H  
ATOM    791  HE3 MET A  51     -16.822  20.812  16.444  1.00 95.11           H  
ATOM    792  N   GLN A  52     -15.593  26.972  13.165  1.00 95.85           N  
ATOM    793  H   GLN A  52     -16.264  27.335  13.828  1.00 95.85           H  
ATOM    794  CA  GLN A  52     -15.652  27.505  11.806  1.00 95.85           C  
ATOM    795  HA  GLN A  52     -15.174  26.803  11.122  1.00 95.85           H  
ATOM    796  C   GLN A  52     -14.911  28.844  11.698  1.00 95.85           C  
ATOM    797  CB  GLN A  52     -17.127  27.636  11.402  1.00 95.85           C  
ATOM    798  HB2 GLN A  52     -17.604  28.412  12.000  1.00 95.85           H  
ATOM    799  HB3 GLN A  52     -17.632  26.690  11.596  1.00 95.85           H  
ATOM    800  O   GLN A  52     -14.206  29.081  10.721  1.00 95.85           O  
ATOM    801  CG  GLN A  52     -17.281  27.973   9.913  1.00 95.85           C  
ATOM    802  HG2 GLN A  52     -16.792  28.922   9.696  1.00 95.85           H  
ATOM    803  HG3 GLN A  52     -16.798  27.194   9.322  1.00 95.85           H  
ATOM    804  CD  GLN A  52     -18.737  28.081   9.471  1.00 95.85           C  
ATOM    805  NE2 GLN A  52     -18.978  28.292   8.195  1.00 95.85           N  
ATOM    806 HE21 GLN A  52     -18.217  28.355   7.534  1.00 95.85           H  
ATOM    807 HE22 GLN A  52     -19.951  28.360   7.933  1.00 95.85           H  
ATOM    808  OE1 GLN A  52     -19.685  27.992  10.235  1.00 95.85           O  
ATOM    809  N   GLN A  53     -15.051  29.719  12.697  1.00 96.73           N  
ATOM    810  H   GLN A  53     -15.700  29.497  13.438  1.00 96.73           H  
ATOM    811  CA  GLN A  53     -14.387  31.027  12.711  1.00 96.73           C  
ATOM    812  HA  GLN A  53     -14.446  31.467  11.716  1.00 96.73           H  
ATOM    813  C   GLN A  53     -12.903  30.933  13.070  1.00 96.73           C  
ATOM    814  CB  GLN A  53     -15.093  31.967  13.694  1.00 96.73           C  
ATOM    815  HB2 GLN A  53     -15.109  31.504  14.681  1.00 96.73           H  
ATOM    816  HB3 GLN A  53     -14.523  32.894  13.761  1.00 96.73           H  
ATOM    817  O   GLN A  53     -12.107  31.709  12.550  1.00 96.73           O  
ATOM    818  CG  GLN A  53     -16.525  32.307  13.262  1.00 96.73           C  
ATOM    819  HG2 GLN A  53     -16.498  32.768  12.275  1.00 96.73           H  
ATOM    820  HG3 GLN A  53     -17.120  31.396  13.197  1.00 96.73           H  
ATOM    821  CD  GLN A  53     -17.223  33.264  14.223  1.00 96.73           C  
ATOM    822  NE2 GLN A  53     -18.442  33.656  13.924  1.00 96.73           N  
ATOM    823 HE21 GLN A  53     -18.875  34.279  14.590  1.00 96.73           H  
ATOM    824 HE22 GLN A  53     -18.903  33.301  13.099  1.00 96.73           H  
ATOM    825  OE1 GLN A  53     -16.712  33.682  15.249  1.00 96.73           O  
ATOM    826  N   HIS A  54     -12.528  29.978  13.923  1.00 98.01           N  
ATOM    827  H   HIS A  54     -13.244  29.382  14.312  1.00 98.01           H  
ATOM    828  CA  HIS A  54     -11.180  29.829  14.474  1.00 98.01           C  
ATOM    829  HA  HIS A  54     -10.537  30.601  14.053  1.00 98.01           H  
ATOM    830  C   HIS A  54     -10.563  28.477  14.093  1.00 98.01           C  
ATOM    831  CB  HIS A  54     -11.211  30.023  15.998  1.00 98.01           C  
ATOM    832  HB2 HIS A  54     -10.187  30.117  16.359  1.00 98.01           H  
ATOM    833  HB3 HIS A  54     -11.637  29.134  16.462  1.00 98.01           H  
ATOM    834  O   HIS A  54      -9.888  27.846  14.911  1.00 98.01           O  
ATOM    835  CG  HIS A  54     -12.005  31.213  16.458  1.00 98.01           C  
ATOM    836  CD2 HIS A  54     -11.614  32.521  16.459  1.00 98.01           C  
ATOM    837  HD2 HIS A  54     -10.650  32.892  16.144  1.00 98.01           H  
ATOM    838  ND1 HIS A  54     -13.310  31.173  16.871  1.00 98.01           N  
ATOM    839  HD1 HIS A  54     -13.912  30.374  16.731  1.00 98.01           H  
ATOM    840  CE1 HIS A  54     -13.703  32.431  17.135  1.00 98.01           C  
ATOM    841  HE1 HIS A  54     -14.711  32.732  17.380  1.00 98.01           H  
ATOM    842  NE2 HIS A  54     -12.693  33.286  16.915  1.00 98.01           N  
ATOM    843  N   SER A  55     -10.805  27.998  12.868  1.00 98.26           N  
ATOM    844  H   SER A  55     -11.285  28.584  12.199  1.00 98.26           H  
ATOM    845  CA  SER A  55     -10.392  26.658  12.435  1.00 98.26           C  
ATOM    846  HA  SER A  55     -10.902  25.921  13.056  1.00 98.26           H  
ATOM    847  C   SER A  55      -8.891  26.420  12.587  1.00 98.26           C  
ATOM    848  CB  SER A  55     -10.784  26.408  10.979  1.00 98.26           C  
ATOM    849  HB2 SER A  55     -10.483  25.398  10.699  1.00 98.26           H  
ATOM    850  HB3 SER A  55     -10.270  27.115  10.327  1.00 98.26           H  
ATOM    851  O   SER A  55      -8.500  25.330  12.994  1.00 98.26           O  
ATOM    852  OG  SER A  55     -12.179  26.540  10.815  1.00 98.26           O  
ATOM    853  HG  SER A  55     -12.622  26.301  11.633  1.00 98.26           H  
ATOM    854  N   LEU A  56      -8.051  27.433  12.341  1.00 97.83           N  
ATOM    855  H   LEU A  56      -8.435  28.295  11.982  1.00 97.83           H  
ATOM    856  CA  LEU A  56      -6.603  27.331  12.565  1.00 97.83           C  
ATOM    857  HA  LEU A  56      -6.229  26.446  12.052  1.00 97.83           H  
ATOM    858  C   LEU A  56      -6.246  27.135  14.044  1.00 97.83           C  
ATOM    859  CB  LEU A  56      -5.895  28.577  12.004  1.00 97.83           C  
ATOM    860  HB2 LEU A  56      -4.858  28.556  12.338  1.00 97.83           H  
ATOM    861  HB3 LEU A  56      -6.361  29.472  12.416  1.00 97.83           H  
ATOM    862  O   LEU A  56      -5.449  26.263  14.373  1.00 97.83           O  
ATOM    863  CG  LEU A  56      -5.878  28.678  10.472  1.00 97.83           C  
ATOM    864  HG  LEU A  56      -6.903  28.746  10.109  1.00 97.83           H  
ATOM    865  CD1 LEU A  56      -5.127  29.937  10.041  1.00 97.83           C  
ATOM    866 HD11 LEU A  56      -5.639  30.823  10.416  1.00 97.83           H  
ATOM    867 HD12 LEU A  56      -4.105  29.921  10.418  1.00 97.83           H  
ATOM    868 HD13 LEU A  56      -5.098  29.996   8.953  1.00 97.83           H  
ATOM    869  CD2 LEU A  56      -5.201  27.462   9.841  1.00 97.83           C  
ATOM    870 HD21 LEU A  56      -4.969  27.662   8.795  1.00 97.83           H  
ATOM    871 HD22 LEU A  56      -4.270  27.251  10.367  1.00 97.83           H  
ATOM    872 HD23 LEU A  56      -5.859  26.595   9.885  1.00 97.83           H  
ATOM    873  N   GLY A  57      -6.864  27.887  14.957  1.00 97.75           N  
ATOM    874  H   GLY A  57      -7.578  28.535  14.655  1.00 97.75           H  
ATOM    875  CA  GLY A  57      -6.634  27.690  16.390  1.00 97.75           C  
ATOM    876  HA2 GLY A  57      -7.196  28.434  16.955  1.00 97.75           H  
ATOM    877  HA3 GLY A  57      -5.573  27.807  16.608  1.00 97.75           H  
ATOM    878  C   GLY A  57      -7.088  26.303  16.851  1.00 97.75           C  
ATOM    879  O   GLY A  57      -6.343  25.572  17.500  1.00 97.75           O  
ATOM    880  N   VAL A  58      -8.286  25.884  16.438  1.00 98.18           N  
ATOM    881  H   VAL A  58      -8.849  26.505  15.875  1.00 98.18           H  
ATOM    882  CA  VAL A  58      -8.810  24.553  16.779  1.00 98.18           C  
ATOM    883  HA  VAL A  58      -8.779  24.446  17.863  1.00 98.18           H  
ATOM    884  C   VAL A  58      -7.926  23.432  16.216  1.00 98.18           C  
ATOM    885  CB  VAL A  58     -10.279  24.414  16.341  1.00 98.18           C  
ATOM    886  HB  VAL A  58     -10.367  24.602  15.271  1.00 98.18           H  
ATOM    887  O   VAL A  58      -7.684  22.453  16.923  1.00 98.18           O  
ATOM    888  CG1 VAL A  58     -10.830  23.015  16.642  1.00 98.18           C  
ATOM    889 HG11 VAL A  58     -11.891  22.966  16.397  1.00 98.18           H  
ATOM    890 HG12 VAL A  58     -10.302  22.264  16.055  1.00 98.18           H  
ATOM    891 HG13 VAL A  58     -10.697  22.783  17.699  1.00 98.18           H  
ATOM    892  CG2 VAL A  58     -11.150  25.424  17.104  1.00 98.18           C  
ATOM    893 HG21 VAL A  58     -10.991  25.318  18.177  1.00 98.18           H  
ATOM    894 HG22 VAL A  58     -12.206  25.248  16.898  1.00 98.18           H  
ATOM    895 HG23 VAL A  58     -10.905  26.444  16.808  1.00 98.18           H  
ATOM    896  N   LEU A  59      -7.376  23.591  15.005  1.00 98.09           N  
ATOM    897  H   LEU A  59      -7.628  24.406  14.464  1.00 98.09           H  
ATOM    898  CA  LEU A  59      -6.432  22.644  14.404  1.00 98.09           C  
ATOM    899  HA  LEU A  59      -6.940  21.687  14.280  1.00 98.09           H  
ATOM    900  C   LEU A  59      -5.208  22.414  15.296  1.00 98.09           C  
ATOM    901  CB  LEU A  59      -5.988  23.165  13.022  1.00 98.09           C  
ATOM    902  HB2 LEU A  59      -5.548  24.155  13.143  1.00 98.09           H  
ATOM    903  HB3 LEU A  59      -6.864  23.279  12.384  1.00 98.09           H  
ATOM    904  O   LEU A  59      -4.862  21.270  15.575  1.00 98.09           O  
ATOM    905  CG  LEU A  59      -4.947  22.289  12.303  1.00 98.09           C  
ATOM    906  HG  LEU A  59      -4.039  22.225  12.902  1.00 98.09           H  
ATOM    907  CD1 LEU A  59      -5.469  20.879  12.044  1.00 98.09           C  
ATOM    908 HD11 LEU A  59      -6.385  20.922  11.454  1.00 98.09           H  
ATOM    909 HD12 LEU A  59      -5.657  20.368  12.989  1.00 98.09           H  
ATOM    910 HD13 LEU A  59      -4.705  20.310  11.516  1.00 98.09           H  
ATOM    911  CD2 LEU A  59      -4.583  22.932  10.965  1.00 98.09           C  
ATOM    912 HD21 LEU A  59      -3.826  22.333  10.459  1.00 98.09           H  
ATOM    913 HD22 LEU A  59      -4.175  23.928  11.136  1.00 98.09           H  
ATOM    914 HD23 LEU A  59      -5.464  23.007  10.327  1.00 98.09           H  
ATOM    915  N   TYR A  60      -4.567  23.483  15.772  1.00 97.18           N  
ATOM    916  H   TYR A  60      -4.903  24.402  15.522  1.00 97.18           H  
ATOM    917  CA  TYR A  60      -3.358  23.362  16.593  1.00 97.18           C  
ATOM    918  HA  TYR A  60      -2.693  22.640  16.119  1.00 97.18           H  
ATOM    919  C   TYR A  60      -3.643  22.822  17.996  1.00 97.18           C  
ATOM    920  CB  TYR A  60      -2.616  24.698  16.644  1.00 97.18           C  
ATOM    921  HB2 TYR A  60      -2.014  24.740  17.552  1.00 97.18           H  
ATOM    922  HB3 TYR A  60      -3.331  25.520  16.684  1.00 97.18           H  
ATOM    923  O   TYR A  60      -2.822  22.088  18.548  1.00 97.18           O  
ATOM    924  CG  TYR A  60      -1.695  24.879  15.459  1.00 97.18           C  
ATOM    925  CD1 TYR A  60      -0.327  24.567  15.571  1.00 97.18           C  
ATOM    926  HD1 TYR A  60       0.078  24.213  16.508  1.00 97.18           H  
ATOM    927  CD2 TYR A  60      -2.213  25.309  14.226  1.00 97.18           C  
ATOM    928  HD2 TYR A  60      -3.270  25.506  14.119  1.00 97.18           H  
ATOM    929  CE1 TYR A  60       0.515  24.704  14.451  1.00 97.18           C  
ATOM    930  HE1 TYR A  60       1.552  24.407  14.511  1.00 97.18           H  
ATOM    931  CE2 TYR A  60      -1.367  25.499  13.123  1.00 97.18           C  
ATOM    932  HE2 TYR A  60      -1.753  25.861  12.181  1.00 97.18           H  
ATOM    933  OH  TYR A  60       0.794  25.365  12.151  1.00 97.18           O  
ATOM    934  HH  TYR A  60       1.724  25.213  12.334  1.00 97.18           H  
ATOM    935  CZ  TYR A  60       0.001  25.202  13.236  1.00 97.18           C  
ATOM    936  N   VAL A  61      -4.820  23.110  18.560  1.00 97.67           N  
ATOM    937  H   VAL A  61      -5.437  23.757  18.090  1.00 97.67           H  
ATOM    938  CA  VAL A  61      -5.261  22.465  19.806  1.00 97.67           C  
ATOM    939  HA  VAL A  61      -4.472  22.575  20.549  1.00 97.67           H  
ATOM    940  C   VAL A  61      -5.465  20.962  19.595  1.00 97.67           C  
ATOM    941  CB  VAL A  61      -6.532  23.129  20.365  1.00 97.67           C  
ATOM    942  HB  VAL A  61      -7.324  23.105  19.616  1.00 97.67           H  
ATOM    943  O   VAL A  61      -5.008  20.160  20.411  1.00 97.67           O  
ATOM    944  CG1 VAL A  61      -7.007  22.398  21.625  1.00 97.67           C  
ATOM    945 HG11 VAL A  61      -6.157  22.204  22.279  1.00 97.67           H  
ATOM    946 HG12 VAL A  61      -7.479  21.452  21.357  1.00 97.67           H  
ATOM    947 HG13 VAL A  61      -7.726  23.014  22.164  1.00 97.67           H  
ATOM    948  CG2 VAL A  61      -6.273  24.587  20.765  1.00 97.67           C  
ATOM    949 HG21 VAL A  61      -7.210  25.056  21.065  1.00 97.67           H  
ATOM    950 HG22 VAL A  61      -5.560  24.633  21.588  1.00 97.67           H  
ATOM    951 HG23 VAL A  61      -5.867  25.149  19.923  1.00 97.67           H  
ATOM    952  N   LEU A  62      -6.097  20.559  18.490  1.00 97.87           N  
ATOM    953  H   LEU A  62      -6.449  21.259  17.853  1.00 97.87           H  
ATOM    954  CA  LEU A  62      -6.294  19.152  18.144  1.00 97.87           C  
ATOM    955  HA  LEU A  62      -6.773  18.660  18.990  1.00 97.87           H  
ATOM    956  C   LEU A  62      -4.962  18.428  17.888  1.00 97.87           C  
ATOM    957  CB  LEU A  62      -7.241  19.089  16.937  1.00 97.87           C  
ATOM    958  HB2 LEU A  62      -6.804  19.647  16.109  1.00 97.87           H  
ATOM    959  HB3 LEU A  62      -8.172  19.583  17.214  1.00 97.87           H  
ATOM    960  O   LEU A  62      -4.745  17.341  18.428  1.00 97.87           O  
ATOM    961  CG  LEU A  62      -7.559  17.671  16.438  1.00 97.87           C  
ATOM    962  HG  LEU A  62      -6.664  17.215  16.017  1.00 97.87           H  
ATOM    963  CD1 LEU A  62      -8.103  16.758  17.539  1.00 97.87           C  
ATOM    964 HD11 LEU A  62      -8.932  17.255  18.043  1.00 97.87           H  
ATOM    965 HD12 LEU A  62      -8.444  15.818  17.105  1.00 97.87           H  
ATOM    966 HD13 LEU A  62      -7.315  16.534  18.258  1.00 97.87           H  
ATOM    967  CD2 LEU A  62      -8.617  17.790  15.346  1.00 97.87           C  
ATOM    968 HD21 LEU A  62      -8.915  16.792  15.026  1.00 97.87           H  
ATOM    969 HD22 LEU A  62      -9.495  18.315  15.721  1.00 97.87           H  
ATOM    970 HD23 LEU A  62      -8.208  18.333  14.494  1.00 97.87           H  
ATOM    971  N   LEU A  63      -4.048  19.057  17.146  1.00 97.29           N  
ATOM    972  H   LEU A  63      -4.321  19.916  16.689  1.00 97.29           H  
ATOM    973  CA  LEU A  63      -2.695  18.561  16.899  1.00 97.29           C  
ATOM    974  HA  LEU A  63      -2.779  17.600  16.391  1.00 97.29           H  
ATOM    975  C   LEU A  63      -1.934  18.339  18.217  1.00 97.29           C  
ATOM    976  CB  LEU A  63      -1.979  19.562  15.969  1.00 97.29           C  
ATOM    977  HB2 LEU A  63      -1.938  20.531  16.466  1.00 97.29           H  
ATOM    978  HB3 LEU A  63      -2.573  19.680  15.063  1.00 97.29           H  
ATOM    979  O   LEU A  63      -1.351  17.276  18.430  1.00 97.29           O  
ATOM    980  CG  LEU A  63      -0.545  19.175  15.566  1.00 97.29           C  
ATOM    981  HG  LEU A  63       0.078  19.151  16.460  1.00 97.29           H  
ATOM    982  CD1 LEU A  63      -0.474  17.808  14.900  1.00 97.29           C  
ATOM    983 HD11 LEU A  63      -0.824  17.046  15.596  1.00 97.29           H  
ATOM    984 HD12 LEU A  63       0.562  17.589  14.643  1.00 97.29           H  
ATOM    985 HD13 LEU A  63      -1.079  17.796  13.994  1.00 97.29           H  
ATOM    986  CD2 LEU A  63       0.038  20.208  14.604  1.00 97.29           C  
ATOM    987 HD21 LEU A  63      -0.522  20.201  13.669  1.00 97.29           H  
ATOM    988 HD22 LEU A  63       1.078  19.963  14.391  1.00 97.29           H  
ATOM    989 HD23 LEU A  63      -0.009  21.204  15.045  1.00 97.29           H  
ATOM    990  N   ALA A  64      -2.009  19.292  19.151  1.00 96.47           N  
ATOM    991  H   ALA A  64      -2.473  20.158  18.915  1.00 96.47           H  
ATOM    992  CA  ALA A  64      -1.410  19.163  20.478  1.00 96.47           C  
ATOM    993  HA  ALA A  64      -0.348  18.950  20.362  1.00 96.47           H  
ATOM    994  C   ALA A  64      -2.029  18.023  21.309  1.00 96.47           C  
ATOM    995  CB  ALA A  64      -1.560  20.500  21.206  1.00 96.47           C  
ATOM    996  HB1 ALA A  64      -2.613  20.765  21.302  1.00 96.47           H  
ATOM    997  HB2 ALA A  64      -1.048  21.285  20.651  1.00 96.47           H  
ATOM    998  HB3 ALA A  64      -1.123  20.420  22.202  1.00 96.47           H  
ATOM    999  O   ALA A  64      -1.302  17.280  21.982  1.00 96.47           O  
ATOM   1000  N   LYS A  65      -3.362  17.856  21.255  1.00 96.97           N  
ATOM   1001  H   LYS A  65      -3.901  18.514  20.710  1.00 96.97           H  
ATOM   1002  CA  LYS A  65      -4.056  16.748  21.936  1.00 96.97           C  
ATOM   1003  HA  LYS A  65      -3.764  16.766  22.986  1.00 96.97           H  
ATOM   1004  C   LYS A  65      -3.609  15.387  21.403  1.00 96.97           C  
ATOM   1005  CB  LYS A  65      -5.590  16.877  21.850  1.00 96.97           C  
ATOM   1006  HB2 LYS A  65      -5.886  17.102  20.825  1.00 96.97           H  
ATOM   1007  HB3 LYS A  65      -6.030  15.918  22.124  1.00 96.97           H  
ATOM   1008  O   LYS A  65      -3.466  14.470  22.210  1.00 96.97           O  
ATOM   1009  CG  LYS A  65      -6.156  17.946  22.800  1.00 96.97           C  
ATOM   1010  HG2 LYS A  65      -5.781  17.772  23.808  1.00 96.97           H  
ATOM   1011  HG3 LYS A  65      -5.811  18.924  22.467  1.00 96.97           H  
ATOM   1012  CD  LYS A  65      -7.694  17.967  22.843  1.00 96.97           C  
ATOM   1013  HD2 LYS A  65      -8.021  18.949  23.186  1.00 96.97           H  
ATOM   1014  HD3 LYS A  65      -8.076  17.835  21.831  1.00 96.97           H  
ATOM   1015  CE  LYS A  65      -8.281  16.877  23.761  1.00 96.97           C  
ATOM   1016  HE2 LYS A  65      -9.060  16.349  23.210  1.00 96.97           H  
ATOM   1017  HE3 LYS A  65      -7.498  16.161  24.010  1.00 96.97           H  
ATOM   1018  NZ  LYS A  65      -8.872  17.432  25.006  1.00 96.97           N  
ATOM   1019  HZ1 LYS A  65      -9.677  18.018  24.831  1.00 96.97           H  
ATOM   1020  HZ2 LYS A  65      -9.276  16.743  25.624  1.00 96.97           H  
ATOM   1021  HZ3 LYS A  65      -8.227  17.975  25.562  1.00 96.97           H  
ATOM   1022  N   LEU A  66      -3.379  15.267  20.094  1.00 97.18           N  
ATOM   1023  H   LEU A  66      -3.555  16.071  19.510  1.00 97.18           H  
ATOM   1024  CA  LEU A  66      -2.905  14.040  19.447  1.00 97.18           C  
ATOM   1025  HA  LEU A  66      -3.481  13.196  19.827  1.00 97.18           H  
ATOM   1026  C   LEU A  66      -1.439  13.734  19.771  1.00 97.18           C  
ATOM   1027  CB  LEU A  66      -3.128  14.152  17.931  1.00 97.18           C  
ATOM   1028  HB2 LEU A  66      -2.790  15.132  17.596  1.00 97.18           H  
ATOM   1029  HB3 LEU A  66      -2.513  13.405  17.429  1.00 97.18           H  
ATOM   1030  O   LEU A  66      -1.140  12.607  20.158  1.00 97.18           O  
ATOM   1031  CG  LEU A  66      -4.590  13.933  17.509  1.00 97.18           C  
ATOM   1032  HG  LEU A  66      -5.256  14.494  18.164  1.00 97.18           H  
ATOM   1033  CD1 LEU A  66      -4.781  14.424  16.080  1.00 97.18           C  
ATOM   1034 HD11 LEU A  66      -4.129  13.876  15.400  1.00 97.18           H  
ATOM   1035 HD12 LEU A  66      -5.819  14.300  15.772  1.00 97.18           H  
ATOM   1036 HD13 LEU A  66      -4.527  15.483  16.040  1.00 97.18           H  
ATOM   1037  CD2 LEU A  66      -4.970  12.450  17.554  1.00 97.18           C  
ATOM   1038 HD21 LEU A  66      -6.016  12.329  17.273  1.00 97.18           H  
ATOM   1039 HD22 LEU A  66      -4.336  11.894  16.863  1.00 97.18           H  
ATOM   1040 HD23 LEU A  66      -4.812  12.037  18.550  1.00 97.18           H  
ATOM   1041  N   HIS A  67      -0.553  14.734  19.726  1.00 94.20           N  
ATOM   1042  H   HIS A  67      -0.845  15.617  19.333  1.00 94.20           H  
ATOM   1043  CA  HIS A  67       0.856  14.588  20.134  1.00 94.20           C  
ATOM   1044  HA  HIS A  67       1.356  13.876  19.478  1.00 94.20           H  
ATOM   1045  C   HIS A  67       1.012  14.044  21.558  1.00 94.20           C  
ATOM   1046  CB  HIS A  67       1.563  15.949  20.019  1.00 94.20           C  
ATOM   1047  HB2 HIS A  67       0.851  16.766  20.136  1.00 94.20           H  
ATOM   1048  HB3 HIS A  67       2.303  16.040  20.814  1.00 94.20           H  
ATOM   1049  O   HIS A  67       1.903  13.249  21.842  1.00 94.20           O  
ATOM   1050  CG  HIS A  67       2.307  16.100  18.722  1.00 94.20           C  
ATOM   1051  CD2 HIS A  67       2.049  16.997  17.729  1.00 94.20           C  
ATOM   1052  HD2 HIS A  67       1.254  17.728  17.711  1.00 94.20           H  
ATOM   1053  ND1 HIS A  67       3.382  15.296  18.350  1.00 94.20           N  
ATOM   1054  CE1 HIS A  67       3.745  15.721  17.131  1.00 94.20           C  
ATOM   1055  HE1 HIS A  67       4.532  15.288  16.530  1.00 94.20           H  
ATOM   1056  NE2 HIS A  67       2.974  16.744  16.738  1.00 94.20           N  
ATOM   1057  HE2 HIS A  67       3.039  17.154  15.818  1.00 94.20           H  
ATOM   1058  N   SER A  68       0.120  14.447  22.463  1.00 94.07           N  
ATOM   1059  H   SER A  68      -0.590  15.100  22.162  1.00 94.07           H  
ATOM   1060  CA  SER A  68       0.152  14.022  23.870  1.00 94.07           C  
ATOM   1061  HA  SER A  68       1.161  13.690  24.117  1.00 94.07           H  
ATOM   1062  C   SER A  68      -0.776  12.841  24.173  1.00 94.07           C  
ATOM   1063  CB  SER A  68      -0.158  15.209  24.777  1.00 94.07           C  
ATOM   1064  HB2 SER A  68      -0.025  14.925  25.821  1.00 94.07           H  
ATOM   1065  HB3 SER A  68      -1.194  15.503  24.609  1.00 94.07           H  
ATOM   1066  O   SER A  68      -0.950  12.478  25.334  1.00 94.07           O  
ATOM   1067  OG  SER A  68       0.688  16.298  24.469  1.00 94.07           O  
ATOM   1068  HG  SER A  68       0.505  16.560  23.564  1.00 94.07           H  
ATOM   1069  N   ALA A  69      -1.399  12.224  23.164  1.00 93.45           N  
ATOM   1070  H   ALA A  69      -1.225  12.525  22.216  1.00 93.45           H  
ATOM   1071  CA  ALA A  69      -2.395  11.177  23.388  1.00 93.45           C  
ATOM   1072  HA  ALA A  69      -3.142  11.562  24.083  1.00 93.45           H  
ATOM   1073  C   ALA A  69      -1.796   9.908  24.019  1.00 93.45           C  
ATOM   1074  CB  ALA A  69      -3.095  10.864  22.063  1.00 93.45           C  
ATOM   1075  HB1 ALA A  69      -2.377  10.480  21.339  1.00 93.45           H  
ATOM   1076  HB2 ALA A  69      -3.872  10.119  22.229  1.00 93.45           H  
ATOM   1077  HB3 ALA A  69      -3.557  11.769  21.667  1.00 93.45           H  
ATOM   1078  O   ALA A  69      -2.475   9.227  24.788  1.00 93.45           O  
ATOM   1079  N   SER A  70      -0.527   9.600  23.738  1.00 89.37           N  
ATOM   1080  H   SER A  70      -0.004  10.210  23.127  1.00 89.37           H  
ATOM   1081  CA  SER A  70       0.173   8.444  24.313  1.00 89.37           C  
ATOM   1082  HA  SER A  70      -0.434   7.552  24.160  1.00 89.37           H  
ATOM   1083  C   SER A  70       0.410   8.586  25.820  1.00 89.37           C  
ATOM   1084  CB  SER A  70       1.506   8.241  23.583  1.00 89.37           C  
ATOM   1085  HB2 SER A  70       2.032   7.386  24.007  1.00 89.37           H  
ATOM   1086  HB3 SER A  70       1.307   8.045  22.529  1.00 89.37           H  
ATOM   1087  O   SER A  70       0.290   7.608  26.556  1.00 89.37           O  
ATOM   1088  OG  SER A  70       2.306   9.403  23.702  1.00 89.37           O  
ATOM   1089  HG  SER A  70       2.946   9.418  22.987  1.00 89.37           H  
ATOM   1090  N   THR A  71       0.698   9.801  26.293  1.00 90.88           N  
ATOM   1091  H   THR A  71       0.790  10.560  25.633  1.00 90.88           H  
ATOM   1092  CA  THR A  71       0.971  10.098  27.706  1.00 90.88           C  
ATOM   1093  HA  THR A  71       1.416   9.220  28.175  1.00 90.88           H  
ATOM   1094  C   THR A  71      -0.296  10.416  28.489  1.00 90.88           C  
ATOM   1095  CB  THR A  71       1.965  11.261  27.840  1.00 90.88           C  
ATOM   1096  HB  THR A  71       2.032  11.558  28.887  1.00 90.88           H  
ATOM   1097  O   THR A  71      -0.459   9.930  29.606  1.00 90.88           O  
ATOM   1098  CG2 THR A  71       3.361  10.878  27.354  1.00 90.88           C  
ATOM   1099 HG21 THR A  71       3.337  10.633  26.293  1.00 90.88           H  
ATOM   1100 HG22 THR A  71       4.050  11.708  27.515  1.00 90.88           H  
ATOM   1101 HG23 THR A  71       3.718  10.011  27.911  1.00 90.88           H  
ATOM   1102  OG1 THR A  71       1.550  12.363  27.068  1.00 90.88           O  
ATOM   1103  HG1 THR A  71       2.294  12.960  26.968  1.00 90.88           H  
ATOM   1104  N   ALA A  72      -1.214  11.195  27.911  1.00 91.30           N  
ATOM   1105  H   ALA A  72      -0.992  11.617  27.021  1.00 91.30           H  
ATOM   1106  CA  ALA A  72      -2.482  11.542  28.549  1.00 91.30           C  
ATOM   1107  HA  ALA A  72      -2.289  11.813  29.587  1.00 91.30           H  
ATOM   1108  C   ALA A  72      -3.481  10.372  28.567  1.00 91.30           C  
ATOM   1109  CB  ALA A  72      -3.064  12.765  27.834  1.00 91.30           C  
ATOM   1110  HB1 ALA A  72      -3.992  13.059  28.325  1.00 91.30           H  
ATOM   1111  HB2 ALA A  72      -3.275  12.529  26.791  1.00 91.30           H  
ATOM   1112  HB3 ALA A  72      -2.359  13.595  27.878  1.00 91.30           H  
ATOM   1113  O   ALA A  72      -4.362  10.342  29.423  1.00 91.30           O  
ATOM   1114  N   ASN A  73      -3.346   9.420  27.635  1.00 87.48           N  
ATOM   1115  H   ASN A  73      -2.602   9.534  26.961  1.00 87.48           H  
ATOM   1116  CA  ASN A  73      -4.229   8.266  27.446  1.00 87.48           C  
ATOM   1117  HA  ASN A  73      -4.057   7.903  26.433  1.00 87.48           H  
ATOM   1118  C   ASN A  73      -5.732   8.625  27.522  1.00 87.48           C  
ATOM   1119  CB  ASN A  73      -3.802   7.144  28.403  1.00 87.48           C  
ATOM   1120  HB2 ASN A  73      -4.004   7.460  29.427  1.00 87.48           H  
ATOM   1121  HB3 ASN A  73      -2.732   6.963  28.303  1.00 87.48           H  
ATOM   1122  O   ASN A  73      -6.451   8.091  28.372  1.00 87.48           O  
ATOM   1123  CG  ASN A  73      -4.529   5.841  28.115  1.00 87.48           C  
ATOM   1124  ND2 ASN A  73      -4.908   5.119  29.143  1.00 87.48           N  
ATOM   1125 HD21 ASN A  73      -5.492   4.316  28.957  1.00 87.48           H  
ATOM   1126 HD22 ASN A  73      -4.816   5.519  30.066  1.00 87.48           H  
ATOM   1127  OD1 ASN A  73      -4.743   5.437  26.975  1.00 87.48           O  
ATOM   1128  N   PRO A  74      -6.216   9.539  26.659  1.00 89.84           N  
ATOM   1129  CA  PRO A  74      -7.606   9.970  26.691  1.00 89.84           C  
ATOM   1130  HA  PRO A  74      -7.851  10.355  27.680  1.00 89.84           H  
ATOM   1131  C   PRO A  74      -8.575   8.851  26.338  1.00 89.84           C  
ATOM   1132  CB  PRO A  74      -7.709  11.087  25.661  1.00 89.84           C  
ATOM   1133  HB2 PRO A  74      -7.496  12.018  26.185  1.00 89.84           H  
ATOM   1134  HB3 PRO A  74      -8.687  11.138  25.183  1.00 89.84           H  
ATOM   1135  O   PRO A  74      -8.219   7.895  25.643  1.00 89.84           O  
ATOM   1136  CG  PRO A  74      -6.600  10.776  24.656  1.00 89.84           C  
ATOM   1137  HG2 PRO A  74      -6.235  11.677  24.164  1.00 89.84           H  
ATOM   1138  HG3 PRO A  74      -6.960  10.054  23.924  1.00 89.84           H  
ATOM   1139  CD  PRO A  74      -5.521  10.134  25.523  1.00 89.84           C  
ATOM   1140  HD2 PRO A  74      -4.832  10.901  25.876  1.00 89.84           H  
ATOM   1141  HD3 PRO A  74      -4.989   9.378  24.945  1.00 89.84           H  
ATOM   1142  N   GLU A  75      -9.835   9.045  26.731  1.00 92.57           N  
ATOM   1143  H   GLU A  75     -10.056   9.856  27.292  1.00 92.57           H  
ATOM   1144  CA  GLU A  75     -10.943   8.224  26.254  1.00 92.57           C  
ATOM   1145  HA  GLU A  75     -10.758   7.199  26.577  1.00 92.57           H  
ATOM   1146  C   GLU A  75     -11.020   8.311  24.716  1.00 92.57           C  
ATOM   1147  CB  GLU A  75     -12.255   8.676  26.913  1.00 92.57           C  
ATOM   1148  HB2 GLU A  75     -12.147   8.607  27.996  1.00 92.57           H  
ATOM   1149  HB3 GLU A  75     -12.447   9.720  26.663  1.00 92.57           H  
ATOM   1150  O   GLU A  75     -11.298   9.391  24.177  1.00 92.57           O  
ATOM   1151  CG  GLU A  75     -13.463   7.831  26.478  1.00 92.57           C  
ATOM   1152  HG2 GLU A  75     -13.685   8.054  25.434  1.00 92.57           H  
ATOM   1153  HG3 GLU A  75     -14.330   8.134  27.065  1.00 92.57           H  
ATOM   1154  CD  GLU A  75     -13.226   6.324  26.650  1.00 92.57           C  
ATOM   1155  OE1 GLU A  75     -13.521   5.596  25.676  1.00 92.57           O  
ATOM   1156  OE2 GLU A  75     -12.688   5.929  27.707  1.00 92.57           O  
ATOM   1157  N   PRO A  76     -10.777   7.211  23.975  1.00 94.32           N  
ATOM   1158  CA  PRO A  76     -10.608   7.279  22.526  1.00 94.32           C  
ATOM   1159  HA  PRO A  76      -9.755   7.924  22.316  1.00 94.32           H  
ATOM   1160  C   PRO A  76     -11.810   7.852  21.785  1.00 94.32           C  
ATOM   1161  CB  PRO A  76     -10.303   5.845  22.083  1.00 94.32           C  
ATOM   1162  HB2 PRO A  76      -9.646   5.825  21.214  1.00 94.32           H  
ATOM   1163  HB3 PRO A  76     -11.230   5.311  21.877  1.00 94.32           H  
ATOM   1164  O   PRO A  76     -11.642   8.596  20.818  1.00 94.32           O  
ATOM   1165  CG  PRO A  76      -9.638   5.237  23.314  1.00 94.32           C  
ATOM   1166  HG2 PRO A  76      -8.592   5.543  23.356  1.00 94.32           H  
ATOM   1167  HG3 PRO A  76      -9.727   4.150  23.330  1.00 94.32           H  
ATOM   1168  CD  PRO A  76     -10.402   5.886  24.460  1.00 94.32           C  
ATOM   1169  HD2 PRO A  76      -9.762   5.921  25.341  1.00 94.32           H  
ATOM   1170  HD3 PRO A  76     -11.299   5.304  24.672  1.00 94.32           H  
ATOM   1171  N   VAL A  77     -13.022   7.555  22.257  1.00 93.71           N  
ATOM   1172  H   VAL A  77     -13.085   6.971  23.079  1.00 93.71           H  
ATOM   1173  CA  VAL A  77     -14.262   8.025  21.628  1.00 93.71           C  
ATOM   1174  HA  VAL A  77     -14.257   7.713  20.584  1.00 93.71           H  
ATOM   1175  C   VAL A  77     -14.354   9.553  21.639  1.00 93.71           C  
ATOM   1176  CB  VAL A  77     -15.490   7.393  22.311  1.00 93.71           C  
ATOM   1177  HB  VAL A  77     -15.519   7.701  23.356  1.00 93.71           H  
ATOM   1178  O   VAL A  77     -14.812  10.131  20.656  1.00 93.71           O  
ATOM   1179  CG1 VAL A  77     -16.800   7.824  21.637  1.00 93.71           C  
ATOM   1180 HG11 VAL A  77     -16.952   8.897  21.755  1.00 93.71           H  
ATOM   1181 HG12 VAL A  77     -17.640   7.314  22.107  1.00 93.71           H  
ATOM   1182 HG13 VAL A  77     -16.775   7.577  20.575  1.00 93.71           H  
ATOM   1183  CG2 VAL A  77     -15.420   5.860  22.251  1.00 93.71           C  
ATOM   1184 HG21 VAL A  77     -16.324   5.432  22.684  1.00 93.71           H  
ATOM   1185 HG22 VAL A  77     -15.318   5.522  21.219  1.00 93.71           H  
ATOM   1186 HG23 VAL A  77     -14.578   5.497  22.839  1.00 93.71           H  
ATOM   1187  N   GLN A  78     -13.873  10.217  22.697  1.00 94.01           N  
ATOM   1188  H   GLN A  78     -13.394   9.699  23.421  1.00 94.01           H  
ATOM   1189  CA  GLN A  78     -13.908  11.680  22.799  1.00 94.01           C  
ATOM   1190  HA  GLN A  78     -14.919  12.031  22.593  1.00 94.01           H  
ATOM   1191  C   GLN A  78     -12.984  12.333  21.769  1.00 94.01           C  
ATOM   1192  CB  GLN A  78     -13.514  12.131  24.212  1.00 94.01           C  
ATOM   1193  HB2 GLN A  78     -13.443  13.219  24.219  1.00 94.01           H  
ATOM   1194  HB3 GLN A  78     -12.533  11.728  24.464  1.00 94.01           H  
ATOM   1195  O   GLN A  78     -13.397  13.251  21.064  1.00 94.01           O  
ATOM   1196  CG  GLN A  78     -14.528  11.708  25.284  1.00 94.01           C  
ATOM   1197  HG2 GLN A  78     -14.614  10.621  25.298  1.00 94.01           H  
ATOM   1198  HG3 GLN A  78     -15.504  12.130  25.045  1.00 94.01           H  
ATOM   1199  CD  GLN A  78     -14.124  12.171  26.682  1.00 94.01           C  
ATOM   1200  NE2 GLN A  78     -14.895  11.850  27.697  1.00 94.01           N  
ATOM   1201 HE21 GLN A  78     -15.734  11.302  27.568  1.00 94.01           H  
ATOM   1202 HE22 GLN A  78     -14.585  12.196  28.594  1.00 94.01           H  
ATOM   1203  OE1 GLN A  78     -13.110  12.807  26.902  1.00 94.01           O  
ATOM   1204  N   LEU A  79     -11.757  11.824  21.621  1.00 96.30           N  
ATOM   1205  H   LEU A  79     -11.478  11.056  22.215  1.00 96.30           H  
ATOM   1206  CA  LEU A  79     -10.801  12.369  20.654  1.00 96.30           C  
ATOM   1207  HA  LEU A  79     -10.800  13.452  20.781  1.00 96.30           H  
ATOM   1208  C   LEU A  79     -11.226  12.085  19.204  1.00 96.30           C  
ATOM   1209  CB  LEU A  79      -9.400  11.826  20.986  1.00 96.30           C  
ATOM   1210  HB2 LEU A  79      -9.228  11.958  22.054  1.00 96.30           H  
ATOM   1211  HB3 LEU A  79      -9.374  10.757  20.775  1.00 96.30           H  
ATOM   1212  O   LEU A  79     -11.077  12.942  18.334  1.00 96.30           O  
ATOM   1213  CG  LEU A  79      -8.248  12.513  20.225  1.00 96.30           C  
ATOM   1214  HG  LEU A  79      -8.338  12.311  19.157  1.00 96.30           H  
ATOM   1215  CD1 LEU A  79      -8.214  14.029  20.446  1.00 96.30           C  
ATOM   1216 HD11 LEU A  79      -9.071  14.492  19.958  1.00 96.30           H  
ATOM   1217 HD12 LEU A  79      -8.220  14.256  21.512  1.00 96.30           H  
ATOM   1218 HD13 LEU A  79      -7.316  14.446  19.989  1.00 96.30           H  
ATOM   1219  CD2 LEU A  79      -6.921  11.943  20.724  1.00 96.30           C  
ATOM   1220 HD21 LEU A  79      -6.090  12.493  20.284  1.00 96.30           H  
ATOM   1221 HD22 LEU A  79      -6.837  10.894  20.438  1.00 96.30           H  
ATOM   1222 HD23 LEU A  79      -6.854  12.030  21.809  1.00 96.30           H  
ATOM   1223  N   ILE A  80     -11.827  10.917  18.950  1.00 97.87           N  
ATOM   1224  H   ILE A  80     -11.892  10.244  19.700  1.00 97.87           H  
ATOM   1225  CA  ILE A  80     -12.418  10.578  17.646  1.00 97.87           C  
ATOM   1226  HA  ILE A  80     -11.677  10.759  16.868  1.00 97.87           H  
ATOM   1227  C   ILE A  80     -13.594  11.498  17.317  1.00 97.87           C  
ATOM   1228  CB  ILE A  80     -12.827   9.087  17.608  1.00 97.87           C  
ATOM   1229  HB  ILE A  80     -13.438   8.879  18.487  1.00 97.87           H  
ATOM   1230  O   ILE A  80     -13.726  11.934  16.172  1.00 97.87           O  
ATOM   1231  CG1 ILE A  80     -11.575   8.182  17.644  1.00 97.87           C  
ATOM   1232 HG12 ILE A  80     -10.873   8.546  18.394  1.00 97.87           H  
ATOM   1233 HG13 ILE A  80     -11.067   8.229  16.680  1.00 97.87           H  
ATOM   1234  CG2 ILE A  80     -13.662   8.755  16.353  1.00 97.87           C  
ATOM   1235 HG21 ILE A  80     -13.104   9.024  15.456  1.00 97.87           H  
ATOM   1236 HG22 ILE A  80     -13.898   7.691  16.326  1.00 97.87           H  
ATOM   1237 HG23 ILE A  80     -14.606   9.300  16.369  1.00 97.87           H  
ATOM   1238  CD1 ILE A  80     -11.884   6.715  17.971  1.00 97.87           C  
ATOM   1239 HD11 ILE A  80     -12.492   6.651  18.873  1.00 97.87           H  
ATOM   1240 HD12 ILE A  80     -12.405   6.240  17.139  1.00 97.87           H  
ATOM   1241 HD13 ILE A  80     -10.949   6.181  18.140  1.00 97.87           H  
ATOM   1242  N   GLN A  81     -14.442  11.804  18.299  1.00 96.71           N  
ATOM   1243  H   GLN A  81     -14.305  11.400  19.215  1.00 96.71           H  
ATOM   1244  CA  GLN A  81     -15.558  12.724  18.116  1.00 96.71           C  
ATOM   1245  HA  GLN A  81     -16.116  12.402  17.236  1.00 96.71           H  
ATOM   1246  C   GLN A  81     -15.061  14.147  17.837  1.00 96.71           C  
ATOM   1247  CB  GLN A  81     -16.489  12.642  19.334  1.00 96.71           C  
ATOM   1248  HB2 GLN A  81     -16.780  11.603  19.490  1.00 96.71           H  
ATOM   1249  HB3 GLN A  81     -15.958  12.984  20.223  1.00 96.71           H  
ATOM   1250  O   GLN A  81     -15.533  14.763  16.888  1.00 96.71           O  
ATOM   1251  CG  GLN A  81     -17.762  13.480  19.168  1.00 96.71           C  
ATOM   1252  HG2 GLN A  81     -18.385  13.361  20.054  1.00 96.71           H  
ATOM   1253  HG3 GLN A  81     -17.487  14.533  19.106  1.00 96.71           H  
ATOM   1254  CD  GLN A  81     -18.592  13.097  17.945  1.00 96.71           C  
ATOM   1255  NE2 GLN A  81     -19.102  14.066  17.232  1.00 96.71           N  
ATOM   1256 HE21 GLN A  81     -18.833  15.021  17.417  1.00 96.71           H  
ATOM   1257 HE22 GLN A  81     -19.632  13.904  16.387  1.00 96.71           H  
ATOM   1258  OE1 GLN A  81     -18.785  11.935  17.596  1.00 96.71           O  
ATOM   1259  N   LEU A  82     -14.045  14.619  18.565  1.00 97.19           N  
ATOM   1260  H   LEU A  82     -13.723  14.082  19.357  1.00 97.19           H  
ATOM   1261  CA  LEU A  82     -13.429  15.922  18.315  1.00 97.19           C  
ATOM   1262  HA  LEU A  82     -14.204  16.682  18.410  1.00 97.19           H  
ATOM   1263  C   LEU A  82     -12.861  16.025  16.891  1.00 97.19           C  
ATOM   1264  CB  LEU A  82     -12.352  16.172  19.385  1.00 97.19           C  
ATOM   1265  HB2 LEU A  82     -11.622  15.363  19.344  1.00 97.19           H  
ATOM   1266  HB3 LEU A  82     -12.823  16.154  20.368  1.00 97.19           H  
ATOM   1267  O   LEU A  82     -13.145  16.992  16.189  1.00 97.19           O  
ATOM   1268  CG  LEU A  82     -11.607  17.508  19.213  1.00 97.19           C  
ATOM   1269  HG  LEU A  82     -11.121  17.524  18.237  1.00 97.19           H  
ATOM   1270  CD1 LEU A  82     -12.534  18.719  19.307  1.00 97.19           C  
ATOM   1271 HD11 LEU A  82     -11.948  19.634  19.227  1.00 97.19           H  
ATOM   1272 HD12 LEU A  82     -13.248  18.713  18.484  1.00 97.19           H  
ATOM   1273 HD13 LEU A  82     -13.071  18.712  20.255  1.00 97.19           H  
ATOM   1274  CD2 LEU A  82     -10.528  17.629  20.289  1.00 97.19           C  
ATOM   1275 HD21 LEU A  82      -9.941  18.528  20.104  1.00 97.19           H  
ATOM   1276 HD22 LEU A  82     -10.992  17.695  21.274  1.00 97.19           H  
ATOM   1277 HD23 LEU A  82      -9.868  16.763  20.251  1.00 97.19           H  
ATOM   1278  N   MET A  83     -12.115  15.014  16.429  1.00 98.16           N  
ATOM   1279  H   MET A  83     -11.874  14.265  17.061  1.00 98.16           H  
ATOM   1280  CA  MET A  83     -11.599  14.985  15.054  1.00 98.16           C  
ATOM   1281  HA  MET A  83     -11.027  15.895  14.878  1.00 98.16           H  
ATOM   1282  C   MET A  83     -12.735  14.952  14.022  1.00 98.16           C  
ATOM   1283  CB  MET A  83     -10.667  13.776  14.874  1.00 98.16           C  
ATOM   1284  HB2 MET A  83     -11.231  12.859  15.048  1.00 98.16           H  
ATOM   1285  HB3 MET A  83      -9.862  13.826  15.608  1.00 98.16           H  
ATOM   1286  O   MET A  83     -12.691  15.663  13.019  1.00 98.16           O  
ATOM   1287  CG  MET A  83     -10.048  13.711  13.468  1.00 98.16           C  
ATOM   1288  HG2 MET A  83      -9.536  12.755  13.361  1.00 98.16           H  
ATOM   1289  HG3 MET A  83     -10.842  13.747  12.722  1.00 98.16           H  
ATOM   1290  SD  MET A  83      -8.870  15.024  13.075  1.00 98.16           S  
ATOM   1291  CE  MET A  83      -8.366  14.551  11.403  1.00 98.16           C  
ATOM   1292  HE1 MET A  83      -9.236  14.513  10.747  1.00 98.16           H  
ATOM   1293  HE2 MET A  83      -7.885  13.573  11.428  1.00 98.16           H  
ATOM   1294  HE3 MET A  83      -7.658  15.285  11.017  1.00 98.16           H  
ATOM   1295  N   ARG A  84     -13.777  14.147  14.264  1.00 98.18           N  
ATOM   1296  H   ARG A  84     -13.762  13.599  15.112  1.00 98.18           H  
ATOM   1297  CA  ARG A  84     -14.963  14.083  13.399  1.00 98.18           C  
ATOM   1298  HA  ARG A  84     -14.649  13.799  12.394  1.00 98.18           H  
ATOM   1299  C   ARG A  84     -15.633  15.447  13.278  1.00 98.18           C  
ATOM   1300  CB  ARG A  84     -15.941  13.048  13.963  1.00 98.18           C  
ATOM   1301  HB2 ARG A  84     -16.212  13.328  14.981  1.00 98.18           H  
ATOM   1302  HB3 ARG A  84     -15.441  12.080  14.006  1.00 98.18           H  
ATOM   1303  O   ARG A  84     -15.960  15.847  12.164  1.00 98.18           O  
ATOM   1304  CG  ARG A  84     -17.232  12.929  13.141  1.00 98.18           C  
ATOM   1305  HG2 ARG A  84     -17.004  12.565  12.139  1.00 98.18           H  
ATOM   1306  HG3 ARG A  84     -17.714  13.904  13.068  1.00 98.18           H  
ATOM   1307  CD  ARG A  84     -18.216  11.986  13.835  1.00 98.18           C  
ATOM   1308  HD2 ARG A  84     -19.155  11.980  13.280  1.00 98.18           H  
ATOM   1309  HD3 ARG A  84     -18.414  12.379  14.832  1.00 98.18           H  
ATOM   1310  NE  ARG A  84     -17.684  10.614  13.921  1.00 98.18           N  
ATOM   1311  HE  ARG A  84     -16.917  10.383  13.305  1.00 98.18           H  
ATOM   1312  NH1 ARG A  84     -18.909   9.911  15.742  1.00 98.18           N  
ATOM   1313 HH11 ARG A  84     -19.106   9.206  16.438  1.00 98.18           H  
ATOM   1314 HH12 ARG A  84     -19.057  10.860  16.053  1.00 98.18           H  
ATOM   1315  NH2 ARG A  84     -17.506   8.506  14.741  1.00 98.18           N  
ATOM   1316 HH21 ARG A  84     -17.746   7.825  15.448  1.00 98.18           H  
ATOM   1317 HH22 ARG A  84     -16.762   8.315  14.085  1.00 98.18           H  
ATOM   1318  CZ  ARG A  84     -18.041   9.693  14.797  1.00 98.18           C  
ATOM   1319  N   ASP A  85     -15.844  16.126  14.398  1.00 97.63           N  
ATOM   1320  H   ASP A  85     -15.577  15.709  15.279  1.00 97.63           H  
ATOM   1321  CA  ASP A  85     -16.506  17.424  14.433  1.00 97.63           C  
ATOM   1322  HA  ASP A  85     -17.437  17.361  13.870  1.00 97.63           H  
ATOM   1323  C   ASP A  85     -15.645  18.487  13.750  1.00 97.63           C  
ATOM   1324  CB  ASP A  85     -16.851  17.798  15.884  1.00 97.63           C  
ATOM   1325  HB2 ASP A  85     -15.954  17.762  16.502  1.00 97.63           H  
ATOM   1326  HB3 ASP A  85     -17.244  18.815  15.888  1.00 97.63           H  
ATOM   1327  O   ASP A  85     -16.163  19.253  12.935  1.00 97.63           O  
ATOM   1328  CG  ASP A  85     -17.943  16.907  16.478  1.00 97.63           C  
ATOM   1329  OD1 ASP A  85     -18.765  16.378  15.698  1.00 97.63           O  
ATOM   1330  OD2 ASP A  85     -18.006  16.757  17.717  1.00 97.63           O  
ATOM   1331  N   PHE A  86     -14.330  18.472  13.989  1.00 98.34           N  
ATOM   1332  H   PHE A  86     -13.972  17.844  14.694  1.00 98.34           H  
ATOM   1333  CA  PHE A  86     -13.386  19.359  13.318  1.00 98.34           C  
ATOM   1334  HA  PHE A  86     -13.668  20.391  13.525  1.00 98.34           H  
ATOM   1335  C   PHE A  86     -13.434  19.191  11.801  1.00 98.34           C  
ATOM   1336  CB  PHE A  86     -11.971  19.133  13.857  1.00 98.34           C  
ATOM   1337  HB2 PHE A  86     -11.679  18.094  13.706  1.00 98.34           H  
ATOM   1338  HB3 PHE A  86     -11.962  19.331  14.928  1.00 98.34           H  
ATOM   1339  O   PHE A  86     -13.667  20.165  11.090  1.00 98.34           O  
ATOM   1340  CG  PHE A  86     -10.966  20.043  13.186  1.00 98.34           C  
ATOM   1341  CD1 PHE A  86     -10.063  19.537  12.232  1.00 98.34           C  
ATOM   1342  HD1 PHE A  86     -10.042  18.481  12.006  1.00 98.34           H  
ATOM   1343  CD2 PHE A  86     -10.991  21.420  13.468  1.00 98.34           C  
ATOM   1344  HD2 PHE A  86     -11.699  21.810  14.184  1.00 98.34           H  
ATOM   1345  CE1 PHE A  86      -9.190  20.413  11.567  1.00 98.34           C  
ATOM   1346  HE1 PHE A  86      -8.495  20.031  10.834  1.00 98.34           H  
ATOM   1347  CE2 PHE A  86     -10.110  22.292  12.812  1.00 98.34           C  
ATOM   1348  HE2 PHE A  86     -10.127  23.350  13.031  1.00 98.34           H  
ATOM   1349  CZ  PHE A  86      -9.216  21.788  11.855  1.00 98.34           C  
ATOM   1350  HZ  PHE A  86      -8.555  22.467  11.337  1.00 98.34           H  
ATOM   1351  N   VAL A  87     -13.310  17.962  11.291  1.00 97.86           N  
ATOM   1352  H   VAL A  87     -13.118  17.197  11.922  1.00 97.86           H  
ATOM   1353  CA  VAL A  87     -13.430  17.689   9.850  1.00 97.86           C  
ATOM   1354  HA  VAL A  87     -12.700  18.294   9.312  1.00 97.86           H  
ATOM   1355  C   VAL A  87     -14.810  18.099   9.333  1.00 97.86           C  
ATOM   1356  CB  VAL A  87     -13.108  16.217   9.530  1.00 97.86           C  
ATOM   1357  HB  VAL A  87     -13.724  15.570  10.154  1.00 97.86           H  
ATOM   1358  O   VAL A  87     -14.925  18.577   8.222  1.00 97.86           O  
ATOM   1359  CG1 VAL A  87     -13.359  15.851   8.061  1.00 97.86           C  
ATOM   1360 HG11 VAL A  87     -12.780  16.508   7.412  1.00 97.86           H  
ATOM   1361 HG12 VAL A  87     -14.416  15.949   7.814  1.00 97.86           H  
ATOM   1362 HG13 VAL A  87     -13.051  14.822   7.880  1.00 97.86           H  
ATOM   1363  CG2 VAL A  87     -11.628  15.921   9.809  1.00 97.86           C  
ATOM   1364 HG21 VAL A  87     -10.997  16.549   9.180  1.00 97.86           H  
ATOM   1365 HG22 VAL A  87     -11.384  16.117  10.853  1.00 97.86           H  
ATOM   1366 HG23 VAL A  87     -11.410  14.875   9.594  1.00 97.86           H  
ATOM   1367  N   GLN A  88     -15.888  17.985  10.105  1.00 96.43           N  
ATOM   1368  H   GLN A  88     -15.787  17.619  11.041  1.00 96.43           H  
ATOM   1369  CA  GLN A  88     -17.221  18.363   9.618  1.00 96.43           C  
ATOM   1370  HA  GLN A  88     -17.328  18.024   8.588  1.00 96.43           H  
ATOM   1371  C   GLN A  88     -17.494  19.871   9.580  1.00 96.43           C  
ATOM   1372  CB  GLN A  88     -18.281  17.663  10.470  1.00 96.43           C  
ATOM   1373  HB2 GLN A  88     -19.251  18.126  10.291  1.00 96.43           H  
ATOM   1374  HB3 GLN A  88     -18.039  17.763  11.528  1.00 96.43           H  
ATOM   1375  O   GLN A  88     -18.319  20.296   8.772  1.00 96.43           O  
ATOM   1376  CG  GLN A  88     -18.373  16.187  10.082  1.00 96.43           C  
ATOM   1377  HG2 GLN A  88     -18.683  16.142   9.039  1.00 96.43           H  
ATOM   1378  HG3 GLN A  88     -17.398  15.707  10.165  1.00 96.43           H  
ATOM   1379  CD  GLN A  88     -19.382  15.420  10.924  1.00 96.43           C  
ATOM   1380  NE2 GLN A  88     -19.444  14.112  10.799  1.00 96.43           N  
ATOM   1381 HE21 GLN A  88     -18.663  13.621  10.387  1.00 96.43           H  
ATOM   1382 HE22 GLN A  88     -20.087  13.699  11.459  1.00 96.43           H  
ATOM   1383  OE1 GLN A  88     -20.195  15.943  11.654  1.00 96.43           O  
ATOM   1384  N   ARG A  89     -16.878  20.658  10.469  1.00 96.87           N  
ATOM   1385  H   ARG A  89     -16.242  20.214  11.116  1.00 96.87           H  
ATOM   1386  CA  ARG A  89     -17.277  22.054  10.733  1.00 96.87           C  
ATOM   1387  HA  ARG A  89     -18.072  22.343  10.046  1.00 96.87           H  
ATOM   1388  C   ARG A  89     -16.181  23.090  10.499  1.00 96.87           C  
ATOM   1389  CB  ARG A  89     -17.806  22.169  12.170  1.00 96.87           C  
ATOM   1390  HB2 ARG A  89     -17.018  21.843  12.850  1.00 96.87           H  
ATOM   1391  HB3 ARG A  89     -18.016  23.218  12.378  1.00 96.87           H  
ATOM   1392  O   ARG A  89     -16.471  24.279  10.618  1.00 96.87           O  
ATOM   1393  CG  ARG A  89     -19.088  21.356  12.419  1.00 96.87           C  
ATOM   1394  HG2 ARG A  89     -18.917  20.310  12.164  1.00 96.87           H  
ATOM   1395  HG3 ARG A  89     -19.878  21.739  11.773  1.00 96.87           H  
ATOM   1396  CD  ARG A  89     -19.563  21.410  13.879  1.00 96.87           C  
ATOM   1397  HD2 ARG A  89     -20.528  20.907  13.941  1.00 96.87           H  
ATOM   1398  HD3 ARG A  89     -18.859  20.847  14.492  1.00 96.87           H  
ATOM   1399  NE  ARG A  89     -19.698  22.794  14.385  1.00 96.87           N  
ATOM   1400  HE  ARG A  89     -19.655  23.533  13.698  1.00 96.87           H  
ATOM   1401  NH1 ARG A  89     -19.897  22.306  16.621  1.00 96.87           N  
ATOM   1402 HH11 ARG A  89     -19.951  22.617  17.580  1.00 96.87           H  
ATOM   1403 HH12 ARG A  89     -19.825  21.321  16.408  1.00 96.87           H  
ATOM   1404  NH2 ARG A  89     -19.890  24.439  15.953  1.00 96.87           N  
ATOM   1405 HH21 ARG A  89     -19.782  25.156  15.249  1.00 96.87           H  
ATOM   1406 HH22 ARG A  89     -19.942  24.740  16.915  1.00 96.87           H  
ATOM   1407  CZ  ARG A  89     -19.832  23.172  15.646  1.00 96.87           C  
ATOM   1408  N   ASN A  90     -14.946  22.673  10.221  1.00 96.20           N  
ATOM   1409  H   ASN A  90     -14.755  21.683  10.164  1.00 96.20           H  
ATOM   1410  CA  ASN A  90     -13.876  23.612   9.901  1.00 96.20           C  
ATOM   1411  HA  ASN A  90     -13.803  24.325  10.723  1.00 96.20           H  
ATOM   1412  C   ASN A  90     -14.192  24.425   8.631  1.00 96.20           C  
ATOM   1413  CB  ASN A  90     -12.524  22.880   9.799  1.00 96.20           C  
ATOM   1414  HB2 ASN A  90     -11.723  23.617   9.758  1.00 96.20           H  
ATOM   1415  HB3 ASN A  90     -12.354  22.270  10.687  1.00 96.20           H  
ATOM   1416  O   ASN A  90     -15.033  24.054   7.810  1.00 96.20           O  
ATOM   1417  CG  ASN A  90     -12.408  22.038   8.541  1.00 96.20           C  
ATOM   1418  ND2 ASN A  90     -12.365  20.736   8.651  1.00 96.20           N  
ATOM   1419 HD21 ASN A  90     -12.339  20.216   7.786  1.00 96.20           H  
ATOM   1420 HD22 ASN A  90     -12.551  20.321   9.553  1.00 96.20           H  
ATOM   1421  OD1 ASN A  90     -12.354  22.555   7.445  1.00 96.20           O  
ATOM   1422  N   ASN A  91     -13.488  25.540   8.475  1.00 95.88           N  
ATOM   1423  H   ASN A  91     -12.848  25.817   9.207  1.00 95.88           H  
ATOM   1424  CA  ASN A  91     -13.472  26.317   7.253  1.00 95.88           C  
ATOM   1425  HA  ASN A  91     -14.391  26.130   6.698  1.00 95.88           H  
ATOM   1426  C   ASN A  91     -12.290  25.890   6.363  1.00 95.88           C  
ATOM   1427  CB  ASN A  91     -13.461  27.804   7.639  1.00 95.88           C  
ATOM   1428  HB2 ASN A  91     -14.314  28.006   8.286  1.00 95.88           H  
ATOM   1429  HB3 ASN A  91     -12.551  28.038   8.192  1.00 95.88           H  
ATOM   1430  O   ASN A  91     -11.126  26.150   6.683  1.00 95.88           O  
ATOM   1431  CG  ASN A  91     -13.548  28.716   6.432  1.00 95.88           C  
ATOM   1432  ND2 ASN A  91     -13.883  29.966   6.630  1.00 95.88           N  
ATOM   1433 HD21 ASN A  91     -13.886  30.559   5.812  1.00 95.88           H  
ATOM   1434 HD22 ASN A  91     -14.031  30.311   7.567  1.00 95.88           H  
ATOM   1435  OD1 ASN A  91     -13.323  28.321   5.301  1.00 95.88           O  
ATOM   1436  N   ASN A  92     -12.607  25.303   5.205  1.00 93.01           N  
ATOM   1437  H   ASN A  92     -13.572  25.040   5.067  1.00 93.01           H  
ATOM   1438  CA  ASN A  92     -11.625  24.851   4.216  1.00 93.01           C  
ATOM   1439  HA  ASN A  92     -10.999  24.083   4.670  1.00 93.01           H  
ATOM   1440  C   ASN A  92     -10.698  25.973   3.717  1.00 93.01           C  
ATOM   1441  CB  ASN A  92     -12.364  24.246   3.008  1.00 93.01           C  
ATOM   1442  HB2 ASN A  92     -13.083  24.971   2.626  1.00 93.01           H  
ATOM   1443  HB3 ASN A  92     -11.637  24.043   2.222  1.00 93.01           H  
ATOM   1444  O   ASN A  92      -9.543  25.704   3.395  1.00 93.01           O  
ATOM   1445  CG  ASN A  92     -13.078  22.936   3.285  1.00 93.01           C  
ATOM   1446  ND2 ASN A  92     -13.960  22.531   2.402  1.00 93.01           N  
ATOM   1447 HD21 ASN A  92     -14.373  21.628   2.583  1.00 93.01           H  
ATOM   1448 HD22 ASN A  92     -14.105  23.049   1.547  1.00 93.01           H  
ATOM   1449  OD1 ASN A  92     -12.867  22.248   4.262  1.00 93.01           O  
ATOM   1450  N   GLU A  93     -11.169  27.223   3.635  1.00 92.37           N  
ATOM   1451  H   GLU A  93     -12.102  27.428   3.962  1.00 92.37           H  
ATOM   1452  CA  GLU A  93     -10.327  28.349   3.207  1.00 92.37           C  
ATOM   1453  HA  GLU A  93      -9.827  28.097   2.272  1.00 92.37           H  
ATOM   1454  C   GLU A  93      -9.233  28.642   4.234  1.00 92.37           C  
ATOM   1455  CB  GLU A  93     -11.161  29.616   2.979  1.00 92.37           C  
ATOM   1456  HB2 GLU A  93     -11.701  29.864   3.893  1.00 92.37           H  
ATOM   1457  HB3 GLU A  93     -10.477  30.434   2.753  1.00 92.37           H  
ATOM   1458  O   GLU A  93      -8.086  28.871   3.860  1.00 92.37           O  
ATOM   1459  CG  GLU A  93     -12.145  29.471   1.811  1.00 92.37           C  
ATOM   1460  HG2 GLU A  93     -12.867  28.689   2.048  1.00 92.37           H  
ATOM   1461  HG3 GLU A  93     -11.589  29.157   0.928  1.00 92.37           H  
ATOM   1462  CD  GLU A  93     -12.900  30.774   1.501  1.00 92.37           C  
ATOM   1463  OE1 GLU A  93     -13.509  30.823   0.409  1.00 92.37           O  
ATOM   1464  OE2 GLU A  93     -12.884  31.694   2.351  1.00 92.37           O  
ATOM   1465  N   GLN A  94      -9.559  28.551   5.526  1.00 94.26           N  
ATOM   1466  H   GLN A  94     -10.501  28.274   5.763  1.00 94.26           H  
ATOM   1467  CA  GLN A  94      -8.575  28.705   6.595  1.00 94.26           C  
ATOM   1468  HA  GLN A  94      -8.017  29.627   6.432  1.00 94.26           H  
ATOM   1469  C   GLN A  94      -7.566  27.551   6.595  1.00 94.26           C  
ATOM   1470  CB  GLN A  94      -9.272  28.804   7.956  1.00 94.26           C  
ATOM   1471  HB2 GLN A  94      -8.495  28.782   8.720  1.00 94.26           H  
ATOM   1472  HB3 GLN A  94      -9.921  27.942   8.110  1.00 94.26           H  
ATOM   1473  O   GLN A  94      -6.367  27.788   6.724  1.00 94.26           O  
ATOM   1474  CG  GLN A  94     -10.082  30.095   8.130  1.00 94.26           C  
ATOM   1475  HG2 GLN A  94     -10.944  30.074   7.463  1.00 94.26           H  
ATOM   1476  HG3 GLN A  94      -9.462  30.949   7.858  1.00 94.26           H  
ATOM   1477  CD  GLN A  94     -10.563  30.292   9.567  1.00 94.26           C  
ATOM   1478  NE2 GLN A  94     -11.514  31.172   9.781  1.00 94.26           N  
ATOM   1479 HE21 GLN A  94     -11.818  31.782   9.036  1.00 94.26           H  
ATOM   1480 HE22 GLN A  94     -11.748  31.343  10.749  1.00 94.26           H  
ATOM   1481  OE1 GLN A  94     -10.090  29.683  10.519  1.00 94.26           O  
ATOM   1482  N   LEU A  95      -8.019  26.307   6.389  1.00 92.81           N  
ATOM   1483  H   LEU A  95      -9.015  26.173   6.292  1.00 92.81           H  
ATOM   1484  CA  LEU A  95      -7.137  25.132   6.356  1.00 92.81           C  
ATOM   1485  HA  LEU A  95      -6.621  25.053   7.313  1.00 92.81           H  
ATOM   1486  C   LEU A  95      -6.034  25.223   5.294  1.00 92.81           C  
ATOM   1487  CB  LEU A  95      -7.962  23.860   6.100  1.00 92.81           C  
ATOM   1488  HB2 LEU A  95      -7.283  23.090   5.733  1.00 92.81           H  
ATOM   1489  HB3 LEU A  95      -8.683  24.054   5.306  1.00 92.81           H  
ATOM   1490  O   LEU A  95      -4.937  24.712   5.514  1.00 92.81           O  
ATOM   1491  CG  LEU A  95      -8.695  23.279   7.316  1.00 92.81           C  
ATOM   1492  HG  LEU A  95      -9.442  23.982   7.685  1.00 92.81           H  
ATOM   1493  CD1 LEU A  95      -9.381  21.990   6.871  1.00 92.81           C  
ATOM   1494 HD11 LEU A  95     -10.136  22.210   6.116  1.00 92.81           H  
ATOM   1495 HD12 LEU A  95      -8.653  21.293   6.456  1.00 92.81           H  
ATOM   1496 HD13 LEU A  95      -9.866  21.510   7.721  1.00 92.81           H  
ATOM   1497  CD2 LEU A  95      -7.729  22.915   8.447  1.00 92.81           C  
ATOM   1498 HD21 LEU A  95      -7.387  23.820   8.950  1.00 92.81           H  
ATOM   1499 HD22 LEU A  95      -8.242  22.282   9.171  1.00 92.81           H  
ATOM   1500 HD23 LEU A  95      -6.875  22.370   8.045  1.00 92.81           H  
ATOM   1501  N   ARG A  96      -6.286  25.905   4.168  1.00 90.06           N  
ATOM   1502  H   ARG A  96      -7.205  26.310   4.060  1.00 90.06           H  
ATOM   1503  CA  ARG A  96      -5.289  26.098   3.101  1.00 90.06           C  
ATOM   1504  HA  ARG A  96      -4.913  25.123   2.791  1.00 90.06           H  
ATOM   1505  C   ARG A  96      -4.051  26.876   3.553  1.00 90.06           C  
ATOM   1506  CB  ARG A  96      -5.932  26.787   1.891  1.00 90.06           C  
ATOM   1507  HB2 ARG A  96      -6.467  27.678   2.220  1.00 90.06           H  
ATOM   1508  HB3 ARG A  96      -5.148  27.098   1.200  1.00 90.06           H  
ATOM   1509  O   ARG A  96      -3.013  26.746   2.915  1.00 90.06           O  
ATOM   1510  CG  ARG A  96      -6.882  25.845   1.146  1.00 90.06           C  
ATOM   1511  HG2 ARG A  96      -6.315  24.999   0.757  1.00 90.06           H  
ATOM   1512  HG3 ARG A  96      -7.643  25.466   1.827  1.00 90.06           H  
ATOM   1513  CD  ARG A  96      -7.560  26.576  -0.015  1.00 90.06           C  
ATOM   1514  HD2 ARG A  96      -6.794  26.960  -0.689  1.00 90.06           H  
ATOM   1515  HD3 ARG A  96      -8.115  27.424   0.385  1.00 90.06           H  
ATOM   1516  NE  ARG A  96      -8.499  25.678  -0.715  1.00 90.06           N  
ATOM   1517  HE  ARG A  96      -9.245  25.304  -0.147  1.00 90.06           H  
ATOM   1518  NH1 ARG A  96      -7.531  25.666  -2.807  1.00 90.06           N  
ATOM   1519 HH11 ARG A  96      -7.527  25.348  -3.765  1.00 90.06           H  
ATOM   1520 HH12 ARG A  96      -6.830  26.315  -2.479  1.00 90.06           H  
ATOM   1521  NH2 ARG A  96      -9.350  24.437  -2.419  1.00 90.06           N  
ATOM   1522 HH21 ARG A  96      -9.301  24.085  -3.365  1.00 90.06           H  
ATOM   1523 HH22 ARG A  96     -10.016  24.024  -1.781  1.00 90.06           H  
ATOM   1524  CZ  ARG A  96      -8.455  25.272  -1.973  1.00 90.06           C  
ATOM   1525  N   TYR A  97      -4.129  27.632   4.648  1.00 91.30           N  
ATOM   1526  H   TYR A  97      -5.016  27.708   5.125  1.00 91.30           H  
ATOM   1527  CA  TYR A  97      -2.971  28.321   5.226  1.00 91.30           C  
ATOM   1528  HA  TYR A  97      -2.324  28.662   4.418  1.00 91.30           H  
ATOM   1529  C   TYR A  97      -2.108  27.412   6.115  1.00 91.30           C  
ATOM   1530  CB  TYR A  97      -3.441  29.564   5.992  1.00 91.30           C  
ATOM   1531  HB2 TYR A  97      -4.149  29.270   6.768  1.00 91.30           H  
ATOM   1532  HB3 TYR A  97      -2.582  30.010   6.494  1.00 91.30           H  
ATOM   1533  O   TYR A  97      -0.957  27.743   6.373  1.00 91.30           O  
ATOM   1534  CG  TYR A  97      -4.065  30.624   5.106  1.00 91.30           C  
ATOM   1535  CD1 TYR A  97      -3.245  31.578   4.474  1.00 91.30           C  
ATOM   1536  HD1 TYR A  97      -2.177  31.550   4.633  1.00 91.30           H  
ATOM   1537  CD2 TYR A  97      -5.455  30.646   4.895  1.00 91.30           C  
ATOM   1538  HD2 TYR A  97      -6.084  29.901   5.361  1.00 91.30           H  
ATOM   1539  CE1 TYR A  97      -3.816  32.558   3.640  1.00 91.30           C  
ATOM   1540  HE1 TYR A  97      -3.185  33.288   3.154  1.00 91.30           H  
ATOM   1541  CE2 TYR A  97      -6.033  31.621   4.063  1.00 91.30           C  
ATOM   1542  HE2 TYR A  97      -7.099  31.631   3.890  1.00 91.30           H  
ATOM   1543  OH  TYR A  97      -5.773  33.526   2.637  1.00 91.30           O  
ATOM   1544  HH  TYR A  97      -5.120  34.130   2.277  1.00 91.30           H  
ATOM   1545  CZ  TYR A  97      -5.214  32.580   3.436  1.00 91.30           C  
ATOM   1546  N   ALA A  98      -2.628  26.262   6.558  1.00 91.99           N  
ATOM   1547  H   ALA A  98      -3.567  26.020   6.275  1.00 91.99           H  
ATOM   1548  CA  ALA A  98      -1.943  25.343   7.471  1.00 91.99           C  
ATOM   1549  HA  ALA A  98      -0.878  25.575   7.462  1.00 91.99           H  
ATOM   1550  C   ALA A  98      -2.059  23.874   7.023  1.00 91.99           C  
ATOM   1551  CB  ALA A  98      -2.445  25.590   8.897  1.00 91.99           C  
ATOM   1552  HB1 ALA A  98      -3.498  25.316   8.970  1.00 91.99           H  
ATOM   1553  HB2 ALA A  98      -2.314  26.642   9.152  1.00 91.99           H  
ATOM   1554  HB3 ALA A  98      -1.867  24.992   9.601  1.00 91.99           H  
ATOM   1555  O   ALA A  98      -2.249  22.968   7.839  1.00 91.99           O  
ATOM   1556  N   VAL A  99      -1.920  23.626   5.714  1.00 91.09           N  
ATOM   1557  H   VAL A  99      -1.812  24.422   5.101  1.00 91.09           H  
ATOM   1558  CA  VAL A  99      -2.038  22.285   5.105  1.00 91.09           C  
ATOM   1559  HA  VAL A  99      -3.059  21.931   5.242  1.00 91.09           H  
ATOM   1560  C   VAL A  99      -1.102  21.273   5.775  1.00 91.09           C  
ATOM   1561  CB  VAL A  99      -1.740  22.349   3.593  1.00 91.09           C  
ATOM   1562  HB  VAL A  99      -0.713  22.687   3.453  1.00 91.09           H  
ATOM   1563  O   VAL A  99      -1.485  20.133   6.018  1.00 91.09           O  
ATOM   1564  CG1 VAL A  99      -1.894  20.984   2.917  1.00 91.09           C  
ATOM   1565 HG11 VAL A  99      -1.727  21.074   1.844  1.00 91.09           H  
ATOM   1566 HG12 VAL A  99      -2.893  20.584   3.096  1.00 91.09           H  
ATOM   1567 HG13 VAL A  99      -1.154  20.290   3.316  1.00 91.09           H  
ATOM   1568  CG2 VAL A  99      -2.672  23.327   2.872  1.00 91.09           C  
ATOM   1569 HG21 VAL A  99      -2.480  23.307   1.799  1.00 91.09           H  
ATOM   1570 HG22 VAL A  99      -3.714  23.069   3.063  1.00 91.09           H  
ATOM   1571 HG23 VAL A  99      -2.479  24.339   3.226  1.00 91.09           H  
ATOM   1572  N   CYS A 100       0.104  21.702   6.143  1.00 88.95           N  
ATOM   1573  H   CYS A 100       0.367  22.643   5.888  1.00 88.95           H  
ATOM   1574  CA  CYS A 100       1.117  20.872   6.794  1.00 88.95           C  
ATOM   1575  HA  CYS A 100       1.328  20.008   6.164  1.00 88.95           H  
ATOM   1576  C   CYS A 100       0.672  20.363   8.166  1.00 88.95           C  
ATOM   1577  CB  CYS A 100       2.379  21.726   6.917  1.00 88.95           C  
ATOM   1578  HB2 CYS A 100       2.212  22.535   7.629  1.00 88.95           H  
ATOM   1579  HB3 CYS A 100       3.201  21.113   7.285  1.00 88.95           H  
ATOM   1580  O   CYS A 100       0.714  19.162   8.431  1.00 88.95           O  
ATOM   1581  SG  CYS A 100       2.831  22.457   5.336  1.00 88.95           S  
ATOM   1582  N   ALA A 101       0.176  21.271   9.011  1.00 92.49           N  
ATOM   1583  H   ALA A 101       0.115  22.234   8.712  1.00 92.49           H  
ATOM   1584  CA  ALA A 101      -0.377  20.928  10.316  1.00 92.49           C  
ATOM   1585  HA  ALA A 101       0.361  20.359  10.881  1.00 92.49           H  
ATOM   1586  C   ALA A 101      -1.634  20.057  10.175  1.00 92.49           C  
ATOM   1587  CB  ALA A 101      -0.676  22.232  11.062  1.00 92.49           C  
ATOM   1588  HB1 ALA A 101       0.244  22.803  11.189  1.00 92.49           H  
ATOM   1589  HB2 ALA A 101      -1.087  22.007  12.047  1.00 92.49           H  
ATOM   1590  HB3 ALA A 101      -1.397  22.829  10.506  1.00 92.49           H  
ATOM   1591  O   ALA A 101      -1.864  19.162  10.988  1.00 92.49           O  
ATOM   1592  N   PHE A 102      -2.431  20.270   9.123  1.00 95.31           N  
ATOM   1593  H   PHE A 102      -2.228  21.049   8.512  1.00 95.31           H  
ATOM   1594  CA  PHE A 102      -3.586  19.429   8.820  1.00 95.31           C  
ATOM   1595  HA  PHE A 102      -4.197  19.341   9.718  1.00 95.31           H  
ATOM   1596  C   PHE A 102      -3.191  17.998   8.435  1.00 95.31           C  
ATOM   1597  CB  PHE A 102      -4.440  20.102   7.743  1.00 95.31           C  
ATOM   1598  HB2 PHE A 102      -4.679  21.116   8.063  1.00 95.31           H  
ATOM   1599  HB3 PHE A 102      -3.876  20.173   6.814  1.00 95.31           H  
ATOM   1600  O   PHE A 102      -3.772  17.047   8.963  1.00 95.31           O  
ATOM   1601  CG  PHE A 102      -5.735  19.364   7.486  1.00 95.31           C  
ATOM   1602  CD1 PHE A 102      -5.920  18.636   6.296  1.00 95.31           C  
ATOM   1603  HD1 PHE A 102      -5.131  18.593   5.559  1.00 95.31           H  
ATOM   1604  CD2 PHE A 102      -6.750  19.388   8.458  1.00 95.31           C  
ATOM   1605  HD2 PHE A 102      -6.599  19.937   9.376  1.00 95.31           H  
ATOM   1606  CE1 PHE A 102      -7.136  17.969   6.065  1.00 95.31           C  
ATOM   1607  HE1 PHE A 102      -7.290  17.420   5.148  1.00 95.31           H  
ATOM   1608  CE2 PHE A 102      -7.964  18.721   8.228  1.00 95.31           C  
ATOM   1609  HE2 PHE A 102      -8.759  18.759   8.958  1.00 95.31           H  
ATOM   1610  CZ  PHE A 102      -8.163  18.029   7.023  1.00 95.31           C  
ATOM   1611  HZ  PHE A 102      -9.113  17.554   6.829  1.00 95.31           H  
ATOM   1612  N   TYR A 103      -2.176  17.822   7.584  1.00 92.86           N  
ATOM   1613  H   TYR A 103      -1.754  18.633   7.154  1.00 92.86           H  
ATOM   1614  CA  TYR A 103      -1.633  16.501   7.260  1.00 92.86           C  
ATOM   1615  HA  TYR A 103      -2.440  15.857   6.909  1.00 92.86           H  
ATOM   1616  C   TYR A 103      -1.071  15.807   8.499  1.00 92.86           C  
ATOM   1617  CB  TYR A 103      -0.565  16.608   6.159  1.00 92.86           C  
ATOM   1618  HB2 TYR A 103       0.202  17.311   6.484  1.00 92.86           H  
ATOM   1619  HB3 TYR A 103      -0.089  15.633   6.060  1.00 92.86           H  
ATOM   1620  O   TYR A 103      -1.445  14.670   8.777  1.00 92.86           O  
ATOM   1621  CG  TYR A 103      -1.037  17.012   4.769  1.00 92.86           C  
ATOM   1622  CD1 TYR A 103      -2.385  16.871   4.372  1.00 92.86           C  
ATOM   1623  HD1 TYR A 103      -3.136  16.514   5.061  1.00 92.86           H  
ATOM   1624  CD2 TYR A 103      -0.088  17.483   3.837  1.00 92.86           C  
ATOM   1625  HD2 TYR A 103       0.945  17.588   4.135  1.00 92.86           H  
ATOM   1626  CE1 TYR A 103      -2.773  17.196   3.061  1.00 92.86           C  
ATOM   1627  HE1 TYR A 103      -3.802  17.090   2.750  1.00 92.86           H  
ATOM   1628  CE2 TYR A 103      -0.475  17.805   2.520  1.00 92.86           C  
ATOM   1629  HE2 TYR A 103       0.258  18.161   1.812  1.00 92.86           H  
ATOM   1630  OH  TYR A 103      -2.217  17.934   0.859  1.00 92.86           O  
ATOM   1631  HH  TYR A 103      -1.498  18.230   0.297  1.00 92.86           H  
ATOM   1632  CZ  TYR A 103      -1.824  17.663   2.132  1.00 92.86           C  
ATOM   1633  N   GLU A 104      -0.260  16.499   9.300  1.00 92.62           N  
ATOM   1634  H   GLU A 104       0.017  17.431   9.026  1.00 92.62           H  
ATOM   1635  CA  GLU A 104       0.292  15.949  10.543  1.00 92.62           C  
ATOM   1636  HA  GLU A 104       0.885  15.066  10.305  1.00 92.62           H  
ATOM   1637  C   GLU A 104      -0.812  15.512  11.518  1.00 92.62           C  
ATOM   1638  CB  GLU A 104       1.214  17.000  11.171  1.00 92.62           C  
ATOM   1639  HB2 GLU A 104       0.618  17.834  11.541  1.00 92.62           H  
ATOM   1640  HB3 GLU A 104       1.891  17.368  10.399  1.00 92.62           H  
ATOM   1641  O   GLU A 104      -0.760  14.415  12.076  1.00 92.62           O  
ATOM   1642  CG  GLU A 104       2.054  16.415  12.313  1.00 92.62           C  
ATOM   1643  HG2 GLU A 104       2.656  15.597  11.919  1.00 92.62           H  
ATOM   1644  HG3 GLU A 104       1.388  16.006  13.073  1.00 92.62           H  
ATOM   1645  CD  GLU A 104       2.981  17.454  12.961  1.00 92.62           C  
ATOM   1646  OE1 GLU A 104       3.462  17.159  14.078  1.00 92.62           O  
ATOM   1647  OE2 GLU A 104       3.211  18.530  12.362  1.00 92.62           O  
ATOM   1648  N   THR A 105      -1.869  16.318  11.645  1.00 96.90           N  
ATOM   1649  H   THR A 105      -1.843  17.204  11.160  1.00 96.90           H  
ATOM   1650  CA  THR A 105      -3.050  15.988  12.455  1.00 96.90           C  
ATOM   1651  HA  THR A 105      -2.733  15.815  13.484  1.00 96.90           H  
ATOM   1652  C   THR A 105      -3.725  14.708  11.956  1.00 96.90           C  
ATOM   1653  CB  THR A 105      -4.051  17.156  12.445  1.00 96.90           C  
ATOM   1654  HB  THR A 105      -4.373  17.356  11.423  1.00 96.90           H  
ATOM   1655  O   THR A 105      -4.070  13.841  12.757  1.00 96.90           O  
ATOM   1656  CG2 THR A 105      -5.288  16.919  13.307  1.00 96.90           C  
ATOM   1657 HG21 THR A 105      -5.824  16.030  12.975  1.00 96.90           H  
ATOM   1658 HG22 THR A 105      -4.991  16.808  14.350  1.00 96.90           H  
ATOM   1659 HG23 THR A 105      -5.952  17.779  13.222  1.00 96.90           H  
ATOM   1660  OG1 THR A 105      -3.451  18.314  12.966  1.00 96.90           O  
ATOM   1661  HG1 THR A 105      -2.828  18.642  12.313  1.00 96.90           H  
ATOM   1662  N   CYS A 106      -3.883  14.542  10.639  1.00 97.48           N  
ATOM   1663  H   CYS A 106      -3.542  15.260  10.017  1.00 97.48           H  
ATOM   1664  CA  CYS A 106      -4.465  13.333  10.050  1.00 97.48           C  
ATOM   1665  HA  CYS A 106      -5.423  13.128  10.529  1.00 97.48           H  
ATOM   1666  C   CYS A 106      -3.584  12.091  10.259  1.00 97.48           C  
ATOM   1667  CB  CYS A 106      -4.708  13.567   8.558  1.00 97.48           C  
ATOM   1668  HB2 CYS A 106      -5.003  12.627   8.091  1.00 97.48           H  
ATOM   1669  HB3 CYS A 106      -3.779  13.902   8.095  1.00 97.48           H  
ATOM   1670  O   CYS A 106      -4.110  11.024  10.593  1.00 97.48           O  
ATOM   1671  SG  CYS A 106      -6.013  14.804   8.295  1.00 97.48           S  
ATOM   1672  HG  CYS A 106      -5.284  15.872   8.631  1.00 97.48           H  
ATOM   1673  N   HIS A 107      -2.263  12.226  10.125  1.00 95.33           N  
ATOM   1674  H   HIS A 107      -1.899  13.109   9.797  1.00 95.33           H  
ATOM   1675  CA  HIS A 107      -1.313  11.136  10.353  1.00 95.33           C  
ATOM   1676  HA  HIS A 107      -1.599  10.285   9.734  1.00 95.33           H  
ATOM   1677  C   HIS A 107      -1.334  10.670  11.815  1.00 95.33           C  
ATOM   1678  CB  HIS A 107       0.097  11.583   9.937  1.00 95.33           C  
ATOM   1679  HB2 HIS A 107       0.382  12.467  10.507  1.00 95.33           H  
ATOM   1680  HB3 HIS A 107       0.799  10.786  10.180  1.00 95.33           H  
ATOM   1681  O   HIS A 107      -1.501   9.479  12.084  1.00 95.33           O  
ATOM   1682  CG  HIS A 107       0.236  11.881   8.464  1.00 95.33           C  
ATOM   1683  CD2 HIS A 107       0.901  12.932   7.891  1.00 95.33           C  
ATOM   1684  HD2 HIS A 107       1.420  13.716   8.422  1.00 95.33           H  
ATOM   1685  ND1 HIS A 107      -0.288  11.141   7.435  1.00 95.33           N  
ATOM   1686  HD1 HIS A 107      -0.982  10.411   7.504  1.00 95.33           H  
ATOM   1687  CE1 HIS A 107       0.031  11.734   6.280  1.00 95.33           C  
ATOM   1688  HE1 HIS A 107      -0.290  11.385   5.310  1.00 95.33           H  
ATOM   1689  NE2 HIS A 107       0.769  12.833   6.500  1.00 95.33           N  
ATOM   1690  N   LEU A 108      -1.261  11.603  12.771  1.00 96.92           N  
ATOM   1691  H   LEU A 108      -1.122  12.565  12.498  1.00 96.92           H  
ATOM   1692  CA  LEU A 108      -1.317  11.281  14.201  1.00 96.92           C  
ATOM   1693  HA  LEU A 108      -0.580  10.509  14.422  1.00 96.92           H  
ATOM   1694  C   LEU A 108      -2.681  10.721  14.613  1.00 96.92           C  
ATOM   1695  CB  LEU A 108      -1.001  12.534  15.026  1.00 96.92           C  
ATOM   1696  HB2 LEU A 108      -1.192  12.303  16.073  1.00 96.92           H  
ATOM   1697  HB3 LEU A 108      -1.677  13.332  14.719  1.00 96.92           H  
ATOM   1698  O   LEU A 108      -2.757   9.796  15.422  1.00 96.92           O  
ATOM   1699  CG  LEU A 108       0.451  13.026  14.916  1.00 96.92           C  
ATOM   1700  HG  LEU A 108       0.725  13.162  13.869  1.00 96.92           H  
ATOM   1701  CD1 LEU A 108       0.553  14.369  15.625  1.00 96.92           C  
ATOM   1702 HD11 LEU A 108       1.561  14.764  15.499  1.00 96.92           H  
ATOM   1703 HD12 LEU A 108       0.329  14.270  16.687  1.00 96.92           H  
ATOM   1704 HD13 LEU A 108      -0.146  15.059  15.151  1.00 96.92           H  
ATOM   1705  CD2 LEU A 108       1.442  12.062  15.566  1.00 96.92           C  
ATOM   1706 HD21 LEU A 108       2.443  12.491  15.529  1.00 96.92           H  
ATOM   1707 HD22 LEU A 108       1.461  11.114  15.030  1.00 96.92           H  
ATOM   1708 HD23 LEU A 108       1.172  11.882  16.607  1.00 96.92           H  
ATOM   1709  N   PHE A 109      -3.773  11.233  14.036  1.00 98.44           N  
ATOM   1710  H   PHE A 109      -3.672  12.029  13.423  1.00 98.44           H  
ATOM   1711  CA  PHE A 109      -5.103  10.665  14.246  1.00 98.44           C  
ATOM   1712  HA  PHE A 109      -5.318  10.647  15.314  1.00 98.44           H  
ATOM   1713  C   PHE A 109      -5.183   9.217  13.753  1.00 98.44           C  
ATOM   1714  CB  PHE A 109      -6.156  11.533  13.551  1.00 98.44           C  
ATOM   1715  HB2 PHE A 109      -6.165  12.522  14.011  1.00 98.44           H  
ATOM   1716  HB3 PHE A 109      -5.891  11.656  12.501  1.00 98.44           H  
ATOM   1717  O   PHE A 109      -5.726   8.353  14.443  1.00 98.44           O  
ATOM   1718  CG  PHE A 109      -7.541  10.935  13.648  1.00 98.44           C  
ATOM   1719  CD1 PHE A 109      -8.140  10.332  12.528  1.00 98.44           C  
ATOM   1720  HD1 PHE A 109      -7.613  10.314  11.585  1.00 98.44           H  
ATOM   1721  CD2 PHE A 109      -8.199  10.911  14.888  1.00 98.44           C  
ATOM   1722  HD2 PHE A 109      -7.732  11.353  15.756  1.00 98.44           H  
ATOM   1723  CE1 PHE A 109      -9.406   9.732  12.636  1.00 98.44           C  
ATOM   1724  HE1 PHE A 109      -9.855   9.279  11.765  1.00 98.44           H  
ATOM   1725  CE2 PHE A 109      -9.451  10.289  15.004  1.00 98.44           C  
ATOM   1726  HE2 PHE A 109      -9.922  10.244  15.975  1.00 98.44           H  
ATOM   1727  CZ  PHE A 109     -10.062   9.708  13.879  1.00 98.44           C  
ATOM   1728  HZ  PHE A 109     -11.021   9.222  13.981  1.00 98.44           H  
ATOM   1729  N   THR A 110      -4.612   8.942  12.581  1.00 97.71           N  
ATOM   1730  H   THR A 110      -4.188   9.702  12.068  1.00 97.71           H  
ATOM   1731  CA  THR A 110      -4.553   7.601  11.993  1.00 97.71           C  
ATOM   1732  HA  THR A 110      -5.566   7.209  11.904  1.00 97.71           H  
ATOM   1733  C   THR A 110      -3.762   6.647  12.876  1.00 97.71           C  
ATOM   1734  CB  THR A 110      -3.960   7.674  10.585  1.00 97.71           C  
ATOM   1735  HB  THR A 110      -2.991   8.174  10.600  1.00 97.71           H  
ATOM   1736  O   THR A 110      -4.249   5.560  13.193  1.00 97.71           O  
ATOM   1737  CG2 THR A 110      -3.792   6.301   9.933  1.00 97.71           C  
ATOM   1738 HG21 THR A 110      -3.413   6.431   8.920  1.00 97.71           H  
ATOM   1739 HG22 THR A 110      -3.068   5.708  10.491  1.00 97.71           H  
ATOM   1740 HG23 THR A 110      -4.751   5.782   9.902  1.00 97.71           H  
ATOM   1741  OG1 THR A 110      -4.865   8.431   9.821  1.00 97.71           O  
ATOM   1742  HG1 THR A 110      -4.562   9.341   9.867  1.00 97.71           H  
ATOM   1743  N   GLU A 111      -2.581   7.060  13.335  1.00 96.32           N  
ATOM   1744  H   GLU A 111      -2.222   7.954  13.033  1.00 96.32           H  
ATOM   1745  CA  GLU A 111      -1.781   6.280  14.274  1.00 96.32           C  
ATOM   1746  HA  GLU A 111      -1.544   5.319  13.817  1.00 96.32           H  
ATOM   1747  C   GLU A 111      -2.558   5.991  15.566  1.00 96.32           C  
ATOM   1748  CB  GLU A 111      -0.463   7.017  14.543  1.00 96.32           C  
ATOM   1749  HB2 GLU A 111       0.053   7.158  13.593  1.00 96.32           H  
ATOM   1750  HB3 GLU A 111      -0.665   7.990  14.990  1.00 96.32           H  
ATOM   1751  O   GLU A 111      -2.645   4.836  15.990  1.00 96.32           O  
ATOM   1752  CG  GLU A 111       0.421   6.191  15.482  1.00 96.32           C  
ATOM   1753  HG2 GLU A 111      -0.063   6.143  16.458  1.00 96.32           H  
ATOM   1754  HG3 GLU A 111       0.490   5.176  15.092  1.00 96.32           H  
ATOM   1755  CD  GLU A 111       1.836   6.746  15.668  1.00 96.32           C  
ATOM   1756  OE1 GLU A 111       2.610   6.017  16.331  1.00 96.32           O  
ATOM   1757  OE2 GLU A 111       2.133   7.844  15.151  1.00 96.32           O  
ATOM   1758  N   PHE A 112      -3.212   7.006  16.136  1.00 97.36           N  
ATOM   1759  H   PHE A 112      -3.085   7.930  15.748  1.00 97.36           H  
ATOM   1760  CA  PHE A 112      -4.011   6.875  17.351  1.00 97.36           C  
ATOM   1761  HA  PHE A 112      -3.357   6.544  18.157  1.00 97.36           H  
ATOM   1762  C   PHE A 112      -5.130   5.830  17.213  1.00 97.36           C  
ATOM   1763  CB  PHE A 112      -4.580   8.251  17.722  1.00 97.36           C  
ATOM   1764  HB2 PHE A 112      -3.753   8.931  17.926  1.00 97.36           H  
ATOM   1765  HB3 PHE A 112      -5.136   8.661  16.878  1.00 97.36           H  
ATOM   1766  O   PHE A 112      -5.245   4.924  18.045  1.00 97.36           O  
ATOM   1767  CG  PHE A 112      -5.489   8.214  18.931  1.00 97.36           C  
ATOM   1768  CD1 PHE A 112      -6.889   8.251  18.781  1.00 97.36           C  
ATOM   1769  HD1 PHE A 112      -7.325   8.327  17.796  1.00 97.36           H  
ATOM   1770  CD2 PHE A 112      -4.920   8.109  20.211  1.00 97.36           C  
ATOM   1771  HD2 PHE A 112      -3.846   8.079  20.321  1.00 97.36           H  
ATOM   1772  CE1 PHE A 112      -7.718   8.192  19.918  1.00 97.36           C  
ATOM   1773  HE1 PHE A 112      -8.792   8.235  19.809  1.00 97.36           H  
ATOM   1774  CE2 PHE A 112      -5.745   8.056  21.345  1.00 97.36           C  
ATOM   1775  HE2 PHE A 112      -5.304   8.002  22.330  1.00 97.36           H  
ATOM   1776  CZ  PHE A 112      -7.140   8.102  21.199  1.00 97.36           C  
ATOM   1777  HZ  PHE A 112      -7.753   8.086  22.087  1.00 97.36           H  
ATOM   1778  N   VAL A 113      -5.950   5.903  16.158  1.00 97.38           N  
ATOM   1779  H   VAL A 113      -5.813   6.648  15.489  1.00 97.38           H  
ATOM   1780  CA  VAL A 113      -7.060   4.947  15.983  1.00 97.38           C  
ATOM   1781  HA  VAL A 113      -7.567   4.859  16.944  1.00 97.38           H  
ATOM   1782  C   VAL A 113      -6.573   3.540  15.639  1.00 97.38           C  
ATOM   1783  CB  VAL A 113      -8.118   5.415  14.970  1.00 97.38           C  
ATOM   1784  HB  VAL A 113      -8.903   4.660  14.943  1.00 97.38           H  
ATOM   1785  O   VAL A 113      -7.240   2.570  15.999  1.00 97.38           O  
ATOM   1786  CG1 VAL A 113      -8.772   6.728  15.403  1.00 97.38           C  
ATOM   1787 HG11 VAL A 113      -9.608   6.957  14.741  1.00 97.38           H  
ATOM   1788 HG12 VAL A 113      -8.052   7.546  15.355  1.00 97.38           H  
ATOM   1789 HG13 VAL A 113      -9.139   6.636  16.425  1.00 97.38           H  
ATOM   1790  CG2 VAL A 113      -7.576   5.564  13.551  1.00 97.38           C  
ATOM   1791 HG21 VAL A 113      -8.380   5.858  12.876  1.00 97.38           H  
ATOM   1792 HG22 VAL A 113      -6.800   6.329  13.525  1.00 97.38           H  
ATOM   1793 HG23 VAL A 113      -7.153   4.617  13.215  1.00 97.38           H  
ATOM   1794  N   VAL A 114      -5.415   3.397  14.984  1.00 95.17           N  
ATOM   1795  H   VAL A 114      -4.915   4.229  14.705  1.00 95.17           H  
ATOM   1796  CA  VAL A 114      -4.784   2.089  14.745  1.00 95.17           C  
ATOM   1797  HA  VAL A 114      -5.536   1.397  14.367  1.00 95.17           H  
ATOM   1798  C   VAL A 114      -4.284   1.485  16.056  1.00 95.17           C  
ATOM   1799  CB  VAL A 114      -3.662   2.191  13.690  1.00 95.17           C  
ATOM   1800  HB  VAL A 114      -2.987   3.005  13.952  1.00 95.17           H  
ATOM   1801  O   VAL A 114      -4.599   0.330  16.332  1.00 95.17           O  
ATOM   1802  CG1 VAL A 114      -2.843   0.896  13.573  1.00 95.17           C  
ATOM   1803 HG11 VAL A 114      -2.277   0.731  14.490  1.00 95.17           H  
ATOM   1804 HG12 VAL A 114      -3.507   0.049  13.401  1.00 95.17           H  
ATOM   1805 HG13 VAL A 114      -2.132   0.988  12.752  1.00 95.17           H  
ATOM   1806  CG2 VAL A 114      -4.258   2.458  12.301  1.00 95.17           C  
ATOM   1807 HG21 VAL A 114      -4.899   3.339  12.329  1.00 95.17           H  
ATOM   1808 HG22 VAL A 114      -3.455   2.651  11.589  1.00 95.17           H  
ATOM   1809 HG23 VAL A 114      -4.846   1.604  11.965  1.00 95.17           H  
ATOM   1810  N   GLN A 115      -3.584   2.251  16.898  1.00 94.98           N  
ATOM   1811  H   GLN A 115      -3.359   3.196  16.622  1.00 94.98           H  
ATOM   1812  CA  GLN A 115      -3.092   1.778  18.200  1.00 94.98           C  
ATOM   1813  HA  GLN A 115      -2.448   0.912  18.049  1.00 94.98           H  
ATOM   1814  C   GLN A 115      -4.228   1.342  19.139  1.00 94.98           C  
ATOM   1815  CB  GLN A 115      -2.279   2.890  18.878  1.00 94.98           C  
ATOM   1816  HB2 GLN A 115      -2.127   2.613  19.921  1.00 94.98           H  
ATOM   1817  HB3 GLN A 115      -2.854   3.815  18.858  1.00 94.98           H  
ATOM   1818  O   GLN A 115      -4.067   0.403  19.917  1.00 94.98           O  
ATOM   1819  CG  GLN A 115      -0.894   3.136  18.253  1.00 94.98           C  
ATOM   1820  HG2 GLN A 115      -0.295   2.229  18.336  1.00 94.98           H  
ATOM   1821  HG3 GLN A 115      -0.991   3.381  17.196  1.00 94.98           H  
ATOM   1822  CD  GLN A 115      -0.148   4.273  18.955  1.00 94.98           C  
ATOM   1823  NE2 GLN A 115       1.019   4.661  18.492  1.00 94.98           N  
ATOM   1824 HE21 GLN A 115       1.382   4.391  17.589  1.00 94.98           H  
ATOM   1825 HE22 GLN A 115       1.442   5.473  18.918  1.00 94.98           H  
ATOM   1826  OE1 GLN A 115      -0.598   4.819  19.954  1.00 94.98           O  
ATOM   1827  N   LYS A 116      -5.393   1.997  19.063  1.00 95.15           N  
ATOM   1828  H   LYS A 116      -5.429   2.810  18.466  1.00 95.15           H  
ATOM   1829  CA  LYS A 116      -6.583   1.640  19.855  1.00 95.15           C  
ATOM   1830  HA  LYS A 116      -6.249   1.203  20.796  1.00 95.15           H  
ATOM   1831  C   LYS A 116      -7.444   0.533  19.229  1.00 95.15           C  
ATOM   1832  CB  LYS A 116      -7.396   2.911  20.175  1.00 95.15           C  
ATOM   1833  HB2 LYS A 116      -7.702   3.376  19.238  1.00 95.15           H  
ATOM   1834  HB3 LYS A 116      -8.300   2.631  20.716  1.00 95.15           H  
ATOM   1835  O   LYS A 116      -8.475   0.202  19.803  1.00 95.15           O  
ATOM   1836  CG  LYS A 116      -6.643   3.958  21.020  1.00 95.15           C  
ATOM   1837  HG2 LYS A 116      -7.299   4.820  21.149  1.00 95.15           H  
ATOM   1838  HG3 LYS A 116      -5.755   4.296  20.487  1.00 95.15           H  
ATOM   1839  CD  LYS A 116      -6.219   3.449  22.408  1.00 95.15           C  
ATOM   1840  HD2 LYS A 116      -7.091   3.047  22.924  1.00 95.15           H  
ATOM   1841  HD3 LYS A 116      -5.473   2.663  22.291  1.00 95.15           H  
ATOM   1842  CE  LYS A 116      -5.616   4.599  23.229  1.00 95.15           C  
ATOM   1843  HE2 LYS A 116      -6.365   5.384  23.331  1.00 95.15           H  
ATOM   1844  HE3 LYS A 116      -4.773   5.020  22.680  1.00 95.15           H  
ATOM   1845  NZ  LYS A 116      -5.175   4.149  24.573  1.00 95.15           N  
ATOM   1846  HZ1 LYS A 116      -4.907   4.925  25.161  1.00 95.15           H  
ATOM   1847  HZ2 LYS A 116      -5.926   3.692  25.070  1.00 95.15           H  
ATOM   1848  HZ3 LYS A 116      -4.380   3.529  24.513  1.00 95.15           H  
ATOM   1849  N   ASN A 117      -7.052  -0.042  18.086  1.00 90.71           N  
ATOM   1850  H   ASN A 117      -6.155   0.222  17.705  1.00 90.71           H  
ATOM   1851  CA  ASN A 117      -7.853  -1.005  17.314  1.00 90.71           C  
ATOM   1852  HA  ASN A 117      -7.339  -1.142  16.363  1.00 90.71           H  
ATOM   1853  C   ASN A 117      -9.257  -0.479  16.937  1.00 90.71           C  
ATOM   1854  CB  ASN A 117      -7.873  -2.380  18.013  1.00 90.71           C  
ATOM   1855  HB2 ASN A 117      -8.287  -2.277  19.016  1.00 90.71           H  
ATOM   1856  HB3 ASN A 117      -8.521  -3.059  17.458  1.00 90.71           H  
ATOM   1857  O   ASN A 117     -10.223  -1.233  16.856  1.00 90.71           O  
ATOM   1858  CG  ASN A 117      -6.509  -3.037  18.078  1.00 90.71           C  
ATOM   1859  ND2 ASN A 117      -6.180  -3.666  19.181  1.00 90.71           N  
ATOM   1860 HD21 ASN A 117      -6.813  -3.680  19.968  1.00 90.71           H  
ATOM   1861 HD22 ASN A 117      -5.257  -4.075  19.201  1.00 90.71           H  
ATOM   1862  OD1 ASN A 117      -5.736  -3.023  17.136  1.00 90.71           O  
ATOM   1863  N   LEU A 118      -9.371   0.827  16.679  1.00 95.76           N  
ATOM   1864  H   LEU A 118      -8.528   1.381  16.725  1.00 95.76           H  
ATOM   1865  CA  LEU A 118     -10.610   1.522  16.303  1.00 95.76           C  
ATOM   1866  HA  LEU A 118     -11.433   0.808  16.317  1.00 95.76           H  
ATOM   1867  C   LEU A 118     -10.562   2.053  14.861  1.00 95.76           C  
ATOM   1868  CB  LEU A 118     -10.917   2.629  17.331  1.00 95.76           C  
ATOM   1869  HB2 LEU A 118     -11.761   3.220  16.975  1.00 95.76           H  
ATOM   1870  HB3 LEU A 118     -10.053   3.291  17.390  1.00 95.76           H  
ATOM   1871  O   LEU A 118     -11.272   2.999  14.516  1.00 95.76           O  
ATOM   1872  CG  LEU A 118     -11.262   2.126  18.743  1.00 95.76           C  
ATOM   1873  HG  LEU A 118     -10.438   1.525  19.128  1.00 95.76           H  
ATOM   1874  CD1 LEU A 118     -11.440   3.326  19.672  1.00 95.76           C  
ATOM   1875 HD11 LEU A 118     -12.285   3.934  19.346  1.00 95.76           H  
ATOM   1876 HD12 LEU A 118     -11.621   2.975  20.687  1.00 95.76           H  
ATOM   1877 HD13 LEU A 118     -10.532   3.929  19.667  1.00 95.76           H  
ATOM   1878  CD2 LEU A 118     -12.543   1.289  18.781  1.00 95.76           C  
ATOM   1879 HD21 LEU A 118     -12.390   0.353  18.244  1.00 95.76           H  
ATOM   1880 HD22 LEU A 118     -13.373   1.840  18.338  1.00 95.76           H  
ATOM   1881 HD23 LEU A 118     -12.784   1.040  19.814  1.00 95.76           H  
ATOM   1882  N   SER A 119      -9.741   1.446  13.996  1.00 94.32           N  
ATOM   1883  H   SER A 119      -9.152   0.705  14.349  1.00 94.32           H  
ATOM   1884  CA  SER A 119      -9.480   1.927  12.631  1.00 94.32           C  
ATOM   1885  HA  SER A 119      -8.966   2.886  12.702  1.00 94.32           H  
ATOM   1886  C   SER A 119     -10.748   2.152  11.801  1.00 94.32           C  
ATOM   1887  CB  SER A 119      -8.570   0.944  11.889  1.00 94.32           C  
ATOM   1888  HB2 SER A 119      -9.089  -0.005  11.748  1.00 94.32           H  
ATOM   1889  HB3 SER A 119      -8.314   1.352  10.911  1.00 94.32           H  
ATOM   1890  O   SER A 119     -10.808   3.110  11.033  1.00 94.32           O  
ATOM   1891  OG  SER A 119      -7.391   0.722  12.634  1.00 94.32           O  
ATOM   1892  HG  SER A 119      -6.956   1.564  12.785  1.00 94.32           H  
ATOM   1893  N   ILE A 120     -11.793   1.338  12.003  1.00 94.70           N  
ATOM   1894  H   ILE A 120     -11.690   0.591  12.675  1.00 94.70           H  
ATOM   1895  CA  ILE A 120     -13.076   1.472  11.297  1.00 94.70           C  
ATOM   1896  HA  ILE A 120     -12.863   1.398  10.231  1.00 94.70           H  
ATOM   1897  C   ILE A 120     -13.746   2.838  11.519  1.00 94.70           C  
ATOM   1898  CB  ILE A 120     -14.012   0.301  11.678  1.00 94.70           C  
ATOM   1899  HB  ILE A 120     -13.433  -0.618  11.577  1.00 94.70           H  
ATOM   1900  O   ILE A 120     -14.393   3.364  10.614  1.00 94.70           O  
ATOM   1901  CG1 ILE A 120     -15.188   0.220  10.681  1.00 94.70           C  
ATOM   1902 HG12 ILE A 120     -15.893   1.029  10.874  1.00 94.70           H  
ATOM   1903 HG13 ILE A 120     -14.803   0.341   9.669  1.00 94.70           H  
ATOM   1904  CG2 ILE A 120     -14.503   0.384  13.138  1.00 94.70           C  
ATOM   1905 HG21 ILE A 120     -15.005  -0.544  13.410  1.00 94.70           H  
ATOM   1906 HG22 ILE A 120     -13.664   0.517  13.820  1.00 94.70           H  
ATOM   1907 HG23 ILE A 120     -15.207   1.207  13.264  1.00 94.70           H  
ATOM   1908  CD1 ILE A 120     -15.938  -1.116  10.726  1.00 94.70           C  
ATOM   1909 HD11 ILE A 120     -16.418  -1.251  11.696  1.00 94.70           H  
ATOM   1910 HD12 ILE A 120     -16.706  -1.126   9.953  1.00 94.70           H  
ATOM   1911 HD13 ILE A 120     -15.245  -1.938  10.547  1.00 94.70           H  
ATOM   1912  N   LEU A 121     -13.552   3.451  12.694  1.00 95.90           N  
ATOM   1913  H   LEU A 121     -12.931   3.019  13.363  1.00 95.90           H  
ATOM   1914  CA  LEU A 121     -14.129   4.754  13.035  1.00 95.90           C  
ATOM   1915  HA  LEU A 121     -15.161   4.782  12.683  1.00 95.90           H  
ATOM   1916  C   LEU A 121     -13.409   5.916  12.339  1.00 95.90           C  
ATOM   1917  CB  LEU A 121     -14.119   4.947  14.564  1.00 95.90           C  
ATOM   1918  HB2 LEU A 121     -14.540   5.927  14.783  1.00 95.90           H  
ATOM   1919  HB3 LEU A 121     -13.085   4.950  14.909  1.00 95.90           H  
ATOM   1920  O   LEU A 121     -14.006   6.980  12.169  1.00 95.90           O  
ATOM   1921  CG  LEU A 121     -14.903   3.892  15.368  1.00 95.90           C  
ATOM   1922  HG  LEU A 121     -14.453   2.910  15.220  1.00 95.90           H  
ATOM   1923  CD1 LEU A 121     -14.845   4.232  16.857  1.00 95.90           C  
ATOM   1924 HD11 LEU A 121     -13.807   4.274  17.186  1.00 95.90           H  
ATOM   1925 HD12 LEU A 121     -15.352   3.457  17.431  1.00 95.90           H  
ATOM   1926 HD13 LEU A 121     -15.319   5.194  17.051  1.00 95.90           H  
ATOM   1927  CD2 LEU A 121     -16.377   3.833  14.958  1.00 95.90           C  
ATOM   1928 HD21 LEU A 121     -16.833   4.820  15.037  1.00 95.90           H  
ATOM   1929 HD22 LEU A 121     -16.467   3.464  13.936  1.00 95.90           H  
ATOM   1930 HD23 LEU A 121     -16.907   3.138  15.610  1.00 95.90           H  
ATOM   1931  N   GLY A 122     -12.157   5.711  11.919  1.00 97.97           N  
ATOM   1932  H   GLY A 122     -11.744   4.803  12.075  1.00 97.97           H  
ATOM   1933  CA  GLY A 122     -11.348   6.721  11.242  1.00 97.97           C  
ATOM   1934  HA2 GLY A 122     -10.295   6.475  11.381  1.00 97.97           H  
ATOM   1935  HA3 GLY A 122     -11.530   7.695  11.696  1.00 97.97           H  
ATOM   1936  C   GLY A 122     -11.615   6.833   9.739  1.00 97.97           C  
ATOM   1937  O   GLY A 122     -11.441   7.913   9.184  1.00 97.97           O  
ATOM   1938  N   ILE A 123     -12.093   5.767   9.081  1.00 97.79           N  
ATOM   1939  H   ILE A 123     -12.208   4.913   9.609  1.00 97.79           H  
ATOM   1940  CA  ILE A 123     -12.193   5.686   7.607  1.00 97.79           C  
ATOM   1941  HA  ILE A 123     -11.187   5.746   7.193  1.00 97.79           H  
ATOM   1942  C   ILE A 123     -12.978   6.864   7.017  1.00 97.79           C  
ATOM   1943  CB  ILE A 123     -12.811   4.334   7.172  1.00 97.79           C  
ATOM   1944  HB  ILE A 123     -13.768   4.212   7.681  1.00 97.79           H  
ATOM   1945  O   ILE A 123     -12.464   7.591   6.174  1.00 97.79           O  
ATOM   1946  CG1 ILE A 123     -11.887   3.168   7.577  1.00 97.79           C  
ATOM   1947 HG12 ILE A 123     -10.932   3.264   7.060  1.00 97.79           H  
ATOM   1948 HG13 ILE A 123     -11.698   3.216   8.649  1.00 97.79           H  
ATOM   1949  CG2 ILE A 123     -13.067   4.283   5.654  1.00 97.79           C  
ATOM   1950 HG21 ILE A 123     -12.121   4.330   5.114  1.00 97.79           H  
ATOM   1951 HG22 ILE A 123     -13.576   3.356   5.386  1.00 97.79           H  
ATOM   1952 HG23 ILE A 123     -13.704   5.105   5.327  1.00 97.79           H  
ATOM   1953  CD1 ILE A 123     -12.463   1.781   7.283  1.00 97.79           C  
ATOM   1954 HD11 ILE A 123     -11.797   1.043   7.730  1.00 97.79           H  
ATOM   1955 HD12 ILE A 123     -13.457   1.682   7.721  1.00 97.79           H  
ATOM   1956 HD13 ILE A 123     -12.503   1.592   6.211  1.00 97.79           H  
ATOM   1957  N   ARG A 124     -14.214   7.093   7.485  1.00 97.56           N  
ATOM   1958  H   ARG A 124     -14.556   6.484   8.214  1.00 97.56           H  
ATOM   1959  CA  ARG A 124     -15.066   8.187   6.972  1.00 97.56           C  
ATOM   1960  HA  ARG A 124     -15.024   8.184   5.883  1.00 97.56           H  
ATOM   1961  C   ARG A 124     -14.583   9.580   7.378  1.00 97.56           C  
ATOM   1962  CB  ARG A 124     -16.522   8.005   7.426  1.00 97.56           C  
ATOM   1963  HB2 ARG A 124     -16.551   7.830   8.501  1.00 97.56           H  
ATOM   1964  HB3 ARG A 124     -17.061   8.930   7.219  1.00 97.56           H  
ATOM   1965  O   ARG A 124     -14.973  10.561   6.752  1.00 97.56           O  
ATOM   1966  CG  ARG A 124     -17.242   6.868   6.692  1.00 97.56           C  
ATOM   1967  HG2 ARG A 124     -17.144   7.015   5.616  1.00 97.56           H  
ATOM   1968  HG3 ARG A 124     -16.799   5.910   6.964  1.00 97.56           H  
ATOM   1969  CD  ARG A 124     -18.728   6.883   7.072  1.00 97.56           C  
ATOM   1970  HD2 ARG A 124     -19.132   7.875   6.867  1.00 97.56           H  
ATOM   1971  HD3 ARG A 124     -18.818   6.700   8.142  1.00 97.56           H  
ATOM   1972  NE  ARG A 124     -19.485   5.845   6.345  1.00 97.56           N  
ATOM   1973  HE  ARG A 124     -19.173   4.894   6.478  1.00 97.56           H  
ATOM   1974  NH1 ARG A 124     -21.015   7.189   5.259  1.00 97.56           N  
ATOM   1975 HH11 ARG A 124     -20.543   8.009   5.613  1.00 97.56           H  
ATOM   1976 HH12 ARG A 124     -21.789   7.276   4.616  1.00 97.56           H  
ATOM   1977  NH2 ARG A 124     -21.096   4.982   4.988  1.00 97.56           N  
ATOM   1978 HH21 ARG A 124     -21.868   5.107   4.349  1.00 97.56           H  
ATOM   1979 HH22 ARG A 124     -20.728   4.053   5.138  1.00 97.56           H  
ATOM   1980  CZ  ARG A 124     -20.523   6.014   5.540  1.00 97.56           C  
ATOM   1981  N   ILE A 125     -13.806   9.677   8.455  1.00 98.48           N  
ATOM   1982  H   ILE A 125     -13.440   8.825   8.855  1.00 98.48           H  
ATOM   1983  CA  ILE A 125     -13.242  10.947   8.923  1.00 98.48           C  
ATOM   1984  HA  ILE A 125     -13.994  11.731   8.841  1.00 98.48           H  
ATOM   1985  C   ILE A 125     -12.092  11.339   7.990  1.00 98.48           C  
ATOM   1986  CB  ILE A 125     -12.819  10.843  10.406  1.00 98.48           C  
ATOM   1987  HB  ILE A 125     -12.113  10.019  10.513  1.00 98.48           H  
ATOM   1988  O   ILE A 125     -12.111  12.433   7.437  1.00 98.48           O  
ATOM   1989  CG1 ILE A 125     -14.048  10.556  11.305  1.00 98.48           C  
ATOM   1990 HG12 ILE A 125     -14.581   9.686  10.922  1.00 98.48           H  
ATOM   1991 HG13 ILE A 125     -14.726  11.409  11.275  1.00 98.48           H  
ATOM   1992  CG2 ILE A 125     -12.113  12.126  10.866  1.00 98.48           C  
ATOM   1993 HG21 ILE A 125     -11.230  12.324  10.259  1.00 98.48           H  
ATOM   1994 HG22 ILE A 125     -11.767  12.003  11.892  1.00 98.48           H  
ATOM   1995 HG23 ILE A 125     -12.784  12.983  10.807  1.00 98.48           H  
ATOM   1996  CD1 ILE A 125     -13.696  10.250  12.766  1.00 98.48           C  
ATOM   1997 HD11 ILE A 125     -13.295  11.133  13.265  1.00 98.48           H  
ATOM   1998 HD12 ILE A 125     -12.962   9.445  12.804  1.00 98.48           H  
ATOM   1999 HD13 ILE A 125     -14.592   9.928  13.295  1.00 98.48           H  
ATOM   2000  N   ILE A 126     -11.159  10.417   7.733  1.00 98.76           N  
ATOM   2001  H   ILE A 126     -11.208   9.527   8.207  1.00 98.76           H  
ATOM   2002  CA  ILE A 126     -10.033  10.641   6.818  1.00 98.76           C  
ATOM   2003  HA  ILE A 126      -9.560  11.588   7.079  1.00 98.76           H  
ATOM   2004  C   ILE A 126     -10.501  10.801   5.367  1.00 98.76           C  
ATOM   2005  CB  ILE A 126      -8.981   9.520   6.977  1.00 98.76           C  
ATOM   2006  HB  ILE A 126      -9.486   8.559   6.875  1.00 98.76           H  
ATOM   2007  O   ILE A 126      -9.993  11.673   4.670  1.00 98.76           O  
ATOM   2008  CG1 ILE A 126      -8.296   9.547   8.363  1.00 98.76           C  
ATOM   2009 HG12 ILE A 126      -7.534   8.768   8.382  1.00 98.76           H  
ATOM   2010 HG13 ILE A 126      -9.026   9.308   9.137  1.00 98.76           H  
ATOM   2011  CG2 ILE A 126      -7.906   9.584   5.878  1.00 98.76           C  
ATOM   2012 HG21 ILE A 126      -7.134   8.837   6.059  1.00 98.76           H  
ATOM   2013 HG22 ILE A 126      -8.348   9.389   4.901  1.00 98.76           H  
ATOM   2014 HG23 ILE A 126      -7.439  10.568   5.842  1.00 98.76           H  
ATOM   2015  CD1 ILE A 126      -7.610  10.872   8.734  1.00 98.76           C  
ATOM   2016 HD11 ILE A 126      -8.353  11.625   8.998  1.00 98.76           H  
ATOM   2017 HD12 ILE A 126      -6.997  11.240   7.910  1.00 98.76           H  
ATOM   2018 HD13 ILE A 126      -6.946  10.713   9.583  1.00 98.76           H  
ATOM   2019  N   SER A 127     -11.504  10.042   4.910  1.00 98.37           N  
ATOM   2020  H   SER A 127     -11.869   9.297   5.486  1.00 98.37           H  
ATOM   2021  CA  SER A 127     -12.034  10.210   3.547  1.00 98.37           C  
ATOM   2022  HA  SER A 127     -11.212  10.084   2.844  1.00 98.37           H  
ATOM   2023  C   SER A 127     -12.589  11.625   3.325  1.00 98.37           C  
ATOM   2024  CB  SER A 127     -13.073   9.127   3.226  1.00 98.37           C  
ATOM   2025  HB2 SER A 127     -12.714   8.165   3.592  1.00 98.37           H  
ATOM   2026  HB3 SER A 127     -13.179   9.052   2.144  1.00 98.37           H  
ATOM   2027  O   SER A 127     -12.303  12.253   2.312  1.00 98.37           O  
ATOM   2028  OG  SER A 127     -14.345   9.408   3.788  1.00 98.37           O  
ATOM   2029  HG  SER A 127     -14.760  10.016   3.171  1.00 98.37           H  
ATOM   2030  N   ARG A 128     -13.304  12.180   4.316  1.00 97.81           N  
ATOM   2031  H   ARG A 128     -13.479  11.625   5.141  1.00 97.81           H  
ATOM   2032  CA  ARG A 128     -13.777  13.571   4.266  1.00 97.81           C  
ATOM   2033  HA  ARG A 128     -14.248  13.749   3.299  1.00 97.81           H  
ATOM   2034  C   ARG A 128     -12.636  14.583   4.337  1.00 97.81           C  
ATOM   2035  CB  ARG A 128     -14.781  13.840   5.389  1.00 97.81           C  
ATOM   2036  HB2 ARG A 128     -14.902  14.918   5.492  1.00 97.81           H  
ATOM   2037  HB3 ARG A 128     -14.399  13.443   6.330  1.00 97.81           H  
ATOM   2038  O   ARG A 128     -12.696  15.588   3.642  1.00 97.81           O  
ATOM   2039  CG  ARG A 128     -16.147  13.229   5.078  1.00 97.81           C  
ATOM   2040  HG2 ARG A 128     -16.069  12.145   5.002  1.00 97.81           H  
ATOM   2041  HG3 ARG A 128     -16.510  13.628   4.131  1.00 97.81           H  
ATOM   2042  CD  ARG A 128     -17.119  13.610   6.195  1.00 97.81           C  
ATOM   2043  HD2 ARG A 128     -16.750  13.189   7.130  1.00 97.81           H  
ATOM   2044  HD3 ARG A 128     -17.138  14.696   6.278  1.00 97.81           H  
ATOM   2045  NE  ARG A 128     -18.478  13.110   5.920  1.00 97.81           N  
ATOM   2046  HE  ARG A 128     -18.598  12.621   5.044  1.00 97.81           H  
ATOM   2047  NH1 ARG A 128     -19.456  14.010   7.772  1.00 97.81           N  
ATOM   2048 HH11 ARG A 128     -20.261  14.203   8.351  1.00 97.81           H  
ATOM   2049 HH12 ARG A 128     -18.589  14.499   7.937  1.00 97.81           H  
ATOM   2050  NH2 ARG A 128     -20.703  12.829   6.351  1.00 97.81           N  
ATOM   2051 HH21 ARG A 128     -21.512  13.089   6.896  1.00 97.81           H  
ATOM   2052 HH22 ARG A 128     -20.821  12.419   5.435  1.00 97.81           H  
ATOM   2053  CZ  ARG A 128     -19.538  13.312   6.678  1.00 97.81           C  
ATOM   2054  N   ALA A 129     -11.606  14.320   5.141  1.00 97.99           N  
ATOM   2055  H   ALA A 129     -11.630  13.489   5.714  1.00 97.99           H  
ATOM   2056  CA  ALA A 129     -10.420  15.174   5.205  1.00 97.99           C  
ATOM   2057  HA  ALA A 129     -10.731  16.185   5.466  1.00 97.99           H  
ATOM   2058  C   ALA A 129      -9.699  15.249   3.844  1.00 97.99           C  
ATOM   2059  CB  ALA A 129      -9.500  14.645   6.312  1.00 97.99           C  
ATOM   2060  HB1 ALA A 129      -8.652  15.319   6.437  1.00 97.99           H  
ATOM   2061  HB2 ALA A 129      -9.109  13.663   6.046  1.00 97.99           H  
ATOM   2062  HB3 ALA A 129     -10.045  14.581   7.254  1.00 97.99           H  
ATOM   2063  O   ALA A 129      -9.271  16.327   3.436  1.00 97.99           O  
ATOM   2064  N   ILE A 130      -9.632  14.128   3.111  1.00 97.31           N  
ATOM   2065  H   ILE A 130      -9.965  13.270   3.526  1.00 97.31           H  
ATOM   2066  CA  ILE A 130      -9.129  14.076   1.729  1.00 97.31           C  
ATOM   2067  HA  ILE A 130      -8.116  14.477   1.698  1.00 97.31           H  
ATOM   2068  C   ILE A 130      -9.958  14.975   0.816  1.00 97.31           C  
ATOM   2069  CB  ILE A 130      -9.080  12.618   1.215  1.00 97.31           C  
ATOM   2070  HB  ILE A 130     -10.021  12.122   1.452  1.00 97.31           H  
ATOM   2071  O   ILE A 130      -9.391  15.827   0.136  1.00 97.31           O  
ATOM   2072  CG1 ILE A 130      -7.934  11.849   1.900  1.00 97.31           C  
ATOM   2073 HG12 ILE A 130      -6.997  12.131   1.420  1.00 97.31           H  
ATOM   2074 HG13 ILE A 130      -7.889  12.112   2.956  1.00 97.31           H  
ATOM   2075  CG2 ILE A 130      -8.892  12.570  -0.310  1.00 97.31           C  
ATOM   2076 HG21 ILE A 130      -8.748  11.543  -0.646  1.00 97.31           H  
ATOM   2077 HG22 ILE A 130      -9.783  12.945  -0.814  1.00 97.31           H  
ATOM   2078 HG23 ILE A 130      -8.033  13.173  -0.604  1.00 97.31           H  
ATOM   2079  CD1 ILE A 130      -8.073  10.329   1.822  1.00 97.31           C  
ATOM   2080 HD11 ILE A 130      -9.017  10.032   2.278  1.00 97.31           H  
ATOM   2081 HD12 ILE A 130      -8.033   9.983   0.789  1.00 97.31           H  
ATOM   2082 HD13 ILE A 130      -7.257   9.872   2.382  1.00 97.31           H  
ATOM   2083  N   ASP A 131     -11.284  14.820   0.828  1.00 96.18           N  
ATOM   2084  H   ASP A 131     -11.677  14.074   1.385  1.00 96.18           H  
ATOM   2085  CA  ASP A 131     -12.181  15.591  -0.039  1.00 96.18           C  
ATOM   2086  HA  ASP A 131     -11.887  15.433  -1.077  1.00 96.18           H  
ATOM   2087  C   ASP A 131     -12.116  17.101   0.217  1.00 96.18           C  
ATOM   2088  CB  ASP A 131     -13.628  15.108   0.141  1.00 96.18           C  
ATOM   2089  HB2 ASP A 131     -13.902  15.168   1.194  1.00 96.18           H  
ATOM   2090  HB3 ASP A 131     -14.291  15.771  -0.415  1.00 96.18           H  
ATOM   2091  O   ASP A 131     -12.311  17.889  -0.704  1.00 96.18           O  
ATOM   2092  CG  ASP A 131     -13.854  13.687  -0.370  1.00 96.18           C  
ATOM   2093  OD1 ASP A 131     -13.247  13.325  -1.403  1.00 96.18           O  
ATOM   2094  OD2 ASP A 131     -14.660  12.959   0.249  1.00 96.18           O  
ATOM   2095  N   GLN A 132     -11.837  17.507   1.456  1.00 94.00           N  
ATOM   2096  H   GLN A 132     -11.730  16.802   2.171  1.00 94.00           H  
ATOM   2097  CA  GLN A 132     -11.728  18.914   1.838  1.00 94.00           C  
ATOM   2098  HA  GLN A 132     -12.546  19.475   1.387  1.00 94.00           H  
ATOM   2099  C   GLN A 132     -10.438  19.576   1.369  1.00 94.00           C  
ATOM   2100  CB  GLN A 132     -11.814  19.021   3.362  1.00 94.00           C  
ATOM   2101  HB2 GLN A 132     -11.192  18.259   3.831  1.00 94.00           H  
ATOM   2102  HB3 GLN A 132     -11.465  20.003   3.682  1.00 94.00           H  
ATOM   2103  O   GLN A 132     -10.454  20.750   0.994  1.00 94.00           O  
ATOM   2104  CG  GLN A 132     -13.267  18.860   3.786  1.00 94.00           C  
ATOM   2105  HG2 GLN A 132     -13.850  19.653   3.317  1.00 94.00           H  
ATOM   2106  HG3 GLN A 132     -13.666  17.907   3.437  1.00 94.00           H  
ATOM   2107  CD  GLN A 132     -13.468  18.942   5.283  1.00 94.00           C  
ATOM   2108  NE2 GLN A 132     -14.695  19.196   5.658  1.00 94.00           N  
ATOM   2109 HE21 GLN A 132     -14.821  19.273   6.657  1.00 94.00           H  
ATOM   2110 HE22 GLN A 132     -15.381  19.519   4.991  1.00 94.00           H  
ATOM   2111  OE1 GLN A 132     -12.591  18.749   6.118  1.00 94.00           O  
ATOM   2112  N   ILE A 133      -9.323  18.847   1.436  1.00 92.68           N  
ATOM   2113  H   ILE A 133      -9.390  17.896   1.771  1.00 92.68           H  
ATOM   2114  CA  ILE A 133      -7.996  19.431   1.235  1.00 92.68           C  
ATOM   2115  HA  ILE A 133      -8.080  20.503   1.415  1.00 92.68           H  
ATOM   2116  C   ILE A 133      -7.492  19.287  -0.202  1.00 92.68           C  
ATOM   2117  CB  ILE A 133      -7.024  18.858   2.286  1.00 92.68           C  
ATOM   2118  HB  ILE A 133      -7.574  18.757   3.221  1.00 92.68           H  
ATOM   2119  O   ILE A 133      -6.711  20.126  -0.655  1.00 92.68           O  
ATOM   2120  CG1 ILE A 133      -5.822  19.779   2.571  1.00 92.68           C  
ATOM   2121 HG12 ILE A 133      -5.281  19.994   1.649  1.00 92.68           H  
ATOM   2122 HG13 ILE A 133      -5.139  19.259   3.243  1.00 92.68           H  
ATOM   2123  CG2 ILE A 133      -6.519  17.460   1.902  1.00 92.68           C  
ATOM   2124 HG21 ILE A 133      -7.356  16.822   1.619  1.00 92.68           H  
ATOM   2125 HG22 ILE A 133      -6.028  17.020   2.769  1.00 92.68           H  
ATOM   2126 HG23 ILE A 133      -5.811  17.524   1.076  1.00 92.68           H  
ATOM   2127  CD1 ILE A 133      -6.222  21.097   3.249  1.00 92.68           C  
ATOM   2128 HD11 ILE A 133      -6.886  20.899   4.090  1.00 92.68           H  
ATOM   2129 HD12 ILE A 133      -6.715  21.762   2.540  1.00 92.68           H  
ATOM   2130 HD13 ILE A 133      -5.327  21.592   3.628  1.00 92.68           H  
ATOM   2131  N   ARG A 134      -7.933  18.251  -0.932  1.00 91.21           N  
ATOM   2132  H   ARG A 134      -8.597  17.613  -0.516  1.00 91.21           H  
ATOM   2133  CA  ARG A 134      -7.527  18.046  -2.327  1.00 91.21           C  
ATOM   2134  HA  ARG A 134      -6.441  18.136  -2.363  1.00 91.21           H  
ATOM   2135  C   ARG A 134      -8.086  19.148  -3.226  1.00 91.21           C  
ATOM   2136  CB  ARG A 134      -7.877  16.630  -2.816  1.00 91.21           C  
ATOM   2137  HB2 ARG A 134      -7.524  15.910  -2.077  1.00 91.21           H  
ATOM   2138  HB3 ARG A 134      -7.334  16.443  -3.742  1.00 91.21           H  
ATOM   2139  O   ARG A 134      -9.224  19.585  -3.073  1.00 91.21           O  
ATOM   2140  CG  ARG A 134      -9.374  16.392  -3.081  1.00 91.21           C  
ATOM   2141  HG2 ARG A 134      -9.710  17.024  -3.903  1.00 91.21           H  
ATOM   2142  HG3 ARG A 134      -9.955  16.639  -2.193  1.00 91.21           H  
ATOM   2143  CD  ARG A 134      -9.605  14.927  -3.466  1.00 91.21           C  
ATOM   2144  HD2 ARG A 134      -9.158  14.286  -2.705  1.00 91.21           H  
ATOM   2145  HD3 ARG A 134      -9.104  14.731  -4.414  1.00 91.21           H  
ATOM   2146  NE  ARG A 134     -11.039  14.608  -3.572  1.00 91.21           N  
ATOM   2147  HE  ARG A 134     -11.691  15.228  -3.113  1.00 91.21           H  
ATOM   2148  NH1 ARG A 134     -10.868  12.660  -4.794  1.00 91.21           N  
ATOM   2149 HH11 ARG A 134      -9.892  12.821  -5.002  1.00 91.21           H  
ATOM   2150 HH12 ARG A 134     -11.325  11.911  -5.293  1.00 91.21           H  
ATOM   2151  NH2 ARG A 134     -12.849  13.352  -4.090  1.00 91.21           N  
ATOM   2152 HH21 ARG A 134     -13.257  12.600  -4.628  1.00 91.21           H  
ATOM   2153 HH22 ARG A 134     -13.257  13.554  -3.189  1.00 91.21           H  
ATOM   2154  CZ  ARG A 134     -11.570  13.548  -4.152  1.00 91.21           C  
ATOM   2155  N   GLN A 135      -7.284  19.594  -4.186  1.00 87.41           N  
ATOM   2156  H   GLN A 135      -6.349  19.214  -4.229  1.00 87.41           H  
ATOM   2157  CA  GLN A 135      -7.682  20.621  -5.155  1.00 87.41           C  
ATOM   2158  HA  GLN A 135      -8.414  21.288  -4.699  1.00 87.41           H  
ATOM   2159  C   GLN A 135      -8.336  20.025  -6.403  1.00 87.41           C  
ATOM   2160  CB  GLN A 135      -6.457  21.447  -5.556  1.00 87.41           C  
ATOM   2161  HB2 GLN A 135      -5.716  20.794  -6.018  1.00 87.41           H  
ATOM   2162  HB3 GLN A 135      -6.769  22.188  -6.292  1.00 87.41           H  
ATOM   2163  O   GLN A 135      -9.186  20.663  -7.021  1.00 87.41           O  
ATOM   2164  CG  GLN A 135      -5.821  22.172  -4.361  1.00 87.41           C  
ATOM   2165  HG2 GLN A 135      -5.432  21.444  -3.650  1.00 87.41           H  
ATOM   2166  HG3 GLN A 135      -6.578  22.773  -3.858  1.00 87.41           H  
ATOM   2167  CD  GLN A 135      -4.675  23.083  -4.782  1.00 87.41           C  
ATOM   2168  NE2 GLN A 135      -4.090  23.820  -3.864  1.00 87.41           N  
ATOM   2169 HE21 GLN A 135      -4.277  23.663  -2.884  1.00 87.41           H  
ATOM   2170 HE22 GLN A 135      -3.284  24.335  -4.187  1.00 87.41           H  
ATOM   2171  OE1 GLN A 135      -4.290  23.175  -5.931  1.00 87.41           O  
ATOM   2172  N   LEU A 136      -7.939  18.803  -6.758  1.00 82.81           N  
ATOM   2173  H   LEU A 136      -7.265  18.337  -6.168  1.00 82.81           H  
ATOM   2174  CA  LEU A 136      -8.470  18.026  -7.870  1.00 82.81           C  
ATOM   2175  HA  LEU A 136      -9.364  18.509  -8.265  1.00 82.81           H  
ATOM   2176  C   LEU A 136      -8.868  16.646  -7.356  1.00 82.81           C  
ATOM   2177  CB  LEU A 136      -7.418  17.906  -8.989  1.00 82.81           C  
ATOM   2178  HB2 LEU A 136      -6.545  17.394  -8.584  1.00 82.81           H  
ATOM   2179  HB3 LEU A 136      -7.817  17.275  -9.783  1.00 82.81           H  
ATOM   2180  O   LEU A 136      -8.264  16.121  -6.421  1.00 82.81           O  
ATOM   2181  CG  LEU A 136      -6.961  19.241  -9.603  1.00 82.81           C  
ATOM   2182  HG  LEU A 136      -6.634  19.922  -8.818  1.00 82.81           H  
ATOM   2183  CD1 LEU A 136      -5.777  18.993 -10.535  1.00 82.81           C  
ATOM   2184 HD11 LEU A 136      -5.440  19.936 -10.967  1.00 82.81           H  
ATOM   2185 HD12 LEU A 136      -6.056  18.304 -11.332  1.00 82.81           H  
ATOM   2186 HD13 LEU A 136      -4.949  18.567  -9.969  1.00 82.81           H  
ATOM   2187  CD2 LEU A 136      -8.083  19.906 -10.405  1.00 82.81           C  
ATOM   2188 HD21 LEU A 136      -8.439  19.231 -11.184  1.00 82.81           H  
ATOM   2189 HD22 LEU A 136      -7.706  20.821 -10.862  1.00 82.81           H  
ATOM   2190 HD23 LEU A 136      -8.906  20.170  -9.742  1.00 82.81           H  
ATOM   2191  N   GLU A 137      -9.860  16.033  -7.992  1.00 87.36           N  
ATOM   2192  H   GLU A 137     -10.334  16.503  -8.750  1.00 87.36           H  
ATOM   2193  CA  GLU A 137     -10.306  14.688  -7.623  1.00 87.36           C  
ATOM   2194  HA  GLU A 137     -10.576  14.697  -6.567  1.00 87.36           H  
ATOM   2195  C   GLU A 137      -9.194  13.638  -7.802  1.00 87.36           C  
ATOM   2196  CB  GLU A 137     -11.565  14.367  -8.435  1.00 87.36           C  
ATOM   2197  HB2 GLU A 137     -11.317  14.327  -9.496  1.00 87.36           H  
ATOM   2198  HB3 GLU A 137     -12.278  15.175  -8.272  1.00 87.36           H  
ATOM   2199  O   GLU A 137      -9.074  12.724  -6.991  1.00 87.36           O  
ATOM   2200  CG  GLU A 137     -12.217  13.046  -8.009  1.00 87.36           C  
ATOM   2201  HG2 GLU A 137     -11.592  12.215  -8.334  1.00 87.36           H  
ATOM   2202  HG3 GLU A 137     -12.274  13.027  -6.920  1.00 87.36           H  
ATOM   2203  CD  GLU A 137     -13.639  12.866  -8.552  1.00 87.36           C  
ATOM   2204  OE1 GLU A 137     -14.338  11.997  -7.985  1.00 87.36           O  
ATOM   2205  OE2 GLU A 137     -14.032  13.617  -9.473  1.00 87.36           O  
ATOM   2206  N   THR A 138      -8.329  13.833  -8.799  1.00 82.42           N  
ATOM   2207  H   THR A 138      -8.490  14.612  -9.422  1.00 82.42           H  
ATOM   2208  CA  THR A 138      -7.186  12.977  -9.155  1.00 82.42           C  
ATOM   2209  HA  THR A 138      -7.394  11.953  -8.846  1.00 82.42           H  
ATOM   2210  C   THR A 138      -5.870  13.387  -8.479  1.00 82.42           C  
ATOM   2211  CB  THR A 138      -7.007  12.989 -10.680  1.00 82.42           C  
ATOM   2212  HB  THR A 138      -6.112  12.428 -10.951  1.00 82.42           H  
ATOM   2213  O   THR A 138      -4.805  12.890  -8.854  1.00 82.42           O  
ATOM   2214  CG2 THR A 138      -8.202  12.389 -11.417  1.00 82.42           C  
ATOM   2215 HG21 THR A 138      -7.985  12.357 -12.484  1.00 82.42           H  
ATOM   2216 HG22 THR A 138      -9.101  12.982 -11.247  1.00 82.42           H  
ATOM   2217 HG23 THR A 138      -8.368  11.370 -11.067  1.00 82.42           H  
ATOM   2218  OG1 THR A 138      -6.883  14.327 -11.114  1.00 82.42           O  
ATOM   2219  HG1 THR A 138      -6.133  14.334 -11.713  1.00 82.42           H  
ATOM   2220  N   GLN A 139      -5.909  14.310  -7.510  1.00 87.18           N  
ATOM   2221  H   GLN A 139      -6.808  14.659  -7.208  1.00 87.18           H  
ATOM   2222  CA  GLN A 139      -4.723  14.724  -6.762  1.00 87.18           C  
ATOM   2223  HA  GLN A 139      -3.871  14.713  -7.443  1.00 87.18           H  
ATOM   2224  C   GLN A 139      -4.433  13.755  -5.614  1.00 87.18           C  
ATOM   2225  CB  GLN A 139      -4.868  16.166  -6.256  1.00 87.18           C  
ATOM   2226  HB2 GLN A 139      -5.751  16.241  -5.621  1.00 87.18           H  
ATOM   2227  HB3 GLN A 139      -4.988  16.830  -7.112  1.00 87.18           H  
ATOM   2228  O   GLN A 139      -5.243  13.586  -4.700  1.00 87.18           O  
ATOM   2229  CG  GLN A 139      -3.640  16.628  -5.457  1.00 87.18           C  
ATOM   2230  HG2 GLN A 139      -2.745  16.512  -6.069  1.00 87.18           H  
ATOM   2231  HG3 GLN A 139      -3.521  16.019  -4.561  1.00 87.18           H  
ATOM   2232  CD  GLN A 139      -3.778  18.077  -5.014  1.00 87.18           C  
ATOM   2233  NE2 GLN A 139      -2.923  18.960  -5.472  1.00 87.18           N  
ATOM   2234 HE21 GLN A 139      -2.398  18.698  -6.294  1.00 87.18           H  
ATOM   2235 HE22 GLN A 139      -3.106  19.940  -5.310  1.00 87.18           H  
ATOM   2236  OE1 GLN A 139      -4.665  18.438  -4.251  1.00 87.18           O  
ATOM   2237  N   LEU A 140      -3.224  13.198  -5.603  1.00 88.39           N  
ATOM   2238  H   LEU A 140      -2.611  13.376  -6.386  1.00 88.39           H  
ATOM   2239  CA  LEU A 140      -2.715  12.417  -4.488  1.00 88.39           C  
ATOM   2240  HA  LEU A 140      -3.540  11.812  -4.113  1.00 88.39           H  
ATOM   2241  C   LEU A 140      -2.225  13.339  -3.372  1.00 88.39           C  
ATOM   2242  CB  LEU A 140      -1.603  11.479  -4.979  1.00 88.39           C  
ATOM   2243  HB2 LEU A 140      -0.777  12.083  -5.353  1.00 88.39           H  
ATOM   2244  HB3 LEU A 140      -1.988  10.882  -5.805  1.00 88.39           H  
ATOM   2245  O   LEU A 140      -1.359  14.189  -3.571  1.00 88.39           O  
ATOM   2246  CG  LEU A 140      -1.078  10.511  -3.907  1.00 88.39           C  
ATOM   2247  HG  LEU A 140      -0.716  11.075  -3.048  1.00 88.39           H  
ATOM   2248  CD1 LEU A 140      -2.154   9.531  -3.443  1.00 88.39           C  
ATOM   2249 HD11 LEU A 140      -2.987  10.062  -2.984  1.00 88.39           H  
ATOM   2250 HD12 LEU A 140      -1.730   8.853  -2.701  1.00 88.39           H  
ATOM   2251 HD13 LEU A 140      -2.525   8.951  -4.288  1.00 88.39           H  
ATOM   2252  CD2 LEU A 140       0.087   9.705  -4.478  1.00 88.39           C  
ATOM   2253 HD21 LEU A 140       0.489   9.043  -3.710  1.00 88.39           H  
ATOM   2254 HD22 LEU A 140       0.868  10.388  -4.811  1.00 88.39           H  
ATOM   2255 HD23 LEU A 140      -0.252   9.108  -5.324  1.00 88.39           H  
ATOM   2256  N   THR A 141      -2.739  13.123  -2.168  1.00 90.16           N  
ATOM   2257  H   THR A 141      -3.426  12.388  -2.087  1.00 90.16           H  
ATOM   2258  CA  THR A 141      -2.282  13.790  -0.940  1.00 90.16           C  
ATOM   2259  HA  THR A 141      -1.502  14.504  -1.204  1.00 90.16           H  
ATOM   2260  C   THR A 141      -1.684  12.758   0.024  1.00 90.16           C  
ATOM   2261  CB  THR A 141      -3.409  14.588  -0.262  1.00 90.16           C  
ATOM   2262  HB  THR A 141      -2.988  15.168   0.559  1.00 90.16           H  
ATOM   2263  O   THR A 141      -2.091  11.592  -0.025  1.00 90.16           O  
ATOM   2264  CG2 THR A 141      -4.147  15.536  -1.205  1.00 90.16           C  
ATOM   2265 HG21 THR A 141      -4.653  14.984  -1.997  1.00 90.16           H  
ATOM   2266 HG22 THR A 141      -3.437  16.230  -1.655  1.00 90.16           H  
ATOM   2267 HG23 THR A 141      -4.884  16.115  -0.649  1.00 90.16           H  
ATOM   2268  OG1 THR A 141      -4.378  13.717   0.258  1.00 90.16           O  
ATOM   2269  HG1 THR A 141      -5.117  14.267   0.530  1.00 90.16           H  
ATOM   2270  N   PRO A 142      -0.771  13.144   0.938  1.00 89.05           N  
ATOM   2271  CA  PRO A 142      -0.148  12.210   1.885  1.00 89.05           C  
ATOM   2272  HA  PRO A 142       0.491  11.528   1.325  1.00 89.05           H  
ATOM   2273  C   PRO A 142      -1.150  11.385   2.709  1.00 89.05           C  
ATOM   2274  CB  PRO A 142       0.723  13.090   2.790  1.00 89.05           C  
ATOM   2275  HB2 PRO A 142       0.138  13.468   3.628  1.00 89.05           H  
ATOM   2276  HB3 PRO A 142       1.601  12.557   3.153  1.00 89.05           H  
ATOM   2277  O   PRO A 142      -0.919  10.214   3.003  1.00 89.05           O  
ATOM   2278  CG  PRO A 142       1.106  14.257   1.882  1.00 89.05           C  
ATOM   2279  HG2 PRO A 142       1.926  13.961   1.228  1.00 89.05           H  
ATOM   2280  HG3 PRO A 142       1.370  15.146   2.454  1.00 89.05           H  
ATOM   2281  CD  PRO A 142      -0.163  14.465   1.060  1.00 89.05           C  
ATOM   2282  HD2 PRO A 142       0.099  14.892   0.093  1.00 89.05           H  
ATOM   2283  HD3 PRO A 142      -0.842  15.126   1.598  1.00 89.05           H  
ATOM   2284  N   ILE A 143      -2.308  11.971   3.017  1.00 95.31           N  
ATOM   2285  H   ILE A 143      -2.424  12.939   2.753  1.00 95.31           H  
ATOM   2286  CA  ILE A 143      -3.380  11.353   3.808  1.00 95.31           C  
ATOM   2287  HA  ILE A 143      -2.916  10.845   4.654  1.00 95.31           H  
ATOM   2288  C   ILE A 143      -4.169  10.262   3.054  1.00 95.31           C  
ATOM   2289  CB  ILE A 143      -4.297  12.450   4.390  1.00 95.31           C  
ATOM   2290  HB  ILE A 143      -5.111  11.965   4.929  1.00 95.31           H  
ATOM   2291  O   ILE A 143      -4.910   9.497   3.671  1.00 95.31           O  
ATOM   2292  CG1 ILE A 143      -4.885  13.343   3.284  1.00 95.31           C  
ATOM   2293 HG12 ILE A 143      -5.277  12.697   2.498  1.00 95.31           H  
ATOM   2294 HG13 ILE A 143      -4.097  13.964   2.858  1.00 95.31           H  
ATOM   2295  CG2 ILE A 143      -3.509  13.318   5.384  1.00 95.31           C  
ATOM   2296 HG21 ILE A 143      -4.171  14.042   5.861  1.00 95.31           H  
ATOM   2297 HG22 ILE A 143      -3.077  12.682   6.157  1.00 95.31           H  
ATOM   2298 HG23 ILE A 143      -2.700  13.854   4.889  1.00 95.31           H  
ATOM   2299  CD1 ILE A 143      -6.008  14.268   3.759  1.00 95.31           C  
ATOM   2300 HD11 ILE A 143      -5.619  15.024   4.440  1.00 95.31           H  
ATOM   2301 HD12 ILE A 143      -6.785  13.694   4.263  1.00 95.31           H  
ATOM   2302 HD13 ILE A 143      -6.432  14.775   2.892  1.00 95.31           H  
ATOM   2303  N   HIS A 144      -3.989  10.103   1.736  1.00 97.46           N  
ATOM   2304  H   HIS A 144      -3.359  10.720   1.244  1.00 97.46           H  
ATOM   2305  CA  HIS A 144      -4.544   8.944   1.018  1.00 97.46           C  
ATOM   2306  HA  HIS A 144      -5.617   8.884   1.200  1.00 97.46           H  
ATOM   2307  C   HIS A 144      -3.926   7.624   1.501  1.00 97.46           C  
ATOM   2308  CB  HIS A 144      -4.321   9.080  -0.489  1.00 97.46           C  
ATOM   2309  HB2 HIS A 144      -4.502   8.106  -0.943  1.00 97.46           H  
ATOM   2310  HB3 HIS A 144      -3.283   9.349  -0.688  1.00 97.46           H  
ATOM   2311  O   HIS A 144      -4.616   6.603   1.570  1.00 97.46           O  
ATOM   2312  CG  HIS A 144      -5.243  10.046  -1.175  1.00 97.46           C  
ATOM   2313  CD2 HIS A 144      -6.309   9.717  -1.968  1.00 97.46           C  
ATOM   2314  HD2 HIS A 144      -6.655   8.718  -2.191  1.00 97.46           H  
ATOM   2315  ND1 HIS A 144      -5.125  11.413  -1.206  1.00 97.46           N  
ATOM   2316  HD1 HIS A 144      -4.512  11.978  -0.636  1.00 97.46           H  
ATOM   2317  CE1 HIS A 144      -6.071  11.895  -2.028  1.00 97.46           C  
ATOM   2318  HE1 HIS A 144      -6.222  12.937  -2.268  1.00 97.46           H  
ATOM   2319  NE2 HIS A 144      -6.839  10.898  -2.486  1.00 97.46           N  
ATOM   2320  N   ALA A 145      -2.641   7.635   1.872  1.00 95.40           N  
ATOM   2321  H   ALA A 145      -2.127   8.504   1.837  1.00 95.40           H  
ATOM   2322  CA  ALA A 145      -1.980   6.468   2.448  1.00 95.40           C  
ATOM   2323  HA  ALA A 145      -2.090   5.625   1.765  1.00 95.40           H  
ATOM   2324  C   ALA A 145      -2.609   6.070   3.793  1.00 95.40           C  
ATOM   2325  CB  ALA A 145      -0.491   6.780   2.598  1.00 95.40           C  
ATOM   2326  HB1 ALA A 145      -0.073   7.054   1.629  1.00 95.40           H  
ATOM   2327  HB2 ALA A 145       0.028   5.902   2.982  1.00 95.40           H  
ATOM   2328  HB3 ALA A 145      -0.355   7.609   3.294  1.00 95.40           H  
ATOM   2329  O   ALA A 145      -2.781   4.878   4.063  1.00 95.40           O  
ATOM   2330  N   ASP A 146      -3.024   7.053   4.596  1.00 98.09           N  
ATOM   2331  H   ASP A 146      -2.832   8.009   4.334  1.00 98.09           H  
ATOM   2332  CA  ASP A 146      -3.726   6.823   5.859  1.00 98.09           C  
ATOM   2333  HA  ASP A 146      -3.124   6.173   6.494  1.00 98.09           H  
ATOM   2334  C   ASP A 146      -5.087   6.160   5.638  1.00 98.09           C  
ATOM   2335  CB  ASP A 146      -3.958   8.140   6.594  1.00 98.09           C  
ATOM   2336  HB2 ASP A 146      -4.555   8.811   5.976  1.00 98.09           H  
ATOM   2337  HB3 ASP A 146      -4.564   7.920   7.474  1.00 98.09           H  
ATOM   2338  O   ASP A 146      -5.418   5.182   6.310  1.00 98.09           O  
ATOM   2339  CG  ASP A 146      -2.686   8.855   7.025  1.00 98.09           C  
ATOM   2340  OD1 ASP A 146      -1.671   8.192   7.331  1.00 98.09           O  
ATOM   2341  OD2 ASP A 146      -2.732  10.100   7.040  1.00 98.09           O  
ATOM   2342  N   LEU A 147      -5.863   6.631   4.652  1.00 98.65           N  
ATOM   2343  H   LEU A 147      -5.556   7.456   4.157  1.00 98.65           H  
ATOM   2344  CA  LEU A 147      -7.146   6.013   4.304  1.00 98.65           C  
ATOM   2345  HA  LEU A 147      -7.785   6.061   5.186  1.00 98.65           H  
ATOM   2346  C   LEU A 147      -6.966   4.536   3.930  1.00 98.65           C  
ATOM   2347  CB  LEU A 147      -7.809   6.789   3.151  1.00 98.65           C  
ATOM   2348  HB2 LEU A 147      -7.163   6.742   2.274  1.00 98.65           H  
ATOM   2349  HB3 LEU A 147      -7.906   7.837   3.433  1.00 98.65           H  
ATOM   2350  O   LEU A 147      -7.745   3.681   4.365  1.00 98.65           O  
ATOM   2351  CG  LEU A 147      -9.198   6.245   2.760  1.00 98.65           C  
ATOM   2352  HG  LEU A 147      -9.105   5.200   2.463  1.00 98.65           H  
ATOM   2353  CD1 LEU A 147     -10.205   6.328   3.911  1.00 98.65           C  
ATOM   2354 HD11 LEU A 147     -10.251   7.348   4.290  1.00 98.65           H  
ATOM   2355 HD12 LEU A 147      -9.913   5.651   4.714  1.00 98.65           H  
ATOM   2356 HD13 LEU A 147     -11.191   6.033   3.553  1.00 98.65           H  
ATOM   2357  CD2 LEU A 147      -9.769   7.015   1.573  1.00 98.65           C  
ATOM   2358 HD21 LEU A 147      -9.060   7.009   0.744  1.00 98.65           H  
ATOM   2359 HD22 LEU A 147     -10.696   6.552   1.236  1.00 98.65           H  
ATOM   2360 HD23 LEU A 147      -9.978   8.048   1.851  1.00 98.65           H  
ATOM   2361  N   CYS A 148      -5.923   4.228   3.158  1.00 97.72           N  
ATOM   2362  H   CYS A 148      -5.332   4.980   2.833  1.00 97.72           H  
ATOM   2363  CA  CYS A 148      -5.591   2.857   2.782  1.00 97.72           C  
ATOM   2364  HA  CYS A 148      -6.469   2.388   2.340  1.00 97.72           H  
ATOM   2365  C   CYS A 148      -5.203   2.015   4.006  1.00 97.72           C  
ATOM   2366  CB  CYS A 148      -4.476   2.866   1.732  1.00 97.72           C  
ATOM   2367  HB2 CYS A 148      -3.581   3.348   2.125  1.00 97.72           H  
ATOM   2368  HB3 CYS A 148      -4.243   1.834   1.466  1.00 97.72           H  
ATOM   2369  O   CYS A 148      -5.714   0.905   4.170  1.00 97.72           O  
ATOM   2370  SG  CYS A 148      -5.017   3.712   0.225  1.00 97.72           S  
ATOM   2371  HG  CYS A 148      -5.012   4.958   0.709  1.00 97.72           H  
ATOM   2372  N   LEU A 149      -4.368   2.553   4.902  1.00 97.40           N  
ATOM   2373  H   LEU A 149      -3.990   3.471   4.716  1.00 97.40           H  
ATOM   2374  CA  LEU A 149      -3.971   1.881   6.141  1.00 97.40           C  
ATOM   2375  HA  LEU A 149      -3.492   0.939   5.876  1.00 97.40           H  
ATOM   2376  C   LEU A 149      -5.179   1.560   7.030  1.00 97.40           C  
ATOM   2377  CB  LEU A 149      -2.952   2.764   6.884  1.00 97.40           C  
ATOM   2378  HB2 LEU A 149      -3.388   3.750   7.043  1.00 97.40           H  
ATOM   2379  HB3 LEU A 149      -2.073   2.894   6.251  1.00 97.40           H  
ATOM   2380  O   LEU A 149      -5.321   0.425   7.492  1.00 97.40           O  
ATOM   2381  CG  LEU A 149      -2.514   2.212   8.254  1.00 97.40           C  
ATOM   2382  HG  LEU A 149      -3.378   2.148   8.915  1.00 97.40           H  
ATOM   2383  CD1 LEU A 149      -1.870   0.825   8.154  1.00 97.40           C  
ATOM   2384 HD11 LEU A 149      -2.607   0.095   7.820  1.00 97.40           H  
ATOM   2385 HD12 LEU A 149      -1.494   0.526   9.133  1.00 97.40           H  
ATOM   2386 HD13 LEU A 149      -1.044   0.853   7.443  1.00 97.40           H  
ATOM   2387  CD2 LEU A 149      -1.506   3.162   8.896  1.00 97.40           C  
ATOM   2388 HD21 LEU A 149      -1.933   4.163   8.956  1.00 97.40           H  
ATOM   2389 HD22 LEU A 149      -1.263   2.829   9.905  1.00 97.40           H  
ATOM   2390 HD23 LEU A 149      -0.597   3.210   8.297  1.00 97.40           H  
ATOM   2391  N   LEU A 150      -6.070   2.531   7.248  1.00 97.73           N  
ATOM   2392  H   LEU A 150      -5.882   3.443   6.858  1.00 97.73           H  
ATOM   2393  CA  LEU A 150      -7.280   2.339   8.051  1.00 97.73           C  
ATOM   2394  HA  LEU A 150      -6.995   1.972   9.038  1.00 97.73           H  
ATOM   2395  C   LEU A 150      -8.198   1.279   7.447  1.00 97.73           C  
ATOM   2396  CB  LEU A 150      -8.038   3.670   8.184  1.00 97.73           C  
ATOM   2397  HB2 LEU A 150      -9.003   3.471   8.651  1.00 97.73           H  
ATOM   2398  HB3 LEU A 150      -8.223   4.072   7.188  1.00 97.73           H  
ATOM   2399  O   LEU A 150      -8.719   0.430   8.169  1.00 97.73           O  
ATOM   2400  CG  LEU A 150      -7.314   4.735   9.019  1.00 97.73           C  
ATOM   2401  HG  LEU A 150      -6.344   4.962   8.576  1.00 97.73           H  
ATOM   2402  CD1 LEU A 150      -8.156   6.004   9.053  1.00 97.73           C  
ATOM   2403 HD11 LEU A 150      -7.643   6.761   9.646  1.00 97.73           H  
ATOM   2404 HD12 LEU A 150      -9.132   5.788   9.487  1.00 97.73           H  
ATOM   2405 HD13 LEU A 150      -8.275   6.385   8.038  1.00 97.73           H  
ATOM   2406  CD2 LEU A 150      -7.096   4.274  10.457  1.00 97.73           C  
ATOM   2407 HD21 LEU A 150      -6.633   5.087  11.015  1.00 97.73           H  
ATOM   2408 HD22 LEU A 150      -6.412   3.426  10.482  1.00 97.73           H  
ATOM   2409 HD23 LEU A 150      -8.052   4.012  10.911  1.00 97.73           H  
ATOM   2410  N   SER A 151      -8.350   1.297   6.124  1.00 95.31           N  
ATOM   2411  H   SER A 151      -7.891   2.031   5.605  1.00 95.31           H  
ATOM   2412  CA  SER A 151      -9.175   0.335   5.391  1.00 95.31           C  
ATOM   2413  HA  SER A 151     -10.177   0.323   5.820  1.00 95.31           H  
ATOM   2414  C   SER A 151      -8.615  -1.087   5.481  1.00 95.31           C  
ATOM   2415  CB  SER A 151      -9.297   0.773   3.935  1.00 95.31           C  
ATOM   2416  HB2 SER A 151      -9.938   0.073   3.400  1.00 95.31           H  
ATOM   2417  HB3 SER A 151      -8.314   0.783   3.462  1.00 95.31           H  
ATOM   2418  O   SER A 151      -9.377  -2.032   5.686  1.00 95.31           O  
ATOM   2419  OG  SER A 151      -9.866   2.065   3.877  1.00 95.31           O  
ATOM   2420  HG  SER A 151      -9.169   2.706   4.041  1.00 95.31           H  
ATOM   2421  N   LEU A 152      -7.287  -1.247   5.412  1.00 93.28           N  
ATOM   2422  H   LEU A 152      -6.722  -0.434   5.212  1.00 93.28           H  
ATOM   2423  CA  LEU A 152      -6.599  -2.525   5.636  1.00 93.28           C  
ATOM   2424  HA  LEU A 152      -7.035  -3.296   5.001  1.00 93.28           H  
ATOM   2425  C   LEU A 152      -6.780  -3.033   7.067  1.00 93.28           C  
ATOM   2426  CB  LEU A 152      -5.106  -2.382   5.289  1.00 93.28           C  
ATOM   2427  HB2 LEU A 152      -4.734  -1.448   5.712  1.00 93.28           H  
ATOM   2428  HB3 LEU A 152      -4.553  -3.196   5.758  1.00 93.28           H  
ATOM   2429  O   LEU A 152      -7.162  -4.187   7.259  1.00 93.28           O  
ATOM   2430  CG  LEU A 152      -4.804  -2.407   3.780  1.00 93.28           C  
ATOM   2431  HG  LEU A 152      -5.448  -1.696   3.263  1.00 93.28           H  
ATOM   2432  CD1 LEU A 152      -3.348  -2.012   3.550  1.00 93.28           C  
ATOM   2433 HD11 LEU A 152      -2.676  -2.714   4.043  1.00 93.28           H  
ATOM   2434 HD12 LEU A 152      -3.141  -2.006   2.480  1.00 93.28           H  
ATOM   2435 HD13 LEU A 152      -3.176  -1.010   3.944  1.00 93.28           H  
ATOM   2436  CD2 LEU A 152      -5.003  -3.804   3.180  1.00 93.28           C  
ATOM   2437 HD21 LEU A 152      -6.057  -4.082   3.203  1.00 93.28           H  
ATOM   2438 HD22 LEU A 152      -4.674  -3.810   2.141  1.00 93.28           H  
ATOM   2439 HD23 LEU A 152      -4.422  -4.539   3.737  1.00 93.28           H  
ATOM   2440  N   LYS A 153      -6.556  -2.182   8.074  1.00 92.44           N  
ATOM   2441  H   LYS A 153      -6.254  -1.246   7.844  1.00 92.44           H  
ATOM   2442  CA  LYS A 153      -6.693  -2.562   9.490  1.00 92.44           C  
ATOM   2443  HA  LYS A 153      -6.132  -3.480   9.664  1.00 92.44           H  
ATOM   2444  C   LYS A 153      -8.130  -2.914   9.870  1.00 92.44           C  
ATOM   2445  CB  LYS A 153      -6.148  -1.436  10.383  1.00 92.44           C  
ATOM   2446  HB2 LYS A 153      -6.459  -1.612  11.413  1.00 92.44           H  
ATOM   2447  HB3 LYS A 153      -6.580  -0.488  10.063  1.00 92.44           H  
ATOM   2448  O   LYS A 153      -8.337  -3.845  10.640  1.00 92.44           O  
ATOM   2449  CG  LYS A 153      -4.616  -1.319  10.351  1.00 92.44           C  
ATOM   2450  HG2 LYS A 153      -4.269  -1.256   9.319  1.00 92.44           H  
ATOM   2451  HG3 LYS A 153      -4.332  -0.398  10.861  1.00 92.44           H  
ATOM   2452  CD  LYS A 153      -3.926  -2.499  11.051  1.00 92.44           C  
ATOM   2453  HD2 LYS A 153      -4.306  -2.575  12.070  1.00 92.44           H  
ATOM   2454  HD3 LYS A 153      -4.143  -3.425  10.518  1.00 92.44           H  
ATOM   2455  CE  LYS A 153      -2.412  -2.279  11.085  1.00 92.44           C  
ATOM   2456  HE2 LYS A 153      -2.212  -1.327  11.576  1.00 92.44           H  
ATOM   2457  HE3 LYS A 153      -2.045  -2.208  10.060  1.00 92.44           H  
ATOM   2458  NZ  LYS A 153      -1.724  -3.378  11.808  1.00 92.44           N  
ATOM   2459  HZ1 LYS A 153      -1.900  -4.268  11.363  1.00 92.44           H  
ATOM   2460  HZ2 LYS A 153      -0.727  -3.219  11.834  1.00 92.44           H  
ATOM   2461  HZ3 LYS A 153      -2.056  -3.429  12.760  1.00 92.44           H  
ATOM   2462  N   ALA A 154      -9.111  -2.219   9.300  1.00 90.27           N  
ATOM   2463  H   ALA A 154      -8.864  -1.434   8.715  1.00 90.27           H  
ATOM   2464  CA  ALA A 154     -10.529  -2.505   9.505  1.00 90.27           C  
ATOM   2465  HA  ALA A 154     -10.685  -2.817  10.537  1.00 90.27           H  
ATOM   2466  C   ALA A 154     -11.079  -3.623   8.601  1.00 90.27           C  
ATOM   2467  CB  ALA A 154     -11.299  -1.207   9.267  1.00 90.27           C  
ATOM   2468  HB1 ALA A 154     -10.891  -0.404   9.881  1.00 90.27           H  
ATOM   2469  HB2 ALA A 154     -12.352  -1.353   9.507  1.00 90.27           H  
ATOM   2470  HB3 ALA A 154     -11.207  -0.948   8.212  1.00 90.27           H  
ATOM   2471  O   ALA A 154     -12.249  -3.971   8.739  1.00 90.27           O  
ATOM   2472  N   LYS A 155     -10.287  -4.136   7.645  1.00 89.05           N  
ATOM   2473  H   LYS A 155      -9.331  -3.811   7.601  1.00 89.05           H  
ATOM   2474  CA  LYS A 155     -10.735  -5.053   6.580  1.00 89.05           C  
ATOM   2475  HA  LYS A 155      -9.953  -5.076   5.821  1.00 89.05           H  
ATOM   2476  C   LYS A 155     -11.998  -4.554   5.844  1.00 89.05           C  
ATOM   2477  CB  LYS A 155     -10.897  -6.487   7.129  1.00 89.05           C  
ATOM   2478  HB2 LYS A 155     -11.195  -7.133   6.303  1.00 89.05           H  
ATOM   2479  HB3 LYS A 155     -11.706  -6.494   7.860  1.00 89.05           H  
ATOM   2480  O   LYS A 155     -12.855  -5.344   5.459  1.00 89.05           O  
ATOM   2481  CG  LYS A 155      -9.638  -7.099   7.774  1.00 89.05           C  
ATOM   2482  HG2 LYS A 155      -8.824  -7.104   7.049  1.00 89.05           H  
ATOM   2483  HG3 LYS A 155      -9.341  -6.513   8.644  1.00 89.05           H  
ATOM   2484  CD  LYS A 155      -9.946  -8.544   8.215  1.00 89.05           C  
ATOM   2485  HD2 LYS A 155     -10.754  -8.519   8.946  1.00 89.05           H  
ATOM   2486  HD3 LYS A 155     -10.292  -9.106   7.347  1.00 89.05           H  
ATOM   2487  CE  LYS A 155      -8.741  -9.276   8.825  1.00 89.05           C  
ATOM   2488  HE2 LYS A 155      -7.934  -9.286   8.093  1.00 89.05           H  
ATOM   2489  HE3 LYS A 155      -8.399  -8.717   9.696  1.00 89.05           H  
ATOM   2490  NZ  LYS A 155      -9.087 -10.677   9.219  1.00 89.05           N  
ATOM   2491  HZ1 LYS A 155      -9.438 -11.227   8.448  1.00 89.05           H  
ATOM   2492  HZ2 LYS A 155      -9.817 -10.695   9.917  1.00 89.05           H  
ATOM   2493  HZ3 LYS A 155      -8.292 -11.177   9.592  1.00 89.05           H  
ATOM   2494  N   ASN A 156     -12.129  -3.238   5.649  1.00 88.87           N  
ATOM   2495  H   ASN A 156     -11.347  -2.654   5.907  1.00 88.87           H  
ATOM   2496  CA  ASN A 156     -13.273  -2.622   4.970  1.00 88.87           C  
ATOM   2497  HA  ASN A 156     -13.893  -3.405   4.533  1.00 88.87           H  
ATOM   2498  C   ASN A 156     -12.794  -1.724   3.831  1.00 88.87           C  
ATOM   2499  CB  ASN A 156     -14.148  -1.864   5.982  1.00 88.87           C  
ATOM   2500  HB2 ASN A 156     -13.587  -1.032   6.407  1.00 88.87           H  
ATOM   2501  HB3 ASN A 156     -14.408  -2.547   6.790  1.00 88.87           H  
ATOM   2502  O   ASN A 156     -12.259  -0.644   4.066  1.00 88.87           O  
ATOM   2503  CG  ASN A 156     -15.434  -1.322   5.364  1.00 88.87           C  
ATOM   2504  ND2 ASN A 156     -16.456  -1.145   6.166  1.00 88.87           N  
ATOM   2505 HD21 ASN A 156     -17.327  -0.858   5.743  1.00 88.87           H  
ATOM   2506 HD22 ASN A 156     -16.382  -1.422   7.134  1.00 88.87           H  
ATOM   2507  OD1 ASN A 156     -15.566  -1.067   4.170  1.00 88.87           O  
ATOM   2508  N   PHE A 157     -13.027  -2.166   2.594  1.00 90.69           N  
ATOM   2509  H   PHE A 157     -13.413  -3.093   2.488  1.00 90.69           H  
ATOM   2510  CA  PHE A 157     -12.510  -1.499   1.397  1.00 90.69           C  
ATOM   2511  HA  PHE A 157     -11.718  -0.820   1.712  1.00 90.69           H  
ATOM   2512  C   PHE A 157     -13.546  -0.638   0.664  1.00 90.69           C  
ATOM   2513  CB  PHE A 157     -11.861  -2.544   0.479  1.00 90.69           C  
ATOM   2514  HB2 PHE A 157     -12.648  -3.134   0.009  1.00 90.69           H  
ATOM   2515  HB3 PHE A 157     -11.313  -2.029  -0.310  1.00 90.69           H  
ATOM   2516  O   PHE A 157     -13.206   0.066  -0.280  1.00 90.69           O  
ATOM   2517  CG  PHE A 157     -10.901  -3.471   1.201  1.00 90.69           C  
ATOM   2518  CD1 PHE A 157      -9.922  -2.940   2.061  1.00 90.69           C  
ATOM   2519  HD1 PHE A 157      -9.814  -1.871   2.176  1.00 90.69           H  
ATOM   2520  CD2 PHE A 157     -11.008  -4.867   1.052  1.00 90.69           C  
ATOM   2521  HD2 PHE A 157     -11.755  -5.288   0.395  1.00 90.69           H  
ATOM   2522  CE1 PHE A 157      -9.075  -3.795   2.779  1.00 90.69           C  
ATOM   2523  HE1 PHE A 157      -8.333  -3.370   3.438  1.00 90.69           H  
ATOM   2524  CE2 PHE A 157     -10.148  -5.723   1.763  1.00 90.69           C  
ATOM   2525  HE2 PHE A 157     -10.237  -6.793   1.648  1.00 90.69           H  
ATOM   2526  CZ  PHE A 157      -9.183  -5.188   2.633  1.00 90.69           C  
ATOM   2527  HZ  PHE A 157      -8.524  -5.843   3.182  1.00 90.69           H  
ATOM   2528  N   SER A 158     -14.808  -0.656   1.101  1.00 89.40           N  
ATOM   2529  H   SER A 158     -15.009  -1.181   1.940  1.00 89.40           H  
ATOM   2530  CA  SER A 158     -15.919  -0.020   0.375  1.00 89.40           C  
ATOM   2531  HA  SER A 158     -15.986  -0.467  -0.616  1.00 89.40           H  
ATOM   2532  C   SER A 158     -15.741   1.487   0.169  1.00 89.40           C  
ATOM   2533  CB  SER A 158     -17.238  -0.284   1.108  1.00 89.40           C  
ATOM   2534  HB2 SER A 158     -17.422  -1.358   1.144  1.00 89.40           H  
ATOM   2535  HB3 SER A 158     -18.050   0.185   0.551  1.00 89.40           H  
ATOM   2536  O   SER A 158     -16.093   2.008  -0.883  1.00 89.40           O  
ATOM   2537  OG  SER A 158     -17.222   0.232   2.431  1.00 89.40           O  
ATOM   2538  HG  SER A 158     -16.632  -0.292   2.977  1.00 89.40           H  
ATOM   2539  N   VAL A 159     -15.181   2.182   1.164  1.00 94.41           N  
ATOM   2540  H   VAL A 159     -14.942   1.680   2.007  1.00 94.41           H  
ATOM   2541  CA  VAL A 159     -14.979   3.637   1.119  1.00 94.41           C  
ATOM   2542  HA  VAL A 159     -15.809   4.093   0.580  1.00 94.41           H  
ATOM   2543  C   VAL A 159     -13.711   4.012   0.357  1.00 94.41           C  
ATOM   2544  CB  VAL A 159     -14.950   4.229   2.542  1.00 94.41           C  
ATOM   2545  HB  VAL A 159     -14.131   3.764   3.092  1.00 94.41           H  
ATOM   2546  O   VAL A 159     -13.693   5.051  -0.285  1.00 94.41           O  
ATOM   2547  CG1 VAL A 159     -14.739   5.750   2.550  1.00 94.41           C  
ATOM   2548 HG11 VAL A 159     -13.737   5.993   2.195  1.00 94.41           H  
ATOM   2549 HG12 VAL A 159     -15.465   6.234   1.897  1.00 94.41           H  
ATOM   2550 HG13 VAL A 159     -14.839   6.152   3.558  1.00 94.41           H  
ATOM   2551  CG2 VAL A 159     -16.260   3.944   3.294  1.00 94.41           C  
ATOM   2552 HG21 VAL A 159     -17.098   4.373   2.744  1.00 94.41           H  
ATOM   2553 HG22 VAL A 159     -16.213   4.379   4.292  1.00 94.41           H  
ATOM   2554 HG23 VAL A 159     -16.411   2.869   3.395  1.00 94.41           H  
ATOM   2555  N   VAL A 160     -12.658   3.191   0.419  1.00 96.64           N  
ATOM   2556  H   VAL A 160     -12.756   2.311   0.905  1.00 96.64           H  
ATOM   2557  CA  VAL A 160     -11.351   3.517  -0.180  1.00 96.64           C  
ATOM   2558  HA  VAL A 160     -11.214   4.597  -0.120  1.00 96.64           H  
ATOM   2559  C   VAL A 160     -11.262   3.162  -1.661  1.00 96.64           C  
ATOM   2560  CB  VAL A 160     -10.206   2.887   0.629  1.00 96.64           C  
ATOM   2561  HB  VAL A 160     -10.365   3.175   1.668  1.00 96.64           H  
ATOM   2562  O   VAL A 160     -10.539   3.835  -2.385  1.00 96.64           O  
ATOM   2563  CG1 VAL A 160     -10.191   1.358   0.542  1.00 96.64           C  
ATOM   2564 HG11 VAL A 160      -9.394   0.967   1.174  1.00 96.64           H  
ATOM   2565 HG12 VAL A 160     -10.026   1.025  -0.482  1.00 96.64           H  
ATOM   2566 HG13 VAL A 160     -11.147   0.986   0.910  1.00 96.64           H  
ATOM   2567  CG2 VAL A 160      -8.827   3.406   0.228  1.00 96.64           C  
ATOM   2568 HG21 VAL A 160      -8.834   4.495   0.174  1.00 96.64           H  
ATOM   2569 HG22 VAL A 160      -8.086   3.091   0.962  1.00 96.64           H  
ATOM   2570 HG23 VAL A 160      -8.544   3.012  -0.748  1.00 96.64           H  
ATOM   2571  N   LEU A 161     -12.007   2.150  -2.127  1.00 93.25           N  
ATOM   2572  H   LEU A 161     -12.582   1.628  -1.482  1.00 93.25           H  
ATOM   2573  CA  LEU A 161     -11.967   1.713  -3.527  1.00 93.25           C  
ATOM   2574  HA  LEU A 161     -10.953   1.373  -3.738  1.00 93.25           H  
ATOM   2575  C   LEU A 161     -12.206   2.862  -4.523  1.00 93.25           C  
ATOM   2576  CB  LEU A 161     -12.931   0.537  -3.761  1.00 93.25           C  
ATOM   2577  HB2 LEU A 161     -13.160   0.479  -4.825  1.00 93.25           H  
ATOM   2578  HB3 LEU A 161     -13.863   0.726  -3.228  1.00 93.25           H  
ATOM   2579  O   LEU A 161     -11.355   3.024  -5.386  1.00 93.25           O  
ATOM   2580  CG  LEU A 161     -12.380  -0.828  -3.317  1.00 93.25           C  
ATOM   2581  HG  LEU A 161     -12.002  -0.761  -2.297  1.00 93.25           H  
ATOM   2582  CD1 LEU A 161     -13.513  -1.857  -3.353  1.00 93.25           C  
ATOM   2583 HD11 LEU A 161     -14.312  -1.539  -2.683  1.00 93.25           H  
ATOM   2584 HD12 LEU A 161     -13.902  -1.934  -4.369  1.00 93.25           H  
ATOM   2585 HD13 LEU A 161     -13.140  -2.828  -3.028  1.00 93.25           H  
ATOM   2586  CD2 LEU A 161     -11.240  -1.332  -4.202  1.00 93.25           C  
ATOM   2587 HD21 LEU A 161     -11.563  -1.359  -5.243  1.00 93.25           H  
ATOM   2588 HD22 LEU A 161     -10.931  -2.328  -3.886  1.00 93.25           H  
ATOM   2589 HD23 LEU A 161     -10.379  -0.667  -4.131  1.00 93.25           H  
ATOM   2590  N   PRO A 162     -13.218   3.742  -4.364  1.00 94.27           N  
ATOM   2591  CA  PRO A 162     -13.388   4.889  -5.261  1.00 94.27           C  
ATOM   2592  HA  PRO A 162     -13.620   4.513  -6.257  1.00 94.27           H  
ATOM   2593  C   PRO A 162     -12.161   5.812  -5.364  1.00 94.27           C  
ATOM   2594  CB  PRO A 162     -14.601   5.650  -4.716  1.00 94.27           C  
ATOM   2595  HB2 PRO A 162     -15.163   6.133  -5.515  1.00 94.27           H  
ATOM   2596  HB3 PRO A 162     -14.284   6.386  -3.977  1.00 94.27           H  
ATOM   2597  O   PRO A 162     -11.882   6.330  -6.439  1.00 94.27           O  
ATOM   2598  CG  PRO A 162     -15.420   4.564  -4.022  1.00 94.27           C  
ATOM   2599  HG2 PRO A 162     -16.006   4.018  -4.762  1.00 94.27           H  
ATOM   2600  HG3 PRO A 162     -16.063   4.974  -3.243  1.00 94.27           H  
ATOM   2601  CD  PRO A 162     -14.344   3.652  -3.445  1.00 94.27           C  
ATOM   2602  HD2 PRO A 162     -14.041   4.019  -2.464  1.00 94.27           H  
ATOM   2603  HD3 PRO A 162     -14.736   2.638  -3.367  1.00 94.27           H  
ATOM   2604  N   TYR A 163     -11.401   5.991  -4.277  1.00 95.81           N  
ATOM   2605  H   TYR A 163     -11.630   5.478  -3.437  1.00 95.81           H  
ATOM   2606  CA  TYR A 163     -10.175   6.805  -4.273  1.00 95.81           C  
ATOM   2607  HA  TYR A 163     -10.344   7.710  -4.856  1.00 95.81           H  
ATOM   2608  C   TYR A 163      -8.979   6.076  -4.898  1.00 95.81           C  
ATOM   2609  CB  TYR A 163      -9.799   7.212  -2.839  1.00 95.81           C  
ATOM   2610  HB2 TYR A 163      -9.602   6.315  -2.251  1.00 95.81           H  
ATOM   2611  HB3 TYR A 163      -8.864   7.770  -2.881  1.00 95.81           H  
ATOM   2612  O   TYR A 163      -8.053   6.715  -5.384  1.00 95.81           O  
ATOM   2613  CG  TYR A 163     -10.816   8.063  -2.105  1.00 95.81           C  
ATOM   2614  CD1 TYR A 163     -10.699   9.468  -2.088  1.00 95.81           C  
ATOM   2615  HD1 TYR A 163      -9.886   9.948  -2.612  1.00 95.81           H  
ATOM   2616  CD2 TYR A 163     -11.873   7.443  -1.417  1.00 95.81           C  
ATOM   2617  HD2 TYR A 163     -11.968   6.367  -1.441  1.00 95.81           H  
ATOM   2618  CE1 TYR A 163     -11.648  10.250  -1.395  1.00 95.81           C  
ATOM   2619  HE1 TYR A 163     -11.574  11.328  -1.393  1.00 95.81           H  
ATOM   2620  CE2 TYR A 163     -12.813   8.219  -0.714  1.00 95.81           C  
ATOM   2621  HE2 TYR A 163     -13.635   7.743  -0.201  1.00 95.81           H  
ATOM   2622  OH  TYR A 163     -13.647  10.338  -0.020  1.00 95.81           O  
ATOM   2623  HH  TYR A 163     -13.620  11.286  -0.167  1.00 95.81           H  
ATOM   2624  CZ  TYR A 163     -12.710   9.625  -0.704  1.00 95.81           C  
ATOM   2625  N   LEU A 164      -8.961   4.742  -4.846  1.00 94.17           N  
ATOM   2626  H   LEU A 164      -9.750   4.274  -4.423  1.00 94.17           H  
ATOM   2627  CA  LEU A 164      -7.942   3.921  -5.503  1.00 94.17           C  
ATOM   2628  HA  LEU A 164      -6.971   4.415  -5.449  1.00 94.17           H  
ATOM   2629  C   LEU A 164      -8.240   3.720  -6.987  1.00 94.17           C  
ATOM   2630  CB  LEU A 164      -7.875   2.549  -4.815  1.00 94.17           C  
ATOM   2631  HB2 LEU A 164      -7.272   1.881  -5.431  1.00 94.17           H  
ATOM   2632  HB3 LEU A 164      -8.881   2.133  -4.767  1.00 94.17           H  
ATOM   2633  O   LEU A 164      -7.318   3.491  -7.768  1.00 94.17           O  
ATOM   2634  CG  LEU A 164      -7.260   2.564  -3.413  1.00 94.17           C  
ATOM   2635  HG  LEU A 164      -7.749   3.320  -2.800  1.00 94.17           H  
ATOM   2636  CD1 LEU A 164      -7.448   1.189  -2.770  1.00 94.17           C  
ATOM   2637 HD11 LEU A 164      -8.513   0.971  -2.690  1.00 94.17           H  
ATOM   2638 HD12 LEU A 164      -7.008   1.199  -1.773  1.00 94.17           H  
ATOM   2639 HD13 LEU A 164      -6.966   0.423  -3.377  1.00 94.17           H  
ATOM   2640  CD2 LEU A 164      -5.761   2.849  -3.465  1.00 94.17           C  
ATOM   2641 HD21 LEU A 164      -5.584   3.850  -3.860  1.00 94.17           H  
ATOM   2642 HD22 LEU A 164      -5.273   2.119  -4.110  1.00 94.17           H  
ATOM   2643 HD23 LEU A 164      -5.332   2.796  -2.464  1.00 94.17           H  
ATOM   2644  N   ASP A 165      -9.522   3.704  -7.351  1.00 89.91           N  
ATOM   2645  H   ASP A 165     -10.223   3.774  -6.627  1.00 89.91           H  
ATOM   2646  CA  ASP A 165      -9.983   3.441  -8.707  1.00 89.91           C  
ATOM   2647  HA  ASP A 165      -9.341   2.660  -9.115  1.00 89.91           H  
ATOM   2648  C   ASP A 165      -9.816   4.661  -9.623  1.00 89.91           C  
ATOM   2649  CB  ASP A 165     -11.449   2.951  -8.700  1.00 89.91           C  
ATOM   2650  HB2 ASP A 165     -12.049   3.645  -8.111  1.00 89.91           H  
ATOM   2651  HB3 ASP A 165     -11.825   2.990  -9.722  1.00 89.91           H  
ATOM   2652  O   ASP A 165      -9.795   4.490 -10.846  1.00 89.91           O  
ATOM   2653  CG  ASP A 165     -11.684   1.511  -8.195  1.00 89.91           C  
ATOM   2654  OD1 ASP A 165     -10.848   0.619  -8.484  1.00 89.91           O  
ATOM   2655  OD2 ASP A 165     -12.773   1.257  -7.637  1.00 89.91           O  
ATOM   2656  N   ALA A 166      -9.690   5.855  -9.034  1.00 86.64           N  
ATOM   2657  H   ALA A 166      -9.729   5.886  -8.025  1.00 86.64           H  
ATOM   2658  CA  ALA A 166      -9.347   7.095  -9.712  1.00 86.64           C  
ATOM   2659  HA  ALA A 166      -9.893   7.145 -10.654  1.00 86.64           H  
ATOM   2660  C   ALA A 166      -7.841   7.147 -10.015  1.00 86.64           C  
ATOM   2661  CB  ALA A 166      -9.791   8.271  -8.832  1.00 86.64           C  
ATOM   2662  HB1 ALA A 166      -9.573   9.211  -9.339  1.00 86.64           H  
ATOM   2663  HB2 ALA A 166      -9.254   8.249  -7.883  1.00 86.64           H  
ATOM   2664  HB3 ALA A 166     -10.862   8.209  -8.639  1.00 86.64           H  
ATOM   2665  O   ALA A 166      -7.010   7.095  -9.107  1.00 86.64           O  
ATOM   2666  N   ASP A 167      -7.489   7.274 -11.293  1.00 76.79           N  
ATOM   2667  H   ASP A 167      -8.200   7.292 -12.011  1.00 76.79           H  
ATOM   2668  CA  ASP A 167      -6.091   7.380 -11.701  1.00 76.79           C  
ATOM   2669  HA  ASP A 167      -5.531   6.593 -11.196  1.00 76.79           H  
ATOM   2670  C   ASP A 167      -5.511   8.736 -11.255  1.00 76.79           C  
ATOM   2671  CB  ASP A 167      -5.943   7.141 -13.214  1.00 76.79           C  
ATOM   2672  HB2 ASP A 167      -6.556   7.866 -13.749  1.00 76.79           H  
ATOM   2673  HB3 ASP A 167      -4.903   7.314 -13.490  1.00 76.79           H  
ATOM   2674  O   ASP A 167      -6.051   9.802 -11.562  1.00 76.79           O  
ATOM   2675  CG  ASP A 167      -6.325   5.716 -13.659  1.00 76.79           C  
ATOM   2676  OD1 ASP A 167      -6.048   4.741 -12.917  1.00 76.79           O  
ATOM   2677  OD2 ASP A 167      -6.895   5.584 -14.765  1.00 76.79           O  
ATOM   2678  N   ILE A 168      -4.406   8.690 -10.507  1.00 78.64           N  
ATOM   2679  H   ILE A 168      -4.045   7.782 -10.254  1.00 78.64           H  
ATOM   2680  CA  ILE A 168      -3.712   9.883 -10.012  1.00 78.64           C  
ATOM   2681  HA  ILE A 168      -4.447  10.537  -9.543  1.00 78.64           H  
ATOM   2682  C   ILE A 168      -3.076  10.636 -11.186  1.00 78.64           C  
ATOM   2683  CB  ILE A 168      -2.648   9.497  -8.958  1.00 78.64           C  
ATOM   2684  HB  ILE A 168      -1.966   8.786  -9.424  1.00 78.64           H  
ATOM   2685  O   ILE A 168      -2.284  10.061 -11.932  1.00 78.64           O  
ATOM   2686  CG1 ILE A 168      -3.233   8.802  -7.704  1.00 78.64           C  
ATOM   2687 HG12 ILE A 168      -3.672   7.848  -7.997  1.00 78.64           H  
ATOM   2688 HG13 ILE A 168      -2.412   8.577  -7.023  1.00 78.64           H  
ATOM   2689  CG2 ILE A 168      -1.801  10.713  -8.541  1.00 78.64           C  
ATOM   2690 HG21 ILE A 168      -1.067  10.416  -7.791  1.00 78.64           H  
ATOM   2691 HG22 ILE A 168      -1.245  11.107  -9.392  1.00 78.64           H  
ATOM   2692 HG23 ILE A 168      -2.440  11.503  -8.146  1.00 78.64           H  
ATOM   2693  CD1 ILE A 168      -4.294   9.593  -6.926  1.00 78.64           C  
ATOM   2694 HD11 ILE A 168      -4.498   9.093  -5.979  1.00 78.64           H  
ATOM   2695 HD12 ILE A 168      -5.218   9.628  -7.503  1.00 78.64           H  
ATOM   2696 HD13 ILE A 168      -3.971  10.616  -6.727  1.00 78.64           H  
ATOM   2697  N   THR A 169      -3.362  11.933 -11.307  1.00 73.58           N  
ATOM   2698  H   THR A 169      -4.027  12.328 -10.656  1.00 73.58           H  
ATOM   2699  CA  THR A 169      -2.764  12.812 -12.333  1.00 73.58           C  
ATOM   2700  HA  THR A 169      -2.086  12.232 -12.960  1.00 73.58           H  
ATOM   2701  C   THR A 169      -1.939  13.947 -11.745  1.00 73.58           C  
ATOM   2702  CB  THR A 169      -3.819  13.432 -13.257  1.00 73.58           C  
ATOM   2703  HB  THR A 169      -3.306  13.971 -14.054  1.00 73.58           H  
ATOM   2704  O   THR A 169      -1.239  14.628 -12.482  1.00 73.58           O  
ATOM   2705  CG2 THR A 169      -4.738  12.405 -13.907  1.00 73.58           C  
ATOM   2706 HG21 THR A 169      -5.272  11.831 -13.150  1.00 73.58           H  
ATOM   2707 HG22 THR A 169      -5.465  12.929 -14.527  1.00 73.58           H  
ATOM   2708 HG23 THR A 169      -4.150  11.724 -14.523  1.00 73.58           H  
ATOM   2709  OG1 THR A 169      -4.625  14.356 -12.556  1.00 73.58           O  
ATOM   2710  HG1 THR A 169      -4.042  15.075 -12.301  1.00 73.58           H  
ATOM   2711  N   ASP A 170      -2.062  14.195 -10.444  1.00 78.19           N  
ATOM   2712  H   ASP A 170      -2.641  13.588  -9.882  1.00 78.19           H  
ATOM   2713  CA  ASP A 170      -1.352  15.259  -9.744  1.00 78.19           C  
ATOM   2714  HA  ASP A 170      -0.452  15.523 -10.300  1.00 78.19           H  
ATOM   2715  C   ASP A 170      -0.921  14.768  -8.360  1.00 78.19           C  
ATOM   2716  CB  ASP A 170      -2.239  16.510  -9.655  1.00 78.19           C  
ATOM   2717  HB2 ASP A 170      -2.510  16.833 -10.660  1.00 78.19           H  
ATOM   2718  HB3 ASP A 170      -3.155  16.268  -9.115  1.00 78.19           H  
ATOM   2719  O   ASP A 170      -1.587  13.928  -7.753  1.00 78.19           O  
ATOM   2720  CG  ASP A 170      -1.505  17.650  -8.948  1.00 78.19           C  
ATOM   2721  OD1 ASP A 170      -0.344  17.903  -9.323  1.00 78.19           O  
ATOM   2722  OD2 ASP A 170      -2.074  18.190  -7.971  1.00 78.19           O  
ATOM   2723  N   ILE A 171       0.191  15.286  -7.848  1.00 79.24           N  
ATOM   2724  H   ILE A 171       0.599  16.075  -8.329  1.00 79.24           H  
ATOM   2725  CA  ILE A 171       0.687  14.964  -6.509  1.00 79.24           C  
ATOM   2726  HA  ILE A 171      -0.037  14.338  -5.988  1.00 79.24           H  
ATOM   2727  C   ILE A 171       0.803  16.274  -5.747  1.00 79.24           C  
ATOM   2728  CB  ILE A 171       2.028  14.196  -6.553  1.00 79.24           C  
ATOM   2729  HB  ILE A 171       2.772  14.833  -7.031  1.00 79.24           H  
ATOM   2730  O   ILE A 171       1.484  17.194  -6.186  1.00 79.24           O  
ATOM   2731  CG1 ILE A 171       1.904  12.889  -7.373  1.00 79.24           C  
ATOM   2732 HG12 ILE A 171       1.488  13.115  -8.355  1.00 79.24           H  
ATOM   2733 HG13 ILE A 171       1.222  12.202  -6.871  1.00 79.24           H  
ATOM   2734  CG2 ILE A 171       2.499  13.884  -5.116  1.00 79.24           C  
ATOM   2735 HG21 ILE A 171       1.765  13.258  -4.608  1.00 79.24           H  
ATOM   2736 HG22 ILE A 171       3.463  13.376  -5.131  1.00 79.24           H  
ATOM   2737 HG23 ILE A 171       2.634  14.806  -4.550  1.00 79.24           H  
ATOM   2738  CD1 ILE A 171       3.245  12.185  -7.616  1.00 79.24           C  
ATOM   2739 HD11 ILE A 171       3.097  11.369  -8.324  1.00 79.24           H  
ATOM   2740 HD12 ILE A 171       3.641  11.777  -6.686  1.00 79.24           H  
ATOM   2741 HD13 ILE A 171       3.961  12.889  -8.040  1.00 79.24           H  
ATOM   2742  N   SER A 172       0.176  16.348  -4.574  1.00 77.94           N  
ATOM   2743  H   SER A 172      -0.358  15.547  -4.267  1.00 77.94           H  
ATOM   2744  CA  SER A 172       0.263  17.519  -3.707  1.00 77.94           C  
ATOM   2745  HA  SER A 172      -0.113  18.379  -4.261  1.00 77.94           H  
ATOM   2746  C   SER A 172       1.720  17.779  -3.312  1.00 77.94           C  
ATOM   2747  CB  SER A 172      -0.616  17.314  -2.472  1.00 77.94           C  
ATOM   2748  HB2 SER A 172      -1.625  17.058  -2.795  1.00 77.94           H  
ATOM   2749  HB3 SER A 172      -0.220  16.490  -1.877  1.00 77.94           H  
ATOM   2750  O   SER A 172       2.297  17.071  -2.487  1.00 77.94           O  
ATOM   2751  OG  SER A 172      -0.668  18.488  -1.677  1.00 77.94           O  
ATOM   2752  HG  SER A 172      -1.208  19.126  -2.150  1.00 77.94           H  
ATOM   2753  N   THR A 173       2.314  18.820  -3.894  1.00 64.27           N  
ATOM   2754  H   THR A 173       1.849  19.264  -4.673  1.00 64.27           H  
ATOM   2755  CA  THR A 173       3.695  19.249  -3.628  1.00 64.27           C  
ATOM   2756  HA  THR A 173       4.300  18.370  -3.404  1.00 64.27           H  
ATOM   2757  C   THR A 173       3.815  20.176  -2.423  1.00 64.27           C  
ATOM   2758  CB  THR A 173       4.305  19.932  -4.857  1.00 64.27           C  
ATOM   2759  HB  THR A 173       5.261  20.383  -4.590  1.00 64.27           H  
ATOM   2760  O   THR A 173       4.929  20.470  -2.000  1.00 64.27           O  
ATOM   2761  CG2 THR A 173       4.537  18.954  -6.007  1.00 64.27           C  
ATOM   2762 HG21 THR A 173       5.082  19.453  -6.807  1.00 64.27           H  
ATOM   2763 HG22 THR A 173       3.584  18.600  -6.400  1.00 64.27           H  
ATOM   2764 HG23 THR A 173       5.120  18.102  -5.658  1.00 64.27           H  
ATOM   2765  OG1 THR A 173       3.421  20.931  -5.306  1.00 64.27           O  
ATOM   2766  HG1 THR A 173       3.771  21.304  -6.118  1.00 64.27           H  
ATOM   2767  N   VAL A 174       2.696  20.574  -1.803  1.00 61.58           N  
ATOM   2768  H   VAL A 174       1.816  20.329  -2.235  1.00 61.58           H  
ATOM   2769  CA  VAL A 174       2.676  21.418  -0.591  1.00 61.58           C  
ATOM   2770  HA  VAL A 174       3.136  22.378  -0.827  1.00 61.58           H  
ATOM   2771  C   VAL A 174       3.483  20.777   0.541  1.00 61.58           C  
ATOM   2772  CB  VAL A 174       1.232  21.679  -0.109  1.00 61.58           C  
ATOM   2773  HB  VAL A 174       0.819  20.755   0.296  1.00 61.58           H  
ATOM   2774  O   VAL A 174       4.094  21.466   1.346  1.00 61.58           O  
ATOM   2775  CG1 VAL A 174       1.196  22.752   0.987  1.00 61.58           C  
ATOM   2776 HG11 VAL A 174       1.688  23.659   0.633  1.00 61.58           H  
ATOM   2777 HG12 VAL A 174       1.707  22.404   1.884  1.00 61.58           H  
ATOM   2778 HG13 VAL A 174       0.165  22.993   1.246  1.00 61.58           H  
ATOM   2779  CG2 VAL A 174       0.312  22.148  -1.245  1.00 61.58           C  
ATOM   2780 HG21 VAL A 174       0.730  23.044  -1.703  1.00 61.58           H  
ATOM   2781 HG22 VAL A 174       0.204  21.372  -2.004  1.00 61.58           H  
ATOM   2782 HG23 VAL A 174      -0.677  22.379  -0.850  1.00 61.58           H  
ATOM   2783  N   ALA A 175       3.569  19.446   0.573  1.00 56.06           N  
ATOM   2784  H   ALA A 175       3.093  18.914  -0.142  1.00 56.06           H  
ATOM   2785  CA  ALA A 175       4.383  18.725   1.545  1.00 56.06           C  
ATOM   2786  HA  ALA A 175       4.069  19.022   2.545  1.00 56.06           H  
ATOM   2787  C   ALA A 175       5.894  19.052   1.431  1.00 56.06           C  
ATOM   2788  CB  ALA A 175       4.045  17.243   1.395  1.00 56.06           C  
ATOM   2789  HB1 ALA A 175       4.396  16.713   2.280  1.00 56.06           H  
ATOM   2790  HB2 ALA A 175       4.513  16.835   0.500  1.00 56.06           H  
ATOM   2791  HB3 ALA A 175       2.965  17.105   1.334  1.00 56.06           H  
ATOM   2792  O   ALA A 175       6.593  19.153   2.443  1.00 56.06           O  
ATOM   2793  N   ALA A 176       6.382  19.370   0.226  1.00 51.78           N  
ATOM   2794  H   ALA A 176       5.758  19.381  -0.568  1.00 51.78           H  
ATOM   2795  CA  ALA A 176       7.732  19.895   0.039  1.00 51.78           C  
ATOM   2796  HA  ALA A 176       8.424  19.238   0.565  1.00 51.78           H  
ATOM   2797  C   ALA A 176       7.890  21.307   0.633  1.00 51.78           C  
ATOM   2798  CB  ALA A 176       8.083  19.865  -1.454  1.00 51.78           C  
ATOM   2799  HB1 ALA A 176       9.129  20.144  -1.585  1.00 51.78           H  
ATOM   2800  HB2 ALA A 176       7.925  18.862  -1.851  1.00 51.78           H  
ATOM   2801  HB3 ALA A 176       7.464  20.576  -2.001  1.00 51.78           H  
ATOM   2802  O   ALA A 176       8.966  21.643   1.126  1.00 51.78           O  
ATOM   2803  N   GLU A 177       6.824  22.112   0.647  1.00 54.34           N  
ATOM   2804  H   GLU A 177       5.960  21.772   0.249  1.00 54.34           H  
ATOM   2805  CA  GLU A 177       6.797  23.449   1.256  1.00 54.34           C  
ATOM   2806  HA  GLU A 177       7.715  23.972   0.988  1.00 54.34           H  
ATOM   2807  C   GLU A 177       6.743  23.368   2.788  1.00 54.34           C  
ATOM   2808  CB  GLU A 177       5.616  24.277   0.717  1.00 54.34           C  
ATOM   2809  HB2 GLU A 177       4.678  23.843   1.063  1.00 54.34           H  
ATOM   2810  HB3 GLU A 177       5.690  25.283   1.130  1.00 54.34           H  
ATOM   2811  O   GLU A 177       7.435  24.133   3.467  1.00 54.34           O  
ATOM   2812  CG  GLU A 177       5.605  24.375  -0.819  1.00 54.34           C  
ATOM   2813  HG2 GLU A 177       6.536  24.841  -1.140  1.00 54.34           H  
ATOM   2814  HG3 GLU A 177       5.566  23.372  -1.244  1.00 54.34           H  
ATOM   2815  CD  GLU A 177       4.413  25.169  -1.375  1.00 54.34           C  
ATOM   2816  OE1 GLU A 177       4.471  25.503  -2.578  1.00 54.34           O  
ATOM   2817  OE2 GLU A 177       3.447  25.417  -0.618  1.00 54.34           O  
ATOM   2818  N   CYS A 178       6.026  22.373   3.330  1.00 59.13           N  
ATOM   2819  H   CYS A 178       5.437  21.841   2.706  1.00 59.13           H  
ATOM   2820  CA  CYS A 178       5.943  22.081   4.765  1.00 59.13           C  
ATOM   2821  HA  CYS A 178       5.443  22.910   5.264  1.00 59.13           H  
ATOM   2822  C   CYS A 178       7.307  21.924   5.424  1.00 59.13           C  
ATOM   2823  CB  CYS A 178       5.157  20.779   4.980  1.00 59.13           C  
ATOM   2824  HB2 CYS A 178       5.679  19.948   4.507  1.00 59.13           H  
ATOM   2825  HB3 CYS A 178       5.125  20.573   6.050  1.00 59.13           H  
ATOM   2826  O   CYS A 178       7.496  22.335   6.570  1.00 59.13           O  
ATOM   2827  SG  CYS A 178       3.465  20.828   4.369  1.00 59.13           S  
ATOM   2828  N   LYS A 179       8.278  21.375   4.685  1.00 52.43           N  
ATOM   2829  H   LYS A 179       8.035  21.063   3.755  1.00 52.43           H  
ATOM   2830  CA  LYS A 179       9.655  21.216   5.155  1.00 52.43           C  
ATOM   2831  HA  LYS A 179       9.659  20.600   6.054  1.00 52.43           H  
ATOM   2832  C   LYS A 179      10.279  22.542   5.536  1.00 52.43           C  
ATOM   2833  CB  LYS A 179      10.520  20.557   4.080  1.00 52.43           C  
ATOM   2834  HB2 LYS A 179      10.408  21.095   3.139  1.00 52.43           H  
ATOM   2835  HB3 LYS A 179      11.567  20.606   4.379  1.00 52.43           H  
ATOM   2836  O   LYS A 179      10.954  22.589   6.548  1.00 52.43           O  
ATOM   2837  CG  LYS A 179      10.135  19.090   3.906  1.00 52.43           C  
ATOM   2838  HG2 LYS A 179      10.396  18.538   4.810  1.00 52.43           H  
ATOM   2839  HG3 LYS A 179       9.060  19.010   3.743  1.00 52.43           H  
ATOM   2840  CD  LYS A 179      10.857  18.484   2.706  1.00 52.43           C  
ATOM   2841  HD2 LYS A 179      10.591  19.057   1.817  1.00 52.43           H  
ATOM   2842  HD3 LYS A 179      11.936  18.505   2.854  1.00 52.43           H  
ATOM   2843  CE  LYS A 179      10.362  17.045   2.571  1.00 52.43           C  
ATOM   2844  HE2 LYS A 179      10.867  16.412   3.301  1.00 52.43           H  
ATOM   2845  HE3 LYS A 179       9.298  17.023   2.804  1.00 52.43           H  
ATOM   2846  NZ  LYS A 179      10.532  16.529   1.200  1.00 52.43           N  
ATOM   2847  HZ1 LYS A 179      11.140  17.110   0.642  1.00 52.43           H  
ATOM   2848  HZ2 LYS A 179      10.869  15.577   1.214  1.00 52.43           H  
ATOM   2849  HZ3 LYS A 179       9.619  16.508   0.768  1.00 52.43           H  
ATOM   2850  N   THR A 180      10.055  23.612   4.782  1.00 45.99           N  
ATOM   2851  H   THR A 180       9.429  23.537   3.993  1.00 45.99           H  
ATOM   2852  CA  THR A 180      10.697  24.903   5.079  1.00 45.99           C  
ATOM   2853  HA  THR A 180      11.773  24.739   5.149  1.00 45.99           H  
ATOM   2854  C   THR A 180      10.234  25.453   6.429  1.00 45.99           C  
ATOM   2855  CB  THR A 180      10.439  25.935   3.972  1.00 45.99           C  
ATOM   2856  HB  THR A 180       9.456  26.386   4.109  1.00 45.99           H  
ATOM   2857  O   THR A 180      11.028  26.043   7.156  1.00 45.99           O  
ATOM   2858  CG2 THR A 180      11.505  27.031   3.979  1.00 45.99           C  
ATOM   2859 HG21 THR A 180      12.502  26.590   3.984  1.00 45.99           H  
ATOM   2860 HG22 THR A 180      11.381  27.654   4.865  1.00 45.99           H  
ATOM   2861 HG23 THR A 180      11.393  27.656   3.093  1.00 45.99           H  
ATOM   2862  OG1 THR A 180      10.467  25.330   2.698  1.00 45.99           O  
ATOM   2863  HG1 THR A 180       9.580  25.011   2.514  1.00 45.99           H  
ATOM   2864  N   GLN A 181       8.974  25.196   6.798  1.00 45.12           N  
ATOM   2865  H   GLN A 181       8.384  24.670   6.169  1.00 45.12           H  
ATOM   2866  CA  GLN A 181       8.427  25.557   8.107  1.00 45.12           C  
ATOM   2867  HA  GLN A 181       8.792  26.544   8.390  1.00 45.12           H  
ATOM   2868  C   GLN A 181       8.880  24.585   9.210  1.00 45.12           C  
ATOM   2869  CB  GLN A 181       6.894  25.617   8.031  1.00 45.12           C  
ATOM   2870  HB2 GLN A 181       6.504  25.711   9.044  1.00 45.12           H  
ATOM   2871  HB3 GLN A 181       6.515  24.686   7.607  1.00 45.12           H  
ATOM   2872  O   GLN A 181       9.388  25.017  10.242  1.00 45.12           O  
ATOM   2873  CG  GLN A 181       6.371  26.805   7.207  1.00 45.12           C  
ATOM   2874  HG2 GLN A 181       6.734  27.734   7.647  1.00 45.12           H  
ATOM   2875  HG3 GLN A 181       6.745  26.736   6.185  1.00 45.12           H  
ATOM   2876  CD  GLN A 181       4.844  26.855   7.156  1.00 45.12           C  
ATOM   2877  NE2 GLN A 181       4.268  27.840   6.503  1.00 45.12           N  
ATOM   2878 HE21 GLN A 181       3.260  27.865   6.557  1.00 45.12           H  
ATOM   2879 HE22 GLN A 181       4.809  28.599   6.115  1.00 45.12           H  
ATOM   2880  OE1 GLN A 181       4.139  26.009   7.683  1.00 45.12           O  
ATOM   2881  N   GLN A 182       8.744  23.269   8.998  1.00 45.27           N  
ATOM   2882  H   GLN A 182       8.311  22.963   8.138  1.00 45.27           H  
ATOM   2883  CA  GLN A 182       9.080  22.252  10.007  1.00 45.27           C  
ATOM   2884  HA  GLN A 182       8.677  22.574  10.968  1.00 45.27           H  
ATOM   2885  C   GLN A 182      10.590  22.058  10.225  1.00 45.27           C  
ATOM   2886  CB  GLN A 182       8.436  20.903   9.649  1.00 45.27           C  
ATOM   2887  HB2 GLN A 182       8.534  20.728   8.578  1.00 45.27           H  
ATOM   2888  HB3 GLN A 182       8.977  20.110  10.166  1.00 45.27           H  
ATOM   2889  O   GLN A 182      10.985  21.665  11.323  1.00 45.27           O  
ATOM   2890  CG  GLN A 182       6.959  20.794  10.072  1.00 45.27           C  
ATOM   2891  HG2 GLN A 182       6.881  20.950  11.148  1.00 45.27           H  
ATOM   2892  HG3 GLN A 182       6.376  21.564   9.567  1.00 45.27           H  
ATOM   2893  CD  GLN A 182       6.359  19.428   9.730  1.00 45.27           C  
ATOM   2894  NE2 GLN A 182       5.220  19.060  10.275  1.00 45.27           N  
ATOM   2895 HE21 GLN A 182       4.772  19.544  11.040  1.00 45.27           H  
ATOM   2896 HE22 GLN A 182       4.883  18.132  10.061  1.00 45.27           H  
ATOM   2897  OE1 GLN A 182       6.899  18.660   8.946  1.00 45.27           O  
ATOM   2898  N   GLN A 183      11.446  22.347   9.235  1.00 42.37           N  
ATOM   2899  H   GLN A 183      11.069  22.646   8.347  1.00 42.37           H  
ATOM   2900  CA  GLN A 183      12.910  22.237   9.354  1.00 42.37           C  
ATOM   2901  HA  GLN A 183      13.172  21.205   9.586  1.00 42.37           H  
ATOM   2902  C   GLN A 183      13.468  23.096  10.486  1.00 42.37           C  
ATOM   2903  CB  GLN A 183      13.622  22.664   8.054  1.00 42.37           C  
ATOM   2904  HB2 GLN A 183      13.079  23.484   7.584  1.00 42.37           H  
ATOM   2905  HB3 GLN A 183      14.615  23.040   8.300  1.00 42.37           H  
ATOM   2906  O   GLN A 183      14.498  22.738  11.052  1.00 42.37           O  
ATOM   2907  CG  GLN A 183      13.820  21.505   7.069  1.00 42.37           C  
ATOM   2908  HG2 GLN A 183      14.479  20.763   7.521  1.00 42.37           H  
ATOM   2909  HG3 GLN A 183      12.866  21.018   6.869  1.00 42.37           H  
ATOM   2910  CD  GLN A 183      14.437  21.953   5.745  1.00 42.37           C  
ATOM   2911  NE2 GLN A 183      14.461  21.092   4.752  1.00 42.37           N  
ATOM   2912 HE21 GLN A 183      14.109  20.155   4.888  1.00 42.37           H  
ATOM   2913 HE22 GLN A 183      14.876  21.431   3.896  1.00 42.37           H  
ATOM   2914  OE1 GLN A 183      14.927  23.056   5.561  1.00 42.37           O  
ATOM   2915  N   GLN A 184      12.811  24.206  10.837  1.00 38.63           N  
ATOM   2916  H   GLN A 184      11.964  24.464  10.350  1.00 38.63           H  
ATOM   2917  CA  GLN A 184      13.236  24.993  11.993  1.00 38.63           C  
ATOM   2918  HA  GLN A 184      14.300  25.208  11.903  1.00 38.63           H  
ATOM   2919  C   GLN A 184      13.060  24.238  13.318  1.00 38.63           C  
ATOM   2920  CB  GLN A 184      12.477  26.322  12.056  1.00 38.63           C  
ATOM   2921  HB2 GLN A 184      12.625  26.748  13.048  1.00 38.63           H  
ATOM   2922  HB3 GLN A 184      11.409  26.150  11.916  1.00 38.63           H  
ATOM   2923  O   GLN A 184      13.838  24.470  14.239  1.00 38.63           O  
ATOM   2924  CG  GLN A 184      12.984  27.341  11.027  1.00 38.63           C  
ATOM   2925  HG2 GLN A 184      14.066  27.438  11.114  1.00 38.63           H  
ATOM   2926  HG3 GLN A 184      12.746  26.991  10.022  1.00 38.63           H  
ATOM   2927  CD  GLN A 184      12.364  28.721  11.229  1.00 38.63           C  
ATOM   2928  NE2 GLN A 184      12.684  29.687  10.398  1.00 38.63           N  
ATOM   2929 HE21 GLN A 184      12.195  30.555  10.563  1.00 38.63           H  
ATOM   2930 HE22 GLN A 184      13.255  29.505   9.585  1.00 38.63           H  
ATOM   2931  OE1 GLN A 184      11.597  28.975  12.137  1.00 38.63           O  
ATOM   2932  N   GLN A 185      12.065  23.349  13.437  1.00 37.21           N  
ATOM   2933  H   GLN A 185      11.516  23.118  12.621  1.00 37.21           H  
ATOM   2934  CA  GLN A 185      11.770  22.665  14.698  1.00 37.21           C  
ATOM   2935  HA  GLN A 185      12.107  23.297  15.520  1.00 37.21           H  
ATOM   2936  C   GLN A 185      12.537  21.351  14.863  1.00 37.21           C  
ATOM   2937  CB  GLN A 185      10.260  22.454  14.891  1.00 37.21           C  
ATOM   2938  HB2 GLN A 185       9.819  22.033  13.987  1.00 37.21           H  
ATOM   2939  HB3 GLN A 185      10.122  21.742  15.705  1.00 37.21           H  
ATOM   2940  O   GLN A 185      13.489  21.270  15.640  1.00 37.21           O  
ATOM   2941  CG  GLN A 185       9.528  23.748  15.271  1.00 37.21           C  
ATOM   2942  HG2 GLN A 185      10.058  24.236  16.089  1.00 37.21           H  
ATOM   2943  HG3 GLN A 185       9.525  24.424  14.416  1.00 37.21           H  
ATOM   2944  CD  GLN A 185       8.087  23.509  15.718  1.00 37.21           C  
ATOM   2945  NE2 GLN A 185       7.371  24.558  16.061  1.00 37.21           N  
ATOM   2946 HE21 GLN A 185       7.746  25.490  15.962  1.00 37.21           H  
ATOM   2947 HE22 GLN A 185       6.420  24.405  16.365  1.00 37.21           H  
ATOM   2948  OE1 GLN A 185       7.595  22.395  15.798  1.00 37.21           O  
ATOM   2949  N   SER A 186      12.097  20.280  14.203  1.00 37.87           N  
ATOM   2950  H   SER A 186      11.335  20.383  13.548  1.00 37.87           H  
ATOM   2951  CA  SER A 186      12.702  18.962  14.379  1.00 37.87           C  
ATOM   2952  HA  SER A 186      13.110  18.888  15.387  1.00 37.87           H  
ATOM   2953  C   SER A 186      13.853  18.791  13.392  1.00 37.87           C  
ATOM   2954  CB  SER A 186      11.651  17.851  14.260  1.00 37.87           C  
ATOM   2955  HB2 SER A 186      10.973  17.905  15.111  1.00 37.87           H  
ATOM   2956  HB3 SER A 186      12.145  16.879  14.268  1.00 37.87           H  
ATOM   2957  O   SER A 186      13.620  18.676  12.191  1.00 37.87           O  
ATOM   2958  OG  SER A 186      10.901  17.989  13.074  1.00 37.87           O  
ATOM   2959  HG  SER A 186      11.498  18.227  12.361  1.00 37.87           H  
ATOM   2960  N   GLN A 187      15.088  18.688  13.903  1.00 37.41           N  
ATOM   2961  H   GLN A 187      15.207  18.912  14.880  1.00 37.41           H  
ATOM   2962  CA  GLN A 187      16.293  18.348  13.116  1.00 37.41           C  
ATOM   2963  HA  GLN A 187      16.541  19.177  12.453  1.00 37.41           H  
ATOM   2964  C   GLN A 187      16.116  17.092  12.243  1.00 37.41           C  
ATOM   2965  CB  GLN A 187      17.471  18.072  14.069  1.00 37.41           C  
ATOM   2966  HB2 GLN A 187      18.278  17.618  13.494  1.00 37.41           H  
ATOM   2967  HB3 GLN A 187      17.159  17.356  14.829  1.00 37.41           H  
ATOM   2968  O   GLN A 187      16.795  16.933  11.235  1.00 37.41           O  
ATOM   2969  CG  GLN A 187      18.038  19.324  14.749  1.00 37.41           C  
ATOM   2970  HG2 GLN A 187      18.340  20.039  13.983  1.00 37.41           H  
ATOM   2971  HG3 GLN A 187      17.269  19.787  15.367  1.00 37.41           H  
ATOM   2972  CD  GLN A 187      19.248  19.012  15.631  1.00 37.41           C  
ATOM   2973  NE2 GLN A 187      19.922  20.017  16.142  1.00 37.41           N  
ATOM   2974 HE21 GLN A 187      20.717  19.765  16.712  1.00 37.41           H  
ATOM   2975 HE22 GLN A 187      19.642  20.969  15.955  1.00 37.41           H  
ATOM   2976  OE1 GLN A 187      19.612  17.879  15.896  1.00 37.41           O  
ATOM   2977  N   HIS A 188      15.203  16.204  12.646  1.00 36.74           N  
ATOM   2978  H   HIS A 188      14.696  16.424  13.492  1.00 36.74           H  
ATOM   2979  CA  HIS A 188      14.846  14.964  11.965  1.00 36.74           C  
ATOM   2980  HA  HIS A 188      15.678  14.678  11.322  1.00 36.74           H  
ATOM   2981  C   HIS A 188      13.642  15.093  11.021  1.00 36.74           C  
ATOM   2982  CB  HIS A 188      14.656  13.855  13.019  1.00 36.74           C  
ATOM   2983  HB2 HIS A 188      14.364  14.288  13.976  1.00 36.74           H  
ATOM   2984  HB3 HIS A 188      13.860  13.166  12.737  1.00 36.74           H  
ATOM   2985  O   HIS A 188      13.015  14.081  10.717  1.00 36.74           O  
ATOM   2986  CG  HIS A 188      15.887  13.019  13.196  1.00 36.74           C  
ATOM   2987  CD2 HIS A 188      16.634  12.891  14.334  1.00 36.74           C  
ATOM   2988  HD2 HIS A 188      16.453  13.391  15.274  1.00 36.74           H  
ATOM   2989  ND1 HIS A 188      16.444  12.196  12.244  1.00 36.74           N  
ATOM   2990  HD1 HIS A 188      16.089  12.037  11.312  1.00 36.74           H  
ATOM   2991  CE1 HIS A 188      17.507  11.591  12.795  1.00 36.74           C  
ATOM   2992  HE1 HIS A 188      18.141  10.875  12.293  1.00 36.74           H  
ATOM   2993  NE2 HIS A 188      17.662  11.982  14.070  1.00 36.74           N  
ATOM   2994  N   ALA A 189      13.281  16.295  10.557  1.00 39.82           N  
ATOM   2995  H   ALA A 189      13.777  17.120  10.863  1.00 39.82           H  
ATOM   2996  CA  ALA A 189      12.311  16.436   9.472  1.00 39.82           C  
ATOM   2997  HA  ALA A 189      11.410  15.881   9.733  1.00 39.82           H  
ATOM   2998  C   ALA A 189      12.900  15.808   8.199  1.00 39.82           C  
ATOM   2999  CB  ALA A 189      11.909  17.905   9.304  1.00 39.82           C  
ATOM   3000  HB1 ALA A 189      11.196  17.999   8.485  1.00 39.82           H  
ATOM   3001  HB2 ALA A 189      12.788  18.511   9.083  1.00 39.82           H  
ATOM   3002  HB3 ALA A 189      11.443  18.273  10.219  1.00 39.82           H  
ATOM   3003  O   ALA A 189      13.580  16.457   7.402  1.00 39.82           O  
ATOM   3004  N   ASP A 190      12.690  14.500   8.075  1.00 40.62           N  
ATOM   3005  H   ASP A 190      12.258  14.033   8.860  1.00 40.62           H  
ATOM   3006  CA  ASP A 190      13.273  13.656   7.057  1.00 40.62           C  
ATOM   3007  HA  ASP A 190      14.356  13.774   7.106  1.00 40.62           H  
ATOM   3008  C   ASP A 190      12.769  14.149   5.702  1.00 40.62           C  
ATOM   3009  CB  ASP A 190      12.924  12.182   7.357  1.00 40.62           C  
ATOM   3010  HB2 ASP A 190      11.947  11.940   6.939  1.00 40.62           H  
ATOM   3011  HB3 ASP A 190      12.864  12.048   8.437  1.00 40.62           H  
ATOM   3012  O   ASP A 190      11.564  14.152   5.419  1.00 40.62           O  
ATOM   3013  CG  ASP A 190      13.967  11.192   6.833  1.00 40.62           C  
ATOM   3014  OD1 ASP A 190      14.786  11.615   5.984  1.00 40.62           O  
ATOM   3015  OD2 ASP A 190      13.916  10.020   7.259  1.00 40.62           O  
ATOM   3016  N   ALA A 191      13.694  14.588   4.846  1.00 42.47           N  
ATOM   3017  H   ALA A 191      14.659  14.564   5.144  1.00 42.47           H  
ATOM   3018  CA  ALA A 191      13.377  15.014   3.487  1.00 42.47           C  
ATOM   3019  HA  ALA A 191      12.745  15.900   3.552  1.00 42.47           H  
ATOM   3020  C   ALA A 191      12.600  13.921   2.717  1.00 42.47           C  
ATOM   3021  CB  ALA A 191      14.684  15.399   2.786  1.00 42.47           C  
ATOM   3022  HB1 ALA A 191      14.470  15.756   1.779  1.00 42.47           H  
ATOM   3023  HB2 ALA A 191      15.185  16.190   3.345  1.00 42.47           H  
ATOM   3024  HB3 ALA A 191      15.341  14.532   2.723  1.00 42.47           H  
ATOM   3025  O   ALA A 191      11.919  14.222   1.735  1.00 42.47           O  
ATOM   3026  N   ASN A 192      12.655  12.678   3.203  1.00 46.67           N  
ATOM   3027  H   ASN A 192      13.242  12.535   4.012  1.00 46.67           H  
ATOM   3028  CA  ASN A 192      11.973  11.498   2.693  1.00 46.67           C  
ATOM   3029  HA  ASN A 192      11.982  11.544   1.604  1.00 46.67           H  
ATOM   3030  C   ASN A 192      10.486  11.341   3.065  1.00 46.67           C  
ATOM   3031  CB  ASN A 192      12.787  10.273   3.153  1.00 46.67           C  
ATOM   3032  HB2 ASN A 192      13.205  10.437   4.147  1.00 46.67           H  
ATOM   3033  HB3 ASN A 192      12.139   9.400   3.223  1.00 46.67           H  
ATOM   3034  O   ASN A 192       9.863  10.405   2.560  1.00 46.67           O  
ATOM   3035  CG  ASN A 192      13.895   9.897   2.193  1.00 46.67           C  
ATOM   3036  ND2 ASN A 192      14.839   9.101   2.634  1.00 46.67           N  
ATOM   3037 HD21 ASN A 192      14.892   8.857   3.613  1.00 46.67           H  
ATOM   3038 HD22 ASN A 192      15.574   8.854   1.987  1.00 46.67           H  
ATOM   3039  OD1 ASN A 192      13.914  10.271   1.029  1.00 46.67           O  
ATOM   3040  N   ASN A 193       9.878  12.202   3.892  1.00 54.82           N  
ATOM   3041  H   ASN A 193      10.425  12.916   4.351  1.00 54.82           H  
ATOM   3042  CA  ASN A 193       8.483  11.981   4.315  1.00 54.82           C  
ATOM   3043  HA  ASN A 193       8.426  10.975   4.731  1.00 54.82           H  
ATOM   3044  C   ASN A 193       7.476  11.964   3.148  1.00 54.82           C  
ATOM   3045  CB  ASN A 193       8.090  12.989   5.413  1.00 54.82           C  
ATOM   3046  HB2 ASN A 193       8.663  13.909   5.301  1.00 54.82           H  
ATOM   3047  HB3 ASN A 193       7.035  13.244   5.309  1.00 54.82           H  
ATOM   3048  O   ASN A 193       6.593  11.106   3.121  1.00 54.82           O  
ATOM   3049  CG  ASN A 193       8.271  12.442   6.822  1.00 54.82           C  
ATOM   3050  ND2 ASN A 193       8.337  13.308   7.805  1.00 54.82           N  
ATOM   3051 HD21 ASN A 193       8.309  14.301   7.620  1.00 54.82           H  
ATOM   3052 HD22 ASN A 193       8.485  12.937   8.733  1.00 54.82           H  
ATOM   3053  OD1 ASN A 193       8.298  11.245   7.073  1.00 54.82           O  
ATOM   3054  N   ASP A 194       7.640  12.819   2.137  1.00 62.06           N  
ATOM   3055  H   ASP A 194       8.278  13.592   2.261  1.00 62.06           H  
ATOM   3056  CA  ASP A 194       6.722  12.847   0.983  1.00 62.06           C  
ATOM   3057  HA  ASP A 194       5.700  12.949   1.350  1.00 62.06           H  
ATOM   3058  C   ASP A 194       6.809  11.548   0.171  1.00 62.06           C  
ATOM   3059  CB  ASP A 194       7.024  14.053   0.077  1.00 62.06           C  
ATOM   3060  HB2 ASP A 194       7.987  13.896  -0.408  1.00 62.06           H  
ATOM   3061  HB3 ASP A 194       6.260  14.112  -0.698  1.00 62.06           H  
ATOM   3062  O   ASP A 194       5.796  10.962  -0.218  1.00 62.06           O  
ATOM   3063  CG  ASP A 194       7.065  15.379   0.833  1.00 62.06           C  
ATOM   3064  OD1 ASP A 194       6.418  15.463   1.893  1.00 62.06           O  
ATOM   3065  OD2 ASP A 194       7.877  16.246   0.430  1.00 62.06           O  
ATOM   3066  N   ALA A 195       8.033  11.041  -0.010  1.00 73.15           N  
ATOM   3067  H   ALA A 195       8.815  11.527   0.405  1.00 73.15           H  
ATOM   3068  CA  ALA A 195       8.278   9.778  -0.694  1.00 73.15           C  
ATOM   3069  HA  ALA A 195       7.784   9.805  -1.665  1.00 73.15           H  
ATOM   3070  C   ALA A 195       7.698   8.591   0.089  1.00 73.15           C  
ATOM   3071  CB  ALA A 195       9.787   9.629  -0.920  1.00 73.15           C  
ATOM   3072  HB1 ALA A 195      10.313   9.591   0.034  1.00 73.15           H  
ATOM   3073  HB2 ALA A 195       9.983   8.708  -1.469  1.00 73.15           H  
ATOM   3074  HB3 ALA A 195      10.159  10.471  -1.503  1.00 73.15           H  
ATOM   3075  O   ALA A 195       7.163   7.659  -0.510  1.00 73.15           O  
ATOM   3076  N   LYS A 196       7.742   8.633   1.428  1.00 82.41           N  
ATOM   3077  H   LYS A 196       8.208   9.419   1.859  1.00 82.41           H  
ATOM   3078  CA  LYS A 196       7.146   7.602   2.286  1.00 82.41           C  
ATOM   3079  HA  LYS A 196       7.587   6.639   2.029  1.00 82.41           H  
ATOM   3080  C   LYS A 196       5.646   7.475   2.034  1.00 82.41           C  
ATOM   3081  CB  LYS A 196       7.458   7.911   3.757  1.00 82.41           C  
ATOM   3082  HB2 LYS A 196       7.090   8.910   3.991  1.00 82.41           H  
ATOM   3083  HB3 LYS A 196       8.538   7.911   3.902  1.00 82.41           H  
ATOM   3084  O   LYS A 196       5.184   6.368   1.771  1.00 82.41           O  
ATOM   3085  CG  LYS A 196       6.814   6.925   4.745  1.00 82.41           C  
ATOM   3086  HG2 LYS A 196       5.749   6.826   4.537  1.00 82.41           H  
ATOM   3087  HG3 LYS A 196       7.290   5.948   4.658  1.00 82.41           H  
ATOM   3088  CD  LYS A 196       6.969   7.466   6.170  1.00 82.41           C  
ATOM   3089  HD2 LYS A 196       6.577   8.483   6.201  1.00 82.41           H  
ATOM   3090  HD3 LYS A 196       8.026   7.497   6.434  1.00 82.41           H  
ATOM   3091  CE  LYS A 196       6.200   6.611   7.180  1.00 82.41           C  
ATOM   3092  HE2 LYS A 196       6.662   5.625   7.232  1.00 82.41           H  
ATOM   3093  HE3 LYS A 196       5.175   6.497   6.827  1.00 82.41           H  
ATOM   3094  NZ  LYS A 196       6.201   7.265   8.513  1.00 82.41           N  
ATOM   3095  HZ1 LYS A 196       7.145   7.442   8.826  1.00 82.41           H  
ATOM   3096  HZ2 LYS A 196       5.739   8.161   8.456  1.00 82.41           H  
ATOM   3097  HZ3 LYS A 196       5.716   6.714   9.206  1.00 82.41           H  
ATOM   3098  N   TYR A 197       4.883   8.567   2.100  1.00 87.00           N  
ATOM   3099  H   TYR A 197       5.313   9.456   2.314  1.00 87.00           H  
ATOM   3100  CA  TYR A 197       3.427   8.492   1.922  1.00 87.00           C  
ATOM   3101  HA  TYR A 197       3.046   7.694   2.560  1.00 87.00           H  
ATOM   3102  C   TYR A 197       3.032   8.119   0.493  1.00 87.00           C  
ATOM   3103  CB  TYR A 197       2.756   9.789   2.373  1.00 87.00           C  
ATOM   3104  HB2 TYR A 197       3.178  10.630   1.822  1.00 87.00           H  
ATOM   3105  HB3 TYR A 197       1.695   9.729   2.132  1.00 87.00           H  
ATOM   3106  O   TYR A 197       2.097   7.341   0.310  1.00 87.00           O  
ATOM   3107  CG  TYR A 197       2.882  10.024   3.863  1.00 87.00           C  
ATOM   3108  CD1 TYR A 197       2.200   9.183   4.765  1.00 87.00           C  
ATOM   3109  HD1 TYR A 197       1.541   8.411   4.396  1.00 87.00           H  
ATOM   3110  CD2 TYR A 197       3.683  11.073   4.348  1.00 87.00           C  
ATOM   3111  HD2 TYR A 197       4.189  11.734   3.659  1.00 87.00           H  
ATOM   3112  CE1 TYR A 197       2.344   9.372   6.151  1.00 87.00           C  
ATOM   3113  HE1 TYR A 197       1.791   8.763   6.851  1.00 87.00           H  
ATOM   3114  CE2 TYR A 197       3.815  11.277   5.733  1.00 87.00           C  
ATOM   3115  HE2 TYR A 197       4.418  12.095   6.101  1.00 87.00           H  
ATOM   3116  OH  TYR A 197       3.310  10.590   7.975  1.00 87.00           O  
ATOM   3117  HH  TYR A 197       3.662  11.462   8.167  1.00 87.00           H  
ATOM   3118  CZ  TYR A 197       3.151  10.421   6.637  1.00 87.00           C  
ATOM   3119  N   PHE A 198       3.796   8.568  -0.507  1.00 85.99           N  
ATOM   3120  H   PHE A 198       4.522   9.241  -0.308  1.00 85.99           H  
ATOM   3121  CA  PHE A 198       3.640   8.105  -1.885  1.00 85.99           C  
ATOM   3122  HA  PHE A 198       2.636   8.350  -2.232  1.00 85.99           H  
ATOM   3123  C   PHE A 198       3.803   6.579  -1.990  1.00 85.99           C  
ATOM   3124  CB  PHE A 198       4.653   8.845  -2.766  1.00 85.99           C  
ATOM   3125  HB2 PHE A 198       4.478   9.917  -2.680  1.00 85.99           H  
ATOM   3126  HB3 PHE A 198       5.663   8.651  -2.406  1.00 85.99           H  
ATOM   3127  O   PHE A 198       2.908   5.882  -2.471  1.00 85.99           O  
ATOM   3128  CG  PHE A 198       4.576   8.453  -4.225  1.00 85.99           C  
ATOM   3129  CD1 PHE A 198       5.336   7.374  -4.715  1.00 85.99           C  
ATOM   3130  HD1 PHE A 198       5.997   6.828  -4.058  1.00 85.99           H  
ATOM   3131  CD2 PHE A 198       3.726   9.161  -5.092  1.00 85.99           C  
ATOM   3132  HD2 PHE A 198       3.148   9.996  -4.723  1.00 85.99           H  
ATOM   3133  CE1 PHE A 198       5.232   6.998  -6.064  1.00 85.99           C  
ATOM   3134  HE1 PHE A 198       5.802   6.161  -6.440  1.00 85.99           H  
ATOM   3135  CE2 PHE A 198       3.641   8.797  -6.446  1.00 85.99           C  
ATOM   3136  HE2 PHE A 198       2.985   9.337  -7.112  1.00 85.99           H  
ATOM   3137  CZ  PHE A 198       4.387   7.710  -6.931  1.00 85.99           C  
ATOM   3138  HZ  PHE A 198       4.306   7.418  -7.967  1.00 85.99           H  
ATOM   3139  N   LEU A 199       4.911   6.036  -1.471  1.00 86.56           N  
ATOM   3140  H   LEU A 199       5.609   6.650  -1.079  1.00 86.56           H  
ATOM   3141  CA  LEU A 199       5.173   4.595  -1.493  1.00 86.56           C  
ATOM   3142  HA  LEU A 199       5.108   4.244  -2.523  1.00 86.56           H  
ATOM   3143  C   LEU A 199       4.126   3.804  -0.699  1.00 86.56           C  
ATOM   3144  CB  LEU A 199       6.580   4.315  -0.939  1.00 86.56           C  
ATOM   3145  HB2 LEU A 199       6.668   3.244  -0.758  1.00 86.56           H  
ATOM   3146  HB3 LEU A 199       6.684   4.823   0.019  1.00 86.56           H  
ATOM   3147  O   LEU A 199       3.714   2.735  -1.142  1.00 86.56           O  
ATOM   3148  CG  LEU A 199       7.745   4.726  -1.856  1.00 86.56           C  
ATOM   3149  HG  LEU A 199       7.669   5.780  -2.125  1.00 86.56           H  
ATOM   3150  CD1 LEU A 199       9.056   4.496  -1.101  1.00 86.56           C  
ATOM   3151 HD11 LEU A 199       9.896   4.764  -1.742  1.00 86.56           H  
ATOM   3152 HD12 LEU A 199       9.133   3.449  -0.808  1.00 86.56           H  
ATOM   3153 HD13 LEU A 199       9.078   5.133  -0.217  1.00 86.56           H  
ATOM   3154  CD2 LEU A 199       7.780   3.900  -3.144  1.00 86.56           C  
ATOM   3155 HD21 LEU A 199       6.924   4.147  -3.771  1.00 86.56           H  
ATOM   3156 HD22 LEU A 199       7.779   2.834  -2.918  1.00 86.56           H  
ATOM   3157 HD23 LEU A 199       8.679   4.141  -3.711  1.00 86.56           H  
ATOM   3158  N   LEU A 200       3.680   4.316   0.452  1.00 90.82           N  
ATOM   3159  H   LEU A 200       4.077   5.189   0.767  1.00 90.82           H  
ATOM   3160  CA  LEU A 200       2.649   3.673   1.267  1.00 90.82           C  
ATOM   3161  HA  LEU A 200       2.927   2.631   1.425  1.00 90.82           H  
ATOM   3162  C   LEU A 200       1.289   3.640   0.566  1.00 90.82           C  
ATOM   3163  CB  LEU A 200       2.524   4.377   2.628  1.00 90.82           C  
ATOM   3164  HB2 LEU A 200       2.433   5.449   2.458  1.00 90.82           H  
ATOM   3165  HB3 LEU A 200       1.601   4.039   3.100  1.00 90.82           H  
ATOM   3166  O   LEU A 200       0.614   2.617   0.649  1.00 90.82           O  
ATOM   3167  CG  LEU A 200       3.676   4.121   3.614  1.00 90.82           C  
ATOM   3168  HG  LEU A 200       4.621   4.453   3.186  1.00 90.82           H  
ATOM   3169  CD1 LEU A 200       3.428   4.918   4.896  1.00 90.82           C  
ATOM   3170 HD11 LEU A 200       4.248   4.753   5.595  1.00 90.82           H  
ATOM   3171 HD12 LEU A 200       2.488   4.610   5.353  1.00 90.82           H  
ATOM   3172 HD13 LEU A 200       3.373   5.980   4.656  1.00 90.82           H  
ATOM   3173  CD2 LEU A 200       3.821   2.643   3.983  1.00 90.82           C  
ATOM   3174 HD21 LEU A 200       2.859   2.247   4.307  1.00 90.82           H  
ATOM   3175 HD22 LEU A 200       4.555   2.527   4.780  1.00 90.82           H  
ATOM   3176 HD23 LEU A 200       4.166   2.077   3.117  1.00 90.82           H  
ATOM   3177  N   TYR A 201       0.895   4.702  -0.144  1.00 93.91           N  
ATOM   3178  H   TYR A 201       1.481   5.523  -0.172  1.00 93.91           H  
ATOM   3179  CA  TYR A 201      -0.347   4.707  -0.923  1.00 93.91           C  
ATOM   3180  HA  TYR A 201      -1.187   4.519  -0.255  1.00 93.91           H  
ATOM   3181  C   TYR A 201      -0.345   3.591  -1.971  1.00 93.91           C  
ATOM   3182  CB  TYR A 201      -0.557   6.075  -1.584  1.00 93.91           C  
ATOM   3183  HB2 TYR A 201       0.354   6.370  -2.106  1.00 93.91           H  
ATOM   3184  HB3 TYR A 201      -0.744   6.819  -0.810  1.00 93.91           H  
ATOM   3185  O   TYR A 201      -1.254   2.761  -1.986  1.00 93.91           O  
ATOM   3186  CG  TYR A 201      -1.709   6.089  -2.572  1.00 93.91           C  
ATOM   3187  CD1 TYR A 201      -1.455   6.010  -3.955  1.00 93.91           C  
ATOM   3188  HD1 TYR A 201      -0.441   5.948  -4.323  1.00 93.91           H  
ATOM   3189  CD2 TYR A 201      -3.038   6.152  -2.109  1.00 93.91           C  
ATOM   3190  HD2 TYR A 201      -3.234   6.173  -1.047  1.00 93.91           H  
ATOM   3191  CE1 TYR A 201      -2.523   6.015  -4.870  1.00 93.91           C  
ATOM   3192  HE1 TYR A 201      -2.336   5.958  -5.932  1.00 93.91           H  
ATOM   3193  CE2 TYR A 201      -4.110   6.192  -3.026  1.00 93.91           C  
ATOM   3194  HE2 TYR A 201      -5.130   6.255  -2.676  1.00 93.91           H  
ATOM   3195  OH  TYR A 201      -4.858   6.157  -5.328  1.00 93.91           O  
ATOM   3196  HH  TYR A 201      -5.727   6.402  -5.003  1.00 93.91           H  
ATOM   3197  CZ  TYR A 201      -3.852   6.128  -4.413  1.00 93.91           C  
ATOM   3198  N   PHE A 202       0.708   3.510  -2.790  1.00 91.52           N  
ATOM   3199  H   PHE A 202       1.424   4.220  -2.738  1.00 91.52           H  
ATOM   3200  CA  PHE A 202       0.804   2.477  -3.821  1.00 91.52           C  
ATOM   3201  HA  PHE A 202      -0.133   2.475  -4.379  1.00 91.52           H  
ATOM   3202  C   PHE A 202       0.962   1.069  -3.224  1.00 91.52           C  
ATOM   3203  CB  PHE A 202       1.916   2.831  -4.812  1.00 91.52           C  
ATOM   3204  HB2 PHE A 202       2.185   1.936  -5.373  1.00 91.52           H  
ATOM   3205  HB3 PHE A 202       2.802   3.167  -4.272  1.00 91.52           H  
ATOM   3206  O   PHE A 202       0.318   0.127  -3.681  1.00 91.52           O  
ATOM   3207  CG  PHE A 202       1.493   3.883  -5.814  1.00 91.52           C  
ATOM   3208  CD1 PHE A 202       0.637   3.531  -6.875  1.00 91.52           C  
ATOM   3209  HD1 PHE A 202       0.306   2.509  -6.986  1.00 91.52           H  
ATOM   3210  CD2 PHE A 202       1.904   5.219  -5.668  1.00 91.52           C  
ATOM   3211  HD2 PHE A 202       2.564   5.508  -4.864  1.00 91.52           H  
ATOM   3212  CE1 PHE A 202       0.195   4.506  -7.786  1.00 91.52           C  
ATOM   3213  HE1 PHE A 202      -0.465   4.230  -8.595  1.00 91.52           H  
ATOM   3214  CE2 PHE A 202       1.429   6.197  -6.557  1.00 91.52           C  
ATOM   3215  HE2 PHE A 202       1.689   7.235  -6.409  1.00 91.52           H  
ATOM   3216  CZ  PHE A 202       0.588   5.844  -7.623  1.00 91.52           C  
ATOM   3217  HZ  PHE A 202       0.229   6.601  -8.304  1.00 91.52           H  
ATOM   3218  N   TYR A 203       1.725   0.906  -2.142  1.00 93.55           N  
ATOM   3219  H   TYR A 203       2.266   1.690  -1.807  1.00 93.55           H  
ATOM   3220  CA  TYR A 203       1.892  -0.396  -1.497  1.00 93.55           C  
ATOM   3221  HA  TYR A 203       2.179  -1.122  -2.258  1.00 93.55           H  
ATOM   3222  C   TYR A 203       0.588  -0.899  -0.860  1.00 93.55           C  
ATOM   3223  CB  TYR A 203       3.023  -0.310  -0.467  1.00 93.55           C  
ATOM   3224  HB2 TYR A 203       2.818   0.513   0.218  1.00 93.55           H  
ATOM   3225  HB3 TYR A 203       3.955  -0.087  -0.985  1.00 93.55           H  
ATOM   3226  O   TYR A 203       0.160  -2.027  -1.119  1.00 93.55           O  
ATOM   3227  CG  TYR A 203       3.206  -1.584   0.331  1.00 93.55           C  
ATOM   3228  CD1 TYR A 203       2.889  -1.611   1.702  1.00 93.55           C  
ATOM   3229  HD1 TYR A 203       2.530  -0.716   2.188  1.00 93.55           H  
ATOM   3230  CD2 TYR A 203       3.659  -2.751  -0.310  1.00 93.55           C  
ATOM   3231  HD2 TYR A 203       3.894  -2.724  -1.364  1.00 93.55           H  
ATOM   3232  CE1 TYR A 203       3.027  -2.805   2.433  1.00 93.55           C  
ATOM   3233  HE1 TYR A 203       2.770  -2.824   3.482  1.00 93.55           H  
ATOM   3234  CE2 TYR A 203       3.802  -3.947   0.416  1.00 93.55           C  
ATOM   3235  HE2 TYR A 203       4.173  -4.836  -0.072  1.00 93.55           H  
ATOM   3236  OH  TYR A 203       3.584  -5.135   2.492  1.00 93.55           O  
ATOM   3237  HH  TYR A 203       3.385  -4.974   3.417  1.00 93.55           H  
ATOM   3238  CZ  TYR A 203       3.477  -3.977   1.787  1.00 93.55           C  
ATOM   3239  N   TYR A 204      -0.083  -0.063  -0.061  1.00 96.77           N  
ATOM   3240  H   TYR A 204       0.281   0.866   0.094  1.00 96.77           H  
ATOM   3241  CA  TYR A 204      -1.354  -0.422   0.565  1.00 96.77           C  
ATOM   3242  HA  TYR A 204      -1.248  -1.397   1.040  1.00 96.77           H  
ATOM   3243  C   TYR A 204      -2.476  -0.574  -0.460  1.00 96.77           C  
ATOM   3244  CB  TYR A 204      -1.744   0.613   1.627  1.00 96.77           C  
ATOM   3245  HB2 TYR A 204      -1.813   1.589   1.145  1.00 96.77           H  
ATOM   3246  HB3 TYR A 204      -2.739   0.358   1.992  1.00 96.77           H  
ATOM   3247  O   TYR A 204      -3.251  -1.523  -0.359  1.00 96.77           O  
ATOM   3248  CG  TYR A 204      -0.844   0.726   2.845  1.00 96.77           C  
ATOM   3249  CD1 TYR A 204      -0.154  -0.395   3.356  1.00 96.77           C  
ATOM   3250  HD1 TYR A 204      -0.223  -1.358   2.872  1.00 96.77           H  
ATOM   3251  CD2 TYR A 204      -0.742   1.966   3.505  1.00 96.77           C  
ATOM   3252  HD2 TYR A 204      -1.266   2.827   3.118  1.00 96.77           H  
ATOM   3253  CE1 TYR A 204       0.637  -0.271   4.512  1.00 96.77           C  
ATOM   3254  HE1 TYR A 204       1.171  -1.121   4.908  1.00 96.77           H  
ATOM   3255  CE2 TYR A 204       0.047   2.094   4.662  1.00 96.77           C  
ATOM   3256  HE2 TYR A 204       0.120   3.053   5.154  1.00 96.77           H  
ATOM   3257  OH  TYR A 204       1.493   1.082   6.289  1.00 96.77           O  
ATOM   3258  HH  TYR A 204       1.493   1.982   6.623  1.00 96.77           H  
ATOM   3259  CZ  TYR A 204       0.733   0.971   5.169  1.00 96.77           C  
ATOM   3260  N   GLY A 205      -2.536   0.291  -1.475  1.00 95.84           N  
ATOM   3261  H   GLY A 205      -1.898   1.074  -1.498  1.00 95.84           H  
ATOM   3262  CA  GLY A 205      -3.464   0.146  -2.593  1.00 95.84           C  
ATOM   3263  HA2 GLY A 205      -3.307   0.969  -3.290  1.00 95.84           H  
ATOM   3264  HA3 GLY A 205      -4.490   0.193  -2.228  1.00 95.84           H  
ATOM   3265  C   GLY A 205      -3.261  -1.177  -3.335  1.00 95.84           C  
ATOM   3266  O   GLY A 205      -4.229  -1.898  -3.576  1.00 95.84           O  
ATOM   3267  N   GLY A 206      -2.009  -1.578  -3.585  1.00 95.15           N  
ATOM   3268  H   GLY A 206      -1.248  -0.942  -3.393  1.00 95.15           H  
ATOM   3269  CA  GLY A 206      -1.676  -2.883  -4.160  1.00 95.15           C  
ATOM   3270  HA2 GLY A 206      -2.132  -2.967  -5.147  1.00 95.15           H  
ATOM   3271  HA3 GLY A 206      -0.594  -2.955  -4.269  1.00 95.15           H  
ATOM   3272  C   GLY A 206      -2.155  -4.053  -3.295  1.00 95.15           C  
ATOM   3273  O   GLY A 206      -2.734  -5.017  -3.804  1.00 95.15           O  
ATOM   3274  N   MET A 207      -1.999  -3.959  -1.970  1.00 95.53           N  
ATOM   3275  H   MET A 207      -1.503  -3.156  -1.609  1.00 95.53           H  
ATOM   3276  CA  MET A 207      -2.533  -4.955  -1.033  1.00 95.53           C  
ATOM   3277  HA  MET A 207      -2.177  -5.941  -1.331  1.00 95.53           H  
ATOM   3278  C   MET A 207      -4.067  -5.012  -1.049  1.00 95.53           C  
ATOM   3279  CB  MET A 207      -2.050  -4.680   0.397  1.00 95.53           C  
ATOM   3280  HB2 MET A 207      -2.608  -5.329   1.071  1.00 95.53           H  
ATOM   3281  HB3 MET A 207      -2.262  -3.646   0.671  1.00 95.53           H  
ATOM   3282  O   MET A 207      -4.626  -6.109  -1.067  1.00 95.53           O  
ATOM   3283  CG  MET A 207      -0.556  -4.953   0.589  1.00 95.53           C  
ATOM   3284  HG2 MET A 207       0.012  -4.307  -0.080  1.00 95.53           H  
ATOM   3285  HG3 MET A 207      -0.347  -5.987   0.316  1.00 95.53           H  
ATOM   3286  SD  MET A 207       0.035  -4.669   2.282  1.00 95.53           S  
ATOM   3287  CE  MET A 207      -0.866  -5.952   3.193  1.00 95.53           C  
ATOM   3288  HE1 MET A 207      -0.518  -5.973   4.225  1.00 95.53           H  
ATOM   3289  HE2 MET A 207      -1.934  -5.732   3.187  1.00 95.53           H  
ATOM   3290  HE3 MET A 207      -0.689  -6.925   2.735  1.00 95.53           H  
ATOM   3291  N   ILE A 208      -4.749  -3.863  -1.080  1.00 93.20           N  
ATOM   3292  H   ILE A 208      -4.227  -2.999  -1.060  1.00 93.20           H  
ATOM   3293  CA  ILE A 208      -6.216  -3.784  -1.150  1.00 93.20           C  
ATOM   3294  HA  ILE A 208      -6.638  -4.366  -0.330  1.00 93.20           H  
ATOM   3295  C   ILE A 208      -6.714  -4.422  -2.448  1.00 93.20           C  
ATOM   3296  CB  ILE A 208      -6.698  -2.320  -0.996  1.00 93.20           C  
ATOM   3297  HB  ILE A 208      -6.140  -1.692  -1.690  1.00 93.20           H  
ATOM   3298  O   ILE A 208      -7.576  -5.299  -2.403  1.00 93.20           O  
ATOM   3299  CG1 ILE A 208      -6.438  -1.828   0.445  1.00 93.20           C  
ATOM   3300 HG12 ILE A 208      -7.162  -2.282   1.122  1.00 93.20           H  
ATOM   3301 HG13 ILE A 208      -5.446  -2.145   0.766  1.00 93.20           H  
ATOM   3302  CG2 ILE A 208      -8.200  -2.196  -1.328  1.00 93.20           C  
ATOM   3303 HG21 ILE A 208      -8.775  -2.917  -0.746  1.00 93.20           H  
ATOM   3304 HG22 ILE A 208      -8.561  -1.191  -1.112  1.00 93.20           H  
ATOM   3305 HG23 ILE A 208      -8.369  -2.373  -2.390  1.00 93.20           H  
ATOM   3306  CD1 ILE A 208      -6.484  -0.305   0.608  1.00 93.20           C  
ATOM   3307 HD11 ILE A 208      -5.721   0.156  -0.020  1.00 93.20           H  
ATOM   3308 HD12 ILE A 208      -7.465   0.086   0.336  1.00 93.20           H  
ATOM   3309 HD13 ILE A 208      -6.283  -0.048   1.648  1.00 93.20           H  
ATOM   3310  N   TYR A 209      -6.125  -4.066  -3.593  1.00 91.44           N  
ATOM   3311  H   TYR A 209      -5.446  -3.319  -3.580  1.00 91.44           H  
ATOM   3312  CA  TYR A 209      -6.466  -4.671  -4.881  1.00 91.44           C  
ATOM   3313  HA  TYR A 209      -7.535  -4.540  -5.049  1.00 91.44           H  
ATOM   3314  C   TYR A 209      -6.201  -6.178  -4.921  1.00 91.44           C  
ATOM   3315  CB  TYR A 209      -5.738  -3.950  -6.014  1.00 91.44           C  
ATOM   3316  HB2 TYR A 209      -5.762  -4.585  -6.900  1.00 91.44           H  
ATOM   3317  HB3 TYR A 209      -4.694  -3.801  -5.739  1.00 91.44           H  
ATOM   3318  O   TYR A 209      -7.004  -6.926  -5.481  1.00 91.44           O  
ATOM   3319  CG  TYR A 209      -6.369  -2.636  -6.413  1.00 91.44           C  
ATOM   3320  CD1 TYR A 209      -7.727  -2.591  -6.794  1.00 91.44           C  
ATOM   3321  HD1 TYR A 209      -8.348  -3.473  -6.743  1.00 91.44           H  
ATOM   3322  CD2 TYR A 209      -5.589  -1.465  -6.448  1.00 91.44           C  
ATOM   3323  HD2 TYR A 209      -4.548  -1.486  -6.160  1.00 91.44           H  
ATOM   3324  CE1 TYR A 209      -8.294  -1.386  -7.240  1.00 91.44           C  
ATOM   3325  HE1 TYR A 209      -9.330  -1.317  -7.538  1.00 91.44           H  
ATOM   3326  CE2 TYR A 209      -6.161  -0.257  -6.880  1.00 91.44           C  
ATOM   3327  HE2 TYR A 209      -5.570   0.646  -6.920  1.00 91.44           H  
ATOM   3328  OH  TYR A 209      -8.038   0.890  -7.829  1.00 91.44           O  
ATOM   3329  HH  TYR A 209      -7.491   1.679  -7.801  1.00 91.44           H  
ATOM   3330  CZ  TYR A 209      -7.504  -0.226  -7.296  1.00 91.44           C  
ATOM   3331  N   THR A 210      -5.132  -6.643  -4.268  1.00 90.80           N  
ATOM   3332  H   THR A 210      -4.498  -5.971  -3.858  1.00 90.80           H  
ATOM   3333  CA  THR A 210      -4.859  -8.078  -4.104  1.00 90.80           C  
ATOM   3334  HA  THR A 210      -4.849  -8.547  -5.088  1.00 90.80           H  
ATOM   3335  C   THR A 210      -5.957  -8.753  -3.278  1.00 90.80           C  
ATOM   3336  CB  THR A 210      -3.489  -8.320  -3.449  1.00 90.80           C  
ATOM   3337  HB  THR A 210      -3.488  -7.930  -2.431  1.00 90.80           H  
ATOM   3338  O   THR A 210      -6.452  -9.811  -3.666  1.00 90.80           O  
ATOM   3339  CG2 THR A 210      -3.110  -9.800  -3.416  1.00 90.80           C  
ATOM   3340 HG21 THR A 210      -2.107  -9.903  -3.002  1.00 90.80           H  
ATOM   3341 HG22 THR A 210      -3.806 -10.359  -2.792  1.00 90.80           H  
ATOM   3342 HG23 THR A 210      -3.119 -10.206  -4.428  1.00 90.80           H  
ATOM   3343  OG1 THR A 210      -2.469  -7.688  -4.180  1.00 90.80           O  
ATOM   3344  HG1 THR A 210      -2.579  -6.738  -4.099  1.00 90.80           H  
ATOM   3345  N   ALA A 211      -6.394  -8.129  -2.179  1.00 87.55           N  
ATOM   3346  H   ALA A 211      -5.962  -7.257  -1.911  1.00 87.55           H  
ATOM   3347  CA  ALA A 211      -7.451  -8.655  -1.315  1.00 87.55           C  
ATOM   3348  HA  ALA A 211      -7.179  -9.668  -1.018  1.00 87.55           H  
ATOM   3349  C   ALA A 211      -8.810  -8.744  -2.032  1.00 87.55           C  
ATOM   3350  CB  ALA A 211      -7.533  -7.794  -0.049  1.00 87.55           C  
ATOM   3351  HB1 ALA A 211      -8.256  -8.230   0.640  1.00 87.55           H  
ATOM   3352  HB2 ALA A 211      -6.558  -7.755   0.438  1.00 87.55           H  
ATOM   3353  HB3 ALA A 211      -7.848  -6.780  -0.296  1.00 87.55           H  
ATOM   3354  O   ALA A 211      -9.523  -9.733  -1.872  1.00 87.55           O  
ATOM   3355  N   VAL A 212      -9.147  -7.767  -2.883  1.00 87.29           N  
ATOM   3356  H   VAL A 212      -8.550  -6.954  -2.932  1.00 87.29           H  
ATOM   3357  CA  VAL A 212     -10.372  -7.804  -3.709  1.00 87.29           C  
ATOM   3358  HA  VAL A 212     -11.123  -8.354  -3.141  1.00 87.29           H  
ATOM   3359  C   VAL A 212     -10.213  -8.600  -5.015  1.00 87.29           C  
ATOM   3360  CB  VAL A 212     -10.981  -6.406  -3.941  1.00 87.29           C  
ATOM   3361  HB  VAL A 212     -11.927  -6.532  -4.467  1.00 87.29           H  
ATOM   3362  O   VAL A 212     -11.120  -8.606  -5.849  1.00 87.29           O  
ATOM   3363  CG1 VAL A 212     -11.289  -5.706  -2.611  1.00 87.29           C  
ATOM   3364 HG11 VAL A 212     -10.370  -5.503  -2.060  1.00 87.29           H  
ATOM   3365 HG12 VAL A 212     -11.939  -6.337  -2.005  1.00 87.29           H  
ATOM   3366 HG13 VAL A 212     -11.795  -4.760  -2.805  1.00 87.29           H  
ATOM   3367  CG2 VAL A 212     -10.098  -5.485  -4.783  1.00 87.29           C  
ATOM   3368 HG21 VAL A 212      -9.260  -5.150  -4.172  1.00 87.29           H  
ATOM   3369 HG22 VAL A 212     -10.672  -4.610  -5.087  1.00 87.29           H  
ATOM   3370 HG23 VAL A 212      -9.737  -5.998  -5.674  1.00 87.29           H  
ATOM   3371  N   LYS A 213      -9.080  -9.301  -5.192  1.00 84.86           N  
ATOM   3372  H   LYS A 213      -8.394  -9.251  -4.453  1.00 84.86           H  
ATOM   3373  CA  LYS A 213      -8.735 -10.132  -6.363  1.00 84.86           C  
ATOM   3374  HA  LYS A 213      -7.707 -10.459  -6.210  1.00 84.86           H  
ATOM   3375  C   LYS A 213      -8.690  -9.359  -7.696  1.00 84.86           C  
ATOM   3376  CB  LYS A 213      -9.605 -11.414  -6.405  1.00 84.86           C  
ATOM   3377  HB2 LYS A 213     -10.643 -11.139  -6.593  1.00 84.86           H  
ATOM   3378  HB3 LYS A 213      -9.267 -12.033  -7.237  1.00 84.86           H  
ATOM   3379  O   LYS A 213      -8.799  -9.956  -8.767  1.00 84.86           O  
ATOM   3380  CG  LYS A 213      -9.532 -12.263  -5.117  1.00 84.86           C  
ATOM   3381  HG2 LYS A 213      -9.917 -11.681  -4.280  1.00 84.86           H  
ATOM   3382  HG3 LYS A 213      -8.488 -12.500  -4.915  1.00 84.86           H  
ATOM   3383  CD  LYS A 213     -10.336 -13.582  -5.202  1.00 84.86           C  
ATOM   3384  HD2 LYS A 213      -9.978 -14.164  -6.051  1.00 84.86           H  
ATOM   3385  HD3 LYS A 213     -11.390 -13.345  -5.345  1.00 84.86           H  
ATOM   3386  CE  LYS A 213     -10.156 -14.400  -3.902  1.00 84.86           C  
ATOM   3387  HE2 LYS A 213      -9.100 -14.646  -3.798  1.00 84.86           H  
ATOM   3388  HE3 LYS A 213     -10.416 -13.761  -3.058  1.00 84.86           H  
ATOM   3389  NZ  LYS A 213     -10.969 -15.654  -3.829  1.00 84.86           N  
ATOM   3390  HZ1 LYS A 213     -10.803 -16.167  -2.974  1.00 84.86           H  
ATOM   3391  HZ2 LYS A 213     -11.961 -15.467  -3.803  1.00 84.86           H  
ATOM   3392  HZ3 LYS A 213     -10.757 -16.306  -4.570  1.00 84.86           H  
ATOM   3393  N   ASN A 214      -8.477  -8.041  -7.655  1.00 87.38           N  
ATOM   3394  H   ASN A 214      -8.299  -7.633  -6.749  1.00 87.38           H  
ATOM   3395  CA  ASN A 214      -8.156  -7.230  -8.833  1.00 87.38           C  
ATOM   3396  HA  ASN A 214      -8.589  -7.703  -9.714  1.00 87.38           H  
ATOM   3397  C   ASN A 214      -6.633  -7.205  -9.046  1.00 87.38           C  
ATOM   3398  CB  ASN A 214      -8.794  -5.835  -8.720  1.00 87.38           C  
ATOM   3399  HB2 ASN A 214      -8.294  -5.279  -7.927  1.00 87.38           H  
ATOM   3400  HB3 ASN A 214      -9.850  -5.935  -8.471  1.00 87.38           H  
ATOM   3401  O   ASN A 214      -5.964  -6.188  -8.860  1.00 87.38           O  
ATOM   3402  CG  ASN A 214      -8.681  -5.046 -10.019  1.00 87.38           C  
ATOM   3403  ND2 ASN A 214      -9.328  -3.908 -10.107  1.00 87.38           N  
ATOM   3404 HD21 ASN A 214      -9.253  -3.404 -10.979  1.00 87.38           H  
ATOM   3405 HD22 ASN A 214      -9.833  -3.523  -9.322  1.00 87.38           H  
ATOM   3406  OD1 ASN A 214      -8.042  -5.453 -10.980  1.00 87.38           O  
ATOM   3407  N   TYR A 215      -6.076  -8.365  -9.399  1.00 88.53           N  
ATOM   3408  H   TYR A 215      -6.674  -9.176  -9.469  1.00 88.53           H  
ATOM   3409  CA  TYR A 215      -4.625  -8.566  -9.487  1.00 88.53           C  
ATOM   3410  HA  TYR A 215      -4.184  -8.334  -8.518  1.00 88.53           H  
ATOM   3411  C   TYR A 215      -3.938  -7.682 -10.529  1.00 88.53           C  
ATOM   3412  CB  TYR A 215      -4.336 -10.030  -9.808  1.00 88.53           C  
ATOM   3413  HB2 TYR A 215      -4.774 -10.279 -10.774  1.00 88.53           H  
ATOM   3414  HB3 TYR A 215      -3.257 -10.161  -9.885  1.00 88.53           H  
ATOM   3415  O   TYR A 215      -2.774  -7.346 -10.368  1.00 88.53           O  
ATOM   3416  CG  TYR A 215      -4.835 -10.996  -8.764  1.00 88.53           C  
ATOM   3417  CD1 TYR A 215      -4.174 -11.090  -7.524  1.00 88.53           C  
ATOM   3418  HD1 TYR A 215      -3.314 -10.471  -7.318  1.00 88.53           H  
ATOM   3419  CD2 TYR A 215      -5.959 -11.798  -9.036  1.00 88.53           C  
ATOM   3420  HD2 TYR A 215      -6.467 -11.722  -9.986  1.00 88.53           H  
ATOM   3421  CE1 TYR A 215      -4.632 -12.002  -6.554  1.00 88.53           C  
ATOM   3422  HE1 TYR A 215      -4.129 -12.091  -5.603  1.00 88.53           H  
ATOM   3423  CE2 TYR A 215      -6.420 -12.703  -8.067  1.00 88.53           C  
ATOM   3424  HE2 TYR A 215      -7.280 -13.327  -8.265  1.00 88.53           H  
ATOM   3425  OH  TYR A 215      -6.210 -13.702  -5.921  1.00 88.53           O  
ATOM   3426  HH  TYR A 215      -5.616 -13.736  -5.167  1.00 88.53           H  
ATOM   3427  CZ  TYR A 215      -5.756 -12.809  -6.832  1.00 88.53           C  
ATOM   3428  N   GLU A 216      -4.650  -7.287 -11.579  1.00 86.10           N  
ATOM   3429  H   GLU A 216      -5.622  -7.556 -11.631  1.00 86.10           H  
ATOM   3430  CA  GLU A 216      -4.127  -6.411 -12.626  1.00 86.10           C  
ATOM   3431  HA  GLU A 216      -3.176  -6.803 -12.986  1.00 86.10           H  
ATOM   3432  C   GLU A 216      -3.835  -5.001 -12.093  1.00 86.10           C  
ATOM   3433  CB  GLU A 216      -5.143  -6.406 -13.775  1.00 86.10           C  
ATOM   3434  HB2 GLU A 216      -6.081  -6.835 -13.422  1.00 86.10           H  
ATOM   3435  HB3 GLU A 216      -5.364  -5.383 -14.081  1.00 86.10           H  
ATOM   3436  O   GLU A 216      -2.721  -4.503 -12.257  1.00 86.10           O  
ATOM   3437  CG  GLU A 216      -4.634  -7.232 -14.962  1.00 86.10           C  
ATOM   3438  HG2 GLU A 216      -3.669  -6.842 -15.283  1.00 86.10           H  
ATOM   3439  HG3 GLU A 216      -4.489  -8.258 -14.624  1.00 86.10           H  
ATOM   3440  CD  GLU A 216      -5.608  -7.207 -16.144  1.00 86.10           C  
ATOM   3441  OE1 GLU A 216      -6.016  -8.312 -16.569  1.00 86.10           O  
ATOM   3442  OE2 GLU A 216      -6.091  -6.115 -16.500  1.00 86.10           O  
ATOM   3443  N   ARG A 217      -4.781  -4.394 -11.357  1.00 87.06           N  
ATOM   3444  H   ARG A 217      -5.673  -4.850 -11.232  1.00 87.06           H  
ATOM   3445  CA  ARG A 217      -4.515  -3.127 -10.655  1.00 87.06           C  
ATOM   3446  HA  ARG A 217      -4.023  -2.444 -11.348  1.00 87.06           H  
ATOM   3447  C   ARG A 217      -3.515  -3.292  -9.516  1.00 87.06           C  
ATOM   3448  CB  ARG A 217      -5.808  -2.467 -10.151  1.00 87.06           C  
ATOM   3449  HB2 ARG A 217      -5.527  -1.749  -9.380  1.00 87.06           H  
ATOM   3450  HB3 ARG A 217      -6.470  -3.205  -9.697  1.00 87.06           H  
ATOM   3451  O   ARG A 217      -2.678  -2.416  -9.322  1.00 87.06           O  
ATOM   3452  CG  ARG A 217      -6.531  -1.701 -11.272  1.00 87.06           C  
ATOM   3453  HG2 ARG A 217      -5.785  -1.203 -11.891  1.00 87.06           H  
ATOM   3454  HG3 ARG A 217      -7.097  -2.391 -11.899  1.00 87.06           H  
ATOM   3455  CD  ARG A 217      -7.458  -0.622 -10.693  1.00 87.06           C  
ATOM   3456  HD2 ARG A 217      -8.368  -1.082 -10.309  1.00 87.06           H  
ATOM   3457  HD3 ARG A 217      -6.939  -0.134  -9.868  1.00 87.06           H  
ATOM   3458  NE  ARG A 217      -7.765   0.431 -11.678  1.00 87.06           N  
ATOM   3459  HE  ARG A 217      -7.023   0.707 -12.306  1.00 87.06           H  
ATOM   3460  NH1 ARG A 217      -9.828   1.115 -10.892  1.00 87.06           N  
ATOM   3461 HH11 ARG A 217      -9.815   0.570 -10.042  1.00 87.06           H  
ATOM   3462 HH12 ARG A 217     -10.543   1.827 -10.923  1.00 87.06           H  
ATOM   3463  NH2 ARG A 217      -8.806   2.319 -12.412  1.00 87.06           N  
ATOM   3464 HH21 ARG A 217      -9.394   3.088 -12.124  1.00 87.06           H  
ATOM   3465 HH22 ARG A 217      -7.968   2.637 -12.877  1.00 87.06           H  
ATOM   3466  CZ  ARG A 217      -8.790   1.264 -11.652  1.00 87.06           C  
ATOM   3467  N   ALA A 218      -3.544  -4.418  -8.801  1.00 91.96           N  
ATOM   3468  H   ALA A 218      -4.278  -5.088  -8.981  1.00 91.96           H  
ATOM   3469  CA  ALA A 218      -2.549  -4.696  -7.767  1.00 91.96           C  
ATOM   3470  HA  ALA A 218      -2.593  -3.900  -7.024  1.00 91.96           H  
ATOM   3471  C   ALA A 218      -1.123  -4.724  -8.336  1.00 91.96           C  
ATOM   3472  CB  ALA A 218      -2.873  -6.026  -7.085  1.00 91.96           C  
ATOM   3473  HB1 ALA A 218      -3.897  -6.028  -6.713  1.00 91.96           H  
ATOM   3474  HB2 ALA A 218      -2.739  -6.851  -7.785  1.00 91.96           H  
ATOM   3475  HB3 ALA A 218      -2.182  -6.165  -6.254  1.00 91.96           H  
ATOM   3476  O   ALA A 218      -0.217  -4.134  -7.751  1.00 91.96           O  
ATOM   3477  N   LEU A 219      -0.937  -5.379  -9.487  1.00 90.04           N  
ATOM   3478  H   LEU A 219      -1.723  -5.856  -9.906  1.00 90.04           H  
ATOM   3479  CA  LEU A 219       0.349  -5.473 -10.164  1.00 90.04           C  
ATOM   3480  HA  LEU A 219       1.059  -5.918  -9.468  1.00 90.04           H  
ATOM   3481  C   LEU A 219       0.872  -4.090 -10.543  1.00 90.04           C  
ATOM   3482  CB  LEU A 219       0.208  -6.369 -11.406  1.00 90.04           C  
ATOM   3483  HB2 LEU A 219      -0.222  -7.326 -11.111  1.00 90.04           H  
ATOM   3484  HB3 LEU A 219      -0.483  -5.900 -12.106  1.00 90.04           H  
ATOM   3485  O   LEU A 219       2.015  -3.782 -10.223  1.00 90.04           O  
ATOM   3486  CG  LEU A 219       1.537  -6.627 -12.132  1.00 90.04           C  
ATOM   3487  HG  LEU A 219       1.959  -5.686 -12.486  1.00 90.04           H  
ATOM   3488  CD1 LEU A 219       2.557  -7.330 -11.237  1.00 90.04           C  
ATOM   3489 HD11 LEU A 219       2.838  -6.685 -10.404  1.00 90.04           H  
ATOM   3490 HD12 LEU A 219       2.153  -8.271 -10.864  1.00 90.04           H  
ATOM   3491 HD13 LEU A 219       3.458  -7.519 -11.820  1.00 90.04           H  
ATOM   3492  CD2 LEU A 219       1.274  -7.524 -13.336  1.00 90.04           C  
ATOM   3493 HD21 LEU A 219       0.602  -7.025 -14.034  1.00 90.04           H  
ATOM   3494 HD22 LEU A 219       0.831  -8.468 -13.018  1.00 90.04           H  
ATOM   3495 HD23 LEU A 219       2.216  -7.731 -13.843  1.00 90.04           H  
ATOM   3496  N   TYR A 220       0.018  -3.254 -11.141  1.00 85.84           N  
ATOM   3497  H   TYR A 220      -0.901  -3.595 -11.386  1.00 85.84           H  
ATOM   3498  CA  TYR A 220       0.350  -1.865 -11.459  1.00 85.84           C  
ATOM   3499  HA  TYR A 220       1.186  -1.852 -12.158  1.00 85.84           H  
ATOM   3500  C   TYR A 220       0.791  -1.086 -10.211  1.00 85.84           C  
ATOM   3501  CB  TYR A 220      -0.860  -1.197 -12.127  1.00 85.84           C  
ATOM   3502  HB2 TYR A 220      -1.016  -1.649 -13.106  1.00 85.84           H  
ATOM   3503  HB3 TYR A 220      -1.753  -1.387 -11.531  1.00 85.84           H  
ATOM   3504  O   TYR A 220       1.853  -0.469 -10.207  1.00 85.84           O  
ATOM   3505  CG  TYR A 220      -0.700   0.301 -12.301  1.00 85.84           C  
ATOM   3506  CD1 TYR A 220      -1.534   1.201 -11.609  1.00 85.84           C  
ATOM   3507  HD1 TYR A 220      -2.344   0.832 -10.996  1.00 85.84           H  
ATOM   3508  CD2 TYR A 220       0.322   0.794 -13.130  1.00 85.84           C  
ATOM   3509  HD2 TYR A 220       0.971   0.104 -13.648  1.00 85.84           H  
ATOM   3510  CE1 TYR A 220      -1.339   2.590 -11.732  1.00 85.84           C  
ATOM   3511  HE1 TYR A 220      -1.986   3.279 -11.210  1.00 85.84           H  
ATOM   3512  CE2 TYR A 220       0.516   2.180 -13.265  1.00 85.84           C  
ATOM   3513  HE2 TYR A 220       1.301   2.569 -13.897  1.00 85.84           H  
ATOM   3514  OH  TYR A 220      -0.112   4.416 -12.707  1.00 85.84           O  
ATOM   3515  HH  TYR A 220      -0.781   4.939 -12.258  1.00 85.84           H  
ATOM   3516  CZ  TYR A 220      -0.310   3.081 -12.564  1.00 85.84           C  
ATOM   3517  N   PHE A 221       0.028  -1.172  -9.119  1.00 90.32           N  
ATOM   3518  H   PHE A 221      -0.828  -1.705  -9.169  1.00 90.32           H  
ATOM   3519  CA  PHE A 221       0.343  -0.469  -7.874  1.00 90.32           C  
ATOM   3520  HA  PHE A 221       0.431   0.595  -8.093  1.00 90.32           H  
ATOM   3521  C   PHE A 221       1.700  -0.898  -7.288  1.00 90.32           C  
ATOM   3522  CB  PHE A 221      -0.809  -0.670  -6.876  1.00 90.32           C  
ATOM   3523  HB2 PHE A 221      -1.277  -1.641  -7.036  1.00 90.32           H  
ATOM   3524  HB3 PHE A 221      -0.387  -0.690  -5.871  1.00 90.32           H  
ATOM   3525  O   PHE A 221       2.501  -0.048  -6.897  1.00 90.32           O  
ATOM   3526  CG  PHE A 221      -1.877   0.411  -6.929  1.00 90.32           C  
ATOM   3527  CD1 PHE A 221      -2.152   1.199  -5.798  1.00 90.32           C  
ATOM   3528  HD1 PHE A 221      -1.628   1.018  -4.871  1.00 90.32           H  
ATOM   3529  CD2 PHE A 221      -2.573   0.667  -8.124  1.00 90.32           C  
ATOM   3530  HD2 PHE A 221      -2.382   0.057  -8.994  1.00 90.32           H  
ATOM   3531  CE1 PHE A 221      -3.075   2.256  -5.868  1.00 90.32           C  
ATOM   3532  HE1 PHE A 221      -3.239   2.893  -5.011  1.00 90.32           H  
ATOM   3533  CE2 PHE A 221      -3.501   1.721  -8.199  1.00 90.32           C  
ATOM   3534  HE2 PHE A 221      -4.018   1.932  -9.124  1.00 90.32           H  
ATOM   3535  CZ  PHE A 221      -3.748   2.522  -7.071  1.00 90.32           C  
ATOM   3536  HZ  PHE A 221      -4.443   3.346  -7.133  1.00 90.32           H  
ATOM   3537  N   PHE A 222       2.012  -2.197  -7.285  1.00 91.20           N  
ATOM   3538  H   PHE A 222       1.333  -2.867  -7.618  1.00 91.20           H  
ATOM   3539  CA  PHE A 222       3.332  -2.662  -6.851  1.00 91.20           C  
ATOM   3540  HA  PHE A 222       3.579  -2.152  -5.920  1.00 91.20           H  
ATOM   3541  C   PHE A 222       4.451  -2.298  -7.840  1.00 91.20           C  
ATOM   3542  CB  PHE A 222       3.312  -4.170  -6.580  1.00 91.20           C  
ATOM   3543  HB2 PHE A 222       4.323  -4.454  -6.287  1.00 91.20           H  
ATOM   3544  HB3 PHE A 222       3.065  -4.693  -7.504  1.00 91.20           H  
ATOM   3545  O   PHE A 222       5.564  -2.011  -7.397  1.00 91.20           O  
ATOM   3546  CG  PHE A 222       2.397  -4.636  -5.464  1.00 91.20           C  
ATOM   3547  CD1 PHE A 222       2.494  -4.062  -4.180  1.00 91.20           C  
ATOM   3548  HD1 PHE A 222       3.196  -3.262  -3.997  1.00 91.20           H  
ATOM   3549  CD2 PHE A 222       1.475  -5.674  -5.692  1.00 91.20           C  
ATOM   3550  HD2 PHE A 222       1.387  -6.113  -6.675  1.00 91.20           H  
ATOM   3551  CE1 PHE A 222       1.670  -4.515  -3.136  1.00 91.20           C  
ATOM   3552  HE1 PHE A 222       1.729  -4.053  -2.162  1.00 91.20           H  
ATOM   3553  CE2 PHE A 222       0.650  -6.125  -4.647  1.00 91.20           C  
ATOM   3554  HE2 PHE A 222      -0.072  -6.908  -4.828  1.00 91.20           H  
ATOM   3555  CZ  PHE A 222       0.751  -5.552  -3.370  1.00 91.20           C  
ATOM   3556  HZ  PHE A 222       0.109  -5.897  -2.573  1.00 91.20           H  
ATOM   3557  N   GLU A 223       4.174  -2.268  -9.150  1.00 85.94           N  
ATOM   3558  H   GLU A 223       3.250  -2.533  -9.460  1.00 85.94           H  
ATOM   3559  CA  GLU A 223       5.127  -1.835 -10.183  1.00 85.94           C  
ATOM   3560  HA  GLU A 223       6.016  -2.461 -10.100  1.00 85.94           H  
ATOM   3561  C   GLU A 223       5.551  -0.376  -9.958  1.00 85.94           C  
ATOM   3562  CB  GLU A 223       4.556  -2.054 -11.603  1.00 85.94           C  
ATOM   3563  HB2 GLU A 223       4.125  -3.054 -11.649  1.00 85.94           H  
ATOM   3564  HB3 GLU A 223       3.768  -1.329 -11.807  1.00 85.94           H  
ATOM   3565  O   GLU A 223       6.742  -0.063 -10.005  1.00 85.94           O  
ATOM   3566  CG  GLU A 223       5.653  -1.934 -12.683  1.00 85.94           C  
ATOM   3567  HG2 GLU A 223       6.500  -2.551 -12.381  1.00 85.94           H  
ATOM   3568  HG3 GLU A 223       5.996  -0.900 -12.710  1.00 85.94           H  
ATOM   3569  CD  GLU A 223       5.234  -2.368 -14.110  1.00 85.94           C  
ATOM   3570  OE1 GLU A 223       5.884  -1.886 -15.074  1.00 85.94           O  
ATOM   3571  OE2 GLU A 223       4.304  -3.202 -14.262  1.00 85.94           O  
ATOM   3572  N   VAL A 224       4.610   0.510  -9.612  1.00 82.45           N  
ATOM   3573  H   VAL A 224       3.647   0.208  -9.620  1.00 82.45           H  
ATOM   3574  CA  VAL A 224       4.912   1.911  -9.272  1.00 82.45           C  
ATOM   3575  HA  VAL A 224       5.440   2.363 -10.112  1.00 82.45           H  
ATOM   3576  C   VAL A 224       5.851   2.003  -8.063  1.00 82.45           C  
ATOM   3577  CB  VAL A 224       3.621   2.724  -9.048  1.00 82.45           C  
ATOM   3578  HB  VAL A 224       3.012   2.235  -8.288  1.00 82.45           H  
ATOM   3579  O   VAL A 224       6.856   2.714  -8.123  1.00 82.45           O  
ATOM   3580  CG1 VAL A 224       3.931   4.154  -8.588  1.00 82.45           C  
ATOM   3581 HG11 VAL A 224       4.342   4.150  -7.578  1.00 82.45           H  
ATOM   3582 HG12 VAL A 224       3.014   4.743  -8.570  1.00 82.45           H  
ATOM   3583 HG13 VAL A 224       4.640   4.626  -9.268  1.00 82.45           H  
ATOM   3584  CG2 VAL A 224       2.805   2.834 -10.344  1.00 82.45           C  
ATOM   3585 HG21 VAL A 224       1.870   3.359 -10.147  1.00 82.45           H  
ATOM   3586 HG22 VAL A 224       3.369   3.383 -11.098  1.00 82.45           H  
ATOM   3587 HG23 VAL A 224       2.563   1.847 -10.739  1.00 82.45           H  
ATOM   3588  N   CYS A 225       5.611   1.238  -6.990  1.00 83.88           N  
ATOM   3589  H   CYS A 225       4.770   0.678  -6.973  1.00 83.88           H  
ATOM   3590  CA  CYS A 225       6.499   1.229  -5.819  1.00 83.88           C  
ATOM   3591  HA  CYS A 225       6.521   2.226  -5.379  1.00 83.88           H  
ATOM   3592  C   CYS A 225       7.948   0.856  -6.166  1.00 83.88           C  
ATOM   3593  CB  CYS A 225       5.998   0.223  -4.775  1.00 83.88           C  
ATOM   3594  HB2 CYS A 225       6.772   0.079  -4.021  1.00 83.88           H  
ATOM   3595  HB3 CYS A 225       5.805  -0.734  -5.260  1.00 83.88           H  
ATOM   3596  O   CYS A 225       8.878   1.470  -5.649  1.00 83.88           O  
ATOM   3597  SG  CYS A 225       4.498   0.790  -3.946  1.00 83.88           S  
ATOM   3598  HG  CYS A 225       4.959   1.948  -3.464  1.00 83.88           H  
ATOM   3599  N   ILE A 226       8.155  -0.155  -7.017  1.00 81.69           N  
ATOM   3600  H   ILE A 226       7.351  -0.624  -7.409  1.00 81.69           H  
ATOM   3601  CA  ILE A 226       9.500  -0.666  -7.337  1.00 81.69           C  
ATOM   3602  HA  ILE A 226      10.129  -0.532  -6.457  1.00 81.69           H  
ATOM   3603  C   ILE A 226      10.194   0.107  -8.460  1.00 81.69           C  
ATOM   3604  CB  ILE A 226       9.477  -2.178  -7.643  1.00 81.69           C  
ATOM   3605  HB  ILE A 226      10.508  -2.502  -7.786  1.00 81.69           H  
ATOM   3606  O   ILE A 226      11.406  -0.003  -8.612  1.00 81.69           O  
ATOM   3607  CG1 ILE A 226       8.713  -2.479  -8.948  1.00 81.69           C  
ATOM   3608 HG12 ILE A 226       9.145  -1.902  -9.765  1.00 81.69           H  
ATOM   3609 HG13 ILE A 226       7.674  -2.176  -8.820  1.00 81.69           H  
ATOM   3610  CG2 ILE A 226       8.913  -2.948  -6.435  1.00 81.69           C  
ATOM   3611 HG21 ILE A 226       9.433  -2.651  -5.525  1.00 81.69           H  
ATOM   3612 HG22 ILE A 226       9.063  -4.018  -6.581  1.00 81.69           H  
ATOM   3613 HG23 ILE A 226       7.846  -2.756  -6.319  1.00 81.69           H  
ATOM   3614  CD1 ILE A 226       8.739  -3.946  -9.379  1.00 81.69           C  
ATOM   3615 HD11 ILE A 226       9.770  -4.290  -9.455  1.00 81.69           H  
ATOM   3616 HD12 ILE A 226       8.200  -4.559  -8.657  1.00 81.69           H  
ATOM   3617 HD13 ILE A 226       8.254  -4.042 -10.350  1.00 81.69           H  
ATOM   3618  N   THR A 227       9.453   0.883  -9.250  1.00 73.13           N  
ATOM   3619  H   THR A 227       8.450   0.876  -9.130  1.00 73.13           H  
ATOM   3620  CA  THR A 227      10.011   1.726 -10.320  1.00 73.13           C  
ATOM   3621  HA  THR A 227      10.997   1.348 -10.589  1.00 73.13           H  
ATOM   3622  C   THR A 227      10.231   3.174  -9.883  1.00 73.13           C  
ATOM   3623  CB  THR A 227       9.158   1.673 -11.593  1.00 73.13           C  
ATOM   3624  HB  THR A 227       9.562   2.381 -12.315  1.00 73.13           H  
ATOM   3625  O   THR A 227      10.892   3.927 -10.602  1.00 73.13           O  
ATOM   3626  CG2 THR A 227       9.159   0.288 -12.242  1.00 73.13           C  
ATOM   3627 HG21 THR A 227      10.175   0.020 -12.530  1.00 73.13           H  
ATOM   3628 HG22 THR A 227       8.772  -0.467 -11.558  1.00 73.13           H  
ATOM   3629 HG23 THR A 227       8.529   0.309 -13.131  1.00 73.13           H  
ATOM   3630  OG1 THR A 227       7.829   2.028 -11.317  1.00 73.13           O  
ATOM   3631  HG1 THR A 227       7.402   1.264 -10.922  1.00 73.13           H  
ATOM   3632  N   THR A 228       9.746   3.547  -8.691  1.00 73.36           N  
ATOM   3633  H   THR A 228       9.187   2.878  -8.181  1.00 73.36           H  
ATOM   3634  CA  THR A 228       9.992   4.855  -8.071  1.00 73.36           C  
ATOM   3635  HA  THR A 228       9.540   5.618  -8.705  1.00 73.36           H  
ATOM   3636  C   THR A 228      11.505   5.096  -7.931  1.00 73.36           C  
ATOM   3637  CB  THR A 228       9.311   4.965  -6.698  1.00 73.36           C  
ATOM   3638  HB  THR A 228       9.668   4.174  -6.039  1.00 73.36           H  
ATOM   3639  O   THR A 228      12.198   4.278  -7.314  1.00 73.36           O  
ATOM   3640  CG2 THR A 228       9.539   6.330  -6.043  1.00 73.36           C  
ATOM   3641 HG21 THR A 228       9.228   7.127  -6.719  1.00 73.36           H  
ATOM   3642 HG22 THR A 228      10.590   6.459  -5.786  1.00 73.36           H  
ATOM   3643 HG23 THR A 228       8.949   6.396  -5.128  1.00 73.36           H  
ATOM   3644  OG1 THR A 228       7.915   4.854  -6.840  1.00 73.36           O  
ATOM   3645  HG1 THR A 228       7.695   4.074  -7.354  1.00 73.36           H  
ATOM   3646  N   PRO A 229      12.052   6.197  -8.485  1.00 69.17           N  
ATOM   3647  CA  PRO A 229      13.467   6.525  -8.346  1.00 69.17           C  
ATOM   3648  HA  PRO A 229      14.056   5.730  -8.804  1.00 69.17           H  
ATOM   3649  C   PRO A 229      13.856   6.687  -6.876  1.00 69.17           C  
ATOM   3650  CB  PRO A 229      13.680   7.827  -9.126  1.00 69.17           C  
ATOM   3651  HB2 PRO A 229      13.577   8.689  -8.467  1.00 69.17           H  
ATOM   3652  HB3 PRO A 229      14.650   7.845  -9.623  1.00 69.17           H  
ATOM   3653  O   PRO A 229      13.216   7.433  -6.139  1.00 69.17           O  
ATOM   3654  CG  PRO A 229      12.531   7.832 -10.131  1.00 69.17           C  
ATOM   3655  HG2 PRO A 229      12.261   8.842 -10.437  1.00 69.17           H  
ATOM   3656  HG3 PRO A 229      12.801   7.224 -10.994  1.00 69.17           H  
ATOM   3657  CD  PRO A 229      11.400   7.154  -9.367  1.00 69.17           C  
ATOM   3658  HD2 PRO A 229      10.731   6.666 -10.076  1.00 69.17           H  
ATOM   3659  HD3 PRO A 229      10.855   7.887  -8.772  1.00 69.17           H  
ATOM   3660  N   ALA A 230      14.923   6.012  -6.451  1.00 69.81           N  
ATOM   3661  H   ALA A 230      15.413   5.404  -7.091  1.00 69.81           H  
ATOM   3662  CA  ALA A 230      15.382   6.061  -5.068  1.00 69.81           C  
ATOM   3663  HA  ALA A 230      15.127   7.034  -4.648  1.00 69.81           H  
ATOM   3664  C   ALA A 230      16.902   5.888  -4.972  1.00 69.81           C  
ATOM   3665  CB  ALA A 230      14.637   4.989  -4.261  1.00 69.81           C  
ATOM   3666  HB1 ALA A 230      14.941   3.993  -4.584  1.00 69.81           H  
ATOM   3667  HB2 ALA A 230      14.858   5.110  -3.201  1.00 69.81           H  
ATOM   3668  HB3 ALA A 230      13.562   5.100  -4.398  1.00 69.81           H  
ATOM   3669  O   ALA A 230      17.509   5.138  -5.735  1.00 69.81           O  
ATOM   3670  N   MET A 231      17.521   6.560  -4.000  1.00 65.70           N  
ATOM   3671  H   MET A 231      16.973   7.180  -3.421  1.00 65.70           H  
ATOM   3672  CA  MET A 231      18.959   6.414  -3.719  1.00 65.70           C  
ATOM   3673  HA  MET A 231      19.505   6.329  -4.658  1.00 65.70           H  
ATOM   3674  C   MET A 231      19.276   5.153  -2.912  1.00 65.70           C  
ATOM   3675  CB  MET A 231      19.459   7.649  -2.959  1.00 65.70           C  
ATOM   3676  HB2 MET A 231      18.831   7.820  -2.085  1.00 65.70           H  
ATOM   3677  HB3 MET A 231      20.474   7.469  -2.606  1.00 65.70           H  
ATOM   3678  O   MET A 231      20.384   4.628  -2.972  1.00 65.70           O  
ATOM   3679  CG  MET A 231      19.454   8.907  -3.835  1.00 65.70           C  
ATOM   3680  HG2 MET A 231      19.803   9.745  -3.232  1.00 65.70           H  
ATOM   3681  HG3 MET A 231      18.429   9.123  -4.134  1.00 65.70           H  
ATOM   3682  SD  MET A 231      20.474   8.823  -5.337  1.00 65.70           S  
ATOM   3683  CE  MET A 231      22.126   8.635  -4.613  1.00 65.70           C  
ATOM   3684  HE1 MET A 231      22.201   7.674  -4.103  1.00 65.70           H  
ATOM   3685  HE2 MET A 231      22.873   8.673  -5.406  1.00 65.70           H  
ATOM   3686  HE3 MET A 231      22.311   9.442  -3.904  1.00 65.70           H  
ATOM   3687  N   ALA A 232      18.297   4.668  -2.159  1.00 71.37           N  
ATOM   3688  H   ALA A 232      17.394   5.119  -2.195  1.00 71.37           H  
ATOM   3689  CA  ALA A 232      18.364   3.429  -1.412  1.00 71.37           C  
ATOM   3690  HA  ALA A 232      19.082   2.757  -1.883  1.00 71.37           H  
ATOM   3691  C   ALA A 232      17.002   2.740  -1.467  1.00 71.37           C  
ATOM   3692  CB  ALA A 232      18.865   3.707   0.011  1.00 71.37           C  
ATOM   3693  HB1 ALA A 232      18.547   4.690   0.359  1.00 71.37           H  
ATOM   3694  HB2 ALA A 232      19.955   3.723   0.005  1.00 71.37           H  
ATOM   3695  HB3 ALA A 232      18.532   2.931   0.701  1.00 71.37           H  
ATOM   3696  O   ALA A 232      15.967   3.367  -1.683  1.00 71.37           O  
ATOM   3697  N   MET A 233      17.014   1.429  -1.287  1.00 77.44           N  
ATOM   3698  H   MET A 233      17.885   0.975  -1.050  1.00 77.44           H  
ATOM   3699  CA  MET A 233      15.789   0.654  -1.192  1.00 77.44           C  
ATOM   3700  HA  MET A 233      15.087   0.977  -1.961  1.00 77.44           H  
ATOM   3701  C   MET A 233      15.171   0.861   0.180  1.00 77.44           C  
ATOM   3702  CB  MET A 233      16.159  -0.802  -1.425  1.00 77.44           C  
ATOM   3703  HB2 MET A 233      16.820  -1.154  -0.633  1.00 77.44           H  
ATOM   3704  HB3 MET A 233      16.709  -0.823  -2.366  1.00 77.44           H  
ATOM   3705  O   MET A 233      15.874   0.727   1.174  1.00 77.44           O  
ATOM   3706  CG  MET A 233      14.941  -1.723  -1.508  1.00 77.44           C  
ATOM   3707  HG2 MET A 233      14.450  -1.759  -0.535  1.00 77.44           H  
ATOM   3708  HG3 MET A 233      14.237  -1.322  -2.237  1.00 77.44           H  
ATOM   3709  SD  MET A 233      15.378  -3.409  -1.993  1.00 77.44           S  
ATOM   3710  CE  MET A 233      16.163  -3.024  -3.582  1.00 77.44           C  
ATOM   3711  HE1 MET A 233      15.500  -2.394  -4.175  1.00 77.44           H  
ATOM   3712  HE2 MET A 233      17.113  -2.510  -3.437  1.00 77.44           H  
ATOM   3713  HE3 MET A 233      16.375  -3.940  -4.135  1.00 77.44           H  
ATOM   3714  N   SER A 234      13.876   1.156   0.247  1.00 78.98           N  
ATOM   3715  H   SER A 234      13.353   1.293  -0.606  1.00 78.98           H  
ATOM   3716  CA  SER A 234      13.143   1.141   1.515  1.00 78.98           C  
ATOM   3717  HA  SER A 234      13.840   1.354   2.325  1.00 78.98           H  
ATOM   3718  C   SER A 234      12.549  -0.235   1.802  1.00 78.98           C  
ATOM   3719  CB  SER A 234      12.066   2.231   1.529  1.00 78.98           C  
ATOM   3720  HB2 SER A 234      11.671   2.333   2.540  1.00 78.98           H  
ATOM   3721  HB3 SER A 234      12.509   3.182   1.233  1.00 78.98           H  
ATOM   3722  O   SER A 234      12.318  -1.030   0.885  1.00 78.98           O  
ATOM   3723  OG  SER A 234      11.006   1.914   0.651  1.00 78.98           O  
ATOM   3724  HG  SER A 234      10.882   2.674   0.078  1.00 78.98           H  
ATOM   3725  N   HIS A 235      12.212  -0.502   3.067  1.00 81.79           N  
ATOM   3726  H   HIS A 235      12.492   0.134   3.799  1.00 81.79           H  
ATOM   3727  CA  HIS A 235      11.438  -1.704   3.407  1.00 81.79           C  
ATOM   3728  HA  HIS A 235      12.006  -2.584   3.105  1.00 81.79           H  
ATOM   3729  C   HIS A 235      10.094  -1.771   2.668  1.00 81.79           C  
ATOM   3730  CB  HIS A 235      11.190  -1.776   4.915  1.00 81.79           C  
ATOM   3731  HB2 HIS A 235      10.251  -2.295   5.100  1.00 81.79           H  
ATOM   3732  HB3 HIS A 235      11.097  -0.772   5.332  1.00 81.79           H  
ATOM   3733  O   HIS A 235       9.651  -2.862   2.319  1.00 81.79           O  
ATOM   3734  CG  HIS A 235      12.262  -2.532   5.644  1.00 81.79           C  
ATOM   3735  CD2 HIS A 235      13.427  -2.015   6.120  1.00 81.79           C  
ATOM   3736  HD2 HIS A 235      13.766  -1.007   5.931  1.00 81.79           H  
ATOM   3737  ND1 HIS A 235      12.277  -3.879   5.919  1.00 81.79           N  
ATOM   3738  HD1 HIS A 235      11.579  -4.555   5.644  1.00 81.79           H  
ATOM   3739  CE1 HIS A 235      13.410  -4.151   6.590  1.00 81.79           C  
ATOM   3740  HE1 HIS A 235      13.703  -5.126   6.949  1.00 81.79           H  
ATOM   3741  NE2 HIS A 235      14.124  -3.031   6.775  1.00 81.79           N  
ATOM   3742  N   ILE A 236       9.462  -0.623   2.392  1.00 87.49           N  
ATOM   3743  H   ILE A 236       9.903   0.245   2.661  1.00 87.49           H  
ATOM   3744  CA  ILE A 236       8.201  -0.563   1.637  1.00 87.49           C  
ATOM   3745  HA  ILE A 236       7.476  -1.219   2.118  1.00 87.49           H  
ATOM   3746  C   ILE A 236       8.424  -1.092   0.215  1.00 87.49           C  
ATOM   3747  CB  ILE A 236       7.624   0.873   1.613  1.00 87.49           C  
ATOM   3748  HB  ILE A 236       8.321   1.517   1.077  1.00 87.49           H  
ATOM   3749  O   ILE A 236       7.654  -1.922  -0.260  1.00 87.49           O  
ATOM   3750  CG1 ILE A 236       7.419   1.449   3.035  1.00 87.49           C  
ATOM   3751 HG12 ILE A 236       6.540   0.994   3.490  1.00 87.49           H  
ATOM   3752 HG13 ILE A 236       8.277   1.219   3.667  1.00 87.49           H  
ATOM   3753  CG2 ILE A 236       6.281   0.869   0.856  1.00 87.49           C  
ATOM   3754 HG21 ILE A 236       6.429   0.619  -0.195  1.00 87.49           H  
ATOM   3755 HG22 ILE A 236       5.603   0.137   1.296  1.00 87.49           H  
ATOM   3756 HG23 ILE A 236       5.800   1.846   0.895  1.00 87.49           H  
ATOM   3757  CD1 ILE A 236       7.269   2.976   3.043  1.00 87.49           C  
ATOM   3758 HD11 ILE A 236       7.101   3.318   4.065  1.00 87.49           H  
ATOM   3759 HD12 ILE A 236       8.179   3.438   2.661  1.00 87.49           H  
ATOM   3760 HD13 ILE A 236       6.428   3.290   2.424  1.00 87.49           H  
ATOM   3761  N   MET A 237       9.511  -0.672  -0.441  1.00 85.12           N  
ATOM   3762  H   MET A 237      10.132  -0.021   0.018  1.00 85.12           H  
ATOM   3763  CA  MET A 237       9.865  -1.144  -1.784  1.00 85.12           C  
ATOM   3764  HA  MET A 237       9.015  -0.995  -2.450  1.00 85.12           H  
ATOM   3765  C   MET A 237      10.203  -2.636  -1.799  1.00 85.12           C  
ATOM   3766  CB  MET A 237      11.058  -0.354  -2.332  1.00 85.12           C  
ATOM   3767  HB2 MET A 237      11.892  -0.425  -1.634  1.00 85.12           H  
ATOM   3768  HB3 MET A 237      11.369  -0.793  -3.280  1.00 85.12           H  
ATOM   3769  O   MET A 237       9.793  -3.336  -2.721  1.00 85.12           O  
ATOM   3770  CG  MET A 237      10.729   1.118  -2.571  1.00 85.12           C  
ATOM   3771  HG2 MET A 237      10.004   1.203  -3.380  1.00 85.12           H  
ATOM   3772  HG3 MET A 237      10.268   1.537  -1.676  1.00 85.12           H  
ATOM   3773  SD  MET A 237      12.194   2.102  -2.968  1.00 85.12           S  
ATOM   3774  CE  MET A 237      12.284   1.767  -4.745  1.00 85.12           C  
ATOM   3775  HE1 MET A 237      11.363   2.091  -5.229  1.00 85.12           H  
ATOM   3776  HE2 MET A 237      12.431   0.700  -4.918  1.00 85.12           H  
ATOM   3777  HE3 MET A 237      13.114   2.334  -5.167  1.00 85.12           H  
ATOM   3778  N   LEU A 238      10.917  -3.141  -0.786  1.00 86.59           N  
ATOM   3779  H   LEU A 238      11.260  -2.510  -0.076  1.00 86.59           H  
ATOM   3780  CA  LEU A 238      11.243  -4.566  -0.685  1.00 86.59           C  
ATOM   3781  HA  LEU A 238      11.720  -4.869  -1.617  1.00 86.59           H  
ATOM   3782  C   LEU A 238       9.980  -5.425  -0.515  1.00 86.59           C  
ATOM   3783  CB  LEU A 238      12.238  -4.773   0.471  1.00 86.59           C  
ATOM   3784  HB2 LEU A 238      13.138  -4.193   0.267  1.00 86.59           H  
ATOM   3785  HB3 LEU A 238      11.792  -4.390   1.389  1.00 86.59           H  
ATOM   3786  O   LEU A 238       9.817  -6.435  -1.198  1.00 86.59           O  
ATOM   3787  CG  LEU A 238      12.633  -6.245   0.699  1.00 86.59           C  
ATOM   3788  HG  LEU A 238      11.741  -6.823   0.940  1.00 86.59           H  
ATOM   3789  CD1 LEU A 238      13.311  -6.873  -0.520  1.00 86.59           C  
ATOM   3790 HD11 LEU A 238      12.621  -6.911  -1.363  1.00 86.59           H  
ATOM   3791 HD12 LEU A 238      14.190  -6.292  -0.799  1.00 86.59           H  
ATOM   3792 HD13 LEU A 238      13.618  -7.893  -0.290  1.00 86.59           H  
ATOM   3793  CD2 LEU A 238      13.584  -6.346   1.890  1.00 86.59           C  
ATOM   3794 HD21 LEU A 238      13.108  -5.936   2.781  1.00 86.59           H  
ATOM   3795 HD22 LEU A 238      14.495  -5.785   1.681  1.00 86.59           H  
ATOM   3796 HD23 LEU A 238      13.844  -7.389   2.071  1.00 86.59           H  
ATOM   3797  N   GLU A 239       9.059  -5.017   0.357  1.00 91.04           N  
ATOM   3798  H   GLU A 239       9.241  -4.192   0.912  1.00 91.04           H  
ATOM   3799  CA  GLU A 239       7.787  -5.719   0.544  1.00 91.04           C  
ATOM   3800  HA  GLU A 239       7.985  -6.781   0.688  1.00 91.04           H  
ATOM   3801  C   GLU A 239       6.878  -5.629  -0.687  1.00 91.04           C  
ATOM   3802  CB  GLU A 239       7.066  -5.170   1.783  1.00 91.04           C  
ATOM   3803  HB2 GLU A 239       6.029  -5.505   1.749  1.00 91.04           H  
ATOM   3804  HB3 GLU A 239       7.064  -4.080   1.758  1.00 91.04           H  
ATOM   3805  O   GLU A 239       6.217  -6.612  -1.042  1.00 91.04           O  
ATOM   3806  CG  GLU A 239       7.683  -5.656   3.103  1.00 91.04           C  
ATOM   3807  HG2 GLU A 239       7.103  -5.250   3.931  1.00 91.04           H  
ATOM   3808  HG3 GLU A 239       8.702  -5.277   3.186  1.00 91.04           H  
ATOM   3809  CD  GLU A 239       7.688  -7.190   3.189  1.00 91.04           C  
ATOM   3810  OE1 GLU A 239       8.754  -7.757   3.534  1.00 91.04           O  
ATOM   3811  OE2 GLU A 239       6.660  -7.803   2.799  1.00 91.04           O  
ATOM   3812  N   ALA A 240       6.873  -4.481  -1.371  1.00 90.95           N  
ATOM   3813  H   ALA A 240       7.380  -3.689  -1.000  1.00 90.95           H  
ATOM   3814  CA  ALA A 240       6.196  -4.322  -2.652  1.00 90.95           C  
ATOM   3815  HA  ALA A 240       5.147  -4.588  -2.531  1.00 90.95           H  
ATOM   3816  C   ALA A 240       6.793  -5.256  -3.711  1.00 90.95           C  
ATOM   3817  CB  ALA A 240       6.278  -2.858  -3.099  1.00 90.95           C  
ATOM   3818  HB1 ALA A 240       5.696  -2.729  -4.012  1.00 90.95           H  
ATOM   3819  HB2 ALA A 240       7.313  -2.582  -3.301  1.00 90.95           H  
ATOM   3820  HB3 ALA A 240       5.882  -2.198  -2.327  1.00 90.95           H  
ATOM   3821  O   ALA A 240       6.040  -5.900  -4.432  1.00 90.95           O  
ATOM   3822  N   TYR A 241       8.120  -5.404  -3.762  1.00 91.15           N  
ATOM   3823  H   TYR A 241       8.691  -4.816  -3.171  1.00 91.15           H  
ATOM   3824  CA  TYR A 241       8.796  -6.290  -4.709  1.00 91.15           C  
ATOM   3825  HA  TYR A 241       8.482  -6.015  -5.717  1.00 91.15           H  
ATOM   3826  C   TYR A 241       8.438  -7.760  -4.506  1.00 91.15           C  
ATOM   3827  CB  TYR A 241      10.311  -6.113  -4.603  1.00 91.15           C  
ATOM   3828  HB2 TYR A 241      10.556  -5.064  -4.769  1.00 91.15           H  
ATOM   3829  HB3 TYR A 241      10.649  -6.376  -3.600  1.00 91.15           H  
ATOM   3830  O   TYR A 241       8.084  -8.456  -5.457  1.00 91.15           O  
ATOM   3831  CG  TYR A 241      11.057  -6.952  -5.617  1.00 91.15           C  
ATOM   3832  CD1 TYR A 241      11.947  -7.971  -5.217  1.00 91.15           C  
ATOM   3833  HD1 TYR A 241      12.098  -8.184  -4.169  1.00 91.15           H  
ATOM   3834  CD2 TYR A 241      10.861  -6.685  -6.983  1.00 91.15           C  
ATOM   3835  HD2 TYR A 241      10.184  -5.905  -7.298  1.00 91.15           H  
ATOM   3836  CE1 TYR A 241      12.680  -8.684  -6.188  1.00 91.15           C  
ATOM   3837  HE1 TYR A 241      13.392  -9.444  -5.906  1.00 91.15           H  
ATOM   3838  CE2 TYR A 241      11.595  -7.388  -7.943  1.00 91.15           C  
ATOM   3839  HE2 TYR A 241      11.469  -7.153  -8.990  1.00 91.15           H  
ATOM   3840  OH  TYR A 241      13.260  -8.966  -8.518  1.00 91.15           O  
ATOM   3841  HH  TYR A 241      13.071  -8.582  -9.377  1.00 91.15           H  
ATOM   3842  CZ  TYR A 241      12.518  -8.371  -7.554  1.00 91.15           C  
ATOM   3843  N   LYS A 242       8.453  -8.232  -3.256  1.00 93.25           N  
ATOM   3844  H   LYS A 242       8.773  -7.615  -2.524  1.00 93.25           H  
ATOM   3845  CA  LYS A 242       8.033  -9.599  -2.917  1.00 93.25           C  
ATOM   3846  HA  LYS A 242       8.694 -10.319  -3.399  1.00 93.25           H  
ATOM   3847  C   LYS A 242       6.615  -9.887  -3.424  1.00 93.25           C  
ATOM   3848  CB  LYS A 242       8.103  -9.780  -1.398  1.00 93.25           C  
ATOM   3849  HB2 LYS A 242       7.545  -8.972  -0.925  1.00 93.25           H  
ATOM   3850  HB3 LYS A 242       7.613 -10.717  -1.132  1.00 93.25           H  
ATOM   3851  O   LYS A 242       6.385 -10.902  -4.080  1.00 93.25           O  
ATOM   3852  CG  LYS A 242       9.536  -9.802  -0.840  1.00 93.25           C  
ATOM   3853  HG2 LYS A 242      10.051 -10.703  -1.174  1.00 93.25           H  
ATOM   3854  HG3 LYS A 242      10.098  -8.933  -1.180  1.00 93.25           H  
ATOM   3855  CD  LYS A 242       9.441  -9.784   0.689  1.00 93.25           C  
ATOM   3856  HD2 LYS A 242       8.876  -8.903   0.994  1.00 93.25           H  
ATOM   3857  HD3 LYS A 242       8.889 -10.663   1.021  1.00 93.25           H  
ATOM   3858  CE  LYS A 242      10.793  -9.745   1.399  1.00 93.25           C  
ATOM   3859  HE2 LYS A 242      11.386 -10.610   1.104  1.00 93.25           H  
ATOM   3860  HE3 LYS A 242      11.321  -8.839   1.100  1.00 93.25           H  
ATOM   3861  NZ  LYS A 242      10.567  -9.751   2.866  1.00 93.25           N  
ATOM   3862  HZ1 LYS A 242      10.138 -10.620   3.152  1.00 93.25           H  
ATOM   3863  HZ2 LYS A 242       9.916  -9.027   3.135  1.00 93.25           H  
ATOM   3864  HZ3 LYS A 242      11.416  -9.629   3.400  1.00 93.25           H  
ATOM   3865  N   LYS A 243       5.672  -8.968  -3.180  1.00 95.87           N  
ATOM   3866  H   LYS A 243       5.943  -8.144  -2.663  1.00 95.87           H  
ATOM   3867  CA  LYS A 243       4.275  -9.100  -3.634  1.00 95.87           C  
ATOM   3868  HA  LYS A 243       3.934 -10.113  -3.420  1.00 95.87           H  
ATOM   3869  C   LYS A 243       4.141  -8.935  -5.148  1.00 95.87           C  
ATOM   3870  CB  LYS A 243       3.372  -8.120  -2.870  1.00 95.87           C  
ATOM   3871  HB2 LYS A 243       3.765  -7.108  -2.965  1.00 95.87           H  
ATOM   3872  HB3 LYS A 243       2.372  -8.147  -3.302  1.00 95.87           H  
ATOM   3873  O   LYS A 243       3.393  -9.692  -5.757  1.00 95.87           O  
ATOM   3874  CG  LYS A 243       3.281  -8.514  -1.388  1.00 95.87           C  
ATOM   3875  HG2 LYS A 243       2.836  -9.506  -1.308  1.00 95.87           H  
ATOM   3876  HG3 LYS A 243       4.287  -8.556  -0.969  1.00 95.87           H  
ATOM   3877  CD  LYS A 243       2.441  -7.520  -0.575  1.00 95.87           C  
ATOM   3878  HD2 LYS A 243       2.845  -6.515  -0.693  1.00 95.87           H  
ATOM   3879  HD3 LYS A 243       1.420  -7.526  -0.955  1.00 95.87           H  
ATOM   3880  CE  LYS A 243       2.422  -7.905   0.913  1.00 95.87           C  
ATOM   3881  HE2 LYS A 243       2.022  -8.916   0.995  1.00 95.87           H  
ATOM   3882  HE3 LYS A 243       1.750  -7.234   1.448  1.00 95.87           H  
ATOM   3883  NZ  LYS A 243       3.771  -7.865   1.545  1.00 95.87           N  
ATOM   3884  HZ1 LYS A 243       4.047  -6.925   1.793  1.00 95.87           H  
ATOM   3885  HZ2 LYS A 243       4.485  -8.238   0.936  1.00 95.87           H  
ATOM   3886  HZ3 LYS A 243       3.799  -8.427   2.384  1.00 95.87           H  
ATOM   3887  N   PHE A 244       4.912  -8.041  -5.765  1.00 93.53           N  
ATOM   3888  H   PHE A 244       5.472  -7.422  -5.196  1.00 93.53           H  
ATOM   3889  CA  PHE A 244       4.993  -7.873  -7.217  1.00 93.53           C  
ATOM   3890  HA  PHE A 244       4.022  -7.559  -7.599  1.00 93.53           H  
ATOM   3891  C   PHE A 244       5.365  -9.184  -7.910  1.00 93.53           C  
ATOM   3892  CB  PHE A 244       6.025  -6.790  -7.566  1.00 93.53           C  
ATOM   3893  HB2 PHE A 244       5.695  -5.827  -7.176  1.00 93.53           H  
ATOM   3894  HB3 PHE A 244       6.976  -7.018  -7.086  1.00 93.53           H  
ATOM   3895  O   PHE A 244       4.680  -9.585  -8.850  1.00 93.53           O  
ATOM   3896  CG  PHE A 244       6.283  -6.647  -9.049  1.00 93.53           C  
ATOM   3897  CD1 PHE A 244       7.346  -7.352  -9.648  1.00 93.53           C  
ATOM   3898  HD1 PHE A 244       7.985  -7.985  -9.050  1.00 93.53           H  
ATOM   3899  CD2 PHE A 244       5.455  -5.823  -9.834  1.00 93.53           C  
ATOM   3900  HD2 PHE A 244       4.639  -5.275  -9.387  1.00 93.53           H  
ATOM   3901  CE1 PHE A 244       7.577  -7.232 -11.029  1.00 93.53           C  
ATOM   3902  HE1 PHE A 244       8.377  -7.779 -11.504  1.00 93.53           H  
ATOM   3903  CE2 PHE A 244       5.698  -5.697 -11.212  1.00 93.53           C  
ATOM   3904  HE2 PHE A 244       5.070  -5.066 -11.822  1.00 93.53           H  
ATOM   3905  CZ  PHE A 244       6.767  -6.387 -11.804  1.00 93.53           C  
ATOM   3906  HZ  PHE A 244       6.964  -6.267 -12.859  1.00 93.53           H  
ATOM   3907  N   LEU A 245       6.396  -9.889  -7.422  1.00 94.09           N  
ATOM   3908  H   LEU A 245       6.934  -9.488  -6.667  1.00 94.09           H  
ATOM   3909  CA  LEU A 245       6.808 -11.182  -7.974  1.00 94.09           C  
ATOM   3910  HA  LEU A 245       7.090 -11.048  -9.018  1.00 94.09           H  
ATOM   3911  C   LEU A 245       5.646 -12.180  -7.960  1.00 94.09           C  
ATOM   3912  CB  LEU A 245       8.008 -11.745  -7.183  1.00 94.09           C  
ATOM   3913  HB2 LEU A 245       8.164 -12.778  -7.493  1.00 94.09           H  
ATOM   3914  HB3 LEU A 245       7.754 -11.760  -6.123  1.00 94.09           H  
ATOM   3915  O   LEU A 245       5.358 -12.809  -8.974  1.00 94.09           O  
ATOM   3916  CG  LEU A 245       9.340 -10.991  -7.357  1.00 94.09           C  
ATOM   3917  HG  LEU A 245       9.228  -9.948  -7.061  1.00 94.09           H  
ATOM   3918  CD1 LEU A 245      10.405 -11.640  -6.474  1.00 94.09           C  
ATOM   3919 HD11 LEU A 245      11.361 -11.135  -6.616  1.00 94.09           H  
ATOM   3920 HD12 LEU A 245      10.118 -11.534  -5.428  1.00 94.09           H  
ATOM   3921 HD13 LEU A 245      10.523 -12.694  -6.726  1.00 94.09           H  
ATOM   3922  CD2 LEU A 245       9.828 -11.022  -8.802  1.00 94.09           C  
ATOM   3923 HD21 LEU A 245       9.848 -12.051  -9.163  1.00 94.09           H  
ATOM   3924 HD22 LEU A 245       9.168 -10.414  -9.422  1.00 94.09           H  
ATOM   3925 HD23 LEU A 245      10.830 -10.597  -8.856  1.00 94.09           H  
ATOM   3926  N   MET A 246       4.933 -12.287  -6.840  1.00 96.51           N  
ATOM   3927  H   MET A 246       5.199 -11.712  -6.053  1.00 96.51           H  
ATOM   3928  CA  MET A 246       3.832 -13.241  -6.687  1.00 96.51           C  
ATOM   3929  HA  MET A 246       4.163 -14.223  -7.025  1.00 96.51           H  
ATOM   3930  C   MET A 246       2.601 -12.865  -7.513  1.00 96.51           C  
ATOM   3931  CB  MET A 246       3.443 -13.338  -5.216  1.00 96.51           C  
ATOM   3932  HB2 MET A 246       3.107 -12.362  -4.865  1.00 96.51           H  
ATOM   3933  HB3 MET A 246       2.625 -14.051  -5.115  1.00 96.51           H  
ATOM   3934  O   MET A 246       2.030 -13.719  -8.188  1.00 96.51           O  
ATOM   3935  CG  MET A 246       4.612 -13.796  -4.351  1.00 96.51           C  
ATOM   3936  HG2 MET A 246       5.443 -13.100  -4.471  1.00 96.51           H  
ATOM   3937  HG3 MET A 246       4.948 -14.781  -4.674  1.00 96.51           H  
ATOM   3938  SD  MET A 246       4.176 -13.837  -2.609  1.00 96.51           S  
ATOM   3939  CE  MET A 246       3.537 -15.503  -2.568  1.00 96.51           C  
ATOM   3940  HE1 MET A 246       2.658 -15.577  -3.209  1.00 96.51           H  
ATOM   3941  HE2 MET A 246       4.302 -16.201  -2.908  1.00 96.51           H  
ATOM   3942  HE3 MET A 246       3.298 -15.724  -1.528  1.00 96.51           H  
ATOM   3943  N   VAL A 247       2.201 -11.592  -7.501  1.00 96.04           N  
ATOM   3944  H   VAL A 247       2.712 -10.928  -6.937  1.00 96.04           H  
ATOM   3945  CA  VAL A 247       1.060 -11.108  -8.287  1.00 96.04           C  
ATOM   3946  HA  VAL A 247       0.206 -11.757  -8.092  1.00 96.04           H  
ATOM   3947  C   VAL A 247       1.352 -11.221  -9.785  1.00 96.04           C  
ATOM   3948  CB  VAL A 247       0.665  -9.679  -7.867  1.00 96.04           C  
ATOM   3949  HB  VAL A 247       1.532  -9.022  -7.939  1.00 96.04           H  
ATOM   3950  O   VAL A 247       0.468 -11.626 -10.536  1.00 96.04           O  
ATOM   3951  CG1 VAL A 247      -0.457  -9.115  -8.739  1.00 96.04           C  
ATOM   3952 HG11 VAL A 247      -0.704  -8.103  -8.418  1.00 96.04           H  
ATOM   3953 HG12 VAL A 247      -1.343  -9.746  -8.666  1.00 96.04           H  
ATOM   3954 HG13 VAL A 247      -0.142  -9.070  -9.782  1.00 96.04           H  
ATOM   3955  CG2 VAL A 247       0.131  -9.673  -6.427  1.00 96.04           C  
ATOM   3956 HG21 VAL A 247      -0.714 -10.355  -6.334  1.00 96.04           H  
ATOM   3957 HG22 VAL A 247       0.910  -9.975  -5.727  1.00 96.04           H  
ATOM   3958 HG23 VAL A 247      -0.199  -8.668  -6.163  1.00 96.04           H  
ATOM   3959  N   SER A 248       2.597 -10.997 -10.222  1.00 93.81           N  
ATOM   3960  H   SER A 248       3.285 -10.648  -9.570  1.00 93.81           H  
ATOM   3961  CA  SER A 248       3.012 -11.232 -11.613  1.00 93.81           C  
ATOM   3962  HA  SER A 248       2.453 -10.571 -12.276  1.00 93.81           H  
ATOM   3963  C   SER A 248       2.756 -12.679 -12.051  1.00 93.81           C  
ATOM   3964  CB  SER A 248       4.504 -10.962 -11.808  1.00 93.81           C  
ATOM   3965  HB2 SER A 248       4.742 -11.172 -12.851  1.00 93.81           H  
ATOM   3966  HB3 SER A 248       5.092 -11.629 -11.178  1.00 93.81           H  
ATOM   3967  O   SER A 248       2.227 -12.920 -13.136  1.00 93.81           O  
ATOM   3968  OG  SER A 248       4.873  -9.631 -11.544  1.00 93.81           O  
ATOM   3969  HG  SER A 248       4.782  -9.459 -10.604  1.00 93.81           H  
ATOM   3970  N   LEU A 249       3.059 -13.662 -11.191  1.00 94.19           N  
ATOM   3971  H   LEU A 249       3.475 -13.417 -10.304  1.00 94.19           H  
ATOM   3972  CA  LEU A 249       2.781 -15.076 -11.480  1.00 94.19           C  
ATOM   3973  HA  LEU A 249       3.228 -15.328 -12.442  1.00 94.19           H  
ATOM   3974  C   LEU A 249       1.280 -15.372 -11.599  1.00 94.19           C  
ATOM   3975  CB  LEU A 249       3.384 -15.984 -10.393  1.00 94.19           C  
ATOM   3976  HB2 LEU A 249       2.937 -15.728  -9.433  1.00 94.19           H  
ATOM   3977  HB3 LEU A 249       3.097 -17.012 -10.615  1.00 94.19           H  
ATOM   3978  O   LEU A 249       0.891 -16.230 -12.393  1.00 94.19           O  
ATOM   3979  CG  LEU A 249       4.912 -15.941 -10.251  1.00 94.19           C  
ATOM   3980  HG  LEU A 249       5.230 -14.929 -10.000  1.00 94.19           H  
ATOM   3981  CD1 LEU A 249       5.331 -16.868  -9.110  1.00 94.19           C  
ATOM   3982 HD11 LEU A 249       4.831 -16.559  -8.191  1.00 94.19           H  
ATOM   3983 HD12 LEU A 249       5.062 -17.898  -9.341  1.00 94.19           H  
ATOM   3984 HD13 LEU A 249       6.407 -16.800  -8.948  1.00 94.19           H  
ATOM   3985  CD2 LEU A 249       5.625 -16.339 -11.542  1.00 94.19           C  
ATOM   3986 HD21 LEU A 249       5.476 -15.565 -12.295  1.00 94.19           H  
ATOM   3987 HD22 LEU A 249       5.234 -17.289 -11.906  1.00 94.19           H  
ATOM   3988 HD23 LEU A 249       6.692 -16.445 -11.351  1.00 94.19           H  
ATOM   3989  N   ILE A 250       0.439 -14.675 -10.834  1.00 92.65           N  
ATOM   3990  H   ILE A 250       0.827 -13.994 -10.198  1.00 92.65           H  
ATOM   3991  CA  ILE A 250      -1.019 -14.843 -10.885  1.00 92.65           C  
ATOM   3992  HA  ILE A 250      -1.243 -15.909 -10.924  1.00 92.65           H  
ATOM   3993  C   ILE A 250      -1.594 -14.227 -12.167  1.00 92.65           C  
ATOM   3994  CB  ILE A 250      -1.676 -14.271  -9.606  1.00 92.65           C  
ATOM   3995  HB  ILE A 250      -1.365 -13.233  -9.488  1.00 92.65           H  
ATOM   3996  O   ILE A 250      -2.461 -14.836 -12.789  1.00 92.65           O  
ATOM   3997  CG1 ILE A 250      -1.220 -15.073  -8.364  1.00 92.65           C  
ATOM   3998 HG12 ILE A 250      -0.134 -15.163  -8.368  1.00 92.65           H  
ATOM   3999 HG13 ILE A 250      -1.631 -16.082  -8.412  1.00 92.65           H  
ATOM   4000  CG2 ILE A 250      -3.214 -14.299  -9.710  1.00 92.65           C  
ATOM   4001 HG21 ILE A 250      -3.665 -13.888  -8.806  1.00 92.65           H  
ATOM   4002 HG22 ILE A 250      -3.562 -15.322  -9.856  1.00 92.65           H  
ATOM   4003 HG23 ILE A 250      -3.555 -13.681 -10.541  1.00 92.65           H  
ATOM   4004  CD1 ILE A 250      -1.614 -14.442  -7.023  1.00 92.65           C  
ATOM   4005 HD11 ILE A 250      -2.695 -14.459  -6.888  1.00 92.65           H  
ATOM   4006 HD12 ILE A 250      -1.158 -15.011  -6.213  1.00 92.65           H  
ATOM   4007 HD13 ILE A 250      -1.255 -13.413  -6.976  1.00 92.65           H  
ATOM   4008  N   VAL A 251      -1.116 -13.045 -12.571  1.00 89.75           N  
ATOM   4009  H   VAL A 251      -0.421 -12.592 -11.994  1.00 89.75           H  
ATOM   4010  CA  VAL A 251      -1.639 -12.311 -13.739  1.00 89.75           C  
ATOM   4011  HA  VAL A 251      -2.719 -12.449 -13.782  1.00 89.75           H  
ATOM   4012  C   VAL A 251      -1.079 -12.857 -15.054  1.00 89.75           C  
ATOM   4013  CB  VAL A 251      -1.364 -10.796 -13.612  1.00 89.75           C  
ATOM   4014  HB  VAL A 251      -0.289 -10.630 -13.552  1.00 89.75           H  
ATOM   4015  O   VAL A 251      -1.835 -13.177 -15.965  1.00 89.75           O  
ATOM   4016  CG1 VAL A 251      -1.930 -10.000 -14.795  1.00 89.75           C  
ATOM   4017 HG11 VAL A 251      -1.476 -10.317 -15.733  1.00 89.75           H  
ATOM   4018 HG12 VAL A 251      -1.717  -8.939 -14.665  1.00 89.75           H  
ATOM   4019 HG13 VAL A 251      -3.007 -10.146 -14.870  1.00 89.75           H  
ATOM   4020  CG2 VAL A 251      -2.027 -10.210 -12.361  1.00 89.75           C  
ATOM   4021 HG21 VAL A 251      -1.660 -10.709 -11.464  1.00 89.75           H  
ATOM   4022 HG22 VAL A 251      -1.787  -9.150 -12.282  1.00 89.75           H  
ATOM   4023 HG23 VAL A 251      -3.108 -10.332 -12.430  1.00 89.75           H  
ATOM   4024  N   GLU A 252       0.243 -12.982 -15.166  1.00 83.52           N  
ATOM   4025  H   GLU A 252       0.811 -12.710 -14.376  1.00 83.52           H  
ATOM   4026  CA  GLU A 252       0.940 -13.267 -16.434  1.00 83.52           C  
ATOM   4027  HA  GLU A 252       0.251 -13.180 -17.275  1.00 83.52           H  
ATOM   4028  C   GLU A 252       1.541 -14.666 -16.482  1.00 83.52           C  
ATOM   4029  CB  GLU A 252       2.068 -12.249 -16.615  1.00 83.52           C  
ATOM   4030  HB2 GLU A 252       2.683 -12.223 -15.716  1.00 83.52           H  
ATOM   4031  HB3 GLU A 252       2.695 -12.535 -17.460  1.00 83.52           H  
ATOM   4032  O   GLU A 252       1.934 -15.172 -17.536  1.00 83.52           O  
ATOM   4033  CG  GLU A 252       1.479 -10.874 -16.888  1.00 83.52           C  
ATOM   4034  HG2 GLU A 252       0.675 -10.669 -16.181  1.00 83.52           H  
ATOM   4035  HG3 GLU A 252       1.062 -10.854 -17.894  1.00 83.52           H  
ATOM   4036  CD  GLU A 252       2.520  -9.784 -16.741  1.00 83.52           C  
ATOM   4037  OE1 GLU A 252       2.130  -8.724 -16.207  1.00 83.52           O  
ATOM   4038  OE2 GLU A 252       3.652  -9.895 -17.270  1.00 83.52           O  
ATOM   4039  N   GLY A 253       1.669 -15.302 -15.322  1.00 88.79           N  
ATOM   4040  H   GLY A 253       1.317 -14.844 -14.493  1.00 88.79           H  
ATOM   4041  CA  GLY A 253       2.330 -16.586 -15.199  1.00 88.79           C  
ATOM   4042  HA2 GLY A 253       1.938 -17.233 -15.983  1.00 88.79           H  
ATOM   4043  HA3 GLY A 253       2.063 -16.989 -14.222  1.00 88.79           H  
ATOM   4044  C   GLY A 253       3.859 -16.543 -15.296  1.00 88.79           C  
ATOM   4045  O   GLY A 253       4.502 -17.595 -15.308  1.00 88.79           O  
ATOM   4046  N   LYS A 254       4.438 -15.349 -15.366  1.00 87.83           N  
ATOM   4047  H   LYS A 254       3.832 -14.543 -15.306  1.00 87.83           H  
ATOM   4048  CA  LYS A 254       5.874 -15.062 -15.358  1.00 87.83           C  
ATOM   4049  HA  LYS A 254       6.391 -15.826 -14.777  1.00 87.83           H  
ATOM   4050  C   LYS A 254       6.087 -13.728 -14.651  1.00 87.83           C  
ATOM   4051  CB  LYS A 254       6.430 -15.070 -16.797  1.00 87.83           C  
ATOM   4052  HB2 LYS A 254       6.306 -16.072 -17.207  1.00 87.83           H  
ATOM   4053  HB3 LYS A 254       7.498 -14.856 -16.762  1.00 87.83           H  
ATOM   4054  O   LYS A 254       5.117 -13.028 -14.377  1.00 87.83           O  
ATOM   4055  CG  LYS A 254       5.752 -14.062 -17.743  1.00 87.83           C  
ATOM   4056  HG2 LYS A 254       4.688 -14.288 -17.814  1.00 87.83           H  
ATOM   4057  HG3 LYS A 254       5.868 -13.054 -17.345  1.00 87.83           H  
ATOM   4058  CD  LYS A 254       6.362 -14.117 -19.151  1.00 87.83           C  
ATOM   4059  HD2 LYS A 254       6.266 -15.126 -19.551  1.00 87.83           H  
ATOM   4060  HD3 LYS A 254       7.416 -13.847 -19.092  1.00 87.83           H  
ATOM   4061  CE  LYS A 254       5.622 -13.124 -20.057  1.00 87.83           C  
ATOM   4062  HE2 LYS A 254       4.572 -13.413 -20.110  1.00 87.83           H  
ATOM   4063  HE3 LYS A 254       5.656 -12.142 -19.586  1.00 87.83           H  
ATOM   4064  NZ  LYS A 254       6.205 -13.048 -21.423  1.00 87.83           N  
ATOM   4065  HZ1 LYS A 254       5.685 -12.382 -21.977  1.00 87.83           H  
ATOM   4066  HZ2 LYS A 254       7.160 -12.723 -21.383  1.00 87.83           H  
ATOM   4067  HZ3 LYS A 254       6.174 -13.943 -21.889  1.00 87.83           H  
ATOM   4068  N   ILE A 255       7.335 -13.381 -14.343  1.00 83.81           N  
ATOM   4069  H   ILE A 255       8.104 -13.970 -14.630  1.00 83.81           H  
ATOM   4070  CA  ILE A 255       7.623 -12.052 -13.795  1.00 83.81           C  
ATOM   4071  HA  ILE A 255       6.971 -11.892 -12.936  1.00 83.81           H  
ATOM   4072  C   ILE A 255       7.275 -11.017 -14.866  1.00 83.81           C  
ATOM   4073  CB  ILE A 255       9.080 -11.886 -13.308  1.00 83.81           C  
ATOM   4074  HB  ILE A 255       9.744 -11.851 -14.172  1.00 83.81           H  
ATOM   4075  O   ILE A 255       7.741 -11.122 -16.004  1.00 83.81           O  
ATOM   4076  CG1 ILE A 255       9.514 -13.050 -12.400  1.00 83.81           C  
ATOM   4077 HG12 ILE A 255       9.493 -13.954 -13.008  1.00 83.81           H  
ATOM   4078 HG13 ILE A 255       8.809 -13.153 -11.575  1.00 83.81           H  
ATOM   4079  CG2 ILE A 255       9.212 -10.573 -12.523  1.00 83.81           C  
ATOM   4080 HG21 ILE A 255       8.617 -10.616 -11.610  1.00 83.81           H  
ATOM   4081 HG22 ILE A 255      10.253 -10.352 -12.287  1.00 83.81           H  
ATOM   4082 HG23 ILE A 255       8.851  -9.734 -13.117  1.00 83.81           H  
ATOM   4083  CD1 ILE A 255      10.939 -12.920 -11.833  1.00 83.81           C  
ATOM   4084 HD11 ILE A 255      11.655 -12.845 -12.652  1.00 83.81           H  
ATOM   4085 HD12 ILE A 255      11.193 -13.783 -11.218  1.00 83.81           H  
ATOM   4086 HD13 ILE A 255      11.035 -12.044 -11.191  1.00 83.81           H  
ATOM   4087  N   ALA A 256       6.464 -10.035 -14.485  1.00 72.78           N  
ATOM   4088  H   ALA A 256       6.108 -10.011 -13.541  1.00 72.78           H  
ATOM   4089  CA  ALA A 256       6.245  -8.856 -15.292  1.00 72.78           C  
ATOM   4090  HA  ALA A 256       5.849  -9.148 -16.264  1.00 72.78           H  
ATOM   4091  C   ALA A 256       7.574  -8.127 -15.491  1.00 72.78           C  
ATOM   4092  CB  ALA A 256       5.223  -7.978 -14.579  1.00 72.78           C  
ATOM   4093  HB1 ALA A 256       4.229  -8.409 -14.701  1.00 72.78           H  
ATOM   4094  HB2 ALA A 256       5.263  -6.967 -14.984  1.00 72.78           H  
ATOM   4095  HB3 ALA A 256       5.447  -7.923 -13.514  1.00 72.78           H  
ATOM   4096  O   ALA A 256       8.394  -8.029 -14.581  1.00 72.78           O  
ATOM   4097  N   TYR A 257       7.814  -7.619 -16.691  1.00 65.25           N  
ATOM   4098  H   TYR A 257       7.108  -7.686 -17.411  1.00 65.25           H  
ATOM   4099  CA  TYR A 257       9.033  -6.866 -16.941  1.00 65.25           C  
ATOM   4100  HA  TYR A 257       9.897  -7.515 -16.798  1.00 65.25           H  
ATOM   4101  C   TYR A 257       9.140  -5.666 -15.999  1.00 65.25           C  
ATOM   4102  CB  TYR A 257       9.011  -6.368 -18.364  1.00 65.25           C  
ATOM   4103  HB2 TYR A 257       8.939  -7.214 -19.047  1.00 65.25           H  
ATOM   4104  HB3 TYR A 257       8.113  -5.755 -18.434  1.00 65.25           H  
ATOM   4105  O   TYR A 257       8.167  -4.943 -15.797  1.00 65.25           O  
ATOM   4106  CG  TYR A 257      10.194  -5.510 -18.743  1.00 65.25           C  
ATOM   4107  CD1 TYR A 257      10.116  -4.114 -18.581  1.00 65.25           C  
ATOM   4108  HD1 TYR A 257       9.220  -3.665 -18.180  1.00 65.25           H  
ATOM   4109  CD2 TYR A 257      11.351  -6.097 -19.281  1.00 65.25           C  
ATOM   4110  HD2 TYR A 257      11.406  -7.167 -19.422  1.00 65.25           H  
ATOM   4111  CE1 TYR A 257      11.170  -3.297 -19.008  1.00 65.25           C  
ATOM   4112  HE1 TYR A 257      11.083  -2.222 -18.947  1.00 65.25           H  
ATOM   4113  CE2 TYR A 257      12.438  -5.285 -19.646  1.00 65.25           C  
ATOM   4114  HE2 TYR A 257      13.332  -5.736 -20.052  1.00 65.25           H  
ATOM   4115  OH  TYR A 257      13.419  -3.109 -19.788  1.00 65.25           O  
ATOM   4116  HH  TYR A 257      14.119  -3.627 -20.192  1.00 65.25           H  
ATOM   4117  CZ  TYR A 257      12.350  -3.885 -19.495  1.00 65.25           C  
ATOM   4118  N   ILE A 258      10.346  -5.441 -15.488  1.00 68.24           N  
ATOM   4119  H   ILE A 258      11.108  -6.046 -15.759  1.00 68.24           H  
ATOM   4120  CA  ILE A 258      10.665  -4.287 -14.659  1.00 68.24           C  
ATOM   4121  HA  ILE A 258       9.745  -3.767 -14.394  1.00 68.24           H  
ATOM   4122  C   ILE A 258      11.577  -3.378 -15.486  1.00 68.24           C  
ATOM   4123  CB  ILE A 258      11.323  -4.718 -13.335  1.00 68.24           C  
ATOM   4124  HB  ILE A 258      12.270  -5.207 -13.561  1.00 68.24           H  
ATOM   4125  O   ILE A 258      12.672  -3.813 -15.861  1.00 68.24           O  
ATOM   4126  CG1 ILE A 258      10.419  -5.716 -12.579  1.00 68.24           C  
ATOM   4127 HG12 ILE A 258       9.515  -5.211 -12.238  1.00 68.24           H  
ATOM   4128 HG13 ILE A 258      10.123  -6.533 -13.237  1.00 68.24           H  
ATOM   4129  CG2 ILE A 258      11.601  -3.478 -12.463  1.00 68.24           C  
ATOM   4130 HG21 ILE A 258      12.118  -3.758 -11.545  1.00 68.24           H  
ATOM   4131 HG22 ILE A 258      12.241  -2.771 -12.990  1.00 68.24           H  
ATOM   4132 HG23 ILE A 258      10.664  -2.983 -12.205  1.00 68.24           H  
ATOM   4133  CD1 ILE A 258      11.125  -6.361 -11.390  1.00 68.24           C  
ATOM   4134 HD11 ILE A 258      10.485  -7.141 -10.978  1.00 68.24           H  
ATOM   4135 HD12 ILE A 258      11.324  -5.617 -10.619  1.00 68.24           H  
ATOM   4136 HD13 ILE A 258      12.063  -6.812 -11.714  1.00 68.24           H  
ATOM   4137  N   PRO A 259      11.170  -2.128 -15.767  1.00 55.83           N  
ATOM   4138  CA  PRO A 259      12.045  -1.139 -16.385  1.00 55.83           C  
ATOM   4139  HA  PRO A 259      12.250  -1.429 -17.415  1.00 55.83           H  
ATOM   4140  C   PRO A 259      13.375  -1.027 -15.634  1.00 55.83           C  
ATOM   4141  CB  PRO A 259      11.246   0.171 -16.372  1.00 55.83           C  
ATOM   4142  HB2 PRO A 259      11.463   0.783 -17.248  1.00 55.83           H  
ATOM   4143  HB3 PRO A 259      11.455   0.731 -15.461  1.00 55.83           H  
ATOM   4144  O   PRO A 259      13.385  -0.882 -14.409  1.00 55.83           O  
ATOM   4145  CG  PRO A 259       9.788  -0.292 -16.351  1.00 55.83           C  
ATOM   4146  HG2 PRO A 259       9.132   0.448 -15.892  1.00 55.83           H  
ATOM   4147  HG3 PRO A 259       9.461  -0.520 -17.365  1.00 55.83           H  
ATOM   4148  CD  PRO A 259       9.843  -1.578 -15.534  1.00 55.83           C  
ATOM   4149  HD2 PRO A 259       9.058  -2.260 -15.863  1.00 55.83           H  
ATOM   4150  HD3 PRO A 259       9.724  -1.353 -14.475  1.00 55.83           H  
ATOM   4151  N   LYS A 260      14.507  -1.072 -16.357  1.00 53.38           N  
ATOM   4152  H   LYS A 260      14.427  -1.219 -17.353  1.00 53.38           H  
ATOM   4153  CA  LYS A 260      15.847  -0.843 -15.784  1.00 53.38           C  
ATOM   4154  HA  LYS A 260      15.934  -1.415 -14.860  1.00 53.38           H  
ATOM   4155  C   LYS A 260      16.029   0.633 -15.407  1.00 53.38           C  
ATOM   4156  CB  LYS A 260      16.982  -1.268 -16.735  1.00 53.38           C  
ATOM   4157  HB2 LYS A 260      17.916  -0.941 -16.278  1.00 53.38           H  
ATOM   4158  HB3 LYS A 260      16.874  -0.734 -17.679  1.00 53.38           H  
ATOM   4159  O   LYS A 260      16.838   1.330 -16.006  1.00 53.38           O  
ATOM   4160  CG  LYS A 260      17.126  -2.766 -17.024  1.00 53.38           C  
ATOM   4161  HG2 LYS A 260      16.985  -3.343 -16.111  1.00 53.38           H  
ATOM   4162  HG3 LYS A 260      16.372  -3.058 -17.755  1.00 53.38           H  
ATOM   4163  CD  LYS A 260      18.543  -3.018 -17.575  1.00 53.38           C  
ATOM   4164  HD2 LYS A 260      19.247  -3.044 -16.743  1.00 53.38           H  
ATOM   4165  HD3 LYS A 260      18.836  -2.184 -18.212  1.00 53.38           H  
ATOM   4166  CE  LYS A 260      18.633  -4.326 -18.363  1.00 53.38           C  
ATOM   4167  HE2 LYS A 260      18.682  -5.162 -17.666  1.00 53.38           H  
ATOM   4168  HE3 LYS A 260      17.720  -4.429 -18.950  1.00 53.38           H  
ATOM   4169  NZ  LYS A 260      19.803  -4.313 -19.275  1.00 53.38           N  
ATOM   4170  HZ1 LYS A 260      20.660  -4.170 -18.759  1.00 53.38           H  
ATOM   4171  HZ2 LYS A 260      19.695  -3.552 -19.930  1.00 53.38           H  
ATOM   4172  HZ3 LYS A 260      19.866  -5.175 -19.798  1.00 53.38           H  
ATOM   4173  N   ASN A 261      15.275   1.133 -14.437  1.00 47.98           N  
ATOM   4174  H   ASN A 261      14.554   0.544 -14.045  1.00 47.98           H  
ATOM   4175  CA  ASN A 261      15.448   2.502 -13.966  1.00 47.98           C  
ATOM   4176  HA  ASN A 261      15.769   3.134 -14.794  1.00 47.98           H  
ATOM   4177  C   ASN A 261      16.583   2.575 -12.943  1.00 47.98           C  
ATOM   4178  CB  ASN A 261      14.111   3.063 -13.449  1.00 47.98           C  
ATOM   4179  HB2 ASN A 261      14.309   3.922 -12.808  1.00 47.98           H  
ATOM   4180  HB3 ASN A 261      13.585   2.313 -12.857  1.00 47.98           H  
ATOM   4181  O   ASN A 261      17.659   3.097 -13.223  1.00 47.98           O  
ATOM   4182  CG  ASN A 261      13.198   3.546 -14.563  1.00 47.98           C  
ATOM   4183  ND2 ASN A 261      12.008   3.978 -14.221  1.00 47.98           N  
ATOM   4184 HD21 ASN A 261      11.423   4.326 -14.967  1.00 47.98           H  
ATOM   4185 HD22 ASN A 261      11.720   4.003 -13.253  1.00 47.98           H  
ATOM   4186  OD1 ASN A 261      13.532   3.558 -15.735  1.00 47.98           O  
ATOM   4187  N   THR A 262      16.361   2.049 -11.742  1.00 54.51           N  
ATOM   4188  H   THR A 262      15.448   1.668 -11.540  1.00 54.51           H  
ATOM   4189  CA  THR A 262      17.250   2.342 -10.615  1.00 54.51           C  
ATOM   4190  HA  THR A 262      17.810   3.251 -10.835  1.00 54.51           H  
ATOM   4191  C   THR A 262      18.254   1.207 -10.400  1.00 54.51           C  
ATOM   4192  CB  THR A 262      16.427   2.636  -9.352  1.00 54.51           C  
ATOM   4193  HB  THR A 262      16.118   1.694  -8.897  1.00 54.51           H  
ATOM   4194  O   THR A 262      17.891   0.149  -9.891  1.00 54.51           O  
ATOM   4195  CG2 THR A 262      17.235   3.451  -8.353  1.00 54.51           C  
ATOM   4196 HG21 THR A 262      17.440   4.446  -8.749  1.00 54.51           H  
ATOM   4197 HG22 THR A 262      16.654   3.537  -7.435  1.00 54.51           H  
ATOM   4198 HG23 THR A 262      18.175   2.949  -8.122  1.00 54.51           H  
ATOM   4199  OG1 THR A 262      15.273   3.394  -9.651  1.00 54.51           O  
ATOM   4200  HG1 THR A 262      14.618   3.247  -8.964  1.00 54.51           H  
ATOM   4201  N   GLN A 263      19.534   1.416 -10.737  1.00 61.14           N  
ATOM   4202  H   GLN A 263      19.760   2.269 -11.229  1.00 61.14           H  
ATOM   4203  CA  GLN A 263      20.605   0.413 -10.554  1.00 61.14           C  
ATOM   4204  HA  GLN A 263      20.430  -0.427 -11.226  1.00 61.14           H  
ATOM   4205  C   GLN A 263      20.669  -0.157  -9.124  1.00 61.14           C  
ATOM   4206  CB  GLN A 263      21.981   1.027 -10.868  1.00 61.14           C  
ATOM   4207  HB2 GLN A 263      22.737   0.336 -10.496  1.00 61.14           H  
ATOM   4208  HB3 GLN A 263      22.097   1.966 -10.327  1.00 61.14           H  
ATOM   4209  O   GLN A 263      20.878  -1.355  -8.941  1.00 61.14           O  
ATOM   4210  CG  GLN A 263      22.271   1.257 -12.361  1.00 61.14           C  
ATOM   4211  HG2 GLN A 263      21.661   2.078 -12.737  1.00 61.14           H  
ATOM   4212  HG3 GLN A 263      22.018   0.354 -12.917  1.00 61.14           H  
ATOM   4213  CD  GLN A 263      23.751   1.575 -12.614  1.00 61.14           C  
ATOM   4214  NE2 GLN A 263      24.210   1.557 -13.844  1.00 61.14           N  
ATOM   4215 HE21 GLN A 263      23.600   1.455 -14.643  1.00 61.14           H  
ATOM   4216 HE22 GLN A 263      25.196   1.744 -13.953  1.00 61.14           H  
ATOM   4217  OE1 GLN A 263      24.537   1.814 -11.709  1.00 61.14           O  
ATOM   4218  N   VAL A 264      20.438   0.697  -8.120  1.00 62.44           N  
ATOM   4219  H   VAL A 264      20.307   1.670  -8.358  1.00 62.44           H  
ATOM   4220  CA  VAL A 264      20.442   0.337  -6.690  1.00 62.44           C  
ATOM   4221  HA  VAL A 264      21.442   0.020  -6.394  1.00 62.44           H  
ATOM   4222  C   VAL A 264      19.475  -0.805  -6.401  1.00 62.44           C  
ATOM   4223  CB  VAL A 264      20.011   1.545  -5.833  1.00 62.44           C  
ATOM   4224  HB  VAL A 264      18.983   1.808  -6.085  1.00 62.44           H  
ATOM   4225  O   VAL A 264      19.780  -1.729  -5.651  1.00 62.44           O  
ATOM   4226  CG1 VAL A 264      20.073   1.221  -4.337  1.00 62.44           C  
ATOM   4227 HG11 VAL A 264      19.331   0.469  -4.071  1.00 62.44           H  
ATOM   4228 HG12 VAL A 264      21.069   0.864  -4.077  1.00 62.44           H  
ATOM   4229 HG13 VAL A 264      19.865   2.127  -3.768  1.00 62.44           H  
ATOM   4230  CG2 VAL A 264      20.876   2.786  -6.068  1.00 62.44           C  
ATOM   4231 HG21 VAL A 264      20.442   3.633  -5.538  1.00 62.44           H  
ATOM   4232 HG22 VAL A 264      21.876   2.612  -5.670  1.00 62.44           H  
ATOM   4233 HG23 VAL A 264      20.934   3.047  -7.125  1.00 62.44           H  
ATOM   4234  N   ILE A 265      18.298  -0.741  -7.020  1.00 64.87           N  
ATOM   4235  H   ILE A 265      18.155  -0.024  -7.716  1.00 64.87           H  
ATOM   4236  CA  ILE A 265      17.242  -1.713  -6.809  1.00 64.87           C  
ATOM   4237  HA  ILE A 265      17.060  -1.801  -5.738  1.00 64.87           H  
ATOM   4238  C   ILE A 265      17.694  -3.084  -7.299  1.00 64.87           C  
ATOM   4239  CB  ILE A 265      15.955  -1.217  -7.491  1.00 64.87           C  
ATOM   4240  HB  ILE A 265      16.168  -0.901  -8.511  1.00 64.87           H  
ATOM   4241  O   ILE A 265      17.595  -4.057  -6.558  1.00 64.87           O  
ATOM   4242  CG1 ILE A 265      15.400  -0.011  -6.705  1.00 64.87           C  
ATOM   4243 HG12 ILE A 265      16.154   0.776  -6.687  1.00 64.87           H  
ATOM   4244 HG13 ILE A 265      15.190  -0.299  -5.675  1.00 64.87           H  
ATOM   4245  CG2 ILE A 265      14.976  -2.373  -7.582  1.00 64.87           C  
ATOM   4246 HG21 ILE A 265      13.967  -2.028  -7.810  1.00 64.87           H  
ATOM   4247 HG22 ILE A 265      15.022  -2.896  -6.626  1.00 64.87           H  
ATOM   4248 HG23 ILE A 265      15.269  -3.063  -8.373  1.00 64.87           H  
ATOM   4249  CD1 ILE A 265      14.133   0.577  -7.324  1.00 64.87           C  
ATOM   4250 HD11 ILE A 265      14.180   0.534  -8.413  1.00 64.87           H  
ATOM   4251 HD12 ILE A 265      14.028   1.620  -7.024  1.00 64.87           H  
ATOM   4252 HD13 ILE A 265      13.270   0.014  -6.970  1.00 64.87           H  
ATOM   4253  N   GLY A 266      18.256  -3.143  -8.507  1.00 69.16           N  
ATOM   4254  H   GLY A 266      18.364  -2.284  -9.027  1.00 69.16           H  
ATOM   4255  CA  GLY A 266      18.714  -4.392  -9.108  1.00 69.16           C  
ATOM   4256  HA2 GLY A 266      17.860  -5.050  -9.266  1.00 69.16           H  
ATOM   4257  HA3 GLY A 266      19.173  -4.172 -10.071  1.00 69.16           H  
ATOM   4258  C   GLY A 266      19.744  -5.136  -8.255  1.00 69.16           C  
ATOM   4259  O   GLY A 266      19.688  -6.362  -8.199  1.00 69.16           O  
ATOM   4260  N   ARG A 267      20.626  -4.406  -7.553  1.00 76.08           N  
ATOM   4261  H   ARG A 267      20.600  -3.402  -7.656  1.00 76.08           H  
ATOM   4262  CA  ARG A 267      21.644  -4.994  -6.666  1.00 76.08           C  
ATOM   4263  HA  ARG A 267      22.190  -5.763  -7.213  1.00 76.08           H  
ATOM   4264  C   ARG A 267      21.022  -5.704  -5.465  1.00 76.08           C  
ATOM   4265  CB  ARG A 267      22.646  -3.911  -6.219  1.00 76.08           C  
ATOM   4266  HB2 ARG A 267      22.118  -3.144  -5.653  1.00 76.08           H  
ATOM   4267  HB3 ARG A 267      23.087  -3.445  -7.100  1.00 76.08           H  
ATOM   4268  O   ARG A 267      21.403  -6.827  -5.165  1.00 76.08           O  
ATOM   4269  CG  ARG A 267      23.778  -4.484  -5.343  1.00 76.08           C  
ATOM   4270  HG2 ARG A 267      24.359  -5.202  -5.922  1.00 76.08           H  
ATOM   4271  HG3 ARG A 267      23.355  -4.998  -4.480  1.00 76.08           H  
ATOM   4272  CD  ARG A 267      24.701  -3.377  -4.816  1.00 76.08           C  
ATOM   4273  HD2 ARG A 267      24.095  -2.635  -4.297  1.00 76.08           H  
ATOM   4274  HD3 ARG A 267      25.198  -2.883  -5.652  1.00 76.08           H  
ATOM   4275  NE  ARG A 267      25.701  -3.914  -3.869  1.00 76.08           N  
ATOM   4276  HE  ARG A 267      25.477  -3.973  -2.886  1.00 76.08           H  
ATOM   4277  NH1 ARG A 267      27.247  -4.572  -5.398  1.00 76.08           N  
ATOM   4278 HH11 ARG A 267      28.015  -5.212  -5.543  1.00 76.08           H  
ATOM   4279 HH12 ARG A 267      26.628  -4.351  -6.164  1.00 76.08           H  
ATOM   4280  NH2 ARG A 267      27.580  -5.086  -3.306  1.00 76.08           N  
ATOM   4281 HH21 ARG A 267      27.363  -4.997  -2.323  1.00 76.08           H  
ATOM   4282 HH22 ARG A 267      28.363  -5.660  -3.583  1.00 76.08           H  
ATOM   4283  CZ  ARG A 267      26.834  -4.505  -4.184  1.00 76.08           C  
ATOM   4284  N   PHE A 268      20.075  -5.066  -4.777  1.00 80.58           N  
ATOM   4285  H   PHE A 268      19.822  -4.134  -5.073  1.00 80.58           H  
ATOM   4286  CA  PHE A 268      19.593  -5.568  -3.485  1.00 80.58           C  
ATOM   4287  HA  PHE A 268      20.328  -6.264  -3.080  1.00 80.58           H  
ATOM   4288  C   PHE A 268      18.277  -6.357  -3.562  1.00 80.58           C  
ATOM   4289  CB  PHE A 268      19.500  -4.404  -2.492  1.00 80.58           C  
ATOM   4290  HB2 PHE A 268      18.736  -3.709  -2.841  1.00 80.58           H  
ATOM   4291  HB3 PHE A 268      19.169  -4.795  -1.530  1.00 80.58           H  
ATOM   4292  O   PHE A 268      18.061  -7.245  -2.741  1.00 80.58           O  
ATOM   4293  CG  PHE A 268      20.794  -3.641  -2.270  1.00 80.58           C  
ATOM   4294  CD1 PHE A 268      21.916  -4.299  -1.732  1.00 80.58           C  
ATOM   4295  HD1 PHE A 268      21.877  -5.353  -1.501  1.00 80.58           H  
ATOM   4296  CD2 PHE A 268      20.873  -2.266  -2.572  1.00 80.58           C  
ATOM   4297  HD2 PHE A 268      20.023  -1.756  -3.001  1.00 80.58           H  
ATOM   4298  CE1 PHE A 268      23.092  -3.583  -1.459  1.00 80.58           C  
ATOM   4299  HE1 PHE A 268      23.943  -4.094  -1.034  1.00 80.58           H  
ATOM   4300  CE2 PHE A 268      22.051  -1.549  -2.296  1.00 80.58           C  
ATOM   4301  HE2 PHE A 268      22.110  -0.491  -2.502  1.00 80.58           H  
ATOM   4302  CZ  PHE A 268      23.152  -2.206  -1.722  1.00 80.58           C  
ATOM   4303  HZ  PHE A 268      24.048  -1.656  -1.476  1.00 80.58           H  
ATOM   4304  N   MET A 269      17.398  -6.090  -4.539  1.00 79.21           N  
ATOM   4305  H   MET A 269      17.633  -5.387  -5.225  1.00 79.21           H  
ATOM   4306  CA  MET A 269      16.034  -6.654  -4.539  1.00 79.21           C  
ATOM   4307  HA  MET A 269      15.583  -6.458  -3.566  1.00 79.21           H  
ATOM   4308  C   MET A 269      16.061  -8.168  -4.704  1.00 79.21           C  
ATOM   4309  CB  MET A 269      15.132  -6.039  -5.638  1.00 79.21           C  
ATOM   4310  HB2 MET A 269      15.715  -5.448  -6.344  1.00 79.21           H  
ATOM   4311  HB3 MET A 269      14.674  -6.834  -6.227  1.00 79.21           H  
ATOM   4312  O   MET A 269      15.416  -8.884  -3.942  1.00 79.21           O  
ATOM   4313  CG  MET A 269      13.995  -5.179  -5.072  1.00 79.21           C  
ATOM   4314  HG2 MET A 269      14.397  -4.411  -4.411  1.00 79.21           H  
ATOM   4315  HG3 MET A 269      13.357  -5.807  -4.450  1.00 79.21           H  
ATOM   4316  SD  MET A 269      12.957  -4.353  -6.308  1.00 79.21           S  
ATOM   4317  CE  MET A 269      12.608  -2.774  -5.472  1.00 79.21           C  
ATOM   4318  HE1 MET A 269      12.092  -2.103  -6.159  1.00 79.21           H  
ATOM   4319  HE2 MET A 269      11.967  -2.960  -4.610  1.00 79.21           H  
ATOM   4320  HE3 MET A 269      13.529  -2.301  -5.133  1.00 79.21           H  
ATOM   4321  N   LYS A 270      16.825  -8.653  -5.689  1.00 78.45           N  
ATOM   4322  H   LYS A 270      17.368  -8.002  -6.237  1.00 78.45           H  
ATOM   4323  CA  LYS A 270      16.882 -10.078  -6.012  1.00 78.45           C  
ATOM   4324  HA  LYS A 270      15.853 -10.430  -6.087  1.00 78.45           H  
ATOM   4325  C   LYS A 270      17.482 -10.896  -4.856  1.00 78.45           C  
ATOM   4326  CB  LYS A 270      17.511 -10.271  -7.401  1.00 78.45           C  
ATOM   4327  HB2 LYS A 270      18.450  -9.724  -7.486  1.00 78.45           H  
ATOM   4328  HB3 LYS A 270      16.828  -9.845  -8.136  1.00 78.45           H  
ATOM   4329  O   LYS A 270      16.770 -11.780  -4.381  1.00 78.45           O  
ATOM   4330  CG  LYS A 270      17.743 -11.744  -7.750  1.00 78.45           C  
ATOM   4331  HG2 LYS A 270      16.797 -12.285  -7.734  1.00 78.45           H  
ATOM   4332  HG3 LYS A 270      18.417 -12.192  -7.020  1.00 78.45           H  
ATOM   4333  CD  LYS A 270      18.373 -11.868  -9.137  1.00 78.45           C  
ATOM   4334  HD2 LYS A 270      17.736 -11.387  -9.880  1.00 78.45           H  
ATOM   4335  HD3 LYS A 270      19.346 -11.377  -9.118  1.00 78.45           H  
ATOM   4336  CE  LYS A 270      18.539 -13.351  -9.468  1.00 78.45           C  
ATOM   4337  HE2 LYS A 270      17.560 -13.782  -9.678  1.00 78.45           H  
ATOM   4338  HE3 LYS A 270      18.939 -13.848  -8.584  1.00 78.45           H  
ATOM   4339  NZ  LYS A 270      19.472 -13.542 -10.602  1.00 78.45           N  
ATOM   4340  HZ1 LYS A 270      19.597 -14.526 -10.792  1.00 78.45           H  
ATOM   4341  HZ2 LYS A 270      19.146 -13.063 -11.429  1.00 78.45           H  
ATOM   4342  HZ3 LYS A 270      20.376 -13.172 -10.345  1.00 78.45           H  
ATOM   4343  N   PRO A 271      18.674 -10.559  -4.315  1.00 81.56           N  
ATOM   4344  CA  PRO A 271      19.252 -11.266  -3.169  1.00 81.56           C  
ATOM   4345  HA  PRO A 271      19.457 -12.295  -3.465  1.00 81.56           H  
ATOM   4346  C   PRO A 271      18.351 -11.271  -1.927  1.00 81.56           C  
ATOM   4347  CB  PRO A 271      20.592 -10.580  -2.885  1.00 81.56           C  
ATOM   4348  HB2 PRO A 271      20.462  -9.756  -2.184  1.00 81.56           H  
ATOM   4349  HB3 PRO A 271      21.335 -11.285  -2.512  1.00 81.56           H  
ATOM   4350  O   PRO A 271      18.154 -12.309  -1.297  1.00 81.56           O  
ATOM   4351  CG  PRO A 271      20.982 -10.020  -4.246  1.00 81.56           C  
ATOM   4352  HG2 PRO A 271      21.438 -10.801  -4.855  1.00 81.56           H  
ATOM   4353  HG3 PRO A 271      21.644  -9.159  -4.155  1.00 81.56           H  
ATOM   4354  CD  PRO A 271      19.646  -9.609  -4.841  1.00 81.56           C  
ATOM   4355  HD2 PRO A 271      19.735  -9.647  -5.927  1.00 81.56           H  
ATOM   4356  HD3 PRO A 271      19.396  -8.599  -4.516  1.00 81.56           H  
ATOM   4357  N   MET A 272      17.733 -10.133  -1.588  1.00 84.50           N  
ATOM   4358  H   MET A 272      17.911  -9.294  -2.122  1.00 84.50           H  
ATOM   4359  CA  MET A 272      16.855 -10.044  -0.412  1.00 84.50           C  
ATOM   4360  HA  MET A 272      17.354 -10.525   0.430  1.00 84.50           H  
ATOM   4361  C   MET A 272      15.511 -10.769  -0.596  1.00 84.50           C  
ATOM   4362  CB  MET A 272      16.614  -8.578  -0.042  1.00 84.50           C  
ATOM   4363  HB2 MET A 272      16.202  -8.044  -0.898  1.00 84.50           H  
ATOM   4364  HB3 MET A 272      15.882  -8.544   0.766  1.00 84.50           H  
ATOM   4365  O   MET A 272      14.825 -11.066   0.384  1.00 84.50           O  
ATOM   4366  CG  MET A 272      17.883  -7.872   0.442  1.00 84.50           C  
ATOM   4367  HG2 MET A 272      18.577  -7.762  -0.391  1.00 84.50           H  
ATOM   4368  HG3 MET A 272      18.370  -8.478   1.205  1.00 84.50           H  
ATOM   4369  SD  MET A 272      17.538  -6.233   1.131  1.00 84.50           S  
ATOM   4370  CE  MET A 272      17.175  -6.698   2.846  1.00 84.50           C  
ATOM   4371  HE1 MET A 272      16.922  -5.807   3.420  1.00 84.50           H  
ATOM   4372  HE2 MET A 272      16.340  -7.398   2.874  1.00 84.50           H  
ATOM   4373  HE3 MET A 272      18.053  -7.167   3.289  1.00 84.50           H  
ATOM   4374  N   ALA A 273      15.126 -11.076  -1.836  1.00 89.43           N  
ATOM   4375  H   ALA A 273      15.707 -10.764  -2.602  1.00 89.43           H  
ATOM   4376  CA  ALA A 273      13.910 -11.805  -2.180  1.00 89.43           C  
ATOM   4377  HA  ALA A 273      13.356 -12.003  -1.263  1.00 89.43           H  
ATOM   4378  C   ALA A 273      14.198 -13.186  -2.800  1.00 89.43           C  
ATOM   4379  CB  ALA A 273      13.019 -10.910  -3.049  1.00 89.43           C  
ATOM   4380  HB1 ALA A 273      12.043 -11.374  -3.190  1.00 89.43           H  
ATOM   4381  HB2 ALA A 273      12.886  -9.941  -2.570  1.00 89.43           H  
ATOM   4382  HB3 ALA A 273      13.489 -10.770  -4.023  1.00 89.43           H  
ATOM   4383  O   ALA A 273      13.352 -13.720  -3.519  1.00 89.43           O  
ATOM   4384  N   ASN A 274      15.349 -13.800  -2.498  1.00 90.46           N  
ATOM   4385  H   ASN A 274      16.052 -13.263  -2.010  1.00 90.46           H  
ATOM   4386  CA  ASN A 274      15.770 -15.084  -3.078  1.00 90.46           C  
ATOM   4387  HA  ASN A 274      15.953 -14.937  -4.143  1.00 90.46           H  
ATOM   4388  C   ASN A 274      14.695 -16.184  -2.985  1.00 90.46           C  
ATOM   4389  CB  ASN A 274      17.087 -15.521  -2.405  1.00 90.46           C  
ATOM   4390  HB2 ASN A 274      17.053 -15.319  -1.335  1.00 90.46           H  
ATOM   4391  HB3 ASN A 274      17.220 -16.594  -2.546  1.00 90.46           H  
ATOM   4392  O   ASN A 274      14.396 -16.838  -3.981  1.00 90.46           O  
ATOM   4393  CG  ASN A 274      18.316 -14.855  -3.005  1.00 90.46           C  
ATOM   4394  ND2 ASN A 274      19.444 -14.917  -2.337  1.00 90.46           N  
ATOM   4395 HD21 ASN A 274      20.249 -14.494  -2.777  1.00 90.46           H  
ATOM   4396 HD22 ASN A 274      19.479 -15.283  -1.396  1.00 90.46           H  
ATOM   4397  OD1 ASN A 274      18.292 -14.321  -4.100  1.00 90.46           O  
ATOM   4398  N   HIS A 275      14.022 -16.322  -1.836  1.00 93.62           N  
ATOM   4399  H   HIS A 275      14.342 -15.794  -1.036  1.00 93.62           H  
ATOM   4400  CA  HIS A 275      12.918 -17.278  -1.650  1.00 93.62           C  
ATOM   4401  HA  HIS A 275      13.304 -18.290  -1.769  1.00 93.62           H  
ATOM   4402  C   HIS A 275      11.769 -17.089  -2.659  1.00 93.62           C  
ATOM   4403  CB  HIS A 275      12.356 -17.117  -0.229  1.00 93.62           C  
ATOM   4404  HB2 HIS A 275      11.840 -16.160  -0.152  1.00 93.62           H  
ATOM   4405  HB3 HIS A 275      11.620 -17.903  -0.055  1.00 93.62           H  
ATOM   4406  O   HIS A 275      11.150 -18.056  -3.105  1.00 93.62           O  
ATOM   4407  CG  HIS A 275      13.394 -17.187   0.861  1.00 93.62           C  
ATOM   4408  CD2 HIS A 275      14.126 -18.285   1.206  1.00 93.62           C  
ATOM   4409  HD2 HIS A 275      14.080 -19.242   0.707  1.00 93.62           H  
ATOM   4410  ND1 HIS A 275      13.830 -16.149   1.654  1.00 93.62           N  
ATOM   4411  HD1 HIS A 275      13.508 -15.192   1.626  1.00 93.62           H  
ATOM   4412  CE1 HIS A 275      14.792 -16.625   2.466  1.00 93.62           C  
ATOM   4413  HE1 HIS A 275      15.343 -16.043   3.190  1.00 93.62           H  
ATOM   4414  NE2 HIS A 275      14.993 -17.929   2.240  1.00 93.62           N  
ATOM   4415  N   TYR A 276      11.482 -15.839  -3.032  1.00 94.80           N  
ATOM   4416  H   TYR A 276      12.106 -15.101  -2.740  1.00 94.80           H  
ATOM   4417  CA  TYR A 276      10.444 -15.494  -4.001  1.00 94.80           C  
ATOM   4418  HA  TYR A 276       9.579 -16.137  -3.839  1.00 94.80           H  
ATOM   4419  C   TYR A 276      10.929 -15.735  -5.433  1.00 94.80           C  
ATOM   4420  CB  TYR A 276       9.994 -14.037  -3.809  1.00 94.80           C  
ATOM   4421  HB2 TYR A 276      10.848 -13.371  -3.934  1.00 94.80           H  
ATOM   4422  HB3 TYR A 276       9.284 -13.796  -4.601  1.00 94.80           H  
ATOM   4423  O   TYR A 276      10.150 -16.189  -6.265  1.00 94.80           O  
ATOM   4424  CG  TYR A 276       9.334 -13.748  -2.473  1.00 94.80           C  
ATOM   4425  CD1 TYR A 276       7.932 -13.655  -2.384  1.00 94.80           C  
ATOM   4426  HD1 TYR A 276       7.324 -13.763  -3.270  1.00 94.80           H  
ATOM   4427  CD2 TYR A 276      10.121 -13.574  -1.317  1.00 94.80           C  
ATOM   4428  HD2 TYR A 276      11.198 -13.618  -1.387  1.00 94.80           H  
ATOM   4429  CE1 TYR A 276       7.321 -13.414  -1.137  1.00 94.80           C  
ATOM   4430  HE1 TYR A 276       6.248 -13.327  -1.049  1.00 94.80           H  
ATOM   4431  CE2 TYR A 276       9.510 -13.341  -0.071  1.00 94.80           C  
ATOM   4432  HE2 TYR A 276      10.108 -13.217   0.820  1.00 94.80           H  
ATOM   4433  OH  TYR A 276       7.522 -13.025   1.218  1.00 94.80           O  
ATOM   4434  HH  TYR A 276       8.184 -12.870   1.896  1.00 94.80           H  
ATOM   4435  CZ  TYR A 276       8.108 -13.265   0.019  1.00 94.80           C  
ATOM   4436  N   HIS A 277      12.212 -15.511  -5.730  1.00 92.72           N  
ATOM   4437  H   HIS A 277      12.821 -15.138  -5.016  1.00 92.72           H  
ATOM   4438  CA  HIS A 277      12.787 -15.877  -7.027  1.00 92.72           C  
ATOM   4439  HA  HIS A 277      12.161 -15.456  -7.813  1.00 92.72           H  
ATOM   4440  C   HIS A 277      12.806 -17.389  -7.258  1.00 92.72           C  
ATOM   4441  CB  HIS A 277      14.193 -15.294  -7.167  1.00 92.72           C  
ATOM   4442  HB2 HIS A 277      14.743 -15.391  -6.231  1.00 92.72           H  
ATOM   4443  HB3 HIS A 277      14.736 -15.849  -7.933  1.00 92.72           H  
ATOM   4444  O   HIS A 277      12.477 -17.833  -8.356  1.00 92.72           O  
ATOM   4445  CG  HIS A 277      14.142 -13.860  -7.593  1.00 92.72           C  
ATOM   4446  CD2 HIS A 277      14.345 -12.765  -6.801  1.00 92.72           C  
ATOM   4447  HD2 HIS A 277      14.604 -12.769  -5.753  1.00 92.72           H  
ATOM   4448  ND1 HIS A 277      13.821 -13.413  -8.855  1.00 92.72           N  
ATOM   4449  HD1 HIS A 277      13.557 -13.991  -9.640  1.00 92.72           H  
ATOM   4450  CE1 HIS A 277      13.835 -12.073  -8.830  1.00 92.72           C  
ATOM   4451  HE1 HIS A 277      13.597 -11.426  -9.660  1.00 92.72           H  
ATOM   4452  NE2 HIS A 277      14.163 -11.640  -7.606  1.00 92.72           N  
ATOM   4453  N   ASP A 278      13.105 -18.183  -6.231  1.00 94.67           N  
ATOM   4454  H   ASP A 278      13.483 -17.772  -5.390  1.00 94.67           H  
ATOM   4455  CA  ASP A 278      12.997 -19.642  -6.305  1.00 94.67           C  
ATOM   4456  HA  ASP A 278      13.638 -20.016  -7.103  1.00 94.67           H  
ATOM   4457  C   ASP A 278      11.561 -20.083  -6.617  1.00 94.67           C  
ATOM   4458  CB  ASP A 278      13.444 -20.261  -4.978  1.00 94.67           C  
ATOM   4459  HB2 ASP A 278      12.986 -19.710  -4.156  1.00 94.67           H  
ATOM   4460  HB3 ASP A 278      13.075 -21.286  -4.940  1.00 94.67           H  
ATOM   4461  O   ASP A 278      11.349 -20.953  -7.465  1.00 94.67           O  
ATOM   4462  CG  ASP A 278      14.958 -20.312  -4.770  1.00 94.67           C  
ATOM   4463  OD1 ASP A 278      15.708 -19.973  -5.710  1.00 94.67           O  
ATOM   4464  OD2 ASP A 278      15.336 -20.782  -3.669  1.00 94.67           O  
ATOM   4465  N   LEU A 279      10.564 -19.442  -5.991  1.00 95.94           N  
ATOM   4466  H   LEU A 279      10.808 -18.759  -5.288  1.00 95.94           H  
ATOM   4467  CA  LEU A 279       9.149 -19.674  -6.291  1.00 95.94           C  
ATOM   4468  HA  LEU A 279       8.941 -20.730  -6.121  1.00 95.94           H  
ATOM   4469  C   LEU A 279       8.830 -19.377  -7.766  1.00 95.94           C  
ATOM   4470  CB  LEU A 279       8.282 -18.826  -5.338  1.00 95.94           C  
ATOM   4471  HB2 LEU A 279       8.484 -17.772  -5.528  1.00 95.94           H  
ATOM   4472  HB3 LEU A 279       8.575 -19.037  -4.309  1.00 95.94           H  
ATOM   4473  O   LEU A 279       8.164 -20.183  -8.414  1.00 95.94           O  
ATOM   4474  CG  LEU A 279       6.764 -19.040  -5.483  1.00 95.94           C  
ATOM   4475  HG  LEU A 279       6.473 -18.994  -6.532  1.00 95.94           H  
ATOM   4476  CD1 LEU A 279       6.342 -20.384  -4.899  1.00 95.94           C  
ATOM   4477 HD11 LEU A 279       6.606 -20.432  -3.842  1.00 95.94           H  
ATOM   4478 HD12 LEU A 279       5.265 -20.515  -5.005  1.00 95.94           H  
ATOM   4479 HD13 LEU A 279       6.854 -21.186  -5.432  1.00 95.94           H  
ATOM   4480  CD2 LEU A 279       6.000 -17.949  -4.732  1.00 95.94           C  
ATOM   4481 HD21 LEU A 279       6.268 -17.963  -3.676  1.00 95.94           H  
ATOM   4482 HD22 LEU A 279       4.927 -18.112  -4.834  1.00 95.94           H  
ATOM   4483 HD23 LEU A 279       6.250 -16.975  -5.152  1.00 95.94           H  
ATOM   4484  N   VAL A 280       9.325 -18.260  -8.315  1.00 94.48           N  
ATOM   4485  H   VAL A 280       9.864 -17.642  -7.726  1.00 94.48           H  
ATOM   4486  CA  VAL A 280       9.154 -17.924  -9.741  1.00 94.48           C  
ATOM   4487  HA  VAL A 280       8.089 -17.913  -9.975  1.00 94.48           H  
ATOM   4488  C   VAL A 280       9.796 -18.988 -10.633  1.00 94.48           C  
ATOM   4489  CB  VAL A 280       9.745 -16.542 -10.082  1.00 94.48           C  
ATOM   4490  HB  VAL A 280      10.798 -16.538  -9.800  1.00 94.48           H  
ATOM   4491  O   VAL A 280       9.157 -19.449 -11.581  1.00 94.48           O  
ATOM   4492  CG1 VAL A 280       9.661 -16.233 -11.589  1.00 94.48           C  
ATOM   4493 HG11 VAL A 280       9.656 -17.121 -12.222  1.00 94.48           H  
ATOM   4494 HG12 VAL A 280       8.753 -15.675 -11.817  1.00 94.48           H  
ATOM   4495 HG13 VAL A 280      10.548 -15.674 -11.890  1.00 94.48           H  
ATOM   4496  CG2 VAL A 280       9.043 -15.393  -9.339  1.00 94.48           C  
ATOM   4497 HG21 VAL A 280       8.982 -15.602  -8.271  1.00 94.48           H  
ATOM   4498 HG22 VAL A 280       9.606 -14.469  -9.476  1.00 94.48           H  
ATOM   4499 HG23 VAL A 280       8.027 -15.251  -9.708  1.00 94.48           H  
ATOM   4500  N   ASN A 281      11.036 -19.387 -10.344  1.00 94.06           N  
ATOM   4501  H   ASN A 281      11.507 -18.962  -9.558  1.00 94.06           H  
ATOM   4502  CA  ASN A 281      11.770 -20.361 -11.154  1.00 94.06           C  
ATOM   4503  HA  ASN A 281      11.865 -19.982 -12.171  1.00 94.06           H  
ATOM   4504  C   ASN A 281      11.009 -21.692 -11.238  1.00 94.06           C  
ATOM   4505  CB  ASN A 281      13.177 -20.551 -10.560  1.00 94.06           C  
ATOM   4506  HB2 ASN A 281      13.096 -20.802  -9.502  1.00 94.06           H  
ATOM   4507  HB3 ASN A 281      13.669 -21.382 -11.066  1.00 94.06           H  
ATOM   4508  O   ASN A 281      10.802 -22.226 -12.326  1.00 94.06           O  
ATOM   4509  CG  ASN A 281      14.074 -19.334 -10.710  1.00 94.06           C  
ATOM   4510  ND2 ASN A 281      15.063 -19.196  -9.857  1.00 94.06           N  
ATOM   4511 HD21 ASN A 281      15.154 -19.815  -9.063  1.00 94.06           H  
ATOM   4512 HD22 ASN A 281      15.621 -18.359  -9.940  1.00 94.06           H  
ATOM   4513  OD1 ASN A 281      13.924 -18.509 -11.599  1.00 94.06           O  
ATOM   4514  N   VAL A 282      10.505 -22.183 -10.103  1.00 94.74           N  
ATOM   4515  H   VAL A 282      10.707 -21.699  -9.240  1.00 94.74           H  
ATOM   4516  CA  VAL A 282       9.688 -23.404 -10.050  1.00 94.74           C  
ATOM   4517  HA  VAL A 282      10.213 -24.206 -10.569  1.00 94.74           H  
ATOM   4518  C   VAL A 282       8.343 -23.222 -10.765  1.00 94.74           C  
ATOM   4519  CB  VAL A 282       9.495 -23.828  -8.585  1.00 94.74           C  
ATOM   4520  HB  VAL A 282       9.106 -22.988  -8.010  1.00 94.74           H  
ATOM   4521  O   VAL A 282       7.885 -24.114 -11.479  1.00 94.74           O  
ATOM   4522  CG1 VAL A 282       8.517 -24.992  -8.463  1.00 94.74           C  
ATOM   4523 HG11 VAL A 282       7.502 -24.667  -8.691  1.00 94.74           H  
ATOM   4524 HG12 VAL A 282       8.803 -25.783  -9.155  1.00 94.74           H  
ATOM   4525 HG13 VAL A 282       8.540 -25.369  -7.440  1.00 94.74           H  
ATOM   4526  CG2 VAL A 282      10.826 -24.281  -7.967  1.00 94.74           C  
ATOM   4527 HG21 VAL A 282      11.209 -25.147  -8.506  1.00 94.74           H  
ATOM   4528 HG22 VAL A 282      11.563 -23.479  -8.012  1.00 94.74           H  
ATOM   4529 HG23 VAL A 282      10.676 -24.548  -6.920  1.00 94.74           H  
ATOM   4530  N   TYR A 283       7.712 -22.051 -10.648  1.00 95.30           N  
ATOM   4531  H   TYR A 283       8.107 -21.345 -10.044  1.00 95.30           H  
ATOM   4532  CA  TYR A 283       6.454 -21.760 -11.339  1.00 95.30           C  
ATOM   4533  HA  TYR A 283       5.722 -22.511 -11.040  1.00 95.30           H  
ATOM   4534  C   TYR A 283       6.587 -21.819 -12.872  1.00 95.30           C  
ATOM   4535  CB  TYR A 283       5.952 -20.386 -10.890  1.00 95.30           C  
ATOM   4536  HB2 TYR A 283       6.042 -20.314  -9.807  1.00 95.30           H  
ATOM   4537  HB3 TYR A 283       6.579 -19.606 -11.324  1.00 95.30           H  
ATOM   4538  O   TYR A 283       5.631 -22.181 -13.571  1.00 95.30           O  
ATOM   4539  CG  TYR A 283       4.510 -20.118 -11.247  1.00 95.30           C  
ATOM   4540  CD1 TYR A 283       4.168 -19.572 -12.496  1.00 95.30           C  
ATOM   4541  HD1 TYR A 283       4.944 -19.341 -13.211  1.00 95.30           H  
ATOM   4542  CD2 TYR A 283       3.505 -20.377 -10.302  1.00 95.30           C  
ATOM   4543  HD2 TYR A 283       3.768 -20.774  -9.332  1.00 95.30           H  
ATOM   4544  CE1 TYR A 283       2.826 -19.264 -12.776  1.00 95.30           C  
ATOM   4545  HE1 TYR A 283       2.558 -18.818 -13.722  1.00 95.30           H  
ATOM   4546  CE2 TYR A 283       2.165 -20.077 -10.597  1.00 95.30           C  
ATOM   4547  HE2 TYR A 283       1.394 -20.235  -9.857  1.00 95.30           H  
ATOM   4548  OH  TYR A 283       0.526 -19.158 -12.085  1.00 95.30           O  
ATOM   4549  HH  TYR A 283       0.484 -18.384 -12.650  1.00 95.30           H  
ATOM   4550  CZ  TYR A 283       1.815 -19.512 -11.832  1.00 95.30           C  
ATOM   4551  N   ALA A 284       7.766 -21.495 -13.416  1.00 91.53           N  
ATOM   4552  H   ALA A 284       8.507 -21.183 -12.804  1.00 91.53           H  
ATOM   4553  CA  ALA A 284       8.052 -21.601 -14.847  1.00 91.53           C  
ATOM   4554  HA  ALA A 284       7.270 -21.073 -15.392  1.00 91.53           H  
ATOM   4555  C   ALA A 284       8.042 -23.064 -15.335  1.00 91.53           C  
ATOM   4556  CB  ALA A 284       9.381 -20.898 -15.143  1.00 91.53           C  
ATOM   4557  HB1 ALA A 284       9.362 -19.880 -14.756  1.00 91.53           H  
ATOM   4558  HB2 ALA A 284      10.206 -21.440 -14.680  1.00 91.53           H  
ATOM   4559  HB3 ALA A 284       9.548 -20.869 -16.220  1.00 91.53           H  
ATOM   4560  O   ALA A 284       7.464 -23.346 -16.390  1.00 91.53           O  
ATOM   4561  N   ASN A 285       8.550 -24.006 -14.527  1.00 89.38           N  
ATOM   4562  H   ASN A 285       9.024 -23.706 -13.687  1.00 89.38           H  
ATOM   4563  CA  ASN A 285       8.545 -25.450 -14.824  1.00 89.38           C  
ATOM   4564  HA  ASN A 285       9.049 -25.619 -15.776  1.00 89.38           H  
ATOM   4565  C   ASN A 285       7.139 -26.037 -14.938  1.00 89.38           C  
ATOM   4566  CB  ASN A 285       9.291 -26.224 -13.726  1.00 89.38           C  
ATOM   4567  HB2 ASN A 285       9.229 -27.293 -13.930  1.00 89.38           H  
ATOM   4568  HB3 ASN A 285       8.825 -26.054 -12.755  1.00 89.38           H  
ATOM   4569  O   ASN A 285       6.948 -27.112 -15.500  1.00 89.38           O  
ATOM   4570  CG  ASN A 285      10.758 -25.889 -13.622  1.00 89.38           C  
ATOM   4571  ND2 ASN A 285      11.389 -26.359 -12.573  1.00 89.38           N  
ATOM   4572 HD21 ASN A 285      10.919 -26.980 -11.930  1.00 89.38           H  
ATOM   4573 HD22 ASN A 285      12.378 -26.168 -12.498  1.00 89.38           H  
ATOM   4574  OD1 ASN A 285      11.341 -25.238 -14.476  1.00 89.38           O  
ATOM   4575  N   SER A 286       6.135 -25.324 -14.424  1.00 88.25           N  
ATOM   4576  H   SER A 286       6.375 -24.471 -13.940  1.00 88.25           H  
ATOM   4577  CA  SER A 286       4.729 -25.712 -14.499  1.00 88.25           C  
ATOM   4578  HA  SER A 286       4.184 -24.905 -14.011  1.00 88.25           H  
ATOM   4579  C   SER A 286       4.355 -26.991 -13.741  1.00 88.25           C  
ATOM   4580  CB  SER A 286       4.283 -25.764 -15.956  1.00 88.25           C  
ATOM   4581  HB2 SER A 286       4.770 -26.588 -16.478  1.00 88.25           H  
ATOM   4582  HB3 SER A 286       3.208 -25.945 -15.974  1.00 88.25           H  
ATOM   4583  O   SER A 286       3.251 -27.508 -13.915  1.00 88.25           O  
ATOM   4584  OG  SER A 286       4.609 -24.527 -16.590  1.00 88.25           O  
ATOM   4585  HG  SER A 286       5.558 -24.412 -16.497  1.00 88.25           H  
ATOM   4586  N   SER A 287       5.254 -27.466 -12.880  1.00 88.73           N  
ATOM   4587  H   SER A 287       6.126 -26.964 -12.787  1.00 88.73           H  
ATOM   4588  CA  SER A 287       5.060 -28.614 -12.001  1.00 88.73           C  
ATOM   4589  HA  SER A 287       4.429 -29.353 -12.494  1.00 88.73           H  
ATOM   4590  C   SER A 287       4.383 -28.163 -10.708  1.00 88.73           C  
ATOM   4591  CB  SER A 287       6.422 -29.260 -11.739  1.00 88.73           C  
ATOM   4592  HB2 SER A 287       6.865 -29.562 -12.688  1.00 88.73           H  
ATOM   4593  HB3 SER A 287       7.086 -28.534 -11.269  1.00 88.73           H  
ATOM   4594  O   SER A 287       4.971 -27.439  -9.901  1.00 88.73           O  
ATOM   4595  OG  SER A 287       6.292 -30.396 -10.911  1.00 88.73           O  
ATOM   4596  HG  SER A 287       7.175 -30.759 -10.813  1.00 88.73           H  
ATOM   4597  N   SER A 288       3.125 -28.562 -10.519  1.00 87.34           N  
ATOM   4598  H   SER A 288       2.684 -29.160 -11.203  1.00 87.34           H  
ATOM   4599  CA  SER A 288       2.351 -28.201  -9.328  1.00 87.34           C  
ATOM   4600  HA  SER A 288       2.349 -27.117  -9.215  1.00 87.34           H  
ATOM   4601  C   SER A 288       2.952 -28.803  -8.054  1.00 87.34           C  
ATOM   4602  CB  SER A 288       0.904 -28.674  -9.452  1.00 87.34           C  
ATOM   4603  HB2 SER A 288       0.336 -28.154  -8.680  1.00 87.34           H  
ATOM   4604  HB3 SER A 288       0.864 -29.744  -9.247  1.00 87.34           H  
ATOM   4605  O   SER A 288       2.947 -28.163  -7.002  1.00 87.34           O  
ATOM   4606  OG  SER A 288       0.319 -28.423 -10.725  1.00 87.34           O  
ATOM   4607  HG  SER A 288      -0.348 -29.102 -10.849  1.00 87.34           H  
ATOM   4608  N   GLU A 289       3.517 -30.008  -8.154  1.00 86.78           N  
ATOM   4609  H   GLU A 289       3.450 -30.503  -9.032  1.00 86.78           H  
ATOM   4610  CA  GLU A 289       4.149 -30.696  -7.032  1.00 86.78           C  
ATOM   4611  HA  GLU A 289       3.469 -30.639  -6.182  1.00 86.78           H  
ATOM   4612  C   GLU A 289       5.453 -30.011  -6.601  1.00 86.78           C  
ATOM   4613  CB  GLU A 289       4.352 -32.176  -7.397  1.00 86.78           C  
ATOM   4614  HB2 GLU A 289       4.977 -32.237  -8.288  1.00 86.78           H  
ATOM   4615  HB3 GLU A 289       3.382 -32.611  -7.640  1.00 86.78           H  
ATOM   4616  O   GLU A 289       5.645 -29.765  -5.410  1.00 86.78           O  
ATOM   4617  CG  GLU A 289       5.004 -33.024  -6.292  1.00 86.78           C  
ATOM   4618  HG2 GLU A 289       6.026 -32.674  -6.147  1.00 86.78           H  
ATOM   4619  HG3 GLU A 289       5.064 -34.052  -6.649  1.00 86.78           H  
ATOM   4620  CD  GLU A 289       4.271 -33.018  -4.935  1.00 86.78           C  
ATOM   4621  OE1 GLU A 289       4.878 -33.459  -3.933  1.00 86.78           O  
ATOM   4622  OE2 GLU A 289       3.116 -32.552  -4.810  1.00 86.78           O  
ATOM   4623  N   GLU A 290       6.314 -29.609  -7.543  1.00 91.37           N  
ATOM   4624  H   GLU A 290       6.101 -29.792  -8.514  1.00 91.37           H  
ATOM   4625  CA  GLU A 290       7.518 -28.829  -7.209  1.00 91.37           C  
ATOM   4626  HA  GLU A 290       8.132 -29.392  -6.505  1.00 91.37           H  
ATOM   4627  C   GLU A 290       7.149 -27.503  -6.531  1.00 91.37           C  
ATOM   4628  CB  GLU A 290       8.358 -28.527  -8.458  1.00 91.37           C  
ATOM   4629  HB2 GLU A 290       9.125 -27.805  -8.179  1.00 91.37           H  
ATOM   4630  HB3 GLU A 290       7.714 -28.079  -9.214  1.00 91.37           H  
ATOM   4631  O   GLU A 290       7.790 -27.098  -5.557  1.00 91.37           O  
ATOM   4632  CG  GLU A 290       9.079 -29.748  -9.035  1.00 91.37           C  
ATOM   4633  HG2 GLU A 290       9.834 -30.079  -8.322  1.00 91.37           H  
ATOM   4634  HG3 GLU A 290       8.359 -30.558  -9.156  1.00 91.37           H  
ATOM   4635  CD  GLU A 290       9.744 -29.456 -10.393  1.00 91.37           C  
ATOM   4636  OE1 GLU A 290       9.861 -30.435 -11.160  1.00 91.37           O  
ATOM   4637  OE2 GLU A 290      10.067 -28.280 -10.700  1.00 91.37           O  
ATOM   4638  N   LEU A 291       6.081 -26.846  -7.000  1.00 92.56           N  
ATOM   4639  H   LEU A 291       5.611 -27.214  -7.814  1.00 92.56           H  
ATOM   4640  CA  LEU A 291       5.606 -25.595  -6.414  1.00 92.56           C  
ATOM   4641  HA  LEU A 291       6.456 -24.914  -6.370  1.00 92.56           H  
ATOM   4642  C   LEU A 291       5.094 -25.797  -4.979  1.00 92.56           C  
ATOM   4643  CB  LEU A 291       4.528 -24.993  -7.327  1.00 92.56           C  
ATOM   4644  HB2 LEU A 291       3.629 -25.606  -7.253  1.00 92.56           H  
ATOM   4645  HB3 LEU A 291       4.867 -25.022  -8.363  1.00 92.56           H  
ATOM   4646  O   LEU A 291       5.365 -24.990  -4.090  1.00 92.56           O  
ATOM   4647  CG  LEU A 291       4.190 -23.541  -6.953  1.00 92.56           C  
ATOM   4648  HG  LEU A 291       4.008 -23.462  -5.881  1.00 92.56           H  
ATOM   4649  CD1 LEU A 291       5.310 -22.583  -7.357  1.00 92.56           C  
ATOM   4650 HD11 LEU A 291       5.524 -22.679  -8.422  1.00 92.56           H  
ATOM   4651 HD12 LEU A 291       6.221 -22.814  -6.804  1.00 92.56           H  
ATOM   4652 HD13 LEU A 291       5.017 -21.555  -7.146  1.00 92.56           H  
ATOM   4653  CD2 LEU A 291       2.929 -23.092  -7.677  1.00 92.56           C  
ATOM   4654 HD21 LEU A 291       2.157 -23.851  -7.561  1.00 92.56           H  
ATOM   4655 HD22 LEU A 291       3.137 -22.951  -8.738  1.00 92.56           H  
ATOM   4656 HD23 LEU A 291       2.590 -22.147  -7.254  1.00 92.56           H  
ATOM   4657  N   ARG A 292       4.393 -26.900  -4.712  1.00 90.02           N  
ATOM   4658  H   ARG A 292       4.181 -27.526  -5.476  1.00 90.02           H  
ATOM   4659  CA  ARG A 292       3.958 -27.252  -3.355  1.00 90.02           C  
ATOM   4660  HA  ARG A 292       3.402 -26.413  -2.937  1.00 90.02           H  
ATOM   4661  C   ARG A 292       5.157 -27.504  -2.433  1.00 90.02           C  
ATOM   4662  CB  ARG A 292       3.042 -28.476  -3.452  1.00 90.02           C  
ATOM   4663  HB2 ARG A 292       2.304 -28.314  -4.238  1.00 90.02           H  
ATOM   4664  HB3 ARG A 292       3.645 -29.340  -3.733  1.00 90.02           H  
ATOM   4665  O   ARG A 292       5.150 -27.050  -1.288  1.00 90.02           O  
ATOM   4666  CG  ARG A 292       2.295 -28.756  -2.142  1.00 90.02           C  
ATOM   4667  HG2 ARG A 292       1.553 -27.974  -1.985  1.00 90.02           H  
ATOM   4668  HG3 ARG A 292       2.989 -28.749  -1.301  1.00 90.02           H  
ATOM   4669  CD  ARG A 292       1.590 -30.119  -2.209  1.00 90.02           C  
ATOM   4670  HD2 ARG A 292       0.934 -30.232  -1.346  1.00 90.02           H  
ATOM   4671  HD3 ARG A 292       0.970 -30.152  -3.105  1.00 90.02           H  
ATOM   4672  NE  ARG A 292       2.553 -31.238  -2.256  1.00 90.02           N  
ATOM   4673  HE  ARG A 292       2.712 -31.675  -3.153  1.00 90.02           H  
ATOM   4674  NH1 ARG A 292       3.145 -31.255  -0.034  1.00 90.02           N  
ATOM   4675 HH11 ARG A 292       3.725 -31.621   0.708  1.00 90.02           H  
ATOM   4676 HH12 ARG A 292       2.465 -30.527   0.132  1.00 90.02           H  
ATOM   4677  NH2 ARG A 292       4.144 -32.643  -1.460  1.00 90.02           N  
ATOM   4678 HH21 ARG A 292       4.754 -32.998  -0.738  1.00 90.02           H  
ATOM   4679 HH22 ARG A 292       4.298 -32.951  -2.410  1.00 90.02           H  
ATOM   4680  CZ  ARG A 292       3.271 -31.707  -1.255  1.00 90.02           C  
ATOM   4681  N   ILE A 293       6.191 -28.186  -2.932  1.00 92.21           N  
ATOM   4682  H   ILE A 293       6.105 -28.547  -3.871  1.00 92.21           H  
ATOM   4683  CA  ILE A 293       7.427 -28.459  -2.186  1.00 92.21           C  
ATOM   4684  HA  ILE A 293       7.162 -28.925  -1.237  1.00 92.21           H  
ATOM   4685  C   ILE A 293       8.159 -27.155  -1.844  1.00 92.21           C  
ATOM   4686  CB  ILE A 293       8.329 -29.448  -2.965  1.00 92.21           C  
ATOM   4687  HB  ILE A 293       8.451 -29.080  -3.984  1.00 92.21           H  
ATOM   4688  O   ILE A 293       8.565 -26.982  -0.695  1.00 92.21           O  
ATOM   4689  CG1 ILE A 293       7.671 -30.848  -3.017  1.00 92.21           C  
ATOM   4690 HG12 ILE A 293       7.730 -31.315  -2.034  1.00 92.21           H  
ATOM   4691 HG13 ILE A 293       6.614 -30.755  -3.265  1.00 92.21           H  
ATOM   4692  CG2 ILE A 293       9.728 -29.557  -2.324  1.00 92.21           C  
ATOM   4693 HG21 ILE A 293      10.338 -30.283  -2.861  1.00 92.21           H  
ATOM   4694 HG22 ILE A 293       9.642 -29.862  -1.281  1.00 92.21           H  
ATOM   4695 HG23 ILE A 293      10.250 -28.602  -2.379  1.00 92.21           H  
ATOM   4696  CD1 ILE A 293       8.302 -31.787  -4.055  1.00 92.21           C  
ATOM   4697 HD11 ILE A 293       9.328 -32.034  -3.784  1.00 92.21           H  
ATOM   4698 HD12 ILE A 293       8.283 -31.321  -5.040  1.00 92.21           H  
ATOM   4699 HD13 ILE A 293       7.725 -32.711  -4.095  1.00 92.21           H  
ATOM   4700  N   ILE A 294       8.301 -26.218  -2.791  1.00 94.30           N  
ATOM   4701  H   ILE A 294       7.981 -26.418  -3.728  1.00 94.30           H  
ATOM   4702  CA  ILE A 294       9.019 -24.959  -2.533  1.00 94.30           C  
ATOM   4703  HA  ILE A 294       9.938 -25.237  -2.018  1.00 94.30           H  
ATOM   4704  C   ILE A 294       8.257 -24.047  -1.559  1.00 94.30           C  
ATOM   4705  CB  ILE A 294       9.423 -24.259  -3.856  1.00 94.30           C  
ATOM   4706  HB  ILE A 294       9.682 -25.029  -4.583  1.00 94.30           H  
ATOM   4707  O   ILE A 294       8.874 -23.439  -0.684  1.00 94.30           O  
ATOM   4708  CG1 ILE A 294      10.652 -23.343  -3.694  1.00 94.30           C  
ATOM   4709 HG12 ILE A 294      10.769 -22.732  -4.589  1.00 94.30           H  
ATOM   4710 HG13 ILE A 294      10.505 -22.674  -2.847  1.00 94.30           H  
ATOM   4711  CG2 ILE A 294       8.306 -23.412  -4.472  1.00 94.30           C  
ATOM   4712 HG21 ILE A 294       8.629 -23.028  -5.439  1.00 94.30           H  
ATOM   4713 HG22 ILE A 294       8.051 -22.573  -3.824  1.00 94.30           H  
ATOM   4714 HG23 ILE A 294       7.430 -24.038  -4.641  1.00 94.30           H  
ATOM   4715  CD1 ILE A 294      11.953 -24.131  -3.512  1.00 94.30           C  
ATOM   4716 HD11 ILE A 294      12.798 -23.444  -3.487  1.00 94.30           H  
ATOM   4717 HD12 ILE A 294      11.931 -24.699  -2.581  1.00 94.30           H  
ATOM   4718 HD13 ILE A 294      12.089 -24.817  -4.348  1.00 94.30           H  
ATOM   4719  N   ILE A 295       6.919 -24.011  -1.636  1.00 93.33           N  
ATOM   4720  H   ILE A 295       6.470 -24.503  -2.395  1.00 93.33           H  
ATOM   4721  CA  ILE A 295       6.075 -23.276  -0.678  1.00 93.33           C  
ATOM   4722  HA  ILE A 295       6.422 -22.244  -0.630  1.00 93.33           H  
ATOM   4723  C   ILE A 295       6.228 -23.849   0.733  1.00 93.33           C  
ATOM   4724  CB  ILE A 295       4.600 -23.253  -1.139  1.00 93.33           C  
ATOM   4725  HB  ILE A 295       4.297 -24.270  -1.388  1.00 93.33           H  
ATOM   4726  O   ILE A 295       6.338 -23.089   1.693  1.00 93.33           O  
ATOM   4727  CG1 ILE A 295       4.467 -22.364  -2.396  1.00 93.33           C  
ATOM   4728 HG12 ILE A 295       4.637 -21.322  -2.125  1.00 93.33           H  
ATOM   4729 HG13 ILE A 295       5.233 -22.636  -3.122  1.00 93.33           H  
ATOM   4730  CG2 ILE A 295       3.668 -22.727  -0.025  1.00 93.33           C  
ATOM   4731 HG21 ILE A 295       2.637 -22.667  -0.374  1.00 93.33           H  
ATOM   4732 HG22 ILE A 295       3.672 -23.401   0.832  1.00 93.33           H  
ATOM   4733 HG23 ILE A 295       3.991 -21.739   0.301  1.00 93.33           H  
ATOM   4734  CD1 ILE A 295       3.110 -22.486  -3.097  1.00 93.33           C  
ATOM   4735 HD11 ILE A 295       2.911 -23.532  -3.333  1.00 93.33           H  
ATOM   4736 HD12 ILE A 295       3.133 -21.912  -4.023  1.00 93.33           H  
ATOM   4737 HD13 ILE A 295       2.311 -22.093  -2.469  1.00 93.33           H  
ATOM   4738  N   LEU A 296       6.282 -25.179   0.865  1.00 92.01           N  
ATOM   4739  H   LEU A 296       6.156 -25.754   0.045  1.00 92.01           H  
ATOM   4740  CA  LEU A 296       6.517 -25.828   2.153  1.00 92.01           C  
ATOM   4741  HA  LEU A 296       5.810 -25.409   2.869  1.00 92.01           H  
ATOM   4742  C   LEU A 296       7.930 -25.542   2.682  1.00 92.01           C  
ATOM   4743  CB  LEU A 296       6.244 -27.333   2.008  1.00 92.01           C  
ATOM   4744  HB2 LEU A 296       5.236 -27.468   1.616  1.00 92.01           H  
ATOM   4745  HB3 LEU A 296       6.943 -27.751   1.284  1.00 92.01           H  
ATOM   4746  O   LEU A 296       8.081 -25.201   3.856  1.00 92.01           O  
ATOM   4747  CG  LEU A 296       6.373 -28.117   3.327  1.00 92.01           C  
ATOM   4748  HG  LEU A 296       7.392 -28.037   3.707  1.00 92.01           H  
ATOM   4749  CD1 LEU A 296       5.402 -27.596   4.386  1.00 92.01           C  
ATOM   4750 HD11 LEU A 296       5.761 -26.645   4.779  1.00 92.01           H  
ATOM   4751 HD12 LEU A 296       5.335 -28.299   5.217  1.00 92.01           H  
ATOM   4752 HD13 LEU A 296       4.417 -27.450   3.941  1.00 92.01           H  
ATOM   4753  CD2 LEU A 296       6.078 -29.595   3.070  1.00 92.01           C  
ATOM   4754 HD21 LEU A 296       5.050 -29.715   2.728  1.00 92.01           H  
ATOM   4755 HD22 LEU A 296       6.216 -30.158   3.993  1.00 92.01           H  
ATOM   4756 HD23 LEU A 296       6.766 -29.979   2.317  1.00 92.01           H  
ATOM   4757  N   LYS A 297       8.952 -25.629   1.818  1.00 95.39           N  
ATOM   4758  H   LYS A 297       8.738 -25.924   0.876  1.00 95.39           H  
ATOM   4759  CA  LYS A 297      10.359 -25.361   2.158  1.00 95.39           C  
ATOM   4760  HA  LYS A 297      10.676 -26.059   2.933  1.00 95.39           H  
ATOM   4761  C   LYS A 297      10.550 -23.954   2.726  1.00 95.39           C  
ATOM   4762  CB  LYS A 297      11.233 -25.558   0.906  1.00 95.39           C  
ATOM   4763  HB2 LYS A 297      11.056 -26.551   0.494  1.00 95.39           H  
ATOM   4764  HB3 LYS A 297      10.943 -24.821   0.157  1.00 95.39           H  
ATOM   4765  O   LYS A 297      11.245 -23.793   3.722  1.00 95.39           O  
ATOM   4766  CG  LYS A 297      12.737 -25.405   1.197  1.00 95.39           C  
ATOM   4767  HG2 LYS A 297      13.077 -26.255   1.790  1.00 95.39           H  
ATOM   4768  HG3 LYS A 297      12.922 -24.490   1.760  1.00 95.39           H  
ATOM   4769  CD  LYS A 297      13.545 -25.322  -0.102  1.00 95.39           C  
ATOM   4770  HD2 LYS A 297      13.196 -24.454  -0.661  1.00 95.39           H  
ATOM   4771  HD3 LYS A 297      13.386 -26.221  -0.697  1.00 95.39           H  
ATOM   4772  CE  LYS A 297      15.037 -25.149   0.207  1.00 95.39           C  
ATOM   4773  HE2 LYS A 297      15.422 -26.082   0.616  1.00 95.39           H  
ATOM   4774  HE3 LYS A 297      15.141 -24.379   0.971  1.00 95.39           H  
ATOM   4775  NZ  LYS A 297      15.804 -24.746  -0.999  1.00 95.39           N  
ATOM   4776  HZ1 LYS A 297      16.793 -24.684  -0.803  1.00 95.39           H  
ATOM   4777  HZ2 LYS A 297      15.526 -23.817  -1.283  1.00 95.39           H  
ATOM   4778  HZ3 LYS A 297      15.650 -25.370  -1.778  1.00 95.39           H  
ATOM   4779  N   TYR A 298       9.930 -22.950   2.109  1.00 95.99           N  
ATOM   4780  H   TYR A 298       9.418 -23.158   1.263  1.00 95.99           H  
ATOM   4781  CA  TYR A 298      10.040 -21.546   2.523  1.00 95.99           C  
ATOM   4782  HA  TYR A 298      10.867 -21.456   3.227  1.00 95.99           H  
ATOM   4783  C   TYR A 298       8.828 -21.050   3.317  1.00 95.99           C  
ATOM   4784  CB  TYR A 298      10.386 -20.677   1.309  1.00 95.99           C  
ATOM   4785  HB2 TYR A 298       9.561 -20.738   0.600  1.00 95.99           H  
ATOM   4786  HB3 TYR A 298      10.478 -19.638   1.624  1.00 95.99           H  
ATOM   4787  O   TYR A 298       8.575 -19.847   3.397  1.00 95.99           O  
ATOM   4788  CG  TYR A 298      11.675 -21.061   0.604  1.00 95.99           C  
ATOM   4789  CD1 TYR A 298      12.840 -21.373   1.339  1.00 95.99           C  
ATOM   4790  HD1 TYR A 298      12.836 -21.342   2.418  1.00 95.99           H  
ATOM   4791  CD2 TYR A 298      11.719 -21.070  -0.802  1.00 95.99           C  
ATOM   4792  HD2 TYR A 298      10.840 -20.811  -1.373  1.00 95.99           H  
ATOM   4793  CE1 TYR A 298      14.037 -21.694   0.670  1.00 95.99           C  
ATOM   4794  HE1 TYR A 298      14.938 -21.888   1.234  1.00 95.99           H  
ATOM   4795  CE2 TYR A 298      12.924 -21.360  -1.468  1.00 95.99           C  
ATOM   4796  HE2 TYR A 298      12.968 -21.328  -2.547  1.00 95.99           H  
ATOM   4797  OH  TYR A 298      15.257 -21.936  -1.374  1.00 95.99           O  
ATOM   4798  HH  TYR A 298      15.286 -21.517  -2.237  1.00 95.99           H  
ATOM   4799  CZ  TYR A 298      14.088 -21.660  -0.737  1.00 95.99           C  
ATOM   4800  N   SER A 299       8.088 -21.971   3.938  1.00 93.05           N  
ATOM   4801  H   SER A 299       8.337 -22.944   3.833  1.00 93.05           H  
ATOM   4802  CA  SER A 299       6.861 -21.649   4.666  1.00 93.05           C  
ATOM   4803  HA  SER A 299       6.205 -21.154   3.950  1.00 93.05           H  
ATOM   4804  C   SER A 299       7.076 -20.673   5.822  1.00 93.05           C  
ATOM   4805  CB  SER A 299       6.184 -22.927   5.176  1.00 93.05           C  
ATOM   4806  HB2 SER A 299       5.842 -23.519   4.328  1.00 93.05           H  
ATOM   4807  HB3 SER A 299       5.319 -22.658   5.783  1.00 93.05           H  
ATOM   4808  O   SER A 299       6.268 -19.764   6.019  1.00 93.05           O  
ATOM   4809  OG  SER A 299       7.071 -23.701   5.958  1.00 93.05           O  
ATOM   4810  HG  SER A 299       7.540 -24.300   5.372  1.00 93.05           H  
ATOM   4811  N   GLU A 300       8.192 -20.799   6.538  1.00 92.73           N  
ATOM   4812  H   GLU A 300       8.768 -21.613   6.380  1.00 92.73           H  
ATOM   4813  CA  GLU A 300       8.578 -19.872   7.603  1.00 92.73           C  
ATOM   4814  HA  GLU A 300       7.768 -19.804   8.330  1.00 92.73           H  
ATOM   4815  C   GLU A 300       8.837 -18.460   7.056  1.00 92.73           C  
ATOM   4816  CB  GLU A 300       9.814 -20.436   8.312  1.00 92.73           C  
ATOM   4817  HB2 GLU A 300      10.658 -20.426   7.621  1.00 92.73           H  
ATOM   4818  HB3 GLU A 300       9.608 -21.467   8.599  1.00 92.73           H  
ATOM   4819  O   GLU A 300       8.316 -17.485   7.595  1.00 92.73           O  
ATOM   4820  CG  GLU A 300      10.168 -19.636   9.573  1.00 92.73           C  
ATOM   4821  HG2 GLU A 300       9.319 -19.667  10.256  1.00 92.73           H  
ATOM   4822  HG3 GLU A 300      10.341 -18.596   9.295  1.00 92.73           H  
ATOM   4823  CD  GLU A 300      11.419 -20.166  10.289  1.00 92.73           C  
ATOM   4824  OE1 GLU A 300      11.842 -19.487  11.249  1.00 92.73           O  
ATOM   4825  OE2 GLU A 300      11.954 -21.213   9.860  1.00 92.73           O  
ATOM   4826  N   ALA A 301       9.560 -18.342   5.936  1.00 91.76           N  
ATOM   4827  H   ALA A 301       9.895 -19.184   5.491  1.00 91.76           H  
ATOM   4828  CA  ALA A 301       9.858 -17.053   5.312  1.00 91.76           C  
ATOM   4829  HA  ALA A 301      10.305 -16.404   6.065  1.00 91.76           H  
ATOM   4830  C   ALA A 301       8.586 -16.353   4.806  1.00 91.76           C  
ATOM   4831  CB  ALA A 301      10.881 -17.266   4.188  1.00 91.76           C  
ATOM   4832  HB1 ALA A 301      11.144 -16.304   3.748  1.00 91.76           H  
ATOM   4833  HB2 ALA A 301      11.783 -17.731   4.587  1.00 91.76           H  
ATOM   4834  HB3 ALA A 301      10.461 -17.904   3.411  1.00 91.76           H  
ATOM   4835  O   ALA A 301       8.387 -15.169   5.075  1.00 91.76           O  
ATOM   4836  N   PHE A 302       7.689 -17.083   4.132  1.00 93.17           N  
ATOM   4837  H   PHE A 302       7.908 -18.044   3.915  1.00 93.17           H  
ATOM   4838  CA  PHE A 302       6.419 -16.516   3.670  1.00 93.17           C  
ATOM   4839  HA  PHE A 302       6.629 -15.589   3.137  1.00 93.17           H  
ATOM   4840  C   PHE A 302       5.488 -16.143   4.827  1.00 93.17           C  
ATOM   4841  CB  PHE A 302       5.713 -17.489   2.715  1.00 93.17           C  
ATOM   4842  HB2 PHE A 302       4.758 -17.048   2.430  1.00 93.17           H  
ATOM   4843  HB3 PHE A 302       5.511 -18.417   3.250  1.00 93.17           H  
ATOM   4844  O   PHE A 302       4.782 -15.141   4.735  1.00 93.17           O  
ATOM   4845  CG  PHE A 302       6.453 -17.803   1.431  1.00 93.17           C  
ATOM   4846  CD1 PHE A 302       6.994 -16.762   0.651  1.00 93.17           C  
ATOM   4847  HD1 PHE A 302       6.885 -15.733   0.959  1.00 93.17           H  
ATOM   4848  CD2 PHE A 302       6.583 -19.137   0.996  1.00 93.17           C  
ATOM   4849  HD2 PHE A 302       6.178 -19.946   1.584  1.00 93.17           H  
ATOM   4850  CE1 PHE A 302       7.691 -17.051  -0.534  1.00 93.17           C  
ATOM   4851  HE1 PHE A 302       8.123 -16.251  -1.116  1.00 93.17           H  
ATOM   4852  CE2 PHE A 302       7.276 -19.421  -0.195  1.00 93.17           C  
ATOM   4853  HE2 PHE A 302       7.418 -20.443  -0.512  1.00 93.17           H  
ATOM   4854  CZ  PHE A 302       7.836 -18.382  -0.955  1.00 93.17           C  
ATOM   4855  HZ  PHE A 302       8.392 -18.605  -1.854  1.00 93.17           H  
ATOM   4856  N   THR A 303       5.484 -16.912   5.919  1.00 89.56           N  
ATOM   4857  H   THR A 303       6.052 -17.747   5.929  1.00 89.56           H  
ATOM   4858  CA  THR A 303       4.697 -16.588   7.120  1.00 89.56           C  
ATOM   4859  HA  THR A 303       3.672 -16.362   6.825  1.00 89.56           H  
ATOM   4860  C   THR A 303       5.244 -15.348   7.821  1.00 89.56           C  
ATOM   4861  CB  THR A 303       4.644 -17.774   8.092  1.00 89.56           C  
ATOM   4862  HB  THR A 303       5.650 -18.014   8.437  1.00 89.56           H  
ATOM   4863  O   THR A 303       4.475 -14.446   8.135  1.00 89.56           O  
ATOM   4864  CG2 THR A 303       3.759 -17.488   9.307  1.00 89.56           C  
ATOM   4865 HG21 THR A 303       3.638 -18.397   9.896  1.00 89.56           H  
ATOM   4866 HG22 THR A 303       2.779 -17.134   8.989  1.00 89.56           H  
ATOM   4867 HG23 THR A 303       4.225 -16.731   9.937  1.00 89.56           H  
ATOM   4868  OG1 THR A 303       4.116 -18.896   7.422  1.00 89.56           O  
ATOM   4869  HG1 THR A 303       4.848 -19.303   6.953  1.00 89.56           H  
ATOM   4870  N   ARG A 304       6.569 -15.246   7.989  1.00 88.98           N  
ATOM   4871  H   ARG A 304       7.147 -16.029   7.716  1.00 88.98           H  
ATOM   4872  CA  ARG A 304       7.236 -14.072   8.574  1.00 88.98           C  
ATOM   4873  HA  ARG A 304       6.875 -13.925   9.592  1.00 88.98           H  
ATOM   4874  C   ARG A 304       6.918 -12.787   7.811  1.00 88.98           C  
ATOM   4875  CB  ARG A 304       8.746 -14.339   8.596  1.00 88.98           C  
ATOM   4876  HB2 ARG A 304       9.085 -14.505   7.573  1.00 88.98           H  
ATOM   4877  HB3 ARG A 304       8.936 -15.247   9.169  1.00 88.98           H  
ATOM   4878  O   ARG A 304       6.669 -11.752   8.420  1.00 88.98           O  
ATOM   4879  CG  ARG A 304       9.542 -13.183   9.224  1.00 88.98           C  
ATOM   4880  HG2 ARG A 304       9.239 -13.064  10.264  1.00 88.98           H  
ATOM   4881  HG3 ARG A 304       9.348 -12.251   8.694  1.00 88.98           H  
ATOM   4882  CD  ARG A 304      11.043 -13.465   9.169  1.00 88.98           C  
ATOM   4883  HD2 ARG A 304      11.566 -12.673   9.705  1.00 88.98           H  
ATOM   4884  HD3 ARG A 304      11.235 -14.413   9.672  1.00 88.98           H  
ATOM   4885  NE  ARG A 304      11.525 -13.513   7.775  1.00 88.98           N  
ATOM   4886  HE  ARG A 304      10.937 -13.073   7.081  1.00 88.98           H  
ATOM   4887  NH1 ARG A 304      13.479 -14.658   8.169  1.00 88.98           N  
ATOM   4888 HH11 ARG A 304      14.333 -15.079   7.832  1.00 88.98           H  
ATOM   4889 HH12 ARG A 304      13.243 -14.716   9.150  1.00 88.98           H  
ATOM   4890  NH2 ARG A 304      12.934 -14.052   6.087  1.00 88.98           N  
ATOM   4891 HH21 ARG A 304      12.298 -13.587   5.455  1.00 88.98           H  
ATOM   4892 HH22 ARG A 304      13.822 -14.412   5.768  1.00 88.98           H  
ATOM   4893  CZ  ARG A 304      12.642 -14.075   7.355  1.00 88.98           C  
ATOM   4894  N   ASP A 305       6.887 -12.870   6.486  1.00 88.28           N  
ATOM   4895  H   ASP A 305       7.188 -13.736   6.061  1.00 88.28           H  
ATOM   4896  CA  ASP A 305       6.564 -11.739   5.615  1.00 88.28           C  
ATOM   4897  HA  ASP A 305       6.992 -10.831   6.040  1.00 88.28           H  
ATOM   4898  C   ASP A 305       5.040 -11.501   5.472  1.00 88.28           C  
ATOM   4899  CB  ASP A 305       7.215 -11.967   4.246  1.00 88.28           C  
ATOM   4900  HB2 ASP A 305       6.909 -11.154   3.587  1.00 88.28           H  
ATOM   4901  HB3 ASP A 305       6.828 -12.898   3.833  1.00 88.28           H  
ATOM   4902  O   ASP A 305       4.619 -10.611   4.734  1.00 88.28           O  
ATOM   4903  CG  ASP A 305       8.749 -12.003   4.211  1.00 88.28           C  
ATOM   4904  OD1 ASP A 305       9.452 -11.693   5.198  1.00 88.28           O  
ATOM   4905  OD2 ASP A 305       9.271 -12.254   3.097  1.00 88.28           O  
ATOM   4906  N   ASN A 306       4.195 -12.294   6.146  1.00 89.44           N  
ATOM   4907  H   ASN A 306       4.593 -12.963   6.790  1.00 89.44           H  
ATOM   4908  CA  ASN A 306       2.729 -12.296   6.019  1.00 89.44           C  
ATOM   4909  HA  ASN A 306       2.380 -13.165   6.578  1.00 89.44           H  
ATOM   4910  C   ASN A 306       2.218 -12.513   4.576  1.00 89.44           C  
ATOM   4911  CB  ASN A 306       2.126 -11.065   6.715  1.00 89.44           C  
ATOM   4912  HB2 ASN A 306       1.039 -11.105   6.639  1.00 89.44           H  
ATOM   4913  HB3 ASN A 306       2.466 -10.155   6.221  1.00 89.44           H  
ATOM   4914  O   ASN A 306       1.142 -12.051   4.202  1.00 89.44           O  
ATOM   4915  CG  ASN A 306       2.468 -11.018   8.189  1.00 89.44           C  
ATOM   4916  ND2 ASN A 306       3.341 -10.129   8.599  1.00 89.44           N  
ATOM   4917 HD21 ASN A 306       3.889  -9.629   7.913  1.00 89.44           H  
ATOM   4918 HD22 ASN A 306       3.650 -10.246   9.553  1.00 89.44           H  
ATOM   4919  OD1 ASN A 306       1.960 -11.780   8.988  1.00 89.44           O  
ATOM   4920  N   ASN A 307       2.981 -13.251   3.764  1.00 92.64           N  
ATOM   4921  H   ASN A 307       3.842 -13.605   4.155  1.00 92.64           H  
ATOM   4922  CA  ASN A 307       2.685 -13.573   2.364  1.00 92.64           C  
ATOM   4923  HA  ASN A 307       1.800 -13.018   2.056  1.00 92.64           H  
ATOM   4924  C   ASN A 307       2.355 -15.067   2.148  1.00 92.64           C  
ATOM   4925  CB  ASN A 307       3.857 -13.098   1.484  1.00 92.64           C  
ATOM   4926  HB2 ASN A 307       4.765 -13.611   1.800  1.00 92.64           H  
ATOM   4927  HB3 ASN A 307       3.666 -13.363   0.444  1.00 92.64           H  
ATOM   4928  O   ASN A 307       2.159 -15.489   1.008  1.00 92.64           O  
ATOM   4929  CG  ASN A 307       4.090 -11.593   1.535  1.00 92.64           C  
ATOM   4930  ND2 ASN A 307       5.323 -11.165   1.411  1.00 92.64           N  
ATOM   4931 HD21 ASN A 307       5.533 -10.248   1.780  1.00 92.64           H  
ATOM   4932 HD22 ASN A 307       6.067 -11.844   1.343  1.00 92.64           H  
ATOM   4933  OD1 ASN A 307       3.181 -10.785   1.646  1.00 92.64           O  
ATOM   4934  N   MET A 308       2.273 -15.876   3.217  1.00 90.02           N  
ATOM   4935  H   MET A 308       2.541 -15.487   4.110  1.00 90.02           H  
ATOM   4936  CA  MET A 308       1.924 -17.310   3.155  1.00 90.02           C  
ATOM   4937  HA  MET A 308       2.678 -17.838   2.572  1.00 90.02           H  
ATOM   4938  C   MET A 308       0.584 -17.546   2.478  1.00 90.02           C
[truncated: 486,577 more chars]
