# Supplementary material for: In silico screening by AlphaFold2 program revealed the potential binding partners of nuage-localizing proteins and piRNA-related proteins
Source: eLife. 2025 Apr 22;13:RP101967. doi: 10.7554/eLife.101967 (PMC12014135; doi:10.7554/eLife.101967)
Supplement: Figure 4—source data 1. [file elife-101967-fig4-data1.zip › Figure 4-Source Data 1/iii_Pka-C1_tej_relaxed_model_4_multimer_v2_pred_0.pdb]

ATOM      1  N   MET A   1      24.155  -2.308  44.251  1.00 30.09           N  
ATOM      2  H   MET A   1      24.626  -1.649  44.854  1.00 30.09           H  
ATOM      3  H2  MET A   1      24.616  -2.323  43.352  1.00 30.09           H  
ATOM      4  H3  MET A   1      24.228  -3.227  44.664  1.00 30.09           H  
ATOM      5  CA  MET A   1      22.727  -1.941  44.088  1.00 30.09           C  
ATOM      6  HA  MET A   1      22.252  -2.701  43.467  1.00 30.09           H  
ATOM      7  C   MET A   1      22.520  -0.637  43.311  1.00 30.09           C  
ATOM      8  CB  MET A   1      21.962  -1.929  45.422  1.00 30.09           C  
ATOM      9  HB2 MET A   1      21.008  -1.421  45.282  1.00 30.09           H  
ATOM     10  HB3 MET A   1      22.534  -1.392  46.179  1.00 30.09           H  
ATOM     11  O   MET A   1      21.636  -0.626  42.472  1.00 30.09           O  
ATOM     12  CG  MET A   1      21.669  -3.358  45.899  1.00 30.09           C  
ATOM     13  HG2 MET A   1      22.606  -3.893  46.052  1.00 30.09           H  
ATOM     14  HG3 MET A   1      21.098  -3.873  45.126  1.00 30.09           H  
ATOM     15  SD  MET A   1      20.720  -3.423  47.437  1.00 30.09           S  
ATOM     16  CE  MET A   1      20.409  -5.205  47.572  1.00 30.09           C  
ATOM     17  HE1 MET A   1      21.354  -5.744  47.633  1.00 30.09           H  
ATOM     18  HE2 MET A   1      19.828  -5.402  48.473  1.00 30.09           H  
ATOM     19  HE3 MET A   1      19.846  -5.549  46.704  1.00 30.09           H  
ATOM     20  N   GLY A   2      23.297   0.434  43.534  1.00 29.02           N  
ATOM     21  H   GLY A   2      24.011   0.412  44.248  1.00 29.02           H  
ATOM     22  CA  GLY A   2      22.980   1.783  43.019  1.00 29.02           C  
ATOM     23  HA2 GLY A   2      23.735   2.476  43.391  1.00 29.02           H  
ATOM     24  HA3 GLY A   2      22.025   2.096  43.441  1.00 29.02           H  
ATOM     25  C   GLY A   2      22.889   2.011  41.495  1.00 29.02           C  
ATOM     26  O   GLY A   2      22.363   3.042  41.091  1.00 29.02           O  
ATOM     27  N   ASN A   3      23.345   1.088  40.637  1.00 34.70           N  
ATOM     28  H   ASN A   3      23.828   0.282  41.008  1.00 34.70           H  
ATOM     29  CA  ASN A   3      23.473   1.335  39.189  1.00 34.70           C  
ATOM     30  HA  ASN A   3      24.114   2.206  39.057  1.00 34.70           H  
ATOM     31  C   ASN A   3      22.158   1.674  38.457  1.00 34.70           C  
ATOM     32  CB  ASN A   3      24.155   0.135  38.497  1.00 34.70           C  
ATOM     33  HB2 ASN A   3      23.615  -0.785  38.720  1.00 34.70           H  
ATOM     34  HB3 ASN A   3      24.105   0.292  37.420  1.00 34.70           H  
ATOM     35  O   ASN A   3      22.220   2.293  37.401  1.00 34.70           O  
ATOM     36  CG  ASN A   3      25.618  -0.047  38.866  1.00 34.70           C  
ATOM     37  ND2 ASN A   3      26.406  -0.642  38.003  1.00 34.70           N  
ATOM     38 HD21 ASN A   3      27.381  -0.714  38.259  1.00 34.70           H  
ATOM     39 HD22 ASN A   3      26.069  -0.908  37.089  1.00 34.70           H  
ATOM     40  OD1 ASN A   3      26.058   0.290  39.952  1.00 34.70           O  
ATOM     41  N   ASN A   4      20.985   1.307  38.987  1.00 37.21           N  
ATOM     42  H   ASN A   4      20.985   0.798  39.860  1.00 37.21           H  
ATOM     43  CA  ASN A   4      19.707   1.548  38.301  1.00 37.21           C  
ATOM     44  HA  ASN A   4      19.820   1.256  37.257  1.00 37.21           H  
ATOM     45  C   ASN A   4      19.281   3.029  38.262  1.00 37.21           C  
ATOM     46  CB  ASN A   4      18.599   0.675  38.922  1.00 37.21           C  
ATOM     47  HB2 ASN A   4      18.627   0.746  40.009  1.00 37.21           H  
ATOM     48  HB3 ASN A   4      17.635   1.059  38.588  1.00 37.21           H  
ATOM     49  O   ASN A   4      18.440   3.380  37.443  1.00 37.21           O  
ATOM     50  CG  ASN A   4      18.656  -0.788  38.511  1.00 37.21           C  
ATOM     51  ND2 ASN A   4      17.634  -1.548  38.824  1.00 37.21           N  
ATOM     52 HD21 ASN A   4      16.821  -1.155  39.277  1.00 37.21           H  
ATOM     53 HD22 ASN A   4      17.682  -2.507  38.510  1.00 37.21           H  
ATOM     54  OD1 ASN A   4      19.605  -1.279  37.925  1.00 37.21           O  
ATOM     55  N   ALA A   5      19.835   3.901  39.113  1.00 40.76           N  
ATOM     56  H   ALA A   5      20.549   3.583  39.752  1.00 40.76           H  
ATOM     57  CA  ALA A   5      19.414   5.306  39.188  1.00 40.76           C  
ATOM     58  HA  ALA A   5      18.325   5.346  39.190  1.00 40.76           H  
ATOM     59  C   ALA A   5      19.882   6.169  37.994  1.00 40.76           C  
ATOM     60  CB  ALA A   5      19.914   5.874  40.522  1.00 40.76           C  
ATOM     61  HB1 ALA A   5      19.577   6.906  40.624  1.00 40.76           H  
ATOM     62  HB2 ALA A   5      19.513   5.290  41.350  1.00 40.76           H  
ATOM     63  HB3 ALA A   5      21.004   5.852  40.555  1.00 40.76           H  
ATOM     64  O   ALA A   5      19.348   7.249  37.753  1.00 40.76           O  
ATOM     65  N   THR A   6      20.882   5.718  37.231  1.00 43.41           N  
ATOM     66  H   THR A   6      21.273   4.805  37.415  1.00 43.41           H  
ATOM     67  CA  THR A   6      21.473   6.515  36.139  1.00 43.41           C  
ATOM     68  HA  THR A   6      21.496   7.562  36.441  1.00 43.41           H  
ATOM     69  C   THR A   6      20.671   6.459  34.838  1.00 43.41           C  
ATOM     70  CB  THR A   6      22.917   6.080  35.864  1.00 43.41           C  
ATOM     71  HB  THR A   6      23.309   6.645  35.019  1.00 43.41           H  
ATOM     72  O   THR A   6      20.757   7.383  34.030  1.00 43.41           O  
ATOM     73  CG2 THR A   6      23.835   6.302  37.066  1.00 43.41           C  
ATOM     74 HG21 THR A   6      23.792   7.349  37.366  1.00 43.41           H  
ATOM     75 HG22 THR A   6      24.862   6.061  36.794  1.00 43.41           H  
ATOM     76 HG23 THR A   6      23.526   5.679  37.906  1.00 43.41           H  
ATOM     77  OG1 THR A   6      22.946   4.707  35.559  1.00 43.41           O  
ATOM     78  HG1 THR A   6      23.777   4.347  35.876  1.00 43.41           H  
ATOM     79  N   THR A   7      19.873   5.408  34.623  1.00 48.15           N  
ATOM     80  H   THR A   7      19.827   4.678  35.320  1.00 48.15           H  
ATOM     81  CA  THR A   7      19.037   5.257  33.420  1.00 48.15           C  
ATOM     82  HA  THR A   7      19.555   5.709  32.573  1.00 48.15           H  
ATOM     83  C   THR A   7      17.697   5.980  33.529  1.00 48.15           C  
ATOM     84  CB  THR A   7      18.795   3.782  33.077  1.00 48.15           C  
ATOM     85  HB  THR A   7      18.072   3.714  32.265  1.00 48.15           H  
ATOM     86  O   THR A   7      17.135   6.342  32.497  1.00 48.15           O  
ATOM     87  CG2 THR A   7      20.076   3.072  32.645  1.00 48.15           C  
ATOM     88 HG21 THR A   7      20.800   3.071  33.460  1.00 48.15           H  
ATOM     89 HG22 THR A   7      20.507   3.587  31.787  1.00 48.15           H  
ATOM     90 HG23 THR A   7      19.852   2.044  32.360  1.00 48.15           H  
ATOM     91  OG1 THR A   7      18.299   3.094  34.199  1.00 48.15           O  
ATOM     92  HG1 THR A   7      18.277   2.156  33.993  1.00 48.15           H  
ATOM     93  N   SER A   8      17.200   6.235  34.746  1.00 47.35           N  
ATOM     94  H   SER A   8      17.678   5.881  35.562  1.00 47.35           H  
ATOM     95  CA  SER A   8      16.020   7.076  34.970  1.00 47.35           C  
ATOM     96  HA  SER A   8      15.240   6.769  34.272  1.00 47.35           H  
ATOM     97  C   SER A   8      16.309   8.546  34.670  1.00 47.35           C  
ATOM     98  CB  SER A   8      15.456   6.892  36.386  1.00 47.35           C  
ATOM     99  HB2 SER A   8      14.766   7.702  36.621  1.00 47.35           H  
ATOM    100  HB3 SER A   8      14.901   5.954  36.409  1.00 47.35           H  
ATOM    101  O   SER A   8      15.596   9.131  33.862  1.00 47.35           O  
ATOM    102  OG  SER A   8      16.473   6.818  37.368  1.00 47.35           O  
ATOM    103  HG  SER A   8      16.751   7.699  37.630  1.00 47.35           H  
ATOM    104  N   ASN A   9      17.378   9.124  35.234  1.00 45.82           N  
ATOM    105  H   ASN A   9      17.913   8.607  35.918  1.00 45.82           H  
ATOM    106  CA  ASN A   9      17.668  10.555  35.068  1.00 45.82           C  
ATOM    107  HA  ASN A   9      16.796  11.127  35.386  1.00 45.82           H  
ATOM    108  C   ASN A   9      17.898  10.927  33.596  1.00 45.82           C  
ATOM    109  CB  ASN A   9      18.852  10.972  35.956  1.00 45.82           C  
ATOM    110  HB2 ASN A   9      19.702  10.307  35.800  1.00 45.82           H  
ATOM    111  HB3 ASN A   9      19.150  11.978  35.663  1.00 45.82           H  
ATOM    112  O   ASN A   9      17.231  11.820  33.090  1.00 45.82           O  
ATOM    113  CG  ASN A   9      18.511  11.000  37.438  1.00 45.82           C  
ATOM    114  ND2 ASN A   9      19.170  11.842  38.198  1.00 45.82           N  
ATOM    115 HD21 ASN A   9      19.769  12.535  37.775  1.00 45.82           H  
ATOM    116 HD22 ASN A   9      18.866  11.907  39.159  1.00 45.82           H  
ATOM    117  OD1 ASN A   9      17.673  10.261  37.933  1.00 45.82           O  
ATOM    118  N   LYS A  10      18.710  10.151  32.860  1.00 50.33           N  
ATOM    119  H   LYS A  10      19.220   9.416  33.328  1.00 50.33           H  
ATOM    120  CA  LYS A  10      18.940  10.382  31.420  1.00 50.33           C  
ATOM    121  HA  LYS A  10      19.314  11.398  31.293  1.00 50.33           H  
ATOM    122  C   LYS A  10      17.675  10.322  30.551  1.00 50.33           C  
ATOM    123  CB  LYS A  10      19.972   9.383  30.878  1.00 50.33           C  
ATOM    124  HB2 LYS A  10      19.922   9.398  29.789  1.00 50.33           H  
ATOM    125  HB3 LYS A  10      19.732   8.376  31.217  1.00 50.33           H  
ATOM    126  O   LYS A  10      17.696  10.822  29.431  1.00 50.33           O  
ATOM    127  CG  LYS A  10      21.400   9.756  31.291  1.00 50.33           C  
ATOM    128  HG2 LYS A  10      21.570  10.807  31.060  1.00 50.33           H  
ATOM    129  HG3 LYS A  10      21.530   9.604  32.363  1.00 50.33           H  
ATOM    130  CD  LYS A  10      22.413   8.907  30.514  1.00 50.33           C  
ATOM    131  HD2 LYS A  10      22.332   7.865  30.823  1.00 50.33           H  
ATOM    132  HD3 LYS A  10      22.194   8.989  29.449  1.00 50.33           H  
ATOM    133  CE  LYS A  10      23.824   9.437  30.780  1.00 50.33           C  
ATOM    134  HE2 LYS A  10      23.809  10.518  30.644  1.00 50.33           H  
ATOM    135  HE3 LYS A  10      24.084   9.240  31.820  1.00 50.33           H  
ATOM    136  NZ  LYS A  10      24.816   8.831  29.858  1.00 50.33           N  
ATOM    137  HZ1 LYS A  10      25.733   9.215  30.033  1.00 50.33           H  
ATOM    138  HZ2 LYS A  10      24.845   7.828  29.967  1.00 50.33           H  
ATOM    139  HZ3 LYS A  10      24.568   9.050  28.903  1.00 50.33           H  
ATOM    140  N   LYS A  11      16.591   9.689  31.019  1.00 52.16           N  
ATOM    141  H   LYS A  11      16.620   9.344  31.968  1.00 52.16           H  
ATOM    142  CA  LYS A  11      15.292   9.701  30.326  1.00 52.16           C  
ATOM    143  HA  LYS A  11      15.464   9.785  29.253  1.00 52.16           H  
ATOM    144  C   LYS A  11      14.437  10.926  30.655  1.00 52.16           C  
ATOM    145  CB  LYS A  11      14.505   8.408  30.593  1.00 52.16           C  
ATOM    146  HB2 LYS A  11      13.452   8.607  30.400  1.00 52.16           H  
ATOM    147  HB3 LYS A  11      14.602   8.109  31.637  1.00 52.16           H  
ATOM    148  O   LYS A  11      13.531  11.204  29.878  1.00 52.16           O  
ATOM    149  CG  LYS A  11      14.951   7.264  29.672  1.00 52.16           C  
ATOM    150  HG2 LYS A  11      15.053   7.646  28.656  1.00 52.16           H  
ATOM    151  HG3 LYS A  11      15.915   6.877  30.002  1.00 52.16           H  
ATOM    152  CD  LYS A  11      13.902   6.144  29.666  1.00 52.16           C  
ATOM    153  HD2 LYS A  11      13.853   5.683  30.652  1.00 52.16           H  
ATOM    154  HD3 LYS A  11      12.930   6.575  29.423  1.00 52.16           H  
ATOM    155  CE  LYS A  11      14.263   5.100  28.605  1.00 52.16           C  
ATOM    156  HE2 LYS A  11      15.160   4.572  28.929  1.00 52.16           H  
ATOM    157  HE3 LYS A  11      14.500   5.623  27.678  1.00 52.16           H  
ATOM    158  NZ  LYS A  11      13.149   4.151  28.365  1.00 52.16           N  
ATOM    159  HZ1 LYS A  11      12.846   3.707  29.220  1.00 52.16           H  
ATOM    160  HZ2 LYS A  11      13.407   3.448  27.688  1.00 52.16           H  
ATOM    161  HZ3 LYS A  11      12.345   4.615  27.966  1.00 52.16           H  
ATOM    162  N   VAL A  12      14.706  11.632  31.754  1.00 52.89           N  
ATOM    163  H   VAL A  12      15.508  11.378  32.313  1.00 52.89           H  
ATOM    164  CA  VAL A  12      14.048  12.907  32.080  1.00 52.89           C  
ATOM    165  HA  VAL A  12      12.992  12.836  31.821  1.00 52.89           H  
ATOM    166  C   VAL A  12      14.636  14.009  31.201  1.00 52.89           C  
ATOM    167  CB  VAL A  12      14.128  13.234  33.584  1.00 52.89           C  
ATOM    168  HB  VAL A  12      15.171  13.324  33.888  1.00 52.89           H  
ATOM    169  O   VAL A  12      13.890  14.569  30.405  1.00 52.89           O  
ATOM    170  CG1 VAL A  12      13.405  14.543  33.912  1.00 52.89           C  
ATOM    171 HG11 VAL A  12      13.436  14.738  34.983  1.00 52.89           H  
ATOM    172 HG12 VAL A  12      13.901  15.379  33.419  1.00 52.89           H  
ATOM    173 HG13 VAL A  12      12.368  14.511  33.578  1.00 52.89           H  
ATOM    174  CG2 VAL A  12      13.468  12.122  34.417  1.00 52.89           C  
ATOM    175 HG21 VAL A  12      12.428  12.003  34.115  1.00 52.89           H  
ATOM    176 HG22 VAL A  12      13.509  12.389  35.473  1.00 52.89           H  
ATOM    177 HG23 VAL A  12      14.001  11.181  34.278  1.00 52.89           H  
ATOM    178  N   ASP A  13      15.966  14.179  31.197  1.00 59.77           N  
ATOM    179  H   ASP A  13      16.502  13.794  31.961  1.00 59.77           H  
ATOM    180  CA  ASP A  13      16.669  15.141  30.326  1.00 59.77           C  
ATOM    181  HA  ASP A  13      16.436  16.153  30.659  1.00 59.77           H  
ATOM    182  C   ASP A  13      16.246  14.989  28.845  1.00 59.77           C  
ATOM    183  CB  ASP A  13      18.201  14.926  30.400  1.00 59.77           C  
ATOM    184  HB2 ASP A  13      18.686  15.762  29.896  1.00 59.77           H  
ATOM    185  HB3 ASP A  13      18.443  14.028  29.833  1.00 59.77           H  
ATOM    186  O   ASP A  13      15.960  15.957  28.140  1.00 59.77           O  
ATOM    187  CG  ASP A  13      18.838  14.766  31.791  1.00 59.77           C  
ATOM    188  OD1 ASP A  13      18.276  15.259  32.789  1.00 59.77           O  
ATOM    189  OD2 ASP A  13      19.884  14.071  31.851  1.00 59.77           O  
ATOM    190  N   ALA A  14      16.158  13.740  28.366  1.00 69.21           N  
ATOM    191  H   ALA A  14      16.439  12.991  28.982  1.00 69.21           H  
ATOM    192  CA  ALA A  14      15.764  13.407  26.995  1.00 69.21           C  
ATOM    193  HA  ALA A  14      16.298  14.069  26.314  1.00 69.21           H  
ATOM    194  C   ALA A  14      14.258  13.581  26.700  1.00 69.21           C  
ATOM    195  CB  ALA A  14      16.214  11.970  26.710  1.00 69.21           C  
ATOM    196  HB1 ALA A  14      15.997  11.723  25.671  1.00 69.21           H  
ATOM    197  HB2 ALA A  14      17.287  11.881  26.879  1.00 69.21           H  
ATOM    198  HB3 ALA A  14      15.682  11.280  27.365  1.00 69.21           H  
ATOM    199  O   ALA A  14      13.868  13.595  25.534  1.00 69.21           O  
ATOM    200  N   ALA A  15      13.403  13.673  27.722  1.00 74.03           N  
ATOM    201  H   ALA A  15      13.777  13.700  28.659  1.00 74.03           H  
ATOM    202  CA  ALA A  15      11.979  13.969  27.564  1.00 74.03           C  
ATOM    203  HA  ALA A  15      11.641  13.620  26.588  1.00 74.03           H  
ATOM    204  C   ALA A  15      11.712  15.481  27.616  1.00 74.03           C  
ATOM    205  CB  ALA A  15      11.190  13.209  28.637  1.00 74.03           C  
ATOM    206  HB1 ALA A  15      11.363  12.138  28.532  1.00 74.03           H  
ATOM    207  HB2 ALA A  15      11.506  13.531  29.629  1.00 74.03           H  
ATOM    208  HB3 ALA A  15      10.126  13.415  28.519  1.00 74.03           H  
ATOM    209  O   ALA A  15      10.894  15.979  26.844  1.00 74.03           O  
ATOM    210  N   GLU A  16      12.427  16.206  28.478  1.00 74.23           N  
ATOM    211  H   GLU A  16      13.052  15.733  29.115  1.00 74.23           H  
ATOM    212  CA  GLU A  16      12.344  17.665  28.594  1.00 74.23           C  
ATOM    213  HA  GLU A  16      11.295  17.954  28.659  1.00 74.23           H  
ATOM    214  C   GLU A  16      12.885  18.340  27.327  1.00 74.23           C  
ATOM    215  CB  GLU A  16      13.027  18.124  29.897  1.00 74.23           C  
ATOM    216  HB2 GLU A  16      14.032  17.706  29.948  1.00 74.23           H  
ATOM    217  HB3 GLU A  16      13.088  19.212  29.907  1.00 74.23           H  
ATOM    218  O   GLU A  16      12.147  19.085  26.689  1.00 74.23           O  
ATOM    219  CG  GLU A  16      12.185  17.657  31.102  1.00 74.23           C  
ATOM    220  HG2 GLU A  16      11.191  18.096  31.009  1.00 74.23           H  
ATOM    221  HG3 GLU A  16      12.060  16.575  31.058  1.00 74.23           H  
ATOM    222  CD  GLU A  16      12.756  18.005  32.485  1.00 74.23           C  
ATOM    223  OE1 GLU A  16      11.928  18.082  33.424  1.00 74.23           O  
ATOM    224  OE2 GLU A  16      13.994  18.096  32.624  1.00 74.23           O  
ATOM    225  N   THR A  17      14.068  17.951  26.840  1.00 78.74           N  
ATOM    226  H   THR A  17      14.645  17.353  27.415  1.00 78.74           H  
ATOM    227  CA  THR A  17      14.624  18.469  25.568  1.00 78.74           C  
ATOM    228  HA  THR A  17      14.689  19.554  25.643  1.00 78.74           H  
ATOM    229  C   THR A  17      13.757  18.171  24.334  1.00 78.74           C  
ATOM    230  CB  THR A  17      16.039  17.931  25.311  1.00 78.74           C  
ATOM    231  HB  THR A  17      16.329  18.172  24.289  1.00 78.74           H  
ATOM    232  O   THR A  17      13.699  18.975  23.404  1.00 78.74           O  
ATOM    233  CG2 THR A  17      17.072  18.543  26.254  1.00 78.74           C  
ATOM    234 HG21 THR A  17      17.090  19.624  26.110  1.00 78.74           H  
ATOM    235 HG22 THR A  17      18.060  18.138  26.035  1.00 78.74           H  
ATOM    236 HG23 THR A  17      16.814  18.342  27.293  1.00 78.74           H  
ATOM    237  OG1 THR A  17      16.100  16.530  25.486  1.00 78.74           O  
ATOM    238  HG1 THR A  17      16.107  16.388  26.435  1.00 78.74           H  
ATOM    239  N   VAL A  18      13.032  17.043  24.306  1.00 84.75           N  
ATOM    240  H   VAL A  18      13.124  16.407  25.086  1.00 84.75           H  
ATOM    241  CA  VAL A  18      12.044  16.756  23.243  1.00 84.75           C  
ATOM    242  HA  VAL A  18      12.489  17.012  22.281  1.00 84.75           H  
ATOM    243  C   VAL A  18      10.805  17.645  23.382  1.00 84.75           C  
ATOM    244  CB  VAL A  18      11.675  15.257  23.207  1.00 84.75           C  
ATOM    245  HB  VAL A  18      11.481  14.912  24.223  1.00 84.75           H  
ATOM    246  O   VAL A  18      10.264  18.085  22.369  1.00 84.75           O  
ATOM    247  CG1 VAL A  18      10.441  14.934  22.348  1.00 84.75           C  
ATOM    248 HG11 VAL A  18      10.569  15.335  21.343  1.00 84.75           H  
ATOM    249 HG12 VAL A  18       9.550  15.375  22.793  1.00 84.75           H  
ATOM    250 HG13 VAL A  18      10.289  13.856  22.293  1.00 84.75           H  
ATOM    251  CG2 VAL A  18      12.841  14.448  22.621  1.00 84.75           C  
ATOM    252 HG21 VAL A  18      12.636  13.382  22.714  1.00 84.75           H  
ATOM    253 HG22 VAL A  18      12.992  14.711  21.574  1.00 84.75           H  
ATOM    254 HG23 VAL A  18      13.756  14.671  23.170  1.00 84.75           H  
ATOM    255  N   LYS A  19      10.357  17.938  24.609  1.00 85.19           N  
ATOM    256  H   LYS A  19      10.874  17.591  25.404  1.00 85.19           H  
ATOM    257  CA  LYS A  19       9.234  18.852  24.860  1.00 85.19           C  
ATOM    258  HA  LYS A  19       8.397  18.561  24.225  1.00 85.19           H  
ATOM    259  C   LYS A  19       9.582  20.288  24.459  1.00 85.19           C  
ATOM    260  CB  LYS A  19       8.799  18.736  26.330  1.00 85.19           C  
ATOM    261  HB2 LYS A  19       8.496  17.708  26.530  1.00 85.19           H  
ATOM    262  HB3 LYS A  19       9.642  18.978  26.976  1.00 85.19           H  
ATOM    263  O   LYS A  19       8.799  20.890  23.735  1.00 85.19           O  
ATOM    264  CG  LYS A  19       7.637  19.682  26.669  1.00 85.19           C  
ATOM    265  HG2 LYS A  19       7.943  20.708  26.462  1.00 85.19           H  
ATOM    266  HG3 LYS A  19       6.771  19.443  26.052  1.00 85.19           H  
ATOM    267  CD  LYS A  19       7.265  19.574  28.152  1.00 85.19           C  
ATOM    268  HD2 LYS A  19       6.824  18.593  28.328  1.00 85.19           H  
ATOM    269  HD3 LYS A  19       8.165  19.657  28.763  1.00 85.19           H  
ATOM    270  CE  LYS A  19       6.265  20.657  28.579  1.00 85.19           C  
ATOM    271  HE2 LYS A  19       5.867  20.392  29.559  1.00 85.19           H  
ATOM    272  HE3 LYS A  19       5.443  20.691  27.864  1.00 85.19           H  
ATOM    273  NZ  LYS A  19       6.890  22.000  28.654  1.00 85.19           N  
ATOM    274  HZ1 LYS A  19       6.237  22.716  28.937  1.00 85.19           H  
ATOM    275  HZ2 LYS A  19       7.753  22.040  29.178  1.00 85.19           H  
ATOM    276  HZ3 LYS A  19       7.109  22.327  27.724  1.00 85.19           H  
ATOM    277  N   GLU A  20      10.748  20.792  24.858  1.00 86.59           N  
ATOM    278  H   GLU A  20      11.321  20.233  25.473  1.00 86.59           H  
ATOM    279  CA  GLU A  20      11.256  22.124  24.489  1.00 86.59           C  
ATOM    280  HA  GLU A  20      10.599  22.899  24.886  1.00 86.59           H  
ATOM    281  C   GLU A  20      11.319  22.299  22.965  1.00 86.59           C  
ATOM    282  CB  GLU A  20      12.666  22.307  25.074  1.00 86.59           C  
ATOM    283  HB2 GLU A  20      13.267  21.449  24.774  1.00 86.59           H  
ATOM    284  HB3 GLU A  20      13.114  23.205  24.648  1.00 86.59           H  
ATOM    285  O   GLU A  20      10.790  23.270  22.422  1.00 86.59           O  
ATOM    286  CG  GLU A  20      12.677  22.442  26.605  1.00 86.59           C  
ATOM    287  HG2 GLU A  20      12.076  21.648  27.048  1.00 86.59           H  
ATOM    288  HG3 GLU A  20      12.204  23.389  26.866  1.00 86.59           H  
ATOM    289  CD  GLU A  20      14.092  22.385  27.210  1.00 86.59           C  
ATOM    290  OE1 GLU A  20      14.219  22.797  28.384  1.00 86.59           O  
ATOM    291  OE2 GLU A  20      15.028  21.907  26.523  1.00 86.59           O  
ATOM    292  N   PHE A  21      11.884  21.313  22.257  1.00 90.55           N  
ATOM    293  H   PHE A  21      12.343  20.565  22.758  1.00 90.55           H  
ATOM    294  CA  PHE A  21      11.918  21.301  20.793  1.00 90.55           C  
ATOM    295  HA  PHE A  21      12.451  22.189  20.450  1.00 90.55           H  
ATOM    296  C   PHE A  21      10.512  21.358  20.170  1.00 90.55           C  
ATOM    297  CB  PHE A  21      12.681  20.054  20.317  1.00 90.55           C  
ATOM    298  HB2 PHE A  21      13.737  20.168  20.563  1.00 90.55           H  
ATOM    299  HB3 PHE A  21      12.310  19.182  20.855  1.00 90.55           H  
ATOM    300  O   PHE A  21      10.298  22.092  19.206  1.00 90.55           O  
ATOM    301  CG  PHE A  21      12.534  19.802  18.829  1.00 90.55           C  
ATOM    302  CD1 PHE A  21      11.544  18.915  18.367  1.00 90.55           C  
ATOM    303  HD1 PHE A  21      10.941  18.369  19.077  1.00 90.55           H  
ATOM    304  CD2 PHE A  21      13.290  20.547  17.905  1.00 90.55           C  
ATOM    305  HD2 PHE A  21      14.020  21.260  18.258  1.00 90.55           H  
ATOM    306  CE1 PHE A  21      11.289  18.794  16.991  1.00 90.55           C  
ATOM    307  HE1 PHE A  21      10.487  18.152  16.657  1.00 90.55           H  
ATOM    308  CE2 PHE A  21      13.048  20.413  16.526  1.00 90.55           C  
ATOM    309  HE2 PHE A  21      13.603  21.017  15.824  1.00 90.55           H  
ATOM    310  CZ  PHE A  21      12.043  19.541  16.068  1.00 90.55           C  
ATOM    311  HZ  PHE A  21      11.832  19.473  15.011  1.00 90.55           H  
ATOM    312  N   LEU A  22       9.548  20.598  20.702  1.00 92.24           N  
ATOM    313  H   LEU A  22       9.773  20.037  21.512  1.00 92.24           H  
ATOM    314  CA  LEU A  22       8.171  20.586  20.197  1.00 92.24           C  
ATOM    315  HA  LEU A  22       8.203  20.512  19.110  1.00 92.24           H  
ATOM    316  C   LEU A  22       7.418  21.892  20.504  1.00 92.24           C  
ATOM    317  CB  LEU A  22       7.430  19.359  20.756  1.00 92.24           C  
ATOM    318  HB2 LEU A  22       6.364  19.484  20.568  1.00 92.24           H  
ATOM    319  HB3 LEU A  22       7.571  19.334  21.837  1.00 92.24           H  
ATOM    320  O   LEU A  22       6.607  22.325  19.685  1.00 92.24           O  
ATOM    321  CG  LEU A  22       7.868  18.011  20.151  1.00 92.24           C  
ATOM    322  HG  LEU A  22       8.950  17.903  20.221  1.00 92.24           H  
ATOM    323  CD1 LEU A  22       7.218  16.864  20.927  1.00 92.24           C  
ATOM    324 HD11 LEU A  22       7.501  16.937  21.977  1.00 92.24           H  
ATOM    325 HD12 LEU A  22       7.572  15.910  20.537  1.00 92.24           H  
ATOM    326 HD13 LEU A  22       6.133  16.919  20.834  1.00 92.24           H  
ATOM    327  CD2 LEU A  22       7.472  17.861  18.679  1.00 92.24           C  
ATOM    328 HD21 LEU A  22       6.396  17.999  18.567  1.00 92.24           H  
ATOM    329 HD22 LEU A  22       7.995  18.603  18.075  1.00 92.24           H  
ATOM    330 HD23 LEU A  22       7.747  16.868  18.323  1.00 92.24           H  
ATOM    331  N   GLU A  23       7.705  22.538  21.636  1.00 92.39           N  
ATOM    332  H   GLU A  23       8.361  22.115  22.277  1.00 92.39           H  
ATOM    333  CA  GLU A  23       7.144  23.844  22.003  1.00 92.39           C  
ATOM    334  HA  GLU A  23       6.068  23.812  21.834  1.00 92.39           H  
ATOM    335  C   GLU A  23       7.660  24.946  21.061  1.00 92.39           C  
ATOM    336  CB  GLU A  23       7.361  24.117  23.512  1.00 92.39           C  
ATOM    337  HB2 GLU A  23       7.169  25.168  23.727  1.00 92.39           H  
ATOM    338  HB3 GLU A  23       8.385  23.872  23.794  1.00 92.39           H  
ATOM    339  O   GLU A  23       6.841  25.595  20.407  1.00 92.39           O  
ATOM    340  CG  GLU A  23       6.358  23.254  24.304  1.00 92.39           C  
ATOM    341  HG2 GLU A  23       5.357  23.600  24.045  1.00 92.39           H  
ATOM    342  HG3 GLU A  23       6.449  22.222  23.967  1.00 92.39           H  
ATOM    343  CD  GLU A  23       6.471  23.227  25.835  1.00 92.39           C  
ATOM    344  OE1 GLU A  23       5.484  22.799  26.484  1.00 92.39           O  
ATOM    345  OE2 GLU A  23       7.551  23.424  26.432  1.00 92.39           O  
ATOM    346  N   GLN A  24       8.980  25.060  20.849  1.00 92.06           N  
ATOM    347  H   GLN A  24       9.611  24.490  21.394  1.00 92.06           H  
ATOM    348  CA  GLN A  24       9.547  25.985  19.850  1.00 92.06           C  
ATOM    349  HA  GLN A  24       9.253  27.001  20.115  1.00 92.06           H  
ATOM    350  C   GLN A  24       9.013  25.697  18.435  1.00 92.06           C  
ATOM    351  CB  GLN A  24      11.087  25.902  19.863  1.00 92.06           C  
ATOM    352  HB2 GLN A  24      11.453  26.107  20.869  1.00 92.06           H  
ATOM    353  HB3 GLN A  24      11.396  24.895  19.581  1.00 92.06           H  
ATOM    354  O   GLN A  24       8.596  26.608  17.717  1.00 92.06           O  
ATOM    355  CG  GLN A  24      11.707  26.918  18.882  1.00 92.06           C  
ATOM    356  HG2 GLN A  24      11.238  26.823  17.902  1.00 92.06           H  
ATOM    357  HG3 GLN A  24      11.517  27.930  19.240  1.00 92.06           H  
ATOM    358  CD  GLN A  24      13.207  26.750  18.665  1.00 92.06           C  
ATOM    359  NE2 GLN A  24      13.702  27.073  17.489  1.00 92.06           N  
ATOM    360 HE21 GLN A  24      14.696  26.946  17.368  1.00 92.06           H  
ATOM    361 HE22 GLN A  24      13.098  27.303  16.713  1.00 92.06           H  
ATOM    362  OE1 GLN A  24      13.964  26.315  19.518  1.00 92.06           O  
ATOM    363  N   ALA A  25       8.980  24.424  18.027  1.00 94.82           N  
ATOM    364  H   ALA A  25       9.361  23.711  18.632  1.00 94.82           H  
ATOM    365  CA  ALA A  25       8.467  24.028  16.718  1.00 94.82           C  
ATOM    366  HA  ALA A  25       9.055  24.528  15.948  1.00 94.82           H  
ATOM    367  C   ALA A  25       6.997  24.427  16.508  1.00 94.82           C  
ATOM    368  CB  ALA A  25       8.636  22.516  16.566  1.00 94.82           C  
ATOM    369  HB1 ALA A  25       8.180  22.206  15.625  1.00 94.82           H  
ATOM    370  HB2 ALA A  25       8.131  22.002  17.384  1.00 94.82           H  
ATOM    371  HB3 ALA A  25       9.695  22.256  16.570  1.00 94.82           H  
ATOM    372  O   ALA A  25       6.594  24.688  15.371  1.00 94.82           O  
ATOM    373  N   LYS A  26       6.197  24.492  17.583  1.00 94.91           N  
ATOM    374  H   LYS A  26       6.592  24.265  18.484  1.00 94.91           H  
ATOM    375  CA  LYS A  26       4.809  24.958  17.528  1.00 94.91           C  
ATOM    376  HA  LYS A  26       4.368  24.559  16.615  1.00 94.91           H  
ATOM    377  C   LYS A  26       4.716  26.473  17.381  1.00 94.91           C  
ATOM    378  CB  LYS A  26       4.016  24.404  18.723  1.00 94.91           C  
ATOM    379  HB2 LYS A  26       4.352  24.866  19.651  1.00 94.91           H  
ATOM    380  HB3 LYS A  26       4.205  23.332  18.779  1.00 94.91           H  
ATOM    381  O   LYS A  26       3.911  26.926  16.572  1.00 94.91           O  
ATOM    382  CG  LYS A  26       2.506  24.636  18.536  1.00 94.91           C  
ATOM    383  HG2 LYS A  26       2.254  24.439  17.494  1.00 94.91           H  
ATOM    384  HG3 LYS A  26       2.266  25.676  18.756  1.00 94.91           H  
ATOM    385  CD  LYS A  26       1.649  23.710  19.413  1.00 94.91           C  
ATOM    386  HD2 LYS A  26       1.988  22.685  19.261  1.00 94.91           H  
ATOM    387  HD3 LYS A  26       1.765  23.972  20.465  1.00 94.91           H  
ATOM    388  CE  LYS A  26       0.177  23.829  18.981  1.00 94.91           C  
ATOM    389  HE2 LYS A  26      -0.269  24.704  19.454  1.00 94.91           H  
ATOM    390  HE3 LYS A  26       0.161  24.005  17.905  1.00 94.91           H  
ATOM    391  NZ  LYS A  26      -0.606  22.597  19.267  1.00 94.91           N  
ATOM    392  HZ1 LYS A  26      -0.112  21.782  18.933  1.00 94.91           H  
ATOM    393  HZ2 LYS A  26      -0.758  22.468  20.258  1.00 94.91           H  
ATOM    394  HZ3 LYS A  26      -1.496  22.595  18.789  1.00 94.91           H  
ATOM    395  N   GLU A  27       5.549  27.245  18.071  1.00 93.45           N  
ATOM    396  H   GLU A  27       6.186  26.814  18.726  1.00 93.45           H  
ATOM    397  CA  GLU A  27       5.598  28.705  17.903  1.00 93.45           C  
ATOM    398  HA  GLU A  27       4.602  29.115  18.071  1.00 93.45           H  
ATOM    399  C   GLU A  27       6.004  29.104  16.475  1.00 93.45           C  
ATOM    400  CB  GLU A  27       6.546  29.333  18.935  1.00 93.45           C  
ATOM    401  HB2 GLU A  27       6.634  30.396  18.713  1.00 93.45           H  
ATOM    402  HB3 GLU A  27       7.532  28.874  18.856  1.00 93.45           H  
ATOM    403  O   GLU A  27       5.312  29.897  15.831  1.00 93.45           O  
ATOM    404  CG  GLU A  27       6.008  29.170  20.366  1.00 93.45           C  
ATOM    405  HG2 GLU A  27       5.962  28.110  20.616  1.00 93.45           H  
ATOM    406  HG3 GLU A  27       4.990  29.560  20.392  1.00 93.45           H  
ATOM    407  CD  GLU A  27       6.847  29.900  21.426  1.00 93.45           C  
ATOM    408  OE1 GLU A  27       6.361  29.953  22.578  1.00 93.45           O  
ATOM    409  OE2 GLU A  27       7.928  30.426  21.079  1.00 93.45           O  
ATOM    410  N   GLU A  28       7.056  28.482  15.931  1.00 95.08           N  
ATOM    411  H   GLU A  28       7.601  27.867  16.518  1.00 95.08           H  
ATOM    412  CA  GLU A  28       7.478  28.700  14.542  1.00 95.08           C  
ATOM    413  HA  GLU A  28       7.708  29.756  14.396  1.00 95.08           H  
ATOM    414  C   GLU A  28       6.394  28.318  13.523  1.00 95.08           C  
ATOM    415  CB  GLU A  28       8.718  27.861  14.221  1.00 95.08           C  
ATOM    416  HB2 GLU A  28       8.559  26.830  14.537  1.00 95.08           H  
ATOM    417  HB3 GLU A  28       8.817  27.867  13.135  1.00 95.08           H  
ATOM    418  O   GLU A  28       6.198  29.020  12.526  1.00 95.08           O  
ATOM    419  CG  GLU A  28      10.026  28.387  14.827  1.00 95.08           C  
ATOM    420  HG2 GLU A  28      10.131  29.442  14.575  1.00 95.08           H  
ATOM    421  HG3 GLU A  28       9.985  28.292  15.912  1.00 95.08           H  
ATOM    422  CD  GLU A  28      11.232  27.619  14.265  1.00 95.08           C  
ATOM    423  OE1 GLU A  28      12.193  27.391  15.039  1.00 95.08           O  
ATOM    424  OE2 GLU A  28      11.185  27.284  13.046  1.00 95.08           O  
ATOM    425  N   PHE A  29       5.698  27.200  13.752  1.00 96.43           N  
ATOM    426  H   PHE A  29       5.926  26.654  14.571  1.00 96.43           H  
ATOM    427  CA  PHE A  29       4.612  26.738  12.891  1.00 96.43           C  
ATOM    428  HA  PHE A  29       4.968  26.695  11.862  1.00 96.43           H  
ATOM    429  C   PHE A  29       3.419  27.700  12.917  1.00 96.43           C  
ATOM    430  CB  PHE A  29       4.193  25.325  13.313  1.00 96.43           C  
ATOM    431  HB2 PHE A  29       5.001  24.632  13.078  1.00 96.43           H  
ATOM    432  HB3 PHE A  29       4.050  25.312  14.393  1.00 96.43           H  
ATOM    433  O   PHE A  29       2.933  28.077  11.853  1.00 96.43           O  
ATOM    434  CG  PHE A  29       2.917  24.841  12.654  1.00 96.43           C  
ATOM    435  CD1 PHE A  29       1.691  24.947  13.335  1.00 96.43           C  
ATOM    436  HD1 PHE A  29       1.661  25.366  14.330  1.00 96.43           H  
ATOM    437  CD2 PHE A  29       2.947  24.307  11.354  1.00 96.43           C  
ATOM    438  HD2 PHE A  29       3.891  24.216  10.837  1.00 96.43           H  
ATOM    439  CE1 PHE A  29       0.506  24.519  12.717  1.00 96.43           C  
ATOM    440  HE1 PHE A  29      -0.430  24.594  13.251  1.00 96.43           H  
ATOM    441  CE2 PHE A  29       1.758  23.886  10.731  1.00 96.43           C  
ATOM    442  HE2 PHE A  29       1.789  23.481   9.730  1.00 96.43           H  
ATOM    443  CZ  PHE A  29       0.534  23.996  11.413  1.00 96.43           C  
ATOM    444  HZ  PHE A  29      -0.381  23.679  10.935  1.00 96.43           H  
ATOM    445  N   GLU A  30       2.957  28.127  14.097  1.00 95.13           N  
ATOM    446  H   GLU A  30       3.416  27.811  14.939  1.00 95.13           H  
ATOM    447  CA  GLU A  30       1.821  29.053  14.228  1.00 95.13           C  
ATOM    448  HA  GLU A  30       0.960  28.638  13.705  1.00 95.13           H  
ATOM    449  C   GLU A  30       2.130  30.413  13.581  1.00 95.13           C  
ATOM    450  CB  GLU A  30       1.445  29.244  15.710  1.00 95.13           C  
ATOM    451  HB2 GLU A  30       0.713  30.047  15.795  1.00 95.13           H  
ATOM    452  HB3 GLU A  30       2.338  29.561  16.249  1.00 95.13           H  
ATOM    453  O   GLU A  30       1.255  31.028  12.969  1.00 95.13           O  
ATOM    454  CG  GLU A  30       0.877  27.992  16.409  1.00 95.13           C  
ATOM    455  HG2 GLU A  30       0.977  28.140  17.484  1.00 95.13           H  
ATOM    456  HG3 GLU A  30       1.468  27.116  16.142  1.00 95.13           H  
ATOM    457  CD  GLU A  30      -0.593  27.673  16.102  1.00 95.13           C  
ATOM    458  OE1 GLU A  30      -1.238  26.974  16.921  1.00 95.13           O  
ATOM    459  OE2 GLU A  30      -1.108  28.003  15.009  1.00 95.13           O  
ATOM    460  N   ASP A  31       3.382  30.873  13.637  1.00 92.96           N  
ATOM    461  H   ASP A  31       4.066  30.368  14.183  1.00 92.96           H  
ATOM    462  CA  ASP A  31       3.796  32.084  12.935  1.00 92.96           C  
ATOM    463  HA  ASP A  31       3.088  32.873  13.187  1.00 92.96           H  
ATOM    464  C   ASP A  31       3.746  31.937  11.403  1.00 92.96           C  
ATOM    465  CB  ASP A  31       5.175  32.523  13.426  1.00 92.96           C  
ATOM    466  HB2 ASP A  31       5.929  31.788  13.143  1.00 92.96           H  
ATOM    467  HB3 ASP A  31       5.165  32.624  14.512  1.00 92.96           H  
ATOM    468  O   ASP A  31       3.072  32.718  10.721  1.00 92.96           O  
ATOM    469  CG  ASP A  31       5.476  33.871  12.798  1.00 92.96           C  
ATOM    470  OD1 ASP A  31       4.698  34.802  13.103  1.00 92.96           O  
ATOM    471  OD2 ASP A  31       6.366  33.918  11.917  1.00 92.96           O  
ATOM    472  N   LYS A  32       4.374  30.887  10.856  1.00 93.95           N  
ATOM    473  H   LYS A  32       4.873  30.265  11.475  1.00 93.95           H  
ATOM    474  CA  LYS A  32       4.333  30.577   9.414  1.00 93.95           C  
ATOM    475  HA  LYS A  32       4.716  31.432   8.857  1.00 93.95           H  
ATOM    476  C   LYS A  32       2.884  30.354   8.926  1.00 93.95           C  
ATOM    477  CB  LYS A  32       5.231  29.351   9.130  1.00 93.95           C  
ATOM    478  HB2 LYS A  32       4.878  28.524   9.746  1.00 93.95           H  
ATOM    479  HB3 LYS A  32       5.106  29.081   8.082  1.00 93.95           H  
ATOM    480  O   LYS A  32       2.511  30.828   7.852  1.00 93.95           O  
ATOM    481  CG  LYS A  32       6.745  29.559   9.384  1.00 93.95           C  
ATOM    482  HG2 LYS A  32       7.172  30.115   8.549  1.00 93.95           H  
ATOM    483  HG3 LYS A  32       6.881  30.157  10.285  1.00 93.95           H  
ATOM    484  CD  LYS A  32       7.519  28.230   9.568  1.00 93.95           C  
ATOM    485  HD2 LYS A  32       7.492  27.652   8.643  1.00 93.95           H  
ATOM    486  HD3 LYS A  32       7.019  27.656  10.348  1.00 93.95           H  
ATOM    487  CE  LYS A  32       8.982  28.473  10.003  1.00 93.95           C  
ATOM    488  HE2 LYS A  32       8.963  29.232  10.785  1.00 93.95           H  
ATOM    489  HE3 LYS A  32       9.551  28.869   9.162  1.00 93.95           H  
ATOM    490  NZ  LYS A  32       9.661  27.263  10.555  1.00 93.95           N  
ATOM    491  HZ1 LYS A  32      10.289  26.832   9.893  1.00 93.95           H  
ATOM    492  HZ2 LYS A  32       8.990  26.577  10.873  1.00 93.95           H  
ATOM    493  HZ3 LYS A  32      10.235  27.473  11.359  1.00 93.95           H  
ATOM    494  N   TRP A  33       2.041  29.706   9.737  1.00 93.59           N  
ATOM    495  H   TRP A  33       2.431  29.332  10.590  1.00 93.59           H  
ATOM    496  CA  TRP A  33       0.622  29.417   9.464  1.00 93.59           C  
ATOM    497  HA  TRP A  33       0.547  28.921   8.496  1.00 93.59           H  
ATOM    498  C   TRP A  33      -0.275  30.666   9.413  1.00 93.59           C  
ATOM    499  CB  TRP A  33       0.108  28.453  10.544  1.00 93.59           C  
ATOM    500  HB2 TRP A  33       0.198  28.931  11.520  1.00 93.59           H  
ATOM    501  HB3 TRP A  33       0.743  27.567  10.550  1.00 93.59           H  
ATOM    502  O   TRP A  33      -1.263  30.689   8.665  1.00 93.59           O  
ATOM    503  CG  TRP A  33      -1.306  27.992  10.371  1.00 93.59           C  
ATOM    504  CD1 TRP A  33      -2.407  28.594  10.875  1.00 93.59           C  
ATOM    505  HD1 TRP A  33      -2.389  29.485  11.484  1.00 93.59           H  
ATOM    506  CD2 TRP A  33      -1.786  26.831   9.635  1.00 93.59           C  
ATOM    507  CE2 TRP A  33      -3.211  26.804   9.708  1.00 93.59           C  
ATOM    508  CE3 TRP A  33      -1.159  25.802   8.905  1.00 93.59           C  
ATOM    509  HE3 TRP A  33      -0.082  25.795   8.818  1.00 93.59           H  
ATOM    510  NE1 TRP A  33      -3.537  27.905  10.473  1.00 93.59           N  
ATOM    511  HE1 TRP A  33      -4.475  28.194  10.709  1.00 93.59           H  
ATOM    512  CH2 TRP A  33      -3.321  24.802   8.352  1.00 93.59           C  
ATOM    513  HH2 TRP A  33      -3.890  24.041   7.840  1.00 93.59           H  
ATOM    514  CZ2 TRP A  33      -3.977  25.811   9.079  1.00 93.59           C  
ATOM    515  HZ2 TRP A  33      -5.055  25.828   9.136  1.00 93.59           H  
ATOM    516  CZ3 TRP A  33      -1.917  24.801   8.274  1.00 93.59           C  
ATOM    517  HZ3 TRP A  33      -1.410  24.040   7.699  1.00 93.59           H  
ATOM    518  N   ARG A  34       0.057  31.701  10.199  1.00 91.76           N  
ATOM    519  H   ARG A  34       0.831  31.573  10.836  1.00 91.76           H  
ATOM    520  CA  ARG A  34      -0.607  33.016  10.163  1.00 91.76           C  
ATOM    521  HA  ARG A  34      -1.682  32.883  10.039  1.00 91.76           H  
ATOM    522  C   ARG A  34      -0.156  33.855   8.972  1.00 91.76           C  
ATOM    523  CB  ARG A  34      -0.349  33.786  11.467  1.00 91.76           C  
ATOM    524  HB2 ARG A  34       0.721  33.768  11.673  1.00 91.76           H  
ATOM    525  HB3 ARG A  34      -0.649  34.825  11.331  1.00 91.76           H  
ATOM    526  O   ARG A  34      -0.999  34.496   8.356  1.00 91.76           O  
ATOM    527  CG  ARG A  34      -1.137  33.218  12.660  1.00 91.76           C  
ATOM    528  HG2 ARG A  34      -0.929  32.154  12.776  1.00 91.76           H  
ATOM    529  HG3 ARG A  34      -2.203  33.323  12.459  1.00 91.76           H  
ATOM    530  CD  ARG A  34      -0.817  33.938  13.980  1.00 91.76           C  
ATOM    531  HD2 ARG A  34      -1.171  34.967  13.912  1.00 91.76           H  
ATOM    532  HD3 ARG A  34      -1.362  33.434  14.778  1.00 91.76           H  
ATOM    533  NE  ARG A  34       0.631  33.947  14.279  1.00 91.76           N  
ATOM    534  HE  ARG A  34       1.255  33.816  13.496  1.00 91.76           H  
ATOM    535  NH1 ARG A  34       0.551  34.108  16.569  1.00 91.76           N  
ATOM    536 HH11 ARG A  34      -0.453  33.996  16.537  1.00 91.76           H  
ATOM    537 HH12 ARG A  34       1.042  34.193  17.448  1.00 91.76           H  
ATOM    538  NH2 ARG A  34       2.522  34.207  15.517  1.00 91.76           N  
ATOM    539 HH21 ARG A  34       3.080  34.325  14.683  1.00 91.76           H  
ATOM    540 HH22 ARG A  34       3.000  34.258  16.405  1.00 91.76           H  
ATOM    541  CZ  ARG A  34       1.224  34.082  15.451  1.00 91.76           C  
ATOM    542  N   ARG A  35       1.141  33.842   8.635  1.00 87.72           N  
ATOM    543  H   ARG A  35       1.773  33.316   9.220  1.00 87.72           H  
ATOM    544  CA  ARG A  35       1.699  34.695   7.569  1.00 87.72           C  
ATOM    545  HA  ARG A  35       1.366  35.718   7.743  1.00 87.72           H  
ATOM    546  C   ARG A  35       1.176  34.382   6.164  1.00 87.72           C  
ATOM    547  CB  ARG A  35       3.239  34.672   7.613  1.00 87.72           C  
ATOM    548  HB2 ARG A  35       3.598  33.656   7.776  1.00 87.72           H  
ATOM    549  HB3 ARG A  35       3.621  35.023   6.654  1.00 87.72           H  
ATOM    550  O   ARG A  35       1.084  35.317   5.382  1.00 87.72           O  
ATOM    551  CG  ARG A  35       3.772  35.609   8.709  1.00 87.72           C  
ATOM    552  HG2 ARG A  35       3.479  35.245   9.694  1.00 87.72           H  
ATOM    553  HG3 ARG A  35       3.325  36.593   8.565  1.00 87.72           H  
ATOM    554  CD  ARG A  35       5.295  35.783   8.651  1.00 87.72           C  
ATOM    555  HD2 ARG A  35       5.545  36.693   9.196  1.00 87.72           H  
ATOM    556  HD3 ARG A  35       5.611  35.921   7.617  1.00 87.72           H  
ATOM    557  NE  ARG A  35       6.010  34.672   9.298  1.00 87.72           N  
ATOM    558  HE  ARG A  35       5.885  34.582  10.296  1.00 87.72           H  
ATOM    559  NH1 ARG A  35       7.276  33.858   7.552  1.00 87.72           N  
ATOM    560 HH11 ARG A  35       7.995  33.230   7.224  1.00 87.72           H  
ATOM    561 HH12 ARG A  35       6.800  34.490   6.924  1.00 87.72           H  
ATOM    562  NH2 ARG A  35       7.563  33.089   9.633  1.00 87.72           N  
ATOM    563 HH21 ARG A  35       7.308  33.204  10.603  1.00 87.72           H  
ATOM    564 HH22 ARG A  35       8.356  32.524   9.362  1.00 87.72           H  
ATOM    565  CZ  ARG A  35       6.941  33.879   8.813  1.00 87.72           C  
ATOM    566  N   ASN A  36       0.871  33.111   5.857  1.00 84.09           N  
ATOM    567  H   ASN A  36       1.043  32.429   6.582  1.00 84.09           H  
ATOM    568  CA  ASN A  36       0.353  32.610   4.565  1.00 84.09           C  
ATOM    569  HA  ASN A  36       0.836  31.650   4.387  1.00 84.09           H  
ATOM    570  C   ASN A  36       0.715  33.486   3.338  1.00 84.09           C  
ATOM    571  CB  ASN A  36      -1.164  32.329   4.654  1.00 84.09           C  
ATOM    572  HB2 ASN A  36      -1.696  33.273   4.776  1.00 84.09           H  
ATOM    573  HB3 ASN A  36      -1.373  31.703   5.522  1.00 84.09           H  
ATOM    574  O   ASN A  36      -0.180  34.087   2.738  1.00 84.09           O  
ATOM    575  CG  ASN A  36      -1.673  31.603   3.407  1.00 84.09           C  
ATOM    576  ND2 ASN A  36      -2.647  32.133   2.707  1.00 84.09           N  
ATOM    577 HD21 ASN A  36      -2.932  33.083   2.898  1.00 84.09           H  
ATOM    578 HD22 ASN A  36      -2.926  31.687   1.844  1.00 84.09           H  
ATOM    579  OD1 ASN A  36      -1.186  30.535   3.058  1.00 84.09           O  
ATOM    580  N   PRO A  37       2.006  33.584   2.964  1.00 82.69           N  
ATOM    581  CA  PRO A  37       2.399  34.297   1.752  1.00 82.69           C  
ATOM    582  HA  PRO A  37       2.102  35.343   1.820  1.00 82.69           H  
ATOM    583  C   PRO A  37       1.734  33.666   0.522  1.00 82.69           C  
ATOM    584  CB  PRO A  37       3.928  34.192   1.697  1.00 82.69           C  
ATOM    585  HB2 PRO A  37       4.306  34.176   0.675  1.00 82.69           H  
ATOM    586  HB3 PRO A  37       4.368  35.021   2.251  1.00 82.69           H  
ATOM    587  O   PRO A  37       1.374  32.489   0.537  1.00 82.69           O  
ATOM    588  CG  PRO A  37       4.212  32.880   2.429  1.00 82.69           C  
ATOM    589  HG2 PRO A  37       4.058  32.040   1.753  1.00 82.69           H  
ATOM    590  HG3 PRO A  37       5.219  32.857   2.846  1.00 82.69           H  
ATOM    591  CD  PRO A  37       3.143  32.863   3.521  1.00 82.69           C  
ATOM    592  HD2 PRO A  37       2.892  31.831   3.768  1.00 82.69           H  
ATOM    593  HD3 PRO A  37       3.507  33.388   4.405  1.00 82.69           H  
ATOM    594  N   THR A  38       1.608  34.423  -0.563  1.00 86.18           N  
ATOM    595  H   THR A  38       1.924  35.383  -0.536  1.00 86.18           H  
ATOM    596  CA  THR A  38       1.101  33.956  -1.864  1.00 86.18           C  
ATOM    597  HA  THR A  38       0.972  32.874  -1.846  1.00 86.18           H  
ATOM    598  C   THR A  38       2.129  34.281  -2.953  1.00 86.18           C  
ATOM    599  CB  THR A  38      -0.279  34.560  -2.179  1.00 86.18           C  
ATOM    600  HB  THR A  38      -0.607  34.204  -3.156  1.00 86.18           H  
ATOM    601  O   THR A  38       2.932  35.194  -2.779  1.00 86.18           O  
ATOM    602  CG2 THR A  38      -1.337  34.187  -1.139  1.00 86.18           C  
ATOM    603 HG21 THR A  38      -1.357  33.105  -1.009  1.00 86.18           H  
ATOM    604 HG22 THR A  38      -1.112  34.650  -0.178  1.00 86.18           H  
ATOM    605 HG23 THR A  38      -2.321  34.511  -1.479  1.00 86.18           H  
ATOM    606  OG1 THR A  38      -0.220  35.966  -2.195  1.00 86.18           O  
ATOM    607  HG1 THR A  38      -1.119  36.292  -2.107  1.00 86.18           H  
ATOM    608  N   ASN A  39       2.143  33.507  -4.047  1.00 88.57           N  
ATOM    609  H   ASN A  39       1.428  32.798  -4.122  1.00 88.57           H  
ATOM    610  CA  ASN A  39       3.014  33.701  -5.224  1.00 88.57           C  
ATOM    611  HA  ASN A  39       3.081  32.743  -5.740  1.00 88.57           H  
ATOM    612  C   ASN A  39       4.485  34.080  -4.920  1.00 88.57           C  
ATOM    613  CB  ASN A  39       2.328  34.687  -6.188  1.00 88.57           C  
ATOM    614  HB2 ASN A  39       3.022  34.938  -6.990  1.00 88.57           H  
ATOM    615  HB3 ASN A  39       2.091  35.606  -5.653  1.00 88.57           H  
ATOM    616  O   ASN A  39       4.929  35.186  -5.216  1.00 88.57           O  
ATOM    617  CG  ASN A  39       1.076  34.138  -6.846  1.00 88.57           C  
ATOM    618  ND2 ASN A  39       0.276  34.995  -7.435  1.00 88.57           N  
ATOM    619 HD21 ASN A  39      -0.452  34.609  -8.019  1.00 88.57           H  
ATOM    620 HD22 ASN A  39       0.531  35.972  -7.460  1.00 88.57           H  
ATOM    621  OD1 ASN A  39       0.808  32.946  -6.880  1.00 88.57           O  
ATOM    622  N   THR A  40       5.267  33.148  -4.363  1.00 92.48           N  
ATOM    623  H   THR A  40       4.885  32.228  -4.201  1.00 92.48           H  
ATOM    624  CA  THR A  40       6.677  33.385  -3.983  1.00 92.48           C  
ATOM    625  HA  THR A  40       6.768  34.424  -3.669  1.00 92.48           H  
ATOM    626  C   THR A  40       7.695  33.215  -5.121  1.00 92.48           C  
ATOM    627  CB  THR A  40       7.092  32.519  -2.786  1.00 92.48           C  
ATOM    628  HB  THR A  40       8.128  32.737  -2.527  1.00 92.48           H  
ATOM    629  O   THR A  40       8.893  33.356  -4.885  1.00 92.48           O  
ATOM    630  CG2 THR A  40       6.233  32.775  -1.549  1.00 92.48           C  
ATOM    631 HG21 THR A  40       6.305  33.826  -1.271  1.00 92.48           H  
ATOM    632 HG22 THR A  40       6.581  32.162  -0.718  1.00 92.48           H  
ATOM    633 HG23 THR A  40       5.189  32.538  -1.758  1.00 92.48           H  
ATOM    634  OG1 THR A  40       6.976  31.143  -3.064  1.00 92.48           O  
ATOM    635  HG1 THR A  40       7.283  30.714  -2.262  1.00 92.48           H  
ATOM    636  N   ALA A  41       7.233  32.890  -6.331  1.00 96.87           N  
ATOM    637  H   ALA A  41       6.231  32.843  -6.445  1.00 96.87           H  
ATOM    638  CA  ALA A  41       8.002  32.796  -7.576  1.00 96.87           C  
ATOM    639  HA  ALA A  41       8.683  33.642  -7.662  1.00 96.87           H  
ATOM    640  C   ALA A  41       7.034  32.825  -8.781  1.00 96.87           C  
ATOM    641  CB  ALA A  41       8.823  31.495  -7.557  1.00 96.87           C  
ATOM    642  HB1 ALA A  41       8.164  30.630  -7.496  1.00 96.87           H  
ATOM    643  HB2 ALA A  41       9.505  31.500  -6.707  1.00 96.87           H  
ATOM    644  HB3 ALA A  41       9.425  31.430  -8.463  1.00 96.87           H  
ATOM    645  O   ALA A  41       5.815  32.892  -8.600  1.00 96.87           O  
ATOM    646  N   ALA A  42       7.558  32.722 -10.000  1.00 96.80           N  
ATOM    647  H   ALA A  42       8.565  32.755 -10.080  1.00 96.80           H  
ATOM    648  CA  ALA A  42       6.813  32.508 -11.237  1.00 96.80           C  
ATOM    649  HA  ALA A  42       5.758  32.366 -11.003  1.00 96.80           H  
ATOM    650  C   ALA A  42       7.296  31.245 -11.975  1.00 96.80           C  
ATOM    651  CB  ALA A  42       6.949  33.768 -12.101  1.00 96.80           C  
ATOM    652  HB1 ALA A  42       7.999  33.934 -12.344  1.00 96.80           H  
ATOM    653  HB2 ALA A  42       6.378  33.662 -13.023  1.00 96.80           H  
ATOM    654  HB3 ALA A  42       6.576  34.632 -11.551  1.00 96.80           H  
ATOM    655  O   ALA A  42       8.365  30.701 -11.696  1.00 96.80           O  
ATOM    656  N   LEU A  43       6.529  30.772 -12.967  1.00 97.53           N  
ATOM    657  H   LEU A  43       5.661  31.243 -13.178  1.00 97.53           H  
ATOM    658  CA  LEU A  43       6.918  29.593 -13.756  1.00 97.53           C  
ATOM    659  HA  LEU A  43       7.092  28.769 -13.063  1.00 97.53           H  
ATOM    660  C   LEU A  43       8.230  29.821 -14.522  1.00 97.53           C  
ATOM    661  CB  LEU A  43       5.778  29.216 -14.718  1.00 97.53           C  
ATOM    662  HB2 LEU A  43       4.855  29.087 -14.154  1.00 97.53           H  
ATOM    663  HB3 LEU A  43       5.630  30.038 -15.419  1.00 97.53           H  
ATOM    664  O   LEU A  43       9.048  28.909 -14.635  1.00 97.53           O  
ATOM    665  CG  LEU A  43       6.058  27.929 -15.520  1.00 97.53           C  
ATOM    666  HG  LEU A  43       6.965  28.045 -16.114  1.00 97.53           H  
ATOM    667  CD1 LEU A  43       6.210  26.699 -14.620  1.00 97.53           C  
ATOM    668 HD11 LEU A  43       7.145  26.766 -14.063  1.00 97.53           H  
ATOM    669 HD12 LEU A  43       5.379  26.650 -13.917  1.00 97.53           H  
ATOM    670 HD13 LEU A  43       6.233  25.790 -15.220  1.00 97.53           H  
ATOM    671  CD2 LEU A  43       4.911  27.676 -16.491  1.00 97.53           C  
ATOM    672 HD21 LEU A  43       5.121  26.793 -17.093  1.00 97.53           H  
ATOM    673 HD22 LEU A  43       4.804  28.538 -17.149  1.00 97.53           H  
ATOM    674 HD23 LEU A  43       3.983  27.536 -15.936  1.00 97.53           H  
ATOM    675  N   ASP A  44       8.440  31.043 -15.013  1.00 96.80           N  
ATOM    676  H   ASP A  44       7.726  31.746 -14.885  1.00 96.80           H  
ATOM    677  CA  ASP A  44       9.622  31.417 -15.784  1.00 96.80           C  
ATOM    678  HA  ASP A  44       9.828  30.599 -16.475  1.00 96.80           H  
ATOM    679  C   ASP A  44      10.902  31.559 -14.949  1.00 96.80           C  
ATOM    680  CB  ASP A  44       9.327  32.666 -16.628  1.00 96.80           C  
ATOM    681  HB2 ASP A  44      10.261  33.062 -17.029  1.00 96.80           H  
ATOM    682  HB3 ASP A  44       8.872  33.435 -16.003  1.00 96.80           H  
ATOM    683  O   ASP A  44      11.978  31.671 -15.536  1.00 96.80           O  
ATOM    684  CG  ASP A  44       8.420  32.321 -17.810  1.00 96.80           C  
ATOM    685  OD1 ASP A  44       8.783  31.366 -18.540  1.00 96.80           O  
ATOM    686  OD2 ASP A  44       7.378  32.991 -17.962  1.00 96.80           O  
ATOM    687  N   ASP A  45      10.843  31.430 -13.621  1.00 98.16           N  
ATOM    688  H   ASP A  45       9.943  31.371 -13.165  1.00 98.16           H  
ATOM    689  CA  ASP A  45      12.041  31.276 -12.783  1.00 98.16           C  
ATOM    690  HA  ASP A  45      12.792  31.995 -13.110  1.00 98.16           H  
ATOM    691  C   ASP A  45      12.659  29.870 -12.906  1.00 98.16           C  
ATOM    692  CB  ASP A  45      11.709  31.593 -11.317  1.00 98.16           C  
ATOM    693  HB2 ASP A  45      10.955  30.890 -10.962  1.00 98.16           H  
ATOM    694  HB3 ASP A  45      12.606  31.455 -10.714  1.00 98.16           H  
ATOM    695  O   ASP A  45      13.782  29.637 -12.451  1.00 98.16           O  
ATOM    696  CG  ASP A  45      11.214  33.026 -11.114  1.00 98.16           C  
ATOM    697  OD1 ASP A  45      11.778  33.935 -11.760  1.00 98.16           O  
ATOM    698  OD2 ASP A  45      10.266  33.195 -10.314  1.00 98.16           O  
ATOM    699  N   PHE A  46      11.961  28.920 -13.545  1.00 98.47           N  
ATOM    700  H   PHE A  46      11.050  29.169 -13.902  1.00 98.47           H  
ATOM    701  CA  PHE A  46      12.341  27.507 -13.604  1.00 98.47           C  
ATOM    702  HA  PHE A  46      13.314  27.391 -13.127  1.00 98.47           H  
ATOM    703  C   PHE A  46      12.475  26.969 -15.034  1.00 98.47           C  
ATOM    704  CB  PHE A  46      11.346  26.665 -12.792  1.00 98.47           C  
ATOM    705  HB2 PHE A  46      10.366  26.729 -13.264  1.00 98.47           H  
ATOM    706  HB3 PHE A  46      11.661  25.622 -12.831  1.00 98.47           H  
ATOM    707  O   PHE A  46      11.747  27.332 -15.958  1.00 98.47           O  
ATOM    708  CG  PHE A  46      11.227  27.080 -11.338  1.00 98.47           C  
ATOM    709  CD1 PHE A  46      12.114  26.571 -10.369  1.00 98.47           C  
ATOM    710  HD1 PHE A  46      12.870  25.854 -10.652  1.00 98.47           H  
ATOM    711  CD2 PHE A  46      10.259  28.029 -10.967  1.00 98.47           C  
ATOM    712  HD2 PHE A  46       9.597  28.449 -11.711  1.00 98.47           H  
ATOM    713  CE1 PHE A  46      12.040  27.030  -9.040  1.00 98.47           C  
ATOM    714  HE1 PHE A  46      12.734  26.668  -8.294  1.00 98.47           H  
ATOM    715  CE2 PHE A  46      10.192  28.491  -9.644  1.00 98.47           C  
ATOM    716  HE2 PHE A  46       9.482  29.264  -9.388  1.00 98.47           H  
ATOM    717  CZ  PHE A  46      11.087  27.999  -8.681  1.00 98.47           C  
ATOM    718  HZ  PHE A  46      11.060  28.391  -7.675  1.00 98.47           H  
ATOM    719  N   GLU A  47      13.418  26.053 -15.216  1.00 97.66           N  
ATOM    720  H   GLU A  47      14.010  25.829 -14.428  1.00 97.66           H  
ATOM    721  CA  GLU A  47      13.581  25.223 -16.405  1.00 97.66           C  
ATOM    722  HA  GLU A  47      13.026  25.660 -17.235  1.00 97.66           H  
ATOM    723  C   GLU A  47      13.011  23.828 -16.110  1.00 97.66           C  
ATOM    724  CB  GLU A  47      15.067  25.216 -16.782  1.00 97.66           C  
ATOM    725  HB2 GLU A  47      15.388  26.255 -16.845  1.00 97.66           H  
ATOM    726  HB3 GLU A  47      15.643  24.720 -16.001  1.00 97.66           H  
ATOM    727  O   GLU A  47      13.370  23.210 -15.110  1.00 97.66           O  
ATOM    728  CG  GLU A  47      15.332  24.533 -18.129  1.00 97.66           C  
ATOM    729  HG2 GLU A  47      14.660  24.962 -18.872  1.00 97.66           H  
ATOM    730  HG3 GLU A  47      15.099  23.473 -18.035  1.00 97.66           H  
ATOM    731  CD  GLU A  47      16.784  24.710 -18.611  1.00 97.66           C  
ATOM    732  OE1 GLU A  47      17.165  23.956 -19.531  1.00 97.66           O  
ATOM    733  OE2 GLU A  47      17.485  25.618 -18.097  1.00 97.66           O  
ATOM    734  N   ARG A  48      12.080  23.340 -16.940  1.00 96.82           N  
ATOM    735  H   ARG A  48      11.924  23.834 -17.807  1.00 96.82           H  
ATOM    736  CA  ARG A  48      11.384  22.053 -16.742  1.00 96.82           C  
ATOM    737  HA  ARG A  48      11.392  21.795 -15.683  1.00 96.82           H  
ATOM    738  C   ARG A  48      12.133  20.951 -17.484  1.00 96.82           C  
ATOM    739  CB  ARG A  48       9.930  22.140 -17.234  1.00 96.82           C  
ATOM    740  HB2 ARG A  48       9.951  22.407 -18.291  1.00 96.82           H  
ATOM    741  HB3 ARG A  48       9.470  21.156 -17.152  1.00 96.82           H  
ATOM    742  O   ARG A  48      12.363  21.105 -18.679  1.00 96.82           O  
ATOM    743  CG  ARG A  48       9.063  23.148 -16.455  1.00 96.82           C  
ATOM    744  HG2 ARG A  48       8.810  22.720 -15.485  1.00 96.82           H  
ATOM    745  HG3 ARG A  48       9.613  24.074 -16.285  1.00 96.82           H  
ATOM    746  CD  ARG A  48       7.771  23.485 -17.216  1.00 96.82           C  
ATOM    747  HD2 ARG A  48       7.147  24.100 -16.568  1.00 96.82           H  
ATOM    748  HD3 ARG A  48       7.239  22.560 -17.442  1.00 96.82           H  
ATOM    749  NE  ARG A  48       8.067  24.222 -18.464  1.00 96.82           N  
ATOM    750  HE  ARG A  48       9.044  24.316 -18.700  1.00 96.82           H  
ATOM    751  NH1 ARG A  48       5.925  24.768 -19.078  1.00 96.82           N  
ATOM    752 HH11 ARG A  48       5.292  25.266 -19.688  1.00 96.82           H  
ATOM    753 HH12 ARG A  48       5.587  24.326 -18.235  1.00 96.82           H  
ATOM    754  NH2 ARG A  48       7.634  25.442 -20.336  1.00 96.82           N  
ATOM    755 HH21 ARG A  48       8.625  25.538 -20.504  1.00 96.82           H  
ATOM    756 HH22 ARG A  48       6.983  25.949 -20.918  1.00 96.82           H  
ATOM    757  CZ  ARG A  48       7.209  24.803 -19.283  1.00 96.82           C  
ATOM    758  N   ILE A  49      12.486  19.865 -16.792  1.00 96.09           N  
ATOM    759  H   ILE A  49      12.246  19.821 -15.812  1.00 96.09           H  
ATOM    760  CA  ILE A  49      13.445  18.871 -17.305  1.00 96.09           C  
ATOM    761  HA  ILE A  49      13.857  19.226 -18.250  1.00 96.09           H  
ATOM    762  C   ILE A  49      12.779  17.524 -17.621  1.00 96.09           C  
ATOM    763  CB  ILE A  49      14.636  18.741 -16.324  1.00 96.09           C  
ATOM    764  HB  ILE A  49      14.248  18.454 -15.346  1.00 96.09           H  
ATOM    765  O   ILE A  49      12.918  17.031 -18.735  1.00 96.09           O  
ATOM    766  CG1 ILE A  49      15.360  20.100 -16.160  1.00 96.09           C  
ATOM    767 HG12 ILE A  49      15.817  20.385 -17.108  1.00 96.09           H  
ATOM    768 HG13 ILE A  49      14.640  20.874 -15.892  1.00 96.09           H  
ATOM    769  CG2 ILE A  49      15.621  17.649 -16.788  1.00 96.09           C  
ATOM    770 HG21 ILE A  49      16.040  17.917 -17.758  1.00 96.09           H  
ATOM    771 HG22 ILE A  49      16.429  17.528 -16.067  1.00 96.09           H  
ATOM    772 HG23 ILE A  49      15.120  16.685 -16.873  1.00 96.09           H  
ATOM    773  CD1 ILE A  49      16.431  20.110 -15.067  1.00 96.09           C  
ATOM    774 HD11 ILE A  49      16.001  19.795 -14.116  1.00 96.09           H  
ATOM    775 HD12 ILE A  49      17.258  19.455 -15.340  1.00 96.09           H  
ATOM    776 HD13 ILE A  49      16.819  21.124 -14.968  1.00 96.09           H  
ATOM    777  N   LYS A  50      12.074  16.922 -16.654  1.00 95.45           N  
ATOM    778  H   LYS A  50      11.984  17.397 -15.767  1.00 95.45           H  
ATOM    779  CA  LYS A  50      11.415  15.607 -16.791  1.00 95.45           C  
ATOM    780  HA  LYS A  50      11.035  15.496 -17.807  1.00 95.45           H  
ATOM    781  C   LYS A  50      10.234  15.500 -15.824  1.00 95.45           C  
ATOM    782  CB  LYS A  50      12.433  14.474 -16.512  1.00 95.45           C  
ATOM    783  HB2 LYS A  50      12.630  14.438 -15.441  1.00 95.45           H  
ATOM    784  HB3 LYS A  50      13.372  14.695 -17.018  1.00 95.45           H  
ATOM    785  O   LYS A  50      10.314  16.008 -14.706  1.00 95.45           O  
ATOM    786  CG  LYS A  50      11.960  13.083 -16.982  1.00 95.45           C  
ATOM    787  HG2 LYS A  50      12.200  12.967 -18.039  1.00 95.45           H  
ATOM    788  HG3 LYS A  50      10.877  13.003 -16.880  1.00 95.45           H  
ATOM    789  CD  LYS A  50      12.574  11.924 -16.179  1.00 95.45           C  
ATOM    790  HD2 LYS A  50      12.305  12.038 -15.129  1.00 95.45           H  
ATOM    791  HD3 LYS A  50      13.658  11.929 -16.288  1.00 95.45           H  
ATOM    792  CE  LYS A  50      11.999  10.603 -16.709  1.00 95.45           C  
ATOM    793  HE2 LYS A  50      12.357  10.452 -17.727  1.00 95.45           H  
ATOM    794  HE3 LYS A  50      10.913  10.689 -16.756  1.00 95.45           H  
ATOM    795  NZ  LYS A  50      12.358   9.420 -15.888  1.00 95.45           N  
ATOM    796  HZ1 LYS A  50      11.640   9.189 -15.216  1.00 95.45           H  
ATOM    797  HZ2 LYS A  50      13.259   9.490 -15.438  1.00 95.45           H  
ATOM    798  HZ3 LYS A  50      12.395   8.617 -16.499  1.00 95.45           H  
ATOM    799  N   THR A  51       9.173  14.803 -16.198  1.00 91.07           N  
ATOM    800  H   THR A  51       9.172  14.438 -17.139  1.00 91.07           H  
ATOM    801  CA  THR A  51       8.135  14.312 -15.289  1.00 91.07           C  
ATOM    802  HA  THR A  51       7.823  15.128 -14.637  1.00 91.07           H  
ATOM    803  C   THR A  51       8.693  13.183 -14.407  1.00 91.07           C  
ATOM    804  CB  THR A  51       6.895  13.881 -16.090  1.00 91.07           C  
ATOM    805  HB  THR A  51       7.170  13.119 -16.819  1.00 91.07           H  
ATOM    806  O   THR A  51       9.319  12.241 -14.890  1.00 91.07           O  
ATOM    807  CG2 THR A  51       5.777  13.342 -15.197  1.00 91.07           C  
ATOM    808 HG21 THR A  51       4.885  13.176 -15.802  1.00 91.07           H  
ATOM    809 HG22 THR A  51       5.554  14.053 -14.401  1.00 91.07           H  
ATOM    810 HG23 THR A  51       6.075  12.388 -14.761  1.00 91.07           H  
ATOM    811  OG1 THR A  51       6.367  15.006 -16.766  1.00 91.07           O  
ATOM    812  HG1 THR A  51       6.861  15.070 -17.586  1.00 91.07           H  
ATOM    813  N   LEU A  52       8.482  13.300 -13.093  1.00 91.10           N  
ATOM    814  H   LEU A  52       7.950  14.100 -12.782  1.00 91.10           H  
ATOM    815  CA  LEU A  52       8.866  12.320 -12.066  1.00 91.10           C  
ATOM    816  HA  LEU A  52       9.665  11.678 -12.437  1.00 91.10           H  
ATOM    817  C   LEU A  52       7.707  11.401 -11.659  1.00 91.10           C  
ATOM    818  CB  LEU A  52       9.343  13.066 -10.806  1.00 91.10           C  
ATOM    819  HB2 LEU A  52       9.528  12.329 -10.024  1.00 91.10           H  
ATOM    820  HB3 LEU A  52       8.528  13.703 -10.463  1.00 91.10           H  
ATOM    821  O   LEU A  52       7.951  10.320 -11.139  1.00 91.10           O  
ATOM    822  CG  LEU A  52      10.605  13.926 -10.957  1.00 91.10           C  
ATOM    823  HG  LEU A  52      10.464  14.642 -11.766  1.00 91.10           H  
ATOM    824  CD1 LEU A  52      10.813  14.694  -9.649  1.00 91.10           C  
ATOM    825 HD11 LEU A  52      11.719  15.298  -9.702  1.00 91.10           H  
ATOM    826 HD12 LEU A  52      10.894  13.994  -8.818  1.00 91.10           H  
ATOM    827 HD13 LEU A  52       9.969  15.361  -9.476  1.00 91.10           H  
ATOM    828  CD2 LEU A  52      11.849  13.089 -11.250  1.00 91.10           C  
ATOM    829 HD21 LEU A  52      11.978  12.335 -10.473  1.00 91.10           H  
ATOM    830 HD22 LEU A  52      12.730  13.731 -11.271  1.00 91.10           H  
ATOM    831 HD23 LEU A  52      11.746  12.596 -12.217  1.00 91.10           H  
ATOM    832  N   GLY A  53       6.464  11.857 -11.846  1.00 83.69           N  
ATOM    833  H   GLY A  53       6.350  12.775 -12.250  1.00 83.69           H  
ATOM    834  CA  GLY A  53       5.250  11.137 -11.466  1.00 83.69           C  
ATOM    835  HA2 GLY A  53       5.250  10.160 -11.948  1.00 83.69           H  
ATOM    836  HA3 GLY A  53       5.237  10.978 -10.388  1.00 83.69           H  
ATOM    837  C   GLY A  53       3.984  11.892 -11.876  1.00 83.69           C  
ATOM    838  O   GLY A  53       3.996  13.118 -11.993  1.00 83.69           O  
ATOM    839  N   THR A  54       2.881  11.179 -12.096  1.00 78.36           N  
ATOM    840  H   THR A  54       2.937  10.177 -11.980  1.00 78.36           H  
ATOM    841  CA  THR A  54       1.599  11.725 -12.593  1.00 78.36           C  
ATOM    842  HA  THR A  54       1.649  12.813 -12.636  1.00 78.36           H  
ATOM    843  C   THR A  54       0.431  11.348 -11.685  1.00 78.36           C  
ATOM    844  CB  THR A  54       1.289  11.218 -14.010  1.00 78.36           C  
ATOM    845  HB  THR A  54       0.293  11.558 -14.295  1.00 78.36           H  
ATOM    846  O   THR A  54       0.407  10.243 -11.152  1.00 78.36           O  
ATOM    847  CG2 THR A  54       2.287  11.730 -15.047  1.00 78.36           C  
ATOM    848 HG21 THR A  54       2.285  12.820 -15.058  1.00 78.36           H  
ATOM    849 HG22 THR A  54       3.290  11.373 -14.814  1.00 78.36           H  
ATOM    850 HG23 THR A  54       2.004  11.365 -16.034  1.00 78.36           H  
ATOM    851  OG1 THR A  54       1.315   9.808 -14.038  1.00 78.36           O  
ATOM    852  HG1 THR A  54       0.857   9.481 -13.260  1.00 78.36           H  
ATOM    853  N   GLY A  55      -0.577  12.217 -11.560  1.00 69.88           N  
ATOM    854  H   GLY A  55      -0.546  13.082 -12.080  1.00 69.88           H  
ATOM    855  CA  GLY A  55      -1.773  11.960 -10.751  1.00 69.88           C  
ATOM    856  HA2 GLY A  55      -1.585  12.279  -9.725  1.00 69.88           H  
ATOM    857  HA3 GLY A  55      -1.979  10.890 -10.732  1.00 69.88           H  
ATOM    858  C   GLY A  55      -3.026  12.674 -11.268  1.00 69.88           C  
ATOM    859  O   GLY A  55      -2.976  13.448 -12.221  1.00 69.88           O  
ATOM    860  N   SER A  56      -4.171  12.442 -10.619  1.00 69.73           N  
ATOM    861  H   SER A  56      -4.155  11.775  -9.861  1.00 69.73           H  
ATOM    862  CA  SER A  56      -5.516  12.832 -11.091  1.00 69.73           C  
ATOM    863  HA  SER A  56      -5.768  12.221 -11.958  1.00 69.73           H  
ATOM    864  C   SER A  56      -5.693  14.305 -11.496  1.00 69.73           C  
ATOM    865  CB  SER A  56      -6.531  12.534  -9.981  1.00 69.73           C  
ATOM    866  HB2 SER A  56      -7.542  12.680 -10.361  1.00 69.73           H  
ATOM    867  HB3 SER A  56      -6.362  13.216  -9.147  1.00 69.73           H  
ATOM    868  O   SER A  56      -6.561  14.626 -12.308  1.00 69.73           O  
ATOM    869  OG  SER A  56      -6.375  11.202  -9.531  1.00 69.73           O  
ATOM    870  HG  SER A  56      -6.951  11.049  -8.778  1.00 69.73           H  
ATOM    871  N   PHE A  57      -4.887  15.206 -10.930  1.00 80.17           N  
ATOM    872  H   PHE A  57      -4.199  14.863 -10.274  1.00 80.17           H  
ATOM    873  CA  PHE A  57      -4.984  16.655 -11.133  1.00 80.17           C  
ATOM    874  HA  PHE A  57      -5.892  16.872 -11.696  1.00 80.17           H  
ATOM    875  C   PHE A  57      -3.816  17.236 -11.942  1.00 80.17           C  
ATOM    876  CB  PHE A  57      -5.120  17.352  -9.769  1.00 80.17           C  
ATOM    877  HB2 PHE A  57      -5.566  18.335  -9.920  1.00 80.17           H  
ATOM    878  HB3 PHE A  57      -4.119  17.505  -9.364  1.00 80.17           H  
ATOM    879  O   PHE A  57      -3.853  18.414 -12.279  1.00 80.17           O  
ATOM    880  CG  PHE A  57      -5.937  16.575  -8.751  1.00 80.17           C  
ATOM    881  CD1 PHE A  57      -7.331  16.455  -8.903  1.00 80.17           C  
ATOM    882  HD1 PHE A  57      -7.838  16.995  -9.689  1.00 80.17           H  
ATOM    883  CD2 PHE A  57      -5.282  15.874  -7.720  1.00 80.17           C  
ATOM    884  HD2 PHE A  57      -4.214  15.970  -7.588  1.00 80.17           H  
ATOM    885  CE1 PHE A  57      -8.055  15.601  -8.051  1.00 80.17           C  
ATOM    886  HE1 PHE A  57      -9.125  15.500  -8.158  1.00 80.17           H  
ATOM    887  CE2 PHE A  57      -6.007  15.019  -6.874  1.00 80.17           C  
ATOM    888  HE2 PHE A  57      -5.500  14.479  -6.088  1.00 80.17           H  
ATOM    889  CZ  PHE A  57      -7.390  14.863  -7.057  1.00 80.17           C  
ATOM    890  HZ  PHE A  57      -7.942  14.196  -6.412  1.00 80.17           H  
ATOM    891  N   GLY A  58      -2.782  16.452 -12.264  1.00 84.18           N  
ATOM    892  H   GLY A  58      -2.829  15.461 -12.079  1.00 84.18           H  
ATOM    893  CA  GLY A  58      -1.550  16.967 -12.863  1.00 84.18           C  
ATOM    894  HA2 GLY A  58      -1.692  17.087 -13.937  1.00 84.18           H  
ATOM    895  HA3 GLY A  58      -1.330  17.949 -12.445  1.00 84.18           H  
ATOM    896  C   GLY A  58      -0.351  16.045 -12.645  1.00 84.18           C  
ATOM    897  O   GLY A  58      -0.463  14.831 -12.805  1.00 84.18           O  
ATOM    898  N   ARG A  59       0.818  16.606 -12.323  1.00 88.71           N  
ATOM    899  H   ARG A  59       0.836  17.588 -12.089  1.00 88.71           H  
ATOM    900  CA  ARG A  59       2.077  15.843 -12.250  1.00 88.71           C  
ATOM    901  HA  ARG A  59       1.875  14.864 -11.814  1.00 88.71           H  
ATOM    902  C   ARG A  59       3.126  16.497 -11.358  1.00 88.71           C  
ATOM    903  CB  ARG A  59       2.618  15.628 -13.676  1.00 88.71           C  
ATOM    904  HB2 ARG A  59       3.445  14.919 -13.638  1.00 88.71           H  
ATOM    905  HB3 ARG A  59       1.838  15.181 -14.292  1.00 88.71           H  
ATOM    906  O   ARG A  59       3.015  17.675 -11.038  1.00 88.71           O  
ATOM    907  CG  ARG A  59       3.125  16.912 -14.347  1.00 88.71           C  
ATOM    908  HG2 ARG A  59       3.950  17.321 -13.763  1.00 88.71           H  
ATOM    909  HG3 ARG A  59       2.334  17.659 -14.408  1.00 88.71           H  
ATOM    910  CD  ARG A  59       3.648  16.587 -15.744  1.00 88.71           C  
ATOM    911  HD2 ARG A  59       4.315  17.395 -16.044  1.00 88.71           H  
ATOM    912  HD3 ARG A  59       4.231  15.666 -15.704  1.00 88.71           H  
ATOM    913  NE  ARG A  59       2.569  16.445 -16.740  1.00 88.71           N  
ATOM    914  HE  ARG A  59       1.620  16.299 -16.428  1.00 88.71           H  
ATOM    915  NH1 ARG A  59       3.930  16.739 -18.558  1.00 88.71           N  
ATOM    916 HH11 ARG A  59       4.017  16.980 -19.535  1.00 88.71           H  
ATOM    917 HH12 ARG A  59       4.731  16.404 -18.041  1.00 88.71           H  
ATOM    918  NH2 ARG A  59       1.744  16.852 -18.827  1.00 88.71           N  
ATOM    919 HH21 ARG A  59       1.980  17.095 -19.778  1.00 88.71           H  
ATOM    920 HH22 ARG A  59       0.833  16.446 -18.669  1.00 88.71           H  
ATOM    921  CZ  ARG A  59       2.744  16.659 -18.028  1.00 88.71           C  
ATOM    922  N   VAL A  60       4.172  15.754 -11.020  1.00 95.41           N  
ATOM    923  H   VAL A  60       4.191  14.800 -11.351  1.00 95.41           H  
ATOM    924  CA  VAL A  60       5.412  16.280 -10.441  1.00 95.41           C  
ATOM    925  HA  VAL A  60       5.249  17.312 -10.129  1.00 95.41           H  
ATOM    926  C   VAL A  60       6.492  16.263 -11.520  1.00 95.41           C  
ATOM    927  CB  VAL A  60       5.850  15.485  -9.195  1.00 95.41           C  
ATOM    928  HB  VAL A  60       6.141  14.478  -9.493  1.00 95.41           H  
ATOM    929  O   VAL A  60       6.691  15.238 -12.167  1.00 95.41           O  
ATOM    930  CG1 VAL A  60       7.040  16.168  -8.509  1.00 95.41           C  
ATOM    931 HG11 VAL A  60       7.354  15.575  -7.649  1.00 95.41           H  
ATOM    932 HG12 VAL A  60       7.883  16.244  -9.196  1.00 95.41           H  
ATOM    933 HG13 VAL A  60       6.762  17.167  -8.173  1.00 95.41           H  
ATOM    934  CG2 VAL A  60       4.729  15.385  -8.153  1.00 95.41           C  
ATOM    935 HG21 VAL A  60       3.876  14.843  -8.563  1.00 95.41           H  
ATOM    936 HG22 VAL A  60       4.418  16.383  -7.844  1.00 95.41           H  
ATOM    937 HG23 VAL A  60       5.086  14.834  -7.283  1.00 95.41           H  
ATOM    938  N   MET A  61       7.202  17.373 -11.715  1.00 97.40           N  
ATOM    939  H   MET A  61       6.973  18.190 -11.168  1.00 97.40           H  
ATOM    940  CA  MET A  61       8.366  17.456 -12.608  1.00 97.40           C  
ATOM    941  HA  MET A  61       8.532  16.487 -13.079  1.00 97.40           H  
ATOM    942  C   MET A  61       9.632  17.799 -11.827  1.00 97.40           C  
ATOM    943  CB  MET A  61       8.146  18.492 -13.724  1.00 97.40           C  
ATOM    944  HB2 MET A  61       9.032  18.502 -14.359  1.00 97.40           H  
ATOM    945  HB3 MET A  61       8.035  19.483 -13.284  1.00 97.40           H  
ATOM    946  O   MET A  61       9.578  18.611 -10.904  1.00 97.40           O  
ATOM    947  CG  MET A  61       6.920  18.198 -14.595  1.00 97.40           C  
ATOM    948  HG2 MET A  61       6.028  18.386 -13.998  1.00 97.40           H  
ATOM    949  HG3 MET A  61       6.920  17.145 -14.879  1.00 97.40           H  
ATOM    950  SD  MET A  61       6.813  19.199 -16.108  1.00 97.40           S  
ATOM    951  CE  MET A  61       8.009  18.310 -17.151  1.00 97.40           C  
ATOM    952  HE1 MET A  61       8.050  18.768 -18.139  1.00 97.40           H  
ATOM    953  HE2 MET A  61       7.703  17.270 -17.262  1.00 97.40           H  
ATOM    954  HE3 MET A  61       9.001  18.343 -16.700  1.00 97.40           H  
ATOM    955  N   ILE A  62      10.781  17.253 -12.227  1.00 98.31           N  
ATOM    956  H   ILE A  62      10.759  16.640 -13.029  1.00 98.31           H  
ATOM    957  CA  ILE A  62      12.068  17.843 -11.860  1.00 98.31           C  
ATOM    958  HA  ILE A  62      12.005  18.130 -10.811  1.00 98.31           H  
ATOM    959  C   ILE A  62      12.264  19.123 -12.676  1.00 98.31           C  
ATOM    960  CB  ILE A  62      13.257  16.861 -11.955  1.00 98.31           C  
ATOM    961  HB  ILE A  62      13.094  16.080 -11.211  1.00 98.31           H  
ATOM    962  O   ILE A  62      12.073  19.156 -13.899  1.00 98.31           O  
ATOM    963  CG1 ILE A  62      14.573  17.571 -11.561  1.00 98.31           C  
ATOM    964 HG12 ILE A  62      14.425  18.052 -10.594  1.00 98.31           H  
ATOM    965 HG13 ILE A  62      14.820  18.340 -12.292  1.00 98.31           H  
ATOM    966  CG2 ILE A  62      13.340  16.162 -13.317  1.00 98.31           C  
ATOM    967 HG21 ILE A  62      12.499  15.476 -13.418  1.00 98.31           H  
ATOM    968 HG22 ILE A  62      14.261  15.585 -13.398  1.00 98.31           H  
ATOM    969 HG23 ILE A  62      13.314  16.891 -14.127  1.00 98.31           H  
ATOM    970  CD1 ILE A  62      15.772  16.626 -11.431  1.00 98.31           C  
ATOM    971 HD11 ILE A  62      16.552  17.119 -10.850  1.00 98.31           H  
ATOM    972 HD12 ILE A  62      16.168  16.378 -12.416  1.00 98.31           H  
ATOM    973 HD13 ILE A  62      15.474  15.711 -10.920  1.00 98.31           H  
ATOM    974  N   VAL A  63      12.644  20.182 -11.973  1.00 98.38           N  
ATOM    975  H   VAL A  63      12.753  20.074 -10.975  1.00 98.38           H  
ATOM    976  CA  VAL A  63      12.951  21.495 -12.534  1.00 98.38           C  
ATOM    977  HA  VAL A  63      13.039  21.394 -13.615  1.00 98.38           H  
ATOM    978  C   VAL A  63      14.299  21.981 -12.012  1.00 98.38           C  
ATOM    979  CB  VAL A  63      11.833  22.520 -12.239  1.00 98.38           C  
ATOM    980  HB  VAL A  63      12.069  23.430 -12.789  1.00 98.38           H  
ATOM    981  O   VAL A  63      14.710  21.596 -10.917  1.00 98.38           O  
ATOM    982  CG1 VAL A  63      10.456  22.032 -12.711  1.00 98.38           C  
ATOM    983 HG11 VAL A  63      10.118  21.200 -12.093  1.00 98.38           H  
ATOM    984 HG12 VAL A  63       9.734  22.846 -12.643  1.00 98.38           H  
ATOM    985 HG13 VAL A  63      10.514  21.695 -13.746  1.00 98.38           H  
ATOM    986  CG2 VAL A  63      11.713  22.889 -10.754  1.00 98.38           C  
ATOM    987 HG21 VAL A  63      10.951  23.658 -10.625  1.00 98.38           H  
ATOM    988 HG22 VAL A  63      12.657  23.291 -10.387  1.00 98.38           H  
ATOM    989 HG23 VAL A  63      11.441  22.011 -10.168  1.00 98.38           H  
ATOM    990  N   GLN A  64      14.964  22.860 -12.757  1.00 98.24           N  
ATOM    991  H   GLN A  64      14.570  23.118 -13.651  1.00 98.24           H  
ATOM    992  CA  GLN A  64      16.101  23.636 -12.265  1.00 98.24           C  
ATOM    993  HA  GLN A  64      16.385  23.261 -11.281  1.00 98.24           H  
ATOM    994  C   GLN A  64      15.697  25.104 -12.103  1.00 98.24           C  
ATOM    995  CB  GLN A  64      17.318  23.445 -13.182  1.00 98.24           C  
ATOM    996  HB2 GLN A  64      17.076  23.773 -14.192  1.00 98.24           H  
ATOM    997  HB3 GLN A  64      17.578  22.387 -13.201  1.00 98.24           H  
ATOM    998  O   GLN A  64      15.135  25.702 -13.017  1.00 98.24           O  
ATOM    999  CG  GLN A  64      18.529  24.231 -12.665  1.00 98.24           C  
ATOM   1000  HG2 GLN A  64      18.320  25.300 -12.699  1.00 98.24           H  
ATOM   1001  HG3 GLN A  64      18.716  23.945 -11.630  1.00 98.24           H  
ATOM   1002  CD  GLN A  64      19.784  23.978 -13.484  1.00 98.24           C  
ATOM   1003  NE2 GLN A  64      20.784  23.335 -12.928  1.00 98.24           N  
ATOM   1004 HE21 GLN A  64      21.592  23.171 -13.511  1.00 98.24           H  
ATOM   1005 HE22 GLN A  64      20.748  23.116 -11.943  1.00 98.24           H  
ATOM   1006  OE1 GLN A  64      19.929  24.424 -14.610  1.00 98.24           O  
ATOM   1007  N   HIS A  65      15.997  25.706 -10.956  1.00 98.31           N  
ATOM   1008  H   HIS A  65      16.493  25.176 -10.254  1.00 98.31           H  
ATOM   1009  CA  HIS A  65      15.804  27.139 -10.729  1.00 98.31           C  
ATOM   1010  HA  HIS A  65      14.821  27.436 -11.093  1.00 98.31           H  
ATOM   1011  C   HIS A  65      16.868  27.929 -11.504  1.00 98.31           C  
ATOM   1012  CB  HIS A  65      15.847  27.375  -9.220  1.00 98.31           C  
ATOM   1013  HB2 HIS A  65      16.798  27.013  -8.830  1.00 98.31           H  
ATOM   1014  HB3 HIS A  65      15.049  26.783  -8.770  1.00 98.31           H  
ATOM   1015  O   HIS A  65      18.070  27.731 -11.306  1.00 98.31           O  
ATOM   1016  CG  HIS A  65      15.657  28.799  -8.777  1.00 98.31           C  
ATOM   1017  CD2 HIS A  65      14.608  29.632  -9.070  1.00 98.31           C  
ATOM   1018  HD2 HIS A  65      13.764  29.407  -9.705  1.00 98.31           H  
ATOM   1019  ND1 HIS A  65      16.477  29.466  -7.899  1.00 98.31           N  
ATOM   1020  HD1 HIS A  65      17.295  29.081  -7.448  1.00 98.31           H  
ATOM   1021  CE1 HIS A  65      15.939  30.673  -7.662  1.00 98.31           C  
ATOM   1022  HE1 HIS A  65      16.343  31.415  -6.989  1.00 98.31           H  
ATOM   1023  NE2 HIS A  65      14.813  30.825  -8.370  1.00 98.31           N  
ATOM   1024  N   LYS A  66      16.450  28.798 -12.432  1.00 97.33           N  
ATOM   1025  H   LYS A  66      15.459  28.982 -12.498  1.00 97.33           H  
ATOM   1026  CA  LYS A  66      17.349  29.443 -13.402  1.00 97.33           C  
ATOM   1027  HA  LYS A  66      17.868  28.642 -13.929  1.00 97.33           H  
ATOM   1028  C   LYS A  66      18.455  30.292 -12.750  1.00 97.33           C  
ATOM   1029  CB  LYS A  66      16.564  30.255 -14.451  1.00 97.33           C  
ATOM   1030  HB2 LYS A  66      15.941  30.997 -13.951  1.00 97.33           H  
ATOM   1031  HB3 LYS A  66      17.276  30.790 -15.079  1.00 97.33           H  
ATOM   1032  O   LYS A  66      19.580  30.168 -13.240  1.00 97.33           O  
ATOM   1033  CG  LYS A  66      15.671  29.397 -15.362  1.00 97.33           C  
ATOM   1034  HG2 LYS A  66      16.284  28.697 -15.929  1.00 97.33           H  
ATOM   1035  HG3 LYS A  66      14.966  28.832 -14.752  1.00 97.33           H  
ATOM   1036  CD  LYS A  66      14.890  30.302 -16.327  1.00 97.33           C  
ATOM   1037  HD2 LYS A  66      15.576  30.758 -17.042  1.00 97.33           H  
ATOM   1038  HD3 LYS A  66      14.416  31.093 -15.746  1.00 97.33           H  
ATOM   1039  CE  LYS A  66      13.810  29.508 -17.070  1.00 97.33           C  
ATOM   1040  HE2 LYS A  66      14.277  28.814 -17.769  1.00 97.33           H  
ATOM   1041  HE3 LYS A  66      13.268  28.926 -16.325  1.00 97.33           H  
ATOM   1042  NZ  LYS A  66      12.840  30.397 -17.757  1.00 97.33           N  
ATOM   1043  HZ1 LYS A  66      12.045  29.880 -18.104  1.00 97.33           H  
ATOM   1044  HZ2 LYS A  66      12.468  31.043 -17.076  1.00 97.33           H  
ATOM   1045  HZ3 LYS A  66      13.263  30.938 -18.497  1.00 97.33           H  
ATOM   1046  N   PRO A  67      18.202  31.085 -11.681  1.00 95.52           N  
ATOM   1047  CA  PRO A  67      19.228  31.908 -11.034  1.00 95.52           C  
ATOM   1048  HA  PRO A  67      19.759  32.466 -11.806  1.00 95.52           H  
ATOM   1049  C   PRO A  67      20.258  31.112 -10.222  1.00 95.52           C  
ATOM   1050  CB  PRO A  67      18.477  32.910 -10.140  1.00 95.52           C  
ATOM   1051  HB2 PRO A  67      18.933  33.899 -10.177  1.00 95.52           H  
ATOM   1052  HB3 PRO A  67      18.441  32.553  -9.111  1.00 95.52           H  
ATOM   1053  O   PRO A  67      21.450  31.373 -10.347  1.00 95.52           O  
ATOM   1054  CG  PRO A  67      17.060  32.927 -10.706  1.00 95.52           C  
ATOM   1055  HG2 PRO A  67      16.320  33.196  -9.952  1.00 95.52           H  
ATOM   1056  HG3 PRO A  67      17.006  33.599 -11.562  1.00 95.52           H  
ATOM   1057  CD  PRO A  67      16.896  31.486 -11.170  1.00 95.52           C  
ATOM   1058  HD2 PRO A  67      16.646  30.853 -10.318  1.00 95.52           H  
ATOM   1059  HD3 PRO A  67      16.100  31.432 -11.912  1.00 95.52           H  
ATOM   1060  N   THR A  68      19.830  30.148  -9.394  1.00 95.22           N  
ATOM   1061  H   THR A  68      18.839  29.964  -9.324  1.00 95.22           H  
ATOM   1062  CA  THR A  68      20.739  29.437  -8.463  1.00 95.22           C  
ATOM   1063  HA  THR A  68      21.621  30.055  -8.296  1.00 95.22           H  
ATOM   1064  C   THR A  68      21.265  28.105  -8.995  1.00 95.22           C  
ATOM   1065  CB  THR A  68      20.110  29.205  -7.081  1.00 95.22           C  
ATOM   1066  HB  THR A  68      20.866  28.759  -6.435  1.00 95.22           H  
ATOM   1067  O   THR A  68      22.244  27.583  -8.473  1.00 95.22           O  
ATOM   1068  CG2 THR A  68      19.619  30.491  -6.418  1.00 95.22           C  
ATOM   1069 HG21 THR A  68      20.455  31.182  -6.305  1.00 95.22           H  
ATOM   1070 HG22 THR A  68      19.222  30.256  -5.430  1.00 95.22           H  
ATOM   1071 HG23 THR A  68      18.841  30.964  -7.017  1.00 95.22           H  
ATOM   1072  OG1 THR A  68      19.016  28.323  -7.162  1.00 95.22           O  
ATOM   1073  HG1 THR A  68      19.191  27.697  -6.456  1.00 95.22           H  
ATOM   1074  N   LYS A  69      20.639  27.558 -10.046  1.00 96.64           N  
ATOM   1075  H   LYS A  69      19.824  28.042 -10.393  1.00 96.64           H  
ATOM   1076  CA  LYS A  69      20.927  26.240 -10.642  1.00 96.64           C  
ATOM   1077  HA  LYS A  69      20.177  26.101 -11.421  1.00 96.64           H  
ATOM   1078  C   LYS A  69      20.652  25.029  -9.735  1.00 96.64           C  
ATOM   1079  CB  LYS A  69      22.313  26.241 -11.331  1.00 96.64           C  
ATOM   1080  HB2 LYS A  69      22.473  25.275 -11.809  1.00 96.64           H  
ATOM   1081  HB3 LYS A  69      23.092  26.357 -10.577  1.00 96.64           H  
ATOM   1082  O   LYS A  69      20.976  23.899 -10.111  1.00 96.64           O  
ATOM   1083  CG  LYS A  69      22.488  27.343 -12.397  1.00 96.64           C  
ATOM   1084  HG2 LYS A  69      22.411  28.328 -11.936  1.00 96.64           H  
ATOM   1085  HG3 LYS A  69      23.482  27.247 -12.835  1.00 96.64           H  
ATOM   1086  CD  LYS A  69      21.438  27.209 -13.505  1.00 96.64           C  
ATOM   1087  HD2 LYS A  69      20.445  27.375 -13.086  1.00 96.64           H  
ATOM   1088  HD3 LYS A  69      21.500  26.194 -13.898  1.00 96.64           H  
ATOM   1089  CE  LYS A  69      21.621  28.178 -14.669  1.00 96.64           C  
ATOM   1090  HE2 LYS A  69      21.608  29.198 -14.282  1.00 96.64           H  
ATOM   1091  HE3 LYS A  69      22.587  27.991 -15.136  1.00 96.64           H  
ATOM   1092  NZ  LYS A  69      20.517  27.983 -15.643  1.00 96.64           N  
ATOM   1093  HZ1 LYS A  69      20.668  28.509 -16.492  1.00 96.64           H  
ATOM   1094  HZ2 LYS A  69      20.409  27.007 -15.881  1.00 96.64           H  
ATOM   1095  HZ3 LYS A  69      19.646  28.284 -15.230  1.00 96.64           H  
ATOM   1096  N   ASP A  70      19.954  25.241  -8.621  1.00 97.50           N  
ATOM   1097  H   ASP A  70      19.751  26.197  -8.367  1.00 97.50           H  
ATOM   1098  CA  ASP A  70      19.406  24.180  -7.770  1.00 97.50           C  
ATOM   1099  HA  ASP A  70      20.210  23.490  -7.514  1.00 97.50           H  
ATOM   1100  C   ASP A  70      18.288  23.392  -8.466  1.00 97.50           C  
ATOM   1101  CB  ASP A  70      18.851  24.770  -6.471  1.00 97.50           C  
ATOM   1102  HB2 ASP A  70      18.091  25.513  -6.715  1.00 97.50           H  
ATOM   1103  HB3 ASP A  70      18.374  23.978  -5.893  1.00 97.50           H  
ATOM   1104  O   ASP A  70      17.538  23.937  -9.281  1.00 97.50           O  
ATOM   1105  CG  ASP A  70      19.938  25.401  -5.613  1.00 97.50           C  
ATOM   1106  OD1 ASP A  70      20.856  24.655  -5.211  1.00 97.50           O  
ATOM   1107  OD2 ASP A  70      19.819  26.623  -5.368  1.00 97.50           O  
ATOM   1108  N   TYR A  71      18.150  22.115  -8.102  1.00 98.09           N  
ATOM   1109  H   TYR A  71      18.732  21.772  -7.352  1.00 98.09           H  
ATOM   1110  CA  TYR A  71      17.116  21.214  -8.615  1.00 98.09           C  
ATOM   1111  HA  TYR A  71      16.685  21.656  -9.514  1.00 98.09           H  
ATOM   1112  C   TYR A  71      15.983  21.027  -7.598  1.00 98.09           C  
ATOM   1113  CB  TYR A  71      17.724  19.865  -9.024  1.00 98.09           C  
ATOM   1114  HB2 TYR A  71      18.254  19.439  -8.172  1.00 98.09           H  
ATOM   1115  HB3 TYR A  71      16.911  19.182  -9.268  1.00 98.09           H  
ATOM   1116  O   TYR A  71      16.227  20.802  -6.410  1.00 98.09           O  
ATOM   1117  CG  TYR A  71      18.668  19.929 -10.213  1.00 98.09           C  
ATOM   1118  CD1 TYR A  71      18.203  19.604 -11.502  1.00 98.09           C  
ATOM   1119  HD1 TYR A  71      17.166  19.341 -11.652  1.00 98.09           H  
ATOM   1120  CD2 TYR A  71      20.012  20.310 -10.029  1.00 98.09           C  
ATOM   1121  HD2 TYR A  71      20.357  20.599  -9.047  1.00 98.09           H  
ATOM   1122  CE1 TYR A  71      19.091  19.618 -12.595  1.00 98.09           C  
ATOM   1123  HE1 TYR A  71      18.751  19.354 -13.586  1.00 98.09           H  
ATOM   1124  CE2 TYR A  71      20.897  20.346 -11.123  1.00 98.09           C  
ATOM   1125  HE2 TYR A  71      21.919  20.663 -10.976  1.00 98.09           H  
ATOM   1126  OH  TYR A  71      21.293  19.981 -13.462  1.00 98.09           O  
ATOM   1127  HH  TYR A  71      22.159  20.320 -13.225  1.00 98.09           H  
ATOM   1128  CZ  TYR A  71      20.437  19.985 -12.407  1.00 98.09           C  
ATOM   1129  N   TYR A  72      14.742  21.067  -8.080  1.00 98.51           N  
ATOM   1130  H   TYR A  72      14.629  21.211  -9.073  1.00 98.51           H  
ATOM   1131  CA  TYR A  72      13.526  20.986  -7.271  1.00 98.51           C  
ATOM   1132  HA  TYR A  72      13.766  20.581  -6.288  1.00 98.51           H  
ATOM   1133  C   TYR A  72      12.477  20.060  -7.900  1.00 98.51           C  
ATOM   1134  CB  TYR A  72      12.954  22.396  -7.077  1.00 98.51           C  
ATOM   1135  HB2 TYR A  72      12.725  22.822  -8.053  1.00 98.51           H  
ATOM   1136  HB3 TYR A  72      12.015  22.307  -6.531  1.00 98.51           H  
ATOM   1137  O   TYR A  72      12.496  19.811  -9.105  1.00 98.51           O  
ATOM   1138  CG  TYR A  72      13.849  23.353  -6.310  1.00 98.51           C  
ATOM   1139  CD1 TYR A  72      14.183  23.077  -4.970  1.00 98.51           C  
ATOM   1140  HD1 TYR A  72      13.793  22.185  -4.501  1.00 98.51           H  
ATOM   1141  CD2 TYR A  72      14.358  24.507  -6.934  1.00 98.51           C  
ATOM   1142  HD2 TYR A  72      14.120  24.713  -7.967  1.00 98.51           H  
ATOM   1143  CE1 TYR A  72      15.053  23.928  -4.261  1.00 98.51           C  
ATOM   1144  HE1 TYR A  72      15.347  23.689  -3.250  1.00 98.51           H  
ATOM   1145  CE2 TYR A  72      15.188  25.386  -6.212  1.00 98.51           C  
ATOM   1146  HE2 TYR A  72      15.591  26.281  -6.665  1.00 98.51           H  
ATOM   1147  OH  TYR A  72      16.384  25.934  -4.226  1.00 98.51           O  
ATOM   1148  HH  TYR A  72      16.767  25.552  -3.432  1.00 98.51           H  
ATOM   1149  CZ  TYR A  72      15.549  25.092  -4.885  1.00 98.51           C  
ATOM   1150  N   ALA A  73      11.541  19.572  -7.085  1.00 98.37           N  
ATOM   1151  H   ALA A  73      11.563  19.858  -6.116  1.00 98.37           H  
ATOM   1152  CA  ALA A  73      10.379  18.804  -7.525  1.00 98.37           C  
ATOM   1153  HA  ALA A  73      10.543  18.432  -8.536  1.00 98.37           H  
ATOM   1154  C   ALA A  73       9.133  19.708  -7.545  1.00 98.37           C  
ATOM   1155  CB  ALA A  73      10.221  17.585  -6.608  1.00 98.37           C  
ATOM   1156  HB1 ALA A  73      11.083  16.928  -6.715  1.00 98.37           H  
ATOM   1157  HB2 ALA A  73       9.320  17.033  -6.879  1.00 98.37           H  
ATOM   1158  HB3 ALA A  73      10.147  17.901  -5.567  1.00 98.37           H  
ATOM   1159  O   ALA A  73       8.582  20.054  -6.503  1.00 98.37           O  
ATOM   1160  N   MET A  74       8.686  20.112  -8.731  1.00 98.35           N  
ATOM   1161  H   MET A  74       9.150  19.755  -9.554  1.00 98.35           H  
ATOM   1162  CA  MET A  74       7.519  20.972  -8.927  1.00 98.35           C  
ATOM   1163  HA  MET A  74       7.389  21.609  -8.052  1.00 98.35           H  
ATOM   1164  C   MET A  74       6.252  20.124  -9.099  1.00 98.35           C  
ATOM   1165  CB  MET A  74       7.794  21.887 -10.130  1.00 98.35           C  
ATOM   1166  HB2 MET A  74       8.724  22.428  -9.954  1.00 98.35           H  
ATOM   1167  HB3 MET A  74       7.915  21.276 -11.024  1.00 98.35           H  
ATOM   1168  O   MET A  74       6.049  19.533 -10.159  1.00 98.35           O  
ATOM   1169  CG  MET A  74       6.676  22.904 -10.381  1.00 98.35           C  
ATOM   1170  HG2 MET A  74       6.566  23.551  -9.510  1.00 98.35           H  
ATOM   1171  HG3 MET A  74       5.740  22.362 -10.512  1.00 98.35           H  
ATOM   1172  SD  MET A  74       6.940  23.928 -11.858  1.00 98.35           S  
ATOM   1173  CE  MET A  74       8.146  25.126 -11.230  1.00 98.35           C  
ATOM   1174  HE1 MET A  74       8.484  25.766 -12.045  1.00 98.35           H  
ATOM   1175  HE2 MET A  74       7.690  25.738 -10.452  1.00 98.35           H  
ATOM   1176  HE3 MET A  74       9.006  24.606 -10.807  1.00 98.35           H  
ATOM   1177  N   LYS A  75       5.385  20.079  -8.078  1.00 97.50           N  
ATOM   1178  H   LYS A  75       5.630  20.596  -7.246  1.00 97.50           H  
ATOM   1179  CA  LYS A  75       4.015  19.544  -8.166  1.00 97.50           C  
ATOM   1180  HA  LYS A  75       4.026  18.644  -8.781  1.00 97.50           H  
ATOM   1181  C   LYS A  75       3.137  20.589  -8.866  1.00 97.50           C  
ATOM   1182  CB  LYS A  75       3.511  19.164  -6.753  1.00 97.50           C  
ATOM   1183  HB2 LYS A  75       3.341  20.076  -6.180  1.00 97.50           H  
ATOM   1184  HB3 LYS A  75       4.299  18.602  -6.251  1.00 97.50           H  
ATOM   1185  O   LYS A  75       2.994  21.706  -8.369  1.00 97.50           O  
ATOM   1186  CG  LYS A  75       2.226  18.306  -6.723  1.00 97.50           C  
ATOM   1187  HG2 LYS A  75       1.421  18.838  -7.231  1.00 97.50           H  
ATOM   1188  HG3 LYS A  75       2.414  17.375  -7.258  1.00 97.50           H  
ATOM   1189  CD  LYS A  75       1.784  17.978  -5.277  1.00 97.50           C  
ATOM   1190  HD2 LYS A  75       2.660  17.718  -4.683  1.00 97.50           H  
ATOM   1191  HD3 LYS A  75       1.333  18.868  -4.838  1.00 97.50           H  
ATOM   1192  CE  LYS A  75       0.786  16.808  -5.189  1.00 97.50           C  
ATOM   1193  HE2 LYS A  75       1.302  15.892  -5.476  1.00 97.50           H  
ATOM   1194  HE3 LYS A  75      -0.034  16.972  -5.888  1.00 97.50           H  
ATOM   1195  NZ  LYS A  75       0.237  16.647  -3.819  1.00 97.50           N  
ATOM   1196  HZ1 LYS A  75      -0.442  17.350  -3.563  1.00 97.50           H  
ATOM   1197  HZ2 LYS A  75       0.909  16.806  -3.082  1.00 97.50           H  
ATOM   1198  HZ3 LYS A  75      -0.147  15.740  -3.594  1.00 97.50           H  
ATOM   1199  N   ILE A  76       2.591  20.231 -10.024  1.00 96.34           N  
ATOM   1200  H   ILE A  76       2.780  19.294 -10.350  1.00 96.34           H  
ATOM   1201  CA  ILE A  76       1.755  21.065 -10.897  1.00 96.34           C  
ATOM   1202  HA  ILE A  76       1.745  22.085 -10.512  1.00 96.34           H  
ATOM   1203  C   ILE A  76       0.332  20.507 -10.876  1.00 96.34           C  
ATOM   1204  CB  ILE A  76       2.295  21.099 -12.350  1.00 96.34           C  
ATOM   1205  HB  ILE A  76       2.138  20.119 -12.800  1.00 96.34           H  
ATOM   1206  O   ILE A  76       0.137  19.325 -11.171  1.00 96.34           O  
ATOM   1207  CG1 ILE A  76       3.811  21.398 -12.416  1.00 96.34           C  
ATOM   1208 HG12 ILE A  76       4.002  22.368 -11.957  1.00 96.34           H  
ATOM   1209 HG13 ILE A  76       4.347  20.640 -11.844  1.00 96.34           H  
ATOM   1210  CG2 ILE A  76       1.482  22.136 -13.148  1.00 96.34           C  
ATOM   1211 HG21 ILE A  76       1.573  23.118 -12.686  1.00 96.34           H  
ATOM   1212 HG22 ILE A  76       0.428  21.859 -13.180  1.00 96.34           H  
ATOM   1213 HG23 ILE A  76       1.835  22.191 -14.178  1.00 96.34           H  
ATOM   1214  CD1 ILE A  76       4.419  21.386 -13.824  1.00 96.34           C  
ATOM   1215 HD11 ILE A  76       4.062  22.239 -14.402  1.00 96.34           H  
ATOM   1216 HD12 ILE A  76       5.504  21.454 -13.746  1.00 96.34           H  
ATOM   1217 HD13 ILE A  76       4.158  20.459 -14.334  1.00 96.34           H  
ATOM   1218  N   LEU A  77      -0.656  21.343 -10.550  1.00 94.86           N  
ATOM   1219  H   LEU A  77      -0.409  22.296 -10.325  1.00 94.86           H  
ATOM   1220  CA  LEU A  77      -2.063  20.952 -10.410  1.00 94.86           C  
ATOM   1221  HA  LEU A  77      -2.194  19.930 -10.765  1.00 94.86           H  
ATOM   1222  C   LEU A  77      -2.967  21.857 -11.261  1.00 94.86           C  
ATOM   1223  CB  LEU A  77      -2.474  20.999  -8.923  1.00 94.86           C  
ATOM   1224  HB2 LEU A  77      -2.477  22.044  -8.612  1.00 94.86           H  
ATOM   1225  HB3 LEU A  77      -3.496  20.632  -8.835  1.00 94.86           H  
ATOM   1226  O   LEU A  77      -2.983  23.072 -11.086  1.00 94.86           O  
ATOM   1227  CG  LEU A  77      -1.577  20.215  -7.942  1.00 94.86           C  
ATOM   1228  HG  LEU A  77      -0.539  20.528  -8.052  1.00 94.86           H  
ATOM   1229  CD1 LEU A  77      -2.005  20.513  -6.507  1.00 94.86           C  
ATOM   1230 HD11 LEU A  77      -3.045  20.223  -6.352  1.00 94.86           H  
ATOM   1231 HD12 LEU A  77      -1.376  19.965  -5.805  1.00 94.86           H  
ATOM   1232 HD13 LEU A  77      -1.899  21.579  -6.308  1.00 94.86           H  
ATOM   1233  CD2 LEU A  77      -1.664  18.702  -8.145  1.00 94.86           C  
ATOM   1234 HD21 LEU A  77      -1.398  18.444  -9.170  1.00 94.86           H  
ATOM   1235 HD22 LEU A  77      -2.674  18.361  -7.921  1.00 94.86           H  
ATOM   1236 HD23 LEU A  77      -0.967  18.207  -7.469  1.00 94.86           H  
ATOM   1237  N   ASP A  78      -3.749  21.264 -12.157  1.00 89.81           N  
ATOM   1238  H   ASP A  78      -3.699  20.257 -12.228  1.00 89.81           H  
ATOM   1239  CA  ASP A  78      -4.744  21.935 -13.001  1.00 89.81           C  
ATOM   1240  HA  ASP A  78      -4.289  22.793 -13.497  1.00 89.81           H  
ATOM   1241  C   ASP A  78      -5.926  22.417 -12.140  1.00 89.81           C  
ATOM   1242  CB  ASP A  78      -5.152  20.910 -14.073  1.00 89.81           C  
ATOM   1243  HB2 ASP A  78      -4.272  20.672 -14.670  1.00 89.81           H  
ATOM   1244  HB3 ASP A  78      -5.448  20.000 -13.552  1.00 89.81           H  
ATOM   1245  O   ASP A  78      -6.671  21.609 -11.569  1.00 89.81           O  
ATOM   1246  CG  ASP A  78      -6.302  21.269 -15.020  1.00 89.81           C  
ATOM   1247  OD1 ASP A  78      -7.234  22.004 -14.616  1.00 89.81           O  
ATOM   1248  OD2 ASP A  78      -6.321  20.649 -16.111  1.00 89.81           O  
ATOM   1249  N   LYS A  79      -6.118  23.743 -12.058  1.00 93.78           N  
ATOM   1250  H   LYS A  79      -5.505  24.339 -12.595  1.00 93.78           H  
ATOM   1251  CA  LYS A  79      -7.165  24.373 -11.235  1.00 93.78           C  
ATOM   1252  HA  LYS A  79      -6.996  24.115 -10.190  1.00 93.78           H  
ATOM   1253  C   LYS A  79      -8.563  23.853 -11.582  1.00 93.78           C  
ATOM   1254  CB  LYS A  79      -7.125  25.910 -11.388  1.00 93.78           C  
ATOM   1255  HB2 LYS A  79      -7.074  26.187 -12.441  1.00 93.78           H  
ATOM   1256  HB3 LYS A  79      -8.064  26.297 -10.993  1.00 93.78           H  
ATOM   1257  O   LYS A  79      -9.382  23.641 -10.686  1.00 93.78           O  
ATOM   1258  CG  LYS A  79      -5.983  26.581 -10.605  1.00 93.78           C  
ATOM   1259  HG2 LYS A  79      -6.002  26.172  -9.595  1.00 93.78           H  
ATOM   1260  HG3 LYS A  79      -5.020  26.336 -11.054  1.00 93.78           H  
ATOM   1261  CD  LYS A  79      -6.137  28.112 -10.481  1.00 93.78           C  
ATOM   1262  HD2 LYS A  79      -5.643  28.429  -9.562  1.00 93.78           H  
ATOM   1263  HD3 LYS A  79      -7.194  28.363 -10.388  1.00 93.78           H  
ATOM   1264  CE  LYS A  79      -5.533  28.917 -11.634  1.00 93.78           C  
ATOM   1265  HE2 LYS A  79      -5.931  28.551 -12.581  1.00 93.78           H  
ATOM   1266  HE3 LYS A  79      -4.454  28.763 -11.639  1.00 93.78           H  
ATOM   1267  NZ  LYS A  79      -5.827  30.371 -11.499  1.00 93.78           N  
ATOM   1268  HZ1 LYS A  79      -6.788  30.576 -11.730  1.00 93.78           H  
ATOM   1269  HZ2 LYS A  79      -5.211  30.903 -12.097  1.00 93.78           H  
ATOM   1270  HZ3 LYS A  79      -5.655  30.730 -10.571  1.00 93.78           H  
ATOM   1271  N   GLN A  80      -8.842  23.613 -12.865  1.00 87.92           N  
ATOM   1272  H   GLN A  80      -8.074  23.585 -13.521  1.00 87.92           H  
ATOM   1273  CA  GLN A  80     -10.157  23.162 -13.317  1.00 87.92           C  
ATOM   1274  HA  GLN A  80     -10.913  23.749 -12.795  1.00 87.92           H  
ATOM   1275  C   GLN A  80     -10.407  21.693 -12.950  1.00 87.92           C  
ATOM   1276  CB  GLN A  80     -10.334  23.406 -14.827  1.00 87.92           C  
ATOM   1277  HB2 GLN A  80      -9.644  22.779 -15.392  1.00 87.92           H  
ATOM   1278  HB3 GLN A  80     -11.349  23.112 -15.091  1.00 87.92           H  
ATOM   1279  O   GLN A  80     -11.527  21.353 -12.563  1.00 87.92           O  
ATOM   1280  CG  GLN A  80     -10.118  24.878 -15.226  1.00 87.92           C  
ATOM   1281  HG2 GLN A  80     -10.577  25.522 -14.476  1.00 87.92           H  
ATOM   1282  HG3 GLN A  80      -9.050  25.094 -15.259  1.00 87.92           H  
ATOM   1283  CD  GLN A  80     -10.738  25.209 -16.581  1.00 87.92           C  
ATOM   1284  NE2 GLN A  80     -12.045  25.344 -16.654  1.00 87.92           N  
ATOM   1285 HE21 GLN A  80     -12.615  25.218 -15.829  1.00 87.92           H  
ATOM   1286 HE22 GLN A  80     -12.426  25.510 -17.575  1.00 87.92           H  
ATOM   1287  OE1 GLN A  80     -10.088  25.385 -17.598  1.00 87.92           O  
ATOM   1288  N   LYS A  81      -9.383  20.826 -12.998  1.00 83.67           N  
ATOM   1289  H   LYS A  81      -8.501  21.168 -13.353  1.00 83.67           H  
ATOM   1290  CA  LYS A  81      -9.481  19.437 -12.502  1.00 83.67           C  
ATOM   1291  HA  LYS A  81     -10.363  18.969 -12.941  1.00 83.67           H  
ATOM   1292  C   LYS A  81      -9.689  19.388 -10.988  1.00 83.67           C  
ATOM   1293  CB  LYS A  81      -8.246  18.609 -12.895  1.00 83.67           C  
ATOM   1294  HB2 LYS A  81      -8.279  17.655 -12.369  1.00 83.67           H  
ATOM   1295  HB3 LYS A  81      -7.349  19.139 -12.575  1.00 83.67           H  
ATOM   1296  O   LYS A  81     -10.567  18.654 -10.538  1.00 83.67           O  
ATOM   1297  CG  LYS A  81      -8.175  18.320 -14.403  1.00 83.67           C  
ATOM   1298  HG2 LYS A  81      -9.032  17.716 -14.701  1.00 83.67           H  
ATOM   1299  HG3 LYS A  81      -8.216  19.263 -14.948  1.00 83.67           H  
ATOM   1300  CD  LYS A  81      -6.879  17.573 -14.757  1.00 83.67           C  
ATOM   1301  HD2 LYS A  81      -6.936  16.543 -14.403  1.00 83.67           H  
ATOM   1302  HD3 LYS A  81      -6.043  18.056 -14.251  1.00 83.67           H  
ATOM   1303  CE  LYS A  81      -6.628  17.599 -16.270  1.00 83.67           C  
ATOM   1304  HE2 LYS A  81      -6.957  18.566 -16.651  1.00 83.67           H  
ATOM   1305  HE3 LYS A  81      -7.222  16.820 -16.747  1.00 83.67           H  
ATOM   1306  NZ  LYS A  81      -5.186  17.437 -16.579  1.00 83.67           N  
ATOM   1307  HZ1 LYS A  81      -5.026  17.416 -17.576  1.00 83.67           H  
ATOM   1308  HZ2 LYS A  81      -4.692  18.239 -16.216  1.00 83.67           H  
ATOM   1309  HZ3 LYS A  81      -4.806  16.597 -16.166  1.00 83.67           H  
ATOM   1310  N   VAL A  82      -8.943  20.184 -10.214  1.00 87.03           N  
ATOM   1311  H   VAL A  82      -8.228  20.741 -10.659  1.00 87.03           H  
ATOM   1312  CA  VAL A  82      -9.079  20.251  -8.744  1.00 87.03           C  
ATOM   1313  HA  VAL A  82      -8.929  19.252  -8.335  1.00 87.03           H  
ATOM   1314  C   VAL A  82     -10.493  20.689  -8.337  1.00 87.03           C  
ATOM   1315  CB  VAL A  82      -8.004  21.173  -8.129  1.00 87.03           C  
ATOM   1316  HB  VAL A  82      -8.052  22.145  -8.620  1.00 87.03           H  
ATOM   1317  O   VAL A  82     -11.118  20.020  -7.512  1.00 87.03           O  
ATOM   1318  CG1 VAL A  82      -8.187  21.373  -6.620  1.00 87.03           C  
ATOM   1319 HG11 VAL A  82      -8.075  20.420  -6.102  1.00 87.03           H  
ATOM   1320 HG12 VAL A  82      -7.421  22.054  -6.249  1.00 87.03           H  
ATOM   1321 HG13 VAL A  82      -9.163  21.799  -6.388  1.00 87.03           H  
ATOM   1322  CG2 VAL A  82      -6.597  20.594  -8.315  1.00 87.03           C  
ATOM   1323 HG21 VAL A  82      -5.861  21.279  -7.894  1.00 87.03           H  
ATOM   1324 HG22 VAL A  82      -6.371  20.464  -9.374  1.00 87.03           H  
ATOM   1325 HG23 VAL A  82      -6.513  19.632  -7.809  1.00 87.03           H  
ATOM   1326  N   VAL A  83     -11.040  21.747  -8.954  1.00 84.22           N  
ATOM   1327  H   VAL A  83     -10.468  22.281  -9.592  1.00 84.22           H  
ATOM   1328  CA  VAL A  83     -12.419  22.212  -8.693  1.00 84.22           C  
ATOM   1329  HA  VAL A  83     -12.544  22.337  -7.618  1.00 84.22           H  
ATOM   1330  C   VAL A  83     -13.458  21.174  -9.124  1.00 84.22           C  
ATOM   1331  CB  VAL A  83     -12.681  23.583  -9.354  1.00 84.22           C  
ATOM   1332  HB  VAL A  83     -12.343  23.554 -10.390  1.00 84.22           H  
ATOM   1333  O   VAL A  83     -14.334  20.824  -8.333  1.00 84.22           O  
ATOM   1334  CG1 VAL A  83     -14.155  24.006  -9.336  1.00 84.22           C  
ATOM   1335 HG11 VAL A  83     -14.745  23.362  -9.988  1.00 84.22           H  
ATOM   1336 HG12 VAL A  83     -14.548  23.954  -8.320  1.00 84.22           H  
ATOM   1337 HG13 VAL A  83     -14.250  25.031  -9.694  1.00 84.22           H  
ATOM   1338  CG2 VAL A  83     -11.900  24.662  -8.602  1.00 84.22           C  
ATOM   1339 HG21 VAL A  83     -12.021  25.626  -9.097  1.00 84.22           H  
ATOM   1340 HG22 VAL A  83     -12.270  24.755  -7.581  1.00 84.22           H  
ATOM   1341 HG23 VAL A  83     -10.842  24.402  -8.579  1.00 84.22           H  
ATOM   1342  N   LYS A  84     -13.340  20.610 -10.336  1.00 74.13           N  
ATOM   1343  H   LYS A  84     -12.590  20.925 -10.935  1.00 74.13           H  
ATOM   1344  CA  LYS A  84     -14.270  19.588 -10.853  1.00 74.13           C  
ATOM   1345  HA  LYS A  84     -15.275  20.011 -10.864  1.00 74.13           H  
ATOM   1346  C   LYS A  84     -14.344  18.338  -9.967  1.00 74.13           C  
ATOM   1347  CB  LYS A  84     -13.856  19.233 -12.291  1.00 74.13           C  
ATOM   1348  HB2 LYS A  84     -12.843  18.832 -12.282  1.00 74.13           H  
ATOM   1349  HB3 LYS A  84     -13.862  20.145 -12.889  1.00 74.13           H  
ATOM   1350  O   LYS A  84     -15.382  17.684  -9.928  1.00 74.13           O  
ATOM   1351  CG  LYS A  84     -14.795  18.212 -12.951  1.00 74.13           C  
ATOM   1352  HG2 LYS A  84     -14.765  17.274 -12.397  1.00 74.13           H  
ATOM   1353  HG3 LYS A  84     -15.814  18.600 -12.940  1.00 74.13           H  
ATOM   1354  CD  LYS A  84     -14.375  17.920 -14.393  1.00 74.13           C  
ATOM   1355  HD2 LYS A  84     -13.352  17.543 -14.395  1.00 74.13           H  
ATOM   1356  HD3 LYS A  84     -14.423  18.839 -14.977  1.00 74.13           H  
ATOM   1357  CE  LYS A  84     -15.322  16.869 -14.980  1.00 74.13           C  
ATOM   1358  HE2 LYS A  84     -15.318  15.998 -14.325  1.00 74.13           H  
ATOM   1359  HE3 LYS A  84     -16.334  17.277 -14.981  1.00 74.13           H  
ATOM   1360  NZ  LYS A  84     -14.920  16.479 -16.353  1.00 74.13           N  
ATOM   1361  HZ1 LYS A  84     -14.922  17.284 -16.963  1.00 74.13           H  
ATOM   1362  HZ2 LYS A  84     -15.556  15.788 -16.726  1.00 74.13           H  
ATOM   1363  HZ3 LYS A  84     -13.990  16.085 -16.345  1.00 74.13           H  
ATOM   1364  N   LEU A  85     -13.257  18.009  -9.270  1.00 72.37           N  
ATOM   1365  H   LEU A  85     -12.431  18.574  -9.405  1.00 72.37           H  
ATOM   1366  CA  LEU A  85     -13.146  16.854  -8.376  1.00 72.37           C  
ATOM   1367  HA  LEU A  85     -13.995  16.193  -8.550  1.00 72.37           H  
ATOM   1368  C   LEU A  85     -13.263  17.231  -6.883  1.00 72.37           C  
ATOM   1369  CB  LEU A  85     -11.863  16.077  -8.740  1.00 72.37           C  
ATOM   1370  HB2 LEU A  85     -11.016  16.754  -8.631  1.00 72.37           H  
ATOM   1371  HB3 LEU A  85     -11.728  15.256  -8.036  1.00 72.37           H  
ATOM   1372  O   LEU A  85     -12.916  16.425  -6.024  1.00 72.37           O  
ATOM   1373  CG  LEU A  85     -11.864  15.496 -10.174  1.00 72.37           C  
ATOM   1374  HG  LEU A  85     -12.076  16.285 -10.896  1.00 72.37           H  
ATOM   1375  CD1 LEU A  85     -10.500  14.903 -10.527  1.00 72.37           C  
ATOM   1376 HD11 LEU A  85      -9.745  15.688 -10.492  1.00 72.37           H  
ATOM   1377 HD12 LEU A  85     -10.518  14.495 -11.538  1.00 72.37           H  
ATOM   1378 HD13 LEU A  85     -10.240  14.110  -9.826  1.00 72.37           H  
ATOM   1379  CD2 LEU A  85     -12.908  14.390 -10.350  1.00 72.37           C  
ATOM   1380 HD21 LEU A  85     -12.826  13.955 -11.346  1.00 72.37           H  
ATOM   1381 HD22 LEU A  85     -13.912  14.800 -10.234  1.00 72.37           H  
ATOM   1382 HD23 LEU A  85     -12.751  13.610  -9.605  1.00 72.37           H  
ATOM   1383  N   LYS A  86     -13.762  18.438  -6.565  1.00 76.33           N  
ATOM   1384  H   LYS A  86     -14.001  19.053  -7.330  1.00 76.33           H  
ATOM   1385  CA  LYS A  86     -13.993  18.957  -5.199  1.00 76.33           C  
ATOM   1386  HA  LYS A  86     -14.276  20.005  -5.309  1.00 76.33           H  
ATOM   1387  C   LYS A  86     -12.752  18.994  -4.278  1.00 76.33           C  
ATOM   1388  CB  LYS A  86     -15.196  18.244  -4.532  1.00 76.33           C  
ATOM   1389  HB2 LYS A  86     -15.315  18.653  -3.528  1.00 76.33           H  
ATOM   1390  HB3 LYS A  86     -14.967  17.184  -4.422  1.00 76.33           H  
ATOM   1391  O   LYS A  86     -12.895  19.102  -3.067  1.00 76.33           O  
ATOM   1392  CG  LYS A  86     -16.554  18.391  -5.246  1.00 76.33           C  
ATOM   1393  HG2 LYS A  86     -16.762  19.450  -5.403  1.00 76.33           H  
ATOM   1394  HG3 LYS A  86     -16.526  17.884  -6.210  1.00 76.33           H  
ATOM   1395  CD  LYS A  86     -17.663  17.778  -4.367  1.00 76.33           C  
ATOM   1396  HD2 LYS A  86     -17.606  18.225  -3.374  1.00 76.33           H  
ATOM   1397  HD3 LYS A  86     -17.487  16.708  -4.261  1.00 76.33           H  
ATOM   1398  CE  LYS A  86     -19.078  18.004  -4.918  1.00 76.33           C  
ATOM   1399  HE2 LYS A  86     -19.215  19.069  -5.110  1.00 76.33           H  
ATOM   1400  HE3 LYS A  86     -19.175  17.464  -5.860  1.00 76.33           H  
ATOM   1401  NZ  LYS A  86     -20.105  17.529  -3.952  1.00 76.33           N  
ATOM   1402  HZ1 LYS A  86     -21.055  17.640  -4.275  1.00 76.33           H  
ATOM   1403  HZ2 LYS A  86     -20.029  17.983  -3.053  1.00 76.33           H  
ATOM   1404  HZ3 LYS A  86     -19.971  16.548  -3.753  1.00 76.33           H  
ATOM   1405  N   GLN A  87     -11.527  18.966  -4.812  1.00 82.86           N  
ATOM   1406  H   GLN A  87     -11.450  18.981  -5.819  1.00 82.86           H  
ATOM   1407  CA  GLN A  87     -10.286  18.894  -4.011  1.00 82.86           C  
ATOM   1408  HA  GLN A  87     -10.532  18.423  -3.060  1.00 82.86           H  
ATOM   1409  C   GLN A  87      -9.691  20.263  -3.619  1.00 82.86           C  
ATOM   1410  CB  GLN A  87      -9.245  17.988  -4.696  1.00 82.86           C  
ATOM   1411  HB2 GLN A  87      -8.350  17.951  -4.075  1.00 82.86           H  
ATOM   1412  HB3 GLN A  87      -8.971  18.417  -5.660  1.00 82.86           H  
ATOM   1413  O   GLN A  87      -8.504  20.362  -3.307  1.00 82.86           O  
ATOM   1414  CG  GLN A  87      -9.694  16.541  -4.928  1.00 82.86           C  
ATOM   1415  HG2 GLN A  87      -8.816  15.967  -5.223  1.00 82.86           H  
ATOM   1416  HG3 GLN A  87     -10.410  16.508  -5.749  1.00 82.86           H  
ATOM   1417  CD  GLN A  87     -10.276  15.868  -3.691  1.00 82.86           C  
ATOM   1418  NE2 GLN A  87     -11.562  15.611  -3.657  1.00 82.86           N  
ATOM   1419 HE21 GLN A  87     -11.937  15.190  -2.819  1.00 82.86           H  
ATOM   1420 HE22 GLN A  87     -12.147  15.844  -4.447  1.00 82.86           H  
ATOM   1421  OE1 GLN A  87      -9.587  15.577  -2.728  1.00 82.86           O  
ATOM   1422  N   VAL A  88     -10.496  21.331  -3.633  1.00 87.75           N  
ATOM   1423  H   VAL A  88     -11.468  21.183  -3.862  1.00 87.75           H  
ATOM   1424  CA  VAL A  88     -10.039  22.705  -3.348  1.00 87.75           C  
ATOM   1425  HA  VAL A  88      -9.213  22.940  -4.020  1.00 87.75           H  
ATOM   1426  C   VAL A  88      -9.492  22.830  -1.922  1.00 87.75           C  
ATOM   1427  CB  VAL A  88     -11.161  23.731  -3.608  1.00 87.75           C  
ATOM   1428  HB  VAL A  88     -11.998  23.518  -2.942  1.00 87.75           H  
ATOM   1429  O   VAL A  88      -8.343  23.229  -1.753  1.00 87.75           O  
ATOM   1430  CG1 VAL A  88     -10.695  25.168  -3.361  1.00 87.75           C  
ATOM   1431 HG11 VAL A  88      -9.841  25.409  -3.994  1.00 87.75           H  
ATOM   1432 HG12 VAL A  88     -10.412  25.308  -2.318  1.00 87.75           H  
ATOM   1433 HG13 VAL A  88     -11.502  25.868  -3.582  1.00 87.75           H  
ATOM   1434  CG2 VAL A  88     -11.666  23.645  -5.054  1.00 87.75           C  
ATOM   1435 HG21 VAL A  88     -12.445  24.392  -5.210  1.00 87.75           H  
ATOM   1436 HG22 VAL A  88     -12.091  22.662  -5.257  1.00 87.75           H  
ATOM   1437 HG23 VAL A  88     -10.845  23.838  -5.744  1.00 87.75           H  
ATOM   1438  N   GLU A  89     -10.262  22.415  -0.906  1.00 87.39           N  
ATOM   1439  H   GLU A  89     -11.195  22.081  -1.102  1.00 87.39           H  
ATOM   1440  CA  GLU A  89      -9.836  22.485   0.504  1.00 87.39           C  
ATOM   1441  HA  GLU A  89      -9.600  23.520   0.748  1.00 87.39           H  
ATOM   1442  C   GLU A  89      -8.573  21.646   0.752  1.00 87.39           C  
ATOM   1443  CB  GLU A  89     -10.970  22.006   1.434  1.00 87.39           C  
ATOM   1444  HB2 GLU A  89     -11.030  20.919   1.376  1.00 87.39           H  
ATOM   1445  HB3 GLU A  89     -11.921  22.415   1.092  1.00 87.39           H  
ATOM   1446  O   GLU A  89      -7.629  22.116   1.375  1.00 87.39           O  
ATOM   1447  CG  GLU A  89     -10.749  22.448   2.896  1.00 87.39           C  
ATOM   1448  HG2 GLU A  89     -11.287  23.381   3.063  1.00 87.39           H  
ATOM   1449  HG3 GLU A  89      -9.692  22.663   3.051  1.00 87.39           H  
ATOM   1450  CD  GLU A  89     -11.189  21.409   3.943  1.00 87.39           C  
ATOM   1451  OE1 GLU A  89     -10.467  21.243   4.956  1.00 87.39           O  
ATOM   1452  OE2 GLU A  89     -12.221  20.733   3.770  1.00 87.39           O  
ATOM   1453  N   HIS A  90      -8.517  20.429   0.204  1.00 91.20           N  
ATOM   1454  H   HIS A  90      -9.327  20.099  -0.300  1.00 91.20           H  
ATOM   1455  CA  HIS A  90      -7.347  19.550   0.279  1.00 91.20           C  
ATOM   1456  HA  HIS A  90      -7.096  19.365   1.324  1.00 91.20           H  
ATOM   1457  C   HIS A  90      -6.088  20.182  -0.339  1.00 91.20           C  
ATOM   1458  CB  HIS A  90      -7.714  18.215  -0.393  1.00 91.20           C  
ATOM   1459  HB2 HIS A  90      -8.248  18.414  -1.322  1.00 91.20           H  
ATOM   1460  HB3 HIS A  90      -6.797  17.697  -0.676  1.00 91.20           H  
ATOM   1461  O   HIS A  90      -5.018  20.132   0.260  1.00 91.20           O  
ATOM   1462  CG  HIS A  90      -8.542  17.274   0.458  1.00 91.20           C  
ATOM   1463  CD2 HIS A  90      -8.655  17.247   1.826  1.00 91.20           C  
ATOM   1464  HD2 HIS A  90      -8.175  17.927   2.514  1.00 91.20           H  
ATOM   1465  ND1 HIS A  90      -9.270  16.208  -0.014  1.00 91.20           N  
ATOM   1466  HD1 HIS A  90      -9.343  15.930  -0.982  1.00 91.20           H  
ATOM   1467  CE1 HIS A  90      -9.813  15.567   1.034  1.00 91.20           C  
ATOM   1468  HE1 HIS A  90     -10.428  14.682   0.960  1.00 91.20           H  
ATOM   1469  NE2 HIS A  90      -9.462  16.158   2.189  1.00 91.20           N  
ATOM   1470  N   THR A  91      -6.216  20.859  -1.483  1.00 91.38           N  
ATOM   1471  H   THR A  91      -7.130  20.910  -1.910  1.00 91.38           H  
ATOM   1472  CA  THR A  91      -5.079  21.514  -2.155  1.00 91.38           C  
ATOM   1473  HA  THR A  91      -4.241  20.817  -2.177  1.00 91.38           H  
ATOM   1474  C   THR A  91      -4.602  22.768  -1.409  1.00 91.38           C  
ATOM   1475  CB  THR A  91      -5.445  21.863  -3.603  1.00 91.38           C  
ATOM   1476  HB  THR A  91      -6.223  22.627  -3.613  1.00 91.38           H  
ATOM   1477  O   THR A  91      -3.400  23.021  -1.320  1.00 91.38           O  
ATOM   1478  CG2 THR A  91      -4.240  22.361  -4.392  1.00 91.38           C  
ATOM   1479 HG21 THR A  91      -3.951  23.354  -4.048  1.00 91.38           H  
ATOM   1480 HG22 THR A  91      -3.405  21.674  -4.256  1.00 91.38           H  
ATOM   1481 HG23 THR A  91      -4.499  22.406  -5.450  1.00 91.38           H  
ATOM   1482  OG1 THR A  91      -5.927  20.727  -4.288  1.00 91.38           O  
ATOM   1483  HG1 THR A  91      -6.765  20.482  -3.887  1.00 91.38           H  
ATOM   1484  N   LEU A  92      -5.529  23.542  -0.831  1.00 93.80           N  
ATOM   1485  H   LEU A  92      -6.502  23.294  -0.943  1.00 93.80           H  
ATOM   1486  CA  LEU A  92      -5.200  24.683   0.030  1.00 93.80           C  
ATOM   1487  HA  LEU A  92      -4.457  25.304  -0.471  1.00 93.80           H  
ATOM   1488  C   LEU A  92      -4.556  24.221   1.347  1.00 93.80           C  
ATOM   1489  CB  LEU A  92      -6.468  25.522   0.286  1.00 93.80           C  
ATOM   1490  HB2 LEU A  92      -6.253  26.251   1.066  1.00 93.80           H  
ATOM   1491  HB3 LEU A  92      -7.246  24.858   0.664  1.00 93.80           H  
ATOM   1492  O   LEU A  92      -3.551  24.795   1.763  1.00 93.80           O  
ATOM   1493  CG  LEU A  92      -7.009  26.277  -0.946  1.00 93.80           C  
ATOM   1494  HG  LEU A  92      -7.130  25.586  -1.780  1.00 93.80           H  
ATOM   1495  CD1 LEU A  92      -8.372  26.888  -0.623  1.00 93.80           C  
ATOM   1496 HD11 LEU A  92      -8.279  27.613   0.186  1.00 93.80           H  
ATOM   1497 HD12 LEU A  92      -8.774  27.384  -1.506  1.00 93.80           H  
ATOM   1498 HD13 LEU A  92      -9.065  26.103  -0.320  1.00 93.80           H  
ATOM   1499  CD2 LEU A  92      -6.082  27.413  -1.387  1.00 93.80           C  
ATOM   1500 HD21 LEU A  92      -5.114  27.014  -1.689  1.00 93.80           H  
ATOM   1501 HD22 LEU A  92      -6.525  27.939  -2.232  1.00 93.80           H  
ATOM   1502 HD23 LEU A  92      -5.938  28.116  -0.566  1.00 93.80           H  
ATOM   1503  N   ASN A  93      -5.079  23.157   1.968  1.00 93.34           N  
ATOM   1504  H   ASN A  93      -5.923  22.751   1.590  1.00 93.34           H  
ATOM   1505  CA  ASN A  93      -4.500  22.540   3.163  1.00 93.34           C  
ATOM   1506  HA  ASN A  93      -4.405  23.300   3.939  1.00 93.34           H  
ATOM   1507  C   ASN A  93      -3.087  22.009   2.895  1.00 93.34           C  
ATOM   1508  CB  ASN A  93      -5.412  21.414   3.683  1.00 93.34           C  
ATOM   1509  HB2 ASN A  93      -5.742  20.796   2.848  1.00 93.34           H  
ATOM   1510  HB3 ASN A  93      -4.833  20.773   4.348  1.00 93.34           H  
ATOM   1511  O   ASN A  93      -2.195  22.300   3.686  1.00 93.34           O  
ATOM   1512  CG  ASN A  93      -6.610  21.895   4.485  1.00 93.34           C  
ATOM   1513  ND2 ASN A  93      -7.696  21.160   4.425  1.00 93.34           N  
ATOM   1514 HD21 ASN A  93      -8.550  21.498   4.846  1.00 93.34           H  
ATOM   1515 HD22 ASN A  93      -7.740  20.416   3.743  1.00 93.34           H  
ATOM   1516  OD1 ASN A  93      -6.552  22.870   5.219  1.00 93.34           O  
ATOM   1517  N   GLU A  94      -2.852  21.305   1.781  1.00 96.38           N  
ATOM   1518  H   GLU A  94      -3.632  21.036   1.198  1.00 96.38           H  
ATOM   1519  CA  GLU A  94      -1.516  20.823   1.408  1.00 96.38           C  
ATOM   1520  HA  GLU A  94      -1.179  20.122   2.172  1.00 96.38           H  
ATOM   1521  C   GLU A  94      -0.504  21.976   1.377  1.00 96.38           C  
ATOM   1522  CB  GLU A  94      -1.564  20.065   0.067  1.00 96.38           C  
ATOM   1523  HB2 GLU A  94      -2.021  20.687  -0.703  1.00 96.38           H  
ATOM   1524  HB3 GLU A  94      -2.170  19.169   0.203  1.00 96.38           H  
ATOM   1525  O   GLU A  94       0.477  21.952   2.122  1.00 96.38           O  
ATOM   1526  CG  GLU A  94      -0.147  19.669  -0.374  1.00 96.38           C  
ATOM   1527  HG2 GLU A  94       0.373  20.567  -0.708  1.00 96.38           H  
ATOM   1528  HG3 GLU A  94       0.381  19.279   0.496  1.00 96.38           H  
ATOM   1529  CD  GLU A  94      -0.067  18.633  -1.499  1.00 96.38           C  
ATOM   1530  OE1 GLU A  94       0.871  17.799  -1.467  1.00 96.38           O  
ATOM   1531  OE2 GLU A  94      -0.875  18.676  -2.457  1.00 96.38           O  
ATOM   1532  N   LYS A  95      -0.776  23.033   0.598  1.00 96.45           N  
ATOM   1533  H   LYS A  95      -1.607  22.997   0.025  1.00 96.45           H  
ATOM   1534  CA  LYS A  95       0.097  24.216   0.518  1.00 96.45           C  
ATOM   1535  HA  LYS A  95       1.088  23.890   0.203  1.00 96.45           H  
ATOM   1536  C   LYS A  95       0.278  24.890   1.882  1.00 96.45           C  
ATOM   1537  CB  LYS A  95      -0.462  25.173  -0.552  1.00 96.45           C  
ATOM   1538  HB2 LYS A  95      -0.455  24.645  -1.506  1.00 96.45           H  
ATOM   1539  HB3 LYS A  95      -1.500  25.419  -0.328  1.00 96.45           H  
ATOM   1540  O   LYS A  95       1.400  25.231   2.263  1.00 96.45           O  
ATOM   1541  CG  LYS A  95       0.357  26.467  -0.719  1.00 96.45           C  
ATOM   1542  HG2 LYS A  95       1.382  26.304  -0.387  1.00 96.45           H  
ATOM   1543  HG3 LYS A  95       0.389  26.723  -1.778  1.00 96.45           H  
ATOM   1544  CD  LYS A  95      -0.261  27.657   0.034  1.00 96.45           C  
ATOM   1545  HD2 LYS A  95      -0.431  27.407   1.082  1.00 96.45           H  
ATOM   1546  HD3 LYS A  95      -1.214  27.908  -0.432  1.00 96.45           H  
ATOM   1547  CE  LYS A  95       0.676  28.860  -0.040  1.00 96.45           C  
ATOM   1548  HE2 LYS A  95       1.564  28.668   0.561  1.00 96.45           H  
ATOM   1549  HE3 LYS A  95       0.988  28.989  -1.077  1.00 96.45           H  
ATOM   1550  NZ  LYS A  95       0.017  30.107   0.404  1.00 96.45           N  
ATOM   1551  HZ1 LYS A  95       0.700  30.843   0.518  1.00 96.45           H  
ATOM   1552  HZ2 LYS A  95      -0.597  30.433  -0.328  1.00 96.45           H  
ATOM   1553  HZ3 LYS A  95      -0.472  30.016   1.283  1.00 96.45           H  
ATOM   1554  N   ARG A  96      -0.812  25.073   2.639  1.00 95.92           N  
ATOM   1555  H   ARG A  96      -1.696  24.758   2.266  1.00 95.92           H  
ATOM   1556  CA  ARG A  96      -0.804  25.792   3.924  1.00 95.92           C  
ATOM   1557  HA  ARG A  96      -0.242  26.713   3.774  1.00 95.92           H  
ATOM   1558  C   ARG A  96      -0.086  25.026   5.038  1.00 95.92           C  
ATOM   1559  CB  ARG A  96      -2.245  26.162   4.310  1.00 95.92           C  
ATOM   1560  HB2 ARG A  96      -2.745  26.595   3.444  1.00 95.92           H  
ATOM   1561  HB3 ARG A  96      -2.785  25.267   4.618  1.00 95.92           H  
ATOM   1562  O   ARG A  96       0.504  25.655   5.914  1.00 95.92           O  
ATOM   1563  CG  ARG A  96      -2.270  27.204   5.434  1.00 95.92           C  
ATOM   1564  HG2 ARG A  96      -1.745  28.097   5.094  1.00 95.92           H  
ATOM   1565  HG3 ARG A  96      -1.767  26.815   6.320  1.00 95.92           H  
ATOM   1566  CD  ARG A  96      -3.694  27.598   5.818  1.00 95.92           C  
ATOM   1567  HD2 ARG A  96      -4.215  26.728   6.218  1.00 95.92           H  
ATOM   1568  HD3 ARG A  96      -4.211  27.939   4.921  1.00 95.92           H  
ATOM   1569  NE  ARG A  96      -3.652  28.669   6.829  1.00 95.92           N  
ATOM   1570  HE  ARG A  96      -2.850  28.682   7.443  1.00 95.92           H  
ATOM   1571  NH1 ARG A  96      -5.618  29.744   6.290  1.00 95.92           N  
ATOM   1572 HH11 ARG A  96      -6.210  30.561   6.318  1.00 95.92           H  
ATOM   1573 HH12 ARG A  96      -5.827  29.052   5.584  1.00 95.92           H  
ATOM   1574  NH2 ARG A  96      -4.200  30.629   7.792  1.00 95.92           N  
ATOM   1575 HH21 ARG A  96      -3.274  30.657   8.195  1.00 95.92           H  
ATOM   1576 HH22 ARG A  96      -4.801  31.439   7.851  1.00 95.92           H  
ATOM   1577  CZ  ARG A  96      -4.501  29.668   6.965  1.00 95.92           C  
ATOM   1578  N   ILE A  97      -0.100  23.695   4.993  1.00 97.61           N  
ATOM   1579  H   ILE A  97      -0.654  23.254   4.273  1.00 97.61           H  
ATOM   1580  CA  ILE A  97       0.670  22.831   5.893  1.00 97.61           C  
ATOM   1581  HA  ILE A  97       0.648  23.258   6.896  1.00 97.61           H  
ATOM   1582  C   ILE A  97       2.141  22.819   5.463  1.00 97.61           C  
ATOM   1583  CB  ILE A  97       0.032  21.421   5.966  1.00 97.61           C  
ATOM   1584  HB  ILE A  97      -0.087  21.035   4.954  1.00 97.61           H  
ATOM   1585  O   ILE A  97       3.007  23.125   6.282  1.00 97.61           O  
ATOM   1586  CG1 ILE A  97      -1.358  21.500   6.646  1.00 97.61           C  
ATOM   1587 HG12 ILE A  97      -1.932  22.323   6.219  1.00 97.61           H  
ATOM   1588 HG13 ILE A  97      -1.228  21.713   7.707  1.00 97.61           H  
ATOM   1589  CG2 ILE A  97       0.940  20.459   6.752  1.00 97.61           C  
ATOM   1590 HG21 ILE A  97       1.182  20.888   7.725  1.00 97.61           H  
ATOM   1591 HG22 ILE A  97       1.862  20.281   6.199  1.00 97.61           H  
ATOM   1592 HG23 ILE A  97       0.451  19.495   6.896  1.00 97.61           H  
ATOM   1593  CD1 ILE A  97      -2.219  20.242   6.491  1.00 97.61           C  
ATOM   1594 HD11 ILE A  97      -2.312  19.986   5.436  1.00 97.61           H  
ATOM   1595 HD12 ILE A  97      -3.212  20.436   6.896  1.00 97.61           H  
ATOM   1596 HD13 ILE A  97      -1.780  19.405   7.035  1.00 97.61           H  
ATOM   1597  N   LEU A  98       2.429  22.545   4.186  1.00 98.15           N  
ATOM   1598  H   LEU A  98       1.668  22.344   3.553  1.00 98.15           H  
ATOM   1599  CA  LEU A  98       3.793  22.419   3.656  1.00 98.15           C  
ATOM   1600  HA  LEU A  98       4.318  21.644   4.215  1.00 98.15           H  
ATOM   1601  C   LEU A  98       4.642  23.697   3.790  1.00 98.15           C  
ATOM   1602  CB  LEU A  98       3.721  21.994   2.182  1.00 98.15           C  
ATOM   1603  HB2 LEU A  98       3.019  22.647   1.664  1.00 98.15           H  
ATOM   1604  HB3 LEU A  98       4.706  22.155   1.743  1.00 98.15           H  
ATOM   1605  O   LEU A  98       5.849  23.592   3.989  1.00 98.15           O  
ATOM   1606  CG  LEU A  98       3.357  20.525   1.907  1.00 98.15           C  
ATOM   1607  HG  LEU A  98       2.414  20.270   2.391  1.00 98.15           H  
ATOM   1608  CD1 LEU A  98       3.218  20.342   0.397  1.00 98.15           C  
ATOM   1609 HD11 LEU A  98       2.472  21.038   0.013  1.00 98.15           H  
ATOM   1610 HD12 LEU A  98       4.173  20.540  -0.090  1.00 98.15           H  
ATOM   1611 HD13 LEU A  98       2.899  19.325   0.169  1.00 98.15           H  
ATOM   1612  CD2 LEU A  98       4.442  19.559   2.387  1.00 98.15           C  
ATOM   1613 HD21 LEU A  98       4.241  18.558   2.006  1.00 98.15           H  
ATOM   1614 HD22 LEU A  98       5.426  19.880   2.043  1.00 98.15           H  
ATOM   1615 HD23 LEU A  98       4.432  19.514   3.476  1.00 98.15           H  
ATOM   1616  N   GLN A  99       4.044  24.894   3.718  1.00 96.64           N  
ATOM   1617  H   GLN A  99       3.071  24.928   3.448  1.00 96.64           H  
ATOM   1618  CA  GLN A  99       4.761  26.163   3.955  1.00 96.64           C  
ATOM   1619  HA  GLN A  99       5.707  26.124   3.416  1.00 96.64           H  
ATOM   1620  C   GLN A  99       5.099  26.417   5.440  1.00 96.64           C  
ATOM   1621  CB  GLN A  99       3.942  27.345   3.389  1.00 96.64           C  
ATOM   1622  HB2 GLN A  99       4.591  28.217   3.302  1.00 96.64           H  
ATOM   1623  HB3 GLN A  99       3.573  27.093   2.395  1.00 96.64           H  
ATOM   1624  O   GLN A  99       5.916  27.285   5.745  1.00 96.64           O  
ATOM   1625  CG  GLN A  99       2.756  27.704   4.299  1.00 96.64           C  
ATOM   1626  HG2 GLN A  99       2.184  26.795   4.486  1.00 96.64           H  
ATOM   1627  HG3 GLN A  99       3.120  28.082   5.254  1.00 96.64           H  
ATOM   1628  CD  GLN A  99       1.799  28.746   3.745  1.00 96.64           C  
ATOM   1629  NE2 GLN A  99       0.727  29.002   4.456  1.00 96.64           N  
ATOM   1630 HE21 GLN A  99       0.042  29.601   4.018  1.00 96.64           H  
ATOM   1631 HE22 GLN A  99       0.576  28.515   5.327  1.00 96.64           H  
ATOM   1632  OE1 GLN A  99       1.960  29.335   2.693  1.00 96.64           O  
ATOM   1633  N   ALA A 100       4.410  25.738   6.364  1.00 97.38           N  
ATOM   1634  H   ALA A 100       3.778  25.014   6.054  1.00 97.38           H  
ATOM   1635  CA  ALA A 100       4.461  26.028   7.797  1.00 97.38           C  
ATOM   1636  HA  ALA A 100       4.976  26.977   7.944  1.00 97.38           H  
ATOM   1637  C   ALA A 100       5.266  24.996   8.597  1.00 97.38           C  
ATOM   1638  CB  ALA A 100       3.023  26.195   8.307  1.00 97.38           C  
ATOM   1639  HB1 ALA A 100       3.038  26.456   9.365  1.00 97.38           H  
ATOM   1640  HB2 ALA A 100       2.525  26.991   7.754  1.00 97.38           H  
ATOM   1641  HB3 ALA A 100       2.469  25.266   8.170  1.00 97.38           H  
ATOM   1642  O   ALA A 100       5.876  25.344   9.610  1.00 97.38           O  
ATOM   1643  N   ILE A 101       5.294  23.740   8.145  1.00 97.59           N  
ATOM   1644  H   ILE A 101       4.773  23.524   7.307  1.00 97.59           H  
ATOM   1645  CA  ILE A 101       6.108  22.679   8.746  1.00 97.59           C  
ATOM   1646  HA  ILE A 101       6.034  22.785   9.828  1.00 97.59           H  
ATOM   1647  C   ILE A 101       7.596  22.810   8.389  1.00 97.59           C  
ATOM   1648  CB  ILE A 101       5.573  21.276   8.387  1.00 97.59           C  
ATOM   1649  HB  ILE A 101       6.212  20.550   8.889  1.00 97.59           H  
ATOM   1650  O   ILE A 101       7.973  23.336   7.347  1.00 97.59           O  
ATOM   1651  CG1 ILE A 101       5.677  20.992   6.871  1.00 97.59           C  
ATOM   1652 HG12 ILE A 101       5.121  21.743   6.310  1.00 97.59           H  
ATOM   1653 HG13 ILE A 101       6.721  21.061   6.566  1.00 97.59           H  
ATOM   1654  CG2 ILE A 101       4.153  21.093   8.958  1.00 97.59           C  
ATOM   1655 HG21 ILE A 101       4.145  21.347  10.018  1.00 97.59           H  
ATOM   1656 HG22 ILE A 101       3.833  20.057   8.851  1.00 97.59           H  
ATOM   1657 HG23 ILE A 101       3.447  21.738   8.435  1.00 97.59           H  
ATOM   1658  CD1 ILE A 101       5.176  19.606   6.460  1.00 97.59           C  
ATOM   1659 HD11 ILE A 101       4.091  19.551   6.550  1.00 97.59           H  
ATOM   1660 HD12 ILE A 101       5.640  18.849   7.092  1.00 97.59           H  
ATOM   1661 HD13 ILE A 101       5.463  19.412   5.427  1.00 97.59           H  
ATOM   1662  N   GLN A 102       8.452  22.277   9.257  1.00 95.68           N  
ATOM   1663  H   GLN A 102       8.071  21.896  10.111  1.00 95.68           H  
ATOM   1664  CA  GLN A 102       9.897  22.184   9.068  1.00 95.68           C  
ATOM   1665  HA  GLN A 102      10.109  21.965   8.022  1.00 95.68           H  
ATOM   1666  C   GLN A 102      10.440  21.047   9.945  1.00 95.68           C  
ATOM   1667  CB  GLN A 102      10.512  23.549   9.423  1.00 95.68           C  
ATOM   1668  HB2 GLN A 102      10.292  23.793  10.462  1.00 95.68           H  
ATOM   1669  HB3 GLN A 102      10.041  24.302   8.792  1.00 95.68           H  
ATOM   1670  O   GLN A 102      10.521  21.183  11.164  1.00 95.68           O  
ATOM   1671  CG  GLN A 102      12.030  23.616   9.203  1.00 95.68           C  
ATOM   1672  HG2 GLN A 102      12.268  23.275   8.196  1.00 95.68           H  
ATOM   1673  HG3 GLN A 102      12.527  22.962   9.920  1.00 95.68           H  
ATOM   1674  CD  GLN A 102      12.570  25.037   9.369  1.00 95.68           C  
ATOM   1675  NE2 GLN A 102      13.854  25.200   9.594  1.00 95.68           N  
ATOM   1676 HE21 GLN A 102      14.139  26.145   9.807  1.00 95.68           H  
ATOM   1677 HE22 GLN A 102      14.457  24.406   9.758  1.00 95.68           H  
ATOM   1678  OE1 GLN A 102      11.854  26.027   9.289  1.00 95.68           O  
ATOM   1679  N   PHE A 103      10.789  19.906   9.340  1.00 97.40           N  
ATOM   1680  H   PHE A 103      10.696  19.831   8.337  1.00 97.40           H  
ATOM   1681  CA  PHE A 103      11.253  18.721  10.073  1.00 97.40           C  
ATOM   1682  HA  PHE A 103      11.790  19.069  10.955  1.00 97.40           H  
ATOM   1683  C   PHE A 103      12.190  17.845   9.214  1.00 97.40           C  
ATOM   1684  CB  PHE A 103      10.025  17.923  10.536  1.00 97.40           C  
ATOM   1685  HB2 PHE A 103       9.271  18.613  10.913  1.00 97.40           H  
ATOM   1686  HB3 PHE A 103       9.596  17.411   9.675  1.00 97.40           H  
ATOM   1687  O   PHE A 103      11.964  17.751   8.005  1.00 97.40           O  
ATOM   1688  CG  PHE A 103      10.313  16.930  11.638  1.00 97.40           C  
ATOM   1689  CD1 PHE A 103      10.297  15.544  11.392  1.00 97.40           C  
ATOM   1690  HD1 PHE A 103      10.057  15.165  10.410  1.00 97.40           H  
ATOM   1691  CD2 PHE A 103      10.601  17.410  12.928  1.00 97.40           C  
ATOM   1692  HD2 PHE A 103      10.595  18.473  13.121  1.00 97.40           H  
ATOM   1693  CE1 PHE A 103      10.568  14.645  12.440  1.00 97.40           C  
ATOM   1694  HE1 PHE A 103      10.529  13.580  12.266  1.00 97.40           H  
ATOM   1695  CE2 PHE A 103      10.866  16.509  13.971  1.00 97.40           C  
ATOM   1696  HE2 PHE A 103      11.075  16.872  14.966  1.00 97.40           H  
ATOM   1697  CZ  PHE A 103      10.849  15.128  13.729  1.00 97.40           C  
ATOM   1698  HZ  PHE A 103      11.026  14.445  14.546  1.00 97.40           H  
ATOM   1699  N   PRO A 104      13.213  17.160   9.778  1.00 96.48           N  
ATOM   1700  CA  PRO A 104      14.250  16.483   8.983  1.00 96.48           C  
ATOM   1701  HA  PRO A 104      14.781  17.242   8.408  1.00 96.48           H  
ATOM   1702  C   PRO A 104      13.759  15.403   8.009  1.00 96.48           C  
ATOM   1703  CB  PRO A 104      15.218  15.874  10.004  1.00 96.48           C  
ATOM   1704  HB2 PRO A 104      16.239  15.838   9.624  1.00 96.48           H  
ATOM   1705  HB3 PRO A 104      14.886  14.878  10.295  1.00 96.48           H  
ATOM   1706  O   PRO A 104      14.425  15.162   6.998  1.00 96.48           O  
ATOM   1707  CG  PRO A 104      15.094  16.811  11.200  1.00 96.48           C  
ATOM   1708  HG2 PRO A 104      15.688  17.709  11.030  1.00 96.48           H  
ATOM   1709  HG3 PRO A 104      15.391  16.321  12.127  1.00 96.48           H  
ATOM   1710  CD  PRO A 104      13.608  17.161  11.184  1.00 96.48           C  
ATOM   1711  HD2 PRO A 104      13.464  18.130  11.662  1.00 96.48           H  
ATOM   1712  HD3 PRO A 104      13.052  16.392  11.718  1.00 96.48           H  
ATOM   1713  N   PHE A 105      12.618  14.768   8.308  1.00 98.70           N  
ATOM   1714  H   PHE A 105      12.163  15.013   9.176  1.00 98.70           H  
ATOM   1715  CA  PHE A 105      12.039  13.667   7.522  1.00 98.70           C  
ATOM   1716  HA  PHE A 105      12.784  13.363   6.786  1.00 98.70           H  
ATOM   1717  C   PHE A 105      10.792  14.050   6.715  1.00 98.70           C  
ATOM   1718  CB  PHE A 105      11.751  12.448   8.414  1.00 98.70           C  
ATOM   1719  HB2 PHE A 105      10.823  12.634   8.955  1.00 98.70           H  
ATOM   1720  HB3 PHE A 105      11.592  11.577   7.778  1.00 98.70           H  
ATOM   1721  O   PHE A 105      10.134  13.176   6.159  1.00 98.70           O  
ATOM   1722  CG  PHE A 105      12.838  12.115   9.411  1.00 98.70           C  
ATOM   1723  CD1 PHE A 105      14.181  12.031   8.996  1.00 98.70           C  
ATOM   1724  HD1 PHE A 105      14.433  12.145   7.952  1.00 98.70           H  
ATOM   1725  CD2 PHE A 105      12.507  11.939  10.766  1.00 98.70           C  
ATOM   1726  HD2 PHE A 105      11.474  11.972  11.079  1.00 98.70           H  
ATOM   1727  CE1 PHE A 105      15.193  11.826   9.947  1.00 98.70           C  
ATOM   1728  HE1 PHE A 105      16.230  11.795   9.649  1.00 98.70           H  
ATOM   1729  CE2 PHE A 105      13.517  11.719  11.713  1.00 98.70           C  
ATOM   1730  HE2 PHE A 105      13.264  11.601  12.756  1.00 98.70           H  
ATOM   1731  CZ  PHE A 105      14.857  11.666  11.300  1.00 98.70           C  
ATOM   1732  HZ  PHE A 105      15.639  11.493  12.023  1.00 98.70           H  
ATOM   1733  N   LEU A 106      10.441  15.336   6.657  1.00 98.60           N  
ATOM   1734  H   LEU A 106      11.049  16.025   7.075  1.00 98.60           H  
ATOM   1735  CA  LEU A 106       9.327  15.843   5.852  1.00 98.60           C  
ATOM   1736  HA  LEU A 106       8.740  15.013   5.457  1.00 98.60           H  
ATOM   1737  C   LEU A 106       9.880  16.606   4.646  1.00 98.60           C  
ATOM   1738  CB  LEU A 106       8.395  16.705   6.727  1.00 98.60           C  
ATOM   1739  HB2 LEU A 106       7.567  17.054   6.110  1.00 98.60           H  
ATOM   1740  HB3 LEU A 106       8.947  17.580   7.067  1.00 98.60           H  
ATOM   1741  O   LEU A 106      10.966  17.191   4.729  1.00 98.60           O  
ATOM   1742  CG  LEU A 106       7.822  15.971   7.958  1.00 98.60           C  
ATOM   1743  HG  LEU A 106       8.638  15.690   8.624  1.00 98.60           H  
ATOM   1744  CD1 LEU A 106       6.867  16.868   8.741  1.00 98.60           C  
ATOM   1745 HD11 LEU A 106       6.641  16.407   9.703  1.00 98.60           H  
ATOM   1746 HD12 LEU A 106       7.321  17.844   8.915  1.00 98.60           H  
ATOM   1747 HD13 LEU A 106       5.940  16.989   8.181  1.00 98.60           H  
ATOM   1748  CD2 LEU A 106       7.064  14.700   7.586  1.00 98.60           C  
ATOM   1749 HD21 LEU A 106       6.426  14.379   8.409  1.00 98.60           H  
ATOM   1750 HD22 LEU A 106       6.443  14.885   6.709  1.00 98.60           H  
ATOM   1751 HD23 LEU A 106       7.775  13.905   7.359  1.00 98.60           H  
ATOM   1752  N   VAL A 107       9.169  16.573   3.519  1.00 98.45           N  
ATOM   1753  H   VAL A 107       8.317  16.031   3.484  1.00 98.45           H  
ATOM   1754  CA  VAL A 107       9.530  17.351   2.329  1.00 98.45           C  
ATOM   1755  HA  VAL A 107      10.596  17.205   2.155  1.00 98.45           H  
ATOM   1756  C   VAL A 107       9.316  18.851   2.576  1.00 98.45           C  
ATOM   1757  CB  VAL A 107       8.795  16.818   1.082  1.00 98.45           C  
ATOM   1758  HB  VAL A 107       8.852  15.729   1.100  1.00 98.45           H  
ATOM   1759  O   VAL A 107       8.300  19.265   3.129  1.00 98.45           O  
ATOM   1760  CG1 VAL A 107       7.314  17.207   1.003  1.00 98.45           C  
ATOM   1761 HG11 VAL A 107       7.201  18.285   0.892  1.00 98.45           H  
ATOM   1762 HG12 VAL A 107       6.854  16.720   0.143  1.00 98.45           H  
ATOM   1763 HG13 VAL A 107       6.796  16.890   1.908  1.00 98.45           H  
ATOM   1764  CG2 VAL A 107       9.505  17.271  -0.192  1.00 98.45           C  
ATOM   1765 HG21 VAL A 107       8.974  16.890  -1.064  1.00 98.45           H  
ATOM   1766 HG22 VAL A 107       9.542  18.359  -0.234  1.00 98.45           H  
ATOM   1767 HG23 VAL A 107      10.518  16.868  -0.210  1.00 98.45           H  
ATOM   1768  N   SER A 108      10.289  19.670   2.183  1.00 97.26           N  
ATOM   1769  H   SER A 108      11.140  19.253   1.832  1.00 97.26           H  
ATOM   1770  CA  SER A 108      10.277  21.124   2.369  1.00 97.26           C  
ATOM   1771  HA  SER A 108       9.646  21.371   3.222  1.00 97.26           H  
ATOM   1772  C   SER A 108       9.731  21.814   1.123  1.00 97.26           C  
ATOM   1773  CB  SER A 108      11.679  21.685   2.654  1.00 97.26           C  
ATOM   1774  HB2 SER A 108      11.580  22.697   3.047  1.00 97.26           H  
ATOM   1775  HB3 SER A 108      12.247  21.732   1.725  1.00 97.26           H  
ATOM   1776  O   SER A 108      10.313  21.682   0.042  1.00 97.26           O  
ATOM   1777  OG  SER A 108      12.412  20.890   3.563  1.00 97.26           O  
ATOM   1778  HG  SER A 108      12.561  20.057   3.110  1.00 97.26           H  
ATOM   1779  N   LEU A 109       8.676  22.613   1.278  1.00 98.24           N  
ATOM   1780  H   LEU A 109       8.241  22.673   2.188  1.00 98.24           H  
ATOM   1781  CA  LEU A 109       8.247  23.571   0.260  1.00 98.24           C  
ATOM   1782  HA  LEU A 109       8.267  23.077  -0.712  1.00 98.24           H  
ATOM   1783  C   LEU A 109       9.231  24.746   0.213  1.00 98.24           C  
ATOM   1784  CB  LEU A 109       6.802  23.989   0.568  1.00 98.24           C  
ATOM   1785  HB2 LEU A 109       6.788  24.514   1.523  1.00 98.24           H  
ATOM   1786  HB3 LEU A 109       6.224  23.071   0.674  1.00 98.24           H  
ATOM   1787  O   LEU A 109       9.637  25.272   1.248  1.00 98.24           O  
ATOM   1788  CG  LEU A 109       6.097  24.855  -0.490  1.00 98.24           C  
ATOM   1789  HG  LEU A 109       6.678  25.758  -0.681  1.00 98.24           H  
ATOM   1790  CD1 LEU A 109       5.874  24.105  -1.802  1.00 98.24           C  
ATOM   1791 HD11 LEU A 109       5.319  23.186  -1.615  1.00 98.24           H  
ATOM   1792 HD12 LEU A 109       5.306  24.734  -2.488  1.00 98.24           H  
ATOM   1793 HD13 LEU A 109       6.829  23.869  -2.271  1.00 98.24           H  
ATOM   1794  CD2 LEU A 109       4.720  25.248   0.041  1.00 98.24           C  
ATOM   1795 HD21 LEU A 109       4.130  24.359   0.261  1.00 98.24           H  
ATOM   1796 HD22 LEU A 109       4.186  25.850  -0.694  1.00 98.24           H  
ATOM   1797 HD23 LEU A 109       4.840  25.833   0.954  1.00 98.24           H  
ATOM   1798  N   ARG A 110       9.646  25.133  -0.995  1.00 97.57           N  
ATOM   1799  H   ARG A 110       9.317  24.605  -1.791  1.00 97.57           H  
ATOM   1800  CA  ARG A 110      10.583  26.239  -1.246  1.00 97.57           C  
ATOM   1801  HA  ARG A 110      10.931  26.652  -0.299  1.00 97.57           H  
ATOM   1802  C   ARG A 110       9.907  27.416  -1.932  1.00 97.57           C  
ATOM   1803  CB  ARG A 110      11.789  25.731  -2.057  1.00 97.57           C  
ATOM   1804  HB2 ARG A 110      12.442  26.574  -2.282  1.00 97.57           H  
ATOM   1805  HB3 ARG A 110      11.444  25.319  -3.005  1.00 97.57           H  
ATOM   1806  O   ARG A 110      10.111  28.548  -1.510  1.00 97.57           O  
ATOM   1807  CG  ARG A 110      12.612  24.659  -1.324  1.00 97.57           C  
ATOM   1808  HG2 ARG A 110      13.464  24.399  -1.952  1.00 97.57           H  
ATOM   1809  HG3 ARG A 110      12.011  23.762  -1.175  1.00 97.57           H  
ATOM   1810  CD  ARG A 110      13.123  25.170   0.029  1.00 97.57           C  
ATOM   1811  HD2 ARG A 110      12.282  25.260   0.717  1.00 97.57           H  
ATOM   1812  HD3 ARG A 110      13.548  26.162  -0.121  1.00 97.57           H  
ATOM   1813  NE  ARG A 110      14.117  24.251   0.618  1.00 97.57           N  
ATOM   1814  HE  ARG A 110      13.862  23.274   0.629  1.00 97.57           H  
ATOM   1815  NH1 ARG A 110      15.704  25.810   1.218  1.00 97.57           N  
ATOM   1816 HH11 ARG A 110      15.118  26.541   0.841  1.00 97.57           H  
ATOM   1817 HH12 ARG A 110      16.606  26.035   1.612  1.00 97.57           H  
ATOM   1818  NH2 ARG A 110      16.050  23.652   1.654  1.00 97.57           N  
ATOM   1819 HH21 ARG A 110      15.753  22.687   1.639  1.00 97.57           H  
ATOM   1820 HH22 ARG A 110      16.945  23.899   2.049  1.00 97.57           H  
ATOM   1821  CZ  ARG A 110      15.278  24.578   1.158  1.00 97.57           C  
ATOM   1822  N   TYR A 111       9.059  27.138  -2.920  1.00 97.53           N  
ATOM   1823  H   TYR A 111       8.930  26.173  -3.187  1.00 97.53           H  
ATOM   1824  CA  TYR A 111       8.262  28.151  -3.612  1.00 97.53           C  
ATOM   1825  HA  TYR A 111       8.184  29.022  -2.961  1.00 97.53           H  
ATOM   1826  C   TYR A 111       6.850  27.633  -3.887  1.00 97.53           C  
ATOM   1827  CB  TYR A 111       8.945  28.602  -4.915  1.00 97.53           C  
ATOM   1828  HB2 TYR A 111       8.833  27.829  -5.676  1.00 97.53           H  
ATOM   1829  HB3 TYR A 111       8.419  29.481  -5.286  1.00 97.53           H  
ATOM   1830  O   TYR A 111       6.654  26.432  -4.070  1.00 97.53           O  
ATOM   1831  CG  TYR A 111      10.419  28.939  -4.783  1.00 97.53           C  
ATOM   1832  CD1 TYR A 111      10.812  30.256  -4.482  1.00 97.53           C  
ATOM   1833  HD1 TYR A 111      10.069  31.031  -4.358  1.00 97.53           H  
ATOM   1834  CD2 TYR A 111      11.397  27.934  -4.948  1.00 97.53           C  
ATOM   1835  HD2 TYR A 111      11.100  26.923  -5.181  1.00 97.53           H  
ATOM   1836  CE1 TYR A 111      12.176  30.576  -4.359  1.00 97.53           C  
ATOM   1837  HE1 TYR A 111      12.468  31.595  -4.150  1.00 97.53           H  
ATOM   1838  CE2 TYR A 111      12.763  28.248  -4.811  1.00 97.53           C  
ATOM   1839  HE2 TYR A 111      13.524  27.493  -4.944  1.00 97.53           H  
ATOM   1840  OH  TYR A 111      14.470  29.876  -4.390  1.00 97.53           O  
ATOM   1841  HH  TYR A 111      14.590  30.824  -4.297  1.00 97.53           H  
ATOM   1842  CZ  TYR A 111      13.154  29.571  -4.521  1.00 97.53           C  
ATOM   1843  N   HIS A 112       5.866  28.523  -3.951  1.00 98.24           N  
ATOM   1844  H   HIS A 112       6.073  29.499  -3.793  1.00 98.24           H  
ATOM   1845  CA  HIS A 112       4.515  28.199  -4.406  1.00 98.24           C  
ATOM   1846  HA  HIS A 112       4.585  27.374  -5.115  1.00 98.24           H  
ATOM   1847  C   HIS A 112       3.910  29.391  -5.146  1.00 98.24           C  
ATOM   1848  CB  HIS A 112       3.624  27.753  -3.234  1.00 98.24           C  
ATOM   1849  HB2 HIS A 112       4.028  26.831  -2.816  1.00 98.24           H  
ATOM   1850  HB3 HIS A 112       2.622  27.538  -3.605  1.00 98.24           H  
ATOM   1851  O   HIS A 112       4.110  30.545  -4.762  1.00 98.24           O  
ATOM   1852  CG  HIS A 112       3.532  28.791  -2.146  1.00 98.24           C  
ATOM   1853  CD2 HIS A 112       4.291  28.836  -1.007  1.00 98.24           C  
ATOM   1854  HD2 HIS A 112       5.007  28.092  -0.692  1.00 98.24           H  
ATOM   1855  ND1 HIS A 112       2.839  29.978  -2.216  1.00 98.24           N  
ATOM   1856  HD1 HIS A 112       2.246  30.283  -2.975  1.00 98.24           H  
ATOM   1857  CE1 HIS A 112       3.216  30.735  -1.179  1.00 98.24           C  
ATOM   1858  HE1 HIS A 112       2.922  31.764  -1.029  1.00 98.24           H  
ATOM   1859  NE2 HIS A 112       4.082  30.073  -0.398  1.00 98.24           N  
ATOM   1860  N   PHE A 113       3.167  29.122  -6.213  1.00 98.03           N  
ATOM   1861  H   PHE A 113       3.019  28.159  -6.479  1.00 98.03           H  
ATOM   1862  CA  PHE A 113       2.544  30.159  -7.034  1.00 98.03           C  
ATOM   1863  HA  PHE A 113       2.094  30.901  -6.375  1.00 98.03           H  
ATOM   1864  C   PHE A 113       1.414  29.592  -7.894  1.00 98.03           C  
ATOM   1865  CB  PHE A 113       3.616  30.856  -7.892  1.00 98.03           C  
ATOM   1866  HB2 PHE A 113       4.283  31.399  -7.222  1.00 98.03           H  
ATOM   1867  HB3 PHE A 113       3.143  31.609  -8.522  1.00 98.03           H  
ATOM   1868  O   PHE A 113       1.232  28.378  -7.981  1.00 98.03           O  
ATOM   1869  CG  PHE A 113       4.468  29.949  -8.762  1.00 98.03           C  
ATOM   1870  CD1 PHE A 113       5.659  29.396  -8.252  1.00 98.03           C  
ATOM   1871  HD1 PHE A 113       5.969  29.624  -7.243  1.00 98.03           H  
ATOM   1872  CD2 PHE A 113       4.092  29.685 -10.090  1.00 98.03           C  
ATOM   1873  HD2 PHE A 113       3.189  30.119 -10.495  1.00 98.03           H  
ATOM   1874  CE1 PHE A 113       6.463  28.574  -9.061  1.00 98.03           C  
ATOM   1875  HE1 PHE A 113       7.389  28.172  -8.675  1.00 98.03           H  
ATOM   1876  CE2 PHE A 113       4.892  28.857 -10.896  1.00 98.03           C  
ATOM   1877  HE2 PHE A 113       4.591  28.642 -11.911  1.00 98.03           H  
ATOM   1878  CZ  PHE A 113       6.078  28.304 -10.384  1.00 98.03           C  
ATOM   1879  HZ  PHE A 113       6.701  27.691 -11.018  1.00 98.03           H  
ATOM   1880  N   LYS A 114       0.646  30.470  -8.536  1.00 97.74           N  
ATOM   1881  H   LYS A 114       0.819  31.452  -8.376  1.00 97.74           H  
ATOM   1882  CA  LYS A 114      -0.411  30.110  -9.487  1.00 97.74           C  
ATOM   1883  HA  LYS A 114      -0.262  29.078  -9.804  1.00 97.74           H  
ATOM   1884  C   LYS A 114      -0.333  30.964 -10.746  1.00 97.74           C  
ATOM   1885  CB  LYS A 114      -1.782  30.184  -8.793  1.00 97.74           C  
ATOM   1886  HB2 LYS A 114      -1.739  29.529  -7.923  1.00 97.74           H  
ATOM   1887  HB3 LYS A 114      -2.543  29.793  -9.467  1.00 97.74           H  
ATOM   1888  O   LYS A 114       0.078  32.119 -10.688  1.00 97.74           O  
ATOM   1889  CG  LYS A 114      -2.203  31.601  -8.352  1.00 97.74           C  
ATOM   1890  HG2 LYS A 114      -2.804  32.060  -9.137  1.00 97.74           H  
ATOM   1891  HG3 LYS A 114      -1.323  32.223  -8.192  1.00 97.74           H  
ATOM   1892  CD  LYS A 114      -2.999  31.556  -7.041  1.00 97.74           C  
ATOM   1893  HD2 LYS A 114      -2.376  31.076  -6.287  1.00 97.74           H  
ATOM   1894  HD3 LYS A 114      -3.908  30.970  -7.175  1.00 97.74           H  
ATOM   1895  CE  LYS A 114      -3.355  32.963  -6.548  1.00 97.74           C  
ATOM   1896  HE2 LYS A 114      -2.463  33.587  -6.608  1.00 97.74           H  
ATOM   1897  HE3 LYS A 114      -4.123  33.389  -7.194  1.00 97.74           H  
ATOM   1898  NZ  LYS A 114      -3.817  32.914  -5.142  1.00 97.74           N  
ATOM   1899  HZ1 LYS A 114      -3.081  32.554  -4.551  1.00 97.74           H  
ATOM   1900  HZ2 LYS A 114      -4.086  33.810  -4.760  1.00 97.74           H  
ATOM   1901  HZ3 LYS A 114      -4.596  32.282  -5.032  1.00 97.74           H  
ATOM   1902  N   ASP A 115      -0.757  30.392 -11.867  1.00 96.85           N  
ATOM   1903  H   ASP A 115      -1.121  29.452 -11.800  1.00 96.85           H  
ATOM   1904  CA  ASP A 115      -0.996  31.125 -13.114  1.00 96.85           C  
ATOM   1905  HA  ASP A 115      -0.755  32.177 -12.956  1.00 96.85           H  
ATOM   1906  C   ASP A 115      -2.491  31.092 -13.478  1.00 96.85           C  
ATOM   1907  CB  ASP A 115      -0.041  30.633 -14.227  1.00 96.85           C  
ATOM   1908  HB2 ASP A 115       0.980  30.674 -13.845  1.00 96.85           H  
ATOM   1909  HB3 ASP A 115      -0.097  31.332 -15.061  1.00 96.85           H  
ATOM   1910  O   ASP A 115      -3.349  30.746 -12.660  1.00 96.85           O  
ATOM   1911  CG  ASP A 115      -0.309  29.226 -14.776  1.00 96.85           C  
ATOM   1912  OD1 ASP A 115      -1.469  28.772 -14.788  1.00 96.85           O  
ATOM   1913  OD2 ASP A 115       0.644  28.566 -15.228  1.00 96.85           O  
ATOM   1914  N   ASN A 116      -2.836  31.444 -14.715  1.00 95.55           N  
ATOM   1915  H   ASN A 116      -2.107  31.746 -15.346  1.00 95.55           H  
ATOM   1916  CA  ASN A 116      -4.214  31.413 -15.196  1.00 95.55           C  
ATOM   1917  HA  ASN A 116      -4.805  32.084 -14.574  1.00 95.55           H  
ATOM   1918  C   ASN A 116      -4.888  30.029 -15.120  1.00 95.55           C  
ATOM   1919  CB  ASN A 116      -4.218  31.923 -16.645  1.00 95.55           C  
ATOM   1920  HB2 ASN A 116      -5.134  31.604 -17.143  1.00 95.55           H  
ATOM   1921  HB3 ASN A 116      -3.377  31.494 -17.189  1.00 95.55           H  
ATOM   1922  O   ASN A 116      -6.110  29.961 -15.073  1.00 95.55           O  
ATOM   1923  CG  ASN A 116      -4.168  33.435 -16.754  1.00 95.55           C  
ATOM   1924  ND2 ASN A 116      -3.862  33.944 -17.918  1.00 95.55           N  
ATOM   1925 HD21 ASN A 116      -3.672  33.325 -18.694  1.00 95.55           H  
ATOM   1926 HD22 ASN A 116      -3.872  34.950 -18.004  1.00 95.55           H  
ATOM   1927  OD1 ASN A 116      -4.447  34.163 -15.823  1.00 95.55           O  
ATOM   1928  N   SER A 117      -4.153  28.919 -15.142  1.00 95.12           N  
ATOM   1929  H   SER A 117      -3.150  29.027 -15.107  1.00 95.12           H  
ATOM   1930  CA  SER A 117      -4.680  27.551 -15.290  1.00 95.12           C  
ATOM   1931  HA  SER A 117      -5.769  27.560 -15.247  1.00 95.12           H  
ATOM   1932  C   SER A 117      -4.218  26.577 -14.208  1.00 95.12           C  
ATOM   1933  CB  SER A 117      -4.270  27.011 -16.662  1.00 95.12           C  
ATOM   1934  HB2 SER A 117      -4.668  26.007 -16.807  1.00 95.12           H  
ATOM   1935  HB3 SER A 117      -3.183  26.989 -16.742  1.00 95.12           H  
ATOM   1936  O   SER A 117      -4.963  25.656 -13.882  1.00 95.12           O  
ATOM   1937  OG  SER A 117      -4.807  27.892 -17.631  1.00 95.12           O  
ATOM   1938  HG  SER A 117      -5.128  28.645 -17.129  1.00 95.12           H  
ATOM   1939  N   ASN A 118      -3.039  26.783 -13.626  1.00 97.07           N  
ATOM   1940  H   ASN A 118      -2.484  27.572 -13.927  1.00 97.07           H  
ATOM   1941  CA  ASN A 118      -2.376  25.814 -12.761  1.00 97.07           C  
ATOM   1942  HA  ASN A 118      -3.059  24.988 -12.561  1.00 97.07           H  
ATOM   1943  C   ASN A 118      -1.968  26.416 -11.408  1.00 97.07           C  
ATOM   1944  CB  ASN A 118      -1.156  25.239 -13.499  1.00 97.07           C  
ATOM   1945  HB2 ASN A 118      -0.714  24.435 -12.911  1.00 97.07           H  
ATOM   1946  HB3 ASN A 118      -0.418  26.034 -13.600  1.00 97.07           H  
ATOM   1947  O   ASN A 118      -1.790  27.628 -11.264  1.00 97.07           O  
ATOM   1948  CG  ASN A 118      -1.479  24.697 -14.880  1.00 97.07           C  
ATOM   1949  ND2 ASN A 118      -1.040  25.371 -15.920  1.00 97.07           N  
ATOM   1950 HD21 ASN A 118      -0.512  26.219 -15.773  1.00 97.07           H  
ATOM   1951 HD22 ASN A 118      -1.278  25.031 -16.841  1.00 97.07           H  
ATOM   1952  OD1 ASN A 118      -2.155  23.694 -15.039  1.00 97.07           O  
ATOM   1953  N   LEU A 119      -1.792  25.530 -10.432  1.00 97.55           N  
ATOM   1954  H   LEU A 119      -2.003  24.567 -10.651  1.00 97.55           H  
ATOM   1955  CA  LEU A 119      -1.141  25.763  -9.146  1.00 97.55           C  
ATOM   1956  HA  LEU A 119      -0.971  26.829  -8.997  1.00 97.55           H  
ATOM   1957  C   LEU A 119       0.206  25.037  -9.142  1.00 97.55           C  
ATOM   1958  CB  LEU A 119      -2.010  25.218  -8.001  1.00 97.55           C  
ATOM   1959  HB2 LEU A 119      -1.557  25.508  -7.053  1.00 97.55           H  
ATOM   1960  HB3 LEU A 119      -1.986  24.130  -8.053  1.00 97.55           H  
ATOM   1961  O   LEU A 119       0.318  23.937  -9.688  1.00 97.55           O  
ATOM   1962  CG  LEU A 119      -3.478  25.661  -8.008  1.00 97.55           C  
ATOM   1963  HG  LEU A 119      -3.930  25.406  -8.966  1.00 97.55           H  
ATOM   1964  CD1 LEU A 119      -4.241  24.899  -6.935  1.00 97.55           C  
ATOM   1965 HD11 LEU A 119      -5.298  25.153  -7.003  1.00 97.55           H  
ATOM   1966 HD12 LEU A 119      -3.859  25.153  -5.946  1.00 97.55           H  
ATOM   1967 HD13 LEU A 119      -4.133  23.830  -7.116  1.00 97.55           H  
ATOM   1968  CD2 LEU A 119      -3.629  27.160  -7.765  1.00 97.55           C  
ATOM   1969 HD21 LEU A 119      -4.684  27.409  -7.656  1.00 97.55           H  
ATOM   1970 HD22 LEU A 119      -3.217  27.700  -8.617  1.00 97.55           H  
ATOM   1971 HD23 LEU A 119      -3.098  27.445  -6.857  1.00 97.55           H  
ATOM   1972  N   TYR A 120       1.197  25.625  -8.484  1.00 98.46           N  
ATOM   1973  H   TYR A 120       1.034  26.540  -8.088  1.00 98.46           H  
ATOM   1974  CA  TYR A 120       2.567  25.132  -8.437  1.00 98.46           C  
ATOM   1975  HA  TYR A 120       2.611  24.128  -8.859  1.00 98.46           H  
ATOM   1976  C   TYR A 120       3.063  25.079  -6.994  1.00 98.46           C  
ATOM   1977  CB  TYR A 120       3.465  26.040  -9.286  1.00 98.46           C  
ATOM   1978  HB2 TYR A 120       4.486  25.659  -9.246  1.00 98.46           H  
ATOM   1979  HB3 TYR A 120       3.478  27.038  -8.849  1.00 98.46           H  
ATOM   1980  O   TYR A 120       2.974  26.065  -6.261  1.00 98.46           O  
ATOM   1981  CG  TYR A 120       3.041  26.147 -10.737  1.00 98.46           C  
ATOM   1982  CD1 TYR A 120       3.540  25.232 -11.679  1.00 98.46           C  
ATOM   1983  HD1 TYR A 120       4.228  24.464 -11.357  1.00 98.46           H  
ATOM   1984  CD2 TYR A 120       2.155  27.160 -11.147  1.00 98.46           C  
ATOM   1985  HD2 TYR A 120       1.772  27.865 -10.424  1.00 98.46           H  
ATOM   1986  CE1 TYR A 120       3.162  25.328 -13.030  1.00 98.46           C  
ATOM   1987  HE1 TYR A 120       3.553  24.632 -13.758  1.00 98.46           H  
ATOM   1988  CE2 TYR A 120       1.791  27.275 -12.500  1.00 98.46           C  
ATOM   1989  HE2 TYR A 120       1.123  28.065 -12.811  1.00 98.46           H  
ATOM   1990  OH  TYR A 120       1.950  26.449 -14.755  1.00 98.46           O  
ATOM   1991  HH  TYR A 120       1.475  27.264 -14.933  1.00 98.46           H  
ATOM   1992  CZ  TYR A 120       2.295  26.357 -13.446  1.00 98.46           C  
ATOM   1993  N   MET A 121       3.624  23.936  -6.601  1.00 98.56           N  
ATOM   1994  H   MET A 121       3.587  23.154  -7.238  1.00 98.56           H  
ATOM   1995  CA  MET A 121       4.344  23.745  -5.340  1.00 98.56           C  
ATOM   1996  HA  MET A 121       4.483  24.704  -4.842  1.00 98.56           H  
ATOM   1997  C   MET A 121       5.728  23.175  -5.642  1.00 98.56           C  
ATOM   1998  CB  MET A 121       3.547  22.827  -4.401  1.00 98.56           C  
ATOM   1999  HB2 MET A 121       3.204  21.947  -4.946  1.00 98.56           H  
ATOM   2000  HB3 MET A 121       4.190  22.497  -3.585  1.00 98.56           H  
ATOM   2001  O   MET A 121       5.853  22.055  -6.132  1.00 98.56           O  
ATOM   2002  CG  MET A 121       2.346  23.564  -3.811  1.00 98.56           C  
ATOM   2003  HG2 MET A 121       2.707  24.446  -3.281  1.00 98.56           H  
ATOM   2004  HG3 MET A 121       1.705  23.893  -4.629  1.00 98.56           H  
ATOM   2005  SD  MET A 121       1.348  22.588  -2.660  1.00 98.56           S  
ATOM   2006  CE  MET A 121       0.315  21.666  -3.829  1.00 98.56           C  
ATOM   2007  HE1 MET A 121       0.944  21.062  -4.482  1.00 98.56           H  
ATOM   2008  HE2 MET A 121      -0.270  22.364  -4.429  1.00 98.56           H  
ATOM   2009  HE3 MET A 121      -0.366  21.018  -3.277  1.00 98.56           H  
ATOM   2010  N   VAL A 122       6.766  23.963  -5.380  1.00 98.63           N  
ATOM   2011  H   VAL A 122       6.584  24.858  -4.949  1.00 98.63           H  
ATOM   2012  CA  VAL A 122       8.168  23.643  -5.666  1.00 98.63           C  
ATOM   2013  HA  VAL A 122       8.212  22.855  -6.418  1.00 98.63           H  
ATOM   2014  C   VAL A 122       8.821  23.123  -4.389  1.00 98.63           C  
ATOM   2015  CB  VAL A 122       8.904  24.868  -6.237  1.00 98.63           C  
ATOM   2016  HB  VAL A 122       8.958  25.640  -5.469  1.00 98.63           H  
ATOM   2017  O   VAL A 122       9.117  23.886  -3.468  1.00 98.63           O  
ATOM   2018  CG1 VAL A 122      10.328  24.507  -6.661  1.00 98.63           C  
ATOM   2019 HG11 VAL A 122      10.305  23.714  -7.409  1.00 98.63           H  
ATOM   2020 HG12 VAL A 122      10.903  24.187  -5.792  1.00 98.63           H  
ATOM   2021 HG13 VAL A 122      10.821  25.381  -7.087  1.00 98.63           H  
ATOM   2022  CG2 VAL A 122       8.195  25.446  -7.470  1.00 98.63           C  
ATOM   2023 HG21 VAL A 122       8.098  24.676  -8.235  1.00 98.63           H  
ATOM   2024 HG22 VAL A 122       8.774  26.277  -7.872  1.00 98.63           H  
ATOM   2025 HG23 VAL A 122       7.208  25.821  -7.200  1.00 98.63           H  
ATOM   2026  N   LEU A 123       9.000  21.808  -4.331  1.00 98.60           N  
ATOM   2027  H   LEU A 123       8.726  21.265  -5.137  1.00 98.60           H  
ATOM   2028  CA  LEU A 123       9.544  21.049  -3.207  1.00 98.60           C  
ATOM   2029  HA  LEU A 123       9.394  21.607  -2.283  1.00 98.60           H  
ATOM   2030  C   LEU A 123      11.052  20.803  -3.377  1.00 98.60           C  
ATOM   2031  CB  LEU A 123       8.787  19.708  -3.121  1.00 98.60           C  
ATOM   2032  HB2 LEU A 123       9.015  19.133  -4.019  1.00 98.60           H  
ATOM   2033  HB3 LEU A 123       9.181  19.145  -2.274  1.00 98.60           H  
ATOM   2034  O   LEU A 123      11.576  20.851  -4.491  1.00 98.60           O  
ATOM   2035  CG  LEU A 123       7.255  19.797  -2.991  1.00 98.60           C  
ATOM   2036  HG  LEU A 123       6.845  20.363  -3.828  1.00 98.60           H  
ATOM   2037  CD1 LEU A 123       6.632  18.402  -3.023  1.00 98.60           C  
ATOM   2038 HD11 LEU A 123       5.547  18.480  -2.962  1.00 98.60           H  
ATOM   2039 HD12 LEU A 123       6.896  17.906  -3.958  1.00 98.60           H  
ATOM   2040 HD13 LEU A 123       6.993  17.806  -2.185  1.00 98.60           H  
ATOM   2041  CD2 LEU A 123       6.833  20.475  -1.691  1.00 98.60           C  
ATOM   2042 HD21 LEU A 123       7.249  19.948  -0.832  1.00 98.60           H  
ATOM   2043 HD22 LEU A 123       7.181  21.508  -1.693  1.00 98.60           H  
ATOM   2044 HD23 LEU A 123       5.745  20.480  -1.630  1.00 98.60           H  
ATOM   2045  N   GLU A 124      11.763  20.472  -2.295  1.00 97.78           N  
ATOM   2046  H   GLU A 124      11.296  20.462  -1.400  1.00 97.78           H  
ATOM   2047  CA  GLU A 124      13.120  19.911  -2.412  1.00 97.78           C  
ATOM   2048  HA  GLU A 124      13.738  20.650  -2.923  1.00 97.78           H  
ATOM   2049  C   GLU A 124      13.123  18.640  -3.290  1.00 97.78           C  
ATOM   2050  CB  GLU A 124      13.756  19.685  -1.025  1.00 97.78           C  
ATOM   2051  HB2 GLU A 124      13.635  20.594  -0.436  1.00 97.78           H  
ATOM   2052  HB3 GLU A 124      14.824  19.514  -1.157  1.00 97.78           H  
ATOM   2053  O   GLU A 124      12.244  17.786  -3.159  1.00 97.78           O  
ATOM   2054  CG  GLU A 124      13.169  18.497  -0.252  1.00 97.78           C  
ATOM   2055  HG2 GLU A 124      13.442  17.568  -0.752  1.00 97.78           H  
ATOM   2056  HG3 GLU A 124      12.082  18.584  -0.254  1.00 97.78           H  
ATOM   2057  CD  GLU A 124      13.657  18.445   1.197  1.00 97.78           C  
ATOM   2058  OE1 GLU A 124      12.874  18.803   2.102  1.00 97.78           O  
ATOM   2059  OE2 GLU A 124      14.786  18.015   1.499  1.00 97.78           O  
ATOM   2060  N   TYR A 125      14.094  18.509  -4.201  1.00 98.00           N  
ATOM   2061  H   TYR A 125      14.809  19.217  -4.289  1.00 98.00           H  
ATOM   2062  CA  TYR A 125      14.232  17.292  -5.004  1.00 98.00           C  
ATOM   2063  HA  TYR A 125      13.229  16.937  -5.241  1.00 98.00           H  
ATOM   2064  C   TYR A 125      14.940  16.187  -4.206  1.00 98.00           C  
ATOM   2065  CB  TYR A 125      14.938  17.582  -6.335  1.00 98.00           C  
ATOM   2066  HB2 TYR A 125      15.921  18.004  -6.128  1.00 98.00           H  
ATOM   2067  HB3 TYR A 125      14.363  18.325  -6.888  1.00 98.00           H  
ATOM   2068  O   TYR A 125      15.974  16.423  -3.582  1.00 98.00           O  
ATOM   2069  CG  TYR A 125      15.088  16.359  -7.221  1.00 98.00           C  
ATOM   2070  CD1 TYR A 125      16.361  15.975  -7.685  1.00 98.00           C  
ATOM   2071  HD1 TYR A 125      17.227  16.575  -7.447  1.00 98.00           H  
ATOM   2072  CD2 TYR A 125      13.960  15.579  -7.551  1.00 98.00           C  
ATOM   2073  HD2 TYR A 125      12.975  15.872  -7.219  1.00 98.00           H  
ATOM   2074  CE1 TYR A 125      16.510  14.810  -8.461  1.00 98.00           C  
ATOM   2075  HE1 TYR A 125      17.484  14.528  -8.833  1.00 98.00           H  
ATOM   2076  CE2 TYR A 125      14.112  14.399  -8.300  1.00 98.00           C  
ATOM   2077  HE2 TYR A 125      13.264  13.771  -8.530  1.00 98.00           H  
ATOM   2078  OH  TYR A 125      15.512  12.867  -9.465  1.00 98.00           O  
ATOM   2079  HH  TYR A 125      16.429  12.653  -9.655  1.00 98.00           H  
ATOM   2080  CZ  TYR A 125      15.385  14.013  -8.754  1.00 98.00           C  
ATOM   2081  N   VAL A 126      14.389  14.971  -4.246  1.00 97.67           N  
ATOM   2082  H   VAL A 126      13.555  14.847  -4.803  1.00 97.67           H  
ATOM   2083  CA  VAL A 126      14.869  13.813  -3.477  1.00 97.67           C  
ATOM   2084  HA  VAL A 126      15.740  14.113  -2.894  1.00 97.67           H  
ATOM   2085  C   VAL A 126      15.281  12.697  -4.458  1.00 97.67           C  
ATOM   2086  CB  VAL A 126      13.809  13.362  -2.447  1.00 97.67           C  
ATOM   2087  HB  VAL A 126      12.957  12.925  -2.969  1.00 97.67           H  
ATOM   2088  O   VAL A 126      14.446  11.882  -4.848  1.00 97.67           O  
ATOM   2089  CG1 VAL A 126      14.405  12.319  -1.501  1.00 97.67           C  
ATOM   2090 HG11 VAL A 126      15.269  12.733  -0.981  1.00 97.67           H  
ATOM   2091 HG12 VAL A 126      13.665  12.009  -0.763  1.00 97.67           H  
ATOM   2092 HG13 VAL A 126      14.699  11.440  -2.075  1.00 97.67           H  
ATOM   2093  CG2 VAL A 126      13.297  14.517  -1.572  1.00 97.67           C  
ATOM   2094 HG21 VAL A 126      12.592  14.138  -0.833  1.00 97.67           H  
ATOM   2095 HG22 VAL A 126      12.772  15.251  -2.184  1.00 97.67           H  
ATOM   2096 HG23 VAL A 126      14.130  15.006  -1.067  1.00 97.67           H  
ATOM   2097  N   PRO A 127      16.552  12.652  -4.910  1.00 94.85           N  
ATOM   2098  CA  PRO A 127      16.973  11.881  -6.093  1.00 94.85           C  
ATOM   2099  HA  PRO A 127      16.304  12.107  -6.923  1.00 94.85           H  
ATOM   2100  C   PRO A 127      16.987  10.352  -5.926  1.00 94.85           C  
ATOM   2101  CB  PRO A 127      18.375  12.407  -6.435  1.00 94.85           C  
ATOM   2102  HB2 PRO A 127      19.021  11.640  -6.864  1.00 94.85           H  
ATOM   2103  HB3 PRO A 127      18.295  13.245  -7.127  1.00 94.85           H  
ATOM   2104  O   PRO A 127      17.216   9.631  -6.899  1.00 94.85           O  
ATOM   2105  CG  PRO A 127      18.905  12.915  -5.098  1.00 94.85           C  
ATOM   2106  HG2 PRO A 127      19.676  13.675  -5.229  1.00 94.85           H  
ATOM   2107  HG3 PRO A 127      19.276  12.081  -4.503  1.00 94.85           H  
ATOM   2108  CD  PRO A 127      17.650  13.490  -4.449  1.00 94.85           C  
ATOM   2109  HD2 PRO A 127      17.494  14.512  -4.792  1.00 94.85           H  
ATOM   2110  HD3 PRO A 127      17.748  13.464  -3.364  1.00 94.85           H  
ATOM   2111  N   GLY A 128      16.779   9.834  -4.713  1.00 95.71           N  
ATOM   2112  H   GLY A 128      16.537  10.448  -3.949  1.00 95.71           H  
ATOM   2113  CA  GLY A 128      16.807   8.398  -4.439  1.00 95.71           C  
ATOM   2114  HA2 GLY A 128      17.595   7.936  -5.034  1.00 95.71           H  
ATOM   2115  HA3 GLY A 128      17.055   8.245  -3.388  1.00 95.71           H  
ATOM   2116  C   GLY A 128      15.504   7.652  -4.733  1.00 95.71           C  
ATOM   2117  O   GLY A 128      15.510   6.424  -4.666  1.00 95.71           O  
ATOM   2118  N   GLY A 129      14.423   8.348  -5.103  1.00 93.82           N  
ATOM   2119  H   GLY A 129      14.480   9.356  -5.113  1.00 93.82           H  
ATOM   2120  CA  GLY A 129      13.141   7.735  -5.476  1.00 93.82           C  
ATOM   2121  HA2 GLY A 129      13.323   6.916  -6.172  1.00 93.82           H  
ATOM   2122  HA3 GLY A 129      12.528   8.471  -5.995  1.00 93.82           H  
ATOM   2123  C   GLY A 129      12.328   7.189  -4.295  1.00 93.82           C  
ATOM   2124  O   GLY A 129      12.668   7.392  -3.129  1.00 93.82           O  
ATOM   2125  N   GLU A 130      11.227   6.508  -4.607  1.00 91.95           N  
ATOM   2126  H   GLU A 130      10.998   6.389  -5.583  1.00 91.95           H  
ATOM   2127  CA  GLU A 130      10.239   6.015  -3.636  1.00 91.95           C  
ATOM   2128  HA  GLU A 130      10.072   6.779  -2.876  1.00 91.95           H  
ATOM   2129  C   GLU A 130      10.667   4.724  -2.922  1.00 91.95           C  
ATOM   2130  CB  GLU A 130       8.901   5.753  -4.339  1.00 91.95           C  
ATOM   2131  HB2 GLU A 130       8.206   5.341  -3.608  1.00 91.95           H  
ATOM   2132  HB3 GLU A 130       9.059   5.010  -5.121  1.00 91.95           H  
ATOM   2133  O   GLU A 130      11.214   3.796  -3.528  1.00 91.95           O  
ATOM   2134  CG  GLU A 130       8.280   7.015  -4.956  1.00 91.95           C  
ATOM   2135  HG2 GLU A 130       8.065   7.726  -4.159  1.00 91.95           H  
ATOM   2136  HG3 GLU A 130       9.000   7.474  -5.634  1.00 91.95           H  
ATOM   2137  CD  GLU A 130       6.992   6.710  -5.733  1.00 91.95           C  
ATOM   2138  OE1 GLU A 130       6.625   7.571  -6.564  1.00 91.95           O  
ATOM   2139  OE2 GLU A 130       6.418   5.616  -5.516  1.00 91.95           O  
ATOM   2140  N   MET A 131      10.318   4.603  -1.637  1.00 95.42           N  
ATOM   2141  H   MET A 131       9.883   5.391  -1.180  1.00 95.42           H  
ATOM   2142  CA  MET A 131      10.472   3.364  -0.874  1.00 95.42           C  
ATOM   2143  HA  MET A 131      11.528   3.092  -0.877  1.00 95.42           H  
ATOM   2144  C   MET A 131       9.698   2.209  -1.518  1.00 95.42           C  
ATOM   2145  CB  MET A 131      10.022   3.570   0.582  1.00 95.42           C  
ATOM   2146  HB2 MET A 131       8.956   3.794   0.600  1.00 95.42           H  
ATOM   2147  HB3 MET A 131      10.562   4.417   1.007  1.00 95.42           H  
ATOM   2148  O   MET A 131      10.194   1.085  -1.481  1.00 95.42           O  
ATOM   2149  CG  MET A 131      10.272   2.329   1.453  1.00 95.42           C  
ATOM   2150  HG2 MET A 131      11.346   2.211   1.598  1.00 95.42           H  
ATOM   2151  HG3 MET A 131       9.906   1.443   0.934  1.00 95.42           H  
ATOM   2152  SD  MET A 131       9.451   2.330   3.068  1.00 95.42           S  
ATOM   2153  CE  MET A 131      10.325   3.694   3.861  1.00 95.42           C  
ATOM   2154  HE1 MET A 131       9.977   3.796   4.889  1.00 95.42           H  
ATOM   2155  HE2 MET A 131      10.128   4.622   3.323  1.00 95.42           H  
ATOM   2156  HE3 MET A 131      11.396   3.491   3.855  1.00 95.42           H  
ATOM   2157  N   PHE A 132       8.535   2.462  -2.134  1.00 89.62           N  
ATOM   2158  H   PHE A 132       8.171   3.404  -2.098  1.00 89.62           H  
ATOM   2159  CA  PHE A 132       7.761   1.447  -2.859  1.00 89.62           C  
ATOM   2160  HA  PHE A 132       7.386   0.714  -2.145  1.00 89.62           H  
ATOM   2161  C   PHE A 132       8.621   0.698  -3.883  1.00 89.62           C  
ATOM   2162  CB  PHE A 132       6.560   2.107  -3.548  1.00 89.62           C  
ATOM   2163  HB2 PHE A 132       5.987   2.663  -2.807  1.00 89.62           H  
ATOM   2164  HB3 PHE A 132       6.910   2.835  -4.280  1.00 89.62           H  
ATOM   2165  O   PHE A 132       8.754  -0.526  -3.805  1.00 89.62           O  
ATOM   2166  CG  PHE A 132       5.625   1.128  -4.235  1.00 89.62           C  
ATOM   2167  CD1 PHE A 132       5.852   0.750  -5.573  1.00 89.62           C  
ATOM   2168  HD1 PHE A 132       6.697   1.152  -6.112  1.00 89.62           H  
ATOM   2169  CD2 PHE A 132       4.475   0.665  -3.570  1.00 89.62           C  
ATOM   2170  HD2 PHE A 132       4.246   1.015  -2.574  1.00 89.62           H  
ATOM   2171  CE1 PHE A 132       4.937  -0.089  -6.237  1.00 89.62           C  
ATOM   2172  HE1 PHE A 132       5.093  -0.326  -7.279  1.00 89.62           H  
ATOM   2173  CE2 PHE A 132       3.536  -0.129  -4.251  1.00 89.62           C  
ATOM   2174  HE2 PHE A 132       2.577  -0.321  -3.791  1.00 89.62           H  
ATOM   2175  CZ  PHE A 132       3.773  -0.522  -5.579  1.00 89.62           C  
ATOM   2176  HZ  PHE A 132       3.020  -1.075  -6.121  1.00 89.62           H  
ATOM   2177  N   SER A 133       9.273   1.423  -4.792  1.00 84.08           N  
ATOM   2178  H   SER A 133       9.093   2.416  -4.837  1.00 84.08           H  
ATOM   2179  CA  SER A 133      10.082   0.842  -5.868  1.00 84.08           C  
ATOM   2180  HA  SER A 133       9.455   0.153  -6.434  1.00 84.08           H  
ATOM   2181  C   SER A 133      11.274   0.042  -5.335  1.00 84.08           C  
ATOM   2182  CB  SER A 133      10.521   1.956  -6.825  1.00 84.08           C  
ATOM   2183  HB2 SER A 133      11.100   2.709  -6.290  1.00 84.08           H  
ATOM   2184  HB3 SER A 133      11.117   1.536  -7.636  1.00 84.08           H  
ATOM   2185  O   SER A 133      11.567  -1.046  -5.839  1.00 84.08           O  
ATOM   2186  OG  SER A 133       9.342   2.528  -7.347  1.00 84.08           O  
ATOM   2187  HG  SER A 133       9.530   3.193  -8.013  1.00 84.08           H  
ATOM   2188  N   HIS A 134      11.919   0.502  -4.256  1.00 87.37           N  
ATOM   2189  H   HIS A 134      11.644   1.400  -3.883  1.00 87.37           H  
ATOM   2190  CA  HIS A 134      12.987  -0.260  -3.591  1.00 87.37           C  
ATOM   2191  HA  HIS A 134      13.671  -0.629  -4.355  1.00 87.37           H  
ATOM   2192  C   HIS A 134      12.456  -1.493  -2.847  1.00 87.37           C  
ATOM   2193  CB  HIS A 134      13.794   0.657  -2.665  1.00 87.37           C  
ATOM   2194  HB2 HIS A 134      14.542   0.063  -2.140  1.00 87.37           H  
ATOM   2195  HB3 HIS A 134      13.130   1.102  -1.923  1.00 87.37           H  
ATOM   2196  O   HIS A 134      13.053  -2.566  -2.944  1.00 87.37           O  
ATOM   2197  CG  HIS A 134      14.512   1.751  -3.414  1.00 87.37           C  
ATOM   2198  CD2 HIS A 134      14.250   3.081  -3.297  1.00 87.37           C  
ATOM   2199  HD2 HIS A 134      13.505   3.541  -2.663  1.00 87.37           H  
ATOM   2200  ND1 HIS A 134      15.497   1.562  -4.395  1.00 87.37           N  
ATOM   2201  CE1 HIS A 134      15.789   2.797  -4.843  1.00 87.37           C  
ATOM   2202  HE1 HIS A 134      16.496   3.025  -5.628  1.00 87.37           H  
ATOM   2203  NE2 HIS A 134      15.065   3.721  -4.195  1.00 87.37           N  
ATOM   2204  HE2 HIS A 134      15.083   4.714  -4.377  1.00 87.37           H  
ATOM   2205  N   LEU A 135      11.318  -1.384  -2.157  1.00 87.34           N  
ATOM   2206  H   LEU A 135      10.859  -0.485  -2.134  1.00 87.34           H  
ATOM   2207  CA  LEU A 135      10.690  -2.486  -1.424  1.00 87.34           C  
ATOM   2208  HA  LEU A 135      11.438  -2.914  -0.756  1.00 87.34           H  
ATOM   2209  C   LEU A 135      10.238  -3.601  -2.373  1.00 87.34           C  
ATOM   2210  CB  LEU A 135       9.528  -1.940  -0.570  1.00 87.34           C  
ATOM   2211  HB2 LEU A 135       9.924  -1.194   0.119  1.00 87.34           H  
ATOM   2212  HB3 LEU A 135       8.815  -1.440  -1.225  1.00 87.34           H  
ATOM   2213  O   LEU A 135      10.582  -4.759  -2.146  1.00 87.34           O  
ATOM   2214  CG  LEU A 135       8.770  -3.009   0.242  1.00 87.34           C  
ATOM   2215  HG  LEU A 135       8.314  -3.728  -0.439  1.00 87.34           H  
ATOM   2216  CD1 LEU A 135       9.670  -3.765   1.222  1.00 87.34           C  
ATOM   2217 HD11 LEU A 135       9.066  -4.454   1.813  1.00 87.34           H  
ATOM   2218 HD12 LEU A 135      10.170  -3.061   1.887  1.00 87.34           H  
ATOM   2219 HD13 LEU A 135      10.415  -4.339   0.671  1.00 87.34           H  
ATOM   2220  CD2 LEU A 135       7.655  -2.350   1.050  1.00 87.34           C  
ATOM   2221 HD21 LEU A 135       8.069  -1.611   1.737  1.00 87.34           H  
ATOM   2222 HD22 LEU A 135       7.121  -3.113   1.616  1.00 87.34           H  
ATOM   2223 HD23 LEU A 135       6.952  -1.858   0.377  1.00 87.34           H  
ATOM   2224  N   ARG A 136       9.546  -3.273  -3.473  1.00 76.94           N  
ATOM   2225  H   ARG A 136       9.306  -2.300  -3.605  1.00 76.94           H  
ATOM   2226  CA  ARG A 136       9.125  -4.261  -4.485  1.00 76.94           C  
ATOM   2227  HA  ARG A 136       8.591  -5.070  -3.988  1.00 76.94           H  
ATOM   2228  C   ARG A 136      10.321  -4.929  -5.172  1.00 76.94           C  
ATOM   2229  CB  ARG A 136       8.195  -3.608  -5.526  1.00 76.94           C  
ATOM   2230  HB2 ARG A 136       7.953  -4.349  -6.289  1.00 76.94           H  
ATOM   2231  HB3 ARG A 136       8.732  -2.795  -6.015  1.00 76.94           H  
ATOM   2232  O   ARG A 136      10.269  -6.123  -5.451  1.00 76.94           O  
ATOM   2233  CG  ARG A 136       6.872  -3.046  -4.974  1.00 76.94           C  
ATOM   2234  HG2 ARG A 136       7.085  -2.254  -4.256  1.00 76.94           H  
ATOM   2235  HG3 ARG A 136       6.328  -2.597  -5.804  1.00 76.94           H  
ATOM   2236  CD  ARG A 136       5.956  -4.070  -4.289  1.00 76.94           C  
ATOM   2237  HD2 ARG A 136       5.673  -4.841  -5.007  1.00 76.94           H  
ATOM   2238  HD3 ARG A 136       6.494  -4.533  -3.462  1.00 76.94           H  
ATOM   2239  NE  ARG A 136       4.748  -3.388  -3.788  1.00 76.94           N  
ATOM   2240  HE  ARG A 136       4.383  -2.644  -4.366  1.00 76.94           H  
ATOM   2241  NH1 ARG A 136       4.551  -4.311  -1.660  1.00 76.94           N  
ATOM   2242 HH11 ARG A 136       4.084  -4.190  -0.773  1.00 76.94           H  
ATOM   2243 HH12 ARG A 136       5.166  -5.096  -1.819  1.00 76.94           H  
ATOM   2244  NH2 ARG A 136       3.284  -2.628  -2.226  1.00 76.94           N  
ATOM   2245 HH21 ARG A 136       2.959  -2.675  -1.271  1.00 76.94           H  
ATOM   2246 HH22 ARG A 136       3.008  -1.848  -2.806  1.00 76.94           H  
ATOM   2247  CZ  ARG A 136       4.212  -3.459  -2.582  1.00 76.94           C  
ATOM   2248  N   LYS A 137      11.421  -4.197  -5.386  1.00 70.55           N  
ATOM   2249  H   LYS A 137      11.366  -3.213  -5.167  1.00 70.55           H  
ATOM   2250  CA  LYS A 137      12.666  -4.711  -5.989  1.00 70.55           C  
ATOM   2251  HA  LYS A 137      12.407  -5.305  -6.866  1.00 70.55           H  
ATOM   2252  C   LYS A 137      13.469  -5.637  -5.066  1.00 70.55           C  
ATOM   2253  CB  LYS A 137      13.480  -3.493  -6.436  1.00 70.55           C  
ATOM   2254  HB2 LYS A 137      12.855  -2.907  -7.109  1.00 70.55           H  
ATOM   2255  HB3 LYS A 137      13.705  -2.882  -5.562  1.00 70.55           H  
ATOM   2256  O   LYS A 137      14.115  -6.559  -5.556  1.00 70.55           O  
ATOM   2257  CG  LYS A 137      14.791  -3.815  -7.165  1.00 70.55           C  
ATOM   2258  HG2 LYS A 137      14.585  -4.428  -8.042  1.00 70.55           H  
ATOM   2259  HG3 LYS A 137      15.475  -4.339  -6.498  1.00 70.55           H  
ATOM   2260  CD  LYS A 137      15.413  -2.481  -7.591  1.00 70.55           C  
ATOM   2261  HD2 LYS A 137      14.704  -1.953  -8.228  1.00 70.55           H  
ATOM   2262  HD3 LYS A 137      15.590  -1.876  -6.702  1.00 70.55           H  
ATOM   2263  CE  LYS A 137      16.727  -2.662  -8.348  1.00 70.55           C  
ATOM   2264  HE2 LYS A 137      17.440  -3.167  -7.696  1.00 70.55           H  
ATOM   2265  HE3 LYS A 137      16.546  -3.292  -9.219  1.00 70.55           H  
ATOM   2266  NZ  LYS A 137      17.245  -1.334  -8.764  1.00 70.55           N  
ATOM   2267  HZ1 LYS A 137      16.572  -0.867  -9.355  1.00 70.55           H  
ATOM   2268  HZ2 LYS A 137      17.379  -0.742  -7.957  1.00 70.55           H  
ATOM   2269  HZ3 LYS A 137      18.117  -1.413  -9.268  1.00 70.55           H  
ATOM   2270  N   VAL A 138      13.443  -5.400  -3.752  1.00 75.77           N  
ATOM   2271  H   VAL A 138      12.964  -4.566  -3.441  1.00 75.77           H  
ATOM   2272  CA  VAL A 138      14.109  -6.240  -2.730  1.00 75.77           C  
ATOM   2273  HA  VAL A 138      14.947  -6.758  -3.194  1.00 75.77           H  
ATOM   2274  C   VAL A 138      13.172  -7.343  -2.197  1.00 75.77           C  
ATOM   2275  CB  VAL A 138      14.688  -5.336  -1.614  1.00 75.77           C  
ATOM   2276  HB  VAL A 138      13.880  -4.751  -1.173  1.00 75.77           H  
ATOM   2277  O   VAL A 138      13.612  -8.298  -1.558  1.00 75.77           O  
ATOM   2278  CG1 VAL A 138      15.400  -6.101  -0.490  1.00 75.77           C  
ATOM   2279 HG11 VAL A 138      15.855  -5.402   0.211  1.00 75.77           H  
ATOM   2280 HG12 VAL A 138      14.681  -6.704   0.065  1.00 75.77           H  
ATOM   2281 HG13 VAL A 138      16.168  -6.753  -0.907  1.00 75.77           H  
ATOM   2282  CG2 VAL A 138      15.745  -4.375  -2.185  1.00 75.77           C  
ATOM   2283 HG21 VAL A 138      16.110  -3.715  -1.398  1.00 75.77           H  
ATOM   2284 HG22 VAL A 138      15.316  -3.749  -2.968  1.00 75.77           H  
ATOM   2285 HG23 VAL A 138      16.580  -4.939  -2.601  1.00 75.77           H  
ATOM   2286  N   GLY A 139      11.871  -7.243  -2.469  1.00 73.27           N  
ATOM   2287  H   GLY A 139      11.554  -6.401  -2.927  1.00 73.27           H  
ATOM   2288  CA  GLY A 139      10.826  -8.151  -2.000  1.00 73.27           C  
ATOM   2289  HA2 GLY A 139       9.967  -8.074  -2.666  1.00 73.27           H  
ATOM   2290  HA3 GLY A 139      11.194  -9.177  -2.023  1.00 73.27           H  
ATOM   2291  C   GLY A 139      10.367  -7.826  -0.580  1.00 73.27           C  
ATOM   2292  O   GLY A 139       9.176  -7.647  -0.360  1.00 73.27           O  
ATOM   2293  N   ARG A 140      11.293  -7.732   0.384  1.00 83.17           N  
ATOM   2294  H   ARG A 140      12.252  -7.893   0.114  1.00 83.17           H  
ATOM   2295  CA  ARG A 140      11.027  -7.281   1.765  1.00 83.17           C  
ATOM   2296  HA  ARG A 140      10.333  -6.441   1.723  1.00 83.17           H  
ATOM   2297  C   ARG A 140      12.299  -6.794   2.457  1.00 83.17           C  
ATOM   2298  CB  ARG A 140      10.356  -8.398   2.586  1.00 83.17           C  
ATOM   2299  HB2 ARG A 140      10.078  -7.995   3.560  1.00 83.17           H  
ATOM   2300  HB3 ARG A 140       9.443  -8.716   2.081  1.00 83.17           H  
ATOM   2301  O   ARG A 140      13.388  -7.290   2.176  1.00 83.17           O  
ATOM   2302  CG  ARG A 140      11.261  -9.619   2.785  1.00 83.17           C  
ATOM   2303  HG2 ARG A 140      11.525 -10.046   1.818  1.00 83.17           H  
ATOM   2304  HG3 ARG A 140      12.175  -9.307   3.290  1.00 83.17           H  
ATOM   2305  CD  ARG A 140      10.568 -10.691   3.631  1.00 83.17           C  
ATOM   2306  HD2 ARG A 140       9.736 -11.107   3.061  1.00 83.17           H  
ATOM   2307  HD3 ARG A 140      10.157 -10.239   4.533  1.00 83.17           H  
ATOM   2308  NE  ARG A 140      11.514 -11.762   3.995  1.00 83.17           N  
ATOM   2309  HE  ARG A 140      11.430 -12.622   3.473  1.00 83.17           H  
ATOM   2310  NH1 ARG A 140      12.649 -10.602   5.628  1.00 83.17           N  
ATOM   2311 HH11 ARG A 140      13.449 -10.492   6.235  1.00 83.17           H  
ATOM   2312 HH12 ARG A 140      12.040  -9.810   5.481  1.00 83.17           H  
ATOM   2313  NH2 ARG A 140      13.338 -12.642   5.027  1.00 83.17           N  
ATOM   2314 HH21 ARG A 140      13.269 -13.447   4.422  1.00 83.17           H  
ATOM   2315 HH22 ARG A 140      14.108 -12.548   5.674  1.00 83.17           H  
ATOM   2316  CZ  ARG A 140      12.487 -11.663   4.883  1.00 83.17           C  
ATOM   2317  N   PHE A 141      12.166  -5.901   3.428  1.00 90.05           N  
ATOM   2318  H   PHE A 141      11.240  -5.569   3.662  1.00 90.05           H  
ATOM   2319  CA  PHE A 141      13.279  -5.454   4.262  1.00 90.05           C  
ATOM   2320  HA  PHE A 141      14.190  -5.467   3.663  1.00 90.05           H  
ATOM   2321  C   PHE A 141      13.546  -6.409   5.443  1.00 90.05           C  
ATOM   2322  CB  PHE A 141      13.039  -3.993   4.687  1.00 90.05           C  
ATOM   2323  HB2 PHE A 141      13.875  -3.663   5.304  1.00 90.05           H  
ATOM   2324  HB3 PHE A 141      12.145  -3.963   5.308  1.00 90.05           H  
ATOM   2325  O   PHE A 141      12.762  -7.308   5.772  1.00 90.05           O  
ATOM   2326  CG  PHE A 141      12.882  -2.977   3.558  1.00 90.05           C  
ATOM   2327  CD1 PHE A 141      13.531  -3.138   2.312  1.00 90.05           C  
ATOM   2328  HD1 PHE A 141      14.172  -3.988   2.125  1.00 90.05           H  
ATOM   2329  CD2 PHE A 141      12.082  -1.837   3.767  1.00 90.05           C  
ATOM   2330  HD2 PHE A 141      11.601  -1.680   4.721  1.00 90.05           H  
ATOM   2331  CE1 PHE A 141      13.352  -2.193   1.287  1.00 90.05           C  
ATOM   2332  HE1 PHE A 141      13.837  -2.328   0.332  1.00 90.05           H  
ATOM   2333  CE2 PHE A 141      11.899  -0.894   2.740  1.00 90.05           C  
ATOM   2334  HE2 PHE A 141      11.270  -0.032   2.907  1.00 90.05           H  
ATOM   2335  CZ  PHE A 141      12.531  -1.072   1.498  1.00 90.05           C  
ATOM   2336  HZ  PHE A 141      12.384  -0.350   0.709  1.00 90.05           H  
ATOM   2337  N   SER A 142      14.700  -6.233   6.091  1.00 90.58           N  
ATOM   2338  H   SER A 142      15.293  -5.474   5.787  1.00 90.58           H  
ATOM   2339  CA  SER A 142      15.000  -6.860   7.385  1.00 90.58           C  
ATOM   2340  HA  SER A 142      14.602  -7.875   7.383  1.00 90.58           H  
ATOM   2341  C   SER A 142      14.315  -6.094   8.525  1.00 90.58           C  
ATOM   2342  CB  SER A 142      16.517  -6.953   7.587  1.00 90.58           C  
ATOM   2343  HB2 SER A 142      16.726  -7.594   8.443  1.00 90.58           H  
ATOM   2344  HB3 SER A 142      16.973  -7.397   6.702  1.00 90.58           H  
ATOM   2345  O   SER A 142      13.896  -4.950   8.343  1.00 90.58           O  
ATOM   2346  OG  SER A 142      17.080  -5.677   7.824  1.00 90.58           O  
ATOM   2347  HG  SER A 142      17.781  -5.521   7.187  1.00 90.58           H  
ATOM   2348  N   GLU A 143      14.203  -6.676   9.724  1.00 93.51           N  
ATOM   2349  H   GLU A 143      14.510  -7.629   9.860  1.00 93.51           H  
ATOM   2350  CA  GLU A 143      13.633  -5.936  10.861  1.00 93.51           C  
ATOM   2351  HA  GLU A 143      12.670  -5.536  10.543  1.00 93.51           H  
ATOM   2352  C   GLU A 143      14.460  -4.706  11.279  1.00 93.51           C  
ATOM   2353  CB  GLU A 143      13.356  -6.838  12.069  1.00 93.51           C  
ATOM   2354  HB2 GLU A 143      14.248  -7.393  12.356  1.00 93.51           H  
ATOM   2355  HB3 GLU A 143      13.074  -6.183  12.894  1.00 93.51           H  
ATOM   2356  O   GLU A 143      13.846  -3.663  11.489  1.00 93.51           O  
ATOM   2357  CG  GLU A 143      12.213  -7.821  11.788  1.00 93.51           C  
ATOM   2358  HG2 GLU A 143      12.573  -8.586  11.100  1.00 93.51           H  
ATOM   2359  HG3 GLU A 143      11.401  -7.285  11.296  1.00 93.51           H  
ATOM   2360  CD  GLU A 143      11.669  -8.480  13.063  1.00 93.51           C  
ATOM   2361  OE1 GLU A 143      11.039  -9.549  12.933  1.00 93.51           O  
ATOM   2362  OE2 GLU A 143      11.838  -7.906  14.164  1.00 93.51           O  
ATOM   2363  N   PRO A 144      15.811  -4.740  11.345  1.00 95.17           N  
ATOM   2364  CA  PRO A 144      16.607  -3.533  11.591  1.00 95.17           C  
ATOM   2365  HA  PRO A 144      16.329  -3.123  12.562  1.00 95.17           H  
ATOM   2366  C   PRO A 144      16.408  -2.443  10.527  1.00 95.17           C  
ATOM   2367  CB  PRO A 144      18.066  -4.003  11.645  1.00 95.17           C  
ATOM   2368  HB2 PRO A 144      18.518  -3.952  10.654  1.00 95.17           H  
ATOM   2369  HB3 PRO A 144      18.650  -3.419  12.357  1.00 95.17           H  
ATOM   2370  O   PRO A 144      16.304  -1.267  10.865  1.00 95.17           O  
ATOM   2371  CG  PRO A 144      17.951  -5.465  12.069  1.00 95.17           C  
ATOM   2372  HG2 PRO A 144      17.813  -5.526  13.148  1.00 95.17           H  
ATOM   2373  HG3 PRO A 144      18.816  -6.048  11.754  1.00 95.17           H  
ATOM   2374  CD  PRO A 144      16.677  -5.911  11.359  1.00 95.17           C  
ATOM   2375  HD2 PRO A 144      16.233  -6.749  11.896  1.00 95.17           H  
ATOM   2376  HD3 PRO A 144      16.916  -6.203  10.336  1.00 95.17           H  
ATOM   2377  N   HIS A 145      16.286  -2.830   9.253  1.00 96.26           N  
ATOM   2378  H   HIS A 145      16.373  -3.813   9.037  1.00 96.26           H  
ATOM   2379  CA  HIS A 145      16.040  -1.908   8.136  1.00 96.26           C  
ATOM   2380  HA  HIS A 145      16.758  -1.090   8.189  1.00 96.26           H  
ATOM   2381  C   HIS A 145      14.638  -1.288   8.223  1.00 96.26           C  
ATOM   2382  CB  HIS A 145      16.283  -2.700   6.842  1.00 96.26           C  
ATOM   2383  HB2 HIS A 145      17.271  -3.153   6.917  1.00 96.26           H  
ATOM   2384  HB3 HIS A 145      15.557  -3.511   6.785  1.00 96.26           H  
ATOM   2385  O   HIS A 145      14.493  -0.068   8.190  1.00 96.26           O  
ATOM   2386  CG  HIS A 145      16.270  -1.969   5.524  1.00 96.26           C  
ATOM   2387  CD2 HIS A 145      15.975  -0.659   5.285  1.00 96.26           C  
ATOM   2388  HD2 HIS A 145      15.660   0.086   6.000  1.00 96.26           H  
ATOM   2389  ND1 HIS A 145      16.650  -2.573   4.327  1.00 96.26           N  
ATOM   2390  CE1 HIS A 145      16.602  -1.608   3.395  1.00 96.26           C  
ATOM   2391  HE1 HIS A 145      16.849  -1.744   2.353  1.00 96.26           H  
ATOM   2392  NE2 HIS A 145      16.209  -0.448   3.945  1.00 96.26           N  
ATOM   2393  HE2 HIS A 145      16.103   0.429   3.454  1.00 96.26           H  
ATOM   2394  N   SER A 146      13.620  -2.115   8.474  1.00 98.13           N  
ATOM   2395  H   SER A 146      13.817  -3.106   8.498  1.00 98.13           H  
ATOM   2396  CA  SER A 146      12.242  -1.670   8.729  1.00 98.13           C  
ATOM   2397  HA  SER A 146      11.872  -1.132   7.856  1.00 98.13           H  
ATOM   2398  C   SER A 146      12.164  -0.728   9.937  1.00 98.13           C  
ATOM   2399  CB  SER A 146      11.324  -2.873   8.988  1.00 98.13           C  
ATOM   2400  HB2 SER A 146      10.293  -2.527   9.063  1.00 98.13           H  
ATOM   2401  HB3 SER A 146      11.599  -3.343   9.932  1.00 98.13           H  
ATOM   2402  O   SER A 146      11.426   0.251   9.913  1.00 98.13           O  
ATOM   2403  OG  SER A 146      11.410  -3.837   7.957  1.00 98.13           O  
ATOM   2404  HG  SER A 146      12.281  -4.240   7.976  1.00 98.13           H  
ATOM   2405  N   ARG A 147      12.944  -0.994  10.995  1.00 98.27           N  
ATOM   2406  H   ARG A 147      13.492  -1.841  10.964  1.00 98.27           H  
ATOM   2407  CA  ARG A 147      13.012  -0.184  12.223  1.00 98.27           C  
ATOM   2408  HA  ARG A 147      12.002  -0.002  12.590  1.00 98.27           H  
ATOM   2409  C   ARG A 147      13.645   1.181  11.999  1.00 98.27           C  
ATOM   2410  CB  ARG A 147      13.785  -0.980  13.278  1.00 98.27           C  
ATOM   2411  HB2 ARG A 147      14.794  -1.169  12.911  1.00 98.27           H  
ATOM   2412  HB3 ARG A 147      13.283  -1.940  13.398  1.00 98.27           H  
ATOM   2413  O   ARG A 147      13.142   2.160  12.541  1.00 98.27           O  
ATOM   2414  CG  ARG A 147      13.886  -0.297  14.654  1.00 98.27           C  
ATOM   2415  HG2 ARG A 147      14.302   0.705  14.554  1.00 98.27           H  
ATOM   2416  HG3 ARG A 147      12.893  -0.227  15.099  1.00 98.27           H  
ATOM   2417  CD  ARG A 147      14.808  -1.113  15.566  1.00 98.27           C  
ATOM   2418  HD2 ARG A 147      14.837  -0.649  16.552  1.00 98.27           H  
ATOM   2419  HD3 ARG A 147      15.814  -1.104  15.146  1.00 98.27           H  
ATOM   2420  NE  ARG A 147      14.303  -2.486  15.692  1.00 98.27           N  
ATOM   2421  HE  ARG A 147      13.341  -2.562  15.988  1.00 98.27           H  
ATOM   2422  NH1 ARG A 147      16.261  -3.669  15.646  1.00 98.27           N  
ATOM   2423 HH11 ARG A 147      16.740  -2.822  15.916  1.00 98.27           H  
ATOM   2424 HH12 ARG A 147      16.744  -4.555  15.704  1.00 98.27           H  
ATOM   2425  NH2 ARG A 147      14.290  -4.742  15.612  1.00 98.27           N  
ATOM   2426 HH21 ARG A 147      14.758  -5.636  15.580  1.00 98.27           H  
ATOM   2427 HH22 ARG A 147      13.280  -4.703  15.619  1.00 98.27           H  
ATOM   2428  CZ  ARG A 147      14.958  -3.623  15.644  1.00 98.27           C  
ATOM   2429  N   PHE A 148      14.717   1.250  11.211  1.00 98.51           N  
ATOM   2430  H   PHE A 148      15.093   0.391  10.833  1.00 98.51           H  
ATOM   2431  CA  PHE A 148      15.371   2.508  10.849  1.00 98.51           C  
ATOM   2432  HA  PHE A 148      15.722   3.006  11.753  1.00 98.51           H  
ATOM   2433  C   PHE A 148      14.388   3.467  10.161  1.00 98.51           C  
ATOM   2434  CB  PHE A 148      16.589   2.193   9.970  1.00 98.51           C  
ATOM   2435  HB2 PHE A 148      16.288   1.520   9.166  1.00 98.51           H  
ATOM   2436  HB3 PHE A 148      17.332   1.666  10.570  1.00 98.51           H  
ATOM   2437  O   PHE A 148      14.299   4.632  10.549  1.00 98.51           O  
ATOM   2438  CG  PHE A 148      17.237   3.412   9.346  1.00 98.51           C  
ATOM   2439  CD1 PHE A 148      16.885   3.792   8.038  1.00 98.51           C  
ATOM   2440  HD1 PHE A 148      16.168   3.211   7.476  1.00 98.51           H  
ATOM   2441  CD2 PHE A 148      18.193   4.161  10.059  1.00 98.51           C  
ATOM   2442  HD2 PHE A 148      18.490   3.863  11.054  1.00 98.51           H  
ATOM   2443  CE1 PHE A 148      17.486   4.915   7.447  1.00 98.51           C  
ATOM   2444  HE1 PHE A 148      17.235   5.194   6.434  1.00 98.51           H  
ATOM   2445  CE2 PHE A 148      18.791   5.287   9.464  1.00 98.51           C  
ATOM   2446  HE2 PHE A 148      19.550   5.848   9.989  1.00 98.51           H  
ATOM   2447  CZ  PHE A 148      18.432   5.667   8.160  1.00 98.51           C  
ATOM   2448  HZ  PHE A 148      18.904   6.520   7.697  1.00 98.51           H  
ATOM   2449  N   TYR A 149      13.589   2.970   9.213  1.00 98.88           N  
ATOM   2450  H   TYR A 149      13.737   2.020   8.902  1.00 98.88           H  
ATOM   2451  CA  TYR A 149      12.521   3.745   8.574  1.00 98.88           C  
ATOM   2452  HA  TYR A 149      12.909   4.721   8.282  1.00 98.88           H  
ATOM   2453  C   TYR A 149      11.355   4.041   9.527  1.00 98.88           C  
ATOM   2454  CB  TYR A 149      12.055   2.996   7.318  1.00 98.88           C  
ATOM   2455  HB2 TYR A 149      11.147   3.467   6.939  1.00 98.88           H  
ATOM   2456  HB3 TYR A 149      11.780   1.984   7.613  1.00 98.88           H  
ATOM   2457  O   TYR A 149      10.938   5.191   9.650  1.00 98.88           O  
ATOM   2458  CG  TYR A 149      13.062   2.909   6.177  1.00 98.88           C  
ATOM   2459  CD1 TYR A 149      14.007   3.932   5.937  1.00 98.88           C  
ATOM   2460  HD1 TYR A 149      14.035   4.821   6.548  1.00 98.88           H  
ATOM   2461  CD2 TYR A 149      13.023   1.795   5.317  1.00 98.88           C  
ATOM   2462  HD2 TYR A 149      12.280   1.024   5.463  1.00 98.88           H  
ATOM   2463  CE1 TYR A 149      14.937   3.814   4.886  1.00 98.88           C  
ATOM   2464  HE1 TYR A 149      15.660   4.596   4.711  1.00 98.88           H  
ATOM   2465  CE2 TYR A 149      13.935   1.686   4.253  1.00 98.88           C  
ATOM   2466  HE2 TYR A 149      13.889   0.837   3.586  1.00 98.88           H  
ATOM   2467  OH  TYR A 149      15.867   2.515   3.097  1.00 98.88           O  
ATOM   2468  HH  TYR A 149      16.433   3.289   3.041  1.00 98.88           H  
ATOM   2469  CZ  TYR A 149      14.918   2.677   4.056  1.00 98.88           C  
ATOM   2470  N   ALA A 150      10.871   3.045  10.275  1.00 98.93           N  
ATOM   2471  H   ALA A 150      11.227   2.112  10.126  1.00 98.93           H  
ATOM   2472  CA  ALA A 150       9.767   3.221  11.220  1.00 98.93           C  
ATOM   2473  HA  ALA A 150       8.885   3.542  10.666  1.00 98.93           H  
ATOM   2474  C   ALA A 150      10.058   4.286  12.292  1.00 98.93           C  
ATOM   2475  CB  ALA A 150       9.470   1.872  11.875  1.00 98.93           C  
ATOM   2476  HB1 ALA A 150      10.300   1.578  12.518  1.00 98.93           H  
ATOM   2477  HB2 ALA A 150       8.559   1.948  12.469  1.00 98.93           H  
ATOM   2478  HB3 ALA A 150       9.334   1.115  11.103  1.00 98.93           H  
ATOM   2479  O   ALA A 150       9.166   5.050  12.648  1.00 98.93           O  
ATOM   2480  N   ALA A 151      11.300   4.374  12.779  1.00 98.82           N  
ATOM   2481  H   ALA A 151      11.993   3.710  12.464  1.00 98.82           H  
ATOM   2482  CA  ALA A 151      11.708   5.384  13.754  1.00 98.82           C  
ATOM   2483  HA  ALA A 151      11.056   5.304  14.624  1.00 98.82           H  
ATOM   2484  C   ALA A 151      11.577   6.817  13.204  1.00 98.82           C  
ATOM   2485  CB  ALA A 151      13.146   5.079  14.191  1.00 98.82           C  
ATOM   2486  HB1 ALA A 151      13.819   5.138  13.336  1.00 98.82           H  
ATOM   2487  HB2 ALA A 151      13.197   4.079  14.622  1.00 98.82           H  
ATOM   2488  HB3 ALA A 151      13.458   5.805  14.942  1.00 98.82           H  
ATOM   2489  O   ALA A 151      11.161   7.721  13.926  1.00 98.82           O  
ATOM   2490  N   GLN A 152      11.868   7.023  11.918  1.00 98.85           N  
ATOM   2491  H   GLN A 152      12.149   6.235  11.351  1.00 98.85           H  
ATOM   2492  CA  GLN A 152      11.725   8.325  11.260  1.00 98.85           C  
ATOM   2493  HA  GLN A 152      12.204   9.090  11.872  1.00 98.85           H  
ATOM   2494  C   GLN A 152      10.250   8.719  11.119  1.00 98.85           C  
ATOM   2495  CB  GLN A 152      12.428   8.289   9.898  1.00 98.85           C  
ATOM   2496  HB2 GLN A 152      12.024   7.471   9.300  1.00 98.85           H  
ATOM   2497  HB3 GLN A 152      12.238   9.221   9.366  1.00 98.85           H  
ATOM   2498  O   GLN A 152       9.897   9.859  11.412  1.00 98.85           O  
ATOM   2499  CG  GLN A 152      13.942   8.109  10.055  1.00 98.85           C  
ATOM   2500  HG2 GLN A 152      14.163   7.322  10.777  1.00 98.85           H  
ATOM   2501  HG3 GLN A 152      14.383   9.034  10.425  1.00 98.85           H  
ATOM   2502  CD  GLN A 152      14.595   7.747   8.734  1.00 98.85           C  
ATOM   2503  NE2 GLN A 152      15.124   6.556   8.603  1.00 98.85           N  
ATOM   2504 HE21 GLN A 152      15.703   6.393   7.791  1.00 98.85           H  
ATOM   2505 HE22 GLN A 152      15.083   5.900   9.370  1.00 98.85           H  
ATOM   2506  OE1 GLN A 152      14.636   8.524   7.801  1.00 98.85           O  
ATOM   2507  N   ILE A 153       9.373   7.768  10.770  1.00 98.92           N  
ATOM   2508  H   ILE A 153       9.730   6.857  10.520  1.00 98.92           H  
ATOM   2509  CA  ILE A 153       7.920   8.004  10.710  1.00 98.92           C  
ATOM   2510  HA  ILE A 153       7.746   8.905  10.122  1.00 98.92           H  
ATOM   2511  C   ILE A 153       7.336   8.279  12.104  1.00 98.92           C  
ATOM   2512  CB  ILE A 153       7.191   6.835  10.011  1.00 98.92           C  
ATOM   2513  HB  ILE A 153       7.309   5.943  10.626  1.00 98.92           H  
ATOM   2514  O   ILE A 153       6.530   9.191  12.253  1.00 98.92           O  
ATOM   2515  CG1 ILE A 153       7.761   6.505   8.612  1.00 98.92           C  
ATOM   2516 HG12 ILE A 153       8.764   6.094   8.723  1.00 98.92           H  
ATOM   2517 HG13 ILE A 153       7.150   5.724   8.159  1.00 98.92           H  
ATOM   2518  CG2 ILE A 153       5.685   7.125   9.893  1.00 98.92           C  
ATOM   2519 HG21 ILE A 153       5.190   6.323   9.345  1.00 98.92           H  
ATOM   2520 HG22 ILE A 153       5.512   8.068   9.374  1.00 98.92           H  
ATOM   2521 HG23 ILE A 153       5.226   7.193  10.879  1.00 98.92           H  
ATOM   2522  CD1 ILE A 153       7.839   7.684   7.635  1.00 98.92           C  
ATOM   2523 HD11 ILE A 153       8.231   7.318   6.686  1.00 98.92           H  
ATOM   2524 HD12 ILE A 153       6.851   8.111   7.467  1.00 98.92           H  
ATOM   2525 HD13 ILE A 153       8.514   8.453   8.011  1.00 98.92           H  
ATOM   2526  N   VAL A 154       7.779   7.560  13.143  1.00 98.84           N  
ATOM   2527  H   VAL A 154       8.422   6.803  12.961  1.00 98.84           H  
ATOM   2528  CA  VAL A 154       7.362   7.821  14.536  1.00 98.84           C  
ATOM   2529  HA  VAL A 154       6.275   7.756  14.586  1.00 98.84           H  
ATOM   2530  C   VAL A 154       7.722   9.243  14.971  1.00 98.84           C  
ATOM   2531  CB  VAL A 154       7.958   6.771  15.496  1.00 98.84           C  
ATOM   2532  HB  VAL A 154       9.016   6.644  15.266  1.00 98.84           H  
ATOM   2533  O   VAL A 154       6.877   9.920  15.549  1.00 98.84           O  
ATOM   2534  CG1 VAL A 154       7.822   7.136  16.981  1.00 98.84           C  
ATOM   2535 HG11 VAL A 154       8.427   8.013  17.212  1.00 98.84           H  
ATOM   2536 HG12 VAL A 154       6.779   7.349  17.215  1.00 98.84           H  
ATOM   2537 HG13 VAL A 154       8.172   6.312  17.603  1.00 98.84           H  
ATOM   2538  CG2 VAL A 154       7.263   5.417  15.321  1.00 98.84           C  
ATOM   2539 HG21 VAL A 154       7.254   5.128  14.270  1.00 98.84           H  
ATOM   2540 HG22 VAL A 154       6.234   5.485  15.674  1.00 98.84           H  
ATOM   2541 HG23 VAL A 154       7.793   4.653  15.890  1.00 98.84           H  
ATOM   2542  N   LEU A 155       8.932   9.718  14.655  1.00 98.41           N  
ATOM   2543  H   LEU A 155       9.581   9.103  14.186  1.00 98.41           H  
ATOM   2544  CA  LEU A 155       9.364  11.090  14.948  1.00 98.41           C  
ATOM   2545  HA  LEU A 155       9.149  11.318  15.992  1.00 98.41           H  
ATOM   2546  C   LEU A 155       8.602  12.135  14.109  1.00 98.41           C  
ATOM   2547  CB  LEU A 155      10.884  11.183  14.713  1.00 98.41           C  
ATOM   2548  HB2 LEU A 155      11.181  12.232  14.709  1.00 98.41           H  
ATOM   2549  HB3 LEU A 155      11.103  10.776  13.726  1.00 98.41           H  
ATOM   2550  O   LEU A 155       8.227  13.184  14.625  1.00 98.41           O  
ATOM   2551  CG  LEU A 155      11.735  10.448  15.766  1.00 98.41           C  
ATOM   2552  HG  LEU A 155      11.341   9.445  15.923  1.00 98.41           H  
ATOM   2553  CD1 LEU A 155      13.178  10.330  15.276  1.00 98.41           C  
ATOM   2554 HD11 LEU A 155      13.593  11.321  15.094  1.00 98.41           H  
ATOM   2555 HD12 LEU A 155      13.189   9.746  14.355  1.00 98.41           H  
ATOM   2556 HD13 LEU A 155      13.789   9.822  16.022  1.00 98.41           H  
ATOM   2557  CD2 LEU A 155      11.762  11.178  17.108  1.00 98.41           C  
ATOM   2558 HD21 LEU A 155      10.754  11.219  17.523  1.00 98.41           H  
ATOM   2559 HD22 LEU A 155      12.130  12.195  16.978  1.00 98.41           H  
ATOM   2560 HD23 LEU A 155      12.408  10.651  17.811  1.00 98.41           H  
ATOM   2561  N   ALA A 156       8.328  11.845  12.834  1.00 98.71           N  
ATOM   2562  H   ALA A 156       8.680  10.981  12.447  1.00 98.71           H  
ATOM   2563  CA  ALA A 156       7.547  12.721  11.960  1.00 98.71           C  
ATOM   2564  HA  ALA A 156       7.986  13.719  11.976  1.00 98.71           H  
ATOM   2565  C   ALA A 156       6.087  12.864  12.427  1.00 98.71           C  
ATOM   2566  CB  ALA A 156       7.637  12.174  10.531  1.00 98.71           C  
ATOM   2567  HB1 ALA A 156       8.677  12.147  10.205  1.00 98.71           H  
ATOM   2568  HB2 ALA A 156       7.067  12.816   9.860  1.00 98.71           H  
ATOM   2569  HB3 ALA A 156       7.218  11.168  10.487  1.00 98.71           H  
ATOM   2570  O   ALA A 156       5.539  13.966  12.413  1.00 98.71           O  
ATOM   2571  N   PHE A 157       5.466  11.778  12.893  1.00 98.78           N  
ATOM   2572  H   PHE A 157       5.934  10.886  12.824  1.00 98.78           H  
ATOM   2573  CA  PHE A 157       4.130  11.814  13.487  1.00 98.78           C  
ATOM   2574  HA  PHE A 157       3.482  12.451  12.884  1.00 98.78           H  
ATOM   2575  C   PHE A 157       4.124  12.455  14.874  1.00 98.78           C  
ATOM   2576  CB  PHE A 157       3.531  10.404  13.513  1.00 98.78           C  
ATOM   2577  HB2 PHE A 157       2.639  10.429  14.139  1.00 98.78           H  
ATOM   2578  HB3 PHE A 157       4.248   9.734  13.988  1.00 98.78           H  
ATOM   2579  O   PHE A 157       3.222  13.233  15.149  1.00 98.78           O  
ATOM   2580  CG  PHE A 157       3.120   9.804  12.177  1.00 98.78           C  
ATOM   2581  CD1 PHE A 157       3.023  10.575  10.997  1.00 98.78           C  
ATOM   2582  HD1 PHE A 157       3.282  11.623  10.986  1.00 98.78           H  
ATOM   2583  CD2 PHE A 157       2.773   8.441  12.140  1.00 98.78           C  
ATOM   2584  HD2 PHE A 157       2.831   7.846  13.040  1.00 98.78           H  
ATOM   2585  CE1 PHE A 157       2.562   9.995   9.806  1.00 98.78           C  
ATOM   2586  HE1 PHE A 157       2.473  10.594   8.911  1.00 98.78           H  
ATOM   2587  CE2 PHE A 157       2.321   7.859  10.945  1.00 98.78           C  
ATOM   2588  HE2 PHE A 157       2.034   6.818  10.923  1.00 98.78           H  
ATOM   2589  CZ  PHE A 157       2.197   8.642   9.787  1.00 98.78           C  
ATOM   2590  HZ  PHE A 157       1.805   8.206   8.879  1.00 98.78           H  
ATOM   2591  N   GLU A 158       5.133  12.226  15.719  1.00 98.24           N  
ATOM   2592  H   GLU A 158       5.846  11.560  15.457  1.00 98.24           H  
ATOM   2593  CA  GLU A 158       5.291  12.939  16.997  1.00 98.24           C  
ATOM   2594  HA  GLU A 158       4.443  12.704  17.640  1.00 98.24           H  
ATOM   2595  C   GLU A 158       5.297  14.463  16.799  1.00 98.24           C  
ATOM   2596  CB  GLU A 158       6.575  12.439  17.678  1.00 98.24           C  
ATOM   2597  HB2 GLU A 158       6.492  11.357  17.787  1.00 98.24           H  
ATOM   2598  HB3 GLU A 158       7.428  12.646  17.033  1.00 98.24           H  
ATOM   2599  O   GLU A 158       4.566  15.171  17.490  1.00 98.24           O  
ATOM   2600  CG  GLU A 158       6.856  13.037  19.064  1.00 98.24           C  
ATOM   2601  HG2 GLU A 158       5.938  13.020  19.651  1.00 98.24           H  
ATOM   2602  HG3 GLU A 158       7.169  14.074  18.949  1.00 98.24           H  
ATOM   2603  CD  GLU A 158       7.957  12.242  19.787  1.00 98.24           C  
ATOM   2604  OE1 GLU A 158       7.859  11.983  21.011  1.00 98.24           O  
ATOM   2605  OE2 GLU A 158       8.935  11.801  19.140  1.00 98.24           O  
ATOM   2606  N   TYR A 159       6.033  14.943  15.791  1.00 98.08           N  
ATOM   2607  H   TYR A 159       6.628  14.296  15.295  1.00 98.08           H  
ATOM   2608  CA  TYR A 159       6.040  16.339  15.355  1.00 98.08           C  
ATOM   2609  HA  TYR A 159       6.284  16.972  16.208  1.00 98.08           H  
ATOM   2610  C   TYR A 159       4.664  16.805  14.837  1.00 98.08           C  
ATOM   2611  CB  TYR A 159       7.157  16.496  14.312  1.00 98.08           C  
ATOM   2612  HB2 TYR A 159       7.046  15.730  13.544  1.00 98.08           H  
ATOM   2613  HB3 TYR A 159       8.112  16.311  14.804  1.00 98.08           H  
ATOM   2614  O   TYR A 159       4.060  17.710  15.414  1.00 98.08           O  
ATOM   2615  CG  TYR A 159       7.215  17.845  13.629  1.00 98.08           C  
ATOM   2616  CD1 TYR A 159       6.542  18.043  12.408  1.00 98.08           C  
ATOM   2617  HD1 TYR A 159       5.985  17.233  11.962  1.00 98.08           H  
ATOM   2618  CD2 TYR A 159       7.952  18.894  14.207  1.00 98.08           C  
ATOM   2619  HD2 TYR A 159       8.475  18.742  15.139  1.00 98.08           H  
ATOM   2620  CE1 TYR A 159       6.572  19.302  11.782  1.00 98.08           C  
ATOM   2621  HE1 TYR A 159       6.021  19.474  10.869  1.00 98.08           H  
ATOM   2622  CE2 TYR A 159       8.021  20.140  13.560  1.00 98.08           C  
ATOM   2623  HE2 TYR A 159       8.621  20.935  13.976  1.00 98.08           H  
ATOM   2624  OH  TYR A 159       7.308  21.587  11.799  1.00 98.08           O  
ATOM   2625  HH  TYR A 159       7.774  22.213  12.358  1.00 98.08           H  
ATOM   2626  CZ  TYR A 159       7.308  20.354  12.364  1.00 98.08           C  
ATOM   2627  N   LEU A 160       4.118  16.170  13.790  1.00 98.70           N  
ATOM   2628  H   LEU A 160       4.627  15.401  13.379  1.00 98.70           H  
ATOM   2629  CA  LEU A 160       2.848  16.591  13.173  1.00 98.70           C  
ATOM   2630  HA  LEU A 160       2.949  17.622  12.833  1.00 98.70           H  
ATOM   2631  C   LEU A 160       1.685  16.586  14.184  1.00 98.70           C  
ATOM   2632  CB  LEU A 160       2.535  15.680  11.966  1.00 98.70           C  
ATOM   2633  HB2 LEU A 160       2.616  14.642  12.289  1.00 98.70           H  
ATOM   2634  HB3 LEU A 160       1.500  15.843  11.663  1.00 98.70           H  
ATOM   2635  O   LEU A 160       0.913  17.542  14.268  1.00 98.70           O  
ATOM   2636  CG  LEU A 160       3.434  15.890  10.728  1.00 98.70           C  
ATOM   2637  HG  LEU A 160       4.483  15.792  11.008  1.00 98.70           H  
ATOM   2638  CD1 LEU A 160       3.117  14.834   9.669  1.00 98.70           C  
ATOM   2639 HD11 LEU A 160       2.081  14.929   9.344  1.00 98.70           H  
ATOM   2640 HD12 LEU A 160       3.776  14.960   8.810  1.00 98.70           H  
ATOM   2641 HD13 LEU A 160       3.278  13.840  10.085  1.00 98.70           H  
ATOM   2642  CD2 LEU A 160       3.233  17.263  10.085  1.00 98.70           C  
ATOM   2643 HD21 LEU A 160       3.829  17.337   9.176  1.00 98.70           H  
ATOM   2644 HD22 LEU A 160       2.182  17.404   9.833  1.00 98.70           H  
ATOM   2645 HD23 LEU A 160       3.560  18.048  10.767  1.00 98.70           H  
ATOM   2646  N   HIS A 161       1.599  15.550  15.020  1.00 98.38           N  
ATOM   2647  H   HIS A 161       2.293  14.821  14.941  1.00 98.38           H  
ATOM   2648  CA  HIS A 161       0.533  15.368  16.011  1.00 98.38           C  
ATOM   2649  HA  HIS A 161      -0.426  15.534  15.521  1.00 98.38           H  
ATOM   2650  C   HIS A 161       0.606  16.338  17.196  1.00 98.38           C  
ATOM   2651  CB  HIS A 161       0.586  13.930  16.543  1.00 98.38           C  
ATOM   2652  HB2 HIS A 161       1.582  13.729  16.937  1.00 98.38           H  
ATOM   2653  HB3 HIS A 161      -0.091  13.851  17.394  1.00 98.38           H  
ATOM   2654  O   HIS A 161      -0.353  16.389  17.979  1.00 98.38           O  
ATOM   2655  CG  HIS A 161       0.211  12.840  15.568  1.00 98.38           C  
ATOM   2656  CD2 HIS A 161      -0.040  12.980  14.233  1.00 98.38           C  
ATOM   2657  HD2 HIS A 161      -0.005  13.892  13.656  1.00 98.38           H  
ATOM   2658  ND1 HIS A 161       0.040  11.500  15.923  1.00 98.38           N  
ATOM   2659  CE1 HIS A 161      -0.259  10.861  14.778  1.00 98.38           C  
ATOM   2660  HE1 HIS A 161      -0.449   9.800  14.699  1.00 98.38           H  
ATOM   2661  NE2 HIS A 161      -0.334  11.728  13.754  1.00 98.38           N  
ATOM   2662  HE2 HIS A 161      -0.595  11.511  12.803  1.00 98.38           H  
ATOM   2663  N   TYR A 162       1.720  17.061  17.353  1.00 96.31           N  
ATOM   2664  H   TYR A 162       2.487  16.890  16.719  1.00 96.31           H  
ATOM   2665  CA  TYR A 162       1.896  18.149  18.319  1.00 96.31           C  
ATOM   2666  HA  TYR A 162       1.304  17.936  19.209  1.00 96.31           H  
ATOM   2667  C   TYR A 162       1.410  19.498  17.750  1.00 96.31           C  
ATOM   2668  CB  TYR A 162       3.375  18.192  18.733  1.00 96.31           C  
ATOM   2669  HB2 TYR A 162       3.973  18.589  17.913  1.00 96.31           H  
ATOM   2670  HB3 TYR A 162       3.720  17.177  18.930  1.00 96.31           H  
ATOM   2671  O   TYR A 162       0.859  20.330  18.474  1.00 96.31           O  
ATOM   2672  CG  TYR A 162       3.623  19.017  19.976  1.00 96.31           C  
ATOM   2673  CD1 TYR A 162       3.821  20.405  19.867  1.00 96.31           C  
ATOM   2674  HD1 TYR A 162       3.868  20.878  18.897  1.00 96.31           H  
ATOM   2675  CD2 TYR A 162       3.638  18.397  21.242  1.00 96.31           C  
ATOM   2676  HD2 TYR A 162       3.519  17.326  21.319  1.00 96.31           H  
ATOM   2677  CE1 TYR A 162       3.974  21.182  21.028  1.00 96.31           C  
ATOM   2678  HE1 TYR A 162       4.142  22.247  20.963  1.00 96.31           H  
ATOM   2679  CE2 TYR A 162       3.820  19.171  22.405  1.00 96.31           C  
ATOM   2680  HE2 TYR A 162       3.833  18.706  23.380  1.00 96.31           H  
ATOM   2681  OH  TYR A 162       4.052  21.353  23.397  1.00 96.31           O  
ATOM   2682  HH  TYR A 162       4.258  20.891  24.213  1.00 96.31           H  
ATOM   2683  CZ  TYR A 162       3.963  20.571  22.295  1.00 96.31           C  
ATOM   2684  N   LEU A 163       1.505  19.680  16.428  1.00 96.71           N  
ATOM   2685  H   LEU A 163       1.968  18.958  15.895  1.00 96.71           H  
ATOM   2686  CA  LEU A 163       1.015  20.849  15.677  1.00 96.71           C  
ATOM   2687  HA  LEU A 163       1.180  21.742  16.278  1.00 96.71           H  
ATOM   2688  C   LEU A 163      -0.500  20.814  15.380  1.00 96.71           C  
ATOM   2689  CB  LEU A 163       1.843  20.979  14.386  1.00 96.71           C  
ATOM   2690  HB2 LEU A 163       1.500  21.859  13.841  1.00 96.71           H  
ATOM   2691  HB3 LEU A 163       1.654  20.106  13.761  1.00 96.71           H  
ATOM   2692  O   LEU A 163      -1.030  21.651  14.647  1.00 96.71           O  
ATOM   2693  CG  LEU A 163       3.361  21.103  14.605  1.00 96.71           C  
ATOM   2694  HG  LEU A 163       3.747  20.198  15.074  1.00 96.71           H  
ATOM   2695  CD1 LEU A 163       4.049  21.264  13.256  1.00 96.71           C  
ATOM   2696 HD11 LEU A 163       3.628  22.113  12.717  1.00 96.71           H  
ATOM   2697 HD12 LEU A 163       5.112  21.439  13.417  1.00 96.71           H  
ATOM   2698 HD13 LEU A 163       3.920  20.356  12.667  1.00 96.71           H  
ATOM   2699  CD2 LEU A 163       3.721  22.287  15.498  1.00 96.71           C  
ATOM   2700 HD21 LEU A 163       3.249  23.193  15.116  1.00 96.71           H  
ATOM   2701 HD22 LEU A 163       4.802  22.424  15.511  1.00 96.71           H  
ATOM   2702 HD23 LEU A 163       3.395  22.101  16.521  1.00 96.71           H  
ATOM   2703  N   ASP A 164      -1.215  19.854  15.971  1.00 96.62           N  
ATOM   2704  H   ASP A 164      -0.716  19.247  16.607  1.00 96.62           H  
ATOM   2705  CA  ASP A 164      -2.619  19.533  15.688  1.00 96.62           C  
ATOM   2706  HA  ASP A 164      -2.867  18.689  16.331  1.00 96.62           H  
ATOM   2707  C   ASP A 164      -2.852  19.032  14.240  1.00 96.62           C  
ATOM   2708  CB  ASP A 164      -3.565  20.684  16.112  1.00 96.62           C  
ATOM   2709  HB2 ASP A 164      -3.590  21.432  15.319  1.00 96.62           H  
ATOM   2710  HB3 ASP A 164      -4.576  20.287  16.210  1.00 96.62           H  
ATOM   2711  O   ASP A 164      -3.959  19.149  13.718  1.00 96.62           O  
ATOM   2712  CG  ASP A 164      -3.180  21.379  17.427  1.00 96.62           C  
ATOM   2713  OD1 ASP A 164      -3.132  20.714  18.482  1.00 96.62           O  
ATOM   2714  OD2 ASP A 164      -2.935  22.614  17.412  1.00 96.62           O  
ATOM   2715  N   LEU A 165      -1.828  18.483  13.571  1.00 98.12           N  
ATOM   2716  H   LEU A 165      -0.940  18.382  14.042  1.00 98.12           H  
ATOM   2717  CA  LEU A 165      -1.911  17.938  12.208  1.00 98.12           C  
ATOM   2718  HA  LEU A 165      -2.769  18.379  11.700  1.00 98.12           H  
ATOM   2719  C   LEU A 165      -2.131  16.415  12.215  1.00 98.12           C  
ATOM   2720  CB  LEU A 165      -0.643  18.307  11.406  1.00 98.12           C  
ATOM   2721  HB2 LEU A 165      -0.721  17.872  10.410  1.00 98.12           H  
ATOM   2722  HB3 LEU A 165       0.217  17.841  11.889  1.00 98.12           H  
ATOM   2723  O   LEU A 165      -1.589  15.702  13.061  1.00 98.12           O  
ATOM   2724  CG  LEU A 165      -0.360  19.815  11.263  1.00 98.12           C  
ATOM   2725  HG  LEU A 165      -0.390  20.299  12.239  1.00 98.12           H  
ATOM   2726  CD1 LEU A 165       1.025  20.036  10.662  1.00 98.12           C  
ATOM   2727 HD11 LEU A 165       1.218  21.104  10.559  1.00 98.12           H  
ATOM   2728 HD12 LEU A 165       1.094  19.558   9.684  1.00 98.12           H  
ATOM   2729 HD13 LEU A 165       1.781  19.617  11.327  1.00 98.12           H  
ATOM   2730  CD2 LEU A 165      -1.383  20.477  10.345  1.00 98.12           C  
ATOM   2731 HD21 LEU A 165      -2.376  20.387  10.787  1.00 98.12           H  
ATOM   2732 HD22 LEU A 165      -1.377  19.988   9.370  1.00 98.12           H  
ATOM   2733 HD23 LEU A 165      -1.145  21.534  10.225  1.00 98.12           H  
ATOM   2734  N   ILE A 166      -2.889  15.919  11.234  1.00 98.29           N  
ATOM   2735  H   ILE A 166      -3.331  16.574  10.604  1.00 98.29           H  
ATOM   2736  CA  ILE A 166      -3.023  14.492  10.891  1.00 98.29           C  
ATOM   2737  HA  ILE A 166      -2.341  13.904  11.505  1.00 98.29           H  
ATOM   2738  C   ILE A 166      -2.614  14.333   9.423  1.00 98.29           C  
ATOM   2739  CB  ILE A 166      -4.467  13.970  11.111  1.00 98.29           C  
ATOM   2740  HB  ILE A 166      -5.097  14.366  10.315  1.00 98.29           H  
ATOM   2741  O   ILE A 166      -3.020  15.157   8.600  1.00 98.29           O  
ATOM   2742  CG1 ILE A 166      -5.076  14.420  12.461  1.00 98.29           C  
ATOM   2743 HG12 ILE A 166      -5.049  15.508  12.526  1.00 98.29           H  
ATOM   2744 HG13 ILE A 166      -4.475  14.019  13.276  1.00 98.29           H  
ATOM   2745  CG2 ILE A 166      -4.466  12.431  11.017  1.00 98.29           C  
ATOM   2746 HG21 ILE A 166      -4.007  12.097  10.086  1.00 98.29           H  
ATOM   2747 HG22 ILE A 166      -5.480  12.033  11.041  1.00 98.29           H  
ATOM   2748 HG23 ILE A 166      -3.882  12.009  11.835  1.00 98.29           H  
ATOM   2749  CD1 ILE A 166      -6.542  14.006  12.658  1.00 98.29           C  
ATOM   2750 HD11 ILE A 166      -6.638  12.921  12.691  1.00 98.29           H  
ATOM   2751 HD12 ILE A 166      -7.149  14.395  11.840  1.00 98.29           H  
ATOM   2752 HD13 ILE A 166      -6.908  14.414  13.599  1.00 98.29           H  
ATOM   2753  N   TYR A 167      -1.832  13.304   9.088  1.00 98.39           N  
ATOM   2754  H   TYR A 167      -1.592  12.627   9.798  1.00 98.39           H  
ATOM   2755  CA  TYR A 167      -1.270  13.125   7.742  1.00 98.39           C  
ATOM   2756  HA  TYR A 167      -1.134  14.107   7.288  1.00 98.39           H  
ATOM   2757  C   TYR A 167      -2.191  12.338   6.787  1.00 98.39           C  
ATOM   2758  CB  TYR A 167       0.119  12.494   7.881  1.00 98.39           C  
ATOM   2759  HB2 TYR A 167       0.762  13.171   8.443  1.00 98.39           H  
ATOM   2760  HB3 TYR A 167       0.027  11.573   8.457  1.00 98.39           H  
ATOM   2761  O   TYR A 167      -2.392  12.756   5.650  1.00 98.39           O  
ATOM   2762  CG  TYR A 167       0.785  12.190   6.557  1.00 98.39           C  
ATOM   2763  CD1 TYR A 167       1.071  10.854   6.225  1.00 98.39           C  
ATOM   2764  HD1 TYR A 167       0.854  10.056   6.919  1.00 98.39           H  
ATOM   2765  CD2 TYR A 167       1.071  13.225   5.640  1.00 98.39           C  
ATOM   2766  HD2 TYR A 167       0.856  14.254   5.888  1.00 98.39           H  
ATOM   2767  CE1 TYR A 167       1.623  10.561   4.969  1.00 98.39           C  
ATOM   2768  HE1 TYR A 167       1.864   9.548   4.681  1.00 98.39           H  
ATOM   2769  CE2 TYR A 167       1.601  12.920   4.370  1.00 98.39           C  
ATOM   2770  HE2 TYR A 167       1.791  13.696   3.644  1.00 98.39           H  
ATOM   2771  OH  TYR A 167       2.337  11.224   2.816  1.00 98.39           O  
ATOM   2772  HH  TYR A 167       2.513  11.978   2.249  1.00 98.39           H  
ATOM   2773  CZ  TYR A 167       1.857  11.577   4.029  1.00 98.39           C  
ATOM   2774  N   ARG A 168      -2.825  11.259   7.266  1.00 97.14           N  
ATOM   2775  H   ARG A 168      -2.556  10.945   8.188  1.00 97.14           H  
ATOM   2776  CA  ARG A 168      -3.901  10.490   6.595  1.00 97.14           C  
ATOM   2777  HA  ARG A 168      -4.160   9.693   7.292  1.00 97.14           H  
ATOM   2778  C   ARG A 168      -3.568   9.713   5.304  1.00 97.14           C  
ATOM   2779  CB  ARG A 168      -5.179  11.347   6.421  1.00 97.14           C  
ATOM   2780  HB2 ARG A 168      -5.977  10.702   6.052  1.00 97.14           H  
ATOM   2781  HB3 ARG A 168      -4.999  12.114   5.668  1.00 97.14           H  
ATOM   2782  O   ARG A 168      -4.460   9.018   4.826  1.00 97.14           O  
ATOM   2783  CG  ARG A 168      -5.670  12.014   7.718  1.00 97.14           C  
ATOM   2784  HG2 ARG A 168      -4.989  12.819   7.994  1.00 97.14           H  
ATOM   2785  HG3 ARG A 168      -5.671  11.265   8.510  1.00 97.14           H  
ATOM   2786  CD  ARG A 168      -7.095  12.580   7.603  1.00 97.14           C  
ATOM   2787  HD2 ARG A 168      -7.408  12.933   8.585  1.00 97.14           H  
ATOM   2788  HD3 ARG A 168      -7.758  11.775   7.287  1.00 97.14           H  
ATOM   2789  NE  ARG A 168      -7.186  13.695   6.648  1.00 97.14           N  
ATOM   2790  HE  ARG A 168      -6.331  13.965   6.184  1.00 97.14           H  
ATOM   2791  NH1 ARG A 168      -9.464  14.055   6.654  1.00 97.14           N  
ATOM   2792 HH11 ARG A 168      -9.587  13.236   7.233  1.00 97.14           H  
ATOM   2793 HH12 ARG A 168     -10.268  14.543   6.287  1.00 97.14           H  
ATOM   2794  NH2 ARG A 168      -8.139  15.225   5.286  1.00 97.14           N  
ATOM   2795 HH21 ARG A 168      -8.934  15.578   4.772  1.00 97.14           H  
ATOM   2796 HH22 ARG A 168      -7.210  15.369   4.917  1.00 97.14           H  
ATOM   2797  CZ  ARG A 168      -8.267  14.318   6.209  1.00 97.14           C  
ATOM   2798  N   ASP A 169      -2.343   9.733   4.768  1.00 96.99           N  
ATOM   2799  H   ASP A 169      -1.682  10.417   5.106  1.00 96.99           H  
ATOM   2800  CA  ASP A 169      -1.970   8.896   3.601  1.00 96.99           C  
ATOM   2801  HA  ASP A 169      -2.625   8.024   3.606  1.00 96.99           H  
ATOM   2802  C   ASP A 169      -0.547   8.311   3.669  1.00 96.99           C  
ATOM   2803  CB  ASP A 169      -2.250   9.643   2.288  1.00 96.99           C  
ATOM   2804  HB2 ASP A 169      -1.474  10.390   2.118  1.00 96.99           H  
ATOM   2805  HB3 ASP A 169      -3.198  10.171   2.401  1.00 96.99           H  
ATOM   2806  O   ASP A 169       0.259   8.433   2.749  1.00 96.99           O  
ATOM   2807  CG  ASP A 169      -2.362   8.701   1.076  1.00 96.99           C  
ATOM   2808  OD1 ASP A 169      -2.940   7.589   1.195  1.00 96.99           O  
ATOM   2809  OD2 ASP A 169      -1.921   9.091  -0.026  1.00 96.99           O  
ATOM   2810  N   LEU A 170      -0.205   7.668   4.789  1.00 98.25           N  
ATOM   2811  H   LEU A 170      -0.904   7.558   5.510  1.00 98.25           H  
ATOM   2812  CA  LEU A 170       1.058   6.931   4.903  1.00 98.25           C  
ATOM   2813  HA  LEU A 170       1.866   7.544   4.504  1.00 98.25           H  
ATOM   2814  C   LEU A 170       1.018   5.652   4.069  1.00 98.25           C  
ATOM   2815  CB  LEU A 170       1.351   6.631   6.376  1.00 98.25           C  
ATOM   2816  HB2 LEU A 170       1.282   7.563   6.937  1.00 98.25           H  
ATOM   2817  HB3 LEU A 170       0.577   5.956   6.744  1.00 98.25           H  
ATOM   2818  O   LEU A 170       0.172   4.801   4.313  1.00 98.25           O  
ATOM   2819  CG  LEU A 170       2.733   5.987   6.603  1.00 98.25           C  
ATOM   2820  HG  LEU A 170       2.917   5.214   5.857  1.00 98.25           H  
ATOM   2821  CD1 LEU A 170       3.857   7.022   6.521  1.00 98.25           C  
ATOM   2822 HD11 LEU A 170       4.819   6.542   6.699  1.00 98.25           H  
ATOM   2823 HD12 LEU A 170       3.706   7.807   7.262  1.00 98.25           H  
ATOM   2824 HD13 LEU A 170       3.878   7.472   5.528  1.00 98.25           H  
ATOM   2825  CD2 LEU A 170       2.773   5.313   7.971  1.00 98.25           C  
ATOM   2826 HD21 LEU A 170       2.032   4.514   7.981  1.00 98.25           H  
ATOM   2827 HD22 LEU A 170       2.545   6.032   8.758  1.00 98.25           H  
ATOM   2828 HD23 LEU A 170       3.756   4.877   8.150  1.00 98.25           H  
ATOM   2829  N   LYS A 171       1.977   5.515   3.151  1.00 94.32           N  
ATOM   2830  H   LYS A 171       2.573   6.313   2.981  1.00 94.32           H  
ATOM   2831  CA  LYS A 171       2.222   4.348   2.291  1.00 94.32           C  
ATOM   2832  HA  LYS A 171       2.127   3.441   2.888  1.00 94.32           H  
ATOM   2833  C   LYS A 171       3.638   4.430   1.685  1.00 94.32           C  
ATOM   2834  CB  LYS A 171       1.150   4.323   1.192  1.00 94.32           C  
ATOM   2835  HB2 LYS A 171       0.168   4.310   1.666  1.00 94.32           H  
ATOM   2836  HB3 LYS A 171       1.238   3.402   0.616  1.00 94.32           H  
ATOM   2837  O   LYS A 171       4.180   5.537   1.654  1.00 94.32           O  
ATOM   2838  CG  LYS A 171       1.245   5.529   0.242  1.00 94.32           C  
ATOM   2839  HG2 LYS A 171       1.395   6.453   0.800  1.00 94.32           H  
ATOM   2840  HG3 LYS A 171       2.087   5.398  -0.439  1.00 94.32           H  
ATOM   2841  CD  LYS A 171      -0.055   5.657  -0.538  1.00 94.32           C  
ATOM   2842  HD2 LYS A 171      -0.818   5.953   0.183  1.00 94.32           H  
ATOM   2843  HD3 LYS A 171      -0.322   4.701  -0.988  1.00 94.32           H  
ATOM   2844  CE  LYS A 171       0.057   6.717  -1.628  1.00 94.32           C  
ATOM   2845  HE2 LYS A 171       0.499   6.265  -2.516  1.00 94.32           H  
ATOM   2846  HE3 LYS A 171       0.723   7.509  -1.285  1.00 94.32           H  
ATOM   2847  NZ  LYS A 171      -1.267   7.297  -1.925  1.00 94.32           N  
ATOM   2848  HZ1 LYS A 171      -1.972   6.577  -1.997  1.00 94.32           H  
ATOM   2849  HZ2 LYS A 171      -1.230   7.890  -2.742  1.00 94.32           H  
ATOM   2850  HZ3 LYS A 171      -1.541   7.894  -1.158  1.00 94.32           H  
ATOM   2851  N   PRO A 172       4.266   3.329   1.225  1.00 94.61           N  
ATOM   2852  CA  PRO A 172       5.638   3.340   0.696  1.00 94.61           C  
ATOM   2853  HA  PRO A 172       6.313   3.632   1.501  1.00 94.61           H  
ATOM   2854  C   PRO A 172       5.884   4.279  -0.500  1.00 94.61           C  
ATOM   2855  CB  PRO A 172       5.927   1.885   0.309  1.00 94.61           C  
ATOM   2856  HB2 PRO A 172       6.974   1.625   0.465  1.00 94.61           H  
ATOM   2857  HB3 PRO A 172       5.641   1.713  -0.728  1.00 94.61           H  
ATOM   2858  O   PRO A 172       7.015   4.713  -0.706  1.00 94.61           O  
ATOM   2859  CG  PRO A 172       5.000   1.069   1.205  1.00 94.61           C  
ATOM   2860  HG2 PRO A 172       4.757   0.101   0.766  1.00 94.61           H  
ATOM   2861  HG3 PRO A 172       5.456   0.944   2.187  1.00 94.61           H  
ATOM   2862  CD  PRO A 172       3.768   1.964   1.308  1.00 94.61           C  
ATOM   2863  HD2 PRO A 172       3.261   1.780   2.255  1.00 94.61           H  
ATOM   2864  HD3 PRO A 172       3.093   1.763   0.477  1.00 94.61           H  
ATOM   2865  N   GLU A 173       4.849   4.589  -1.277  1.00 90.32           N  
ATOM   2866  H   GLU A 173       3.979   4.103  -1.114  1.00 90.32           H  
ATOM   2867  CA  GLU A 173       4.865   5.503  -2.426  1.00 90.32           C  
ATOM   2868  HA  GLU A 173       5.663   5.229  -3.116  1.00 90.32           H  
ATOM   2869  C   GLU A 173       5.126   6.951  -1.967  1.00 90.32           C  
ATOM   2870  CB  GLU A 173       3.520   5.411  -3.185  1.00 90.32           C  
ATOM   2871  HB2 GLU A 173       2.712   5.783  -2.556  1.00 90.32           H  
ATOM   2872  HB3 GLU A 173       3.591   6.091  -4.034  1.00 90.32           H  
ATOM   2873  O   GLU A 173       5.959   7.660  -2.524  1.00 90.32           O  
ATOM   2874  CG  GLU A 173       3.125   4.023  -3.746  1.00 90.32           C  
ATOM   2875  HG2 GLU A 173       2.470   4.200  -4.600  1.00 90.32           H  
ATOM   2876  HG3 GLU A 173       4.020   3.531  -4.128  1.00 90.32           H  
ATOM   2877  CD  GLU A 173       2.382   3.074  -2.777  1.00 90.32           C  
ATOM   2878  OE1 GLU A 173       1.615   2.213  -3.258  1.00 90.32           O  
ATOM   2879  OE2 GLU A 173       2.597   3.156  -1.545  1.00 90.32           O  
ATOM   2880  N   ASN A 174       4.516   7.370  -0.852  1.00 95.76           N  
ATOM   2881  H   ASN A 174       3.913   6.718  -0.369  1.00 95.76           H  
ATOM   2882  CA  ASN A 174       4.677   8.721  -0.299  1.00 95.76           C  
ATOM   2883  HA  ASN A 174       4.775   9.410  -1.138  1.00 95.76           H  
ATOM   2884  C   ASN A 174       5.965   8.889   0.541  1.00 95.76           C  
ATOM   2885  CB  ASN A 174       3.410   9.125   0.480  1.00 95.76           C  
ATOM   2886  HB2 ASN A 174       3.598  10.089   0.951  1.00 95.76           H  
ATOM   2887  HB3 ASN A 174       3.207   8.396   1.266  1.00 95.76           H  
ATOM   2888  O   ASN A 174       6.126   9.891   1.246  1.00 95.76           O  
ATOM   2889  CG  ASN A 174       2.158   9.307  -0.364  1.00 95.76           C  
ATOM   2890  ND2 ASN A 174       1.041   9.572   0.268  1.00 95.76           N  
ATOM   2891 HD21 ASN A 174       1.019   9.609   1.277  1.00 95.76           H  
ATOM   2892 HD22 ASN A 174       0.194   9.736  -0.257  1.00 95.76           H  
ATOM   2893  OD1 ASN A 174       2.148   9.170  -1.575  1.00 95.76           O  
ATOM   2894  N   LEU A 175       6.887   7.919   0.501  1.00 98.37           N  
ATOM   2895  H   LEU A 175       6.725   7.160  -0.145  1.00 98.37           H  
ATOM   2896  CA  LEU A 175       8.134   7.911   1.271  1.00 98.37           C  
ATOM   2897  HA  LEU A 175       8.203   8.818   1.871  1.00 98.37           H  
ATOM   2898  C   LEU A 175       9.345   7.920   0.336  1.00 98.37           C  
ATOM   2899  CB  LEU A 175       8.154   6.699   2.222  1.00 98.37           C  
ATOM   2900  HB2 LEU A 175       8.075   5.789   1.628  1.00 98.37           H  
ATOM   2901  HB3 LEU A 175       9.115   6.686   2.736  1.00 98.37           H  
ATOM   2902  O   LEU A 175       9.844   6.870  -0.064  1.00 98.37           O  
ATOM   2903  CG  LEU A 175       7.034   6.687   3.273  1.00 98.37           C  
ATOM   2904  HG  LEU A 175       6.065   6.631   2.777  1.00 98.37           H  
ATOM   2905  CD1 LEU A 175       7.185   5.465   4.178  1.00 98.37           C  
ATOM   2906 HD11 LEU A 175       7.202   4.563   3.567  1.00 98.37           H  
ATOM   2907 HD12 LEU A 175       8.105   5.535   4.758  1.00 98.37           H  
ATOM   2908 HD13 LEU A 175       6.327   5.416   4.849  1.00 98.37           H  
ATOM   2909  CD2 LEU A 175       7.048   7.934   4.151  1.00 98.37           C  
ATOM   2910 HD21 LEU A 175       6.347   7.814   4.978  1.00 98.37           H  
ATOM   2911 HD22 LEU A 175       8.054   8.118   4.527  1.00 98.37           H  
ATOM   2912 HD23 LEU A 175       6.719   8.790   3.563  1.00 98.37           H  
ATOM   2913  N   LEU A 176       9.847   9.111   0.016  1.00 97.97           N  
ATOM   2914  H   LEU A 176       9.430   9.939   0.418  1.00 97.97           H  
ATOM   2915  CA  LEU A 176      11.059   9.271  -0.787  1.00 97.97           C  
ATOM   2916  HA  LEU A 176      11.039   8.537  -1.592  1.00 97.97           H  
ATOM   2917  C   LEU A 176      12.307   8.981   0.061  1.00 97.97           C  
ATOM   2918  CB  LEU A 176      11.089  10.678  -1.413  1.00 97.97           C  
ATOM   2919  HB2 LEU A 176      11.155  11.410  -0.607  1.00 97.97           H  
ATOM   2920  HB3 LEU A 176      11.985  10.762  -2.027  1.00 97.97           H  
ATOM   2921  O   LEU A 176      12.325   9.266   1.260  1.00 97.97           O  
ATOM   2922  CG  LEU A 176       9.865  11.024  -2.283  1.00 97.97           C  
ATOM   2923  HG  LEU A 176       8.952  10.901  -1.700  1.00 97.97           H  
ATOM   2924  CD1 LEU A 176       9.930  12.482  -2.743  1.00 97.97           C  
ATOM   2925 HD11 LEU A 176      10.018  13.140  -1.879  1.00 97.97           H  
ATOM   2926 HD12 LEU A 176      10.781  12.627  -3.409  1.00 97.97           H  
ATOM   2927 HD13 LEU A 176       9.017  12.728  -3.286  1.00 97.97           H  
ATOM   2928  CD2 LEU A 176       9.787  10.140  -3.526  1.00 97.97           C  
ATOM   2929 HD21 LEU A 176       8.926  10.423  -4.132  1.00 97.97           H  
ATOM   2930 HD22 LEU A 176       9.650   9.100  -3.229  1.00 97.97           H  
ATOM   2931 HD23 LEU A 176      10.696  10.230  -4.121  1.00 97.97           H  
ATOM   2932  N   ILE A 177      13.358   8.439  -0.556  1.00 97.70           N  
ATOM   2933  H   ILE A 177      13.260   8.197  -1.531  1.00 97.70           H  
ATOM   2934  CA  ILE A 177      14.651   8.169   0.091  1.00 97.70           C  
ATOM   2935  HA  ILE A 177      14.541   8.320   1.165  1.00 97.70           H  
ATOM   2936  C   ILE A 177      15.691   9.177  -0.413  1.00 97.70           C  
ATOM   2937  CB  ILE A 177      15.097   6.700  -0.113  1.00 97.70           C  
ATOM   2938  HB  ILE A 177      15.364   6.558  -1.160  1.00 97.70           H  
ATOM   2939  O   ILE A 177      15.902   9.316  -1.617  1.00 97.70           O  
ATOM   2940  CG1 ILE A 177      13.960   5.706   0.236  1.00 97.70           C  
ATOM   2941 HG12 ILE A 177      13.146   5.837  -0.477  1.00 97.70           H  
ATOM   2942 HG13 ILE A 177      13.574   5.933   1.230  1.00 97.70           H  
ATOM   2943  CG2 ILE A 177      16.343   6.430   0.755  1.00 97.70           C  
ATOM   2944 HG21 ILE A 177      17.123   7.159   0.535  1.00 97.70           H  
ATOM   2945 HG22 ILE A 177      16.083   6.504   1.811  1.00 97.70           H  
ATOM   2946 HG23 ILE A 177      16.752   5.441   0.545  1.00 97.70           H  
ATOM   2947  CD1 ILE A 177      14.361   4.226   0.198  1.00 97.70           C  
ATOM   2948 HD11 ILE A 177      13.471   3.605   0.297  1.00 97.70           H  
ATOM   2949 HD12 ILE A 177      14.859   4.000  -0.745  1.00 97.70           H  
ATOM   2950 HD13 ILE A 177      15.032   3.998   1.027  1.00 97.70           H  
ATOM   2951  N   ASP A 178      16.348   9.890   0.499  1.00 96.73           N  
ATOM   2952  H   ASP A 178      16.158   9.706   1.474  1.00 96.73           H  
ATOM   2953  CA  ASP A 178      17.380  10.876   0.178  1.00 96.73           C  
ATOM   2954  HA  ASP A 178      17.088  11.347  -0.761  1.00 96.73           H  
ATOM   2955  C   ASP A 178      18.759  10.247  -0.103  1.00 96.73           C  
ATOM   2956  CB  ASP A 178      17.389  12.011   1.227  1.00 96.73           C  
ATOM   2957  HB2 ASP A 178      17.964  12.842   0.819  1.00 96.73           H  
ATOM   2958  HB3 ASP A 178      16.366  12.367   1.356  1.00 96.73           H  
ATOM   2959  O   ASP A 178      18.974   9.039   0.016  1.00 96.73           O  
ATOM   2960  CG  ASP A 178      17.971  11.674   2.606  1.00 96.73           C  
ATOM   2961  OD1 ASP A 178      18.808  10.753   2.713  1.00 96.73           O  
ATOM   2962  OD2 ASP A 178      17.641  12.408   3.567  1.00 96.73           O  
ATOM   2963  N   SER A 179      19.725  11.082  -0.497  1.00 94.26           N  
ATOM   2964  H   SER A 179      19.537  12.074  -0.509  1.00 94.26           H  
ATOM   2965  CA  SER A 179      21.099  10.663  -0.808  1.00 94.26           C  
ATOM   2966  HA  SER A 179      21.052   9.825  -1.503  1.00 94.26           H  
ATOM   2967  C   SER A 179      21.910  10.176   0.402  1.00 94.26           C  
ATOM   2968  CB  SER A 179      21.837  11.812  -1.502  1.00 94.26           C  
ATOM   2969  HB2 SER A 179      21.395  11.975  -2.485  1.00 94.26           H  
ATOM   2970  HB3 SER A 179      22.888  11.551  -1.629  1.00 94.26           H  
ATOM   2971  O   SER A 179      23.012   9.664   0.217  1.00 94.26           O  
ATOM   2972  OG  SER A 179      21.723  13.004  -0.742  1.00 94.26           O  
ATOM   2973  HG  SER A 179      22.298  13.674  -1.119  1.00 94.26           H  
ATOM   2974  N   GLN A 180      21.384  10.304   1.625  1.00 95.66           N  
ATOM   2975  H   GLN A 180      20.455  10.693   1.710  1.00 95.66           H  
ATOM   2976  CA  GLN A 180      21.944   9.731   2.852  1.00 95.66           C  
ATOM   2977  HA  GLN A 180      22.986   9.463   2.677  1.00 95.66           H  
ATOM   2978  C   GLN A 180      21.219   8.437   3.265  1.00 95.66           C  
ATOM   2979  CB  GLN A 180      21.907  10.771   3.991  1.00 95.66           C  
ATOM   2980  HB2 GLN A 180      22.421  10.355   4.857  1.00 95.66           H  
ATOM   2981  HB3 GLN A 180      20.873  10.962   4.277  1.00 95.66           H  
ATOM   2982  O   GLN A 180      21.565   7.851   4.288  1.00 95.66           O  
ATOM   2983  CG  GLN A 180      22.575  12.105   3.625  1.00 95.66           C  
ATOM   2984  HG2 GLN A 180      23.582  11.909   3.257  1.00 95.66           H  
ATOM   2985  HG3 GLN A 180      22.009  12.598   2.835  1.00 95.66           H  
ATOM   2986  CD  GLN A 180      22.641  13.051   4.820  1.00 95.66           C  
ATOM   2987  NE2 GLN A 180      23.822  13.427   5.262  1.00 95.66           N  
ATOM   2988 HE21 GLN A 180      23.819  14.017   6.082  1.00 95.66           H  
ATOM   2989 HE22 GLN A 180      24.666  13.063   4.843  1.00 95.66           H  
ATOM   2990  OE1 GLN A 180      21.644  13.476   5.384  1.00 95.66           O  
ATOM   2991  N   GLY A 181      20.213   7.989   2.501  1.00 97.94           N  
ATOM   2992  H   GLY A 181      19.936   8.549   1.708  1.00 97.94           H  
ATOM   2993  CA  GLY A 181      19.371   6.836   2.827  1.00 97.94           C  
ATOM   2994  HA2 GLY A 181      19.999   6.041   3.229  1.00 97.94           H  
ATOM   2995  HA3 GLY A 181      18.909   6.471   1.910  1.00 97.94           H  
ATOM   2996  C   GLY A 181      18.254   7.125   3.840  1.00 97.94           C  
ATOM   2997  O   GLY A 181      17.557   6.198   4.256  1.00 97.94           O  
ATOM   2998  N   TYR A 182      18.070   8.386   4.239  1.00 98.65           N  
ATOM   2999  H   TYR A 182      18.584   9.109   3.755  1.00 98.65           H  
ATOM   3000  CA  TYR A 182      17.014   8.836   5.148  1.00 98.65           C  
ATOM   3001  HA  TYR A 182      16.774   8.031   5.843  1.00 98.65           H  
ATOM   3002  C   TYR A 182      15.717   9.161   4.388  1.00 98.65           C  
ATOM   3003  CB  TYR A 182      17.531  10.024   5.973  1.00 98.65           C  
ATOM   3004  HB2 TYR A 182      16.686  10.650   6.259  1.00 98.65           H  
ATOM   3005  HB3 TYR A 182      18.193  10.639   5.363  1.00 98.65           H  
ATOM   3006  O   TYR A 182      15.716   9.326   3.172  1.00 98.65           O  
ATOM   3007  CG  TYR A 182      18.269   9.619   7.234  1.00 98.65           C  
ATOM   3008  CD1 TYR A 182      17.571   9.596   8.454  1.00 98.65           C  
ATOM   3009  HD1 TYR A 182      16.527   9.869   8.474  1.00 98.65           H  
ATOM   3010  CD2 TYR A 182      19.634   9.267   7.202  1.00 98.65           C  
ATOM   3011  HD2 TYR A 182      20.173   9.271   6.266  1.00 98.65           H  
ATOM   3012  CE1 TYR A 182      18.221   9.227   9.642  1.00 98.65           C  
ATOM   3013  HE1 TYR A 182      17.677   9.234  10.575  1.00 98.65           H  
ATOM   3014  CE2 TYR A 182      20.294   8.899   8.394  1.00 98.65           C  
ATOM   3015  HE2 TYR A 182      21.340   8.630   8.381  1.00 98.65           H  
ATOM   3016  OH  TYR A 182      20.200   8.586  10.792  1.00 98.65           O  
ATOM   3017  HH  TYR A 182      19.579   8.673  11.518  1.00 98.65           H  
ATOM   3018  CZ  TYR A 182      19.585   8.876   9.614  1.00 98.65           C  
ATOM   3019  N   LEU A 183      14.590   9.223   5.097  1.00 98.72           N  
ATOM   3020  H   LEU A 183      14.640   9.101   6.098  1.00 98.72           H  
ATOM   3021  CA  LEU A 183      13.271   9.429   4.498  1.00 98.72           C  
ATOM   3022  HA  LEU A 183      13.290   9.012   3.491  1.00 98.72           H  
ATOM   3023  C   LEU A 183      12.895  10.901   4.342  1.00 98.72           C  
ATOM   3024  CB  LEU A 183      12.185   8.691   5.298  1.00 98.72           C  
ATOM   3025  HB2 LEU A 183      11.220   8.908   4.840  1.00 98.72           H  
ATOM   3026  HB3 LEU A 183      12.168   9.086   6.314  1.00 98.72           H  
ATOM   3027  O   LEU A 183      13.249  11.751   5.161  1.00 98.72           O  
ATOM   3028  CG  LEU A 183      12.354   7.167   5.359  1.00 98.72           C  
ATOM   3029  HG  LEU A 183      13.239   6.924   5.947  1.00 98.72           H  
ATOM   3030  CD1 LEU A 183      11.131   6.570   6.052  1.00 98.72           C  
ATOM   3031 HD11 LEU A 183      11.252   5.489   6.128  1.00 98.72           H  
ATOM   3032 HD12 LEU A 183      10.235   6.787   5.471  1.00 98.72           H  
ATOM   3033 HD13 LEU A 183      11.029   6.990   7.053  1.00 98.72           H  
ATOM   3034  CD2 LEU A 183      12.489   6.523   3.977  1.00 98.72           C  
ATOM   3035 HD21 LEU A 183      12.524   5.438   4.071  1.00 98.72           H  
ATOM   3036 HD22 LEU A 183      11.655   6.812   3.338  1.00 98.72           H  
ATOM   3037 HD23 LEU A 183      13.421   6.840   3.509  1.00 98.72           H  
ATOM   3038  N   LYS A 184      12.073  11.152   3.322  1.00 98.71           N  
ATOM   3039  H   LYS A 184      11.947  10.403   2.657  1.00 98.71           H  
ATOM   3040  CA  LYS A 184      11.314  12.376   3.079  1.00 98.71           C  
ATOM   3041  HA  LYS A 184      11.310  12.988   3.981  1.00 98.71           H  
ATOM   3042  C   LYS A 184       9.861  12.004   2.771  1.00 98.71           C  
ATOM   3043  CB  LYS A 184      11.982  13.154   1.930  1.00 98.71           C  
ATOM   3044  HB2 LYS A 184      11.273  13.865   1.506  1.00 98.71           H  
ATOM   3045  HB3 LYS A 184      12.256  12.451   1.143  1.00 98.71           H  
ATOM   3046  O   LYS A 184       9.548  11.561   1.668  1.00 98.71           O  
ATOM   3047  CG  LYS A 184      13.246  13.911   2.374  1.00 98.71           C  
ATOM   3048  HG2 LYS A 184      13.869  13.274   3.001  1.00 98.71           H  
ATOM   3049  HG3 LYS A 184      13.822  14.187   1.491  1.00 98.71           H  
ATOM   3050  CD  LYS A 184      12.869  15.190   3.126  1.00 98.71           C  
ATOM   3051  HD2 LYS A 184      12.165  14.962   3.927  1.00 98.71           H  
ATOM   3052  HD3 LYS A 184      12.391  15.867   2.418  1.00 98.71           H  
ATOM   3053  CE  LYS A 184      14.085  15.878   3.740  1.00 98.71           C  
ATOM   3054  HE2 LYS A 184      14.879  15.923   2.995  1.00 98.71           H  
ATOM   3055  HE3 LYS A 184      14.419  15.291   4.595  1.00 98.71           H  
ATOM   3056  NZ  LYS A 184      13.728  17.250   4.156  1.00 98.71           N  
ATOM   3057  HZ1 LYS A 184      14.425  17.673   4.752  1.00 98.71           H  
ATOM   3058  HZ2 LYS A 184      13.656  17.822   3.326  1.00 98.71           H  
ATOM   3059  HZ3 LYS A 184      12.813  17.284   4.583  1.00 98.71           H  
ATOM   3060  N   VAL A 185       8.980  12.171   3.758  1.00 98.70           N  
ATOM   3061  H   VAL A 185       9.324  12.505   4.647  1.00 98.70           H  
ATOM   3062  CA  VAL A 185       7.524  12.045   3.583  1.00 98.70           C  
ATOM   3063  HA  VAL A 185       7.305  11.081   3.123  1.00 98.70           H  
ATOM   3064  C   VAL A 185       7.050  13.161   2.651  1.00 98.70           C  
ATOM   3065  CB  VAL A 185       6.765  12.134   4.922  1.00 98.70           C  
ATOM   3066  HB  VAL A 185       6.891  13.144   5.313  1.00 98.70           H  
ATOM   3067  O   VAL A 185       7.338  14.334   2.907  1.00 98.70           O  
ATOM   3068  CG1 VAL A 185       5.266  11.874   4.739  1.00 98.70           C  
ATOM   3069 HG11 VAL A 185       4.751  11.925   5.699  1.00 98.70           H  
ATOM   3070 HG12 VAL A 185       5.101  10.892   4.296  1.00 98.70           H  
ATOM   3071 HG13 VAL A 185       4.824  12.627   4.086  1.00 98.70           H  
ATOM   3072  CG2 VAL A 185       7.276  11.152   5.987  1.00 98.70           C  
ATOM   3073 HG21 VAL A 185       7.124  10.126   5.650  1.00 98.70           H  
ATOM   3074 HG22 VAL A 185       6.727  11.303   6.916  1.00 98.70           H  
ATOM   3075 HG23 VAL A 185       8.336  11.312   6.185  1.00 98.70           H  
ATOM   3076  N   THR A 186       6.337  12.795   1.588  1.00 96.41           N  
ATOM   3077  H   THR A 186       6.120  11.814   1.483  1.00 96.41           H  
ATOM   3078  CA  THR A 186       5.795  13.707   0.568  1.00 96.41           C  
ATOM   3079  HA  THR A 186       6.005  14.734   0.869  1.00 96.41           H  
ATOM   3080  C   THR A 186       4.264  13.606   0.482  1.00 96.41           C  
ATOM   3081  CB  THR A 186       6.528  13.481  -0.769  1.00 96.41           C  
ATOM   3082  HB  THR A 186       7.600  13.482  -0.572  1.00 96.41           H  
ATOM   3083  O   THR A 186       3.649  13.012   1.359  1.00 96.41           O  
ATOM   3084  CG2 THR A 186       6.182  12.173  -1.479  1.00 96.41           C  
ATOM   3085 HG21 THR A 186       6.516  11.331  -0.872  1.00 96.41           H  
ATOM   3086 HG22 THR A 186       6.694  12.119  -2.440  1.00 96.41           H  
ATOM   3087 HG23 THR A 186       5.108  12.089  -1.647  1.00 96.41           H  
ATOM   3088  OG1 THR A 186       6.268  14.536  -1.668  1.00 96.41           O  
ATOM   3089  HG1 THR A 186       6.669  14.288  -2.504  1.00 96.41           H  
ATOM   3090  N   ASP A 187       3.656  14.234  -0.527  1.00 94.05           N  
ATOM   3091  H   ASP A 187       4.274  14.664  -1.201  1.00 94.05           H  
ATOM   3092  CA  ASP A 187       2.210  14.318  -0.803  1.00 94.05           C  
ATOM   3093  HA  ASP A 187       2.092  15.198  -1.436  1.00 94.05           H  
ATOM   3094  C   ASP A 187       1.338  14.579   0.439  1.00 94.05           C  
ATOM   3095  CB  ASP A 187       1.712  13.126  -1.645  1.00 94.05           C  
ATOM   3096  HB2 ASP A 187       1.603  12.245  -1.014  1.00 94.05           H  
ATOM   3097  HB3 ASP A 187       2.458  12.905  -2.409  1.00 94.05           H  
ATOM   3098  O   ASP A 187       0.845  13.674   1.113  1.00 94.05           O  
ATOM   3099  CG  ASP A 187       0.381  13.434  -2.357  1.00 94.05           C  
ATOM   3100  OD1 ASP A 187      -0.150  14.561  -2.186  1.00 94.05           O  
ATOM   3101  OD2 ASP A 187      -0.057  12.622  -3.195  1.00 94.05           O  
ATOM   3102  N   PHE A 188       1.138  15.860   0.745  1.00 97.04           N  
ATOM   3103  H   PHE A 188       1.424  16.558   0.073  1.00 97.04           H  
ATOM   3104  CA  PHE A 188       0.331  16.303   1.883  1.00 97.04           C  
ATOM   3105  HA  PHE A 188       0.263  15.484   2.599  1.00 97.04           H  
ATOM   3106  C   PHE A 188      -1.128  16.582   1.479  1.00 97.04           C  
ATOM   3107  CB  PHE A 188       1.053  17.457   2.605  1.00 97.04           C  
ATOM   3108  HB2 PHE A 188       0.319  18.115   3.069  1.00 97.04           H  
ATOM   3109  HB3 PHE A 188       1.600  18.053   1.875  1.00 97.04           H  
ATOM   3110  O   PHE A 188      -1.867  17.196   2.247  1.00 97.04           O  
ATOM   3111  CG  PHE A 188       2.031  17.001   3.675  1.00 97.04           C  
ATOM   3112  CD1 PHE A 188       1.766  17.281   5.028  1.00 97.04           C  
ATOM   3113  HD1 PHE A 188       0.873  17.827   5.296  1.00 97.04           H  
ATOM   3114  CD2 PHE A 188       3.200  16.295   3.329  1.00 97.04           C  
ATOM   3115  HD2 PHE A 188       3.410  16.068   2.295  1.00 97.04           H  
ATOM   3116  CE1 PHE A 188       2.653  16.855   6.031  1.00 97.04           C  
ATOM   3117  HE1 PHE A 188       2.440  17.069   7.068  1.00 97.04           H  
ATOM   3118  CE2 PHE A 188       4.094  15.872   4.330  1.00 97.04           C  
ATOM   3119  HE2 PHE A 188       4.984  15.325   4.056  1.00 97.04           H  
ATOM   3120  CZ  PHE A 188       3.816  16.150   5.680  1.00 97.04           C  
ATOM   3121  HZ  PHE A 188       4.491  15.816   6.454  1.00 97.04           H  
ATOM   3122  N   GLY A 189      -1.572  16.096   0.309  1.00 92.46           N  
ATOM   3123  H   GLY A 189      -0.914  15.601  -0.277  1.00 92.46           H  
ATOM   3124  CA  GLY A 189      -2.916  16.315  -0.243  1.00 92.46           C  
ATOM   3125  HA2 GLY A 189      -3.030  17.358  -0.536  1.00 92.46           H  
ATOM   3126  HA3 GLY A 189      -3.011  15.705  -1.142  1.00 92.46           H  
ATOM   3127  C   GLY A 189      -4.072  15.943   0.693  1.00 92.46           C  
ATOM   3128  O   GLY A 189      -5.110  16.599   0.676  1.00 92.46           O  
ATOM   3129  N   PHE A 190      -3.902  14.933   1.553  1.00 92.14           N  
ATOM   3130  H   PHE A 190      -3.036  14.414   1.509  1.00 92.14           H  
ATOM   3131  CA  PHE A 190      -4.904  14.563   2.561  1.00 92.14           C  
ATOM   3132  HA  PHE A 190      -5.830  15.092   2.335  1.00 92.14           H  
ATOM   3133  C   PHE A 190      -4.578  15.030   3.983  1.00 92.14           C  
ATOM   3134  CB  PHE A 190      -5.220  13.060   2.478  1.00 92.14           C  
ATOM   3135  HB2 PHE A 190      -5.913  12.802   3.280  1.00 92.14           H  
ATOM   3136  HB3 PHE A 190      -4.299  12.505   2.655  1.00 92.14           H  
ATOM   3137  O   PHE A 190      -5.382  14.787   4.886  1.00 92.14           O  
ATOM   3138  CG  PHE A 190      -5.854  12.594   1.174  1.00 92.14           C  
ATOM   3139  CD1 PHE A 190      -6.855  13.356   0.532  1.00 92.14           C  
ATOM   3140  HD1 PHE A 190      -7.176  14.303   0.939  1.00 92.14           H  
ATOM   3141  CD2 PHE A 190      -5.462  11.368   0.606  1.00 92.14           C  
ATOM   3142  HD2 PHE A 190      -4.688  10.775   1.070  1.00 92.14           H  
ATOM   3143  CE1 PHE A 190      -7.436  12.901  -0.665  1.00 92.14           C  
ATOM   3144  HE1 PHE A 190      -8.178  13.505  -1.166  1.00 92.14           H  
ATOM   3145  CE2 PHE A 190      -6.045  10.908  -0.586  1.00 92.14           C  
ATOM   3146  HE2 PHE A 190      -5.708   9.980  -1.024  1.00 92.14           H  
ATOM   3147  CZ  PHE A 190      -7.032  11.677  -1.224  1.00 92.14           C  
ATOM   3148  HZ  PHE A 190      -7.465  11.337  -2.154  1.00 92.14           H  
ATOM   3149  N   ALA A 191      -3.481  15.751   4.216  1.00 96.83           N  
ATOM   3150  H   ALA A 191      -2.915  16.061   3.439  1.00 96.83           H  
ATOM   3151  CA  ALA A 191      -3.191  16.287   5.540  1.00 96.83           C  
ATOM   3152  HA  ALA A 191      -3.292  15.463   6.246  1.00 96.83           H  
ATOM   3153  C   ALA A 191      -4.208  17.383   5.924  1.00 96.83           C  
ATOM   3154  CB  ALA A 191      -1.736  16.761   5.587  1.00 96.83           C  
ATOM   3155  HB1 ALA A 191      -1.077  15.952   5.273  1.00 96.83           H  
ATOM   3156  HB2 ALA A 191      -1.604  17.612   4.918  1.00 96.83           H  
ATOM   3157  HB3 ALA A 191      -1.479  17.053   6.606  1.00 96.83           H  
ATOM   3158  O   ALA A 191      -4.589  18.214   5.100  1.00 96.83           O  
ATOM   3159  N   LYS A 192      -4.673  17.399   7.180  1.00 94.78           N  
ATOM   3160  H   LYS A 192      -4.310  16.705   7.818  1.00 94.78           H  
ATOM   3161  CA  LYS A 192      -5.585  18.440   7.702  1.00 94.78           C  
ATOM   3162  HA  LYS A 192      -5.425  19.344   7.113  1.00 94.78           H  
ATOM   3163  C   LYS A 192      -5.218  18.782   9.145  1.00 94.78           C  
ATOM   3164  CB  LYS A 192      -7.070  18.028   7.499  1.00 94.78           C  
ATOM   3165  HB2 LYS A 192      -7.198  17.786   6.444  1.00 94.78           H  
ATOM   3166  HB3 LYS A 192      -7.278  17.126   8.075  1.00 94.78           H  
ATOM   3167  O   LYS A 192      -4.806  17.910   9.915  1.00 94.78           O  
ATOM   3168  CG  LYS A 192      -8.118  19.114   7.862  1.00 94.78           C  
ATOM   3169  HG2 LYS A 192      -7.758  20.080   7.509  1.00 94.78           H  
ATOM   3170  HG3 LYS A 192      -8.208  19.163   8.947  1.00 94.78           H  
ATOM   3171  CD  LYS A 192      -9.521  18.874   7.245  1.00 94.78           C  
ATOM   3172  HD2 LYS A 192      -9.437  18.988   6.164  1.00 94.78           H  
ATOM   3173  HD3 LYS A 192      -9.846  17.857   7.463  1.00 94.78           H  
ATOM   3174  CE  LYS A 192     -10.590  19.868   7.769  1.00 94.78           C  
ATOM   3175  HE2 LYS A 192     -10.151  20.865   7.783  1.00 94.78           H  
ATOM   3176  HE3 LYS A 192     -10.848  19.604   8.795  1.00 94.78           H  
ATOM   3177  NZ  LYS A 192     -11.831  19.930   6.938  1.00 94.78           N  
ATOM   3178  HZ1 LYS A 192     -12.602  20.365   7.424  1.00 94.78           H  
ATOM   3179  HZ2 LYS A 192     -12.176  19.026   6.647  1.00 94.78           H  
ATOM   3180  HZ3 LYS A 192     -11.654  20.455   6.094  1.00 94.78           H  
ATOM   3181  N   ARG A 193      -5.373  20.057   9.518  1.00 94.59           N  
ATOM   3182  H   ARG A 193      -5.732  20.706   8.833  1.00 94.59           H  
ATOM   3183  CA  ARG A 193      -5.238  20.514  10.907  1.00 94.59           C  
ATOM   3184  HA  ARG A 193      -4.480  19.899  11.393  1.00 94.59           H  
ATOM   3185  C   ARG A 193      -6.555  20.269  11.645  1.00 94.59           C  
ATOM   3186  CB  ARG A 193      -4.764  21.979  10.944  1.00 94.59           C  
ATOM   3187  HB2 ARG A 193      -3.957  22.119  10.225  1.00 94.59           H  
ATOM   3188  HB3 ARG A 193      -5.583  22.649  10.682  1.00 94.59           H  
ATOM   3189  O   ARG A 193      -7.587  20.796  11.244  1.00 94.59           O  
ATOM   3190  CG  ARG A 193      -4.238  22.310  12.345  1.00 94.59           C  
ATOM   3191  HG2 ARG A 193      -5.056  22.239  13.062  1.00 94.59           H  
ATOM   3192  HG3 ARG A 193      -3.480  21.575  12.616  1.00 94.59           H  
ATOM   3193  CD  ARG A 193      -3.602  23.697  12.452  1.00 94.59           C  
ATOM   3194  HD2 ARG A 193      -2.782  23.776  11.738  1.00 94.59           H  
ATOM   3195  HD3 ARG A 193      -4.350  24.457  12.227  1.00 94.59           H  
ATOM   3196  NE  ARG A 193      -3.089  23.868  13.821  1.00 94.59           N  
ATOM   3197  HE  ARG A 193      -2.854  23.023  14.322  1.00 94.59           H  
ATOM   3198  NH1 ARG A 193      -2.673  26.128  13.832  1.00 94.59           N  
ATOM   3199 HH11 ARG A 193      -2.718  26.170  12.823  1.00 94.59           H  
ATOM   3200 HH12 ARG A 193      -2.220  26.889  14.316  1.00 94.59           H  
ATOM   3201  NH2 ARG A 193      -2.495  24.921  15.709  1.00 94.59           N  
ATOM   3202 HH21 ARG A 193      -2.084  25.734  16.146  1.00 94.59           H  
ATOM   3203 HH22 ARG A 193      -2.518  24.045  16.211  1.00 94.59           H  
ATOM   3204  CZ  ARG A 193      -2.759  24.980  14.440  1.00 94.59           C  
ATOM   3205  N   VAL A 194      -6.531  19.441  12.688  1.00 88.92           N  
ATOM   3206  H   VAL A 194      -5.631  19.095  12.988  1.00 88.92           H  
ATOM   3207  CA  VAL A 194      -7.725  18.903  13.359  1.00 88.92           C  
ATOM   3208  HA  VAL A 194      -8.589  19.518  13.105  1.00 88.92           H  
ATOM   3209  C   VAL A 194      -7.544  18.937  14.876  1.00 88.92           C  
ATOM   3210  CB  VAL A 194      -8.026  17.464  12.883  1.00 88.92           C  
ATOM   3211  HB  VAL A 194      -7.177  16.824  13.125  1.00 88.92           H  
ATOM   3212  O   VAL A 194      -6.835  18.116  15.459  1.00 88.92           O  
ATOM   3213  CG1 VAL A 194      -9.279  16.888  13.560  1.00 88.92           C  
ATOM   3214 HG11 VAL A 194      -9.132  16.815  14.638  1.00 88.92           H  
ATOM   3215 HG12 VAL A 194      -9.472  15.883  13.185  1.00 88.92           H  
ATOM   3216 HG13 VAL A 194     -10.143  17.519  13.354  1.00 88.92           H  
ATOM   3217  CG2 VAL A 194      -8.261  17.390  11.368  1.00 88.92           C  
ATOM   3218 HG21 VAL A 194      -7.349  17.660  10.836  1.00 88.92           H  
ATOM   3219 HG22 VAL A 194      -9.064  18.068  11.079  1.00 88.92           H  
ATOM   3220 HG23 VAL A 194      -8.522  16.372  11.079  1.00 88.92           H  
ATOM   3221  N   LYS A 195      -8.260  19.847  15.543  1.00 81.00           N  
ATOM   3222  H   LYS A 195      -8.840  20.479  15.009  1.00 81.00           H  
ATOM   3223  CA  LYS A 195      -8.408  19.840  17.005  1.00 81.00           C  
ATOM   3224  HA  LYS A 195      -7.525  19.386  17.454  1.00 81.00           H  
ATOM   3225  C   LYS A 195      -9.604  18.960  17.382  1.00 81.00           C  
ATOM   3226  CB  LYS A 195      -8.509  21.280  17.546  1.00 81.00           C  
ATOM   3227  HB2 LYS A 195      -8.768  21.238  18.604  1.00 81.00           H  
ATOM   3228  HB3 LYS A 195      -9.294  21.822  17.020  1.00 81.00           H  
ATOM   3229  O   LYS A 195     -10.737  19.422  17.396  1.00 81.00           O  
ATOM   3230  CG  LYS A 195      -7.168  22.022  17.397  1.00 81.00           C  
ATOM   3231  HG2 LYS A 195      -6.386  21.433  17.876  1.00 81.00           H  
ATOM   3232  HG3 LYS A 195      -6.925  22.118  16.338  1.00 81.00           H  
ATOM   3233  CD  LYS A 195      -7.181  23.422  18.030  1.00 81.00           C  
ATOM   3234  HD2 LYS A 195      -7.941  24.032  17.541  1.00 81.00           H  
ATOM   3235  HD3 LYS A 195      -7.414  23.336  19.091  1.00 81.00           H  
ATOM   3236  CE  LYS A 195      -5.794  24.059  17.850  1.00 81.00           C  
ATOM   3237  HE2 LYS A 195      -5.048  23.411  18.308  1.00 81.00           H  
ATOM   3238  HE3 LYS A 195      -5.564  24.097  16.785  1.00 81.00           H  
ATOM   3239  NZ  LYS A 195      -5.704  25.423  18.432  1.00 81.00           N  
ATOM   3240  HZ1 LYS A 195      -6.370  26.046  17.998  1.00 81.00           H  
ATOM   3241  HZ2 LYS A 195      -4.779  25.799  18.277  1.00 81.00           H  
ATOM   3242  HZ3 LYS A 195      -5.871  25.401  19.427  1.00 81.00           H  
ATOM   3243  N   GLY A 196      -9.347  17.680  17.660  1.00 80.00           N  
ATOM   3244  H   GLY A 196      -8.401  17.354  17.520  1.00 80.00           H  
ATOM   3245  CA  GLY A 196     -10.373  16.705  18.049  1.00 80.00           C  
ATOM   3246  HA2 GLY A 196     -10.059  16.211  18.968  1.00 80.00           H  
ATOM   3247  HA3 GLY A 196     -11.318  17.208  18.257  1.00 80.00           H  
ATOM   3248  C   GLY A 196     -10.609  15.624  16.993  1.00 80.00           C  
ATOM   3249  O   GLY A 196      -9.774  14.731  16.845  1.00 80.00           O  
ATOM   3250  N   ARG A 197     -11.759  15.676  16.307  1.00 81.60           N  
ATOM   3251  H   ARG A 197     -12.338  16.495  16.421  1.00 81.60           H  
ATOM   3252  CA  ARG A 197     -12.218  14.669  15.330  1.00 81.60           C  
ATOM   3253  HA  ARG A 197     -11.435  13.921  15.212  1.00 81.60           H  
ATOM   3254  C   ARG A 197     -12.434  15.274  13.935  1.00 81.60           C  
ATOM   3255  CB  ARG A 197     -13.492  13.957  15.849  1.00 81.60           C  
ATOM   3256  HB2 ARG A 197     -14.213  14.700  16.189  1.00 81.60           H  
ATOM   3257  HB3 ARG A 197     -13.944  13.399  15.029  1.00 81.60           H  
ATOM   3258  O   ARG A 197     -12.704  16.463  13.804  1.00 81.60           O  
ATOM   3259  CG  ARG A 197     -13.190  12.965  16.989  1.00 81.60           C  
ATOM   3260  HG2 ARG A 197     -12.508  12.207  16.603  1.00 81.60           H  
ATOM   3261  HG3 ARG A 197     -12.694  13.488  17.806  1.00 81.60           H  
ATOM   3262  CD  ARG A 197     -14.441  12.259  17.548  1.00 81.60           C  
ATOM   3263  HD2 ARG A 197     -15.041  11.894  16.714  1.00 81.60           H  
ATOM   3264  HD3 ARG A 197     -15.041  12.971  18.116  1.00 81.60           H  
ATOM   3265  NE  ARG A 197     -14.056  11.125  18.418  1.00 81.60           N  
ATOM   3266  HE  ARG A 197     -13.342  11.299  19.111  1.00 81.60           H  
ATOM   3267  NH1 ARG A 197     -15.635   9.577  17.782  1.00 81.60           N  
ATOM   3268 HH11 ARG A 197     -15.879   8.597  17.794  1.00 81.60           H  
ATOM   3269 HH12 ARG A 197     -16.348  10.258  18.003  1.00 81.60           H  
ATOM   3270  NH2 ARG A 197     -13.853   8.903  18.881  1.00 81.60           N  
ATOM   3271 HH21 ARG A 197     -13.264   9.096  19.679  1.00 81.60           H  
ATOM   3272 HH22 ARG A 197     -14.149   7.951  18.718  1.00 81.60           H  
ATOM   3273  CZ  ARG A 197     -14.508   9.885  18.340  1.00 81.60           C  
ATOM   3274  N   THR A 198     -12.322  14.443  12.901  1.00 81.91           N  
ATOM   3275  H   THR A 198     -12.043  13.493  13.100  1.00 81.91           H  
ATOM   3276  CA  THR A 198     -12.713  14.729  11.510  1.00 81.91           C  
ATOM   3277  HA  THR A 198     -13.432  15.548  11.524  1.00 81.91           H  
ATOM   3278  C   THR A 198     -13.420  13.508  10.895  1.00 81.91           C  
ATOM   3279  CB  THR A 198     -11.509  15.208  10.682  1.00 81.91           C  
ATOM   3280  HB  THR A 198     -11.012  16.012  11.224  1.00 81.91           H  
ATOM   3281  O   THR A 198     -13.409  12.431  11.491  1.00 81.91           O  
ATOM   3282  CG2 THR A 198     -10.483  14.116  10.384  1.00 81.91           C  
ATOM   3283 HG21 THR A 198     -10.942  13.333   9.780  1.00 81.91           H  
ATOM   3284 HG22 THR A 198     -10.116  13.684  11.316  1.00 81.91           H  
ATOM   3285 HG23 THR A 198      -9.645  14.543   9.833  1.00 81.91           H  
ATOM   3286  OG1 THR A 198     -11.954  15.726   9.448  1.00 81.91           O  
ATOM   3287  HG1 THR A 198     -12.234  16.633   9.592  1.00 81.91           H  
ATOM   3288  N   TRP A 199     -14.070  13.665   9.735  1.00 80.40           N  
ATOM   3289  H   TRP A 199     -14.004  14.568   9.287  1.00 80.40           H  
ATOM   3290  CA  TRP A 199     -15.006  12.671   9.173  1.00 80.40           C  
ATOM   3291  HA  TRP A 199     -14.915  11.738   9.730  1.00 80.40           H  
ATOM   3292  C   TRP A 199     -14.753  12.284   7.704  1.00 80.40           C  
ATOM   3293  CB  TRP A 199     -16.448  13.175   9.371  1.00 80.40           C  
ATOM   3294  HB2 TRP A 199     -17.126  12.523   8.821  1.00 80.40           H  
ATOM   3295  HB3 TRP A 199     -16.542  14.172   8.939  1.00 80.40           H  
ATOM   3296  O   TRP A 199     -15.400  11.365   7.208  1.00 80.40           O  
ATOM   3297  CG  TRP A 199     -16.922  13.219  10.796  1.00 80.40           C  
ATOM   3298  CD1 TRP A 199     -17.647  12.254  11.406  1.00 80.40           C  
ATOM   3299  HD1 TRP A 199     -17.980  11.345  10.927  1.00 80.40           H  
ATOM   3300  CD2 TRP A 199     -16.689  14.243  11.816  1.00 80.40           C  
ATOM   3301  CE2 TRP A 199     -17.244  13.785  13.049  1.00 80.40           C  
ATOM   3302  CE3 TRP A 199     -16.054  15.503  11.831  1.00 80.40           C  
ATOM   3303  HE3 TRP A 199     -15.676  15.916  10.908  1.00 80.40           H  
ATOM   3304  NE1 TRP A 199     -17.867  12.599  12.726  1.00 80.40           N  
ATOM   3305  HE1 TRP A 199     -18.392  12.026  13.371  1.00 80.40           H  
ATOM   3306  CH2 TRP A 199     -16.430  15.730  14.235  1.00 80.40           C  
ATOM   3307  HH2 TRP A 199     -16.323  16.306  15.143  1.00 80.40           H  
ATOM   3308  CZ2 TRP A 199     -17.113  14.502  14.248  1.00 80.40           C  
ATOM   3309  HZ2 TRP A 199     -17.542  14.124  15.165  1.00 80.40           H  
ATOM   3310  CZ3 TRP A 199     -15.914  16.232  13.028  1.00 80.40           C  
ATOM   3311  HZ3 TRP A 199     -15.414  17.189  13.018  1.00 80.40           H  
ATOM   3312  N   THR A 200     -13.826  12.938   6.992  1.00 77.07           N  
ATOM   3313  H   THR A 200     -13.302  13.683   7.428  1.00 77.07           H  
ATOM   3314  CA  THR A 200     -13.567  12.675   5.560  1.00 77.07           C  
ATOM   3315  HA  THR A 200     -14.486  12.852   5.002  1.00 77.07           H  
ATOM   3316  C   THR A 200     -13.110  11.231   5.320  1.00 77.07           C  
ATOM   3317  CB  THR A 200     -12.454  13.592   5.006  1.00 77.07           C  
ATOM   3318  HB  THR A 200     -11.489  13.118   5.183  1.00 77.07           H  
ATOM   3319  O   THR A 200     -12.143  10.798   5.948  1.00 77.07           O  
ATOM   3320  CG2 THR A 200     -12.590  13.840   3.508  1.00 77.07           C  
ATOM   3321 HG21 THR A 200     -11.793  14.505   3.174  1.00 77.07           H  
ATOM   3322 HG22 THR A 200     -12.501  12.898   2.966  1.00 77.07           H  
ATOM   3323 HG23 THR A 200     -13.554  14.295   3.282  1.00 77.07           H  
ATOM   3324  OG1 THR A 200     -12.412  14.851   5.646  1.00 77.07           O  
ATOM   3325  HG1 THR A 200     -13.011  15.434   5.174  1.00 77.07           H  
ATOM   3326  N   LEU A 201     -13.705  10.502   4.369  1.00 81.83           N  
ATOM   3327  H   LEU A 201     -14.499  10.882   3.874  1.00 81.83           H  
ATOM   3328  CA  LEU A 201     -13.054   9.307   3.819  1.00 81.83           C  
ATOM   3329  HA  LEU A 201     -12.589   8.756   4.637  1.00 81.83           H  
ATOM   3330  C   LEU A 201     -11.951   9.752   2.848  1.00 81.83           C  
ATOM   3331  CB  LEU A 201     -14.070   8.369   3.137  1.00 81.83           C  
ATOM   3332  HB2 LEU A 201     -14.583   8.925   2.352  1.00 81.83           H  
ATOM   3333  HB3 LEU A 201     -14.811   8.044   3.867  1.00 81.83           H  
ATOM   3334  O   LEU A 201     -12.241  10.296   1.786  1.00 81.83           O  
ATOM   3335  CG  LEU A 201     -13.390   7.132   2.504  1.00 81.83           C  
ATOM   3336  HG  LEU A 201     -12.586   7.446   1.839  1.00 81.83           H  
ATOM   3337  CD1 LEU A 201     -12.810   6.179   3.549  1.00 81.83           C  
ATOM   3338 HD11 LEU A 201     -12.458   5.274   3.055  1.00 81.83           H  
ATOM   3339 HD12 LEU A 201     -11.953   6.646   4.034  1.00 81.83           H  
ATOM   3340 HD13 LEU A 201     -13.568   5.916   4.287  1.00 81.83           H  
ATOM   3341  CD2 LEU A 201     -14.373   6.332   1.664  1.00 81.83           C  
ATOM   3342 HD21 LEU A 201     -14.807   6.983   0.905  1.00 81.83           H  
ATOM   3343 HD22 LEU A 201     -15.154   5.913   2.298  1.00 81.83           H  
ATOM   3344 HD23 LEU A 201     -13.851   5.522   1.155  1.00 81.83           H  
ATOM   3345  N   CYS A 202     -10.698   9.507   3.211  1.00 78.31           N  
ATOM   3346  H   CYS A 202     -10.520   9.087   4.112  1.00 78.31           H  
ATOM   3347  CA  CYS A 202      -9.522   9.734   2.373  1.00 78.31           C  
ATOM   3348  HA  CYS A 202      -9.766   9.490   1.339  1.00 78.31           H  
ATOM   3349  C   CYS A 202      -8.377   8.810   2.813  1.00 78.31           C  
ATOM   3350  CB  CYS A 202      -9.122  11.216   2.447  1.00 78.31           C  
ATOM   3351  HB2 CYS A 202      -9.948  11.833   2.094  1.00 78.31           H  
ATOM   3352  HB3 CYS A 202      -8.263  11.393   1.799  1.00 78.31           H  
ATOM   3353  O   CYS A 202      -8.452   8.212   3.889  1.00 78.31           O  
ATOM   3354  SG  CYS A 202      -8.698  11.688   4.150  1.00 78.31           S  
ATOM   3355  HG  CYS A 202      -7.769  10.748   4.345  1.00 78.31           H  
ATOM   3356  N   GLY A 203      -7.323   8.728   2.000  1.00 82.02           N  
ATOM   3357  H   GLY A 203      -7.323   9.272   1.149  1.00 82.02           H  
ATOM   3358  CA  GLY A 203      -6.201   7.808   2.197  1.00 82.02           C  
ATOM   3359  HA2 GLY A 203      -5.284   8.300   1.873  1.00 82.02           H  
ATOM   3360  HA3 GLY A 203      -6.086   7.575   3.256  1.00 82.02           H  
ATOM   3361  C   GLY A 203      -6.345   6.490   1.426  1.00 82.02           C  
ATOM   3362  O   GLY A 203      -7.389   6.191   0.842  1.00 82.02           O  
ATOM   3363  N   THR A 204      -5.267   5.711   1.405  1.00 83.89           N  
ATOM   3364  H   THR A 204      -4.429   6.085   1.828  1.00 83.89           H  
ATOM   3365  CA  THR A 204      -5.127   4.503   0.571  1.00 83.89           C  
ATOM   3366  HA  THR A 204      -5.618   4.720  -0.377  1.00 83.89           H  
ATOM   3367  C   THR A 204      -5.795   3.257   1.208  1.00 83.89           C  
ATOM   3368  CB  THR A 204      -3.637   4.314   0.249  1.00 83.89           C  
ATOM   3369  HB  THR A 204      -3.071   4.214   1.175  1.00 83.89           H  
ATOM   3370  O   THR A 204      -5.631   3.049   2.415  1.00 83.89           O  
ATOM   3371  CG2 THR A 204      -3.335   3.116  -0.647  1.00 83.89           C  
ATOM   3372 HG21 THR A 204      -3.866   3.209  -1.594  1.00 83.89           H  
ATOM   3373 HG22 THR A 204      -2.264   3.073  -0.847  1.00 83.89           H  
ATOM   3374 HG23 THR A 204      -3.625   2.187  -0.156  1.00 83.89           H  
ATOM   3375  OG1 THR A 204      -3.201   5.471  -0.446  1.00 83.89           O  
ATOM   3376  HG1 THR A 204      -3.147   6.193   0.185  1.00 83.89           H  
ATOM   3377  N   PRO A 205      -6.550   2.414   0.459  1.00 87.65           N  
ATOM   3378  CA  PRO A 205      -7.483   1.419   1.020  1.00 87.65           C  
ATOM   3379  HA  PRO A 205      -8.301   1.967   1.489  1.00 87.65           H  
ATOM   3380  C   PRO A 205      -6.909   0.437   2.051  1.00 87.65           C  
ATOM   3381  CB  PRO A 205      -8.052   0.657  -0.183  1.00 87.65           C  
ATOM   3382  HB2 PRO A 205      -7.391  -0.162  -0.466  1.00 87.65           H  
ATOM   3383  HB3 PRO A 205      -9.059   0.285   0.007  1.00 87.65           H  
ATOM   3384  O   PRO A 205      -7.534   0.197   3.084  1.00 87.65           O  
ATOM   3385  CG  PRO A 205      -8.038   1.715  -1.279  1.00 87.65           C  
ATOM   3386  HG2 PRO A 205      -8.026   1.270  -2.274  1.00 87.65           H  
ATOM   3387  HG3 PRO A 205      -8.890   2.383  -1.159  1.00 87.65           H  
ATOM   3388  CD  PRO A 205      -6.743   2.468  -0.988  1.00 87.65           C  
ATOM   3389  HD2 PRO A 205      -5.913   1.960  -1.478  1.00 87.65           H  
ATOM   3390  HD3 PRO A 205      -6.839   3.486  -1.365  1.00 87.65           H  
ATOM   3391  N   GLU A 206      -5.725  -0.117   1.794  1.00 90.86           N  
ATOM   3392  H   GLU A 206      -5.313   0.080   0.893  1.00 90.86           H  
ATOM   3393  CA  GLU A 206      -5.005  -1.082   2.639  1.00 90.86           C  
ATOM   3394  HA  GLU A 206      -5.658  -1.920   2.881  1.00 90.86           H  
ATOM   3395  C   GLU A 206      -4.532  -0.473   3.967  1.00 90.86           C  
ATOM   3396  CB  GLU A 206      -3.766  -1.612   1.886  1.00 90.86           C  
ATOM   3397  HB2 GLU A 206      -3.110  -0.783   1.621  1.00 90.86           H  
ATOM   3398  HB3 GLU A 206      -3.213  -2.248   2.578  1.00 90.86           H  
ATOM   3399  O   GLU A 206      -4.330  -1.193   4.949  1.00 90.86           O  
ATOM   3400  CG  GLU A 206      -4.048  -2.463   0.636  1.00 90.86           C  
ATOM   3401  HG2 GLU A 206      -3.133  -3.002   0.391  1.00 90.86           H  
ATOM   3402  HG3 GLU A 206      -4.795  -3.213   0.897  1.00 90.86           H  
ATOM   3403  CD  GLU A 206      -4.494  -1.688  -0.621  1.00 90.86           C  
ATOM   3404  OE1 GLU A 206      -4.852  -2.384  -1.591  1.00 90.86           O  
ATOM   3405  OE2 GLU A 206      -4.533  -0.435  -0.592  1.00 90.86           O  
ATOM   3406  N   TYR A 207      -4.364   0.851   3.979  1.00 97.37           N  
ATOM   3407  H   TYR A 207      -4.607   1.351   3.136  1.00 97.37           H  
ATOM   3408  CA  TYR A 207      -3.827   1.649   5.077  1.00 97.37           C  
ATOM   3409  HA  TYR A 207      -3.280   0.993   5.754  1.00 97.37           H  
ATOM   3410  C   TYR A 207      -4.914   2.319   5.929  1.00 97.37           C  
ATOM   3411  CB  TYR A 207      -2.817   2.652   4.497  1.00 97.37           C  
ATOM   3412  HB2 TYR A 207      -3.211   3.104   3.587  1.00 97.37           H  
ATOM   3413  HB3 TYR A 207      -2.666   3.459   5.215  1.00 97.37           H  
ATOM   3414  O   TYR A 207      -4.617   2.784   7.032  1.00 97.37           O  
ATOM   3415  CG  TYR A 207      -1.470   2.016   4.207  1.00 97.37           C  
ATOM   3416  CD1 TYR A 207      -0.443   2.137   5.158  1.00 97.37           C  
ATOM   3417  HD1 TYR A 207      -0.594   2.741   6.040  1.00 97.37           H  
ATOM   3418  CD2 TYR A 207      -1.247   1.266   3.033  1.00 97.37           C  
ATOM   3419  HD2 TYR A 207      -2.022   1.189   2.284  1.00 97.37           H  
ATOM   3420  CE1 TYR A 207       0.798   1.517   4.942  1.00 97.37           C  
ATOM   3421  HE1 TYR A 207       1.594   1.640   5.662  1.00 97.37           H  
ATOM   3422  CE2 TYR A 207      -0.018   0.599   2.839  1.00 97.37           C  
ATOM   3423  HE2 TYR A 207       0.150   0.003   1.955  1.00 97.37           H  
ATOM   3424  OH  TYR A 207       2.171   0.032   3.681  1.00 97.37           O  
ATOM   3425  HH  TYR A 207       2.140  -0.593   2.953  1.00 97.37           H  
ATOM   3426  CZ  TYR A 207       1.004   0.717   3.804  1.00 97.37           C  
ATOM   3427  N   LEU A 208      -6.175   2.331   5.475  1.00 94.57           N  
ATOM   3428  H   LEU A 208      -6.354   1.934   4.563  1.00 94.57           H  
ATOM   3429  CA  LEU A 208      -7.284   2.928   6.220  1.00 94.57           C  
ATOM   3430  HA  LEU A 208      -7.042   3.977   6.391  1.00 94.57           H  
ATOM   3431  C   LEU A 208      -7.482   2.274   7.592  1.00 94.57           C  
ATOM   3432  CB  LEU A 208      -8.601   2.846   5.430  1.00 94.57           C  
ATOM   3433  HB2 LEU A 208      -8.807   1.798   5.214  1.00 94.57           H  
ATOM   3434  HB3 LEU A 208      -9.396   3.220   6.076  1.00 94.57           H  
ATOM   3435  O   LEU A 208      -7.468   1.050   7.741  1.00 94.57           O  
ATOM   3436  CG  LEU A 208      -8.659   3.623   4.106  1.00 94.57           C  
ATOM   3437  HG  LEU A 208      -8.050   3.108   3.363  1.00 94.57           H  
ATOM   3438  CD1 LEU A 208     -10.109   3.654   3.625  1.00 94.57           C  
ATOM   3439 HD11 LEU A 208     -10.149   4.086   2.625  1.00 94.57           H  
ATOM   3440 HD12 LEU A 208     -10.509   2.640   3.590  1.00 94.57           H  
ATOM   3441 HD13 LEU A 208     -10.711   4.253   4.308  1.00 94.57           H  
ATOM   3442  CD2 LEU A 208      -8.182   5.066   4.227  1.00 94.57           C  
ATOM   3443 HD21 LEU A 208      -7.108   5.091   4.411  1.00 94.57           H  
ATOM   3444 HD22 LEU A 208      -8.710   5.586   5.027  1.00 94.57           H  
ATOM   3445 HD23 LEU A 208      -8.367   5.587   3.288  1.00 94.57           H  
ATOM   3446  N   ALA A 209      -7.748   3.101   8.601  1.00 96.61           N  
ATOM   3447  H   ALA A 209      -7.741   4.096   8.426  1.00 96.61           H  
ATOM   3448  CA  ALA A 209      -8.127   2.624   9.923  1.00 96.61           C  
ATOM   3449  HA  ALA A 209      -7.513   1.749  10.136  1.00 96.61           H  
ATOM   3450  C   ALA A 209      -9.618   2.211   9.972  1.00 96.61           C  
ATOM   3451  CB  ALA A 209      -7.760   3.688  10.955  1.00 96.61           C  
ATOM   3452  HB1 ALA A 209      -8.422   4.547  10.844  1.00 96.61           H  
ATOM   3453  HB2 ALA A 209      -7.864   3.276  11.959  1.00 96.61           H  
ATOM   3454  HB3 ALA A 209      -6.726   4.002  10.812  1.00 96.61           H  
ATOM   3455  O   ALA A 209     -10.444   2.808   9.268  1.00 96.61           O  
ATOM   3456  N   PRO A 210     -10.003   1.231  10.817  1.00 93.53           N  
ATOM   3457  CA  PRO A 210     -11.377   0.732  10.907  1.00 93.53           C  
ATOM   3458  HA  PRO A 210     -11.616   0.208   9.982  1.00 93.53           H  
ATOM   3459  C   PRO A 210     -12.426   1.823  11.143  1.00 93.53           C  
ATOM   3460  CB  PRO A 210     -11.375  -0.256  12.078  1.00 93.53           C  
ATOM   3461  HB2 PRO A 210     -12.086  -1.068  11.923  1.00 93.53           H  
ATOM   3462  HB3 PRO A 210     -11.594   0.264  13.010  1.00 93.53           H  
ATOM   3463  O   PRO A 210     -13.516   1.758  10.584  1.00 93.53           O  
ATOM   3464  CG  PRO A 210      -9.937  -0.760  12.125  1.00 93.53           C  
ATOM   3465  HG2 PRO A 210      -9.806  -1.574  11.412  1.00 93.53           H  
ATOM   3466  HG3 PRO A 210      -9.650  -1.077  13.128  1.00 93.53           H  
ATOM   3467  CD  PRO A 210      -9.130   0.456  11.686  1.00 93.53           C  
ATOM   3468  HD2 PRO A 210      -8.850   1.053  12.554  1.00 93.53           H  
ATOM   3469  HD3 PRO A 210      -8.240   0.118  11.155  1.00 93.53           H  
ATOM   3470  N   GLU A 211     -12.105   2.829  11.953  1.00 90.78           N  
ATOM   3471  H   GLU A 211     -11.216   2.793  12.431  1.00 90.78           H  
ATOM   3472  CA  GLU A 211     -12.994   3.944  12.275  1.00 90.78           C  
ATOM   3473  HA  GLU A 211     -13.946   3.526  12.600  1.00 90.78           H  
ATOM   3474  C   GLU A 211     -13.330   4.837  11.066  1.00 90.78           C  
ATOM   3475  CB  GLU A 211     -12.435   4.742  13.469  1.00 90.78           C  
ATOM   3476  HB2 GLU A 211     -13.119   5.569  13.661  1.00 90.78           H  
ATOM   3477  HB3 GLU A 211     -12.449   4.111  14.358  1.00 90.78           H  
ATOM   3478  O   GLU A 211     -14.468   5.299  10.979  1.00 90.78           O  
ATOM   3479  CG  GLU A 211     -11.029   5.340  13.298  1.00 90.78           C  
ATOM   3480  HG2 GLU A 211     -10.975   6.215  13.947  1.00 90.78           H  
ATOM   3481  HG3 GLU A 211     -10.895   5.689  12.274  1.00 90.78           H  
ATOM   3482  CD  GLU A 211      -9.867   4.411  13.681  1.00 90.78           C  
ATOM   3483  OE1 GLU A 211      -8.771   4.937  13.944  1.00 90.78           O  
ATOM   3484  OE2 GLU A 211      -9.999   3.164  13.709  1.00 90.78           O  
ATOM   3485  N   ILE A 212     -12.415   4.996  10.097  1.00 90.49           N  
ATOM   3486  H   ILE A 212     -11.530   4.518  10.190  1.00 90.49           H  
ATOM   3487  CA  ILE A 212     -12.667   5.746   8.851  1.00 90.49           C  
ATOM   3488  HA  ILE A 212     -13.104   6.710   9.110  1.00 90.49           H  
ATOM   3489  C   ILE A 212     -13.682   4.981   7.987  1.00 90.49           C  
ATOM   3490  CB  ILE A 212     -11.365   5.997   8.042  1.00 90.49           C  
ATOM   3491  HB  ILE A 212     -11.052   5.053   7.596  1.00 90.49           H  
ATOM   3492  O   ILE A 212     -14.689   5.534   7.547  1.00 90.49           O  
ATOM   3493  CG1 ILE A 212     -10.188   6.521   8.895  1.00 90.49           C  
ATOM   3494 HG12 ILE A 212      -9.977   5.806   9.691  1.00 90.49           H  
ATOM   3495 HG13 ILE A 212     -10.463   7.470   9.356  1.00 90.49           H  
ATOM   3496  CG2 ILE A 212     -11.662   6.990   6.902  1.00 90.49           C  
ATOM   3497 HG21 ILE A 212     -10.828   7.028   6.201  1.00 90.49           H  
ATOM   3498 HG22 ILE A 212     -11.833   7.988   7.306  1.00 90.49           H  
ATOM   3499 HG23 ILE A 212     -12.550   6.688   6.345  1.00 90.49           H  
ATOM   3500  CD1 ILE A 212      -8.891   6.713   8.093  1.00 90.49           C  
ATOM   3501 HD11 ILE A 212      -8.067   6.930   8.773  1.00 90.49           H  
ATOM   3502 HD12 ILE A 212      -8.657   5.804   7.538  1.00 90.49           H  
ATOM   3503 HD13 ILE A 212      -8.986   7.551   7.403  1.00 90.49           H  
ATOM   3504  N   ILE A 213     -13.454   3.675   7.806  1.00 87.38           N  
ATOM   3505  H   ILE A 213     -12.612   3.298   8.219  1.00 87.38           H  
ATOM   3506  CA  ILE A 213     -14.319   2.762   7.034  1.00 87.38           C  
ATOM   3507  HA  ILE A 213     -14.439   3.148   6.022  1.00 87.38           H  
ATOM   3508  C   ILE A 213     -15.720   2.651   7.657  1.00 87.38           C  
ATOM   3509  CB  ILE A 213     -13.636   1.378   6.969  1.00 87.38           C  
ATOM   3510  HB  ILE A 213     -13.385   1.086   7.989  1.00 87.38           H  
ATOM   3511  O   ILE A 213     -16.719   2.516   6.953  1.00 87.38           O  
ATOM   3512  CG1 ILE A 213     -12.332   1.442   6.140  1.00 87.38           C  
ATOM   3513 HG12 ILE A 213     -11.797   2.369   6.343  1.00 87.38           H  
ATOM   3514 HG13 ILE A 213     -12.566   1.422   5.076  1.00 87.38           H  
ATOM   3515  CG2 ILE A 213     -14.561   0.290   6.393  1.00 87.38           C  
ATOM   3516 HG21 ILE A 213     -14.830   0.534   5.365  1.00 87.38           H  
ATOM   3517 HG22 ILE A 213     -14.052  -0.674   6.425  1.00 87.38           H  
ATOM   3518 HG23 ILE A 213     -15.468   0.187   6.987  1.00 87.38           H  
ATOM   3519  CD1 ILE A 213     -11.380   0.294   6.481  1.00 87.38           C  
ATOM   3520 HD11 ILE A 213     -11.844  -0.673   6.287  1.00 87.38           H  
ATOM   3521 HD12 ILE A 213     -10.477   0.378   5.877  1.00 87.38           H  
ATOM   3522 HD13 ILE A 213     -11.111   0.364   7.535  1.00 87.38           H  
ATOM   3523  N   LEU A 214     -15.802   2.708   8.987  1.00 81.91           N  
ATOM   3524  H   LEU A 214     -14.936   2.763   9.504  1.00 81.91           H  
ATOM   3525  CA  LEU A 214     -17.057   2.725   9.741  1.00 81.91           C  
ATOM   3526  HA  LEU A 214     -17.765   2.057   9.252  1.00 81.91           H  
ATOM   3527  C   LEU A 214     -17.741   4.107   9.762  1.00 81.91           C  
ATOM   3528  CB  LEU A 214     -16.767   2.209  11.162  1.00 81.91           C  
ATOM   3529  HB2 LEU A 214     -15.919   2.766  11.561  1.00 81.91           H  
ATOM   3530  HB3 LEU A 214     -17.623   2.429  11.800  1.00 81.91           H  
ATOM   3531  O   LEU A 214     -18.811   4.228  10.362  1.00 81.91           O  
ATOM   3532  CG  LEU A 214     -16.475   0.699  11.247  1.00 81.91           C  
ATOM   3533  HG  LEU A 214     -15.683   0.418  10.552  1.00 81.91           H  
ATOM   3534  CD1 LEU A 214     -16.015   0.363  12.669  1.00 81.91           C  
ATOM   3535 HD11 LEU A 214     -16.760   0.688  13.396  1.00 81.91           H  
ATOM   3536 HD12 LEU A 214     -15.858  -0.711  12.769  1.00 81.91           H  
ATOM   3537 HD13 LEU A 214     -15.072   0.873  12.864  1.00 81.91           H  
ATOM   3538  CD2 LEU A 214     -17.715  -0.135  10.912  1.00 81.91           C  
ATOM   3539 HD21 LEU A 214     -18.581   0.240  11.458  1.00 81.91           H  
ATOM   3540 HD22 LEU A 214     -17.914  -0.079   9.842  1.00 81.91           H  
ATOM   3541 HD23 LEU A 214     -17.550  -1.178  11.182  1.00 81.91           H  
ATOM   3542  N   SER A 215     -17.131   5.128   9.147  1.00 76.87           N  
ATOM   3543  H   SER A 215     -16.272   4.928   8.656  1.00 76.87           H  
ATOM   3544  CA  SER A 215     -17.539   6.541   9.175  1.00 76.87           C  
ATOM   3545  HA  SER A 215     -16.667   7.114   8.861  1.00 76.87           H  
ATOM   3546  C   SER A 215     -17.855   7.058  10.582  1.00 76.87           C  
ATOM   3547  CB  SER A 215     -18.641   6.849   8.158  1.00 76.87           C  
ATOM   3548  HB2 SER A 215     -19.558   6.331   8.440  1.00 76.87           H  
ATOM   3549  HB3 SER A 215     -18.832   7.922   8.153  1.00 76.87           H  
ATOM   3550  O   SER A 215     -18.835   7.770  10.810  1.00 76.87           O  
ATOM   3551  OG  SER A 215     -18.239   6.448   6.860  1.00 76.87           O  
ATOM   3552  HG  SER A 215     -17.289   6.565   6.785  1.00 76.87           H  
ATOM   3553  N   LYS A 216     -16.999   6.696  11.542  1.00 77.83           N  
ATOM   3554  H   LYS A 216     -16.193   6.162  11.251  1.00 77.83           H  
ATOM   3555  CA  LYS A 216     -16.909   7.385  12.831  1.00 77.83           C  
ATOM   3556  HA  LYS A 216     -17.905   7.654  13.181  1.00 77.83           H  
ATOM   3557  C   LYS A 216     -16.118   8.679  12.656  1.00 77.83           C  
ATOM   3558  CB  LYS A 216     -16.230   6.485  13.869  1.00 77.83           C  
ATOM   3559  HB2 LYS A 216     -15.259   6.175  13.482  1.00 77.83           H  
ATOM   3560  HB3 LYS A 216     -16.062   7.065  14.776  1.00 77.83           H  
ATOM   3561  O   LYS A 216     -15.261   8.772  11.779  1.00 77.83           O  
ATOM   3562  CG  LYS A 216     -17.058   5.244  14.224  1.00 77.83           C  
ATOM   3563  HG2 LYS A 216     -17.202   4.621  13.341  1.00 77.83           H  
ATOM   3564  HG3 LYS A 216     -18.030   5.558  14.606  1.00 77.83           H  
ATOM   3565  CD  LYS A 216     -16.317   4.445  15.300  1.00 77.83           C  
ATOM   3566  HD2 LYS A 216     -16.091   5.103  16.139  1.00 77.83           H  
ATOM   3567  HD3 LYS A 216     -15.380   4.069  14.891  1.00 77.83           H  
ATOM   3568  CE  LYS A 216     -17.177   3.283  15.794  1.00 77.83           C  
ATOM   3569  HE2 LYS A 216     -18.124   3.685  16.153  1.00 77.83           H  
ATOM   3570  HE3 LYS A 216     -17.390   2.610  14.964  1.00 77.83           H  
ATOM   3571  NZ  LYS A 216     -16.489   2.569  16.889  1.00 77.83           N  
ATOM   3572  HZ1 LYS A 216     -17.084   1.885  17.336  1.00 77.83           H  
ATOM   3573  HZ2 LYS A 216     -16.192   3.231  17.591  1.00 77.83           H  
ATOM   3574  HZ3 LYS A 216     -15.623   2.155  16.576  1.00 77.83           H  
ATOM   3575  N   GLY A 217     -16.356   9.649  13.538  1.00 78.29           N  
ATOM   3576  H   GLY A 217     -17.035   9.481  14.266  1.00 78.29           H  
ATOM   3577  CA  GLY A 217     -15.405  10.745  13.713  1.00 78.29           C  
ATOM   3578  HA2 GLY A 217     -15.254  11.258  12.763  1.00 78.29           H  
ATOM   3579  HA3 GLY A 217     -15.778  11.461  14.446  1.00 78.29           H  
ATOM   3580  C   GLY A 217     -14.078  10.175  14.209  1.00 78.29           C  
ATOM   3581  O   GLY A 217     -14.055   9.472  15.216  1.00 78.29           O  
ATOM   3582  N   TYR A 218     -12.988  10.435  13.498  1.00 90.49           N  
ATOM   3583  H   TYR A 218     -13.075  11.013  12.675  1.00 90.49           H  
ATOM   3584  CA  TYR A 218     -11.670   9.880  13.799  1.00 90.49           C  
ATOM   3585  HA  TYR A 218     -11.734   9.278  14.706  1.00 90.49           H  
ATOM   3586  C   TYR A 218     -10.653  10.987  14.080  1.00 90.49           C  
ATOM   3587  CB  TYR A 218     -11.235   8.932  12.675  1.00 90.49           C  
ATOM   3588  HB2 TYR A 218     -10.323   8.421  12.983  1.00 90.49           H  
ATOM   3589  HB3 TYR A 218     -12.001   8.168  12.546  1.00 90.49           H  
ATOM   3590  O   TYR A 218     -10.860  12.151  13.745  1.00 90.49           O  
ATOM   3591  CG  TYR A 218     -10.982   9.605  11.343  1.00 90.49           C  
ATOM   3592  CD1 TYR A 218     -11.991   9.627  10.361  1.00 90.49           C  
ATOM   3593  HD1 TYR A 218     -12.956   9.187  10.565  1.00 90.49           H  
ATOM   3594  CD2 TYR A 218      -9.732  10.199  11.085  1.00 90.49           C  
ATOM   3595  HD2 TYR A 218      -8.954  10.184  11.834  1.00 90.49           H  
ATOM   3596  CE1 TYR A 218     -11.745  10.229   9.114  1.00 90.49           C  
ATOM   3597  HE1 TYR A 218     -12.521  10.245   8.364  1.00 90.49           H  
ATOM   3598  CE2 TYR A 218      -9.484  10.803   9.841  1.00 90.49           C  
ATOM   3599  HE2 TYR A 218      -8.521  11.248   9.638  1.00 90.49           H  
ATOM   3600  OH  TYR A 218     -10.240  11.406   7.655  1.00 90.49           O  
ATOM   3601  HH  TYR A 218     -10.926  11.178   7.024  1.00 90.49           H  
ATOM   3602  CZ  TYR A 218     -10.488  10.815   8.851  1.00 90.49           C  
ATOM   3603  N   ASN A 219      -9.550  10.625  14.729  1.00 91.12           N  
ATOM   3604  H   ASN A 219      -9.406   9.644  14.920  1.00 91.12           H  
ATOM   3605  CA  ASN A 219      -8.492  11.543  15.147  1.00 91.12           C  
ATOM   3606  HA  ASN A 219      -8.649  12.516  14.683  1.00 91.12           H  
ATOM   3607  C   ASN A 219      -7.116  11.035  14.667  1.00 91.12           C  
ATOM   3608  CB  ASN A 219      -8.609  11.726  16.681  1.00 91.12           C  
ATOM   3609  HB2 ASN A 219      -8.017  12.591  16.980  1.00 91.12           H  
ATOM   3610  HB3 ASN A 219      -9.645  11.947  16.938  1.00 91.12           H  
ATOM   3611  O   ASN A 219      -7.024  10.113  13.857  1.00 91.12           O  
ATOM   3612  CG  ASN A 219      -8.149  10.531  17.504  1.00 91.12           C  
ATOM   3613  ND2 ASN A 219      -8.159  10.624  18.811  1.00 91.12           N  
ATOM   3614 HD21 ASN A 219      -7.736   9.859  19.316  1.00 91.12           H  
ATOM   3615 HD22 ASN A 219      -8.530  11.443  19.271  1.00 91.12           H  
ATOM   3616  OD1 ASN A 219      -7.712   9.519  16.991  1.00 91.12           O  
ATOM   3617  N   LYS A 220      -6.030  11.596  15.210  1.00 95.82           N  
ATOM   3618  H   LYS A 220      -6.173  12.376  15.836  1.00 95.82           H  
ATOM   3619  CA  LYS A 220      -4.643  11.199  14.911  1.00 95.82           C  
ATOM   3620  HA  LYS A 220      -4.479  11.354  13.845  1.00 95.82           H  
ATOM   3621  C   LYS A 220      -4.283   9.718  15.141  1.00 95.82           C  
ATOM   3622  CB  LYS A 220      -3.679  12.132  15.654  1.00 95.82           C  
ATOM   3623  HB2 LYS A 220      -2.663  11.838  15.391  1.00 95.82           H  
ATOM   3624  HB3 LYS A 220      -3.823  13.147  15.283  1.00 95.82           H  
ATOM   3625  O   LYS A 220      -3.228   9.275  14.697  1.00 95.82           O  
ATOM   3626  CG  LYS A 220      -3.818  12.150  17.188  1.00 95.82           C  
ATOM   3627  HG2 LYS A 220      -3.791  11.136  17.588  1.00 95.82           H  
ATOM   3628  HG3 LYS A 220      -4.758  12.627  17.464  1.00 95.82           H  
ATOM   3629  CD  LYS A 220      -2.642  12.955  17.756  1.00 95.82           C  
ATOM   3630  HD2 LYS A 220      -1.749  12.336  17.672  1.00 95.82           H  
ATOM   3631  HD3 LYS A 220      -2.509  13.848  17.145  1.00 95.82           H  
ATOM   3632  CE  LYS A 220      -2.795  13.393  19.213  1.00 95.82           C  
ATOM   3633  HE2 LYS A 220      -3.744  13.920  19.316  1.00 95.82           H  
ATOM   3634  HE3 LYS A 220      -2.821  12.509  19.852  1.00 95.82           H  
ATOM   3635  NZ  LYS A 220      -1.674  14.295  19.599  1.00 95.82           N  
ATOM   3636  HZ1 LYS A 220      -1.795  14.672  20.528  1.00 95.82           H  
ATOM   3637  HZ2 LYS A 220      -0.789  13.812  19.554  1.00 95.82           H  
ATOM   3638  HZ3 LYS A 220      -1.589  15.078  18.966  1.00 95.82           H  
ATOM   3639  N   ALA A 221      -5.143   8.919  15.779  1.00 97.18           N  
ATOM   3640  H   ALA A 221      -6.021   9.302  16.101  1.00 97.18           H  
ATOM   3641  CA  ALA A 221      -4.950   7.476  15.918  1.00 97.18           C  
ATOM   3642  HA  ALA A 221      -3.995   7.299  16.414  1.00 97.18           H  
ATOM   3643  C   ALA A 221      -4.906   6.722  14.576  1.00 97.18           C  
ATOM   3644  CB  ALA A 221      -6.056   6.916  16.813  1.00 97.18           C  
ATOM   3645  HB1 ALA A 221      -7.017   7.002  16.305  1.00 97.18           H  
ATOM   3646  HB2 ALA A 221      -6.096   7.474  17.749  1.00 97.18           H  
ATOM   3647  HB3 ALA A 221      -5.860   5.866  17.032  1.00 97.18           H  
ATOM   3648  O   ALA A 221      -4.370   5.610  14.535  1.00 97.18           O  
ATOM   3649  N   VAL A 222      -5.443   7.300  13.493  1.00 97.97           N  
ATOM   3650  H   VAL A 222      -5.919   8.184  13.599  1.00 97.97           H  
ATOM   3651  CA  VAL A 222      -5.408   6.689  12.153  1.00 97.97           C  
ATOM   3652  HA  VAL A 222      -5.768   5.664  12.247  1.00 97.97           H  
ATOM   3653  C   VAL A 222      -3.989   6.595  11.590  1.00 97.97           C  
ATOM   3654  CB  VAL A 222      -6.349   7.397  11.158  1.00 97.97           C  
ATOM   3655  HB  VAL A 222      -6.350   6.807  10.242  1.00 97.97           H  
ATOM   3656  O   VAL A 222      -3.627   5.563  11.033  1.00 97.97           O  
ATOM   3657  CG1 VAL A 222      -7.782   7.421  11.702  1.00 97.97           C  
ATOM   3658 HG11 VAL A 222      -8.086   6.416  11.996  1.00 97.97           H  
ATOM   3659 HG12 VAL A 222      -7.857   8.072  12.573  1.00 97.97           H  
ATOM   3660 HG13 VAL A 222      -8.462   7.781  10.930  1.00 97.97           H  
ATOM   3661  CG2 VAL A 222      -5.943   8.832  10.790  1.00 97.97           C  
ATOM   3662 HG21 VAL A 222      -5.837   9.448  11.683  1.00 97.97           H  
ATOM   3663 HG22 VAL A 222      -6.701   9.270  10.141  1.00 97.97           H  
ATOM   3664 HG23 VAL A 222      -5.000   8.829  10.243  1.00 97.97           H  
ATOM   3665  N   ASP A 223      -3.148   7.603  11.836  1.00 98.79           N  
ATOM   3666  H   ASP A 223      -3.499   8.429  12.300  1.00 98.79           H  
ATOM   3667  CA  ASP A 223      -1.741   7.600  11.418  1.00 98.79           C  
ATOM   3668  HA  ASP A 223      -1.678   7.399  10.349  1.00 98.79           H  
ATOM   3669  C   ASP A 223      -0.958   6.492  12.156  1.00 98.79           C  
ATOM   3670  CB  ASP A 223      -1.125   8.985  11.691  1.00 98.79           C  
ATOM   3671  HB2 ASP A 223      -1.334   9.249  12.727  1.00 98.79           H  
ATOM   3672  HB3 ASP A 223      -0.042   8.910  11.589  1.00 98.79           H  
ATOM   3673  O   ASP A 223      -0.151   5.782  11.557  1.00 98.79           O  
ATOM   3674  CG  ASP A 223      -1.597  10.132  10.781  1.00 98.79           C  
ATOM   3675  OD1 ASP A 223      -2.179   9.886   9.703  1.00 98.79           O  
ATOM   3676  OD2 ASP A 223      -1.380  11.298  11.183  1.00 98.79           O  
ATOM   3677  N   TRP A 224      -1.252   6.254  13.442  1.00 98.83           N  
ATOM   3678  H   TRP A 224      -1.911   6.868  13.898  1.00 98.83           H  
ATOM   3679  CA  TRP A 224      -0.641   5.158  14.212  1.00 98.83           C  
ATOM   3680  HA  TRP A 224       0.434   5.189  14.038  1.00 98.83           H  
ATOM   3681  C   TRP A 224      -1.104   3.763  13.764  1.00 98.83           C  
ATOM   3682  CB  TRP A 224      -0.887   5.365  15.713  1.00 98.83           C  
ATOM   3683  HB2 TRP A 224      -1.960   5.340  15.904  1.00 98.83           H  
ATOM   3684  HB3 TRP A 224      -0.440   4.530  16.252  1.00 98.83           H  
ATOM   3685  O   TRP A 224      -0.326   2.810  13.834  1.00 98.83           O  
ATOM   3686  CG  TRP A 224      -0.315   6.630  16.282  1.00 98.83           C  
ATOM   3687  CD1 TRP A 224      -1.014   7.599  16.915  1.00 98.83           C  
ATOM   3688  HD1 TRP A 224      -2.079   7.585  17.093  1.00 98.83           H  
ATOM   3689  CD2 TRP A 224       1.070   7.102  16.254  1.00 98.83           C  
ATOM   3690  CE2 TRP A 224       1.129   8.374  16.896  1.00 98.83           C  
ATOM   3691  CE3 TRP A 224       2.281   6.601  15.730  1.00 98.83           C  
ATOM   3692  HE3 TRP A 224       2.279   5.645  15.227  1.00 98.83           H  
ATOM   3693  NE1 TRP A 224      -0.168   8.627  17.275  1.00 98.83           N  
ATOM   3694  HE1 TRP A 224      -0.483   9.515  17.638  1.00 98.83           H  
ATOM   3695  CH2 TRP A 224       3.500   8.586  16.473  1.00 98.83           C  
ATOM   3696  HH2 TRP A 224       4.417   9.155  16.521  1.00 98.83           H  
ATOM   3697  CZ2 TRP A 224       2.314   9.115  17.006  1.00 98.83           C  
ATOM   3698  HZ2 TRP A 224       2.304  10.098  17.452  1.00 98.83           H  
ATOM   3699  CZ3 TRP A 224       3.481   7.330  15.843  1.00 98.83           C  
ATOM   3700  HZ3 TRP A 224       4.392   6.934  15.419  1.00 98.83           H  
ATOM   3701  N   TRP A 225      -2.333   3.630  13.253  1.00 98.78           N  
ATOM   3702  H   TRP A 225      -2.916   4.452  13.193  1.00 98.78           H  
ATOM   3703  CA  TRP A 225      -2.765   2.409  12.566  1.00 98.78           C  
ATOM   3704  HA  TRP A 225      -2.539   1.545  13.192  1.00 98.78           H  
ATOM   3705  C   TRP A 225      -1.995   2.220  11.254  1.00 98.78           C  
ATOM   3706  CB  TRP A 225      -4.280   2.440  12.336  1.00 98.78           C  
ATOM   3707  HB2 TRP A 225      -4.563   3.395  11.893  1.00 98.78           H  
ATOM   3708  HB3 TRP A 225      -4.772   2.369  13.307  1.00 98.78           H  
ATOM   3709  O   TRP A 225      -1.418   1.154  11.038  1.00 98.78           O  
ATOM   3710  CG  TRP A 225      -4.812   1.351  11.459  1.00 98.78           C  
ATOM   3711  CD1 TRP A 225      -4.810   1.370  10.106  1.00 98.78           C  
ATOM   3712  HD1 TRP A 225      -4.441   2.178   9.492  1.00 98.78           H  
ATOM   3713  CD2 TRP A 225      -5.452   0.093  11.837  1.00 98.78           C  
ATOM   3714  CE2 TRP A 225      -5.778  -0.618  10.644  1.00 98.78           C  
ATOM   3715  CE3 TRP A 225      -5.822  -0.506  13.063  1.00 98.78           C  
ATOM   3716  HE3 TRP A 225      -5.596   0.011  13.983  1.00 98.78           H  
ATOM   3717  NE1 TRP A 225      -5.380   0.213   9.621  1.00 98.78           N  
ATOM   3718  HE1 TRP A 225      -5.609   0.098   8.644  1.00 98.78           H  
ATOM   3719  CH2 TRP A 225      -6.782  -2.431  11.899  1.00 98.78           C  
ATOM   3720  HH2 TRP A 225      -7.297  -3.380  11.924  1.00 98.78           H  
ATOM   3721  CZ2 TRP A 225      -6.422  -1.861  10.667  1.00 98.78           C  
ATOM   3722  HZ2 TRP A 225      -6.651  -2.356   9.735  1.00 98.78           H  
ATOM   3723  CZ3 TRP A 225      -6.487  -1.750  13.093  1.00 98.78           C  
ATOM   3724  HZ3 TRP A 225      -6.776  -2.186  14.037  1.00 98.78           H  
ATOM   3725  N   ALA A 226      -1.909   3.264  10.424  1.00 98.85           N  
ATOM   3726  H   ALA A 226      -2.406   4.112  10.656  1.00 98.85           H  
ATOM   3727  CA  ALA A 226      -1.191   3.235   9.151  1.00 98.85           C  
ATOM   3728  HA  ALA A 226      -1.619   2.446   8.533  1.00 98.85           H  
ATOM   3729  C   ALA A 226       0.309   2.919   9.332  1.00 98.85           C  
ATOM   3730  CB  ALA A 226      -1.431   4.570   8.439  1.00 98.85           C  
ATOM   3731  HB1 ALA A 226      -2.501   4.758   8.353  1.00 98.85           H  
ATOM   3732  HB2 ALA A 226      -0.964   5.387   8.989  1.00 98.85           H  
ATOM   3733  HB3 ALA A 226      -1.012   4.526   7.433  1.00 98.85           H  
ATOM   3734  O   ALA A 226       0.871   2.151   8.554  1.00 98.85           O  
ATOM   3735  N   LEU A 227       0.949   3.396  10.410  1.00 98.93           N  
ATOM   3736  H   LEU A 227       0.478   4.097  10.963  1.00 98.93           H  
ATOM   3737  CA  LEU A 227       2.304   2.976  10.798  1.00 98.93           C  
ATOM   3738  HA  LEU A 227       2.986   3.226   9.985  1.00 98.93           H  
ATOM   3739  C   LEU A 227       2.390   1.457  11.026  1.00 98.93           C  
ATOM   3740  CB  LEU A 227       2.731   3.740  12.066  1.00 98.93           C  
ATOM   3741  HB2 LEU A 227       2.738   4.809  11.854  1.00 98.93           H  
ATOM   3742  HB3 LEU A 227       1.986   3.559  12.841  1.00 98.93           H  
ATOM   3743  O   LEU A 227       3.361   0.826  10.615  1.00 98.93           O  
ATOM   3744  CG  LEU A 227       4.113   3.327  12.617  1.00 98.93           C  
ATOM   3745  HG  LEU A 227       4.146   2.249  12.774  1.00 98.93           H  
ATOM   3746  CD1 LEU A 227       5.259   3.723  11.686  1.00 98.93           C  
ATOM   3747 HD11 LEU A 227       6.214   3.445  12.131  1.00 98.93           H  
ATOM   3748 HD12 LEU A 227       5.241   4.801  11.521  1.00 98.93           H  
ATOM   3749 HD13 LEU A 227       5.157   3.212  10.729  1.00 98.93           H  
ATOM   3750  CD2 LEU A 227       4.347   3.977  13.976  1.00 98.93           C  
ATOM   3751 HD21 LEU A 227       4.378   5.061  13.866  1.00 98.93           H  
ATOM   3752 HD22 LEU A 227       3.544   3.699  14.659  1.00 98.93           H  
ATOM   3753 HD23 LEU A 227       5.290   3.619  14.388  1.00 98.93           H  
ATOM   3754  N   GLY A 228       1.382   0.853  11.658  1.00 98.94           N  
ATOM   3755  H   GLY A 228       0.585   1.412  11.928  1.00 98.94           H  
ATOM   3756  CA  GLY A 228       1.296  -0.600  11.814  1.00 98.94           C  
ATOM   3757  HA2 GLY A 228       0.406  -0.834  12.400  1.00 98.94           H  
ATOM   3758  HA3 GLY A 228       2.178  -0.963  12.341  1.00 98.94           H  
ATOM   3759  C   GLY A 228       1.187  -1.337  10.476  1.00 98.94           C  
ATOM   3760  O   GLY A 228       1.788  -2.398  10.311  1.00 98.94           O  
ATOM   3761  N   VAL A 229       0.471  -0.764   9.504  1.00 98.74           N  
ATOM   3762  H   VAL A 229       0.001   0.106   9.707  1.00 98.74           H  
ATOM   3763  CA  VAL A 229       0.366  -1.309   8.140  1.00 98.74           C  
ATOM   3764  HA  VAL A 229       0.129  -2.371   8.210  1.00 98.74           H  
ATOM   3765  C   VAL A 229       1.724  -1.208   7.431  1.00 98.74           C  
ATOM   3766  CB  VAL A 229      -0.778  -0.628   7.354  1.00 98.74           C  
ATOM   3767  HB  VAL A 229      -0.546   0.431   7.245  1.00 98.74           H  
ATOM   3768  O   VAL A 229       2.212  -2.223   6.936  1.00 98.74           O  
ATOM   3769  CG1 VAL A 229      -0.999  -1.234   5.964  1.00 98.74           C  
ATOM   3770 HG11 VAL A 229      -1.583  -0.540   5.360  1.00 98.74           H  
ATOM   3771 HG12 VAL A 229      -0.055  -1.408   5.449  1.00 98.74           H  
ATOM   3772 HG13 VAL A 229      -1.575  -2.156   6.034  1.00 98.74           H  
ATOM   3773  CG2 VAL A 229      -2.123  -0.755   8.090  1.00 98.74           C  
ATOM   3774 HG21 VAL A 229      -2.921  -0.333   7.478  1.00 98.74           H  
ATOM   3775 HG22 VAL A 229      -2.351  -1.803   8.287  1.00 98.74           H  
ATOM   3776 HG23 VAL A 229      -2.100  -0.203   9.029  1.00 98.74           H  
ATOM   3777  N   LEU A 230       2.396  -0.051   7.506  1.00 98.84           N  
ATOM   3778  H   LEU A 230       1.920   0.738   7.920  1.00 98.84           H  
ATOM   3779  CA  LEU A 230       3.715   0.187   6.902  1.00 98.84           C  
ATOM   3780  HA  LEU A 230       3.640  -0.020   5.835  1.00 98.84           H  
ATOM   3781  C   LEU A 230       4.795  -0.737   7.481  1.00 98.84           C  
ATOM   3782  CB  LEU A 230       4.121   1.664   7.111  1.00 98.84           C  
ATOM   3783  HB2 LEU A 230       3.326   2.327   6.769  1.00 98.84           H  
ATOM   3784  HB3 LEU A 230       4.250   1.837   8.179  1.00 98.84           H  
ATOM   3785  O   LEU A 230       5.571  -1.338   6.744  1.00 98.84           O  
ATOM   3786  CG  LEU A 230       5.426   2.044   6.380  1.00 98.84           C  
ATOM   3787  HG  LEU A 230       6.189   1.290   6.574  1.00 98.84           H  
ATOM   3788  CD1 LEU A 230       5.229   2.155   4.870  1.00 98.84           C  
ATOM   3789 HD11 LEU A 230       4.493   2.925   4.638  1.00 98.84           H  
ATOM   3790 HD12 LEU A 230       6.175   2.408   4.391  1.00 98.84           H  
ATOM   3791 HD13 LEU A 230       4.883   1.204   4.467  1.00 98.84           H  
ATOM   3792  CD2 LEU A 230       5.967   3.372   6.902  1.00 98.84           C  
ATOM   3793 HD21 LEU A 230       5.286   4.178   6.626  1.00 98.84           H  
ATOM   3794 HD22 LEU A 230       6.078   3.335   7.985  1.00 98.84           H  
ATOM   3795 HD23 LEU A 230       6.941   3.563   6.453  1.00 98.84           H  
ATOM   3796  N   VAL A 231       4.861  -0.866   8.810  1.00 98.88           N  
ATOM   3797  H   VAL A 231       4.214  -0.326   9.367  1.00 98.88           H  
ATOM   3798  CA  VAL A 231       5.869  -1.699   9.487  1.00 98.88           C  
ATOM   3799  HA  VAL A 231       6.850  -1.452   9.081  1.00 98.88           H  
ATOM   3800  C   VAL A 231       5.654  -3.184   9.195  1.00 98.88           C  
ATOM   3801  CB  VAL A 231       5.890  -1.397  10.998  1.00 98.88           C  
ATOM   3802  HB  VAL A 231       4.877  -1.453  11.397  1.00 98.88           H  
ATOM   3803  O   VAL A 231       6.630  -3.921   9.043  1.00 98.88           O  
ATOM   3804  CG1 VAL A 231       6.782  -2.358  11.793  1.00 98.88           C  
ATOM   3805 HG11 VAL A 231       6.832  -2.050  12.837  1.00 98.88           H  
ATOM   3806 HG12 VAL A 231       7.787  -2.378  11.372  1.00 98.88           H  
ATOM   3807 HG13 VAL A 231       6.357  -3.362  11.753  1.00 98.88           H  
ATOM   3808  CG2 VAL A 231       6.453   0.007  11.241  1.00 98.88           C  
ATOM   3809 HG21 VAL A 231       5.864   0.756  10.710  1.00 98.88           H  
ATOM   3810 HG22 VAL A 231       7.476   0.048  10.868  1.00 98.88           H  
ATOM   3811 HG23 VAL A 231       6.433   0.241  12.305  1.00 98.88           H  
ATOM   3812  N   TYR A 232       4.400  -3.626   9.061  1.00 98.26           N  
ATOM   3813  H   TYR A 232       3.636  -2.974   9.171  1.00 98.26           H  
ATOM   3814  CA  TYR A 232       4.104  -4.965   8.562  1.00 98.26           C  
ATOM   3815  HA  TYR A 232       4.665  -5.690   9.152  1.00 98.26           H  
ATOM   3816  C   TYR A 232       4.566  -5.112   7.104  1.00 98.26           C  
ATOM   3817  CB  TYR A 232       2.606  -5.262   8.738  1.00 98.26           C  
ATOM   3818  HB2 TYR A 232       2.033  -4.522   8.180  1.00 98.26           H  
ATOM   3819  HB3 TYR A 232       2.351  -5.128   9.790  1.00 98.26           H  
ATOM   3820  O   TYR A 232       5.265  -6.075   6.792  1.00 98.26           O  
ATOM   3821  CG  TYR A 232       2.177  -6.656   8.302  1.00 98.26           C  
ATOM   3822  CD1 TYR A 232       2.174  -7.007   6.937  1.00 98.26           C  
ATOM   3823  HD1 TYR A 232       2.445  -6.282   6.184  1.00 98.26           H  
ATOM   3824  CD2 TYR A 232       1.768  -7.607   9.257  1.00 98.26           C  
ATOM   3825  HD2 TYR A 232       1.716  -7.333  10.300  1.00 98.26           H  
ATOM   3826  CE1 TYR A 232       1.828  -8.304   6.527  1.00 98.26           C  
ATOM   3827  HE1 TYR A 232       1.855  -8.554   5.477  1.00 98.26           H  
ATOM   3828  CE2 TYR A 232       1.405  -8.906   8.849  1.00 98.26           C  
ATOM   3829  HE2 TYR A 232       1.084  -9.635   9.578  1.00 98.26           H  
ATOM   3830  OH  TYR A 232       1.151 -10.519   7.072  1.00 98.26           O  
ATOM   3831  HH  TYR A 232       1.267 -10.585   6.122  1.00 98.26           H  
ATOM   3832  CZ  TYR A 232       1.453  -9.262   7.484  1.00 98.26           C  
ATOM   3833  N   GLU A 233       4.213  -4.173   6.221  1.00 96.21           N  
ATOM   3834  H   GLU A 233       3.645  -3.395   6.525  1.00 96.21           H  
ATOM   3835  CA  GLU A 233       4.518  -4.267   4.791  1.00 96.21           C  
ATOM   3836  HA  GLU A 233       4.166  -5.236   4.437  1.00 96.21           H  
ATOM   3837  C   GLU A 233       6.021  -4.243   4.499  1.00 96.21           C  
ATOM   3838  CB  GLU A 233       3.753  -3.193   4.002  1.00 96.21           C  
ATOM   3839  HB2 GLU A 233       3.992  -2.202   4.387  1.00 96.21           H  
ATOM   3840  HB3 GLU A 233       2.685  -3.372   4.126  1.00 96.21           H  
ATOM   3841  O   GLU A 233       6.502  -5.115   3.779  1.00 96.21           O  
ATOM   3842  CG  GLU A 233       4.129  -3.270   2.514  1.00 96.21           C  
ATOM   3843  HG2 GLU A 233       5.043  -2.696   2.361  1.00 96.21           H  
ATOM   3844  HG3 GLU A 233       4.334  -4.309   2.257  1.00 96.21           H  
ATOM   3845  CD  GLU A 233       3.058  -2.759   1.555  1.00 96.21           C  
ATOM   3846  OE1 GLU A 233       3.065  -3.270   0.410  1.00 96.21           O  
ATOM   3847  OE2 GLU A 233       2.240  -1.903   1.948  1.00 96.21           O  
ATOM   3848  N   MET A 234       6.787  -3.342   5.119  1.00 97.19           N  
ATOM   3849  H   MET A 234       6.332  -2.639   5.684  1.00 97.19           H  
ATOM   3850  CA  MET A 234       8.251  -3.326   5.007  1.00 97.19           C  
ATOM   3851  HA  MET A 234       8.531  -3.119   3.975  1.00 97.19           H  
ATOM   3852  C   MET A 234       8.870  -4.677   5.393  1.00 97.19           C  
ATOM   3853  CB  MET A 234       8.836  -2.238   5.918  1.00 97.19           C  
ATOM   3854  HB2 MET A 234       8.391  -2.316   6.910  1.00 97.19           H  
ATOM   3855  HB3 MET A 234       9.907  -2.409   6.017  1.00 97.19           H  
ATOM   3856  O   MET A 234       9.752  -5.178   4.696  1.00 97.19           O  
ATOM   3857  CG  MET A 234       8.635  -0.821   5.371  1.00 97.19           C  
ATOM   3858  HG2 MET A 234       8.967  -0.799   4.333  1.00 97.19           H  
ATOM   3859  HG3 MET A 234       7.575  -0.567   5.386  1.00 97.19           H  
ATOM   3860  SD  MET A 234       9.565   0.450   6.276  1.00 97.19           S  
ATOM   3861  CE  MET A 234       8.820   0.347   7.924  1.00 97.19           C  
ATOM   3862  HE1 MET A 234       7.736   0.431   7.846  1.00 97.19           H  
ATOM   3863  HE2 MET A 234       9.078  -0.605   8.387  1.00 97.19           H  
ATOM   3864  HE3 MET A 234       9.201   1.162   8.540  1.00 97.19           H  
ATOM   3865  N   ALA A 235       8.398  -5.292   6.481  1.00 91.36           N  
ATOM   3866  H   ALA A 235       7.658  -4.845   7.004  1.00 91.36           H  
ATOM   3867  CA  ALA A 235       8.961  -6.537   6.993  1.00 91.36           C  
ATOM   3868  HA  ALA A 235      10.044  -6.496   6.874  1.00 91.36           H  
ATOM   3869  C   ALA A 235       8.476  -7.794   6.241  1.00 91.36           C  
ATOM   3870  CB  ALA A 235       8.659  -6.604   8.495  1.00 91.36           C  
ATOM   3871  HB1 ALA A 235       7.582  -6.606   8.659  1.00 91.36           H  
ATOM   3872  HB2 ALA A 235       9.093  -7.509   8.920  1.00 91.36           H  
ATOM   3873  HB3 ALA A 235       9.089  -5.736   8.994  1.00 91.36           H  
ATOM   3874  O   ALA A 235       9.204  -8.790   6.211  1.00 91.36           O  
ATOM   3875  N   ALA A 236       7.268  -7.785   5.661  1.00 86.40           N  
ATOM   3876  H   ALA A 236       6.705  -6.953   5.772  1.00 86.40           H  
ATOM   3877  CA  ALA A 236       6.657  -8.926   4.963  1.00 86.40           C  
ATOM   3878  HA  ALA A 236       7.127  -9.850   5.303  1.00 86.40           H  
ATOM   3879  C   ALA A 236       6.805  -8.891   3.432  1.00 86.40           C  
ATOM   3880  CB  ALA A 236       5.168  -8.993   5.332  1.00 86.40           C  
ATOM   3881  HB1 ALA A 236       5.044  -9.141   6.405  1.00 86.40           H  
ATOM   3882  HB2 ALA A 236       4.668  -8.071   5.037  1.00 86.40           H  
ATOM   3883  HB3 ALA A 236       4.698  -9.827   4.810  1.00 86.40           H  
ATOM   3884  O   ALA A 236       6.864  -9.954   2.816  1.00 86.40           O  
ATOM   3885  N   GLY A 237       6.850  -7.698   2.835  1.00 83.98           N  
ATOM   3886  H   GLY A 237       6.839  -6.872   3.416  1.00 83.98           H  
ATOM   3887  CA  GLY A 237       6.776  -7.453   1.389  1.00 83.98           C  
ATOM   3888  HA2 GLY A 237       7.413  -6.602   1.149  1.00 83.98           H  
ATOM   3889  HA3 GLY A 237       7.148  -8.327   0.855  1.00 83.98           H  
ATOM   3890  C   GLY A 237       5.373  -7.148   0.846  1.00 83.98           C  
ATOM   3891  O   GLY A 237       5.222  -6.877  -0.344  1.00 83.98           O  
ATOM   3892  N   TYR A 238       4.347  -7.205   1.699  1.00 84.27           N  
ATOM   3893  H   TYR A 238       4.554  -7.392   2.670  1.00 84.27           H  
ATOM   3894  CA  TYR A 238       2.929  -7.011   1.367  1.00 84.27           C  
ATOM   3895  HA  TYR A 238       2.849  -6.253   0.588  1.00 84.27           H  
ATOM   3896  C   TYR A 238       2.148  -6.535   2.608  1.00 84.27           C  
ATOM   3897  CB  TYR A 238       2.343  -8.336   0.844  1.00 84.27           C  
ATOM   3898  HB2 TYR A 238       1.291  -8.186   0.600  1.00 84.27           H  
ATOM   3899  HB3 TYR A 238       2.846  -8.590  -0.089  1.00 84.27           H  
ATOM   3900  O   TYR A 238       2.556  -6.867   3.725  1.00 84.27           O  
ATOM   3901  CG  TYR A 238       2.461  -9.520   1.795  1.00 84.27           C  
ATOM   3902  CD1 TYR A 238       3.618 -10.322   1.773  1.00 84.27           C  
ATOM   3903  HD1 TYR A 238       4.421 -10.086   1.089  1.00 84.27           H  
ATOM   3904  CD2 TYR A 238       1.415  -9.826   2.690  1.00 84.27           C  
ATOM   3905  HD2 TYR A 238       0.527  -9.212   2.699  1.00 84.27           H  
ATOM   3906  CE1 TYR A 238       3.737 -11.424   2.638  1.00 84.27           C  
ATOM   3907  HE1 TYR A 238       4.639 -12.019   2.613  1.00 84.27           H  
ATOM   3908  CE2 TYR A 238       1.524 -10.934   3.555  1.00 84.27           C  
ATOM   3909  HE2 TYR A 238       0.709 -11.188   4.216  1.00 84.27           H  
ATOM   3910  OH  TYR A 238       2.800 -12.806   4.354  1.00 84.27           O  
ATOM   3911  HH  TYR A 238       3.621 -13.265   4.163  1.00 84.27           H  
ATOM   3912  CZ  TYR A 238       2.687 -11.733   3.528  1.00 84.27           C  
ATOM   3913  N   PRO A 239       1.030  -5.797   2.468  1.00 91.01           N  
ATOM   3914  CA  PRO A 239       0.315  -5.237   3.613  1.00 91.01           C  
ATOM   3915  HA  PRO A 239       1.045  -4.812   4.301  1.00 91.01           H  
ATOM   3916  C   PRO A 239      -0.509  -6.293   4.381  1.00 91.01           C  
ATOM   3917  CB  PRO A 239      -0.529  -4.090   3.045  1.00 91.01           C  
ATOM   3918  HB2 PRO A 239       0.056  -3.170   3.061  1.00 91.01           H  
ATOM   3919  HB3 PRO A 239      -1.464  -3.947   3.587  1.00 91.01           H  
ATOM   3920  O   PRO A 239      -0.919  -7.309   3.815  1.00 91.01           O  
ATOM   3921  CG  PRO A 239      -0.782  -4.496   1.595  1.00 91.01           C  
ATOM   3922  HG2 PRO A 239      -0.873  -3.622   0.949  1.00 91.01           H  
ATOM   3923  HG3 PRO A 239      -1.686  -5.102   1.543  1.00 91.01           H  
ATOM   3924  CD  PRO A 239       0.438  -5.337   1.218  1.00 91.01           C  
ATOM   3925  HD2 PRO A 239       0.132  -6.175   0.592  1.00 91.01           H  
ATOM   3926  HD3 PRO A 239       1.147  -4.713   0.675  1.00 91.01           H  
ATOM   3927  N   PRO A 240      -0.813  -6.069   5.676  1.00 91.19           N  
ATOM   3928  CA  PRO A 240      -1.518  -7.024   6.543  1.00 91.19           C  
ATOM   3929  HA  PRO A 240      -0.966  -7.963   6.582  1.00 91.19           H  
ATOM   3930  C   PRO A 240      -2.952  -7.334   6.099  1.00 91.19           C  
ATOM   3931  CB  PRO A 240      -1.527  -6.377   7.935  1.00 91.19           C  
ATOM   3932  HB2 PRO A 240      -2.446  -6.581   8.484  1.00 91.19           H  
ATOM   3933  HB3 PRO A 240      -0.670  -6.732   8.508  1.00 91.19           H  
ATOM   3934  O   PRO A 240      -3.486  -8.393   6.439  1.00 91.19           O  
ATOM   3935  CG  PRO A 240      -1.366  -4.884   7.657  1.00 91.19           C  
ATOM   3936  HG2 PRO A 240      -2.333  -4.440   7.421  1.00 91.19           H  
ATOM   3937  HG3 PRO A 240      -0.897  -4.364   8.493  1.00 91.19           H  
ATOM   3938  CD  PRO A 240      -0.485  -4.864   6.413  1.00 91.19           C  
ATOM   3939  HD2 PRO A 240      -0.680  -3.975   5.814  1.00 91.19           H  
ATOM   3940  HD3 PRO A 240       0.569  -4.881   6.692  1.00 91.19           H  
ATOM   3941  N   PHE A 241      -3.578  -6.417   5.359  1.00 87.91           N  
ATOM   3942  H   PHE A 241      -3.077  -5.571   5.130  1.00 87.91           H  
ATOM   3943  CA  PHE A 241      -4.976  -6.506   4.946  1.00 87.91           C  
ATOM   3944  HA  PHE A 241      -5.373  -7.465   5.278  1.00 87.91           H  
ATOM   3945  C   PHE A 241      -5.165  -6.508   3.430  1.00 87.91           C  
ATOM   3946  CB  PHE A 241      -5.810  -5.420   5.635  1.00 87.91           C  
ATOM   3947  HB2 PHE A 241      -5.506  -4.444   5.255  1.00 87.91           H  
ATOM   3948  HB3 PHE A 241      -6.856  -5.566   5.366  1.00 87.91           H  
ATOM   3949  O   PHE A 241      -6.239  -6.138   2.974  1.00 87.91           O  
ATOM   3950  CG  PHE A 241      -5.721  -5.426   7.145  1.00 87.91           C  
ATOM   3951  CD1 PHE A 241      -6.298  -6.474   7.888  1.00 87.91           C  
ATOM   3952  HD1 PHE A 241      -6.780  -7.293   7.375  1.00 87.91           H  
ATOM   3953  CD2 PHE A 241      -5.065  -4.377   7.810  1.00 87.91           C  
ATOM   3954  HD2 PHE A 241      -4.631  -3.564   7.248  1.00 87.91           H  
ATOM   3955  CE1 PHE A 241      -6.257  -6.454   9.293  1.00 87.91           C  
ATOM   3956  HE1 PHE A 241      -6.723  -7.246   9.860  1.00 87.91           H  
ATOM   3957  CE2 PHE A 241      -4.993  -4.376   9.211  1.00 87.91           C  
ATOM   3958  HE2 PHE A 241      -4.490  -3.564   9.714  1.00 87.91           H  
ATOM   3959  CZ  PHE A 241      -5.611  -5.395   9.955  1.00 87.91           C  
ATOM   3960  HZ  PHE A 241      -5.582  -5.359  11.034  1.00 87.91           H  
ATOM   3961  N   PHE A 242      -4.185  -6.980   2.653  1.00 81.16           N  
ATOM   3962  H   PHE A 242      -3.301  -7.243   3.064  1.00 81.16           H  
ATOM   3963  CA  PHE A 242      -4.367  -7.151   1.209  1.00 81.16           C  
ATOM   3964  HA  PHE A 242      -4.546  -6.164   0.784  1.00 81.16           H  
ATOM   3965  C   PHE A 242      -5.580  -8.040   0.884  1.00 81.16           C  
ATOM   3966  CB  PHE A 242      -3.096  -7.714   0.551  1.00 81.16           C  
ATOM   3967  HB2 PHE A 242      -3.142  -7.485  -0.514  1.00 81.16           H  
ATOM   3968  HB3 PHE A 242      -2.222  -7.198   0.946  1.00 81.16           H  
ATOM   3969  O   PHE A 242      -5.830  -9.076   1.514  1.00 81.16           O  
ATOM   3970  CG  PHE A 242      -2.887  -9.212   0.711  1.00 81.16           C  
ATOM   3971  CD1 PHE A 242      -2.403  -9.733   1.925  1.00 81.16           C  
ATOM   3972  HD1 PHE A 242      -2.178  -9.069   2.746  1.00 81.16           H  
ATOM   3973  CD2 PHE A 242      -3.174 -10.087  -0.354  1.00 81.16           C  
ATOM   3974  HD2 PHE A 242      -3.528  -9.695  -1.296  1.00 81.16           H  
ATOM   3975  CE1 PHE A 242      -2.186 -11.114   2.071  1.00 81.16           C  
ATOM   3976  HE1 PHE A 242      -1.779 -11.498   2.995  1.00 81.16           H  
ATOM   3977  CE2 PHE A 242      -2.964 -11.471  -0.208  1.00 81.16           C  
ATOM   3978  HE2 PHE A 242      -3.152 -12.129  -1.042  1.00 81.16           H  
ATOM   3979  CZ  PHE A 242      -2.463 -11.984   1.002  1.00 81.16           C  
ATOM   3980  HZ  PHE A 242      -2.266 -13.041   1.096  1.00 81.16           H  
ATOM   3981  N   ALA A 243      -6.322  -7.649  -0.138  1.00 73.11           N  
ATOM   3982  H   ALA A 243      -6.095  -6.759  -0.559  1.00 73.11           H  
ATOM   3983  CA  ALA A 243      -7.215  -8.459  -0.954  1.00 73.11           C  
ATOM   3984  HA  ALA A 243      -6.800  -9.457  -1.092  1.00 73.11           H  
ATOM   3985  C   ALA A 243      -7.285  -7.754  -2.305  1.00 73.11           C  
ATOM   3986  CB  ALA A 243      -8.625  -8.521  -0.338  1.00 73.11           C  
ATOM   3987  HB1 ALA A 243      -8.576  -8.536   0.750  1.00 73.11           H  
ATOM   3988  HB2 ALA A 243      -9.181  -7.625  -0.614  1.00 73.11           H  
ATOM   3989  HB3 ALA A 243      -9.162  -9.387  -0.723  1.00 73.11           H  
ATOM   3990  O   ALA A 243      -6.915  -6.591  -2.395  1.00 73.11           O  
ATOM   3991  N   ASP A 244      -7.859  -8.394  -3.309  1.00 61.89           N  
ATOM   3992  H   ASP A 244      -8.055  -9.384  -3.271  1.00 61.89           H  
ATOM   3993  CA  ASP A 244      -7.997  -7.732  -4.601  1.00 61.89           C  
ATOM   3994  HA  ASP A 244      -7.039  -7.271  -4.843  1.00 61.89           H  
ATOM   3995  C   ASP A 244      -9.028  -6.563  -4.536  1.00 61.89           C  
ATOM   3996  CB  ASP A 244      -8.235  -8.811  -5.683  1.00 61.89           C  
ATOM   3997  HB2 ASP A 244      -7.924  -8.422  -6.652  1.00 61.89           H  
ATOM   3998  HB3 ASP A 244      -9.302  -9.026  -5.740  1.00 61.89           H  
ATOM   3999  O   ASP A 244      -9.024  -5.738  -5.432  1.00 61.89           O  
ATOM   4000  CG  ASP A 244      -7.480 -10.129  -5.379  1.00 61.89           C  
ATOM   4001  OD1 ASP A 244      -6.246 -10.203  -5.567  1.00 61.89           O  
ATOM   4002  OD2 ASP A 244      -8.118 -11.048  -4.812  1.00 61.89           O  
ATOM   4003  N   GLN A 245      -9.883  -6.445  -3.481  1.00 64.66           N  
ATOM   4004  H   GLN A 245      -9.740  -7.080  -2.708  1.00 64.66           H  
ATOM   4005  CA  GLN A 245     -10.817  -5.302  -3.297  1.00 64.66           C  
ATOM   4006  HA  GLN A 245     -10.696  -4.683  -4.185  1.00 64.66           H  
ATOM   4007  C   GLN A 245     -10.515  -4.382  -2.137  1.00 64.66           C  
ATOM   4008  CB  GLN A 245     -12.346  -5.592  -3.092  1.00 64.66           C  
ATOM   4009  HB2 GLN A 245     -12.863  -4.936  -3.792  1.00 64.66           H  
ATOM   4010  HB3 GLN A 245     -12.683  -5.195  -2.135  1.00 64.66           H  
ATOM   4011  O   GLN A 245     -10.526  -4.898  -1.022  1.00 64.66           O  
ATOM   4012  CG  GLN A 245     -12.966  -6.980  -3.114  1.00 64.66           C  
ATOM   4013  HG2 GLN A 245     -12.291  -7.557  -3.746  1.00 64.66           H  
ATOM   4014  HG3 GLN A 245     -12.895  -7.406  -2.113  1.00 64.66           H  
ATOM   4015  CD  GLN A 245     -14.426  -7.124  -3.613  1.00 64.66           C  
ATOM   4016  NE2 GLN A 245     -15.098  -8.237  -3.478  1.00 64.66           N  
ATOM   4017 HE21 GLN A 245     -15.997  -8.187  -3.934  1.00 64.66           H  
ATOM   4018 HE22 GLN A 245     -14.611  -9.090  -3.244  1.00 64.66           H  
ATOM   4019  OE1 GLN A 245     -15.066  -6.258  -4.155  1.00 64.66           O  
ATOM   4020  N   PRO A 246     -10.679  -3.056  -2.327  1.00 75.27           N  
ATOM   4021  CA  PRO A 246     -11.181  -2.137  -1.311  1.00 75.27           C  
ATOM   4022  HA  PRO A 246     -10.337  -1.849  -0.684  1.00 75.27           H  
ATOM   4023  C   PRO A 246     -12.268  -2.724  -0.391  1.00 75.27           C  
ATOM   4024  CB  PRO A 246     -11.631  -0.899  -2.089  1.00 75.27           C  
ATOM   4025  HB2 PRO A 246     -12.634  -1.044  -2.491  1.00 75.27           H  
ATOM   4026  HB3 PRO A 246     -11.589   0.001  -1.476  1.00 75.27           H  
ATOM   4027  O   PRO A 246     -12.014  -2.849   0.795  1.00 75.27           O  
ATOM   4028  CG  PRO A 246     -10.617  -0.841  -3.233  1.00 75.27           C  
ATOM   4029  HG2 PRO A 246     -11.024  -0.338  -4.110  1.00 75.27           H  
ATOM   4030  HG3 PRO A 246      -9.712  -0.338  -2.891  1.00 75.27           H  
ATOM   4031  CD  PRO A 246     -10.295  -2.308  -3.523  1.00 75.27           C  
ATOM   4032  HD2 PRO A 246     -10.849  -2.646  -4.399  1.00 75.27           H  
ATOM   4033  HD3 PRO A 246      -9.229  -2.423  -3.718  1.00 75.27           H  
ATOM   4034  N   ILE A 247     -13.440  -3.197  -0.850  1.00 71.39           N  
ATOM   4035  H   ILE A 247     -13.650  -3.127  -1.836  1.00 71.39           H  
ATOM   4036  CA  ILE A 247     -14.459  -3.708   0.103  1.00 71.39           C  
ATOM   4037  HA  ILE A 247     -14.550  -2.928   0.859  1.00 71.39           H  
ATOM   4038  C   ILE A 247     -14.052  -4.971   0.897  1.00 71.39           C  
ATOM   4039  CB  ILE A 247     -15.860  -3.833  -0.535  1.00 71.39           C  
ATOM   4040  HB  ILE A 247     -16.031  -2.953  -1.153  1.00 71.39           H  
ATOM   4041  O   ILE A 247     -14.393  -5.047   2.074  1.00 71.39           O  
ATOM   4042  CG1 ILE A 247     -17.001  -3.921   0.502  1.00 71.39           C  
ATOM   4043 HG12 ILE A 247     -17.922  -4.170  -0.025  1.00 71.39           H  
ATOM   4044 HG13 ILE A 247     -16.813  -4.724   1.215  1.00 71.39           H  
ATOM   4045  CG2 ILE A 247     -15.944  -5.063  -1.437  1.00 71.39           C  
ATOM   4046 HG21 ILE A 247     -16.803  -4.989  -2.104  1.00 71.39           H  
ATOM   4047 HG22 ILE A 247     -15.041  -5.086  -2.047  1.00 71.39           H  
ATOM   4048 HG23 ILE A 247     -16.016  -5.979  -0.852  1.00 71.39           H  
ATOM   4049  CD1 ILE A 247     -17.260  -2.617   1.260  1.00 71.39           C  
ATOM   4050 HD11 ILE A 247     -16.439  -2.413   1.947  1.00 71.39           H  
ATOM   4051 HD12 ILE A 247     -18.182  -2.712   1.834  1.00 71.39           H  
ATOM   4052 HD13 ILE A 247     -17.369  -1.792   0.556  1.00 71.39           H  
ATOM   4053  N   GLN A 248     -13.301  -5.943   0.349  1.00 74.88           N  
ATOM   4054  H   GLN A 248     -12.926  -5.800  -0.577  1.00 74.88           H  
ATOM   4055  CA  GLN A 248     -12.830  -7.090   1.158  1.00 74.88           C  
ATOM   4056  HA  GLN A 248     -13.597  -7.302   1.902  1.00 74.88           H  
ATOM   4057  C   GLN A 248     -11.555  -6.774   1.957  1.00 74.88           C  
ATOM   4058  CB  GLN A 248     -12.667  -8.399   0.366  1.00 74.88           C  
ATOM   4059  HB2 GLN A 248     -11.957  -8.258  -0.449  1.00 74.88           H  
ATOM   4060  HB3 GLN A 248     -12.233  -9.141   1.036  1.00 74.88           H  
ATOM   4061  O   GLN A 248     -11.340  -7.395   2.996  1.00 74.88           O  
ATOM   4062  CG  GLN A 248     -14.007  -8.965  -0.139  1.00 74.88           C  
ATOM   4063  HG2 GLN A 248     -14.654  -9.166   0.715  1.00 74.88           H  
ATOM   4064  HG3 GLN A 248     -14.511  -8.223  -0.759  1.00 74.88           H  
ATOM   4065  CD  GLN A 248     -13.847 -10.265  -0.927  1.00 74.88           C  
ATOM   4066  NE2 GLN A 248     -14.765 -10.585  -1.814  1.00 74.88           N  
ATOM   4067 HE21 GLN A 248     -14.609 -11.447  -2.318  1.00 74.88           H  
ATOM   4068 HE22 GLN A 248     -15.601 -10.024  -1.891  1.00 74.88           H  
ATOM   4069  OE1 GLN A 248     -12.913 -11.033  -0.762  1.00 74.88           O  
ATOM   4070  N   ILE A 249     -10.751  -5.792   1.540  1.00 83.57           N  
ATOM   4071  H   ILE A 249     -10.938  -5.359   0.647  1.00 83.57           H  
ATOM   4072  CA  ILE A 249      -9.741  -5.122   2.369  1.00 83.57           C  
ATOM   4073  HA  ILE A 249      -9.025  -5.854   2.744  1.00 83.57           H  
ATOM   4074  C   ILE A 249     -10.459  -4.506   3.578  1.00 83.57           C  
ATOM   4075  CB  ILE A 249      -8.956  -4.064   1.541  1.00 83.57           C  
ATOM   4076  HB  ILE A 249      -9.669  -3.467   0.972  1.00 83.57           H  
ATOM   4077  O   ILE A 249     -10.114  -4.817   4.712  1.00 83.57           O  
ATOM   4078  CG1 ILE A 249      -7.966  -4.698   0.537  1.00 83.57           C  
ATOM   4079 HG12 ILE A 249      -7.077  -5.050   1.060  1.00 83.57           H  
ATOM   4080 HG13 ILE A 249      -8.421  -5.562   0.052  1.00 83.57           H  
ATOM   4081  CG2 ILE A 249      -8.201  -3.090   2.451  1.00 83.57           C  
ATOM   4082 HG21 ILE A 249      -7.537  -3.631   3.125  1.00 83.57           H  
ATOM   4083 HG22 ILE A 249      -7.614  -2.391   1.856  1.00 83.57           H  
ATOM   4084 HG23 ILE A 249      -8.906  -2.479   3.015  1.00 83.57           H  
ATOM   4085  CD1 ILE A 249      -7.489  -3.728  -0.550  1.00 83.57           C  
ATOM   4086 HD11 ILE A 249      -8.331  -3.299  -1.093  1.00 83.57           H  
ATOM   4087 HD12 ILE A 249      -6.924  -2.908  -0.107  1.00 83.57           H  
ATOM   4088 HD13 ILE A 249      -6.842  -4.253  -1.253  1.00 83.57           H  
ATOM   4089  N   TYR A 250     -11.538  -3.748   3.370  1.00 86.24           N  
ATOM   4090  H   TYR A 250     -11.740  -3.477   2.418  1.00 86.24           H  
ATOM   4091  CA  TYR A 250     -12.342  -3.132   4.427  1.00 86.24           C  
ATOM   4092  HA  TYR A 250     -11.681  -2.531   5.051  1.00 86.24           H  
ATOM   4093  C   TYR A 250     -13.000  -4.171   5.351  1.00 86.24           C  
ATOM   4094  CB  TYR A 250     -13.390  -2.199   3.792  1.00 86.24           C  
ATOM   4095  HB2 TYR A 250     -14.066  -2.807   3.191  1.00 86.24           H  
ATOM   4096  HB3 TYR A 250     -14.000  -1.766   4.585  1.00 86.24           H  
ATOM   4097  O   TYR A 250     -12.943  -4.033   6.574  1.00 86.24           O  
ATOM   4098  CG  TYR A 250     -12.880  -1.060   2.915  1.00 86.24           C  
ATOM   4099  CD1 TYR A 250     -11.565  -0.561   3.022  1.00 86.24           C  
ATOM   4100  HD1 TYR A 250     -10.871  -0.953   3.752  1.00 86.24           H  
ATOM   4101  CD2 TYR A 250     -13.734  -0.526   1.930  1.00 86.24           C  
ATOM   4102  HD2 TYR A 250     -14.739  -0.911   1.838  1.00 86.24           H  
ATOM   4103  CE1 TYR A 250     -11.116   0.447   2.152  1.00 86.24           C  
ATOM   4104  HE1 TYR A 250     -10.104   0.814   2.229  1.00 86.24           H  
ATOM   4105  CE2 TYR A 250     -13.292   0.491   1.061  1.00 86.24           C  
ATOM   4106  HE2 TYR A 250     -13.952   0.895   0.308  1.00 86.24           H  
ATOM   4107  OH  TYR A 250     -11.538   1.986   0.371  1.00 86.24           O  
ATOM   4108  HH  TYR A 250     -12.215   2.335  -0.214  1.00 86.24           H  
ATOM   4109  CZ  TYR A 250     -11.978   0.990   1.181  1.00 86.24           C  
ATOM   4110  N   GLU A 251     -13.554  -5.265   4.813  1.00 80.46           N  
ATOM   4111  H   GLU A 251     -13.656  -5.302   3.808  1.00 80.46           H  
ATOM   4112  CA  GLU A 251     -14.034  -6.394   5.626  1.00 80.46           C  
ATOM   4113  HA  GLU A 251     -14.782  -6.025   6.328  1.00 80.46           H  
ATOM   4114  C   GLU A 251     -12.907  -7.029   6.461  1.00 80.46           C  
ATOM   4115  CB  GLU A 251     -14.684  -7.484   4.756  1.00 80.46           C  
ATOM   4116  HB2 GLU A 251     -14.004  -7.740   3.943  1.00 80.46           H  
ATOM   4117  HB3 GLU A 251     -14.809  -8.373   5.374  1.00 80.46           H  
ATOM   4118  O   GLU A 251     -13.131  -7.374   7.625  1.00 80.46           O  
ATOM   4119  CG  GLU A 251     -16.070  -7.115   4.199  1.00 80.46           C  
ATOM   4120  HG2 GLU A 251     -15.999  -6.215   3.589  1.00 80.46           H  
ATOM   4121  HG3 GLU A 251     -16.719  -6.887   5.044  1.00 80.46           H  
ATOM   4122  CD  GLU A 251     -16.709  -8.247   3.370  1.00 80.46           C  
ATOM   4123  OE1 GLU A 251     -17.926  -8.139   3.093  1.00 80.46           O  
ATOM   4124  OE2 GLU A 251     -16.018  -9.252   3.073  1.00 80.46           O  
ATOM   4125  N   LYS A 252     -11.690  -7.164   5.909  1.00 85.70           N  
ATOM   4126  H   LYS A 252     -11.570  -6.859   4.954  1.00 85.70           H  
ATOM   4127  CA  LYS A 252     -10.509  -7.674   6.628  1.00 85.70           C  
ATOM   4128  HA  LYS A 252     -10.786  -8.598   7.135  1.00 85.70           H  
ATOM   4129  C   LYS A 252     -10.055  -6.703   7.726  1.00 85.70           C  
ATOM   4130  CB  LYS A 252      -9.370  -7.988   5.637  1.00 85.70           C  
ATOM   4131  HB2 LYS A 252      -9.247  -7.155   4.945  1.00 85.70           H  
ATOM   4132  HB3 LYS A 252      -8.439  -8.097   6.192  1.00 85.70           H  
ATOM   4133  O   LYS A 252      -9.944  -7.146   8.873  1.00 85.70           O  
ATOM   4134  CG  LYS A 252      -9.586  -9.288   4.843  1.00 85.70           C  
ATOM   4135  HG2 LYS A 252     -10.595  -9.317   4.433  1.00 85.70           H  
ATOM   4136  HG3 LYS A 252      -9.468 -10.138   5.516  1.00 85.70           H  
ATOM   4137  CD  LYS A 252      -8.566  -9.393   3.698  1.00 85.70           C  
ATOM   4138  HD2 LYS A 252      -7.556  -9.370   4.108  1.00 85.70           H  
ATOM   4139  HD3 LYS A 252      -8.686  -8.532   3.041  1.00 85.70           H  
ATOM   4140  CE  LYS A 252      -8.774 -10.688   2.900  1.00 85.70           C  
ATOM   4141  HE2 LYS A 252      -9.786 -10.687   2.495  1.00 85.70           H  
ATOM   4142  HE3 LYS A 252      -8.675 -11.530   3.585  1.00 85.70           H  
ATOM   4143  NZ  LYS A 252      -7.789 -10.818   1.798  1.00 85.70           N  
ATOM   4144  HZ1 LYS A 252      -7.792 -11.719   1.343  1.00 85.70           H  
ATOM   4145  HZ2 LYS A 252      -6.853 -10.576   2.092  1.00 85.70           H  
ATOM   4146  HZ3 LYS A 252      -7.954 -10.111   1.095  1.00 85.70           H  
ATOM   4147  N   ILE A 253      -9.879  -5.418   7.408  1.00 92.67           N  
ATOM   4148  H   ILE A 253     -10.002  -5.173   6.436  1.00 92.67           H  
ATOM   4149  CA  ILE A 253      -9.488  -4.324   8.317  1.00 92.67           C  
ATOM   4150  HA  ILE A 253      -8.492  -4.526   8.712  1.00 92.67           H  
ATOM   4151  C   ILE A 253     -10.438  -4.249   9.510  1.00 92.67           C  
ATOM   4152  CB  ILE A 253      -9.439  -2.973   7.550  1.00 92.67           C  
ATOM   4153  HB  ILE A 253     -10.319  -2.906   6.910  1.00 92.67           H  
ATOM   4154  O   ILE A 253     -10.016  -4.429  10.652  1.00 92.67           O  
ATOM   4155  CG1 ILE A 253      -8.184  -2.922   6.657  1.00 92.67           C  
ATOM   4156 HG12 ILE A 253      -7.295  -2.850   7.283  1.00 92.67           H  
ATOM   4157 HG13 ILE A 253      -8.124  -3.846   6.082  1.00 92.67           H  
ATOM   4158  CG2 ILE A 253      -9.468  -1.767   8.507  1.00 92.67           C  
ATOM   4159 HG21 ILE A 253      -8.736  -1.895   9.305  1.00 92.67           H  
ATOM   4160 HG22 ILE A 253      -9.225  -0.845   7.979  1.00 92.67           H  
ATOM   4161 HG23 ILE A 253     -10.460  -1.641   8.941  1.00 92.67           H  
ATOM   4162  CD1 ILE A 253      -8.166  -1.768   5.650  1.00 92.67           C  
ATOM   4163 HD11 ILE A 253      -8.008  -0.813   6.149  1.00 92.67           H  
ATOM   4164 HD12 ILE A 253      -7.343  -1.916   4.950  1.00 92.67           H  
ATOM   4165 HD13 ILE A 253      -9.111  -1.736   5.107  1.00 92.67           H  
ATOM   4166  N   VAL A 254     -11.740  -4.074   9.260  1.00 89.23           N  
ATOM   4167  H   VAL A 254     -12.034  -3.956   8.301  1.00 89.23           H  
ATOM   4168  CA  VAL A 254     -12.737  -3.908  10.330  1.00 89.23           C  
ATOM   4169  HA  VAL A 254     -12.344  -3.179  11.038  1.00 89.23           H  
ATOM   4170  C   VAL A 254     -12.927  -5.212  11.124  1.00 89.23           C  
ATOM   4171  CB  VAL A 254     -14.055  -3.332   9.765  1.00 89.23           C  
ATOM   4172  HB  VAL A 254     -14.486  -4.050   9.067  1.00 89.23           H  
ATOM   4173  O   VAL A 254     -13.415  -5.186  12.250  1.00 89.23           O  
ATOM   4174  CG1 VAL A 254     -15.088  -3.004  10.852  1.00 89.23           C  
ATOM   4175 HG11 VAL A 254     -15.361  -3.879  11.442  1.00 89.23           H  
ATOM   4176 HG12 VAL A 254     -15.993  -2.616  10.384  1.00 89.23           H  
ATOM   4177 HG13 VAL A 254     -14.678  -2.253  11.527  1.00 89.23           H  
ATOM   4178  CG2 VAL A 254     -13.836  -2.001   9.030  1.00 89.23           C  
ATOM   4179 HG21 VAL A 254     -13.124  -2.111   8.213  1.00 89.23           H  
ATOM   4180 HG22 VAL A 254     -13.459  -1.243   9.717  1.00 89.23           H  
ATOM   4181 HG23 VAL A 254     -14.780  -1.653   8.609  1.00 89.23           H  
ATOM   4182  N   SER A 255     -12.501  -6.372  10.602  1.00 84.32           N  
ATOM   4183  H   SER A 255     -12.128  -6.364   9.663  1.00 84.32           H  
ATOM   4184  CA  SER A 255     -12.458  -7.617  11.386  1.00 84.32           C  
ATOM   4185  HA  SER A 255     -13.360  -7.644  11.997  1.00 84.32           H  
ATOM   4186  C   SER A 255     -11.273  -7.722  12.361  1.00 84.32           C  
ATOM   4187  CB  SER A 255     -12.504  -8.849  10.477  1.00 84.32           C  
ATOM   4188  HB2 SER A 255     -12.898  -9.680  11.062  1.00 84.32           H  
ATOM   4189  HB3 SER A 255     -13.190  -8.676   9.649  1.00 84.32           H  
ATOM   4190  O   SER A 255     -11.299  -8.605  13.223  1.00 84.32           O  
ATOM   4191  OG  SER A 255     -11.227  -9.230   9.996  1.00 84.32           O  
ATOM   4192  HG  SER A 255     -10.851  -8.480   9.529  1.00 84.32           H  
ATOM   4193  N   GLY A 256     -10.232  -6.890  12.205  1.00 88.93           N  
ATOM   4194  H   GLY A 256     -10.303  -6.172  11.499  1.00 88.93           H  
ATOM   4195  CA  GLY A 256      -9.028  -6.847  13.050  1.00 88.93           C  
ATOM   4196  HA2 GLY A 256      -8.436  -5.981  12.755  1.00 88.93           H  
ATOM   4197  HA3 GLY A 256      -9.332  -6.709  14.087  1.00 88.93           H  
ATOM   4198  C   GLY A 256      -8.112  -8.081  12.993  1.00 88.93           C  
ATOM   4199  O   GLY A 256      -7.225  -8.232  13.831  1.00 88.93           O  
ATOM   4200  N   LYS A 257      -8.326  -9.017  12.059  1.00 83.21           N  
ATOM   4201  H   LYS A 257      -9.041  -8.825  11.372  1.00 83.21           H  
ATOM   4202  CA  LYS A 257      -7.682 -10.349  12.072  1.00 83.21           C  
ATOM   4203  HA  LYS A 257      -7.389 -10.575  13.097  1.00 83.21           H  
ATOM   4204  C   LYS A 257      -6.377 -10.403  11.278  1.00 83.21           C  
ATOM   4205  CB  LYS A 257      -8.685 -11.425  11.636  1.00 83.21           C  
ATOM   4206  HB2 LYS A 257      -9.180 -11.091  10.724  1.00 83.21           H  
ATOM   4207  HB3 LYS A 257      -8.165 -12.359  11.425  1.00 83.21           H  
ATOM   4208  O   LYS A 257      -6.297 -11.071  10.248  1.00 83.21           O  
ATOM   4209  CG  LYS A 257      -9.707 -11.693  12.746  1.00 83.21           C  
ATOM   4210  HG2 LYS A 257      -9.246 -12.287  13.536  1.00 83.21           H  
ATOM   4211  HG3 LYS A 257     -10.032 -10.746  13.177  1.00 83.21           H  
ATOM   4212  CD  LYS A 257     -10.925 -12.425  12.185  1.00 83.21           C  
ATOM   4213  HD2 LYS A 257     -11.259 -11.892  11.295  1.00 83.21           H  
ATOM   4214  HD3 LYS A 257     -10.663 -13.448  11.918  1.00 83.21           H  
ATOM   4215  CE  LYS A 257     -12.042 -12.398  13.231  1.00 83.21           C  
ATOM   4216  HE2 LYS A 257     -12.033 -11.411  13.693  1.00 83.21           H  
ATOM   4217  HE3 LYS A 257     -11.832 -13.135  14.006  1.00 83.21           H  
ATOM   4218  NZ  LYS A 257     -13.363 -12.622  12.597  1.00 83.21           N  
ATOM   4219  HZ1 LYS A 257     -13.416 -13.525  12.147  1.00 83.21           H  
ATOM   4220  HZ2 LYS A 257     -13.507 -11.910  11.894  1.00 83.21           H  
ATOM   4221  HZ3 LYS A 257     -14.114 -12.516  13.263  1.00 83.21           H  
ATOM   4222  N   VAL A 258      -5.338  -9.765  11.809  1.00 88.86           N  
ATOM   4223  H   VAL A 258      -5.498  -9.201  12.631  1.00 88.86           H  
ATOM   4224  CA  VAL A 258      -3.971  -9.874  11.275  1.00 88.86           C  
ATOM   4225  HA  VAL A 258      -4.012  -9.660  10.207  1.00 88.86           H  
ATOM   4226  C   VAL A 258      -3.426 -11.298  11.465  1.00 88.86           C  
ATOM   4227  CB  VAL A 258      -3.023  -8.839  11.916  1.00 88.86           C  
ATOM   4228  HB  VAL A 258      -2.868  -9.093  12.965  1.00 88.86           H  
ATOM   4229  O   VAL A 258      -3.521 -11.883  12.548  1.00 88.86           O  
ATOM   4230  CG1 VAL A 258      -1.666  -8.816  11.202  1.00 88.86           C  
ATOM   4231 HG11 VAL A 258      -1.124  -9.744  11.381  1.00 88.86           H  
ATOM   4232 HG12 VAL A 258      -1.060  -7.993  11.583  1.00 88.86           H  
ATOM   4233 HG13 VAL A 258      -1.800  -8.674  10.130  1.00 88.86           H  
ATOM   4234  CG2 VAL A 258      -3.594  -7.419  11.847  1.00 88.86           C  
ATOM   4235 HG21 VAL A 258      -3.705  -7.118  10.805  1.00 88.86           H  
ATOM   4236 HG22 VAL A 258      -4.555  -7.351  12.356  1.00 88.86           H  
ATOM   4237 HG23 VAL A 258      -2.914  -6.728  12.345  1.00 88.86           H  
ATOM   4238  N   ARG A 259      -2.815 -11.857  10.416  1.00 82.56           N  
ATOM   4239  H   ARG A 259      -2.748 -11.294   9.580  1.00 82.56           H  
ATOM   4240  CA  ARG A 259      -1.903 -13.012  10.496  1.00 82.56           C  
ATOM   4241  HA  ARG A 259      -1.963 -13.471  11.483  1.00 82.56           H  
ATOM   4242  C   ARG A 259      -0.485 -12.493  10.299  1.00 82.56           C  
ATOM   4243  CB  ARG A 259      -2.229 -14.048   9.412  1.00 82.56           C  
ATOM   4244  HB2 ARG A 259      -1.435 -14.795   9.401  1.00 82.56           H  
ATOM   4245  HB3 ARG A 259      -2.238 -13.554   8.441  1.00 82.56           H  
ATOM   4246  O   ARG A 259      -0.301 -11.604   9.489  1.00 82.56           O  
ATOM   4247  CG  ARG A 259      -3.567 -14.762   9.632  1.00 82.56           C  
ATOM   4248  HG2 ARG A 259      -4.382 -14.038   9.613  1.00 82.56           H  
ATOM   4249  HG3 ARG A 259      -3.553 -15.266  10.599  1.00 82.56           H  
ATOM   4250  CD  ARG A 259      -3.765 -15.792   8.513  1.00 82.56           C  
ATOM   4251  HD2 ARG A 259      -3.833 -15.262   7.563  1.00 82.56           H  
ATOM   4252  HD3 ARG A 259      -2.893 -16.445   8.484  1.00 82.56           H  
ATOM   4253  NE  ARG A 259      -4.977 -16.608   8.715  1.00 82.56           N  
ATOM   4254  HE  ARG A 259      -5.577 -16.340   9.482  1.00 82.56           H  
ATOM   4255  NH1 ARG A 259      -4.663 -18.011   6.921  1.00 82.56           N  
ATOM   4256 HH11 ARG A 259      -4.949 -18.788   6.343  1.00 82.56           H  
ATOM   4257 HH12 ARG A 259      -3.843 -17.483   6.655  1.00 82.56           H  
ATOM   4258  NH2 ARG A 259      -6.424 -18.308   8.250  1.00 82.56           N  
ATOM   4259 HH21 ARG A 259      -6.683 -19.086   7.660  1.00 82.56           H  
ATOM   4260 HH22 ARG A 259      -6.987 -18.053   9.049  1.00 82.56           H  
ATOM   4261  CZ  ARG A 259      -5.347 -17.632   7.964  1.00 82.56           C  
ATOM   4262  N   PHE A 260       0.500 -13.050  10.998  1.00 84.86           N  
ATOM   4263  H   PHE A 260       0.295 -13.842  11.591  1.00 84.86           H  
ATOM   4264  CA  PHE A 260       1.900 -12.631  10.871  1.00 84.86           C  
ATOM   4265  HA  PHE A 260       1.951 -11.730  10.259  1.00 84.86           H  
ATOM   4266  C   PHE A 260       2.745 -13.727  10.212  1.00 84.86           C  
ATOM   4267  CB  PHE A 260       2.466 -12.275  12.249  1.00 84.86           C  
ATOM   4268  HB2 PHE A 260       2.446 -13.163  12.882  1.00 84.86           H  
ATOM   4269  HB3 PHE A 260       3.507 -11.977  12.127  1.00 84.86           H  
ATOM   4270  O   PHE A 260       2.544 -14.898  10.556  1.00 84.86           O  
ATOM   4271  CG  PHE A 260       1.729 -11.148  12.940  1.00 84.86           C  
ATOM   4272  CD1 PHE A 260       1.913  -9.828  12.494  1.00 84.86           C  
ATOM   4273  HD1 PHE A 260       2.578  -9.616  11.670  1.00 84.86           H  
ATOM   4274  CD2 PHE A 260       0.836 -11.414  13.997  1.00 84.86           C  
ATOM   4275  HD2 PHE A 260       0.672 -12.430  14.324  1.00 84.86           H  
ATOM   4276  CE1 PHE A 260       1.207  -8.780  13.102  1.00 84.86           C  
ATOM   4277  HE1 PHE A 260       1.324  -7.773  12.731  1.00 84.86           H  
ATOM   4278  CE2 PHE A 260       0.135 -10.359  14.609  1.00 84.86           C  
ATOM   4279  HE2 PHE A 260      -0.570 -10.554  15.404  1.00 84.86           H  
ATOM   4280  CZ  PHE A 260       0.324  -9.039  14.164  1.00 84.86           C  
ATOM   4281  HZ  PHE A 260      -0.221  -8.224  14.617  1.00 84.86           H  
ATOM   4282  N   PRO A 261       3.725 -13.383   9.355  1.00 79.02           N  
ATOM   4283  CA  PRO A 261       4.701 -14.337   8.845  1.00 79.02           C  
ATOM   4284  HA  PRO A 261       4.178 -15.058   8.218  1.00 79.02           H  
ATOM   4285  C   PRO A 261       5.439 -15.078   9.967  1.00 79.02           C  
ATOM   4286  CB  PRO A 261       5.664 -13.526   7.972  1.00 79.02           C  
ATOM   4287  HB2 PRO A 261       6.498 -13.157   8.569  1.00 79.02           H  
ATOM   4288  HB3 PRO A 261       6.026 -14.107   7.124  1.00 79.02           H  
ATOM   4289  O   PRO A 261       5.641 -14.561  11.075  1.00 79.02           O  
ATOM   4290  CG  PRO A 261       4.812 -12.344   7.517  1.00 79.02           C  
ATOM   4291  HG2 PRO A 261       4.180 -12.644   6.681  1.00 79.02           H  
ATOM   4292  HG3 PRO A 261       5.421 -11.481   7.247  1.00 79.02           H  
ATOM   4293  CD  PRO A 261       3.947 -12.078   8.745  1.00 79.02           C  
ATOM   4294  HD2 PRO A 261       4.482 -11.434   9.444  1.00 79.02           H  
ATOM   4295  HD3 PRO A 261       3.013 -11.607   8.437  1.00 79.02           H  
ATOM   4296  N   SER A 262       5.887 -16.301   9.680  1.00 79.18           N  
ATOM   4297  H   SER A 262       5.752 -16.668   8.749  1.00 79.18           H  
ATOM   4298  CA  SER A 262       6.677 -17.109  10.619  1.00 79.18           C  
ATOM   4299  HA  SER A 262       6.074 -17.318  11.502  1.00 79.18           H  
ATOM   4300  C   SER A 262       7.932 -16.359  11.077  1.00 79.18           C  
ATOM   4301  CB  SER A 262       7.052 -18.450   9.974  1.00 79.18           C  
ATOM   4302  HB2 SER A 262       6.154 -19.059   9.867  1.00 79.18           H  
ATOM   4303  HB3 SER A 262       7.763 -18.978  10.609  1.00 79.18           H  
ATOM   4304  O   SER A 262       8.156 -16.249  12.280  1.00 79.18           O  
ATOM   4305  OG  SER A 262       7.615 -18.228   8.694  1.00 79.18           O  
ATOM   4306  HG  SER A 262       7.859 -19.069   8.302  1.00 79.18           H  
ATOM   4307  N   HIS A 263       8.656 -15.753  10.132  1.00 81.73           N  
ATOM   4308  H   HIS A 263       8.370 -15.915   9.177  1.00 81.73           H  
ATOM   4309  CA  HIS A 263       9.941 -15.075  10.329  1.00 81.73           C  
ATOM   4310  HA  HIS A 263      10.571 -15.728  10.933  1.00 81.73           H  
ATOM   4311  C   HIS A 263       9.897 -13.724  11.071  1.00 81.73           C  
ATOM   4312  CB  HIS A 263      10.621 -14.913   8.959  1.00 81.73           C  
ATOM   4313  HB2 HIS A 263      11.644 -14.568   9.112  1.00 81.73           H  
ATOM   4314  HB3 HIS A 263      10.677 -15.885   8.468  1.00 81.73           H  
ATOM   4315  O   HIS A 263      10.958 -13.174  11.340  1.00 81.73           O  
ATOM   4316  CG  HIS A 263       9.921 -13.935   8.047  1.00 81.73           C  
ATOM   4317  CD2 HIS A 263       9.087 -14.244   7.007  1.00 81.73           C  
ATOM   4318  HD2 HIS A 263       8.816 -15.236   6.678  1.00 81.73           H  
ATOM   4319  ND1 HIS A 263      10.000 -12.561   8.109  1.00 81.73           N  
ATOM   4320  HD1 HIS A 263      10.539 -12.020   8.771  1.00 81.73           H  
ATOM   4321  CE1 HIS A 263       9.226 -12.056   7.134  1.00 81.73           C  
ATOM   4322  HE1 HIS A 263       9.083 -11.005   6.931  1.00 81.73           H  
ATOM   4323  NE2 HIS A 263       8.642 -13.048   6.444  1.00 81.73           N  
ATOM   4324  N   PHE A 264       8.722 -13.167  11.397  1.00 90.30           N  
ATOM   4325  H   PHE A 264       7.867 -13.626  11.117  1.00 90.30           H  
ATOM   4326  CA  PHE A 264       8.647 -11.984  12.272  1.00 90.30           C  
ATOM   4327  HA  PHE A 264       9.341 -11.218  11.924  1.00 90.30           H  
ATOM   4328  C   PHE A 264       9.042 -12.359  13.711  1.00 90.30           C  
ATOM   4329  CB  PHE A 264       7.225 -11.395  12.288  1.00 90.30           C  
ATOM   4330  HB2 PHE A 264       7.154 -10.774  13.180  1.00 90.30           H  
ATOM   4331  HB3 PHE A 264       6.515 -12.216  12.391  1.00 90.30           H  
ATOM   4332  O   PHE A 264       8.536 -13.350  14.251  1.00 90.30           O  
ATOM   4333  CG  PHE A 264       6.750 -10.529  11.137  1.00 90.30           C  
ATOM   4334  CD1 PHE A 264       7.379 -10.538   9.878  1.00 90.30           C  
ATOM   4335  HD1 PHE A 264       8.236 -11.169   9.692  1.00 90.30           H  
ATOM   4336  CD2 PHE A 264       5.642  -9.683  11.351  1.00 90.30           C  
ATOM   4337  HD2 PHE A 264       5.162  -9.651  12.318  1.00 90.30           H  
ATOM   4338  CE1 PHE A 264       6.914  -9.697   8.854  1.00 90.30           C  
ATOM   4339  HE1 PHE A 264       7.402  -9.694   7.890  1.00 90.30           H  
ATOM   4340  CE2 PHE A 264       5.181  -8.842  10.325  1.00 90.30           C  
ATOM   4341  HE2 PHE A 264       4.347  -8.175  10.485  1.00 90.30           H  
ATOM   4342  CZ  PHE A 264       5.825  -8.840   9.081  1.00 90.30           C  
ATOM   4343  HZ  PHE A 264       5.490  -8.164   8.308  1.00 90.30           H  
ATOM   4344  N   GLY A 265       9.857 -11.544  14.371  1.00 87.82           N  
ATOM   4345  H   GLY A 265      10.265 -10.772  13.864  1.00 87.82           H  
ATOM   4346  CA  GLY A 265      10.208 -11.680  15.781  1.00 87.82           C  
ATOM   4347  HA2 GLY A 265      10.941 -10.914  16.035  1.00 87.82           H  
ATOM   4348  HA3 GLY A 265      10.668 -12.655  15.939  1.00 87.82           H  
ATOM   4349  C   GLY A 265       9.008 -11.536  16.725  1.00 87.82           C  
ATOM   4350  O   GLY A 265       7.943 -11.028  16.355  1.00 87.82           O  
ATOM   4351  N   SER A 266       9.178 -11.976  17.976  1.00 92.19           N  
ATOM   4352  H   SER A 266      10.084 -12.325  18.253  1.00 92.19           H  
ATOM   4353  CA  SER A 266       8.176 -11.819  19.043  1.00 92.19           C  
ATOM   4354  HA  SER A 266       7.281 -12.386  18.787  1.00 92.19           H  
ATOM   4355  C   SER A 266       7.767 -10.362  19.235  1.00 92.19           C  
ATOM   4356  CB  SER A 266       8.734 -12.347  20.374  1.00 92.19           C  
ATOM   4357  HB2 SER A 266       8.078 -12.059  21.196  1.00 92.19           H  
ATOM   4358  HB3 SER A 266       8.770 -13.436  20.326  1.00 92.19           H  
ATOM   4359  O   SER A 266       6.581 -10.061  19.354  1.00 92.19           O  
ATOM   4360  OG  SER A 266      10.044 -11.867  20.613  1.00 92.19           O  
ATOM   4361  HG  SER A 266      10.012 -11.033  21.088  1.00 92.19           H  
ATOM   4362  N   ASP A 267       8.757  -9.474  19.215  1.00 96.71           N  
ATOM   4363  H   ASP A 267       9.695  -9.849  19.204  1.00 96.71           H  
ATOM   4364  CA  ASP A 267       8.617  -8.089  19.650  1.00 96.71           C  
ATOM   4365  HA  ASP A 267       7.924  -8.055  20.491  1.00 96.71           H  
ATOM   4366  C   ASP A 267       8.015  -7.223  18.533  1.00 96.71           C  
ATOM   4367  CB  ASP A 267       9.983  -7.593  20.161  1.00 96.71           C  
ATOM   4368  HB2 ASP A 267      10.711  -7.656  19.352  1.00 96.71           H  
ATOM   4369  HB3 ASP A 267       9.880  -6.544  20.439  1.00 96.71           H  
ATOM   4370  O   ASP A 267       7.204  -6.345  18.820  1.00 96.71           O  
ATOM   4371  CG  ASP A 267      10.520  -8.371  21.385  1.00 96.71           C  
ATOM   4372  OD1 ASP A 267       9.995  -9.468  21.705  1.00 96.71           O  
ATOM   4373  OD2 ASP A 267      11.468  -7.871  22.018  1.00 96.71           O  
ATOM   4374  N   LEU A 268       8.294  -7.559  17.263  1.00 96.87           N  
ATOM   4375  H   LEU A 268       8.979  -8.285  17.108  1.00 96.87           H  
ATOM   4376  CA  LEU A 268       7.585  -7.033  16.091  1.00 96.87           C  
ATOM   4377  HA  LEU A 268       7.615  -5.944  16.126  1.00 96.87           H  
ATOM   4378  C   LEU A 268       6.114  -7.472  16.089  1.00 96.87           C  
ATOM   4379  CB  LEU A 268       8.297  -7.520  14.810  1.00 96.87           C  
ATOM   4380  HB2 LEU A 268       9.320  -7.143  14.809  1.00 96.87           H  
ATOM   4381  HB3 LEU A 268       8.352  -8.608  14.821  1.00 96.87           H  
ATOM   4382  O   LEU A 268       5.211  -6.652  15.935  1.00 96.87           O  
ATOM   4383  CG  LEU A 268       7.608  -7.085  13.501  1.00 96.87           C  
ATOM   4384  HG  LEU A 268       6.616  -7.533  13.454  1.00 96.87           H  
ATOM   4385  CD1 LEU A 268       7.476  -5.569  13.383  1.00 96.87           C  
ATOM   4386 HD11 LEU A 268       8.450  -5.094  13.505  1.00 96.87           H  
ATOM   4387 HD12 LEU A 268       7.091  -5.324  12.393  1.00 96.87           H  
ATOM   4388 HD13 LEU A 268       6.790  -5.179  14.135  1.00 96.87           H  
ATOM   4389  CD2 LEU A 268       8.393  -7.566  12.287  1.00 96.87           C  
ATOM   4390 HD21 LEU A 268       7.822  -7.378  11.378  1.00 96.87           H  
ATOM   4391 HD22 LEU A 268       9.340  -7.028  12.229  1.00 96.87           H  
ATOM   4392 HD23 LEU A 268       8.594  -8.634  12.366  1.00 96.87           H  
ATOM   4393  N   LYS A 269       5.857  -8.771  16.306  1.00 94.68           N  
ATOM   4394  H   LYS A 269       6.645  -9.391  16.421  1.00 94.68           H  
ATOM   4395  CA  LYS A 269       4.493  -9.315  16.438  1.00 94.68           C  
ATOM   4396  HA  LYS A 269       3.926  -9.076  15.538  1.00 94.68           H  
ATOM   4397  C   LYS A 269       3.726  -8.665  17.593  1.00 94.68           C  
ATOM   4398  CB  LYS A 269       4.565 -10.843  16.616  1.00 94.68           C  
ATOM   4399  HB2 LYS A 269       5.374 -11.092  17.303  1.00 94.68           H  
ATOM   4400  HB3 LYS A 269       3.629 -11.195  17.049  1.00 94.68           H  
ATOM   4401  O   LYS A 269       2.507  -8.566  17.521  1.00 94.68           O  
ATOM   4402  CG  LYS A 269       4.769 -11.576  15.283  1.00 94.68           C  
ATOM   4403  HG2 LYS A 269       3.827 -11.547  14.735  1.00 94.68           H  
ATOM   4404  HG3 LYS A 269       5.524 -11.054  14.696  1.00 94.68           H  
ATOM   4405  CD  LYS A 269       5.215 -13.037  15.467  1.00 94.68           C  
ATOM   4406  HD2 LYS A 269       4.596 -13.530  16.216  1.00 94.68           H  
ATOM   4407  HD3 LYS A 269       6.250 -13.037  15.810  1.00 94.68           H  
ATOM   4408  CE  LYS A 269       5.093 -13.791  14.132  1.00 94.68           C  
ATOM   4409  HE2 LYS A 269       4.142 -14.322  14.096  1.00 94.68           H  
ATOM   4410  HE3 LYS A 269       5.071 -13.054  13.330  1.00 94.68           H  
ATOM   4411  NZ  LYS A 269       6.217 -14.725  13.876  1.00 94.68           N  
ATOM   4412  HZ1 LYS A 269       7.105 -14.258  13.996  1.00 94.68           H  
ATOM   4413  HZ2 LYS A 269       6.226 -15.535  14.478  1.00 94.68           H  
ATOM   4414  HZ3 LYS A 269       6.216 -15.018  12.909  1.00 94.68           H  
ATOM   4415  N   ASP A 270       4.406  -8.257  18.660  1.00 96.06           N  
ATOM   4416  H   ASP A 270       5.401  -8.431  18.689  1.00 96.06           H  
ATOM   4417  CA  ASP A 270       3.811  -7.520  19.774  1.00 96.06           C  
ATOM   4418  HA  ASP A 270       2.855  -7.976  20.033  1.00 96.06           H  
ATOM   4419  C   ASP A 270       3.498  -6.061  19.409  1.00 96.06           C  
ATOM   4420  CB  ASP A 270       4.713  -7.649  21.001  1.00 96.06           C  
ATOM   4421  HB2 ASP A 270       5.683  -7.193  20.804  1.00 96.06           H  
ATOM   4422  HB3 ASP A 270       4.870  -8.704  21.224  1.00 96.06           H  
ATOM   4423  O   ASP A 270       2.342  -5.653  19.517  1.00 96.06           O  
ATOM   4424  CG  ASP A 270       4.047  -6.983  22.196  1.00 96.06           C  
ATOM   4425  OD1 ASP A 270       3.046  -7.571  22.664  1.00 96.06           O  
ATOM   4426  OD2 ASP A 270       4.521  -5.891  22.578  1.00 96.06           O  
ATOM   4427  N   LEU A 271       4.466  -5.312  18.869  1.00 98.48           N  
ATOM   4428  H   LEU A 271       5.395  -5.701  18.796  1.00 98.48           H  
ATOM   4429  CA  LEU A 271       4.270  -3.935  18.400  1.00 98.48           C  
ATOM   4430  HA  LEU A 271       4.061  -3.300  19.261  1.00 98.48           H  
ATOM   4431  C   LEU A 271       3.079  -3.836  17.435  1.00 98.48           C  
ATOM   4432  CB  LEU A 271       5.570  -3.463  17.718  1.00 98.48           C  
ATOM   4433  HB2 LEU A 271       5.821  -4.164  16.922  1.00 98.48           H  
ATOM   4434  HB3 LEU A 271       6.383  -3.490  18.443  1.00 98.48           H  
ATOM   4435  O   LEU A 271       2.173  -3.025  17.625  1.00 98.48           O  
ATOM   4436  CG  LEU A 271       5.496  -2.051  17.106  1.00 98.48           C  
ATOM   4437  HG  LEU A 271       4.710  -2.026  16.351  1.00 98.48           H  
ATOM   4438  CD1 LEU A 271       5.218  -0.969  18.150  1.00 98.48           C  
ATOM   4439 HD11 LEU A 271       4.237  -1.122  18.602  1.00 98.48           H  
ATOM   4440 HD12 LEU A 271       5.218   0.008  17.668  1.00 98.48           H  
ATOM   4441 HD13 LEU A 271       5.986  -0.986  18.923  1.00 98.48           H  
ATOM   4442  CD2 LEU A 271       6.817  -1.727  16.413  1.00 98.48           C  
ATOM   4443 HD21 LEU A 271       7.054  -2.497  15.680  1.00 98.48           H  
ATOM   4444 HD22 LEU A 271       7.618  -1.673  17.150  1.00 98.48           H  
ATOM   4445 HD23 LEU A 271       6.735  -0.772  15.893  1.00 98.48           H  
ATOM   4446  N   LEU A 272       3.038  -4.717  16.435  1.00 98.47           N  
ATOM   4447  H   LEU A 272       3.814  -5.356  16.334  1.00 98.47           H  
ATOM   4448  CA  LEU A 272       1.999  -4.705  15.410  1.00 98.47           C  
ATOM   4449  HA  LEU A 272       1.928  -3.696  15.003  1.00 98.47           H  
ATOM   4450  C   LEU A 272       0.602  -5.035  15.951  1.00 98.47           C  
ATOM   4451  CB  LEU A 272       2.392  -5.667  14.282  1.00 98.47           C  
ATOM   4452  HB2 LEU A 272       2.602  -6.645  14.715  1.00 98.47           H  
ATOM   4453  HB3 LEU A 272       1.537  -5.762  13.613  1.00 98.47           H  
ATOM   4454  O   LEU A 272      -0.368  -4.500  15.429  1.00 98.47           O  
ATOM   4455  CG  LEU A 272       3.601  -5.204  13.449  1.00 98.47           C  
ATOM   4456  HG  LEU A 272       4.452  -4.994  14.097  1.00 98.47           H  
ATOM   4457  CD1 LEU A 272       3.985  -6.310  12.471  1.00 98.47           C  
ATOM   4458 HD11 LEU A 272       3.161  -6.491  11.781  1.00 98.47           H  
ATOM   4459 HD12 LEU A 272       4.227  -7.220  13.020  1.00 98.47           H  
ATOM   4460 HD13 LEU A 272       4.858  -6.000  11.896  1.00 98.47           H  
ATOM   4461  CD2 LEU A 272       3.273  -3.949  12.647  1.00 98.47           C  
ATOM   4462 HD21 LEU A 272       3.188  -3.085  13.306  1.00 98.47           H  
ATOM   4463 HD22 LEU A 272       4.064  -3.747  11.926  1.00 98.47           H  
ATOM   4464 HD23 LEU A 272       2.337  -4.086  12.105  1.00 98.47           H  
ATOM   4465  N   ARG A 273       0.461  -5.847  17.010  1.00 95.94           N  
ATOM   4466  H   ARG A 273       1.298  -6.202  17.449  1.00 95.94           H  
ATOM   4467  CA  ARG A 273      -0.849  -6.075  17.664  1.00 95.94           C  
ATOM   4468  HA  ARG A 273      -1.606  -6.273  16.905  1.00 95.94           H  
ATOM   4469  C   ARG A 273      -1.361  -4.855  18.431  1.00 95.94           C  
ATOM   4470  CB  ARG A 273      -0.773  -7.254  18.641  1.00 95.94           C  
ATOM   4471  HB2 ARG A 273      -1.650  -7.232  19.288  1.00 95.94           H  
ATOM   4472  HB3 ARG A 273       0.109  -7.135  19.269  1.00 95.94           H  
ATOM   4473  O   ARG A 273      -2.564  -4.754  18.659  1.00 95.94           O  
ATOM   4474  CG  ARG A 273      -0.742  -8.617  17.948  1.00 95.94           C  
ATOM   4475  HG2 ARG A 273       0.115  -8.669  17.275  1.00 95.94           H  
ATOM   4476  HG3 ARG A 273      -1.648  -8.758  17.359  1.00 95.94           H  
ATOM   4477  CD  ARG A 273      -0.655  -9.703  19.029  1.00 95.94           C  
ATOM   4478  HD2 ARG A 273      -1.666  -9.954  19.348  1.00 95.94           H  
ATOM   4479  HD3 ARG A 273      -0.140  -9.301  19.902  1.00 95.94           H  
ATOM   4480  NE  ARG A 273       0.034 -10.919  18.553  1.00 95.94           N  
ATOM   4481  HE  ARG A 273      -0.472 -11.496  17.896  1.00 95.94           H  
ATOM   4482  NH1 ARG A 273       2.022 -10.602  19.683  1.00 95.94           N  
ATOM   4483 HH11 ARG A 273       1.732  -9.662  19.914  1.00 95.94           H  
ATOM   4484 HH12 ARG A 273       2.965 -10.871  19.922  1.00 95.94           H  
ATOM   4485  NH2 ARG A 273       1.707 -12.462  18.506  1.00 95.94           N  
ATOM   4486 HH21 ARG A 273       1.141 -13.053  17.914  1.00 95.94           H  
ATOM   4487 HH22 ARG A 273       2.623 -12.747  18.822  1.00 95.94           H  
ATOM   4488  CZ  ARG A 273       1.248 -11.310  18.910  1.00 95.94           C  
ATOM   4489  N   ASN A 274      -0.462  -3.967  18.847  1.00 97.58           N  
ATOM   4490  H   ASN A 274       0.512  -4.142  18.646  1.00 97.58           H  
ATOM   4491  CA  ASN A 274      -0.797  -2.753  19.585  1.00 97.58           C  
ATOM   4492  HA  ASN A 274      -1.743  -2.895  20.108  1.00 97.58           H  
ATOM   4493  C   ASN A 274      -1.004  -1.535  18.659  1.00 97.58           C  
ATOM   4494  CB  ASN A 274       0.281  -2.533  20.653  1.00 97.58           C  
ATOM   4495  HB2 ASN A 274       0.091  -1.564  21.115  1.00 97.58           H  
ATOM   4496  HB3 ASN A 274       1.273  -2.502  20.201  1.00 97.58           H  
ATOM   4497  O   ASN A 274      -1.775  -0.641  19.004  1.00 97.58           O  
ATOM   4498  CG  ASN A 274       0.241  -3.566  21.770  1.00 97.58           C  
ATOM   4499  ND2 ASN A 274       1.194  -4.466  21.831  1.00 97.58           N  
ATOM   4500 HD21 ASN A 274       1.895  -4.537  21.107  1.00 97.58           H  
ATOM   4501 HD22 ASN A 274       1.222  -5.088  22.626  1.00 97.58           H  
ATOM   4502  OD1 ASN A 274      -0.669  -3.601  22.582  1.00 97.58           O  
ATOM   4503  N   LEU A 275      -0.386  -1.519  17.469  1.00 98.74           N  
ATOM   4504  H   LEU A 275       0.325  -2.216  17.302  1.00 98.74           H  
ATOM   4505  CA  LEU A 275      -0.660  -0.539  16.403  1.00 98.74           C  
ATOM   4506  HA  LEU A 275      -0.869   0.432  16.853  1.00 98.74           H  
ATOM   4507  C   LEU A 275      -1.907  -0.906  15.578  1.00 98.74           C  
ATOM   4508  CB  LEU A 275       0.571  -0.396  15.487  1.00 98.74           C  
ATOM   4509  HB2 LEU A 275       0.820  -1.379  15.088  1.00 98.74           H  
ATOM   4510  HB3 LEU A 275       0.295   0.241  14.647  1.00 98.74           H  
ATOM   4511  O   LEU A 275      -2.808  -0.085  15.423  1.00 98.74           O  
ATOM   4512  CG  LEU A 275       1.827   0.204  16.147  1.00 98.74           C  
ATOM   4513  HG  LEU A 275       2.108  -0.394  17.013  1.00 98.74           H  
ATOM   4514  CD1 LEU A 275       2.983   0.176  15.145  1.00 98.74           C  
ATOM   4515 HD11 LEU A 275       3.885   0.575  15.608  1.00 98.74           H  
ATOM   4516 HD12 LEU A 275       3.172  -0.848  14.824  1.00 98.74           H  
ATOM   4517 HD13 LEU A 275       2.733   0.785  14.276  1.00 98.74           H  
ATOM   4518  CD2 LEU A 275       1.634   1.654  16.594  1.00 98.74           C  
ATOM   4519 HD21 LEU A 275       2.565   2.032  17.016  1.00 98.74           H  
ATOM   4520 HD22 LEU A 275       1.353   2.274  15.744  1.00 98.74           H  
ATOM   4521 HD23 LEU A 275       0.855   1.721  17.354  1.00 98.74           H  
ATOM   4522  N   LEU A 276      -2.017  -2.157  15.109  1.00 98.28           N  
ATOM   4523  H   LEU A 276      -1.266  -2.806  15.295  1.00 98.28           H  
ATOM   4524  CA  LEU A 276      -3.167  -2.669  14.341  1.00 98.28           C  
ATOM   4525  HA  LEU A 276      -3.549  -1.851  13.729  1.00 98.28           H  
ATOM   4526  C   LEU A 276      -4.331  -3.071  15.262  1.00 98.28           C  
ATOM   4527  CB  LEU A 276      -2.730  -3.793  13.379  1.00 98.28           C  
ATOM   4528  HB2 LEU A 276      -3.603  -4.119  12.814  1.00 98.28           H  
ATOM   4529  HB3 LEU A 276      -2.384  -4.647  13.962  1.00 98.28           H  
ATOM   4530  O   LEU A 276      -4.918  -4.150  15.153  1.00 98.28           O  
ATOM   4531  CG  LEU A 276      -1.636  -3.375  12.380  1.00 98.28           C  
ATOM   4532  HG  LEU A 276      -0.754  -3.024  12.916  1.00 98.28           H  
ATOM   4533  CD1 LEU A 276      -1.211  -4.567  11.522  1.00 98.28           C  
ATOM   4534 HD11 LEU A 276      -0.390  -4.265  10.873  1.00 98.28           H  
ATOM   4535 HD12 LEU A 276      -0.866  -5.375  12.166  1.00 98.28           H  
ATOM   4536 HD13 LEU A 276      -2.048  -4.903  10.910  1.00 98.28           H  
ATOM   4537  CD2 LEU A 276      -2.139  -2.261  11.464  1.00 98.28           C  
ATOM   4538 HD21 LEU A 276      -1.479  -2.155  10.602  1.00 98.28           H  
ATOM   4539 HD22 LEU A 276      -3.145  -2.477  11.106  1.00 98.28           H  
ATOM   4540 HD23 LEU A 276      -2.158  -1.312  11.999  1.00 98.28           H  
ATOM   4541  N   GLN A 277      -4.640  -2.192  16.212  1.00 94.10           N  
ATOM   4542  H   GLN A 277      -4.139  -1.315  16.196  1.00 94.10           H  
ATOM   4543  CA  GLN A 277      -5.666  -2.375  17.225  1.00 94.10           C  
ATOM   4544  HA  GLN A 277      -5.890  -3.439  17.305  1.00 94.10           H  
ATOM   4545  C   GLN A 277      -6.949  -1.640  16.817  1.00 94.10           C  
ATOM   4546  CB  GLN A 277      -5.093  -1.909  18.571  1.00 94.10           C  
ATOM   4547  HB2 GLN A 277      -4.196  -2.487  18.795  1.00 94.10           H  
ATOM   4548  HB3 GLN A 277      -4.806  -0.860  18.490  1.00 94.10           H  
ATOM   4549  O   GLN A 277      -6.954  -0.421  16.643  1.00 94.10           O  
ATOM   4550  CG  GLN A 277      -6.076  -2.053  19.733  1.00 94.10           C  
ATOM   4551  HG2 GLN A 277      -5.563  -1.772  20.653  1.00 94.10           H  
ATOM   4552  HG3 GLN A 277      -6.915  -1.374  19.578  1.00 94.10           H  
ATOM   4553  CD  GLN A 277      -6.609  -3.467  19.881  1.00 94.10           C  
ATOM   4554  NE2 GLN A 277      -5.818  -4.384  20.391  1.00 94.10           N  
ATOM   4555 HE21 GLN A 277      -4.856  -4.151  20.593  1.00 94.10           H  
ATOM   4556 HE22 GLN A 277      -6.161  -5.333  20.387  1.00 94.10           H  
ATOM   4557  OE1 GLN A 277      -7.724  -3.781  19.492  1.00 94.10           O  
ATOM   4558  N   VAL A 278      -8.050  -2.383  16.676  1.00 90.75           N  
ATOM   4559  H   VAL A 278      -7.979  -3.373  16.861  1.00 90.75           H  
ATOM   4560  CA  VAL A 278      -9.363  -1.833  16.285  1.00 90.75           C  
ATOM   4561  HA  VAL A 278      -9.229  -1.180  15.423  1.00 90.75           H  
ATOM   4562  C   VAL A 278      -9.961  -0.977  17.408  1.00 90.75           C  
ATOM   4563  CB  VAL A 278     -10.332  -2.969  15.889  1.00 90.75           C  
ATOM   4564  HB  VAL A 278     -10.504  -3.602  16.760  1.00 90.75           H  
ATOM   4565  O   VAL A 278     -10.652   0.000  17.145  1.00 90.75           O  
ATOM   4566  CG1 VAL A 278     -11.690  -2.450  15.400  1.00 90.75           C  
ATOM   4567 HG11 VAL A 278     -12.316  -3.279  15.070  1.00 90.75           H  
ATOM   4568 HG12 VAL A 278     -11.547  -1.757  14.570  1.00 90.75           H  
ATOM   4569 HG13 VAL A 278     -12.209  -1.931  16.205  1.00 90.75           H  
ATOM   4570  CG2 VAL A 278      -9.750  -3.851  14.773  1.00 90.75           C  
ATOM   4571 HG21 VAL A 278      -9.509  -3.246  13.899  1.00 90.75           H  
ATOM   4572 HG22 VAL A 278     -10.480  -4.607  14.483  1.00 90.75           H  
ATOM   4573 HG23 VAL A 278      -8.847  -4.356  15.114  1.00 90.75           H  
ATOM   4574  N   ASP A 279      -9.676  -1.322  18.663  1.00 86.41           N  
ATOM   4575  H   ASP A 279      -9.073  -2.117  18.820  1.00 86.41           H  
ATOM   4576  CA  ASP A 279     -10.148  -0.591  19.837  1.00 86.41           C  
ATOM   4577  HA  ASP A 279     -11.163  -0.237  19.653  1.00 86.41           H  
ATOM   4578  C   ASP A 279      -9.261   0.632  20.136  1.00 86.41           C  
ATOM   4579  CB  ASP A 279     -10.208  -1.591  20.997  1.00 86.41           C  
ATOM   4580  HB2 ASP A 279     -10.800  -2.450  20.681  1.00 86.41           H  
ATOM   4581  HB3 ASP A 279      -9.202  -1.950  21.217  1.00 86.41           H  
ATOM   4582  O   ASP A 279      -8.130   0.501  20.613  1.00 86.41           O  
ATOM   4583  CG  ASP A 279     -10.821  -1.039  22.280  1.00 86.41           C  
ATOM   4584  OD1 ASP A 279     -10.808   0.191  22.508  1.00 86.41           O  
ATOM   4585  OD2 ASP A 279     -11.233  -1.880  23.110  1.00 86.41           O  
ATOM   4586  N   LEU A 280      -9.787   1.837  19.894  1.00 87.38           N  
ATOM   4587  H   LEU A 280     -10.704   1.879  19.472  1.00 87.38           H  
ATOM   4588  CA  LEU A 280      -9.081   3.103  20.126  1.00 87.38           C  
ATOM   4589  HA  LEU A 280      -8.169   3.099  19.529  1.00 87.38           H  
ATOM   4590  C   LEU A 280      -8.619   3.299  21.581  1.00 87.38           C  
ATOM   4591  CB  LEU A 280      -9.981   4.272  19.673  1.00 87.38           C  
ATOM   4592  HB2 LEU A 280     -10.978   4.134  20.093  1.00 87.38           H  
ATOM   4593  HB3 LEU A 280      -9.584   5.201  20.083  1.00 87.38           H  
ATOM   4594  O   LEU A 280      -7.609   3.967  21.800  1.00 87.38           O  
ATOM   4595  CG  LEU A 280     -10.091   4.438  18.145  1.00 87.38           C  
ATOM   4596  HG  LEU A 280     -10.401   3.495  17.693  1.00 87.38           H  
ATOM   4597  CD1 LEU A 280     -11.128   5.507  17.809  1.00 87.38           C  
ATOM   4598 HD11 LEU A 280     -12.109   5.207  18.178  1.00 87.38           H  
ATOM   4599 HD12 LEU A 280     -10.855   6.461  18.261  1.00 87.38           H  
ATOM   4600 HD13 LEU A 280     -11.196   5.633  16.728  1.00 87.38           H  
ATOM   4601  CD2 LEU A 280      -8.755   4.873  17.542  1.00 87.38           C  
ATOM   4602 HD21 LEU A 280      -8.888   5.082  16.481  1.00 87.38           H  
ATOM   4603 HD22 LEU A 280      -8.011   4.083  17.639  1.00 87.38           H  
ATOM   4604 HD23 LEU A 280      -8.402   5.778  18.036  1.00 87.38           H  
ATOM   4605  N   THR A 281      -9.265   2.666  22.570  1.00 81.45           N  
ATOM   4606  H   THR A 281     -10.034   2.057  22.327  1.00 81.45           H  
ATOM   4607  CA  THR A 281      -8.823   2.705  23.982  1.00 81.45           C  
ATOM   4608  HA  THR A 281      -8.535   3.730  24.213  1.00 81.45           H  
ATOM   4609  C   THR A 281      -7.591   1.839  24.263  1.00 81.45           C  
ATOM   4610  CB  THR A 281      -9.938   2.311  24.968  1.00 81.45           C  
ATOM   4611  HB  THR A 281      -9.584   2.531  25.976  1.00 81.45           H  
ATOM   4612  O   THR A 281      -7.092   1.824  25.388  1.00 81.45           O  
ATOM   4613  CG2 THR A 281     -11.217   3.111  24.746  1.00 81.45           C  
ATOM   4614 HG21 THR A 281     -11.909   2.907  25.564  1.00 81.45           H  
ATOM   4615 HG22 THR A 281     -10.993   4.178  24.735  1.00 81.45           H  
ATOM   4616 HG23 THR A 281     -11.682   2.834  23.800  1.00 81.45           H  
ATOM   4617  OG1 THR A 281     -10.254   0.929  24.915  1.00 81.45           O  
ATOM   4618  HG1 THR A 281     -10.565   0.752  24.024  1.00 81.45           H  
ATOM   4619  N   LYS A 282      -7.123   1.078  23.264  1.00 88.69           N  
ATOM   4620  H   LYS A 282      -7.638   1.106  22.395  1.00 88.69           H  
ATOM   4621  CA  LYS A 282      -6.021   0.106  23.363  1.00 88.69           C  
ATOM   4622  HA  LYS A 282      -5.516   0.230  24.321  1.00 88.69           H  
ATOM   4623  C   LYS A 282      -4.936   0.304  22.297  1.00 88.69           C  
ATOM   4624  CB  LYS A 282      -6.600  -1.319  23.318  1.00 88.69           C  
ATOM   4625  HB2 LYS A 282      -5.788  -2.046  23.302  1.00 88.69           H  
ATOM   4626  HB3 LYS A 282      -7.193  -1.435  22.411  1.00 88.69           H  
ATOM   4627  O   LYS A 282      -3.925  -0.390  22.353  1.00 88.69           O  
ATOM   4628  CG  LYS A 282      -7.480  -1.591  24.543  1.00 88.69           C  
ATOM   4629  HG2 LYS A 282      -8.234  -0.807  24.608  1.00 88.69           H  
ATOM   4630  HG3 LYS A 282      -6.867  -1.555  25.443  1.00 88.69           H  
ATOM   4631  CD  LYS A 282      -8.193  -2.945  24.465  1.00 88.69           C  
ATOM   4632  HD2 LYS A 282      -7.453  -3.744  24.517  1.00 88.69           H  
ATOM   4633  HD3 LYS A 282      -8.730  -3.024  23.520  1.00 88.69           H  
ATOM   4634  CE  LYS A 282      -9.185  -3.081  25.629  1.00 88.69           C  
ATOM   4635  HE2 LYS A 282      -9.633  -4.074  25.587  1.00 88.69           H  
ATOM   4636  HE3 LYS A 282      -8.636  -2.985  26.566  1.00 88.69           H  
ATOM   4637  NZ  LYS A 282     -10.254  -2.048  25.560  1.00 88.69           N  
ATOM   4638  HZ1 LYS A 282      -9.886  -1.109  25.516  1.00 88.69           H  
ATOM   4639  HZ2 LYS A 282     -10.925  -2.096  26.314  1.00 88.69           H  
ATOM   4640  HZ3 LYS A 282     -10.760  -2.119  24.689  1.00 88.69           H  
ATOM   4641  N   ARG A 283      -5.120   1.219  21.335  1.00 95.44           N  
ATOM   4642  H   ARG A 283      -5.965   1.771  21.361  1.00 95.44           H  
ATOM   4643  CA  ARG A 283      -4.140   1.479  20.268  1.00 95.44           C  
ATOM   4644  HA  ARG A 283      -3.720   0.520  19.965  1.00 95.44           H  
ATOM   4645  C   ARG A 283      -2.979   2.333  20.780  1.00 95.44           C  
ATOM   4646  CB  ARG A 283      -4.827   2.103  19.037  1.00 95.44           C  
ATOM   4647  HB2 ARG A 283      -5.749   1.560  18.833  1.00 95.44           H  
ATOM   4648  HB3 ARG A 283      -5.076   3.144  19.243  1.00 95.44           H  
ATOM   4649  O   ARG A 283      -3.193   3.427  21.303  1.00 95.44           O  
ATOM   4650  CG  ARG A 283      -3.915   2.021  17.796  1.00 95.44           C  
ATOM   4651  HG2 ARG A 283      -2.962   2.504  18.011  1.00 95.44           H  
ATOM   4652  HG3 ARG A 283      -3.716   0.973  17.574  1.00 95.44           H  
ATOM   4653  CD  ARG A 283      -4.501   2.692  16.547  1.00 95.44           C  
ATOM   4654  HD2 ARG A 283      -3.792   2.577  15.728  1.00 95.44           H  
ATOM   4655  HD3 ARG A 283      -4.616   3.757  16.751  1.00 95.44           H  
ATOM   4656  NE  ARG A 283      -5.799   2.112  16.150  1.00 95.44           N  
ATOM   4657  HE  ARG A 283      -6.037   1.195  16.501  1.00 95.44           H  
ATOM   4658  NH1 ARG A 283      -6.514   3.819  14.808  1.00 95.44           N  
ATOM   4659 HH11 ARG A 283      -5.615   4.279  14.829  1.00 95.44           H  
ATOM   4660 HH12 ARG A 283      -7.298   4.267  14.357  1.00 95.44           H  
ATOM   4661  NH2 ARG A 283      -7.875   2.122  15.234  1.00 95.44           N  
ATOM   4662 HH21 ARG A 283      -8.077   1.246  15.693  1.00 95.44           H  
ATOM   4663 HH22 ARG A 283      -8.578   2.593  14.682  1.00 95.44           H  
ATOM   4664  CZ  ARG A 283      -6.716   2.686  15.397  1.00 95.44           C  
ATOM   4665  N   TYR A 284      -1.749   1.855  20.595  1.00 97.50           N  
ATOM   4666  H   TYR A 284      -1.652   0.967  20.124  1.00 97.50           H  
ATOM   4667  CA  TYR A 284      -0.537   2.630  20.891  1.00 97.50           C  
ATOM   4668  HA  TYR A 284      -0.543   2.913  21.944  1.00 97.50           H  
ATOM   4669  C   TYR A 284      -0.510   3.934  20.078  1.00 97.50           C  
ATOM   4670  CB  TYR A 284       0.716   1.787  20.624  1.00 97.50           C  
ATOM   4671  HB2 TYR A 284       1.545   2.479  20.484  1.00 97.50           H  
ATOM   4672  HB3 TYR A 284       0.590   1.238  19.690  1.00 97.50           H  
ATOM   4673  O   TYR A 284      -1.068   4.002  18.984  1.00 97.50           O  
ATOM   4674  CG  TYR A 284       1.150   0.816  21.709  1.00 97.50           C  
ATOM   4675  CD1 TYR A 284       0.280   0.398  22.741  1.00 97.50           C  
ATOM   4676  HD1 TYR A 284      -0.740   0.750  22.787  1.00 97.50           H  
ATOM   4677  CD2 TYR A 284       2.470   0.327  21.675  1.00 97.50           C  
ATOM   4678  HD2 TYR A 284       3.155   0.664  20.912  1.00 97.50           H  
ATOM   4679  CE1 TYR A 284       0.724  -0.514  23.718  1.00 97.50           C  
ATOM   4680  HE1 TYR A 284       0.049  -0.841  24.495  1.00 97.50           H  
ATOM   4681  CE2 TYR A 284       2.920  -0.572  22.659  1.00 97.50           C  
ATOM   4682  HE2 TYR A 284       3.945  -0.911  22.668  1.00 97.50           H  
ATOM   4683  OH  TYR A 284       2.483  -1.881  24.616  1.00 97.50           O  
ATOM   4684  HH  TYR A 284       1.787  -2.080  25.247  1.00 97.50           H  
ATOM   4685  CZ  TYR A 284       2.049  -0.999  23.679  1.00 97.50           C  
ATOM   4686  N   GLY A 285       0.087   4.992  20.633  1.00 97.26           N  
ATOM   4687  H   GLY A 285       0.575   4.890  21.512  1.00 97.26           H  
ATOM   4688  CA  GLY A 285      -0.026   6.347  20.082  1.00 97.26           C  
ATOM   4689  HA2 GLY A 285       0.849   6.934  20.362  1.00 97.26           H  
ATOM   4690  HA3 GLY A 285      -0.033   6.283  18.994  1.00 97.26           H  
ATOM   4691  C   GLY A 285      -1.291   7.104  20.521  1.00 97.26           C  
ATOM   4692  O   GLY A 285      -1.260   8.331  20.579  1.00 97.26           O  
ATOM   4693  N   ASN A 286      -2.368   6.400  20.906  1.00 94.02           N  
ATOM   4694  H   ASN A 286      -2.342   5.396  20.797  1.00 94.02           H  
ATOM   4695  CA  ASN A 286      -3.634   6.982  21.389  1.00 94.02           C  
ATOM   4696  HA  ASN A 286      -3.585   8.065  21.273  1.00 94.02           H  
ATOM   4697  C   ASN A 286      -3.905   6.735  22.895  1.00 94.02           C  
ATOM   4698  CB  ASN A 286      -4.771   6.474  20.479  1.00 94.02           C  
ATOM   4699  HB2 ASN A 286      -4.456   6.538  19.437  1.00 94.02           H  
ATOM   4700  HB3 ASN A 286      -4.979   5.429  20.708  1.00 94.02           H  
ATOM   4701  O   ASN A 286      -4.935   7.154  23.418  1.00 94.02           O  
ATOM   4702  CG  ASN A 286      -6.052   7.290  20.609  1.00 94.02           C  
ATOM   4703  ND2 ASN A 286      -7.130   6.697  21.061  1.00 94.02           N  
ATOM   4704 HD21 ASN A 286      -7.946   7.278  21.189  1.00 94.02           H  
ATOM   4705 HD22 ASN A 286      -7.096   5.744  21.394  1.00 94.02           H  
ATOM   4706  OD1 ASN A 286      -6.113   8.462  20.269  1.00 94.02           O  
ATOM   4707  N   LEU A 287      -2.996   6.057  23.609  1.00 90.06           N  
ATOM   4708  H   LEU A 287      -2.160   5.749  23.132  1.00 90.06           H  
ATOM   4709  CA  LEU A 287      -3.077   5.861  25.065  1.00 90.06           C  
ATOM   4710  HA  LEU A 287      -4.124   5.730  25.339  1.00 90.06           H  
ATOM   4711  C   LEU A 287      -2.555   7.086  25.837  1.00 90.06           C  
ATOM   4712  CB  LEU A 287      -2.306   4.593  25.480  1.00 90.06           C  
ATOM   4713  HB2 LEU A 287      -1.243   4.791  25.345  1.00 90.06           H  
ATOM   4714  HB3 LEU A 287      -2.477   4.411  26.542  1.00 90.06           H  
ATOM   4715  O   LEU A 287      -2.046   8.039  25.253  1.00 90.06           O  
ATOM   4716  CG  LEU A 287      -2.635   3.304  24.717  1.00 90.06           C  
ATOM   4717  HG  LEU A 287      -2.297   3.402  23.685  1.00 90.06           H  
ATOM   4718  CD1 LEU A 287      -1.898   2.121  25.344  1.00 90.06           C  
ATOM   4719 HD11 LEU A 287      -0.825   2.314  25.329  1.00 90.06           H  
ATOM   4720 HD12 LEU A 287      -2.101   1.215  24.773  1.00 90.06           H  
ATOM   4721 HD13 LEU A 287      -2.218   1.979  26.376  1.00 90.06           H  
ATOM   4722  CD2 LEU A 287      -4.130   3.003  24.734  1.00 90.06           C  
ATOM   4723 HD21 LEU A 287      -4.504   2.961  25.757  1.00 90.06           H  
ATOM   4724 HD22 LEU A 287      -4.295   2.041  24.249  1.00 90.06           H  
ATOM   4725 HD23 LEU A 287      -4.675   3.762  24.172  1.00 90.06           H  
ATOM   4726  N   LYS A 288      -2.620   7.047  27.177  1.00 86.79           N  
ATOM   4727  H   LYS A 288      -3.025   6.223  27.597  1.00 86.79           H  
ATOM   4728  CA  LYS A 288      -2.195   8.161  28.049  1.00 86.79           C  
ATOM   4729  HA  LYS A 288      -2.745   9.047  27.732  1.00 86.79           H  
ATOM   4730  C   LYS A 288      -0.710   8.550  27.907  1.00 86.79           C  
ATOM   4731  CB  LYS A 288      -2.576   7.853  29.512  1.00 86.79           C  
ATOM   4732  HB2 LYS A 288      -2.013   6.988  29.861  1.00 86.79           H  
ATOM   4733  HB3 LYS A 288      -3.640   7.618  29.554  1.00 86.79           H  
ATOM   4734  O   LYS A 288      -0.392   9.712  28.137  1.00 86.79           O  
ATOM   4735  CG  LYS A 288      -2.297   9.052  30.435  1.00 86.79           C  
ATOM   4736  HG2 LYS A 288      -2.776   9.937  30.017  1.00 86.79           H  
ATOM   4737  HG3 LYS A 288      -1.221   9.225  30.478  1.00 86.79           H  
ATOM   4738  CD  LYS A 288      -2.786   8.860  31.875  1.00 86.79           C  
ATOM   4739  HD2 LYS A 288      -3.868   8.730  31.877  1.00 86.79           H  
ATOM   4740  HD3 LYS A 288      -2.307   7.982  32.306  1.00 86.79           H  
ATOM   4741  CE  LYS A 288      -2.398  10.120  32.663  1.00 86.79           C  
ATOM   4742  HE2 LYS A 288      -1.319  10.256  32.586  1.00 86.79           H  
ATOM   4743  HE3 LYS A 288      -2.865  10.982  32.186  1.00 86.79           H  
ATOM   4744  NZ  LYS A 288      -2.798  10.049  34.090  1.00 86.79           N  
ATOM   4745  HZ1 LYS A 288      -3.801   9.956  34.172  1.00 86.79           H  
ATOM   4746  HZ2 LYS A 288      -2.351   9.268  34.547  1.00 86.79           H  
ATOM   4747  HZ3 LYS A 288      -2.521  10.896  34.566  1.00 86.79           H  
ATOM   4748  N   ALA A 289       0.186   7.627  27.545  1.00 89.96           N  
ATOM   4749  H   ALA A 289      -0.119   6.687  27.338  1.00 89.96           H  
ATOM   4750  CA  ALA A 289       1.589   7.953  27.251  1.00 89.96           C  
ATOM   4751  HA  ALA A 289       1.850   8.873  27.774  1.00 89.96           H  
ATOM   4752  C   ALA A 289       1.836   8.248  25.751  1.00 89.96           C  
ATOM   4753  CB  ALA A 289       2.483   6.854  27.838  1.00 89.96           C  
ATOM   4754  HB1 ALA A 289       2.301   5.903  27.338  1.00 89.96           H  
ATOM   4755  HB2 ALA A 289       3.532   7.124  27.714  1.00 89.96           H  
ATOM   4756  HB3 ALA A 289       2.278   6.737  28.903  1.00 89.96           H  
ATOM   4757  O   ALA A 289       2.921   8.699  25.371  1.00 89.96           O  
ATOM   4758  N   GLY A 290       0.814   8.068  24.907  1.00 94.78           N  
ATOM   4759  H   GLY A 290      -0.045   7.689  25.280  1.00 94.78           H  
ATOM   4760  CA  GLY A 290       0.795   8.430  23.496  1.00 94.78           C  
ATOM   4761  HA2 GLY A 290      -0.170   8.154  23.070  1.00 94.78           H  
ATOM   4762  HA3 GLY A 290       0.907   9.510  23.405  1.00 94.78           H  
ATOM   4763  C   GLY A 290       1.890   7.729  22.699  1.00 94.78           C  
ATOM   4764  O   GLY A 290       1.979   6.502  22.650  1.00 94.78           O  
ATOM   4765  N   VAL A 291       2.745   8.525  22.063  1.00 96.58           N  
ATOM   4766  H   VAL A 291       2.619   9.525  22.139  1.00 96.58           H  
ATOM   4767  CA  VAL A 291       3.888   8.032  21.285  1.00 96.58           C  
ATOM   4768  HA  VAL A 291       3.515   7.291  20.578  1.00 96.58           H  
ATOM   4769  C   VAL A 291       4.943   7.327  22.152  1.00 96.58           C  
ATOM   4770  CB  VAL A 291       4.474   9.194  20.466  1.00 96.58           C  
ATOM   4771  HB  VAL A 291       3.649   9.675  19.940  1.00 96.58           H  
ATOM   4772  O   VAL A 291       5.691   6.492  21.645  1.00 96.58           O  
ATOM   4773  CG1 VAL A 291       5.136  10.251  21.355  1.00 96.58           C  
ATOM   4774 HG11 VAL A 291       6.040   9.861  21.823  1.00 96.58           H  
ATOM   4775 HG12 VAL A 291       5.415  11.105  20.737  1.00 96.58           H  
ATOM   4776 HG13 VAL A 291       4.452  10.606  22.125  1.00 96.58           H  
ATOM   4777  CG2 VAL A 291       5.450   8.696  19.403  1.00 96.58           C  
ATOM   4778 HG21 VAL A 291       4.974   7.924  18.798  1.00 96.58           H  
ATOM   4779 HG22 VAL A 291       6.348   8.288  19.867  1.00 96.58           H  
ATOM   4780 HG23 VAL A 291       5.737   9.522  18.752  1.00 96.58           H  
ATOM   4781  N   ASN A 292       4.985   7.568  23.469  1.00 94.31           N  
ATOM   4782  H   ASN A 292       4.311   8.200  23.877  1.00 94.31           H  
ATOM   4783  CA  ASN A 292       5.943   6.894  24.350  1.00 94.31           C  
ATOM   4784  HA  ASN A 292       6.925   6.957  23.881  1.00 94.31           H  
ATOM   4785  C   ASN A 292       5.658   5.397  24.519  1.00 94.31           C  
ATOM   4786  CB  ASN A 292       6.044   7.612  25.700  1.00 94.31           C  
ATOM   4787  HB2 ASN A 292       6.631   7.009  26.392  1.00 94.31           H  
ATOM   4788  HB3 ASN A 292       5.055   7.751  26.139  1.00 94.31           H  
ATOM   4789  O   ASN A 292       6.608   4.645  24.742  1.00 94.31           O  
ATOM   4790  CG  ASN A 292       6.753   8.938  25.549  1.00 94.31           C  
ATOM   4791  ND2 ASN A 292       6.046  10.038  25.652  1.00 94.31           N  
ATOM   4792 HD21 ASN A 292       5.048   9.994  25.796  1.00 94.31           H  
ATOM   4793 HD22 ASN A 292       6.538  10.908  25.506  1.00 94.31           H  
ATOM   4794  OD1 ASN A 292       7.946   8.973  25.304  1.00 94.31           O  
ATOM   4795  N   ASP A 293       4.410   4.949  24.341  1.00 95.59           N  
ATOM   4796  H   ASP A 293       3.662   5.608  24.183  1.00 95.59           H  
ATOM   4797  CA  ASP A 293       4.079   3.518  24.285  1.00 95.59           C  
ATOM   4798  HA  ASP A 293       4.441   3.029  25.189  1.00 95.59           H  
ATOM   4799  C   ASP A 293       4.755   2.834  23.081  1.00 95.59           C  
ATOM   4800  CB  ASP A 293       2.553   3.340  24.228  1.00 95.59           C  
ATOM   4801  HB2 ASP A 293       2.160   3.830  23.338  1.00 95.59           H  
ATOM   4802  HB3 ASP A 293       2.328   2.277  24.150  1.00 95.59           H  
ATOM   4803  O   ASP A 293       5.165   1.680  23.166  1.00 95.59           O  
ATOM   4804  CG  ASP A 293       1.862   3.890  25.480  1.00 95.59           C  
ATOM   4805  OD1 ASP A 293       2.066   3.307  26.567  1.00 95.59           O  
ATOM   4806  OD2 ASP A 293       1.135   4.902  25.357  1.00 95.59           O  
ATOM   4807  N   ILE A 294       4.956   3.572  21.980  1.00 98.49           N  
ATOM   4808  H   ILE A 294       4.639   4.531  22.003  1.00 98.49           H  
ATOM   4809  CA  ILE A 294       5.688   3.119  20.788  1.00 98.49           C  
ATOM   4810  HA  ILE A 294       5.472   2.062  20.632  1.00 98.49           H  
ATOM   4811  C   ILE A 294       7.201   3.243  21.019  1.00 98.49           C  
ATOM   4812  CB  ILE A 294       5.230   3.894  19.525  1.00 98.49           C  
ATOM   4813  HB  ILE A 294       5.509   4.942  19.630  1.00 98.49           H  
ATOM   4814  O   ILE A 294       7.928   2.259  20.878  1.00 98.49           O  
ATOM   4815  CG1 ILE A 294       3.695   3.818  19.347  1.00 98.49           C  
ATOM   4816 HG12 ILE A 294       3.205   4.147  20.264  1.00 98.49           H  
ATOM   4817 HG13 ILE A 294       3.411   2.783  19.157  1.00 98.49           H  
ATOM   4818  CG2 ILE A 294       5.945   3.337  18.280  1.00 98.49           C  
ATOM   4819 HG21 ILE A 294       7.027   3.428  18.385  1.00 98.49           H  
ATOM   4820 HG22 ILE A 294       5.659   3.903  17.393  1.00 98.49           H  
ATOM   4821 HG23 ILE A 294       5.684   2.289  18.136  1.00 98.49           H  
ATOM   4822  CD1 ILE A 294       3.137   4.704  18.230  1.00 98.49           C  
ATOM   4823 HD11 ILE A 294       3.487   4.364  17.255  1.00 98.49           H  
ATOM   4824 HD12 ILE A 294       3.444   5.737  18.390  1.00 98.49           H  
ATOM   4825 HD13 ILE A 294       2.048   4.654  18.240  1.00 98.49           H  
ATOM   4826  N   LYS A 295       7.683   4.426  21.431  1.00 96.04           N  
ATOM   4827  H   LYS A 295       7.020   5.183  21.527  1.00 96.04           H  
ATOM   4828  CA  LYS A 295       9.120   4.734  21.586  1.00 96.04           C  
ATOM   4829  HA  LYS A 295       9.611   4.476  20.648  1.00 96.04           H  
ATOM   4830  C   LYS A 295       9.830   3.888  22.653  1.00 96.04           C  
ATOM   4831  CB  LYS A 295       9.330   6.246  21.827  1.00 96.04           C  
ATOM   4832  HB2 LYS A 295      10.367   6.422  22.113  1.00 96.04           H  
ATOM   4833  HB3 LYS A 295       8.692   6.574  22.648  1.00 96.04           H  
ATOM   4834  O   LYS A 295      11.049   3.736  22.587  1.00 96.04           O  
ATOM   4835  CG  LYS A 295       9.032   7.082  20.568  1.00 96.04           C  
ATOM   4836  HG2 LYS A 295       8.067   6.776  20.164  1.00 96.04           H  
ATOM   4837  HG3 LYS A 295       9.786   6.866  19.811  1.00 96.04           H  
ATOM   4838  CD  LYS A 295       8.985   8.604  20.789  1.00 96.04           C  
ATOM   4839  HD2 LYS A 295       8.688   9.064  19.847  1.00 96.04           H  
ATOM   4840  HD3 LYS A 295       8.218   8.836  21.528  1.00 96.04           H  
ATOM   4841  CE  LYS A 295      10.313   9.233  21.232  1.00 96.04           C  
ATOM   4842  HE2 LYS A 295      11.105   8.892  20.565  1.00 96.04           H  
ATOM   4843  HE3 LYS A 295      10.540   8.902  22.245  1.00 96.04           H  
ATOM   4844  NZ  LYS A 295      10.223  10.712  21.186  1.00 96.04           N  
ATOM   4845  HZ1 LYS A 295      10.053  11.038  20.245  1.00 96.04           H  
ATOM   4846  HZ2 LYS A 295      11.020  11.205  21.562  1.00 96.04           H  
ATOM   4847  HZ3 LYS A 295       9.371  11.064  21.600  1.00 96.04           H  
ATOM   4848  N   ASN A 296       9.089   3.320  23.611  1.00 94.69           N  
ATOM   4849  H   ASN A 296       8.100   3.528  23.617  1.00 94.69           H  
ATOM   4850  CA  ASN A 296       9.608   2.407  24.638  1.00 94.69           C  
ATOM   4851  HA  ASN A 296      10.696   2.454  24.625  1.00 94.69           H  
ATOM   4852  C   ASN A 296       9.269   0.919  24.388  1.00 94.69           C  
ATOM   4853  CB  ASN A 296       9.146   2.873  26.035  1.00 94.69           C  
ATOM   4854  HB2 ASN A 296       8.057   2.902  26.070  1.00 94.69           H  
ATOM   4855  HB3 ASN A 296       9.477   2.150  26.781  1.00 94.69           H  
ATOM   4856  O   ASN A 296       9.637   0.078  25.212  1.00 94.69           O  
ATOM   4857  CG  ASN A 296       9.709   4.224  26.437  1.00 94.69           C  
ATOM   4858  ND2 ASN A 296       8.993   5.288  26.171  1.00 94.69           N  
ATOM   4859 HD21 ASN A 296       8.110   5.165  25.697  1.00 94.69           H  
ATOM   4860 HD22 ASN A 296       9.360   6.203  26.388  1.00 94.69           H  
ATOM   4861  OD1 ASN A 296      10.794   4.327  26.999  1.00 94.69           O  
ATOM   4862  N   GLN A 297       8.589   0.562  23.290  1.00 97.73           N  
ATOM   4863  H   GLN A 297       8.333   1.265  22.612  1.00 97.73           H  
ATOM   4864  CA  GLN A 297       8.281  -0.839  22.976  1.00 97.73           C  
ATOM   4865  HA  GLN A 297       7.866  -1.281  23.882  1.00 97.73           H  
ATOM   4866  C   GLN A 297       9.573  -1.600  22.622  1.00 97.73           C  
ATOM   4867  CB  GLN A 297       7.194  -0.912  21.884  1.00 97.73           C  
ATOM   4868  HB2 GLN A 297       6.473  -0.118  22.077  1.00 97.73           H  
ATOM   4869  HB3 GLN A 297       7.631  -0.707  20.907  1.00 97.73           H  
ATOM   4870  O   GLN A 297      10.475  -1.056  21.983  1.00 97.73           O  
ATOM   4871  CG  GLN A 297       6.390  -2.232  21.860  1.00 97.73           C  
ATOM   4872  HG2 GLN A 297       6.147  -2.537  22.878  1.00 97.73           H  
ATOM   4873  HG3 GLN A 297       5.451  -2.048  21.339  1.00 97.73           H  
ATOM   4874  CD  GLN A 297       7.074  -3.379  21.130  1.00 97.73           C  
ATOM   4875  NE2 GLN A 297       6.614  -4.602  21.240  1.00 97.73           N  
ATOM   4876 HE21 GLN A 297       6.991  -5.274  20.586  1.00 97.73           H  
ATOM   4877 HE22 GLN A 297       5.806  -4.830  21.801  1.00 97.73           H  
ATOM   4878  OE1 GLN A 297       8.054  -3.205  20.434  1.00 97.73           O  
ATOM   4879  N   LYS A 298       9.685  -2.867  23.049  1.00 95.84           N  
ATOM   4880  H   LYS A 298       8.896  -3.264  23.540  1.00 95.84           H  
ATOM   4881  CA  LYS A 298      10.934  -3.654  22.974  1.00 95.84           C  
ATOM   4882  HA  LYS A 298      11.679  -3.199  23.627  1.00 95.84           H  
ATOM   4883  C   LYS A 298      11.572  -3.722  21.587  1.00 95.84           C  
ATOM   4884  CB  LYS A 298      10.688  -5.096  23.412  1.00 95.84           C  
ATOM   4885  HB2 LYS A 298       9.867  -5.519  22.833  1.00 95.84           H  
ATOM   4886  HB3 LYS A 298      11.594  -5.656  23.182  1.00 95.84           H  
ATOM   4887  O   LYS A 298      12.795  -3.730  21.486  1.00 95.84           O  
ATOM   4888  CG  LYS A 298      10.413  -5.264  24.905  1.00 95.84           C  
ATOM   4889  HG2 LYS A 298      11.230  -4.826  25.478  1.00 95.84           H  
ATOM   4890  HG3 LYS A 298       9.473  -4.784  25.176  1.00 95.84           H  
ATOM   4891  CD  LYS A 298      10.336  -6.768  25.177  1.00 95.84           C  
ATOM   4892  HD2 LYS A 298       9.478  -7.182  24.647  1.00 95.84           H  
ATOM   4893  HD3 LYS A 298      11.238  -7.245  24.794  1.00 95.84           H  
ATOM   4894  CE  LYS A 298      10.216  -7.055  26.670  1.00 95.84           C  
ATOM   4895  HE2 LYS A 298       9.296  -6.605  27.043  1.00 95.84           H  
ATOM   4896  HE3 LYS A 298      11.059  -6.592  27.182  1.00 95.84           H  
ATOM   4897  NZ  LYS A 298      10.214  -8.519  26.888  1.00 95.84           N  
ATOM   4898  HZ1 LYS A 298      10.155  -8.742  27.872  1.00 95.84           H  
ATOM   4899  HZ2 LYS A 298       9.435  -8.933  26.398  1.00 95.84           H  
ATOM   4900  HZ3 LYS A 298      11.057  -8.918  26.500  1.00 95.84           H  
ATOM   4901  N   TRP A 299      10.775  -3.744  20.523  1.00 97.99           N  
ATOM   4902  H   TRP A 299       9.777  -3.670  20.662  1.00 97.99           H  
ATOM   4903  CA  TRP A 299      11.275  -3.759  19.155  1.00 97.99           C  
ATOM   4904  HA  TRP A 299      11.941  -4.615  19.043  1.00 97.99           H  
ATOM   4905  C   TRP A 299      12.087  -2.506  18.820  1.00 97.99           C  
ATOM   4906  CB  TRP A 299      10.106  -3.921  18.185  1.00 97.99           C  
ATOM   4907  HB2 TRP A 299       9.474  -4.742  18.524  1.00 97.99           H  
ATOM   4908  HB3 TRP A 299       9.503  -3.013  18.195  1.00 97.99           H  
ATOM   4909  O   TRP A 299      13.019  -2.607  18.035  1.00 97.99           O  
ATOM   4910  CG  TRP A 299      10.519  -4.211  16.779  1.00 97.99           C  
ATOM   4911  CD1 TRP A 299      10.989  -5.396  16.340  1.00 97.99           C  
ATOM   4912  HD1 TRP A 299      11.114  -6.280  16.948  1.00 97.99           H  
ATOM   4913  CD2 TRP A 299      10.478  -3.336  15.609  1.00 97.99           C  
ATOM   4914  CE2 TRP A 299      10.879  -4.098  14.469  1.00 97.99           C  
ATOM   4915  CE3 TRP A 299      10.116  -1.989  15.392  1.00 97.99           C  
ATOM   4916  HE3 TRP A 299       9.830  -1.371  16.231  1.00 97.99           H  
ATOM   4917  NE1 TRP A 299      11.219  -5.332  14.984  1.00 97.99           N  
ATOM   4918  HE1 TRP A 299      11.451  -6.161  14.455  1.00 97.99           H  
ATOM   4919  CH2 TRP A 299      10.423  -2.244  12.982  1.00 97.99           C  
ATOM   4920  HH2 TRP A 299      10.363  -1.828  11.988  1.00 97.99           H  
ATOM   4921  CZ2 TRP A 299      10.852  -3.570  13.171  1.00 97.99           C  
ATOM   4922  HZ2 TRP A 299      11.137  -4.179  12.326  1.00 97.99           H  
ATOM   4923  CZ3 TRP A 299      10.078  -1.452  14.092  1.00 97.99           C  
ATOM   4924  HZ3 TRP A 299       9.761  -0.431  13.944  1.00 97.99           H  
ATOM   4925  N   PHE A 300      11.808  -1.359  19.444  1.00 98.02           N  
ATOM   4926  H   PHE A 300      11.054  -1.347  20.116  1.00 98.02           H  
ATOM   4927  CA  PHE A 300      12.603  -0.132  19.325  1.00 98.02           C  
ATOM   4928  HA  PHE A 300      13.115  -0.132  18.363  1.00 98.02           H  
ATOM   4929  C   PHE A 300      13.716  -0.003  20.384  1.00 98.02           C  
ATOM   4930  CB  PHE A 300      11.669   1.086  19.338  1.00 98.02           C  
ATOM   4931  HB2 PHE A 300      12.282   1.979  19.460  1.00 98.02           H  
ATOM   4932  HB3 PHE A 300      11.009   1.032  20.204  1.00 98.02           H  
ATOM   4933  O   PHE A 300      14.398   1.016  20.430  1.00 98.02           O  
ATOM   4934  CG  PHE A 300      10.851   1.282  18.074  1.00 98.02           C  
ATOM   4935  CD1 PHE A 300      11.479   1.745  16.901  1.00 98.02           C  
ATOM   4936  HD1 PHE A 300      12.541   1.937  16.902  1.00 98.02           H  
ATOM   4937  CD2 PHE A 300       9.460   1.071  18.079  1.00 98.02           C  
ATOM   4938  HD2 PHE A 300       8.966   0.738  18.980  1.00 98.02           H
[truncated: 790,246 more chars]
