# Supplementary material for: In silico screening by AlphaFold2 program revealed the potential binding partners of nuage-localizing proteins and piRNA-related proteins
Source: eLife. 2025 Apr 22;13:RP101967. doi: 10.7554/eLife.101967 (PMC12014135; doi:10.7554/eLife.101967)
Supplement: Figure 4—source data 3. [file elife-101967-fig4-data3.zip]

Archive with 13 entries (12 files):
- Figure 4-Source Data 3/
- Figure 4-Source Data 3/Figure 4B-i_rep3_Myc_original_20230714.tif
- __MACOSX/Figure 4-Source Data 3/._Figure 4B-i_rep3_Myc_original_20230714.tif
- Figure 4-Source Data 3/Figure 4B-i_rep1_FLAG_original_20230524.tif
- __MACOSX/Figure 4-Source Data 3/._Figure 4B-i_rep1_FLAG_original_20230524.tif
- Figure 4-Source Data 3/Figure 4B-i_rep3_FLAG_original_20230714.tif
- __MACOSX/Figure 4-Source Data 3/._Figure 4B-i_rep3_FLAG_original_20230714.tif
- Figure 4-Source Data 3/Figure 4B-i_rep2_FLAG_original_20230606.tif
- __MACOSX/Figure 4-Source Data 3/._Figure 4B-i_rep2_FLAG_original_20230606.tif
- Figure 4-Source Data 3/Figure 4B-i_rep2_Myc_original_20230606.tif
- __MACOSX/Figure 4-Source Data 3/._Figure 4B-i_rep2_Myc_original_20230606.tif
- Figure 4-Source Data 3/Figure 4B-i_rep1_Myc_original_20230524.tif
- __MACOSX/Figure 4-Source Data 3/._Figure 4B-i_rep1_Myc_original_20230524.tif
