# Supplementary material for: In silico screening by AlphaFold2 program revealed the potential binding partners of nuage-localizing proteins and piRNA-related proteins
Source: eLife. 2025 Apr 22;13:RP101967. doi: 10.7554/eLife.101967 (PMC12014135; doi:10.7554/eLife.101967)
Supplement: Figure 4—source data 4. [file elife-101967-fig4-data4.zip]

Archive with 15 entries (14 files):
- Figure 4-Source Data 4/
- Figure 4-Source Data 4/.DS_Store
- __MACOSX/Figure 4-Source Data 4/._.DS_Store
- Figure 4-Source Data 4/Figure 4B-ii_rep3_FLAG_label_20230714.tiff
- __MACOSX/Figure 4-Source Data 4/._Figure 4B-ii_rep3_FLAG_label_20230714.tiff
- Figure 4-Source Data 4/Figure 4B-ii_rep1_FLAG_label_20230613.tiff
- __MACOSX/Figure 4-Source Data 4/._Figure 4B-ii_rep1_FLAG_label_20230613.tiff
- Figure 4-Source Data 4/Figure 4B-ii_rep2_FLAG_label_20230623.tiff
- __MACOSX/Figure 4-Source Data 4/._Figure 4B-ii_rep2_FLAG_label_20230623.tiff
- Figure 4-Source Data 4/Figure 4B-ii_rep3_Myc_label_20230714.tiff
- __MACOSX/Figure 4-Source Data 4/._Figure 4B-ii_rep3_Myc_label_20230714.tiff
- Figure 4-Source Data 4/Figure 4B-ii_rep2_Myc_label_20230623.tiff
- __MACOSX/Figure 4-Source Data 4/._Figure 4B-ii_rep2_Myc_label_20230623.tiff
- Figure 4-Source Data 4/Figure 4B-ii_rep1_Myc_label_20230613.tiff
- __MACOSX/Figure 4-Source Data 4/._Figure 4B-ii_rep1_Myc_label_20230613.tiff
