# Supplementary material for: In silico screening by AlphaFold2 program revealed the potential binding partners of nuage-localizing proteins and piRNA-related proteins
Source: eLife. 2025 Apr 22;13:RP101967. doi: 10.7554/eLife.101967 (PMC12014135; doi:10.7554/eLife.101967)
Supplement: Figure 4—source data 5. [file elife-101967-fig4-data5.zip]

Archive with 13 entries (12 files):
- Figure 4-Source Data 5/
- Figure 4-Source Data 5/Figure 4B-ii_rep3_FLAG_original_20230714.tif
- __MACOSX/Figure 4-Source Data 5/._Figure 4B-ii_rep3_FLAG_original_20230714.tif
- Figure 4-Source Data 5/Figure 4B-ii_rep2_FLAG_original_20230623.tif
- __MACOSX/Figure 4-Source Data 5/._Figure 4B-ii_rep2_FLAG_original_20230623.tif
- Figure 4-Source Data 5/Figure 4B-ii_rep2_Myc_original_20230623.tif
- __MACOSX/Figure 4-Source Data 5/._Figure 4B-ii_rep2_Myc_original_20230623.tif
- Figure 4-Source Data 5/Figure 4B-ii_rep1_FLAG_original_20230613.tif
- __MACOSX/Figure 4-Source Data 5/._Figure 4B-ii_rep1_FLAG_original_20230613.tif
- Figure 4-Source Data 5/Figure 4B-ii_rep3_Myc_original_20230714.tif
- __MACOSX/Figure 4-Source Data 5/._Figure 4B-ii_rep3_Myc_original_20230714.tif
- Figure 4-Source Data 5/Figure 4B-ii_rep1_Myc_original_20230613.tif
- __MACOSX/Figure 4-Source Data 5/._Figure 4B-ii_rep1_Myc_original_20230613.tif
