# Supplementary material for: In silico screening by AlphaFold2 program revealed the potential binding partners of nuage-localizing proteins and piRNA-related proteins
Source: eLife. 2025 Apr 22;13:RP101967. doi: 10.7554/eLife.101967 (PMC12014135; doi:10.7554/eLife.101967)
Supplement: Figure 4—figure supplement 1—source data 2. [file elife-101967-fig4-figsupp1-data2.zip]

Archive with 17 entries (16 files):
- Figure 4-Figure Supplement 1-Source Data 2/
- Figure 4-Figure Supplement 1-Source Data 2/Nup44A_Squ_FLAG_original_20230623.tif
- __MACOSX/Figure 4-Figure Supplement 1-Source Data 2/._Nup44A_Squ_FLAG_original_20230623.tif
- Figure 4-Figure Supplement 1-Source Data 2/Spn-D_Squ_FLAG_original_20230714.tif
- __MACOSX/Figure 4-Figure Supplement 1-Source Data 2/._Spn-D_Squ_FLAG_original_20230714.tif
- Figure 4-Figure Supplement 1-Source Data 2/Nclb_Squ_Myc_original_20230613.tif
- __MACOSX/Figure 4-Figure Supplement 1-Source Data 2/._Nclb_Squ_Myc_original_20230613.tif
- Figure 4-Figure Supplement 1-Source Data 2/Spn-D_Squ_Myc_original_20230714.tif
- __MACOSX/Figure 4-Figure Supplement 1-Source Data 2/._Spn-D_Squ_Myc_original_20230714.tif
- Figure 4-Figure Supplement 1-Source Data 2/Vps25_Squ_Myc_original_2023-05-24.tif
- __MACOSX/Figure 4-Figure Supplement 1-Source Data 2/._Vps25_Squ_Myc_original_2023-05-24.tif
- Figure 4-Figure Supplement 1-Source Data 2/Nup44A_Squ_Myc_original_20230623.tif
- __MACOSX/Figure 4-Figure Supplement 1-Source Data 2/._Nup44A_Squ_Myc_original_20230623.tif
- Figure 4-Figure Supplement 1-Source Data 2/Vps25_Squ_Flag_original_2023-05-24.tif
- __MACOSX/Figure 4-Figure Supplement 1-Source Data 2/._Vps25_Squ_Flag_original_2023-05-24.tif
- Figure 4-Figure Supplement 1-Source Data 2/Nclb_Squ_FLAG_original_20230613.tif
- __MACOSX/Figure 4-Figure Supplement 1-Source Data 2/._Nclb_Squ_FLAG_original_20230613.tif
