# Supplementary material for: In silico screening by AlphaFold2 program revealed the potential binding partners of nuage-localizing proteins and piRNA-related proteins
Source: eLife. 2025 Apr 22;13:RP101967. doi: 10.7554/eLife.101967 (PMC12014135; doi:10.7554/eLife.101967)
Supplement: Figure 4—figure supplement 1—source data 3. [file elife-101967-fig4-figsupp1-data3.zip]

Archive with 9 entries (8 files):
- Figure 4-Figure Supplement 1-Source Data 3/
- Figure 4-Figure Supplement 1-Source Data 3/Rab7_Tej_Flag_label_2023-06-16.tiff
- __MACOSX/Figure 4-Figure Supplement 1-Source Data 3/._Rab7_Tej_Flag_label_2023-06-16.tiff
- Figure 4-Figure Supplement 1-Source Data 3/Rab7_Tej_Myc_label_2023-06-16.tiff
- __MACOSX/Figure 4-Figure Supplement 1-Source Data 3/._Rab7_Tej_Myc_label_2023-06-16.tiff
- Figure 4-Figure Supplement 1-Source Data 3/Jagn_Tej_Myc_label_20230714.tiff
- __MACOSX/Figure 4-Figure Supplement 1-Source Data 3/._Jagn_Tej_Myc_label_20230714.tiff
- Figure 4-Figure Supplement 1-Source Data 3/Jagn_Tej_FLAG_label_20230714.tiff
- __MACOSX/Figure 4-Figure Supplement 1-Source Data 3/._Jagn_Tej_FLAG_label_20230714.tiff
