# Supplementary material for: In silico screening by AlphaFold2 program revealed the potential binding partners of nuage-localizing proteins and piRNA-related proteins
Source: eLife. 2025 Apr 22;13:RP101967. doi: 10.7554/eLife.101967 (PMC12014135; doi:10.7554/eLife.101967)
Supplement: Figure 4—figure supplement 1—source data 5. [file elife-101967-fig4-figsupp1-data5.zip]

Archive with 15 entries (14 files):
- Figure 4-Figure Supplement 1-Source Data 5/
- Figure 4-Figure Supplement 1-Source Data 5/.DS_Store
- __MACOSX/Figure 4-Figure Supplement 1-Source Data 5/._.DS_Store
- Figure 4-Figure Supplement 1-Source Data 5/Baf_Vas_Flag_label_2023-06-16.tiff
- __MACOSX/Figure 4-Figure Supplement 1-Source Data 5/._Baf_Vas_Flag_label_2023-06-16.tiff
- Figure 4-Figure Supplement 1-Source Data 5/Hsc70-4_Vas_Flag_label_2023-06-30.tiff
- __MACOSX/Figure 4-Figure Supplement 1-Source Data 5/._Hsc70-4_Vas_Flag_label_2023-06-30.tiff
- Figure 4-Figure Supplement 1-Source Data 5/Baf_Vas_Myc_label_2023-06-16.tiff
- __MACOSX/Figure 4-Figure Supplement 1-Source Data 5/._Baf_Vas_Myc_label_2023-06-16.tiff
- Figure 4-Figure Supplement 1-Source Data 5/Abo_Vas_Myc_label_20230623.tiff
- __MACOSX/Figure 4-Figure Supplement 1-Source Data 5/._Abo_Vas_Myc_label_20230623.tiff
- Figure 4-Figure Supplement 1-Source Data 5/Abo_Vas_FLAG_label_20230623.tiff
- __MACOSX/Figure 4-Figure Supplement 1-Source Data 5/._Abo_Vas_FLAG_label_20230623.tiff
- Figure 4-Figure Supplement 1-Source Data 5/Hsc70-4_Vas_Myc_label_2023-06-30.tiff
- __MACOSX/Figure 4-Figure Supplement 1-Source Data 5/._Hsc70-4_Vas_Myc_label_2023-06-30.tiff
