# Supplementary material for: In silico screening by AlphaFold2 program revealed the potential binding partners of nuage-localizing proteins and piRNA-related proteins
Source: eLife. 2025 Apr 22;13:RP101967. doi: 10.7554/eLife.101967 (PMC12014135; doi:10.7554/eLife.101967)
Supplement: Figure 4—figure supplement 1—source data 6. [file elife-101967-fig4-figsupp1-data6.zip]

Archive with 13 entries (12 files):
- Figure 4-Figure Supplement 1-Source Data 6/
- Figure 4-Figure Supplement 1-Source Data 6/Mats_Vas_Myc_label_2023-06-06.tiff
- __MACOSX/Figure 4-Figure Supplement 1-Source Data 6/._Mats_Vas_Myc_label_2023-06-06.tiff
- Figure 4-Figure Supplement 1-Source Data 6/Vls_Vas_Myc_label_2023-06-30.tiff
- __MACOSX/Figure 4-Figure Supplement 1-Source Data 6/._Vls_Vas_Myc_label_2023-06-30.tiff
- Figure 4-Figure Supplement 1-Source Data 6/Mats_Vas_FLAG_label_2023-06-06.tiff
- __MACOSX/Figure 4-Figure Supplement 1-Source Data 6/._Mats_Vas_FLAG_label_2023-06-06.tiff
- Figure 4-Figure Supplement 1-Source Data 6/Rab11_Vas_Myc_label_2023-06-30.tiff
- __MACOSX/Figure 4-Figure Supplement 1-Source Data 6/._Rab11_Vas_Myc_label_2023-06-30.tiff
- Figure 4-Figure Supplement 1-Source Data 6/Vls_Vas_Flag_label_2023-06-30.tiff
- __MACOSX/Figure 4-Figure Supplement 1-Source Data 6/._Vls_Vas_Flag_label_2023-06-30.tiff
- Figure 4-Figure Supplement 1-Source Data 6/Rab11_Vas_Flag_label_2023-06-30.tiff
- __MACOSX/Figure 4-Figure Supplement 1-Source Data 6/._Rab11_Vas_Flag_label_2023-06-30.tiff
