# Supplementary material for: In silico screening by AlphaFold2 program revealed the potential binding partners of nuage-localizing proteins and piRNA-related proteins
Source: eLife. 2025 Apr 22;13:RP101967. doi: 10.7554/eLife.101967 (PMC12014135; doi:10.7554/eLife.101967)
Supplement: Figure 4—figure supplement 1—source data 7. [file elife-101967-fig4-figsupp1-data7.zip]

Archive with 24 entries (23 files):
- Figure 4-Figure Supplement 1-Source Data 7/
- Figure 4-Figure Supplement 1-Source Data 7/Mats_Vas_Myc_original_2023-06-06.tif
- __MACOSX/Figure 4-Figure Supplement 1-Source Data 7/._Mats_Vas_Myc_original_2023-06-06.tif
- Figure 4-Figure Supplement 1-Source Data 7/Vls_Vas_Flag_original_2023-06-30.tif
- __MACOSX/Figure 4-Figure Supplement 1-Source Data 7/._Vls_Vas_Flag_original_2023-06-30.tif
- Figure 4-Figure Supplement 1-Source Data 7/Hsc70-4_Vas_Flag_original_2023-06-30.tif
- __MACOSX/Figure 4-Figure Supplement 1-Source Data 7/._Hsc70-4_Vas_Flag_original_2023-06-30.tif
- Figure 4-Figure Supplement 1-Source Data 7/Abo_Vas_FLAG_original_20230623.tif
- Figure 4-Figure Supplement 1-Source Data 7/Baf_Vas_Myc_original_2023-06-16.tif
- __MACOSX/Figure 4-Figure Supplement 1-Source Data 7/._Baf_Vas_Myc_original_2023-06-16.tif
- Figure 4-Figure Supplement 1-Source Data 7/Rab11_Vas_Flag_original_2023-06-30.tif
- __MACOSX/Figure 4-Figure Supplement 1-Source Data 7/._Rab11_Vas_Flag_original_2023-06-30.tif
- Figure 4-Figure Supplement 1-Source Data 7/Mats_Vas_FLAG_original_2023-06-06.tif
- __MACOSX/Figure 4-Figure Supplement 1-Source Data 7/._Mats_Vas_FLAG_original_2023-06-06.tif
- Figure 4-Figure Supplement 1-Source Data 7/Abo_Vas_Myc_original_20230623.tif
- __MACOSX/Figure 4-Figure Supplement 1-Source Data 7/._Abo_Vas_Myc_original_20230623.tif
- Figure 4-Figure Supplement 1-Source Data 7/Baf_Vas_Flag_original_2023-06-16.tif
- __MACOSX/Figure 4-Figure Supplement 1-Source Data 7/._Baf_Vas_Flag_original_2023-06-16.tif
- Figure 4-Figure Supplement 1-Source Data 7/Vls_Vas_Myc_original_2023-06-30.tif
- __MACOSX/Figure 4-Figure Supplement 1-Source Data 7/._Vls_Vas_Myc_original_2023-06-30.tif
- Figure 4-Figure Supplement 1-Source Data 7/Hsc70-4_Vas_Myc_original_2023-06-30.tif
- __MACOSX/Figure 4-Figure Supplement 1-Source Data 7/._Hsc70-4_Vas_Myc_original_2023-06-30.tif
- Figure 4-Figure Supplement 1-Source Data 7/Rab11_Vas_Myc_original_2023-06-30.tif
- __MACOSX/Figure 4-Figure Supplement 1-Source Data 7/._Rab11_Vas_Myc_original_2023-06-30.tif
