# Supplementary material for: In silico screening by AlphaFold2 program revealed the potential binding partners of nuage-localizing proteins and piRNA-related proteins
Source: eLife. 2025 Apr 22;13:RP101967. doi: 10.7554/eLife.101967 (PMC12014135; doi:10.7554/eLife.101967)
Supplement: Figure 5—source data 1. [file elife-101967-fig5-data1.zip]

Archive with 11 entries (10 files):
- Figure 5-Source Data 1/
- Figure 5-Source Data 1/iii_CG33703_piwi_relaxed_model_3_multimer_v2_pred_0.pdb
- __MACOSX/Figure 5-Source Data 1/._iii_CG33703_piwi_relaxed_model_3_multimer_v2_pred_0.pdb
- Figure 5-Source Data 1/v_Brn_piwi_relaxed_model_4_multimer_v2_pred_0.pdb
- __MACOSX/Figure 5-Source Data 1/._v_Brn_piwi_relaxed_model_4_multimer_v2_pred_0.pdb
- Figure 5-Source Data 1/i_Arx_piwi_relaxed_model_4_multimer_v2_pred_0.pdb
- __MACOSX/Figure 5-Source Data 1/._i_Arx_piwi_relaxed_model_4_multimer_v2_pred_0.pdb
- Figure 5-Source Data 1/ii_Hen1_piwi_relaxed_model_3_multimer_v2_pred_0.pdb
- __MACOSX/Figure 5-Source Data 1/._ii_Hen1_piwi_relaxed_model_3_multimer_v2_pred_0.pdb
- Figure 5-Source Data 1/iv_Twf_piwi_relaxed_model_1_multimer_v2_pred_0.pdb
- __MACOSX/Figure 5-Source Data 1/._iv_Twf_piwi_relaxed_model_1_multimer_v2_pred_0.pdb
